# Supplementary material for: Phenotypic heterogeneity follows a growth-viability tradeoff in response to amino acid identity
Source: Nat Commun. 2024 Aug 2;15:6515. doi: 10.1038/s41467-024-50602-8 (PMC11297284; doi:10.1038/s41467-024-50602-8)
Supplement: Supplementary file 6 — Source Data [file 41467_2024_50602_MOESM6_ESM.zip › source_data/fig2ab/1830_C3_pRPL28_NLIMGLN.csv]

FSC-A	FSC-H	FSC-W	SSC-A	SSC-H	SSC-W	BL1-A	BL1-H	BL1-W	VL1-A	VL1-H	VL1-W	VL2-A	VL2-H	VL2-W	YL2-A	YL2-H	YL2-W	Time
107855	96509	84	40365	35318	83	61244	53050	85	489	571	0	3307	2919	32	92	345	0	0
326545	230633	139	154650	106021	129	244230	183079	132	2175	1435	24	12644	9975	58	1342	943	0	0
136559	119175	86	56052	48276	86	57081	47138	87	1071	766	0	3080	2588	32	216	572	0	0.00103673
233244	175369	108	92267	69682	104	105227	77441	105	1440	1204	13	5686	4201	42	944	1216	10	0.00103673
67243	67941	75	14888	15255	45	40490	40457	74	482	435	0	2006	2066	21	-110	560	0	0.00103673
184369	140017	97	59380	45377	94	114984	87267	96	880	635	0	5729	4442	43	59	502	0	0.00207346
160064	136132	90	59355	50149	89	86589	73019	90	688	632	0	4810	3879	41	501	474	0	0.00207346
49249	52613	52	21349	21720	54	22448	22533	56	521	404	0	1329	1259	12	79	379	0	0.00207346
173451	153331	90	67457	60190	88	93692	84178	90	854	979	0	5002	4386	38	1436	855	0	0.00207346
131076	111672	87	47248	39621	85	64798	53372	87	906	459	0	3389	2842	31	949	988	0	0.00207346
224830	173485	104	48966	38978	97	132289	100934	101	1153	1042	6	7347	5713	48	-50	514	0	0.00207346
128723	116853	85	48077	42216	86	69302	61790	87	714	614	0	3445	2910	32	-416	181	0	0.00311019
204966	155477	100	82444	64302	97	114860	88352	98	1022	1017	3	6084	4687	45	-330	348	0	0.00311019
78118	76324	92	29189	28664	75	48416	48190	77	419	259	0	2412	2606	24	279	1041	3	0.00518365
71334	70171	80	26093	25111	75	44478	42525	76	207	318	0	2234	2270	24	-45	324	0	0.00518365
106472	104000	85	33041	32428	77	58198	56569	80	753	415	0	3030	2755	29	-188	164	0	0.00725711
232749	165250	106	81477	58828	102	138312	97550	104	1480	1193	13	6867	4667	50	302	487	0	0.00725711
122092	115954	85	39312	36976	82	59623	55773	83	393	334	0	3098	2775	30	-10	826	0	0.00933057
163625	135135	103	46921	39741	87	82364	65709	91	987	620	0	4217	3506	37	-97	243	0	0.00933057
97303	86131	84	32158	27096	81	55358	48109	82	532	482	0	2960	2467	30	-486	146	0	0.00933057
118818	103430	89	41292	35902	82	54966	47723	83	547	559	0	3029	2456	31	-285	419	0	0.0103673
244388	176802	112	73933	53680	102	135889	99636	104	1248	990	0	6843	4838	47	1476	1120	5	0.0103673
110605	106698	82	28563	26004	78	67155	62176	82	639	543	0	3619	3203	33	562	540	0	0.011404
222309	163858	104	72143	53352	98	130638	94435	100	1365	1024	5	6690	4803	46	237	705	0	0.011404
231786	158166	123	73011	48190	123	133976	92261	123	1192	761	0	6813	4803	47	-70	399	0	0.0134775
99321	101953	79	42039	41669	78	54577	52810	78	717	747	0	3031	2908	30	21	412	0	0.0134775
161335	137802	88	64213	55026	87	76783	64580	88	866	711	0	4292	3634	36	111	655	0	0.0134775
71291	70678	76	23631	22060	56	46154	43001	76	560	476	0	2141	2124	24	-376	161	0	0.0134775
145405	136016	93	43124	39725	83	74490	69668	85	701	726	0	3850	3435	33	214	470	0	0.0145142
189322	152034	107	61089	49184	94	88558	70239	96	749	633	0	4695	3858	40	836	862	0	0.0155509
188889	142967	103	60286	46286	94	112729	84502	97	982	805	0	5969	4600	43	-36	235	0	0.0155509
123884	102270	91	45847	38193	86	62882	50910	87	586	582	0	3196	2681	31	276	632	0	0.0165877
112407	109526	88	23025	22851	62	67741	67006	80	585	676	0	3453	3568	29	-296	464	0	0.0165877
163873	127110	106	53153	41702	90	95874	73657	94	766	489	0	4927	3641	39	155	542	0	0.0176244
114976	92971	100	42836	35656	86	54846	43226	88	568	414	0	2803	2335	30	-260	465	0	0.0186611
293296	201305	123	79678	53281	114	206692	142413	118	1765	992	0	10646	7360	57	873	481	0	0.0186611
134034	123754	89	37723	34936	84	70315	63447	86	938	635	0	4056	3557	35	635	677	0	0.0196979
229560	172255	102	78891	59128	100	125664	93150	101	1252	1121	10	6696	4873	47	-5	640	0	0.0207346
206291	148400	100	76669	56907	96	131389	92786	99	1225	853	0	6800	4847	49	1107	732	0	0.0207346
219470	171151	110	78021	61085	103	130556	103927	105	1242	844	0	6614	4911	46	-303	391	0	0.0217713
70654	72180	77	33612	33729	75	43949	44324	77	286	320	0	2343	2509	23	-296	265	0	0.0228081
81194	71494	93	33242	28179	80	36230	30655	80	288	453	0	1791	1553	21	-134	333	0	0.0228081
146381	116600	90	42927	33898	88	81860	64233	92	830	541	0	4188	3392	36	-602	57	0	0.0238448
89163	81992	91	34882	30485	82	42837	37542	83	524	535	0	2244	2172	24	-459	313	0	0.0238448
194784	156151	98	108843	91540	95	106552	84788	96	1134	824	0	5566	4381	43	-28	574	0	0.0238448
283160	223546	119	133513	107495	115	194807	152464	117	1772	1412	20	9797	8037	54	43	423	0	0.0248815
99676	97597	81	61334	60818	79	40080	39457	78	680	524	0	2118	2017	23	-132	219	0	0.0259182
71806	71797	75	12424	12866	43	32315	32304	75	156	407	0	1841	1677	21	-232	259	0	0.0259182
198480	176000	101	66305	58851	90	146937	129536	94	1478	1279	11	7901	6801	47	541	779	0	0.026955
113713	98552	85	45387	39283	84	58922	49418	85	682	537	0	3129	2638	32	-486	360	0	0.026955
233101	161596	118	77348	55084	114	127709	89444	117	1568	1130	10	6733	4731	47	190	380	0	0.0279917
87407	87726	84	41785	41803	78	39624	38874	77	566	627	0	2013	2129	21	-220	513	0	0.0279917
76829	72992	80	31654	28953	77	40691	38125	79	217	485	0	1957	1933	21	429	607	0	0.0279917
258712	172995	111	75048	48979	108	155299	100109	112	1645	1117	12	8298	5412	54	31	368	0	0.0279917
50256	50112	74	19683	19511	55	24917	23819	72	214	170	0	1158	1328	11	-120	131	0	0.0290284
247879	186551	106	81269	60630	104	160791	120245	107	1442	1216	14	8162	5831	51	698	449	0	0.0290284
105137	95636	83	33983	29663	81	59590	53842	83	422	504	0	3079	2569	30	278	540	0	0.0300652
162714	136028	92	43508	35401	89	77171	62704	90	905	589	0	4461	3535	39	744	785	0	0.0300652
185314	149542	95	92208	78740	93	98968	78143	94	1075	987	0	5224	4078	42	178	556	0	0.0300652
214379	166499	108	82204	64241	95	101297	77041	96	1096	770	0	5302	4272	42	599	909	0	0.0311019
250873	183785	124	74164	52483	107	139762	102793	109	1888	1352	17	7352	5658	48	424	556	0	0.0311019
70190	69085	88	22365	22224	59	39428	37891	75	304	318	0	1754	1944	20	521	661	0	0.0321386
79803	72907	80	31951	28138	77	37592	33221	78	428	459	0	1910	1668	22	501	408	0	0.0321386
120832	116118	83	40025	37493	81	63410	58974	82	525	706	0	3161	2904	30	160	625	0	0.0321386
296988	211877	123	98586	70345	117	189830	134430	119	1672	1356	18	10112	6866	55	169	487	0	0.0321386
110065	99848	96	43263	38866	82	63295	57082	83	619	513	0	3241	2962	29	10	561	0	0.0342121
164464	150682	101	53402	48327	91	93096	84667	93	846	775	0	5206	4647	38	1458	982	0	0.0342121
221797	168335	99	60506	44129	96	127324	95534	100	1194	869	0	6222	5004	44	46	489	0	0.0352488
110474	108236	82	27124	26648	73	59969	58339	80	555	465	0	2937	3007	26	828	886	0	0.0362855
116775	101965	89	37043	31702	85	57784	49623	86	702	664	0	2934	2539	29	-64	255	0	0.0373223
85831	84935	77	25295	25039	71	44866	44381	77	171	280	0	2204	2101	24	505	678	0	0.038359
160902	130689	94	59452	48071	89	86582	69000	91	888	713	0	4528	3641	39	-87	675	0	0.0393957
56982	54831	78	23982	23129	68	29943	28725	75	306	205	0	1515	1713	16	-49	119	0	0.0393957
102011	94779	83	36545	33642	80	60863	55629	83	788	662	0	2910	2933	29	-224	197	0	0.0404325
93301	78244	87	33532	28243	82	48531	41210	83	379	522	0	2727	2144	30	-32	217	0	0.0414692
66616	68096	76	27862	27956	73	28056	28157	72	11	135	0	1315	1382	14	19	693	0	0.0425059
141524	115837	104	54253	45835	87	84262	68670	90	486	368	0	4172	3387	37	194	1018	1	0.0425059
76962	73410	79	36477	34962	77	32720	30387	77	263	305	0	1858	1671	20	324	663	0	0.0435427
163569	120890	106	56074	41899	92	95504	69010	94	1571	1069	7	5414	3943	42	-196	613	0	0.0435427
238471	175234	107	125757	100782	106	155715	116704	108	1427	1207	12	8316	6287	51	224	817	0	0.0435427
100453	85140	90	43504	37278	83	42095	34416	84	448	345	0	2247	1799	27	134	891	0	0.0456161
279780	199968	116	98558	70748	107	155350	109309	109	1631	1299	11	7755	5516	50	71	862	0	0.0456161
103297	90873	86	37251	33564	82	48341	41818	83	372	393	0	2529	2170	27	-233	282	0	0.0466528
83448	83659	78	30493	30018	75	46739	46040	76	410	506	0	2238	2274	24	146	482	0	0.0466528
110417	110757	81	13509	13869	44	71043	68117	79	517	432	0	3602	3602	30	441	929	0	0.0476896
58113	54965	86	18044	17737	53	29177	29152	73	12	353	0	1633	1442	17	-226	390	0	0.049763
130089	113379	90	55763	46297	86	70008	60604	87	819	719	0	3658	3186	35	557	886	0	0.0507998
259630	184070	107	79822	57528	103	157253	110434	106	1733	1259	16	8293	5999	50	565	531	0	0.0507998
117975	98948	88	42206	35170	85	57789	46380	86	521	464	0	2905	2471	30	437	1150	6	0.0507998
288434	220351	106	89526	66990	103	173755	130015	107	1695	1399	21	8664	6933	49	1388	1114	5	0.0518365
306990	228708	130	133786	100931	123	169839	130725	122	2346	1934	24	9726	7396	55	947	904	0	0.0518365
43458	44597	73	19549	19929	54	19821	19561	60	367	316	0	1048	1096	7	-349	127	0	0.0549467
53460	54239	73	20187	20523	56	28142	27561	73	286	251	0	1370	1307	14	239	375	0	0.0549467
84757	78391	82	34293	31097	78	47042	42608	80	244	429	0	2434	2220	26	362	616	0	0.0559834
102632	100480	83	25940	25691	69	61296	58395	80	780	676	0	3472	3209	31	360	812	0	0.0570201
216139	143232	101	64752	43416	99	125843	81002	102	1211	637	0	6972	4556	51	744	764	0	0.0570201
296657	202141	113	91182	60631	111	174199	119482	114	1643	1016	6	9075	6296	55	468	597	0	0.0570201
120783	115695	82	34516	33600	78	70428	66941	81	531	625	0	3761	3416	33	733	574	0	0.0580569
111196	95928	93	41237	35230	84	58345	50484	86	648	481	0	2972	2582	31	-651	109	0	0.0590936
217053	169248	101	82062	67417	95	111232	86061	96	1190	922	0	6003	4522	44	274	489	0	0.0601303
111472	96581	86	49135	41992	85	49431	41153	84	568	342	0	2714	2179	29	-2	467	0	0.0601303
224658	175884	99	107133	87833	96	126786	102175	97	1793	1516	19	6728	5465	45	1706	1161	14	0.0601303
45965	49657	62	18813	19054	49	26779	26970	66	241	341	0	1267	1468	14	92	605	0	0.0601303
275017	186223	123	101656	68528	120	202299	136306	123	1541	1122	11	10235	7260	58	1035	871	0	0.0611671
41971	45834	53	20188	20706	51	22100	22408	56	353	353	0	1153	1061	6	127	251	0	0.0611671
97069	89226	81	34070	30697	79	47722	42237	80	218	308	0	2518	2220	27	697	901	0	0.0611671
94533	83272	83	40317	35097	82	45747	39097	83	485	461	0	2505	2321	27	894	994	0	0.0611671
85762	78246	81	32988	29652	79	36901	33441	80	237	426	0	2029	1774	24	910	896	0	0.0611671
267937	193688	112	93306	68078	110	188701	133364	113	1613	1077	9	10377	7175	57	524	724	0	0.0622038
156940	143980	100	46033	40337	87	75741	68996	88	848	766	0	3922	3601	33	-504	180	0	0.0632405
67652	68510	74	27236	27018	74	40211	39592	75	420	403	0	1880	1871	21	-107	224	0	0.0642773
305731	210582	127	90748	62013	122	205617	140464	124	2158	1308	20	10508	7022	58	884	598	0	0.065314
112318	96975	88	39144	33055	83	63610	54715	86	446	536	0	3247	2721	33	371	727	0	0.065314
90143	87029	85	28705	27679	77	50152	48378	78	354	280	0	2519	2406	26	164	619	0	0.0663507
47032	49528	63	17070	17385	51	19011	19563	54	241	180	0	1226	1115	8	-584	61	0	0.0673874
154605	127709	96	50788	41454	88	80762	65062	91	854	641	0	4466	3785	38	847	687	0	0.0673874
163176	132769	101	67315	55306	91	59286	47474	91	742	646	0	2981	2499	31	718	703	0	0.0684242
112728	109828	82	48795	46359	80	68958	65804	82	543	533	0	3538	3134	32	208	665	0	0.0694609
235017	167846	102	81629	60900	101	138988	93316	103	1091	829	0	7220	4649	52	657	849	0	0.0694609
109208	98051	82	41000	35231	82	62130	50905	84	690	515	0	3284	2592	34	684	941	0	0.0694609
150715	127365	93	48267	41047	88	89276	75343	91	520	512	0	4686	4042	38	379	1042	3	0.0725711
270131	221155	110	144672	124470	106	264093	224620	108	2401	1982	26	13519	11431	60	407	1191	7	0.0725711
323031	242528	127	94797	71857	123	222499	168648	127	2470	1872	27	11741	8977	56	1771	2308	19	0.0725711
68887	68706	78	19180	18780	52	38621	37054	80	347	304	0	1942	1753	21	195	378	0	0.0736078
157882	139093	87	66547	56103	86	80514	67276	88	1193	907	0	4399	3692	38	830	1200	11	0.0746446
253727	174984	113	85391	60741	105	153955	102471	108	1777	1056	10	8108	5204	51	639	944	0	0.0746446
231700	178895	98	103858	81820	97	104249	80155	96	1249	775	0	5855	4267	45	1317	1414	9	0.0746446
62164	64421	74	23697	23605	53	35059	33504	75	377	356	0	2011	1906	22	-206	375	0	0.0746446
42283	44954	58	15315	16117	45	23900	24273	60	115	176	0	1387	1538	14	-451	78	0	0.0746446
201133	162065	99	61973	48015	95	111003	88928	97	868	662	0	5710	4553	41	215	543	0	0.0746446
231755	171744	113	84640	63868	110	119208	89710	112	931	655	0	6511	4994	45	-283	457	0	0.0756813
211383	158092	105	60815	46583	99	131795	98180	101	851	663	0	6919	5226	47	429	677	0	0.0756813
94231	82266	86	28723	25126	80	55702	48691	83	236	341	0	2835	2591	28	82	725	0	0.076718
119929	99643	89	39765	32925	85	67271	54514	88	311	654	0	3775	2938	36	161	645	0	0.0787915
76191	72929	80	28431	26259	76	32656	29559	76	400	262	0	1770	1460	18	771	1453	10	0.0798282
105866	106495	80	37635	37327	78	56127	54681	79	936	625	0	2781	3010	26	679	597	0	0.0798282
296364	232299	119	167151	132403	116	255262	199031	117	2958	2186	31	14150	11050	68	665	652	0	0.0798282
76903	70801	79	33524	30403	79	39877	35742	79	332	324	0	2216	2059	24	492	669	0	0.0798282
116068	101967	85	41069	34935	83	66109	54494	87	479	484	0	3532	2907	33	78	238	0	0.0808649
110258	104457	90	44638	41610	81	50939	47786	82	612	716	0	2598	2505	26	1059	1069	4	0.0808649
217397	157294	105	73837	54777	101	123896	88763	104	996	638	0	6476	4641	47	-484	112	0	0.0808649
71643	73290	74	32594	32582	73	55468	56765	75	462	417	0	2833	2699	28	-173	299	0	0.0819017
155251	139194	89	71831	62751	87	85109	75784	89	1234	951	0	4460	3956	35	1059	1322	9	0.0819017
144063	133466	95	77454	73301	85	78658	74258	85	800	629	0	4177	4139	34	495	513	0	0.0829384
189729	163861	100	69543	59671	94	114601	100334	97	987	928	0	6279	5447	43	203	606	0	0.0850119
54188	55685	75	20206	20254	55	30655	30325	72	142	144	0	1645	1682	18	-402	180	0	0.0850119
129888	124077	88	47962	46043	81	67989	63246	83	709	661	0	3682	3604	30	521	579	0	0.0850119
65447	64991	74	27434	25790	73	36752	35006	76	296	239	0	1607	1589	19	628	931	0	0.0860486
228510	169823	101	74112	53692	99	122643	89189	101	1321	948	0	6145	4582	46	-263	414	0	0.0860486
92222	81510	85	34389	29990	81	49832	44194	83	608	363	0	2562	2131	28	263	873	0	0.0860486
74044	68500	85	25424	22958	76	44297	40114	79	128	312	0	2388	2205	26	104	498	0	0.0870853
162211	141544	90	73991	66189	89	94886	82465	90	751	934	0	5096	4617	38	523	940	0	0.088122
67819	68876	76	22131	21824	60	28705	27707	74	541	384	0	1751	1784	19	-98	330	0	0.088122
153301	134125	93	63236	55089	87	74918	65807	87	1008	728	0	4070	3677	33	155	539	0	0.088122
129960	109182	88	50121	41594	87	53399	43003	87	556	598	0	2850	2350	32	358	1482	9	0.0901955
86471	85790	83	41012	40741	78	39220	38656	77	418	483	0	2186	2304	23	341	708	0	0.0901955
158241	126835	98	49805	40119	89	90342	71019	93	712	617	0	4721	3501	42	-111	211	0	0.0901955
168687	149750	91	68127	60086	88	123363	111201	90	814	865	0	6114	5414	41	1057	1319	7	0.0901955
53500	52549	74	19639	19889	54	19979	20207	54	214	467	0	1174	1120	9	112	451	0	0.0912322
143216	115652	96	52431	42347	90	70576	56020	90	423	539	0	3792	3276	35	-141	200	0	0.0912322
253786	187777	114	99805	75503	106	111415	82771	106	1493	1108	10	6141	4622	43	-60	564	0	0.092269
139463	114291	88	50577	41205	86	78921	63722	88	499	467	0	4082	3188	38	-563	111	0	0.0933057
201794	162425	94	106307	87386	96	119006	91984	95	1098	1011	3	6078	4704	44	1063	1258	11	0.0933057
94680	89567	81	34917	31708	78	56432	51654	81	455	458	0	2602	2267	28	299	521	0	0.0933057
94272	85525	81	34759	30065	80	46343	41456	81	392	284	0	2294	2021	27	520	638	0	0.0933057
126747	122334	90	44873	43386	83	77057	73505	85	646	663	0	3990	3919	33	465	752	0	0.0933057
122466	103007	87	48163	40576	86	71372	57743	88	582	407	0	3444	2651	33	-314	405	0	0.0943424
271387	185057	119	81389	54613	114	160999	108645	116	1656	936	0	8420	5754	52	289	405	0	0.0943424
238986	168301	121	77560	55066	104	119007	83179	105	1746	1165	23	6610	4550	47	-355	530	0	0.0953792
54459	54984	77	17532	17534	52	20907	20310	59	204	167	0	1159	1206	10	416	723	0	0.0953792
135960	122181	96	47616	42119	86	64250	57482	85	760	731	0	3407	3183	30	580	967	0	0.0964159
176673	159368	87	75622	65909	88	96028	83792	89	1052	881	0	5170	4419	38	301	748	0	0.0974526
118677	101427	88	44299	37555	85	72475	62143	87	631	529	0	3886	3403	36	-415	181	0	0.0974526
202526	151946	103	60987	45477	95	105673	76453	98	1046	790	0	5391	3927	44	-239	206	0	0.0984893
156020	132630	96	65065	55638	90	84408	70596	92	925	672	0	4423	3547	36	1371	1188	18	0.0995261
94169	80610	88	37380	32524	82	45443	38982	82	521	467	0	2443	2156	27	482	562	0	0.100563
203465	161667	103	75164	59173	97	105800	82351	98	922	905	0	5602	4566	42	347	492	0	0.100563
81640	71352	85	29896	26215	79	37690	33825	80	265	309	0	2113	1868	22	545	781	0	0.1016
150409	136229	107	40832	35843	107	73629	65690	107	725	603	0	3786	3304	32	65	549	0	0.1016
93978	82985	93	29433	25554	80	51416	44901	85	385	256	0	2728	2310	30	223	554	0	0.1016
216502	170327	107	67297	52266	100	131362	103670	102	829	861	0	6806	5193	46	318	586	0	0.103673
229849	171622	118	63048	49008	98	126061	92936	104	1452	1221	16	6649	4995	45	887	1042	5	0.10471
184957	146414	95	63293	50060	93	96171	76489	95	1000	756	0	5358	4393	42	-64	613	0	0.105746
118071	98402	89	44161	36652	85	72935	59126	86	609	547	0	3697	3026	35	136	618	0	0.106783
139345	113921	93	51560	43191	87	73781	58955	89	626	612	0	3890	3111	36	497	657	0	0.106783
89012	75928	92	34963	30414	82	40053	33899	82	246	315	0	2371	2098	26	-525	39	0	0.10782
76434	74567	78	27808	26091	75	39052	37469	76	355	344	0	2120	2055	22	42	538	0	0.108857
249208	199718	109	128109	103462	108	111662	89728	106	1395	1122	11	5778	4859	42	1788	897	0	0.108857
192131	163408	94	134548	119872	94	256586	222975	98	2722	2125	27	13730	11641	60	-272	450	0	0.108857
44016	46057	78	11800	12640	41	22854	23843	53	166	192	0	1237	1262	12	70	493	0	0.109893
203549	163944	98	57355	45733	96	99061	78827	98	1265	939	0	5233	3903	42	100	523	0	0.109893
127474	113247	87	58103	49387	85	57217	48340	85	694	621	0	3190	2609	31	100	528	0	0.111967
78931	77193	78	29847	28308	76	45600	43160	78	246	288	0	2429	2213	24	604	462	0	0.111967
199307	149253	115	63600	47433	101	113727	82264	115	1094	784	0	6246	4413	48	451	725	0	0.113004
117231	109512	87	54871	51645	82	40956	38374	81	674	681	0	2421	2232	24	225	714	0	0.113004
173467	146152	101	56143	45924	92	100991	82949	94	1339	1058	7	5421	4476	41	272	445	0	0.115077
258460	190352	111	84879	63048	105	139078	101577	106	1229	758	0	7042	5319	46	182	466	0	0.115077
81587	72207	96	32015	27628	80	44752	38246	81	337	371	0	2367	2083	26	-36	449	0	0.115077
72561	72368	77	22996	22298	62	45362	43390	76	180	356	0	2202	2070	23	-109	294	0	0.116114
105709	102848	89	40490	39694	79	52466	51931	79	514	573	0	2679	2519	26	84	594	0	0.11715
70717	71097	77	25443	25870	71	38736	38276	77	223	293	0	2211	2118	23	1144	1219	12	0.118187
237050	175435	119	174537	134407	102	197783	148984	102	2201	1567	23	10522	7885	56	1158	2310	14	0.118187
98460	87371	83	40015	36020	80	57644	50292	83	541	445	0	2861	2643	30	-608	78	0	0.118187
334863	237188	133	132821	100219	122	214482	155812	125	2289	1261	23	11636	8786	59	1050	1049	3	0.118187
218429	162542	98	81430	61902	95	98325	72751	97	1109	873	0	5104	3552	43	1333	928	0	0.118187
82526	79236	78	28644	26646	67	54815	50877	79	415	490	0	2748	2383	28	110	489	0	0.119224
267825	194315	103	77148	55426	100	171248	119830	104	1698	1400	18	9023	6277	54	92	457	0	0.119224
91429	88066	81	29249	28559	76	52781	50140	78	152	195	0	2660	2646	26	1080	846	0	0.119224
127622	105724	94	44939	37140	86	61859	50048	88	716	603	0	3095	2329	32	370	391	0	0.119224
209978	151553	100	64384	46243	97	115223	80193	101	1114	725	0	6001	4487	44	173	519	0	0.119224
141172	114663	90	45227	36796	87	75994	60626	89	852	624	0	3694	3438	34	522	679	0	0.120261
125502	106442	89	49094	40194	87	44188	36641	86	523	408	0	2482	2015	27	-17	284	0	0.120261
121986	116133	85	52191	50166	82	74392	70059	83	703	574	0	3684	3683	32	-445	219	0	0.121297
89307	77963	86	33294	28933	80	46628	40238	80	451	384	0	2295	1922	26	201	431	0	0.121297
111760	90246	97	43121	35311	84	59294	49599	86	431	328	0	3171	2673	32	-191	446	0	0.121297
172407	145987	90	69810	57916	89	75710	62538	89	726	758	0	3957	3177	35	537	783	0	0.121297
27297	27941	58	11711	12216	42	11932	12155	43	248	308	0	647	708	0	882	704	0	0.122334
163328	129913	103	47096	36846	90	90912	71507	92	708	780	0	4467	3422	39	377	1017	2	0.122334
99103	85882	83	28822	24659	81	49361	42104	84	668	412	0	2857	2396	29	341	772	0	0.122334
176095	140207	98	68700	56409	92	87734	68494	92	783	709	0	4226	3199	39	73	603	0	0.123371
150831	118783	101	60841	48923	91	86080	69825	91	707	587	0	4314	3319	37	-52	670	0	0.123371
290968	196774	117	97637	66213	116	172694	116014	118	1746	1212	16	9325	6223	59	541	762	0	0.125444
87138	87644	85	34626	34272	76	49521	47379	78	293	358	0	2851	2714	27	319	443	0	0.125444
209277	161897	99	62899	47641	96	118938	89874	99	1019	770	0	6461	4681	46	161	818	0	0.125444
147900	118765	91	58512	47350	89	65721	54583	89	577	556	0	3879	2873	37	-231	321	0	0.125444
281119	214873	116	107834	84835	112	194890	155154	114	1613	1332	18	10222	8171	55	744	1053	4	0.125444
62701	62989	76	22988	23014	62	37779	38012	75	496	313	0	2212	2129	23	406	541	0	0.126481
103831	96771	88	41071	38251	79	51303	48212	80	616	594	0	2621	2457	28	-202	233	0	0.127518
228258	204128	95	83991	74663	95	166130	145875	98	1746	1520	17	8695	7790	48	101	475	0	0.127518
153499	143820	86	111764	107314	86	78703	73181	86	1228	1333	12	4442	4012	36	621	1107	5	0.128555
162974	135421	92	54629	44985	89	93089	76113	91	660	536	0	4959	4048	39	1250	741	0	0.128555
71235	65450	81	32033	29411	78	40700	37074	79	516	422	0	2036	1868	23	64	263	0	0.129591
211512	152484	107	69276	50135	99	114557	83760	100	1173	767	0	5626	4234	43	223	922	0	0.129591
85639	84892	77	24750	24223	68	52191	50802	78	258	340	0	2741	2654	27	-178	286	0	0.130628
289537	199089	123	72929	50112	115	182240	123676	120	1582	1098	10	9799	6530	56	-220	590	0	0.130628
217285	166347	97	79079	60511	96	102967	77150	98	1317	831	0	5740	4116	45	637	528	0	0.131665
180892	140755	99	58911	45530	96	94996	74456	98	785	658	0	5093	3920	42	-206	158	0	0.132701
196621	150326	106	61552	47044	93	115715	88853	95	589	536	0	5647	4284	43	1265	949	0	0.133738
225808	165655	103	69712	50969	100	114253	84975	102	1854	1184	15	6141	4388	45	88	246	0	0.134775
157821	120599	98	53704	40897	91	88302	66361	93	665	614	0	4913	3528	40	497	420	0	0.135812
215717	169063	101	105625	85886	95	110100	86109	98	1273	965	0	5937	4495	44	1375	1104	5	0.136848
247576	186114	112	114296	88333	103	184778	146312	106	1978	1501	21	9554	7614	55	576	607	0	0.136848
92182	90252	80	35898	35372	79	50725	48821	80	432	415	0	2576	2444	28	1129	632	0	0.137885
121324	99533	93	41315	33778	86	61580	50488	88	557	476	0	3198	2521	33	-56	498	0	0.138922
38497	40320	63	13527	13827	45	21287	20832	58	213	223	0	1137	1010	4	171	528	0	0.138922
261420	198108	115	104566	84374	110	227676	182519	112	1630	1606	20	11901	9521	59	905	1107	5	0.138922
114347	99570	87	45084	39923	84	60856	53741	86	369	449	0	3224	2726	32	1024	581	0	0.139959
157229	126016	93	53059	42079	90	83767	66914	92	514	521	0	4163	3053	38	-74	464	0	0.140995
115881	94143	90	41742	33811	85	64281	50988	86	489	545	0	3171	2399	33	97	627	0	0.140995
50125	49827	73	15093	15030	48	19027	19082	53	-6	122	0	1092	976	0	-442	407	0	0.143069
80742	79490	88	37124	36054	77	50125	48912	78	508	618	0	2435	2413	26	699	821	0	0.143069
217667	165203	105	144851	113049	101	241683	190433	104	2235	1687	26	12832	9937	61	1359	1286	14	0.144105
174415	146425	102	71027	59910	96	86966	74154	97	639	876	0	4819	4076	39	81	705	0	0.145142
226796	186410	97	98215	84286	96	122716	99854	96	1276	1125	9	6240	5524	43	54	538	0	0.145142
195485	155669	95	115414	97951	97	94577	72665	95	1300	873	0	5159	3995	42	733	945	0	0.147216
66040	66398	83	21688	21697	57	26277	25588	74	389	266	0	1317	1227	12	253	364	0	0.149289
167948	131262	94	59312	46586	91	92157	70882	93	857	890	0	4787	3848	40	552	507	0	0.149289
105739	101106	82	21004	20497	57	69442	66635	81	315	513	0	3420	3304	31	-583	55	0	0.150326
100294	93180	86	39297	35834	81	56429	51712	82	721	544	0	2834	2717	28	-30	396	0	0.150326
164577	125229	94	62613	48052	91	91541	69001	93	847	792	0	4796	3889	40	1542	1403	11	0.151363
322649	232887	129	113730	82743	126	229915	166680	129	1995	1284	12	11379	8220	58	-442	891	0	0.151363
205174	157686	96	68681	54398	94	112249	83307	97	1167	1172	8	6114	4557	46	-358	201	0	0.151363
145356	120821	90	47848	38800	87	80182	65778	90	555	664	0	4365	3548	36	-549	461	0	0.151363
97036	91538	84	36163	34049	80	52841	49673	81	369	341	0	2775	2654	27	-133	387	0	0.152399
134995	116118	89	53676	46858	85	74909	62747	87	523	659	0	3943	3399	35	-408	265	0	0.153436
142333	134121	87	46788	43451	84	73234	68742	85	761	715	0	4083	3738	33	-590	72	0	0.154473
212650	169395	102	109738	90047	98	104875	81242	96	1318	971	0	5703	4373	43	1167	1054	4	0.154473
27833	27523	72	11626	12189	43	9648	9867	40	255	221	0	568	579	0	744	970	0	0.155509
74192	72953	82	28775	27694	74	39116	37719	75	135	353	0	1985	1777	21	327	611	0	0.155509
123741	117120	97	36619	34303	80	69459	65414	84	843	702	0	3910	3749	32	5	267	0	0.157583
195371	153372	98	73214	58346	96	104892	80977	99	1264	869	0	5080	3956	41	29	581	0	0.157583
232270	178421	117	79159	61149	104	121085	91116	106	1418	1064	6	6505	4562	46	210	610	0	0.157583
153902	128249	101	71377	61707	88	84535	71746	88	764	763	0	4753	4227	38	734	1425	11	0.15862
79766	73435	84	37276	33944	79	39564	35858	78	173	406	0	1845	1598	22	-403	55	0	0.15862
62858	61447	85	25536	25161	73	34399	34647	74	238	201	0	1644	1772	17	682	839	0	0.159656
67243	66191	91	32321	30592	75	31188	29735	74	615	429	0	1481	1518	17	364	545	0	0.160693
170753	137549	108	67261	53950	93	85426	70039	94	1210	885	0	4631	3781	38	426	393	0	0.160693
160084	140549	98	57652	50383	91	57203	49891	91	733	723	0	3104	2582	30	1274	987	0	0.16173
99929	88225	86	41576	36520	82	38533	32261	83	659	541	0	1815	1496	23	-169	340	0	0.16173
51773	51712	79	16857	17164	48	24669	24258	71	471	460	0	1294	1406	15	183	705	0	0.16173
178741	149427	96	47538	36031	110	97384	75691	110	1117	680	0	5294	4064	42	1238	770	0	0.162767
84710	84120	80	30307	29327	75	54508	51328	79	325	361	0	2786	2581	28	-101	572	0	0.162767
223802	156160	103	83754	59307	99	126741	86052	101	1357	964	0	6795	4536	48	352	1055	4	0.163803
123251	105263	85	43831	37104	84	75680	62094	86	674	649	0	3683	3204	35	-436	137	0	0.163803
203314	147808	105	69428	51550	97	118809	88683	99	994	961	0	5868	4501	45	495	376	0	0.163803
273741	192822	132	110859	81324	115	165604	116122	117	1627	1058	7	9117	6210	56	760	646	0	0.16484
32511	32908	67	12546	13088	43	16256	16500	49	319	232	0	712	860	0	118	251	0	0.16484
89336	82610	80	29890	26068	78	59944	51825	82	483	409	0	2941	2551	31	450	303	0	0.165877
60594	61568	76	18144	18013	53	27610	27093	73	318	427	0	1533	1438	16	-426	91	0	0.16795
261466	207936	102	141392	115938	102	237888	194678	104	1870	1593	23	12470	10267	58	1352	1131	5	0.168987
62283	62835	74	16469	16977	45	42562	41175	75	419	280	0	2142	2117	21	1	470	0	0.168987
258260	178044	104	76851	52773	103	158198	104790	107	1569	1129	10	8271	5217	52	878	698	0	0.168987
237163	169229	108	69957	48842	99	125617	91105	102	969	736	0	6644	4974	48	338	427	0	0.168987
143236	135735	86	53242	50274	83	84019	78654	84	814	885	0	4384	4399	32	277	739	0	0.168987
201603	150668	98	62463	46721	94	119220	87737	97	1079	886	0	6093	4267	45	441	488	0	0.170024
206318	156388	103	77335	59208	96	106356	80164	99	1021	795	0	5476	3947	44	1040	951	0	0.170024
158637	127925	94	66118	54597	92	82121	67354	92	574	559	0	4024	3067	37	399	500	0	0.170024
122892	119219	83	36806	35799	80	70568	66782	82	766	754	0	3652	3541	31	287	683	0	0.17106
108576	91968	88	40371	33547	83	54277	44780	84	564	501	0	3064	2717	30	11	402	0	0.17106
97537	94860	89	30872	30248	77	51195	50773	78	648	622	0	2708	2616	26	797	602	0	0.172097
268687	201927	116	110220	84769	111	166492	122745	114	1628	1133	16	8797	6006	52	707	562	0	0.172097
120020	116347	83	48907	47598	81	67857	65785	81	500	602	0	3700	3440	32	192	357	0	0.173134
229128	172509	108	74712	56106	102	136109	100053	105	1144	759	0	7082	5101	50	-55	578	0	0.175207
135506	120387	95	33137	28979	85	74314	65469	88	408	505	0	3789	3362	34	343	672	0	0.176244
229520	163337	102	76194	54729	98	135446	96793	102	1224	697	0	7105	5055	49	-172	427	0	0.176244
297623	219187	138	173910	135790	120	171610	126969	122	2195	1664	26	9629	7156	54	1081	966	0	0.177281
45838	47705	67	24686	24817	70	22284	22081	58	268	224	0	1194	1131	10	38	338	0	0.179354
121147	113962	83	55521	51693	82	74752	68802	83	691	913	0	3858	3866	32	797	1153	5	0.179354
80318	74507	82	31505	28787	79	49355	44500	81	390	398	0	2601	2160	28	413	856	0	0.179354
180542	153953	94	85768	73277	92	95362	80728	93	1136	905	0	5016	4431	38	377	513	0	0.181428
259033	185914	117	108615	78976	116	137841	98688	118	1674	1149	12	7211	5278	48	1708	1604	19	0.181428
176696	134544	100	51568	39220	92	99546	74896	95	541	548	0	4975	3670	43	-455	191	0	0.183501
123167	118961	94	39140	38443	79	73443	70873	82	966	674	0	3681	3422	32	635	722	0	0.185575
99466	94370	81	43618	39470	82	47404	42187	81	513	511	0	2889	2374	31	520	454	0	0.186611
114597	110448	82	49759	46198	80	63838	59893	81	597	601	0	3330	3098	30	581	511	0	0.187648
151875	135495	89	51428	45079	85	81510	73065	87	1018	892	0	4400	3767	38	69	203	0	0.187648
44527	43238	81	18888	19269	53	18728	18925	52	127	197	0	924	1004	1	-148	313	0	0.188685
195536	151866	98	66797	51773	94	96768	73151	97	1102	638	0	5116	3618	44	480	681	0	0.188685
228268	176020	98	68429	51993	98	121825	90757	100	1070	914	0	6561	4796	46	843	857	0	0.188685
115700	97475	96	47517	41249	86	58766	50225	87	582	531	0	3110	2463	31	65	668	0	0.189722
298511	209886	120	126954	91628	117	166283	121701	118	1893	1312	23	8691	6096	52	1190	617	0	0.190758
82767	79105	84	30868	28572	76	43168	40755	79	656	593	0	2517	2160	27	-569	36	0	0.191795
289408	205926	119	119132	86224	114	135639	97977	115	1311	1006	2	7503	5235	48	697	720	0	0.192832
129890	125968	84	39913	39032	81	80596	76226	84	807	827	0	4472	4215	35	1286	829	0	0.192832
160845	134863	107	72973	63142	90	94256	79186	92	991	911	0	4986	4208	38	148	537	0	0.194905
226205	173437	100	71309	54593	98	120366	91852	101	1607	952	0	5831	4374	43	635	507	0	0.195942
206551	158534	100	63839	48323	97	127639	96278	100	880	675	0	6327	4351	47	1014	706	0	0.195942
217950	164372	104	85650	64708	101	117356	87651	108	1256	1040	6	6150	4707	45	303	769	0	0.196979
252799	177502	128	80896	58207	110	131348	93643	112	1465	998	0	7235	5083	49	513	1110	8	0.196979
68114	66050	83	28321	28606	73	26510	26853	70	368	341	0	1361	1381	15	7	304	0	0.198015
87197	77839	96	35318	31792	79	38081	33169	80	420	411	0	2073	1692	23	230	393	0	0.198015
64063	62541	76	20127	20304	57	38589	38625	74	420	453	0	1929	2034	21	70	314	0	0.199052
211446	173349	100	83461	68042	97	114427	91596	98	1152	937	0	6130	5079	43	928	970	0	0.199052
246884	177493	130	79461	55247	130	130840	93210	130	1453	880	0	6981	5212	46	433	692	0	0.199052
31556	37732	40	15343	16090	45	13680	14366	43	183	193	0	740	651	0	282	570	0	0.199052
75110	72558	79	32025	30547	76	30779	29499	76	269	251	0	1680	1553	19	-387	124	0	0.199052
30976	31916	58	14476	14839	46	12747	13278	43	106	219	0	656	601	0	165	564	0	0.200089
58950	60978	75	24148	24566	67	24913	25423	69	179	378	0	1370	1422	14	-155	427	0	0.200089
267114	182232	117	89292	63782	109	160607	104582	112	1077	653	0	8336	5632	54	243	381	0	0.200089
119961	101583	89	41966	35664	85	54312	46140	85	536	335	0	3138	2414	32	-32	463	0	0.201126
186255	166978	94	66258	59102	89	128459	115826	91	1360	1239	12	6575	6305	41	955	828	0	0.202162
245414	178280	107	83020	58947	102	122715	87732	104	1243	981	0	6509	4701	49	424	975	0	0.203199
190790	172165	107	62563	58238	90	92635	82820	92	874	848	0	4723	4221	39	-9	474	0	0.204236
86462	78645	81	32338	28913	79	39026	33837	79	370	434	0	2018	1770	23	159	749	0	0.204236
56578	57969	78	19222	18628	59	31360	30476	73	430	352	0	1668	1691	20	287	624	0	0.204236
180323	155156	93	48615	40703	88	106898	92069	92	978	813	0	5481	4731	42	1172	992	0	0.204236
49503	48030	81	13557	13528	45	17360	17290	50	211	339	0	987	1101	6	692	792	0	0.205273
39610	41008	68	16123	16414	49	18500	18379	53	142	272	0	1134	1253	11	249	1082	5	0.206309
57920	59082	76	17261	17418	48	31719	31662	73	361	332	0	1815	1618	21	138	466	0	0.206309
105363	90781	82	39626	34068	82	63043	52562	85	640	470	0	3335	2734	33	171	400	0	0.207346
204691	165185	101	79790	66779	95	88172	69241	97	1203	1019	4	4410	3425	39	-528	230	0	0.207346
159430	129355	97	50205	40382	90	74384	58939	92	1083	681	0	3871	3137	36	-299	258	0	0.208383
49015	51715	70	17627	18013	49	24387	24155	67	338	344	0	1299	1459	14	435	616	0	0.208383
186046	155787	96	91619	79062	95	66566	55685	95	778	810	0	3479	3089	33	604	740	0	0.209419
149073	120934	91	51034	42725	87	78168	62166	90	608	605	0	4156	3220	38	445	500	0	0.209419
51161	51602	73	16660	16796	50	23382	23487	57	249	218	0	1204	1356	13	277	470	0	0.210456
26864	26899	79	7064	7294	36	11128	11662	43	-47	143	0	548	512	0	121	755	0	0.210456
111649	101044	94	49114	44200	83	49651	44059	83	234	383	0	2906	2453	28	491	581	0	0.210456
213183	170554	101	85263	67778	99	90964	71662	100	1235	951	0	4976	4001	40	1165	942	0	0.211493
117756	118450	83	74655	74431	80	82818	81131	82	1041	1101	6	4501	4352	34	69	350	0	0.211493
273751	198074	102	88867	64193	103	150986	105999	106	1973	1299	19	8255	6017	51	914	932	0	0.211493
169109	141125	94	55182	47542	90	89564	74616	92	895	778	0	4822	4060	39	385	558	0	0.213566
111654	109910	80	48316	46757	79	59480	56513	80	713	668	0	2911	2879	27	-26	463	0	0.213566
185275	149711	94	63100	49820	93	108994	88739	94	1197	964	0	5884	4885	43	1325	1981	18	0.213566
71296	66861	81	28865	26598	75	39794	37009	75	490	467	0	2042	1763	21	-208	464	0	0.214603
123242	116723	91	44780	41493	82	66017	60705	83	720	566	0	3105	3157	28	1335	1635	12	0.21564
120994	106981	102	44756	38504	102	72136	62048	102	808	694	0	3854	3637	31	1197	814	0	0.21564
247308	181478	103	89762	65996	100	146389	107564	102	1641	958	0	7448	5473	49	661	809	0	0.216677
151591	128958	107	65565	54596	107	83170	67152	107	719	622	0	4772	3738	38	576	737	0	0.216677
202831	181317	96	72734	65057	93	97624	85535	93	1324	1249	11	5254	4842	37	880	993	0	0.217713
126205	116937	85	56362	51526	82	39131	35427	81	551	431	0	2310	2104	24	325	1309	7	0.217713
99454	94150	81	32705	30172	80	52374	47746	82	375	340	0	2535	2424	27	193	363	0	0.217713
65183	67592	74	30198	28448	74	35333	33503	75	437	424	0	2138	2117	23	223	446	0	0.217713
233599	200377	108	95839	81522	102	229886	196438	105	1632	1496	16	11982	10353	55	1046	756	0	0.21875
167416	143367	92	56246	47918	90	96376	81847	92	799	766	0	4747	3982	37	67	319	0	0.21875
170929	137803	90	62431	49692	89	103434	81255	91	888	788	0	5426	4195	43	438	682	0	0.219787
91925	81148	84	35550	30480	81	47587	40930	81	529	525	0	2288	1949	27	290	545	0	0.220823
290729	199604	114	100125	68368	110	165232	115404	112	1758	1222	20	8671	6077	54	1148	907	0	0.220823
106669	91555	88	39402	32915	83	65306	56364	85	645	426	0	3402	2866	32	632	508	0	0.220823
90796	88938	80	25920	25794	71	52165	51797	80	452	445	0	2803	2734	26	87	420	0	0.22186
51597	52172	69	11105	11060	42	25658	24967	72	423	354	0	1188	1274	11	165	434	0	0.22186
222340	165829	108	67967	52056	104	113129	82638	105	972	856	0	6334	4524	45	825	1258	7	0.222897
197193	154494	107	71968	56573	98	88067	67998	99	918	764	0	4591	3639	39	620	974	0	0.22497
117995	105289	91	44416	39151	82	58801	52472	84	445	463	0	2952	2643	29	123	393	0	0.226007
88264	88606	79	36871	36607	77	39566	39398	76	661	582	0	2153	2096	24	606	622	0	0.226007
307885	214932	123	114329	83017	119	184835	126809	120	1692	977	0	9817	6546	55	-36	444	0	0.227044
126020	121232	87	49486	46590	82	51404	48019	82	612	572	0	2643	2474	28	463	1496	11	0.227044
56556	55780	74	21291	21185	58	26533	25806	74	251	234	0	1392	1373	14	634	759	0	0.227044
150961	122144	95	50189	40770	88	85165	68658	90	350	353	0	4310	3236	38	304	633	0	0.228081
187709	152708	97	77592	63045	94	96426	78489	94	1115	770	0	5099	3993	42	-22	662	0	0.228081
157517	139009	90	67599	59710	90	68851	58932	90	649	581	0	3773	3365	33	653	778	0	0.228081
171030	152634	90	42926	36582	87	103272	90062	90	1019	995	0	5264	4341	40	-57	296	0	0.228081
171063	126406	95	68918	52074	93	97089	71816	94	1436	996	0	5373	4061	43	-168	298	0	0.229117
277528	192395	120	87490	61376	114	161464	110911	116	1209	833	0	8393	5578	51	353	922	0	0.229117
114355	93409	97	43013	35477	85	59737	49040	87	640	487	0	3168	2318	33	6	352	0	0.230154
124311	116824	95	59579	55212	82	74115	68482	84	910	892	0	3848	3497	34	1224	1296	8	0.230154
69925	71119	79	34003	34252	74	31755	32487	74	158	303	0	1644	1599	18	-101	606	0	0.230154
288064	196875	122	86841	58455	115	176122	121793	118	1805	1130	14	9255	6596	53	158	1109	6	0.231191
152653	145284	85	46516	43341	83	107604	100928	87	994	871	0	5614	5155	38	-103	483	0	0.231191
147566	140463	87	50257	48003	82	69898	66686	83	564	788	0	3474	3198	31	-95	361	0	0.232228
269883	183775	110	101566	72764	107	154174	100253	109	2106	1598	22	8227	5636	53	735	930	0	0.233264
222444	157995	107	115821	89918	104	151121	113848	105	1564	1188	13	8258	6593	56	1009	1108	6	0.233264
56008	57333	74	15968	16648	45	23265	23821	58	130	228	0	1376	1352	14	-184	412	0	0.233264
234523	197810	109	76779	65074	98	176586	146785	101	1488	1437	15	9106	7723	52	-5	649	0	0.234301
111712	92604	85	40846	34147	84	65289	54461	85	548	421	0	3544	2697	34	-21	341	0	0.234301
172163	141025	112	65031	52670	112	87237	68134	112	984	608	0	4755	3723	38	565	1052	4	0.234301
175655	139303	97	58867	46572	92	91260	70494	94	835	593	0	4601	3462	40	217	530	0	0.235338
89041	83386	87	34505	31944	80	40990	38342	79	398	298	0	2257	2093	24	309	374	0	0.236374
96639	93557	88	31814	30285	80	61889	59211	84	537	590	0	3328	3110	30	380	645	0	0.236374
193768	156997	103	85473	68704	95	100509	82840	95	1357	976	0	5633	4483	42	583	528	0	0.237411
197598	171708	91	85496	73966	89	134856	115406	91	1326	1277	11	6884	6082	43	578	926	0	0.237411
59858	58816	84	16216	16397	49	27221	28239	72	356	463	0	1487	1624	17	301	471	0	0.238448
59247	60160	79	24277	24690	61	36485	36259	73	75	255	0	1904	1806	20	-12	513	0	0.238448
133341	118291	103	44295	38883	84	68311	60034	86	349	414	0	3877	3539	32	325	767	0	0.239485
260624	194761	113	83705	62168	108	131461	96321	111	1107	901	0	6820	5027	47	1336	763	0	0.239485
148218	117933	92	50468	39409	89	92063	71122	92	512	459	0	4557	3696	39	42	499	0	0.239485
217415	161625	100	75373	56686	96	134036	97214	99	1129	1071	8	6515	4533	47	-112	664	0	0.240521
88459	86225	84	27607	27219	76	55836	53992	79	381	389	0	2796	2733	28	54	514	0	0.240521
246183	193622	128	97506	78301	110	182711	144858	116	1602	1236	14	9850	8085	52	-224	434	0	0.240521
203256	155840	102	79478	62957	99	108501	81277	100	1155	801	0	5904	4331	45	363	512	0	0.241558
107600	96323	85	43574	38288	82	66035	57377	84	678	552	0	3340	2893	34	-190	261	0	0.241558
291995	195440	119	101036	70664	116	197326	130267	120	1856	1216	16	9902	6347	56	-26	574	0	0.243632
114136	98070	84	45241	38870	84	55607	44420	85	492	490	0	2761	2365	29	346	659	0	0.243632
140985	119009	90	52845	44748	86	74282	63521	87	796	596	0	4163	3383	36	471	503	0	0.244668
73883	64157	86	30036	26031	77	36857	31788	78	241	265	0	2214	1698	24	24	287	0	0.244668
75494	72679	88	35856	34491	76	38383	36356	77	553	521	0	1904	1571	18	1384	853	0	0.244668
98157	86303	89	35074	31233	82	52793	46897	84	608	479	0	2702	2609	27	673	808	0	0.245705
261116	181859	119	82955	57652	109	151474	106640	111	1137	797	0	7871	5489	50	1328	1041	4	0.245705
69576	73294	66	26490	26441	66	43240	41149	76	377	538	0	2092	2143	22	-506	3	0	0.245705
286956	206207	111	98859	70953	106	150497	104495	108	1517	1240	16	7821	5477	50	653	784	0	0.245705
123702	102428	95	44422	37764	85	67007	56375	88	591	527	0	3202	2699	31	434	1619	12	0.246742
105647	104150	80	36448	35605	78	51499	49444	79	602	444	0	2830	2554	28	-132	171	0	0.247778
112264	104693	84	38415	33951	83	60778	54703	83	955	894	0	3332	3121	31	-52	380	0	0.247778
57110	57096	76	26380	26872	71	28086	28782	71	323	276	0	1600	1629	19	259	466	0	0.247778
47882	48205	73	18388	18845	53	19258	19761	56	66	222	0	999	996	0	503	544	0	0.248815
133840	106416	93	44306	35506	89	66946	54672	90	703	577	0	3382	2596	35	268	479	0	0.249852
138827	110364	91	47000	36980	89	74771	58718	90	746	695	0	3994	3056	36	446	1183	5	0.250889
79169	78113	76	31547	29912	75	47239	44483	77	329	312	0	2512	2465	24	-138	187	0	0.250889
95130	86965	81	35881	31879	81	56214	49885	82	644	473	0	2740	2694	27	746	752	0	0.250889
127312	107212	90	46437	38363	86	67811	55700	87	496	343	0	3489	2835	34	-477	438	0	0.251925
84484	83784	78	34731	32742	78	38557	36787	78	164	374	0	2299	2240	25	385	979	0	0.251925
134273	129937	89	54181	51899	83	51497	48943	82	661	726	0	3074	2932	30	244	739	0	0.252962
106374	103078	85	30178	29367	77	58966	57365	80	417	317	0	3192	3023	29	499	799	0	0.252962
121850	104908	92	54345	46631	87	67234	56205	88	599	359	0	3381	3008	31	252	863	0	0.253999
40271	41242	68	10283	10535	40	20849	21205	54	227	282	0	978	1071	6	198	633	0	0.253999
185373	160952	102	70329	61046	91	116635	101899	93	1051	1104	8	6137	5379	40	453	738	0	0.255036
67443	62402	77	27293	24467	76	38193	34374	78	715	455	0	1874	1694	22	-14	394	0	0.255036
84644	78836	81	33136	30135	79	50674	46239	81	450	338	0	2399	2394	25	304	414	0	0.256072
231097	167844	107	83258	61050	105	118319	86072	106	1096	1045	5	5876	4343	43	1954	1765	12	0.256072
117402	112017	83	27347	26294	79	68180	65435	82	599	449	0	3443	3342	29	167	333	0	0.256072
98731	84157	84	39571	33202	82	51688	43338	83	519	391	0	2798	2254	30	-265	490	0	0.257109
75168	75485	75	21776	21339	59	32373	31607	74	196	371	0	2012	1840	21	112	606	0	0.258146
74024	71882	79	25547	24376	71	30646	28967	75	533	370	0	1650	1436	18	-136	269	0	0.259182
152446	124140	91	56751	46195	90	80936	64682	91	946	636	0	4435	3553	39	-318	304	0	0.259182
149200	132514	89	44569	37935	85	87865	77763	89	539	512	0	4335	3870	35	-127	345	0	0.259182
79956	76876	80	27951	26435	74	46383	44401	76	143	430	0	2371	2254	25	-149	291	0	0.260219
156261	124797	92	48550	38275	88	90162	72146	92	622	634	0	4745	3609	40	510	605	0	0.261256
41912	43535	77	14867	14968	47	21671	22170	54	323	303	0	915	1056	6	172	575	0	0.261256
344365	240302	148	122886	91074	142	237652	174397	146	3146	2440	31	12793	9816	61	860	631	0	0.262293
283063	199048	124	75705	53546	117	171589	118728	122	2002	1152	15	8879	6204	52	1366	1167	7	0.263329
172099	150924	90	55521	49043	89	88865	76771	90	1138	1064	6	4824	4083	38	49	498	0	0.264366
142501	114786	90	50399	40850	87	78714	62527	88	589	386	0	4128	3401	37	255	695	0	0.267476
116079	116406	80	55017	54121	80	82058	79895	81	775	841	0	4068	4100	31	26	800	0	0.267476
87948	84049	88	38407	36311	79	34395	31862	78	196	227	0	1949	1918	21	798	557	0	0.267476
263661	188259	125	85672	60971	108	172553	121095	111	1224	845	0	8595	5969	52	88	1042	3	0.268513
63382	62595	81	27066	26723	74	33235	32329	73	387	394	0	1678	1524	16	-402	160	0	0.268513
72967	69394	90	26515	25508	75	38484	36914	77	264	222	0	2060	1684	24	-126	544	0	0.270586
165799	136360	93	58018	47452	91	74906	60259	92	938	693	0	4174	3334	37	700	826	0	0.27266
117952	108738	85	36011	31598	83	69625	62219	86	612	540	0	3418	3104	30	409	476	0	0.27266
202361	161803	101	68957	54515	98	84969	67023	98	1430	1012	3	4647	3660	39	841	719	0	0.27266
110624	99642	99	41976	36596	82	61056	54437	82	740	522	0	3016	2903	29	829	842	0	0.274733
103244	100736	80	35230	33454	79	52378	50252	80	362	302	0	2896	2836	27	-89	264	0	0.274733
222230	176911	109	87552	69499	96	106221	85212	96	1744	1280	14	5633	4437	42	197	840	0	0.27577
142895	120493	93	57512	49833	88	73509	62041	89	601	704	0	4122	3501	36	280	524	0	0.27577
117397	110166	91	35213	33037	80	68420	64202	82	872	578	0	3891	3490	34	529	765	0	0.276807
122437	110196	86	41129	37049	82	74602	66003	84	729	750	0	4202	3524	34	653	852	0	0.276807
89558	78644	82	43175	38066	80	41540	36119	81	310	295	0	2285	1740	25	566	809	0	0.276807
72725	74156	77	27418	26742	74	43563	42184	76	149	258	0	2215	2309	24	-372	509	0	0.277844
195130	156096	103	85229	68777	94	90948	72983	95	959	666	0	4727	3815	40	74	548	0	0.277844
255284	183768	106	84332	59769	101	149955	105977	103	1272	850	0	8041	5572	53	729	728	0	0.277844
167731	150063	93	56007	50626	90	99112	88601	92	1019	898	0	5394	4660	39	-361	49	0	0.27888
167475	131865	100	64000	50753	93	81945	63744	94	834	750	0	4331	3491	37	690	1094	5	0.27888
184149	154494	97	77512	63793	91	97973	82852	90	1158	894	0	5084	4396	40	818	1578	12	0.279917
214331	171028	98	94704	76129	98	108693	85055	98	1033	756	0	5885	4742	44	866	657	0	0.279917
229803	186164	97	71484	57166	96	135438	110042	101	1036	997	0	6744	5571	45	669	1192	6	0.280954
139247	114991	99	54992	46396	87	56930	46907	87	792	565	0	3379	2673	32	801	539	0	0.281991
109172	102665	82	40070	36825	81	68475	63228	82	463	329	0	3423	3398	29	58	256	0	0.283027
94153	80512	83	37599	31826	83	57006	47874	85	353	360	0	2751	2289	30	122	329	0	0.283027
218147	162129	105	106495	83179	97	118388	90420	97	1444	1059	7	6426	5117	44	2060	2345	20	0.283027
114916	93753	101	47897	39853	86	60645	48626	87	617	460	0	3091	2565	32	153	411	0	0.284064
96595	97650	79	36345	36164	77	56583	55755	78	578	680	0	3006	2916	28	384	892	0	0.285101
161607	135339	90	63444	52343	88	84144	68236	90	1035	797	0	4294	3334	36	101	701	0	0.285101
65759	67543	75	22927	22681	61	29966	30021	73	371	375	0	1560	1794	17	-434	112	0	0.287174
44414	46204	63	23797	24550	65	18102	18354	49	370	180	0	980	1019	4	-382	210	0	0.287174
246430	179535	103	88683	66249	99	109930	77282	100	1148	884	0	5902	4165	47	21	501	0	0.287174
104148	88868	91	30016	25489	79	63833	53382	85	810	728	0	3096	2497	32	83	436	0	0.288211
89685	87840	79	24042	23856	66	42870	42857	77	425	332	0	2176	1907	24	749	643	0	0.288211
287783	225652	114	228068	197824	117	341018	281422	118	3218	2505	31	16867	13546	70	414	548	0	0.288211
80086	81764	76	26609	27213	63	32998	33380	75	445	348	0	1831	2023	19	787	929	0	0.289248
72477	72207	78	19233	19107	51	34846	34318	75	519	414	0	1855	1901	20	-99	561	0	0.289248
62769	62587	82	18412	18507	52	29176	28982	73	421	327	0	1572	1581	18	-175	343	0	0.289248
113796	111495	84	38122	37656	79	71416	69333	81	723	750	0	3780	3813	31	1576	1364	14	0.290284
144469	114310	107	54335	44146	88	80673	65103	91	746	588	0	4538	3586	39	604	1131	7	0.291321
278540	204330	120	94443	71512	116	179454	134017	119	1444	1073	7	9466	7686	50	-254	573	0	0.293395
255491	175364	111	86730	59954	104	147133	98841	108	1367	999	0	8042	5525	53	-66	1023	3	0.294431
143542	116933	103	48404	39229	89	85599	68464	91	775	509	0	4245	3699	37	836	626	0	0.295468
181530	134863	107	67920	50755	98	107500	79445	100	1092	768	0	5533	4032	44	713	891	0	0.296505
117368	104805	93	39339	35023	83	47083	42444	84	966	530	0	2758	2514	28	560	303	0	0.296505
316681	249613	119	225840	190257	119	324332	261821	121	2966	2475	29	16491	13574	66	663	928	0	0.297541
275793	214733	105	131920	110526	102	245653	198216	106	1851	1683	19	12505	10515	58	626	801	0	0.297541
249711	172698	106	83503	58776	101	146090	100772	104	1115	851	0	7166	5187	48	-290	352	0	0.297541
139492	114509	104	48287	40644	87	72958	59949	89	555	561	0	3936	3194	36	154	326	0	0.298578
158013	125894	108	53191	42735	90	85377	67264	92	728	608	0	4153	3111	38	-346	140	0	0.299615
96448	93896	81	38319	36601	79	56064	52600	80	703	508	0	2894	2738	28	261	652	0	0.299615
110679	104800	88	27523	25814	79	65655	61077	81	433	495	0	3553	3406	31	-331	454	0	0.300652
38304	40037	66	8005	8148	39	15938	16121	47	111	101	0	897	863	0	16	234	0	0.300652
110607	93636	87	38941	32528	83	64894	53537	84	370	396	0	3234	2797	33	-71	504	0	0.300652
138462	115091	95	38585	31529	86	86218	70947	88	622	521	0	4428	3664	37	659	866	0	0.301688
118657	102888	95	49707	42324	85	51278	42941	85	594	422	0	2684	2246	29	-368	363	0	0.301688
232603	190171	102	81421	68228	99	114862	92270	101	1304	1043	7	5935	4753	41	136	571	0	0.301688
122259	104748	86	46632	39911	83	57919	48147	84	554	507	0	3001	2568	31	343	539	0	0.301688
278856	199586	107	92400	68043	104	160887	112704	106	1656	1291	19	8302	5637	54	870	864	0	0.302725
125519	118997	84	47365	44455	82	73134	70169	83	881	874	0	3721	3502	33	1164	1069	11	0.302725
58704	59892	70	21370	21796	54	34671	34376	73	419	251	0	1479	1603	17	555	882	0	0.302725
87695	84797	88	36216	35929	77	49384	49100	78	488	492	0	2555	2512	25	731	1216	7	0.303762
125443	107337	103	43232	36831	86	71946	61420	88	512	451	0	3844	3186	34	662	588	0	0.303762
143249	117507	94	46351	37449	88	67297	54302	89	1128	723	0	3456	3030	32	1206	823	0	0.303762
168957	143712	107	64310	54496	91	87122	74646	91	816	490	0	4176	3548	35	1416	896	0	0.303762
203464	151051	102	65420	49165	99	116522	85490	100	882	682	0	6290	4571	46	677	730	0	0.305835
172307	152280	92	101175	92282	91	112731	100331	91	1272	1072	6	5680	4999	41	1210	686	0	0.305835
70348	68298	84	26885	26253	74	32377	31607	74	421	362	0	1905	1785	20	537	581	0	0.306872
216176	153807	105	72459	52930	101	115236	83599	102	946	766	0	6053	4423	46	-20	576	0	0.307909
188155	146942	98	73573	57832	95	93702	73852	96	847	710	0	5177	3997	40	613	702	0	0.307909
100931	100747	79	34548	34112	78	64477	63700	80	629	647	0	3526	3276	31	-69	545	0	0.308946
190904	154401	98	64619	52650	92	96608	77501	94	720	490	0	4921	3788	40	-390	171	0	0.309982
83024	76614	79	31102	27442	77	48136	41236	79	812	687	0	2459	2271	26	407	877	0	0.309982
105350	104638	82	37328	35878	77	65016	62858	80	886	682	0	3526	3342	31	336	401	0	0.309982
221442	159257	106	83838	60966	102	124591	90112	104	1048	819	0	5870	4062	47	103	562	0	0.309982
156767	136835	104	51865	46066	85	83802	73230	87	609	759	0	4179	3777	36	-520	294	0	0.312056
149943	124948	93	53480	44763	89	77331	63121	90	746	472	0	4250	3460	37	-445	103	0	0.313092
164986	132819	94	57804	46147	92	85163	67263	92	303	430	0	4220	3387	38	84	784	0	0.314129
133392	115102	90	46516	39376	84	59973	50293	85	537	515	0	2838	2444	30	4	475	0	0.315166
59864	58527	89	16365	16404	49	32421	32039	73	467	373	0	1752	1853	20	-197	370	0	0.315166
225849	158747	104	77723	53791	100	128611	91952	103	1206	926	0	6329	4431	45	521	694	0	0.316203
98971	97697	78	41386	40322	78	65646	62551	80	481	508	0	3496	3191	32	-601	296	0	0.316203
204854	165253	101	76867	61062	94	89775	72043	94	1054	786	0	4871	3832	40	237	605	0	0.32035
161577	126609	93	61287	49242	90	89511	68681	93	788	579	0	4753	3638	38	-42	559	0	0.32035
173320	153458	93	66789	59628	89	103162	88107	91	1102	823	0	4808	4368	37	401	744	0	0.321386
107121	93406	100	35458	30547	83	58632	49491	85	383	242	0	3314	2749	32	-301	191	0	0.321386
49255	48625	68	15848	15753	48	30492	30925	71	351	234	0	1381	1465	14	-263	311	0	0.322423
302072	210234	139	108151	75738	121	168554	117567	123	1982	1331	19	8702	5916	52	1079	726	0	0.32346
204208	163146	97	63776	50459	93	117626	95486	96	1244	751	0	6025	4776	45	386	786	0	0.32346
288122	201124	126	112519	78207	113	131615	88196	114	1414	913	0	6969	5027	47	382	408	0	0.324496
210739	173194	98	105513	89421	96	131788	110624	99	1434	1036	7	7080	5788	46	444	826	0	0.325533
265090	191049	108	102542	76719	105	202675	154334	108	2299	1780	24	10831	8306	58	12	430	0	0.325533
150398	122787	100	44625	37041	88	85152	69828	90	808	479	0	4052	3329	37	177	547	0	0.325533
154830	130790	102	51698	42986	90	83557	71720	90	805	890	0	4337	3816	36	218	617	0	0.325533
100617	94956	83	42023	37964	82	54393	50114	82	456	383	0	3031	2720	29	608	680	0	0.32657
196387	153927	101	70549	55462	95	83343	64886	96	955	683	0	4582	3478	39	745	717	0	0.32657
79761	73816	83	26716	24129	77	48597	43855	79	404	351	0	2362	2317	25	187	425	0	0.32657
257744	193221	106	92978	69541	102	166097	120985	104	2143	1625	25	8782	6529	52	1081	890	0	0.327607
74853	72889	92	19816	19733	55	47393	46612	76	317	417	0	2149	2045	21	552	635	0	0.327607
227548	172542	111	75581	56913	102	132839	98664	103	1350	1043	6	7417	5522	46	1467	1273	11	0.328643
55631	58087	73	16413	16706	47	32812	32317	72	362	260	0	1619	1808	19	491	864	0	0.328643
221145	160264	103	69526	51154	97	112959	81588	99	893	673	0	6091	4598	46	491	553	0	0.32968
191001	148298	93	61349	47731	93	109927	81629	95	840	619	0	5708	4395	43	-562	107	0	0.32968
218198	161389	103	72448	53632	97	129506	96793	99	973	681	0	6955	4949	48	227	614	0	0.331754
170397	134358	90	52795	41676	89	90413	70555	92	1068	806	0	4688	3504	40	-212	235	0	0.331754
137071	123529	88	72972	63895	85	81527	71279	87	845	649	0	4332	3973	34	1365	1346	7	0.33279
43838	45084	71	14766	15183	44	19028	19178	50	189	254	0	912	919	0	-487	165	0	0.33279
97783	85861	86	37531	32898	80	60929	52430	82	557	624	0	3542	2969	32	322	671	0	0.33279
170064	135707	101	61902	49596	94	99733	80266	96	1186	674	0	5102	4103	39	528	843	0	0.333827
216042	175718	110	63279	49902	98	101465	80927	100	1136	985	0	5558	4355	42	-460	420	0	0.334864
69955	64587	79	27641	25675	75	30475	27992	75	258	190	0	1548	1472	17	445	502	0	0.3359
107593	91851	88	35906	29946	83	59427	50590	85	404	381	0	3224	2684	32	962	932	0	0.3359
217855	175078	102	66236	55005	97	147631	117660	101	1292	1117	9	7695	6308	48	-15	589	0	0.336937
219830	170217	99	67968	52556	97	126826	97788	99	1097	952	0	6561	5219	45	771	788	0	0.337974
216068	154238	106	77680	57316	100	123051	87104	102	1347	862	0	6178	4290	46	339	491	0	0.339011
133963	108452	93	44656	35877	87	63787	51059	88	289	358	0	3295	2816	32	40	675	0	0.339011
104475	103059	80	31806	31193	77	57718	56065	80	942	686	0	2881	2799	27	474	1321	10	0.341084
131233	109378	93	49595	42061	87	60053	48300	89	687	470	0	3235	2737	32	2	282	0	0.342121
72528	70497	79	26691	25274	77	38886	36389	77	478	428	0	1876	1935	22	177	538	0	0.342121
275600	220812	112	112091	90955	107	195507	158580	110	1739	1449	19	10596	8924	54	716	732	0	0.343158
76469	73155	77	30542	28568	78	36136	33923	77	689	532	0	2096	2162	22	-158	213	0	0.343158
189763	145392	97	72016	54822	96	118684	90519	98	970	771	0	5950	4339	45	-270	217	0	0.344194
59651	61705	77	21107	21492	52	30165	30006	72	133	186	0	1822	1730	19	92	815	0	0.345231
75287	74997	79	23608	23462	60	34877	34133	74	417	368	0	1564	1646	18	1026	738	0	0.345231
82325	77091	80	33090	30580	77	34255	30622	77	331	436	0	1681	1528	18	202	895	0	0.345231
77606	76618	79	22195	21823	61	44840	43150	77	239	192	0	2312	2191	24	-349	366	0	0.346268
264957	184452	108	87504	61020	106	142922	101213	108	1297	982	0	7618	5190	51	317	623	0	0.347305
182919	144750	97	68320	53717	94	86880	68074	95	854	730	0	4545	3869	39	507	640	0	0.348341
142777	114709	95	52876	42626	87	79295	62302	89	733	601	0	3787	3122	35	-678	2	0	0.348341
95522	86019	91	42007	37996	80	38903	34825	79	453	335	0	2147	2076	23	-182	307	0	0.349378
108020	102434	84	35192	33484	81	48905	45789	81	488	503	0	2896	2440	29	216	673	0	0.351451
135466	123198	87	58815	53547	84	61712	56025	83	650	664	0	3311	2957	31	-390	419	0	0.351451
91752	88518	82	13365	13128	46	57217	55531	79	520	506	0	3113	2936	29	303	506	0	0.351451
236646	179126	123	85895	66558	106	94142	69172	107	1213	1099	9	5409	3960	41	173	637	0	0.353525
206665	178374	97	77961	66162	94	113448	95504	96	1738	1655	20	6282	5415	42	336	539	0	0.353525
170029	144776	91	63480	54034	89	96801	82869	91	750	655	0	5249	4485	40	-7	282	0	0.353525
262439	176307	116	99067	67156	115	126583	81467	117	1309	945	0	7195	4523	51	97	515	0	0.353525
130700	106476	92	41835	33904	86	59166	47467	87	639	506	0	3136	2699	31	936	1109	5	0.355598
88599	82907	84	34384	31294	80	47496	44719	80	281	297	0	2328	2036	25	35	616	0	0.355598
167101	138116	95	66393	56673	91	82674	66952	92	1034	866	0	4343	3580	37	378	589	0	0.355598
112415	97904	88	44977	39096	84	46984	41362	84	577	323	0	2514	2035	27	-135	199	0	0.356635
263204	171909	114	84010	54115	111	154574	99284	113	1728	1167	14	8381	5110	53	778	687	0	0.356635
63340	67778	72	25223	25815	63	44044	45030	73	295	344	0	2293	2250	23	535	663	0	0.356635
195158	166610	93	110354	98294	92	100150	81148	94	1260	1144	9	5146	4289	41	282	678	0	0.356635
109170	105303	90	21911	21664	62	61553	59961	79	607	645	0	3269	3531	29	-43	455	0	0.357672
157414	125119	94	49975	39740	89	88191	70171	91	685	546	0	4651	3675	40	895	828	0	0.359745
124988	105077	89	46639	39493	85	56932	46820	86	520	425	0	3184	2702	31	-215	373	0	0.361819
177438	142479	93	71811	59627	92	79868	62708	93	766	583	0	4320	3476	38	-10	590	0	0.361819
267343	194739	107	110118	82388	104	147672	106646	106	1914	1289	15	7259	5177	48	315	496	0	0.361819
130707	105131	95	45385	36104	89	77185	61479	90	579	458	0	3842	3179	35	-193	309	0	0.363892
87836	86910	80	28446	27825	76	43466	42419	77	485	656	0	2393	2159	25	21	384	0	0.363892
89517	89517	78	31481	31038	75	55383	53826	77	703	545	0	2740	2588	25	-121	678	0	0.364929
131222	108651	90	46702	38963	87	70003	58073	89	409	349	0	3447	2834	32	781	769	0	0.365966
130670	115556	83	53885	46418	84	87590	73027	87	1113	728	0	4519	4004	36	280	772	0	0.365966
183497	148843	98	64064	52184	92	101413	82421	95	1147	940	0	5116	4232	39	589	837	0	0.367002
275122	195263	116	85312	61481	111	165653	113708	114	1644	1012	3	8608	5950	51	393	500	0	0.368039
114405	113575	81	33772	33157	78	48281	46497	81	772	648	0	2589	2501	27	609	1122	5	0.368039
88983	89681	79	31557	30412	76	55295	52220	78	603	614	0	2728	2764	28	-178	306	0	0.368039
96615	83986	83	35829	30814	82	57194	49639	83	574	496	0	2741	2388	30	605	937	0	0.368039
251851	180301	102	76690	54871	100	143576	99042	103	2252	1580	26	7706	5254	53	938	595	0	0.369076
98402	85099	89	34560	29903	81	52044	45356	83	434	324	0	2690	2384	29	704	582	0	0.369076
131042	105769	93	43378	34542	87	66894	53851	88	768	592	0	3432	2857	34	-3	834	0	0.371149
166361	130970	101	59759	48433	93	93633	73894	96	1090	798	0	5063	4276	41	1240	1344	10	0.371149
166435	153846	88	46314	41929	86	120875	110572	90	860	828	0	6165	5730	41	-322	196	0	0.371149
151419	123952	94	45933	36651	90	81620	66117	91	858	638	0	4316	3592	37	860	607	0	0.373223
206485	164803	95	85683	67560	94	99147	76751	94	1154	820	0	5414	4227	42	962	899	0	0.37426
65919	60052	91	26722	23577	91	37576	34100	91	305	356	0	2039	1888	20	17	316	0	0.37426
53961	53844	79	12128	12145	44	26949	26866	72	253	234	0	1308	1316	13	481	536	0	0.376333
128586	113822	88	55352	48241	87	54115	47146	87	932	689	0	2780	2451	29	998	788	0	0.376333
80981	75728	83	30445	28530	77	44279	41077	79	185	304	0	2334	1893	25	-211	123	0	0.37737
60599	61196	73	17931	18284	49	29710	29554	73	251	343	0	1773	1704	21	207	714	0	0.37737
147171	118602	89	52772	42080	88	84638	67996	90	520	615	0	4506	3525	39	-195	161	0	0.378406
70989	68733	83	25589	24510	71	37033	35478	77	300	273	0	1876	1949	21	5	331	0	0.379443
209180	153163	102	69046	50934	97	124890	91249	101	930	657	0	6621	5003	46	52	351	0	0.379443
305311	209640	116	101520	68070	115	166131	112610	117	1840	1150	17	8880	6267	52	479	588	0	0.379443
136732	111235	89	49564	40365	87	78420	62791	89	545	415	0	3934	3045	37	-450	102	0	0.38048
81116	82059	76	13754	13759	45	35145	34800	75	612	398	0	1979	1948	22	-71	491	0	0.38048
192060	147897	96	61851	47077	94	119451	89575	97	893	554	0	5567	4441	43	880	515	0	0.382553
116394	101754	86	41668	35740	83	68956	55749	85	414	400	0	3764	2997	34	144	430	0	0.382553
40531	41422	68	13721	13969	44	23413	23606	62	189	127	0	1280	1161	9	-387	74	0	0.382553
172798	136988	95	57900	45344	92	103302	79941	95	1124	861	0	5305	4303	41	-231	318	0	0.382553
99772	93310	83	35018	31084	79	58032	50540	82	457	400	0	2919	2623	29	-120	470	0	0.382553
74457	76151	75	12833	13042	43	42685	42621	76	638	471	0	2284	2303	24	368	429	0	0.382553
111131	94262	87	44804	38598	84	60443	50449	87	541	402	0	2965	2579	31	512	540	0	0.38359
181425	144672	95	60457	47747	90	89471	69394	92	896	729	0	4652	3549	41	339	1075	5	0.38359
182429	137412	98	59566	45540	95	100413	76446	97	922	555	0	5387	3909	44	391	442	0	0.384627
334433	237325	150	116247	86948	138	233597	169843	142	2110	1396	23	12360	9030	65	255	422	0	0.384627
244340	190000	109	98066	75370	108	175580	137258	122	1416	1072	9	9028	6930	53	442	611	0	0.384627
171832	131750	99	57607	44553	91	94895	71903	93	850	677	0	5020	3697	41	33	229	0	0.384627
233275	181227	101	74239	58078	98	143955	108125	101	1393	997	0	7396	5710	46	-150	463	0	0.385664
162674	142255	89	51008	42461	87	84972	71749	89	1034	876	0	4696	4245	36	664	585	0	0.385664
107133	95870	83	35092	29748	80	60318	50671	83	329	382	0	3369	2862	33	-355	105	0	0.385664
54286	54785	71	20660	20597	57	30191	29875	72	189	146	0	1290	1380	14	421	1140	6	0.385664
62391	57577	90	24259	21772	90	29235	24730	90	323	296	0	1250	1123	10	-64	352	0	0.3867
148038	137470	88	61407	57485	84	53599	49479	84	779	780	0	2887	2618	28	530	747	0	0.3867
108144	92853	90	40399	34003	84	49796	41896	85	503	374	0	2575	2179	28	834	929	0	0.387737
39244	38091	76	11248	11230	43	14632	15013	48	174	253	0	871	760	0	-56	292	0	0.388774
69011	67531	78	28221	26973	75	29259	28159	75	380	399	0	1515	1552	16	-253	188	0	0.388774
40898	42398	69	14653	14746	46	18623	18343	53	300	304	0	830	876	0	191	477	0	0.38981
192292	143331	97	67265	51289	95	108183	80965	96	843	680	0	5365	4064	43	-579	367	0	0.38981
129356	107048	87	42148	34292	86	73446	58269	88	748	437	0	3594	2934	35	-118	372	0	0.38981
92957	80691	82	35693	29903	81	51318	43980	82	719	496	0	2720	2325	29	337	546	0	0.38981
143444	130872	100	53863	48830	85	68217	60990	85	856	918	0	3757	3625	32	780	1425	11	0.391884
271770	205880	110	154714	122738	109	258133	203838	111	3014	2203	32	13309	10607	62	1097	1479	11	0.391884
68872	67045	83	18729	19009	52	34014	33457	74	335	281	0	1802	1753	20	-100	287	0	0.392921
115071	112572	80	35985	34349	78	55413	52237	79	608	521	0	2765	2779	27	107	469	0	0.392921
171224	142028	92	72958	60095	91	96443	83316	90	1083	1052	6	4991	4302	38	515	552	0	0.392921
112787	95507	101	40833	34558	84	62868	53278	86	448	491	0	3204	2944	30	393	503	0	0.394994
113212	100920	83	37675	32868	82	62208	53380	83	328	298	0	3181	2625	31	1046	892	0	0.394994
65337	67311	75	33053	33291	74	27885	27938	73	427	323	0	1508	1474	16	52	204	0	0.396031
65767	65274	79	23790	23844	66	34389	33781	74	451	509	0	1988	2032	22	158	476	0	0.396031
124254	103138	90	45599	37658	86	61345	49824	87	584	446	0	3147	2622	32	-72	277	0	0.397068
107959	103631	92	26440	25671	76	62072	60505	81	674	587	0	3051	2764	29	117	1001	1	0.398104
119995	109133	96	50738	46169	82	56465	51977	82	417	584	0	2628	2444	28	342	605	0	0.399141
201361	158248	101	92681	73107	96	105918	83865	96	1411	799	0	5206	4391	39	701	551	0	0.400178
155832	128936	91	52696	42793	89	76439	62656	90	1056	849	0	3863	2896	37	875	1091	7	0.401214
66033	66049	76	26856	26159	73	28266	28231	74	233	256	0	1394	1340	15	-119	311	0	0.401214
258285	206153	105	127037	103767	105	202141	167663	106	2255	1781	25	10967	8700	58	1895	1773	17	0.401214
133406	124501	91	39947	36096	83	70669	65278	85	703	575	0	3672	3332	32	28	356	0	0.402251
57223	58098	72	22542	21762	60	24611	23042	74	411	346	0	1389	1342	15	-97	564	0	0.404325
150252	147583	82	60983	59170	82	99140	94405	83	668	606	0	5311	4902	38	381	561	0	0.404325
218200	175856	97	91116	73287	97	195715	159798	100	1709	1354	18	10298	8759	52	723	543	0	0.404325
101772	89651	92	42820	38070	81	36603	32354	80	377	327	0	2130	1979	25	29	475	0	0.406398
95372	87357	81	35728	32034	81	39868	36358	82	254	309	0	2315	2178	24	575	593	0	0.406398
87692	76390	85	39633	34503	81	47346	40458	83	537	510	0	2645	2071	28	821	1357	8	0.406398
174857	133439	103	57150	44383	92	98619	74586	94	849	698	0	4993	4059	39	176	428	0	0.407435
113896	98888	87	45305	39334	84	58336	50462	84	568	463	0	3208	2726	30	299	651	0	0.407435
96875	84020	83	42853	36787	83	43038	36277	82	409	497	0	2349	1881	27	14	515	0	0.407435
76428	72907	93	31616	29920	93	51382	48890	93	430	346	0	2949	2826	28	-89	518	0	0.407435
165279	132981	93	64373	52147	91	92780	74968	92	966	622	0	4769	3794	40	-234	638	0	0.407435
95066	85393	81	37788	31750	82	52370	43511	83	667	407	0	2800	2477	28	-289	294	0	0.408472
169155	142446	92	47145	39479	89	79497	64285	90	815	804	0	3887	3159	36	238	462	0	0.408472
141103	120883	93	59929	51277	88	66954	55836	89	1179	1025	4	3903	3161	38	166	430	0	0.409508
100295	86662	88	34595	30011	81	59730	50445	83	432	509	0	3029	2718	30	-604	49	0	0.409508
187858	150000	97	72033	58634	94	70809	57776	94	933	674	0	3526	2815	35	419	1155	6	0.409508
226930	171814	101	79208	59294	100	126389	94443	101	1162	758	0	6624	4985	47	73	355	0	0.411582
248145	182788	110	76809	56798	101	132212	96192	103	1361	1051	6	6567	4814	46	-200	219	0	0.412618
90760	84855	83	30078	26908	78	50763	45692	80	508	496	0	3055	2510	31	370	1003	2	0.413655
126088	104419	94	43786	36778	86	63806	52252	88	806	499	0	3299	2789	33	549	983	0	0.414692
196506	144659	98	55482	40201	95	92896	68715	96	745	646	0	4901	3844	42	35	459	0	0.414692
156007	136877	105	47316	40735	89	79089	66282	97	773	675	0	4059	3600	33	165	387	0	0.415729
222929	172460	95	77410	58120	95	131840	99051	97	1679	1209	19	7005	5451	47	1101	1101	9	0.415729
109904	97117	100	35499	31513	82	55860	48756	84	785	529	0	3102	2758	30	3	209	0	0.415729
219553	169995	102	78896	61424	98	123234	93711	100	1126	828	0	6411	5125	45	11	304	0	0.415729
116610	95430	87	47083	38406	86	62826	49590	87	563	378	0	3287	2638	33	634	392	0	0.416765
157832	139903	89	71807	63369	89	73481	64002	90	821	838	0	3959	3427	35	852	899	0	0.416765
167634	145214	95	52818	45018	88	79969	68765	91	1384	1113	8	4046	3458	35	-214	571	0	0.417802
60904	59922	86	21983	21902	63	36519	36411	75	365	441	0	1848	1679	21	-191	283	0	0.418839
240401	178056	98	82059	59561	99	134410	95147	101	1217	683	0	6952	5139	48	242	553	0	0.418839
243124	179107	107	76940	56873	101	134674	100334	103	1209	802	0	7053	5289	47	434	706	0	0.418839
171260	130709	96	62310	49211	91	82934	60768	93	939	649	0	4323	3306	40	-660	308	0	0.419876
83209	79412	82	35040	32822	77	39184	36764	77	271	302	0	1894	1718	22	-40	534	0	0.419876
130825	126637	84	42895	41311	82	63075	60365	84	913	766	0	3170	3281	29	589	790	0	0.419876
208173	161877	102	65874	50545	94	135130	104802	98	892	761	0	6900	5435	47	978	850	0	0.419876
156307	131304	107	52059	42481	92	96726	78279	107	943	721	0	5219	4223	39	18	485	0	0.419876
122989	110757	91	54960	48512	85	50946	44422	84	980	757	0	2767	2372	29	137	539	0	0.420912
276841	229644	106	113943	96418	103	271322	229017	108	2403	2041	26	14395	12310	61	-8	556	0	0.421949
81755	79659	79	29216	28066	75	39293	39385	76	285	329	0	2051	1938	22	212	586	0	0.421949
131825	124037	96	55479	52396	82	77688	75022	83	724	710	0	3707	3553	33	514	861	0	0.421949
62291	65377	73	27276	27539	70	26112	25637	63	440	464	0	1572	1635	17	255	438	0	0.422986
108568	88235	102	42207	34419	84	59609	48652	86	508	406	0	2978	2595	30	52	234	0	0.424023
88308	86790	83	18005	17802	53	55643	53767	78	522	484	0	2940	2995	27	420	689	0	0.424023
113708	92591	87	43255	35158	85	63354	51501	86	492	441	0	3364	2577	34	337	389	0	0.425059
141264	123737	90	45862	38490	86	63409	52476	87	856	630	0	3349	2897	33	-18	376	0	0.425059
156964	142142	102	55589	48731	89	73175	65066	89	959	925	0	3894	3597	33	456	475	0	0.426096
65091	59304	79	28484	25743	76	34876	31684	77	214	354	0	1740	1599	21	564	407	0	0.427133
239681	173905	109	79575	58031	103	133889	94204	106	902	737	0	7190	5336	50	667	1041	4	0.427133
166317	130245	98	69171	54251	94	102866	79023	109	801	619	0	5437	4237	42	-130	305	0	0.427133
168785	137214	93	69364	54730	90	90787	71154	92	886	710	0	4913	3609	42	1938	1170	20	0.427133
123930	105329	88	41138	35123	84	70565	57668	87	540	419	0	3788	3133	35	72	303	0	0.427133
155708	127740	94	54486	44237	89	68995	55475	90	809	660	0	3377	2829	34	289	306	0	0.427133
140281	133776	90	77023	74684	86	51745	50002	82	1089	940	0	3003	2895	29	990	1336	9	0.428169
158491	136943	94	46964	39842	90	72214	62511	91	870	735	0	3895	3512	35	386	506	0	0.428169
140461	111364	94	53111	42756	88	75502	58240	89	750	599	0	3712	2823	37	722	859	0	0.429206
166238	145673	87	70147	59637	88	77626	63277	90	1002	824	0	4260	3492	36	954	814	0	0.429206
265548	183769	121	84022	57555	112	153836	105718	114	1559	1012	4	7860	5277	52	-412	165	0	0.43128
320894	225392	123	100349	70030	119	202958	139113	123	1597	1109	14	10758	7354	58	855	890	0	0.432316
190640	151484	95	53598	42634	91	102121	80376	94	1323	835	0	5460	4232	43	478	468	0	0.432316
161113	125637	96	53121	41552	91	89811	68820	94	925	465	0	4855	3602	40	10	420	0	0.433353
207873	159762	101	79468	62448	98	111941	86747	101	1219	887	0	6081	4553	44	916	1275	9	0.433353
151058	127033	94	43337	35193	87	78752	64583	90	614	394	0	4251	3269	36	359	640	0	0.43439
126313	111604	87	54133	45784	86	41804	34885	85	461	383	0	2336	1927	26	551	596	0	0.43439
33498	35348	68	15382	15982	46	14770	15440	47	82	157	0	776	801	0	484	751	0	0.43439
42860	43404	70	18249	18774	50	19909	19978	55	238	326	0	1148	1101	9	-106	441	0	0.43439
284244	210652	121	98377	74688	109	202795	154792	111	1712	1264	16	10668	8395	54	-226	478	0	0.435427
250698	194202	102	91801	71958	100	234381	190049	104	1624	1457	20	12052	9396	59	817	858	0	0.435427
40785	40506	60	11266	11504	41	16922	17784	50	-84	216	0	1052	1081	7	523	528	0	0.435427
272240	180525	125	88039	59856	122	157681	105251	124	993	916	0	8200	5415	51	736	752	0	0.436463
174635	135146	94	60129	46309	92	77380	57826	94	735	705	0	4180	3252	37	954	990	0	0.4375
125680	121085	84	37616	35793	82	79006	74996	85	564	567	0	3686	3544	31	615	755	0	0.4375
106752	89985	100	35834	30011	82	53753	44600	84	758	473	0	2771	2401	29	-171	268	0	0.438537
199130	155458	112	83812	66327	97	109132	88316	97	1145	803	0	6172	4924	44	1512	1585	13	0.441647
140576	118305	91	38631	31604	86	87975	74074	89	658	353	0	4510	3752	38	186	585	0	0.441647
142923	127728	93	45556	40027	86	79376	69511	88	915	961	0	4346	3734	38	-511	162	0	0.442684
76370	76539	77	15914	15820	49	43301	42947	76	615	657	0	2539	2410	25	5	358	0	0.442684
127756	105558	93	40873	34117	86	63387	52561	88	707	412	0	3253	2843	32	137	1070	3	0.44372
129143	109386	91	45783	38267	85	85453	71072	89	579	643	0	4615	3699	40	441	656	0	0.44372
197794	149592	107	67397	51079	94	106557	78062	95	854	662	0	5428	4042	42	263	467	0	0.444757
44780	44986	72	13758	13733	47	22419	22489	65	151	222	0	1188	1100	10	405	743	0	0.445794
112084	94911	90	39628	33086	84	61072	50573	86	670	529	0	3670	2994	34	-503	66	0	0.445794
68839	71652	73	27295	27246	74	38812	38688	75	362	357	0	2229	1974	24	99	489	0	0.445794
223780	167180	99	69678	50545	98	129628	95499	101	1024	815	0	6953	5103	47	294	593	0	0.445794
132748	103138	107	47642	37686	107	83210	62491	107	581	518	0	4084	3025	35	-179	258	0	0.445794
132379	110170	88	44303	36598	85	64803	52838	87	635	491	0	3183	2612	32	141	320	0	0.447867
85383	76902	84	32357	28440	79	44930	39699	80	373	499	0	2107	2079	23	1282	807	0	0.448904
184836	146269	96	63882	50598	94	104256	80953	95	962	674	0	5879	4515	43	-210	343	0	0.448904
184718	157646	95	60102	50370	91	110321	93221	94	986	872	0	5612	4683	40	81	397	0	0.449941
54456	55173	77	16628	17047	49	24921	25257	64	287	307	0	1278	1279	13	211	664	0	0.450978
61887	64619	74	23791	23864	63	32286	32474	72	275	467	0	1585	1640	17	-333	54	0	0.452014
114292	96144	89	43088	36827	85	57775	48182	87	678	583	0	2878	2566	29	300	658	0	0.452014
113293	92555	98	41122	34463	85	59125	49000	87	548	425	0	3050	2583	31	156	370	0	0.452014
95798	81530	83	39873	34249	81	41760	35243	81	595	569	0	2175	1885	25	195	676	0	0.452014
99983	96525	81	31057	29969	78	59890	55761	81	489	430	0	2931	2721	28	-13	431	0	0.453051
269408	183294	120	88225	60106	113	152510	104470	115	1518	1054	7	7454	5104	48	1361	775	0	0.453051
247521	166983	111	82209	57126	107	130565	87726	110	1157	976	0	6846	4341	49	-274	205	0	0.454088
87247	86996	84	22586	22878	62	49061	47642	78	692	573	0	2516	2191	25	569	835	0	0.455124
206182	156713	101	75821	58377	95	108689	83263	97	1562	1143	14	5718	4123	44	693	711	0	0.455124
140161	131137	86	37709	33939	83	91639	84518	85	869	742	0	4746	4577	35	847	802	0	0.455124
139867	121295	91	51783	44286	87	55464	47426	86	675	608	0	2730	2337	30	-297	220	0	0.457198
96080	96818	77	26864	26616	72	54542	52155	79	521	522	0	2879	2935	27	820	1097	6	0.457198
55519	57166	73	19585	19951	51	32217	32248	72	207	294	0	1756	1730	20	-41	441	0	0.457198
148395	117552	107	45705	36065	88	84468	66047	90	1092	600	0	4432	3377	39	-134	401	0	0.459271
70012	69907	76	24531	23056	66	40463	39833	75	294	352	0	2042	1954	24	24	409	0	0.459271
250037	168271	112	92822	61688	109	105813	71016	109	1565	1215	14	5750	3726	48	1203	1072	4	0.461345
71614	72568	76	24222	24265	72	40692	40450	75	543	421	0	2146	1967	22	-401	145	0	0.462382
162914	119263	99	58420	43887	93	92257	66363	95	991	647	0	4883	3524	42	779	810	0	0.462382
77860	78075	83	20260	20256	60	34516	34655	75	573	414	0	1920	1925	20	519	693	0	0.462382
141765	116949	92	43775	35620	87	84983	68929	90	501	419	0	4292	3449	37	144	556	0	0.463418
86954	88419	77	42919	42920	76	54439	53661	77	577	514	0	2788	2803	26	-19	225	0	0.463418
198242	165464	101	82213	67755	94	102434	84058	95	902	780	0	5635	4356	44	119	453	0	0.463418
64815	62605	80	29838	28489	74	31327	30183	75	428	479	0	1683	1731	19	354	513	0	0.463418
190775	144918	100	79021	61001	96	85761	63796	96	1472	956	0	4886	3722	41	-36	619	0	0.464455
229673	168339	105	75990	56385	100	136997	97885	103	1109	713	0	6609	4759	46	-225	398	0	0.464455
97517	89972	80	41602	36997	80	48503	42626	81	363	396	0	2565	2307	28	-37	436	0	0.465492
121521	108928	85	42067	35918	83	73402	62424	86	687	711	0	4079	3344	37	713	726	0	0.465492
52434	51710	72	19851	18971	54	25091	23344	56	227	254	0	1423	1341	16	522	632	0	0.465492
151757	130382	88	76605	67171	88	55179	46109	88	943	843	0	2957	2312	33	338	464	0	0.465492
183024	141970	94	63676	49999	93	97949	71995	96	780	685	0	5012	3736	40	655	1184	7	0.465492
120159	95596	94	37463	30412	86	61362	50088	88	751	514	0	3414	2763	34	-301	242	0	0.466528
61018	56220	91	27938	26581	80	28978	26119	91	253	298	0	1834	1532	17	79	428	0	0.466528
151061	117461	99	46527	35967	90	79499	62118	92	584	510	0	4123	3377	37	171	533	0	0.467565
59074	59045	72	27149	25617	66	28921	27280	72	332	307	0	1679	1652	17	245	305	0	0.468602
247144	179789	105	73697	53302	102	126891	90900	105	1451	1219	12	7138	4993	48	745	1057	4	0.468602
209176	155594	102	69110	50889	99	101226	72699	101	972	692	0	5180	3731	42	213	482	0	0.468602
60053	58841	75	18068	18145	51	25007	24797	71	249	202	0	1385	1405	16	-484	67	0	0.468602
157909	130379	102	58599	47505	89	89990	75162	91	569	569	0	4268	3708	36	496	486	0	0.469639
173919	148580	96	60632	51092	89	107603	90646	91	699	646	0	5705	4673	42	48	302	0	0.469639
198442	150659	100	74523	57228	95	115743	88179	97	770	666	0	5600	4342	41	808	918	0	0.470675
143230	118097	94	52678	43404	87	59007	47389	88	817	613	0	3110	2479	32	308	667	0	0.471712
141437	133785	89	47249	44482	81	73524	69516	85	656	861	0	4052	3852	33	547	563	0	0.472749
134705	128066	85	45391	42674	82	70691	64661	84	947	707	0	3763	3309	33	-472	111	0	0.472749
119539	115659	86	43285	41929	79	62948	59646	82	596	685	0	2942	2821	28	-167	264	0	0.472749
68529	69799	80	19506	19420	55	36836	36207	75	677	587	0	2168	2186	23	52	663	0	0.472749
72427	68606	79	24445	22657	67	40373	39173	76	369	375	0	2120	2165	22	205	258	0	0.473786
260158	176632	126	90449	63311	107	148517	100673	110	1560	894	0	7796	4988	53	38	485	0	0.473786
146723	118864	110	53495	41849	110	77774	59902	110	686	524	0	4214	3091	37	-381	213	0	0.473786
41283	42206	78	16583	16898	50	19440	19877	51	351	300	0	1016	1017	5	-209	314	0	0.473786
117616	101366	87	43987	36695	84	51692	43688	85	455	445	0	2550	2144	28	-392	168	0	0.474822
181730	136748	99	56268	42531	94	109771	84718	96	987	557	0	5224	4032	42	495	777	0	0.474822
97267	87485	83	33225	28942	80	52674	46184	83	456	368	0	2784	2652	27	-25	579	0	0.474822
178303	150459	93	73463	61875	90	83155	69941	91	1039	806	0	4236	3794	35	1344	1187	8	0.474822
205363	153540	114	71162	53631	97	124394	93257	99	1336	977	0	6304	4839	45	709	1345	9	0.476896
194323	157915	95	90703	74085	93	109172	89227	94	1212	952	0	5842	4812	42	685	719	0	0.476896
132959	128138	86	22202	21871	63	100736	95399	85	1147	1013	3	5154	5193	36	718	548	0	0.476896
88777	84519	82	32369	30302	78	41788	39066	78	466	367	0	2067	2116	23	176	400	0	0.478969
121617	116888	83	24257	23652	60	60601	57136	81	757	564	0	3352	3147	29	328	403	0	0.478969
157140	132292	100	64463	54658	89	87089	72843	90	1080	839	0	4388	3759	37	376	580	0	0.478969
175587	130849	101	53374	39976	93	106238	77989	97	876	599	0	5270	3844	42	578	545	0	0.481043
54213	54930	73	20833	20788	58	27017	27176	71	364	270	0	1315	1260	13	160	458	0	0.481043
80507	71490	83	34745	30567	80	38428	33498	81	477	454	0	2054	1796	22	390	346	0	0.482079
105287	91419	84	34664	29693	83	55651	48049	85	950	749	0	2857	2367	31	582	372	0	0.482079
64142	59867	78	28317	26378	77	28095	26185	75	239	241	0	1515	1440	16	96	763	0	0.484153
248147	184736	103	90177	66683	101	134683	98708	103	1831	1034	7	7377	5353	48	1157	1139	5	0.484153
129947	122301	95	48499	46008	83	59375	56783	83	650	702	0	2968	2556	31	-398	178	0	0.486226
165294	147496	95	37063	32173	89	94534	83939	91	814	724	0	4811	4410	37	1232	939	0	0.487263
206120	158804	100	74704	57822	96	89628	68264	97	865	840	0	4652	3635	39	265	699	0	0.487263
166139	132041	94	45484	36494	89	95055	74507	93	1209	889	0	5054	4292	40	588	533	0	0.487263
177003	147439	98	54127	44918	91	88477	71786	94	1154	822	0	4925	4028	40	1820	703	0	0.4883
67398	65215	85	23197	22000	73	40485	38076	83	213	206	0	2187	1980	25	157	539	0	0.4883
193747	145325	101	64445	48803	94	93209	68662	96	1008	971	0	5048	3618	43	-165	387	0	0.4883
206012	157906	99	83583	64257	95	87569	65422	96	1310	960	0	4804	3795	40	38	432	0	0.489337
65342	64308	74	18721	18316	50	29088	29040	74	470	460	0	1822	1820	18	787	690	0	0.489337
77701	78076	78	27211	26752	76	44563	43178	78	371	551	0	2325	2226	25	453	722	0	0.490373
159060	145678	93	50575	47575	86	79235	74403	88	977	933	0	4129	3831	33	1099	1296	9	0.490373
128194	110055	94	40801	33375	85	73504	61017	88	749	510	0	3822	3305	36	852	694	0	0.49141
161346	138925	93	69022	59973	89	79448	67873	90	1000	910	0	4622	4165	35	23	348	0	0.49141
219895	160156	99	65850	48061	99	147131	106488	103	912	674	0	7371	5006	50	-213	495	0	0.49141
93546	80682	89	37152	32000	81	42967	36223	81	448	312	0	2236	1887	25	119	346	0	0.492447
162364	134637	95	80609	65912	91	65728	52701	90	831	718	0	3672	2831	34	-581	106	0	0.492447
253633	202177	103	119390	101164	102	211355	174872	106	2377	1916	24	11411	9417	56	786	619	0	0.492447
163671	122388	92	56209	44270	89	104878	74796	94	1177	833	0	5143	3735	44	336	562	0	0.492447
96991	85506	96	34516	30408	80	34087	29560	80	624	438	0	1745	1559	19	174	551	0	0.49452
186557	148396	95	67139	53781	92	85444	65094	91	958	638	0	4403	3373	39	-240	307	0	0.495557
267818	183516	116	89253	60350	110	149619	101772	112	2426	1414	28	7977	5421	51	909	415	0	0.496594
139790	119681	105	57759	48482	105	64176	50619	105	614	591	0	3594	2878	33	-291	175	0	0.496594
182459	142731	99	58446	45785	93	105092	81998	94	1006	750	0	5650	4291	43	-704	5	0	0.49763
124734	104986	91	40553	33926	83	82253	69037	87	619	441	0	4075	3212	38	774	1150	5	0.49763
93011	90298	79	27338	26062	74	50371	47737	79	448	451	0	2696	2527	25	623	542	0	0.498667
173881	148331	94	77939	67034	92	79824	66240	92	864	836	0	4275	3594	37	834	1149	7	0.498667
64071	62796	90	29941	30278	73	28555	29224	73	334	225	0	1470	1488	17	127	388	0	0.499704
116792	99611	87	41082	34989	82	67982	56425	84	603	333	0	3360	2919	34	172	512	0	0.499704
138388	120945	89	49762	42696	85	62760	53642	86	1016	695	0	3202	2876	30	24	371	0	0.499704
114156	111133	81	57120	55054	82	40444	38967	79	702	792	0	2240	2382	23	245	926	0	0.500741
62102	61113	75	21706	21789	54	35599	34935	75	455	274	0	1713	1839	19	476	479	0	0.500741
134664	114909	86	70517	60291	87	53054	42973	86	782	579	0	3184	2432	31	-170	312	0	0.500741
263645	179545	113	85513	58937	108	163854	111468	111	1253	868	0	8554	5703	51	91	652	0	0.502814
71032	69404	77	23930	23250	73	42051	40525	76	334	339	0	2150	2052	24	309	1009	2	0.503851
228016	167304	108	81642	61493	103	139792	104299	105	1049	765	0	7343	5536	47	396	779	0	0.504887
124513	102397	90	48324	40537	86	69815	58545	87	367	407	0	3713	3026	36	219	871	0	0.504887
82389	80893	81	24712	24815	63	32422	31723	76	131	302	0	1697	1795	20	-420	210	0	0.505924
67185	67526	78	28600	28985	74	42582	42974	75	490	357	0	2231	2078	23	277	337	0	0.505924
137719	133011	82	42453	39338	82	95453	87724	85	803	656	0	4878	4410	37	950	880	0	0.505924
40412	43393	61	18664	19254	49	20855	20854	58	210	300	0	1080	1105	8	566	749	0	0.505924
256296	183849	106	100685	73863	104	146062	102040	106	1175	1032	3	7541	5252	49	-5	483	0	0.505924
128105	110003	86	56207	48777	84	78449	65503	86	720	610	0	4086	3351	36	47	372	0	0.506961
50584	54500	70	20088	21209	50	23650	25016	55	479	262	0	1223	1391	13	113	422	0	0.506961
121836	109263	87	47259	41153	81	66242	58167	84	433	428	0	3350	3133	31	1149	1042	3	0.506961
203264	151353	102	58789	43488	98	111769	84003	101	1455	816	0	5979	4673	42	808	551	0	0.507998
158145	120198	96	59421	47096	90	90386	67552	93	589	682	0	4689	3612	41	-2	597	0	0.507998
279668	198856	125	90943	64657	118	176730	122856	119	1589	1159	16	8898	6189	53	1025	730	0	0.509034
90427	93596	76	26395	26417	65	47656	46708	78	562	539	0	2163	2330	22	579	612	0	0.509034
158512	136244	103	60239	51297	87	76304	65183	88	1203	934	0	4083	3624	35	983	1309	10	0.510071
72719	72879	76	29449	28317	74	34598	33344	75	435	337	0	1846	1731	21	169	370	0	0.510071
65732	64412	82	15474	14566	55	39950	35721	90	342	315	0	2168	2048	22	111	597	0	0.510071
137661	111401	98	45798	37412	88	69656	57530	89	631	608	0	3715	2963	35	256	648	0	0.511108
50904	50043	79	14994	14828	48	27739	27325	72	102	257	0	1340	1163	12	666	595	0	0.512145
158517	126216	93	53053	42062	90	78132	60883	92	1033	707	0	4059	3478	36	257	436	0	0.512145
100809	99015	82	64620	63974	80	73108	69956	80	563	573	0	3478	3076	32	1133	1240	8	0.512145
53352	52253	74	18194	18049	54	28775	28241	72	48	277	0	1454	1626	17	-50	327	0	0.513181
140068	108690	106	49142	38511	89	83303	64188	91	757	577	0	4574	3512	39	-148	175	0	0.513181
117462	99399	92	48599	42082	85	60322	50245	87	256	343	0	3022	2372	31	577	457	0	0.514218
151446	126409	89	59522	49608	87	81757	66744	89	623	553	0	4351	3480	39	-34	388	0	0.514218
142649	107021	108	41442	28945	108	83932	60387	108	649	482	0	4334	3292	38	609	704	0	0.514218
73805	75289	77	17348	17853	47	47476	47085	75	243	443	0	2323	2381	24	35	385	0	0.515255
110235	93384	90	35586	30005	82	55842	47396	84	457	405	0	2771	2403	29	-363	244	0	0.515255
101847	101334	81	55122	54040	80	56525	55239	80	793	527	0	3129	2972	30	234	362	0	0.517328
117675	108822	84	57813	52454	82	59498	51851	83	741	797	0	3268	2789	31	646	680	0	0.517328
111869	92377	101	39749	33331	84	65196	53392	85	804	606	0	3472	2815	35	347	423	0	0.518365
132842	117602	88	49967	43428	86	57991	49734	86	679	604	0	3250	2769	32	-213	449	0	0.518365
64953	64642	77	24342	24005	72	32286	32122	73	404	414	0	1573	1574	16	13	370	0	0.519402
261346	174950	124	95472	59852	118	133974	86277	120	1163	903	0	7262	4845	50	518	513	0	0.520438
129884	119455	87	54329	48127	85	70610	62683	85	930	756	0	3878	3387	34	761	918	0	0.520438
196374	165361	97	61121	50925	94	127946	107551	98	1212	1024	4	6584	5458	44	-466	319	0	0.520438
201966	158730	97	65716	50295	93	115283	85551	99	877	731	0	5897	4631	45	118	329	0	0.520438
75962	73347	74	29076	26469	66	48038	42981	77	334	286	0	2540	2124	28	251	597	0	0.520438
220321	169878	101	68559	51864	99	131322	99537	101	1252	1016	4	6725	5316	45	-222	421	0	0.521475
95867	81709	99	38918	34080	81	47677	41099	83	548	588	0	2664	2210	29	196	437	0	0.521475
241585	184742	113	83050	65811	105	137488	102464	107	1476	1097	9	7013	5089	47	-725	156	0	0.522512
211274	161619	102	65322	50065	100	96152	72620	100	1343	954	0	5398	4236	40	-25	297	0	0.523549
134752	114780	86	54894	46444	86	81280	66212	87	671	573	0	4238	3742	36	-73	433	0	0.523549
63010	63088	76	17249	17157	50	38206	36719	74	426	398	0	1945	2015	23	-112	207	0	0.523549
177901	139298	96	58174	45975	92	88256	68104	95	353	419	0	4374	3405	38	437	598	0	0.524585
158944	128491	94	46045	37839	91	81299	64914	93	1016	641	0	4469	3464	38	71	586	0	0.524585
167542	157630	87	44659	41135	84	98029	89058	88	925	793	0	4856	4444	36	42	826	0	0.524585
184305	146048	95	60577	48050	93	113847	87198	96	1099	754	0	5869	4547	45	100	533	0	0.524585
122282	118267	91	49423	48543	80	80465	77811	82	886	828	0	4124	4104	32	545	698	0	0.524585
153624	121899	92	56050	44352	90	77517	60040	92	671	584	0	3861	2949	39	-346	266	0	0.525622
127299	111657	92	44443	38753	85	69933	60708	87	564	679	0	3795	3199	34	-22	223	0	0.525622
72981	73103	84	13826	13896	45	42887	41356	76	237	311	0	2001	1920	22	493	741	0	0.525622
213610	161558	104	69538	54341	99	138689	104903	101	1009	747	0	6913	5228	46	-100	459	0	0.526659
159614	144767	87	73217	65999	87	77548	68623	87	783	802	0	3913	3407	34	-290	230	0	0.527696
88134	79282	81	35143	30828	80	49285	42923	81	616	447	0	2438	2121	27	486	467	0	0.527696
163590	150429	87	60708	55089	87	111391	101171	89	640	623	0	5543	5233	37	369	428	0	0.527696
223744	160571	108	107157	81632	102	239523	185615	107	2325	1536	26	12119	9181	59	121	799	0	0.528732
202471	152096	99	60759	45514	95	119674	89126	99	1043	763	0	6192	4512	46	39	381	0	0.528732
199490	166355	102	75225	61482	94	103124	85082	94	1048	801	0	5498	4282	43	713	771	0	0.529769
149405	124701	91	47129	38313	88	79343	62840	91	563	506	0	3941	3180	36	-97	547	0	0.529769
87858	83803	87	25582	25355	76	52351	51671	79	663	738	0	2833	2534	27	27	694	0	0.530806
120264	111581	90	45794	41070	84	61727	56198	84	632	566	0	3513	3233	32	623	759	0	0.530806
216272	163696	101	81598	62016	98	120730	90557	100	1298	1016	3	6435	4832	44	268	508	0	0.531842
229674	184397	97	88441	71177	97	109708	88085	96	1279	1026	6	5722	4734	43	63	637	0	0.531842
88812	83031	82	30835	28240	72	56499	50666	81	271	396	0	2732	2642	28	864	532	0	0.531842
170589	133207	95	51863	39337	92	86007	66970	92	1012	609	0	4245	3400	38	1365	1736	12	0.531842
135852	108415	91	51188	42085	88	74180	59086	89	476	457	0	3983	3446	36	281	601	0	0.532879
171635	135657	95	76017	60382	93	77295	60365	93	1180	925	0	4172	3366	37	1197	1243	9	0.532879
132191	119882	98	51651	45447	86	80143	72833	85	1083	910	0	4456	3889	35	1194	1020	2	0.533916
141567	117279	91	42324	34129	88	76174	61454	90	892	699	0	3757	3009	33	181	458	0	0.533916
72245	70825	81	22571	22026	72	33979	34067	75	316	424	0	1805	1659	20	400	564	0	0.534953
274039	193717	122	75792	54064	109	165563	116280	114	1477	1054	7	8445	5876	50	1004	952	0	0.535989
280256	199521	117	96749	68599	115	156953	108844	118	1582	1073	11	8437	6107	52	2051	1086	9	0.535989
87234	86796	81	29447	28913	76	54102	52092	79	374	438	0	2788	2791	26	-173	431	0	0.535989
44442	45843	64	17453	17810	50	13033	13197	44	425	237	0	763	655	0	-347	83	0	0.537026
98507	86074	85	34498	29811	82	59063	51301	83	445	407	0	3132	2750	30	-175	337	0	0.537026
79510	78985	78	21428	21292	62	41307	40306	76	377	280	0	2127	2203	23	-6	158	0	0.538063
175650	146355	97	60331	50506	91	114359	95856	93	785	720	0	5866	4955	42	1066	888	0	0.538063
179441	132918	97	66943	50362	95	99488	70551	96	1023	670	0	5154	3847	43	141	378	0	0.538063
315404	226919	131	140298	97865	128	231185	171326	140	2339	1720	25	12023	8709	61	194	390	0	0.538063
63375	61378	78	23581	22872	62	32271	31309	74	207	256	0	1548	1744	17	638	854	0	0.5391
174214	139417	94	62987	48626	95	106703	84111	95	1002	708	0	5579	4361	43	328	770	0	0.540136
50583	48860	88	13550	13601	47	27538	27292	72	265	423	0	1254	1437	13	-173	253	0	0.541173
124004	103142	89	43237	36045	86	66101	54226	88	785	405	0	3681	3051	36	734	924	0	0.54221
254091	177280	125	82114	57499	106	144127	99833	109	1191	1064	6	7982	5370	53	307	602	0	0.543246
250100	177626	113	84467	61312	104	141533	96571	106	1218	808	0	7271	5000	50	-294	479	0	0.543246
159099	127477	90	54600	43525	89	95631	72967	93	463	357	0	4915	3673	42	373	436	0	0.544283
205602	155638	97	72445	54826	96	109260	80700	99	879	813	0	5655	3988	44	794	1997	13	0.544283
50516	52191	71	10034	10778	39	22819	23456	55	149	249	0	1246	1370	13	66	594	0	0.544283
277354	183389	123	93260	62665	113	177830	116451	117	1180	923	0	9646	6424	56	-48	501	0	0.546357
211649	147286	129	71781	50101	129	123058	81635	129	989	678	0	6661	4536	47	33	747	0	0.546357
101376	97992	96	33695	33292	78	58965	57973	80	491	610	0	3130	2931	30	40	268	0	0.547393
95543	88013	81	41077	36994	79	56142	51295	81	573	520	0	2980	2614	30	587	420	0	0.54843
48641	47746	87	21722	20475	76	22218	20246	76	246	204	0	1154	1084	7	41	519	0	0.54843
207189	162734	96	73706	57202	92	67969	52710	93	1011	822	0	3821	3015	37	1361	1253	10	0.54843
58345	58639	73	18042	18307	49	29715	29258	72	155	222	0	1730	1643	19	197	357	0	0.549467
47745	48107	74	19038	19067	55	18928	19204	58	99	285	0	956	1018	3	-195	132	0	0.549467
51346	52694	83	14082	14091	46	23264	23510	64	345	330	0	1095	1229	11	-467	304	0	0.550504
118962	114731	97	35145	34443	78	74267	71731	82	703	586	0	4129	3898	34	908	1039	4	0.550504
201983	149363	97	79189	58384	94	105655	77375	97	1348	864	0	5497	4129	43	1326	1261	11	0.550504
144206	115969	100	51631	41911	89	81022	65724	92	657	488	0	3941	3253	35	534	1192	7	0.550504
36037	38707	66	13367	13501	46	17419	17364	52	52	232	0	967	1011	3	218	454	0	0.55154
151650	134828	91	57729	51484	87	65532	58560	87	709	665	0	3352	3075	32	464	563	0	0.55154
162461	136981	91	55761	48045	88	80289	66451	89	583	651	0	4402	3753	37	59	426	0	0.55154
82921	81648	84	17804	18033	50	51771	51196	77	522	539	0	2532	2713	25	19	759	0	0.552577
220607	165665	103	76588	57272	97	130916	97703	101	1081	743	0	6725	4859	46	389	817	0	0.552577
101569	96908	96	20054	19832	55	64224	62995	79	590	589	0	3212	3204	28	395	1071	3	0.552577
270800	205039	113	87429	67209	110	201530	151900	114	1947	1420	21	10477	7893	54	8	317	0	0.553614
139124	117291	92	61817	51179	96	75581	60779	104	995	775	0	4155	3361	36	1202	1443	9	0.553614
52051	56551	59	18584	19053	49	31735	32032	72	218	241	0	1595	1627	17	-60	280	0	0.553614
83768	75120	80	30772	26947	78	49399	43164	80	582	504	0	2191	1987	25	416	691	0	0.553614
269174	187910	122	89523	63596	116	154503	109691	118	1478	903	0	7805	5721	48	808	625	0	0.553614
181671	141809	94	54265	42252	92	101993	77801	95	698	622	0	5574	4649	44	138	332	0	0.55465
229570	170872	111	73083	54552	99	134548	100442	99	1651	1198	18	6981	5137	48	211	607	0	0.55465
298692	203554	128	89979	61788	116	169880	119574	119	1306	918	0	8955	6206	53	255	423	0	0.55465
121537	107713	86	45555	39481	85	68808	59894	86	740	583	0	3270	2649	34	1468	1529	10	0.55465
214096	172022	102	68862	54547	98	129028	106693	100	957	912	0	6797	5639	45	-455	354	0	0.555687
209369	156440	98	66152	49098	96	131102	96693	100	813	841	0	6868	5012	47	486	581	0	0.555687
33536	32765	72	16002	16050	50	14158	14465	47	75	157	0	689	779	0	355	730	0	0.557761
227895	179875	100	102775	82216	98	202529	166965	100	1541	1423	16	10301	8346	53	469	974	0	0.557761
284792	225021	110	126825	102688	109	216022	173181	111	2067	1422	23	11358	8953	56	-197	279	0	0.558797
81852	81689	85	12203	12750	42	36684	36739	75	378	509	0	1801	1796	22	290	634	0	0.558797
55509	58053	73	13971	14166	44	30961	31652	71	68	164	0	1694	1576	18	182	719	0	0.558797
162847	133878	91	53725	43581	89	97750	78749	92	740	720	0	4871	3984	40	-257	218	0	0.558797
77359	74942	77	29798	28347	75	40596	39705	77	263	375	0	2049	1882	23	1059	1420	9	0.558797
129369	113935	87	46188	39757	86	57954	48224	87	627	538	0	3016	2669	31	678	887	0	0.558797
80585	77513	79	27981	26703	76	47237	44720	78	416	274	0	2308	2217	24	956	927	0	0.559834
118503	106920	91	47033	42040	83	56323	50638	84	425	451	0	3013	2580	32	-415	160	0	0.559834
154062	142856	88	47788	44886	84	92587	84768	87	812	703	0	4707	4571	35	-38	307	0	0.559834
70860	68912	81	28930	27874	74	37539	37020	76	369	375	0	2068	2095	23	117	390	0	0.560871
288932	218897	113	143082	114444	109	228852	180939	112	1974	1648	23	11706	9339	58	337	547	0	0.560871
195895	149245	102	58813	44683	95	119898	92157	98	1033	718	0	6498	4905	46	357	549	0	0.561908
158856	134393	91	61027	52661	87	116446	98859	90	857	834	0	6205	5230	42	-173	231	0	0.562944
54972	54632	81	18400	18200	56	23022	22489	64	278	233	0	1096	1156	9	-122	339	0	0.562944
185650	149542	94	55819	44614	91	99055	79239	93	1153	765	0	5333	4188	42	-176	275	0	0.562944
122548	121334	81	33423	32915	78	77292	74322	81	763	886	0	4609	4408	35	2403	1629	30	0.562944
52534	54174	72	22882	23259	59	21478	21606	53	242	334	0	1209	1159	9	-41	369	0	0.562944
144262	137664	90	79148	76566	85	93779	88956	85	968	751	0	4909	4578	35	486	1132	7	0.563981
151808	132375	95	55319	47473	88	89875	78407	90	773	864	0	4874	4476	37	879	772	0	0.563981
109884	105935	83	36441	35646	79	47033	44928	81	807	648	0	2338	2473	24	207	292	0	0.563981
292959	194279	130	94230	63486	128	168212	113389	130	1340	944	0	8558	5864	54	527	941	0	0.565018
208694	154235	101	71602	53217	98	108604	79435	100	1192	804	0	5781	4164	45	-328	169	0	0.565018
198553	157109	93	86495	69812	94	96830	75949	94	1108	751	0	5221	3989	41	377	482	0	0.565018
75897	70138	81	31343	28762	77	46294	41693	79	189	339	0	2144	1661	25	-275	396	0	0.565018
56364	58797	72	14606	14791	45	33151	32428	74	333	413	0	1981	1858	21	-35	338	0	0.565018
128522	114301	86	37914	33140	84	75885	67247	86	670	399	0	4026	3678	34	-428	79	0	0.565018
168141	130279	97	54289	42825	93	101705	78012	96	853	527	0	5246	4010	44	366	702	0	0.566055
110404	94437	85	38731	32754	83	56713	47459	84	449	367	0	2751	2556	29	72	685	0	0.567091
82141	80941	81	26806	26471	75	41691	41412	76	284	395	0	2241	2554	22	-361	112	0	0.567091
243504	175777	110	75851	55580	104	135804	97144	107	971	814	0	7449	5405	49	583	636	0	0.568128
81066	79894	81	25256	24502	75	41680	40502	77	428	442	0	2276	2218	23	540	497	0	0.569165
78317	70466	81	29389	25890	80	45042	40411	81	102	236	0	2597	2187	28	-531	5	0	0.569165
169722	144249	91	58286	48445	89	81642	69323	91	905	610	0	4468	3652	38	415	463	0	0.569165
83433	72985	85	28780	25248	79	46271	39633	81	341	273	0	2234	1966	26	232	583	0	0.570201
306977	222650	122	163965	124783	125	418583	322009	129	3582	2718	36	21996	16393	83	1021	884	0	0.570201
190698	138367	98	71222	52308	96	111295	80290	97	1101	815	0	5644	4026	45	-234	234	0	0.570201
137075	117984	89	32783	26995	83	81046	69119	86	744	662	0	4314	3739	36	-149	431	0	0.570201
38797	41529	54	12490	13051	42	23923	23942	55	216	301	0	1278	1209	11	554	868	0	0.570201
187360	156415	97	63501	52841	91	101434	85837	94	1411	1060	7	5369	4837	39	405	720	0	0.571238
138991	117905	87	54384	45102	86	82096	67859	88	824	641	0	4168	3294	37	359	476	0	0.572275
78305	76019	78	24964	24522	72	42885	41487	76	209	290	0	1996	2039	20	12	412	0	0.573312
53106	51654	74	20531	20306	63	28259	28017	73	95	193	0	1640	1581	18	254	688	0	0.573312
208704	161795	97	80608	62069	96	111724	85241	98	1426	1171	11	6228	5051	45	384	668	0	0.573312
271401	189559	112	79262	55304	105	150331	100878	107	1546	1009	4	7850	5166	52	-82	275	0	0.574348
275995	176693	133	90760	59883	115	154685	97572	117	1469	1082	9	8343	5492	53	694	552	0	0.575385
118942	96395	91	43506	35119	85	66496	52409	88	633	397	0	3300	2488	34	138	403	0	0.575385
232522	197606	114	103546	94196	97	205046	179780	100	1970	1656	19	10885	9592	55	404	958	0	0.577459
173317	144529	94	58394	48412	90	87932	74449	92	820	785	0	4240	3876	36	720	868	0	0.578495
41221	41524	70	10885	11065	43	20468	20843	57	358	290	0	995	1157	10	1619	1225	7	0.578495
112346	108210	92	43639	41880	80	47622	46431	79	779	676	0	2704	2590	25	294	465	0	0.579532
66317	66717	74	24532	24171	65	39253	39011	74	408	417	0	1952	1923	23	73	381	0	0.580569
275081	194551	112	90084	64449	111	149721	103127	114	1300	967	0	7796	5246	53	522	1102	5	0.580569
57723	60035	72	23284	23408	58	29459	29801	72	128	273	0	1567	1601	19	52	467	0	0.580569
252417	192445	111	107991	83686	106	183669	145087	109	1556	1177	13	9709	7572	55	1206	890	0	0.581605
204840	161318	97	60746	48019	94	119601	90470	97	1274	1029	4	6230	4787	44	1104	946	0	0.581605
185209	141845	96	70453	53544	95	80789	59962	95	1046	820	0	4430	3391	39	417	488	0	0.582642
171018	157828	92	75155	69053	89	115446	105579	90	1060	938	0	6082	5614	41	420	439	0	0.582642
64467	66636	74	27359	27873	73	31611	31682	73	107	204	0	1827	1848	21	-134	550	0	0.582642
178304	137779	111	54896	43484	91	102556	81761	94	902	958	0	5207	3903	40	470	626	0	0.582642
100280	86407	92	38606	32654	82	56413	46657	83	316	341	0	3032	2653	31	-284	165	0	0.583679
170438	136951	100	63263	51395	93	84414	67654	94	874	576	0	4533	3806	38	-71	404	0	0.583679
282018	199170	128	89297	63568	109	188578	134287	113	1473	1216	14	9629	6943	55	599	793	0	0.583679
308458	218098	113	74221	52316	110	229505	161281	122	1662	1156	9	11332	8059	58	751	793	0	0.583679
134135	111650	87	52897	43131	87	62682	50439	88	662	487	0	3310	2759	32	-59	345	0	0.584716
136601	110036	96	45616	36250	87	73185	57503	89	853	714	0	3907	2924	38	623	881	0	0.584716
108068	94928	90	41635	36548	82	57689	49509	83	576	534	0	3113	2713	31	563	1514	9	0.584716
170328	145068	102	51486	43577	90	75120	63127	91	801	698	0	3987	3235	36	131	346	0	0.585752
63388	60580	91	17292	16473	57	35927	34550	79	418	400	0	1815	1712	20	-105	315	0	0.585752
141285	116203	92	54172	44659	87	80039	65930	89	632	613	0	4034	3312	36	992	1033	4	0.585752
245099	184893	106	134558	106344	106	159176	126189	108	2040	1524	23	9112	7177	52	790	908	0	0.585752
200915	165439	93	77275	62920	94	112932	91542	97	1015	954	0	5684	4439	43	749	702	0	0.585752
159896	127173	89	57813	45327	89	98596	76104	92	734	544	0	5007	3982	42	1090	1066	6	0.585752
280030	199768	106	132405	96226	104	263124	187883	108	2775	1969	34	13964	9745	65	417	1129	6	0.585752
135757	115682	86	49606	41191	85	91710	73762	87	715	584	0	4318	3534	38	307	461	0	0.585752
257384	190599	106	110193	84908	105	145278	101794	105	1225	930	0	7141	4992	49	52	631	0	0.586789
78601	79164	74	30491	29852	60	35294	33677	77	519	287	0	2122	2068	22	59	670	0	0.586789
169193	145971	103	61622	53885	88	37773	33670	85	612	570	0	30475	27382	86	555	1141	6	0.586789
194043	144354	111	63276	47795	92	106527	81049	95	882	624	0	5415	4106	42	245	809	0	0.586789
127681	106048	90	47923	39792	87	51117	41350	87	528	523	0	2500	2072	29	-148	455	0	0.587826
84102	74328	85	33813	30386	78	43848	40467	78	409	360	0	2284	2156	26	1110	1053	4	0.587826
147185	112606	109	50037	38813	91	78437	61110	92	849	945	0	4227	3262	36	159	442	0	0.588863
143137	135534	89	35316	32390	83	78994	73152	85	575	625	0	4358	4272	33	-18	614	0	0.589899
137517	115113	91	56005	46018	87	79959	64666	88	685	683	0	3958	3250	35	340	572	0	0.590936
138380	130787	88	38058	36450	82	82157	77954	85	563	596	0	4055	3886	34	615	630	0	0.590936
98831	92658	84	40988	38316	80	42664	40088	80	569	394	0	2204	1999	25	99	294	0	0.591973
123836	110229	85	41796	36315	83	67975	57823	85	885	658	0	3841	3261	35	-306	257	0	0.593009
124720	101584	101	43247	36918	86	67546	55377	88	554	441	0	3882	2828	39	603	555	0	0.594046
245582	206507	109	117725	98481	105	241107	202628	108	1708	1504	18	12532	10808	59	658	1094	6	0.594046
119883	107572	85	41948	37031	85	64735	57170	86	559	458	0	3360	2987	32	235	484	0	0.595083
233590	169158	106	78534	57434	102	135880	98079	104	1232	859	0	7236	5406	48	207	499	0	0.595083
116167	107180	84	39546	34660	82	41687	36912	83	768	662	0	2364	2147	26	657	699	0	0.595083
239371	188606	102	98311	77861	102	167229	133477	105	1374	1109	14	8967	6924	51	442	1086	7	0.59612
178273	137206	97	60820	47336	91	99691	73892	93	882	677	0	4821	3823	41	-58	440	0	0.59612
96468	95463	80	38241	37536	77	34986	33676	77	439	306	0	1804	1663	21	202	623	0	0.59612
70917	70558	78	24775	24579	66	36348	36164	74	449	423	0	1911	1888	21	330	578	0	0.597156
159810	130472	107	67216	55094	90	83957	69034	91	1018	870	0	4475	3465	39	1063	1433	10	0.597156
76611	78607	77	18456	18607	50	32918	33201	74	492	322	0	1616	1612	17	201	659	0	0.597156
136804	123151	88	41877	36713	84	71225	63135	86	643	644	0	3709	3348	34	118	530	0	0.597156
61355	59863	75	14251	14063	46	34399	34024	74	351	269	0	1707	1602	20	-29	304	0	0.597156
53774	55090	77	20177	20215	56	29193	29618	72	149	215	0	1511	1518	17	450	790	0	0.597156
76780	69914	89	33206	29188	78	36131	32663	78	378	434	0	1957	1780	24	-319	345	0	0.597156
157205	120569	95	60308	47228	90	79877	61525	92	733	784	0	4208	3234	38	-434	181	0	0.598193
158760	133171	93	57507	48515	92	74861	62268	94	850	665	0	3789	3015	35	1272	1081	9	0.598193
59727	61125	73	24686	24101	74	31453	30707	75	442	399	0	1744	1822	20	622	975	0	0.59923
110051	93173	87	42270	35811	84	57891	49823	84	462	377	0	3045	2718	31	27	369	0	0.600267
72099	73377	77	24361	24617	64	41964	40970	77	278	297	0	2018	1956	21	67	182	0	0.600267
120481	111777	86	48280	45801	82	67643	62513	84	573	528	0	3424	3377	30	577	951	0	0.600267
213512	154408	103	68904	50220	96	122621	87662	100	843	642	0	6633	4705	47	562	703	0	0.600267
266543	177745	119	86119	59081	115	145482	93390	117	2536	1591	29	7900	5040	53	239	573	0	0.601303
40063	43306	51	11054	11146	42	22542	22622	60	-22	211	0	1302	1276	12	841	737	0	0.601303
200842	173211	94	82580	69701	94	104471	88459	95	997	917	0	5671	4634	40	827	906	0	0.60234
134384	119269	88	53363	46617	86	60437	53232	87	587	510	0	3286	2757	32	665	526	0	0.60234
147675	126645	91	48274	40813	87	77110	64400	90	618	589	0	3745	2867	36	466	951	0	0.60234
51109	53602	61	20521	21193	51	27508	27366	71	359	343	0	1276	1438	15	102	283	0	0.60234
73603	71804	64	27977	25523	64	50238	44853	77	366	299	0	2559	2325	28	69	725	0	0.60234
205243	164844	95	99189	81313	93	69147	54357	94	1025	741	0	3913	3016	37	385	616	0	0.60234
97335	85649	86	35443	31166	81	51208	42205	84	421	546	0	2680	1984	31	293	631	0	0.60234
142931	129796	89	44127	38076	84	84290	75037	88	547	668	0	4518	4179	36	279	1143	6	0.603377
130674	107951	89	48316	40155	85	66424	53649	86	730	520	0	3361	2789	33	-80	623	0	0.603377
56702	56569	75	16081	16598	47	33372	33112	72	162	330	0	1826	1794	20	419	556	0	0.603377
80452	78573	79	29240	28609	76	42616	41564	77	552	445	0	2121	1958	25	453	873	0	0.604414
267774	176907	118	84245	58493	111	159340	108234	113	1348	906	0	8481	5824	52	896	722	0	0.60545
122716	116961	85	37469	36045	81	75165	72140	84	728	515	0	3997	3894	32	1070	699	0	0.606487
74783	74130	79	27342	26544	74	41977	41452	76	448	440	0	2202	2147	24	-134	272	0	0.607524
152381	128283	92	52790	43612	88	67870	55971	89	777	619	0	3373	2724	33	-151	396	0	0.607524
52219	44651	89	26023	23029	89	25035	21236	89	272	206	0	1296	1049	5	343	646	0	0.607524
152429	140681	89	51973	47657	86	86794	80325	88	1486	1068	8	4315	3969	34	744	1017	1	0.607524
126798	106839	90	45580	37543	85	71811	59986	87	806	672	0	3651	3077	33	-115	260	0	0.607524
154140	125033	99	49956	39964	89	72299	57337	89	505	469	0	4003	3148	37	-503	50	0	0.60856
29056	29780	66	14842	15220	48	12723	13320	42	-24	81	0	711	646	0	113	290	0	0.60856
53717	54331	77	13395	13644	46	24791	24345	65	353	327	0	1326	1263	14	77	522	0	0.60856
139085	120109	86	41136	34906	85	84796	69018	88	821	613	0	4045	3355	37	668	351	0	0.609597
126218	111985	86	45663	39602	84	62228	53407	85	628	629	0	3010	2731	31	556	610	0	0.611671
186609	149462	95	71104	57176	93	110432	88117	95	1108	981	0	6008	4682	45	106	567	0	0.613744
79519	73478	83	24033	21560	71	50471	44733	81	723	481	0	2619	2311	27	-91	245	0	0.614781
53742	51455	76	13697	13291	47	26111	25302	73	82	224	0	1489	1493	17	-156	393	0	0.614781
218237	168385	103	112648	89115	97	147102	116086	98	1463	1275	15	7942	6141	48	951	553	0	0.614781
110314	110582	81	35701	35472	77	62981	61511	80	415	975	0	3643	3310	31	235	373	0	0.615818
159751	146239	91	45820	40627	88	94585	84751	90	687	725	0	4997	4427	37	-5	227	0	0.615818
287032	190728	116	92026	62393	112	185534	123040	115	1585	1196	16	9550	6195	56	-47	502	0	0.615818
157913	141522	93	58521	52173	87	68563	60454	87	486	509	0	3419	3350	31	-68	559	0	0.615818
68560	71295	75	18218	18539	50	43039	42481	75	637	462	0	2320	2172	24	-451	491	0	0.616854
171338	142427	91	67252	55342	90	96419	80477	93	1218	1020	3	4930	4361	39	1078	1047	4	0.616854
34148	37237	55	6201	6607	35	16229	17372	46	229	128	0	995	937	0	-163	248	0	0.617891
125309	103058	89	52144	43379	87	56907	47315	86	463	382	0	3152	2485	34	340	898	0	0.617891
152302	117539	100	57817	44334	91	76356	58348	92	762	573	0	4231	3177	39	192	723	0	0.618928
142880	133930	84	48335	43520	84	85881	76274	87	626	709	0	4531	3796	37	234	338	0	0.619964
152446	133184	87	50190	42860	86	82692	68992	88	787	531	0	4352	3750	37	741	481	0	0.619964
134562	112445	89	49383	41193	87	70729	54922	89	557	379	0	3720	3010	35	482	586	0	0.619964
73381	72596	78	24449	24138	60	40925	40140	76	143	316	0	2155	2074	23	-165	553	0	0.621001
123626	102959	90	40231	34158	83	67343	55848	86	661	626	0	3708	3151	34	163	1058	4	0.621001
165580	141214	108	67639	57303	92	81164	68287	108	599	808	0	4439	3603	37	259	589	0	0.621001
171290	149641	92	52516	44896	88	102227	87910	90	961	908	0	5368	4710	40	-266	359	0	0.622038
292978	196080	119	109898	73902	112	173866	116033	114	1438	1217	15	8482	5737	53	759	648	0	0.622038
77960	78742	71	17758	18096	48	46026	45816	77	300	433	0	2323	2192	25	-168	355	0	0.622038
117840	111029	87	39222	37000	80	49331	46060	81	641	849	0	2953	2787	28	1145	977	0	0.623075
46592	45765	73	14364	14358	47	24571	24293	69	180	288	0	1202	1169	10	-33	414	0	0.623075
114770	111191	81	18899	18320	58	69335	67776	82	400	597	0	3672	3299	32	-120	216	0	0.624111
71098	72840	75	12366	12289	44	45528	44768	77	530	361	0	2098	2155	23	299	467	0	0.625148
146829	121823	91	48678	40686	88	82473	67013	90	785	521	0	3989	3511	34	478	502	0	0.626185
91088	81499	80	39023	34329	81	45962	40252	81	472	293	0	2554	2231	28	-5	569	0	0.628258
70114	65355	88	28504	25527	92	38837	35313	92	96	206	0	2120	1927	24	-361	307	0	0.628258
197331	145817	95	68900	49988	94	112177	83051	96	827	806	0	5512	3991	44	-230	250	0	0.628258
129593	112587	86	47958	39478	85	60864	52115	85	385	380	0	3216	2646	33	577	1018	2	0.628258
162093	124453	95	56253	44054	90	80541	59627	92	841	563	0	4274	3047	40	-229	186	0	0.628258
127427	104193	90	43123	35172	86	76833	59330	89	577	482	0	3829	2849	38	22	493	0	0.629295
193071	138814	95	80672	60785	93	119724	89203	94	1379	919	0	6005	4561	44	-40	632	0	0.629295
83301	84547	75	29467	28731	76	49169	46638	78	432	480	0	2428	2328	25	67	485	0	0.629295
88661	77142	86	35614	31063	81	42951	35609	82	217	226	0	2230	1879	24	325	497	0	0.630332
111307	108076	92	29902	29094	79	62368	58838	81	401	609	0	3195	3123	29	20	697	0	0.630332
254982	186225	104	88188	63307	101	121625	88911	102	1101	799	0	6937	5062	48	259	922	0	0.630332
217537	167260	99	91431	71749	96	93958	73700	97	1203	862	0	5041	4172	40	772	1133	6	0.631369
272997	192207	115	98262	69687	113	141063	99679	115	1650	1093	11	7383	5141	49	1151	776	0	0.631369
130149	110761	89	34465	29884	84	72292	61599	87	780	631	0	3672	3020	34	-659	334	0	0.632405
216007	160101	99	62482	44350	97	134827	96980	101	1149	736	0	6667	4597	47	91	504	0	0.633442
214391	165970	97	77960	59538	98	110706	82983	98	1209	898	0	5743	4163	44	403	727	0	0.633442
135990	111655	88	46124	37561	86	80041	64734	89	638	579	0	4222	3429	37	51	238	0	0.633442
100064	84628	89	35171	29615	83	47274	40565	83	364	270	0	2499	2262	27	-159	538	0	0.633442
65479	63078	77	22518	22166	65	26075	26004	74	262	252	0	1609	1529	17	668	742	0	0.634479
100059	96327	83	43063	41454	79	46227	44695	79	538	616	0	2821	2617	28	489	527	0	0.634479
82229	75795	86	27856	24842	80	50645	44505	82	51	220	0	2790	2473	29	358	569	0	0.634479
184674	133028	100	63571	43758	97	97193	70638	98	953	631	0	4854	3617	44	326	372	0	0.635515
229205	170102	106	77261	58979	101	104324	76383	101	1130	860	0	5393	3889	45	-228	310	0	0.635515
158196	128699	93	57871	47804	89	96453	74584	92	968	734	0	5018	4105	40	783	862	0	0.635515
312813	225293	142	133665	95583	124	289189	215493	127	2929	2359	27	14664	10848	71	585	619	0	0.636552
79295	78532	76	27142	26396	75	40786	39188	75	538	343	0	2122	1980	24	3	331	0	0.636552
175323	133380	104	61844	48977	93	95431	74685	95	733	700	0	5117	3992	41	147	572	0	0.636552
264945	212097	109	92079	73956	104	190675	156096	107	1532	1410	17	9628	7767	54	-643	198	0	0.637589
112095	96605	92	40321	34706	83	62461	53524	85	642	545	0	3481	2921	33	392	513	0	0.637589
117575	99586	88	42046	35315	86	58860	49367	88	863	591	0	3201	2567	32	568	988	0	0.638626
57013	56817	72	25011	24754	73	29673	28364	74	548	311	0	1692	1648	18	-244	268	0	0.638626
176664	150347	98	70255	59644	93	74085	60596	95	780	655	0	4079	3436	35	1212	947	0	0.638626
55411	56586	67	14609	14830	48	32290	31528	72	173	278	0	1505	1574	17	-80	247	0	0.639662
89592	89704	79	25273	24857	67	52254	51060	78	558	528	0	2777	2719	28	-37	619	0	0.640699
299353	203904	129	97227	65796	117	185069	129061	119	1967	1363	27	9476	6295	55	250	603	0	0.641736
160155	133220	101	54410	45918	88	90180	75071	91	1061	759	0	4869	3874	39	620	1183	5	0.644846
106698	94963	85	40922	36009	83	55498	47606	85	455	534	0	2970	2522	30	775	889	0	0.644846
158361	143615	87	46141	42679	85	76177	67612	87	643	644	0	4236	3950	33	529	491	0	0.644846
111580	93355	91	44406	37835	83	60633	51084	85	652	675	0	2956	2547	31	138	413	0	0.646919
204205	153413	100	78583	59410	100	111177	82373	101	1283	822	0	6232	4528	45	273	1387	8	0.646919
236689	172568	106	93949	69694	103	123829	88198	105	1526	784	0	6327	4655	45	868	1211	8	0.646919
196188	176776	97	75730	68631	90	119970	108067	92	1385	1248	14	6604	5796	41	720	902	0	0.647956
103806	102312	80	44674	43960	79	59918	58565	79	695	745	0	3100	2894	29	586	407	0	0.647956
170629	151476	92	61707	52267	90	92512	79184	92	847	706	0	4485	3813	37	36	685	0	0.647956
198353	167718	95	84285	72346	92	104152	86487	94	1199	869	0	5514	4658	41	853	883	0	0.647956
96795	97928	78	41864	42130	77	61100	60062	78	579	586	0	3279	3103	29	1374	2237	20	0.647956
171191	155411	90	58841	52115	88	94508	82356	90	707	812	0	5217	4530	39	-493	293	0	0.647956
113743	98693	85	42538	36199	83	72124	60489	87	754	424	0	3822	3474	34	9	486	0	0.647956
180688	144183	98	58455	47281	91	82777	64270	94	851	598	0	4438	3336	38	302	549	0	0.648993
206209	153898	105	68415	52264	101	111297	82365	103	865	686	0	5953	4262	44	431	905	0	0.648993
273234	183989	128	115785	84054	124	171941	122394	126	1883	1125	12	8614	6064	51	620	765	0	0.65003
72938	73478	76	28664	28471	75	33786	34669	75	327	369	0	1722	1819	20	917	1373	8	0.65003
36115	34743	74	17652	17791	50	15687	15349	49	140	132	0	845	1036	4	291	1008	2	0.65003
205974	160665	102	63821	49778	98	92136	70714	100	1179	806	0	4786	3712	40	405	591	0	0.651066
257525	184087	110	87573	63544	106	177710	132218	109	1786	1336	14	9490	6809	54	148	736	0	0.651066
172834	154835	87	79626	70479	89	116175	102204	92	1125	879	0	6044	5225	42	73	417	0	0.651066
81479	79437	77	37505	34007	78	52095	47134	79	204	317	0	2394	2171	27	-629	166	0	0.652103
141497	109868	93	50412	40729	89	79138	62210	91	674	577	0	4267	3369	38	199	386	0	0.652103
82914	76199	82	30866	27968	79	51134	47114	82	389	467	0	2459	2268	26	595	568	0	0.652103
195070	144824	97	63846	47301	95	108854	79460	98	1055	728	0	5519	4022	43	372	464	0	0.65314
210445	163138	102	62030	47225	94	117739	89793	96	978	664	0	6272	4633	47	162	460	0	0.65314
132401	116117	93	59057	51050	87	62711	54008	87	742	591	0	2902	2782	29	355	1010	2	0.65314
221448	166802	107	92845	71459	103	117714	90089	103	1142	775	0	6171	4640	42	36	385	0	0.654177
269088	201260	127	95705	71722	118	151873	117394	120	1500	1016	5	8055	6162	49	-54	608	0	0.654177
103684	91873	86	35764	31354	83	49115	42520	84	258	282	0	2428	2259	25	119	374	0	0.655213
124407	103991	86	46330	37851	86	70967	58337	88	346	374	0	3854	3196	35	-309	365	0	0.655213
104719	91273	100	47269	41839	84	41781	36474	83	582	350	0	1957	1921	22	422	899	0	0.65625
104483	88985	90	40144	34237	84	54916	46939	84	493	419	0	2855	2528	29	0	470	0	0.65625
154513	119932	94	50876	39528	91	81494	62555	91	580	622	0	4450	3369	38	-581	236	0	0.65625
41841	42238	71	17846	17839	51	15074	15404	47	272	227	0	798	893	0	100	684	0	0.65625
168850	135053	110	50514	41705	91	88229	70776	93	553	447	0	4580	3804	37	-312	314	0	0.657287
117297	99191	100	41067	34559	85	70148	58880	87	691	598	0	3644	2971	34	-274	285	0	0.657287
284903	197026	119	147431	95550	116	259744	158789	121	2154	1380	28	13427	8310	70	732	823	0	0.658323
159367	128520	93	50812	40498	89	85030	66255	91	938	644	0	4392	3579	38	965	530	0	0.658323
144876	120682	91	68544	59137	88	69192	57421	90	704	564	0	3751	3160	35	-266	220	0	0.658323
220444	154392	106	82984	59214	104	128772	89649	105	1231	967	0	6461	4404	49	-398	616	0	0.65936
224138	165477	106	66994	49361	105	126844	92103	107	1210	780	0	6824	4773	48	-57	500	0	0.65936
108026	93923	92	34649	29510	81	60029	50601	84	400	537	0	3177	2621	33	-219	517	0	0.660397
233867	199721	101	95579	81460	98	140767	120886	100	1586	1026	11	7239	6377	45	940	871	0	0.660397
55699	55655	75	23540	23910	62	27737	27450	73	114	288	0	1412	1374	17	265	426	0	0.660397
229239	182119	101	115629	96253	99	179215	144038	101	1455	1160	20	9208	7176	52	132	876	0	0.661434
189553	148446	96	60059	46539	90	104925	81993	93	919	774	0	5485	4054	42	124	533	0	0.661434
100658	88374	84	42500	37136	83	44469	38186	83	149	381	0	2284	2041	26	447	411	0	0.663507
120072	110921	86	51052	45814	83	60594	55070	83	910	696	0	3195	3034	31	536	1020	2	0.664544
43780	44313	72	17921	18067	52	25944	25481	70	448	318	0	1345	1293	12	-375	290	0	0.665581
240309	173292	105	77735	54916	103	145710	102111	106	1066	961	0	7232	5069	52	-502	368	0	0.666617
149313	140806	86	57140	52399	87	75877	70391	87	730	866	0	4310	4147	34	-329	374	0	0.667654
247327	190015	106	103082	81206	102	194361	153272	104	1895	1356	23	9855	8126	52	1134	1046	3	0.668691
48590	48693	73	15977	16309	47	21738	22409	58	212	289	0	1049	1036	5	-183	160	0	0.668691
88363	85259	82	28209	25682	78	51451	47245	79	232	254	0	2737	2662	27	36	414	0	0.669728
120171	104156	88	42353	35977	84	58361	49546	85	466	304	0	3021	2779	31	-414	173	0	0.669728
213141	172476	100	95131	75213	99	140870	109489	100	1040	817	0	7152	5610	46	998	582	0	0.669728
142573	124415	93	50071	42660	86	75589	65743	87	828	689	0	3795	2961	36	-50	354	0	0.670764
218711	161428	114	74016	54946	113	99963	72344	114	1098	839	0	5384	3894	42	581	784	0	0.671801
221726	165256	108	72342	54070	95	129112	94917	97	1260	937	0	6606	4684	49	376	552	0	0.672838
74133	74025	84	27097	26293	75	39699	39049	77	365	555	0	2071	2111	22	-175	460	0	0.672838
208958	166664	98	91271	74590	97	149420	119628	101	1578	1391	17	8239	6830	48	558	330	0	0.674911
230554	183882	100	106507	85500	100	148359	120316	102	1823	1445	21	7745	6190	49	1281	1193	6	0.674911
129979	122490	85	56234	50772	83	79353	72736	85	940	833	0	4423	3862	36	837	719	0	0.674911
114948	115730	79	53595	53126	79	72930	71153	81	550	665	0	3994	3890	33	1224	888	0	0.674911
115299	112679	86	54476	53968	81	74478	72732	82	706	599	0	3809	3714	32	-297	362	0	0.675948
95475	81464	88	33080	28269	81	57035	48415	82	270	304	0	2754	2365	28	552	407	0	0.675948
166076	150784	94	52593	48226	87	96482	87618	89	968	819	0	5234	4976	37	418	506	0	0.675948
79519	74329	94	37284	34745	79	28350	26352	77	253	270	0	1540	1458	19	-331	163	0	0.676985
145137	119159	107	52669	43348	92	66065	52871	92	728	752	0	3524	2793	34	-17	442	0	0.676985
71689	73681	78	22604	22092	66	37896	36841	75	430	285	0	1865	1905	21	-95	640	0	0.678021
142643	116248	91	49375	39654	89	81796	65085	92	759	647	0	4602	3600	40	582	773	0	0.679058
78329	71497	80	33585	30096	77	41490	37388	79	597	453	0	2418	2016	25	-72	189	0	0.679058
171868	152357	93	105359	94211	92	101348	90955	92	1172	811	0	5404	4953	38	935	714	0	0.679058
194983	148487	96	70436	53978	94	102054	74372	96	1005	855	0	5574	4150	44	159	558	0	0.680095
196867	150374	98	78422	58929	95	101641	77205	96	1082	855	0	5672	4268	43	1046	864	0	0.680095
115592	104581	87	40299	35314	82	67889	60485	84	441	515	0	3215	2832	32	340	469	0	0.681132
140189	107833	93	43055	33423	89	78704	60027	91	656	524	0	4186	3342	36	859	1040	6	0.681132
133995	114181	92	50116	42708	86	66841	57221	87	772	719	0	3420	2837	34	190	619	0	0.682168
109584	92059	85	40069	33238	84	58115	46960	86	689	545	0	3179	2443	32	-303	285	0	0.682168
141759	111756	94	49832	39479	88	81817	63851	90	716	656	0	4260	3349	39	-558	225	0	0.682168
152193	128532	91	63079	52724	88	60374	51010	88	985	669	0	3340	2692	33	348	499	0	0.682168
109809	93479	89	39780	34517	84	59177	50968	86	456	527	0	3241	2757	31	-146	248	0	0.682168
121442	119620	83	54836	53775	81	68598	65579	82	700	753	0	3864	3513	32	151	457	0	0.682168
174645	134567	94	55017	41385	91	95750	72401	94	741	774	0	5646	4129	46	-92	325	0	0.682168
67058	69826	66	26446	26644	69	33396	33011	74	557	424	0	2082	1904	21	410	812	0	0.683205
87501	77170	95	30532	26736	79	45646	40247	81	590	398	0	2511	2178	28	-43	437	0	0.683205
158188	149324	98	42909	40156	84	87155	80707	87	946	891	0	4540	4188	35	350	490	0	0.684242
32951	31768	83	11686	11571	44	15820	15265	53	70	128	0	781	875	0	-163	208	0	0.684242
223085	157447	109	82936	59837	103	124182	86834	105	1209	971	0	6449	4395	46	113	521	0	0.684242
115943	105361	84	44643	39071	84	49228	44175	84	435	465	0	2578	2439	27	-115	543	0	0.684242
79561	71017	82	31528	28447	77	48824	43131	79	442	414	0	2524	2257	27	610	863	0	0.684242
187083	148247	97	67955	54946	94	93505	72136	94	728	623	0	5116	3730	43	1060	654	0	0.685278
192174	169094	106	63699	57161	91	113006	100095	94	1423	1105	8	5900	5091	41	62	429	0	0.685278
131708	105657	93	45310	37361	87	78271	62830	90	403	468	0	4200	3368	37	108	556	0	0.685278
45392	45557	80	14330	14427	50	22019	21854	62	-245	28	0	951	893	0	226	356	0	0.687352
186136	145034	100	65326	50305	94	104794	80779	96	760	641	0	5433	4087	43	182	678	0	0.687352
56276	56720	69	20178	20043	57	24644	24683	72	400	313	0	1087	1120	9	-212	315	0	0.687352
192357	161285	107	77419	64794	94	99489	84784	95	862	759	0	5228	4391	39	477	441	0	0.688389
54082	53168	88	25809	25862	71	20233	20595	57	314	212	0	1252	1200	10	264	671	0	0.689425
101147	95576	87	36893	33126	82	57076	52155	83	611	484	0	3164	2624	31	282	595	0	0.689425
129452	109495	92	46412	38677	86	67094	54159	88	412	427	0	3713	2867	35	41	383	0	0.689425
124209	104139	90	44895	38233	85	56045	45776	85	774	717	0	3057	2462	32	61	624	0	0.690462
196045	148621	98	65343	48243	96	110629	83796	98	1322	808	0	5756	4518	42	681	639	0	0.690462
232641	182133	102	65297	52429	99	140685	108414	102	1022	922	0	7269	5617	48	273	649	0	0.690462
114548	103678	84	42238	37981	81	69387	62092	83	616	605	0	3224	3121	30	226	681	0	0.691499
247416	161895	122	74219	51660	104	136349	89456	107	837	783	0	7162	4833	51	-356	350	0	0.691499
256259	185704	112	90789	66359	105	132014	95073	106	1430	995	0	7158	4992	51	-30	613	0	0.691499
56921	57588	75	19882	20575	52	29710	29993	73	261	219	0	1363	1572	16	7	369	0	0.691499
132973	120088	89	59531	53117	85	57658	50647	84	996	607	0	2834	2599	29	860	995	0	0.692536
214990	165744	101	73089	56659	100	100841	78255	101	1184	836	0	5510	4423	43	368	449	0	0.693572
85512	85369	79	24349	23747	72	53737	52371	77	579	406	0	2525	2591	25	274	994	0	0.694609
90364	85011	81	37506	34819	77	42804	39762	78	592	481	0	2057	1898	23	1357	1162	7	0.694609
259503	183997	112	88732	66235	108	147358	103209	111	1531	1147	10	8104	5455	52	380	591	0	0.694609
58645	62634	57	25132	25585	57	25395	25328	68	476	322	0	1492	1464	17	-205	259	0	0.694609
204265	154493	95	76498	57635	94	104831	75848	97	1372	955	0	5606	4028	45	641	914	0	0.694609
204097	162916	109	72293	58078	96	123060	99928	98	1095	713	0	6587	5355	47	261	576	0	0.695646
233690	170473	113	73457	54052	105	142654	105409	108	998	722	0	7354	5209	49	546	946	0	0.696683
98405	91322	82	36244	33580	81	56790	51320	82	424	552	0	3163	2882	30	-128	252	0	0.696683
147367	117918	94	49523	40718	88	85935	69325	91	628	398	0	3986	3027	37	56	334	0	0.696683
249620	177673	113	80347	57872	108	142246	101264	110	1596	1066	12	7429	5387	49	616	787	0	0.696683
84239	84105	78	26007	25544	66	49917	48320	77	404	385	0	2487	2443	26	-196	388	0	0.696683
70048	70097	83	14978	14899	47	40710	40498	75	578	626	0	2188	2137	25	-266	164	0	0.697719
55461	55799	77	14425	14401	46	24853	24917	62	289	240	0	1254	1284	12	666	716	0	0.697719
80774	73335	95	29611	26760	77	46123	41699	78	151	362	0	2367	2175	24	76	492	0	0.698756
203225	149383	104	67068	50899	100	116742	86153	102	1057	786	0	6065	4399	45	85	339	0	0.698756
73364	69532	76	30329	27762	76	41229	38271	78	270	237	0	2200	2034	25	220	806	0	0.698756
241339	174041	108	84119	62052	105	136557	98320	106	744	681	0	7386	5336	46	-45	611	0	0.701866
144061	129023	86	50174	44943	85	69829	61542	86	914	913	0	3959	3669	33	909	677	0	0.701866
167906	135864	91	58327	46709	90	77382	59491	91	769	623	0	4011	3182	37	-224	328	0	0.701866
62562	64335	69	26591	25520	61	34195	32042	75	51	261	0	1760	1705	19	-369	225	0	0.701866
40002	42742	60	15668	16313	45	24003	24628	59	258	242	0	1316	1239	11	162	711	0	0.702903
145265	129759	90	50695	43904	87	84270	73863	87	602	774	0	4340	4109	33	339	666	0	0.702903
214608	164650	115	66008	49440	97	136027	102041	100	977	752	0	6596	5193	45	676	926	0	0.702903
222812	191773	95	98439	85237	93	149944	128945	95	1518	1446	14	7809	6542	49	779	684	0	0.70394
82730	82552	77	32589	31580	76	37430	36551	75	387	500	0	2098	2005	23	-189	344	0	0.70394
117387	94173	97	42116	34392	86	55496	43993	87	673	600	0	2643	2254	28	912	843	0	0.704976
267851	190128	133	107829	78816	115	171633	129731	117	2275	1715	25	8989	6900	51	261	700	0	0.704976
68539	62521	82	30315	27425	77	28600	25375	77	366	343	0	1336	1319	14	353	684	0	0.706013
113813	100629	86	42392	37247	84	63522	56414	86	504	423	0	3209	2894	31	-353	293	0	0.70705
44940	46557	69	15533	15515	48	20142	20086	56	395	244	0	1341	1235	12	-130	215	0	0.70705
107696	104578	86	36521	35982	79	61350	58555	81	595	677	0	3133	3020	29	-136	235	0	0.70705
113941	104353	87	42131	37489	83	48377	43849	84	586	472	0	2599	2366	27	-237	292	0	0.708086
105775	106276	78	43318	42585	78	57964	56174	80	844	799	0	3110	3169	28	217	486	0	0.708086
145576	118868	91	61224	50381	89	63715	51967	90	630	458	0	3195	2555	31	316	782	0	0.708086
251294	175622	108	82238	58026	104	140366	98027	106	1476	1036	7	6800	4472	50	-508	174	0	0.708086
133130	125348	84	39066	35512	84	67145	60472	84	444	578	0	3421	3052	31	114	474	0	0.709123
47254	48098	85	17995	17916	53	24524	24421	64	184	230	0	1221	1237	13	467	471	0	0.711197
50562	50818	72	14326	14240	47	26067	26218	70	378	332	0	1221	1238	12	262	455	0	0.711197
239424	191669	105	81435	62619	98	155976	126314	99	1349	1004	3	7891	6418	46	661	880	0	0.711197
153542	134325	88	73359	64271	87	86863	75899	88	761	835	0	4656	3810	39	809	642	0	0.711197
77180	75095	78	21242	21375	56	41759	40691	76	439	310	0	2090	2274	22	33	352	0	0.712233
202556	150418	100	65567	48964	98	132036	95802	101	1282	1005	2	6397	4717	47	390	769	0	0.712233
104163	87255	95	35869	31006	82	49353	41714	83	301	473	0	2443	2069	27	708	823	0	0.71327
202894	154771	102	72882	54993	95	106600	80344	96	1057	799	0	5450	4083	44	783	636	0	0.71327
61456	61433	73	20675	20949	53	36976	37337	74	298	366	0	1774	1897	20	-287	129	0	0.71327
167238	150838	88	51709	46408	87	91814	78690	90	718	840	0	4667	4259	35	-115	299	0	0.71327
176356	146141	93	56295	46300	89	101806	81130	91	993	824	0	5413	4274	41	228	444	0	0.714307
180701	155087	94	90609	80448	93	94772	82710	92	1672	1264	15	4877	4264	38	866	629	0	0.714307
60954	59547	83	21794	21885	64	33316	33449	73	485	329	0	1689	1780	19	-239	179	0	0.714307
87683	86268	83	26015	25640	75	53947	52469	78	601	649	0	2834	2788	27	202	260	0	0.71638
93968	90357	82	30608	28016	78	52668	49475	80	522	713	0	2678	2538	27	143	519	0	0.717417
173888	134524	106	57011	44003	92	104516	81118	94	934	683	0	5265	4215	41	-647	189	0	0.718454
233863	170341	103	70226	50104	101	141423	101186	108	1265	856	0	7547	5437	48	488	460	0	0.718454
33691	35304	60	15977	16925	46	15279	15529	47	157	222	0	696	653	0	571	790	0	0.719491
149908	124017	96	53402	44419	89	79180	65999	91	755	601	0	4311	3756	36	-232	380	0	0.720527
109542	90123	89	39442	33232	83	63204	51761	86	708	458	0	3367	2577	33	-373	66	0	0.720527
52095	47285	89	14265	12878	62	26132	22900	89	154	208	0	1281	1057	6	-38	529	0	0.720527
75611	73315	84	27712	26980	74	44896	43999	75	264	314	0	2514	2472	25	-180	196	0	0.720527
73058	65482	91	28831	25903	76	40525	36149	78	147	267	0	2105	2090	23	254	469	0	0.721564
193716	159309	97	65496	53487	93	88013	73122	94	1244	898	0	4720	3991	39	875	649	0	0.721564
135585	129510	85	51387	47709	81	58166	53556	82	701	650	0	2876	2559	28	-83	336	0	0.721564
249990	191359	126	96391	72888	109	128774	98863	109	1199	1053	7	7003	5417	45	1703	824	0	0.722601
134265	129869	90	87451	85377	84	73857	71665	84	895	823	0	4147	3986	32	383	578	0	0.723637
92944	87851	83	35543	33674	79	43821	42032	80	459	478	0	2175	2172	24	567	784	0	0.723637
253151	176227	115	89244	62865	104	143307	100261	106	1303	1161	8	7266	5306	48	325	604	0	0.724674
114270	95673	87	41505	34880	84	68268	57221	86	472	450	0	3270	2779	34	-559	130	0	0.725711
81374	79156	79	30718	29224	77	48262	46507	77	255	414	0	2358	2246	27	363	769	0	0.726748
143100	113554	106	57527	46900	92	72381	56857	106	639	640	0	3844	3173	34	1048	988	0	0.726748
262692	186745	110	76626	53981	107	169909	120261	109	1407	1031	5	8963	6488	56	269	671	0	0.726748
344914	237409	133	135744	98575	131	237153	169421	133	1801	1219	16	12007	8416	57	1495	1155	8	0.729858
142425	119634	89	43789	35625	87	85829	69939	90	765	504	0	4550	3553	39	1274	1106	5	0.730895
68525	64928	92	25262	23403	76	42376	38528	92	88	256	0	2046	1956	22	151	268	0	0.730895
302945	210473	116	109710	73190	113	183685	124849	116	1919	1236	17	9317	6267	56	995	1472	9	0.730895
69208	68857	76	22704	23149	55	45226	45423	75	301	388	0	2554	2323	25	-775	0	0	0.730895
69001	70266	77	28126	27929	64	36506	35835	75	263	317	0	2159	1998	22	467	467	0	0.730895
165193	135907	93	51480	40787	90	89149	71777	92	687	574	0	4752	3795	39	318	481	0	0.731931
119251	101957	88	42676	34829	84	72342	59019	87	647	512	0	3646	2768	35	-473	315	0	0.731931
53856	52726	79	11742	11826	43	22836	23041	61	95	287	0	1343	1401	14	443	887	0	0.732968
166547	137961	103	83728	73037	91	77266	61816	93	840	553	0	4225	3435	37	144	397	0	0.732968
81835	74901	76	30338	26804	78	44115	38873	80	427	513	0	2312	2047	25	-150	489	0	0.732968
121108	118662	80	61505	59111	81	80629	76856	83	654	776	0	4273	3719	36	447	474	0	0.732968
112711	112688	79	32510	31835	77	70166	67509	81	898	710	0	3528	3428	32	-70	372	0	0.734005
81977	73598	81	36713	32530	79	40149	35227	80	312	349	0	2030	1835	24	-185	194	0	0.734005
164985	141514	106	76181	65039	89	81680	69792	90	1143	969	0	4490	3893	37	795	897	0	0.734005
216350	165289	102	88653	68971	99	113013	87932	99	1170	1061	6	6038	5002	43	470	891	0	0.735041
84376	76310	81	36954	32443	79	44262	38609	81	508	416	0	2488	2065	27	627	1261	7	0.735041
135549	120674	102	59739	52805	92	59627	51345	102	936	649	0	3328	2862	30	510	758	0	0.735041
86016	81569	81	29040	26525	77	53747	49524	79	523	422	0	2656	2494	28	34	292	0	0.736078
91477	89610	80	27360	27097	74	42214	41691	76	692	432	0	2109	2171	22	343	631	0	0.736078
140222	112363	90	51104	39972	88	88238	68313	90	756	498	0	4380	3458	39	53	303	0	0.736078
224899	157937	109	75532	54100	105	122726	87055	107	1379	838	0	6380	4396	45	150	844	0	0.737115
182368	138902	103	59548	45810	99	91961	70247	100	876	553	0	4892	3463	40	-479	371	0	0.737115
58970	58769	89	18359	18384	53	22363	21952	62	283	420	0	1356	1262	13	-63	312	0	0.738152
115788	110822	82	44767	41606	80	57998	54245	81	454	561	0	3211	3148	28	1052	621	0	0.738152
138450	114962	88	57197	46800	88	60322	48703	88	474	401	0	3222	2349	33	-276	373	0	0.738152
81017	74499	90	29019	27386	76	43819	40650	78	555	463	0	1921	1765	22	-146	217	0	0.739188
189257	147423	99	73839	59633	97	94494	74418	97	1204	798	0	5025	3853	41	468	512	0	0.740225
62257	61273	79	26827	26743	73	29898	29315	74	462	342	0	1754	1520	18	-60	225	0	0.740225
134671	110794	89	46606	37926	86	82621	64963	89	616	524	0	4175	3477	36	-149	242	0	0.740225
73864	73461	83	28139	27773	75	41898	38685	91	233	282	0	2123	1914	22	189	650	0	0.740225
214499	161515	104	77297	57692	99	123174	89802	104	1115	850	0	6450	4930	46	454	872	0	0.740225
53112	53637	75	25096	25474	68	22885	23334	61	392	376	0	1121	1291	13	-456	131	0	0.740225
164058	135580	98	66452	54031	91	64684	54597	91	999	872	0	3422	2695	33	137	932	0	0.741262
118378	101466	86	47472	40335	84	62457	52523	85	428	530	0	3361	2683	33	135	584	0	0.742299
237437	171598	120	77256	56094	102	120983	86824	104	1111	815	0	6615	4710	47	1077	757	0	0.742299
114802	94950	97	47866	39749	86	56462	44770	88	471	401	0	2917	2267	31	-76	917	0	0.742299
90781	77674	98	40450	35769	81	44297	37319	81	357	360	0	2066	1785	26	1288	997	0	0.743335
70263	69715	76	18482	18836	50	35686	34964	76	262	281	0	2110	1852	23	691	1320	8	0.743335
247909	179009	103	75711	53387	100	137031	95417	102	1552	951	0	6989	4737	48	843	1164	6	0.743335
170538	148265	93	52605	44301	89	78002	66647	89	902	760	0	4582	3872	38	704	706	0	0.743335
88546	78101	86	33848	29436	80	52366	45880	81	277	258	0	2514	2118	28	139	562	0	0.743335
136088	129546	99	54734	52050	84	78427	74345	86	940	696	0	3921	3692	32	140	572	0	0.744372
304852	215576	125	80888	54265	120	171789	120842	122	1930	1308	18	9056	6355	54	302	535	0	0.744372
136041	129063	90	40977	38654	82	77845	71691	84	648	753	0	4117	3832	34	181	460	0	0.744372
203030	157742	97	73058	56938	95	102433	78719	96	623	426	0	5222	4364	40	-515	138	0	0.745409
265115	179642	125	86187	58251	113	143661	95090	115	1174	893	0	7335	4948	51	690	1152	8	0.745409
110533	102919	86	68784	66396	83	132163	124627	87	1228	1281	12	7285	6841	45	-369	684	0	0.745409
43673	43269	85	11387	11590	43	19394	19749	53	267	249	0	959	1027	4	406	814	0	0.746446
152956	132781	97	57874	51515	91	62485	55639	91	840	665	0	3269	2744	31	50	689	0	0.747482
179636	144807	95	70691	55235	94	83132	64878	95	771	866	0	4433	3440	38	946	840	0	0.747482
92986	88877	83	26800	25399	75	53910	52307	79	734	700	0	2614	2676	27	491	571	0	0.747482
92362	86558	80	31049	28236	80	51649	47414	81	360	254	0	2567	2385	26	422	561	0	0.747482
66703	69704	55	26296	26365	59	43303	42132	76	132	360	0	2236	2104	25	33	587	0	0.748519
128284	105846	95	47953	39769	87	68338	55850	88	614	795	0	3543	2754	37	209	352	0	0.748519
182518	140010	99	61036	46238	95	94388	70886	96	843	813	0	4520	3723	39	1099	904	0	0.749556
59292	55685	85	22613	21699	61	26128	24603	68	446	477	0	1419	1238	13	208	562	0	0.750592
255914	178449	113	76015	52718	109	155811	106956	112	1822	1080	10	8327	5575	53	11	243	0	0.750592
61798	59437	75	22704	22270	64	26027	25406	69	20	236	0	1283	1258	12	-191	525	0	0.750592
172597	139379	93	68028	53437	91	84364	67232	91	917	833	0	4436	3515	38	616	543	0	0.751629
83779	82306	78	21412	21629	51	49166	48709	77	607	395	0	2585	2355	27	-175	483	0	0.751629
173654	139012	97	57687	46554	93	84320	65429	95	647	505	0	4405	3472	39	1122	831	0	0.752666
101197	89983	89	39862	35012	82	59527	51827	83	506	474	0	3075	2684	31	-505	177	0	0.752666
306945	232338	120	121336	93643	118	211246	161871	120	2270	1768	24	11359	8944	56	849	1314	8	0.752666
71626	70712	77	16010	16049	48	42838	41191	78	434	384	0	2267	2305	24	-331	175	0	0.752666
159230	141642	91	47254	41093	88	72123	64460	88	898	823	0	3806	3403	33	411	706	0	0.752666
98298	84754	88	35430	30347	82	43311	37107	85	499	577	0	2383	2073	25	204	692	0	0.752666
36001	39206	54	20361	21113	52	16025	16240	47	452	330	0	766	836	0	65	331	0	0.752666
90876	80427	86	35786	31656	81	45821	39695	82	401	415	0	2660	2098	29	211	394	0	0.752666
112272	109492	83	46087	45414	79	78429	77019	81	1097	1081	9	4231	3996	34	97	442	0	0.753703
103319	89530	87	39833	35166	83	63336	55856	84	588	483	0	2979	2439	31	449	667	0	0.754739
236405	178720	110	92099	70796	104	143509	108030	106	1669	1042	9	7640	5786	48	1315	1457	10	0.754739
216855	159433	112	75839	55153	99	117891	85391	101	972	831	0	6425	4756	46	1182	967	0	0.755776
189231	144606	97	58652	44189	93	129075	96769	96	1269	787	0	6447	4654	46	-215	212	0	0.75785
130511	112866	86	46017	39125	84	59069	49272	85	697	498	0	3417	2791	35	169	450	0	0.75785
56308	55876	76	21822	22490	55	23079	24148	55	238	209	0	1366	1341	14	-28	260	0	0.75785
203995	167348	105	68821	56165	95	92974	75269	97	1141	886	0	5106	4246	39	1180	906	0	0.75785
301249	204171	116	110170	78970	113	149279	99872	116	1645	1239	18	7584	5185	50	-319	427	0	0.758886
59574	60100	77	25647	25721	67	26146	26412	72	183	272	0	1605	1622	17	860	764	0	0.758886
89954	82510	82	33251	30012	79	48075	42955	80	150	287	0	2560	2331	26	-378	429	0	0.759923
56618	56736	79	18948	18979	56	30309	30257	72	395	481	0	1783	1775	20	52	382	0	0.76096
166552	139190	94	63898	53523	91	98433	81432	93	882	641	0	5123	4022	41	128	395	0	0.76096
174770	132545	98	59648	46111	92	106969	78646	95	772	664	0	5309	4079	43	-188	287	0	0.761996
124755	102703	91	45354	37497	85	56581	46056	86	621	573	0	3169	2585	32	432	813	0	0.761996
106489	107924	80	68471	67978	81	45508	43966	79	502	414	0	2338	2116	26	473	643	0	0.761996
221200	169012	107	68278	51245	103	108538	82001	105	978	874	0	5535	4056	43	857	790	0	0.763033
211537	179096	98	75537	62657	95	93731	79185	96	1206	938	0	5377	4543	38	975	1184	9	0.76407
174321	141519	96	72162	59732	92	97060	79170	93	1195	1154	9	4967	4124	41	1201	627	0	0.76407
75658	67938	80	36245	32210	79	32909	27515	80	375	230	0	1788	1523	20	-407	380	0	0.76407
189893	140992	97	63800	48246	94	107789	78134	97	1018	767	0	5413	3982	45	-44	572	0	0.76407
71125	69932	91	27840	27279	74	39783	39100	75	376	277	0	2010	1890	22	1	592	0	0.765107
95144	82949	88	35271	30368	80	49988	43371	83	352	374	0	2667	2376	28	-521	236	0	0.766143
255339	190467	107	77176	58127	103	143701	104877	106	1330	959	0	7161	5303	48	588	491	0	0.766143
88973	87795	82	24994	24385	72	45465	43931	79	607	561	0	2364	2209	26	408	481	0	0.766143
220050	163201	100	86083	62323	99	125098	89579	100	1389	1050	5	6545	4624	48	692	926	0	0.76718
238877	171935	107	82186	59885	102	145269	103580	105	1174	937	0	7473	5254	49	1070	1121	8	0.76718
253692	180241	106	80257	59638	102	148220	102431	104	1379	1051	8	7296	5041	52	1138	1203	5	0.76718
224981	163545	99	76074	55773	97	126155	92447	100	1127	699	0	6481	4383	46	202	374	0	0.76718
210078	160235	97	72892	55135	95	131656	97878	98	1817	1409	20	7010	5504	46	610	1083	4	0.76718
128684	121862	83	51313	47544	81	56162	52706	81	868	642	0	3050	2843	30	27	317	0	0.768217
96664	93930	93	41922	40577	83	51326	48671	88	488	441	0	2857	2775	27	119	753	0	0.768217
81309	75179	82	27783	24657	63	47540	42666	79	613	407	0	2257	2037	25	784	768	0	0.768217
73161	71693	79	29051	28224	70	41748	40024	76	403	501	0	2164	2123	24	-227	319	0	0.768217
163200	126136	100	62746	49946	92	81559	63710	94	611	345	0	4424	3395	40	658	848	0	0.768217
196611	153815	113	67499	52624	113	112993	87382	113	1088	814	0	6028	4575	43	410	712	0	0.768217
227979	195359	101	93350	80063	99	193759	165624	103	1917	1591	21	9529	8562	51	2000	1793	22	0.768217
71537	69329	80	20911	20700	58	34540	33920	75	371	322	0	1747	1770	19	-214	239	0	0.77029
185107	150767	105	52737	41803	95	96134	77999	97	1263	1041	4	4695	3797	38	781	887	0	0.77029
139415	113675	91	49733	40402	88	73709	58502	89	634	433	0	3979	3245	35	342	452	0	0.771327
208488	169518	113	92103	77624	95	103114	84139	96	1308	1076	10	5479	4684	40	1367	1393	13	0.771327
122591	103521	87	39144	32880	84	66962	55601	87	505	485	0	3412	2537	33	-500	199	0	0.772364
62067	62391	75	23225	23211	63	28037	27492	74	226	168	0	1545	1542	15	-60	679	0	0.772364
119646	115469	80	44339	41895	80	67149	63079	82	683	742	0	3388	3056	31	-158	316	0	0.772364
113700	108111	85	38639	37391	79	58273	56195	80	612	476	0	2857	2812	27	1042	1083	3	0.7734
142971	128350	87	53385	45834	85	49273	42571	85	921	772	0	2720	2383	28	189	395	0	0.7734
153005	120732	99	56407	43526	89	65367	50145	89	792	586	0	3334	2767	34	91	754	0	0.774437
122593	119881	83	55802	54473	82	69956	67266	83	1038	748	0	3669	3447	32	1070	1117	14	0.774437
72920	72152	83	26464	25403	74	43423	41573	76	375	351	0	2456	2392	26	-279	361	0	0.775474
145417	126154	90	56108	49376	86	77604	65494	90	552	557	0	4341	3565	36	295	570	0	0.776511
208108	149845	101	71971	53215	98	128735	92018	102	1141	841	0	6759	4991	48	738	597	0	0.776511
117208	107433	85	47986	43301	81	47431	43355	81	405	519	0	2578	2519	26	109	495	0	0.777547
63410	64137	76	20746	21023	54	30730	30621	72	394	341	0	1690	1585	18	50	178	0	0.777547
74210	67674	81	27964	25013	73	38548	34174	81	363	628	0	2282	1960	26	760	593	0	0.777547
150715	136493	95	49681	44550	85	68259	62085	86	728	654	0	3614	3219	32	-110	402	0	0.777547
178838	142098	96	59422	47410	91	91451	73848	94	607	610	0	4654	3838	39	999	738	0	0.778584
228140	164234	104	84599	62442	99	118488	83381	100	901	598	0	6041	4434	44	1025	1118	5	0.778584
126288	110377	86	39215	33513	84	58293	48548	86	710	656	0	3305	2830	33	479	561	0	0.778584
82101	86658	75	40084	40299	76	42034	42028	76	682	596	0	2183	2172	22	-98	280	0	0.778584
245377	170480	113	82268	59484	108	122320	83972	111	1458	1002	1	6527	4551	48	-136	553	0	0.779621
153201	133477	93	80030	70244	90	72094	63151	88	903	611	0	3741	3320	34	1164	1583	11	0.779621
179377	135775	96	61649	46886	94	105274	78862	95	1000	724	0	5653	4302	44	-492	19	0	0.779621
46035	44562	74	21591	21607	57	18758	18355	52	-19	175	0	992	1011	4	149	315	0	0.780658
181926	151564	93	74367	60472	93	100703	84834	93	1134	862	0	5156	4518	39	2024	1191	18	0.780658
159029	131245	93	67561	57038	89	78695	63304	89	693	538	0	3963	3121	37	77	329	0	0.780658
176533	147982	93	70793	60495	91	108022	91699	92	765	596	0	5467	4273	41	840	782	0	0.780658
87969	84061	83	33372	31964	78	51530	49519	79	427	480	0	3104	3013	29	1176	773	0	0.781694
230132	170614	109	112559	86669	101	105853	82183	100	1227	1093	7	5438	4162	42	455	681	0	0.781694
93855	82897	92	35669	32109	82	37743	33577	82	433	295	0	1814	1546	20	229	466	0	0.782731
94231	89873	83	22044	21382	56	53029	50961	80	393	451	0	3030	2846	28	-146	472	0	0.783768
270508	194068	114	88709	64513	112	160541	113825	115	1576	1100	12	8148	5849	52	-133	621	0	0.783768
152384	123666	95	51928	41797	89	90142	72324	92	730	619	0	4935	4090	40	-270	333	0	0.783768
62396	61282	89	24638	24328	73	29461	29363	74	261	415	0	1776	1585	20	179	524	0	0.784805
126515	104540	89	43115	35350	87	73640	59007	89	632	404	0	3809	3089	35	469	848	0	0.784805
246786	182297	108	63312	45462	103	149324	109018	106	1389	980	0	8207	5743	52	474	679	0	0.785841
57186	57647	74	21275	21122	58	31514	31096	73	211	269	0	1671	1625	18	826	1009	1	0.786878
89180	90218	80	34894	34786	76	60002	59214	78	641	491	0	3029	2775	28	696	987	0	0.786878
134930	109112	95	48739	39836	88	53830	43635	89	527	367	0	2556	2258	28	529	551	0	0.787915
43520	44430	62	15340	15533	48	22810	22900	59	106	260	0	1303	1262	12	-151	356	0	0.787915
282041	197351	128	99381	69502	114	151993	105162	118	1720	1105	13	8511	5719	53	-15	274	0	0.787915
84513	78868	81	33984	30398	79	44979	40011	80	618	499	0	2218	2030	23	332	507	0	0.788951
54282	54934	74	18721	18830	52	27256	27733	72	92	124	0	1266	1229	12	-357	266	0	0.788951
105520	88642	96	40347	33983	84	43105	36204	83	530	497	0	2467	2102	27	-224	144	0	0.788951
148745	124866	101	50913	43358	89	56031	48156	88	605	535	0	3083	2805	29	844	1258	8	0.789988
104330	89269	88	44826	39169	82	54731	45417	82	341	369	0	2856	2266	32	-318	425	0	0.789988
188843	158464	96	85831	72568	92	128005	108199	94	1346	1136	9	7016	5833	44	2911	2455	26	0.789988
89137	87310	87	48450	48187	78	59637	59396	79	134	375	0	3353	3153	31	-489	87	0	0.791025
103277	90162	85	38996	33606	82	61885	53906	84	527	426	0	3220	2688	32	-109	425	0	0.791025
146358	118488	93	50033	40560	89	71461	57182	91	840	648	0	4017	3285	35	248	547	0	0.792062
48790	48079	74	21653	21183	68	24496	23038	74	259	295	0	1173	1266	11	841	727	0	0.792062
159587	136061	92	60632	51347	89	59762	51658	90	943	683	0	3141	2709	31	844	1052	4	0.792062
87689	86360	83	22912	22380	60	49983	48591	78	255	234	0	2718	2430	26	-66	724	0	0.792062
66020	67119	75	24726	24633	67	38322	37547	74	368	330	0	1867	1737	19	698	1031	1	0.792062
233866	168212	104	79406	57819	101	121658	88383	102	936	705	0	6253	4307	47	922	772	0	0.794135
88674	82981	84	33095	30535	80	53237	48658	80	288	238	0	2861	2839	27	-161	366	0	0.794135
260025	183496	112	95423	68370	108	122093	84967	109	1485	825	0	6575	4396	47	1187	905	0	0.794135
131377	117805	88	61936	54986	85	47065	40452	85	694	632	0	2421	2148	25	-68	488	0	0.795172
139621	114314	90	60583	49515	88	77886	63320	89	667	564	0	4387	3731	36	103	467	0	0.795172
85949	78999	82	32567	28801	77	50077	43187	79	371	491	0	2434	2349	26	124	393	0	0.795172
164983	140699	102	61781	53230	89	64286	54622	89	648	631	0	3311	2930	32	609	451	0	0.796209
137222	111579	100	50087	41368	88	74747	59092	90	678	379	0	3716	2761	37	458	465	0	0.797245
64851	65984	74	23956	23723	71	31700	30696	74	467	552	0	1715	1791	19	290	266	0	0.797245
181662	136936	109	55834	42710	97	99320	75608	99	1057	710	0	4939	3851	42	678	1052	4	0.797245
249646	170732	127	85133	60103	118	143993	96766	120	821	625	0	7238	4944	51	-539	169	0	0.797245
162895	134231	101	64426	54139	91	55136	44658	91	838	783	0	3205	2489	33	884	901	0	0.798282
67298	64890	86	25367	25235	73	37562	36344	74	533	389	0	2102	2137	21	150	500	0	0.798282
298881	204029	121	138398	98167	117	240185	172805	121	2095	1513	24	12594	8658	64	1035	926	0	0.799319
76120	77719	76	19131	19369	51	38184	38458	75	282	371	0	2239	2028	24	-19	294	0	0.799319
125676	107392	103	45538	38613	86	62382	51051	96	905	623	0	3475	2959	34	1303	921	0	0.799319
202513	157478	94	92590	70827	94	117433	88117	95	1264	1014	4	6237	4694	45	616	833	0	0.800355
142959	122887	99	58990	52134	86	76655	64826	87	531	689	0	3880	3305	34	-145	225	0	0.800355
249701	189434	106	124899	95303	101	131247	106676	99	1614	941	0	6897	5339	49	249	1241	8	0.800355
244999	198731	107	77623	63394	103	148382	124579	106	2050	1574	21	7738	6535	45	1245	2208	19	0.801392
47258	49778	57	19038	19376	51	20458	21044	58	171	293	0	1207	1134	8	-83	207	0	0.801392
162760	122719	96	63332	47257	95	98941	72852	98	727	686	0	5095	3854	41	1571	1012	3	0.801392
165664	138320	90	55508	45435	90	73151	57327	92	589	514	0	3705	2949	34	-361	203	0	0.801392
190597	151069	96	55523	43533	93	98651	78356	95	1139	783	0	5235	4213	40	568	463	0	0.801392
149816	121888	105	63288	51266	89	68002	53898	91	887	744	0	3188	2592	32	608	527	0	0.801392
105197	103375	81	23316	23355	55	74017	72379	81	699	644	0	3926	3830	33	-112	626	0	0.801392
128883	105834	86	41159	34175	85	69981	55373	86	910	738	0	3631	2867	37	742	938	0	0.802429
91624	84851	82	35529	32405	79	56720	52925	80	585	529	0	3149	2981	30	76	246	0	0.803466
235972	203140	98	79516	68937	95	115230	98100	96	1681	1494	18	6458	5552	45	1304	1088	8	0.803466
131036	105415	90	44088	34882	87	73352	58566	89	585	522	0	3459	2676	34	-232	317	0	0.804502
145971	140348	86	66251	63752	85	84166	79174	86	665	704	0	4460	4160	36	760	571	0	0.804502
108207	92348	90	45322	38794	83	44144	37402	84	809	664	0	2379	1927	27	784	1202	7	0.804502
86202	78394	81	32715	29297	79	42120	37307	80	558	399	0	2103	1818	25	463	477	0	0.805539
107074	97127	95	33460	30350	81	45306	41169	83	546	407	0	2420	2333	25	405	439	0	0.805539
40325	40288	73	13163	13526	45	22078	22124	59	120	131	0	949	901	0	284	534	0	0.805539
91271	78618	84	35467	30765	81	49060	41056	83	539	519	0	2454	1890	30	196	417	0	0.807613
47393	48108	76	9221	9368	40	29009	28855	71	6	147	0	1475	1530	16	-258	718	0	0.807613
196373	153899	98	72202	55284	97	82599	62798	97	964	752	0	4761	3745	38	1001	1046	3	0.807613
65299	65899	76	22431	22031	63	38305	37169	74	339	442	0	1933	1886	22	-104	350	0	0.808649
194335	151610	100	69232	54542	97	107521	82122	99	757	606	0	5111	4305	39	-192	291	0	0.809686
51582	51874	66	14348	14148	47	26564	26228	72	261	210	0	1420	1455	14	198	233	0	0.809686
78445	77462	77	25038	23575	74	42724	41736	77	590	423	0	2327	2302	24	362	506	0	0.81176
236152	170540	101	78281	57395	98	141346	99245	101	995	685	0	7435	5247	50	276	396	0	0.81176
56446	60248	61	19626	20131	54	29849	30316	73	195	208	0	1481	1363	14	1255	1098	5	0.81176
196867	155247	94	72988	56546	92	104604	81846	93	1423	1079	7	5232	3983	43	1224	841	0	0.81176
66302	65249	90	16077	15789	49	28464	28096	75	356	229	0	1406	1336	14	62	549	0	0.812796
158498	130261	103	52127	42430	89	61484	50950	90	1020	674	0	3702	2972	34	462	560	0	0.812796
189889	148409	97	62375	48243	94	112196	85042	96	1155	974	0	5912	4862	41	55	658	0	0.812796
305646	202574	136	101607	68071	118	184399	122336	121	1682	1227	16	9421	6029	55	185	671	0	0.813833
161482	139425	89	49219	42344	87	88307	74324	89	642	559	0	4524	4229	36	-117	394	0	0.813833
139650	113246	90	46988	37759	87	75277	60579	89	793	645	0	3657	3037	34	-121	296	0	0.813833
222765	170915	100	92552	74083	98	116898	88365	99	1173	890	0	5981	4444	45	688	611	0	0.81487
108448	106300	81	28803	27932	76	53026	51004	80	322	602	0	2671	2742	26	-151	387	0	0.81487
60844	61527	75	13478	13943	44	22388	22960	59	350	287	0	1230	1347	13	-107	145	0	0.81487
80098	73527	90	26990	24542	78	46376	42691	80	458	361	0	2322	2226	26	461	651	0	0.81487
136814	112780	92	50097	41956	87	79737	65170	89	437	353	0	3934	3165	36	286	560	0	0.816943
153547	119266	97	53086	40843	91	81718	60242	93	573	738	0	4006	2944	38	248	503	0	0.81798
96311	83439	83	35705	30792	80	53422	45625	82	233	380	0	2844	2469	29	174	668	0	0.81798
44354	45008	69	13845	14053	46	20642	20564	56	206	159	0	1084	1181	9	-45	484	0	0.819017
262768	189606	126	128950	96177	112	174368	126886	114	1588	1268	15	9411	6935	52	1177	981	0	0.819017
221575	163043	98	75738	57311	97	118927	83545	99	1168	890	0	6517	4897	45	690	463	0	0.819017
194567	151348	95	63946	50120	93	121686	92250	96	1016	937	0	6067	4918	45	646	725	0	0.820053
281335	201127	108	89953	65545	107	176165	123550	109	1623	1239	16	9474	6116	54	777	853	0	0.820053
206706	155834	101	70537	54445	95	115396	88099	97	1177	789	0	6244	4740	45	510	523	0	0.820053
108057	96584	87	44587	40227	84	48454	43435	83	351	612	0	2640	2254	28	-110	348	0	0.82109
214162	155380	122	56963	41888	103	109025	79296	105	1122	956	0	5896	4498	43	55	388	0	0.82109
133097	110984	94	42761	35564	87	66713	52661	88	932	788	0	3608	2917	33	62	337	0	0.823164
109770	95309	90	41700	36153	84	56088	47987	85	444	347	0	2761	2232	28	389	722	0	0.8242
44259	43468	85	12410	12455	44	18591	18711	55	332	240	0	1098	1090	7	311	596	0	0.82731
215210	158605	108	61282	44936	103	123706	90850	106	1136	845	0	6935	4898	47	1213	928	0	0.82731
127441	116035	89	50413	44236	84	73617	65172	86	1075	768	0	3838	3424	33	74	828	0	0.82731
295810	230342	105	117686	88173	105	226141	176124	108	1827	1291	19	11361	9085	59	1762	991	0	0.828347
115881	100043	85	38842	33277	83	70270	57707	86	546	489	0	3865	3268	35	360	772	0	0.828347
142111	123942	89	62231	54078	87	80856	69106	88	748	574	0	4333	3477	38	869	611	0	0.828347
254667	194164	119	110127	87692	112	152920	117924	114	1609	1328	15	8727	6494	51	693	678	0	0.829384
295638	230081	126	115108	93568	120	274357	221433	124	3084	2087	30	14377	11976	67	367	824	0	0.829384
109006	106014	96	34545	32929	79	66797	60979	96	806	906	0	3777	3461	32	1200	1269	13	0.829384
179808	150263	95	71909	60645	92	67389	53965	93	1006	694	0	3764	3019	35	-351	646	0	0.830421
59400	58924	75	19515	19689	53	31174	31440	72	149	259	0	1613	1598	18	188	655	0	0.830421
83826	81470	78	32481	31264	77	47484	44597	79	428	421	0	2716	2475	28	555	848	0	0.830421
94702	82617	83	37898	32895	81	57473	49476	81	664	670	0	2972	2529	30	94	217	0	0.830421
197390	158197	104	77226	62026	93	85755	68805	94	990	586	0	4759	3614	40	1634	1366	10	0.832494
212605	158744	102	74085	56550	100	114158	83412	102	1596	1207	13	6334	4654	45	379	498	0	0.833531
185059	149616	99	86507	72045	92	81515	64326	93	915	865	0	4198	3132	40	252	719	0	0.833531
160740	127622	91	47985	36811	89	88909	72192	91	901	579	0	4363	3587	38	132	571	0	0.834568
113990	104658	87	49777	45329	82	56728	51252	82	884	667	0	3005	2690	30	242	699	0	0.834568
170997	148680	90	88031	74335	90	100568	85203	90	1383	1016	5	4938	4198	40	221	341	0	0.835604
125496	116194	95	39591	36304	81	79308	71717	84	636	502	0	3952	3650	33	712	739	0	0.837678
77325	77361	79	30328	29923	75	42004	41866	76	421	413	0	2308	2433	22	-594	24	0	0.838714
61573	62357	77	23673	23505	72	24116	24238	73	125	199	0	1102	1110	7	-105	467	0	0.839751
73071	72126	77	26944	26770	74	36757	36379	75	335	218	0	1846	1890	20	-462	264	0	0.841825
95418	83687	82	38660	33886	82	55789	48159	83	368	444	0	2935	2560	28	179	487	0	0.841825
164645	141858	106	54174	45208	93	110329	93955	106	1649	1495	17	6074	4830	44	110	383	0	0.841825
180325	140499	102	63832	50528	96	92382	71283	98	1076	864	0	4847	3861	41	52	485	0	0.841825
58931	61277	65	22925	21507	58	36509	34406	74	192	236	0	2040	2039	23	351	597	0	0.842861
196126	160086	94	117661	98224	94	149758	120656	99	1078	978	0	7594	6113	48	504	611	0	0.842861
243976	199753	101	150867	122843	101	240807	193343	102	1744	1464	20	12082	9688	60	-15	302	0	0.842861
107204	108837	78	24323	24130	59	79834	76383	83	1050	925	0	3972	3927	32	429	1092	5	0.842861
152636	128889	95	67816	58016	87	64104	54669	87	733	562	0	3488	2963	33	419	785	0	0.843898
242665	172915	107	79174	55932	102	148374	102771	105	2063	1355	19	8172	5585	55	1174	874	0	0.843898
60968	58939	82	24099	23629	73	27088	26546	73	235	257	0	1623	1380	20	-310	206	0	0.843898
276870	188814	111	86634	60239	107	167225	114416	108	1240	1011	3	8709	6072	50	905	826	0	0.843898
115653	108976	86	42785	40038	81	53363	49069	82	833	768	0	2717	2558	28	263	279	0	0.844935
54719	54939	75	16032	16201	49	29844	29281	74	24	209	0	1557	1585	16	-225	208	0	0.844935
198650	161266	111	90495	73306	94	92731	73196	95	1407	1390	14	4858	3526	41	660	1155	6	0.845972
166902	129358	96	64370	51588	92	89916	71546	94	1152	1140	8	4896	3877	40	673	1495	12	0.845972
166613	138410	96	67837	56893	89	73442	60336	90	970	740	0	3828	3229	35	269	782	0	0.845972
185022	152493	97	60630	49220	95	106180	86895	100	899	653	0	5835	4675	42	-190	388	0	0.845972
110512	93320	87	43133	36563	83	60850	50486	85	230	380	0	3091	2646	31	468	551	0	0.847008
233918	162999	115	75168	52750	99	139251	97378	102	942	659	0	6870	4930	48	-135	501	0	0.847008
220781	159215	100	67868	48424	99	126388	92351	101	914	682	0	6472	4885	47	721	694	0	0.847008
138212	118002	88	38089	32145	86	77640	64958	89	423	343	0	3679	3231	34	-335	242	0	0.847008
174306	148669	93	48961	40071	89	90850	76917	92	1022	894	0	4804	4024	38	-256	243	0	0.848045
248087	177089	120	80327	58965	110	128936	90635	111	1496	956	0	7099	5046	48	553	781	0	0.849082
116394	105431	89	55924	50355	83	57003	50895	83	722	539	0	2840	2653	30	18	525	0	0.849082
64414	61144	78	26216	24028	76	33806	31323	78	201	223	0	1790	1468	20	134	379	0	0.850119
25792	27656	50	11572	11741	44	10798	11482	41	38	184	0	485	552	0	206	384	0	0.851155
102322	86731	84	39449	33426	83	59973	50256	84	794	609	0	2910	2559	31	-314	449	0	0.851155
125375	102215	90	45588	37292	85	64289	51612	87	787	561	0	3578	3149	33	95	552	0	0.852192
91804	84319	81	32251	28726	79	54343	47605	82	257	321	0	2602	2508	25	116	579	0	0.852192
83071	83962	79	39777	39664	76	50630	49446	77	413	452	0	2512	2468	25	302	504	0	0.852192
131399	123277	88	57800	52191	84	60754	54904	84	841	608	0	3357	3059	31	-160	589	0	0.852192
239908	171087	110	101912	74033	104	100554	71283	104	1363	869	0	5439	3832	43	1166	758	0	0.852192
74254	75470	78	19673	19763	52	49491	48762	76	316	381	0	2423	2474	23	322	395	0	0.852192
36797	39983	61	12856	13298	44	18838	19140	53	244	301	0	1066	1083	6	506	500	0	0.853229
155611	132060	91	56304	47542	89	90528	73860	91	796	525	0	4608	3819	38	591	581	0	0.853229
115690	99350	86	42357	36014	84	64843	53313	87	543	435	0	3334	2766	33	-747	0	0	0.853229
138745	111654	92	51248	41763	89	55929	44456	90	631	699	0	2975	2507	29	-537	318	0	0.854265
100347	85231	85	42549	36064	83	50351	43473	85	560	439	0	2806	2286	30	-154	583	0	0.855302
142436	122552	89	54148	46087	87	66423	55077	88	864	695	0	3638	3043	34	671	707	0	0.855302
232330	160984	121	92289	64777	121	127675	84957	121	1613	959	0	7136	4838	50	531	765	0	0.855302
38132	39687	63	5935	6236	35	15730	16109	46	52	277	0	802	872	0	129	409	0	0.856339
58856	59435	73	21104	21265	60	26566	26645	73	438	402	0	1278	1237	12	475	575	0	0.856339
112782	93719	89	37071	30489	84	58439	48411	86	551	402	0	3220	2653	32	81	608	0	0.857376
142188	118401	91	51738	42695	89	53043	44664	89	734	644	0	2844	2371	31	-76	568	0	0.857376
139916	112196	92	53372	42606	89	81314	64389	91	845	823	0	4200	3607	35	81	662	0	0.857376
147690	126890	88	42592	36082	86	79604	68061	88	759	663	0	4020	3521	35	244	432	0	0.857376
124225	120015	89	33425	32668	80	78649	75922	83	532	581	0	4097	3826	33	-556	132	0	0.858412
110626	93000	96	38817	32861	83	59947	49033	85	445	464	0	2802	2268	30	140	646	0	0.859449
137011	118478	88	52478	44981	86	98816	83735	88	454	642	0	4734	4056	38	-58	267	0	0.859449
89061	87500	81	31950	29410	78	57744	53787	80	402	426	0	2938	2594	29	321	359	0	0.859449
134804	112817	103	46913	39461	85	69838	56930	86	785	573	0	3607	2827	36	406	998	0	0.859449
139360	136376	84	65684	63510	84	61455	59275	83	1161	1039	5	3839	3652	33	823	1407	9	0.859449
54259	53932	75	17310	17581	51	30807	30994	73	146	341	0	1722	1631	19	-220	453	0	0.860486
110115	108951	83	37831	37322	79	53191	51124	80	650	582	0	2759	2806	27	874	829	0	0.860486
27320	27107	68	8932	9095	40	12932	13657	43	-53	65	0	606	740	0	92	349	0	0.860486
241422	183020	110	131997	105988	110	199985	157730	112	1740	1353	20	10293	8094	53	33	567	0	0.863596
199100	157364	95	70025	53564	93	104940	79954	96	840	855	0	5502	4235	42	1190	964	0	0.863596
296408	205829	124	104997	73563	121	131295	89292	122	1550	1108	13	7232	4778	49	440	921	0	0.864633
97798	81673	99	36612	30554	85	50212	41020	88	561	398	0	2971	2368	30	1011	845	0	0.864633
94761	82361	85	38854	32792	82	52252	43951	83	465	469	0	2772	2330	30	203	400	0	0.864633
48054	50173	72	16948	17090	50	17602	17897	49	330	230	0	794	665	0	437	695	0	0.864633
158303	114782	98	59601	45222	93	75230	55085	94	891	708	0	3967	3120	37	1092	1046	3	0.865669
175961	140033	109	57617	46434	90	90562	71186	93	745	695	0	4925	3818	41	-9	544	0	0.865669
298845	217467	130	160416	121483	117	258940	186635	120	2414	1849	26	14164	10292	68	821	614	0	0.866706
281425	196444	114	111728	80700	109	167473	115149	112	1612	1098	16	8691	5816	54	894	816	0	0.866706
59511	64226	62	23151	24040	53	24365	24898	57	194	294	0	1048	1132	8	-620	29	0	0.866706
52071	50251	87	19369	19723	53	25862	26209	70	43	195	0	1367	1342	15	-517	299	0	0.867743
72126	70580	84	34165	33804	75	26451	26421	73	192	198	0	1337	1398	14	309	438	0	0.869816
197307	152392	104	77561	62478	96	103800	79645	96	1047	866	0	5415	3847	43	2094	1304	9	0.869816
195177	157083	96	75217	61229	95	88965	68458	96	1068	860	0	4755	3966	38	328	758	0	0.869816
92340	81909	81	41937	35467	82	52550	44441	82	539	420	0	2844	2407	29	117	458	0	0.869816
129770	111260	94	46340	39698	85	53974	45825	86	705	494	0	2956	2512	31	1026	999	0	0.870853
113331	102445	86	45102	39453	85	55648	48821	85	421	413	0	3187	2820	29	431	741	0	0.87189
149760	125425	89	63512	55079	88	74102	60727	87	818	560	0	4031	3350	37	1334	1023	3	0.87189
126825	105778	87	44929	36962	85	81079	64603	87	807	679	0	4213	3385	36	160	323	0	0.87189
65179	68029	75	24293	25404	57	28794	29508	67	288	255	0	1328	1351	14	289	734	0	0.872927
137108	115631	89	50920	43039	87	75026	61811	90	443	451	0	4038	3330	35	-326	416	0	0.872927
78882	69751	81	33321	29348	80	42216	37007	80	531	464	0	1981	1701	24	-719	0	0	0.873963
124003	99695	89	44983	36635	87	74013	59772	89	653	566	0	3755	3041	35	-5	424	0	0.873963
64963	57717	94	26312	22768	81	32839	27405	94	278	156	0	1646	1549	18	176	431	0	0.873963
172137	139834	92	44190	34708	88	81226	64398	90	933	644	0	4590	3616	39	204	436	0	0.875
111199	91907	88	40912	33235	84	49601	39811	84	287	353	0	2514	1832	29	756	873	0	0.875
178874	161472	95	55698	50807	92	88739	80159	94	780	849	0	4528	4124	36	1171	808	0	0.877073
110400	95375	92	38426	32219	84	60604	50767	86	432	418	0	3042	2447	30	158	372	0	0.877073
100479	94420	82	29321	27026	77	54630	49940	82	643	632	0	3146	2808	29	328	531	0	0.879147
274177	192177	116	120713	90593	112	156858	117761	113	1546	1258	12	8338	6216	53	263	617	0	0.879147
143529	126763	87	46562	39812	84	64496	55962	86	1163	1076	7	3525	3059	32	251	635	0	0.879147
114021	94449	95	45242	37408	85	65166	52211	87	373	378	0	3498	2605	35	269	816	0	0.880184
58627	54532	90	18010	16614	75	27583	24294	90	307	245	0	1553	1368	17	153	285	0	0.880184
174112	134762	111	60919	46988	99	88024	66932	111	1157	902	0	4764	3729	40	30	394	0	0.880184
77887	77870	76	21556	20403	57	48852	46479	78	375	402	0	2438	2341	25	451	443	0	0.880184
208911	162845	94	79678	60702	94	105663	81146	96	1202	811	0	5610	4361	42	399	506	0	0.880184
216284	160818	106	86286	65904	101	108355	84928	101	1021	738	0	6263	4622	46	721	1013	1	0.88122
68251	67911	78	16787	16933	49	39217	38027	75	553	374	0	1914	1906	23	-166	215	0	0.88122
49716	51143	76	19328	19378	54	24968	24723	64	135	153	0	1312	1232	13	546	600	0	0.88122
244455	173452	111	80754	57858	104	120027	82285	106	1139	834	0	6347	4570	46	25	379	0	0.88122
210100	168399	103	110326	95053	98	106109	84282	98	1094	960	0	5422	4154	42	581	595	0	0.882257
228153	167030	105	87620	65786	102	135731	99082	105	1264	1047	5	7339	5174	50	235	539	0	0.883294
69577	69737	78	25689	25788	74	38004	36890	76	256	316	0	2233	2271	23	-438	187	0	0.883294
160047	137226	93	57966	48605	90	97088	85829	90	1084	1164	11	5084	4501	38	105	376	0	0.883294
202150	147981	98	69354	51458	96	121870	90638	98	1171	1009	3	6480	4699	49	143	421	0	0.883294
88949	82620	88	34404	31686	78	49117	45041	79	425	469	0	2249	2219	25	-24	570	0	0.884331
204905	161440	113	51860	38057	93	116175	90091	96	1227	877	0	5672	4644	42	-324	75	0	0.885367
96448	87566	89	34331	30332	81	50184	45824	83	260	351	0	2596	2406	27	-113	376	0	0.886404
146552	131603	89	71149	64849	87	94455	85151	86	854	896	0	5068	4684	37	1466	1390	11	0.886404
227114	171863	104	63132	48414	99	131728	97865	103	1085	798	0	7017	5278	48	109	888	0	0.886404
105781	96613	86	36928	33192	81	62645	56517	84	357	346	0	3314	2735	32	669	743	0	0.887441
43539	45742	55	18475	19106	50	17322	17524	52	415	325	0	1240	1151	10	-312	183	0	0.887441
278440	198533	122	103334	75135	119	120479	84804	121	1491	1113	10	6768	4459	48	677	1085	7	0.887441
110678	96721	100	37466	32664	83	52581	45637	84	122	355	0	2783	2464	29	-201	189	0	0.888478
118017	99543	86	41426	34531	83	51601	44043	85	739	552	0	2820	2399	30	205	475	0	0.889514
236602	172868	109	82173	60132	106	131660	97008	107	1306	906	0	6748	4787	47	414	424	0	0.889514
99450	96360	89	33170	31508	78	58905	56953	79	181	266	0	3160	2942	31	-34	506	0	0.889514
189793	146031	113	62668	49606	94	86879	67461	96	1117	690	0	4544	3770	37	610	597	0	0.890551
202401	149632	105	78628	59327	99	96689	69619	100	1523	952	0	5296	3841	44	672	716	0	0.890551
259236	178554	107	82623	57689	103	122054	86639	105	1424	968	0	6663	4600	48	304	487	0	0.891588
61209	61377	78	28423	28406	73	23320	23217	63	420	300	0	1140	1161	10	-248	130	0	0.892624
73601	70213	83	19235	18406	58	39444	37429	76	523	338	0	1875	1930	23	-8	398	0	0.893661
148268	115502	94	46198	36319	89	85475	64815	92	619	638	0	4476	3479	40	-14	580	0	0.893661
194717	145514	96	66883	50592	96	107106	76600	98	1390	746	0	5829	4257	44	334	420	0	0.893661
86765	84115	84	27407	26649	76	44143	42704	77	398	508	0	2202	2184	22	148	453	0	0.894698
188376	141282	97	65082	49024	93	100981	74190	95	975	805	0	5422	3828	42	570	918	0	0.894698
123489	109895	102	46156	40648	85	58601	51760	86	594	722	0	3117	2719	31	28	283	0	0.895735
164027	139177	90	46504	38431	87	76146	60921	89	676	784	0	3998	3308	35	392	636	0	0.895735
162685	128267	96	54398	43676	90	93370	72429	92	798	722	0	4999	3885	40	141	574	0	0.896771
222344	168223	99	70824	52872	96	124779	93055	99	1300	922	0	6483	4991	45	683	719	0	0.896771
128699	113364	102	43641	36967	91	83191	70662	102	554	487	0	4288	3536	34	908	1239	6	0.896771
110416	106300	90	37068	35464	80	60918	58460	82	902	749	0	3168	3028	28	-333	201	0	0.897808
226962	171072	103	69868	52110	99	146329	111525	101	1189	793	0	7811	5697	51	-179	248	0	0.897808
123433	100663	95	44338	36455	87	64292	52166	87	106	406	0	3246	2689	33	460	535	0	0.897808
196086	153582	98	66982	51816	96	99535	77093	98	1082	923	0	5051	4067	40	1097	884	0	0.898845
57592	58345	76	21091	21501	56	34188	33264	73	292	359	0	1748	1777	20	866	1028	3	0.898845
31286	30037	71	11492	11697	43	12099	12427	43	193	244	0	542	553	0	-433	161	0	0.899882
69582	67884	76	14863	14484	48	42926	41138	76	410	374	0	2299	2280	24	175	613	0	0.899882
151884	123035	108	53040	41578	91	75737	60759	92	785	632	0	3968	3285	36	-130	208	0	0.899882
150899	123871	90	56437	46189	88	86265	69784	90	887	686	0	4324	3475	38	-400	388	0	0.900918
201819	171464	96	72932	62076	91	104026	87195	93	780	922	0	5758	4482	41	-92	449	0	0.900918
78285	69530	85	30835	27741	79	32051	28742	80	553	418	0	1805	1506	21	709	803	0	0.900918
92728	84557	83	38683	34288	80	52176	45338	81	800	751	0	2732	2290	30	271	313	0	0.901955
245291	174570	105	69571	49649	101	141241	99092	104	1868	1200	21	7165	5230	49	414	889	0	0.901955
162390	131362	92	51000	40906	90	95197	76488	91	658	552	0	5026	4259	39	49	475	0	0.902992
119664	102425	88	44784	38797	84	61237	50430	86	623	428	0	3139	2442	30	425	841	0	0.902992
75189	72286	84	25518	24316	76	38871	36559	76	705	598	0	2157	2074	23	187	573	0	0.902992
118889	98340	90	43745	36521	86	57602	47935	87	458	280	0	3245	2858	32	-140	366	0	0.904028
133062	126535	90	66644	63021	84	84006	77310	85	952	931	0	4665	4031	35	98	333	0	0.904028
95471	83982	84	37120	32323	80	42988	36028	81	365	463	0	2353	1959	26	641	776	0	0.904028
239356	168214	109	81913	58423	101	126212	90062	102	1499	1003	2	6742	4881	48	-97	405	0	0.905065
32615	32185	70	9466	9535	41	14986	15995	47	-11	170	0	670	680	0	90	639	0	0.905065
190113	145689	101	62223	47843	95	96600	73625	96	918	689	0	5150	3998	41	-125	593	0	0.906102
165681	142370	91	69341	59117	90	78696	63419	91	864	626	0	4442	3812	39	-236	222	0	0.906102
116212	105639	95	45114	41622	82	71787	66575	83	847	694	0	3731	3641	32	732	1083	4	0.907139
116152	102527	92	41836	36103	84	47194	40805	84	676	464	0	2420	2073	28	-232	428	0	0.907139
87262	82340	95	25076	23579	65	49995	46919	79	319	525	0	2371	2207	25	908	926	0	0.907139
203958	171792	94	67820	57581	92	114236	94880	94	1282	1000	1	6037	5342	42	413	510	0	0.908175
93769	92691	79	35163	33209	77	62204	58366	80	674	531	0	3400	3278	30	1245	1140	8	0.908175
63275	62907	74	24065	23398	63	33477	31973	75	253	425	0	1896	1840	19	655	693	0	0.909212
171857	152267	98	61984	54629	91	101492	91366	94	735	824	0	5602	5055	41	397	455	0	0.909212
211859	156227	105	67191	49674	102	124820	90848	105	1102	898	0	6412	4522	47	1069	891	0	0.910249
179535	144007	95	55671	44284	90	96150	75938	93	1025	754	0	4902	3971	40	436	645	0	0.910249
186099	146856	100	54260	42912	94	102187	80097	95	1037	811	0	5217	3692	44	107	444	0	0.911286
78096	79204	77	32952	33033	75	33549	33260	75	290	322	0	1533	1834	18	-10	303	0	0.911286
303232	207989	128	161617	114107	129	252047	186459	130	2716	1866	30	13203	9779	60	437	1238	7	0.911286
76938	75593	79	29424	29421	76	46440	45824	77	443	344	0	2342	2127	26	-64	543	0	0.912322
148878	127355	90	61265	51385	87	63700	52418	87	1177	779	0	3265	2679	33	-376	252	0	0.912322
42369	42365	74	16078	16554	49	20178	20518	54	251	231	0	849	961	0	-202	487	0	0.913359
75078	74596	85	25256	24768	73	39863	39158	76	495	298	0	1983	2235	21	861	833	0	0.913359
101044	99857	86	33228	32357	77	59072	57298	79	497	629	0	2965	2939	28	-105	385	0	0.913359
57129	55567	77	21566	21713	57	30906	30502	72	90	252	0	1586	1494	18	-311	66	0	0.913359
75776	67479	89	35319	31543	78	39661	35094	79	476	354	0	2211	1973	24	168	482	0	0.914396
168255	133618	93	64974	52985	90	95787	76657	91	539	538	0	4731	3779	39	1190	1324	8	0.914396
85630	79052	81	35975	32985	79	47104	42038	81	369	338	0	2261	2090	23	442	816	0	0.915433
226819	175619	100	65424	52012	97	131811	101813	101	1073	814	0	6670	5450	45	339	914	0	0.915433
121219	102412	89	37319	31501	85	65806	54647	87	503	433	0	3272	2777	33	305	382	0	0.916469
60104	61381	67	13261	12963	45	30215	29489	73	104	224	0	1582	1617	17	-411	257	0	0.918543
174664	154077	91	105165	95116	91	160996	143764	93	1401	1285	13	8103	7157	46	-16	536	0	0.918543
183912	155719	93	83287	70941	93	106178	88392	94	1183	705	0	5389	4530	40	-517	269	0	0.919579
18492	18346	54	6412	6741	36	9091	9209	40	106	148	0	443	389	0	254	904	0	0.919579
71963	72122	77	28379	28012	74	29045	29105	74	553	439	0	1377	1297	15	-95	833	0	0.919579
278191	205818	116	123887	92039	107	139857	100539	108	1899	1259	19	7123	5465	46	1331	1125	5	0.919579
56071	56119	76	15649	15768	48	24425	24528	72	113	193	0	1291	1285	11	-77	654	0	0.920616
143272	120365	96	55730	46326	88	69778	57754	89	608	595	0	3644	2887	35	69	594	0	0.921653
183137	153219	92	76271	65615	91	97854	78756	93	862	901	0	4926	4194	40	-187	747	0	0.921653
179987	163192	104	65858	58415	92	87243	76847	106	720	743	0	4559	4184	35	-50	405	0	0.921653
189263	149743	101	82777	68696	96	88346	69176	95	799	868	0	4663	3617	40	968	984	0	0.92269
230269	160851	119	78419	56411	101	129199	89325	103	1381	864	0	6945	4761	49	702	927	0	0.92269
146781	120754	88	59050	48982	88	87915	69464	91	761	697	0	4949	3740	42	-361	156	0	0.923726
97013	94763	81	35266	34317	78	50419	48354	79	648	589	0	2726	2561	26	520	661	0	0.923726
231806	172050	98	90465	65615	98	135566	96304	99	1625	1089	13	7027	5080	50	1206	1241	7	0.924763
124919	101582	90	45059	36345	86	69022	55803	87	643	447	0	3741	2896	35	45	349	0	0.9258
73453	72616	82	19635	19316	58	42596	41504	78	421	409	0	2221	2149	23	-319	245	0	0.9258
142420	116854	92	52569	43375	88	78100	62043	91	428	597	0	3911	3067	37	1	254	0	0.926837
206448	159335	94	73230	56456	93	118219	88047	96	1493	1291	17	6502	5160	45	1011	1546	14	0.926837
143065	109256	109	51093	38070	109	72668	52537	109	759	489	0	3669	2625	35	670	466	0	0.926837
195939	151201	96	58930	46268	94	105647	81197	96	961	752	0	5310	3973	43	153	323	0	0.926837
268044	195122	102	84051	60204	102	159411	113742	104	1206	862	0	8425	5852	52	455	767	0	0.926837
95131	91824	93	28869	28600	77	52716	51566	79	581	535	0	2871	2896	26	958	1169	6	0.927873
97661	82371	92	41087	34265	83	52031	42856	84	382	308	0	2833	2487	29	-196	305	0	0.92891
143255	123911	104	66707	57477	88	68950	59609	88	507	763	0	3687	3178	34	704	1119	5	0.929947
127466	108161	89	50572	42163	86	61010	49468	88	717	446	0	3738	3072	35	265	516	0	0.930983
124949	103174	89	49154	40913	85	76566	62571	86	495	586	0	3716	3203	33	-94	310	0	0.930983
79617	77684	79	30332	28869	76	35029	32600	76	337	424	0	1815	1816	20	42	487	0	0.930983
168416	136424	91	41079	32562	88	98613	76832	92	944	774	0	5412	4439	40	854	659	0	0.93202
249258	173795	119	76319	54044	100	150844	105935	103	1207	868	0	7927	5292	51	990	800	0	0.93202
253850	198913	105	86793	68189	103	155349	122934	107	1521	1291	13	8118	6276	51	1141	1124	7	0.933057
103705	98896	90	45372	43347	80	56973	54558	81	244	310	0	2953	2927	28	1009	697	0	0.933057
149866	137721	87	47719	44598	83	82424	76432	86	761	661	0	4254	4136	34	1079	1909	12	0.934094
126736	117184	97	47407	42707	83	54441	48492	83	456	582	0	2841	2683	30	1189	808	0	0.93513
106491	90477	85	40439	34368	84	52876	44420	86	583	461	0	2893	2350	31	622	562	0	0.93513
215409	165624	100	70495	55253	97	119842	90492	99	821	636	0	6454	4714	46	-499	325	0	0.93513
78560	73377	79	24944	22899	63	45816	41720	78	231	307	0	2388	2075	26	495	669	0	0.93513
130934	102941	92	47088	36555	88	71608	54029	90	860	740	0	3978	3104	37	885	704	0	0.93513
108964	109379	79	39606	39600	77	72541	70583	80	833	933	0	3979	3939	32	939	1033	4	0.93513
117761	100483	93	49399	42281	84	64808	54275	86	360	467	0	3310	2692	33	364	646	0	0.936167
147946	124560	90	57896	48392	87	59553	48662	87	813	517	0	3205	2570	34	38	497	0	0.936167
67635	64494	77	27998	26687	76	32060	30398	76	602	468	0	1821	1625	20	18	243	0	0.936167
265307	180095	125	82822	58358	114	161315	110924	118	1484	893	0	8417	5749	52	-155	281	0	0.937204
63457	65700	63	27596	26514	72	37484	35325	76	299	283	0	1976	1757	23	399	902	0	0.937204
99267	94402	82	32546	29940	78	41105	38659	79	284	476	0	2154	1971	24	557	552	0	0.937204
78893	75533	74	31988	29011	76	55471	48589	79	313	363	0	2706	2560	26	425	446	0	0.937204
69894	68028	78	30411	27800	77	35986	33260	78	253	312	0	2022	1780	22	183	389	0	0.938241
180893	136672	104	62660	47923	93	106513	81495	96	667	743	0	5713	4492	43	-7	323	0	0.938241
70750	68510	79	27452	27401	74	42131	41577	76	379	453	0	2228	2176	24	-399	181	0	0.939277
141314	126696	90	46584	39978	86	80401	69227	88	579	511	0	3992	3285	36	736	767	0	0.940314
97382	92508	95	31689	29369	79	42994	40301	80	579	542	0	2413	2268	26	38	681	0	0.940314
59738	59163	75	22924	22738	65	30013	29369	74	490	490	0	1488	1397	16	375	804	0	0.941351
56663	58314	72	19557	19740	55	28338	27952	72	46	165	0	1470	1378	15	527	674	0	0.941351
268168	191363	120	101997	74233	117	135969	97280	119	1525	1109	10	7364	5018	49	653	1156	6	0.942387
78304	75951	79	26204	25387	76	40110	39547	77	218	309	0	2027	2145	21	-403	151	0	0.942387
183051	141091	95	58549	44384	92	95800	72078	93	583	623	0	4855	3557	40	-424	218	0	0.942387
233763	162339	113	79813	56993	106	101855	70249	107	929	790	0	5566	3819	45	1214	823	0	0.943424
116554	113695	83	42399	41705	79	59169	58537	80	548	585	0	3237	3295	28	331	572	0	0.943424
157310	128256	103	47480	38195	89	81701	66644	91	968	768	0	4685	4013	39	258	678	0	0.944461
192702	144510	112	55482	41899	94	102312	75948	96	918	701	0	5544	4102	44	214	611	0	0.944461
96799	93161	86	24779	24109	69	59197	57161	79	522	568	0	3248	3363	30	804	1064	4	0.945498
128846	103015	91	46567	37288	87	77190	61519	89	529	484	0	3920	3092	35	157	732	0	0.945498
254517	177357	109	147589	108647	107	267744	191091	111	2580	1972	29	13815	9998	66	1086	1204	7	0.946534
38284	39748	72	14403	15123	45	15063	15614	44	-104	57	0	801	747	0	-225	245	0	0.946534
208121	158007	99	109929	87673	97	138406	111154	97	1767	1377	17	7672	6284	48	1775	951	0	0.946534
98287	86975	84	37219	32773	80	44198	37948	81	528	362	0	2193	1951	26	183	528	0	0.947571
181398	162878	93	87761	79653	90	162547	144720	93	927	811	0	8160	7419	47	-343	354	0	0.947571
40743	42877	52	13838	14072	46	18647	18004	63	186	376	0	918	902	0	-26	259	0	0.947571
288118	218990	115	107493	84762	112	223541	180388	114	1984	1556	23	11411	9128	54	1030	975	0	0.947571
179333	132478	96	54080	39465	93	103931	77475	95	1166	870	0	5575	4063	44	-150	495	0	0.947571
134579	109340	88	62820	51167	88	83604	67880	89	879	609	0	4004	3419	36	257	439	0	0.947571
45877	49705	70	15547	16485	45	27087	27904	69	44	323	0	1345	1260	14	769	973	0	0.948608
103535	92929	77	43798	38641	81	55331	45689	84	377	388	0	2782	2393	30	291	456	0	0.948608
165832	139673	92	67717	56980	90	94620	80453	91	1159	882	0	4993	4229	39	1093	902	0	0.948608
54281	55445	71	12946	13394	44	31883	32181	72	383	314	0	1406	1531	16	728	662	0	0.948608
240532	175432	115	81167	58560	102	132758	96341	102	1201	839	0	6997	5007	46	953	1457	8	0.950681
162795	129149	89	60369	47743	90	88258	68015	92	1129	724	0	4627	3529	41	601	1092	5	0.950681
182820	144390	101	92077	73722	95	78380	61117	93	1035	843	0	4080	3258	38	4	545	0	0.951718
176352	137589	94	72782	57386	95	92557	71274	96	1026	669	0	4736	3746	40	294	591	0	0.951718
33179	36499	50	9595	10431	38	17274	17684	50	-96	98	0	913	873	0	-745	0	0	0.951718
112708	93733	97	37439	31742	84	65759	54809	86	526	328	0	3189	2726	31	-61	260	0	0.952755
254789	208001	121	105455	86618	103	140887	115994	105	1194	1125	10	7720	6060	51	86	541	0	0.952755
126861	105241	95	43546	36537	86	77918	65460	89	808	650	0	3626	3140	33	99	504	0	0.952755
151456	130175	93	77667	66554	89	94704	81212	89	875	792	0	4962	4296	38	1031	779	0	0.953791
268255	190138	110	97865	72158	107	164550	118518	110	1827	1245	15	8551	6346	52	1019	804	0	0.953791
133495	107397	94	50762	41605	89	69370	56362	89	650	402	0	3411	2899	33	1353	1073	12	0.953791
125328	101513	91	43847	36064	87	80625	66364	89	699	614	0	4391	3526	37	-295	315	0	0.953791
76774	74959	80	19515	19293	56	33604	33335	76	551	365	0	1736	1667	21	354	646	0	0.954828
221249	159614	102	71837	52166	99	129166	93123	100	1107	729	0	6513	4561	46	746	860	0	0.955865
255772	187267	107	85191	62266	106	145211	103680	108	1280	1095	7	7595	5326	51	637	473	0	0.955865
69693	70450	76	25273	25388	66	35597	35074	74	382	394	0	1720	1793	19	925	491	0	0.956902
132827	123897	87	63592	58701	84	49423	45238	84	836	923	0	2750	2420	28	186	640	0	0.956902
72740	73717	76	20487	20319	54	41959	41381	75	263	412	0	2104	2111	24	228	626	0	0.956902
123400	101227	89	41354	33893	85	69090	56920	86	556	523	0	3691	2998	35	144	413	0	0.957938
91355	80990	83	37622	32904	80	51665	46213	81	495	404	0	2768	2473	28	652	564	0	0.958975
145573	120086	95	60847	49572	92	74038	60431	92	445	451	0	3519	2863	35	197	407	0	0.960012
284377	194873	118	81074	56167	108	181436	124724	112	1495	817	0	9553	6630	54	714	617	0	0.961049
113959	104718	84	57969	52394	84	47349	42315	84	797	482	0	2428	2067	27	502	1060	4	0.961049
108419	104772	97	49631	48974	79	57654	55993	79	514	559	0	3214	3115	28	759	1198	8	0.961049
147814	120320	89	49993	41797	88	81426	64880	91	907	614	0	4417	3451	38	-522	122	0	0.961049
79870	76578	80	26147	24344	73	48996	45594	78	564	414	0	2692	2508	27	496	754	0	0.962085
123226	117934	86	39410	36546	80	63310	59614	82	591	383	0	3290	2964	30	-185	424	0	0.962085
83958	72817	87	36211	31122	83	44463	37013	88	615	451	0	2357	1999	26	189	469	0	0.962085
66777	66896	67	21694	21392	59	37868	36963	75	344	302	0	2027	2032	21	17	329	0	0.963122
152172	120310	92	50571	39519	90	79833	61726	91	706	570	0	4119	3040	40	712	793	0	0.963122
190558	152092	96	81069	65293	96	86091	65296	99	956	764	0	4545	3625	40	993	893	0	0.963122
158443	134029	95	56050	46535	89	84249	69882	90	976	658	0	4394	3436	40	291	323	0	0.964159
160185	150601	96	40839	38691	85	105814	97874	87	1239	1125	9	5581	5087	39	430	477	0	0.964159
147178	118581	94	47634	38080	89	74809	59792	91	777	630	0	3833	2977	37	-103	295	0	0.965196
213260	160228	99	72546	54125	97	105677	78456	99	1091	698	0	5572	4105	43	276	757	0	0.967269
190581	149895	100	63659	50108	93	97084	75640	94	1236	819	0	5394	4121	42	483	1020	3	0.967269
73713	71582	80	26126	25328	69	47450	45064	77	301	313	0	2172	2139	24	-241	149	0	0.967269
107477	94546	86	40681	35545	81	52050	44464	83	604	591	0	2718	2410	29	5	536	0	0.968306
298567	208812	125	87962	62290	120	179729	123035	123	1721	1292	13	9227	6261	54	1211	1115	6	0.968306
142040	128387	90	56125	49367	86	81575	71624	88	1094	792	0	4423	3829	36	1572	1110	6	0.968306
181482	140973	106	74832	60317	96	100051	78152	96	895	719	0	5120	3776	42	-141	694	0	0.969342
275762	200918	115	80284	58362	112	149929	107560	115	1462	1013	3	8033	5862	50	17	626	0	0.969342
108993	95903	85	40037	34967	82	60991	53711	83	408	408	0	3455	2968	32	-80	277	0	0.970379
176086	143999	96	57482	46596	91	98562	82333	94	710	672	0	5259	4163	41	284	667	0	0.970379
94611	84598	84	34401	29734	82	52014	45318	83	936	728	0	2436	2110	26	499	546	0	0.970379
189956	151273	104	64053	51313	96	110757	88627	98	768	827	0	5470	4391	42	-331	367	0	0.971416
130339	106201	90	45908	38267	86	71361	56793	88	721	471	0	3496	2927	34	456	458	0	0.972453
151832	126232	90	43083	34658	88	80887	66567	90	922	690	0	4686	3686	39	126	685	0	0.972453
79581	73099	81	32577	29501	77	38821	34076	78	220	249	0	2086	1858	23	603	580	0	0.972453
44358	43954	85	9515	9417	41	17416	17168	53	260	192	0	794	904	0	78	423	0	0.973489
155401	147065	91	92289	88285	87	123572	116664	87	1333	1260	12	7596	7339	45	930	973	0	0.974526
81206	76266	80	31521	28940	78	43433	39356	79	352	535	0	2249	2117	24	-425	329	0	0.975563
117401	110702	84	36415	34140	81	73913	68064	85	216	523	0	3719	3295	33	-80	569	0	0.975563
70194	71974	74	23652	23604	67	39792	39019	76	285	284	0	1851	2011	20	66	659	0	0.975563
105764	104046	81	35710	35123	78	64572	62286	81	448	480	0	3196	3159	30	262	639	0	0.975563
255336	202369	108	139104	113469	107	255703	209215	108	2385	1849	24	13465	11240	62	389	437	0	0.975563
139758	118952	105	68980	60869	89	64883	54633	88	596	547	0	3653	3145	33	137	471	0	0.977636
180791	146569	99	51801	42598	94	106168	86648	96	663	777	0	5500	4323	41	387	812	0	0.977636
147312	136039	89	58221	53217	86	83286	75150	87	444	597	0	4144	3857	34	226	369	0	0.977636
183241	140831	95	61402	47339	93	106669	80040	94	771	745	0	5341	3921	42	44	629	0	0.977636
124608	105895	94	45181	37183	86	63407	53920	87	833	586	0	3491	2908	32	460	656	0	0.978673
210865	157469	99	70524	52701	97	121116	88300	98	1246	891	0	6270	4753	45	717	987	0	0.97971
57413	58003	78	27666	27986	72	23216	22322	72	220	301	0	1277	1209	12	105	441	0	0.981783
179686	146188	95	58679	46419	89	108202	89108	93	1258	1047	8	5805	4689	43	50	350	0	0.981783
89156	85053	89	31031	29949	79	45947	43332	80	477	520	0	2201	2150	22	971	1008	1	0.98282
211212	160753	98	66491	51886	95	120200	89111	98	1075	851	0	6293	4435	46	453	498	0	0.983857
74870	75961	77	29407	29260	73	38989	38201	74	324	387	0	2420	2116	25	-47	395	0	0.983857
46764	45422	75	17284	17700	50	23568	23750	59	454	357	0	1286	1434	15	-478	117	0	0.983857
172838	151800	106	77127	68769	88	91383	77794	91	727	609	0	4889	4046	38	193	542	0	0.984893
210346	158920	104	59089	43951	95	120799	91063	98	1567	951	0	6056	4929	44	39	759	0	0.984893
269657	193231	108	82734	58754	104	162190	113862	107	1298	1100	10	8863	6222	55	492	902	0	0.98593
225215	164040	119	65700	47197	102	117104	85821	104	1059	851	0	6290	4576	44	-21	438	0	0.98593
155561	135626	89	60726	53533	89	99462	86296	90	796	820	0	5078	4550	38	-298	378	0	0.986967
251660	172698	114	85102	59360	109	139841	96632	111	1241	703	0	7108	4828	50	656	883	0	0.986967
156896	131098	93	70472	60335	90	67833	54388	90	586	520	0	3235	2879	32	350	527	0	0.988004
107589	87662	90	41572	34618	85	57548	46339	86	613	408	0	3014	2427	31	302	985	0	0.988004
81791	82167	84	28991	28847	75	44068	43109	77	240	399	0	2396	2294	24	176	574	0	0.988004
203235	157735	109	90413	75750	96	124669	99863	98	1434	954	0	7007	5551	47	1043	862	0	0.988004
114395	98864	86	43386	37819	82	57687	48875	84	630	605	0	2968	2414	31	-55	715	0	0.988004
113782	100156	86	44703	39490	83	60524	50788	85	391	373	0	3330	2990	32	-151	269	0	0.988004
65619	66886	74	22251	22387	54	29157	28593	74	763	696	0	1609	1464	17	-13	420	0	0.98904
166853	145077	97	56491	47496	89	103527	87817	91	875	749	0	5247	4623	39	-283	142	0	0.98904
201158	148911	105	67850	51106	99	121488	89469	100	628	532	0	6478	4680	45	751	898	0	0.98904
237779	159992	118	80964	60452	105	110808	73139	110	1271	770	0	5888	3992	47	712	1203	6	0.98904
296895	206132	129	94795	65583	126	187379	127882	129	1940	1594	22	9798	6933	52	180	564	0	0.990077
110420	107043	83	40750	39887	78	53977	51292	80	732	700	0	2758	2350	30	162	585	0	0.990077
94969	80301	94	37294	31765	83	51618	44768	83	659	484	0	2529	2176	27	72	494	0	0.990077
208982	160586	96	67742	52865	93	117867	89591	95	924	915	0	6377	4763	45	687	560	0	0.991114
92811	84795	81	40161	36092	80	55606	50435	80	566	504	0	3243	2965	31	-627	102	0	0.991114
32545	31675	72	12626	13016	43	13066	13859	45	102	197	0	805	802	0	-214	412	0	0.99215
171228	146907	96	54750	46053	92	95878	83168	93	911	703	0	5363	4534	41	-261	290	0	0.99215
132888	122181	88	40488	36049	86	71509	64510	88	129	262	0	3653	3336	31	209	841	0	0.993187
118029	113057	82	46272	44019	81	49451	47091	81	785	574	0	2815	2669	28	699	571	0	0.993187
74463	67325	83	29252	26120	79	34297	30700	79	462	326	0	1777	1625	19	227	643	0	0.993187
77492	74721	79	29096	26467	73	41581	37977	78	431	466	0	2198	2053	24	155	481	0	0.993187
141827	129932	96	59696	55324	84	73768	69014	85	963	809	0	4167	3904	33	538	940	0	0.993187
121901	112269	85	47123	43261	82	67665	61476	84	767	468	0	3299	3106	31	-251	323	0	0.994224
264902	200527	127	101229	79328	122	148630	113867	124	1494	1340	15	8367	6202	49	1352	1223	6	0.994224
265038	189340	115	84475	59394	112	150171	106657	115	1488	1005	2	7890	5598	48	-15	362	0	0.995261
229833	165369	118	55971	40045	105	134641	99822	108	1163	874	0	7049	4808	47	189	676	0	0.996297
73503	73546	78	17248	17091	51	46771	46724	75	321	381	0	2147	2204	23	158	459	0	0.996297
42266	44158	69	17571	17779	49	17526	18215	49	181	183	0	1003	1103	8	591	593	0	0.997334
100660	89725	83	40904	36390	81	46829	40313	82	129	321	0	2187	2196	23	382	684	0	0.997334
66363	65942	77	15859	15928	47	36808	36027	74	188	261	0	1841	1856	23	200	558	0	0.997334
124567	110777	92	49028	42089	85	56910	48889	85	514	427	0	3030	2633	30	357	294	0	0.997334
106410	92213	84	39520	33245	83	62554	52690	85	383	403	0	3214	2542	34	356	1178	6	0.997334
61414	63487	75	22614	22994	55	30007	29859	73	290	282	0	1547	1563	19	-91	345	0	0.997334
225807	173285	104	71098	54535	102	123521	91888	105	1268	763	0	6528	4748	45	530	897	0	0.998371
106541	90154	94	40572	35238	82	53846	44955	84	733	472	0	2801	2354	31	-242	326	0	0.999408
254797	173159	107	84516	56880	106	160008	106121	109	1347	862	0	8370	5435	54	766	774	0	0.999408
89209	84649	79	33783	31654	77	54689	50322	79	352	497	0	2867	2443	30	111	561	0	0.999408
118122	109530	93	40098	37637	83	58117	54165	83	559	447	0	2944	2646	29	220	766	0	1.00148
108786	93823	90	43858	37797	84	42749	36776	84	422	353	0	2490	2026	27	449	461	0	1.00148
173301	141153	96	61774	50216	91	64169	50501	92	910	687	0	3242	2672	34	619	926	0	1.00148
133613	106531	87	46107	36954	87	76455	59794	87	367	456	0	3900	2896	36	17	353	0	1.00148
67475	69257	76	21889	21926	55	32385	32794	74	70	274	0	1784	1629	19	147	559	0	1.00252
248559	173296	116	78443	56168	105	136306	96275	107	1762	1295	15	7444	5128	49	-336	283	0	1.00252
151913	127447	90	50870	42336	88	84039	68114	90	703	788	0	4021	3249	36	100	185	0	1.00252
139459	117910	90	46230	38805	86	55428	45135	87	462	450	0	2969	2336	31	417	556	0	1.00252
91294	86819	86	40719	38886	79	48363	46186	79	506	516	0	2421	2272	25	230	423	0	1.00355
226912	165792	108	72365	52659	101	134788	97446	104	1230	831	0	6949	5269	46	-89	245	0	1.00355
128676	111502	88	37595	31665	84	70924	59405	87	860	620	0	3951	3470	34	667	652	0	1.00459
68264	69697	75	27437	27371	72	40376	39605	74	335	399	0	1868	1839	21	538	412	0	1.00459
175351	163259	89	56582	52343	87	103259	93803	90	996	950	0	5457	4975	39	374	400	0	1.00459
126625	114971	93	37201	33155	81	72709	67236	84	572	769	0	3554	3298	33	10	576	0	1.00563
136513	124258	86	45423	41355	84	63239	58428	85	887	635	0	3082	2915	30	-201	377	0	1.00563
72822	72073	81	26689	26459	73	41793	41027	76	63	203	0	2113	2097	24	168	448	0	1.00563
62767	62204	77	21196	21174	58	38048	37240	75	164	205	0	1898	2014	21	-514	167	0	1.00563
168581	137614	102	60043	48376	91	102111	84158	94	875	703	0	5366	4574	41	729	1016	2	1.00666
247154	179795	106	87679	65444	102	182815	136314	105	1550	1379	14	9563	7201	54	694	657	0	1.00666
100205	92193	93	40736	37728	79	49047	44210	80	650	472	0	2646	2422	26	541	589	0	1.00666
30666	29339	77	13616	13440	46	16367	16056	53	162	140	0	898	779	0	-118	574	0	1.00977
101010	87417	86	41769	36134	83	52736	45576	83	338	393	0	2725	2204	29	-236	207	0	1.01185
[truncated: 10,821 more rows]
