# Supplementary material for: Phenotypic heterogeneity follows a growth-viability tradeoff in response to amino acid identity
Source: Nat Commun. 2024 Aug 2;15:6515. doi: 10.1038/s41467-024-50602-8 (PMC11297284; doi:10.1038/s41467-024-50602-8)
Supplement: Supplementary file 6 — Source Data [file 41467_2024_50602_MOESM6_ESM.zip › source_data/fig3b/budscarquant.xlsx]

## Sheet: budscar quantificatio
Calcofluor white quantification
	timepoint 1: in PBS after sorting						95% confidence intervals			Fisher's Exact test (chi-sqaure for small sample size)
	strains	budscar >1 = mother	no budscar = daughter	total	percent with scars	percent w/o scars	error(+)	error(-)			p-value
	gln_mixed	147	52	199	73.8693	26.1307	6.68365	5.95766		gln_mixed_vs_high	0.152325
	gln_high	118	31	149	79.1946	20.8054	7.40716	6.20989		gln_mixed_vs_low	9.83027e-39
	gln_low	10	134	144	6.94444	93.0556	3.56428	5.4558		gln_low_vs_high	1.07772e-39
	pro_mixed	84	45	129	65.1163	34.8837	8.88656	8.17517		pro_mixed_vs_high	1.14862e-06
	pro_high	132	16	148	89.1892	10.8108	6.15114	4.50394		pro_mixed_vs_low	6.14191e-34
	pro_low	3	148	151	1.98675	98.0132	1.57516	3.70942		pro_low_vs_high	5.34058e-62
										gln_high_vs_pro_high	0.0134796
										gln_low_vs_pro_low	0.0352203
	timepoint 2: in PBS after sorting + 3h regrow in NLIM
	strains	budscar >1	no budscar	total	percent with scars	percent w/o scars	error(+)	error(-)
	gln_mixed	68	18	86	79.0698	20.9302	10.1164	8.02828		gln_mixed_vs_high	0.371909
	gln_high	112	25	137	81.7518	18.2482	7.5	6.07696		gln_mixed_vs_low	0.0897017
	gln_low	60	27	87	68.9655	31.0345	10.8223	9.48793		gln_low_vs_high	0.20449
	pro_mixed	68	23	91	74.7253	25.2747	10.1981	8.52925		pro_mixed_vs_high	0.20449
	pro_high	106	26	132	80.303	19.697	7.81632	6.40841		pro_mixed_vs_low	1.6953e-13
	pro_low	20	92	112	17.8571	82.1429	6.59483	8.36555		pro_low_vs_high	1.31518e-23
										gln_high_vs_pro_high	0.441208
										gln_low_vs_pro_low	1.6953e-13

## Sheet: GFP intensity
NLIM-PRO_low_0h	NLIM-PRO_high_0h		NLIM-GLN_high
436.38	218.34		696.117
504.534	404.064		686.571
510.783	276.057		753.87
361.765	449.987		765.268
406.456	406.424		856.772
480.135	336.298		819.415
229.566	339.881		1017.99
428.844	480.026		935.172
570.512	570.106		983.152
299.83	650.153		854.498
315.075	752.82		887.12
363.918	724.793		765.168
439.911	686.747		995.883
378.018	769.712		991.153
455.93	802.544		905.787
248.688	542.383		900.229
272.245	816.532		1009.49
257.441	725.618		945.827
289.812	520.835		967.595
254.224	756.931		915.518
276.672	741.221		891.157
241.134	812.801		792.367
273.321	690.63		808.943
288.695	640.651		821.885
310.888	737.187		120.772
344.705	678.288		118.059
371.868	711.509		402.072
327.074	653.454		420.115
327.874	552.242		383.404
298.347	432.406		417.371
263.272	557.986		413.852
305.397	378.583		473.493
349.291	349.802		474.159
261.767	399.137		488.216
316.275	333.694		553.47
286.687	518.077		608.698
326.179	566.526		749.925
	336.495		667.714
	628.072		751.426
	332.314		623.002
	514.535		777.281
			864.551
			814.425
			382.666
			395.159
			417.801
			382.5
			480.143
			501.211
			600.511
			591.641
			633.402
			663.943
			596.624
			643.159
			632.948
			732.279
			589.004
