# Supplementary material for: Phenotypic heterogeneity follows a growth-viability tradeoff in response to amino acid identity
Source: Nat Commun. 2024 Aug 2;15:6515. doi: 10.1038/s41467-024-50602-8 (PMC11297284; doi:10.1038/s41467-024-50602-8)
Supplement: Supplementary file 6 — Source Data [file 41467_2024_50602_MOESM6_ESM.zip › source_data/fig4d/CLS_measurements_R.xlsx]

## Sheet: CLS4
Experiment_ID	Well_ID	Time_d	Condition	Survival	Replicate
230223_CLS_4_2 (Plate C)	A1	10	NLIM-PRO	92.6	rep1
230213_CLS_4 (Plate C)	A2	10	NLIM-PRO	93.3	rep2
230213_CLS_4 (Plate C)	A3	10	NLIM-PRO	83.9	rep3
230213_CLS_4 (Plate C)	A4	10	NLIM-GLN	96	rep1
230213_CLS_4 (Plate C)	A5	10	NLIM-GLN	95.5	rep2
230213_CLS_4 (Plate C)	A6	10	NLIM-GLN	95.1	rep3
230213_CLS_4 (Plate C)	A7	10	NLIM-GLU	97.2	rep1
230213_CLS_4 (Plate C)	A8	10	NLIM-GLU	95.5	rep2
230213_CLS_4 (Plate C)	A9	10	NLIM-GLU	97.9	rep3
230213_CLS_4 (Plate C)	A10	10	NLIM-NH4	78.6	rep1
230213_CLS_4 (Plate C)	A11	10	NLIM-NH4	73.9	rep2
230213_CLS_4 (Plate C)	B1	10	NLIM-UREA	96.2	rep1
230213_CLS_4 (Plate C)	B2	10	NLIM-UREA	96.3	rep2
230213_CLS_4 (Plate C)	B3	10	NLIM-UREA	91.5	rep3
230213_CLS_4 (Plate C)	B4	10	NLIM-ALA	94.5	rep1
230213_CLS_4 (Plate C)	B5	10	NLIM-ALA	95	rep2
230213_CLS_4 (Plate C)	B6	10	NLIM-ALA	94.1	rep3
230213_CLS_4 (Plate C)	B7	10	NLIM-ASP	96.2	rep1
230213_CLS_4 (Plate C)	B8	10	NLIM-ASP	94.5	rep2
230213_CLS_4 (Plate C)	B9	10	NLIM-ASP	96.7	rep3
230213_CLS_4 (Plate C)	B10	10	NLIM-TRP	85.7	rep1
230213_CLS_4 (Plate C)	B11	10	NLIM-TRP	88.5	rep2
230213_CLS_4 (Plate C)	B12	10	NLIM-TRP	92.9	rep3
230213_CLS_4 (Plate C)	C1	10	NLIM-MET	93.5	rep1
230213_CLS_4 (Plate C)	C2	10	NLIM-MET	92.7	rep2
230213_CLS_4 (Plate C)	C3	10	NLIM-MET	86	rep3
230213_CLS_4 (Plate C)	C4	10	NLIM-PHE	94.9	rep1
230213_CLS_4 (Plate C)	C5	10	NLIM-PHE	94.7	rep2
230213_CLS_4 (Plate C)	C6	10	NLIM-PHE	94.8	rep3
230213_CLS_4 (Plate C)	C7	10	NLIM-ARG	84.7	rep1
230213_CLS_4 (Plate C)	C8	10	NLIM-ARG	84.8	rep2
230213_CLS_4 (Plate C)	C9	10	NLIM-ARG	79.3	rep3
230213_CLS_4 (Plate C)	C10	10	NLIM-LYS	54.9	rep1
230213_CLS_4 (Plate C)	C11	10	NLIM-LYS	61.4	rep2
230213_CLS_4 (Plate C)	C12	10	NLIM-LYS	66.5	rep3
230213_CLS_4 (Plate C)	D1	10	NLIM-HIS	59.5	rep1
230213_CLS_4 (Plate C)	D2	10	NLIM-HIS	53.4	rep2
230213_CLS_4 (Plate C)	D3	10	NLIM-THR	94.9	rep1
230213_CLS_4 (Plate C)	D4	10	NLIM-THR	96.7	rep2
230213_CLS_4 (Plate C)	D5	10	NLIM-GLY	91	rep1
230213_CLS_4 (Plate C)	D6	10	NLIM-GLY	89	rep2
230213_CLS_4 (Plate C)	D7	10	NLIM-GLY	91.4	rep3
230213_CLS_4 (Plate C)	D8	10	NLIM-VAL	92.6	rep1
230213_CLS_4 (Plate C)	D9	10	NLIM-VAL	94.5	rep2
230213_CLS_4 (Plate C)	D10	10	NLIM-VAL	86.8	rep3
230213_CLS_4 (Plate C)	D11	10	NLIM-CYS	53.5	rep1
230213_CLS_4 (Plate C)	D12	10	NLIM-CYS	49.5	rep2
230213_CLS_4 (Plate C)	E1	10	NLIM-LEU	95.8	rep1
230213_CLS_4 (Plate C)	E2	10	NLIM-LEU	96.2	rep2
230213_CLS_4 (Plate C)	E3	10	NLIM-LEU	96.2	rep3
230213_CLS_4 (Plate C)	E4	10	NLIM-ASN	98.3	rep1
230213_CLS_4 (Plate C)	E5	10	NLIM-ASN	98.4	rep2
230213_CLS_4 (Plate C)	E6	10	NLIM-ASN	98	rep3
230213_CLS_4 (Plate C)	E7	10	NLIM-ILE	96.6	rep1
230213_CLS_4 (Plate C)	E8	10	NLIM-ILE	96.4	rep2
230213_CLS_4 (Plate C)	E9	10	NLIM-ILE	98.3	rep3
230213_CLS_4 (Plate C)	E10	10	NLIM-TYR	96.3	rep1
230213_CLS_4 (Plate C)	E11	10	NLIM-TYR	94.9	rep2
230213_CLS_4 (Plate C)	E12	10	NLIM-TYR	95.7	rep3
230213_CLS_4 (Plate C)	F1	10	NLIM-SER	93.6	rep1
230213_CLS_4 (Plate C)	F2	10	NLIM-SER	97.3	rep2
230213_CLS_4 (Plate C)	F3	10	NLIM-SER	97.7	rep3
230213_CLS_4 (Plate C)	F4	10	NLIM-GABA	95.5	rep1
230213_CLS_4 (Plate C)	F5	10	NLIM-GABA	97.9	rep2
230213_CLS_4 (Plate C)	F6	10	NLIM-GABA	98.5	rep3
230213_CLS_4 (Plate C)	F7	10	NLIM-ORN	95.2	rep1
230213_CLS_4 (Plate C)	F8	10	NLIM-ORN	95.6	rep2
230213_CLS_4 (Plate C)	F9	10	NLIM-ORN	95.7	rep3
230213_CLS_4 (Plate C)	F10	10	NSTARVE	91.2	rep1
230213_CLS_4 (Plate C)	G1	10	NREP-PRO	84.3	rep1
230213_CLS_4 (Plate C)	G3	10	NREP-PRO	91.3	rep2
230213_CLS_4 (Plate C)	G5	10	NREP-GLN	68.9	rep1
230213_CLS_4 (Plate C)	G6	10	NREP-GLN	49.5	rep2
230213_CLS_4 (Plate C)	G7	10	NREP-NH4	40.1	rep1
230213_CLS_4 (Plate C)	G8	10	NREP-NH4	40.2	rep2
230213_CLS_4 (Plate C)	G9	10	NREP-NH4	52.1	rep3
230213_CLS_4 (Plate C)	G10	10	NREP-UREA	66.5	rep1
230213_CLS_4 (Plate C)	G11	10	NREP-UREA	67.2	rep2
230213_CLS_4 (Plate C)	G12	10	NREP-UREA	65.2	rep3
230213_CLS_4 (Plate C)	H1	10	NREP-ALA	65.6	rep1
230213_CLS_4 (Plate C)	H2	10	NREP-ALA	70	rep2
230213_CLS_4 (Plate C)	H3	10	NREP-ALA	68.6	rep3
230213_CLS_4 (Plate C)	H4	10	NREP-LEU	75.2	rep1
230213_CLS_4 (Plate C)	H6	10	NREP-LEU	70.2	rep2
230213_CLS_4 (Plate C)	H7	10	NREP-GABA	83	rep1
230213_CLS_4 (Plate C)	H8	10	NREP-GABA	77.1	rep2
230213_CLS_4 (Plate C)	H9	10	NREP-GABA	75.3	rep3
230223_CLS_4 (Plate ?)	A1	20	NLIM-PRO	81.8	rep1
230223_CLS_4 (Plate ?)	A2	20	NLIM-PRO	81.2	rep2
230223_CLS_4 (Plate ?)	A5	20	NLIM-GLN	63.6	rep1
230223_CLS_4 (Plate ?)	A6	20	NLIM-GLN	62.6	rep2
230223_CLS_4 (Plate ?)	A7	20	NLIM-GLU	83.4	rep1
230223_CLS_4 (Plate ?)	A8	20	NLIM-GLU	85	rep2
230223_CLS_4 (Plate ?)	A9	20	NLIM-GLU	87.5	rep3
230223_CLS_4 (Plate ?)	A10	20	NLIM-NH4	55.7	rep1
230223_CLS_4 (Plate ?)	A11	20	NLIM-NH4	51.1	rep2
230223_CLS_4 (Plate ?)	A12	20	NLIM-NH4	61.3	rep3
230223_CLS_4 (Plate ?)	B2	20	NLIM-UREA	89.3	rep1
230223_CLS_4 (Plate ?)	B3	20	NLIM-UREA	86.3	rep2
230223_CLS_4 (Plate ?)	B4	20	NLIM-ALA	81.7	rep1
230223_CLS_4 (Plate ?)	B5	20	NLIM-ALA	85.8	rep2
230223_CLS_4 (Plate ?)	B6	20	NLIM-ALA	79.4	rep3
230223_CLS_4 (Plate ?)	B7	20	NLIM-ASP	80.3	rep1
230223_CLS_4 (Plate ?)	B8	20	NLIM-ASP	83.4	rep2
230223_CLS_4 (Plate ?)	B9	20	NLIM-ASP	83.2	rep3
230223_CLS_4 (Plate ?)	B10	20	NLIM-TRP	78.8	rep1
230223_CLS_4 (Plate ?)	B11	20	NLIM-TRP	82.2	rep2
230223_CLS_4 (Plate ?)	B12	20	NLIM-TRP	91.5	rep3
230223_CLS_4 (Plate ?)	C1	20	NLIM-MET	80.3	rep1
230223_CLS_4 (Plate ?)	C2	20	NLIM-MET	82.1	rep2
230223_CLS_4 (Plate ?)	C3	20	NLIM-MET	70.9	rep3
230223_CLS_4 (Plate ?)	C4	20	NLIM-PHE	80.9	rep1
230223_CLS_4 (Plate ?)	C5	20	NLIM-PHE	79.6	rep2
230223_CLS_4 (Plate ?)	C6	20	NLIM-PHE	79.3	rep3
230223_CLS_4 (Plate ?)	C7	20	NLIM-ARG	71.9	rep1
230223_CLS_4 (Plate ?)	C8	20	NLIM-ARG	78.6	rep2
230223_CLS_4 (Plate ?)	C9	20	NLIM-ARG	60.3	rep3
230223_CLS_4 (Plate ?)	C10	20	NLIM-LYS	33.7	rep1
230223_CLS_4 (Plate ?)	C11	20	NLIM-LYS	35.6	rep2
230223_CLS_4 (Plate ?)	C12	20	NLIM-LYS	54.1	rep3
230223_CLS_4 (Plate ?)	D1	20	NLIM-HIS	34.3	rep1
230223_CLS_4 (Plate ?)	D2	20	NLIM-HIS	29.2	rep2
230223_CLS_4 (Plate ?)	D3	20	NLIM-THR	80	rep1
230223_CLS_4 (Plate ?)	D4	20	NLIM-THR	81.1	rep2
230223_CLS_4 (Plate ?)	D5	20	NLIM-GLY	79.3	rep1
230223_CLS_4 (Plate ?)	D6	20	NLIM-GLY	82.2	rep2
230223_CLS_4 (Plate ?)	D7	20	NLIM-GLY	78.2	rep3
230223_CLS_4 (Plate ?)	D8	20	NLIM-VAL	80.6	rep1
230223_CLS_4 (Plate ?)	D9	20	NLIM-VAL	83.2	rep2
230223_CLS_4 (Plate ?)	D10	20	NLIM-VAL	78.3	rep3
230223_CLS_4 (Plate ?)	D11	20	NLIM-CYS	36.1	rep1
230223_CLS_4 (Plate ?)	D12	20	NLIM-CYS	44.5	rep2
230223_CLS_4 (Plate ?)	E1	20	NLIM-LEU	84.3	rep1
230223_CLS_4 (Plate ?)	E2	20	NLIM-LEU	93.5	rep2
230223_CLS_4 (Plate ?)	E3	20	NLIM-LEU	87.6	rep3
230223_CLS_4 (Plate ?)	E4	20	NLIM-ASN	90	rep1
230223_CLS_4 (Plate ?)	E5	20	NLIM-ASN	96.3	rep2
230223_CLS_4 (Plate ?)	E6	20	NLIM-ASN	95.7	rep3
230223_CLS_4 (Plate ?)	E7	20	NLIM-ILE	94.9	rep1
230223_CLS_4 (Plate ?)	E8	20	NLIM-ILE	94.2	rep2
230223_CLS_4 (Plate ?)	E9	20	NLIM-ILE	97.7	rep3
230223_CLS_4 (Plate ?)	E10	20	NLIM-TYR	96.5	rep1
230223_CLS_4 (Plate ?)	E11	20	NLIM-TYR	95.5	rep2
230223_CLS_4 (Plate ?)	F1	20	NLIM-SER	96	rep1
230223_CLS_4 (Plate ?)	F2	20	NLIM-SER	95.5	rep2
230223_CLS_4 (Plate ?)	F3	20	NLIM-SER	97.9	rep3
230223_CLS_4 (Plate ?)	F4	20	NLIM-GABA	95.7	rep1
230223_CLS_4 (Plate ?)	F5	20	NLIM-GABA	97.4	rep2
230223_CLS_4 (Plate ?)	F6	20	NLIM-GABA	98	rep3
230223_CLS_4 (Plate ?)	F7	20	NLIM-ORN	92.9	rep1
230223_CLS_4 (Plate ?)	F8	20	NLIM-ORN	93	rep2
230223_CLS_4 (Plate ?)	F9	20	NLIM-ORN	91.8	rep3
230223_CLS_4 (Plate ?)	F10	20	NSTARVE	93.2	rep1
230223_CLS_4 (Plate ?)	F11	20	NSTARVE	94.5	rep2
230223_CLS_4 (Plate ?)	G1	20	NREP-PRO	71.8	rep1
230223_CLS_4 (Plate ?)	G2	20	NREP-PRO	71.1	rep2
230223_CLS_4 (Plate ?)	G3	20	NREP-PRO	67.6	rep3
230223_CLS_4 (Plate ?)	G4	20	NREP-GLN	36.3	rep1
230223_CLS_4 (Plate ?)	G5	20	NREP-GLN	36.7	rep2
230223_CLS_4 (Plate ?)	G6	20	NREP-GLN	29.9	rep3
230223_CLS_4 (Plate ?)	G7	20	NREP-NH4	27.5	rep1
230223_CLS_4 (Plate ?)	G8	20	NREP-NH4	28.5	rep2
230223_CLS_4 (Plate ?)	G9	20	NREP-NH4	35.9	rep3
230223_CLS_4 (Plate ?)	G10	20	NREP-UREA	47.9	rep1
230223_CLS_4 (Plate ?)	G11	20	NREP-UREA	52.8	rep2
230223_CLS_4 (Plate ?)	G12	20	NREP-UREA	51.1	rep3
230223_CLS_4 (Plate ?)	H1	20	NREP-ALA	38.7	rep1
230223_CLS_4 (Plate ?)	H2	20	NREP-ALA	37.3	rep2
230223_CLS_4 (Plate ?)	H3	20	NREP-ALA	41.9	rep3
230223_CLS_4 (Plate ?)	H4	20	NREP-LEU	46.4	rep1
230223_CLS_4 (Plate ?)	H5	20	NREP-LEU	43.1	rep2
230223_CLS_4 (Plate ?)	H6	20	NREP-LEU	49.1	rep3
230223_CLS_4 (Plate ?)	H7	20	NREP-GABA	46.6	rep1
230223_CLS_4 (Plate ?)	H8	20	NREP-GABA	54.6	rep2
230223_CLS_4 (Plate ?)	H9	20	NREP-GABA	49.2	rep3

## Sheet: CLS7
Experiment_ID	Well_ID	Time_d	Strain	Condition	Subpop	Survival	Replicate
230301_CLS_7_1_backup	A1	10	HO::HLM	NLIM-PRO	LOW	91	rep1
230301_CLS_7_1_backup	A2	10	HO::HLM	NLIM-PRO	LOW	91.7	rep2
230301_CLS_7_1_backup	A3	10	HO::HLM	NLIM-PRO	LOW	92.2	rep3
230301_CLS_7_1_backup	A4	10	HO::HLM	NLIM-PRO	LOW	90.2	rep4
230301_CLS_7_1_backup	A5	10	HO::HLM	NLIM-PRO	HIGH	70	rep1
230301_CLS_7_1_backup	A6	10	HO::HLM	NLIM-PRO	HIGH	76	rep2
230301_CLS_7_1_backup	A7	10	HO::HLM	NLIM-PRO	HIGH	76.9	rep3
230301_CLS_7_1_backup	A8	10	HO::HLM	NLIM-PRO	HIGH	76.2	rep4
230301_CLS_7_1_backup	A9	10	HO::HLM	NLIM-PRO	UNSORTED	80.7	rep1
230301_CLS_7_1_backup	A10	10	HO::HLM	NLIM-PRO	UNSORTED	84.6	rep2
230301_CLS_7_1_backup	A11	10	HO::HLM	NLIM-PRO	UNSORTED	84.7	rep3
230301_CLS_7_1_backup	A12	10	HO::HLM	NLIM-PRO	UNSORTED	86.6	rep4
230301_CLS_7_1_backup	B1	10	HO::HLM	NREP-PRO	LOW	92.8	rep1
230301_CLS_7_1_backup	B2	10	HO::HLM	NREP-PRO	LOW	92.7	rep2
230301_CLS_7_1_backup	B3	10	HO::HLM	NREP-PRO	LOW	92.8	rep3
230301_CLS_7_1_backup	B4	10	HO::HLM	NREP-PRO	LOW	84.2	rep4
230301_CLS_7_1_backup	B5	10	HO::HLM	NREP-PRO	HIGH	60.6	rep1
230301_CLS_7_1_backup	B6	10	HO::HLM	NREP-PRO	HIGH	61.6	rep2
230301_CLS_7_1_backup	B7	10	HO::HLM	NREP-PRO	HIGH	62.7	rep3
230301_CLS_7_1_backup	B8	10	HO::HLM	NREP-PRO	HIGH	63.6	rep4
230301_CLS_7_1_backup	B9	10	HO::HLM	NREP-PRO	UNSORTED	79.5	rep1
230301_CLS_7_1_backup	B10	10	HO::HLM	NREP-PRO	UNSORTED	79.3	rep2
230301_CLS_7_1_backup	B11	10	HO::HLM	NREP-PRO	UNSORTED	79.2	rep3
230301_CLS_7_1_backup	B12	10	HO::HLM	NREP-PRO	UNSORTED	83.5	rep4
230301_CLS_7_1_backup	C1	10	HO::HLM	NLIM-UREA	LOW	83.5	rep1
230301_CLS_7_1_backup	C2	10	HO::HLM	NLIM-UREA	LOW	78.3	rep2
230301_CLS_7_1_backup	C3	10	HO::HLM	NLIM-UREA	LOW	73.3	rep3
230301_CLS_7_1_backup	C4	10	HO::HLM	NLIM-UREA	LOW	80.2	rep4
230301_CLS_7_1_backup	C5	10	HO::HLM	NLIM-UREA	HIGH	59.8	rep1
230301_CLS_7_1_backup	C6	10	HO::HLM	NLIM-UREA	HIGH	59.2	rep2
230301_CLS_7_1_backup	C7	10	HO::HLM	NLIM-UREA	HIGH	65.5	rep3
230301_CLS_7_1_backup	C8	10	HO::HLM	NLIM-UREA	HIGH	58.7	rep4
230301_CLS_7_1_backup	C9	10	HO::HLM	NLIM-UREA	UNSORTED	70.6	rep1
230301_CLS_7_1_backup	C10	10	HO::HLM	NLIM-UREA	UNSORTED	73.3	rep2
230301_CLS_7_1_backup	C11	10	HO::HLM	NLIM-UREA	UNSORTED	70.6	rep3
230301_CLS_7_1_backup	C12	10	HO::HLM	NLIM-UREA	UNSORTED	67.9	rep4
230301_CLS_7_1	D1	10	HO::HLM	NREP-UREA	LOW	89.3	rep1
230301_CLS_7_1	D2	10	HO::HLM	NREP-UREA	LOW	91.5	rep2
230301_CLS_7_1	D3	10	HO::HLM	NREP-UREA	LOW	91.4	rep3
230301_CLS_7_1	D4	10	HO::HLM	NREP-UREA	LOW	90.6	rep4
230301_CLS_7_1	D5	10	HO::HLM	NREP-UREA	HIGH	73.5	rep1
230301_CLS_7_1	D6	10	HO::HLM	NREP-UREA	HIGH	73.1	rep2
230301_CLS_7_1	D7	10	HO::HLM	NREP-UREA	HIGH	72.3	rep3
230301_CLS_7_1	D8	10	HO::HLM	NREP-UREA	HIGH	71.9	rep4
230301_CLS_7_1	D9	10	HO::HLM	NREP-UREA	UNSORTED	84.9	rep1
230301_CLS_7_1	D10	10	HO::HLM	NREP-UREA	UNSORTED	84.3	rep2
230301_CLS_7_1	D11	10	HO::HLM	NREP-UREA	UNSORTED	85.1	rep3
230301_CLS_7_1	D12	10	HO::HLM	NREP-UREA	UNSORTED	85.9	rep4
230301_CLS_7_1	E1	10	HO::HLM	NLIM-PHE	LOW	92.2	rep1
230301_CLS_7_1	E2	10	HO::HLM	NLIM-PHE	LOW	93.9	rep2
230301_CLS_7_1	E3	10	HO::HLM	NLIM-PHE	LOW	94	rep3
230301_CLS_7_1	E4	10	HO::HLM	NLIM-PHE	LOW	94.9	rep4
230301_CLS_7_1	E5	10	HO::HLM	NLIM-PHE	HIGH	75.4	rep1
230301_CLS_7_1	E6	10	HO::HLM	NLIM-PHE	HIGH	75.1	rep2
230301_CLS_7_1	E7	10	HO::HLM	NLIM-PHE	HIGH	75.2	rep3
230301_CLS_7_1	E8	10	HO::HLM	NLIM-PHE	HIGH	74.2	rep4
230301_CLS_7_1	E9	10	HO::HLM	NLIM-PHE	UNSORTED	85.5	rep1
230301_CLS_7_1	E10	10	HO::HLM	NLIM-PHE	UNSORTED	86.2	rep2
230301_CLS_7_1	E11	10	HO::HLM	NLIM-PHE	UNSORTED	85.9	rep3
230301_CLS_7_1	E12	10	HO::HLM	NLIM-PHE	UNSORTED	86.7	rep4
230301_CLS_7_1	F1	10	HO::HLM	NLIM-VAL	LOW	91.4	rep1
230301_CLS_7_1	F2	10	HO::HLM	NLIM-VAL	LOW	92.2	rep2
230301_CLS_7_1	F3	10	HO::HLM	NLIM-VAL	LOW	92.6	rep3
230301_CLS_7_1	F4	10	HO::HLM	NLIM-VAL	LOW	92.8	rep4
230301_CLS_7_1	F5	10	HO::HLM	NLIM-VAL	HIGH	73.4	rep1
230301_CLS_7_1	F6	10	HO::HLM	NLIM-VAL	HIGH	74.2	rep2
230301_CLS_7_1	F7	10	HO::HLM	NLIM-VAL	HIGH	73.4	rep3
230301_CLS_7_1	F8	10	HO::HLM	NLIM-VAL	HIGH	71.4	rep4
230301_CLS_7_1	F9	10	HO::HLM	NLIM-VAL	UNSORTED	85.2	rep1
230301_CLS_7_1	F10	10	HO::HLM	NLIM-VAL	UNSORTED	85.7	rep2
230301_CLS_7_1	F11	10	HO::HLM	NLIM-VAL	UNSORTED	86.3	rep3
230301_CLS_7_1	F12	10	HO::HLM	NLIM-VAL	UNSORTED	84.4	rep4
230301_CLS_7_1	G1	10	HO::HLM	NLIM-THR	LOW	91.3	rep1
230301_CLS_7_1	G2	10	HO::HLM	NLIM-THR	LOW	92	rep2
230301_CLS_7_1	G3	10	HO::HLM	NLIM-THR	LOW	91.8	rep3
230301_CLS_7_1	G4	10	HO::HLM	NLIM-THR	LOW	91.8	rep4
230301_CLS_7_1	G5	10	HO::HLM	NLIM-THR	HIGH	64.9	rep1
230301_CLS_7_1	G6	10	HO::HLM	NLIM-THR	HIGH	63.7	rep2
230301_CLS_7_1	G7	10	HO::HLM	NLIM-THR	HIGH	64.7	rep3
230301_CLS_7_1	G8	10	HO::HLM	NLIM-THR	HIGH	62.8	rep4
230301_CLS_7_1	G9	10	HO::HLM	NLIM-THR	UNSORTED	77.9	rep1
230301_CLS_7_1	G10	10	HO::HLM	NLIM-THR	UNSORTED	74.2	rep2
230301_CLS_7_1	G11	10	HO::HLM	NLIM-THR	UNSORTED	76.2	rep3
230301_CLS_7_1	G12	10	HO::HLM	NLIM-THR	UNSORTED	79.9	rep4
230301_CLS_7_1	H1	10	HO::HLM	NREP-THR	LOW	86.6	rep1
230301_CLS_7_1	H2	10	HO::HLM	NREP-THR	LOW	87.2	rep2
230301_CLS_7_1	H3	10	HO::HLM	NREP-THR	LOW	89.3	rep3
230301_CLS_7_1	H4	10	HO::HLM	NREP-THR	LOW	90.4	rep4
230301_CLS_7_1	H5	10	HO::HLM	NREP-THR	HIGH	61.3	rep1
230301_CLS_7_1	H6	10	HO::HLM	NREP-THR	HIGH	62.8	rep2
230301_CLS_7_1	H7	10	HO::HLM	NREP-THR	HIGH	61.9	rep3
230301_CLS_7_1	H8	10	HO::HLM	NREP-THR	HIGH	60.7	rep4
230301_CLS_7_1	H9	10	HO::HLM	NREP-THR	UNSORTED	71.9	rep1
230301_CLS_7_1	H10	10	HO::HLM	NREP-THR	UNSORTED	72.6	rep2
230301_CLS_7_1	H11	10	HO::HLM	NREP-THR	UNSORTED	71	rep3
230301_CLS_7_1	H12	10	HO::HLM	NREP-THR	UNSORTED	76.4	rep4
230310_CLS_7_2	A1	20	HO::HLM	NLIM-PRO	LOW	91.8	rep1
230310_CLS_7_2	A2	20	HO::HLM	NLIM-PRO	LOW	93.3	rep2
230310_CLS_7_2	A3	20	HO::HLM	NLIM-PRO	LOW	92.6	rep3
230310_CLS_7_2	A4	20	HO::HLM	NLIM-PRO	LOW	89.9	rep4
230310_CLS_7_2	A5	20	HO::HLM	NLIM-PRO	HIGH	62.2	rep1
230310_CLS_7_2	A6	20	HO::HLM	NLIM-PRO	HIGH	62.2	rep2
230310_CLS_7_2	A7	20	HO::HLM	NLIM-PRO	HIGH	61.7	rep3
230310_CLS_7_2	A8	20	HO::HLM	NLIM-PRO	HIGH	62.8	rep4
230310_CLS_7_2	A9	20	HO::HLM	NLIM-PRO	UNSORTED	78.4	rep1
230310_CLS_7_2	A10	20	HO::HLM	NLIM-PRO	UNSORTED	79.2	rep2
230310_CLS_7_2	A11	20	HO::HLM	NLIM-PRO	UNSORTED	78.9	rep3
230310_CLS_7_2	A12	20	HO::HLM	NLIM-PRO	UNSORTED	82.2	rep4
230310_CLS_7_2	B1	20	HO::HLM	NREP-PRO	LOW	90.6	rep1
230310_CLS_7_2	B2	20	HO::HLM	NREP-PRO	LOW	90.1	rep2
230310_CLS_7_2	B3	20	HO::HLM	NREP-PRO	LOW	89.5	rep3
230310_CLS_7_2	B4	20	HO::HLM	NREP-PRO	LOW	89.9	rep4
230310_CLS_7_2	B5	20	HO::HLM	NREP-PRO	HIGH	56.3	rep1
230310_CLS_7_2	B6	20	HO::HLM	NREP-PRO	HIGH	58	rep2
230310_CLS_7_2	B7	20	HO::HLM	NREP-PRO	HIGH	56.6	rep3
230310_CLS_7_2	B8	20	HO::HLM	NREP-PRO	HIGH	55.3	rep4
230310_CLS_7_2	B9	20	HO::HLM	NREP-PRO	UNSORTED	76.3	rep1
230310_CLS_7_2	B10	20	HO::HLM	NREP-PRO	UNSORTED	74.6	rep2
230310_CLS_7_2	B11	20	HO::HLM	NREP-PRO	UNSORTED	78.7	rep3
230310_CLS_7_2	B12	20	HO::HLM	NREP-PRO	UNSORTED	80.3	rep4
230310_CLS_7_2	C1	20	HO::HLM	NLIM-UREA	LOW		rep1
230310_CLS_7_2	C2	20	HO::HLM	NLIM-UREA	LOW	83.6	rep2
230310_CLS_7_2	C3	20	HO::HLM	NLIM-UREA	LOW	82.1	rep3
230310_CLS_7_2	C4	20	HO::HLM	NLIM-UREA	LOW	84.5	rep4
230310_CLS_7_2	C5	20	HO::HLM	NLIM-UREA	HIGH	57.4	rep1
230310_CLS_7_2	C6	20	HO::HLM	NLIM-UREA	HIGH	56.5	rep2
230310_CLS_7_2	C7	20	HO::HLM	NLIM-UREA	HIGH	54.5	rep3
230310_CLS_7_2	C8	20	HO::HLM	NLIM-UREA	HIGH	54	rep4
230310_CLS_7_2	C9	20	HO::HLM	NLIM-UREA	UNSORTED	74.4	rep1
230310_CLS_7_2	C10	20	HO::HLM	NLIM-UREA	UNSORTED	73.1	rep2
230310_CLS_7_2	C11	20	HO::HLM	NLIM-UREA	UNSORTED	74.7	rep3
230310_CLS_7_2	C12	20	HO::HLM	NLIM-UREA	UNSORTED	76.2	rep4
230310_CLS_7_2	D1	20	HO::HLM	NREP-UREA	LOW	78.1	rep1
230310_CLS_7_2	D2	20	HO::HLM	NREP-UREA	LOW	78.9	rep2
230310_CLS_7_2	D3	20	HO::HLM	NREP-UREA	LOW	77.4	rep3
230310_CLS_7_2	D4	20	HO::HLM	NREP-UREA	LOW	74.4	rep4
230310_CLS_7_2	D5	20	HO::HLM	NREP-UREA	HIGH	45.8	rep1
230310_CLS_7_2	D6	20	HO::HLM	NREP-UREA	HIGH	48.8	rep2
230310_CLS_7_2	D7	20	HO::HLM	NREP-UREA	HIGH	45.2	rep3
230310_CLS_7_2	D8	20	HO::HLM	NREP-UREA	HIGH	46.8	rep4
230310_CLS_7_2	D9	20	HO::HLM	NREP-UREA	UNSORTED	67.3	rep1
230310_CLS_7_2	D10	20	HO::HLM	NREP-UREA	UNSORTED	65.7	rep2
230310_CLS_7_2	D11	20	HO::HLM	NREP-UREA	UNSORTED	64.6	rep3
230310_CLS_7_2	D12	20	HO::HLM	NREP-UREA	UNSORTED	67.7	rep4
230310_CLS_7_2	E1	20	HO::HLM	NLIM-PHE	LOW	86	rep1
230310_CLS_7_2	E2	20	HO::HLM	NLIM-PHE	LOW	86.2	rep2
230310_CLS_7_2	E3	20	HO::HLM	NLIM-PHE	LOW	85.5	rep3
230310_CLS_7_2	E4	20	HO::HLM	NLIM-PHE	LOW	84.7	rep4
230310_CLS_7_2	E5	20	HO::HLM	NLIM-PHE	HIGH	50.1	rep1
230310_CLS_7_2	E6	20	HO::HLM	NLIM-PHE	HIGH	52.5	rep2
230310_CLS_7_2	E7	20	HO::HLM	NLIM-PHE	HIGH	49.4	rep3
230310_CLS_7_2	E8	20	HO::HLM	NLIM-PHE	HIGH	48.8	rep4
230310_CLS_7_2	E9	20	HO::HLM	NLIM-PHE	UNSORTED	67.7	rep1
230310_CLS_7_2	E10	20	HO::HLM	NLIM-PHE	UNSORTED	68.8	rep2
230310_CLS_7_2	E11	20	HO::HLM	NLIM-PHE	UNSORTED	65.4	rep3
230310_CLS_7_2	E12	20	HO::HLM	NLIM-PHE	UNSORTED	70.4	rep4
230310_CLS_7_2	F1	20	HO::HLM	NLIM-VAL	LOW	83.1	rep1
230310_CLS_7_2	F2	20	HO::HLM	NLIM-VAL	LOW	80.9	rep2
230310_CLS_7_2	F3	20	HO::HLM	NLIM-VAL	LOW	78.7	rep3
230310_CLS_7_2	F4	20	HO::HLM	NLIM-VAL	LOW	81.9	rep4
230310_CLS_7_2	F5	20	HO::HLM	NLIM-VAL	HIGH	47.2	rep1
230310_CLS_7_2	F6	20	HO::HLM	NLIM-VAL	HIGH	50.5	rep2
230310_CLS_7_2	F7	20	HO::HLM	NLIM-VAL	HIGH	47.1	rep3
230310_CLS_7_2	F8	20	HO::HLM	NLIM-VAL	HIGH	47.2	rep4
230310_CLS_7_2	F9	20	HO::HLM	NLIM-VAL	UNSORTED	67.5	rep1
230310_CLS_7_2	F10	20	HO::HLM	NLIM-VAL	UNSORTED	69	rep2
230310_CLS_7_2	F11	20	HO::HLM	NLIM-VAL	UNSORTED	67.2	rep3
230310_CLS_7_2	F12	20	HO::HLM	NLIM-VAL	UNSORTED	70.4	rep4
230310_CLS_7_2	G1	20	HO::HLM	NLIM-THR	LOW	79.4	rep1
230310_CLS_7_2	G2	20	HO::HLM	NLIM-THR	LOW	76.2	rep2
230310_CLS_7_2	G3	20	HO::HLM	NLIM-THR	LOW	75.5	rep3
230310_CLS_7_2	G4	20	HO::HLM	NLIM-THR	LOW	72.6	rep4
230310_CLS_7_2	G5	20	HO::HLM	NLIM-THR	HIGH	45.2	rep1
230310_CLS_7_2	G6	20	HO::HLM	NLIM-THR	HIGH	45.3	rep2
230310_CLS_7_2	G7	20	HO::HLM	NLIM-THR	HIGH	43.2	rep3
230310_CLS_7_2	G8	20	HO::HLM	NLIM-THR	HIGH	42.3	rep4
230310_CLS_7_2	G9	20	HO::HLM	NLIM-THR	UNSORTED	53.7	rep1
230310_CLS_7_2	G10	20	HO::HLM	NLIM-THR	UNSORTED	54.9	rep2
230310_CLS_7_2	G11	20	HO::HLM	NLIM-THR	UNSORTED	54.2	rep3
230310_CLS_7_2	G12	20	HO::HLM	NLIM-THR	UNSORTED	56.1	rep4
230310_CLS_7_2	H1	20	HO::HLM	NREP-THR	LOW	81.3	rep1
230310_CLS_7_2	H2	20	HO::HLM	NREP-THR	LOW	82.8	rep2
230310_CLS_7_2	H3	20	HO::HLM	NREP-THR	LOW	78.4	rep3
230310_CLS_7_2	H4	20	HO::HLM	NREP-THR	LOW	73.9	rep4
230310_CLS_7_2	H5	20	HO::HLM	NREP-THR	HIGH	38.4	rep1
230310_CLS_7_2	H6	20	HO::HLM	NREP-THR	HIGH	39.4	rep2
230310_CLS_7_2	H7	20	HO::HLM	NREP-THR	HIGH	41.9	rep3
230310_CLS_7_2	H8	20	HO::HLM	NREP-THR	HIGH	38	rep4
230310_CLS_7_2	H9	20	HO::HLM	NREP-THR	UNSORTED	43.3	rep1
230310_CLS_7_2	H10	20	HO::HLM	NREP-THR	UNSORTED	40.3	rep2
230310_CLS_7_2	H11	20	HO::HLM	NREP-THR	UNSORTED	45.9	rep3
230310_CLS_7_2	H12	20	HO::HLM	NREP-THR	UNSORTED	53.6	rep4
230322_CLS_7_3	A1	30	HO::HLM	NLIM-PRO	LOW	83.3	rep1
230322_CLS_7_3	A2	30	HO::HLM	NLIM-PRO	LOW	85.5	rep2
230322_CLS_7_3	A3	30	HO::HLM	NLIM-PRO	LOW	84.5	rep3
230322_CLS_7_3	A4	30	HO::HLM	NLIM-PRO	LOW	83.9	rep4
230322_CLS_7_3	A5	30	HO::HLM	NLIM-PRO	HIGH	60.7	rep1
230322_CLS_7_3	A6	30	HO::HLM	NLIM-PRO	HIGH	57.1	rep2
230322_CLS_7_3	A7	30	HO::HLM	NLIM-PRO	HIGH	57.8	rep3
230322_CLS_7_3	A8	30	HO::HLM	NLIM-PRO	HIGH	61.3	rep4
230322_CLS_7_3	A9	30	HO::HLM	NLIM-PRO	UNSORTED	73	rep1
230322_CLS_7_3	A10	30	HO::HLM	NLIM-PRO	UNSORTED	73.3	rep2
230322_CLS_7_3	A11	30	HO::HLM	NLIM-PRO	UNSORTED	74.3	rep3
230322_CLS_7_3	A12	30	HO::HLM	NLIM-PRO	UNSORTED	72.7	rep4
230322_CLS_7_3	B1	30	HO::HLM	NREP-PRO	LOW	86.8	rep1
230322_CLS_7_3	B2	30	HO::HLM	NREP-PRO	LOW	86	rep2
230322_CLS_7_3	B3	30	HO::HLM	NREP-PRO	LOW	85.9	rep3
230322_CLS_7_3	B4	30	HO::HLM	NREP-PRO	LOW	86.6	rep4
230322_CLS_7_3	B5	30	HO::HLM	NREP-PRO	HIGH	51.5	rep1
230322_CLS_7_3	B6	30	HO::HLM	NREP-PRO	HIGH	50.7	rep2
230322_CLS_7_3	B7	30	HO::HLM	NREP-PRO	HIGH	51.3	rep3
230322_CLS_7_3	B8	30	HO::HLM	NREP-PRO	HIGH	48.6	rep4
230322_CLS_7_3	B9	30	HO::HLM	NREP-PRO	UNSORTED	69.6	rep1
230322_CLS_7_3	B10	30	HO::HLM	NREP-PRO	UNSORTED	66.1	rep2
230322_CLS_7_3	B11	30	HO::HLM	NREP-PRO	UNSORTED	72.3	rep3
230322_CLS_7_3	B12	30	HO::HLM	NREP-PRO	UNSORTED	70.4	rep4
230322_CLS_7_3	C1	30	HO::HLM	NLIM-UREA	LOW	78.8	rep1
230322_CLS_7_3	C2	30	HO::HLM	NLIM-UREA	LOW	77.1	rep2
230322_CLS_7_3	C3	30	HO::HLM	NLIM-UREA	LOW	79.6	rep3
230322_CLS_7_3	C4	30	HO::HLM	NLIM-UREA	LOW	79.5	rep4
230322_CLS_7_3	C5	30	HO::HLM	NLIM-UREA	HIGH	54.2	rep1
230322_CLS_7_3	C6	30	HO::HLM	NLIM-UREA	HIGH	50.7	rep2
230322_CLS_7_3	C7	30	HO::HLM	NLIM-UREA	HIGH	47.8	rep3
230322_CLS_7_3	C8	30	HO::HLM	NLIM-UREA	HIGH	60.9	rep4
230322_CLS_7_3	C9	30	HO::HLM	NLIM-UREA	UNSORTED	65.7	rep1
230322_CLS_7_3	C10	30	HO::HLM	NLIM-UREA	UNSORTED	72.4	rep2
230322_CLS_7_3	C11	30	HO::HLM	NLIM-UREA	UNSORTED	68.7	rep3
230322_CLS_7_3	C12	30	HO::HLM	NLIM-UREA	UNSORTED	69.8	rep4
230322_CLS_7_3	D1	30	HO::HLM	NREP-UREA	LOW	70.8	rep1
230322_CLS_7_3	D2	30	HO::HLM	NREP-UREA	LOW	71	rep2
230322_CLS_7_3	D3	30	HO::HLM	NREP-UREA	LOW	71.5	rep3
230322_CLS_7_3	D4	30	HO::HLM	NREP-UREA	LOW	70.5	rep4
230322_CLS_7_3	D5	30	HO::HLM	NREP-UREA	HIGH	36.8	rep1
230322_CLS_7_3	D6	30	HO::HLM	NREP-UREA	HIGH	34.9	rep2
230322_CLS_7_3	D7	30	HO::HLM	NREP-UREA	HIGH	30.6	rep3
230322_CLS_7_3	D8	30	HO::HLM	NREP-UREA	HIGH	32.4	rep4
230322_CLS_7_3	D9	30	HO::HLM	NREP-UREA	UNSORTED	58.4	rep1
230322_CLS_7_3	D10	30	HO::HLM	NREP-UREA	UNSORTED	59.3	rep2
230322_CLS_7_3	D11	30	HO::HLM	NREP-UREA	UNSORTED	60.2	rep3
230322_CLS_7_3	D12	30	HO::HLM	NREP-UREA	UNSORTED	63.1	rep4
230322_CLS_7_3	E1	30	HO::HLM	NLIM-PHE	LOW	76.5	rep1
230322_CLS_7_3	E2	30	HO::HLM	NLIM-PHE	LOW	75.9	rep2
230322_CLS_7_3	E3	30	HO::HLM	NLIM-PHE	LOW	75.8	rep3
230322_CLS_7_3	E4	30	HO::HLM	NLIM-PHE	LOW	75.9	rep4
230322_CLS_7_3	E5	30	HO::HLM	NLIM-PHE	HIGH	38.7	rep1
230322_CLS_7_3	E6	30	HO::HLM	NLIM-PHE	HIGH	35.3	rep2
230322_CLS_7_3	E7	30	HO::HLM	NLIM-PHE	HIGH	34.8	rep3
230322_CLS_7_3	E8	30	HO::HLM	NLIM-PHE	HIGH	34.7	rep4
230322_CLS_7_3	E9	30	HO::HLM	NLIM-PHE	UNSORTED	52	rep1
230322_CLS_7_3	E10	30	HO::HLM	NLIM-PHE	UNSORTED	55.3	rep2
230322_CLS_7_3	E11	30	HO::HLM	NLIM-PHE	UNSORTED	57.3	rep3
230322_CLS_7_3	E12	30	HO::HLM	NLIM-PHE	UNSORTED	61.3	rep4
230322_CLS_7_3	F1	30	HO::HLM	NLIM-VAL	LOW	73.1	rep1
230322_CLS_7_3	F2	30	HO::HLM	NLIM-VAL	LOW	71.5	rep2
230322_CLS_7_3	F3	30	HO::HLM	NLIM-VAL	LOW	69.7	rep3
230322_CLS_7_3	F4	30	HO::HLM	NLIM-VAL	LOW	71.3	rep4
230322_CLS_7_3	F5	30	HO::HLM	NLIM-VAL	HIGH	34.3	rep1
230322_CLS_7_3	F6	30	HO::HLM	NLIM-VAL	HIGH	32.6	rep2
230322_CLS_7_3	F7	30	HO::HLM	NLIM-VAL	HIGH	32	rep3
230322_CLS_7_3	F8	30	HO::HLM	NLIM-VAL	HIGH	31.5	rep4
230322_CLS_7_3	F9	30	HO::HLM	NLIM-VAL	UNSORTED	53.4	rep1
230322_CLS_7_3	F10	30	HO::HLM	NLIM-VAL	UNSORTED	53	rep2
230322_CLS_7_3	F11	30	HO::HLM	NLIM-VAL	UNSORTED	55	rep3
230322_CLS_7_3	F12	30	HO::HLM	NLIM-VAL	UNSORTED	61.7	rep4
230322_CLS_7_3	G1	30	HO::HLM	NLIM-THR	LOW	61.2	rep1
230322_CLS_7_3	G2	30	HO::HLM	NLIM-THR	LOW	66.8	rep2
230322_CLS_7_3	G3	30	HO::HLM	NLIM-THR	LOW	58.6	rep3
230322_CLS_7_3	G4	30	HO::HLM	NLIM-THR	LOW	59.5	rep4
230322_CLS_7_3	G5	30	HO::HLM	NLIM-THR	HIGH	36.5	rep1
230322_CLS_7_3	G6	30	HO::HLM	NLIM-THR	HIGH	35.4	rep2
230322_CLS_7_3	G7	30	HO::HLM	NLIM-THR	HIGH	38.4	rep3
230322_CLS_7_3	G8	30	HO::HLM	NLIM-THR	HIGH	34.2	rep4
230322_CLS_7_3	G9	30	HO::HLM	NLIM-THR	UNSORTED	45.3	rep1
230322_CLS_7_3	G10	30	HO::HLM	NLIM-THR	UNSORTED	46.6	rep2
230322_CLS_7_3	G11	30	HO::HLM	NLIM-THR	UNSORTED	51.3	rep3
230322_CLS_7_3	G12	30	HO::HLM	NLIM-THR	UNSORTED	55.3	rep4
230322_CLS_7_3	H1	30	HO::HLM	NREP-THR	LOW	72.4	rep1
230322_CLS_7_3	H2	30	HO::HLM	NREP-THR	LOW	75.3	rep2
230322_CLS_7_3	H3	30	HO::HLM	NREP-THR	LOW	76.8	rep3
230322_CLS_7_3	H4	30	HO::HLM	NREP-THR	LOW	72.1	rep4
230322_CLS_7_3	H5	30	HO::HLM	NREP-THR	HIGH	47.2	rep1
230322_CLS_7_3	H6	30	HO::HLM	NREP-THR	HIGH	46.3	rep2
230322_CLS_7_3	H7	30	HO::HLM	NREP-THR	HIGH	42.5	rep3
230322_CLS_7_3	H8	30	HO::HLM	NREP-THR	HIGH	39.5	rep4
230322_CLS_7_3	H9	30	HO::HLM	NREP-THR	UNSORTED	51.1	rep1
230322_CLS_7_3	H10	30	HO::HLM	NREP-THR	UNSORTED	42.7	rep2
230322_CLS_7_3	H11	30	HO::HLM	NREP-THR	UNSORTED	48.4	rep3
230322_CLS_7_3	H12	30	HO::HLM	NREP-THR	UNSORTED	50.5	rep4
