# Supplementary material for: Phenotypic heterogeneity follows a growth-viability tradeoff in response to amino acid identity
Source: Nat Commun. 2024 Aug 2;15:6515. doi: 10.1038/s41467-024-50602-8 (PMC11297284; doi:10.1038/s41467-024-50602-8)
Supplement: Supplementary file 6 — Source Data [file 41467_2024_50602_MOESM6_ESM.zip › source_data/fig4b/20230112_HO_HLUM_NLIM_aa.xlsx]

## Sheet: Result sheet
Method name: Kiyan GFP RFP OD 0-72h (Modified)
Application: SparkControl				V3.1 SP1
Device: Spark				Serial number: 2007005871
Firmware:				ABS:V4.3.2|ABS_MEX:V5.1.1|MTP:V14.2.11|FLUOR:V5.1.4|FLUOR_BOTTOM:V5.0.2|PODI:V1.11.2
Date:				2023-01-12
Time:				13:40
System				BG-KBR20
User				BG-KBR20\rlalab1
Plate				[COS96ft] - Costar 96 Flat Transparent Cat. No.: 3361/3590/9018/3591/9017/3641/3628/3370/2507/2509/2503/9017/9018/3641/3598/3599/3585/3595/3300/3474
Lid lifter				No lid
Humidity Cassette				No humidity cassette
Smooth mode				Not selected
List of actions in this measurement script:
Plate
	Temperature
	Kinetic
		Absorbance				OD600
		Shaking
Name				COS96ft
Plate layout
Plate area				A2-A11;B1-F12;G1-G11
Start Time				2023-01-11 17:59:12
Temperature control				On
Target temperature [°C]				30
Wait minimum [°C]				29
Wait maximum [°C]				31
End Time				2023-01-11 18:10:16
Mode	Kinetic
Kinetic cycles				40
Interval time [hhmmss]				00:30:00
Mode	Absorbance
Name	OD600
Measurement wavelength [nm]				600
Number of flashes				10
Settle time [ms]				50
Part of Plate				A2-A11;B1-F12;G1-G11
Shaking (Double Orbital) Duration				Continuous
Shaking (Double Orbital) Position				Incubation
Shaking (Double Orbital) Amplitude [mm]				1
Shaking (Double Orbital) Frequency [rpm]				270
Start Time				2023-01-11 18:10:16
OD600
Cycle Nr.	Time [s]	Temp. [°C]	A1	A2	A3	A4	A5	A6	A7	A8	A9	A10	A11	A12	B1	B2	B3	B4	B5	B6	B7	B8	B9	B10	B11	B12	C1	C2	C3	C4	C5	C6	C7	C8	C9	C10	C11	C12	D1	D2	D3	D4	D5	D6	D7	D8	D9	D10	D11
1	0	29		0.1926	0.1933	0.1951	0.1849	0.1988	0.1945	0.1832	0.1994	0.1964	0.1803		0.184	0.1833	0.1884	0.1848	0.1766	0.1783	0.1739	0.1746	0.184	0.1905	0.1861	0.2082	0.1849	0.1806	0.1806	0.1817	0.1756	0.1776	0.1713	0.1727	0.1805	0.1808	0.1742	0.1783	0.1806	0.1711	0.1742	0.1825	0.1751	0.1694	0.1715	0.1702	0.1792	0.1782	0.1735
2	1799.91	30		0.1981	0.1991	0.2018	0.1918	0.1975	0.2014	0.1896	0.2056	0.2043	0.18		0.1894	0.1874	0.1941	0.1907	0.1819	0.1833	0.1823	0.1812	0.1909	0.1967	0.1925	0.217	0.1918	0.1865	0.1866	0.1883	0.1818	0.1822	0.1786	0.1784	0.1905	0.1903	0.1837	0.1871	0.1864	0.1813	0.1824	0.1892	0.1822	0.1775	0.1803	0.1796	0.1875	0.1845	0.1814
3	3599.87	30		0.2014	0.2029	0.2061	0.1955	0.2014	0.2054	0.1949	0.2104	0.2086	0.1796		0.1931	0.1904	0.197	0.1951	0.1864	0.1868	0.1867	0.1858	0.1951	0.2012	0.1988	0.2184	0.1999	0.1903	0.1906	0.1925	0.1856	0.1862	0.1835	0.1826	0.1959	0.1961	0.1885	0.1934	0.1891	0.1851	0.1865	0.1931	0.1858	0.1827	0.1846	0.1831	0.1887	0.1885	0.187
4	5399.84	30		0.2034	0.2056	0.2101	0.1985	0.2041	0.2092	0.1969	0.2127	0.2121	0.1794		0.1952	0.1926	0.1998	0.1978	0.1897	0.1895	0.1901	0.1882	0.1972	0.2039	0.202	0.2248	0.2036	0.1925	0.1941	0.1948	0.1874	0.1887	0.1868	0.1858	0.1989	0.1992	0.1914	0.1967	0.1922	0.1888	0.1895	0.1971	0.19	0.186	0.1874	0.187	0.1898	0.191	0.19
5	7199.81	30		0.2063	0.2081	0.2125	0.2002	0.2053	0.2151	0.2001	0.2157	0.2149	0.1794		0.1975	0.1945	0.2017	0.2	0.1912	0.1916	0.1933	0.1914	0.2005	0.2061	0.2037	0.2271	0.2071	0.1944	0.1964	0.1958	0.1885	0.1891	0.1893	0.1885	0.2019	0.2027	0.1946	0.1998	0.1941	0.1907	0.1923	0.2003	0.1924	0.1895	0.1898	0.1887	0.19	0.1935	0.1915
6	8999.8	30		0.2075	0.2098	0.2159	0.2025	0.2072	0.2166	0.2014	0.2172	0.2165	0.1793		0.1986	0.1958	0.2033	0.2016	0.1932	0.1933	0.1954	0.1938	0.2027	0.2081	0.2069	0.2273	0.2106	0.1965	0.1992	0.1976	0.1902	0.1907	0.1919	0.1906	0.2046	0.2049	0.1975	0.2028	0.1951	0.1923	0.1939	0.2023	0.195	0.1927	0.1923	0.1913	0.1912	0.1952	0.1931
7	10799.8	30		0.2103	0.2113	0.2175	0.204	0.2089	0.218	0.2032	0.2191	0.219	0.1793		0.1997	0.1965	0.2043	0.2033	0.1944	0.1946	0.1973	0.1954	0.2045	0.2094	0.2089	0.2306	0.2125	0.1964	0.2003	0.1986	0.1921	0.193	0.1946	0.1938	0.2068	0.2071	0.1994	0.2045	0.1956	0.1934	0.1954	0.2042	0.1974	0.1952	0.1941	0.1922	0.1927	0.1964	0.195
8	12599.8	30		0.2118	0.2125	0.2194	0.2055	0.21	0.219	0.2052	0.2209	0.22	0.179		0.2009	0.1976	0.2056	0.2047	0.1963	0.1955	0.1988	0.1972	0.2061	0.2111	0.2102	0.2262	0.2084	0.2005	0.2022	0.2004	0.1923	0.1933	0.1959	0.1945	0.2083	0.2086	0.2019	0.2067	0.1969	0.1941	0.197	0.2065	0.1997	0.1976	0.1959	0.1939	0.1924	0.1996	0.197
9	14399.8	30		0.2126	0.2137	0.2206	0.2065	0.2107	0.2186	0.2053	0.2214	0.2215	0.1786		0.2027	0.1994	0.2076	0.2074	0.198	0.1956	0.1998	0.1978	0.2072	0.2132	0.212	0.2315	0.21	0.202	0.2036	0.2011	0.1943	0.1942	0.1968	0.1957	0.2099	0.2095	0.2038	0.2092	0.1982	0.1959	0.1978	0.2084	0.2017	0.2	0.199	0.1957	0.194	0.2004	0.1994
10	16199.7	30		0.2136	0.215	0.2226	0.2077	0.2122	0.2205	0.2081	0.2236	0.223	0.1788		0.2035	0.2003	0.2085	0.208	0.1995	0.1985	0.2019	0.1994	0.2089	0.2145	0.2136	0.2343	0.211	0.2024	0.2048	0.2019	0.1942	0.1945	0.1986	0.1976	0.2118	0.2117	0.2045	0.2097	0.1991	0.1962	0.1981	0.2098	0.2025	0.2015	0.2009	0.1978	0.1922	0.2018	0.1998
11	17999.7	30		0.215	0.2166	0.224	0.2092	0.214	0.2218	0.2089	0.2247	0.2252	0.1784		0.2046	0.2008	0.2093	0.2091	0.2003	0.1992	0.2031	0.2006	0.2103	0.2158	0.2155	0.2369	0.2187	0.2023	0.2062	0.2035	0.1951	0.197	0.2008	0.1987	0.2133	0.2132	0.2063	0.2129	0.1993	0.1969	0.1992	0.2111	0.2039	0.203	0.2027	0.1991	0.1912	0.203	0.2009
12	19799.6	30		0.2162	0.2175	0.2252	0.2105	0.2148	0.2228	0.2104	0.2256	0.2265	0.1783		0.2057	0.2023	0.2106	0.2101	0.2015	0.2	0.2039	0.2015	0.2112	0.2171	0.2169	0.2382	0.2132	0.2045	0.2065	0.2045	0.1971	0.1978	0.2035	0.201	0.2145	0.2142	0.2075	0.2136	0.1996	0.1975	0.1999	0.212	0.2039	0.2043	0.2032	0.2003	0.1951	0.2041	0.2024
13	21599.6	30		0.2164	0.218	0.2263	0.212	0.2165	0.224	0.2117	0.2269	0.2273	0.1783		0.2071	0.2031	0.2119	0.2108	0.2024	0.2007	0.2048	0.2024	0.2127	0.2183	0.2184	0.2379	0.2165	0.2055	0.208	0.205	0.1976	0.1979	0.2029	0.2014	0.2155	0.2159	0.2091	0.2143	0.2002	0.198	0.2014	0.2133	0.2052	0.2062	0.2047	0.2022	0.1933	0.2044	0.2045
14	23399.6	30		0.2185	0.2192	0.2268	0.2135	0.2187	0.2261	0.2135	0.2288	0.229	0.1787		0.209	0.2052	0.2136	0.2124	0.2038	0.2005	0.2058	0.2033	0.2134	0.2196	0.2193	0.2425	0.2236	0.2039	0.2092	0.2062	0.1987	0.2	0.2054	0.2028	0.2167	0.2169	0.2109	0.2172	0.2011	0.1988	0.2021	0.2146	0.2057	0.2068	0.2066	0.2026	0.1949	0.2064	0.2045
15	25199.6	30		0.2188	0.2197	0.2281	0.2153	0.2202	0.2275	0.2145	0.2295	0.23	0.178		0.2107	0.2057	0.215	0.2127	0.2045	0.2012	0.2067	0.2037	0.2143	0.2209	0.2217	0.2443	0.2183	0.2059	0.2096	0.2076	0.1995	0.2004	0.2061	0.204	0.2178	0.2186	0.2113	0.2171	0.2009	0.1988	0.2023	0.2152	0.2068	0.208	0.2069	0.2036	0.1946	0.2063	0.207
16	26999.6	30		0.22	0.2214	0.2291	0.2175	0.2223	0.23	0.2154	0.2308	0.231	0.1783		0.2108	0.2063	0.216	0.2141	0.2052	0.2032	0.2087	0.2061	0.2164	0.2229	0.223	0.2405	0.2252	0.2066	0.2106	0.2082	0.2003	0.2017	0.2075	0.2044	0.2185	0.2197	0.2124	0.2185	0.2016	0.1998	0.2027	0.2161	0.2072	0.2089	0.2093	0.2049	0.1966	0.2092	0.2086
17	28799.5	30		0.2205	0.2219	0.2302	0.2193	0.2249	0.2313	0.2156	0.2313	0.2319	0.1781		0.2133	0.2077	0.2181	0.2153	0.2068	0.2027	0.2092	0.2072	0.2176	0.2246	0.2259	0.2438	0.2189	0.2081	0.2114	0.2092	0.2002	0.2002	0.2067	0.2044	0.2187	0.2218	0.214	0.2209	0.2016	0.1996	0.2028	0.2168	0.208	0.2098	0.2095	0.2062	0.1959	0.2082	0.2104
18	30599.5	30		0.2215	0.2229	0.2314	0.2227	0.2279	0.2352	0.2184	0.2333	0.2336	0.1781		0.2158	0.2097	0.2212	0.2156	0.2071	0.204	0.2102	0.2075	0.2179	0.2251	0.2262	0.2562	0.2268	0.2076	0.2119	0.21	0.2031	0.2043	0.2106	0.2072	0.2211	0.2241	0.217	0.223	0.2021	0.2003	0.2038	0.2172	0.2085	0.2107	0.211	0.2076	0.1949	0.2084	0.2107
19	32399.5	30		0.2225	0.224	0.232	0.2245	0.2312	0.2388	0.2188	0.2345	0.2354	0.1781		0.2188	0.211	0.2229	0.2159	0.2079	0.2027	0.2106	0.2087	0.2181	0.2265	0.2267	0.2548	0.2267	0.2097	0.2135	0.211	0.2036	0.2049	0.2116	0.2075	0.2222	0.2261	0.2189	0.2243	0.2026	0.2009	0.2043	0.2176	0.2083	0.2109	0.2106	0.2071	0.1939	0.2097	0.2107
20	34199.4	30		0.2229	0.2239	0.2332	0.2278	0.236	0.2429	0.2204	0.2358	0.2363	0.1781		0.2201	0.2129	0.2257	0.2171	0.2094	0.2061	0.2131	0.2106	0.2197	0.2295	0.2305	0.2577	0.2272	0.2089	0.2136	0.2113	0.2043	0.2058	0.2125	0.209	0.2224	0.2278	0.2216	0.2268	0.2021	0.2003	0.204	0.2182	0.2098	0.2121	0.2132	0.2087	0.1937	0.2102	0.2132
21	35999.4	30		0.2224	0.2247	0.2341	0.2338	0.2399	0.2443	0.2192	0.2358	0.2368	0.1783		0.2211	0.2128	0.2263	0.2177	0.2103	0.2065	0.2146	0.2127	0.2223	0.2309	0.234	0.2637	0.2278	0.2102	0.2142	0.2137	0.2061	0.2069	0.2143	0.2106	0.2253	0.2329	0.2253	0.2301	0.203	0.2013	0.2047	0.2192	0.2096	0.2129	0.2141	0.21	0.1939	0.2103	0.2132
22	37799.4	30		0.2244	0.2248	0.2336	0.2343	0.2427	0.2512	0.2227	0.24	0.24	0.1786		0.2289	0.2193	0.2354	0.2197	0.2122	0.2067	0.2148	0.2123	0.2224	0.2329	0.2358	0.2688	0.2314	0.2096	0.2152	0.2133	0.2068	0.2071	0.2147	0.2107	0.225	0.2355	0.2287	0.2348	0.2034	0.2019	0.2052	0.2201	0.2098	0.2133	0.2142	0.211	0.1938	0.2115	0.2141
23	39599.3	30		0.2238	0.2267	0.2356	0.2409	0.249	0.2567	0.2232	0.2401	0.2404	0.178		0.2281	0.2172	0.2353	0.221	0.2129	0.2079	0.2181	0.215	0.2242	0.2357	0.2385	0.2772	0.222	0.2106	0.2152	0.2141	0.2068	0.2079	0.2157	0.2122	0.2258	0.2375	0.2327	0.2374	0.2034	0.2021	0.2059	0.2206	0.2109	0.2136	0.2168	0.2115	0.1922	0.2121	0.2145
24	41399.3	30		0.2249	0.227	0.2367	0.2447	0.2558	0.2643	0.2249	0.2423	0.2426	0.1779		0.2372	0.2239	0.242	0.2213	0.2139	0.2081	0.2168	0.2148	0.2241	0.2376	0.2429	0.2894	0.2332	0.2113	0.2148	0.2155	0.2094	0.2113	0.22	0.2161	0.2283	0.2461	0.2387	0.2415	0.2031	0.2024	0.206	0.2213	0.2111	0.2145	0.2165	0.2124	0.1923	0.2121	0.2158
25	43199.3	30		0.2265	0.227	0.2357	0.2477	0.2603	0.2705	0.2283	0.245	0.2451	0.1779		0.2397	0.2225	0.2442	0.2224	0.2153	0.2115	0.2216	0.2185	0.2276	0.2425	0.2511	0.2971	0.2324	0.2111	0.2166	0.2176	0.2098	0.2102	0.218	0.2153	0.2284	0.2486	0.2414	0.2462	0.2039	0.202	0.2066	0.2218	0.2113	0.2147	0.2176	0.2136	0.1917	0.2136	0.2168
26	44999.3	30		0.227	0.2293	0.2377	0.2548	0.2696	0.2791	0.2311	0.248	0.2475	0.1779		0.246	0.2265	0.252	0.224	0.2169	0.2132	0.2234	0.2211	0.2291	0.245	0.2648	0.3111	0.2225	0.2129	0.2176	0.2191	0.2114	0.2135	0.221	0.2175	0.2309	0.2552	0.248	0.2526	0.2036	0.202	0.2058	0.2221	0.2122	0.2151	0.2195	0.2155	0.1933	0.2132	0.2196
27	46799.3	30		0.2277	0.229	0.238	0.261	0.2762	0.2879	0.2335	0.2512	0.2508	0.1779		0.255	0.2341	0.2644	0.2248	0.2185	0.2166	0.2242	0.2216	0.2296	0.2514	0.2551	0.3249	0.2286	0.2127	0.2183	0.2217	0.2136	0.2148	0.2242	0.2204	0.2332	0.2634	0.2564	0.2598	0.2035	0.202	0.206	0.2215	0.2124	0.215	0.2207	0.2165	0.1985	0.214	0.2182
28	48599.2	30		0.228	0.2294	0.2369	0.2698	0.2878	0.2986	0.237	0.2539	0.2537	0.1777		0.2635	0.2419	0.2725	0.2273	0.2207	0.2169	0.226	0.2239	0.2319	0.2565	0.2712	0.3538	0.2351	0.2124	0.2191	0.2229	0.2144	0.2171	0.2248	0.2221	0.2342	0.2703	0.2617	0.2655	0.204	0.2025	0.2062	0.2223	0.213	0.2154	0.2216	0.2177	0.1944	0.2152	0.2196
29	50399.2	30		0.2279	0.2304	0.2398	0.2782	0.2955	0.3078	0.2372	0.2545	0.2552	0.1778		0.2726	0.2432	0.2785	0.2287	0.2223	0.2191	0.2312	0.2287	0.2351	0.263	0.2853	0.3727	0.236	0.2133	0.2207	0.2236	0.2167	0.2175	0.2268	0.2246	0.2355	0.2785	0.2677	0.2739	0.2046	0.2033	0.2076	0.2236	0.2127	0.2155	0.2222	0.2186	0.1957	0.2161	0.2211
30	52199.1	29.9		0.2289	0.2322	0.2413	0.2905	0.312	0.3224	0.2403	0.2579	0.2586	0.1777		0.2867	0.2523	0.2951	0.2311	0.2259	0.2212	0.231	0.2296	0.2354	0.2716	0.2915	0.3931	0.2364	0.2147	0.2218	0.2273	0.2215	0.2212	0.2311	0.2258	0.2383	0.29	0.2779	0.2838	0.2052	0.2036	0.2074	0.2234	0.2135	0.2162	0.2227	0.2202	0.1959	0.2165	0.2211
31	53999.1	30		0.2299	0.2325	0.2408	0.3041	0.3343	0.3568	0.2481	0.2648	0.2635	0.1779		0.3004	0.263	0.3086	0.2344	0.2299	0.2251	0.2353	0.2321	0.2401	0.2769	0.3147	0.4161	0.2332	0.2156	0.2215	0.2291	0.2208	0.2237	0.2332	0.2298	0.2411	0.2986	0.2911	0.294	0.2057	0.2041	0.2083	0.2241	0.214	0.2172	0.2258	0.2217	0.1954	0.2188	0.2219
32	55799.1	30.1		0.2313	0.2308	0.2394	0.3213	0.3629	0.3791	0.2537	0.2735	0.2712	0.1777		0.3155	0.2736	0.318	0.2375	0.2327	0.2273	0.2379	0.2351	0.2414	0.2853	0.3155	0.4286	0.239	0.2161	0.222	0.2301	0.2231	0.2247	0.2344	0.2307	0.2423	0.3096	0.2996	0.3017	0.2054	0.2045	0.2086	0.2246	0.2145	0.2174	0.2281	0.2246	0.1985	0.2204	0.2234
33	57599	29.9		0.23	0.2335	0.2444	0.3509	0.3701	0.3937	0.2535	0.2689	0.2696	0.178		0.3354	0.2798	0.3284	0.2394	0.2364	0.2316	0.2433	0.2394	0.2457	0.2959	0.3415	0.4278	0.2341	0.2184	0.223	0.2342	0.2252	0.2284	0.2376	0.2338	0.2452	0.3202	0.3155	0.3151	0.2049	0.2045	0.2086	0.2249	0.2151	0.2175	0.2322	0.2304	0.1996	0.2213	0.2277
34	59399	30		0.2305	0.2348	0.2443	0.3631	0.3945	0.418	0.2566	0.2713	0.2731	0.1777		0.3428	0.2919	0.3436	0.241	0.2393	0.2361	0.2481	0.2441	0.2501	0.3057	0.3737	0.407	0.2336	0.2186	0.2243	0.2376	0.2294	0.2347	0.2412	0.2372	0.2496	0.346	0.3323	0.3359	0.2054	0.2048	0.2096	0.2254	0.2161	0.2193	0.2351	0.2365	0.2071	0.2238	0.2324
35	61199	30		0.2313	0.2357	0.2451	0.3895	0.4208	0.4402	0.2638	0.2789	0.2803	0.1778		0.3649	0.2994	0.3784	0.2452	0.2443	0.2378	0.2493	0.2476	0.2531	0.3224	0.3519	0.4243	0.2351	0.2196	0.2255	0.2416	0.2297	0.2307	0.2422	0.2403	0.2518	0.3724	0.3542	0.362	0.2063	0.2054	0.2114	0.2267	0.2159	0.2192	0.2392	0.2382	0.2055	0.2305	0.2349
36	62999	30		0.2327	0.2345	0.2436	0.4138	0.4457	0.46	0.2738	0.2899	0.2874	0.1775		0.3726	0.3043	0.3722	0.2488	0.246	0.2418	0.2589	0.2544	0.2585	0.3249	0.3845	0.4367	0.2459	0.2187	0.2256	0.2464	0.237	0.2408	0.248	0.2456	0.2586	0.3881	0.3792	0.382	0.2058	0.2061	0.2112	0.2265	0.216	0.2193	0.2384	0.2415	0.2107	0.2277	0.234
37	64798.9	30		0.2331	0.2352	0.2443	0.4314	0.451	0.4731	0.2812	0.2964	0.2939	0.1777		0.3944	0.3248	0.3833	0.2515	0.2499	0.2462	0.2599	0.2576	0.2606	0.3335	0.3737	0.4422	0.2441	0.2218	0.2272	0.2518	0.2447	0.2411	0.2517	0.2489	0.259	0.3834	0.391	0.3905	0.2049	0.2046	0.2103	0.2262	0.2165	0.2195	0.2452	0.2433	0.2138	0.2303	0.242
38	66598.9	29.9		0.2337	0.2351	0.2452	0.4372	0.4626	0.4839	0.2889	0.3036	0.3017	0.1775		0.4059	0.3352	0.4005	0.2546	0.2526	0.2518	0.268	0.2655	0.2709	0.3409	0.3856	0.4619	0.2383	0.2216	0.2268	0.2526	0.241	0.2412	0.2528	0.25	0.2609	0.3963	0.4011	0.4054	0.2056	0.2057	0.2113	0.227	0.2168	0.2205	0.2478	0.2481	0.2185	0.2351	0.2576
39	68398.8	30		0.2341	0.2359	0.2446	0.457	0.4817	0.4924	0.2974	0.312	0.3103	0.1776		0.4358	0.3377	0.4082	0.2569	0.253	0.2532	0.2731	0.2708	0.2753	0.3586	0.3846	0.4527	0.2382	0.2243	0.2291	0.2629	0.2517	0.2503	0.2582	0.2576	0.2676	0.3967	0.4088	0.4027	0.2086	0.2086	0.2128	0.228	0.2175	0.2207	0.2526	0.253	0.2267	0.248	0.2528
40	70198.8	30		0.2329	0.2383	0.2486	0.4682	0.4904	0.5149	0.2995	0.3152	0.3117	0.1776		0.4422	0.3499	0.4229	0.2654	0.2652	0.2605	0.2751	0.275	0.2815	0.3646	0.3928	0.4583	0.2388	0.2246	0.2296	0.2589	0.2519	0.2505	0.2615	0.2606	0.2698	0.407	0.4191	0.4108	0.208	0.2075	0.2128	0.2278	0.2171	0.2204	0.2548	0.2603	0.2226	0.2445	0.2422
End Time				2023-01-12 13:40:34
Warning	Unable to meet given kinetic interval time for cycles '2, 10, 11, 24, 28, 37, 38'.
[truncated: 49 more columns]

## Sheet: Sheet1
Cycle Nr.	Time [s]	Temp. [°C]	A1	A2	A3	A4	A5	A6	A7	A8	A9	A10	A11	A12	B1	B2	B3	B4	B5	B6	B7	B8	B9	B10	B11	B12	C1	C2	C3	C4	C5	C6	C7	C8	C9	C10	C11	C12	D1	D2	D3	D4	D5	D6	D7	D8	D9	D10	D11
1	0	29		0.1926	0.1933	0.1951	0.1849	0.1988	0.1945	0.1832	0.1994	0.1964	0.1803		0.184	0.1833	0.1884	0.1848	0.1766	0.1783	0.1739	0.1746	0.184	0.1905	0.1861	0.2082	0.1849	0.1806	0.1806	0.1817	0.1756	0.1776	0.1713	0.1727	0.1805	0.1808	0.1742	0.1783	0.1806	0.1711	0.1742	0.1825	0.1751	0.1694	0.1715	0.1702	0.1792	0.1782	0.1735
2	1799.91	30		0.1981	0.1991	0.2018	0.1918	0.1975	0.2014	0.1896	0.2056	0.2043	0.18		0.1894	0.1874	0.1941	0.1907	0.1819	0.1833	0.1823	0.1812	0.1909	0.1967	0.1925	0.217	0.1918	0.1865	0.1866	0.1883	0.1818	0.1822	0.1786	0.1784	0.1905	0.1903	0.1837	0.1871	0.1864	0.1813	0.1824	0.1892	0.1822	0.1775	0.1803	0.1796	0.1875	0.1845	0.1814
3	3599.87	30		0.2014	0.2029	0.2061	0.1955	0.2014	0.2054	0.1949	0.2104	0.2086	0.1796		0.1931	0.1904	0.197	0.1951	0.1864	0.1868	0.1867	0.1858	0.1951	0.2012	0.1988	0.2184	0.1999	0.1903	0.1906	0.1925	0.1856	0.1862	0.1835	0.1826	0.1959	0.1961	0.1885	0.1934	0.1891	0.1851	0.1865	0.1931	0.1858	0.1827	0.1846	0.1831	0.1887	0.1885	0.187
4	5399.84	30		0.2034	0.2056	0.2101	0.1985	0.2041	0.2092	0.1969	0.2127	0.2121	0.1794		0.1952	0.1926	0.1998	0.1978	0.1897	0.1895	0.1901	0.1882	0.1972	0.2039	0.202	0.2248	0.2036	0.1925	0.1941	0.1948	0.1874	0.1887	0.1868	0.1858	0.1989	0.1992	0.1914	0.1967	0.1922	0.1888	0.1895	0.1971	0.19	0.186	0.1874	0.187	0.1898	0.191	0.19
5	7199.81	30		0.2063	0.2081	0.2125	0.2002	0.2053	0.2151	0.2001	0.2157	0.2149	0.1794		0.1975	0.1945	0.2017	0.2	0.1912	0.1916	0.1933	0.1914	0.2005	0.2061	0.2037	0.2271	0.2071	0.1944	0.1964	0.1958	0.1885	0.1891	0.1893	0.1885	0.2019	0.2027	0.1946	0.1998	0.1941	0.1907	0.1923	0.2003	0.1924	0.1895	0.1898	0.1887	0.19	0.1935	0.1915
6	8999.8	30		0.2075	0.2098	0.2159	0.2025	0.2072	0.2166	0.2014	0.2172	0.2165	0.1793		0.1986	0.1958	0.2033	0.2016	0.1932	0.1933	0.1954	0.1938	0.2027	0.2081	0.2069	0.2273	0.2106	0.1965	0.1992	0.1976	0.1902	0.1907	0.1919	0.1906	0.2046	0.2049	0.1975	0.2028	0.1951	0.1923	0.1939	0.2023	0.195	0.1927	0.1923	0.1913	0.1912	0.1952	0.1931
7	10799.8	30		0.2103	0.2113	0.2175	0.204	0.2089	0.218	0.2032	0.2191	0.219	0.1793		0.1997	0.1965	0.2043	0.2033	0.1944	0.1946	0.1973	0.1954	0.2045	0.2094	0.2089	0.2306	0.2125	0.1964	0.2003	0.1986	0.1921	0.193	0.1946	0.1938	0.2068	0.2071	0.1994	0.2045	0.1956	0.1934	0.1954	0.2042	0.1974	0.1952	0.1941	0.1922	0.1927	0.1964	0.195
8	12599.8	30		0.2118	0.2125	0.2194	0.2055	0.21	0.219	0.2052	0.2209	0.22	0.179		0.2009	0.1976	0.2056	0.2047	0.1963	0.1955	0.1988	0.1972	0.2061	0.2111	0.2102	0.2262	0.2084	0.2005	0.2022	0.2004	0.1923	0.1933	0.1959	0.1945	0.2083	0.2086	0.2019	0.2067	0.1969	0.1941	0.197	0.2065	0.1997	0.1976	0.1959	0.1939	0.1924	0.1996	0.197
9	14399.8	30		0.2126	0.2137	0.2206	0.2065	0.2107	0.2186	0.2053	0.2214	0.2215	0.1786		0.2027	0.1994	0.2076	0.2074	0.198	0.1956	0.1998	0.1978	0.2072	0.2132	0.212	0.2315	0.21	0.202	0.2036	0.2011	0.1943	0.1942	0.1968	0.1957	0.2099	0.2095	0.2038	0.2092	0.1982	0.1959	0.1978	0.2084	0.2017	0.2	0.199	0.1957	0.194	0.2004	0.1994
10	16199.7	30		0.2136	0.215	0.2226	0.2077	0.2122	0.2205	0.2081	0.2236	0.223	0.1788		0.2035	0.2003	0.2085	0.208	0.1995	0.1985	0.2019	0.1994	0.2089	0.2145	0.2136	0.2343	0.211	0.2024	0.2048	0.2019	0.1942	0.1945	0.1986	0.1976	0.2118	0.2117	0.2045	0.2097	0.1991	0.1962	0.1981	0.2098	0.2025	0.2015	0.2009	0.1978	0.1922	0.2018	0.1998
11	17999.7	30		0.215	0.2166	0.224	0.2092	0.214	0.2218	0.2089	0.2247	0.2252	0.1784		0.2046	0.2008	0.2093	0.2091	0.2003	0.1992	0.2031	0.2006	0.2103	0.2158	0.2155	0.2369	0.2187	0.2023	0.2062	0.2035	0.1951	0.197	0.2008	0.1987	0.2133	0.2132	0.2063	0.2129	0.1993	0.1969	0.1992	0.2111	0.2039	0.203	0.2027	0.1991	0.1912	0.203	0.2009
12	19799.6	30		0.2162	0.2175	0.2252	0.2105	0.2148	0.2228	0.2104	0.2256	0.2265	0.1783		0.2057	0.2023	0.2106	0.2101	0.2015	0.2	0.2039	0.2015	0.2112	0.2171	0.2169	0.2382	0.2132	0.2045	0.2065	0.2045	0.1971	0.1978	0.2035	0.201	0.2145	0.2142	0.2075	0.2136	0.1996	0.1975	0.1999	0.212	0.2039	0.2043	0.2032	0.2003	0.1951	0.2041	0.2024
13	21599.6	30		0.2164	0.218	0.2263	0.212	0.2165	0.224	0.2117	0.2269	0.2273	0.1783		0.2071	0.2031	0.2119	0.2108	0.2024	0.2007	0.2048	0.2024	0.2127	0.2183	0.2184	0.2379	0.2165	0.2055	0.208	0.205	0.1976	0.1979	0.2029	0.2014	0.2155	0.2159	0.2091	0.2143	0.2002	0.198	0.2014	0.2133	0.2052	0.2062	0.2047	0.2022	0.1933	0.2044	0.2045
14	23399.6	30		0.2185	0.2192	0.2268	0.2135	0.2187	0.2261	0.2135	0.2288	0.229	0.1787		0.209	0.2052	0.2136	0.2124	0.2038	0.2005	0.2058	0.2033	0.2134	0.2196	0.2193	0.2425	0.2236	0.2039	0.2092	0.2062	0.1987	0.2	0.2054	0.2028	0.2167	0.2169	0.2109	0.2172	0.2011	0.1988	0.2021	0.2146	0.2057	0.2068	0.2066	0.2026	0.1949	0.2064	0.2045
15	25199.6	30		0.2188	0.2197	0.2281	0.2153	0.2202	0.2275	0.2145	0.2295	0.23	0.178		0.2107	0.2057	0.215	0.2127	0.2045	0.2012	0.2067	0.2037	0.2143	0.2209	0.2217	0.2443	0.2183	0.2059	0.2096	0.2076	0.1995	0.2004	0.2061	0.204	0.2178	0.2186	0.2113	0.2171	0.2009	0.1988	0.2023	0.2152	0.2068	0.208	0.2069	0.2036	0.1946	0.2063	0.207
16	26999.6	30		0.22	0.2214	0.2291	0.2175	0.2223	0.23	0.2154	0.2308	0.231	0.1783		0.2108	0.2063	0.216	0.2141	0.2052	0.2032	0.2087	0.2061	0.2164	0.2229	0.223	0.2405	0.2252	0.2066	0.2106	0.2082	0.2003	0.2017	0.2075	0.2044	0.2185	0.2197	0.2124	0.2185	0.2016	0.1998	0.2027	0.2161	0.2072	0.2089	0.2093	0.2049	0.1966	0.2092	0.2086
17	28799.5	30		0.2205	0.2219	0.2302	0.2193	0.2249	0.2313	0.2156	0.2313	0.2319	0.1781		0.2133	0.2077	0.2181	0.2153	0.2068	0.2027	0.2092	0.2072	0.2176	0.2246	0.2259	0.2438	0.2189	0.2081	0.2114	0.2092	0.2002	0.2002	0.2067	0.2044	0.2187	0.2218	0.214	0.2209	0.2016	0.1996	0.2028	0.2168	0.208	0.2098	0.2095	0.2062	0.1959	0.2082	0.2104
18	30599.5	30		0.2215	0.2229	0.2314	0.2227	0.2279	0.2352	0.2184	0.2333	0.2336	0.1781		0.2158	0.2097	0.2212	0.2156	0.2071	0.204	0.2102	0.2075	0.2179	0.2251	0.2262	0.2562	0.2268	0.2076	0.2119	0.21	0.2031	0.2043	0.2106	0.2072	0.2211	0.2241	0.217	0.223	0.2021	0.2003	0.2038	0.2172	0.2085	0.2107	0.211	0.2076	0.1949	0.2084	0.2107
19	32399.5	30		0.2225	0.224	0.232	0.2245	0.2312	0.2388	0.2188	0.2345	0.2354	0.1781		0.2188	0.211	0.2229	0.2159	0.2079	0.2027	0.2106	0.2087	0.2181	0.2265	0.2267	0.2548	0.2267	0.2097	0.2135	0.211	0.2036	0.2049	0.2116	0.2075	0.2222	0.2261	0.2189	0.2243	0.2026	0.2009	0.2043	0.2176	0.2083	0.2109	0.2106	0.2071	0.1939	0.2097	0.2107
20	34199.4	30		0.2229	0.2239	0.2332	0.2278	0.236	0.2429	0.2204	0.2358	0.2363	0.1781		0.2201	0.2129	0.2257	0.2171	0.2094	0.2061	0.2131	0.2106	0.2197	0.2295	0.2305	0.2577	0.2272	0.2089	0.2136	0.2113	0.2043	0.2058	0.2125	0.209	0.2224	0.2278	0.2216	0.2268	0.2021	0.2003	0.204	0.2182	0.2098	0.2121	0.2132	0.2087	0.1937	0.2102	0.2132
21	35999.4	30		0.2224	0.2247	0.2341	0.2338	0.2399	0.2443	0.2192	0.2358	0.2368	0.1783		0.2211	0.2128	0.2263	0.2177	0.2103	0.2065	0.2146	0.2127	0.2223	0.2309	0.234	0.2637	0.2278	0.2102	0.2142	0.2137	0.2061	0.2069	0.2143	0.2106	0.2253	0.2329	0.2253	0.2301	0.203	0.2013	0.2047	0.2192	0.2096	0.2129	0.2141	0.21	0.1939	0.2103	0.2132
22	37799.4	30		0.2244	0.2248	0.2336	0.2343	0.2427	0.2512	0.2227	0.24	0.24	0.1786		0.2289	0.2193	0.2354	0.2197	0.2122	0.2067	0.2148	0.2123	0.2224	0.2329	0.2358	0.2688	0.2314	0.2096	0.2152	0.2133	0.2068	0.2071	0.2147	0.2107	0.225	0.2355	0.2287	0.2348	0.2034	0.2019	0.2052	0.2201	0.2098	0.2133	0.2142	0.211	0.1938	0.2115	0.2141
23	39599.3	30		0.2238	0.2267	0.2356	0.2409	0.249	0.2567	0.2232	0.2401	0.2404	0.178		0.2281	0.2172	0.2353	0.221	0.2129	0.2079	0.2181	0.215	0.2242	0.2357	0.2385	0.2772	0.222	0.2106	0.2152	0.2141	0.2068	0.2079	0.2157	0.2122	0.2258	0.2375	0.2327	0.2374	0.2034	0.2021	0.2059	0.2206	0.2109	0.2136	0.2168	0.2115	0.1922	0.2121	0.2145
24	41399.3	30		0.2249	0.227	0.2367	0.2447	0.2558	0.2643	0.2249	0.2423	0.2426	0.1779		0.2372	0.2239	0.242	0.2213	0.2139	0.2081	0.2168	0.2148	0.2241	0.2376	0.2429	0.2894	0.2332	0.2113	0.2148	0.2155	0.2094	0.2113	0.22	0.2161	0.2283	0.2461	0.2387	0.2415	0.2031	0.2024	0.206	0.2213	0.2111	0.2145	0.2165	0.2124	0.1923	0.2121	0.2158
25	43199.3	30		0.2265	0.227	0.2357	0.2477	0.2603	0.2705	0.2283	0.245	0.2451	0.1779		0.2397	0.2225	0.2442	0.2224	0.2153	0.2115	0.2216	0.2185	0.2276	0.2425	0.2511	0.2971	0.2324	0.2111	0.2166	0.2176	0.2098	0.2102	0.218	0.2153	0.2284	0.2486	0.2414	0.2462	0.2039	0.202	0.2066	0.2218	0.2113	0.2147	0.2176	0.2136	0.1917	0.2136	0.2168
26	44999.3	30		0.227	0.2293	0.2377	0.2548	0.2696	0.2791	0.2311	0.248	0.2475	0.1779		0.246	0.2265	0.252	0.224	0.2169	0.2132	0.2234	0.2211	0.2291	0.245	0.2648	0.3111	0.2225	0.2129	0.2176	0.2191	0.2114	0.2135	0.221	0.2175	0.2309	0.2552	0.248	0.2526	0.2036	0.202	0.2058	0.2221	0.2122	0.2151	0.2195	0.2155	0.1933	0.2132	0.2196
27	46799.3	30		0.2277	0.229	0.238	0.261	0.2762	0.2879	0.2335	0.2512	0.2508	0.1779		0.255	0.2341	0.2644	0.2248	0.2185	0.2166	0.2242	0.2216	0.2296	0.2514	0.2551	0.3249	0.2286	0.2127	0.2183	0.2217	0.2136	0.2148	0.2242	0.2204	0.2332	0.2634	0.2564	0.2598	0.2035	0.202	0.206	0.2215	0.2124	0.215	0.2207	0.2165	0.1985	0.214	0.2182
28	48599.2	30		0.228	0.2294	0.2369	0.2698	0.2878	0.2986	0.237	0.2539	0.2537	0.1777		0.2635	0.2419	0.2725	0.2273	0.2207	0.2169	0.226	0.2239	0.2319	0.2565	0.2712	0.3538	0.2351	0.2124	0.2191	0.2229	0.2144	0.2171	0.2248	0.2221	0.2342	0.2703	0.2617	0.2655	0.204	0.2025	0.2062	0.2223	0.213	0.2154	0.2216	0.2177	0.1944	0.2152	0.2196
29	50399.2	30		0.2279	0.2304	0.2398	0.2782	0.2955	0.3078	0.2372	0.2545	0.2552	0.1778		0.2726	0.2432	0.2785	0.2287	0.2223	0.2191	0.2312	0.2287	0.2351	0.263	0.2853	0.3727	0.236	0.2133	0.2207	0.2236	0.2167	0.2175	0.2268	0.2246	0.2355	0.2785	0.2677	0.2739	0.2046	0.2033	0.2076	0.2236	0.2127	0.2155	0.2222	0.2186	0.1957	0.2161	0.2211
30	52199.1	29.9		0.2289	0.2322	0.2413	0.2905	0.312	0.3224	0.2403	0.2579	0.2586	0.1777		0.2867	0.2523	0.2951	0.2311	0.2259	0.2212	0.231	0.2296	0.2354	0.2716	0.2915	0.3931	0.2364	0.2147	0.2218	0.2273	0.2215	0.2212	0.2311	0.2258	0.2383	0.29	0.2779	0.2838	0.2052	0.2036	0.2074	0.2234	0.2135	0.2162	0.2227	0.2202	0.1959	0.2165	0.2211
31	53999.1	30		0.2299	0.2325	0.2408	0.3041	0.3343	0.3568	0.2481	0.2648	0.2635	0.1779		0.3004	0.263	0.3086	0.2344	0.2299	0.2251	0.2353	0.2321	0.2401	0.2769	0.3147	0.4161	0.2332	0.2156	0.2215	0.2291	0.2208	0.2237	0.2332	0.2298	0.2411	0.2986	0.2911	0.294	0.2057	0.2041	0.2083	0.2241	0.214	0.2172	0.2258	0.2217	0.1954	0.2188	0.2219
32	55799.1	30.1		0.2313	0.2308	0.2394	0.3213	0.3629	0.3791	0.2537	0.2735	0.2712	0.1777		0.3155	0.2736	0.318	0.2375	0.2327	0.2273	0.2379	0.2351	0.2414	0.2853	0.3155	0.4286	0.239	0.2161	0.222	0.2301	0.2231	0.2247	0.2344	0.2307	0.2423	0.3096	0.2996	0.3017	0.2054	0.2045	0.2086	0.2246	0.2145	0.2174	0.2281	0.2246	0.1985	0.2204	0.2234
33	57599	29.9		0.23	0.2335	0.2444	0.3509	0.3701	0.3937	0.2535	0.2689	0.2696	0.178		0.3354	0.2798	0.3284	0.2394	0.2364	0.2316	0.2433	0.2394	0.2457	0.2959	0.3415	0.4278	0.2341	0.2184	0.223	0.2342	0.2252	0.2284	0.2376	0.2338	0.2452	0.3202	0.3155	0.3151	0.2049	0.2045	0.2086	0.2249	0.2151	0.2175	0.2322	0.2304	0.1996	0.2213	0.2277
34	59399	30		0.2305	0.2348	0.2443	0.3631	0.3945	0.418	0.2566	0.2713	0.2731	0.1777		0.3428	0.2919	0.3436	0.241	0.2393	0.2361	0.2481	0.2441	0.2501	0.3057	0.3737	0.407	0.2336	0.2186	0.2243	0.2376	0.2294	0.2347	0.2412	0.2372	0.2496	0.346	0.3323	0.3359	0.2054	0.2048	0.2096	0.2254	0.2161	0.2193	0.2351	0.2365	0.2071	0.2238	0.2324
35	61199	30		0.2313	0.2357	0.2451	0.3895	0.4208	0.4402	0.2638	0.2789	0.2803	0.1778		0.3649	0.2994	0.3784	0.2452	0.2443	0.2378	0.2493	0.2476	0.2531	0.3224	0.3519	0.4243	0.2351	0.2196	0.2255	0.2416	0.2297	0.2307	0.2422	0.2403	0.2518	0.3724	0.3542	0.362	0.2063	0.2054	0.2114	0.2267	0.2159	0.2192	0.2392	0.2382	0.2055	0.2305	0.2349
36	62999	30		0.2327	0.2345	0.2436	0.4138	0.4457	0.46	0.2738	0.2899	0.2874	0.1775		0.3726	0.3043	0.3722	0.2488	0.246	0.2418	0.2589	0.2544	0.2585	0.3249	0.3845	0.4367	0.2459	0.2187	0.2256	0.2464	0.237	0.2408	0.248	0.2456	0.2586	0.3881	0.3792	0.382	0.2058	0.2061	0.2112	0.2265	0.216	0.2193	0.2384	0.2415	0.2107	0.2277	0.234
37	64798.9	30		0.2331	0.2352	0.2443	0.4314	0.451	0.4731	0.2812	0.2964	0.2939	0.1777		0.3944	0.3248	0.3833	0.2515	0.2499	0.2462	0.2599	0.2576	0.2606	0.3335	0.3737	0.4422	0.2441	0.2218	0.2272	0.2518	0.2447	0.2411	0.2517	0.2489	0.259	0.3834	0.391	0.3905	0.2049	0.2046	0.2103	0.2262	0.2165	0.2195	0.2452	0.2433	0.2138	0.2303	0.242
38	66598.9	29.9		0.2337	0.2351	0.2452	0.4372	0.4626	0.4839	0.2889	0.3036	0.3017	0.1775		0.4059	0.3352	0.4005	0.2546	0.2526	0.2518	0.268	0.2655	0.2709	0.3409	0.3856	0.4619	0.2383	0.2216	0.2268	0.2526	0.241	0.2412	0.2528	0.25	0.2609	0.3963	0.4011	0.4054	0.2056	0.2057	0.2113	0.227	0.2168	0.2205	0.2478	0.2481	0.2185	0.2351	0.2576
39	68398.8	30		0.2341	0.2359	0.2446	0.457	0.4817	0.4924	0.2974	0.312	0.3103	0.1776		0.4358	0.3377	0.4082	0.2569	0.253	0.2532	0.2731	0.2708	0.2753	0.3586	0.3846	0.4527	0.2382	0.2243	0.2291	0.2629	0.2517	0.2503	0.2582	0.2576	0.2676	0.3967	0.4088	0.4027	0.2086	0.2086	0.2128	0.228	0.2175	0.2207	0.2526	0.253	0.2267	0.248	0.2528
40	70198.8	30		0.2329	0.2383	0.2486	0.4682	0.4904	0.5149	0.2995	0.3152	0.3117	0.1776		0.4422	0.3499	0.4229	0.2654	0.2652	0.2605	0.2751	0.275	0.2815	0.3646	0.3928	0.4583	0.2388	0.2246	0.2296	0.2589	0.2519	0.2505	0.2615	0.2606	0.2698	0.407	0.4191	0.4108	0.208	0.2075	0.2128	0.2278	0.2171	0.2204	0.2548	0.2603	0.2226	0.2445	0.2422
[truncated: 49 more columns]
