# Supplementary material for: Phenotypic heterogeneity follows a growth-viability tradeoff in response to amino acid identity
Source: Nat Commun. 2024 Aug 2;15:6515. doi: 10.1038/s41467-024-50602-8 (PMC11297284; doi:10.1038/s41467-024-50602-8)
Supplement: Supplementary file 6 — Source Data [file 41467_2024_50602_MOESM6_ESM.zip › source_data/fig6cde/240423/240423_1645_yATP_D12_ORN.csv]

FSC-A	FSC-H	FSC-W	SSC-A	SSC-H	SSC-W	BL1-A	BL1-H	BL1-W	VL1-A	VL1-H	VL1-W	VL2-A	VL2-H	VL2-W	VL3-A	VL3-H	VL3-W	YL2-A	YL2-H	YL2-W	Time
85204	81072	81	41042	40047	78	2497	2250	26	3152	2996	34	6011	5662	41	9962	9195	50	220269	204595	82	0.00311607
89249	85731	84	46961	45050	81	1476	1364	15	2355	2409	29	4974	4497	40	7230	6730	47	203358	192536	85	0.00727084
179899	161131	108	84079	75957	90	3242	2778	31	4863	3987	43	10540	9080	58	15714	13943	66	392233	332146	94	0.00934822
29929	30302	56	17402	17748	50	407	401	0	934	1129	7	1122	1340	13	2026	2113	25	49178	48921	68	0.00934822
51578	50942	83	23039	22935	68	234	256	0	945	897	0	1808	1860	21	3287	3014	33	84819	89511	59	0.0103869
96317	92850	82	40388	38917	80	1083	1032	5	2036	1791	25	4818	4637	37	7353	7075	50	205583	198657	84	0.0145417
227866	162684	107	114245	81756	107	3740	2708	39	5354	3636	47	11237	8791	64	19280	15029	86	418428	313775	105	0.0186964
41800	41887	73	22964	23388	55	500	492	0	1096	980	0	1566	1612	20	2551	2946	25	63608	63054	68	0.0186964
88433	83415	79	45705	43769	79	1177	1114	8	2661	2342	28	4983	4891	39	7745	7742	49	213027	210580	78	0.0228512
135530	125673	86	72548	67596	87	2345	2233	26	3501	3462	35	8467	7983	53	13552	12730	61	316276	301785	84	0.0238899
154256	117914	100	80298	60327	95	2411	2025	25	4177	3070	39	8559	7087	57	13090	10250	71	317905	259264	73	0.0238899
164533	138970	99	102708	90203	92	4110	3717	35	5683	4609	45	13061	10714	63	20115	17089	76	477386	394151	94	0.0249286
95815	91483	97	55287	52943	81	1766	1654	20	2618	2414	33	6206	6266	43	11068	10640	61	292736	272516	83	0.030122
104036	97473	85	50149	47211	82	1690	1549	16	3339	3370	31	6206	6015	41	10109	9537	57	269392	254699	85	0.0311607
117804	102803	87	72275	62334	88	1710	1474	18	2735	2480	32	6397	5642	46	9969	8913	55	283840	254080	79	0.0321994
86479	83077	83	48072	46457	80	1803	1577	20	2196	2105	25	6732	6411	46	10811	9986	56	282750	260053	83	0.0342768
101759	96123	82	52258	49713	81	1667	1384	16	2616	2502	30	6941	6356	47	9213	8708	56	291463	281969	86	0.0363542
120294	113530	85	54918	52170	82	2527	2395	27	4337	4122	35	10269	9486	57	14847	13968	72	435991	390762	83	0.0363542
53973	54590	76	17963	17749	53	489	595	0	1122	1076	10	2140	2602	23	3736	3857	33	100405	102922	70	0.040509
104534	99494	82	52440	49794	81	2280	2161	24	3759	3322	34	8478	8172	50	13670	13219	60	372387	351952	85	0.0415476
171228	140645	102	60872	50118	95	2851	2391	30	4562	3854	38	8522	6929	55	14553	11990	79	349920	293448	92	0.043625
124131	116026	88	73296	69778	85	2592	2359	27	4310	3851	36	10002	8982	52	15612	15168	70	416865	388271	88	0.0457024
55910	54694	82	29749	29222	74	498	611	0	953	1099	7	2485	2358	26	3129	3341	29	87420	87264	74	0.0477798
67342	62365	84	27974	27310	76	668	777	0	987	1026	4	2785	2520	29	4425	4800	34	99640	100347	76	0.0519346
148840	131303	91	84537	76124	90	2169	2217	25	3518	3086	37	8004	7107	50	12172	11084	60	308329	266562	89	0.0560893
218902	170182	102	116114	90719	100	3457	2584	35	5197	3496	46	10647	7508	66	16457	12531	76	370416	278915	93	0.0581667
87354	83830	82	44108	42643	79	1317	1184	15	2320	2164	23	5318	5376	38	8669	7859	51	215745	206200	81	0.0612828
129523	111953	88	48658	41531	86	1897	1651	21	3019	2762	34	8631	7695	53	12384	10166	67	371999	325789	79	0.0623215
144903	126613	96	76738	69805	87	2487	2048	28	3634	3327	37	9244	8291	51	14301	12690	68	393711	333540	92	0.0654375
139488	123245	96	73397	65429	86	1766	1687	21	2672	2323	29	5974	5272	45	8374	7616	54	212920	182626	85	0.0664762
106791	96117	84	40491	35193	83	1776	1187	20	2646	2042	33	6554	6082	43	9487	8693	55	278041	246269	83	0.0737471
159592	131022	94	71888	59899	91	2252	1958	24	5086	4198	44	9969	8772	50	14772	13150	74	422279	402707	94	0.0747858
107385	101207	83	54105	49824	83	1777	1731	19	2988	2451	32	6807	6431	43	9276	8388	58	289380	263357	84	0.0747858
96840	95119	82	75073	73061	82	1747	1752	20	3342	2926	31	7373	6985	48	8490	8203	55	273519	255364	85	0.0747858
114378	109812	84	50943	50016	80	2136	2208	23	2681	2826	29	7001	6600	46	12276	11607	64	283981	267753	83	0.0747858
119703	107837	90	62006	56669	85	2427	2226	28	4029	3280	34	8093	7622	46	13291	12709	67	308287	297212	88	0.0768632
114246	106161	93	68883	64639	83	1678	1322	21	3015	2657	31	6962	6365	45	9912	7960	59	303251	270665	89	0.0779018
153606	140328	88	93176	83533	88	2542	2468	26	4916	4151	41	10307	9446	60	16093	14371	73	445832	402518	88	0.0830953
161201	140611	94	71593	63292	90	2900	2477	29	4544	4188	37	10628	9621	57	16258	15762	73	459873	443142	91	0.0830953
140676	130149	86	75917	70507	87	2846	2701	28	4251	4056	36	8765	8280	50	16020	16251	67	357894	332619	84	0.0830953
363969	242370	139	244630	174910	137	9046	6907	49	12500	8701	64	28052	20270	100	43268	30945	127	980900	697583	137	0.084134
32657	32325	69	13494	13147	48	420	452	0	587	542	0	1788	1608	21	2547	2728	25	77044	76530	69	0.0851727
241222	175436	124	114808	85929	109	3971	3098	37	5600	4471	46	12653	8974	66	19563	14134	83	451765	341213	103	0.0882888
90718	86395	80	37920	36557	80	1856	1621	21	2701	2520	31	6790	6317	44	10608	9949	65	280886	273692	78	0.0882888
85163	80552	87	47666	46156	80	1340	1238	14	2290	2462	24	5712	5854	39	8515	8162	48	232194	222303	85	0.0997144
83746	78464	92	35794	34009	79	1212	1192	10	1599	1564	18	3809	3648	33	6725	6445	45	155953	143975	82	0.100753
172061	138066	103	90489	72267	95	2856	2519	29	4407	3229	43	9588	7425	60	14559	10721	69	413052	321023	101	0.100753
135538	123802	87	80237	72708	85	2158	2100	22	3460	2950	34	7047	6358	49	10851	8952	65	288697	244275	88	0.100753
68456	69550	76	30274	29662	76	925	800	0	1505	1622	17	3493	3493	33	5501	5710	37	124047	116950	78	0.10283
158695	149824	89	101750	96243	87	4149	3750	34	5815	5138	43	13417	12139	67	21886	19477	83	469546	413827	93	0.103869
205662	166147	102	67712	54496	96	3520	2952	34	4317	3701	38	10075	8577	55	15997	12798	74	365798	300823	99	0.106985
100355	92799	83	42604	40264	82	1516	1383	17	1936	2020	23	5744	5685	39	8773	8915	48	259011	251890	86	0.106985
78644	76429	80	32495	31950	77	1212	984	0	1814	1668	19	5227	4845	40	7790	7178	46	215419	207298	84	0.109063
84700	83184	81	41071	39722	78	1402	1310	14	1765	1990	23	4524	4268	37	6769	6513	47	209001	209176	72	0.11114
80771	79128	80	40112	39050	79	1437	1192	14	2300	2249	27	5003	4894	38	7851	8040	48	209030	202615	67	0.112179
158061	140034	98	82693	75418	88	3081	2757	30	4937	4639	37	10596	9695	58	17161	14410	74	392928	341430	91	0.113217
134860	125755	88	76267	71623	84	2147	2063	24	3427	3644	34	9412	8649	52	13088	12331	66	391370	346567	85	0.119449
79813	77361	78	40679	39267	78	1600	1357	15	2524	2613	26	6032	6115	42	9795	9338	51	218600	206381	80	0.123604
58813	58381	75	29641	29022	74	653	765	0	1072	1059	6	2659	2734	29	4025	3907	36	101299	100397	72	0.123604
130110	109535	89	62311	52453	89	2056	1809	21	2374	2263	28	6343	5616	45	8708	7617	50	237126	219743	88	0.123604
78102	73447	81	38236	36762	78	1056	933	0	1696	1578	21	3670	3818	34	6115	5466	42	134702	133294	76	0.125682
261777	169269	117	191841	115614	116	5944	3760	48	9144	6187	64	18884	12859	82	30142	18952	108	712087	482460	116	0.128798
76501	73245	79	29981	29370	77	1420	1342	14	2382	2170	25	4484	4222	37	8039	7636	48	190477	177022	84	0.130875
91752	83238	83	47407	41445	85	1416	1464	17	2342	2079	27	5044	4484	43	8804	7653	51	194346	178202	78	0.132952
119199	110142	92	41550	37388	82	1859	1614	22	2842	3086	30	7349	6831	48	10065	9268	52	297104	273542	90	0.13503
38149	38201	70	16779	16656	51	362	472	0	477	363	0	1335	1606	18	2266	2240	28	59723	60483	73	0.136069
93241	90577	81	40072	38881	78	1205	1129	9	2283	2004	24	5114	5001	37	7661	7242	46	230982	221809	83	0.137107
65408	64948	76	35649	35019	77	1039	828	0	1570	1784	19	3027	2975	29	5255	5408	38	124594	120772	78	0.141262
111075	103711	89	60105	57532	82	2459	2251	26	3354	3725	30	8502	8404	52	13582	13168	60	385101	366270	85	0.142301
159024	142842	91	86590	78996	91	2518	2441	26	3615	3077	41	8400	7938	51	13706	12195	63	323432	283355	95	0.143339
109875	105760	83	73582	70756	82	2253	2093	25	4059	4045	33	10257	9761	50	14047	13975	58	416017	390077	87	0.143339
97977	93088	87	19195	18580	58	1263	1131	11	2329	2461	25	4918	4724	37	7434	6552	48	175170	167584	84	0.145417
147406	132689	88	61626	55604	87	2612	2374	26	3582	3089	35	8431	7449	51	13538	11647	63	324669	282839	92	0.145417
45034	44401	74	22605	22463	61	698	478	0	1010	909	0	1629	2010	20	3412	3467	32	68676	66012	71	0.146455
174400	161394	99	97197	90838	91	3165	3026	30	6662	5909	46	15217	14220	62	20736	19280	79	552324	481713	97	0.147494
105684	100500	85	69823	67322	82	1991	1712	22	2940	2521	27	5681	5825	41	8999	8586	54	225067	209162	80	0.148533
79531	79183	79	39451	38226	77	1705	1600	19	2569	2508	27	5727	5427	42	8658	8252	49	245956	234608	81	0.15061
115713	107647	87	62107	58746	83	2263	2072	26	4317	3865	37	9438	9053	54	14821	14106	65	404966	391520	84	0.153726
70151	68776	78	34783	33478	76	733	605	0	1449	1388	15	4271	4121	37	6138	6028	41	163758	162650	67	0.156842
304688	212768	133	99951	67193	116	6094	4013	46	9004	6766	56	19746	14841	83	31230	22772	99	781320	643492	113	0.156842
51620	54055	60	28359	28226	72	916	790	0	540	713	0	2688	2440	30	3832	3421	36	94129	97394	73	0.156842
111040	104363	91	43832	41179	82	1652	1683	18	2662	2741	26	6221	6001	42	10103	8913	50	286604	270596	84	0.157881
105637	98914	91	50105	47403	81	1568	1344	16	2984	2862	34	6476	6052	43	8494	8317	52	261896	245933	88	0.164113
128223	118529	90	68313	65461	85	2292	2278	25	3505	3659	31	8883	8559	49	12713	12171	68	365494	354763	91	0.165152
79846	76396	78	33820	33050	77	1480	1522	15	1786	1746	22	5292	4983	40	8158	7711	50	185141	177798	82	0.167229
156218	146801	87	50134	46575	83	3252	2785	31	4733	4159	39	10307	8562	57	15892	13633	71	374266	327265	90	0.168268
180546	147746	97	95894	79235	94	2583	2102	29	5010	3634	44	10382	8074	61	15663	12719	74	377265	307284	99	0.169307
170380	153788	99	78808	72556	88	3821	3370	34	5632	5123	40	12092	11478	56	20986	19714	84	488170	437811	106	0.169307
115787	109732	88	48821	45961	81	1808	1689	20	3120	2839	29	6392	5946	43	9673	8833	52	251669	229649	88	0.170345
145465	120165	95	97588	81916	90	3464	3082	33	6052	5399	41	13246	11078	65	19045	16617	72	495007	419929	96	0.170345
114885	108410	96	62996	60550	83	1487	1510	18	2909	2570	26	5131	5121	38	6857	6229	42	178704	161182	86	0.1745
87193	83360	81	36486	35321	78	1288	1235	11	1972	1763	22	5217	5013	40	8032	7998	47	224342	215885	81	0.176578
111300	101247	97	56579	52566	84	1401	1405	15	2751	1956	29	5154	4828	39	8505	7644	49	205313	188071	87	0.176578
114749	102185	88	49088	42545	84	1582	1465	17	2773	2509	30	6372	5691	43	10611	9746	53	289002	261390	85	0.181771
110863	103209	99	48107	45844	81	1415	1495	16	2053	2084	23	4869	4538	38	6771	6714	43	188514	177384	79	0.185926
93188	88492	82	40891	39815	80	1646	1644	20	2678	2599	25	5608	5596	41	7820	7902	42	229296	217406	84	0.189042
88503	83998	81	39755	38531	79	1045	1121	8	1942	2044	24	5025	4414	43	7307	6804	50	197045	190580	68	0.19008
194444	160013	99	88045	71878	98	2866	2603	29	3933	3206	45	9125	7383	58	15459	12786	71	371329	285809	98	0.19008
47352	44837	80	28560	28532	72	699	657	0	1315	944	0	1964	1965	24	3611	3839	30	91481	91042	71	0.191119
73871	70812	84	38071	36979	77	845	821	0	1184	1276	14	3688	3544	35	5210	4686	42	145381	141691	80	0.193197
303737	229259	120	212382	161246	115	7392	5380	47	11693	8509	65	24823	18822	89	39228	30127	108	897662	675145	117	0.197351
320480	184794	140	179055	116823	132	8381	5744	52	14149	9297	69	29154	19569	115	50363	33591	125	1.04858e+06	774695	134	0.199429
124011	117422	85	46115	42439	82	1672	1581	19	2534	2243	27	6789	6125	49	9993	9026	53	279260	252000	85	0.199429
72739	71036	81	35850	35376	76	1053	1038	5	1729	1619	14	3023	2822	30	5201	5419	37	122646	125336	78	0.204622
79375	76755	78	44752	43849	77	972	1001	1	1663	1820	21	3780	4026	31	5673	5701	40	154722	150737	81	0.207738
174141	149877	102	106970	94495	93	3650	3026	34	5765	5274	42	11381	10969	57	18782	18147	80	469502	439048	94	0.207738
127116	117283	87	68280	63124	84	3489	3564	31	5144	4265	42	10979	10169	57	17023	14857	76	392883	335465	89	0.208777
111899	105234	96	49877	47132	82	1292	1307	14	2748	2364	28	6164	5612	43	10374	10284	54	266331	248436	85	0.210854
185234	160369	100	86283	76214	93	3894	3198	33	7385	6679	49	15002	14567	61	20449	19044	84	576039	537171	92	0.216048
118623	111379	84	76905	71995	83	1941	1743	22	3245	2985	33	7792	6965	50	11874	11285	62	290159	261107	83	0.216048
142835	129327	86	86371	77249	87	1950	1521	24	3563	3182	31	7308	6551	49	10589	9288	66	252760	219495	83	0.216048
119631	114281	84	77246	74129	84	2110	2023	25	3481	3444	33	7403	6972	48	11837	10829	60	284739	272720	81	0.217086
182643	147042	95	111725	90301	95	2751	2014	29	4436	3393	42	9734	7837	55	15488	13358	70	382512	310981	92	0.220203
102033	95890	83	72103	66998	84	1629	1532	18	2128	1990	19	4638	4446	38	6770	6063	46	187007	166539	98	0.220203
89206	84609	85	48646	47190	79	1068	1193	10	2016	1910	28	4170	4103	35	6099	5762	43	157104	152699	73	0.221241
44576	41608	88	20278	20242	57	661	576	0	756	845	0	1555	1649	18	2914	2950	30	68639	68387	72	0.22228
174142	145572	95	84686	72162	93	2130	1774	25	4491	3919	37	8996	7501	50	13531	10591	67	339556	283224	91	0.227473
46050	46392	73	24269	24087	69	354	442	0	785	829	0	1819	1947	21	3636	3323	32	76393	77611	83	0.227473
187318	152180	99	92420	75035	95	2795	2499	29	4837	3578	43	10927	8903	61	16750	13503	67	473808	372441	97	0.229551
77465	73699	80	39956	39247	77	1554	1431	16	1752	1980	22	4458	4375	37	8132	8011	51	180814	171088	81	0.232667
88336	81779	93	45750	42995	80	1527	1432	17	2885	2327	30	5058	4511	42	8638	7915	58	228313	214993	84	0.233706
66476	63274	89	25480	25006	71	712	757	0	1153	1140	16	2521	2531	27	4620	4247	40	105147	104531	75	0.234744
52194	52467	73	26725	26512	73	738	623	0	1030	1264	9	2423	2559	26	3438	3851	30	104268	103609	76	0.23786
96810	94344	82	44306	43422	79	1979	1947	21	2419	2236	29	6474	6467	41	10588	10525	57	268969	258581	78	0.242015
97483	93603	81	35718	34247	79	1565	1698	18	2546	2658	26	6046	5906	43	8698	8744	51	266081	254186	83	0.244092
221760	190568	107	130245	114963	102	5132	4462	38	8397	7251	54	17048	16070	69	27811	25307	93	675217	594785	101	0.24617
153488	133272	89	111276	97688	88	2722	2278	29	4530	3836	39	8904	7901	52	13468	10717	71	376117	311949	87	0.247209
178622	153103	108	59389	51173	91	3039	2540	32	4780	4048	42	11350	9960	60	17552	14112	75	396942	325176	92	0.248247
143000	129273	90	55797	49858	85	2428	2130	26	3429	3111	33	7475	6850	48	10400	9239	56	285303	249776	87	0.248247
71790	68788	86	36485	35383	76	1073	1079	7	1059	1125	9	3534	3599	31	4547	4309	37	153582	151392	75	0.249286
102614	96036	82	49246	47525	81	1831	1762	23	2685	2524	27	6256	5541	46	9251	8309	53	234757	214183	79	0.253441
163411	149499	88	76417	69720	88	3423	2788	33	5571	5300	41	12885	11416	60	19350	17338	81	531170	464963	92	0.255518
146096	117072	95	67733	53549	93	2061	1777	25	2975	2080	33	7098	5324	54	11505	9181	63	241583	196882	82	0.257595
65933	63956	78	27217	26389	76	938	891	0	1703	1392	19	2425	2356	28	4434	4539	35	102458	101257	76	0.258634
69131	67084	77	28250	27447	77	949	886	0	1612	1261	16	2982	2621	32	5209	5390	42	118951	117115	76	0.259673
185396	158538	102	98151	86598	99	3700	3232	33	6927	6300	45	15064	14243	64	24410	22695	92	641233	583223	102	0.262789
63741	62523	78	29469	28585	75	878	929	0	1605	1704	17	3318	3204	32	5277	5149	36	115464	112319	79	0.263828
37080	36599	73	24815	24872	71	555	587	0	770	515	0	1633	1844	18	2301	2415	26	63522	63577	62	0.265905
129548	121728	87	79955	75893	85	2759	2549	29	4414	4004	36	9122	8472	49	13935	13070	62	327096	310034	88	0.266944
101925	95430	88	50750	47569	81	1373	1381	16	2745	1932	28	5950	5208	44	8794	8056	54	218687	192702	82	0.267982
94658	90703	83	52720	51377	80	1420	1564	15	2831	2997	31	5693	5761	40	9360	9326	52	238220	230797	79	0.269021
233974	165510	120	142233	106363	111	3394	2390	35	6758	4545	52	13671	10838	66	19925	15807	77	580119	487647	111	0.271098
102293	98757	86	50632	49270	80	1783	1547	18	2947	2599	33	6630	6354	45	10409	10157	57	266658	253709	82	0.271098
100121	87524	100	44464	38390	82	1556	1522	17	2823	2411	33	6970	5623	49	10604	9732	53	268265	242934	74	0.272137
42640	43894	71	21151	21437	57	448	330	0	842	597	0	1338	1380	17	2654	2216	28	61229	64165	61	0.272137
95002	88474	83	41599	39401	80	1588	1351	17	2169	1962	23	5447	5254	40	8899	8084	54	233219	225630	81	0.276292
103369	97044	85	53976	50745	82	1114	1122	8	1822	1542	22	5159	4893	41	8077	7618	46	192071	181504	82	0.277331
76275	74625	78	41384	39370	78	1018	1030	7	1365	1217	12	3735	3731	33	6716	6213	49	144015	140362	78	0.277331
131895	119190	87	50183	44259	83	1935	1554	19	3932	3140	41	6671	5796	49	10382	8740	57	275203	238469	86	0.278369
107748	101529	83	46796	44579	81	2236	2014	23	3645	3251	33	8397	8164	49	14198	14251	69	372854	356436	84	0.279408
134972	124307	90	48086	44493	86	2022	1880	22	3611	3390	33	7795	7112	49	11449	10573	56	285653	257415	84	0.284601
65424	65478	76	33874	33488	77	868	916	0	1317	1659	18	3201	3213	31	4831	5667	35	108623	105027	76	0.284601
255831	193249	113	125263	91932	114	3323	2758	33	6269	4520	47	13193	9757	62	19947	14899	83	557341	405798	111	0.286679
83214	77843	84	37865	37006	78	893	746	0	1534	1615	18	3524	3659	34	5789	6009	41	146224	146344	76	0.288756
95681	90872	82	51216	48459	80	1435	1325	15	2968	2860	31	5646	5652	40	10149	9704	56	265058	249733	84	0.289795
166206	148007	108	124016	114505	92	4990	4411	36	7797	7082	50	14542	14001	68	23177	22612	83	524195	481020	96	0.289795
129973	117341	88	60387	54772	85	2705	2271	27	3980	3480	39	9227	8638	50	14922	13092	67	395469	352481	90	0.290834
105637	99854	83	51179	49050	82	2265	2019	25	2633	2918	26	7059	6761	46	11489	11242	54	280576	259928	82	0.290834
118091	110818	88	70307	68207	82	2491	2493	26	4363	4111	36	10230	9116	56	15558	14570	69	411153	384087	84	0.291872
133858	117427	90	68996	60564	88	2059	1937	23	4022	3649	39	7984	7039	48	11976	9754	69	336970	281979	88	0.292911
142759	118863	104	60872	51032	90	1752	1751	21	2916	2418	32	5644	4612	44	8114	7108	52	212695	179887	94	0.29395
105906	101518	82	56772	53017	82	1965	1800	23	3518	3624	29	7561	6871	49	12685	11988	65	335783	309307	85	0.296027
198999	157328	99	100219	82827	98	3113	2603	31	4677	4181	44	11276	9359	59	17922	14166	72	446448	356733	99	0.298104
258629	201357	107	114378	86902	104	5706	4603	42	8194	6241	52	17949	14132	78	28106	21403	98	649660	482838	107	0.298104
141503	129081	89	68427	62691	85	2410	1772	28	3210	3284	32	7257	6721	48	11540	10054	59	288828	251930	89	0.299143
125159	115262	101	69597	65823	85	2032	2055	22	3617	3148	34	7620	6815	48	10370	8733	59	281084	254717	90	0.30122
127733	116849	89	78756	73419	86	2205	1955	25	3472	3574	34	9097	8389	53	12521	11310	56	371701	336740	89	0.30122
74959	72286	81	40245	39019	79	1049	947	0	1867	1646	19	3751	3572	36	5076	5012	38	159479	154845	85	0.303298
124075	113430	87	51475	48158	84	1870	1423	21	2595	2390	32	6516	5758	49	10479	9516	58	244839	229770	89	0.304337
113202	106282	82	54196	51140	83	1206	1265	12	2385	2198	23	5215	4771	40	7420	7361	43	218301	203493	85	0.305375
104102	98114	86	52785	50709	82	2240	1931	25	3234	3180	36	8348	7741	54	13022	12433	60	335866	316109	85	0.305375
148386	121129	96	68123	57244	92	2435	2076	26	3783	3764	37	8839	7968	49	14642	12798	72	404598	374146	92	0.306414
133413	119115	93	71810	65039	87	1788	1770	21	3435	3222	33	8783	7793	55	13580	12189	66	375223	333740	85	0.310569
141838	125908	90	69547	61091	87	2456	2147	25	2888	2490	32	6951	6237	47	11357	10550	57	246403	208191	80	0.310569
67922	63479	79	33075	31949	77	1104	1062	7	1575	1305	17	2971	2931	31	4177	4121	36	109240	109286	73	0.311607
74681	71761	86	37212	36028	79	1168	1224	10	1594	1887	19	3852	3585	36	5943	5999	42	146124	140850	77	0.311607
107347	99427	88	52213	49377	81	1506	1611	17	2594	2491	29	6230	6146	42	9697	9294	53	286353	272658	82	0.313685
163714	134764	95	97580	82615	93	3029	2827	29	4582	3647	41	9092	7437	51	14396	11485	65	341257	277765	87	0.315762
65965	63704	86	31730	31251	76	1003	983	0	1548	1534	16	2840	2839	29	4714	4768	37	110070	107948	73	0.316801
48018	48114	74	26273	25756	74	704	543	0	1289	1335	13	2349	2195	26	3787	3940	34	86774	86252	60	0.319917
55190	56462	67	35201	34606	75	691	728	0	1535	1202	12	2636	2652	30	3620	3697	34	105198	107091	63	0.321994
268828	188986	118	144681	104213	116	6084	4552	45	7224	6186	45	17469	14105	72	26727	22082	97	627844	516470	114	0.323033
208768	166377	101	111255	91983	99	3598	2777	35	5448	4042	45	12694	9623	65	21672	17233	84	491304	376128	104	0.326149
77888	77177	77	60529	58956	79	1705	1526	17	2674	2809	32	6308	6178	42	9599	9335	51	260346	245705	82	0.328226
126241	118754	87	47731	45555	82	2304	2432	23	3519	2914	38	7430	6832	49	12105	10678	62	269904	239430	89	0.330304
84810	81420	79	38742	37512	78	1105	1106	8	2625	2206	27	4650	4554	34	8373	8126	51	218918	214706	84	0.331343
100770	94465	84	44296	42842	80	1514	1453	18	2188	1914	25	4922	4609	38	8098	7297	47	189583	187009	79	0.331343
188766	174446	111	107351	101285	94	4054	3804	32	6800	6112	49	13065	11927	61	22000	20356	75	519489	449716	98	0.33342
107811	101605	85	52847	50579	81	1408	1424	16	3080	2771	28	4936	4280	40	7616	6922	53	194600	187201	86	0.336536
134658	112012	96	63613	52976	90	1792	1545	18	3839	3290	35	7371	6248	52	11769	10319	64	300988	257998	91	0.341729
56477	54155	77	30770	29506	75	963	1058	5	1232	1181	13	2583	2383	28	4302	4052	38	95597	91393	75	0.342768
113975	107123	84	56140	52751	83	1744	1653	19	3050	3124	34	6698	6497	45	10457	10124	52	294291	282297	84	0.346923
60470	58692	75	31369	31175	75	781	586	0	1195	1127	7	2332	2189	26	3440	3109	36	99277	101507	73	0.346923
46685	46465	64	29144	28980	73	818	694	0	924	1024	3	2026	2183	23	2915	2911	30	80929	79191	67	0.349
105885	87918	92	143807	131249	87	3095	3000	30	5749	4896	50	12785	11464	68	17031	15876	73	513447	464260	87	0.349
135259	122582	88	85239	78903	86	2328	2177	26	3339	2681	35	7156	6651	46	11858	10514	65	286692	251705	90	0.358348
99901	94985	84	56203	53594	82	1790	1676	18	2260	2152	27	5583	5472	39	9201	9244	52	247675	234813	84	0.364581
123613	113203	86	56107	52578	84	2317	2067	25	3560	3193	38	7759	7492	45	11601	10750	66	302319	281035	88	0.365619
127794	112955	90	62207	54640	86	2057	1791	22	2975	2856	30	7062	6163	47	9259	8392	51	292435	256028	87	0.367697
184825	160617	95	95177	82773	93	3988	3256	34	6517	5392	45	14692	11999	66	22493	19811	81	641994	525301	98	0.367697
138496	131203	85	171398	162908	86	3314	3034	31	5386	5442	38	12676	12237	60	17444	16442	75	513932	483440	88	0.370813
108814	104385	82	48453	47117	81	1949	2108	22	3011	2638	30	6850	6928	47	11126	10457	61	277316	255075	85	0.37289
119714	113173	86	73135	69439	84	2519	2641	25	3930	3594	35	8011	7937	45	12620	12016	60	347109	315529	87	0.37289
165370	135744	96	45608	33267	95	2833	1994	29	4721	3727	40	9265	8024	55	15120	12411	70	365404	324873	94	0.374968
103415	96345	83	48670	45850	82	1659	1439	19	2840	2717	28	5811	5542	41	7710	7055	49	244343	240230	80	0.377045
203717	160006	107	125493	98330	101	3504	2786	33	6238	4684	45	12967	10199	63	18937	15539	78	485518	388425	103	0.377045
113538	106437	85	39048	36960	82	1504	1508	21	3228	3117	30	7109	6953	43	10705	9936	58	308565	289579	84	0.380161
53150	54552	75	26823	26622	74	618	553	0	1374	1497	16	2015	1977	26	3790	3713	33	72314	73165	71	0.380161
192366	147730	108	97420	75674	99	2747	2220	29	3821	2833	40	8668	6243	58	13520	10451	68	331254	259358	91	0.3812
132662	125376	86	81801	77715	84	3021	2838	29	4240	4484	35	9788	9291	59	14160	13497	65	329870	307450	83	0.383277
144884	127807	96	77406	69846	86	2253	2119	24	3772	3275	39	9070	7766	52	13174	12404	64	371182	330381	88	0.383277
140252	129026	84	76354	69950	86	2709	2577	26	3950	3417	35	9721	8182	61	15520	12916	65	424296	343740	84	0.383277
179606	165955	94	104451	97664	88	4519	3893	38	6535	6010	42	15364	13478	68	23152	19947	84	535619	455949	89	0.384316
46895	46848	71	23547	23562	67	706	809	0	956	1004	1	1995	1971	22	3377	3365	30	81062	79848	68	0.386393
91876	89875	82	49963	48409	78	1639	1544	18	2063	2120	24	4575	4438	37	8101	7776	47	182946	178655	74	0.387432
95568	90818	84	55995	54287	81	1966	1831	22	3158	3167	32	7622	7727	45	12703	13261	60	336702	323886	87	0.388471
83211	77963	86	37647	36743	78	1085	1020	5	2168	1812	24	5052	4893	38	7682	7273	47	206798	200625	81	0.389509
76419	76275	78	44463	43318	78	1001	884	0	2206	1815	19	3222	3483	30	5370	5128	39	125617	124279	80	0.392625
137537	120367	94	65605	56095	87	2102	1786	25	2571	2245	33	6064	5382	42	11282	9751	62	254223	214050	93	0.393664
100574	95277	82	51822	49175	82	2211	1721	25	2783	2712	29	7249	7196	44	12208	11416	62	354656	341314	89	0.397819
97006	93077	83	29673	28768	77	1705	1693	21	2879	2915	30	6509	6493	43	10496	9950	53	300958	292290	87	0.397819
71539	68513	81	51806	51390	77	1271	1375	15	1520	1695	18	4216	4153	35	6596	6001	45	159301	146760	81	0.398857
161120	136838	95	74425	61929	92	2725	2275	27	3905	3494	35	9851	8382	55	15505	12729	69	414170	359530	91	0.401974
172334	148230	95	97364	84860	92	2858	2371	29	5014	4054	42	9960	8744	53	15577	12234	79	376273	307163	98	0.401974
75480	72916	77	24839	24850	63	1038	1116	7	1776	1852	22	4421	4416	36	5874	5887	40	186339	181741	81	0.401974
28320	28669	68	16136	16010	51	285	328	0	604	799	0	1213	1214	12	2213	2062	27	51708	53545	58	0.403012
146274	131725	93	111495	102808	88	2849	2777	28	4717	4096	38	10433	8812	56	14877	13296	69	389225	341406	93	0.404051
114952	108616	82	72640	70619	83	2601	2737	25	4000	4054	33	9913	9499	56	15487	14731	72	431838	392031	90	0.40509
137903	117303	94	71615	60460	92	2391	2004	27	4086	3058	38	9534	8361	56	14239	12092	76	391016	344586	84	0.406128
85656	78315	83	40452	37481	80	1340	1294	13	2266	2089	26	4328	4199	36	6481	6205	44	169233	153401	80	0.407167
65988	66652	70	28294	28062	75	672	705	0	1824	1494	17	2421	2591	26	4385	4344	36	113614	112491	74	0.410283
170205	142324	108	84441	73638	91	2146	1700	25	4567	3259	46	8397	6947	58	13742	11079	74	319698	263144	91	0.411322
202576	165607	97	96164	78566	97	3321	2633	34	4801	3774	43	10182	8226	59	17774	14504	83	403894	318740	95	0.41236
100787	94699	83	45185	42988	81	1635	1698	20	2559	2539	26	6525	6174	44	10270	10061	54	285412	277340	80	0.41236
135524	122423	89	66325	61520	85	2797	2455	29	5198	4923	41	11119	10135	55	18031	17205	72	429276	388170	89	0.421709
179824	152925	94	64579	56249	92	3089	2649	27	4556	3909	39	10218	8580	56	16176	12447	75	389275	325578	99	0.423786
91806	88806	80	39893	38486	78	1191	980	0	1853	2279	22	5634	5019	41	7627	7808	45	222281	215558	80	0.424825
108213	101794	99	70414	66697	83	1505	1202	14	2461	2284	29	5459	5227	40	7764	7809	46	226996	219899	82	0.425863
101249	96696	91	44862	42849	81	1321	1249	15	2160	2248	25	5436	5360	40	8760	8123	56	248840	245665	76	0.427941
120063	112530	95	69319	66265	84	3223	2958	29	4568	4759	36	11102	10526	61	16861	16424	71	481936	431837	86	0.427941
132813	124156	85	61868	58495	82	2258	2278	24	3532	2927	36	7981	6969	49	13252	11928	58	310159	272962	84	0.428979
129697	118477	103	68584	64233	86	2095	1931	24	2536	2311	34	7089	6149	48	11774	11583	54	302226	263282	90	0.430018
132454	118386	87	71870	64594	87	2071	1791	22	3641	2971	35	7920	7314	47	11932	10008	59	333886	290206	90	0.431057
281954	216014	131	167249	130017	124	7622	5806	46	13765	10135	67	26370	19141	93	42084	31438	119	921017	668323	127	0.431057
108177	101619	83	55959	53536	81	1926	1828	20	2796	2832	30	6315	6142	42	9815	8574	60	256715	242049	83	0.434173
108000	100884	86	56406	54465	83	2300	2152	25	3113	2853	33	7507	7157	47	11861	11084	59	283671	253956	87	0.435212
150289	132276	90	75820	68130	88	2605	2305	27	4689	4212	36	9807	9291	50	14776	14266	66	414855	400852	90	0.435212
110808	102844	90	41484	39937	82	1537	1581	17	2712	2562	29	4861	4692	38	8036	7973	50	172719	163760	84	0.438328
101797	95570	93	45643	43463	81	1719	1637	19	2892	2893	32	6734	6631	42	11167	10923	52	279396	272929	81	0.439366
128540	123363	83	79033	75658	83	2589	2598	26	3494	3432	34	8214	7480	48	13422	12328	64	322285	285771	84	0.439366
75724	73880	80	20699	20583	58	1261	1063	6	1217	1599	17	3475	3483	33	4738	4962	34	153197	151355	77	0.440405
258240	186916	114	186602	147150	116	5610	4319	42	8439	5745	57	17294	12080	75	28369	21626	104	692099	513171	125	0.440405
67124	65375	78	30401	29383	77	1108	1036	4	955	1273	11	2696	2713	27	4106	3913	34	102134	100095	76	0.442482
73187	70376	77	34382	33323	76	1006	1122	7	1300	1630	17	3379	3503	32	5203	4646	45	125728	120950	76	0.44456
141988	121578	88	57035	50036	89	2554	2185	27	3124	2645	34	7531	6477	48	11579	10375	59	297419	249188	88	0.449753
100111	93870	84	56739	53938	82	1262	1070	8	2557	2634	31	5732	5243	42	8630	8773	49	235511	225292	82	0.450792
103035	97295	84	54714	52632	81	1574	1642	17	2429	2783	28	6263	5814	45	9631	8744	53	265003	257370	80	0.451831
69887	67029	86	30355	29752	76	1046	1225	10	1432	1365	12	3551	3609	31	5668	5283	43	136392	135178	78	0.452869
86696	83445	80	42978	41925	79	1286	1140	14	1336	1698	17	4478	4471	35	6387	6617	41	172780	166877	81	0.453908
78103	72695	94	40526	39049	78	1212	1133	11	1295	1449	17	3946	3912	34	6677	6019	50	190073	188765	82	0.455985
139031	122816	91	62012	53690	87	1840	1668	19	2743	3108	30	7117	5845	50	11623	9625	61	327150	280577	88	0.462218
230396	179714	110	127817	102737	106	3637	2943	34	6695	5400	47	14442	10988	65	22646	17153	86	556210	428032	107	0.464295
107249	101962	86	83755	80350	83	1956	1824	22	3848	3289	41	8115	7766	50	12202	11012	58	341274	312414	85	0.466372
87761	81449	85	35021	34110	79	1826	1698	20	2904	2642	28	7388	7029	44	11483	11080	58	292636	275791	91	0.46845
99788	91932	86	48861	46071	82	1604	1687	18	2411	2244	28	6705	6213	48	9134	9054	57	266176	250773	86	0.46845
90661	86703	80	47254	45657	79	1451	1374	18	2706	2627	30	5415	5015	38	8122	8159	46	223988	218455	80	0.469488
122289	117419	84	61472	59326	82	2524	2279	26	3962	4202	34	10356	9667	59	15732	15516	69	446604	423318	86	0.469488
83906	82276	80	51697	50437	77	1066	1176	10	1646	1825	24	4178	3925	36	6540	6296	48	157147	154329	79	0.470527
85078	77682	83	66261	62512	82	2003	1812	23	2584	2857	29	7603	6857	45	11346	10490	59	261370	242866	84	0.472605
48560	47848	80	25166	24750	69	759	946	0	642	986	0	2277	2097	24	3450	3050	33	76231	77209	72	0.472605
132088	119146	88	43411	38990	85	2257	1931	25	3437	3070	34	6463	5708	44	10563	9128	53	236954	220482	87	0.473643
97448	89084	83	64565	60831	82	1408	1312	14	2015	1730	25	4713	3975	40	6595	6198	44	181457	166909	79	0.474682
63587	61718	78	25996	25243	76	737	766	0	1454	1444	15	2613	2582	28	4637	4098	40	109230	106805	75	0.475721
91898	85782	85	35459	33374	79	1334	1279	14	2178	2280	27	5579	5529	41	8504	8618	48	245055	239019	79	0.476759
103231	97831	83	38999	37381	80	1799	1607	19	2357	2037	28	6486	5964	51	10035	9212	57	258761	250015	81	0.481953
129845	120027	88	35627	33549	83	2204	2155	23	3814	3480	36	8324	8003	49	13701	12878	67	333551	299469	84	0.482991
92109	88582	81	44506	42677	81	1466	1552	17	2386	1970	27	5295	4874	42	8306	8534	46	228351	220204	81	0.486107
77773	68368	87	39725	34619	81	1335	997	0	1474	1593	21	4170	3840	37	6314	4962	51	146136	130672	68	0.487146
81742	78799	81	36038	35055	78	1004	854	0	2133	2002	22	3656	3507	34	5246	5015	39	155061	151883	77	0.487146
167721	151990	93	89811	83773	89	4043	3487	34	6271	5992	39	12542	11564	62	20666	18868	75	469763	433073	90	0.488185
84566	81843	81	35156	34244	78	1364	1352	15	1503	1513	22	4469	4579	34	7101	6775	44	208357	199895	80	0.491301
153320	146333	91	76439	73013	86	3264	3250	30	4675	4064	43	9979	8943	56	14694	12944	66	392774	350709	90	0.49234
112731	105794	96	44580	42945	81	1703	1654	20	3237	3027	31	6264	6115	42	10396	9766	56	275297	262251	83	0.49234
125152	114805	98	81881	76653	85	2754	2481	28	4316	3641	38	9514	8150	53	13679	11809	64	382947	331656	89	0.493378
245018	190328	110	111880	88494	106	3861	3086	36	6094	4464	47	13002	9683	65	20057	15153	78	494394	377285	108	0.494417
112484	105574	88	62112	57930	83	2324	2257	26	3315	2809	34	7793	7552	46	13485	13024	62	301197	279273	86	0.495456
113095	104201	87	54256	49513	85	1262	1293	15	1635	2081	22	4187	4095	36	6978	6369	43	169074	153450	84	0.495456
113340	93836	88	55726	46169	86	1637	1233	19	2046	1800	24	4875	4367	41	8309	6396	54	188941	162262	71	0.495456
167433	149021	93	99641	91313	91	3371	3065	30	5030	4868	41	10795	9747	56	17593	15262	74	390436	323069	95	0.496494
369333	234113	155	214122	143542	148	7063	5261	48	10340	7242	61	23299	16447	90	34227	23861	134	825898	586798	148	0.496494
123296	113741	85	67781	63043	84	1993	2059	23	3109	2664	33	6795	6181	44	11710	10727	56	291014	258433	90	0.500649
163501	142795	92	157108	143249	92	4360	3734	35	7554	6639	50	17607	15281	74	26231	23706	86	728249	616496	96	0.501688
98650	94409	82	48368	45720	82	1284	1259	15	2078	2189	24	4786	4555	40	7325	6625	47	204640	196178	84	0.502727
125621	115428	86	63557	58946	84	2181	2138	25	4016	3505	39	9069	8009	50	13003	11961	57	359878	313323	91	0.504804
169345	145207	97	58392	47767	93	2799	2354	29	5072	4088	44	8913	7626	56	11901	10367	59	307160	269914	94	0.505843
144416	122703	106	52906	43598	93	2027	1535	23	3499	3546	32	8826	7741	53	12321	11191	72	364744	337179	106	0.505843
78554	74034	85	37987	36387	79	1112	962	0	1739	1562	23	3551	3635	32	5431	4949	45	129558	127891	77	0.50792
86371	82363	84	40394	39059	79	1326	1346	15	2212	2175	24	4496	4309	36	7332	7253	45	179275	176630	78	0.509997
160523	149504	89	107226	98696	89	3020	2862	29	5460	5028	41	10922	10065	59	18265	16203	77	395975	338146	89	0.511036
160820	143646	92	74019	66227	87	3409	3007	32	5208	4510	46	12208	10654	64	18580	15866	80	487162	417037	88	0.513113
139154	124546	97	57230	51425	85	1892	1660	21	3271	2759	34	7193	6131	49	12497	10733	64	288677	248606	87	0.515191
92165	88169	80	47290	45023	80	1377	1130	10	2229	2032	25	4770	4854	36	6572	6672	43	165792	157577	80	0.518307
93033	90265	79	39765	38520	78	1274	1165	14	2548	2262	27	4664	4490	38	7948	7338	49	181357	178816	80	0.518307
106642	101452	84	50583	48374	81	1517	1401	16	3077	3163	33	6572	6243	43	9990	9840	53	286800	274987	84	0.520384
73343	71055	78	39159	38114	78	1410	1272	13	1232	1746	19	2875	2781	31	5319	5297	38	120285	113671	78	0.522462
77969	76538	78	38793	38190	77	1367	1362	14	1869	1896	24	4222	3939	35	5538	5938	37	144735	143044	78	0.5235
64278	62426	76	37714	37033	76	619	581	0	1813	1510	19	3072	2844	30	4262	4577	33	113246	114964	76	0.5235
89912	82259	83	44937	41819	82	1196	1166	14	2357	2061	27	5035	4657	40	8053	7309	53	186027	166961	82	0.526616
50648	49254	74	30172	29987	74	509	545	0	1026	1205	9	1673	1710	19	3481	3052	34	73182	70835	79	0.527655
83287	79566	81	61089	59321	81	1972	1770	21	3053	3214	26	7487	7209	48	10658	10450	58	317485	298032	84	0.529733
123259	114627	84	53145	47206	84	1894	1664	24	2915	3116	29	7642	6940	47	11370	9816	61	337813	299883	85	0.529733
184383	158484	93	92192	78798	93	3262	3093	31	5654	5193	40	11397	10418	61	15628	14112	74	476082	457587	92	0.529733
104165	97676	87	42328	38942	83	1203	1183	12	2257	2006	31	5420	4779	44	7232	6962	47	187645	174007	79	0.53181
106160	99961	84	55825	52756	80	1688	1603	20	3253	2887	28	7047	6258	46	10607	9605	60	300814	266227	86	0.532849
109240	104166	82	74419	71764	82	1537	1705	17	2730	2512	30	6294	5783	45	8940	8606	53	253710	247756	84	0.533887
89201	83509	89	39623	38082	80	1360	1218	13	2222	1764	25	4564	4234	36	7282	6761	48	188133	186150	85	0.534926
71848	71687	77	33904	32860	76	699	875	0	1430	1819	22	4368	4475	36	5851	5662	41	170936	161376	80	0.534926
111151	106184	82	54244	50163	82	1956	1617	22	2809	2645	30	5680	4889	46	9823	8685	53	228523	208765	85	0.534926
111854	103036	85	38875	35407	83	1525	1417	18	2713	2422	32	6096	5488	45	10591	10150	56	230335	205222	87	0.535965
140609	128951	99	74499	70132	86	2734	2337	28	3828	3401	36	7402	7075	45	12206	11189	61	281198	264018	87	0.537003
94871	89044	87	49665	48186	80	1890	1962	22	3262	3173	33	6437	6433	42	11603	10821	70	294915	268262	83	0.538042
143003	131177	87	76723	71973	86	2940	2463	32	4307	4340	38	10740	9534	56	17985	16030	71	411734	358733	88	0.539081
125728	115543	87	48270	45426	83	2177	1914	24	3854	3189	38	7334	7082	44	11677	10489	57	314495	295120	83	0.539081
160632	149279	86	117039	109711	88	4367	3692	35	5780	5756	42	14351	12863	72	22732	19869	79	529814	465917	87	0.543236
134511	121803	90	53430	48025	86	2128	1935	23	3249	2917	33	8002	7199	51	11789	10323	61	291085	269334	83	0.54739
106530	100637	87	47069	45146	81	2039	1730	24	3029	2946	32	6724	6426	43	8755	8263	49	265575	253594	82	0.54739
135021	121626	92	64723	58778	85	1707	1481	19	2932	2407	33	6733	5643	47	11348	9873	63	263154	227848	86	0.551545
138246	123846	90	64143	58200	88	2004	1798	23	3168	2894	32	6837	6065	49	11158	9582	60	255953	220198	89	0.551545
120233	102650	88	78963	64847	105	2051	1584	21	2888	2857	28	7154	5972	51	10415	9408	56	276820	247986	77	0.553622
250429	203573	107	159281	135203	108	5800	4897	39	7831	6862	47	17496	15856	70	26411	23174	98	615305	556275	106	0.554661
122968	110835	88	118320	109488	89	3606	3137	30	5641	4646	48	12056	10653	57	17354	16295	68	417984	351973	91	0.554661
124221	116180	86	81425	77380	85	2608	2332	28	3718	3090	37	8380	7666	48	13941	12397	63	328206	274686	85	0.554661
126033	114970	89	67241	63160	87	2413	2015	26	3317	3339	31	7708	7048	52	12093	11558	57	331816	305230	91	0.5557
105059	99615	83	75866	72592	82	2734	2717	27	4373	4359	34	10179	9887	54	15750	14950	68	429240	402146	89	0.5557
68173	67356	71	31022	31020	75	836	771	0	1545	1784	22	2968	3108	29	4012	4238	38	101909	99915	76	0.5557
107017	100954	88	66743	63717	82	2033	1722	21	3309	3176	29	7739	7312	46	12789	11031	67	337362	307273	86	0.556738
101380	97511	80	52600	50053	81	1887	1594	19	2716	2480	30	7478	7054	46	11391	9940	72	322747	296882	88	0.558816
120724	111334	86	55554	50766	83	1600	1647	16	2190	2200	26	5792	5078	43	9049	7776	57	234948	209449	87	0.558816
112100	105627	87	55993	52995	83	2336	1924	26	3247	2792	32	6828	6212	46	11429	10618	59	300812	262000	100	0.558816
172209	154774	92	98793	90757	89	3371	2967	31	5346	4966	41	10749	10262	53	17926	16992	72	407796	379784	90	0.560893
108154	105761	79	52188	49778	81	1663	1677	18	2615	2412	30	6826	6187	47	9864	9235	60	278147	263533	97	0.560893
102314	95653	92	54991	52903	81	1514	1551	18	2631	2525	27	6191	5966	48	9617	9831	53	261678	250346	85	0.561932
110199	103373	84	37363	35112	82	2483	2395	25	3692	3363	38	8937	8491	51	13550	12549	69	380205	347061	90	0.562971
84842	82905	85	36257	35286	78	1024	1046	5	2075	1880	26	5212	4836	39	7108	6766	49	196916	194288	82	0.562971
131614	112562	91	45331	37666	88	1985	1622	22	2978	2742	32	6890	5705	45	11954	10802	66	242169	211596	88	0.562971
124794	115141	86	56712	52596	85	1385	1196	14	2343	2283	26	5892	5635	42	8666	7591	51	238453	220980	102	0.562971
132582	126755	84	82025	78406	84	3007	2894	28	4186	3890	42	10729	9819	56	16523	14442	72	464036	403086	89	0.562971
96771	93760	84	72652	70238	81	1402	1368	15	2758	2160	26	5180	4863	39	7661	7827	44	198943	191119	84	0.565048
213191	192244	97	127830	115273	98	4700	4452	36	7354	6130	51	15567	13162	70	24417	20104	92	582895	473021	103	0.568164
125990	115857	86	73143	69090	84	2165	2062	23	4423	3851	39	9151	8202	57	13035	11362	65	368945	323511	89	0.568164
103281	98039	87	66303	64560	82	1953	1871	24	3827	3618	35	8426	7769	51	13500	12348	64	372826	339658	86	0.57128
185229	166563	91	70574	64989	92	3934	3255	35	5595	4848	42	11814	10272	58	17425	14547	72	407169	337642	95	0.57128
145048	120014	102	71031	59489	90	2069	1802	24	3166	2583	34	6791	5711	46	10206	8635	58	260872	216309	84	0.57128
139654	128569	96	71529	66482	86	2726	2695	26	4339	4246	33	9572	9239	49	15280	14503	69	349786	335249	87	0.572319
66215	64617	79	26935	26471	75	753	985	0	1486	1363	15	3301	3372	32	5411	5499	43	118451	118370	72	0.574396
138287	128184	91	65365	59920	88	1797	1690	21	3537	2860	40	7347	6722	48	11941	10605	65	286967	250104	88	0.574396
85388	81275	80	41674	39386	79	1400	1695	17	2454	2249	30	4819	4431	39	7416	6945	56	186709	169970	78	0.578551
90067	86675	84	46441	45407	80	1348	1335	14	2359	2053	24	5083	5035	38	7463	7484	42	220988	216887	75	0.578551
72404	70262	83	25725	24738	70	1073	958	0	1489	1125	11	3462	3353	33	5256	5199	41	128508	125936	74	0.57959
147658	128782	94	70139	60449	90	2391	1825	26	3874	3425	38	9593	8729	53	13082	11386	63	387426	342383	89	0.57959
184652	137482	100	77287	57847	98	3227	2276	33	5156	4276	41	12386	9654	69	18639	14848	76	538429	456795	96	0.580628
131518	123221	87	86104	82313	85	2520	2253	28	4264	3435	36	9388	8430	60	12507	11660	63	351096	313016	86	0.582706
146318	133243	89	69111	62888	89	2481	2235	25	4221	3591	39	10864	9490	59	15965	13290	65	451177	384375	93	0.582706
68874	68665	78	31651	31319	76	866	941	0	1272	1197	10	2790	2765	30	4764	4928	37	107628	104134	76	0.586861
164982	141240	101	72387	63228	92	3068	2468	32	4389	4153	38	9895	9265	57	16597	14904	71	375312	358212	92	0.589977
137006	125794	87	69956	64502	85	2252	2185	24	3316	2970	33	7178	6144	47	9777	8585	60	259076	218924	90	0.589977
44302	45183	59	28055	27849	73	592	635	0	620	763	0	1567	1615	19	2447	2152	28	71632	72759	67	0.591015
68050	67232	86	31183	30277	76	957	858	0	2037	1576	21	4868	4867	39	7476	7236	49	192382	191243	73	0.59517
92946	88234	81	43695	40956	81	1224	1403	16	2395	2360	26	5829	4937	44	9583	8287	53	258470	240387	86	0.596209
288873	208850	120	155319	116950	117	5697	4079	44	9123	7032	55	19203	14975	77	30985	24285	110	716170	559686	119	0.596209
243012	175490	110	115564	87167	110	3919	2528	40	5958	4986	47	13027	10588	61	22483	17783	82	506810	431614	112	0.597247
126660	117178	85	72329	66297	84	1886	1733	21	3204	2734	34	7110	6653	45	10983	9785	51	278799	249130	87	0.598286
92443	91807	79	35651	35411	78	1552	1344	17	3121	3002	31	6422	6078	46	10229	9525	52	308906	300152	82	0.598286
131305	118477	86	69563	62342	86	1945	1662	21	2086	1813	24	6003	4852	46	9362	7842	54	236187	204001	86	0.600364
243288	198372	105	101904	85010	102	4364	3569	36	7514	6010	61	15600	12681	67	25453	18776	99	573130	440808	103	0.601402
102518	99136	83	63199	59994	83	1745	1703	20	2740	2284	35	6441	6162	43	9814	8847	69	228652	211114	94	0.601402
93400	87905	83	42122	40753	78	1888	1805	21	2446	2233	25	6072	5823	43	9097	9070	51	258119	249652	82	0.60348
189797	147413	101	86828	69214	97	3145	2492	32	4367	3369	46	9342	7393	55	15468	12519	76	373454	330520	94	0.605557
68372	66784	76	38810	36687	79	807	737	0	1169	1118	7	3147	3257	30	3941	4186	32	110601	102619	71	0.607634
107045	102840	84	64684	62287	82	2293	2226	24	3324	3064	32	6501	5977	43	11686	11492	54	276155	253105	82	0.607634
108019	101877	84	47629	45207	83	1840	1798	22	3009	2511	32	6981	6492	45	12281	11094	60	295480	270710	85	0.607634
111175	103015	87	96247	91802	84	2761	2688	27	4965	4730	41	11602	10409	60	17674	16824	75	475820	433692	83	0.609712
129238	119565	87	68824	64041	85	2007	1847	23	3012	2594	33	7820	6628	51	12205	10567	62	268671	240823	83	0.609712
76948	73806	78	41218	39942	78	1100	1041	6	1888	1575	31	4378	4215	37	6253	6327	42	187703	177754	78	0.612828
114306	106524	85	59884	55461	83	1745	1640	21	3015	2510	34	6530	5810	48	9044	7838	52	243049	216310	82	0.612828
130540	115466	89	67707	61345	87	2117	2034	23	2985	2845	30	8901	7613	59	13264	11836	69	367595	318153	87	0.614905
143943	128426	88	95162	86398	88	2730	2272	29	3295	3055	33	8358	7176	49	13459	12057	66	299907	262913	90	0.618021
155824	144704	90	98894	92908	86	3893	3781	33	5284	5127	39	11099	10441	62	19420	18063	77	458837	414448	94	0.621137
33267	34426	67	17426	17768	50	337	403	0	368	497	0	1314	1409	14	2006	2119	25	61534	63538	68	0.621137
199005	149230	105	65820	49993	96	3492	2975	32	4319	3865	41	10149	8551	53	16543	13232	70	422157	367633	103	0.624253
80154	76486	85	52474	51095	79	1461	1468	18	2219	2283	25	5635	5607	41	8894	8541	49	226800	217099	82	0.626331
153131	134461	91	70304	62102	89	1839	1488	23	3474	2739	41	7795	6921	49	11887	10408	65	293194	246543	94	0.62737
109586	98111	85	43747	37666	82	1799	1533	24	3297	2849	35	8375	7292	50	12451	10870	64	334917	292474	90	0.62737
90028	87023	83	44541	42922	79	1212	1162	10	2483	2845	25	5583	5342	41	8862	8443	58	233388	227587	84	0.628408
182731	159091	100	116565	101733	94	3213	2787	31	5321	4186	42	11154	10134	56	16831	15453	73	401700	355147	96	0.633602
165628	132237	95	83688	67648	93	2730	2229	31	4078	2937	38	8291	6789	51	14292	10700	65	345173	283906	94	0.63464
55099	55206	67	28907	28380	75	982	834	0	1663	1424	19	2739	2796	27	4058	4178	34	98937	98374	59	0.635679
167823	147670	92	74164	66187	90	2506	2261	26	4313	3604	42	9582	7780	54	15551	13866	69	399049	333288	90	0.643989
166869	154822	90	95230	89051	88	3618	3252	32	5301	5111	39	12887	11594	62	19678	17335	81	468245	401256	90	0.643989
86823	84324	80	49843	48122	80	1636	1496	17	2236	2368	23	4664	4447	38	6358	6252	43	194313	189897	76	0.646066
164993	151461	93	147241	137181	89	3697	3569	31	4826	4720	40	11939	10454	66	18435	16256	75	414749	345972	93	0.650221
80004	77029	80	37003	35706	77	1238	1241	12	1859	1701	21	3957	3860	34	6534	6123	44	177716	169937	78	0.651259
128329	119587	86	82196	78048	85	2460	2366	25	4298	3744	38	9238	8314	57	15364	12985	77	328325	283338	85	0.652298
103161	96780	94	41286	40267	80	1766	1511	20	2392	2390	27	6229	5538	47	10228	9447	60	261242	246690	78	0.655414
246472	183094	118	163404	125683	105	3987	3041	37	5318	4131	47	14545	10863	68	22074	16474	81	574891	425787	106	0.656453
76426	75816	77	46102	45964	78	1437	1309	18	1805	1832	22	5305	5318	37	7583	7019	47	189063	177357	81	0.656453
87742	83574	86	43356	40646	78	1610	1670	19	2335	2530	25	7032	7041	44	6942	5912	48	234449	212872	78	0.656453
102320	97995	82	52286	49990	81	2207	2165	24	3134	3291	33	7850	7902	44	11991	11293	64	363166	350384	84	0.656453
120337	111534	86	55712	52425	83	1600	1656	19	2647	2629	27	6473	5859	48	10266	9362	57	244994	228240	84	0.659569
111869	105992	90	46367	45008	81	1770	1715	20	2971	2896	28	5840	5606	42	9246	8555	48	245142	228169	85	0.664762
166700	147921	100	96800	87721	89	2411	2362	26	4516	3492	47	9126	7660	55	13484	11567	62	370696	307611	89	0.665801
116178	112168	83	85795	82943	82	2930	3104	26	5040	4740	39	11035	10382	51	17170	16834	69	395011	355965	85	0.665801
64362	63838	77	36471	35835	77	595	729	0	888	758	0	2543	2646	27	4014	4074	34	106497	102519	76	0.669956
61383	59104	77	28692	28407	75	629	689	0	1056	772	0	2548	2440	28	2933	3045	29	103484	106062	72	0.675149
100652	91919	98	46004	42601	88	1904	1935	19	3333	2958	36	6849	6531	46	9717	8942	60	264560	249572	98	0.675149
151304	132109	91	67344	58752	88	2421	1993	26	3989	3654	40	8589	7159	55	13306	11392	65	317228	276947	86	0.676188
83497	81383	78	45906	44460	78	1791	1642	17	2624	2382	27	6269	5890	45	8964	8073	54	262410	236060	81	0.678265
92323	87242	90	46230	43707	80	1577	1429	16	2726	2098	30	5834	5506	41	8308	7966	49	250994	238866	82	0.68242
113005	101045	86	59155	52718	85	1194	1137	12	2440	1991	25	5434	4847	47	7549	6771	49	214673	190913	81	0.683459
122851	114028	86	62428	59295	83	2623	2690	26	4021	3884	36	8812	8194	51	13399	11490	68	369783	314100	87	0.683459
82813	80970	79	42745	41665	78	1265	1189	10	1873	1963	23	4051	4272	32	5865	5773	40	143489	138415	80	0.683459
126237	117914	88	27957	26426	82	2103	1911	23	2953	2548	32	6951	6500	55	10804	10371	54	246408	227310	86	0.685536
118019	105640	91	44864	40734	83	2362	2220	26	3671	2867	40	7539	6605	46	11874	10380	68	288948	246555	84	0.687614
101128	96072	84	44572	43095	82	1564	1449	16	2592	2353	29	6285	6023	44	9465	8428	54	260335	246345	81	0.689691
88130	82421	83	45394	42641	81	1202	1095	6	2274	2014	22	3952	3459	35	6121	5843	45	150616	141928	84	0.69073
85088	82908	78	31877	31004	77	1462	1506	17	3055	2713	29	6524	6352	44	9866	9373	50	264196	247532	82	0.69073
90229	88418	81	43727	42711	79	1462	1531	17	2503	2614	29	6016	5793	41	9710	9633	52	253703	249362	81	0.69073
118638	109866	100	71867	67655	84	1872	1662	23	3302	2901	35	7050	6990	46	11408	9645	60	268328	234646	85	0.691768
226725	197483	117	146657	131597	106	6680	5859	41	10957	9113	65	23035	19916	92	36850	31778	101	870670	724775	111	0.692807
131294	121874	87	67539	62764	85	2157	1992	26	3190	2636	34	7026	6156	48	11595	10285	57	274852	242247	85	0.692807
77271	74476	82	34932	34008	77	738	761	0	1564	1643	21	4423	4477	36	6159	5990	42	172645	173219	76	0.693846
142487	131075	103	123257	115945	103	2429	2386	26	4715	3774	42	9597	8685	52	15587	14168	69	344570	301834	103	0.693846
109976	106230	82	53970	52846	81	2375	2087	27	3638	3194	37	8660	7985	48	11770	11268	56	362141	338648	84	0.694884
165411	153290	89	76680	72804	87	4479	3989	36	6484	6299	46	13907	12679	60	23735	21312	83	513400	441578	93	0.694884
120533	108691	92	58710	54314	84	1823	1853	21	2220	2264	27	5629	5334	41	9254	8792	53	234943	211533	83	0.695923
66913	64854	80	30228	29679	76	1008	732	0	719	950	0	2736	2564	28	4218	4153	33	99195	100365	75	0.700078
95836	89289	82	45200	42476	82	1543	1474	16	2502	2337	29	6051	5780	42	10045	9548	53	275094	251209	84	0.703194
134018	120808	89	78395	73089	87	2255	2074	26	5229	4646	42	7841	6906	48	10268	9166	54	291409	255579	89	0.703194
141314	126283	92	87345	78214	87	2063	1850	23	2911	2762	29	7029	5941	50	10978	9322	61	300366	265181	82	0.70631
76354	73909	85	35512	34742	77	1013	1091	7	1297	1351	13	3323	3420	30	5371	4955	38	128829	125376	72	0.710465
207383	165522	106	92779	74287	100	3365	2810	34	4859	3997	42	11150	9700	61	19399	15292	79	437355	403674	95	0.711504
55423	52799	80	29677	29356	74	455	676	0	516	643	0	1837	1968	22	3089	2882	29	77830	78437	72	0.711504
130129	111899	91	63139	54570	89	1825	1675	20	3095	3077	32	8414	7680	54	13012	10742	68	352727	315256	83	0.712542
128128	116977	87	69407	63256	86	2222	2044	25	2867	2860	31	8458	8281	50	12236	11791	57	353689	329665	86	0.713581
60761	59999	73	31307	30710	76	1001	845	0	1188	1224	9	2691	2768	28	4474	4097	38	103780	102162	61	0.71462
182220	144447	108	89577	70674	97	2562	2323	28	4398	3855	42	10092	8588	55	14920	12146	72	433877	393281	95	0.71462
107899	94066	100	60779	52621	86	2358	1920	25	2100	2010	28	6474	5521	48	11387	10417	61	309004	283952	83	0.716697
227334	181820	101	112147	91004	100	3631	2845	33	4814	4135	39	11399	8986	66	17817	13859	78	403739	315924	99	0.716697
152702	144932	88	93533	89074	86	3822	3670	32	5947	5137	46	13286	12163	67	21728	19201	80	502889	435637	88	0.716697
124125	112747	88	69754	64387	87	1950	1957	21	3193	2726	31	6432	5934	46	10776	9484	59	260244	235960	87	0.717736
180338	157876	109	112484	101803	92	3112	2575	31	5012	4702	42	10878	9353	59	18652	15887	78	410861	336916	95	0.718774
23436	25934	43	11174	11090	45	440	446	0	890	809	0	1283	1427	17	1716	1855	21	61451	61161	65	0.728123
32874	33723	50	20885	20936	58	496	466	0	969	713	0	1190	1293	13	2214	2162	26	49385	53102	51	0.729161
126955	114211	85	69792	62773	87	2410	2364	26	3373	2932	36	8427	7847	51	13885	13293	60	378839	348526	87	0.7302
68487	65796	78	37647	36434	77	999	910	0	1314	1322	15	3113	2918	30	4214	4000	35	107919	104566	78	0.731239
120331	107319	88	68031	61614	85	2139	2065	23	2873	2397	29	5649	5189	41	8829	8105	50	230674	198731	87	0.732277
85748	83776	80	51067	49322	80	1824	1769	20	2211	2021	26	5340	5258	43	8382	7623	47	206691	199359	80	0.734355
172797	155953	91	95808	87111	91	2796	2617	28	5691	4336	48	13017	11288	62	18439	16148	70	519233	449999	93	0.735393
137522	114623	95	70048	60310	89	1732	1623	20	2850	2672	33	6617	5662	47	10463	8724	58	262874	227915	86	0.736432
151149	136806	89	74820	68763	87	2961	2831	29	4249	3896	40	10032	8369	58	15911	14380	73	385908	335506	87	0.737471
87310	85572	80	39623	38627	79	1140	1167	10	2253	1988	30	5419	5077	40	7496	7249	44	211366	202990	77	0.739548
94597	91711	82	35704	32916	78	1502	1313	16	2286	2398	26	5815	5886	41	8961	8524	50	247933	233780	81	0.741626
136006	116888	97	62780	54450	89	2319	1985	26	3142	3016	35	7468	6708	49	11503	9936	54	282493	237596	87	0.742664
56221	56069	74	28376	27914	74	508	688	0	891	945	0	2208	2187	25	3719	3436	33	80825	80104	70	0.742664
71488	69486	81	37531	36572	77	797	748	0	1113	1242	13	2932	3094	28	4678	4721	36	121767	119469	76	0.743703
88531	86474	83	56676	54854	79	1370	1519	15	1657	1611	24	4411	4214	38	7642	7701	46	196634	190400	80	0.748896
42740	40938	74	17152	17268	50	437	410	0	535	748	0	1735	1891	19	2748	2726	28	68393	70541	70	0.748896
128163	118395	85	65116	59377	85	1896	1689	23	3213	3065	31	7124	6112	50	11069	9464	59	251962	222045	86	0.748896
93052	88268	82	51727	48776	81	1630	1617	19	2039	1845	24	5216	4618	42	8000	7517	50	206922	202029	82	0.752012
159375	136741	95	90768	78166	91	2559	2028	28	4575	3237	47	9558	8403	52	14840	12903	72	410818	348276	93	0.75409
177650	150098	99	90111	76606	94	3385	2843	32	3825	3523	36	8770	8060	57	15256	13119	72	354778	333811	94	0.755129
133574	123643	86	58127	54727	85	1981	1682	23	3339	2583	36	7056	6730	48	9971	9533	50	241687	228742	89	0.756167
191161	168356	101	111204	98695	94	3926	3334	35	6099	5746	44	13677	12236	60	21937	19704	78	512996	469579	96	0.758245
109626	104590	85	54851	52883	81	1827	1852	21	3635	3216	34	7342	6955	45	11044	10986	58	297786	286979	79	0.759283
193102	174715	92	92814	84988	90	4324	3906	35	6209	5634	45	14995	13106	68	22987	19881	83	535564	460894	96	0.768632
90362	85048	89	43387	41489	80	1188	1227	14	2426	1981	21	4005	3632	37	6858	5812	47	143790	135939	73	0.772786
180098	161011	91	94309	85675	89	3846	3760	32	5819	5223	49	13191	11553	65	20802	17400	79	496562	413509	90	0.774864
125851	112617	88	39845	34507	87	2619	2579	26	3301	3133	32	7678	7266	44	10136	8689	61	278225	250340	86	0.775902
230928	172505	103	85207	65073	99	3846	3026	36	5974	4832	43	12319	9876	66	19479	15646	80	444175	402140	96	0.776941
94747	91723	84	38388	37389	80	1213	1139	11	1954	2123	24	4612	4598	35	6381	5831	38	184604	180024	76	0.77798
102166	99773	81	50516	48584	79	1178	1285	14	2229	1791	28	4971	5133	38	8011	6992	60	215765	209289	81	0.779018
75067	69900	89	29172	28212	78	945	797	0	1626	1888	19	3780	3481	34	5692	5224	44	138203	132264	80	0.779018
97909	94959	82	67167	64572	82	1638	1725	17	2798	2598	29	5326	5316	38	8448	8319	49	209893	193139	82	0.781096
121150	111886	89	71833	67089	85	2321	2326	24	3870	3525	36	9118	8585	50	13750	13020	65	388633	370766	87	0.781096
170126	154280	88	73364	64892	87	3025	2711	29	4676	3844	41	11610	9823	56	16665	13350	74	459277	379200	93	0.781096
92561	85169	98	56803	54308	81	1329	1330	14	1528	2009	20	4929	4954	39	7959	7189	49	198922	183507	86	0.782135
130699	118123	90	60983	56403	86	2253	1810	24	3181	3277	30	7576	6581	49	10395	9019	64	285723	248672	87	0.783173
177377	148473	107	110796	95916	92	2460	1970	27	4042	3369	44	8917	7719	52	14121	11430	68	360797	298224	94	0.785251
161450	145724	92	103600	95445	90	3046	2913	28	5216	4915	37	11951	11027	63	18457	17125	76	491208	472570	92	0.785251
88202	86564	79	55110	54484	78	1372	1389	15	1888	1718	19	4117	4489	33	7910	7120	50	162201	158147	81	0.785251
141206	128601	87	59919	54293	87	2297	1926	26	4673	3715	40	8003	6811	50	11829	10989	61	339325	283265	93	0.787328
70491	68555	82	20219	20047	55	981	984	0	1525	1384	20	3305	3562	32	5478	4903	39	136929	132492	81	0.788367
67024	62621	88	34153	33483	77	914	817	0	1502	1618	18	2700	2434	29	4347	4350	33	114706	108404	80	0.788367
49348	47577	76	29030	28081	76	666	620	0	1000	857	0	2086	2052	24	3608	3243	32	85077	80740	90	0.789405
103726	96940	84	49909	47878	82	2054	1916	22	3215	3055	30	6559	6140	44	11194	10611	61	268826	251089	87	0.790444
118631	105767	87	50766	44650	86	1436	1321	17	3111	2653	34	5754	5244	44	8393	7818	51	249971	219334	86	0.794599
142053	131241	90	64736	59569	86	2144	1653	27	3583	3761	34	8895	8192	51	14749	12574	71	367605	334669	89	0.797715
195295	152621	102	80385	64008	98	2517	2124	28	3894	3053	42	9697	7028	55	15048	10928	78	362893	290449	98	0.800831
58441	59308	76	30787	31101	74	658	659	0	1257	1169	10	2543	2524	28	4314	4476	37	94609	93074	63	0.80187
92111	88721	78	67921	65858	80	2302	2154	24	3227	3060	33	8681	7859	52	13983	13678	64	363148	334347	82	0.803947
69363	64652	87	33732	32700	77	831	777	0	1619	1498	22	3001	3196	30	4641	4720	37	122526	120025	77	0.810179
47826	47372	66	32314	31560	75	948	841	0	779	1036	5	1973	1901	23	3399	3186	35	83873	80549	79	0.810179
59567	56413	89	21327	20602	63	732	841	0	1477	1527	17	2719	2424	28	3929	3893	34	96235	94945	73	0.814334
119358	108495	93	61910	57594	84	1679	1437	17	2778	2580	29	6427	5453	44	9849	8902	61	262791	236507	88	0.816411
87633	83729	81	31873	30525	79	1255	1321	13	1951	1662	17	4263	4052	36	6959	7080	46	159302	152883	83	0.819527
99539	92730	83	57643	55115	81	1652	1705	17	2550	1949	30	5240	4617	40	7289	6578	45	192780	187110	84	0.821605
93635	88378	84	110057	106454	82	3451	3125	32	4589	4543	38	10759	10058	55	16707	16175	64	402085	376823	84	0.822643
107254	103553	83	84033	81740	82	2756	2532	27	4096	3903	36	10000	9677	54	15661	15423	70	428373	387569	86	0.826798
80146	75843	82	36880	35104	79	1449	1688	15	1868	1995	27	4772	4492	38	7643	7840	41	177199	168778	78	0.830953
50119	50672	76	25875	25605	73	664	571	0	788	831	0	2100	2020	25	3880	3971	36	89355	90350	75	0.830953
61483	61756	77	34493	34048	75	636	549	0	783	1110	6	2465	2646	26	3375	3457	30	87765	93317	75	0.830953
57283	56040	75	25512	24716	75	818	699	0	1103	1241	10	2986	2722	31	4548	4324	36	131149	125834	80	0.830953
98766	95191	81	75557	73916	81	1960	1998	22	3642	3196	39	6897	6667	45	10745	9790	54	277086	258524	81	0.830953
269927	214370	110	151089	127709	107	5197	4353	39	8452	6564	57	17496	13991	71	29716	23647	101	674799	516122	110	0.830953
86301	89453	76	38258	38677	76	1834	1788	18	2518	2268	23	5227	5397	38	8058	8106	47	224638	217748	71	0.830953
91450	87391	82	39733	38513	80	1319	1323	15	2069	2073	25	3793	3617	35	6222	5807	42	150753	146711	78	0.830953
114328	106558	86	52547	48727	83	1882	1601	21	2197	2378	27	5544	5210	42	8282	7506	46	226648	211399	83	0.83303
109566	99388	87	54270	48897	85	1882	1619	22	2446	2272	29	6310	5591	44	9059	8174	51	257759	234034	84	0.83303
151310	135550	91	73891	66717	88	2250	1963	26	3723	3148	36	7854	6807	50	13201	10975	60	313506	268962	88	0.834069
42186	40715	76	18583	18395	53	449	343	0	674	683	0	1637	1625	19	2952	2655	33	71346	72755	70	0.837185
26367	26661	66	14887	14447	50	354	433	0	650	587	0	1234	1157	10	2046	2049	23	51780	52007	65	0.842379
108190	101075	85	53752	50354	83	1406	1394	18	3162	2681	31	6120	5806	42	10718	9791	55	260889	243271	87	0.842379
168336	143956	102	78595	69043	91	2611	2174	28	3535	3117	37	8946	8493	51	14048	12704	65	384828	372708	95	0.845495
131042	121908	92	70092	65523	85	2205	1916	25	3439	3174	33	6865	6156	46	10914	9268	55	274377	240113	89	0.850688
111933	106618	84	70645	67839	83	2675	2539	26	4272	3855	36	9590	8980	50	14080	12288	69	336498	298249	90	0.852766
82776	81104	77	41707	40769	78	1077	1236	9	1689	1709	17	4004	3967	37	6486	6439	41	166832	165949	81	0.852766
49184	47662	83	25475	25323	73	726	744	0	1313	1030	7	1989	2213	23	3159	3069	35	81612	79641	71	0.85692
156249	142965	90	105926	97655	87	3423	3000	32	6404	5356	46	13971	12257	66	19357	17167	80	553880	462007	93	0.860036
127033	117233	97	59438	57180	85	2379	2208	26	3753	3779	37	10063	9134	62	16030	14597	68	414059	371510	91	0.862114
173082	152705	94	90797	82306	92	4184	3795	33	5254	5106	39	12458	11699	60	21449	20222	77	472593	443530	93	0.863152
132034	124389	85	71343	67516	85	3270	3132	30	5461	4073	50	11881	11081	63	18729	16685	81	441681	391097	89	0.86523
74278	74258	78	37288	36633	76	946	958	0	1495	1657	17	3928	3806	36	5210	4968	44	147906	145256	74	0.866269
275967	189583	130	141299	98866	126	5080	3310	42	7218	5808	49	17380	13491	74	29777	22702	110	715566	589336	123	0.866269
95817	92234	80	52153	49789	81	1491	1512	18	2265	2134	28	4649	4128	40	6790	6618	44	171677	162708	78	0.868346
193051	151458	96	76434	59230	95	3145	2658	31	4819	3639	43	12406	9368	70	19059	14569	85	506901	393860	93	0.870423
35729	37428	55	16072	16383	47	387	466	0	961	754	0	1672	1663	21	2476	2370	28	63735	66106	69	0.870423
172116	146702	93	79423	67668	93	2709	2215	28	4216	3077	43	8432	6929	49	13621	11131	64	298146	251443	90	0.873539
106609	100206	83	67611	64772	83	1953	1731	21	3191	2887	30	7015	6919	45	10592	10212	55	319447	302586	81	0.873539
76669	75042	80	61032	59987	78	966	1049	7	1469	1733	16	3942	3650	35	5132	4753	39	128470	128605	73	0.874578
182507	146200	113	102578	86571	97	3149	2721	30	4348	4315	36	10404	9257	57	16884	14575	74	459358	435088	95	0.875617
112126	103646	86	53638	51071	82	1906	1800	21	3132	2617	31	6509	6232	44	9049	8984	54	272719	265974	83	0.877694
81941	77134	81	46614	43670	79	1152	1169	9	1717	1683	22	3934	3894	35	6057	5766	45	164529	160170	78	0.878733
103306	96848	84	51926	48643	81	1288	1292	14	3023	2474	33	5939	5639	40	8327	8091	49	245005	239132	83	0.879771
75929	74037	79	31529	29688	79	1317	1281	12	1410	1402	21	3861	3688	35	6885	6421	44	161246	150974	80	0.879771
68951	68977	78	31344	30576	76	1202	1238	11	2034	1672	16	3452	3132	34	5560	5852	41	134507	133679	76	0.882888
78625	78148	79	37762	36760	77	935	849	0	1842	1818	18	3798	3905	31	5331	5578	37	153291	149575	79	0.884965
127033	105947	90	59435	49424	88	2435	2169	25	3067	2782	30	7275	6202	50	13401	11578	78	362135	322886	92	0.886004
138126	127688	86	75390	70764	86	2914	2448	29	4008	3709	33	8412	7568	51	13618	12341	76	301858	264788	88	0.88912
334480	227132	137	164497	113774	132	7592	5428	47	11523	7717	75	24582	17114	99	38829	27905	128	876685	619750	134	0.88912
139121	131715	89	76294	71363	85	2350	2141	25	3989	3636	36	9018	8448	50	14076	13482	62	342596	327506	88	0.890158
166641	148322	98	100281	89914	92	3559	3091	32	5123	4758	39	11418	10820	58	18369	16569	71	433734	393867	95	0.891197
69234	68433	84	32476	31919	76	1110	1124	8	1481	1567	21	2855	2821	29	4869	5070	36	110021	109871	80	0.893274
115641	110735	84	76277	73180	83	2544	2561	25	3801	4058	32	9660	9219	51	13016	12824	64	382124	346305	86	0.893274
104773	99176	83	45700	43886	81	1744	1606	20	3128	3077	30	7145	6560	45	10384	10077	55	296465	289643	83	0.894313
46812	48080	70	19002	19160	54	449	494	0	776	820	0	2037	1974	21	2571	2783	27	75402	77865	66	0.897429
100093	94459	97	55635	52040	82	1457	1439	18	2323	2082	24	6352	6273	43	8833	8375	53	243368	231227	80	0.903661
74446	71132	79	46321	44997	78	941	874	0	1722	1711	18	3426	3268	32	4975	4950	39	121642	119461	73	0.9047
170379	149164	91	77069	68399	90	3227	2724	32	4846	4732	36	12198	10982	60	17801	17016	80	515597	493871	89	0.905739
36217	36139	71	20364	20400	59	313	326	0	255	293	0	1493	1876	19	2482	2539	27	75674	76632	67	0.906778
100883	94351	98	45571	43726	81	1357	1453	15	2464	2495	27	6355	5995	44	9581	9268	50	270843	265908	78	0.906778
79808	74097	86	92674	88961	81	2178	1872	27	3912	4149	33	8502	7699	51	12711	12222	65	314924	301729	79	0.907816
168460	145260	93	83227	74656	91	2812	2381	29	5044	4197	44	11893	11452	56	19990	18646	81	548637	515027	94	0.91301
104013	96187	83	56214	51625	83	1397	1406	15	2893	2795	30	6163	5877	42	8989	8645	48	281361	266727	82	0.91301
148858	134110	87	74369	67899	88	2615	2079	29	4245	3331	38	8655	7551	50	12196	10767	57	316542	276615	90	0.91301
183729	151298	99	125070	103481	97	2817	2546	28	5072	4258	43	11867	10234	60	16042	13686	67	459265	393331	98	0.914048
106365	99982	90	54425	51668	81	1734	1592	19	1940	2204	22	5016	4559	38	7975	7371	45	181404	163845	78	0.914048
122199	108864	90	70290	63911	87	1758	1582	20	3532	3266	35	7988	6836	53	12503	11777	58	338431	295252	90	0.915087
199330	168502	95	79178	67237	93	3244	2527	33	5357	4732	41	9541	7806	57	17008	13344	75	366907	300091	97	0.917164
122015	106493	86	60012	51799	86	1760	1673	22	2957	2227	34	7586	6549	51	10828	9448	59	310530	277526	82	0.918203
86126	84033	80	36976	35689	79	1324	1196	12	2604	2407	24	5620	5304	40	6968	6860	46	206029	201639	78	0.918203
174996	149353	94	105054	90218	92	2889	2445	29	4876	4625	40	11384	10198	61	16459	15949	69	482799	454441	91	0.918203
98103	92638	84	67302	65183	82	2305	2245	26	3681	3498	37	8552	8333	49	14622	14016	71	402483	360948	86	0.919242
109247	104255	81	54149	51574	82	2149	1926	23	3004	2779	33	6303	5903	44	8841	8226	48	272311	261740	80	0.919242
85859	82844	83	50729	49719	80	1553	1646	17	2915	2775	30	5614	5338	42	9309	9082	49	250956	247842	95	0.919242
72603	69841	81	33455	32567	78	946	834	0	1587	1212	12	3054	3000	30	4808	4279	45	110596	108075	81	0.921319
70438	68288	79	36215	35072	76	1225	1007	3	738	1521	13	4001	4028	35	6119	6091	38	171461	169064	77	0.922358
118664	111849	90	60256	57796	84	2115	2032	20	3120	3020	30	5962	5786	41	10200	9564	57	256685	244438	85	0.925474
128574	110342	105	54532	46158	105	2129	1967	24	3510	2759	33	8735	7205	59	13313	11088	68	374752	317112	105	0.925474
125500	116550	85	60351	56019	85	2109	1996	25	3180	2696	31	8264	7851	51	14587	13736	67	378088	353854	87	0.926513
200299	159924	111	96402	78989	96	3378	2534	32	5302	4479	45	10453	9490	51	17246	15131	70	395260	369140	95	0.926513
139097	126622	88	98090	90999	88	2749	2468	28	4142	3727	36	10180	8899	55	14423	12828	70	410639	362573	88	0.932745
114186	105278	83	53526	48474	83	1586	1393	18	2628	2385	32	5610	5125	45	8129	7130	53	205976	189805	80	0.932745
106886	97855	86	48739	43403	83	1619	1437	16	2285	2269	30	5482	5148	45	8410	7733	50	232990	210535	80	0.935861
127674	117417	101	67401	62851	84	2168	2010	24	3474	3027	37	6543	5907	45	11761	9986	61	276676	251970	84	0.943132
93952	89710	83	65954	63920	81	1653	1649	19	2292	2478	24	5659	5453	39	8283	7758	52	228588	211731	79	0.943132
162712	135340	93	90080	76010	92	2839	2290	29	4765	3303	52	9249	7778	55	15446	13182	71	359076	303306	92	0.94417
76185	75577	80	30974	30229	77	1128	1007	2	2026	1837	22	4595	4459	36	7413	7133	46	190500	187118	79	0.947286
120315	112580	88	60070	55837	85	2043	1749	22	3365	3359	33	8582	7804	50	12549	11117	68	357206	326584	86	0.947286
209381	176050	100	99720	84219	97	4166	3592	36	6794	5214	53	15535	12263	69	23827	18905	91	674199	509466	103	0.948325
113317	108443	89	60731	58203	81	1819	1501	21	2893	3074	27	6323	5619	46	10295	10159	46	230690	224893	81	0.948325
112132	100081	89	46868	41953	85	1553	1109	10	1951	1778	29	4793	3799	43	8607	6964	56	174188	153024	82	0.949364
164847	137787	92	83927	71535	92	2441	2152	27	4867	4757	40	11439	10023	61	14270	12684	67	441763	425131	90	0.95248
106320	102921	82	81466	79091	81	2298	2218	24	4257	3509	38	9325	9085	50	13658	12822	70	383323	351215	83	0.953519
69287	68047	81	29643	28928	74	1062	968	0	1310	985	0	3671	3344	34	5580	5655	38	160187	158552	76	0.954557
120131	111768	84	66565	62357	83	2030	1719	24	3274	3195	31	7063	6407	47	11237	9741	56	273531	239827	85	0.956635
49722	47833	81	21829	21098	61	598	648	0	1206	1052	7	2265	2068	26	3037	3150	31	91212	89067	71	0.961828
154500	139476	90	74826	67902	86	2899	2830	29	4798	4073	40	10764	9527	55	15995	13261	74	442515	379651	89	0.961828
54278	52301	76	26490	25731	74	347	437	0	1201	1486	13	2233	2310	23	3210	3064	32	89447	88724	71	0.965983
146717	133233	92	65334	60491	88	2729	2429	29	4475	4369	41	9988	9630	52	16488	15080	72	370349	340286	87	0.965983
120274	112808	85	67662	64795	85	2828	2842	27	4669	4248	37	10519	9958	57	18227	16954	77	463535	418702	86	0.969099
108189	102100	99	45437	43133	82	1891	1801	22	2544	2748	26	6553	6280	43	10021	9610	56	273325	259503	99	0.969099
113166	107714	82	48336	46474	82	2250	1865	27	3197	2924	36	7039	6328	46	11241	9982	58	284872	259176	81	0.969099
39964	38108	76	22038	21819	60	551	458	0	652	781	0	1871	1767	24	2361	2375	23	62033	60472	71	0.973254
65640	63360	77	37604	36573	76	1020	889	0	1280	1159	12	3403	3379	32	5034	4898	40	157611	155095	77	0.977408
109801	103615	89	51237	47762	83	1757	1611	20	3552	3455	36	8108	7770	49	10956	9248	61	321942	287827	85	0.978447
293032	227388	126	157987	129117	117	5638	4908	37	9018	7129	54	19974	15398	83	30471	23414	111	716918	535188	120	0.981563
128550	121438	86	68537	63467	84	1786	1750	21	2988	2650	35	7643	6723	52	10439	9305	61	287552	257715	88	0.982602
161793	136169	102	71180	60067	91	2406	2255	27	3978	3565	31	8394	7436	52	11247	10260	60	318251	276507	93	0.982602
190662	159737	98	83250	67757	95	3469	3193	32	4664	3827	42	11485	9064	65	18780	14683	80	403798	312664	98	0.984679
119502	115154	82	94903	92027	84	2240	2273	23	4103	3558	41	9209	9054	55	14047	13135	62	405424	375371	86	0.985718
104353	99349	82	41603	39699	81	1677	1461	16	2063	1970	25	5542	5046	42	7802	7781	47	196054	173940	83	0.985718
104846	100129	89	57849	56181	81	2214	2114	24	4123	3998	37	8864	8791	48	13128	12652	61	350775	315971	88	0.985718
102147	96301	86	48907	46495	81	1461	1450	16	2599	2062	31	5748	5460	41	9066	8768	53	230987	218539	82	0.986757
128856	117063	88	69057	63354	86	2188	1949	24	2915	2499	33	6875	5972	51	9980	8656	51	255141	220862	87	0.989873
96197	91057	83	52029	48610	82	1367	1278	13	2146	2262	26	4547	4154	37	7068	6510	45	169100	161355	82	0.990911
33236	31163	78	20546	20306	58	528	617	0	737	797	0	1514	1473	15	2225	2065	28	57505	56751	66	0.996105
160360	144997	97	77834	72278	86	3799	3357	33	5605	5536	45	12830	11985	60	18954	17626	71	477396	438664	90	0.997144
115165	105444	86	66323	61817	85	2080	2101	21	3726	3291	34	8147	7704	46	12477	10445	62	341651	307016	82	0.998182
74681	68285	81	40591	37978	79	950	956	0	1629	1658	22	3573	3505	35	4923	4671	38	151638	143422	74	1.00338
38875	38529	71	21685	21485	60	632	598	0	577	645	0	1602	1595	19	2763	2922	28	71191	70105	64	1.00338
108507	102502	84	54777	51873	81	1767	1417	22	2503	2596	29	4853	4600	40	8466	8179	46	193421	184100	79	1.00338
89677	83460	88	34063	32583	79	1938	1667	20	2573	2232	27	5699	5435	42	7917	7612	47	236242	224312	80	1.00441
158297	140135	93	78423	69735	90	2038	1823	22	4033	3423	39	9146	8072	54	13442	11880	64	384608	340328	91	1.00545
97195	91184	82	57189	54106	81	2446	2137	27	3866	3815	35	7672	7675	45	12762	12208	69	292635	276037	83	1.00649
38334	37056	72	18782	18816	57	460	370	0	812	1137	8	1523	1561	19	2327	2157	24	61712	60361	70	1.00961
72654	70729	77	41863	41623	77	947	959	0	695	941	0	3487	3319	32	5207	5277	37	133874	128059	75	1.01065
81293	78392	80	37704	36639	78	795	787	0	2255	2255	25	4972	4568	40	7955	8001	45	201654	195881	82	1.01065
159996	138613	98	74224	65083	89	2136	1943	24	3838	3278	42	8294	6831	53	12822	10427	68	307241	263126	91	1.01584
113023	103462	86	53509	49380	83	1526	1328	17	3080	2354	35	5492	4833	41	7311	5984	51	216320	194671	85	1.01896
136143	129384	85	74468	71561	86	3538	3048	32	5043	4864	37	11099	10290	55	17586	16074	74	407432	362882	93	1.01896
184948	164682	111	98676	89052	111	3775	3564	31	6763	6946	42	17162	15576	76	23304	22108	86	643268	570744	111	1.01896
122902	111420	88	62531	57192	85	2064	2152	21	4189	3744	36	7523	6514	46	12839	11654	66	359691	320374	88	1.01999
44920	43841	72	25903	25452	73	753	902	0	956	1058	6	1618	1916	20	3744	4125	34	82171	82078	73	1.02103
22591	22647	52	15093	15049	50	392	387	0	607	638	0	1219	1182	10	1386	1470	17	55687	58800	67	1.02311
160035	132151	92	76178	63109	91	2320	1939	27	4464	3316	44	8624	6916	51	13698	10450	67	321191	271338	91	1.02415
88424	85458	81	38563	37200	78	1199	1243	12	1908	1975	23	4071	3847	35	5987	6260	39	154042	152587	78	1.02519
71873	69689	85	28235	27664	76	1244	1258	11	1372	1579	16	3872	3704	36	6057	6031	43	172489	170020	79	1.02623
92477	86844	92	44540	43167	79	2239	1920	25	3707	3436	35	8616	8158	50	14224	13794	65	373857	346162	90	1.02727
59009	57804	76	22105	21781	65	969	850	0	1026	1021	4	2468	2467	26	4232	4281	33	98854	96835	73	1.0283
122465	115666	85	64765	61285	84	2189	1816	26	3254	2981	33	8354	8210	48	13271	12791	67	319202	301571	85	1.03038
91665	86582	82	67323	64780	82	1529	1346	19	2909	2595	33	5926	5708	42	10414	9751	59	238556	213304	80	1.03142
81713	79893	81	69507	67756	80	2314	2075	25	2971	2631	32	7844	8034	46	11999	11159	65	322870	296716	79	1.03246
142891	133986	85	101206	94520	86	2743	2858	27	4573	3966	39	11031	9791	63	16367	14468	71	443794	388018	86	1.0335
259581	177728	117	118602	85865	107	3736	2848	36	6583	4475	51	14232	10377	74	24325	17948	87	542290	404273	104	1.03454
42677	43014	71	24876	24663	72	593	655	0	722	860	0	1896	1965	22	3137	3129	33	81124	81813	56	1.03454
124514	112236	89	64623	58839	86	2489	2131	27	3351	3081	34	6882	5941	48	10306	9198	57	258790	218025	85	1.03454
62509	61083	84	23174	22741	73	463	485	0	950	990	0	2595	2457	26	4135	4248	33	108846	105101	76	1.03558
91895	87265	84	30420	29474	79	1382	1460	18	2135	2038	20	6190	6007	45	9391	9032	52	253487	247930	83	1.04077
86818	83169	85	58622	57279	79	1471	1465	15	2287	2385	30	5930	5588	41	8713	8203	59	224368	206705	81	1.04077
56998	54813	77	19797	19631	57	830	771	0	864	1203	9	2276	2245	26	3531	4043	31	93621	93329	73	1.04285
118836	107789	86	48926	44697	85	1902	1812	20	3459	3161	32	7720	7225	50	13413	11232	67	290666	257612	88	1.04388
117148	108018	88	65933	61954	84	2021	2031	22	3078	2857	31	7643	7276	45	10833	9532	56	307581	283115	87	1.04388
80898	78088	84	31232	30389	77	985	942	0	2011	1605	25	4343	4178	36	6950	6277	45	159271	161654	82	1.04492
48427	48080	72	24110	23752	72	598	555	0	1239	1038	6	1779	2030	20	3556	3815	31	89311	89499	73	1.04596
152231	131784	92	62930	55695	90	2687	2312	27	3797	2983	35	8281	7020	53	12364	10168	66	298548	251968	93	1.04596
117920	109986	86	52498	49900	82	2195	2294	22	3561	3399	35	8291	7789	50	13138	11688	65	356187	327654	88	1.047
144677	129926	91	81188	74860	88	2171	2248	24	3699	3401	38	8100	7190	49	13436	12239	64	311763	263563	93	1.04908
178148	145575	103	98986	83604	94	2596	2455	26	5894	4805	43	10786	8687	61	16349	13585	73	407661	346867	97	1.05012
109310	103333	88	69377	66537	82	2614	2321	28	3958	3850	40	8307	8082	49	14591	13680	69	345015	313669	87	1.05116
86833	81574	84	50012	47728	80	1602	1495	17	2543	2634	24	5482	5572	41	8114	7728	47	212461	195084	84	1.05323
33482	33062	73	17266	17365	51	484	699	0	1121	897	0	1602	1621	18	2654	2855	26	65995	65756	69	1.05323
125174	114631	84	68106	62037	84	2047	1947	22	3727	3450	33	7612	7307	46	13178	11986	66	294805	279410	85	1.05427
106891	101981	81	55964	53889	80	2294	2446	23	3733	3217	37	7178	6500	47	11869	10349	63	293258	263940	85	1.05531
148789	137877	94	121037	114883	87	3379	3292	30	6232	6216	42	12924	11787	65	20269	18492	79	557456	494293	95	1.05843
125867	115473	88	61952	58191	85	3004	2794	29	4305	4799	35	10378	9721	57	15923	15298	68	450439	430779	87	1.05843
105518	98715	86	75039	71370	83	1774	1698	21	3547	3328	33	7141	6574	45	10465	8928	60	246382	216275	84	1.06258
46149	45911	76	23420	22899	72	717	775	0	506	940	0	2131	1950	25	3520	3611	32	76595	75276	70	1.06466
112804	105527	86	53380	49616	83	2188	1922	26	3543	3253	36	7187	6963	42	11498	10902	63	320363	295693	83	1.06777
101179	98012	85	71931	69830	80	2405	2443	24	2986	3276	29	8324	7459	50	12544	11016	65	295213	261806	82	1.07089
81223	79777	81	41207	40475	78	991	975	0	1528	1513	14	3159	3308	31	5445	5459	40	131754	132379	75	1.07193
165409	140001	94	116990	102626	93	2643	2108	29	4527	4584	34	11705	9576	65	17629	15386	83	485506	429889	96	1.07297
216504	176793	105	173257	147105	104	5307	4404	39	7887	6352	54	16601	14473	72	25871	21036	98	642057	542143	105	1.07505
44907	46433	72	23669	24188	63	533	497	0	384	669	0	1947	2125	23	3485	3672	32	77388	79841	60	1.07505
119328	105903	90	140121	129393	90	2802	2677	27	4472	4210	40	10102	8802	53	15414	13513	70	379781	325154	91	1.07505
134001	115521	96	63967	55811	89	2427	2117	27	3834	3329	35	9531	9118	54	16177	15215	69	429186	411208	91	1.07712
95547	91746	88	57644	55790	82	1457	1205	17	2240	2491	28	5888	5899	42	8554	8261	49	249476	242928	87	1.07816
85063	82074	82	35543	34813	77	1293	1178	13	2294	2104	26	4761	4672	38	7775	7578	48	215620	210498	81	1.07816
99925	92952	86	36506	35158	79	1553	1562	16	2027	2081	25	5792	5547	41	9089	8425	50	246845	229385	85	1.0792
66535	65755	75	39745	38885	76	504	573	0	1672	1729	19	2851	2938	28	4086	3801	36	115042	113230	79	1.08232
284914	204676	129	184482	131308	113	5063	3533	43	8433	6489	61	18072	12933	80	28456	19510	104	764039	540198	112	1.09166
96903	92402	84	49269	48086	80	1914	1853	23	3518	3300	36	6694	6537	43	10875	10196	55	292780	280506	84	1.0927
91845	87036	80	40663	38869	80	1438	1279	15	2720	2303	25	5845	5699	44	8368	8439	49	233320	226416	83	1.09894
169451	143244	95	84479	72084	91	2405	2043	25	3908	3127	40	8106	6939	49	13348	11164	67	311466	256356	90	1.09997
58804	56766	76	27968	27278	75	733	808	0	852	1360	11	2506	2413	26	3976	3453	37	106087	105633	74	1.10205
135422	118842	90	76738	67658	88	1973	1778	25	3507	2891	36	7980	6735	49	12432	10837	66	351630	303990	88	1.10205
48071	47336	74	26206	25983	73	602	580	0	1084	1010	3	1822	1811	19	3068	3110	30	81738	79590	68	1.10517
222337	170854	110	147284	114663	104	4666	3766	38	7276	5751	48	14829	11256	72	22195	17166	89	525097	420791	105	1.10828
115401	106714	90	57316	54881	82	2953	2780	29	4519	4304	40	8401	7938	52	14371	13111	70	334322	303186	87	1.1114
90247	88697	79	43072	41554	79	1626	1300	13	2506	2232	29	5633	5467	40	9129	8914	49	232964	224585	83	1.1114
68505	66577	76	49961	48198	78	1468	1233	18	2318	2243	25	4724	4542	38	8160	7687	53	188842	181756	83	1.11452
75203	71625	81	33748	33111	78	924	745	0	1563	1496	17	3124	3352	30	5647	5809	40	130907	130437	78	1.11452
159008	140359	94	93774	82963	92	2292	2134	25	4142	4035	36	9502	8961	51	15743	13702	69	343389	325273	89	1.11971
183681	149792	99	85391	70265	95	3195	2647	31	4975	4406	45	10260	8090	56	17457	14261	74	388170	305541	95	1.12386
176085	153974	99	83845	74096	90	3032	2609	31	4628	4885	35	11275	10565	55	17934	15648	80	416704	392397	89	1.12594
122024	112862	86	69193	65496	84	2498	2295	26	4424	4165	37	9041	7965	53	13254	11996	63	327076	275865	86	1.12594
133500	124470	90	90442	85651	86	2745	2574	28	4117	4099	35	9299	8327	55	15179	13442	64	344926	296732	86	1.12698
120684	110752	100	64728	59688	83	1854	1918	19	3481	3320	33	7346	6795	49	10884	9494	58	262156	234504	84	1.1301
205341	171419	108	130419	110754	94	3371	2747	33	5074	3350	50	10193	7935	61	15655	12651	71	365908	293543	91	1.1301
38594	39664	60	21536	21051	66	645	581	0	799	918	0	1725	1570	19	2592	2509	30	61222	65296	66	1.13217
81921	77712	80	43115	41854	79	1096	1202	11	1518	1800	19	4008	3869	35	5786	5523	44	142596	143097	74	1.13217
126952	110467	88	63467	56135	87	2325	1990	27	3373	3332	29	8206	7827	50	14261	13810	56	355740	342414	84	1.13321
82977	80199	79	45630	44300	79	916	974	0	1841	1894	26	3864	3929	36	6544	5940	44	148665	142684	76	1.13321
79013	76649	78	36459	35446	78	866	665	0	1572	1603	17	3737	3758	34	4598	4432	38	136585	134147	75	1.13321
112954	101853	86	76229	68551	85	1627	1348	17	2873	2423	32	5974	5405	43	8712	7835	48	235680	214638	83	1.13425
91900	87379	80	43272	41703	81	1747	1613	18	2759	2551	29	5185	5171	37	8871	7910	58	233448	229465	80	1.13425
80738	75439	82	41722	39106	81	1184	1148	9	1633	1540	17	4387	4033	38	7113	6458	48	154732	145054	80	1.13633
116863	107401	94	59193	55403	83	1771	1620	21	2647	2453	29	5908	5425	45	9074	8256	58	221870	203443	84	1.13944
102639	100452	80	97490	93868	83	1434	1523	17	2553	2636	27	5400	4871	41	7830	7452	45	202241	183778	83	1.1436
97081	93924	79	51773	49695	80	1637	1469	20	2001	2257	24	5544	5295	40	8213	8465	46	240512	231208	81	1.14672
117212	109014	89	63112	60069	84	2322	2193	26	3832	3513	34	8558	7893	48	11518	10726	57	342492	297461	89	1.14775
116534	110253	85	60099	57571	83	1906	1864	23	2616	3357	29	7947	7442	46	13296	11667	68	365512	332258	85	1.14879
35200	36058	65	5849	6051	35	797	666	0	1607	1704	20	3852	4138	32	2266	2314	25	77367	78644	69	1.14879
114969	107216	85	52800	50203	82	2057	1815	22	3000	3023	30	6643	6022	44	10740	10682	50	296558	284705	86	1.14879
125848	114808	93	59109	54340	85	1921	1718	22	3583	3383	33	7999	7687	50	11906	10815	60	303543	292364	85	1.14879
56135	55827	76	23362	22939	71	387	593	0	587	938	0	2093	2134	24	3591	3195	36	88903	88744	75	1.15295
123446	110296	90	51619	46031	85	1643	1575	19	3077	2725	31	6466	6087	46	11240	10600	59	261650	254070	81	1.1623
112694	105885	83	71909	67039	82	1810	1557	22	2250	2401	28	6204	5744	44	9090	7775	52	231290	207250	82	1.1623
68045	65191	82	33407	32851	76	805	779	0	1495	1357	15	3128	3159	30	5049	4960	43	115916	114880	74	1.16333
111582	105511	90	43054	40853	81	2038	2038	22	3060	2727	32	7425	6997	47	10960	10447	55	301530	287357	81	1.16333
300124	213016	120	151607	110348	119	5330	4123	43	8965	6453	60	20496	14879	84	34694	24701	112	836729	623814	118	1.16645
78277	75530	79	29506	28870	77	1310	1089	8	2002	1864	25	4438	4350	37	7440	6961	51	194399	193771	73	1.16957
135067	124117	88	62394	58080	85	2396	1940	26	4864	4549	39	8306	7410	52	12250	11341	62	322732	286964	88	1.17268
39390	40012	69	23883	23588	67	559	544	0	961	1030	5	1656	1631	20	2920	2257	33	62572	62656	68	1.17268
39353	37695	75	23481	22904	72	554	729	0	382	661	0	1442	1425	16	2299	2418	24	60057	60568	70	1.17476
70308	66541	85	42466	40993	77	1059	1022	5	1491	1649	18	3808	3726	34	5586	5061	41	144175	133446	78	1.18203
146587	132629	89	76702	71163	87	2217	2220	25	3838	3089	37	7507	6419	49	12765	11770	62	295119	258538	91	1.18411
172079	156546	91	94457	88037	88	3098	2786	30	5358	4919	40	11618	10426	62	18711	16332	71	431536	376625	90	1.18515
55192	55093	75	30354	29845	74	730	718	0	1039	985	0	2333	2263	28	4100	3941	34	91278	89143	73	1.18619
259961	200871	112	168779	133579	111	5274	4260	40	7705	6221	50	16750	13882	72	28158	22880	101	656433	538669	111	1.18619
67471	65286	78	35115	34316	77	1160	1115	8	1795	1597	22	3320	3163	31	4997	5284	38	121519	121954	78	1.18722
189489	161922	100	76972	65979	93	3013	2518	30	4191	3107	42	9528	7819	58	13993	11816	70	337767	269625	96	1.18722
79607	74768	80	41442	39795	79	1235	1105	10	1724	1896	22	5015	4840	39	7204	7058	44	209731	205784	78	1.19034
155038	137710	92	78774	70772	89	2488	2108	28	3651	2676	37	7316	6645	46	12735	11220	64	304268	257163	88	1.19242
66002	62875	84	28671	27730	76	546	648	0	1287	1260	14	2456	2725	24	4391	4173	36	97854	93710	76	1.19242
84292	80390	81	32950	31591	79	1372	1377	15	2499	2175	27	4940	4770	39	7290	7261	47	212086	205934	77	1.19346
195250	157317	100	87233	70775	97	2983	2485	30	4613	3884	42	9514	7768	56	15825	13022	69	354342	304951	93	1.19553
53493	53450	70	28599	28155	75	494	500	0	843	932	0	2210	2184	27	3673	3279	32	82400	80707	71	1.19553
147309	132715	92	92100	84224	87	2138	1975	25	3122	2932	37	7092	6335	49	10681	9854	57	262398	226192	84	1.19553
242326	190698	101	162711	135702	98	3834	2919	36	7042	5465	49	15305	11606	73	22709	17348	89	610558	471265	95	1.19553
126022	113274	93	64650	59602	85	1938	1712	22	2830	2351	33	7312	6559	52	11193	9838	58	288996	256929	87	1.19761
269329	196554	118	143462	105642	116	5365	4050	43	8083	6001	54	16265	12426	71	27930	21358	103	618682	510056	112	1.19761
142133	126484	88	61232	53830	88	2416	2088	27	2870	2296	39	7094	6272	47	11599	10041	62	270250	233685	88	1.19969
93499	89690	80	31365	30588	78	1419	1616	18	3027	2753	28	6214	6239	40	8968	8885	52	250985	242418	78	1.19969
126293	113383	87	84621	78287	84	2879	2409	29	4743	4525	36	9961	9586	53	16813	16318	74	394219	375146	88	1.20073
62011	60718	75	32033	31257	75	603	652	0	1357	1243	11	2728	2617	27	4307	3926	38	112778	108883	73	1.20073
118140	108816	87	100292	95474	85	2906	3101	27	4634	4389	37	10529	9570	62	15970	14464	73	390044	344375	87	1.2028
97428	91211	98	40054	38892	79	1448	1159	12	2134	2060	25	5868	5812	41	9757	9606	55	270776	259009	80	1.20384
62070	57877	78	26880	26052	74	739	833	0	1482	1738	17	3144	3237	31	5001	4556	43	115910	113165	73	1.20592
49044	48213	77	26739	26199	73	623	734	0	1192	1129	13	2197	1946	24	3611	3697	31	76529	71341	72	1.20696
130222	122438	87	64861	61095	83	2117	1932	25	3465	3316	33	7117	6338	46	10558	9059	55	271408	237665	82	1.20696
53695	52732	74	17384	16883	53	800	910	0	913	994	0	2659	2724	28	4769	4450	38	109206	106613	72	1.21111
128066	121245	85	74383	71465	84	2588	2570	26	3832	3686	34	8927	8781	47	13623	12859	72	334712	308139	91	1.21319
80804	78572	79	37762	36827	78	765	678	0	1468	1742	16	3204	2814	35	5051	4332	41	135565	132486	78	1.21319
74287	71016	78	16943	16736	50	1148	1227	12	1622	1499	19	3139	3047	31	5474	5257	40	115964	115344	75	1.21319
119555	110016	90	64252	59671	83	2048	2039	23	3640	3340	34	8319	7224	51	11861	11061	60	337399	296992	88	1.21423
88996	86695	82	27931	27392	77	1572	1468	18	2596	2740	28	5521	5600	40	8653	8402	55	240950	233628	81	1.21423
62589	60681	80	32478	31861	75	735	907	0	1659	1114	12	2706	2655	29	4445	4450	35	111541	112150	76	1.21527
152743	126217	95	72610	59676	91	1891	1606	24	2602	2490	30	7117	6415	46	10780	9664	53	309442	279030	91	1.21527
89705	83475	96	41559	39328	80	971	1144	10	1922	1884	21	4109	3866	36	6268	6424	44	151102	144121	78	1.21631
91518	87929	83	55767	54329	80	1727	1715	18	2782	2353	31	6070	5883	43	9271	8938	55	229323	209252	83	1.21631
113811	108212	93	64899	62573	81	2188	2083	24	3530	3172	33	7546	7124	47	12136	11197	60	299139	282056	84	1.21631
48882	48090	69	23353	23126	69	622	696	0	1165	882	0	1979	1948	25	2986	3192	28	84321	85534	71	1.22254
68564	65492	79	28853	28113	77	763	818	0	845	638	0	2752	2672	29	5260	4794	38	113975	113130	76	1.22358
162072	146835	91	105735	97689	90	3367	2863	32	6123	4971	43	11660	10330	60	17308	14722	76	410101	344647	89	1.22358
95160	90839	91	34877	32833	78	1519	1464	15	2254	2440	25	5038	4880	42	9487	8553	50	196859	177804	77	1.22358
98303	96751	82	45205	43888	79	1213	1110	10	2830	2493	27	5118	5008	39	7007	6527	46	210947	206925	77	1.22462
144983	124648	89	72782	62702	90	2107	1635	25	3399	2524	38	7483	6349	49	11499	9623	68	288771	236731	106	1.22462
86014	82634	79	35239	33711	80	1186	1175	14	2298	2247	26	5538	5093	40	8215	7885	51	228879	213675	78	1.22877
166133	149291	92	75154	69138	88	3186	2963	32	4219	3852	38	9819	8446	57	16016	13491	74	358649	302446	87	1.22877
119474	107307	87	56865	51891	84	2683	2410	29	4197	3953	38	9094	7947	53	14048	12059	67	317611	271968	88	1.23293
31233	31338	68	17527	17585	51	318	423	0	378	612	0	1270	1210	13	2016	2323	22	60986	61584	69	1.23604
88506	83503	93	44409	42112	79	1234	1250	13	1680	1979	23	4203	4177	36	6720	6145	49	175934	159170	81	1.24227
116924	104341	86	63390	56603	86	1974	1743	22	3720	3089	39	7555	6562	45	10701	9362	61	307085	274109	88	1.24435
167934	137442	93	80963	64137	92	2636	2217	28	4624	3807	41	9783	7379	60	14718	11202	76	356823	277459	95	1.24435
72554	70779	80	39081	38229	77	903	830	0	1144	1134	8	3074	2978	29	6026	5037	51	125726	126828	78	1.24435
234564	202524	108	151853	132578	104	5857	5713	37	10244	8299	62	21625	18247	95	35029	28696	96	793666	640387	105	1.24747
86024	87781	76	33756	33711	77	1681	1540	19	2951	2921	33	6692	6335	42	10265	10528	55	277066	268666	79	1.24747
103061	96344	83	60298	57560	82	1775	1689	20	2392	2197	28	5830	5147	41	8337	7352	57	216630	189156	82	1.25474
112074	105412	87	71771	69009	84	1609	1638	18	3242	3099	33	6481	6518	43	8210	7878	45	238682	231792	85	1.25578
161376	144061	90	61337	54613	87	2423	2258	25	3799	2851	41	7502	6242	51	12580	10393	61	280308	240979	87	1.25682
87559	85186	79	52821	51454	79	1220	1177	11	1789	1605	20	4214	4209	34	6231	5320	45	158253	153934	80	1.25786
149910	130097	93	58381	51945	88	1993	1451	23	3558	3284	38	8540	7800	50	12211	10310	63	316474	272069	87	1.25786
105142	98927	83	44654	42646	81	2125	1848	27	2786	2870	29	5847	5462	43	9910	9210	50	242764	219587	85	1.25889
43717	42896	74	24885	24432	72	520	475	0	1059	968	0	1543	1715	19	2844	2732	30	72416	72920	70	1.25993
91477	88667	82	41332	39835	79	1200	1169	10	2283	2130	28	5931	5803	40	8289	7461	50	228716	222427	77	1.26097
178578	164445	95	118131	110824	89	4766	4233	36	6645	6238	43	14383	13615	63	22701	21573	81	537710	480293	92	1.26616
62496	61515	90	31261	30802	75	599	595	0	1204	1293	13	2697	2569	29	3761	4250	32	101498	98541	75	1.27032
36155	36513	68	16534	16464	52	82	254	0	314	375	0	1591	1646	20	2589	2369	26	66689	68827	66	1.27136
81934	77514	89	33119	32194	78	932	889	0	1480	1576	23	3779	3641	35	6070	6079	41	140868	136266	82	1.27344
119546	106847	90	43027	38607	84	1949	1776	20	2630	2286	28	6785	6149	44	10058	8550	57	255569	247510	87	1.27447
176649	157063	92	90257	79597	94	3593	2963	34	5441	4663	44	11064	9353	60	19125	15859	88	412674	337572	96	1.27551
180815	160708	96	107578	96264	92	3912	3665	33	6232	6331	40	13612	12816	60	21549	19462	83	546958	491229	97	1.27655
105752	97489	83	51758	49276	81	1880	1806	23	2574	2592	28	6414	5791	44	10997	10034	62	238625	212559	82	1.27759
122178	119163	95	60530	58546	81	2361	2469	26	4433	3954	41	10915	10745	55	16412	15292	70	451422	417989	87	1.27759
90036	85079	86	46746	44265	81	1592	1322	18	2626	2468	31	5971	5552	43	9292	8903	54	254162	243344	82	1.27967
113055	104846	100	59101	55212	82	1637	1542	17	3097	2805	32	7837	7149	50	10776	9981	63	320740	294477	86	1.28071
71208	70887	77	34521	33804	76	991	1054	6	1981	1766	24	4136	3798	37	5499	5612	41	175642	167771	78	1.28071
119253	114204	89	62692	60240	82	2167	1907	24	4185	3622	36	8729	7702	53	12949	11813	62	369792	338638	86	1.28175
143345	123137	90	83922	69711	91	2112	1758	25	2473	2135	30	6258	5674	45	9218	8233	56	254904	226553	88	1.28382
119628	106413	91	68355	60923	84	1742	1920	20	2769	2196	31	6562	5745	49	9653	8041	63	275748	245578	87	1.2859
106516	99043	85	54852	51516	82	1575	1479	17	3313	3685	32	5616	5675	41	8051	7280	51	216795	206488	83	1.28798
92090	88581	84	34587	33396	77	1359	1187	12	2000	1939	21	4074	4180	34	6424	6552	44	164593	161193	77	1.28902
93417	89643	82	52718	50712	80	1855	1532	23	2647	2269	28	6315	5903	42	10355	10094	57	259731	232791	81	1.28902
131826	120275	99	36810	35430	82	2728	2384	25	3633	3246	32	7767	7356	45	12548	11565	61	300990	284061	84	1.28902
109910	97344	101	29805	26723	89	1943	1679	22	3699	3176	31	6717	6296	43	10961	9825	62	293984	259875	101	1.28902
107594	97642	85	58429	53411	84	1441	1225	15	2488	2302	26	5851	5398	47	7806	7659	48	234417	223378	82	1.29109
91195	87355	84	48826	46565	81	1636	1468	21	2367	2451	25	5964	5645	39	8374	8773	48	221032	210668	82	1.29109
24487	26034	46	11947	12292	44	194	394	0	364	503	0	847	1004	1	1503	1652	18	49895	49159	65	1.29213
117827	112147	85	50930	48036	82	1561	1467	18	2343	2580	26	6549	6151	47	9275	8845	51	280616	272426	84	1.29836
182077	153281	102	90809	78468	95	3182	2629	32	4095	3286	38	8651	6814	53	13980	11797	76	322870	264612	95	1.2994
117655	107200	86	52378	47087	85	1862	1705	22	2866	2745	27	6566	5709	45	11122	9666	53	276024	238727	86	1.2994
149454	139069	89	90031	83988	87	2940	2619	28	3951	3779	32	9031	8023	56	15343	14089	64	339136	299814	90	1.30044
139963	129146	88	91913	86466	88	3768	3627	31	4891	4327	41	10236	9707	54	16929	15911	80	379100	348531	92	1.30667
52771	51478	82	18303	18036	53	886	914	0	973	1163	8	2420	2381	25	4040	3902	36	88908	87483	78	1.30979
157126	139582	96	71139	62735	90	2625	2310	26	4144	3356	39	7817	6797	46	12763	11283	66	316054	278901	94	1.31394
144018	131110	86	81403	73601	88	2220	1872	26	3530	3089	37	7028	6105	47	10625	9150	53	265248	227429	92	1.31394
68768	69644	77	36405	35957	75	895	1062	6	1451	1908	20	3085	3159	30	5175	5075	39	122971	121406	78	1.31394
109302	105125	83	53300	51602	82	1862	1768	20	2571	2603	28	6238	5885	44	9868	9184	55	243995	224809	86	1.31602
78202	75902	78	21851	21515	59	1431	1538	16	2054	1836	24	4657	4590	37	7806	7386	49	213955	217091	80	1.31602
156915	142192	92	58235	52872	86	2683	2540	28	4191	3564	38	8912	8460	54	14022	12745	67	336553	303657	90	1.32018
68733	68556	76	40303	39532	76	796	702	0	1934	1593	23	3394	3398	31	5549	5589	37	127597	125915	78	1.32122
78443	75911	83	39289	38283	78	1262	1078	7	1724	1966	22	4146	4111	34	6241	5880	42	182558	179912	77	1.32122
97164	92258	85	51090	49303	81	1993	1853	22	3509	2986	35	7766	7443	50	12835	12386	61	335463	318339	82	1.32329
79598	75841	79	26752	25102	78	1563	1522	17	2043	1975	23	4582	4209	38	7331	7060	46	174510	160447	78	1.32745
22568	22844	56	15403	15702	48	291	450	0	326	274	0	836	1093	6	1484	1624	18	42352	42722	62	1.3316
124218	115305	88	81490	77145	85	2560	2173	30	4560	3992	36	9794	9013	51	15457	14258	64	412833	364047	86	1.3316
107284	96256	100	48530	42509	100	1883	1601	22	3805	3586	32	7879	6861	49	12377	10672	68	336544	282239	100	1.3316
151173	136932	93	94258	87390	88	2851	2520	27	3733	3241	34	8341	7097	53	13135	11190	63	335717	280698	88	1.3316
156524	136719	91	81971	70247	90	2505	2024	28	3589	3509	33	9017	7201	59	12395	10305	66	352228	289865	95	1.33576
133469	117709	85	68513	59928	85	1717	1474	20	2571	2234	29	5499	5062	41	9012	7478	56	218075	187245	84	1.33576
37136	35853	74	20991	20568	62	501	553	0	374	531	0	1560	1640	21	2170	2156	23	66929	65428	71	1.33783
53714	52106	76	24373	24058	66	587	632	0	1302	1416	14	2319	2365	27	4443	4340	35	94376	92227	76	1.33783
138104	122780	88	53290	46575	86	2069	1908	24	4114	3352	38	7874	6890	50	12880	10522	62	357991	301758	90	1.33783
248220	180891	110	126175	95773	107	4282	3415	38	6862	4479	49	14242	10363	67	21023	15156	85	498128	359087	110	1.33783
103346	99963	81	53750	52515	80	2011	1831	22	3257	3300	31	6082	5754	45	9963	8911	50	252836	223177	82	1.33783
130476	117061	91	62880	56436	87	1886	1780	22	2635	2361	28	6349	6013	48	8951	8014	49	234322	216290	86	1.33887
43703	45761	72	26965	26783	72	385	480	0	530	822	0	2114	1957	25	2550	2817	26	77295	77082	70	1.34407
140043	129695	87	132809	124655	86	3284	3165	29	4385	4018	40	9622	8473	53	15417	13452	72	348061	299283	88	1.34511
156648	145324	90	154343	146587	90	2968	2620	31	4997	4429	39	10093	9245	55	16968	14685	80	391769	355441	92	1.34718
124899	114586	87	54929	50181	84	1640	1673	19	3670	3344	34	7993	6820	52	11346	9794	58	344390	314166	87	1.34718
55060	54596	79	34129	33763	74	556	609	0	1221	885	0	1874	2077	22	3436	3318	32	92768	89158	69	1.34822
192652	157146	97	99358	84510	96	3374	2715	33	4669	3943	38	11051	9075	61	16304	13210	69	415870	333966	98	1.34926
152530	84596	120	67675	39963	118	2035	1241	11	3850	2099	46	8138	5184	73	12803	7475	96	325992	203569	120	1.3503
143232	129968	97	97382	91937	86	2697	2453	26	4419	4039	38	10315	9228	55	15479	14082	68	434186	381056	90	1.35134
163849	152294	93	100755	94643	89	3375	3060	31	5308	4762	40	12068	10887	57	19379	17172	82	452477	386529	91	1.35134
91723	87799	82	32135	31130	78	1365	1171	12	2657	2528	26	5848	5866	40	7640	7660	51	244148	242300	80	1.35445
50570	50367	68	35521	35016	75	372	418	0	965	1095	6	1800	1645	22	3643	3109	37	79682	81041	72	1.35757
126897	118678	85	74087	70223	84	1840	1834	22	4212	3781	42	8156	7647	49	13297	12377	61	345013	315808	84	1.35861
159505	145969	90	106098	98399	89	3126	2655	30	4700	4575	36	10343	9812	52	16548	15154	68	399905	365557	89	1.36069
92418	88263	80	34771	33552	79	1551	1621	18	2392	2304	27	5810	5494	43	8146	7893	50	241584	235760	78	1.36276
75445	73018	79	40875	39240	78	1174	1180	8	1701	1340	16	3473	3298	33	5525	5183	44	130928	124100	78	1.3638
146777	126966	96	72584	65025	89	1530	1647	19	3264	2851	34	7298	6524	48	10299	9345	56	280696	262689	85	1.3638
188862	164973	102	112303	99031	97	2893	2556	28	5063	3782	45	10832	8333	61	17490	14070	77	402171	327502	99	1.36692
163705	134106	93	68111	55429	92	2209	1752	25	3239	2738	33	7531	5963	49	11514	9322	66	332963	267863	96	1.37003
74388	73370	79	51681	50472	79	1469	1592	17	2240	2043	24	4363	4146	36	6900	6793	46	173142	163071	81	1.37107
138539	126914	89	99892	92471	87	2825	2781	27	4844	4401	39	9481	7754	60	11845	11211	60	363022	303468	91	1.37419
91801	86374	91	44848	43254	80	1330	1314	17	1983	2089	21	4781	4631	39	8547	8434	52	218938	207363	82	1.37419
125647	118527	91	80121	76277	86	2573	2473	27	3730	3515	37	8152	7249	52	11853	10908	59	307388	276743	88	1.3773
42478	43193	59	26231	25981	72	815	711	0	574	831	0	1773	1558	21	2985	3171	28	70059	70693	75	1.37938
156238	146793	91	111362	106173	88	2716	2632	30	4705	4543	37	10767	9960	57	17173	16302	72	403601	362579	92	1.38458
92759	88368	82	47997	44939	80	1524	1668	15	2677	2427	29	5501	5072	41	7599	6850	47	209475	193218	75	1.39081
112770	105074	85	65745	62180	83	2115	1625	25	4370	4178	38	9342	8364	54	14083	12690	71	393451	349223	83	1.39185
121157	110608	87	55291	51863	85	1915	1615	22	3270	2752	30	6444	6269	44	10312	10180	52	230946	215506	85	1.39288
76408	72538	82	39274	37415	79	1175	1022	4	2079	1940	23	4387	3967	37	6483	6656	42	195298	189383	76	1.39392
209590	175376	99	92522	77827	96	3271	2892	30	4499	3720	42	11451	9361	61	17812	15312	77	430960	346954	93	1.39392
120487	116681	85	85899	82084	85	2472	2397	24	4131	3733	35	8362	8024	49	12652	12321	59	367113	348304	82	1.39808
49810	46920	86	24834	24367	73	855	748	0	971	891	0	1973	1889	24	2530	2469	28	76089	78976	66	1.40119
60303	60441	76	21046	20457	58	800	914	0	1236	1354	14	3886	3766	34	6378	6268	40	160637	156769	77	1.40223
171986	148671	106	94261	82029	92	3157	3044	29	4276	3953	35	9411	8972	51	15247	13722	72	360734	343554	91	1.40223
92449	90406	80	45844	44844	79	1281	1470	16	2272	2294	23	5487	5285	41	7579	7014	44	230447	228656	81	1.40327
285633	205999	127	197708	153967	126	6703	4846	45	11799	8682	63	25456	19936	92	39290	29939	120	1.04262e+06	799626	126	1.40327
89395	85479	83	48214	45337	81	1438	1250	13	1570	1848	22	5373	4973	40	9024	8548	53	182698	169106	78	1.40327
133270	121499	87	78276	71151	86	2021	1952	23	2725	2738	30	6759	5986	44	11511	10861	65	259028	235443	86	1.40327
112242	107607	82	67600	65766	81	2822	2767	27	3964	3927	33	10527	9647	55	15618	14190	68	424824	387725	84	1.40327
127939	117008	91	52234	47951	83	1893	1718	22	3184	2863	35	7107	6424	48	10128	9146	57	260189	226888	88	1.40639
105493	95364	86	47290	43548	81	1647	1585	18	2101	1653	25	4752	4278	40	7693	6585	48	179756	158535	81	1.40639
55114	53222	75	30363	29798	74	959	981	0	1264	871	0	2367	2200	27	3581	3736	32	85679	81831	74	1.41054
133158	120566	87	58288	53153	88	2571	2055	28	3535	3331	35	8784	7880	51	13901	12409	73	329320	287422	90	1.41054
100340	96677	80	33654	32812	79	1587	1435	15	2797	2493	29	6380	6353	39	9819	9446	49	273396	267031	82	1.41158
96212	92489	88	42851	41225	79	1326	1314	14	2477	2164	30	5483	5245	41	9102	8395	53	247240	234845	83	1.4147
278714	201732	111	141284	98403	109	4832	3299	42	7375	5726	50	15338	11898	72	24019	19155	89	559567	488933	105	1.4147
60167	59144	77	23503	23048	60	846	1039	4	1195	1290	12	2139	2531	23	2982	2900	30	90346	91139	74	1.41574
82107	80972	82	39776	38838	78	1354	1344	12	1421	1627	16	3941	3723	36	6702	6646	43	153842	156355	80	1.41885
145145	130470	88	81048	72562	88	2265	2030	25	3266	2859	34	7416	6412	48	11000	8771	71	255349	223486	87	1.42093
117130	107053	89	48324	43789	82	1814	1402	22	2475	2315	28	6643	5886	46	10572	9985	53	250567	236101	81	1.42197
63531	58654	79	36145	35005	78	1190	958	0	883	1036	5	3002	2837	30	4563	4622	36	126824	122332	72	1.42508
97717	88983	85	59993	56950	84	1685	1552	19	2836	2463	35	6217	5761	40	9693	8672	52	225220	199959	83	1.42612
97101	93428	89	36389	35263	80	1359	1375	14	2244	2056	26	5243	4985	39	8081	7787	49	232716	220671	80	1.42716
74701	72103	80	36794	36050	77	984	797	0	1092	1228	10	3065	2792	31	4661	4268	38	107916	106963	77	1.4282
113000	106227	85	47331	45472	80	1923	1944	21	3410	2936	35	6720	6163	48	9652	8924	56	257410	229626	84	1.43132
91190	86448	96	57188	55474	79	2101	1918	24	3074	2844	29	5887	5869	42	9573	8852	56	244648	222534	82	1.43236
88266	84073	89	45532	43505	80	1083	1144	9	1944	2093	22	4864	4776	37	5939	5590	44	184400	178860	80	1.43755
35561	34458	72	14601	14594	48	432	532	0	975	738	0	1690	1531	21	2801	2968	27	71829	69376	70	1.43963
84957	80540	80	53515	51912	80	1341	1063	9	2056	2316	22	5387	5034	39	8444	8554	49	226959	221896	82	1.44066
111246	108383	81	62772	60501	81	1813	1777	20	3084	2890	33	7019	6465	46	9119	8578	53	273315	251521	84	1.44066
93738	90510	85	41668	39952	80	1182	998	0	2440	2106	30	4597	4491	38	7594	7130	46	175603	169195	80	1.4417
174193	150123	97	97379	85853	91	3155	2726	31	5743	4745	44	13270	11464	61	19959	17620	73	539458	466230	97	1.44897
86041	83678	82	46300	44891	78	1387	1168	12	2208	2491	25	5325	5317	39	7286	6616	42	203597	200320	80	1.44897
162972	144037	90	92363	82450	89	2698	2377	28	3583	2915	34	8187	6927	50	13454	10713	77	308635	262398	89	1.45209
110936	102467	99	47797	44764	82	1412	1441	14	2515	2371	27	5926	5236	44	9298	8346	53	230339	204321	80	1.45625
132433	125645	89	78509	75145	84	2948	2950	28	4679	4341	39	9781	9264	56	15193	13493	74	329968	298045	83	1.45625
105636	100162	85	40766	38882	81	1625	1680	21	2581	2173	31	5606	5176	43	8738	8457	52	208542	189242	80	1.45625
26059	26273	53	8833	8782	41	387	411	0	403	652	0	1086	1094	7	1752	1706	21	53696	55457	64	1.45728
102796	94716	90	53375	48819	83	1360	1256	13	2585	2084	25	5417	4809	41	7785	7231	47	212550	191673	78	1.45936
61140	59387	77	32330	31444	77	435	529	0	1183	1149	9	2153	2210	26	3032	3083	31	88273	85742	73	1.46144
57660	56399	77	26226	25985	72	897	925	0	1157	922	0	1978	2010	24	3560	3562	32	90889	88649	73	1.46352
84062	79511	80	37451	36308	79	1219	1216	12	2087	1810	27	4891	4959	36	7757	7585	46	217419	211533	82	1.46767
70563	67617	92	31891	31141	77	791	826	0	1265	1634	18	3498	3128	33	4961	5098	37	128624	120243	77	1.46767
116963	109624	86	59529	55322	83	2079	1821	21	3524	3112	35	7738	7436	47	12147	11567	59	326770	300091	87	1.47183
137286	126200	85	65120	59731	85	1905	1825	22	2454	2632	28	6968	6538	46	10144	8854	57	276553	255181	85	1.47286
94022	90472	81	42609	41294	79	1711	1556	20	2523	2942	25	5521	5451	38	9716	9167	54	238431	232457	81	1.47598
117512	109820	84	60949	56709	84	1989	2025	22	3422	2951	35	7780	7122	48	12556	11224	58	340311	304122	87	1.47598
99026	93062	95	46913	44495	82	1667	1489	19	2810	2647	27	6391	5669	43	8949	8140	53	243095	234657	84	1.47702
158417	143056	92	107888	98075	90	3198	2681	32	4615	4047	41	9646	8244	53	15572	13370	70	352891	305482	92	1.4791
116098	107325	84	50143	46502	82	2117	2000	23	3469	2732	35	7185	6556	47	12451	11992	58	329847	305740	86	1.48221
113773	102510	94	69143	63853	84	1670	1381	18	2742	2489	30	6518	6088	43	9230	7747	59	259606	232640	85	1.48221
99536	94175	83	69182	65443	83	1383	1366	15	2942	2368	26	5152	5128	40	8524	7395	52	215092	195880	84	1.48325
94589	91684	80	36176	34555	79	1303	1404	13	1717	1672	18	3693	3672	34	6977	6371	52	163746	155094	78	1.48429
60798	59609	82	22326	22212	64	1053	927	0	1417	1204	10	2981	3019	31	4639	4679	36	116045	109539	76	1.48429
173661	148019	96	87537	75577	93	2896	2304	30	3978	3336	37	9008	7339	56	14516	11948	65	358645	297132	97	1.48533
51016	52223	66	33286	32708	74	685	764	0	1024	965	0	2162	2398	25	3493	3159	35	99148	98986	67	1.48533
95747	90938	86	45888	44108	79	1451	1365	16	2189	2244	24	5848	5559	43	10197	9985	60	266210	262084	77	1.48948
98564	94888	91	47655	45899	81	1445	1613	19	2577	2749	29	7633	6681	48	10379	9113	62	299166	275623	81	1.4926
103650	92882	86	52277	47046	83	1339	1240	16	1647	1664	25	4937	4513	38	7455	6696	48	189926	182615	79	1.4926
86285	82941	79	35183	33748	79	1059	1137	8	1605	1808	18	3868	3518	37	5555	5495	39	138540	130702	79	1.49468
108297	100830	86	62255	57659	83	1627	1466	17	2830	2476	29	6054	5422	46	9844	8973	58	224910	208896	82	1.49468
138031	128465	93	88978	84364	86	2286	2396	22	4213	3822	37	8381	7876	49	13899	12511	64	341431	299932	89	1.49779
100594	95169	87	64544	62676	82	1910	1892	21	3496	3516	33	9239	9102	54	12615	12098	57	365561	343755	85	1.49987
79668	76810	81	29390	28634	77	1037	1187	11	1733	1543	25	3554	3336	35	5900	5926	38	133055	129469	80	1.50402
113601	106908	87	60271	57245	83	1592	1610	17	2727	2987	31	6858	6671	42	10079	9834	53	281793	272532	88	1.5061
127004	119168	84	80896	76512	84	2239	1896	26	4080	3422	36	8983	8379	53	12233	10667	71	341936	314591	88	1.50714
99240	97900	80	51920	50506	79	2185	1866	25	3390	3217	31	7417	7289	47	11855	11474	54	292877	277748	84	1.50714
72153	69344	81	19779	19586	54	1164	1276	13	1292	1462	14	3396	3419	31	6263	6203	40	130490	127713	79	1.50818
97149	90722	82	49855	48075	79	1286	1190	15	2304	2497	23	4660	4404	38	7233	7229	42	212026	206199	81	1.50818
140956	134491	86	93093	88155	85	3351	3114	31	4680	4466	42	10816	10190	56	16670	15297	74	392873	351694	90	1.50818
116946	109222	85	45626	43122	83	1818	1830	21	3151	2953	32	7666	6965	51	11567	9883	59	333847	300249	88	1.50922
29379	29501	59	17773	17384	56	217	414	0	755	803	0	1899	1659	22	2959	2924	31	71403	74473	69	1.50922
103216	96542	91	57265	54363	83	1350	1192	11	2254	1840	23	5274	5272	39	7689	6819	50	194596	175680	82	1.51026
199287	181167	90	107730	98883	90	3455	3422	30	5745	4281	44	12009	10441	59	19016	16919	83	467797	393079	94	1.51545
139621	130998	87	65392	62135	86	3048	3064	30	4624	4297	38	10540	10046	61	16855	15809	70	403881	378079	90	1.51753
98579	92468	86	45571	43041	81	1421	1274	15	2398	2679	26	5695	5727	40	8893	8458	54	243573	225573	80	1.52064
58169	57004	76	42025	40765	76	758	699	0	941	1016	3	2604	2377	29	3664	3632	33	100681	101704	72	1.52272
111760	104172	83	65938	61355	83	1767	1576	24	2785	2379	32	6263	5875	43	9638	9315	55	256498	232122	84	1.52376
100697	93924	83	49802	47452	81	1255	1012	7	2452	2263	27	5192	5006	39	7131	7006	46	204671	197886	83	1.52376
123910	112481	90	66720	61256	86	2021	2068	23	3134	3264	33	8421	8033	49	11791	11087	58	330819	301398	85	1.5248
47065	45425	74	27694	26875	74	569	523	0	1230	1443	13	2083	1994	24	3880	3602	34	82255	80861	78	1.53103
151587	137831	90	72028	66035	88	3236	3134	30	4769	4477	41	9597	8754	59	15798	13881	77	356950	315232	91	1.53207
83935	82381	81	50400	49377	79	2128	2106	24	3159	3500	31	8071	7421	46	13116	12160	64	342575	326471	86	1.53207
208130	163661	103	139250	117396	101	4709	3935	36	7658	6283	49	14830	12304	69	24346	19928	93	546800	450168	107	1.54038
92184	88289	81	34737	33017	79	1324	1270	14	2935	2568	29	5770	5498	42	8482	7873	53	250044	237897	84	1.54142
107095	98544	99	47828	45192	82	1441	1268	14	1978	2090	25	5041	5103	38	7830	8034	47	195529	185042	85	1.54453
105542	100916	82	54738	50826	81	1264	1272	16	2336	2466	30	4875	4302	41	8185	7659	48	208322	182882	85	1.54661
101669	94451	89	38154	35982	80	1556	1508	19	2056	1972	26	6261	5661	44	9801	9450	59	228889	207557	83	1.54661
165699	140737	100	70827	59390	91	2380	2173	28	3508	3018	37	7889	6857	49	11816	10162	62	296530	246881	92	1.54973
37387	35917	73	11948	11948	45	255	258	0	568	795	0	1448	1331	14	2390	2329	26	62926	62810	69	1.55077
167976	148726	103	70423	62559	90	2531	2458	27	3657	3059	40	8210	6801	53	13298	11070	71	312021	266574	90	1.5518
112403	105901	86	53066	50203	82	1669	1397	16	3005	2790	29	6220	5535	45	9888	9662	52	276014	260155	83	1.5518
75528	71133	80	31481	30473	77	1036	919	0	2542	2121	25	4294	4367	36	6938	6744	46	198623	193626	78	1.55388
163646	141234	95	84422	73123	94	2922	2606	28	4826	3910	40	10597	9433	56	14900	12264	71	404851	353319	93	1.55596
279630	216839	119	118598	93510	116	7024	5645	44	10955	9433	63	22749	19924	83	36650	32004	108	812834	728522	116	1.56427
61102	59081	76	30538	30276	75	723	599	0	1156	1167	11	2556	2376	28	3921	4004	34	99729	97147	75	1.56427
125334	116068	86	79806	75340	85	2413	2246	24	4402	4161	36	10164	9695	57	16859	15667	71	457940	427163	88	1.56531
99295	94085	87	45804	43289	81	1462	1219	13	2261	2174	27	5267	5123	41	8459	7870	47	243360	230935	81	1.56946
103890	97629	98	63132	60507	83	1776	1456	20	3132	2580	33	6366	5728	43	10987	10075	59	260452	233900	98	1.56946
117560	111961	84	28942	27977	73	1810	1676	20	3152	3225	36	8006	7622	47	11249	10857	57	314945	293434	83	1.5705
124358	116043	88	44663	42527	83	1847	1866	22	2916	3119	29	6593	5959	43	10870	10271	54	278531	265768	87	1.57154
114278	107818	84	67048	64265	83	2206	2128	26	4171	3989	39	8650	8162	54	12191	11634	57	359457	324571	86	1.57154
131180	122664	85	65036	61363	84	2795	2560	28	4284	4307	37	10956	10086	55	15383	14094	70	432144	388689	87	1.57362
84277	81513	81	46498	45361	79	1735	1342	21	2520	2177	29	5564	5468	41	7964	7794	46	240902	232671	82	1.57466
126591	116554	88	61119	56727	84	1731	1681	19	2904	2671	28	6214	5544	43	9285	8082	55	222723	209733	88	1.57569
102616	96045	95	64120	60005	83	1591	1430	18	2498	2447	27	5675	5224	41	8697	7485	54	244904	224886	88	1.57569
153794	144288	90	105799	100712	89	3617	3245	30	5222	4718	41	11004	9978	57	16630	14889	74	429987	372758	92	1.57881
114943	106060	91	47584	45721	82	1537	1559	21	2632	2828	26	5680	5365	42	9635	8854	56	260529	248541	84	1.57985
47113	46841	71	26226	25707	72	468	546	0	713	725	0	1694	1737	20	2939	2641	32	73433	71487	69	1.58193
75571	74149	77	38167	37161	78	892	921	0	1844	1740	22	3455	3465	32	5117	5195	41	137558	137383	73	1.58297
165415	137371	93	134672	116650	92	3760	3169	34	5669	4609	47	13042	11302	65	20986	17376	83	492069	407680	89	1.584
115861	105774	93	51413	48150	83	1651	1420	20	2852	2481	27	6612	6178	45	10451	10234	57	278554	272954	81	1.58504
84002	81130	79	44684	42747	78	1350	1213	11	1737	1735	20	4162	3696	38	7317	7065	50	191740	184040	78	1.58504
122746	115793	87	90273	85137	86	2211	1824	25	3700	3239	36	6796	6105	45	11514	10022	59	266992	228034	100	1.58504
83757	81460	81	43200	41824	79	1236	1242	12	1916	1707	22	4525	4307	40	7582	7361	51	192787	178652	78	1.58608
149693	133209	90	61688	54500	89	2466	2062	28	3641	3048	37	7770	7112	49	13499	11720	69	294323	258742	88	1.58816
191094	160247	99	74732	63155	94	3023	2612	30	5248	4415	45	9969	8368	58	16052	12189	78	367162	301254	93	1.59024
162524	151825	87	86276	80714	85	3494	3200	32	6155	5253	48	14565	13420	65	21335	19595	79	598845	526797	88	1.59024
86277	83060	80	46380	44231	80	1563	1621	16	2354	2061	26	5256	4904	42	8665	7536	53	175348	163751	79	1.59335
142174	124532	95	64954	56057	88	1983	1623	25	2950	2793	30	6815	5935	47	9617	8347	55	258528	228739	91	1.59335
80556	77906	77	55657	54579	80	1603	1328	18	2894	2437	35	6742	6410	45	10200	9538	56	279705	260586	82	1.59647
113017	104406	99	57893	54636	82	1602	1637	20	2304	2272	27	6593	6014	48	9309	8606	52	257243	241252	88	1.59751
201678	160787	97	83390	64812	97	3120	2566	34	4731	3916	39	10500	8262	62	14267	10981	70	388357	304723	97	1.59751
81278	80068	81	37519	37681	76	1246	1173	9	2416	2186	26	4822	4877	36	8271	8141	50	199062	199633	79	1.59751
107554	101432	86	46248	44520	80	2008	1927	22	3121	2933	30	7134	6836	45	10306	9797	55	297024	283451	82	1.59751
85735	83006	79	38854	37386	78	1113	1409	13	2124	2068	26	5607	5489	42	8594	8222	52	203906	199401	80	1.59855
144581	128794	94	62378	56100	87	2067	1987	23	3821	3352	36	7302	6194	51	11820	10266	58	286026	244301	90	1.6027
96880	91407	84	56503	53766	81	1619	1412	20	2867	2548	32	6885	6561	45	10035	9431	55	290318	269344	84	1.6027
95670	91188	80	40162	37270	81	1697	1431	19	2431	2142	25	4569	4198	36	8727	7630	50	183221	172903	84	1.60582
157959	147833	90	106753	99937	88	3208	3036	29	5618	4657	47	10543	9947	61	16947	15427	71	385844	336556	95	1.60893
90532	86535	83	44279	42673	80	1732	1681	21	2445	2287	32	6066	5695	44	9945	9261	57	234392	212750	83	1.60997
105245	98897	83	71571	68431	84	1881	1852	21	3721	3704	30	7273	7616	46	10214	9654	52	314164	300055	85	1.61101
150761	130767	91	75073	64086	92	2315	2036	25	3821	3551	33	9689	8482	58	14381	12629	68	410831	386114	91	1.6162
238681	179053	120	141436	110946	120	4462	3438	37	6671	5507	43	15572	11522	74	26674	20293	95	629209	470262	120	1.6162
201098	176436	103	106139	95615	95	4651	4065	35	6954	5399	57	14535	12033	71	23518	20161	87	530461	434954	97	1.61828
109448	103371	83	62167	60339	82	2168	1911	24	3379	3162	30	7175	6967	48	11050	10308	55	270555	252295	81	1.62451
44491	45222	65	22136	22110	62	361	521	0	1398	1056	13	1961	2084	22	3003	3301	31	79794	79658	72	1.62451
175528	163585	92	121657	114261	90	4246	3858	33	7558	6821	50	15576	14413	71	24224	22395	83	539458	486154	92	1.62555
97356	93723	85	58808	57030	80	2595	2329	28	3570	3385	33	9458	8837	52	14659	14087	66	406032	371843	85	1.62763
131392	122326	95	94455	89934	86	2616	2512	26	4066	4230	35	10670	10464	57	15883	14646	73	438937	410326	87	1.62867
75058	72363	77	38710	37447	79	909	919	0	1270	1291	12	3348	3225	31	5062	4957	40	131699	128398	78	1.63075
141425	133771	96	87650	82471	85	3905	3488	33	5631	5535	39	12127	11488	60	19706	18081	78	475856	428747	91	1.63386
104552	100166	83	48742	46744	81	1565	1944	17	2628	2587	27	6091	6113	42	9088	9009	50	255471	244512	83	1.63386
196049	136199	106	133487	96981	103	3313	2309	34	5446	4034	47	11125	8288	62	16554	11282	81	477226	340009	104	1.63594
42430	42828	72	19949	19677	57	571	688	0	780	658	0	2001	1823	25	3197	2894	30	89295	93542	75	1.63905
99243	93543	81	80955	77489	82	2258	2242	23	3827	3175	35	8012	7493	53	12303	11401	60	349604	316973	85	1.64009
57303	56633	75	25659	25186	73	653	667	0	1183	1162	11	3202	3176	31	4910	4389	41	136734	133722	75	1.64321
60516	60997	76	25864	25459	74	991	795	0	912	1087	8	3041	3162	28	4341	4286	34	115515	110713	76	1.64529
123553	113574	98	62657	59874	82	2502	2455	26	3700	3416	37	7596	7279	47	13021	13257	62	308249	292477	84	1.6484
130166	119864	91	55895	52575	82	2960	3039	29	4359	4268	37	10471	9611	60	15894	14191	73	442339	396883	85	1.65048
98887	94381	84	34158	33127	79	1721	1575	18	2282	2198	26	5680	5131	42	7324	6959	45	213305	201432	80	1.65152
117972	112657	85	82377	79186	83	2505	2350	26	3919	4040	36	9498	9146	56	13934	12664	63	412774	382179	83	1.65567
106830	101365	83	68149	64686	83	1505	1300	19	2680	2080	31	5406	5233	40	9530	8726	51	232428	212973	83	1.65775
182351	167701	90	113880	106086	90	4733	4399	36	7558	6837	49	16256	14286	71	25287	23731	84	593273	496307	95	1.66087
96296	93793	81	40847	40248	80	1726	1704	18	2568	2683	27	6135	6151	42	8651	8506	49	251149	245226	81	1.66191
174439	144634	98	105850	90042	95	3090	2670	29	4906	3676	43	10676	8797	57	17553	14933	76	415875	330191	97	1.66502
129106	117691	87	54785	50902	85	1719	1413	23	2922	2412	30	7058	6514	45	10048	9392	53	285474	273116	88	1.67229
92000	89749	79	48247	46807	79	1137	1188	11	2133	1933	23	4643	4526	37	7423	6746	47	169168	163080	78	1.67853
67773	66234	75	26384	26057	73	1307	1335	12	1588	1555	23	3644	3486	33	5753	5646	43	134516	130195	77	1.67853
133955	122151	86	78542	71397	85	2537	2051	27	3424	3022	36	9552	8550	54	11760	10416	64	334486	291600	86	1.67956
159296	138680	100	95452	86047	90	3159	2857	31	5631	4735	44	11363	9913	58	17264	15802	76	391010	328796	88	1.68372
103010	98242	85	52533	49897	83	1603	1678	18	3001	2885	34	6934	6607	42	10948	9971	59	286780	272569	79	1.68476
175682	147884	97	81721	69609	93	3020	2625	29	4664	3805	40	10244	8412	58	16027	12932	73	368441	303166	92	1.68476
113637	110279	82	78793	75832	84	1784	1881	22	3886	2998	36	7698	7425	46	10853	9809	53	278669	258438	84	1.68787
111291	104167	90	42771	40714	81	1610	1386	17	2710	2544	27	5122	4806	41	8093	7742	47	191712	186443	81	1.68891
90587	88381	79	34348	33300	79	1668	1613	18	2897	2584	27	6574	6301	45	11022	10195	57	299482	291075	79	1.68995
123278	117062	99	33905	31832	81	2406	2430	23	3491	3200	34	5874	5587	42	10050	9866	54	209004	195660	84	1.69618
118755	111151	90	54741	51402	84	1710	1568	20	2291	2182	28	5450	4907	40	8935	8550	51	205590	191020	83	1.6993
107197	103174	84	88452	85551	83	2543	2276	27	3596	3907	32	8983	8519	53	13962	13398	62	334589	308950	85	1.70138
100192	95326	81	63308	61477	81	2276	2194	24	3636	3331	34	8520	8531	48	12971	12471	58	378226	347665	85	1.70138
115431	105901	86	49989	45595	84	1784	1571	20	3024	2660	29	7430	6990	47	11596	10151	60	318636	286465	89	1.70657
124296	111285	87	43886	39136	86	1839	1675	20	3358	2811	34	6769	5886	50	10177	9069	57	269894	245015	91	1.70657
97742	92883	88	45909	43875	80	1619	1549	18	2900	2599	30	6621	6299	42	9050	8542	50	265640	255239	83	1.70761
100586	96332	87	56028	53916	83	1595	1561	19	2695	2515	28	6251	5707	43	10492	10139	56	225616	216016	85	1.70865
132242	126207	84	49627	46716	83	2126	2123	24	3685	3381	32	10052	9083	54	15034	13610	68	408580	372572	88	1.70865
81083	75650	85	39397	36520	84	1141	1033	5	2168	2173	23	4812	4058	40	6713	5786	47	190573	168851	95	1.70865
158009	136187	93	65375	55610	90	2043	1901	20	4219	3636	35	7536	6437	48	12854	10463	67	305298	263139	91	1.71072
89099	85717	85	52036	50681	79	1291	1193	11	1791	1949	20	4159	3903	35	6413	6209	43	175172	168767	80	1.7128
96714	91955	84	40558	38617	81	1836	1589	18	3039	2568	30	5763	5401	41	9629	8932	53	227470	213336	81	1.71696
110334	104819	85	50313	48130	82	1979	1710	24	3000	2912	29	7009	7017	44	10426	9885	59	293367	287734	82	1.71696
150661	139706	91	133167	126376	88	4410	4036	34	6610	6274	43	14125	13400	70	21362	19635	80	499699	445312	92	1.718
220549	173969	101	137469	111389	99	3403	2777	35	4937	4352	40	11446	8922	65	17393	13767	80	415633	328143	99	1.72007
87218	84340	80	28417	27842	77	1194	1166	10	1792	1617	23	4178	4031	38	5890	5349	48	143400	139656	77	1.72319
170975	146032	104	84788	73924	92	3181	2637	32	4857	3937	40	8641	7424	50	14424	11928	63	337680	279674	96	1.72527
104999	99289	83	53466	50913	83	1969	1788	21	3301	2903	33	6538	6292	41	11269	11095	58	246368	229602	85	1.73461
137150	125077	85	79310	69385	87	2484	2185	28	4328	3424	41	8058	6689	52	12619	11055	60	299714	256280	91	1.73565
110648	103546	85	76169	71730	83	1689	1508	18	2349	2368	26	6288	6124	42	10162	9214	53	230924	208005	86	1.73877
126777	118536	85	70913	67020	85	1844	1802	22	2460	2138	29	5974	5222	41	8038	7322	48	211525	185213	89	1.74189
82627	78953	86	43094	41947	78	1067	991	0	1546	1441	21	3996	4001	35	6072	6012	44	147658	146188	76	1.74812
155193	137015	95	89978	80014	90	2647	2207	27	3840	3678	35	10710	9678	56	14974	14499	64	403916	388950	90	1.74812
287096	196655	122	157501	116469	119	4942	3292	43	7850	5480	58	16706	11731	80	25411	17139	99	617071	436659	115	1.75227
60836	60645	76	38015	37348	76	594	530	0	904	1098	6	2838	2928	27	4061	4015	33	103428	103015	90	1.75227
135754	124962	87	76155	69995	86	3126	2670	30	4090	3693	37	9104	8336	56	15617	14057	64	350139	309932	90	1.7585
100866	99429	79	54206	52549	80	1730	1670	18	3301	3156	30	6735	5644	51	10360	9657	56	235893	212357	83	1.76162
46784	48154	67	18976	19069	54	830	844	0	926	944	0	2411	2417	25	3395	3180	31	74904	74041	70	1.76162
231837	173480	107	150203	117246	106	4903	3799	41	7379	5844	50	17601	14619	77	27114	22683	99	670609	553837	110	1.76162
80273	78120	81	39208	37935	78	1117	1128	12	2407	2073	27	4668	4503	37	6939	6662	44	204209	198562	80	1.76266
60705	59078	77	24553	24104	75	834	930	0	1106	985	0	2932	3073	29	5088	4819	37	104522	108956	76	1.76266
106177	102561	87	49000	48112	80	2337	2381	25	3518	3331	37	9352	8900	52	14562	14214	61	399110	374053	87	1.7637
104482	98232	84	52423	49813	82	1193	1318	14	2466	2238	26	5713	5905	39	9105	8735	55	224251	210449	86	1.7637
150376	135435	93	90146	82215	89	2685	2331	27	3719	3416	34	9382	8043	53	13722	11968	67	361368	308431	95	1.76474
71921	70583	85	30288	29906	75	874	662	0	1490	1637	15	3104	3169	30	5128	4666	40	131367	132828	81	1.76474
42351	43094	62	24009	24135	71	294	493	0	785	1052	6	2153	2295	23	3171	2877	32	71159	72971	74	1.76474
64106	62369	75	32261	31630	75	462	495	0	625	981	0	2584	2542	29	3882	3681	35	106370	106631	79	1.76578
64913	64271	78	28523	28226	75	990	1213	10	1763	1640	17	3290	3385	31	4611	4544	36	151810	154323	79	1.77097
168295	152982	98	179162	168682	89	3436	2844	31	6778	5859	49	14335	13495	68	22730	21391	78	628347	527198	93	1.77512
116739	113251	84	48048	47442	81	2370	2276	25	3492	3621	32	7956	7389	49	11943	11532	57	285533	270728	83	1.77512
85882	83373	82	33859	33465	77	1381	1292	16	1781	2063	24	4336	4326	38	7347	7175	45	165045	163164	79	1.77512
85870	81389	87	44366	42765	79	1179	1192	9	2661	2362	28	4661	4619	37	6957	6370	44	206983	201069	78	1.78032
45980	47390	66	23711	23716	64	683	699	0	657	919	0	2224	2201	26	3806	4008	34	96058	96262	71	1.78032
117163	109626	84	54582	50614	83	1749	1878	20	2061	2199	23	5383	5135	42	9355	8564	49	219688	207896	82	1.78032
106423	100495	83	56834	53794	82	2198	2160	23	3208	2512	30	6067	5475	42	9551	8626	59	229168	204436	81	1.78136
110312	104744	84	65240	61784	83	1533	1582	21	2568	2198	25	6113	5966	43	8851	8382	52	222470	194639	84	1.78239
186970	156383	94	93398	77281	95	3019	2501	30	4411	3675	46	9334	7825	56	16341	13671	69	387468	317872	96	1.78447
82252	81332	79	43760	43241	78	1330	1431	16	1323	1692	19	4193	3762	36	5770	5567	40	154637	154603	74	1.78551
21413	23209	46	4713	10190	30	189	199	0	-103	416	0	1161	1169	12	1991	2253	21	53290	51871	64	1.78759
163098	152296	87	90179	90031	84	4355	4142	32	6920	7102	44	14472	13304	66	25486	23397	82	564732	506599	91	1.78863
149775	137848	90	116292	108798	88	3631	3309	33	5843	4972	40	13007	11245	63	21563	18991	80	477673	404246	91	1.7907
114930	107276	87	52715	48246	91	1690	1644	19	3438	3064	31	7208	6442	47	10112	9341	59	281938	258002	100	1.7907
96931	92324	94	43725	41966	79	1787	1574	19	2376	2430	27	6083	5807	43	7953	7328	52	251034	241026	82	1.79278
71394	67578	93	38536	36635	78	947	792	0	1807	1668	20	3586	3385	34	5192	4884	43	126932	119475	78	1.7959
135435	124478	93	56528	52548	84	2646	2456	27	3184	2960	34	6870	6266	46	11705	11144	55	300289	281657	85	1.79694
126054	113868	87	64948	58545	87	1796	1825	20	2598	2556	31	5819	4905	45	9340	8760	47	246442	216170	86	1.79797
115853	108809	93	58136	56032	83	1642	1473	20	3093	2725	33	6193	6165	43	10489	9026	55	266322	238916	88	1.80005
129983	118238	89	87009	80714	85	2723	2676	27	4311	3834	40	8972	8287	54	15218	13456	75	390301	344174	87	1.80109
73875	73050	80	37821	37357	75	1205	1007	3	1423	1483	18	3406	3365	31	5601	5373	40	114209	105931	74	1.80109
126797	115296	93	67240	63004	86	2736	2306	28	3547	3467	34	9653	8863	52	16112	13947	79	415618	368684	90	1.80317
59881	59015	82	16224	15787	49	1104	1219	10	1335	1396	12	2869	2690	28	5103	4596	40	108845	106626	74	1.80525
100954	97928	84	54250	53029	80	1875	1962	21	3800	3333	34	8631	8363	49	12172	12013	63	348352	320797	84	1.80732
126588	115841	90	70588	65606	84	1790	1713	20	2900	2462	32	6178	5642	43	9369	8333	50	247353	224823	84	1.80732
118828	107676	101	63506	59616	83	2273	2062	25	3989	3639	37	8543	8110	46	13133	13177	56	368665	365027	85	1.80732
52773	52880	73	25104	25048	69	726	542	0	1287	1299	13	2222	2267	23	3156	3132	33	86873	84064	69	1.80732
60779	60886	76	22155	22300	60	681	774	0	1234	1183	17	2647	2781	29	3565	3557	33	105777	102089	74	1.80836
60545	58599	81	28730	27913	75	891	880	0	949	921	0	2331	2373	27	3803	3642	34	94970	91094	74	1.81148
137192	127105	89	87711	82125	85	2635	2561	28	3524	2998	35	8741	7759	55	13691	13010	69	333444	288943	83	1.81356
57533	56399	74	31244	30530	75	951	986	0	1649	1833	19	2468	2348	27	4120	4305	36	92400	91597	68	1.81459
105983	101515	83	37214	35724	80	1781	1574	22	3000	2675	32	5824	5972	41	9511	9022	53	216996	206751	78	1.81563
192878	164499	95	103169	89730	93	3631	3214	32	5840	4334	46	11080	9488	58	19376	16283	79	406551	326876	94	1.81771
66073	63723	77	34100	33418	76	894	871	0	1457	1366	13	3420	3474	32	5109	5285	38	136698	135975	76	1.81979
77532	77533	77	45143	43826	77	1127	1235	12	1475	1420	16	3846	3884	34	5751	5608	41	141822	137498	76	1.82186
121602	112969	88	60074	55732	83	2124	2075	24	3422	3086	33	8998	7998	58	13034	12000	65	351436	323363	85	1.82186
101766	97103	82	76780	74750	81	1186	1196	12	3430	3629	31	6340	5954	45	7923	8061	49	249547	241565	84	1.82602
43883	43748	72	22230	22368	60	407	522	0	834	702	0	1776	1849	21	2794	2819	27	65441	66579	66	1.82602
125010	112425	95	61809	56501	85	2125	1976	24	2880	2243	31	6041	5590	42	11291	10606	63	253737	227223	88	1.82914
176473	150644	96	108418	93542	95	3739	3318	33	5190	4873	40	11479	10535	60	19391	16872	72	471848	411204	96	1.83017
141338	125099	94	65649	59079	86	2285	1760	24	3131	2531	33	6701	6036	45	10078	8620	55	278216	243978	87	1.83121
66912	65907	81	36540	36033	76	751	843	0	1519	1358	18	2788	2616	29	4661	4264	41	96847	95313	75	1.83225
261754	207032	109	108420	87246	109	6050	4973	40	8231	7041	52	19143	16523	80	30956	27457	100	703051	643014	107	1.83329
92870	91427	79	55149	53429	80	1947	1877	22	3416	3294	33	7297	6986	46	12052	10958	61	314272	282665	85	1.83329
137172	128171	88	74101	70922	84	3697	3357	33	4743	4261	41	11618	11039	57	19495	17971	80	446782	392004	90	1.83537
101401	94772	85	51776	49686	82	1406	1524	17	2768	2311	23	5724	5417	41	6957	6815	45	202545	196355	81	1.83537
152420	134063	106	72127	63605	88	3041	2875	28	4318	3720	39	10162	9173	52	14638	12927	68	423639	375854	89	1.8416
182176	148999	99	113618	93139	98	2976	2491	29	4853	3832	42	11225	8996	65	16724	13435	75	427047	333129	95	1.84783
85840	81455	95	38484	37292	78	1385	1157	10	2170	2162	26	5169	4888	37	8017	7654	49	215263	214634	80	1.85406
65039	63967	79	30150	29853	76	744	663	0	826	834	0	2574	2300	28	4005	3849	35	102060	102832	73	1.85614
102668	95868	83	56360	53045	82	2026	1707	20	2406	2161	25	5585	5065	42	8555	7386	52	202056	185661	81	1.85822
131887	118371	89	63689	56555	86	1589	1626	19	3519	2792	39	7931	7016	49	11476	9699	66	320353	292337	86	1.85822
82550	79550	84	46104	43992	80	1361	1312	13	1804	1607	21	4749	4319	39	7365	6995	46	191501	184422	79	1.8603
85320	82633	80	49934	48265	80	1307	1430	16	2735	2564	25	5976	5504	42	8840	7407	59	242800	225734	83	1.8603
147189	127762	89	66986	57696	88	1871	1686	23	3019	2695	32	7527	6115	49	11239	9622	59	282807	238763	91	1.8603
139885	130560	88	90688	85908	86	3376	2837	31	5524	4432	45	9894	8798	58	17319	15683	72	363560	309854	87	1.8603
113777	108585	85	53777	49925	81	1612	1455	21	1586	1957	22	5064	4733	39	8558	7283	50	181578	168599	79	1.86133
106928	98114	85	47829	45146	81	1270	1199	16	3159	2524	29	6512	6108	42	9198	8552	52	257043	246187	84	1.86133
63558	62835	78	31237	30482	75	845	853	0	1062	1040	4	2719	2897	27	4455	4642	35	106680	105449	75	1.86445
151482	130707	93	76574	66866	91	2653	2108	28	3741	3370	36	8942	7184	51	13596	11288	66	319526	269073	96	1.86757
128235	116523	96	108819	101691	88	2961	2973	26	5498	4872	43	11271	10324	61	17564	15703	75	430555	376294	103	1.86757
128080	111019	89	70740	62363	88	1956	2026	23	3478	2822	33	6680	6048	45	10452	8835	58	249232	213057	88	1.86861
74330	71529	81	25103	24622	69	1040	1008	2	1596	1532	19	3622	3866	32	5041	5381	35	162323	158401	79	1.86861
48516	49728	65	21569	21561	57	701	698	0	956	923	0	1987	1920	21	3308	3606	31	85758	84772	73	1.86861
171724	138507	95	79187	63745	93	2542	2097	25	3747	3184	35	8269	6941	54	14505	11693	70	352790	286209	93	1.87172
201941	190791	88	120519	112919	88	5320	4557	38	7038	6489	49	17437	15486	73	28915	26930	85	693856	585405	92	1.87172
181478	170105	89	108358	101565	89	4284	3738	35	6197	5870	44	13694	12037	65	23897	20849	83	544570	458342	91	1.87276
83866	81607	80	64052	62464	79	1355	1183	14	2317	2305	23	4135	4184	35	5849	5699	42	160843	154903	78	1.8738
203239	165218	101	104266	84787	100	4141	3319	36	7053	5505	48	14842	11746	75	22532	17574	85	565858	441980	99	1.87484
156376	129603	95	67799	58008	90	2463	1776	29	3786	3301	34	7456	5948	49	14406	11526	70	307785	250438	90	1.87484
48461	49115	73	22526	22124	68	700	713	0	1241	1309	12	2319	2226	27	3359	3571	30	85579	84556	71	1.88003
150692	133646	89	70920	63393	88	2226	2089	23	3751	3213	34	8635	7157	55	13426	11431	70	340203	296939	88	1.88419
48690	48447	72	26478	26051	68	625	617	0	1052	803	0	2224	2601	25	3737	3662	37	89017	87777	70	1.88419
43266	44267	71	17855	17838	52	712	572	0	569	869	0	1969	2148	21	2734	2638	30	80331	82079	65	1.88834
141598	129233	90	65530	60717	87	3220	2833	31	5473	4762	41	11312	10741	60	17248	16916	65	437909	409941	89	1.89146
177463	142698	99	108134	88801	96	3136	2559	30	4229	3595	41	9804	8245	55	14889	12516	73	362529	288067	95	1.89457
116221	108035	86	54037	50272	83	1567	1714	19	2768	2596	29	7437	7163	47	10821	10455	58	296577	270620	85	1.89665
102904	97785	87	52857	50849	82	1861	1719	21	3158	3470	30	6368	6004	44	10226	9633	55	267737	260388	83	1.89665
115186	107302	86	54865	51458	84	2227	2262	22	2949	2736	28	6486	6214	45	10386	9069	55	295007	264107	87	1.89665
108974	104183	86	54225	51253	82	1527	1335	15	2725	2719	27	6354	5740	47	9917	9878	50	264035	249461	84	1.89873
130566	121873	88	87758	83958	85	2310	2401	24	3679	3458	34	9283	8384	49	14343	13052	69	368697	320528	87	1.90184
91974	88455	90	42741	41565	79	1561	1795	18	2235	2130	26	5186	5241	37	8796	8765	44	202663	196652	83	1.90392
114856	108376	86	52886	49758	83	2160	2056	24	3128	2963	27	7323	6366	47	11630	10212	61	287340	261227	87	1.90808
79550	76051	80	41133	39528	78	1369	1141	13	1939	1640	22	4796	4653	40	5963	5725	39	181442	179278	75	1.90808
104962	98446	85	51809	49766	82	1752	1447	20	2216	2260	25	5766	5615	40	8529	7814	51	210593	197266	82	1.91639
213440	198319	93	145258	133721	95	4871	4083	36	8245	6781	62	16590	14248	72	27044	22516	87	625650	525178	92	1.91639
91220	87554	80	55991	54693	80	1716	1807	20	4272	3934	36	7837	7560	51	12070	11559	59	346028	329464	77	1.91639
71461	69627	77	35177	34389	76	1127	983	0	1723	1746	20	3296	3249	32	6106	5722	48	130543	128266	74	1.91742
118552	110250	95	63011	59834	85	1772	1575	21	2905	2729	29	6372	5821	45	9785	9114	50	242127	231593	85	1.92054
77858	76869	78	26000	25252	76	1013	1360	13	1179	1596	16	3468	3242	34	5387	5499	42	122588	116901	77	1.92054
102657	94529	82	55930	51537	82	1909	1630	21	2306	2062	28	5463	4859	41	8744	7720	57	230539	202663	84	1.92469
114910	108734	83	93992	89133	83	1735	1757	18	3214	2926	31	7042	6702	46	11225	11011	62	258516	240627	82	1.92469
113938	106365	92	73400	69601	84	2152	1917	25	4021	3801	33	9319	8995	55	13273	13313	59	381512	357179	100	1.92469
60344	58564	91	29764	29121	75	485	615	0	1162	991	0	2504	2568	27	3899	3816	32	101693	99057	76	1.92677
135937	125284	88	81007	75974	85	2565	2432	26	3561	3433	33	9416	8037	59	14129	12775	71	384501	337320	87	1.92677
128079	115002	88	77195	70351	87	2474	2330	25	3540	3306	34	9374	8851	50	14559	13348	66	405513	389089	87	1.92989
135705	124244	103	80340	74782	86	2279	2057	25	3691	3019	35	8311	7462	50	12543	11719	58	311952	275762	88	1.93093
127948	120533	87	74763	70950	84	2707	2553	25	4345	4055	40	9702	8692	52	15410	13608	65	435845	374842	91	1.93093
234444	195532	116	99051	84208	103	4840	4207	36	6930	6376	43	13966	10975	65	23342	18119	86	535909	416825	108	1.933
97244	93118	87	34733	33750	78	1557	1798	19	2356	2292	25	7075	6817	46	10941	10510	55	281662	277155	84	1.93612
299395	204798	118	150235	103268	117	5004	3408	41	8397	6199	51	18095	13574	71	28817	23121	96	684212	568777	114	1.93716
49951	49334	73	22020	22064	55	611	614	0	730	847	0	1981	2049	23	2829	3258	28	90155	87317	74	1.93716
108057	101510	82	75937	72122	83	1476	1233	13	2195	2030	26	5550	4894	42	8468	7738	50	202235	185837	85	1.93924
82283	79334	83	43765	42393	79	1540	1495	16	2246	2115	24	5014	4759	40	7578	7300	45	213933	204686	79	1.93924
95525	90336	81	41962	40489	80	1771	1739	21	2036	2190	26	5117	5043	40	8345	7017	49	214701	207917	81	1.94235
36541	36927	69	19313	19303	54	839	780	0	1412	873	0	1296	1274	15	2506	2630	25	59534	60807	66	1.94235
73346	70756	82	39627	38585	78	1319	1274	12	1415	1835	20	3663	3441	33	6132	5816	41	130397	129918	76	1.94339
108142	98326	85	51206	46804	85	1526	1385	15	2504	2055	29	5458	5395	42	8514	7784	47	204045	188849	82	1.94339
111021	103565	82	78546	74315	83	1965	1984	22	3111	3264	28	8076	7812	46	12618	11836	65	308571	293407	81	1.94547
199066	164879	97	93811	79335	96	3254	2380	32	5124	4108	39	11340	9497	63	17135	13678	84	408327	323272	102	1.94547
205829	175522	99	119349	104741	98	6008	4938	41	7938	7739	49	16609	14688	71	28140	25729	90	580982	528916	99	1.9517
89533	87642	79	45399	43380	79	1398	1026	7	1944	2109	22	3780	3742	33	6915	6665	45	164699	155303	80	1.9517
213154	184950	101	110323	98265	98	4546	4246	34	6890	5590	48	14019	11487	66	22623	18902	92	517785	414799	101	1.95482
92514	90413	79	43994	42900	79	1280	1243	14	2539	2431	29	6014	5627	41	9208	8824	55	236427	232173	82	1.95482
122810	113785	86	58697	54940	85	2224	2187	24	4230	3966	38	9697	9453	51	15490	14341	78	411859	390545	88	1.95689
72998	72123	77	33968	33296	77	878	855	0	1648	1503	18	3832	3843	33	5214	4889	40	119839	118850	79	1.95793
110002	104825	83	39630	37838	80	1674	1381	20	3097	2639	31	6910	6296	44	9222	8784	54	282898	260010	85	1.96313
110561	104250	82	65590	62033	83	2743	2391	27	3695	3538	35	7872	7297	49	11897	11964	59	290012	272923	84	1.96313
148935	128755	106	74420	63950	88	2277	2031	25	3127	2755	31	7297	6438	45	10452	8531	65	284672	239163	91	1.96832
296686	239901	124	146476	121061	119	7827	6293	45	11869	9625	73	25455	21748	99	41645	36516	110	942865	816967	119	1.96936
141493	120823	93	67572	59076	90	2713	2413	27	3870	3787	33	9218	8473	49	14509	12543	68	399070	387471	89	1.97247
263407	183959	111	142868	104564	107	4666	3524	40	7090	4907	53	14482	10934	68	22599	15715	87	550975	389616	108	1.97247
90379	87850	80	55894	54702	81	1324	1308	13	1835	1853	20	4304	3722	37	7607	7806	44	171476	171421	79	1.97247
88422	86721	80	47088	46716	78	2014	2276	21	3365	2947	35	8396	8238	47	13359	12360	64	365599	344666	81	1.97247
97357	90597	85	45791	44198	81	2195	2214	25	4574	3865	38	9713	9333	48	14894	13609	67	404674	366192	86	1.97455
95662	90232	87	36793	35769	80	835	852	0	1984	1770	26	4464	4277	36	6005	5776	43	171671	164206	79	1.97559
47282	47849	71	35623	34992	74	365	397	0	869	721	0	1927	1788	26	2869	2779	28	79363	78892	68	1.97663
184305	167521	106	113562	106748	88	3583	3312	33	6106	5689	46	14102	12492	67	22715	19948	82	511666	435264	90	1.98182
347322	227050	134	177200	120338	128	10563	7794	54	15027	9967	72	33695	23862	119	54485	37104	126	1.04858e+06	846343	128	1.98182
87735	84847	83	38351	37660	77	1321	1087	13	1977	1878	24	4876	4710	40	7040	6937	49	210635	207641	76	1.98182
179838	151283	94	91603	77778	92	2916	2410	30	4528	3519	41	11369	9146	62	17781	15107	83	464466	367658	93	1.9839
171113	150030	95	113264	101992	92	3019	2804	29	4810	4065	41	10864	9338	55	16454	14412	72	395781	336437	94	1.98598
115837	100536	103	50003	40637	103	1912	1466	20	2991	2947	30	7335	5838	50	11124	9059	73	292512	243882	103	1.98598
54792	56822	59	27516	27385	70	722	954	0	1422	1240	15	2655	2570	28	3545	3462	35	125154	126175	74	1.98702
130082	114370	99	68434	60945	87	1855	1795	19	3180	2394	31	6836	6257	45	9475	7916	61	244832	213138	88	1.98702
126158	116003	86	57402	53077	85	2265	1997	26	4626	4235	37	10358	9854	57	13869	13624	63	394070	379359	86	1.98806
125818	117323	96	100614	95908	86	3380	3230	30	4863	4873	39	10533	9638	59	17448	16197	67	421987	373684	90	1.99013
55046	54707	75	23948	23671	69	801	754	0	781	1032	6	2241	2342	26	4388	3664	40	107624	106243	77	1.99429
120306	111999	88	50053	46372	84	2274	1834	27	3525	3246	34	8543	7920	47	13191	12215	64	351567	308430	91	1.99533
118606	107170	88	50726	45814	86	1600	1483	17	2766	2496	29	6139	5472	48	9690	8895	64	230770	208878	90	1.99533
90273	88621	80	38490	36952	79	1408	1292	16	1943	2113	24	5713	5266	42	8905	8456	50	250176	241931	82	1.9974
114798	105478	84	50561	45648	83	2221	1902	22	3537	2967	35	8346	7665	50	13389	12586	73	368570	326425	88	2.0026
89351	84400	81	46104	43820	81	1438	1342	17	2427	2308	26	5843	5153	45	7681	6997	49	216193	200330	82	2.00571
109781	104979	88	44299	42848	79	1824	1846	22	3047	3049	30	6585	6266	43	11312	10482	64	247186	235936	81	2.00571
66889	65480	78	38710	37694	75	969	1052	5	1183	1220	12	3139	2825	32	4696	4489	35	115789	117295	73	2.00675
114549	107047	84	60869	57174	84	1641	1510	18	3142	3015	29	7101	6619	45	9835	9335	49	262098	247026	85	2.00675
84654	82175	78	57886	56793	79	1500	1294	17	2402	2277	24	5305	5114	41	8556	8684	49	203509	189358	79	2.00675
78208	73466	83	40138	38311	79	853	771	0	1790	1484	23	3972	3898	36	5694	5463	43	141903	139360	77	2.00883
81394	78677	81	35990	34289	76	1156	1049	4	1821	1629	25	4298	4320	36	7204	6603	47	170940	159630	77	2.00883
154638	133581	106	88640	77728	91	2310	2110	25	4223	3702	33	8265	7267	54	12643	11887	61	308688	298939	88	2.01091
87054	83861	83	54678	53012	79	1254	1288	13	1683	1598	23	4390	4244	37	6427	6439	42	194891	188250	79	2.01818
63568	61553	77	18241	18141	57	982	814	0	1024	1196	12	3008	2999	30	5282	4750	45	115116	114559	79	2.02233
80644	76898	85	39311	37784	78	1074	1054	5	1788	1594	19	2885	2916	29	4733	4858	34	121024	116370	78	2.02233
202134	169673	97	97296	80558	94	3578	2815	33	5631	4843	42	12728	11611	64	20443	18243	85	452173	425736	92	2.02545
194518	160986	96	85224	72298	93	3821	3114	35	5267	4360	44	11863	9650	57	19099	15800	72	437960	369648	97	2.02545
74178	73962	79	25891	25734	66	883	1011	3	1503	1377	16	3808	3863	34	5319	5967	36	132015	133490	76	2.02649
102978	97383	83	50579	47816	82	2090	1620	24	2645	2343	33	6554	6052	44	10603	9418	57	294277	258269	86	2.02649
66061	65418	76	36315	35924	75	417	490	0	985	1043	4	2890	2795	30	4272	4538	35	114645	111762	74	2.02649
145632	118703	106	71927	59934	90	2433	2312	24	2970	2435	37	7573	6629	47	11574	9107	64	312095	269506	89	2.02753
176207	149868	104	93737	80091	93	3255	2838	30	4831	3939	46	9421	7598	56	14248	11944	63	342252	283941	95	2.02856
101924	96342	97	50342	48182	81	1509	1440	13	2971	2961	29	6043	5568	42	7890	7364	51	224330	213611	83	2.03272
49891	49226	75	26076	25465	74	735	720	0	806	947	0	1849	1925	23	2629	2643	27	74182	73731	75	2.0348
30628	29322	81	17051	17085	53	546	500	0	636	621	0	1457	1650	18	2164	2199	25	63708	63734	69	2.03687
65880	64057	84	42951	42046	77	766	942	0	1505	1593	16	3017	3027	31	4450	4190	36	111853	110868	73	2.03895
194487	159800	100	140776	116951	98	4300	3680	36	6497	5120	51	13798	10941	69	21572	16955	88	518337	413543	97	2.04311
92960	85974	83	45091	43401	81	1086	1007	2	2424	2088	22	4791	4452	37	6836	6139	46	182069	173248	78	2.04414
116336	108587	85	55574	52679	82	1790	1778	19	2769	2513	28	7080	6620	46	10822	9563	61	302278	290712	82	2.0483
105533	98684	85	47809	45509	81	1486	1638	16	2965	2815	30	7276	7027	48	10798	10890	50	289944	279526	83	2.05038
82955	80812	87	38342	37394	78	1128	1224	12	2366	2095	26	5145	5148	39	7795	7486	47	207241	199052	79	2.05245
104837	98140	88	51159	48769	81	1615	1489	17	2917	2374	30	6368	6245	45	10309	11100	50	277580	270625	84	2.05453
130556	123242	86	92673	89019	85	2183	2177	25	3627	3571	32	8513	7924	51	13014	11816	62	310283	290041	88	2.05453
177173	141576	111	104485	84620	94	3044	2709	30	4732	4065	39	9489	7941	59	16568	13865	76	378568	306067	94	2.05557
159901	149919	89	96841	90990	88	3998	3409	35	5500	5190	41	13102	12187	63	21644	19829	80	471971	419699	90	2.05557
93023	86876	88	50707	47963	81	1472	1167	13	2259	1961	27	4554	4353	39	7270	7456	43	160062	150382	81	2.05661
118991	112138	85	54331	52098	83	2631	2231	26	4591	4159	39	9028	8465	53	14106	12918	66	385404	350863	88	2.05661
182594	166441	106	110489	103867	89	4659	4132	36	7237	6807	53	16102	14322	69	26113	24035	81	613555	543835	91	2.05765
51255	51719	77	24658	24915	62	661	537	0	979	1229	10	2578	2457	27	2859	3248	29	86164	88655	71	2.06284
89137	84914	92	43816	42188	79	1418	1216	14	1698	2190	23	4903	4471	38	6922	6899	45	200275	191867	82	2.06492
110625	100611	86	54793	51112	84	2503	2321	25	3615	3286	39	9262	8715	50	14522	13722	66	375521	360479	87	2.06596
82609	80213	82	41866	40677	78	1259	1323	13	2280	2104	26	5030	4970	38	8536	8323	48	233319	215305	81	2.07219
122730	113026	87	54947	51679	83	2189	2007	23	2675	2393	30	6666	5710	50	9879	8914	57	285169	269538	83	2.07219
108151	98046	86	49672	44232	82	1321	1122	13	2305	1991	24	5567	4895	41	7773	7262	48	214442	193510	81	2.07323
156212	123478	111	84266	68012	94	2348	2040	26	4000	3104	40	8107	6669	53	14030	12210	64	309231	251139	89	2.07946
80364	76528	87	38324	37758	77	2022	1925	26	3076	2659	31	6960	6657	45	10926	10445	63	289030	270039	79	2.07946
124712	118215	83	78182	74008	84	2435	2220	26	3956	3809	35	9162	8369	53	15758	14202	69	347038	308347	83	2.0805
109615	102041	87	54389	51186	83	1854	1764	19	2502	2257	29	6536	6230	45	9768	9310	55	261412	241797	82	2.08154
93828	87438	88	38542	37238	80	1738	1661	20	2601	2636	25	5534	5529	42	8845	8333	45	247836	241545	83	2.08777
92546	88534	82	61016	59423	80	1868	1950	20	2964	2730	31	6263	5954	43	10652	11225	55	237172	223476	81	2.08777
255313	202597	117	152500	124952	112	5666	4926	39	8844	7712	51	18427	14989	85	29104	24106	107	666631	560971	116	2.08777
239525	170396	112	111541	79161	107	4089	3257	38	5622	4167	45	12875	10134	69	21171	16672	83	510672	430340	106	2.08985
70604	70532	71	42807	41872	77	549	521	0	1130	978	0	2977	2783	30	4692	4792	37	112847	112337	76	2.08985
248810	171267	117	118582	78850	107	4950	3538	43	6464	4265	53	13809	9522	74	24080	15662	101	535050	360701	106	2.09296
109080	102252	83	51288	48566	82	1632	1496	21	2541	2111	32	6304	6097	44	9996	9439	52	257749	247493	82	2.094
28098	28603	54	20968	20816	61	259	257	0	921	961	0	1454	1361	16	1434	1550	19	50596	53440	66	2.09608
130370	123369	86	57914	55284	85	2614	2382	25	3948	3967	34	8174	7364	50	13017	11518	65	298851	264705	89	2.09712
58427	55081	88	27443	26970	75	1204	1031	4	1813	1529	21	2948	2861	29	4144	4034	36	98336	93181	74	2.0992
131860	118824	104	65433	60447	87	2487	2252	28	3587	3184	33	7299	6437	53	12731	11518	65	300746	265006	99	2.0992
112987	106269	87	40812	38674	82	2038	1832	22	2955	3210	31	7189	7372	45	11317	10328	62	307961	290445	86	2.10023
131594	121772	85	71847	67530	85	2440	2090	26	4359	3842	38	9531	8637	56	15709	13674	75	433252	373361	87	2.10543
67159	67687	78	30576	30137	75	660	752	0	1525	1300	15	2958	2956	29	4392	4382	35	106030	107065	69	2.10543
99879	91262	86	62570	56793	85	1427	1274	17	2120	2513	26	5569	5153	41	9893	8446	57	248536	223826	81	2.1075
102250	96494	84	54408	52537	82	1783	1681	19	2103	1931	24	5191	5127	38	7977	7673	53	189827	180793	80	2.1075
30871	32101	56	15526	15789	49	482	451	0	712	986	0	1155	1206	12	2041	2144	24	56784	57087	68	2.1075
105642	100542	97	56133	54240	82	1679	1496	17	2864	2443	31	6567	6513	43	9448	9388	50	266244	257760	80	2.1075
95889	90035	87	62271	59586	82	1791	1817	21	3265	2713	34	6692	6720	43	10935	10325	56	272552	254068	79	2.11062
173775	155018	100	87063	79836	91	4660	4217	35	5700	5774	40	13409	12252	62	21668	20536	79	492917	460034	90	2.11478
105273	99859	84	60576	56335	83	1627	1478	17	2814	2612	29	6351	5521	44	9082	8803	53	244529	217877	83	2.11478
124069	114868	87	68101	63915	85	2318	2066	25	3879	4162	33	8843	8297	51	12658	12070	60	361231	330322	89	2.11789
77088	73279	79	33867	32507	77	948	872	0	1393	1315	17	2876	2995	30	5938	5567	44	124615	122037	78	2.12205
35675	35576	65	19781	19718	57	376	418	0	706	567	0	2106	2082	24	2844	2899	30	74865	76040	68	2.12205
169228	142972	94	79462	66947	91	1911	1826	23	4444	3631	37	9119	8385	56	12954	11306	63	381734	332930	90	2.12205
261774	205478	106	139545	110339	102	4964	3741	40	8218	6252	60	15972	12735	71	23836	19384	91	616567	509603	100	2.12205
129726	115707	88	53833	47656	87	1764	1715	21	3703	3492	33	8626	7786	50	12232	10953	61	344379	309160	88	2.12309
250948	156149	114	211678	132830	111	7497	4716	53	12713	8336	65	27218	18206	100	44367	29793	102	1.01938e+06	704296	112	2.12724
114290	104585	85	43727	41012	84	2267	1877	25	2857	2429	32	7258	6617	46	11791	11051	56	305452	280855	88	2.12724
131033	121902	90	90210	84444	87	2732	2455	28	3762	3122	35	7906	7543	48	12790	12265	58	285184	265567	88	2.12828
271588	191063	128	250030	164862	127	5698	3814	47	9829	6690	68	22498	15446	84	33964	23515	118	864448	581008	127	2.12932
97352	92936	85	68444	66284	81	2305	2108	24	4536	4206	40	10706	9955	56	17701	16077	72	464953	422560	87	2.13243
137911	122582	90	70163	63485	87	2136	2037	23	3727	3274	34	7300	6301	46	11506	10088	56	282342	249390	88	2.13347
108043	98345	86	39813	35619	83	1884	1546	23	3114	2917	30	6218	5553	44	10560	9561	59	233379	230615	81	2.13867
186043	136019	103	66303	48248	99	2417	1677	29	4877	3536	44	9318	7462	61	13812	10488	68	407377	341592	96	2.14178
91613	86491	84	26366	25491	76	1510	1106	16	1748	1971	22	5067	4684	39	7458	7621	46	214151	209757	81	2.14905
55742	53231	75	27212	26457	75	806	862	0	1218	1029	4	2573	2402	29	4181	3772	37	92481	93963	73	2.15009
118913	114270	83	86115	82846	83	2256	2389	23	3249	2633	34	7144	7194	45	11717	11831	56	270930	255760	84	2.15009
51030	49022	83	25865	25250	74	745	730	0	596	784	0	1962	2073	23	3853	3961	33	99245	100303	75	2.15321
80284	77745	79	36293	35607	78	974	1004	1	1798	2009	24	4640	4557	36	7344	6805	45	207959	201232	80	2.15425
80506	76607	94	38581	37514	77	1236	1141	9	1999	1804	24	4474	4124	37	7024	6806	48	157135	156535	80	2.15528
86301	82242	83	76644	75039	81	2039	1948	22	2710	3124	25	7617	7085	49	12701	12034	64	346280	327724	85	2.15736
133110	118617	90	48352	44460	85	2539	2227	26	3754	3479	37	8236	7929	46	13440	12459	57	316998	296290	90	2.15736
92989	89019	86	43180	40288	81	1314	995	0	2209	2067	24	4663	4476	37	7232	6904	44	183265	170234	85	2.16048
54812	55231	76	18784	18759	54	566	767	0	1029	852	0	2515	2402	30	3963	3762	35	93951	93950	74	2.16567
117145	110812	83	53772	49832	84	1381	1305	15	3174	2652	30	6566	6107	45	8820	8224	51	251671	236508	87	2.16879
52890	52700	74	27760	27340	74	257	379	0	1315	1038	6	2075	2022	24	3028	2782	31	75315	73985	70	2.17086
86991	82742	85	44776	42063	81	1408	1102	10	2352	2078	25	4559	4167	39	6126	5794	47	179329	175261	81	2.1719
178623	163242	94	91726	86476	91	3783	3454	31	4993	4771	35	10938	9308	59	17472	15794	75	397560	352100	90	2.17294
42444	41999	65	24777	24713	62	482	545	0	678	804	0	1758	1641	22	2787	2887	29	71808	74807	69	2.17294
137777	124583	88	91823	86007	89	2673	2450	26	4386	3909	35	8416	8458	50	13555	13051	67	315537	296430	85	2.17398
22602	22784	66	13654	13787	47	160	269	0	483	637	0	1056	1296	12	1755	1886	20	44987	47328	62	2.17814
83503	80252	80	43776	41983	79	1532	1382	14	2225	2462	27	5344	5085	41	7583	7000	48	217800	207878	78	2.17814
110506	106744	82	57579	55909	81	2342	2152	24	3641	3609	33	8820	8717	50	12342	11089	64	359457	347125	80	2.17917
111704	105272	83	75921	70120	85	1722	1541	19	2835	2627	28	5273	4618	40	8525	8019	50	201331	178796	100	2.17917
156857	135458	107	98410	88622	91	3454	3031	31	5075	4457	45	12120	10310	60	19179	15757	78	466308	394106	95	2.18125
198078	180651	92	130597	119730	92	4870	4833	34	8131	7555	47	17097	14962	72	28189	24586	90	657162	555483	97	2.18541
123034	111360	100	63167	59238	84	1929	1942	22	3523	3496	30	8447	8335	51	12565	12174	66	365877	350514	87	2.18748
108028	101156	85	46487	43700	82	1709	1667	20	2380	2379	24	6136	5274	46	10022	9186	53	235429	204982	87	2.1906
100034	94844	82	43966	42389	81	1304	1344	15	2110	1936	22	5255	5052	40	8476	7729	47	223368	211777	82	2.19683
37698	37111	75	19549	19439	57	552	361	0	475	831	0	1609	1502	16	2343	2158	24	68112	66279	73	2.19891
93546	89238	85	54369	52336	80	1185	1233	13	1566	2007	23	5859	5217	43	8627	8590	49	227239	219602	81	2.19995
36295	35701	79	20711	20674	60	395	374	0	715	888	0	1603	1642	18	2214	2151	27	60386	63565	67	2.20203
147547	130692	90	75348	67538	88	2571	2097	28	3637	3033	38	8096	6915	51	12094	10662	62	303417	263357	86	2.20722
72219	70052	86	35254	34015	77	1084	751	0	1178	1211	14	3121	3054	32	4913	4549	41	123419	120454	76	2.2093
93121	88252	83	45682	43326	81	1467	1240	18	1760	1910	19	4725	4379	40	7736	7676	46	220955	208563	97	2.2093
109046	102169	91	70373	67603	83	2652	2382	27	4851	4409	40	10951	10248	60	17843	16297	75	483220	443021	84	2.21137
79699	77455	78	37852	36514	78	1107	1264	11	1831	1953	23	4004	4226	34	6445	6147	45	159803	157291	77	2.21241
161551	138712	96	77375	65747	91	2682	2042	28	4003	3763	34	8802	7338	52	14032	11759	70	345854	286679	95	2.21553
84119	78102	84	43868	41678	80	1358	1283	10	2334	1860	26	4380	4092	37	7727	7120	45	172488	161894	80	2.21657
90958	87331	82	49973	48456	79	1772	1765	19	3169	3490	31	7138	6634	47	10592	10316	50	304310	285921	84	2.21864
104106	94790	90	48963	45566	84	1274	1261	14	2461	2263	31	5102	4754	42	7901	7011	48	203207	182721	86	2.21968
72624	71281	78	36137	35097	78	1073	885	0	1869	1509	21	3549	3212	33	4618	4431	36	118137	113824	81	2.22176
379145	226597	152	288787	198811	149	9451	6392	52	14684	10077	70	31150	21754	118	50025	34858	144	1.04858e+06	836636	165	2.22384
84727	78651	83	40619	39340	79	1324	1268	15	1947	2153	20	4476	4314	36	7103	6746	43	201852	199257	83	2.22488
186604	166287	108	132870	122482	92	3936	3608	32	6837	5874	47	14047	12135	68	21971	19448	78	525037	429521	99	2.22592
89796	88288	82	67386	66293	80	2293	2288	25	3506	3056	32	7990	7717	49	12646	12398	62	338259	319881	85	2.22592
130853	118766	87	68494	63965	84	2233	1968	24	4025	3523	37	10029	9014	56	14886	13094	68	403104	355893	90	2.22799
143411	123590	101	63088	55217	87	2165	2168	23	2710	2301	33	6775	6162	47	10329	9572	53	268398	261252	87	2.22903
52909	53823	73	27607	26779	74	845	783	0	1204	1007	2	2768	2425	31	3709	3745	32	94638	91043	79	2.23007
176707	161962	93	94388	87684	91	4650	4086	35	6683	5989	43	14314	12779	69	25027	21780	85	522737	441524	97	2.23007
87881	84238	88	33241	32690	78	1541	1398	18	2353	2308	26	5683	5541	40	8091	7929	54	235120	226311	84	2.23007
76215	74850	79	44022	42923	77	1207	1122	10	2047	1719	19	3602	3499	33	6618	6283	44	179864	172911	79	2.23319
48497	47386	73	24665	24474	71	632	622	0	873	822	0	2415	2713	24	3441	3257	35	82130	80539	71	2.23734
68681	66291	93	32186	31306	76	900	934	0	1373	1229	16	2972	2672	30	4462	4375	37	106336	100488	74	2.23838
67307	68528	77	41643	40873	78	1075	845	0	1768	1692	20	3035	2895	30	5463	4983	41	110603	109725	75	2.23838
76400	76088	80	40066	39339	77	1039	841	0	1580	1688	16	4062	4159	35	6395	6455	43	136436	132694	74	2.23838
175950	150107	96	80107	68037	92	2564	2215	28	4033	3325	39	9146	7932	55	13256	10743	68	380208	323521	93	2.23942
113695	103890	87	65695	62436	83	1893	1959	19	3369	2579	35	7492	6902	50	10894	9792	62	268971	244356	84	2.2415
100711	97036	81	51958	50700	81	1817	1749	21	2265	2500	28	6249	6211	41	8670	8362	52	263980	247212	84	2.24461
104624	101096	83	76772	74273	82	2090	2052	24	2504	2728	30	7738	7425	48	12706	11770	67	318943	287806	81	2.24461
108310	99892	85	96899	91219	84	3111	2928	31	5275	4914	40	10397	9855	55	15983	15018	74	368055	342256	85	2.24565
74472	73233	77	40543	38834	78	975	1030	5	1287	1039	7	3684	3721	33	5549	5195	41	142692	141852	78	2.24669
123653	116409	88	67713	64576	85	1777	1855	21	3767	3282	34	8219	7476	50	11593	11143	55	331410	293997	92	2.24981
261865	173164	128	116007	74108	114	5536	4010	48	8273	5695	54	18210	12086	79	27773	19290	104	714239	474848	113	2.25188
120030	112881	85	59335	55306	84	1871	1663	19	3935	3119	39	6616	5931	47	9186	8180	56	256613	228793	84	2.25188
99955	95518	81	49724	48104	80	1646	1691	17	2912	2502	31	6164	5875	43	8422	7668	51	218708	206184	83	2.25396
165262	144744	101	96451	83015	92	3247	2694	34	5446	5345	46	12907	11353	66	18321	16538	79	493150	445806	91	2.25396
103306	90877	100	58733	50219	100	1969	1485	22	3086	2522	30	7454	6324	53	10930	9294	67	320929	268594	100	2.25396
208762	163552	108	96545	75798	105	3042	2464	31	4751	3401	44	10245	8238	55	15439	11289	67	381203	300334	103	2.25604
111389	107243	90	73550	71570	83	1999	1763	23	3704	3172	38	9464	9753	55	13632	12874	60	371075	341529	91	2.26331
58553	59055	76	32197	31917	74	745	710	0	612	993	0	2107	2184	23	3353	3356	34	91016	90355	73	2.26539
93519	87641	87	41581	38615	80	1395	1270	16	2439	2045	27	4057	4017	34	6268	5558	42	160783	151896	81	2.27889
152914	142897	89	85575	80836	87	3497	3362	31	5839	5035	38	11228	10622	59	19694	17241	80	400291	355154	93	2.27993
78503	76416	78	33883	32725	77	1294	1485	15	1820	1598	21	4542	4497	36	7822	7304	49	201834	194738	81	2.28408
160697	141076	90	84906	74365	90	2480	2034	28	3341	3481	31	7928	6778	50	11402	9028	59	322917	284968	94	2.28512
110631	103813	83	52561	49753	82	1367	1273	14	2511	2157	29	5489	5147	41	7177	7404	40	193282	181724	83	2.28616
103840	95977	83	95540	91149	83	3764	3414	32	4609	4274	40	10513	10068	53	17124	16314	75	368250	328811	83	2.29239
124614	115060	91	64865	61185	84	2567	2700	26	4030	4256	32	10013	9533	55	14364	13817	64	378189	353505	86	2.29239
137266	126177	86	57019	53198	84	2003	1814	21	3341	2933	34	7645	7179	47	10475	9648	62	311137	290714	86	2.29239
42948	41558	82	16782	16792	50	712	817	0	567	826	0	2223	2081	24	2908	2721	29	76093	78190	71	2.29655
89418	85332	88	55362	54152	80	1765	1765	22	2187	2175	30	6149	5957	46	9199	8698	57	216141	204029	81	2.29862
76740	73865	79	39442	39215	76	1200	1289	11	2427	2160	27	4743	4474	38	7202	7272	45	192095	191547	76	2.29862
98408	94116	82	36862	36110	79	1486	1533	16	2173	2114	26	6118	5634	42	9701	9415	51	264798	251140	80	2.29966
142463	123423	88	68157	59211	89	2262	1998	24	3601	2965	34	8536	7288	52	11787	10131	60	353551	298954	86	2.30693
95315	90098	85	30494	29445	79	1573	1522	17	2972	2865	28	6641	6252	45	9487	8706	55	267081	266349	77	2.30693
101782	98589	81	57821	55653	82	2232	2307	24	4086	3688	40	9206	8334	58	13431	12749	69	358341	332857	81	2.30797
107463	102170	88	49452	47441	83	2017	1930	24	3913	2884	44	7719	7235	47	12525	11304	58	321777	303511	82	2.30797
159217	143753	88	105425	95908	89	3128	2588	31	4394	3438	39	9203	8072	57	14762	12420	65	336760	283671	85	2.30797
252019	188141	121	104542	79943	111	4593	3657	37	6780	5498	53	14667	11467	73	22205	16053	88	543735	401390	109	2.30901
42566	41957	82	26351	25851	72	580	342	0	887	990	0	1723	1618	20	2379	2575	24	74421	76774	68	2.31005
153495	128207	94	121872	109046	93	2797	2451	30	4388	3727	41	9479	8448	53	14591	12537	69	421663	365889	90	2.31213
82976	79502	80	49326	48150	79	1012	960	0	1342	1173	14	3739	3617	33	6707	6756	41	150626	147904	79	2.3142
91438	87264	81	43530	41349	79	1018	816	0	1954	1815	24	5359	5052	42	7355	6868	52	173087	159995	78	2.3142
267924	212415	112	185530	150630	114	5723	4627	39	8051	6252	52	16582	12544	70	25524	19954	91	611149	466696	114	2.31524
100619	95486	83	54584	51514	80	1306	1303	14	3197	2760	32	6775	5804	46	10188	9295	53	271800	253052	81	2.31524
76060	75368	78	50057	49511	77	1243	1324	15	2094	2064	23	4558	4471	37	7426	7340	46	195221	188151	80	2.31524
187031	165308	93	93215	83825	91	3802	3361	33	5489	5141	39	12865	11122	62	20339	17756	81	450956	372505	95	2.31836
167152	146501	95	99686	90473	92	3293	3131	29	5456	5078	51	10489	10406	53	17784	16667	73	407429	379864	91	2.32251
108304	102722	88	52425	50370	82	2306	2199	24	3980	3743	35	7568	6921	48	11267	11073	58	303861	278370	84	2.32251
105094	96423	90	54691	50105	83	1689	1368	20	2545	2149	29	6255	5597	45	9196	8605	52	259946	234351	87	2.32459
152002	138393	89	72542	65401	86	2436	2099	27	4461	3403	39	8266	6967	49	14207	12394	57	308774	267393	88	2.32667
101572	96008	82	47316	44390	82	1768	1543	21	2171	2015	26	5592	5192	39	9082	8675	52	250197	245866	82	2.32667
122051	115532	81	53941	51993	82	2290	2125	25	3148	3100	32	7454	7292	44	10493	9664	54	263098	234340	84	2.32875
148786	135991	90	83114	78377	88	4054	3884	31	5823	5204	46	13290	12078	63	21737	19767	82	492500	429620	89	2.33082
69451	67842	79	26297	25916	72	1121	1029	3	1360	1445	21	3899	3975	33	5357	5605	36	162741	155682	75	2.33394
27459	27080	63	21181	21008	65	297	352	0	755	591	0	1156	1287	13	1952	2042	23	46085	48505	66	2.33498
53959	54363	76	27023	26558	74	780	717	0	725	771	0	2200	2233	24	3455	3210	33	91204	90480	70	2.34329
288495	203354	123	192599	140243	122	5961	4222	45	7947	6069	47	17976	13754	76	28864	22008	112	633923	529824	116	2.34329
162647	136146	107	121772	100519	107	3702	2955	31	5691	4415	42	12540	9805	73	19419	15639	93	498794	393631	107	2.34329
25501	26356	56	14746	14571	48	181	317	0	361	596	0	1527	1564	17	2560	2673	27	60078	60123	68	2.34433
81988	77463	92	37573	36476	78	912	879	0	1373	1181	14	4136	3972	35	6646	6282	46	167011	163672	80	2.34536
76287	70878	86	30134	29836	76	1196	915	0	1426	1725	20	4512	4438	38	6275	6252	44	172120	167471	79	2.34848
78197	75916	79	44587	43172	78	1056	1036	5	2057	1688	24	3995	3460	36	5954	6283	41	166506	157757	81	2.34952
161632	136239	99	82639	71854	90	2479	2146	28	5084	4271	40	9283	8203	56	13881	12337	65	315783	291500	90	2.34952
81199	78521	81	34607	33819	78	1331	1460	16	1874	1843	25	5297	4813	40	7885	8056	47	215141	210134	83	2.35264
78779	75719	87	34753	34170	76	1046	1030	4	2304	2236	26	4616	4663	36	6312	6220	41	178707	175299	78	2.35264
166265	138325	108	79830	67769	92	2417	2317	26	3800	3449	38	9082	7653	57	14547	11592	71	333669	273070	95	2.35471
71223	69658	82	35835	34912	76	958	870	0	1595	1790	19	3056	3119	31	5834	5731	42	120680	119173	77	2.35575
92835	88870	85	39800	38249	80	1664	1331	19	2479	2321	25	5716	5410	41	7619	7375	48	234414	227916	84	2.36095
116238	107447	84	43297	38647	83	1719	1537	20	2641	2069	34	4931	4017	42	8931	7773	52	197254	166628	86	2.36198
53747	51970	75	25516	25144	74	775	712	0	766	820	0	2575	2417	29	3440	3218	32	100996	102353	75	2.36406
224155	189471	110	156450	138088	100	4515	3713	38	7899	7050	48	15937	13640	76	24126	20146	82	559630	473686	104	2.36614
154620	142239	95	88914	82269	88	3053	2906	29	4618	4196	42	10942	10079	54	18512	17238	74	408323	379509	84	2.37133
143402	127965	97	57861	52250	87	2193	1927	23	4427	3515	40	8857	7792	55	13386	10468	74	350620	315126	88	2.37445
143756	131481	87	73040	66520	86	2344	2332	25	3966	3620	33	8337	8076	46	13427	11968	83	319818	312549	86	2.37445
161861	148375	90	102125	95331	90	3274	3234	29	4839	4229	44	11133	9956	60	17297	15134	75	393097	335548	93	2.37756
119213	113362	84	55987	51972	83	1619	1642	18	3173	2690	34	6805	6591	43	10312	9633	57	297578	284097	84	2.37756
160177	134549	93	149946	132405	93	3476	3196	32	4994	4229	42	10685	9258	53	16351	14519	68	406727	364818	92	2.37756
95120	94322	79	72809	70855	81	2008	1916	23	2841	2622	32	7366	6819	48	10315	9892	61	291564	266009	84	2.3786
218383	178244	110	138899	117500	100	4456	3414	37	7041	5856	47	15248	12066	75	25968	21005	94	554788	432854	101	2.3786
92063	84677	83	48611	46611	80	1449	1542	16	2923	2461	31	4759	4683	37	7761	6954	49	190041	174170	80	2.3786
251194	184664	112	119269	87478	108	4114	3078	38	6283	4474	49	13659	10551	70	21658	16149	85	501858	395659	109	2.38172
157977	142458	89	74259	67983	86	2953	2863	27	4159	3631	37	9538	7966	57	14923	12347	67	427179	361663	90	2.38276
164675	145478	90	82228	73234	88	2360	2151	26	3452	3269	35	7268	6408	47	12234	9350	60	279423	231387	91	2.38276
130625	124444	86	67685	65521	84	3044	3051	28	4459	4286	37	9764	9290	54	15096	13430	72	354334	316270	91	2.38587
187947	151060	102	113618	91449	95	3180	2371	34	4572	3088	40	9778	7847	62	14951	11609	70	379531	304307	97	2.38587
162707	142379	92	75476	68501	90	3390	3225	30	4485	4325	38	9819	9032	59	15621	14223	62	387644	327178	93	2.38587
196369	108694	132	93343	52057	132	3063	1677	40	4908	2795	57	11010	6327	78	16440	9608	91	487865	275151	132	2.38587
97595	92422	88	51930	50072	81	1586	1350	17	2517	2388	25	5712	5568	41	8575	8409	50	247178	238521	86	2.39107
75205	73210	82	42911	41955	78	677	882	0	1278	1575	16	3992	3715	35	6309	6089	45	142764	138634	77	2.39211
51826	50316	77	29977	29815	74	535	552	0	1222	1133	10	2000	1808	23	3563	3462	33	88372	82317	77	2.39211
122395	114641	84	77281	72621	84	1930	1877	23	3093	2817	31	6622	6196	45	9078	8414	60	262825	236179	87	2.39211
150464	123956	96	65497	53322	90	2215	1885	26	4062	3090	40	9423	7912	59	12936	10603	61	356704	299855	93	2.39314
112492	106587	82	64922	62257	82	2498	2162	28	3783	3530	37	8356	7405	53	12916	11597	63	318906	283575	85	2.39314
105600	99289	85	53631	51268	83	1798	1806	19	2255	2150	30	5838	5875	39	10402	9967	56	271014	262310	82	2.39938
39441	40270	71	22014	21837	58	567	509	0	551	559	0	1832	1769	22	3086	3281	31	69928	71911	68	2.40042
113997	107350	85	63588	60620	83	1990	1903	23	3266	2800	31	7115	6367	47	10755	10317	54	245691	218314	82	2.40042
106322	101435	80	60529	57059	82	2293	2355	24	2934	3316	28	8721	8409	50	12141	11131	65	364651	350974	97	2.40042
285171	182343	130	174747	118140	120	5220	3590	43	8340	5506	55	18377	12006	76	29078	18170	102	732350	495357	123	2.4108
71948	72005	76	32728	32553	76	1091	1034	4	1395	1597	16	4356	4389	34	6175	5690	43	174749	173246	77	2.4108
115277	104059	88	54334	49741	84	1551	1411	15	2200	2127	28	5998	4946	45	9389	8347	56	243762	212576	87	2.41184
76846	72998	82	43785	41561	80	1329	1145	10	1941	1741	20	3704	3428	33	6078	5685	46	137170	128157	82	2.41392
34449	35287	69	23025	22818	65	572	620	0	441	381	0	1525	1457	19	2199	2188	23	67492	66334	71	2.416
111592	101253	86	56257	50725	85	1911	2030	23	2524	2308	30	7166	6319	45	9796	8345	58	284028	252044	86	2.41703
127331	120987	84	82665	78905	84	2405	2470	27	3632	3442	35	8069	7898	49	12258	11299	60	313847	278343	91	2.41911
115374	110904	83	61241	59152	81	1804	1798	22	3525	3732	33	7913	6974	55	10525	9695	61	309198	276221	87	2.41911
121974	113113	88	60374	56083	85	1961	1921	21	3177	2874	29	5794	5707	44	9110	8485	50	232931	218774	85	2.42223
25378	23316	67	15486	15502	50	407	423	0	739	550	0	1007	1027	4	1842	2081	21	44568	44106	68	2.42431
89940	84288	84	41202	39822	79	1531	1397	19	3208	2912	34	6507	5978	46	10481	9820	64	259750	241349	84	2.42431
99363	93990	80	57863	56045	80	2151	2071	24	2858	2504	29	6290	6108	41	11288	10557	60	250410	227217	84	2.42638
88521	86468	79	32205	31170	78	1370	1198	12	2072	2100	24	5960	5594	42	8691	7589	50	235340	228861	79	2.43262
41988	41242	72	19195	19066	55	447	427	0	887	782	0	1663	1674	20	3113	2709	32	80598	82715	69	2.43262
59515	58779	79	24892	24090	67	1055	1110	8	1107	1520	14	2459	2319	26	4675	4714	39	101589	100601	74	2.43677
44548	45303	75	20159	19819	59	538	543	0	797	745	0	1744	1841	20	2662	2264	29	66804	65908	70	2.43989
81747	77896	82	40060	38147	80	1124	1315	12	2107	1959	29	4045	4055	34	6384	6186	41	178763	172688	80	2.43989
132226	120085	93	77183	71775	87	2599	2555	28	4310	3673	40	10553	10006	55	17361	15477	80	447337	394598	91	2.43989
94745	88715	88	47047	44921	80	1444	1388	16	1697	1505	15	4764	4718	38	7464	7335	49	179713	172396	78	2.43989
46706	45857	75	20243	20363	54	261	274	0	727	832	0	1675	1573	18	2527	2401	26	63494	65267	71	2.44092
228849	186812	110	140842	117920	104	4968	3943	38	7403	5028	53	14869	12357	67	23730	18761	81	543965	426666	109	2.44196
95394	91961	81	48135	45923	80	1436	1247	13	2284	2432	26	6112	5709	44	8104	8052	49	269347	250563	85	2.44404
82430	77915	81	37064	35866	78	1178	1436	14	2862	2504	32	6686	6101	44	9552	8807	52	265829	253741	82	2.44716
96566	90341	83	37479	35061	80	1482	1404	15	2789	2847	29	6099	5777	41	11237	10874	61	290867	282466	86	2.44923
75205	73182	84	29053	28641	76	987	1065	6	2335	1914	24	3693	3497	33	5006	4655	41	131729	129532	79	2.45131
93589	89387	87	31594	30530	78	1580	1321	17	2122	2330	23	5235	4744	41	8491	8255	50	227114	223258	83	2.45339
62952	66125	73	27368	27506	66	806	872	0	1165	1176	9	2670	2797	28	4226	4253	35	112141	109810	76	2.45443
47166	47123	74	31786	31382	74	471	575	0	320	469	0	2014	1984	23	2756	2945	26	74649	75296	74	2.45547
150703	139960	90	96641	90476	88	3564	3383	30	4987	4078	42	11263	9184	63	17508	15088	81	411792	356965	93	2.4565
103734	98532	83	49152	47387	80	1822	1907	20	3406	3108	31	8864	8193	52	13660	13005	68	353402	325461	86	2.4565
147602	137220	96	88222	83251	87	2662	2543	29	4979	4673	40	9912	9609	54	14004	13737	64	376901	358636	86	2.45962
97394	91840	81	46729	44783	81	1456	1330	14	2998	2609	29	5344	5064	40	8559	8187	49	221972	212930	83	2.46066
93913	85724	83	46650	42815	82	1541	1278	15	2430	1696	31	4321	3672	38	7298	6790	47	159727	148013	85	2.4617
35534	34046	77	20488	20371	61	772	550	0	307	826	0	1544	1471	20	1957	2336	24	66323	66868	65	2.46378
65300	63988	78	33441	32693	76	637	874	0	1450	1464	15	2606	2535	30	5374	4501	44	106916	106537	73	2.46481
128790	119292	89	77954	72841	86	2341	2300	24	3977	3236	35	9703	9135	55	13957	12517	64	375500	326552	86	2.46585
64083	64238	75	29923	29920	75	1008	882	0	1356	1453	14	3819	3513	35	5573	5390	39	162027	156048	73	2.46585
138286	126044	87	80352	73894	85	1842	1799	23	3368	3102	34	7677	6709	48	12429	11333	62	279939	241395	85	2.46793
67437	65956	79	33445	33357	75	914	1026	4	1325	1488	19	3327	3371	32	5499	5210	42	112875	114559	70	2.46793
92679	89932	81	74455	72026	81	2037	2035	22	3081	3019	29	7494	6998	46	12771	12234	63	331154	309365	83	2.47209
118682	104322	85	54751	48463	86	1836	1837	19	3671	2845	36	8060	6789	51	12886	11598	72	343634	301771	85	2.47209
73616	66987	87	34236	33497	78	788	869	0	1466	1171	15	3105	3175	28	4019	4215	32	116971	118780	79	2.47312
154642	137079	97	92852	82814	89	2975	2675	28	4181	3808	36	8276	7762	47	14538	13481	73	327599	307353	87	2.4752
237513	178483	105	163181	130129	103	4567	3482	40	7865	6208	49	15631	12838	71	25304	19396	96	617038	481668	102	2.4752
192104	157032	98	89864	74985	94	3592	3014	32	5222	4602	45	12563	10688	62	20122	16124	79	479151	397481	96	2.4752
82265	81059	86	39205	38505	76	1007	1144	10	1772	1893	26	5024	4812	42	7428	6979	49	196003	191333	79	2.4752
148009	131457	87	68737	61738	87	2570	2208	26	4648	4080	37	9136	7589	56	14385	12541	65	342530	289019	87	2.4752
89042	86108	82	43804	42048	79	1255	1304	13	2494	2086	22	4674	4530	38	6402	6235	45	167681	163380	79	2.47624
82220	76584	83	46665	43988	81	1304	1486	15	2358	2362	26	6503	5549	50	10288	8785	56	261909	231846	85	2.47832
109231	104697	85	61899	59827	82	2210	2137	24	3589	3272	37	8693	8562	52	13296	12661	65	383691	346014	87	2.48247
37970	37407	71	18338	18414	52	459	507	0	244	422	0	1549	1858	21	2317	2340	26	64585	66015	71	2.48974
111118	102526	84	57110	52864	83	1578	1745	17	2434	1882	32	6003	5726	43	9146	8484	52	264097	246767	84	2.49182
134582	121134	86	61727	55321	86	2329	2211	25	2988	2867	33	7496	6559	48	12642	11180	56	284052	244326	86	2.4939
150835	130776	93	67854	59435	88	1932	1839	23	3065	2860	36	7835	6298	50	12000	10230	66	293727	251568	91	2.49494
134387	123573	86	67422	63836	85	2679	2493	28	3851	3647	35	9412	8552	55	13617	12255	63	322523	285029	88	2.49805
101903	95771	88	61575	59127	82	1871	1632	20	2728	2448	30	7074	6393	51	11694	11248	62	288375	264315	81	2.49909
30736	31077	62	24303	24847	69	422	461	0	786	849	0	1249	1395	14	2639	2690	29	59520	65111	59	2.49909
51641	50779	74	26806	26460	73	760	657	0	1034	926	0	2448	2597	26	4133	4347	33	90068	89594	70	2.50325
129901	119646	91	62223	58266	84	2296	2550	23	3536	3594	30	9442	9365	47	13465	12836	59	377082	360958	86	2.50325
181290	154455	113	99224	85460	113	3313	3032	29	5224	4045	39	11735	9682	59	18720	15460	89	439782	341282	113	2.50325
26853	26676	68	14333	14360	49	455	395	0	510	448	0	1219	1056	7	1551	1740	18	44001	45680	66	2.50532
133427	118525	95	56690	50616	88	2379	2255	25	4052	3727	36	9183	8315	51	13446	13195	61	389393	373338	99	2.50532
70723	69942	78	31861	31283	76	881	917	0	1469	1661	18	3689	3429	33	5778	5460	44	157326	155213	78	2.51156
94751	89221	85	60136	58006	81	2256	1958	25	3345	3008	34	7066	6705	45	10488	10077	54	296472	272503	85	2.51259
125099	116794	86	70755	67508	84	2561	2492	26	4436	3888	40	10369	9259	53	16571	15108	70	463522	410688	89	2.51363
64193	61447	84	31778	31298	76	777	807	0	1460	1364	14	2852	2710	29	3888	3765	35	113261	112591	77	2.51363
87102	83771	85	49363	48125	79	847	905	0	1865	1872	18	4124	4079	37	5666	5229	41	155377	152567	81	2.51467
101523	98050	88	60895	58997	80	2148	2068	23	3157	2957	32	7856	7254	51	12242	11175	55	347047	331490	84	2.51467
94784	89101	97	48714	44672	97	1328	910	0	1960	1581	23	4749	4293	39	7307	6752	51	180595	156835	97	2.51467
43552	44294	70	24565	24296	72	583	529	0	1203	997	0	2202	2039	24	2885	3069	31	81299	81176	71	2.51571
184967	146207	99	67573	53833	95	3399	2706	33	5230	3963	49	10266	8123	60	17546	14862	75	409454	336522	95	2.51779
97544	95603	80	43580	41654	80	1414	1224	12	1948	2046	26	5232	4940	39	7856	7202	49	224485	212924	81	2.51779
108746	96989	101	53815	48181	85	1970	2009	20	2189	2159	27	5844	5239	46	8598	7524	57	223285	195710	101	2.51779
66146	65245	80	27833	27252	75	662	794	0	1268	1406	15	3821	3622	34	4864	4803	39	144490	146018	76	2.5209
124382	115449	96	69759	65740	85	2402	2401	24	4157	3853	36	9244	8660	49	13574	11378	61	310443	268854	89	2.52714
103034	99513	86	89434	86500	82	2157	2058	23	3326	3098	33	8267	7683	50	12375	11695	63	331995	308207	83	2.52817
135317	122202	88	75158	69654	88	2072	1998	24	3545	3250	36	7451	6496	50	11709	10366	66	300965	264464	88	2.53545
149744	135253	93	63211	57218	89	2263	2169	25	3543	3171	35	8495	7803	50	12160	11174	56	282516	252043	87	2.53856
106371	98519	88	52603	48382	83	1727	1268	16	2331	2095	29	4814	4440	39	7956	6934	49	208528	191309	83	2.5396
147667	138153	87	80496	75025	87	2554	2370	26	4326	3606	39	8375	7693	48	15082	13611	70	335415	293563	89	2.54064
193437	161931	115	77289	64023	115	3305	2307	35	5207	4405	39	11563	9168	62	17199	13415	80	469984	375868	115	2.54064
75080	72570	79	40160	39618	78	1093	1005	3	1660	1423	19	3391	3430	33	4956	4628	39	141009	138854	77	2.54064
100981	95353	82	76266	73361	82	2335	2199	24	3159	2768	30	6553	6219	44	11199	10124	60	272899	247920	85	2.54375
269796	159857	126	137655	79559	117	3899	2239	40	6714	3891	55	13878	8280	76	21132	11789	97	557218	332490	119	2.54583
87181	80701	83	43403	42201	80	1229	1181	13	1911	1752	22	4884	4528	39	6905	6552	48	199676	194736	82	2.54999
111160	105852	84	46723	44932	80	2055	1969	25	3905	3507	35	7111	6594	46	9854	8862	53	271778	239615	87	2.54999
129441	114199	91	64453	57967	88	2314	2165	25	4306	3318	40	7559	6946	48	13627	11637	71	356277	312580	91	2.54999
111891	104392	84	52373	49066	82	1634	1695	20	2273	2188	26	5622	5241	45	9221	8690	52	203739	192182	83	2.55103
107057	102198	84	97063	93211	84	2583	2544	27	4517	4134	41	8124	8014	47	13164	13165	64	313202	291086	88	2.5531
248519	183313	121	129429	97060	119	4530	3636	37	6709	5028	48	13963	10380	65	22740	16256	92	516009	380957	121	2.55622
112321	109077	82	73300	71179	83	2783	2577	27	4914	4491	37	11624	10469	62	17106	16685	66	460423	414941	85	2.55622
104568	97361	99	41006	39240	81	1559	1487	16	2032	2549	26	5253	5267	38	8967	7720	53	254888	247782	81	2.55934
100658	93835	82	48248	45666	81	1620	1834	18	3330	2779	28	7171	6686	49	10012	9399	49	295338	283918	84	2.56037
108312	102306	83	59291	54876	83	1334	1348	13	2085	2035	24	4754	4326	39	7798	7749	48	196180	176319	80	2.56764
56607	53121	91	22043	19564	91	726	798	0	818	826	0	3106	2851	31	3577	2976	36	125889	112187	91	2.56764
77931	76109	79	42007	41199	77	1258	1039	6	1550	1638	17	3653	3315	34	5797	5749	40	150923	151829	74	2.56868
67371	67041	79	34064	33222	76	1100	966	0	1331	1320	17	3220	3319	31	5014	4634	39	116598	119572	73	2.5718
134396	123289	96	72300	66770	87	2499	2086	28	4242	3751	39	10323	8990	55	14973	13176	69	400578	346545	88	2.57595
102637	96738	83	50207	46888	83	1224	1207	10	2025	2162	24	5150	4803	40	8447	7963	53	202580	186446	86	2.57803
63312	60788	84	27925	27557	75	560	550	0	1261	1149	14	2656	2843	25	3990	4075	33	105460	106238	77	2.57907
77868	73975	81	35424	33857	77	972	928	0	1429	1435	19	3177	3456	29	4924	4541	38	125142	121666	76	2.58219
62503	57919	92	30636	29037	79	747	768	0	648	726	0	3174	3028	28	4336	3794	37	107297	97837	92	2.58219
168443	139841	98	113563	99032	92	2782	2283	30	4327	3870	41	9964	8423	56	14590	12049	70	398364	329914	93	2.5853
84892	80141	96	36194	35368	79	1716	1597	21	2139	2277	24	5950	5677	41	8990	8396	48	239703	223010	82	2.58634
42987	42983	73	20696	20424	59	684	736	0	978	1082	8	1906	1606	24	2322	2547	25	72170	71940	73	2.58738
219416	179214	101	103853	83205	97	3797	3294	34	5669	4443	43	13187	10479	69	20647	16228	80	478086	385850	98	2.5905
122533	117408	82	60678	57271	83	2414	2323	25	3867	3406	36	8839	8331	52	13327	12451	62	375060	323511	84	2.5905
155007	132633	93	80657	69689	91	2366	2222	25	4059	3485	42	7218	6323	48	11522	10505	62	263896	245911	91	2.59361
109435	101275	99	57311	53964	99	2205	2042	25	3566	3560	33	9279	8417	50	12423	9990	68	378309	344111	99	2.59361
119178	112264	91	66619	62775	82	2127	1845	23	3100	2812	35	7220	6969	47	11871	10923	58	281917	246551	83	2.59569
120740	111343	86	69192	63746	84	2262	2009	24	3237	2712	36	7758	6671	50	12452	11209	60	320380	282875	83	2.59569
60344	58562	78	30340	29903	75	907	776	0	1186	1446	14	2677	2497	29	3961	3755	34	101268	97828	77	2.604
123609	113422	88	59605	55000	84	2076	1563	25	3819	3206	38	8340	7264	50	12618	11394	64	340386	311154	85	2.60504
177894	141529	100	115241	92361	98	3203	2412	32	3995	3183	38	10668	8345	61	15057	12508	77	389769	302895	101	2.60815
236855	141058	115	126407	80677	114	4276	3256	39	6258	4479	56	14666	9915	75	24396	16183	98	559688	371465	113	2.60815
51248	53891	65	27796	28428	59	661	543	0	788	815	0	2559	2339	27	2812	2749	34	71882	73052	70	2.60815
129078	120017	84	51285	47839	83	2108	1761	23	2893	2788	32	6878	5886	46	10965	10038	64	265150	229107	84	2.60815
52056	52291	79	31534	31129	74	793	664	0	1392	1280	14	2253	2169	26	2979	2950	30	83687	84146	74	2.60919
120747	112729	85	63700	57965	86	2018	1935	23	3845	2759	38	7111	6516	47	12660	11767	56	294230	261292	89	2.61439
66969	65519	91	33183	32240	76	1066	941	0	1059	1166	8	3066	3202	30	5362	5056	42	113136	109588	76	2.61542
127177	117109	90	73107	68295	85	2692	2412	28	3927	3283	37	7919	7187	53	12331	11302	61	325566	290957	88	2.61542
91581	87306	89	48074	46558	80	1326	1205	13	2066	2125	22	5043	4668	39	7335	6599	47	172428	165561	80	2.6175
175919	157798	95	114345	104041	91	3294	3047	31	5284	4644	44	10778	9657	54	17025	14576	77	413242	348087	95	2.61958
74681	71512	81	61497	60037	80	1386	1164	12	2594	2741	25	5709	5817	39	9375	8603	59	243712	230441	76	2.63101
60725	59308	76	35567	34355	76	653	789	0	1244	980	0	2482	2084	27	4114	3677	36	99823	98787	73	2.63308
96395	93272	80	41776	39176	80	1781	1570	20	2792	2845	31	6498	6246	42	9353	8124	58	278979	256690	81	2.63308
99849	95417	84	69820	67725	82	1804	2092	21	3853	3535	33	7914	7397	50	12875	12413	64	355886	339913	82	2.63516
35151	36124	69	16015	16008	51	414	347	0	384	444	0	1791	1600	21	2271	2463	25	63892	65082	67	2.6362
124917	117264	86	57511	54013	85	2168	1995	23	2624	2440	29	6835	6603	43	10021	9610	50	277381	258369	87	2.63724
130719	123146	95	70145	65966	84	2490	2303	25	3705	3359	37	8997	8649	49	13896	13086	69	393190	373172	88	2.64035
87825	85775	80	39764	38341	78	1341	1290	13	2022	1596	26	4164	3768	38	7196	7281	46	167396	160735	82	2.64139
131743	121252	88	65243	61918	85	2799	2653	28	5022	4440	40	11599	10992	57	15454	14492	70	457536	425756	89	2.64243
118424	110945	91	61529	57350	83	2280	2185	24	3243	2436	33	6260	5725	46	9031	7680	56	218483	197701	84	2.64451
188400	170240	90	113178	101494	91	3195	2845	29	5115	4414	41	11718	10171	58	17515	14812	75	407563	335757	95	2.64451
93834	91185	94	52550	50522	79	1455	1371	17	2300	2304	27	5789	5752	40	8991	8152	57	230768	221649	81	2.64762
160781	127148	98	108358	87693	98	2571	2127	29	4504	3835	44	9564	8091	55	14987	12640	77	387079	334117	112	2.64762
116438	112023	85	74597	71512	83	2294	2518	23	3248	3195	32	7822	7183	49	13014	11520	66	297959	267480	86	2.64866
80507	78740	80	38545	37891	77	1294	1086	9	2023	2303	24	4406	4337	34	7233	7047	51	188301	181770	78	2.65593
100284	95105	85	78802	76035	83	2078	1995	24	3442	3160	33	8483	8310	46	13159	12566	62	359279	327843	85	2.65593
42838	43180	72	23843	24217	62	492	565	0	1118	825	0	2070	1842	24	2854	2711	29	73312	70820	70	2.65593
113946	107843	85	50052	47784	82	1861	1869	20	3519	3198	36	6941	6317	48	9746	9209	49	275615	260814	84	2.66009
99255	94826	82	49550	46972	82	1833	1645	19	2802	2270	28	5370	4828	41	8934	8575	52	251919	240961	80	2.6632
190373	167980	93	105178	94766	93	4626	3931	36	7011	6361	44	13842	13324	61	23872	21952	82	506292	468007	88	2.66424
98005	93305	81	45954	44037	79	1471	1526	17	2870	2671	28	5605	5574	41	8561	7986	54	233293	217997	78	2.66632
74595	76098	75	36952	35995	76	952	1043	5	1708	1551	18	4323	4287	36	6810	6501	45	186385	182311	78	2.67048
87341	85652	80	43237	41986	79	1289	1286	13	2507	2044	29	5039	4930	38	9361	8940	52	232426	229972	83	2.67255
76333	74970	82	42420	41212	78	1521	1023	5	1839	1597	17	3618	3408	32	5920	6188	40	136572	134572	82	2.67775
252308	204874	110	186156	157932	103	6245	5292	43	9881	8190	56	24142	19154	96	38616	30678	98	864706	651262	111	2.67878
170329	147450	93	82668	72560	90	3203	2946	27	4607	3655	39	10490	8660	60	17915	14594	79	402930	327163	94	2.67982
106800	98593	90	51117	47733	83	1910	1687	22	2800	2704	29	6270	5367	45	10411	8947	63	227926	204649	85	2.68398
71828	71695	77	40535	39855	77	680	724	0	1402	1325	20	3061	3096	30	5253	4575	42	123852	121910	78	2.68502
109121	102726	87	66036	61986	84	1552	1336	17	2638	2808	25	5451	5105	39	7987	7275	56	200003	179212	84	2.68709
70571	67859	81	30046	28996	76	879	997	0	1297	1363	15	2930	2737	29	4694	4774	37	108170	104222	77	2.69021
107363	98795	87	50566	46709	83	1415	1412	15	2523	2284	30	5770	5260	44	7935	7495	45	235237	214822	83	2.69229
128796	117067	91	66485	60314	87	1986	1715	22	3415	2763	34	6375	5797	45	10533	8760	58	245793	217208	87	2.69437
61669	59835	87	27952	27292	75	535	546	0	1224	978	0	2340	2466	25	3631	3594	33	89097	87512	71	2.6954
74858	70967	86	38362	37665	77	841	1177	9	1720	1660	26	4309	4312	36	6113	5574	42	177515	172903	77	2.6954
84886	83093	81	52167	51028	80	1313	1404	14	2216	1689	25	4923	4706	37	7457	6897	51	187856	176812	79	2.6954
83582	82605	80	46288	44586	79	1065	1039	7	2154	2020	24	4030	4047	34	5541	5042	43	133851	127862	78	2.7006
130924	121482	87	86573	81189	87	3196	2981	28	4402	4151	34	9902	9160	56	16523	15709	76	376764	340278	87	2.70164
93164	89157	88	46126	44277	80	1252	1271	13	2408	2107	31	6074	5909	41	9632	9395	53	264580	259391	83	2.70164
76284	70715	87	36234	34881	79	852	1029	5	1320	1319	11	3038	2534	32	4548	4345	37	115704	111910	79	2.70164
122028	110023	95	36226	32637	84	1660	1675	16	2307	2467	28	6592	5948	45	9777	8488	56	220084	192146	84	2.70267
76596	73372	92	42099	40628	79	1160	1219	12	1451	1812	20	4069	4086	34	5526	5085	44	172481	165979	79	2.70371
116408	108108	86	52520	49610	83	2099	1789	23	2974	2762	26	6554	5875	43	10749	9663	60	233607	214959	87	2.70475
83924	82599	78	34647	34094	76	1535	1384	18	1468	1597	19	4830	5031	38	8193	7644	51	217560	212401	79	2.70475
54494	52726	76	28931	28690	74	568	627	0	822	852	0	2291	2073	28	3930	3773	36	95837	95251	74	2.70787
84176	79220	81	42385	40087	80	1699	1381	19	1586	1376	20	4055	3932	36	7064	7377	41	164806	150721	82	2.70995
88705	85246	88	28971	28568	77	1155	1196	12	1646	1930	22	4124	4108	33	6546	6203	43	170414	165405	84	2.70995
82010	77829	90	37171	36852	77	922	1315	10	1554	1581	18	3991	3759	36	5880	5866	42	163755	157450	80	2.71098
117568	110795	86	66138	62978	84	1836	1941	21	2911	2677	29	7735	6748	49	10909	9958	69	311555	278567	87	2.71202
105187	99630	83	51240	48678	82	1286	1341	13	2438	2292	30	5556	5028	44	9304	8996	52	213258	198842	86	2.71306
167758	152702	88	84882	78235	89	3005	2717	29	4599	3860	42	9249	8023	52	15842	13907	78	350888	301364	91	2.7141
76485	74284	79	41103	39767	78	1014	986	0	1312	1372	12	3461	3314	32	5385	5107	40	133015	129760	82	2.71618
113868	106394	99	63452	60361	83	1917	1994	21	3348	2930	34	6814	5853	46	10372	9141	62	293932	257661	89	2.71826
46490	45339	78	24368	24276	70	680	742	0	644	714	0	1850	1950	25	3187	2946	31	76620	74877	73	2.71929
84284	81847	80	39615	38685	77	1040	1043	6	1449	1600	16	4677	4709	37	6272	6565	39	190901	186084	80	2.72137
140405	129502	92	95086	88180	87	2651	2020	29	3724	3226	37	8792	8064	51	12725	11932	68	345370	301858	86	2.7276
135359	122196	97	53257	48148	87	2085	1891	23	3128	2274	32	6836	6030	48	10496	9638	54	260887	224756	88	2.72864
133179	120581	89	93105	86170	88	2833	2441	29	4878	4417	37	9677	9238	52	15308	15163	68	430795	418233	86	2.73487
149287	132885	91	82824	72940	93	2285	1771	26	3653	3260	35	7408	6340	48	12052	9756	74	289737	235638	106	2.73487
119773	114563	82	88216	85426	83	2986	2853	27	5382	5222	39	12213	11141	61	17981	16713	76	499492	448570	85	2.73487
91762	85919	97	56134	54896	80	1518	1283	15	2199	2228	24	5573	5306	40	8027	8184	51	231259	225764	82	2.73591
142299	127009	94	75031	66358	87	2279	1933	25	3538	3078	36	7186	5982	49	11172	10082	64	315714	280122	89	2.73695
102099	94366	93	59635	56967	82	2390	2360	25	3470	3789	33	8993	8994	53	14008	12951	67	384094	360294	85	2.73903
53640	51707	78	29000	28164	75	666	667	0	813	810	0	2496	2345	29	3478	3395	33	105247	104864	74	2.74318
73514	71654	80	32072	31744	77	1056	928	0	1780	1674	20	3507	3483	31	4870	5098	36	117906	113705	77	2.74318
253951	157238	125	174532	123129	118	4941	3334	43	8805	6176	62	19502	14468	83	29609	21996	102	797119	652226	115	2.74422
94088	91221	84	79149	76604	82	2194	2214	25	3772	3654	33	8092	8031	47	11348	10730	62	344222	322523	83	2.74942
133270	128075	85	77998	74190	84	2584	2461	25	4289	3424	37	9157	8726	49	13402	12175	63	391477	340753	88	2.75357
140250	129200	99	92430	87644	86	3327	3118	29	4485	3978	43	10489	9552	56	15988	14201	69	374306	326541	88	2.75461
204455	160427	104	100046	81804	100	3330	2805	33	4419	3539	40	10544	7834	63	16333	11729	70	370978	294885	98	2.75565
53303	50996	86	23416	23076	68	695	694	0	807	1275	12	2348	2349	26	3738	3371	37	93848	93853	70	2.76188
117838	110107	82	56325	51834	82	1908	1844	21	3582	3029	36	7861	7044	48	11705	9781	62	346837	303240	82	2.76396
103438	97020	82	59861	57544	81	1972	1927	20	2531	2248	28	6644	6123	43	10141	9963	57	268281	263106	79	2.76396
182184	152127	111	107309	93811	93	3084	2686	31	4804	4133	41	10897	9004	62	15227	12299	68	420065	331302	94	2.76707
82162	80712	79	51735	50498	79	1724	1753	19	2782	2818	30	6811	6650	45	11058	10917	52	257675	245046	76	2.76707
90136	84342	83	49371	45632	81	1247	1012	4	1954	1911	22	4191	3674	38	5975	5763	43	180728	164184	82	2.77019
118999	111849	84	58535	55490	83	2170	2236	24	3743	3236	40	7592	7128	48	11306	10520	52	298516	278351	85	2.77227
157980	143345	105	66382	61357	88	3727	3406	32	5628	5020	41	11195	10577	56	18670	16838	71	431932	393958	105	2.77227
101438	95147	90	36878	35672	80	1391	1288	15	2030	1970	24	4353	4160	36	7548	6698	46	171978	160929	85	2.77538
101297	97371	81	50391	48434	81	1695	1488	22	2308	2219	24	6431	6089	42	9000	8571	49	236029	226779	82	2.77746
45885	40205	89	26254	23626	89	504	354	0	794	1019	3	1967	1799	21	3209	2855	31	86330	74804	89	2.77746
57484	58148	69	33222	32809	75	452	601	0	1092	1061	7	2118	2241	23	3341	3255	33	80300	82939	74	2.77746
140635	121234	91	79610	69731	90	2436	1964	28	3327	3077	29	7629	6700	45	11156	10730	54	284648	265815	87	2.7785
310677	220115	148	132548	96098	135	6269	4708	42	10288	8772	55	22203	18320	88	38762	31509	128	839766	727003	132	2.78473
203969	164726	105	113482	96021	96	3500	2937	32	6064	4399	52	12460	11109	64	19152	15906	86	446835	383960	95	2.78473
162223	141193	92	89531	78620	90	2768	2450	29	4180	3534	36	9373	7725	53	13713	12025	64	341340	286905	89	2.78681
87560	79080	97	44136	38488	97	1628	1510	16	2073	1870	19	5189	4512	38	7883	6536	62	205182	178551	97	2.78681
83976	81881	79	30099	29260	77	1115	1148	9	1811	2029	21	4106	3741	39	6694	6499	43	165680	162342	78	2.78785
120377	109777	86	57750	53343	84	2391	2041	24	3168	3098	33	7515	6495	48	12305	10550	71	275478	235291	85	2.78992
136442	118285	89	70209	61585	88	2043	1708	25	3567	3543	32	8481	8160	48	13700	12543	64	382000	375604	84	2.79304
167510	90757	112	80456	44734	111	2968	2302	25	4627	2921	57	10590	7103	69	16877	10443	84	448322	311120	118	2.79512
104363	100586	80	51754	49252	81	1736	1787	22	2493	2178	30	6867	6739	43	11180	10072	58	309979	298793	79	2.79512
38164	37889	74	18160	18537	49	533	586	0	1000	1049	5	1813	1973	24	2745	2698	29	77955	80071	65	2.79512
131832	116640	95	78447	71959	87	2699	2460	28	3706	3323	30	7963	7225	52	14027	12178	65	315386	282787	87	2.79616
132753	116350	90	72476	64152	88	2399	2034	24	2793	2351	30	7201	6665	46	11571	10066	59	276993	240927	84	2.7972
80747	77271	89	34627	33990	77	957	1059	6	2208	1450	25	3678	3606	33	5099	5378	36	136088	136191	72	2.7972
127742	117350	86	65044	60712	84	2451	2355	26	4328	4239	35	9296	8821	51	14635	14099	63	410512	392897	83	2.79823
117654	108235	100	61432	56749	83	1774	1707	19	3088	2696	33	5724	5152	46	8840	8185	56	214064	196751	83	2.80135
75329	74385	78	46222	45785	78	1236	1235	13	1785	1443	24	4003	3761	34	6362	6756	42	159510	159723	77	2.80551
118535	114093	82	64149	59694	83	1593	1379	19	2944	2910	33	6732	6469	46	11109	10428	67	264407	249654	83	2.80654
27294	27262	68	14732	15218	47	465	480	0	447	502	0	1241	1263	15	1944	2119	22	47445	50018	58	2.80654
129597	120530	86	47299	42845	82	1904	1679	20	2524	2528	28	6580	5782	47	10213	9410	52	244540	220510	85	2.80654
71828	68877	94	36625	35755	77	914	962	0	1027	1486	14	2980	2916	29	4490	4780	37	121903	121972	74	2.80966
41509	39640	79	20672	20526	59	644	472	0	635	701	0	2150	2055	25	3142	3254	30	95554	93842	73	2.81278
120920	114886	85	52545	50854	82	2549	2535	25	3751	3376	34	7838	7432	48	12437	11666	63	301385	274150	87	2.81381
65361	64264	80	21442	21405	64	726	702	0	1753	1569	17	3236	2881	31	5125	5124	39	112718	113689	74	2.81589
72850	68858	82	38880	38149	77	965	675	0	1298	1624	16	2892	2626	30	4909	5008	35	121094	118890	79	2.81693
80492	76684	89	38602	37466	78	1243	1029	6	1755	1737	24	3610	3946	32	7620	7259	46	167537	163516	81	2.81797
77135	74323	91	39998	39289	78	1429	1405	13	1563	1420	17	4263	4042	37	6951	6394	50	175925	172367	79	2.81901
109443	105485	82	51076	49314	81	2226	1961	24	3689	3605	32	7783	7146	48	11672	11611	58	319926	301300	82	2.81901
35791	31855	81	22408	22540	70	750	593	0	815	951	0	1716	1663	20	2590	2739	28	69357	69194	67	2.82109
191290	145244	103	104663	81086	97	3445	2458	33	5317	4013	44	11282	8708	64	15797	12854	72	418307	332721	94	2.82316
128628	118468	86	76017	69428	85	1612	1489	19	2777	2846	28	6002	5609	43	9149	8036	56	235588	209959	82	2.8242
87689	85865	77	55450	54046	79	1972	1988	22	3074	2608	33	7069	7015	44	10888	9832	58	292598	266586	77	2.8242
165436	145718	92	116541	105509	93	3576	3292	31	5981	5206	44	11853	11037	56	19112	17107	79	443467	401121	89	2.82836
55809	54796	73	29904	29220	74	727	624	0	1641	1582	18	2685	2774	27	3444	3839	32	98310	96518	71	2.8294
104096	100521	80	62570	60244	82	2308	2048	26	4066	4230	38	9877	9046	57	14584	13898	58	390715	358407	83	2.83043
122958	116275	100	87837	84153	84	2195	2036	23	3667	3768	31	8571	7986	50	13377	12936	67	350837	322670	84	2.83251
64599	62784	79	34959	34179	76	795	969	0	1031	1216	10	2788	2686	29	4072	3645	37	92495	93392	73	2.83251
48653	47806	69	22911	22571	62	383	398	0	945	1119	9	1731	1989	22	2934	2918	30	87466	80991	75	2.83459
44474	44411	73	26766	26490	72	893	635	0	994	1042	5	2424	2468	25	3970	4206	35	101078	101925	75	2.83563
77368	75725	85	33768	33019	76	1277	1315	14	1740	1690	20	5004	4926	38	6923	6884	46	205455	200043	79	2.8377
102961	97657	82	53729	49734	80	1784	1440	19	2914	2461	29	5181	4769	41	10252	8745	59	267445	240876	84	2.83874
92437	89124	82	47932	46838	79	2356	2106	24	3150	3163	30	7188	6623	45	12059	11149	60	268515	247568	82	2.83874
73335	72471	80	37465	36551	77	934	999	0	1397	1346	15	3346	3291	32	4397	3999	38	119731	118358	76	2.83978
326243	215219	135	145613	98161	129	7565	5455	48	11028	7968	66	23323	16436	90	37834	27058	121	818023	572797	131	2.84082
125906	117615	93	52097	48769	82	2136	1798	25	4043	3556	36	8610	8466	50	12441	11228	64	349715	310786	88	2.8429
77736	75415	91	37984	36980	77	1201	1172	9	1780	1401	21	3618	3528	32	5395	5253	40	148611	147067	80	2.8429
126841	118288	97	86775	82460	87	2762	2497	28	3708	3826	34	9669	8988	52	15576	14759	70	420400	391091	90	2.84498
75758	71861	84	28159	27201	76	1417	1238	15	2011	1852	24	4382	4322	35	6165	6169	44	173355	171039	82	2.84809
124317	114860	96	51532	48538	84	2013	1871	21	3372	3102	32	7668	6815	46	11540	10612	61	286660	271465	86	2.85121
254753	191571	112	132725	104024	109	4153	2902	38	5715	4525	45	12913	9697	65	18262	13238	80	519509	382790	114	2.85328
58074	57556	79	26423	26090	74	943	923	0	955	1120	7	2275	2219	25	3933	3655	34	101676	98667	72	2.85536
77850	75405	79	48947	47834	78	1032	848	0	1413	1242	11	2985	2928	31	3910	4008	35	122625	121008	73	2.85744
92088	86808	87	55955	53792	81	1516	1408	17	2693	2372	30	7116	6356	48	10853	9699	63	280680	257245	83	2.85952
49171	48329	73	22136	21958	60	798	855	0	1073	1341	10	2027	2028	24	3414	3597	32	98120	98068	69	2.86159
106281	102523	86	59796	56340	82	1739	1779	19	2890	2733	31	6136	5282	46	9396	8379	54	247103	219819	84	2.86471
101065	96490	82	58255	55530	82	1925	1839	22	3376	3185	32	8440	8088	50	13810	12106	70	338688	312769	98	2.86471
109697	104266	85	56802	54299	82	2098	2056	23	3295	2965	33	6776	6435	44	8905	8489	49	265568	257864	99	2.86471
176772	150003	98	171545	150950	94	4070	3673	33	6290	5596	47	13134	10487	63	18075	14882	81	439143	358542	96	2.86679
192132	164316	97	99193	87163	95	2849	2592	29	5005	4523	42	9730	7978	52	15637	13787	73	374703	309712	101	2.86679
121501	112361	87	57628	54212	84	2047	1966	20	2879	2300	31	7488	7280	46	10509	9976	52	300236	288839	86	2.86783
102847	98102	81	43487	42029	80	1960	1817	22	2673	2537	28	6707	6392	44	10750	9977	60	290534	273439	83	2.86783
181809	152673	93	111872	96147	94	3109	2542	33	4806	4094	42	12401	10536	65	17432	14255	80	516804	424110	101	2.87094
180914	165492	91	126877	117404	92	4475	4035	34	6081	5355	44	14239	12732	66	22130	19686	83	496007	439619	95	2.87406
159667	147095	90	82987	76135	89	3002	2812	28	4293	4759	37	10448	9616	52	17987	16658	68	419440	393664	91	2.87406
136953	129394	86	123284	116816	87	2939	2664	31	4870	4610	38	10680	10252	59	16265	15276	72	390164	352600	88	2.87614
63930	63580	74	35652	34896	77	888	749	0	1411	1300	14	2655	2434	29	5008	4469	39	121228	118240	80	2.87717
199892	150610	105	149249	113391	100	4057	3256	35	7830	5616	61	16465	12537	72	23075	18653	86	598494	450567	101	2.88029
159937	140361	95	66593	59124	90	2141	2051	25	3510	2685	38	7983	6660	52	11342	9400	57	322877	275247	91	2.88548
88890	82929	96	26718	23544	96	1323	1131	11	2419	1717	30	4375	4076	36	7459	6730	46	167431	145822	96	2.88548
54957	53714	75	28350	27945	74	327	343	0	774	891	0	2500	2470	27	4127	4147	34	97045	91242	74	2.88652
89135	88019	79	52884	51233	80	1347	1493	14	1734	1795	21	4680	4317	39	7267	6900	47	179995	171773	79	2.88756
180846	157902	109	98658	87690	92	3078	2710	29	5676	4967	45	11749	10326	66	15789	13236	70	412294	350174	92	2.88756
106815	101204	86	74544	71180	84	1314	1153	12	2799	2747	28	6657	6327	41	9098	8145	50	279788	261032	87	2.9021
95508	91236	82	56952	55765	80	2002	2025	23	3030	3292	30	8039	7965	47	11556	10460	61	313299	293893	85	2.90418
106119	98890	95	48705	45288	99	1441	1328	16	2345	2293	26	5702	5081	41	9243	8299	56	241894	218825	99	2.90418
157068	131887	95	85822	71281	91	2327	1773	27	3259	2790	33	8970	7492	55	13767	11428	71	374068	316814	93	2.90937
102773	93455	83	53960	49539	83	1429	1644	18	2259	2024	26	5888	4947	45	10340	9207	58	270286	243469	89	2.90937
99866	95455	82	49098	46890	81	1341	1391	14	2548	2145	26	5106	4810	40	8157	7566	49	180426	167914	84	2.91145
116831	107155	85	63429	58253	84	2106	2047	21	3332	2894	36	7341	6580	49	13530	11963	70	347836	313467	88	2.91249
91508	86400	82	48317	46723	80	1301	1154	11	2490	2084	28	4711	4569	37	7885	7886	45	178032	169606	78	2.92288
113744	106385	85	66316	62873	83	2710	2553	27	3148	3096	33	9004	8457	49	14080	12834	68	329899	302051	80	2.92599
55947	55693	74	29742	29827	74	1024	1073	8	913	835	0	2410	2641	27	3725	3726	34	99351	97529	71	2.92599
50998	52008	76	13101	12790	48	694	711	0	457	537	0	2298	2374	25	3428	3278	36	96517	97448	74	2.93326
94652	93830	80	49296	47479	79	1730	1819	20	2352	2096	30	6672	6339	42	10104	10160	54	272203	258127	82	2.93326
73651	73242	79	42568	42008	77	1543	1264	13	1848	1911	21	3884	3759	35	5491	5791	40	161067	160177	78	2.93326
34794	35153	70	21215	20953	58	475	549	0	728	499	0	1578	1592	22	2005	2502	21	67297	64457	68	2.9343
65842	64029	78	33096	32653	75	922	993	0	1636	1569	22	3666	3497	34	6423	6390	47	160163	159411	76	2.9343
177381	147919	101	93677	77865	95	2916	2569	32	5891	5377	40	11703	10547	60	16644	15304	74	482164	464499	96	2.93742
82243	81057	81	46714	44920	79	1696	1644	19	2562	2250	30	6381	6209	43	8742	8404	54	261579	245465	93	2.93742
116084	109373	87	55646	51331	83	1690	1772	19	2699	2132	34	5615	5283	41	8502	7716	53	207872	186062	84	2.93742
163046	140446	104	103082	90847	90	2915	2498	30	4580	3417	44	8558	7076	56	13399	11793	61	311485	258725	92	2.9395
106515	100962	89	66957	63665	85	2195	2264	24	3562	3037	34	7815	7051	47	11956	11230	60	291028	261117	99	2.9395
174707	151052	97	85001	73953	93	2810	2495	30	4220	3545	36	10119	8695	56	16215	14087	70	378617	312332	96	2.94054
106436	100683	85	60561	56925	82	1766	1780	19	2789	2657	29	6135	5802	42	8489	7707	53	232887	207015	84	2.94054
131120	121365	93	72086	67341	84	2028	1843	24	3176	2893	34	7629	7291	48	10984	9888	57	318754	303000	86	2.94469
112947	106660	85	77476	73406	83	2211	1931	26	2549	2415	32	5451	5077	43	10418	9232	57	222891	205247	86	2.94781
80210	76536	80	43204	41272	78	832	687	0	2433	2078	25	5034	4691	40	7039	7158	44	201771	196918	80	2.94884
68073	64286	88	32571	31886	77	499	774	0	1730	1336	15	3045	2763	34	4626	4312	40	127865	126277	79	2.94988
287765	195508	125	170176	121426	124	5427	3873	43	8841	6652	55	19504	13410	86	30619	21406	102	682913	494488	122	2.95196
142494	128484	91	84006	77869	86	2080	2073	22	4362	3734	40	8482	7466	50	13956	11774	64	326873	284172	87	2.95404
103133	98729	81	51754	49732	81	1573	1437	19	2897	2244	34	6777	6533	43	9790	10073	49	267996	250713	79	2.95819
101692	94110	87	44504	42003	82	1509	1664	17	2763	2798	31	6333	6049	45	9742	8937	58	267282	250196	82	2.96131
81654	78624	81	34967	34068	79	1224	1230	11	2128	1898	23	3851	4004	32	6640	6014	45	150017	140120	78	2.96235
190531	172079	98	149657	137117	94	4803	4272	37	8957	7519	52	18173	16188	71	25462	22157	86	632929	509714	96	2.97066
87571	85359	87	48856	47858	78	1021	1187	12	2011	2056	24	4161	4215	34	6197	5767	45	154966	154365	77	2.97481
132801	119136	92	50043	45444	84	2192	1761	25	2773	2681	29	6161	5305	46	9810	8410	60	227952	207485	85	2.97481
131961	121433	87	90338	84408	86	2537	2490	27	4138	3722	36	8345	7497	50	14164	12810	68	329283	291876	86	2.97793
61470	61504	78	31066	30869	75	747	665	0	1408	1726	16	2255	2469	27	3914	3759	35	96063	92368	73	2.97897
42593	43951	62	23997	23981	72	490	533	0	886	690	0	1804	1989	20	2118	2114	24	74704	75266	72	2.98208
107594	101767	85	50576	49048	81	3095	2967	29	5027	4516	41	10187	9059	53	14084	13626	58	408827	369585	86	2.98208
103347	98944	82	53058	50809	81	2272	1826	24	2911	2824	31	6954	6294	44	11405	10475	61	244475	217289	82	2.98208
165725	143399	94	102550	90930	92	3388	2542	33	3775	3515	35	9539	8349	54	15817	13514	74	339011	291579	90	2.98728
116676	109758	86	58962	55108	83	2280	2084	26	2703	2740	27	6893	6285	48	11102	10377	57	314783	297557	80	2.99039
88713	84696	92	55579	53653	80	1696	1794	19	2394	2434	24	5842	5564	41	10043	9341	54	224845	212189	79	2.99143
73567	69858	83	34823	33444	77	789	806	0	1337	1301	12	2636	2510	29	4307	3726	38	108095	105790	72	2.99455
89058	85351	84	30741	29635	78	1476	1401	18	2040	1657	24	4483	4233	37	7978	7225	49	166547	158003	77	2.99559
245013	180775	107	171864	132838	106	6412	4873	45	9552	7439	56	20754	15297	82	34890	25245	99	728438	542115	106	3.00182
131920	118480	87	67068	58792	87	2167	1797	24	2841	2675	33	6765	6341	44	11383	10135	55	290587	278696	85	3.00182
89536	86478	80	67192	66114	80	1740	1868	18	2982	2870	31	6296	6000	41	9337	9234	53	237868	228444	82	3.00182
177540	154471	99	102701	90954	90	2599	2195	28	4379	4036	36	8665	7039	52	14793	12013	65	349068	298541	92	3.00286
75003	74197	77	37462	36263	78	888	904	0	1607	1826	21	4460	4093	38	6813	6552	44	177009	172657	77	3.0039
80372	77251	80	52663	50862	80	1504	1454	18	2551	2014	26	5467	5292	38	9586	8772	58	236767	222466	80	3.00493
202092	159939	101	124333	101072	98	2909	2110	33	4812	4003	42	13427	10069	71	19432	14380	86	518643	397594	98	3.00701
87505	84694	81	43262	41940	78	1083	1004	2	2474	2115	28	5452	5351	39	8658	8384	48	230379	223662	82	3.00909
283159	156244	132	147095	79209	126	4485	2467	48	7943	4194	60	17438	9601	81	26705	14583	100	677291	351907	128	3.01013
93825	92534	80	68336	66694	80	1898	2040	21	2388	2504	27	5652	5489	41	9382	9335	48	229508	213233	83	3.01117
241441	161040	111	191568	130881	113	6033	4032	48	8222	6431	55	19645	14293	87	29722	21466	103	726804	541924	109	3.0174
98532	93636	82	55725	54454	80	2268	2131	25	3401	3332	30	7700	7222	47	12275	11995	61	282348	260246	83	3.0174
108620	98405	99	51143	47111	84	1317	1237	17	2209	2188	27	5476	5344	38	7963	7308	54	210634	195573	84	3.01844
101730	93156	84	49740	46540	82	1653	1479	18	2871	2602	27	6794	6104	45	9998	9448	53	282381	263651	81	3.01844
111880	104645	85	47728	46132	82	1971	1721	22	3285	2581	36	6628	6379	44	10227	9834	51	289362	278003	81	3.01948
170536	154532	93	108470	99872	90	3131	2686	29	5633	5530	39	12896	12691	59	19079	18460	75	518831	488285	87	3.02051
15375	16896	42	12933	12971	45	166	151	0	398	358	0	1018	942	0	1265	1514	18	37591	39749	60	3.02051
140001	127020	93	81286	75600	88	2501	2298	26	4148	3548	38	8536	7770	53	13931	12583	60	342478	299175	88	3.02155
110874	104558	85	64845	60709	84	1821	1707	20	3459	2957	30	8001	7798	46	11558	10406	56	320447	290409	83	3.02155
39930	40714	73	24141	24388	59	688	592	0	594	622	0	1841	1774	22	2937	3144	28	71551	71359	65	3.02259
42412	41750	74	21851	21905	57	227	416	0	443	606	0	1649	1637	19	2589	2649	28	62958	61558	66	3.02259
76115	74420	78	36598	35654	78	993	901	0	1258	1327	13	3773	3967	33	5378	5192	40	120077	117915	75	3.02467
125118	112922	91	59241	54129	85	2092	1728	23	2206	2287	27	6164	5702	43	8755	7801	50	239849	210301	85	3.02571
77167	74755	78	38637	37618	77	1363	1320	14	1325	1660	18	3672	3719	34	5684	5484	40	139829	133854	77	3.03609
54674	55326	69	31676	31235	74	459	711	0	1042	1025	4	2069	2103	23	3173	3234	30	93875	95591	72	3.03713
48437	48780	70	29153	28561	74	531	673	0	1153	953	0	2084	2049	26	3407	3413	30	94327	97977	74	3.0444
59988	57841	86	30149	29665	75	749	602	0	1448	1292	12	2153	2160	24	3665	3411	34	91444	88043	71	3.04856
92109	87738	79	43632	41073	80	1109	954	0	1665	2119	24	4199	4021	38	6238	6103	41	175573	167189	78	3.04856
71844	71094	79	22033	21636	58	816	749	0	998	1077	6	2911	2982	29	4836	4986	38	116800	115534	76	3.04856
102564	99190	80	39474	37384	79	1942	1993	22	3611	3244	36	7156	7003	48	13239	11782	63	337061	309887	83	3.05271
142871	130015	94	66078	61775	86	3097	3239	27	4912	4869	38	11604	11255	61	18255	16388	75	487214	460563	84	3.05583
108003	101455	84	50712	48101	82	1720	1484	19	3077	2270	32	6860	6240	48	11800	10904	63	304233	288203	84	3.05791
134138	119249	92	65059	57857	86	1823	1348	22	3180	2794	32	7182	5885	49	10960	9663	59	268009	234377	91	3.05895
68678	67443	76	29102	28558	76	1097	1142	8	1349	1548	21	3281	3273	31	5726	5525	43	124463	122455	77	3.06518
105789	98570	88	53016	49102	83	1076	1027	5	2589	2347	26	5092	4899	40	8112	7212	48	228000	212943	85	3.07245
27495	29115	51	13789	13933	46	379	366	0	1010	857	0	1451	1433	16	2266	2292	25	71633	72439	68	3.07453
132195	123064	85	69514	64467	85	1734	1502	19	2836	2655	29	6187	5757	44	10731	8931	58	225464	209341	86	3.0766
214901	170411	102	117430	93922	99	3332	2525	34	4601	3947	41	12146	9253	65	18199	14341	74	454799	355726	103	3.0766
111072	105346	85	45827	42168	80	1299	1224	11	1913	2523	23	5482	5150	39	7409	7027	50	211533	195770	85	3.07972
101138	96037	87	35315	34181	78	1790	1480	22	2949	2544	34	5540	5602	41	9778	8993	53	269291	259759	78	3.08387
78689	77328	77	36071	35136	77	1108	1063	7	1845	1699	23	4004	3948	34	7516	7339	46	182470	178050	78	3.08387
161883	148252	89	111963	103776	89	2951	2730	28	4572	4045	42	10687	9079	60	16128	15043	68	383137	319225	89	3.08491
124766	115712	87	73595	70065	84	2919	2777	26	3408	3250	31	7966	7933	47	12423	11998	60	294699	275158	80	3.08907
91887	91493	79	35434	34948	78	1328	1334	16	2361	2163	26	5929	5885	44	9373	9404	50	254791	242924	77	3.08907
103455	95408	83	55581	51427	84	1238	1302	16	2368	2128	27	5314	4752	41	8633	7795	47	199486	182413	82	3.09011
35985	37110	72	23002	22974	69	419	426	0	346	776	0	1664	1883	19	2321	2583	22	64860	62315	66	3.09115
94026	90308	82	33785	32687	79	1054	1242	11	2266	2105	27	5175	4911	40	7022	6670	46	195154	188540	82	3.09426
107609	103588	85	69759	67409	82	1848	1861	20	3686	3128	32	8015	7342	48	11593	10877	57	332776	305039	85	3.09426
201886	158324	100	113549	90949	101	3642	2731	36	5036	4054	44	11221	9132	59	16803	14549	65	441795	372164	102	3.09634
114533	101793	86	100299	92815	87	3229	2583	32	5514	4577	40	11201	10514	52	17486	15138	75	408025	365723	97	3.09842
109637	103462	84	53622	50938	83	1716	1588	17	3010	2241	33	6145	5843	41	9530	9416	53	229965	222299	84	3.10153
93509	91107	83	47965	46276	80	874	937	0	1745	1612	19	4088	4058	35	6439	6402	42	168829	160620	82	3.10153
100301	95365	90	56470	54889	80	1156	1149	10	2343	2094	25	4157	4097	34	7423	6504	45	190709	181317	83	3.11088
239443	146074	112	103655	62866	110	3496	2455	39	6045	3857	51	13806	9266	75	20820	13635	81	538058	340925	114	3.11088
101302	98068	81	66275	63776	81	2129	2266	24	3782	3753	37	6991	6831	45	10776	10316	53	304548	292724	85	3.11296
139923	131331	90	60946	58060	82	2950	2958	28	4405	3778	35	9883	9086	52	14802	13447	66	374035	342807	84	3.11296
95531	91932	82	86841	84156	81	2348	2409	24	4091	3746	37	8890	8408	49	13220	11806	65	363770	332799	84	3.114
48382	48141	74	26022	25981	73	321	405	0	773	1089	5	1630	1456	19	3163	2906	32	71379	69406	74	3.11504
147957	134592	87	67239	62643	87	2257	1814	26	3749	3531	34	7289	6518	46	11336	10611	60	257837	231256	85	3.11711
81428	80468	78	37491	36273	78	1084	1251	10	2731	2565	24	4818	4552	36	7882	7819	46	205229	200608	94	3.11711
96288	91190	90	44375	42420	80	1447	1588	17	2224	2393	25	6104	5482	48	8155	8104	53	255697	241823	79	3.11919
90673	87586	84	54427	52608	80	1103	986	0	2591	2241	27	5256	4949	40	8660	8485	49	226612	222465	79	3.12023
60739	60846	70	30329	29918	75	781	1054	5	1850	1163	14	2558	2623	26	4496	4343	37	101520	98769	71	3.12023
79540	76407	84	44725	43623	78	1265	1109	10	1962	1968	22	4858	4586	38	6715	6578	45	183924	183946	78	3.12231
54721	52116	86	32275	31894	74	736	666	0	1250	1079	5	2099	2185	25	3632	2900	35	89086	89428	76	3.12646
160820	145598	96	102684	94685	91	3110	2681	32	4701	4400	36	11549	10680	57	17685	16386	74	422625	380691	93	3.1275
83481	79382	91	39939	38975	78	1509	1406	15	1897	1610	19	4740	4908	36	6337	6080	42	185615	176662	83	3.13062
100023	95669	82	46199	43917	81	1504	1386	18	2494	2674	28	5484	4893	43	8160	7386	49	228651	227334	85	3.13062
139676	126677	97	90248	83881	86	2291	1858	27	3781	3618	33	8291	7254	50	12541	11709	66	348345	314015	91	3.13165
47555	47459	75	23164	23137	60	516	527	0	1193	1177	11	2324	2169	25	3488	3656	32	87674	85997	73	3.13165
160858	139565	91	95907	83222	90	2477	2152	27	4246	3371	39	8230	6840	50	13556	11027	67	322549	264119	94	3.13996
44037	42854	75	16803	16770	52	327	434	0	641	647	0	2140	2114	24	3029	2902	30	77133	76138	74	3.14308
142003	124069	89	78209	69529	88	2189	2036	27	3049	2932	33	8230	7399	53	13244	11691	64	339996	305776	89	3.1462
58996	57770	79	20388	19901	60	893	734	0	986	1204	9	2425	2510	27	3823	3891	32	95685	94575	73	3.15035
82989	79255	89	32889	31585	78	1099	1157	7	2099	1883	22	4657	4834	38	7751	8092	50	175193	170308	76	3.15347
86831	84734	80	45436	43818	78	1936	2015	20	1897	1849	23	4794	4649	38	7908	7695	47	191815	176458	79	3.15451
153249	134637	94	83381	74812	90	2457	2174	26	4904	3984	38	9797	8564	51	14595	11978	74	397639	336830	90	3.15658
50684	49385	76	27589	27427	74	342	429	0	412	374	0	1923	1951	23	2959	2894	31	83990	83984	71	3.15658
113688	108581	84	49311	46912	82	1921	1820	22	2851	2475	30	5973	5893	43	9839	9120	55	228139	217366	80	3.16074
314714	203470	130	272151	178017	129	7946	4902	52	12117	8287	69	26075	16838	109	43484	27648	121	973797	623238	132	3.16178
121331	115064	86	63416	59777	83	2394	2142	26	5419	5392	40	8285	8066	48	12109	11879	61	339326	325134	85	3.16178
90223	87792	82	44501	43355	79	1278	1198	9	1737	1679	18	4814	4442	40	6245	5956	43	196634	185764	96	3.16178
81138	78172	80	39707	38721	78	807	945	0	2130	1863	27	4866	4492	40	7069	6578	43	200987	191202	80	3.16281
82356	79627	80	36473	36229	77	1374	1448	15	1997	2091	23	5045	4615	44	8238	7702	46	213415	212462	79	3.16281
97438	95057	80	44734	43643	78	1443	1522	14	2378	2576	27	5804	5751	42	8519	8517	48	208254	204334	79	3.16281
68736	68430	77	30056	29879	73	966	1146	8	1143	1370	16	3080	3442	29	4863	4740	39	124219	121334	75	3.16281
88825	87823	80	38700	37832	78	1962	1826	19	2601	2794	29	6150	5741	44	10322	9950	56	249181	231610	80	3.16281
113399	95062	89	55323	47053	87	2132	1686	26	2815	2419	30	6272	5657	45	8531	6730	53	205713	180003	90	3.16489
75905	72713	83	34405	33283	77	931	973	0	1254	1283	11	3281	3066	33	5111	5070	40	130853	127957	77	3.16697
248332	193319	107	141415	115792	104	4420	3692	36	8215	6626	48	15229	12571	69	23596	18978	91	579882	463839	105	3.16905
111664	102166	86	40114	36098	81	1831	1658	19	2925	2685	30	5995	5363	43	9089	8300	51	235427	210576	84	3.1732
103265	99502	81	58412	56084	82	2105	1889	25	3461	2747	39	8622	8245	50	13768	12725	67	360259	330126	85	3.1732
45688	46462	68	23523	23684	59	673	520	0	140	399	0	1800	1625	23	2866	2712	29	76676	77318	69	3.1732
66873	65545	79	32277	31635	77	1117	962	0	1270	1429	12	2913	2843	30	4669	4273	39	107837	105264	76	3.17528
165416	148278	92	61739	54969	87	2839	2221	32	4125	3397	40	8891	7846	54	14304	12525	68	344902	301398	89	3.1784
144860	120668	98	80927	66872	91	1990	1922	22	3374	2637	38	7479	5912	50	12058	9840	61	258785	215641	87	3.1867
127142	116634	84	68134	62090	85	2189	1822	24	2945	3099	34	6916	6209	47	11756	10758	69	275783	245892	83	3.1867
100494	97582	79	52699	51534	80	2356	2172	26	3210	2920	35	8585	8659	49	12582	11355	60	343824	312381	82	3.1867
259552	198835	111	194942	139315	110	5266	3482	44	9675	7214	55	22484	16488	92	33362	25156	102	957073	730599	112	3.20021
109616	104753	82	74222	71609	82	2238	2059	23	3288	3223	28	7581	7354	45	12588	11077	63	305324	273977	83	3.20125
130883	120221	89	68870	62606	87	1824	1828	22	3728	3171	34	6685	6345	46	10457	9950	60	256054	252471	85	3.20125
269221	209796	105	116259	91493	103	5029	3817	43	8177	6273	60	19140	14092	90	29633	21660	100	722148	562969	104	3.20125
175170	148771	93	91598	76676	92	3404	2585	37	5619	4811	47	11644	9731	59	18877	16369	78	444593	392409	89	3.20125
74323	70468	82	32819	31881	78	1198	1086	8	1783	1529	20	3440	3369	31	5509	5970	38	127962	125616	78	3.20332
195441	161207	108	90825	76247	96	2843	2487	28	5318	4096	43	11646	9122	60	17468	15271	72	513439	399921	113	3.20332
105975	100086	85	58177	56401	81	2005	1927	22	4114	4116	37	6569	6005	44	8518	8480	47	228675	217294	81	3.20332
82683	80790	78	38418	37289	78	897	784	0	2200	2033	28	4598	4345	35	6948	6778	43	176907	169850	82	3.2054
322729	204093	136	269946	199773	135	9065	5908	50	13093	9107	70	28877	20218	102	46447	32791	128	1.01401e+06	728713	137	3.21059
101719	95747	85	52949	50914	81	1576	1260	15	2271	2621	23	6002	5902	42	8612	8016	60	247111	234824	81	3.21371
77705	74717	80	28593	27625	77	1340	1306	14	2066	2192	20	4457	4236	39	6345	6296	42	158901	148788	76	3.21475
95892	90992	81	48151	45879	80	1165	1101	7	1975	1948	26	4678	4097	38	7292	6991	46	197185	192569	78	3.21475
143138	133205	87	106169	99971	86	3744	3301	32	5405	4940	37	11340	10099	56	16434	15588	69	420355	377241	85	3.21579
135661	117482	91	70892	60727	88	1971	1614	21	2929	2803	35	7357	6123	48	10382	9344	55	269408	226719	84	3.21683
248639	190914	110	123002	96452	103	3921	2993	36	5610	4515	50	14725	11964	70	23497	19194	88	529908	417337	103	3.22098
91669	89367	81	39306	38443	78	1257	1343	13	2454	2503	27	5465	5471	40	7995	7944	48	228738	224291	77	3.22202
139190	126174	90	78342	72466	87	2473	2423	25	3343	3200	30	8131	7648	46	14995	13831	64	359475	340615	85	3.22514
154841	136207	92	84582	76170	89	2545	1992	27	4795	4445	37	9272	8698	55	13801	12106	64	387326	355643	90	3.22618
302645	208284	131	122915	81336	122	5997	4090	44	8985	6321	56	19119	13893	76	32138	23562	113	716674	599132	127	3.22618
147259	139187	86	80707	77486	86	3758	3331	32	5786	5175	41	11900	11359	61	19918	18641	80	440719	397952	85	3.22618
187524	150194	98	102708	83740	94	3894	3213	36	5571	4966	44	13186	10658	63	22515	18089	85	549169	459631	93	3.22618
178725	143544	108	90807	74301	95	3220	2600	31	3958	3343	39	9061	7065	56	13622	10741	64	371297	308465	95	3.22721
93176	88730	83	52247	50743	80	1502	1599	19	1451	1930	25	6472	5917	45	10321	9481	54	231091	207477	82	3.22721
119121	110159	96	54415	52107	82	2563	2477	29	4363	3907	38	8339	7350	52	12600	11225	57	290135	253615	85	3.22825
104130	96481	85	83574	79203	84	2006	2157	23	3337	3116	33	8545	8236	51	12453	11696	58	342943	326475	86	3.23033
153892	143231	87	78435	73428	85	2890	2677	28	4356	3759	40	9349	8211	54	15359	13275	66	349612	307860	87	3.23033
125708	111309	95	72765	65515	87	2099	1459	22	3041	2717	31	6764	6484	45	10887	9774	60	296080	259832	87	3.23241
123406	104643	91	58685	50740	86	2113	1826	21	2274	2401	26	5168	4166	44	8301	7396	53	185321	157570	88	3.23241
83365	79871	86	35936	35296	76	1811	1904	22	3107	2736	31	7619	7359	48	12761	11763	61	336821	305385	81	3.23241
160935	139390	94	106792	95595	91	2472	1946	28	4052	3911	38	8441	7724	57	13941	12808	62	310689	299584	87	3.23345
149340	132984	90	55563	48342	86	2402	2085	27	3680	3747	36	8976	7948	51	14510	12403	64	374121	325311	89	3.23448
105653	98554	84	48757	45537	82	1695	1768	21	2318	2127	28	6172	5932	45	10464	9893	58	275014	254139	85	3.23656
87657	84589	82	41651	40202	79	1465	1229	14	2415	2242	23	4469	4449	35	6396	6265	43	186050	182921	79	3.23656
119529	114665	84	77578	74086	85	1921	1775	21	3276	3119	32	7182	6848	47	11114	10589	56	277887	257495	86	3.2376
121793	114775	86	72957	68757	84	2890	2591	28	3634	3367	35	8075	7588	50	14466	12875	69	341894	304821	87	3.24176
81937	78532	80	45750	43803	79	1112	1092	6	1652	1705	21	3674	3809	34	5297	5560	39	143489	142432	80	3.24279
104899	100035	82	51204	48751	81	2097	1919	23	2501	2438	28	6553	6222	45	10561	9439	53	274860	266704	82	3.24279
80921	76473	87	39562	36638	95	1040	974	0	2107	1779	25	4791	4541	36	7301	6389	45	195570	181621	95	3.24279
111960	105709	85	43273	40888	81	1375	1343	14	2218	2311	26	5846	5819	38	8273	7907	47	231887	214097	83	3.24383
113469	106898	87	65194	62570	83	2482	2314	26	3682	3570	35	9943	9069	56	15128	14899	72	420965	394894	85	3.24487
95270	87988	86	46914	44053	82	1732	1684	17	2710	2580	28	6929	6461	51	11158	10074	60	285909	269159	78	3.24695
53669	53017	77	24726	24200	67	611	543	0	910	1107	6	1988	1994	25	3223	2950	32	80692	76151	69	3.24903
53509	51349	78	26786	26092	75	730	623	0	572	595	0	2129	2194	24	3378	3228	32	107174	105254	73	3.24903
48108	47939	77	32796	32411	73	602	755	0	1041	1459	12	1984	1781	22	3285	3188	33	77806	79373	67	3.2511
197209	163273	104	128054	111176	95	3343	2888	33	5440	3983	47	11083	9493	57	16956	13868	84	406536	328474	97	3.25318
70805	67904	84	34724	33191	77	808	808	0	1575	1482	14	2494	2622	29	4642	4405	39	105694	103540	72	3.25422
152306	141325	99	78885	74833	88	3925	3375	35	5642	5205	41	13338	12339	63	20530	18630	78	464721	414711	104	3.25422
178655	146741	97	97796	80315	96	2755	2252	28	4344	3456	36	9191	7455	52	15670	12319	79	364012	296262	94	3.25734
23663	23898	67	15123	15064	50	125	263	0	517	338	0	982	893	0	1162	1297	11	42218	44054	65	3.25837
198971	183899	93	95484	89672	90	4952	4873	34	7359	6678	55	15325	14111	64	25658	23296	85	545452	481741	93	3.26149
111531	103724	85	59857	55108	83	1477	1246	12	1940	2342	24	5228	4816	40	7192	6658	48	198743	175131	82	3.26149
158307	140856	90	83627	75913	90	2402	2038	27	4308	3466	36	8035	7166	49	12062	10342	59	273266	239773	93	3.26461
128111	115984	94	63384	60005	85	2262	2245	23	3740	2800	33	7539	7440	45	11996	11252	59	284424	269910	87	3.26668
108424	101149	89	69757	67868	82	2673	2272	28	4481	4030	37	9654	9399	55	16526	16121	73	428003	384179	94	3.26876
163853	143495	93	72233	62308	89	3094	2757	31	4249	3566	36	9308	8110	51	14504	12602	74	353123	299486	94	3.26876
153371	132680	93	79965	69129	92	1859	1610	22	3199	3072	30	8829	7346	60	14194	11122	72	313928	262391	94	3.27084
98842	91716	92	37245	34149	80	1321	1108	8	1947	1764	23	5017	4423	42	6422	6214	43	184968	168659	83	3.27603
87271	82453	92	42857	40646	79	1294	1156	10	1560	1582	18	4081	3883	35	7231	6268	47	152030	145896	80	3.27707
105507	99579	98	45418	43887	81	1622	1686	18	2814	2508	29	6116	5783	41	8727	8591	50	225838	211506	81	3.28019
56215	55328	75	31111	30960	74	512	568	0	1511	1054	6	1965	2150	22	3318	3362	34	84625	79628	69	3.28019
44870	45082	71	23444	23404	69	799	728	0	1014	1077	5	1475	1912	17	3110	3024	31	74909	75145	67	3.28123
70922	69729	80	36723	35557	76	1089	1115	7	979	996	0	3141	3149	31	5181	4769	42	141777	142485	73	3.28746
81095	77479	81	32549	31642	77	1231	1187	12	1735	2047	21	5148	5059	38	7710	7578	52	231300	227811	79	3.2885
72217	71035	80	27622	27217	76	1234	1205	11	1517	1361	14	3671	3343	33	5751	5733	39	136289	130594	76	3.2885
117515	109992	85	81429	78471	84	2240	2141	25	4233	3475	43	7546	7093	48	11722	10472	63	293032	261153	84	3.28954
126749	118019	88	110036	104748	86	3476	2879	33	5558	5075	41	11580	11298	57	19183	18637	78	418058	383090	86	3.29057
255631	201743	112	133630	107292	107	4806	4063	38	8069	5989	55	17488	13904	80	26585	20285	93	649748	507402	109	3.29473
51462	52689	73	29605	29439	73	725	655	0	1188	1043	5	2440	2427	25	3547	3540	33	88129	89575	74	3.29784
87743	83695	83	50954	48829	80	1545	1373	15	2075	1971	29	4582	4374	36	7929	7768	48	207091	191870	83	3.29888
119624	110395	87	84473	79072	85	2295	2286	25	3281	3129	32	8040	7903	48	12044	11541	68	332533	314787	88	3.29888
168560	140447	94	94912	79898	94	2428	2129	29	4877	4224	39	9905	8291	58	15710	13396	69	394381	332759	95	3.29888
78524	74608	85	44986	42795	80	1457	1049	12	1856	1670	19	3389	3227	33	5425	5224	40	148986	137446	81	3.302
84671	84480	78	47716	46051	78	1337	1167	10	2661	2391	29	5184	5239	38	8068	7440	49	240257	230140	81	3.302
71239	69163	83	22245	21883	68	838	910	0	1332	1484	16	3888	3542	36	5841	5763	39	153748	156232	78	3.30512
101589	95556	93	67515	64927	83	1856	1783	22	3092	2788	30	6626	6116	43	10619	10452	52	245925	233464	82	3.30615
143823	128297	91	100347	91564	88	3190	2776	30	4780	4443	37	12196	11038	57	19011	16336	79	465737	409963	90	3.30719
67674	65047	82	35253	34418	76	909	884	0	1166	1065	6	2780	2839	28	3579	3295	33	106821	105286	76	3.30823
107241	102271	91	54924	51717	82	1826	1675	24	2565	2342	30	5874	5579	44	8747	8377	57	199108	186014	81	3.31031
88939	83161	96	42777	39487	84	1458	1100	9	1700	1593	25	4035	3842	35	7388	6672	50	157611	143594	96	3.31031
117263	109176	85	60634	56777	83	1551	1364	17	2899	3026	30	6665	5776	46	11261	10610	55	262299	240822	81	3.31031
120132	110980	86	85224	80623	86	2936	2761	28	4070	4086	36	9428	8915	55	15592	14815	66	343781	304766	88	3.31239
27157	26800	53	13751	13717	47	310	327	0	346	395	0	942	1234	11	1735	1616	21	42642	46080	61	3.31654
65973	64161	77	31988	31481	76	708	658	0	1226	999	0	2878	2721	29	3955	3829	36	106685	103972	74	3.31758
75298	73724	79	29550	29158	77	1118	1041	6	1975	1973	20	3585	3434	34	6001	6161	43	139984	139630	72	3.31758
68430	66469	77	33329	32408	77	931	967	0	1470	1840	20	3681	3681	34	5210	4956	39	130566	133380	73	3.31862
105653	98138	88	43170	40688	82	1735	1326	19	2026	2068	23	5372	5034	43	7240	6821	46	228174	209875	83	3.32485
87554	84359	83	43693	42735	79	1471	1508	15	2419	2286	26	4969	4780	38	7994	8102	47	175295	173661	82	3.32797
131568	116892	91	66240	59820	87	1889	1753	23	3338	2879	35	7117	6496	48	11834	10217	62	276455	246536	92	3.32797
146475	129745	98	67828	61111	89	2703	2309	29	3915	3586	41	8970	7133	53	13350	11109	68	337659	281078	94	3.33004
181718	158571	96	91077	79318	92	2611	2462	29	3742	3350	35	9195	7755	55	13269	10378	72	343719	285431	96	3.33108
135433	123860	86	89138	82199	86	2359	1994	27	4258	4150	34	9059	7886	52	13811	11567	66	379165	339389	88	3.33628
57752	54422	83	26640	25968	75	548	876	0	1273	1440	15	2303	2354	27	3467	3390	33	93158	90936	81	3.33835
38813	37384	73	24505	24346	71	664	512	0	784	498	0	1601	1384	16	2058	2218	23	54981	56290	68	3.33939
80715	78645	79	37661	36957	77	890	971	0	1570	1605	19	3683	3616	33	5427	5595	39	135996	132910	77	3.34043
90325	84880	83	44479	41818	82	1741	1603	18	2363	2402	26	6563	6304	47	9322	8793	53	244920	227411	83	3.34459
49844	49548	64	28615	28020	73	798	768	0	1012	1008	2	1771	1907	24	3107	3175	30	81710	81740	72	3.34666
124857	115067	90	57273	52515	86	1983	1824	21	2787	2710	28	6496	5917	46	10210	8845	62	256195	230595	93	3.34666
77186	73985	80	38342	37622	79	1131	1139	7	2010	1769	22	3475	3042	33	5437	4996	42	134235	135346	77	3.3477
77678	74262	87	36034	35021	78	1321	1253	14	2198	1900	21	4803	4676	38	7114	6734	48	194236	190278	80	3.35601
73150	68750	94	38812	37400	78	1108	1185	12	1989	2031	25	4085	3897	37	6194	6175	42	156958	156766	80	3.35601
105639	100533	81	26296	25304	77	1541	1438	21	2414	2313	28	5268	5179	39	8431	7794	48	198880	189388	87	3.35705
119968	113997	84	76940	74386	83	2406	2418	25	4272	3845	36	9134	8758	52	13701	13241	66	376739	339590	85	3.35809
225623	162134	104	126008	95570	104	3641	2395	38	5957	4254	48	12526	9986	59	18782	14262	84	474543	386243	106	3.36017
138659	119161	106	79118	68582	106	2375	1976	28	4367	3833	40	9109	8437	49	12978	11076	61	370264	336144	106	3.3612
46644	47881	75	24896	24855	64	475	506	0	922	1265	11	2214	2042	27	3119	3047	30	87163	86286	73	3.3612
124186	114903	85	70795	65509	84	1930	2004	21	3192	2828	36	7480	6385	50	12292	10914	64	281352	252459	90	3.3612
169602	148557	93	77793	68532	90	2784	2711	28	4634	4273	36	11401	9581	60	16340	13383	76	479213	396312	94	3.36328
87404	85008	79	46528	44826	80	1234	1214	11	2448	1893	30	4758	4669	39	8705	8381	53	227661	220715	96	3.36328
79063	77832	77	31881	31316	76	1066	916	0	1787	1754	21	3617	3529	32	5584	5665	38	141194	142322	77	3.36328
99636	95121	84	47227	46069	80	2405	2442	24	3325	3397	31	9089	8840	51	13465	12890	64	381156	360029	86	3.37055
115816	108397	96	60588	58217	84	2418	2099	25	3490	3009	37	8407	7896	49	12326	11359	56	353086	319221	86	3.37263
112862	101861	95	55552	51092	84	2134	2105	23	2873	2810	26	7296	6696	46	12899	11159	68	341946	315689	87	3.37679
133017	124257	88	68443	64729	85	2827	2352	29	4016	3944	35	9083	8245	55	14937	12942	70	342581	306114	88	3.37679
113314	103913	96	66622	62241	84	1300	1187	12	2732	2446	27	4706	4343	39	8556	8103	52	189765	174803	82	3.37679
123512	114361	87	64467	60539	85	2462	2244	26	3969	3746	32	7928	7923	48	12951	12699	59	309289	293743	84	3.37782
137943	128596	84	69141	65054	84	2778	2580	27	4904	4318	38	10115	9811	54	16382	16045	73	370794	344869	83	3.38094
124009	114969	85	105326	98491	86	1693	1824	21	3122	3413	29	6945	6557	46	10574	9534	53	303406	265614	101	3.38094
104405	98302	83	42727	40962	80	1249	1265	13	3220	2737	31	6602	5995	44	10366	10121	55	290510	279308	77	3.38198
224360	190480	105	123289	107295	101	5575	4627	37	8791	7569	51	17602	16450	73	26095	23150	88	652624	584704	100	3.38406
78889	77370	79	55496	54147	79	1832	1379	20	3345	2974	28	6122	6018	43	10719	10398	57	230358	209451	78	3.38509
22809	22909	61	12603	12550	45	200	161	0	659	688	0	847	935	0	1541	1776	17	36968	38899	62	3.39029
73461	71846	77	34382	33559	77	1041	962	0	1694	1799	19	3715	3560	34	6211	6459	41	166528	164076	78	3.39133
131612	118042	90	88421	82003	87	1832	1955	22	4024	3640	34	8074	7264	46	11526	10005	63	318392	282247	89	3.39237
71592	70510	78	34611	33742	76	786	703	0	1544	1660	17	3072	2849	30	4762	4472	39	117703	117335	78	3.39444
188024	142274	112	95660	72135	102	2781	2306	29	4725	3812	40	9036	6644	56	15032	11122	76	349484	246868	102	3.39548
127999	120798	85	78546	72248	96	2938	2696	27	4819	4503	38	9490	8429	52	15142	13604	71	343129	307372	88	3.3986
139982	128230	88	57418	51570	85	2572	2227	25	3443	2979	34	7688	6984	47	12394	10375	69	302103	255648	88	3.3986
151840	139163	90	67981	63338	87	2234	2124	25	3831	3128	32	6867	6362	46	11975	10441	59	266969	234159	89	3.39964
243408	192733	113	105686	86909	106	4756	3902	37	6894	6132	45	15528	13743	66	24400	20813	99	582313	526071	104	3.40068
130841	115775	104	59092	53354	86	1922	1915	22	3043	2579	34	8382	7375	51	12911	12026	59	349345	305116	91	3.40587
83661	79951	95	37209	35355	78	1161	1181	9	1721	1797	19	3665	4005	30	5969	5556	45	150791	144754	77	3.40795
271682	236860	114	215482	189809	108	6940	5633	42	10081	9098	53	19724	17900	78	31907	28765	98	712498	617769	106	3.40795
89369	84326	83	42432	40791	79	1619	1496	16	2491	2422	27	4966	4675	39	7777	7203	48	210330	201891	79	3.40898
69454	66632	79	35210	33936	77	1235	1113	9	1752	1484	20	3536	3701	32	5565	5266	40	162866	158364	78	3.41002
162019	143303	95	77421	68607	90	2751	2265	29	3527	2801	40	8695	7649	53	13598	11330	71	305412	260873	87	3.4121
114077	106989	89	48211	45508	82	1552	1431	22	2323	2656	24	5196	4993	39	8366	7990	48	203799	188900	78	3.41522
138955	123192	91	76850	68925	88	2150	1931	25	3988	3471	38	6577	6021	48	10150	8952	53	264516	228902	85	3.41833
95439	91623	81	57173	55779	81	1679	1414	18	2251	2527	26	6015	5835	45	9477	9212	54	251932	246295	83	3.42041
133769	125543	85	65007	61663	84	2260	1950	26	3584	3478	31	7691	7231	48	12185	11569	58	302468	288607	86	3.42041
136506	128446	85	84639	79739	86	2805	2530	28	4997	5198	38	11597	10778	60	17760	16782	74	487497	444563	90	3.42249
104883	97175	85	47537	44323	83	1915	1803	23	2318	2368	26	5103	4540	43	9156	8546	52	196002	175779	85	3.42353
52956	52138	89	15102	15140	49	652	613	0	632	557	0	2021	2101	24	3514	3655	32	80850	81174	72	3.42768
56362	55638	76	31394	30976	76	795	731	0	780	1256	10	2133	2236	23	3685	3775	36	95172	94511	72	3.42768
86219	82215	85	35591	34518	78	2199	2064	23	2458	2433	26	5800	5327	44	10927	10670	55	221381	206332	83	3.42976
104411	99784	82	51037	49225	81	1750	1592	21	3073	3258	29	6412	6512	40	11225	10093	57	290038	272629	83	3.42976
[truncated: 7,761 more rows]
