# Supplementary material for: Phenotypic heterogeneity follows a growth-viability tradeoff in response to amino acid identity
Source: Nat Commun. 2024 Aug 2;15:6515. doi: 10.1038/s41467-024-50602-8 (PMC11297284; doi:10.1038/s41467-024-50602-8)
Supplement: Supplementary file 6 — Source Data [file 41467_2024_50602_MOESM6_ESM.zip › source_data/fig6cde/240423/240423_1645_yATP_C10_PHE.csv]

FSC-A	FSC-H	FSC-W	SSC-A	SSC-H	SSC-W	BL1-A	BL1-H	BL1-W	VL1-A	VL1-H	VL1-W	VL2-A	VL2-H	VL2-W	VL3-A	VL3-H	VL3-W	YL2-A	YL2-H	YL2-W	Time
167092	143643	95	92797	81807	91	3317	3001	31	5039	4115	41	10598	8557	61	15985	12747	72	376137	303595	94	0.00596644
31593	32047	59	15993	15931	50	903	689	0	1360	1041	6	1621	1786	19	1884	2181	21	61872	63617	68	0.00696084
91773	85731	83	48958	45307	82	1556	1255	20	2694	2428	32	5839	5677	42	9014	8209	48	249239	225216	87	0.00795525
216252	167169	106	172690	143715	105	6701	5518	43	8895	7154	54	19086	16034	74	28376	23251	98	691219	581540	103	0.00994406
149184	120173	92	79807	64621	92	2137	1739	21	3818	3477	42	8132	6729	54	10779	8842	61	297274	239257	89	0.00994406
106716	97036	90	41404	37398	83	1759	1661	21	3238	2905	33	7365	6392	50	11112	9512	56	310931	277603	90	0.0119329
315167	197593	138	240502	160914	133	10407	7225	53	15910	11385	80	32391	21742	119	46257	32013	127	1.04858e+06	777266	139	0.0119329
110269	97316	92	52030	44361	86	2024	1698	23	3667	3169	37	7231	5951	49	10130	8563	53	247246	213367	84	0.0119329
30381	30008	71	15894	15840	51	448	407	0	885	741	0	1496	1484	17	2019	1959	25	65634	60459	82	0.0119329
233475	167405	107	143999	110232	104	7811	5728	47	10016	7684	59	21327	16325	88	30373	23477	97	745602	580673	106	0.0129273
38383	35641	74	18895	18578	56	446	463	0	763	645	0	1834	1878	23	2212	2268	26	82225	81029	75	0.0149161
79941	76597	82	36521	35529	78	1606	1367	16	2650	2840	28	6635	6285	45	8929	7695	55	252918	235192	85	0.0159105
22039	21955	65	13457	13478	47	399	331	0	684	621	0	864	998	0	1715	1563	21	46130	48550	64	0.0159105
122093	108618	91	47259	42607	85	2182	1862	23	3323	3100	31	8087	6916	52	11928	10506	60	332709	283597	90	0.0178993
32942	34316	66	17109	17295	51	547	537	0	1134	1362	15	2203	2228	24	3397	3154	32	83270	83505	67	0.0178993
77902	70296	88	49125	43219	85	1519	1353	15	1751	1712	21	4642	4412	39	7386	6965	45	183836	161844	96	0.0178993
83353	76834	82	37619	33515	83	1452	1388	16	2140	2014	25	4870	4637	40	7737	6885	51	196393	178182	88	0.0218769
78683	72533	90	32811	30244	78	1447	1420	16	2252	2189	26	4866	4430	41	7074	6728	44	178663	160103	83	0.0218769
58312	57436	78	33949	33280	76	1294	1516	14	2429	2127	26	4079	4285	35	7590	7342	48	165009	144308	82	0.0238658
177283	120425	103	133891	99182	103	4066	2606	40	7196	5556	51	13710	10562	69	18383	14662	77	463318	357333	96	0.0248602
130792	108285	95	74376	64012	88	3040	2598	33	4590	3448	43	8472	6461	56	11515	8817	65	272113	221552	92	0.0248602
123053	107560	88	86174	77512	86	2133	1903	26	2522	2599	31	6844	5469	49	9570	8682	55	244492	209712	90	0.0248602
53734	52502	79	26516	24990	66	924	958	0	2084	1853	21	2947	2731	30	4814	4843	39	119266	115304	74	0.0258546
62515	61850	77	30782	30518	76	1358	1256	12	1726	1984	20	4083	4218	34	6462	6530	44	179899	178085	78	0.0258546
291000	233464	129	257463	212295	117	13644	11337	53	24034	19117	90	54897	43387	109	73354	56718	116	1.04858e+06	1.04858e+06	123	0.026849
82689	79491	80	38676	37070	79	1384	1376	14	2800	2485	32	5364	5271	40	7304	6646	46	197311	194940	80	0.0288378
135706	72032	106	75585	39770	104	2919	1918	35	4903	3594	50	11434	8462	66	15124	10461	78	396500	275658	105	0.0298322
54411	53762	77	24391	24184	64	944	825	0	1121	1263	10	2501	2414	28	4191	4137	36	97681	96860	71	0.0298322
91139	87699	81	43718	41966	79	1809	1606	20	3227	3294	31	7444	7319	47	11611	11515	64	299149	293221	67	0.0298322
49248	47694	77	25680	25191	71	545	588	0	794	841	0	2373	2348	25	3564	3609	34	81117	82887	72	0.0308266
142203	119269	100	66281	56443	90	2440	2159	27	4267	3478	42	9801	8502	53	12788	11365	59	376658	314958	89	0.031821
155587	133905	95	86014	76537	88	3125	2810	31	4633	4183	39	12269	10348	66	16641	13988	76	452634	382175	90	0.031821
114279	97875	88	43895	36243	88	2087	1763	25	3485	3189	35	6691	5820	45	8775	7593	50	218602	191394	86	0.031821
134803	108411	94	67274	53301	90	2677	2010	30	3742	2812	40	7393	6031	50	10647	8191	58	251102	197502	86	0.0338098
106479	94635	85	50560	45632	84	1733	1504	22	3616	3188	34	7895	7156	46	11275	10146	65	337935	306779	88	0.0338098
166879	133378	95	128751	102785	96	4695	3616	39	9195	8695	49	21461	18528	82	29904	26726	87	820860	776665	95	0.0348042
94300	88802	85	55595	52888	83	2194	2269	24	4123	3603	37	9530	9459	54	13134	12115	66	351994	337658	71	0.0348042
157544	139646	97	92018	83106	89	3539	3418	31	6208	5765	46	13737	12379	63	17403	16388	73	528316	456267	95	0.0357986
166163	122125	98	113762	89566	97	4541	3399	38	6859	5375	50	12692	10519	61	17841	14014	83	428988	351801	90	0.0357986
157969	125866	105	62843	50720	93	2891	2509	30	3352	2780	35	8158	6665	52	11723	9131	61	273892	219892	92	0.0377874
95114	91408	82	76790	73933	82	2847	2684	28	4788	4295	41	8624	8303	50	11913	11291	60	296374	267928	85	0.0377874
72643	69709	81	41365	40713	79	2341	2251	23	2678	2768	31	6073	5467	42	9351	9088	50	222180	207306	83	0.0377874
84117	80238	90	39458	38005	79	1568	1577	17	2659	2316	27	5411	5167	39	7297	6680	48	215298	213279	77	0.0397763
268987	186307	114	187978	130311	111	7864	5888	49	10703	7192	65	23472	15906	92	32827	22559	105	802951	509119	118	0.0407707
53845	53756	68	20426	19315	57	1227	1161	9	1509	1320	15	3372	2941	31	4804	4836	36	122330	118921	79	0.0407707
124346	111099	103	56763	52321	88	2828	2618	27	5281	5066	38	11223	10325	57	17388	16167	79	467300	428113	103	0.0407707
107029	97294	87	42210	38324	81	2052	1876	24	3421	2994	38	6811	6170	48	9478	7917	53	232068	199136	89	0.0447483
129845	109405	104	78132	66456	90	2765	2295	30	4408	3388	41	7532	6026	50	9793	8147	57	254572	215411	92	0.0457427
32735	29466	83	16582	16669	50	201	292	0	706	629	0	1805	1496	21	2119	2298	23	68544	69631	71	0.0467371
114691	106781	85	78877	75077	85	2645	2017	27	4630	4306	40	9882	8965	59	15116	13990	64	376841	329914	93	0.0477315
24652	23797	64	11090	11341	42	367	426	0	1026	1058	7	2242	2409	25	2207	2109	23	68749	70852	59	0.0487259
32101	32830	57	18419	18196	57	370	422	0	263	544	0	1561	1443	17	2550	2842	26	62759	63728	75	0.0517091
124024	111350	89	59455	54546	84	2221	2153	21	4072	4041	36	8845	7772	52	13018	11251	68	361417	310558	90	0.0517091
60912	56340	80	40382	38178	77	835	618	0	2011	2127	21	3407	3108	35	5774	4874	44	117472	104241	74	0.0517091
350589	266383	137	289028	231098	137	13189	10366	53	18596	14663	72	38975	30404	128	55731	42613	130	1.04858e+06	997035	139	0.0527035
129602	115241	92	78245	69644	86	2249	1986	26	4385	3846	37	8447	7200	50	12335	10630	65	315822	273798	86	0.0566812
132879	120985	90	75714	71568	84	4869	4482	36	6507	5357	45	13619	12028	64	18489	16244	77	460103	376148	90	0.0576756
63555	62320	77	36165	34627	77	1097	1052	6	1953	1994	26	3796	3407	34	5511	5186	43	140915	132703	78	0.0576756
112466	104401	88	55339	51708	84	2956	2432	31	4559	3947	39	9471	8967	53	13042	12810	64	407792	389003	81	0.05867
49733	48171	83	16986	16771	50	839	803	0	507	592	0	2166	2049	24	3272	3406	31	86125	86348	72	0.0596644
55221	52511	85	18813	18575	55	752	690	0	1155	1448	13	2514	2701	27	4494	4237	37	107997	110239	73	0.0606588
34214	33672	64	17001	16820	52	666	791	0	541	425	0	2343	2362	24	2964	3172	32	72033	74844	64	0.0606588
46988	45693	75	26154	25281	73	998	748	0	1707	1286	13	2449	2202	26	3664	3850	35	93362	91206	74	0.0626476
41841	42638	61	23906	23357	72	764	651	0	1484	1272	12	2486	2501	23	3619	3641	31	82926	84575	71	0.063642
77333	72400	92	34472	33272	77	1691	1732	20	2982	2782	29	5768	5579	41	7937	7708	49	228930	216686	83	0.0646364
115740	101398	88	66558	58053	86	1872	1478	23	2875	3186	27	7378	6503	48	9777	8641	55	302160	266397	89	0.0656308
90383	81698	98	47947	44729	81	1489	1534	16	2124	2224	23	5442	5235	41	7568	7064	45	235330	217680	87	0.0656308
52510	50479	76	27375	26442	74	735	570	0	1195	1209	11	2703	2750	29	4191	4349	36	102780	101297	76	0.0666252
242537	177978	106	129799	97770	105	5600	4222	42	8569	6043	52	16667	11854	77	22896	16844	95	539638	391598	107	0.0676196
235253	180149	102	181218	144796	102	4976	4071	40	9894	7870	60	22599	17696	86	30701	24710	97	873308	673478	106	0.0676196
165480	127477	107	93644	72803	97	3472	2613	36	5121	3917	41	10466	8237	57	14846	12430	71	359566	293172	98	0.0696084
94402	84464	86	44700	38877	82	1482	1113	12	2068	1997	26	5376	4706	44	6547	5772	45	163173	141403	78	0.0706029
35147	35316	67	21467	21083	66	408	528	0	459	659	0	1677	1698	20	2921	3206	30	71226	70303	72	0.0706029
165237	127949	100	87338	67345	96	3341	2279	36	5186	3492	47	10476	7829	62	13923	10619	70	347987	258602	92	0.0715973
39821	39451	73	24363	24332	64	436	612	0	571	631	0	1919	2115	22	2705	3406	26	59682	61507	71	0.0715973
58374	55489	83	28566	27872	74	1079	1146	10	2198	1730	20	3364	3289	32	4340	4368	36	109088	106892	79	0.0715973
33278	31809	65	17386	17073	53	459	528	0	911	943	0	1430	1525	17	2801	2513	28	67265	67871	72	0.0745805
62485	58811	81	31879	30437	76	585	675	0	1573	1470	17	3095	3135	29	3867	4127	33	109471	104026	80	0.0745805
137909	111123	109	73536	58784	93	2903	2433	31	3780	3245	40	10272	8119	58	14401	11651	69	406299	330392	89	0.0755749
44100	41718	81	23618	22825	69	717	617	0	1065	964	0	2323	2173	26	3683	3735	32	84839	84858	76	0.0765693
210014	155285	105	166960	133602	103	5783	4786	41	9284	7440	51	18319	14754	75	25583	20580	93	590545	471551	103	0.0765693
155906	127200	92	137459	118745	92	4343	3499	37	6327	5554	45	13732	11196	66	18509	14778	83	455250	376606	91	0.0765693
137720	119136	91	88211	75695	89	2441	2132	26	4267	3374	37	7502	6750	49	10939	9194	65	315956	281381	80	0.0765693
134897	114909	105	64726	55851	88	2267	1971	27	4085	3625	42	9603	7998	52	12494	10530	62	356429	301983	96	0.0785581
125491	102172	105	57510	46356	91	2081	1768	21	3856	3261	37	7052	5820	50	9833	7788	59	239191	189308	86	0.0795525
124604	115106	86	86298	81062	85	2996	2774	29	5523	4920	40	11632	10562	58	16865	16371	74	461963	399984	92	0.0795525
29204	31538	48	17522	17665	50	453	585	0	699	943	0	1305	1523	18	2302	2464	25	57397	60306	72	0.0795525
105032	89155	86	53054	45154	86	1981	1791	21	2887	2168	35	5646	5260	42	7730	6895	48	197779	165985	83	0.0815413
57162	55133	79	22956	22615	63	887	792	0	1465	1457	18	2948	2843	30	4290	4513	34	110682	109990	77	0.0815413
100829	94987	83	54069	49745	84	1764	1393	22	2721	2278	29	7221	6768	43	8897	8312	51	267586	253163	86	0.0855189
102008	89587	87	47439	41858	84	1943	1743	20	3284	2983	30	7523	6785	48	9712	8707	55	288881	266955	81	0.0855189
109152	97471	87	59684	53570	85	2111	1816	25	3252	2879	35	9311	8189	54	11742	10241	60	356217	304128	89	0.0865134
130233	103663	98	62373	50155	91	2408	1937	28	4595	3778	43	10463	8487	57	13964	11917	68	383235	323095	77	0.0865134
44191	41757	79	15844	15738	48	939	831	0	877	933	0	2539	2469	26	4024	4447	34	83567	82493	75	0.0875078
99053	91468	85	58743	54102	83	1745	1739	21	2810	2418	32	7172	6653	44	10946	10434	59	297632	267254	84	0.090491
124989	112175	86	119979	110755	88	2194	2158	24	3595	3322	36	7861	7694	46	10262	9284	56	288448	263370	85	0.090491
56449	54647	85	26204	25288	75	672	865	0	1345	1586	14	3079	3118	30	4562	4612	37	108845	104884	75	0.095463
139177	126087	91	79732	73018	87	4819	4529	35	7131	6372	47	15203	14540	67	21443	19698	78	530466	475191	90	0.095463
30930	31245	57	20713	20345	60	591	514	0	1031	1116	10	2065	1973	24	2802	3058	29	68298	69292	71	0.0984462
179968	154870	97	81646	70893	91	4477	3560	38	7326	5827	53	13490	11265	67	18591	15235	75	455664	360574	95	0.0994406
96166	83526	87	53982	45419	86	1620	1371	21	2730	2340	28	5032	4690	41	7220	6592	45	193584	177531	76	0.100435
144572	128553	90	67821	62089	87	2836	2144	31	4741	3792	44	9767	8808	52	14093	12436	63	374379	329436	91	0.100435
118146	100609	90	56130	46479	89	2393	2036	26	3662	3020	36	8869	7644	54	12485	10805	60	340856	297532	84	0.100435
100274	86320	87	36064	30135	86	2069	1848	23	2596	2080	30	5652	4886	45	7966	6500	51	182720	155944	80	0.100435
102725	94594	86	37867	34874	81	1412	1448	14	2172	1993	26	5870	5129	42	6553	6032	47	207194	191486	86	0.101429
152931	133122	90	92639	81925	91	3300	2822	32	5045	4410	42	10524	8400	57	14591	12134	70	344828	271161	89	0.101429
72312	67815	80	37880	35578	78	1196	1180	13	1501	1563	19	3945	3843	34	6187	5880	44	151643	142016	78	0.102424
96115	86573	98	56910	52613	85	2024	1936	22	2973	2595	33	6323	5766	44	9363	8557	55	225967	197568	98	0.102424
145289	125118	94	95875	85146	93	2320	1841	28	4154	3374	39	8595	6591	59	10882	9195	61	282606	243707	94	0.106401
54874	53408	78	32475	31580	75	651	539	0	1682	1699	24	3461	3043	33	4706	5139	36	123527	121238	75	0.106401
31884	30636	63	14681	14703	48	377	583	0	1113	939	0	1759	1756	23	1975	2139	22	52707	55496	58	0.107396
180945	143803	98	117923	96057	95	4008	3341	35	5939	4235	53	12738	10255	60	17310	13707	74	434597	342935	97	0.10839
78944	75922	79	34240	32960	78	1879	1430	21	1961	2141	22	4512	4410	35	6636	5939	46	154366	149626	81	0.10839
115987	102939	86	61366	54910	85	2532	2240	26	4148	3367	36	7975	7051	47	11569	10076	60	342922	293127	89	0.10839
127196	99159	95	59148	46843	90	2355	2064	25	4172	3280	37	9407	7354	57	13806	11271	73	373825	319408	78	0.110379
55692	53636	75	30412	29548	75	797	918	0	1879	1602	15	2896	2921	29	4437	4001	36	117029	115243	76	0.112368
38181	36434	71	22971	23196	62	805	618	0	1281	1004	1	1830	1859	21	2327	2387	26	72206	72113	72	0.112368
56930	58079	66	25264	25144	68	882	892	0	1501	1457	16	3329	3311	31	4545	4128	36	122978	125810	76	0.112368
77956	71814	87	42565	38232	83	1586	1514	17	2470	2323	29	4713	4455	40	7207	6763	51	182539	175029	69	0.11734
66979	64724	87	31152	30261	77	929	938	0	1900	1950	20	4206	4203	35	6606	6721	43	178028	174720	80	0.11734
24727	24406	79	16129	15923	50	568	570	0	808	886	0	1245	1334	15	1815	1846	21	45308	45602	62	0.119329
111063	99653	92	57402	51176	85	1623	1416	21	2930	2670	32	7088	6615	45	7939	7161	45	241064	218595	83	0.119329
66951	62933	84	29103	27627	76	1412	1389	17	2907	2471	29	5206	4859	42	7288	6602	45	176000	163493	76	0.119329
44518	43287	74	23411	23179	67	502	600	0	1304	1117	15	2045	2132	23	3375	3698	32	77524	77109	66	0.120323
42775	41326	64	16032	15568	52	492	663	0	1251	1140	7	1930	1585	22	3054	3060	30	68031	71804	54	0.122312
59332	55975	85	30267	29565	75	944	764	0	1232	1534	14	3126	3192	30	4699	4521	39	112310	108658	74	0.123306
42458	40417	75	27221	26837	72	600	594	0	460	1039	4	2040	1859	24	2825	2664	27	70761	72241	69	0.124301
148823	129075	99	76431	69135	89	2661	2485	27	4273	3955	38	9753	8521	54	14204	12438	73	413370	339773	89	0.124301
129590	109863	91	62347	52495	88	2112	1830	24	3587	3328	35	7380	6488	49	10291	8417	60	274198	235326	87	0.125295
89208	78497	85	48846	43441	83	1713	1273	15	3249	2809	33	6232	5413	45	9232	8157	55	235874	208107	81	0.127284
69843	66135	86	54531	52607	78	1079	1133	9	1868	1655	20	4285	4084	39	5862	5611	42	147438	146839	74	0.128278
41745	38030	81	20751	19940	64	938	764	0	1100	1594	13	1963	1888	24	2969	2910	30	82862	83739	72	0.129273
88221	75932	86	46611	40059	83	1589	1390	16	2742	2200	31	4459	3750	40	6089	5452	46	168444	143194	83	0.132256
137326	111308	94	62895	53024	91	2415	2094	26	3945	3273	36	8548	6979	53	12168	9485	63	311889	259187	89	0.13325
47723	48235	73	27267	26971	73	569	650	0	1250	1101	10	1935	2029	23	2531	2844	27	78798	79185	72	0.13325
109868	100255	86	46734	42189	82	1981	1953	22	2833	2436	30	6028	5570	42	8100	7475	47	208089	178798	84	0.134245
41457	42255	68	15151	15036	49	753	668	0	852	1009	2	2577	2499	27	3169	2899	35	87722	85844	71	0.135239
58146	56565	76	37324	35353	78	1383	1182	11	1410	1401	17	3505	3333	33	4801	4817	37	117290	103416	78	0.135239
179653	152209	96	176096	152387	94	5446	4891	37	9827	8262	58	20114	16690	84	27958	24339	85	775757	659671	94	0.138222
102014	96380	85	71443	69222	82	1979	1851	23	3787	3601	31	7952	7441	47	10093	9817	53	306214	298256	82	0.138222
137111	118041	94	104143	94090	88	2786	2377	29	4380	3156	44	7659	6552	51	10559	8495	60	270706	212842	86	0.140211
207955	169521	100	121147	99627	97	5139	4334	37	8923	6903	58	19962	16430	84	27724	22916	91	785883	644465	102	0.1422
164111	127276	108	86610	67747	94	2128	1623	26	4446	3847	39	10384	8006	62	13864	10903	74	392320	309501	87	0.145183
208444	162529	111	180628	139334	102	5838	4672	42	8424	6157	58	19347	14701	77	27095	20622	96	639694	489151	103	0.147172
120620	107735	89	53208	46480	84	1729	1609	19	3274	2774	34	7065	6339	45	9327	8486	56	281455	245761	87	0.147172
113376	101279	87	52678	47637	85	2393	2169	26	3796	3771	39	9633	8936	55	12559	10956	60	376535	350905	85	0.148167
106267	95831	85	65555	59378	85	1936	1827	24	2911	2284	31	6418	5885	44	8186	7187	54	228125	193977	85	0.15115
86171	82654	79	49237	47450	79	1464	1262	15	3236	2651	32	6130	5765	43	8032	7917	48	249353	251076	79	0.153139
43480	41749	74	21632	21006	62	782	739	0	816	804	0	2380	2318	26	3322	3479	32	71011	67853	62	0.155127
25765	26290	67	13468	13447	47	403	462	0	580	567	0	1757	1817	20	2060	2388	22	50878	54665	55	0.155127
41523	38388	79	19721	19631	57	711	810	0	1229	1156	10	1959	2116	23	2638	2553	26	81017	83375	72	0.157116
37892	36810	71	18769	18301	52	841	663	0	1162	1063	7	2329	2058	27	3522	3548	37	72760	73290	69	0.157116
87140	81638	94	45435	43280	80	1537	1286	16	3000	3122	29	5514	5550	39	8926	8412	49	237973	229090	80	0.158111
159151	115022	98	91545	70210	96	2089	1812	26	4021	3590	42	9154	7236	53	13008	9941	68	357146	283097	85	0.160099
24930	23711	78	18389	18504	53	609	367	0	662	540	0	1396	1555	16	2090	2708	22	51663	57609	47	0.162088
169394	144502	94	89113	76584	91	3196	2657	32	5901	5499	45	13480	11708	70	19978	16611	85	570697	473917	96	0.163083
198021	151067	104	148889	114872	102	4988	3609	41	7339	5858	50	15139	10928	71	21718	16676	87	521044	396325	102	0.163083
156730	142159	105	87990	82659	88	4544	4148	35	7652	6846	47	16157	13935	73	24763	21836	83	688782	566731	94	0.164077
50025	48262	77	28422	27770	75	1102	1080	6	1020	1079	6	2397	2553	24	3574	3590	32	93870	92003	75	0.166066
96597	86137	87	51042	46116	85	1752	1520	20	3022	2573	31	5940	5863	42	7685	7027	49	209932	193294	89	0.16706
92354	82829	88	37063	32676	80	1708	1519	16	3221	2803	32	5796	5045	45	9104	7550	55	258874	231965	84	0.16706
51500	49618	77	24687	24296	74	943	1071	6	1548	1342	14	2345	2458	27	3570	3504	32	94865	97163	63	0.169049
79905	78276	78	26053	25829	75	1279	1220	13	2514	2497	30	5979	6307	41	8355	8023	45	244316	244872	82	0.170043
168451	128691	100	85870	67600	96	2369	2018	24	4673	3799	41	10493	8135	62	14834	10989	73	391688	301270	90	0.170043
112328	106471	85	70800	66494	83	2908	2492	29	4333	3576	38	8072	7479	48	12727	10864	76	276148	233374	99	0.171038
74059	72941	79	21308	21599	52	952	957	0	2704	2351	30	5013	4795	39	6375	6487	44	194078	193595	79	0.171038
91806	86883	82	45984	43477	81	1842	1777	20	2529	2220	27	5375	5196	42	6418	6285	46	174342	166675	78	0.171038
48056	47092	74	26125	25624	74	1009	980	0	1731	1610	17	2604	2451	29	4649	4753	36	103205	109476	55	0.172032
105104	93521	96	38521	33212	82	1913	1819	24	2716	2332	31	6162	5314	44	7872	6925	53	187318	161358	101	0.172032
108257	96588	87	59720	52584	86	2070	1898	22	3882	3302	36	8015	7456	51	12391	10541	64	352546	324867	90	0.172032
70953	61847	94	27806	25151	79	1171	1277	12	1977	1646	21	3857	3573	35	5984	5051	50	157510	145593	82	0.173027
78028	74373	81	42950	40020	81	1520	1669	18	1944	2121	25	4618	4419	38	5639	5362	43	142811	132983	80	0.174021
104245	98112	83	49588	47732	81	1553	1355	18	3089	2837	31	7387	7083	49	9767	9959	51	277885	269257	84	0.175016
86901	80920	81	38884	35854	81	2055	2014	23	3677	3507	33	7959	7255	52	10801	9936	56	309899	284982	85	0.177004
154626	130466	91	50413	43036	86	2760	2356	30	4306	3387	36	8108	6483	56	11246	9269	62	266439	213789	86	0.177004
82399	77306	85	41881	40402	79	1591	1354	17	2285	2247	27	5521	5248	38	7262	7282	43	227428	219472	81	0.178993
42421	40727	73	14933	14785	48	556	694	0	998	1095	8	2350	2274	26	3230	3519	30	81771	80853	66	0.179988
113351	102641	88	60928	55311	84	2093	1600	25	2961	2902	33	7845	6815	49	10743	9967	62	308956	273399	89	0.179988
36842	37448	73	21884	21692	61	481	396	0	806	856	0	1739	1987	22	2529	2668	27	69218	74693	54	0.179988
120837	103400	87	64361	54878	86	2675	1976	29	3863	3275	36	8894	7203	55	12632	10042	61	330803	293953	72	0.180982
113257	104590	85	100133	94544	84	3098	2862	29	5213	4456	41	10781	10081	59	14328	13134	68	386952	339061	84	0.183965
36088	34497	72	24741	24508	72	418	525	0	996	1070	6	1795	1800	22	2872	2967	29	62771	64209	65	0.18496
111028	95906	87	66357	59055	86	2098	1968	24	4122	3613	38	8461	7324	54	10895	9433	54	286516	250306	84	0.187943
79062	74013	95	25162	24405	71	1657	1653	20	2944	3118	30	6697	6499	43	9527	9015	51	279197	268839	78	0.189932
138615	116256	94	59413	50505	89	2398	2029	28	4686	4190	34	9207	7771	53	13652	11458	64	366027	324462	91	0.19192
117059	105039	88	64859	59182	84	1687	1610	20	3605	3255	34	8245	7152	52	11593	9995	61	325802	286591	85	0.19192
29180	30066	59	16958	16752	55	339	374	0	984	906	0	1507	1340	18	2829	2629	28	62468	64960	63	0.192915
111854	106489	93	50392	48948	81	2319	2236	24	4354	3533	39	9476	8971	51	13351	13007	62	386056	335564	89	0.192915
51609	50341	78	31806	31337	74	619	607	0	1262	1294	10	3067	3246	29	3790	3505	37	107597	104489	78	0.193909
129000	117637	86	47663	43408	84	2178	1848	23	4245	4168	35	8733	7667	48	11536	9798	59	330451	287553	89	0.193909
82328	77658	88	39593	38203	79	1490	1383	14	2531	2391	27	4800	4732	36	7478	6423	49	201182	195039	81	0.194904
120150	101545	104	55592	46221	104	2408	1954	25	3401	2770	35	7414	5867	54	10688	9024	61	254960	204125	104	0.194904
55181	54996	74	32628	32227	74	1175	1029	4	2187	1856	24	4287	4055	37	5749	5662	39	146198	136745	77	0.194904
102187	93668	89	52279	47829	83	2236	1963	26	3508	3104	33	7684	7127	48	9876	10018	51	327889	307331	86	0.197887
75870	73153	81	57383	55412	79	1397	1318	15	2690	2478	27	4940	4850	37	8252	7238	52	188817	172481	80	0.197887
177726	124251	103	118626	92498	99	5842	4732	43	7152	5693	49	16276	12579	74	21430	16900	89	545099	418703	101	0.198881
94922	84149	88	49293	43412	83	1486	1348	16	1955	2369	24	6599	5742	46	8767	7622	52	261683	235815	80	0.199876
131879	112990	91	61107	53486	87	2702	2432	29	2888	2665	32	7359	6070	50	10465	8474	65	237116	194622	94	0.199876
92900	89300	82	57002	54736	81	1793	1713	20	3344	3132	32	5414	5060	41	8930	8290	51	191292	181426	83	0.201864
80883	73531	84	34706	30565	78	1758	1641	19	2352	2128	30	5423	4976	42	6926	5908	48	176452	162209	86	0.202859
122036	103669	88	45661	38149	86	2212	1720	26	3535	3263	33	8585	7515	53	12684	10639	69	337868	296298	84	0.202859
46999	48148	62	23921	23556	69	626	638	0	1070	1084	6	2014	1970	24	3635	3340	34	81270	79610	76	0.203853
145648	121226	94	88663	74962	92	2456	2183	26	4711	3652	42	9826	8258	58	14120	12054	71	344822	291578	98	0.205842
35584	34940	71	18123	18240	50	731	558	0	881	930	0	1821	1870	21	2306	2430	26	62030	65474	69	0.205842
106929	98148	83	47841	44510	82	2955	2436	29	4363	3942	41	8943	7791	52	12146	10953	58	329206	284336	88	0.205842
199983	164720	96	81398	67143	95	5013	4200	38	6763	5481	57	15664	12735	74	20871	16511	83	561464	431852	99	0.206837
135990	127139	93	73905	69269	85	3550	3421	31	5079	4012	48	10776	9845	57	13528	11902	62	342533	294127	91	0.206837
40833	39373	76	9056	8964	41	860	704	0	1231	1107	8	2046	2086	23	3460	3424	32	77251	78552	70	0.208825
86740	83855	79	49868	47758	79	2180	1872	24	2698	2269	31	6178	5696	43	8587	8170	48	197700	181984	82	0.208825
88336	80844	84	48934	43984	81	1697	1502	17	3233	2657	33	5681	5135	43	9158	8245	54	220492	193165	81	0.20982
28279	28043	61	19233	19192	55	477	513	0	870	574	0	1780	1913	21	2459	2284	28	53354	60754	48	0.20982
24922	25622	66	15980	15861	53	601	510	0	1225	1143	9	1720	1875	20	2119	2234	27	60097	65509	50	0.211809
39628	40651	59	23866	23081	72	626	814	0	954	1184	8	2130	2158	24	2934	2869	30	80973	81466	68	0.212803
110522	97995	94	48903	41931	84	1745	1462	21	2382	2206	30	5690	5165	41	9111	8525	55	207012	178979	83	0.212803
152585	131584	95	94472	81633	90	2906	2652	30	4855	4270	40	10405	9092	56	14855	12566	64	413395	359132	91	0.213797
71089	68724	81	33588	32094	76	1191	1416	14	1945	2229	22	4739	4890	36	5901	6056	39	193452	191374	74	0.214792
58020	53658	78	29958	28401	75	541	684	0	1539	1497	17	3234	3172	33	4188	4051	37	119838	113523	73	0.215786
91711	84830	85	43164	39131	81	1989	1774	22	2828	2383	33	5217	4963	40	7000	6023	50	181818	172811	79	0.215786
97942	91671	87	38408	35335	81	1753	1765	20	3274	2970	35	6684	5709	45	9180	8213	51	253733	227770	80	0.215786
275858	180497	128	301871	190245	122	12485	8096	59	18494	12343	88	39374	24904	110	55364	35697	113	1.04858e+06	872554	118	0.215786
97391	88073	86	43966	39567	83	1787	1705	21	3216	2604	32	5859	5172	45	7647	7084	45	207748	188471	82	0.217775
91034	81298	94	40101	36911	80	1362	1134	8	2686	2755	30	6482	6015	45	8698	8091	51	233783	219770	80	0.217775
153542	123671	101	51754	41810	89	3457	2812	35	4615	3524	42	9484	7640	61	11702	9961	57	292077	234926	89	0.218769
23317	22519	68	13925	13693	49	595	626	0	484	677	0	1449	1392	17	1769	1696	23	46372	48279	63	0.219764
231534	150183	113	164561	116027	107	6640	4885	46	10290	7488	58	21722	15111	96	31131	22805	98	763054	551059	105	0.219764
92659	87615	81	46587	43595	81	1365	1440	16	2496	2361	29	6422	6571	44	9423	8820	49	272007	262022	78	0.219764
120348	107990	90	60218	53317	84	2300	2059	26	3467	2776	34	7580	6784	49	9865	8275	52	279043	240192	86	0.220758
86784	81039	82	42478	39153	80	1531	1242	13	1917	1921	22	4328	4037	37	6338	6650	40	150548	144203	80	0.222747
41136	40425	71	18858	18770	57	681	597	0	1016	666	0	2155	2177	25	3612	2856	36	76490	74338	72	0.224736
109171	90199	90	51749	42106	87	1925	1651	22	3255	2520	36	6451	5004	47	9772	7580	54	223544	184193	82	0.22573
94474	83572	87	53015	47535	84	1519	1418	18	3006	2335	28	5380	4305	44	6951	5502	48	188212	159848	87	0.22573
156473	128324	94	73124	58973	91	2962	2549	29	3680	3281	37	9102	7304	56	12303	10177	60	325881	261410	92	0.22573
28499	28602	60	15973	16118	48	494	539	0	578	989	0	1469	1346	18	2064	2261	24	52883	54015	69	0.22573
113464	96466	101	59019	49804	86	1608	1493	18	2977	2005	35	6112	5141	45	7971	6825	53	215950	182290	83	0.227719
27431	26876	65	11388	10951	45	444	434	0	941	680	0	1321	1552	17	2205	2447	23	56644	53597	76	0.227719
140572	122908	89	76383	66907	87	2420	2411	25	4516	3541	42	8714	7542	51	12005	10522	61	326262	265556	92	0.227719
64450	61745	76	31507	28974	76	1143	1254	10	1559	1426	17	3732	3686	34	6070	5260	45	129207	118802	77	0.227719
180883	151004	97	110316	92657	96	3543	2918	33	6234	5226	44	13898	11805	65	19603	15406	76	536263	442834	100	0.228713
129164	101726	93	57246	45043	89	2659	2064	30	3789	3262	36	7794	6344	49	10529	8287	59	274779	227813	83	0.230702
116235	105600	85	47708	41003	86	3135	2640	29	3918	3532	32	7176	6562	48	10512	9244	59	258311	230639	87	0.230702
62462	60995	74	34617	33429	77	1715	1740	18	2538	2455	25	5129	5058	39	7961	7493	49	214529	199011	85	0.232691
96985	89304	89	43560	39431	80	2172	2246	23	3186	2723	30	6415	5784	46	8626	7701	53	238895	211779	86	0.233686
87766	74109	90	55230	48016	84	1444	1323	14	3010	2890	31	5773	4951	46	8767	8027	51	228773	210670	70	0.235674
83019	80692	78	39302	37090	78	1850	1769	19	2150	2174	25	6028	5820	46	8160	7525	51	192059	172558	83	0.236669
111224	98452	86	61185	54571	86	1989	1847	22	3445	2952	35	7420	6911	47	10526	9180	62	296705	257410	90	0.236669
83555	80791	81	43840	42450	79	1293	1360	14	2301	2353	26	5200	5225	37	7674	7339	48	205064	201596	82	0.236669
103856	90118	84	46065	39423	83	1748	1612	22	3008	2690	36	6777	5822	47	8847	7951	52	229603	191785	86	0.236669
98130	87391	90	66726	60046	84	1963	1675	19	2825	2398	34	5822	5332	43	8175	7156	54	255228	232397	86	0.237663
39068	38044	74	21893	21226	62	535	597	0	795	992	0	2093	2059	26	3092	2955	32	78978	78522	71	0.237663
89334	86959	78	46069	44256	79	2088	2190	24	4520	4263	37	9293	8925	49	12915	12186	66	383917	349047	86	0.238658
85879	77962	82	41037	36334	83	2101	1896	22	3022	2568	30	6304	5607	46	9343	8129	51	245391	243119	85	0.238658
82759	75576	88	39477	37152	80	1922	1718	23	2578	2495	27	5104	4571	40	6665	7138	42	153189	148867	80	0.239652
95028	83285	86	33851	29019	84	1832	1587	22	2719	2277	29	4938	4221	42	7030	6150	47	178671	152006	85	0.239652
172891	149207	93	79957	71652	90	4553	4332	34	6035	5048	47	12597	10507	64	17671	14982	71	430757	353669	95	0.239652
132974	121203	89	78068	72320	85	2602	2489	26	5024	4466	39	10976	9212	57	16554	15219	78	435143	365927	89	0.239652
186389	150321	95	115009	88111	96	3352	2868	34	5739	4480	46	13207	10637	62	16520	13188	70	456129	362054	96	0.240646
45705	48057	56	23247	23721	55	1028	1180	8	1161	1347	13	2997	3007	29	3550	3620	31	85457	89387	71	0.240646
133994	122577	93	89890	84231	86	2870	2666	28	5260	4256	50	10733	9197	58	15900	13802	70	443271	370567	88	0.241641
100328	85700	95	45786	39355	86	1718	1647	19	2999	2221	32	5842	5543	42	8469	6917	52	226751	197452	85	0.242635
102071	96871	87	47470	44302	82	1618	1388	19	2401	2428	26	7396	6761	46	8274	7456	53	259428	248259	81	0.24363
83705	79378	83	40023	36988	79	1613	1476	20	2722	2645	28	6141	5532	43	9131	8147	49	212284	186982	80	0.24363
97270	92078	85	37159	35261	81	1404	1449	17	3435	3253	30	6805	6436	46	10003	10067	48	276910	268387	79	0.244624
102626	93841	84	44734	41124	82	1974	1777	23	2156	2174	27	6672	5739	45	8986	8004	53	224627	197853	85	0.245618
54285	52450	77	43113	42158	76	737	881	0	1602	1929	19	4094	3792	36	5254	5391	38	133995	130829	76	0.246613
127120	102976	91	66273	53071	89	2621	1842	29	3485	2945	37	8386	6455	54	11266	8769	62	272983	223075	88	0.246613
194941	179564	92	83513	78014	90	5718	5006	39	8027	6462	55	16189	14181	71	23401	20540	87	559994	464232	94	0.249596
70131	65837	80	43368	42088	78	1060	1137	8	1436	1657	18	3242	3073	33	5118	4946	42	121526	118520	75	0.249596
35653	35436	64	18576	18844	51	709	566	0	605	783	0	2162	2309	23	2855	2622	30	71726	74637	69	0.249596
79591	76308	81	46435	43357	81	1486	1166	13	2551	2305	30	5785	5491	43	7483	6975	48	227542	219956	72	0.251585
127189	113934	90	61735	55784	87	1802	1636	23	3360	2796	33	6937	6639	44	9517	8342	54	247165	229595	87	0.255562
85974	78409	87	34746	31745	78	2008	1683	22	2507	2377	32	5083	5228	37	7135	6075	48	186273	169564	85	0.256557
176539	140347	102	94605	75886	94	4002	3409	36	5429	4188	47	10375	8375	58	15214	12231	69	352254	272830	97	0.256557
84395	80161	83	40759	38806	79	1938	1869	23	3523	3276	36	7315	7056	45	10095	9181	51	299275	267566	86	0.257551
72625	68908	81	38724	37702	77	1145	1029	4	2115	1774	22	4435	4090	36	5622	5019	42	182868	181383	82	0.257551
78190	72487	80	62518	57039	83	1632	1442	18	2119	1539	25	4449	4140	37	6727	6231	46	160624	144715	82	0.258546
94279	79712	95	56778	47949	88	1452	1389	16	2013	1664	25	4204	3681	41	6627	5364	49	164565	132803	76	0.25954
163894	130696	96	73783	58283	93	3599	2800	35	5097	3957	42	9128	6971	57	12960	9845	66	309086	253712	93	0.25954
50456	46980	77	28628	28041	74	788	732	0	1228	1065	7	2479	2468	28	3427	3654	33	103913	104899	74	0.260534
45540	44214	77	17316	17209	51	875	843	0	901	1158	12	2388	2705	25	3499	3407	32	82909	81552	76	0.262523
101632	87772	101	53673	46614	86	1798	1460	23	3123	3107	31	6836	6184	45	8602	8084	48	239068	214555	88	0.262523
116408	102200	90	81195	73794	86	2210	1739	24	3579	3487	33	7739	7186	47	11455	10650	57	314617	275790	91	0.263518
26883	24784	67	15321	15466	49	315	406	0	355	553	0	1574	1633	18	1848	2081	22	51161	51459	61	0.265507
140133	124117	92	81093	71615	88	2742	2546	27	3959	3943	35	8757	7289	56	11050	9466	62	269352	225278	95	0.265507
97818	96026	80	45852	44431	80	1832	1738	21	3366	3348	29	8503	7856	50	11355	10514	66	330932	304898	89	0.265507
38717	37422	71	18122	18129	53	604	626	0	1003	855	0	2133	1903	23	2864	2657	30	73536	75747	72	0.269484
50762	49670	74	28631	28177	74	816	789	0	1282	1119	9	2790	2669	28	3533	3065	33	88815	88004	77	0.270479
131952	114275	90	68606	60124	88	2258	1975	23	3235	2723	36	8172	6724	53	11565	9448	58	277582	235412	91	0.274456
176724	155634	106	107065	97053	93	4376	4186	33	6434	5611	48	13481	10900	65	18954	16713	84	458936	375201	93	0.275451
55840	53574	80	27714	27446	74	855	627	0	1454	1534	18	3005	3201	28	4736	4585	38	106794	104840	73	0.275451
31923	30797	64	15807	15367	50	515	557	0	920	756	0	1708	1784	20	2822	2652	32	65961	64473	70	0.277439
58183	54975	78	22328	21678	73	931	1094	6	1326	1599	17	3686	3650	32	5046	4961	39	110016	108419	77	0.278434
85646	77953	82	48657	44602	81	1463	1117	15	2630	2282	31	5783	5364	44	7710	7094	47	212303	189633	80	0.279428
134008	111565	99	66870	57136	89	2426	2024	30	4638	3554	41	8631	6936	56	12255	10118	61	355708	285053	90	0.281417
110658	101306	85	70452	64660	85	2796	2504	29	4284	3727	38	10588	9310	58	13858	11859	65	386883	342314	86	0.281417
76617	73771	78	40536	39184	78	1145	1122	11	2409	2277	25	4176	3880	37	6589	6555	46	172184	169053	77	0.282411
99943	92995	98	58833	55714	82	1543	1412	19	3155	2948	33	6906	6292	50	9385	8424	51	257201	237294	82	0.283406
93608	88325	95	44994	43275	80	2185	2021	25	4148	3658	37	8129	8047	44	11990	10918	61	350915	312759	86	0.2844
99216	89553	86	49289	44485	84	2178	2090	25	3578	2824	36	6811	5954	45	10256	8262	64	238098	201774	85	0.2844
142668	114517	92	87215	71651	92	2336	1939	26	5310	4344	45	10514	8838	58	14961	12935	70	402643	359018	82	0.2844
74213	70697	89	36585	35713	77	970	967	0	1677	1620	18	3833	3838	35	4882	4796	37	146435	144520	80	0.287383
74226	71097	82	28377	27265	77	1579	1452	17	2117	2289	22	5034	4955	39	5668	5861	40	169649	166554	64	0.289372
28816	28855	56	16257	16414	51	447	511	0	750	705	0	1539	1758	18	2335	2330	26	65192	66333	70	0.290367
83667	79859	80	47137	44019	80	1515	1738	18	2575	2611	28	6118	5612	43	8825	8038	53	248873	220264	88	0.291361
63826	60422	80	22273	21830	64	984	858	0	1334	1517	17	3156	2901	34	4962	4981	37	98758	99439	68	0.29335
115239	101109	89	59488	51604	86	2160	1871	23	4405	3939	41	9642	8875	52	13118	12380	61	370815	334878	86	0.29335
105941	95731	87	59044	51995	84	1815	1869	18	3044	2880	34	7060	6531	46	9658	8226	60	277085	243995	81	0.294344
150738	126228	93	88227	73109	91	2473	1949	26	3912	3439	39	9163	7904	55	10372	8211	65	310450	256158	97	0.295339
45850	45249	65	18039	17510	54	1017	936	0	837	1194	8	2729	2397	30	3634	3588	32	91690	90737	77	0.296333
206643	159752	104	119669	94705	102	4754	3597	38	7414	5816	50	14280	10422	73	18308	13467	77	429609	316851	109	0.297328
261742	194349	110	170656	131194	109	6573	5042	45	9261	6855	61	19900	14768	80	28184	20740	101	691877	529511	112	0.299316
134113	117092	105	71866	64532	87	1935	1775	23	4196	3503	36	8656	7941	52	11662	10617	58	314175	257136	94	0.299316
221996	147159	109	151879	103784	107	5800	3717	47	9509	6366	61	17816	12032	81	24487	17070	99	587750	385612	109	0.300311
136723	127310	88	59684	55657	84	2496	2399	26	4268	3470	41	9373	8038	55	11439	10737	55	332226	286549	87	0.300311
94861	87888	84	43484	41055	81	2152	1991	25	3085	2583	34	6476	5986	44	8220	7483	50	214242	192653	86	0.300311
51005	49386	79	26677	26019	72	855	778	0	1215	1183	11	3242	3060	32	4363	4036	35	99797	96775	76	0.300311
70677	67023	90	33174	32011	77	1077	1145	7	2115	2342	24	5263	5002	39	5965	5782	41	189255	185283	79	0.301305
177905	145926	104	110786	90719	96	2762	2142	30	4849	3722	44	11092	8953	57	15806	12665	70	404531	330682	98	0.301305
75975	72376	79	38423	36910	78	1245	1282	11	2258	2006	25	5139	4798	41	6780	7122	44	200905	198802	79	0.3023
38605	38610	72	18418	18162	55	530	404	0	895	1009	2	2072	2264	23	3066	2917	30	75150	76490	72	0.3023
90596	79609	94	45682	40290	83	1546	1443	15	2209	1897	28	4634	4827	38	6663	5692	48	176944	153539	79	0.303294
77921	75974	83	35479	34456	77	1466	1338	16	2178	2087	26	5151	5102	43	7029	6754	48	209769	203624	79	0.305283
86304	82651	80	47977	46438	80	1538	1464	18	2622	2699	26	6005	6000	41	7897	8386	43	243441	236483	81	0.305283
43203	43407	75	18922	18487	57	817	675	0	1347	1421	15	2868	2694	29	3679	3591	35	90182	91520	71	0.305283
35504	36190	62	16339	16462	51	666	850	0	754	635	0	2034	2054	24	2665	2418	32	68848	67135	71	0.306277
80950	77182	80	44859	42218	80	1596	1520	18	2458	2075	29	4945	4939	39	7622	7539	47	183987	173119	76	0.308266
120311	104371	90	72632	63299	88	1875	1680	21	3830	3846	31	8157	6990	51	11725	9703	57	323857	281205	86	0.30926
232525	193400	99	133555	113605	97	5972	5112	41	8005	6626	51	17655	13581	76	23525	18793	88	583152	443855	97	0.310255
56743	52320	76	32263	30337	78	828	938	0	1642	1393	21	2753	2583	29	3843	3300	37	106336	98277	77	0.312244
74988	69979	81	35675	34048	78	1951	2282	21	3322	2870	37	6497	6229	45	9606	8585	56	261128	233073	82	0.313238
39104	38535	85	20916	20711	62	578	484	0	699	709	0	1844	1919	22	2453	2527	27	65390	67303	61	0.314232
122931	109666	91	87809	79154	87	2086	1782	25	3979	3440	34	8302	7459	51	12336	10254	61	346021	306127	87	0.314232
51732	51481	64	23141	22464	60	1119	965	0	1715	1558	17	3112	2696	33	4037	3849	37	112786	113162	73	0.314232
132214	118729	90	60144	54224	87	2695	2334	28	5602	4790	42	11679	10275	63	16873	15572	74	451027	393789	89	0.315227
139876	110257	92	93267	76293	92	2755	2365	28	4567	3275	44	9336	7679	54	12118	10326	58	321029	253501	91	0.315227
144806	126310	88	58478	51058	88	3417	2967	32	4265	3684	38	9110	8030	56	13698	12540	68	309939	259765	91	0.319204
60788	56895	79	28283	26249	78	904	778	0	1902	1850	19	3398	3263	31	4922	4773	39	118111	112749	81	0.320199
145410	119434	98	69277	56597	92	3033	2288	32	3934	3252	38	8665	7199	53	11269	8735	57	292356	235909	92	0.320199
57924	55018	78	32742	30591	77	1136	979	0	1838	1802	19	3448	3541	32	5101	4791	39	133244	118333	78	0.321193
48464	47677	74	21578	21083	62	591	724	0	1594	1459	18	2485	2709	26	3914	3638	36	105794	108149	73	0.322188
91738	77212	93	49712	43304	85	1571	1525	19	2573	1971	31	4666	3866	41	7275	5955	49	178600	154842	80	0.323182
40556	39293	79	19270	19092	57	1037	902	0	691	973	0	2482	2743	27	3796	3213	35	85399	88586	63	0.324176
152702	135654	95	71918	65192	88	2619	2415	28	6324	5641	43	10236	8867	53	14111	12150	71	397544	330852	96	0.325171
93077	88252	92	50958	48476	80	2045	1905	23	3834	3427	34	7616	7201	48	10257	9266	55	305965	274578	84	0.326165
103752	91108	86	59489	50215	85	2018	1830	22	3318	2638	34	7784	6768	50	9447	8232	55	289427	258811	79	0.32716
121791	104367	105	79007	67615	94	2786	2379	30	4027	3432	36	8851	7561	54	11446	9799	61	299118	247074	105	0.32716
136451	123091	86	57177	51195	86	2745	2475	28	4203	3111	42	9438	8078	54	11754	10090	61	357168	299961	91	0.32716
31598	31776	59	17775	18075	49	756	741	0	941	1040	4	1738	1780	21	2644	2624	26	66980	66680	67	0.32716
20927	20807	55	11513	11494	44	182	353	0	280	410	0	1004	1159	8	1891	1719	24	38747	38438	63	0.328154
139833	112156	103	83551	69301	91	3819	3279	34	4786	3591	42	12397	9690	62	15786	12514	69	379037	311701	94	0.329149
118228	110064	88	64112	60690	84	3118	3017	29	5152	4716	38	11374	11558	55	16796	16238	72	468906	434055	88	0.330143
121052	109933	85	81014	74518	87	2810	2896	28	5175	5033	39	12534	12226	57	16745	15982	62	490094	453460	88	0.330143
78442	75215	78	42701	41350	79	1528	1309	14	1875	2111	23	4698	4492	38	6725	6135	44	182407	180452	79	0.331137
112441	101858	86	66390	58444	87	1853	1787	21	3398	3127	33	8019	7258	51	10958	10242	58	319040	308293	76	0.332132
76323	70639	91	29823	29126	77	1104	1064	7	1823	1823	19	4592	4604	36	6581	6213	46	193323	192535	81	0.332132
39952	40262	71	21415	21212	63	488	640	0	738	926	0	1808	1866	22	2854	2994	30	76673	77526	72	0.334121
139251	114541	89	69538	56410	90	2533	1951	29	4799	3941	43	9947	8137	60	14744	12518	63	378388	322980	89	0.335115
75862	70048	84	39102	36663	79	1321	1359	16	2100	2614	26	4636	4075	39	7044	6564	46	175196	153834	82	0.337104
225939	182743	104	120207	99246	102	5425	4239	41	7902	6270	53	16237	12606	72	22788	17497	81	547531	416039	102	0.337104
27098	25668	69	10167	10639	41	260	292	0	664	557	0	1543	1590	19	2441	2274	26	54281	56680	53	0.337104
82494	79364	81	50689	49104	78	2888	2898	27	3664	3386	34	7978	7898	45	12575	11864	60	282721	260707	78	0.337104
119945	100884	90	42891	35745	88	2864	2565	29	3707	3330	40	9322	8115	54	14195	11915	64	377130	320633	89	0.340087
159868	135776	93	86868	75253	91	3344	3051	31	4840	4553	39	10262	9041	56	15225	12144	68	373004	321532	89	0.340087
85451	81670	77	55086	51211	80	1627	1463	20	2921	2421	34	5314	4657	43	7030	6374	47	173216	153391	77	0.340087
178918	154862	95	101031	90099	90	4238	3524	35	6308	5032	47	12870	10703	64	18771	15865	73	426165	346952	88	0.340087
245123	168809	107	254003	199929	107	8708	6638	48	12921	9546	70	27900	21732	98	38063	29444	98	974757	734481	105	0.344065
119239	98606	94	55972	46356	88	1858	1453	21	3372	2983	39	6915	5853	48	9079	7281	52	241140	203861	84	0.345059
143709	112868	93	78294	60783	93	2021	1627	22	4496	3277	47	8702	6690	53	11262	9157	62	302338	245811	87	0.347048
194323	163878	101	94590	80798	93	4342	3647	37	6022	5453	45	13611	11244	64	18701	14881	83	500694	401391	92	0.349037
263496	168567	119	220289	143956	117	8151	5775	50	14427	10300	82	27454	18620	100	38665	27611	108	920246	662939	117	0.349037
45578	44022	81	21867	21986	57	551	803	0	1594	1328	15	2547	2576	28	3434	3311	33	80178	81831	70	0.349037
121837	104913	94	61346	53693	88	1866	1968	20	3814	2569	37	6941	5905	48	9226	7874	55	249683	215930	87	0.350031
150304	125408	94	68318	56221	90	2469	2150	27	4592	3868	40	9467	7775	53	13115	11014	63	372241	314196	91	0.350031
35129	33943	71	20426	20731	52	131	251	0	1080	755	0	1447	1605	19	2475	3010	26	62260	61878	70	0.350031
131605	117777	88	74720	67134	87	2932	2302	30	3320	2853	33	7969	6934	47	11110	9350	61	264384	220277	88	0.35202
106187	89877	102	56496	47174	102	1858	1677	21	3116	2662	33	6996	5907	47	11135	9161	61	297405	249822	102	0.35202
67331	58870	81	38462	33847	82	1527	1300	16	1265	1452	17	3690	3328	36	5916	5105	46	130427	116853	68	0.35202
12427	14278	40	7300	7810	37	323	260	0	645	384	0	1050	1072	7	1750	1719	23	40462	42247	49	0.35202
228590	162065	113	173648	131987	105	5345	3855	43	9791	7152	58	19458	14106	84	26010	18997	95	627461	455281	105	0.353014
50036	47870	74	28835	28092	75	916	832	0	1196	949	0	2981	2897	30	4717	4628	37	119795	124562	60	0.354009
84274	78398	84	44987	41624	81	1884	1652	22	3218	2626	39	5344	5505	40	7038	6711	45	183854	179170	71	0.355003
64361	60654	82	30722	29178	77	969	983	0	1732	1769	21	3817	3906	33	5730	5514	39	167284	160689	92	0.355003
36411	35306	71	17358	17436	50	537	656	0	1183	795	0	1796	2147	23	2712	2736	27	61270	61333	70	0.355003
92633	81666	86	50293	43639	86	1299	1179	13	2794	2449	30	5948	5548	43	8895	7496	61	231859	210177	79	0.355998
66992	60483	81	36441	32887	80	1053	891	0	1220	1574	14	3093	2681	33	4529	4156	37	114131	101869	76	0.356992
126839	116687	89	75730	70505	86	3972	3692	33	5301	4407	41	9821	8849	53	13882	12807	67	340307	292058	88	0.357986
119121	99772	89	54989	45289	88	2037	1597	24	2995	2584	34	6545	5686	45	8735	7033	53	217758	184334	78	0.358981
77630	66357	97	37414	32402	97	1383	1263	14	1973	1744	22	4062	3388	38	5937	5341	43	149839	124387	97	0.358981
97489	92085	87	52900	50831	81	2317	2362	25	3850	3295	37	9054	8540	46	12866	12750	61	347770	328856	86	0.359975
33037	32702	69	21374	21070	62	449	387	0	1209	1295	10	1662	1585	18	2052	2225	24	60611	60545	61	0.359975
42838	42070	75	23618	23398	72	626	615	0	1147	1150	8	1777	2011	20	2945	2597	31	70297	71456	74	0.361964
61964	59862	79	40851	39801	76	1906	1858	20	2719	2548	30	5028	5679	37	7654	7178	47	188784	171552	82	0.363953
135967	121289	88	59670	52706	86	2246	2098	25	5184	4278	44	10059	8751	55	14173	12712	61	399550	346789	90	0.365942
156724	133459	94	74360	62833	91	2779	2098	31	5704	4893	44	9830	7795	56	14863	11719	69	374397	300549	85	0.365942
223783	160441	121	204773	158554	104	6641	4862	46	10194	6970	65	19294	13623	92	28170	19732	95	727700	535255	108	0.366936
129392	110428	90	64150	54328	89	2140	1688	24	3884	3318	37	8231	7300	56	12406	10932	58	349164	307232	90	0.369919
103136	92293	84	32312	28311	81	2171	1859	25	3074	2901	33	7211	6790	46	10609	9962	53	288638	255093	85	0.369919
60357	57020	78	32953	30552	77	1303	1208	12	2024	2127	24	4315	4006	38	5889	5536	42	159777	139207	76	0.369919
102069	90914	85	40561	35394	83	1701	1666	20	3053	2637	33	7916	7123	51	11063	10222	56	295465	267680	84	0.371908
38823	37123	73	20341	19881	57	578	499	0	1253	804	0	2015	2268	23	2938	2772	28	65259	66137	71	0.373897
114658	97491	96	46750	39872	87	2028	1789	23	2962	2503	34	6272	5519	44	8498	7143	54	205884	175398	87	0.373897
39223	37878	82	17064	16975	51	521	720	0	1014	888	0	2045	1992	25	3018	3210	29	76660	79500	67	0.374891
55840	54560	77	28885	27896	75	1162	1090	7	1026	1372	15	3237	3118	31	5264	5122	38	122481	120333	72	0.374891
48029	46990	68	29162	28267	74	1076	1015	4	523	957	0	2801	2594	26	3428	3700	33	84974	84454	73	0.374891
99399	92699	85	56923	54108	82	2212	1858	27	4206	3579	35	9024	8324	51	12498	11611	55	348018	315492	83	0.375886
55482	52369	84	19979	19110	59	833	795	0	1696	1859	24	2951	2683	30	4526	4155	38	106239	102084	74	0.375886
46951	47345	59	24588	24183	67	752	809	0	1632	1202	14	2257	2378	24	3930	3758	37	93706	92900	67	0.37688
44020	42549	71	9396	9446	42	953	820	0	690	1002	1	1991	1928	22	3602	3387	37	83511	87987	71	0.37688
87846	73447	88	49928	41852	85	1813	1684	20	2414	2342	27	4962	4050	43	7143	6135	50	181321	168524	69	0.37688
123697	102974	91	48041	36815	92	2657	2255	28	3608	2776	40	6898	5733	52	9952	8476	55	225195	200136	72	0.377874
128368	110411	101	55849	47258	87	2729	2355	26	4159	3838	36	9636	8364	52	12938	11256	64	375067	320449	91	0.377874
37731	36211	85	16609	16408	49	653	770	0	1040	956	0	1947	2012	24	2406	2334	27	63589	61729	72	0.378869
49851	45703	90	26892	25514	75	766	829	0	1188	1417	15	2939	2825	32	4331	4141	37	93228	81093	76	0.379863
34250	33466	68	17728	17337	54	749	694	0	809	931	0	2065	2019	24	2867	3080	26	63614	62465	71	0.381852
93813	86969	84	41168	36983	83	1342	1117	11	1922	1892	26	5529	4770	42	7021	5997	52	214769	201944	78	0.382846
86915	73942	89	42070	35219	84	1454	1224	15	2121	1842	30	5159	4225	44	6089	5183	48	164161	145020	74	0.383841
146005	124697	92	77653	66494	92	2654	2222	29	4127	3157	38	7238	6314	47	10581	8327	63	251451	210805	91	0.38583
133794	117975	93	53520	46450	86	2375	2147	25	3912	3781	36	9910	8394	54	13003	11082	61	386884	332083	93	0.38583
27111	25140	68	14814	14603	51	496	536	0	699	559	0	1497	1477	18	2421	2603	25	60901	63171	63	0.387818
31176	28615	74	16549	15939	51	709	714	0	917	934	0	1759	1921	22	2179	2093	27	57619	55893	71	0.387818
98657	89690	84	58082	51908	85	1787	1430	19	3022	2800	30	7393	6769	50	10615	9248	55	302823	266067	88	0.388813
28267	28193	67	13909	13592	49	496	566	0	904	951	0	1447	1465	19	2689	2674	30	60406	59271	71	0.389807
116058	100836	86	70706	62954	86	2472	2174	25	3427	3084	35	6973	5763	51	10517	9027	62	245705	206826	89	0.389807
86258	79951	83	38354	36466	80	1440	1409	18	2414	2596	25	5799	5694	40	8574	7445	51	246497	234480	85	0.390802
103776	91616	98	39610	34409	84	1912	1801	22	2752	2615	30	6084	5085	46	7486	6527	47	205201	175877	88	0.391796
151750	139998	87	90753	84756	86	4552	3752	37	5727	5371	46	13707	12118	65	20046	17785	82	487361	397102	93	0.394779
34177	31986	79	16712	16579	49	473	485	0	817	670	0	1357	1389	16	2929	2502	33	59647	61570	70	0.394779
77525	72669	89	48765	47722	80	1559	1477	15	2237	2431	26	4787	4685	39	6719	6796	47	168614	170725	66	0.395774
147931	123174	101	57104	48334	91	3016	2828	28	3914	3335	37	8569	7216	50	12328	9674	69	266324	212579	94	0.396768
121095	97452	91	64679	52406	90	2091	1748	24	3903	3162	41	7644	6317	50	9655	8213	59	260329	211396	85	0.397763
89142	78351	84	45396	40559	83	1400	1308	16	2354	2308	25	5217	4620	41	6993	5845	52	181943	160997	82	0.398757
125624	114030	88	60524	56138	84	2777	2709	27	4912	4289	44	11270	9653	64	15511	13661	69	428896	365171	91	0.398757
91541	83301	84	51587	46295	84	1698	1552	18	2895	2658	31	6455	6172	45	8172	7742	52	246015	238134	77	0.399751
63492	57448	80	36790	33799	79	1033	960	0	1597	1262	16	3211	2820	35	4824	4754	37	107190	95942	71	0.399751
31528	30149	78	15977	15846	51	468	702	0	773	753	0	1419	1266	15	2475	2415	29	58879	61091	63	0.40174
110505	101871	86	55336	49961	83	2192	2107	24	4643	3713	41	10454	9162	59	14104	12799	69	388649	335061	83	0.402735
116168	106665	87	55827	51845	84	3023	2629	29	4576	4754	37	10944	10649	60	15751	14988	63	462867	435581	81	0.402735
108194	94973	86	44560	37922	83	2240	1953	25	2727	2730	30	7885	6724	49	10595	9284	54	280003	244223	81	0.403729
110079	92284	94	71521	61620	89	2030	2135	21	2729	2793	30	6776	5711	48	8664	7508	56	231550	200239	78	0.405718
40399	41440	61	26442	25919	73	659	717	0	1399	1180	12	1851	1882	22	2922	3000	29	75167	74015	75	0.405718
51296	48775	81	24349	23251	73	949	937	0	1461	1402	19	3077	2587	33	4361	4307	36	97065	92727	74	0.407707
100402	86971	100	49061	42964	86	1369	1168	12	2639	2191	31	5648	5215	44	7523	6601	51	199629	175978	100	0.407707
69325	64482	82	31636	29887	78	1149	1213	10	2121	2080	25	4184	3690	37	5971	5644	46	154231	150715	79	0.408701
129125	114740	89	66867	60076	86	2139	1686	25	3845	3213	39	8105	6943	53	11349	9331	62	322970	274830	86	0.408701
91435	87221	89	31947	30510	78	1884	1545	21	3412	2898	32	7546	7324	48	10593	9811	53	306867	285091	81	0.409695
86247	81141	82	45571	42446	79	1654	1565	20	2117	2167	24	6158	5388	43	8570	7746	54	251730	233765	83	0.41069
41426	41598	69	23197	23046	71	686	594	0	923	1054	5	1920	1835	24	2412	2529	25	67262	67588	70	0.411684
127735	114989	89	63974	57811	87	2249	1967	24	4153	4097	36	8252	7484	48	9789	8523	57	289031	252162	92	0.411684
21144	18861	76	16320	14594	76	363	264	0	1008	1014	2	1306	1006	3	1873	1630	21	56384	45806	76	0.411684
94968	89433	83	45788	43636	81	1613	1522	17	2758	3055	28	6717	6496	43	9704	9260	52	291674	281822	79	0.412679
166254	117051	115	94943	67697	112	3386	2625	31	5084	3741	52	10237	7225	70	13552	8990	79	345979	249901	114	0.412679
122017	107874	94	77428	69229	86	2904	2280	31	3387	3261	35	7387	6390	47	10912	9249	62	257411	225337	89	0.413673
50375	48323	83	21057	20902	60	811	757	0	1341	1352	14	2844	2777	30	5003	4817	40	120392	118921	73	0.413673
104183	91861	100	45968	41129	84	1733	1512	18	2552	2167	30	6173	5438	45	8085	7122	51	227212	196718	85	0.414667
231223	170681	109	160261	117621	108	6392	4833	45	11128	7540	61	21888	15656	84	29769	22060	103	792298	575134	112	0.415662
51798	49295	78	37272	37068	75	1164	1155	10	1562	1552	20	3631	3702	32	5412	4998	40	132228	129925	79	0.416656
58380	55019	85	35881	33859	77	1186	1100	9	1547	1412	23	3987	3638	35	5919	5042	45	139461	126213	80	0.418645
33888	33707	60	17517	17468	56	492	484	0	659	572	0	1875	1633	21	2359	2301	26	61666	64925	70	0.418645
157772	129603	95	77191	62044	93	3069	2522	31	5107	4264	44	12141	9958	60	17489	14702	75	487339	398507	98	0.419639
86420	80732	84	41026	39815	79	1363	1352	15	2927	2657	30	6411	6259	44	9955	9474	54	258445	251445	83	0.419639
55027	54207	75	29498	29035	75	870	837	0	1751	1529	20	2968	2857	29	3345	3771	30	113026	111499	77	0.419639
193154	160617	98	79371	65503	95	4634	3948	36	6520	5260	47	13422	10788	62	19310	15334	75	462884	371607	100	0.419639
103610	92700	84	60297	53418	85	2319	1978	27	3671	3201	35	7911	6880	50	10368	8834	57	276154	235686	86	0.419639
108943	100345	84	46573	43052	82	2012	1755	26	3643	3819	32	8355	7021	57	10795	9408	54	270500	230941	86	0.420634
65221	62162	78	26001	25799	70	589	649	0	2469	2027	27	4301	4377	38	5066	4724	42	145390	146012	79	0.420634
37604	37302	66	18693	18407	56	576	799	0	1041	949	0	1806	1877	23	2904	3065	26	70261	68015	71	0.421628
95650	87444	94	39637	35636	83	1828	1675	20	3065	2783	31	6183	5650	44	7778	6979	48	218972	200387	84	0.421628
24465	23980	67	14166	14114	48	221	223	0	578	471	0	1206	1306	14	2122	2351	23	44351	45951	67	0.422623
104155	93290	86	43248	38869	82	2057	1861	22	2994	2473	33	6367	5602	45	8630	6997	53	194851	168366	86	0.422623
287592	212536	113	236141	197277	111	10743	8971	50	15640	12028	77	34633	27755	103	48030	37606	104	1.04858e+06	877183	113	0.424612
92013	80489	88	49328	41042	87	1814	1541	22	2712	2144	30	5227	4362	42	7680	6633	50	192458	166440	74	0.424612
97919	92911	83	62345	58084	81	1943	1896	21	3008	2918	31	7750	7513	48	11405	10762	55	306299	279816	86	0.425606
120161	107161	101	64213	59017	84	1818	1670	24	3691	3288	41	7801	7044	48	11040	9850	57	322442	281929	86	0.425606
132885	118854	85	61479	54741	85	2926	2674	29	4528	3769	40	10376	8957	56	14400	12296	70	376222	311473	88	0.427595
86483	79310	83	45554	41829	81	1356	1279	15	2731	2263	31	6493	6129	46	8649	7955	51	253109	234003	82	0.427595
94185	86157	87	41740	36447	80	1433	1309	12	3353	2768	31	6080	5293	43	8107	7172	49	226696	204431	82	0.427595
182349	145718	98	120425	97557	97	3136	2814	31	6164	4914	47	13305	10160	63	15790	12972	70	439448	336642	97	0.428589
100987	93941	85	36696	35040	80	1624	1435	20	3036	3473	30	7060	6612	46	10490	10666	53	300742	295459	82	0.428589
41040	41091	72	20193	19814	55	683	712	0	667	920	0	2365	2270	26	3585	3646	33	80869	83529	72	0.428589
122627	111312	85	78258	71055	85	2250	1965	27	4659	3671	42	8924	7996	50	13905	11591	70	345731	300888	86	0.429584
86482	82633	80	44952	43162	80	1346	1255	14	2328	2366	31	4874	4519	40	7557	7449	46	210660	206014	81	0.430578
134033	116541	89	65217	55602	89	2379	1962	22	4391	3989	38	9316	8147	55	12558	11131	59	390148	338921	87	0.430578
43673	41649	80	24220	23347	73	825	736	0	669	825	0	2492	2198	28	2877	3117	27	72958	71988	70	0.431572
164468	131922	98	81964	66784	94	3393	2501	33	4659	3758	36	9880	7981	60	12809	9568	75	322336	254905	87	0.432567
51532	49754	75	27143	26304	75	734	753	0	1362	1153	13	3249	3115	31	3690	3779	33	108431	108325	72	0.432567
130030	112259	91	54123	47700	88	2737	2401	29	4056	3674	38	7997	6351	54	11407	9237	64	262896	214158	86	0.433561
186339	161853	94	113653	101454	92	4692	4291	37	6394	5323	47	12949	10883	65	16914	14372	77	421844	351377	93	0.433561
85745	80421	87	26183	25246	74	1400	1373	15	2752	2334	29	6005	5513	41	8092	8104	45	230533	230184	71	0.43555
112942	102198	100	62810	56799	84	1814	1711	21	3734	3303	35	8388	7773	51	10635	9161	61	317425	295505	83	0.43555
87767	81731	87	50347	47879	81	1508	1360	18	2984	2252	31	6582	6111	47	8144	7521	51	242914	228685	78	0.436544
99142	84130	88	45006	38506	84	2007	1730	21	2864	2642	31	7799	6678	50	12019	10560	63	317629	283712	73	0.436544
56291	56110	73	21050	20559	60	1227	1104	8	1817	1438	21	2975	3031	30	4544	4360	35	110426	108774	70	0.438533
118848	99425	91	45920	37510	87	2019	1637	26	3253	2540	34	7321	5874	51	8784	7558	53	282264	251157	78	0.438533
90093	81572	94	46267	42434	82	1451	1325	15	2432	2362	27	4851	4799	38	6871	5861	44	206848	188152	80	0.439528
97604	88128	84	53728	48783	83	1542	1429	19	2749	2156	29	5464	4894	43	7803	6888	47	198192	171551	83	0.440522
46781	46572	75	24809	24649	66	482	656	0	758	1135	8	2275	2208	25	3054	3112	28	77811	82861	60	0.440522
142416	121265	92	60402	51730	89	2479	2309	24	4615	3349	46	7683	6697	48	11179	9370	59	275485	228931	87	0.441516
96468	87716	84	30937	27066	80	1932	1737	22	2737	2785	27	6612	6214	46	9519	9374	54	220132	197785	83	0.441516
254723	170838	115	259233	183391	115	9133	6630	52	15333	11037	83	30321	22434	104	41241	30952	107	1.02626e+06	767519	115	0.443505
30609	29013	68	16966	16957	54	353	376	0	1057	1146	9	1340	1396	15	2164	1947	27	57340	59428	60	0.445494
43043	42619	76	22226	22218	61	460	561	0	1146	1151	8	2080	2277	23	3002	2872	31	86829	86607	76	0.445494
207287	147194	116	109122	76698	103	4591	3275	40	7906	5660	56	19126	13947	82	25646	19112	97	754932	537999	107	0.446488
166150	145683	96	78435	69192	88	3858	3421	34	6046	5516	42	13522	11308	66	17787	14490	82	441923	365479	96	0.450466
40598	40621	68	21423	20945	65	631	678	0	974	637	0	2046	1924	22	2759	2845	29	69915	70932	70	0.452455
31805	31026	62	19240	19009	53	543	670	0	1137	752	0	1554	1516	21	2559	2355	28	65321	64573	71	0.452455
135862	112287	109	60411	47539	92	2251	1784	27	4021	3745	37	9371	7862	54	13489	11153	60	388219	325081	109	0.452455
99723	94777	81	45442	43914	80	2076	2198	23	3520	3287	32	8687	8451	49	11320	10726	59	314659	297471	86	0.453449
119376	111864	85	59315	56763	83	3246	3131	29	4936	4622	39	10169	9296	54	17255	15320	74	386627	341091	88	0.454444
127795	107801	92	76102	66475	89	2298	1931	26	3593	3326	34	7658	6746	48	11146	9638	59	279900	229872	91	0.455438
110060	97766	90	58789	53793	85	2064	1889	22	2959	2462	32	6270	5814	45	8536	7657	57	251674	222253	88	0.455438
121523	111397	89	58006	51732	82	2319	2056	23	3562	3292	33	9878	8830	55	13717	12561	62	374801	329083	88	0.455438
112403	96733	85	52288	43710	84	2222	1828	27	3771	2273	38	6556	5673	49	9339	7270	59	235537	199875	81	0.455438
22660	24700	48	14086	14458	45	467	368	0	844	1022	3	1726	1816	23	2449	2465	26	63462	65223	72	0.455438
76491	69810	82	39095	35854	79	1378	1076	11	2529	2518	29	4560	4141	37	5726	5275	45	154696	142325	82	0.457427
225927	162523	119	156994	127098	105	6867	5184	46	10497	7130	62	21976	15182	96	32396	22131	100	781762	533637	109	0.458421
97722	87265	100	46834	41457	89	1423	1217	12	2069	2182	27	4887	4010	38	6170	5276	48	173506	143444	100	0.458421
110926	92263	89	70769	59311	88	1989	1785	23	2617	2339	31	6270	5134	47	8607	7637	53	235043	199650	82	0.46041
123967	111853	89	81310	76377	87	2471	2155	29	4915	5005	38	11373	10790	60	16099	14870	75	463759	436468	88	0.46041
122738	110636	86	69831	65080	87	2781	2389	28	4776	3811	39	10767	10513	57	14478	13855	64	426879	408466	87	0.461405
129897	111184	93	65824	56717	89	2372	1891	23	4287	3866	38	9043	8159	50	11905	10107	60	339476	299443	90	0.462399
105220	94243	85	66237	60443	84	2105	1640	25	2941	3071	31	6479	5730	45	8366	7154	59	212371	179990	84	0.462399
122142	109199	86	67391	60070	86	2024	2024	23	3941	3578	39	9285	8149	53	12672	11245	63	350668	315142	88	0.463393
75738	73043	82	50932	49519	79	1653	1811	19	3078	3438	32	6931	6483	44	11326	11595	60	267467	271161	62	0.463393
166385	143142	93	81114	71377	90	3637	3504	32	5491	4955	43	11958	9862	62	16808	15026	76	391514	323790	89	0.467371
118479	104326	102	44676	39272	84	1672	1512	19	3263	3042	32	7781	6813	51	8710	7711	52	251118	213273	87	0.468365
234298	172131	105	196797	149728	102	6245	4591	47	9212	6599	65	17887	13217	76	25606	18356	93	608674	460060	98	0.468365
134003	108081	96	78398	64880	90	2930	2335	31	3349	3039	33	7428	5890	49	10333	8187	58	243987	197987	86	0.46936
119979	97524	95	62945	52330	90	2342	2158	25	4048	3426	37	7385	6655	48	10846	9352	60	265393	222112	87	0.46936
131928	119606	86	90939	82279	88	3038	2571	31	5509	5410	40	12267	11466	60	15650	14681	70	455626	441858	88	0.470354
103662	91258	92	41448	36349	84	2411	2102	25	3551	2845	37	6627	6074	46	8683	8719	50	234029	203709	83	0.471349
37648	34805	73	25554	23990	73	705	733	0	1063	1066	6	2044	1971	23	2946	3260	30	74372	75962	69	0.471349
134686	112950	94	77732	66614	93	2586	2259	27	3397	3171	35	7054	5754	49	10163	8145	58	254358	224552	86	0.472343
97552	86817	91	40533	35262	82	1553	1428	18	3058	2450	34	6288	5503	46	7233	6605	47	232759	204710	86	0.474332
95437	92040	80	45158	43539	79	1699	1805	20	2937	2880	31	7082	6992	44	8865	8509	51	256550	250916	83	0.474332
123185	109845	102	66288	61521	85	2579	2311	26	3799	3115	38	8171	7238	49	10094	8841	63	265178	225058	89	0.476321
58561	57019	83	25727	25480	74	1278	989	0	2025	2018	22	3621	3409	35	5746	6158	38	157323	154932	76	0.476321
126123	107926	97	62782	53613	88	1952	1622	22	4050	3488	38	8717	8223	50	11724	9999	68	342976	291774	92	0.477315
162361	128906	98	87268	71405	92	2833	2073	32	4696	3313	46	10686	8250	58	12742	9870	66	360371	286652	96	0.477315
107525	98981	84	62954	59293	84	2829	2845	28	3578	3646	33	8178	7130	50	10066	9206	57	268677	230814	92	0.479304
31899	30521	73	15067	15061	48	614	592	0	465	596	0	1852	1825	21	2393	2316	27	61112	60953	65	0.479304
37712	35975	77	19625	19417	55	526	497	0	693	861	0	2217	2291	27	3331	3135	32	83963	82844	74	0.480298
61335	59903	75	30493	29576	75	1005	928	0	1863	1524	23	3519	3426	32	5597	5281	38	140474	139267	79	0.486265
52973	52556	71	29852	29616	74	852	751	0	1484	1137	14	2651	2795	29	3629	3869	32	97194	91479	76	0.486265
61095	60105	75	32368	31197	76	1171	1101	7	1284	1517	15	3344	3350	32	4300	4025	37	108775	105395	77	0.486265
95776	88697	82	83876	78465	84	1914	1817	23	3322	2650	29	6734	6029	47	9689	8932	53	239725	216797	84	0.487259
39933	38751	72	18016	18080	50	805	887	0	1276	1044	6	2102	1929	25	2933	3180	28	72119	75954	71	0.487259
128024	115400	91	81885	74024	86	1991	2052	23	4072	3336	40	8533	7446	51	11562	9818	57	315157	277682	89	0.487259
147221	124151	91	76283	63207	90	2420	2004	25	4387	3046	45	9812	7803	60	12610	10367	62	331474	260776	92	0.488254
182513	165702	90	109353	99514	91	5173	4562	38	7887	6107	52	18497	15493	76	26317	22290	87	650102	502927	108	0.488254
60468	57893	80	28819	28103	74	1085	1134	8	2195	1788	26	3303	3092	34	4898	5161	38	116767	112625	76	0.489248
144162	119432	98	73279	61837	93	2698	2412	26	4854	3949	41	10577	9272	57	13343	11026	61	404235	340978	90	0.493226
157810	131751	92	91847	77922	91	3672	3129	33	5355	4665	43	13524	11426	66	16883	14232	75	437953	360129	90	0.493226
118181	105608	89	43652	38392	86	1871	2002	20	3351	3175	34	8884	7659	58	11316	10426	63	334460	307709	85	0.49422
185344	136284	104	106578	79790	100	3760	2771	38	5996	3866	53	11294	8504	61	15869	11882	77	379813	289595	98	0.495214
106306	97031	90	48163	42913	83	1739	1588	19	3021	2825	31	6174	5493	45	7779	6738	58	240578	221355	83	0.496209
177309	152757	94	99971	89033	92	4716	4222	35	7838	6439	50	16661	13540	70	24437	18972	83	577352	457716	94	0.497203
143558	109595	99	95095	74750	96	3662	3010	35	5252	4215	44	11629	9120	60	17133	13955	79	423614	337687	90	0.497203
49390	48811	71	24216	23691	75	611	641	0	900	738	0	2580	2294	28	3540	3634	31	96605	96781	71	0.499192
176068	145661	95	82816	68557	92	3777	3413	35	7185	5454	54	13584	10293	65	18252	14291	77	540151	432588	99	0.502175
75204	74674	77	42591	41646	77	1254	1207	13	2151	2312	23	4143	4221	35	5464	5365	39	176910	170465	76	0.50317
326883	206700	133	246646	181821	125	7219	4775	48	11037	7569	61	23423	16044	93	34063	23075	115	840038	550896	128	0.504164
189374	145533	99	122631	94923	97	4039	3245	36	6027	4728	50	12426	9739	63	16842	13011	71	422698	340817	93	0.504164
259616	191314	108	159228	125208	107	6184	4965	44	9355	7151	57	18265	13904	81	26137	19946	97	603525	452123	107	0.505158
182329	155242	98	88311	75954	95	3545	2892	33	6974	5721	48	14377	11408	69	23058	18881	93	614028	496185	103	0.506153
132735	113632	96	83124	71413	90	2962	2619	29	4150	3729	38	9880	8270	55	14321	12489	59	334683	287195	90	0.508142
44348	40358	88	28175	24809	88	822	862	0	996	1466	12	3179	2581	31	4306	3825	36	101986	89126	88	0.508142
160552	119553	100	137122	106334	99	4953	3680	42	7357	5368	56	14999	11470	69	20260	15831	79	488078	371804	100	0.509136
133801	110414	94	72813	60815	92	2928	2403	29	4101	3752	40	8294	7005	51	12073	9761	62	287544	244707	85	0.51013
86490	79927	86	40351	36620	83	1494	1397	15	1698	1724	22	4415	4001	39	7242	6362	49	167989	155663	85	0.511125
49496	48660	74	28092	27142	73	539	436	0	1279	1137	10	2257	1978	27	3046	2755	29	81698	82045	79	0.512119
38382	38149	77	19102	19019	55	308	362	0	1006	1170	11	1809	1894	22	2935	2865	32	61405	60712	71	0.512119
121120	109269	86	61222	54894	85	2435	2090	27	4002	3364	34	7958	7140	51	10428	9690	50	265209	235192	90	0.513114
128889	103820	93	81306	67463	91	2750	2453	29	4514	4337	38	8415	7177	50	12761	10991	63	320430	271207	90	0.515103
56920	55341	75	22686	22206	61	1212	1123	9	1442	1498	20	3291	3173	31	5282	5001	42	114649	111454	79	0.517091
72551	71320	77	38863	37977	76	1271	1055	8	2015	1972	23	4268	3899	35	5538	5870	42	143484	141703	80	0.51908
153331	133948	89	59737	52207	90	2645	2132	28	4552	4214	39	8528	7354	51	12389	10923	67	324416	272056	94	0.520075
161858	151091	90	110309	103048	89	4912	4898	34	6874	6423	48	14519	12442	63	19113	16787	71	461999	369055	91	0.520075
106019	95400	90	44202	40151	81	2331	1806	27	3056	2865	32	6404	5790	47	8701	7615	55	212781	181070	85	0.521069
45455	43916	76	17887	17275	54	917	907	0	716	754	0	1967	1903	22	3146	2903	36	74115	72257	71	0.524052
93578	85146	94	55399	52121	82	2205	2185	21	3461	3029	34	6998	7251	42	9183	8330	54	230376	224327	81	0.526041
42354	39893	77	22106	21690	65	616	607	0	498	607	0	2231	2097	26	3287	3510	29	85835	84284	72	0.526041
95202	89434	83	54950	51093	80	1731	1507	20	2720	2387	32	6252	6594	42	10380	9583	64	289432	278127	81	0.527035
101374	91021	85	41738	37336	82	1779	1711	22	2743	2202	33	6002	5082	45	8207	6663	50	229086	202308	84	0.52803
60000	57284	82	25098	24294	69	1162	1031	5	1824	1557	23	3169	3151	31	5050	5035	45	120782	120937	72	0.529024
187277	146456	102	123404	97185	102	3548	2769	33	5899	4413	45	12791	9615	66	17036	13240	70	490983	382144	116	0.529024
156288	135612	90	139786	119929	92	3515	2706	33	6820	6378	44	14837	11710	69	20219	17344	83	545708	451474	89	0.530019
56527	54124	90	28359	27640	75	934	913	0	1403	1536	18	3993	4015	34	5034	4382	40	123910	122147	76	0.533002
62985	60546	78	32698	31437	76	945	1036	4	1655	1915	20	3461	3493	33	4994	4810	38	128676	129368	75	0.533002
128425	106850	90	69339	57151	90	2142	1749	22	3362	3079	36	8830	7064	54	10279	8416	55	312079	271633	89	0.533996
179360	149053	98	96040	81385	93	4651	3865	38	5875	5026	45	13476	10562	70	17878	14058	79	424265	332559	95	0.534991
98089	92685	84	43878	42006	80	1782	1505	20	3202	3150	29	7945	7910	45	10741	10490	53	285777	266615	86	0.534991
109876	99025	86	78773	72873	85	2694	2612	27	4568	4132	43	8689	7985	50	13049	11149	61	310379	274375	88	0.536979
79342	73908	81	36139	34711	77	1508	1551	15	2571	2543	27	5491	5455	41	8100	7879	54	222657	217995	78	0.536979
151858	134176	87	59207	49993	88	3540	3066	33	5002	4056	40	10899	9254	57	13609	11367	63	332784	270141	95	0.538968
75275	74616	77	28352	27827	76	1219	1028	4	2299	2481	24	5353	5292	39	6898	7151	42	203141	199165	81	0.538968
122064	108987	85	74121	67443	85	2499	2074	28	4283	3714	38	8956	7782	52	12596	10587	69	359710	307644	84	0.539963
69408	66239	81	33314	32154	78	1384	1263	17	1997	2083	24	4528	4334	38	7975	7830	48	185218	181002	80	0.540957
165241	136610	98	98037	82919	91	4216	3788	33	6051	5276	46	12426	9821	64	17505	14496	81	403460	325662	93	0.541951
111718	99805	89	56788	50273	85	1828	1345	24	2988	2697	34	6203	5551	42	9440	8031	59	239382	206983	101	0.541951
69772	64701	81	38968	35409	79	2018	1838	21	2759	2402	31	4803	4094	43	7316	6570	45	178299	157210	78	0.541951
121047	106219	90	51783	47540	84	2477	2308	25	3511	2814	38	7234	6385	48	9132	7681	51	246030	212161	87	0.541951
51564	47816	78	32814	30854	76	1363	1219	13	1437	1692	20	3127	2871	31	4726	4890	37	109452	96721	80	0.542946
72995	70122	82	37462	35584	79	1184	1217	13	1498	1704	19	4868	4610	38	6131	5780	46	158739	150593	80	0.54394
86757	84001	81	53394	51821	79	1378	1547	15	2324	2715	27	5811	5212	45	8080	7325	52	235241	228890	80	0.54394
61505	57109	83	31577	30195	76	1200	1210	11	1431	1506	18	3004	3186	29	4636	5075	37	115632	117112	74	0.544935
57183	54987	82	27305	26725	75	992	1065	5	1148	988	0	2648	2530	29	3725	3433	37	85217	84958	70	0.544935
100072	91323	92	46857	42506	83	2474	2160	26	3271	3104	33	7052	5972	47	9678	8220	58	247736	212450	85	0.545929
66915	63885	77	32611	32190	76	1105	1025	4	1692	1894	22	3971	3971	35	5543	5318	42	164973	162143	66	0.546924
125617	110942	98	65888	56698	87	2503	2146	26	4215	3391	38	7550	6222	51	10006	8589	58	260198	226263	88	0.548912
199199	163281	100	86197	71020	95	3741	3242	34	6734	5133	45	14748	11145	68	20281	16642	88	494310	373353	98	0.549907
139838	116914	91	82320	69077	91	2603	2272	26	4752	3862	41	10340	8290	62	14697	12146	63	404972	331864	86	0.549907
56868	54865	79	32370	32371	75	1659	1548	17	1830	1868	22	3970	3934	35	6901	6419	45	151147	146854	74	0.549907
76226	74670	79	45606	44683	78	2249	2288	25	3632	3234	36	7771	7363	56	9233	8702	51	269464	259504	80	0.549907
108769	95895	86	62417	54024	87	2483	2008	26	3260	2751	33	7283	6268	50	9745	8022	56	243042	207508	87	0.55289
104970	100175	81	59816	56356	82	2450	2406	26	4156	3320	35	9291	8850	54	12185	10625	62	375796	326572	87	0.553884
155124	145394	90	112437	105645	88	4773	4056	36	7119	6192	47	13385	12738	61	18333	16472	71	474226	402520	89	0.554879
125620	115726	84	102892	96619	86	3136	2751	31	4938	4658	39	11124	10934	56	17591	17090	70	417214	389331	83	0.554879
147577	127136	91	69377	59024	90	2726	2250	31	4455	3527	45	10773	8731	62	14637	11162	67	432201	350543	89	0.555873
118949	109151	86	50035	47528	83	2879	2706	29	4885	4857	37	11181	10369	62	16531	15368	75	443070	385622	86	0.556868
72314	67325	81	31985	31021	76	1558	1499	16	1604	1416	17	3983	3798	35	4918	4836	35	119941	117623	69	0.556868
224497	175487	101	112125	86921	100	5458	4634	40	6815	5398	49	16327	12500	72	22029	17108	85	522557	392410	99	0.556868
98614	88923	85	51288	46611	83	1647	1647	16	2678	2544	29	5192	4875	43	6998	6662	47	212867	193080	81	0.557862
45631	41246	89	20873	20506	69	594	629	0	337	826	0	2346	2357	25	2755	3084	26	76493	79121	67	0.559851
91724	82108	82	45981	41749	81	2207	1811	23	2816	2274	35	6568	5574	48	9548	8441	59	232185	197814	77	0.560845
135935	120868	103	63424	57496	86	2911	2604	29	4441	3548	38	8571	7337	52	12480	10595	66	302512	257022	78	0.562834
18931	19661	51	14699	14476	48	428	391	0	195	419	0	1578	1507	18	2061	1639	23	53521	55593	58	0.563828
108649	100978	89	53729	50332	82	1671	1691	20	3061	2954	30	6469	6160	43	8913	7500	62	254690	243527	81	0.566812
88034	78250	98	42563	38557	81	1330	1206	13	2743	2317	28	5897	5155	43	7903	7081	48	215048	194578	82	0.567806
129327	114802	87	51568	44817	86	2962	2610	29	4825	4288	41	11235	9501	63	14899	12282	71	433956	383327	104	0.567806
107775	98186	91	57028	52673	85	1712	1777	19	3460	3012	33	6913	6605	44	10314	9243	57	290040	265660	82	0.567806
278176	192265	137	171443	115368	124	7848	5469	49	10706	8037	54	22530	16039	85	32696	22562	111	775752	555747	137	0.5688
120943	102318	92	73896	64031	88	2348	1848	24	3672	3214	36	7015	5640	48	9171	7878	53	229592	193026	87	0.5688
109753	96786	89	52069	45205	85	1941	1785	21	2956	2430	31	6986	6156	48	8073	7412	51	238137	209310	85	0.569795
92188	81776	98	51206	44814	84	1818	1392	19	2281	1951	28	5282	4910	42	6471	5896	45	186535	172403	78	0.571784
37440	38224	68	24248	23925	70	625	699	0	756	779	0	1812	2020	21	2523	2498	29	70372	68574	69	0.572778
110869	96655	89	56171	49450	86	1844	2010	21	3345	2814	35	8226	6949	52	11111	10139	56	302784	265936	86	0.573772
23963	23515	70	14035	14159	47	522	479	0	718	562	0	968	1123	11	1636	1615	17	47636	51133	63	0.574767
95515	90251	83	53851	51957	80	1671	1702	17	2964	2772	32	6866	6303	44	8738	8531	47	259528	252227	83	0.574767
82322	78227	81	48335	46463	79	1014	1030	4	2325	2082	28	4552	4517	36	5433	5178	39	163077	161181	78	0.575761
93699	85645	91	38559	35359	82	1875	1654	23	2872	2646	30	6590	5765	45	10342	9705	52	281445	258860	85	0.575761
141846	118887	97	75060	63178	91	3018	2396	32	3817	3183	36	7641	6647	47	11235	9663	70	260014	218891	89	0.576756
20426	19050	64	8640	8724	40	121	152	0	361	532	0	1293	1550	16	1900	1826	22	49710	50389	63	0.57775
101702	95263	85	47760	45931	81	2152	2078	23	4070	3479	35	7497	7457	45	10790	10684	60	304145	295917	83	0.580733
289476	176833	129	148690	86967	127	5508	3520	47	8595	5407	58	18305	12386	77	24301	15765	93	655770	445337	123	0.581728
300542	186066	135	339266	240281	131	12910	8277	61	19224	12410	85	38111	25146	120	55101	37984	123	1.04858e+06	873939	127	0.583717
237026	158261	112	148369	103011	107	6454	4592	47	10542	7890	64	21776	16213	84	31710	23208	97	762597	548744	104	0.585705
41171	42148	72	26065	25884	72	570	475	0	1100	822	0	1964	2208	23	2508	2588	25	63786	66276	63	0.5867
106425	98304	86	57658	54416	83	2376	1895	25	3646	3281	33	7568	6557	48	9724	9092	60	251386	223430	82	0.588689
110983	99419	85	58704	50919	84	2135	1938	24	2962	2703	34	8313	6905	51	12262	10056	62	343686	301246	84	0.588689
56752	54141	77	27663	27689	71	946	898	0	824	1086	8	2263	2441	24	3972	3958	34	99890	103990	70	0.589683
55205	52103	79	30621	29843	75	863	796	0	1479	1369	14	2917	3011	28	3412	3093	35	91859	92511	70	0.591672
35867	35758	65	21704	21169	70	977	747	0	1080	953	0	2343	2512	26	2920	2885	31	77343	83298	51	0.593661
43240	40435	87	19290	18901	57	603	575	0	932	993	0	2362	2381	27	3585	3460	35	83634	83514	72	0.593661
111167	101100	93	47325	41920	83	2159	2115	23	3648	3217	31	8723	7768	50	12075	10599	65	345283	313270	84	0.594655
100397	89696	86	55806	49747	84	1794	1566	18	2937	2078	31	5678	4784	43	7630	6771	49	224221	195749	83	0.596644
42105	39170	87	20959	20762	67	535	460	0	1159	1334	13	1589	1817	19	3088	3241	28	73465	75320	72	0.598633
115128	99750	92	148520	133920	89	3655	3656	30	6311	6253	43	12626	11914	61	16695	15961	68	470689	454325	91	0.600621
94586	86596	88	45956	42414	81	1409	1274	16	1876	2039	25	5209	5304	41	7545	7011	47	172781	161226	82	0.60261
82996	77313	82	54433	52926	81	1752	1967	21	2945	2691	30	6501	6350	43	7756	7559	48	241454	239278	74	0.60261
86747	79527	88	51231	47196	82	1565	1568	19	1469	1778	23	4622	4375	38	6336	5743	48	162994	145658	84	0.603605
213934	160602	106	136905	104651	105	5550	4210	44	7498	5532	50	16003	11724	76	22491	16857	94	562929	419221	104	0.604599
180600	108020	105	122284	80559	106	3091	2096	34	6085	3498	54	11674	6951	67	14662	8387	76	424129	240692	107	0.605594
205149	107767	123	117777	60703	121	3543	2191	38	5683	3445	64	12702	8096	83	19216	11224	101	538993	330999	118	0.605594
57553	53345	82	31503	29541	77	1024	914	0	1296	1301	10	3016	2742	31	4109	3931	35	108013	101740	76	0.606588
79941	75858	82	44024	42664	80	1477	1455	17	2569	2301	27	5326	5030	40	7118	7001	44	219428	216207	85	0.608577
129539	110177	89	67912	55205	89	2669	2035	31	3886	3203	39	7851	6469	50	11313	8895	65	280309	227632	87	0.609571
186495	152031	95	80976	67367	94	4298	3690	37	5357	4730	39	11221	9246	61	16399	14325	73	389946	310411	95	0.609571
139651	121846	93	91507	82633	87	3117	2781	30	4702	4148	42	9581	8000	53	12327	10583	59	311300	258708	90	0.610566
140071	126777	93	108718	98428	88	2723	2529	27	6151	5189	46	10365	9532	55	14192	13551	63	389551	349540	88	0.610566
226307	184438	103	185563	157671	100	5632	4962	40	8605	7016	57	16674	13551	78	23263	18145	83	548179	418614	102	0.61156
33839	34372	61	17688	17756	50	593	713	0	804	953	0	2219	2178	25	2974	2800	30	68022	68150	71	0.61156
42957	41786	74	19658	19395	60	835	947	0	847	823	0	2455	2347	28	3300	3208	32	83195	86657	68	0.613549
170262	138238	96	92185	74240	95	2853	2370	32	5146	4026	43	11295	9309	66	13690	11222	69	369003	310585	95	0.615538
174640	137423	99	78626	63037	93	3261	2499	34	4976	4196	42	11592	8580	66	15167	11085	70	436548	344463	94	0.615538
45120	44137	84	21163	20793	57	773	828	0	1324	1212	12	2480	2374	29	4025	3865	35	88619	85626	71	0.616532
106014	95245	84	74504	68941	86	2838	2252	29	3306	2723	35	6846	6093	46	10877	9596	60	259652	226507	82	0.617526
161745	127094	102	76097	61340	95	3681	2694	38	4101	3465	38	10500	8245	58	15193	11526	72	335429	267043	111	0.617526
71981	69810	78	30158	29206	76	1427	1444	16	2109	2225	23	3850	3801	32	5354	5255	40	132814	131049	71	0.619515
43468	43640	60	19831	19599	56	607	541	0	1220	1027	5	2368	2402	26	3205	3352	31	85873	85975	64	0.619515
92257	86181	87	42199	40272	80	1768	1736	20	2534	2649	27	5130	4873	39	6298	5897	45	163485	156558	77	0.62051
150573	127669	96	69684	58393	92	2261	1868	27	4372	3689	38	10186	8298	60	12879	11023	66	388345	317732	92	0.622498
95410	88576	92	47041	44243	80	1436	1348	14	2642	2563	32	5495	5223	41	7654	6836	45	218787	204338	79	0.623493
52541	50265	76	22501	21028	67	1408	1080	7	1516	1484	25	3200	3167	32	4840	4444	40	119160	112474	72	0.624487
143391	125383	92	80626	70813	88	2299	1942	25	4265	4185	38	9027	7785	53	13245	11286	65	362131	301217	85	0.624487
129393	110963	91	54788	45592	88	2339	2017	21	4113	3348	40	8665	7552	51	12223	10805	71	351619	306149	84	0.624487
47845	46155	75	28882	27124	76	875	901	0	1300	1150	12	2791	2460	31	3945	3654	35	103123	97104	71	0.625482
145484	127470	105	80465	70616	90	3644	3477	31	5011	4173	42	9259	7622	56	13721	12294	64	326418	267766	91	0.625482
145377	128666	89	68680	61254	87	2965	2604	29	5136	4064	43	10662	9332	57	14305	12414	66	411828	339198	88	0.626476
70999	67237	82	32404	31319	76	1116	1156	10	1805	1705	19	3293	3280	31	5307	5802	36	119397	121598	73	0.626476
148938	119321	109	81514	65800	93	3403	2492	35	4708	3766	47	9390	7705	57	13173	10364	67	311133	242450	92	0.62747
200757	171474	99	78816	67357	94	5302	4304	39	6101	4843	46	13345	11016	66	19517	16359	79	474087	383865	96	0.62747
91232	89089	83	56469	53688	80	1354	1636	17	3246	2764	35	6969	6644	46	8997	9048	47	281231	277377	80	0.628465
31574	32583	62	18507	18334	55	506	578	0	708	627	0	1699	1599	19	2750	3018	29	68669	70052	65	0.628465
178209	141259	98	102471	79994	96	3941	3340	37	5935	4765	43	13189	10162	68	17855	14269	77	417355	334706	98	0.628465
103338	92313	85	48609	43355	85	2271	1796	23	2919	2632	30	5665	5169	44	8168	7354	51	214293	184234	87	0.630454
101235	90610	100	42356	38587	82	1451	1349	14	2420	2448	27	6023	5566	42	8542	7454	49	223631	210579	83	0.630454
49095	46797	76	23279	22971	66	773	945	0	1841	1924	19	3049	3175	29	4277	4728	33	131500	130937	75	0.630454
48416	46971	79	16500	16461	53	870	809	0	1083	1076	8	2569	2752	27	4122	4293	36	91720	90884	63	0.631448
54988	52949	77	26382	25694	75	962	888	0	1461	1594	20	3429	3235	33	4749	4365	39	124684	118956	79	0.633437
81041	77562	79	45023	43306	78	1828	1963	20	2695	2632	29	5637	5033	41	7761	6713	51	195704	183196	82	0.634431
85785	77216	87	42520	38386	82	1877	1703	22	2409	2136	30	4889	4331	42	6715	5768	47	177591	151600	86	0.63642
90518	86692	81	41558	39854	79	2040	1723	25	2714	2777	30	7365	7104	48	9329	9446	49	286189	280617	83	0.638409
110834	101499	84	56617	51687	83	2385	2179	26	3248	3037	33	7982	6843	48	12034	11245	58	357204	322578	87	0.639403
197867	151813	100	114359	86747	98	4867	3615	41	6375	5021	50	14476	11324	68	19243	15019	82	455760	335873	102	0.639403
88628	82860	94	58463	56726	80	1936	2089	22	4088	3480	36	7685	7245	46	10692	9940	56	290859	277140	83	0.642387
14822	14287	51	9020	8932	41	270	415	0	530	401	0	876	896	0	1320	1613	13	42338	42081	62	0.643381
87462	80676	80	44142	40930	81	1069	1155	8	2051	2097	25	5078	5190	40	6040	5517	47	189590	182579	79	0.644375
87262	80410	85	46828	43158	82	1295	1300	13	2462	2305	32	5147	4517	40	6312	6248	42	177641	162402	80	0.64537
95027	89839	81	46117	43505	82	1528	1332	16	3015	2944	31	6110	5663	44	8625	7934	55	204356	194453	82	0.646364
125818	107894	96	52526	44481	86	1807	1826	21	3677	3120	37	8235	7484	50	11417	9412	64	319409	278330	88	0.646364
82984	76755	82	39395	35587	80	1431	1467	15	2004	2007	24	4549	4469	37	6560	5404	49	160870	142619	82	0.647359
285534	201677	124	216892	167055	119	8428	5712	51	11931	8466	61	24248	18015	96	35425	25603	112	863089	633697	120	0.647359
92537	88007	84	60509	57726	80	2185	2004	25	3330	3303	32	8379	7959	49	10200	9796	51	317706	291483	80	0.648353
87707	82908	86	41087	39574	79	1899	1580	21	3425	3000	30	7252	6978	49	9608	9088	53	281427	277430	82	0.648353
117979	105298	88	61582	55892	85	1735	1680	20	4130	3588	37	8743	7818	47	10937	9489	60	351049	310987	87	0.649347
120570	104126	91	71945	63812	87	2613	2442	26	3523	2734	38	8900	7701	51	11465	10098	57	286557	245326	86	0.649347
74846	72815	80	29556	28608	76	1592	1550	17	2451	2368	26	4719	4550	38	6804	6615	41	157107	151780	73	0.652331
41372	39968	66	26108	25164	74	1083	1116	8	990	1517	14	2840	2691	32	3750	3497	37	78411	86189	52	0.653325
111117	94069	90	50504	42870	86	2495	2061	28	3656	2787	38	7432	6465	49	10181	8912	60	245775	212023	84	0.654319
136830	122490	87	75190	67942	87	2251	2226	27	5197	4115	43	11272	9648	60	16077	14544	77	446961	370076	86	0.655314
84026	78756	80	38358	36375	79	1589	1464	18	2390	2551	25	5792	5318	43	8372	8247	53	206639	193171	77	0.655314
59845	57439	78	23622	22315	67	1000	787	0	1523	1893	18	3915	3936	34	5233	4904	41	129717	117757	74	0.655314
68492	66377	80	25260	24639	68	1374	1330	16	2065	2152	24	4069	4037	36	5361	5211	41	152085	147377	75	0.655314
43975	43367	74	23914	23302	61	660	616	0	752	680	0	2516	2646	28	3332	3293	32	99295	97825	69	0.656308
133118	116113	87	66070	59349	87	2733	2776	27	4269	3920	35	8789	7409	53	12638	11189	63	333937	281618	88	0.657303
228435	160864	110	186438	143032	108	5049	3779	40	7832	5386	64	17150	12601	76	24336	17736	98	581825	428742	105	0.658297
52679	50125	82	28956	28206	72	710	829	0	1404	1360	14	2905	3057	28	4000	3926	34	103826	103761	71	0.659291
110698	103243	83	52450	48129	84	2291	1859	26	4349	3726	37	8659	7980	51	11866	10761	56	351915	315317	86	0.659291
142407	125425	105	69927	63178	87	2643	2476	28	4518	3957	43	10676	9648	56	14277	12282	72	406686	348038	92	0.66128
45757	44514	75	24584	24072	73	541	663	0	1310	1073	13	2272	2311	25	3390	3350	31	81385	83818	74	0.662275
216560	176783	102	107723	88651	96	4163	3219	38	7461	5906	48	17524	13529	78	23796	18280	89	681836	506861	103	0.664263
121183	117813	82	74405	71151	83	2985	2523	32	4649	4335	41	11141	10302	55	14644	13416	61	447197	401618	88	0.664263
89335	87463	80	48532	46877	80	1652	1470	20	3426	2992	32	7848	7425	51	10085	9991	53	304276	297230	77	0.666252
207709	170741	102	201437	166038	97	7048	6142	42	11792	8972	60	26510	20016	88	35379	25483	91	1.02319e+06	750343	100	0.666252
40335	41121	58	18203	18645	48	785	778	0	1256	1299	13	2251	2167	26	3702	2599	51	82917	79868	77	0.666252
55191	54575	75	33638	31574	78	1142	1170	10	2214	2035	25	3961	3710	36	5117	4812	38	143184	141143	66	0.667247
131714	119046	89	78479	73145	87	3515	3340	32	4898	4323	42	10165	8946	54	14277	12118	69	357294	307798	92	0.668241
52816	52554	75	27500	26705	74	781	809	0	1319	1269	12	1873	2022	22	4189	4061	33	91243	91286	76	0.668241
187465	153440	99	82286	67637	97	4512	3672	38	6949	5705	50	13715	10774	68	20291	15084	85	455162	358169	102	0.67023
97164	90740	82	49034	46187	81	1476	1454	16	3085	2917	32	7048	6849	47	8415	8145	45	250318	241923	84	0.67023
34530	35070	69	13928	13676	48	658	588	0	891	1068	5	1800	1765	23	2695	2852	28	70558	72257	70	0.674208
100698	93385	85	50752	46170	83	1901	1579	22	2985	2785	30	6602	6022	45	9581	8734	51	219204	198751	86	0.675202
129860	108459	93	56944	46404	91	1518	1412	17	3385	3224	32	7744	6687	52	10536	8774	57	299874	251492	90	0.677191
74791	66381	85	40581	36590	81	1170	994	0	1623	1606	22	4296	4141	37	5689	5347	43	159672	137891	78	0.678185
55043	54348	78	26631	26261	74	790	638	0	954	1507	14	2472	2457	27	3393	3512	29	88996	89626	71	0.678185
52535	50162	76	28953	28753	75	1041	1076	7	1368	1394	15	2489	2348	28	3844	3993	33	96808	97435	74	0.678185
63044	57816	93	31205	28520	79	1591	1338	17	2593	2356	27	3982	3776	35	5482	5000	41	139079	127623	93	0.678185
93415	87488	83	55476	51173	82	1756	1679	20	2740	2430	30	6726	6130	45	9265	7788	60	275890	253113	82	0.680174
150941	138987	90	83784	78366	88	5442	5107	37	6688	6029	46	14989	12812	67	20839	18284	81	490603	414079	91	0.681168
113049	94204	87	51068	42304	88	2609	2424	27	3680	3199	34	7564	6263	49	11725	9310	62	261341	218392	86	0.682163
36253	35859	65	16930	16446	51	819	675	0	675	814	0	1945	1945	23	2493	2358	30	71436	70506	65	0.682163
65869	62563	75	29640	28703	76	1223	1037	6	1752	1368	20	3842	3571	33	5251	5073	37	112376	115412	72	0.683157
89258	83925	80	36680	35261	79	1458	1372	17	2268	2041	24	5586	5202	42	7187	7052	49	219629	214409	76	0.684152
48750	47588	73	30695	30032	74	906	752	0	933	843	0	2470	2287	27	3812	3907	36	90737	90411	71	0.68614
27967	27938	67	17831	17750	54	659	467	0	776	732	0	1864	1708	21	2301	2427	26	64856	64783	64	0.687135
201257	161361	98	100784	80766	97	4672	3456	38	6699	5414	51	13964	11036	66	20362	16206	86	522524	393643	95	0.688129
45094	45234	73	29272	28917	73	816	672	0	1070	1126	8	2252	2137	28	2898	2680	33	73397	73477	70	0.688129
55732	55100	74	32391	32393	74	712	739	0	1617	1686	20	3761	3468	35	4861	5001	38	133999	133340	63	0.688129
277607	187744	120	163086	116884	119	7233	4654	48	10227	6486	69	20236	13357	83	29210	18480	106	705509	466619	118	0.689124
66757	61900	82	33869	31643	78	1087	884	0	1711	1603	24	3522	2989	34	3952	3998	35	139382	133394	75	0.689124
34580	32733	82	14630	14462	47	552	330	0	1336	1235	12	1714	1684	20	2754	2927	28	73817	75781	70	0.690118
55847	51753	81	26943	26166	75	896	750	0	1248	1439	14	2841	2644	29	4239	3933	36	103271	103268	73	0.691112
146192	125471	88	91872	77267	91	3280	2787	31	4705	3692	42	8654	7099	51	11509	9553	61	289136	235352	87	0.691112
168641	150653	106	79669	73648	90	4983	4482	36	7189	6370	51	15710	13524	66	22215	19191	81	536285	452281	95	0.692107
34931	34236	72	20825	20865	58	562	747	0	530	641	0	1612	1667	17	2500	2630	24	60648	62962	68	0.694096
99313	89848	83	44077	39836	81	1765	1661	21	3024	2712	31	6187	5448	46	8373	7219	52	232700	209464	85	0.694096
58285	58182	71	32098	30882	76	947	887	0	1507	1534	19	3632	3485	32	5495	5323	40	122272	118199	76	0.694096
51285	50669	70	28684	27833	75	1018	1010	2	1831	1513	23	2657	2401	29	3891	3997	37	92973	88895	75	0.69509
81659	75837	81	49672	46271	81	1219	1041	8	2360	1944	26	4632	4444	37	6455	5721	46	175041	163055	84	0.697079
165885	143424	94	103924	91718	92	2862	2436	29	4877	4323	42	9944	8143	57	14527	12455	69	370157	301247	93	0.697079
50458	47046	82	30524	28608	75	728	930	0	1556	1475	18	2620	2681	29	4903	4369	41	109749	103299	73	0.698073
63442	59389	80	36055	33188	79	1646	1549	20	1805	1797	22	4012	3785	36	6194	5675	54	149980	142832	81	0.698073
154452	121638	96	65689	50914	93	2424	1939	28	4913	3870	45	10876	8107	59	13838	11370	64	411774	332750	90	0.699068
111936	105069	83	89298	84083	84	2788	2442	30	4091	3884	37	10703	10288	55	12924	11799	65	424130	400423	86	0.699068
73514	71232	77	40679	39244	79	1198	1084	9	1821	1701	19	3716	3653	33	5312	5384	40	134285	131726	78	0.700062
99551	82019	94	55899	46121	87	2180	1685	24	2467	2427	28	6039	5113	50	9476	7935	55	227659	200447	77	0.702051
35290	33576	77	19492	19293	58	425	457	0	1394	1412	16	1878	1569	21	2864	2644	31	60099	61475	70	0.703045
147164	131340	89	82718	76492	89	2968	2827	29	6570	5674	49	13603	13158	64	16960	16296	64	482750	441430	92	0.703045
115137	105194	89	65734	61661	84	2496	2130	26	3885	3482	36	8184	7201	50	12223	10994	59	360316	310687	89	0.70404
49706	48570	77	25018	24452	73	496	552	0	1059	780	0	2281	2088	27	3088	3031	31	79220	78954	73	0.70404
87600	79942	83	43959	41059	81	2018	1828	23	2908	3050	28	5636	4821	44	7845	7115	50	186451	170548	82	0.705034
97800	88167	99	50610	46035	82	1348	1178	11	2544	2126	26	4572	4458	39	6534	6210	43	176930	164359	82	0.705034
147602	96284	105	74100	45251	101	2605	1815	30	4157	2803	44	9606	6898	63	10840	7231	71	323300	225199	102	0.706029
157871	126260	95	111386	90535	94	4164	3231	37	6385	5223	49	14614	11874	69	18670	15659	77	479531	403822	95	0.706029
102576	98974	82	27526	26512	79	1481	1364	17	2988	3092	30	6230	6199	44	8999	8440	53	249923	243350	82	0.708017
75603	69378	95	41526	37841	79	1275	1201	13	1813	1962	23	4958	4090	42	7311	5987	51	178751	158529	79	0.709012
79591	72057	83	33967	29598	82	1068	966	0	2431	2296	24	4444	3837	40	6021	5325	46	145472	128333	77	0.710006
94317	85362	89	47961	44644	82	2219	1999	26	2414	2262	28	5991	5445	45	8762	7983	53	207135	183484	82	0.711001
79419	74231	80	57047	53835	80	1299	1241	14	2948	2663	28	5202	5085	40	6257	5962	40	177405	171845	76	0.711995
99701	92673	95	39170	37686	80	2089	1951	24	3375	3255	34	7478	7031	46	9744	9517	54	242658	222695	82	0.711995
177365	140799	103	100440	80830	95	3703	2861	35	6287	5248	44	12929	10395	63	17300	13787	84	443891	372682	92	0.712989
230355	174122	104	170024	141074	105	6838	5306	45	9275	7582	53	21111	17122	90	28756	23910	95	731754	587226	102	0.714978
115393	107451	90	55088	52024	82	2398	2244	26	4514	3916	38	9824	8694	57	13247	11733	64	392887	337121	84	0.715973
147862	123718	96	79592	68064	91	2999	2822	27	5177	4674	40	11880	9964	57	16420	13863	71	444018	380278	90	0.715973
37234	36996	58	21883	21918	59	717	824	0	743	716	0	1936	1809	23	2580	2607	26	64293	66152	64	0.716967
126201	103532	91	71136	58948	89	2073	1555	22	3479	3264	31	6428	5158	49	9070	7713	55	233502	188772	79	0.716967
70552	68187	81	29405	27625	73	1359	1358	15	2234	2273	25	3976	4108	35	5789	5276	43	142700	137719	76	0.716967
137903	125379	87	65240	58606	84	2517	1892	31	4423	3584	41	10408	9587	60	14983	12793	70	402485	342626	84	0.716967
91443	86044	81	42794	40565	80	1612	1444	19	2765	2401	31	5775	5398	43	7740	7708	44	214066	200617	78	0.716967
44904	42257	75	29779	29595	73	486	539	0	1043	932	0	2125	2062	23	3431	3350	29	77586	82002	67	0.717961
243786	177628	109	117859	88964	107	5714	4337	41	8060	5868	58	17226	13295	77	26267	19928	96	599557	442243	105	0.718956
151477	122025	105	75793	62168	91	2907	2518	30	3379	3041	35	8143	6790	49	11221	8466	68	267730	217618	86	0.71995
123135	109976	103	67654	61104	86	2269	2203	24	4474	4464	37	9303	8007	54	13336	11666	63	371136	331573	87	0.721939
77078	73785	78	39644	37121	79	1789	1552	22	2570	2493	28	4633	4267	38	6936	6466	45	166889	152439	78	0.721939
131852	117633	90	49620	44792	86	2846	2413	29	3924	3284	37	8601	7338	53	11130	9137	64	258546	222933	89	0.723928
43536	40749	70	20318	20048	57	662	766	0	949	1050	4	2326	2256	26	2945	3271	28	75185	76770	72	0.724922
147010	129421	91	76676	67173	89	3003	2422	32	4508	3412	39	9331	7815	54	12995	10659	67	296184	239958	93	0.724922
128139	101514	107	87392	74367	92	3188	2484	32	4564	3492	43	9409	7617	55	13947	11639	70	335567	280870	93	0.726911
33926	35518	50	23125	23197	59	463	523	0	983	932	0	1915	1783	22	2917	3048	30	69027	69274	69	0.726911
61242	58704	77	34558	33186	76	1024	1337	11	1445	1228	13	4400	4066	38	5213	4944	39	152288	152582	79	0.727906
96682	89953	85	48412	45384	82	1841	1865	18	2359	2190	29	5846	5589	41	8099	7068	46	214844	211295	84	0.727906
103646	96353	83	52305	48304	82	1743	1544	22	2663	2550	29	7882	7491	49	10722	9325	65	290584	259727	85	0.727906
147117	128489	90	89160	76798	89	2844	2490	29	3863	3126	35	8316	6866	53	10887	9928	53	277789	234061	91	0.727906
123089	106332	90	60699	54464	87	2292	1780	26	3755	3174	34	8038	7379	52	10916	9289	58	268867	230073	93	0.7289
107935	95078	88	71587	63951	86	2841	2491	29	3277	3082	34	8054	6768	51	12079	10465	63	288287	251123	89	0.7289
43843	41153	75	22258	21931	70	615	552	0	815	901	0	2332	2299	27	3911	4138	31	93305	90859	76	0.729894
115339	105651	84	62153	57591	84	2157	2040	25	4013	3316	35	7127	6471	47	10229	8440	58	296593	263779	89	0.730889
107490	97850	87	50156	46377	84	2543	2330	27	4275	3910	35	8863	8415	49	11916	10233	62	312837	275180	88	0.730889
113831	101827	86	74329	67929	85	2307	1883	26	3280	3081	35	6683	6110	44	8416	7550	51	235160	207096	86	0.730889
114550	97040	91	57318	48841	87	2204	1903	25	3913	3092	38	7082	6081	47	9518	7892	52	235823	192832	88	0.731883
116423	101592	89	57141	50512	85	2483	2207	26	4357	3808	40	9859	8481	58	13797	11946	68	374851	336023	91	0.732877
61428	60245	79	31009	29357	77	1136	1050	7	1862	1631	17	3408	3383	32	4882	4544	40	117651	114407	80	0.734866
106685	96170	86	53846	48291	83	1920	1712	22	3188	2525	30	6313	5738	45	8647	7601	52	234121	206868	89	0.736855
97811	94841	82	66766	64675	81	2542	2562	24	5764	5425	41	11228	10790	61	16134	15601	75	432926	396921	86	0.736855
68061	66451	75	20578	20414	54	1097	1273	13	1710	1933	20	4762	5202	34	5810	5842	38	176972	176851	80	0.73785
112080	96915	92	58222	51308	87	1874	1605	22	3226	3088	33	7377	6835	49	10127	8804	59	303036	249914	104	0.73785
30616	29686	68	13406	13165	47	680	495	0	1140	880	0	1682	1845	22	2571	2782	28	64628	63753	70	0.738844
120581	111332	85	50733	46441	82	2442	2078	27	3824	3528	35	8676	7670	50	12348	10775	63	276969	246642	86	0.738844
81223	72931	85	41286	36094	82	1620	1448	17	2686	2468	28	4742	4596	39	6374	5494	46	157584	140301	76	0.740833
98208	92560	93	69073	66754	81	2357	2221	24	3242	3216	30	6826	6544	43	9177	8495	57	223026	200197	82	0.741827
216384	157837	113	136076	100466	111	8650	7117	46	12560	9903	60	26150	19828	98	39798	30625	104	951198	739776	112	0.742822
34871	34526	72	20141	19651	61	367	476	0	963	773	0	1428	1364	19	2439	2285	26	59630	58379	67	0.743816
17174	18420	46	10595	10422	45	385	385	0	379	431	0	1216	1226	10	1490	1607	18	49263	49501	62	0.745805
78666	73273	80	40284	37908	79	1459	1323	14	2207	2159	26	6237	5825	44	8536	7582	53	237349	218763	79	0.746799
30565	30540	69	12384	12419	46	643	519	0	552	586	0	1779	1866	25	2502	2624	28	67245	69069	65	0.746799
99603	90682	90	42534	38970	84	2362	2010	26	4178	3908	34	9540	8783	54	13592	13461	67	383874	365941	84	0.747794
70645	67051	79	32636	31498	78	1444	1413	17	1770	1591	21	4082	3891	34	6189	6167	41	171955	169090	77	0.748788
118857	103856	101	58986	52126	85	2387	2080	26	3018	2704	33	8784	7399	52	11753	10119	60	333259	293020	85	0.749782
82984	78590	86	46148	44376	79	1642	1654	20	2549	1967	32	5564	5455	40	7609	6924	45	224761	222337	77	0.749782
111699	102149	86	57973	52801	83	2518	2305	25	2980	2756	34	7284	6440	48	10468	8683	61	243220	210762	85	0.751771
138586	117600	97	78259	67221	89	2859	2480	29	4766	3559	42	8426	6769	55	11910	9840	64	283501	229024	91	0.75376
77637	72958	78	42483	40070	79	1532	1705	18	1640	1797	20	5756	5236	40	7382	6629	50	184882	163949	82	0.755749
79241	73813	91	39619	38302	78	1204	1111	10	2324	2179	28	4328	4180	35	6051	6426	42	167953	170224	71	0.757738
79708	76082	83	41985	40674	80	906	939	0	2055	1870	19	3987	3897	34	4946	4640	41	155602	155186	81	0.759727
133138	116738	93	66124	57438	88	1647	1529	20	3846	3231	34	7887	6560	51	10131	8224	53	292401	249444	88	0.760721
58663	56424	88	22466	21668	65	1411	1207	15	1977	2047	22	4886	4727	36	7572	7429	49	190048	180277	80	0.761715
98282	91515	93	51928	48819	83	2190	2178	22	3721	2948	36	6772	6578	45	9453	8784	54	283533	264909	84	0.761715
123127	105321	104	67299	58811	104	2023	1886	22	3572	3638	32	8106	6546	54	11380	9165	69	319913	269897	104	0.761715
114978	105748	97	53533	48763	85	1669	1699	19	4626	4026	38	9333	8305	54	11718	10166	61	358434	320010	88	0.763704
80203	74836	81	50489	46207	81	1081	1060	5	2123	2012	27	5340	4688	41	6864	6448	48	149071	134316	80	0.764699
39509	39183	71	21439	21022	65	783	599	0	1071	1111	12	1776	1775	20	3131	2946	34	78857	78337	60	0.765693
119911	105443	88	69647	62874	87	2191	2171	22	3499	2718	36	6795	6058	48	9135	8089	50	238269	206123	86	0.766687
112182	96812	87	50459	43078	86	2301	1750	29	3201	2837	34	6124	5071	47	8524	6327	53	206483	171150	84	0.766687
48444	48775	73	23767	23962	58	749	606	0	1603	1213	9	2469	2476	27	3757	3600	34	89170	88180	71	0.766687
89946	84916	80	45552	43833	79	1612	1459	18	2687	2207	30	5983	5533	46	7310	7508	44	217206	211305	79	0.766687
83131	78297	81	48286	45709	80	1347	1286	12	1975	2143	25	4601	4453	37	6084	5647	43	187866	180299	79	0.766687
142261	116806	92	83689	68770	90	2602	1929	25	4038	3130	41	9527	7228	58	12280	9504	62	341663	267488	90	0.767682
96471	87555	87	38370	35472	81	3013	2868	29	3389	2853	37	8150	7479	49	11608	10550	59	275214	238655	86	0.768676
117553	104468	90	54959	48457	86	2530	2283	28	3803	3209	35	7737	7034	48	9660	8958	53	262256	229562	88	0.768676
52554	50788	76	27266	26692	70	755	909	0	1077	968	0	3080	3177	30	4238	4209	34	101314	101126	73	0.768676
99979	87271	87	47306	41582	84	1746	1673	20	2769	2334	29	6058	5336	45	7957	7236	51	215060	191544	77	0.769671
104147	93819	86	54783	49579	84	2061	1849	23	3183	3054	34	6447	5676	44	7905	7197	49	194626	166261	83	0.770665
198579	160903	107	139155	119615	98	5054	4288	37	8264	6279	58	17075	14169	68	22029	18520	87	533153	439480	98	0.771659
192013	137931	104	122192	96148	101	4668	3682	40	6566	5201	51	14279	10804	68	21090	15590	94	495191	346795	103	0.772654
94874	87093	83	52222	47558	82	1869	1697	20	2956	2837	33	7104	6513	49	10004	8972	55	267414	238825	83	0.773648
92009	85855	85	46753	43284	82	1644	1401	23	2550	2286	28	6018	5712	42	7198	7166	47	222274	213207	74	0.774643
61069	59398	76	27314	26037	74	1114	1092	7	1407	1878	19	3368	3164	31	4783	4520	38	118065	115563	71	0.774643
114784	106835	84	43583	41051	83	2107	1749	23	2655	2941	30	6468	6813	40	7912	7558	50	247019	233632	82	0.775637
26946	24551	74	14750	14721	48	501	588	0	1000	943	0	1643	1615	17	2350	2555	26	59697	62354	56	0.775637
76091	71272	81	41612	37610	79	1423	1222	16	2127	1809	25	4161	3831	36	6654	5876	44	147799	137734	72	0.776631
120429	102015	92	51986	44272	87	2030	1791	24	4161	3459	42	7765	5924	52	11143	9477	60	355137	299292	88	0.777626
138850	121934	105	63457	56678	105	3017	2826	29	4937	3903	39	11159	8916	70	16492	14102	72	447771	363873	105	0.777626
53799	53832	74	19672	19767	53	690	695	0	1569	1526	22	3164	3131	31	3737	3770	34	110659	112289	71	0.777626
129300	104436	91	78149	63987	90	3303	2737	32	4349	3577	40	9489	7613	57	12565	10181	67	300367	249853	85	0.777626
73711	69634	80	43274	40912	78	1053	989	0	2352	2131	27	4701	4468	40	5786	5517	39	166810	157964	74	0.777626
50117	50150	75	17104	17470	49	854	925	0	1527	1272	13	2797	2868	27	3542	3698	32	98721	100263	66	0.77862
159086	130350	99	90488	75408	93	3189	2578	32	5099	3980	44	9536	7840	52	13860	11690	65	323956	277943	91	0.77862
123527	108253	92	59648	54745	85	2413	1983	26	3996	3498	37	9037	8318	51	10952	10107	55	302610	271292	84	0.77862
62848	58215	79	38648	35913	76	1148	1115	9	1716	1297	21	3809	3379	36	5412	4965	42	135023	124018	72	0.780609
138335	118381	89	64219	54807	88	2776	2261	30	4486	3130	44	9235	7669	55	12488	10520	73	340299	285139	86	0.780609
61800	57916	79	34271	30593	80	1256	1052	5	1828	1546	24	3895	3486	38	5882	5320	47	137646	123169	69	0.782598
121943	105965	90	121007	110054	89	3357	2912	32	6004	4341	52	11449	10210	59	16337	14036	73	379263	331750	86	0.783592
204464	169645	104	135784	117028	98	5014	4222	39	6829	5693	49	13614	11131	66	19420	15878	78	452407	364026	97	0.784587
53058	50841	75	19207	17636	55	1085	1022	3	1834	1652	23	3799	3289	36	5809	5516	42	133415	128507	76	0.784587
103280	94763	85	89500	81413	85	2151	2087	25	3231	3016	32	7316	6921	46	10940	10366	59	283286	254171	81	0.784587
49138	46126	73	30140	28870	75	738	663	0	1109	1141	9	2670	2484	28	3871	4234	33	102160	105111	73	0.785581
46978	44493	76	30088	29833	74	725	706	0	1038	1000	1	2478	2433	27	3532	3587	32	78428	75685	70	0.786575
84950	81664	80	25608	25033	77	1380	1411	15	2034	1898	26	5702	5704	40	7595	7670	51	220495	215871	77	0.786575
80202	76011	80	38542	37319	77	1287	903	0	2716	2369	28	5008	4912	39	8015	7916	48	222438	220006	78	0.788564
88289	83240	83	40228	35803	84	1848	1554	21	2833	2731	31	6786	6252	45	8885	8564	50	262964	242203	98	0.788564
147927	129022	93	80329	70762	89	2901	2627	27	4615	3819	44	9867	8683	54	13637	12022	67	357524	298175	90	0.788564
106018	93836	90	54272	48307	84	1547	1209	18	2714	1847	38	6426	5276	50	8575	7128	53	195357	165405	82	0.789559
65042	63818	75	31611	31091	76	1241	1067	5	1971	1982	22	4001	3734	35	5258	4987	41	157563	154323	77	0.790553
80779	74157	93	45790	42418	96	1417	1230	11	2081	2247	23	5642	5275	43	8318	7292	51	233342	215374	96	0.790553
35642	36141	72	25320	25404	67	636	375	0	1085	1057	6	1619	1703	19	2541	2677	28	71844	68225	70	0.791547
52762	51603	74	38576	38129	75	1450	1470	16	2558	2346	25	4162	4313	34	6204	5621	43	157104	145394	77	0.791547
49696	46370	77	28270	26025	75	1058	1187	11	1848	1373	23	3077	3040	31	4486	3807	37	110076	104257	74	0.791547
73215	70204	80	37815	36823	78	781	871	0	2100	1894	20	4742	4679	38	6848	6432	45	185793	183094	72	0.792542
31752	30881	68	20933	20802	60	595	470	0	522	523	0	1788	1841	22	2431	2480	24	68474	73962	62	0.795525
80500	71434	82	40406	35341	81	1403	1174	12	2650	2419	31	5250	4809	40	7050	5972	48	157555	140120	77	0.79652
39081	38243	74	22383	22248	61	710	628	0	1158	1362	11	2196	2090	24	2938	3050	28	88923	90172	69	0.797514
150297	121334	107	93395	78617	92	2466	2060	28	4680	3542	37	8699	6968	57	11542	9446	66	314034	256214	92	0.797514
146332	131816	98	80975	74327	88	3043	3087	29	4728	3827	38	10621	9320	57	13788	11164	63	367162	306778	89	0.799503
70268	67405	85	29171	27834	76	1470	1482	16	2005	2358	22	4091	3882	36	6121	6017	41	147863	139863	79	0.800497
162942	127333	111	79998	62782	95	2749	2061	30	4551	3580	44	9894	7707	58	13850	11036	69	336389	269622	92	0.801492
160057	130259	94	96238	79504	93	3238	2622	32	5132	4489	47	10042	8158	58	13350	10619	66	331603	264068	91	0.804475
113368	98227	99	56074	48093	87	2675	2240	29	3608	3207	33	7720	7173	49	10839	9559	61	253329	219071	84	0.808452
60483	55537	85	26348	25648	75	609	712	0	1540	1375	15	2388	2302	25	4368	4205	39	102192	100806	71	0.809447
135074	115740	98	63681	54685	90	2039	1847	22	4101	3595	33	9438	7945	54	12158	10032	61	350923	292538	87	0.811436
114266	102866	90	59704	53536	86	2090	1674	23	3421	3333	31	8575	7498	54	11381	9961	58	327653	286409	102	0.811436
185870	139910	99	167204	130586	99	7448	6205	46	9670	7932	61	21671	17325	86	29160	23254	88	710460	538728	93	0.81243
13351	15414	38	8568	9037	39	156	278	0	119	229	0	748	719	0	1172	1416	16	30233	30525	55	0.81243
36527	37262	59	18229	18334	50	879	679	0	1221	1163	9	2401	2426	27	3907	3594	33	81613	82306	67	0.81243
105404	99566	83	69341	65754	83	1910	1878	22	3535	3582	30	8943	8148	49	12565	11479	62	363014	330075	81	0.81243
123340	105958	89	67925	58659	89	2772	2464	28	3770	3060	38	9258	8219	55	13592	11935	65	391911	354152	86	0.813424
125887	101282	95	73529	61120	89	2696	2352	29	4176	3227	41	7030	5781	49	10759	8971	63	234646	195165	86	0.813424
100792	88873	87	40807	35061	86	2000	1813	23	2311	2069	26	5943	5278	47	7600	7200	47	194744	174299	81	0.815413
129587	111796	89	75178	66014	88	1995	1583	22	3684	3439	34	8849	7195	54	11404	10056	62	344659	291761	88	0.815413
87039	80840	93	47890	43375	83	1649	1598	19	2720	2904	28	6741	6557	44	8646	7702	53	265005	247669	82	0.816408
88876	81995	85	47695	43764	81	1899	1630	24	2155	2243	25	6917	6934	44	11611	11101	59	298211	284422	84	0.818396
34110	33428	64	19529	19341	64	283	314	0	778	721	0	1853	1693	23	2407	2722	27	72913	74712	69	0.819391
23626	23484	60	13246	13384	47	342	294	0	518	586	0	1846	1724	23	1832	1908	20	54118	56111	57	0.819391
30433	28934	72	17801	17684	53	441	447	0	643	744	0	1910	2141	23	2999	3020	32	75968	77531	67	0.820385
71577	67012	79	45289	41886	80	1576	1368	18	2003	1867	24	5120	4765	40	6798	6018	45	165342	152050	81	0.820385
80076	76248	87	36648	35778	77	1760	1287	19	2716	2199	30	5901	5720	41	7674	7180	48	222475	219217	83	0.822374
40949	41352	64	20429	20080	59	472	551	0	1256	1222	13	1868	1770	23	2642	2637	31	83578	85222	71	0.822374
112144	101865	100	57244	51693	83	2077	2020	23	3441	2984	33	6376	5874	43	9776	8913	55	228666	203039	85	0.823368
136807	125294	88	69216	64562	85	2781	2995	26	4940	4568	40	12001	11281	61	17738	14250	74	472437	395761	90	0.823368
75127	73522	78	37327	36963	77	1120	1310	12	2553	2273	28	5742	5295	46	6914	6488	43	208363	206463	76	0.823368
126986	118116	87	44966	41952	84	2737	2606	26	4935	4805	39	11234	10364	58	17326	16273	72	428969	386828	89	0.823368
185194	145539	101	125333	102827	100	5206	4057	39	7757	6062	50	15493	12280	72	22105	17220	91	534901	424404	101	0.823368
127319	109932	88	59638	52293	87	1539	1344	16	3272	3058	32	6693	5924	50	8951	8015	53	252535	225624	85	0.826352
81080	73963	95	32387	28663	95	1509	1489	16	2438	1992	27	5820	5437	43	8887	8346	51	227916	208064	95	0.826352
115275	99351	89	65212	55297	86	1739	1261	18	3068	2807	36	6412	5432	47	8855	7494	53	244736	205341	87	0.826352
48834	47266	75	24315	23326	75	931	970	0	1545	1648	19	2958	2859	29	4761	4260	39	93433	90652	76	0.828341
50550	48242	80	26709	24719	75	982	988	0	1191	1147	10	2731	2858	27	3628	3605	34	93857	88172	75	0.829335
44671	41853	76	23169	22842	67	639	685	0	1023	1191	10	2281	2264	27	3153	3093	33	88392	88448	62	0.829335
44721	41437	81	26916	26096	74	726	569	0	939	1021	4	2501	2508	27	3367	3109	31	88175	86923	72	0.829335
84043	81121	81	47307	43940	81	1445	1342	13	1926	2120	26	4835	4628	37	7045	6569	47	184431	172092	81	0.830329
78372	75491	84	45439	44009	79	1659	1569	19	2278	2561	28	6327	5939	46	9029	9140	49	241718	234316	79	0.832318
65372	63227	77	28936	26246	77	1030	972	0	1843	1668	19	3623	3662	34	5100	5414	39	125548	120395	76	0.835301
81628	73130	87	41970	37950	81	1561	1239	15	2622	1638	33	4977	4358	43	7657	7570	48	181633	161167	78	0.835301
87702	77443	84	39584	34148	84	1513	1420	19	2195	2261	29	4927	4268	42	7711	6658	54	192059	170792	82	0.835301
145491	124761	92	78497	65555	90	3845	3272	33	5564	4853	43	11098	9512	63	14707	13181	64	375514	338418	85	0.839279
109590	96739	86	62627	54984	85	1667	1478	18	3412	2831	35	7066	6111	48	9020	8183	50	256544	227931	82	0.839279
86715	81517	83	51323	48827	80	1793	1590	23	2613	2278	28	6864	6557	43	9521	9044	51	271155	263757	76	0.840273
140288	109565	96	90706	74243	94	2471	1977	25	4448	3965	39	9747	7938	55	15325	12908	69	354979	291256	90	0.840273
106999	93783	89	57450	49819	86	1569	1349	17	3471	2659	34	7116	6537	45	9559	8835	56	266163	239259	85	0.840273
136616	113548	100	57474	47500	89	2178	1765	23	2804	2348	34	7535	6182	52	11168	9191	61	309210	274739	86	0.842262
91624	81559	98	47105	43110	81	1402	1114	13	2909	2734	29	6412	5506	46	8860	8619	48	237421	214545	81	0.843257
26988	27149	66	16486	16385	50	717	451	0	673	612	0	1428	1601	17	2086	2267	23	46969	48652	56	0.843257
45121	44816	73	24562	24028	71	661	699	0	1338	1246	22	3121	3226	30	4121	3907	37	118795	126757	52	0.844251
86164	81483	84	36132	34787	80	1321	1387	17	1796	2626	23	6024	6077	40	7918	8083	45	239816	233785	80	0.845245
119439	112645	86	56294	52980	83	2441	2236	28	4733	4386	37	10862	9616	61	14496	13376	65	416482	362735	86	0.845245
104223	102594	81	35897	34355	81	1909	1914	20	3286	2804	36	7013	6866	43	9653	9358	57	220676	211120	78	0.84624
35027	33461	64	20442	20044	56	561	633	0	1309	705	0	1299	1333	15	2749	2818	26	63323	62914	65	0.84624
101727	95020	84	42785	39539	82	2042	1904	24	3622	3007	34	7799	7089	49	9731	8851	49	304389	270877	82	0.847234
141444	124746	91	83548	74490	88	3614	3163	33	5884	4972	45	12172	10654	57	16532	14374	73	386696	333575	92	0.849223
55604	53407	85	19270	18867	60	741	814	0	1458	2066	20	2956	2812	29	4190	4055	38	107876	108337	74	0.850217
34306	33632	68	17754	17446	50	584	562	0	658	1075	5	1596	1588	16	2318	2095	27	58576	56317	69	0.853201
39058	39753	66	21519	21297	61	552	594	0	853	1025	5	2129	2094	26	3264	3717	30	89450	87696	77	0.853201
139767	111248	93	75509	60706	91	2429	2110	27	4305	3713	41	9966	8385	53	12204	10334	57	329861	272662	95	0.85519
47797	47478	67	22349	21690	60	840	863	0	979	1145	10	2921	2733	29	3869	3792	38	96071	94925	73	0.85519
93856	82563	86	56691	50550	84	1193	1027	6	1870	1994	29	5775	5127	43	7011	6230	49	201469	180687	84	0.856184
104678	93568	85	43238	37823	85	2031	1868	23	3169	2562	32	7809	7196	50	11060	10013	60	294104	270114	87	0.856184
98654	92225	94	61862	58921	81	1978	1993	22	2819	2885	30	6453	6275	44	9271	8475	59	235649	211467	83	0.857178
101030	92415	85	52344	48800	83	2084	2037	22	3174	3206	31	6522	5518	47	10221	8328	59	222777	192924	85	0.858173
30492	30925	50	20675	20572	58	427	408	0	768	1107	7	1842	1973	21	3277	3428	31	77523	75667	76	0.858173
101139	86570	86	58100	48273	87	2282	2121	25	3153	2477	36	7254	6090	50	10042	8468	57	252907	209003	101	0.858173
94353	87282	83	47106	44275	82	1696	1578	17	2414	2242	26	5423	4802	40	7578	7078	46	202312	188913	98	0.858173
95006	90037	81	48845	45808	82	1341	1387	16	3139	3357	31	6808	6793	46	8948	8938	49	268972	250330	84	0.858173
42617	41407	74	22486	22393	59	508	659	0	1280	1188	10	2042	2032	26	3035	3200	29	75856	75799	69	0.858173
94327	81848	86	56874	51002	84	1607	1262	16	2771	2411	33	5843	4897	47	8680	7447	58	212761	184939	85	0.861156
99840	91327	83	63650	59746	83	1778	1645	20	3339	2983	33	8210	7657	47	10944	10110	61	305808	277426	86	0.865134
41489	40996	65	22789	22245	63	913	862	0	850	1197	11	2699	2527	30	4339	4400	36	89939	85629	75	0.865134
39523	38488	73	21138	20946	63	775	554	0	1292	945	0	2064	2253	22	2764	2951	29	93036	94182	71	0.867122
88271	83156	82	43912	40032	82	1568	1278	17	2514	2149	33	6132	5742	44	8741	7733	53	239386	217397	79	0.868117
223116	157683	106	137045	104691	103	5469	3831	43	6874	5112	57	15064	11419	73	20718	16875	83	505861	390831	100	0.868117
132195	114963	97	69114	58414	88	2414	2239	25	4941	4145	42	9106	7967	54	12045	10824	56	333908	284492	88	0.869111
70367	64116	85	38830	34398	80	1629	1495	19	1665	1566	25	3838	3248	37	5634	4962	46	131366	111131	76	0.870106
31942	32102	64	20543	20670	56	428	577	0	734	686	0	1793	1798	23	1886	1802	26	57709	57732	65	0.870106
54259	54104	74	18950	18474	56	1158	1056	7	901	1087	9	2960	2800	29	3541	3568	33	108068	106459	73	0.870106
40643	39085	83	17112	16885	53	684	711	0	929	1027	5	2155	2275	25	2497	2668	28	83689	84978	63	0.8711
93256	81738	88	50058	42966	84	1872	1609	20	2637	1993	30	5462	4495	45	7862	6907	52	185490	155469	78	0.8711
29327	28516	65	19030	18808	53	441	418	0	922	937	0	1418	1547	16	2513	2300	28	52644	52267	65	0.8711
81089	73846	95	35589	32222	79	2004	1718	26	2745	2365	30	5296	4788	45	8016	6878	50	188694	165081	80	0.872094
79242	76646	80	36224	34740	79	1412	1427	15	2433	2089	24	5168	4917	39	6261	6432	40	195140	191035	75	0.872094
404501	251406	164	392779	255559	165	18955	12301	65	25048	17809	91	53840	37260	149	74724	50990	152	1.04858e+06	1.04408e+06	162	0.874083
63655	63945	67	32556	32863	63	1156	1226	13	1720	1738	18	4567	4630	36	6267	6320	42	173245	174085	73	0.874083
52389	47267	90	27580	26460	77	1037	987	0	891	1101	6	3227	2471	35	4094	3734	34	102025	93071	90	0.874083
163857	143769	93	101023	89934	90	4017	3725	34	6260	5693	45	12676	10407	62	16483	13519	74	394667	327329	88	0.874083
42767	42512	82	22991	22832	69	527	617	0	1251	1263	12	2512	2545	29	3651	3903	31	88564	94101	65	0.876072
41598	40784	76	20839	20230	60	720	604	0	760	646	0	2114	2151	22	2996	2939	29	71150	68411	70	0.876072
48843	47293	77	23047	22598	73	784	616	0	684	1079	6	1998	1924	23	3333	2903	35	74442	74476	70	0.876072
45833	43417	75	19837	19275	57	884	971	0	1090	1518	14	2394	2377	28	3472	3456	33	86459	85928	71	0.877066
48042	46965	74	19523	18850	57	1019	960	0	1253	1506	13	3214	3061	30	3814	3745	33	107256	107677	74	0.878061
41485	39982	71	26218	26032	72	723	800	0	608	537	0	2032	1964	23	2570	2585	27	68929	67475	72	0.878061
46012	45758	66	28408	28057	73	665	623	0	952	1062	5	2583	2556	27	3955	3781	35	89189	87189	71	0.879055
46935	45889	75	24289	23851	72	628	581	0	994	1177	8	2312	2281	26	3478	3622	32	85061	83731	72	0.88005
78669	74780	89	20365	20097	60	1434	1476	15	2636	3344	26	5555	5851	38	7388	7185	45	214414	213057	74	0.883033
95250	86531	84	48011	43198	84	1726	1753	20	2348	2515	27	6286	5771	47	7820	7624	49	225917	200909	84	0.886016
114877	101973	89	53154	48421	85	1916	1740	23	3258	2647	36	7711	6560	51	10940	9617	63	299049	263002	89	0.887011
100586	90862	83	42657	37880	83	1495	1468	17	3270	2649	36	6549	5964	44	8234	7367	50	233651	210803	87	0.888999
52810	52916	74	26497	26153	74	1175	1040	6	1729	1522	18	3037	2825	31	5499	5317	41	113074	111713	89	0.888999
151648	135091	98	83745	75676	88	3606	3323	31	4708	3965	41	10424	8789	55	15909	13532	70	372292	321771	90	0.888999
63248	63118	77	23932	23872	62	1188	1074	7	1715	1786	23	3978	3902	35	4558	4968	34	132176	131930	74	0.888999
92706	80638	96	41741	36305	83	1942	1365	23	2194	2149	27	5238	4622	43	6810	5605	47	176517	152838	86	0.890988
220893	166808	105	162714	126984	103	6307	4830	43	8296	5983	54	17566	13232	75	22540	17444	82	563960	445376	103	0.891983
177687	139077	101	118741	98591	99	4843	3746	40	6754	5640	46	15055	12523	69	20107	17307	83	496836	422621	98	0.891983
61762	60282	76	38411	37856	75	1091	1146	8	1903	2017	21	5129	4741	40	7049	6471	48	186339	180152	78	0.891983
157986	131023	91	60606	51201	90	3095	2468	32	6109	4558	46	11869	9692	62	17215	13846	74	465555	369146	97	0.894966
179548	139841	113	81396	67824	95	5278	4426	39	6875	5280	50	15682	12095	70	23916	18127	89	535236	422713	113	0.894966
25672	25078	67	12626	12655	46	235	240	0	1050	919	0	1826	1573	23	1987	1955	26	56587	57264	64	0.89596
95582	85374	95	52043	46939	82	2045	1732	23	2619	2215	29	5815	5307	42	8012	6780	52	208523	181039	82	0.89596
30525	29817	68	17185	16869	53	424	620	0	998	485	0	1398	1499	17	1845	1779	20	52589	51934	66	0.898943
125350	106118	98	61053	54388	87	2544	1933	29	4572	3797	36	7679	6839	47	12201	10523	61	285725	235371	86	0.899938
121645	108378	90	50118	43382	84	2877	2106	31	3829	3451	33	8146	6888	53	10917	9007	65	268735	235273	84	0.900932
130091	119698	88	72598	67183	85	2516	2444	27	4567	4126	40	10149	9338	56	14137	12228	61	413477	355555	86	0.900932
81941	77268	82	35254	33651	79	1180	1091	11	2564	2269	32	4716	4692	39	6200	5272	43	166184	158418	77	0.902921
89197	81548	84	43820	39845	81	1746	1486	16	2158	1988	25	4983	4956	38	6757	6367	49	192653	176854	78	0.903915
120308	106169	88	66237	58905	87	2604	2217	27	3099	2970	32	6225	5366	46	8696	7430	56	222770	188845	84	0.903915
45928	43679	77	28505	28201	74	634	679	0	1184	1190	10	1974	2199	24	3887	3369	33	83935	84752	67	0.905904
95278	89196	81	51267	47478	81	1878	1787	18	2805	2942	31	5769	5364	42	8837	7767	52	209810	187269	81	0.905904
111531	96594	102	63437	55360	87	1847	1694	21	3062	3034	35	7386	6352	49	9653	8540	54	278702	241676	85	0.906899
54276	54087	75	25016	24902	72	509	564	0	1031	1181	11	2776	2797	28	3766	3680	35	97824	97664	70	0.907893
98626	92172	92	44190	42257	82	1559	1494	19	3148	3063	30	6071	5788	42	9282	8292	55	258076	250696	79	0.907893
143125	123377	93	80985	70200	90	2724	2632	28	3855	3358	35	8605	7303	51	11508	9064	61	289825	239841	106	0.907893
88456	83025	85	37542	35791	79	1687	1492	19	2762	2532	29	5900	5936	41	8563	8716	48	230654	224904	81	0.908887
141187	119549	102	64367	55800	89	2834	2393	28	3996	3356	38	10519	8245	61	12972	10643	65	383779	312772	87	0.908887
32458	32278	76	23151	22962	64	389	432	0	1465	1348	13	1697	1932	21	2631	2435	28	67509	71220	66	0.909882
28150	28033	67	16202	16099	49	601	500	0	1080	960	0	1467	1246	17	2052	2219	24	50941	54098	63	0.909882
117190	99882	90	74003	65513	88	1983	1667	22	4722	3724	42	9216	7812	54	11011	8911	59	337327	284712	86	0.909882
74933	70610	95	33564	32113	77	1208	1073	8	1769	1668	21	4194	4156	34	5491	4951	40	142434	140479	77	0.909882
49605	48852	76	26084	25541	73	853	639	0	1243	997	0	2344	2444	29	3950	3714	35	103013	100128	77	0.911871
40530	38863	72	20370	19951	57	561	543	0	1554	1412	18	2397	2273	26	3847	3645	35	92186	92822	64	0.911871
26433	25633	70	16154	16118	50	304	366	0	718	841	0	1286	1259	15	1780	1848	22	46363	48397	67	0.912865
81908	75249	82	32541	30668	80	1533	1532	19	2718	2414	30	5272	4768	39	7971	7053	50	186915	166056	83	0.913859
189689	150974	116	126724	104451	101	4078	3478	34	6364	5442	43	12737	9911	60	18574	14465	78	426472	336117	104	0.914854
60103	58855	80	28551	28299	74	724	705	0	1929	1800	22	3407	3653	31	5127	4771	41	130356	131847	74	0.915848
36491	34311	70	17464	17068	54	476	519	0	455	802	0	1750	1784	22	2868	2804	28	72383	71629	74	0.916843
80393	77891	89	35721	34845	77	1643	1331	20	2620	2994	26	5451	5345	42	8028	7812	50	225686	222540	82	0.917837
85442	82980	83	44467	43016	79	1530	1451	19	2624	2221	30	5510	5356	40	6889	6665	45	208781	203655	82	0.919826
157551	127424	94	109826	91358	94	4082	3328	37	5584	4211	45	12512	10072	61	16766	12754	73	427509	348814	96	0.922809
112290	99952	86	62269	53328	87	2626	2312	28	4327	3639	40	8957	7890	55	11726	9477	58	308666	243992	90	0.922809
126144	109207	91	57059	49277	87	2191	1967	24	3816	3192	40	8141	7087	49	10772	8612	56	295742	246165	90	0.923804
42880	41645	67	23096	23013	65	630	728	0	1012	981	0	2503	2403	27	2845	2597	30	73713	72765	74	0.923804
61964	58485	77	28219	27572	76	992	881	0	1473	1259	18	3475	3691	30	4831	4672	36	125869	124581	77	0.924798
120685	106161	87	57311	51813	86	2317	1997	28	4439	4379	35	9289	9098	47	13150	12436	69	366167	355573	87	0.925792
22619	21657	64	13243	13447	46	526	441	0	366	543	0	1267	1365	14	1431	1489	20	49005	52225	52	0.925792
63493	60881	78	26501	25625	75	1315	1063	7	1746	1759	20	3766	3768	35	4773	4698	37	119098	120469	73	0.927781
41408	41520	60	21205	21140	59	737	704	0	973	831	0	2036	1827	24	3126	3043	31	75134	74674	64	0.927781
231121	174789	105	117503	91907	102	4523	3345	40	6675	5569	47	15786	13653	69	21960	17762	93	537197	497191	98	0.927781
100302	97258	81	67957	65949	82	2732	2704	26	3606	3513	31	7452	7144	50	10129	9575	53	266428	250488	84	0.928776
107849	93406	88	69646	62015	85	2474	2199	25	3105	3123	32	7578	7052	52	10691	9654	59	272313	233477	85	0.92977
104589	95937	86	55816	51161	85	1962	1696	21	3067	2739	34	6975	5928	45	9467	8070	54	272406	243249	82	0.92977
119774	104684	93	66812	60810	86	2069	1773	24	3842	2875	38	7889	6783	51	10412	9105	57	260980	221805	86	0.930764
124778	108373	89	69871	62116	87	2041	1796	22	3724	2968	38	6961	5938	47	9046	7562	52	235487	202509	85	0.931759
173010	143179	98	84631	71115	93	3943	3247	36	4716	4459	39	11087	9342	57	15309	12632	74	368383	297857	90	0.931759
145053	119702	94	89317	74085	91	2288	1957	27	4790	4229	39	10641	8654	59	14094	11440	72	393241	333141	87	0.931759
151853	130367	93	67334	57383	90	2728	2404	28	5047	4640	36	10745	9156	58	16004	13596	74	408579	346986	87	0.932753
61061	58044	77	29152	28368	75	1287	1168	10	1907	1772	21	4250	4208	38	4919	4819	39	163170	161505	72	0.933748
51864	49997	75	19314	18870	56	1029	953	0	1071	984	0	2416	2420	27	3984	3656	36	94243	93832	71	0.934742
116586	104023	102	50199	44334	86	2583	2326	26	3923	3702	33	7250	6513	50	9938	9263	55	233641	215924	83	0.934742
58664	58712	80	28442	28084	75	1090	913	0	1621	1411	19	3666	3625	33	5127	5484	39	130459	129468	65	0.935736
24315	24486	54	13972	14060	47	489	487	0	920	602	0	1659	1490	20	2235	2302	24	55063	54535	64	0.93872
104695	91297	88	46254	40480	83	2059	1699	22	3063	2791	32	5679	4705	44	6587	5877	46	192391	165608	85	0.93872
47660	43427	79	34413	33967	74	852	754	0	590	1036	4	2025	2373	24	3729	3481	36	88061	85273	73	0.939714
34794	34016	75	19074	18974	55	505	596	0	699	1064	5	1862	1844	22	2821	2931	27	61689	62084	67	0.939714
89660	83096	82	44359	41468	81	1209	1030	5	3057	2963	29	5884	5914	41	8238	8189	48	235926	228684	81	0.939714
90485	79245	87	44025	38492	83	1696	1595	20	2455	2085	29	5123	4819	41	6329	5655	47	168277	145600	78	0.939714
63460	62330	78	28594	28556	70	1339	1328	14	1963	1683	20	3695	3470	34	5217	5015	45	120413	117615	71	0.939714
160099	138215	90	74037	62773	89	2841	2715	28	5153	3739	52	10432	8574	60	13338	10818	71	341067	271566	87	0.940708
140325	125092	90	69460	62287	88	2462	2381	27	5779	4804	48	11162	9367	58	14933	12584	66	412327	335012	94	0.941703
53199	50811	72	30139	29429	75	851	965	0	1745	1515	18	2942	2739	31	3935	3750	33	95838	93781	76	0.941703
148283	125517	107	79006	67312	107	2525	2416	25	5503	4591	43	12797	10458	67	17315	14734	76	464788	394543	107	0.941703
20681	20601	64	13316	13354	46	443	440	0	697	779	0	691	732	0	1739	1757	18	48397	48816	64	0.942697
83989	78940	90	37492	36318	79	1734	1450	15	2512	2183	24	5790	5807	39	8544	8169	54	242204	236047	81	0.942697
103720	97829	83	62913	61147	81	2600	2451	26	4611	3957	42	9876	9523	53	12820	11843	64	382176	341953	85	0.943692
100310	93134	93	42773	40827	80	1578	1697	18	2504	2273	25	5929	5562	44	7868	7070	51	234119	219883	83	0.943692
123704	112383	91	53059	46800	86	2847	2574	28	3615	3823	34	7569	7284	47	11868	10781	57	249071	228624	86	0.944686
107947	96925	88	66000	59341	85	1922	1816	21	3077	3201	31	7030	6156	47	9688	8362	56	226618	193772	86	0.944686
86873	78063	83	44949	40656	81	1528	1357	15	2440	2070	25	4955	4486	40	6209	5548	44	175757	159592	84	0.94568
38675	39204	64	23806	23386	72	502	542	0	721	593	0	1584	1358	19	2209	2417	24	60463	60943	71	0.947669
92746	83350	87	38210	32445	87	1601	1512	18	2847	2504	34	6307	5486	46	7486	6373	48	204847	181648	99	0.947669
96594	90814	82	47592	44742	82	1036	1074	8	2666	2165	30	6664	6036	42	8041	7803	50	257762	242215	86	0.948664
85986	78540	82	40421	36311	80	1931	1808	21	2689	2451	29	5854	5441	41	8260	7559	54	214595	186334	84	0.950653
58800	57405	91	33854	33128	75	915	985	0	1391	1343	17	2484	2611	26	4101	3932	37	100643	98703	79	0.951647
164732	139106	92	95944	83558	91	3725	3417	32	5886	5394	45	13879	11374	72	20640	16537	84	506025	390191	97	0.951647
73068	70787	80	50057	48329	78	1949	1778	21	2584	2634	30	6163	5719	44	8076	7223	50	202998	184914	81	0.951647
59723	58044	77	31428	30002	77	1315	1407	14	1841	1922	21	3745	3468	35	5617	5682	41	122307	117744	78	0.953636
66139	63568	79	34419	31647	79	1367	1267	16	1668	1684	19	3983	3942	32	5695	5694	39	131920	126906	84	0.95463
121705	108175	86	77813	68543	87	1992	1764	24	3071	2628	30	7677	6203	50	10471	8927	55	279735	233024	88	0.957613
121108	115797	86	76311	71902	84	2377	2201	24	4207	4021	36	9744	8548	55	12749	11202	64	387106	332581	91	0.960597
124436	109375	89	60163	53376	86	2088	1971	23	4047	3322	37	8931	7571	56	11873	10500	58	350213	301951	90	0.961591
87732	78728	97	51929	47837	81	1592	1312	18	2926	2522	30	6123	5535	43	8752	7731	51	250844	221295	79	0.962585
99157	93697	82	68954	63125	81	2066	2092	23	3170	2613	34	5722	5280	44	9185	8376	54	203481	188213	79	0.962585
23085	22164	72	15269	15631	47	321	394	0	532	783	0	1426	1556	17	2191	2345	23	53511	54870	61	0.962585
221840	176291	98	150316	126482	96	6114	4928	43	7650	5718	56	16707	12647	80	24658	19014	89	535832	396288	95	0.962585
42379	39957	77	21858	21245	68	685	786	0	986	768	0	2309	2415	26	3306	3536	29	91561	89028	68	0.965569
35902	33320	82	20583	20323	56	470	363	0	189	868	0	1739	1750	22	2316	2447	27	61812	60447	65	0.965569
98419	92826	83	59073	55285	81	1780	1799	20	3025	2895	29	6616	6398	41	9611	8768	56	269269	243933	81	0.966563
189825	148753	100	101745	78423	96	5043	3946	40	7528	5551	54	15550	12554	81	21808	16956	86	515312	413614	96	0.967557
101429	92346	87	66909	62627	84	1814	1414	24	3675	3210	35	7604	6539	51	9110	7843	54	260356	238976	82	0.969546
56800	54654	86	34989	33475	76	1219	1260	11	1547	1752	17	3603	3375	34	4837	4299	44	119082	109553	72	0.969546
39779	36795	81	21302	21216	59	560	745	0	619	804	0	1713	1760	20	2589	2742	29	71855	71667	71	0.971535
41761	40891	79	18333	18194	53	584	649	0	796	811	0	2185	2280	23	3281	3045	33	74474	77535	67	0.973524
85249	78332	81	46635	41626	83	1833	1616	21	3941	3018	37	7297	6698	46	9627	8542	56	285684	257517	83	0.973524
48338	47794	76	26175	25776	73	750	701	0	1219	1181	15	2217	2218	23	3664	4283	32	81705	81439	69	0.974518
46297	45035	74	22324	21853	70	984	1005	2	735	1248	11	2370	2074	28	4259	4230	34	98645	99250	70	0.976507
205008	154342	102	106980	83018	101	3664	2990	34	5836	4726	47	13685	10145	67	17446	13579	81	526922	374483	102	0.976507
31107	29688	77	15111	15014	51	594	481	0	624	774	0	1895	2084	21	2375	2417	26	64954	65545	71	0.978496
81352	72638	96	42994	39671	81	1339	1205	12	2047	1988	23	4522	4554	37	6250	5299	47	166813	145344	82	0.980485
97367	91960	81	47099	45020	80	1700	1466	20	2889	2806	31	6889	6649	46	9829	9673	54	257609	249734	80	0.980485
122140	112837	90	67543	61369	85	2542	2249	27	4255	3680	40	8867	8260	50	11324	9985	56	326905	279522	89	0.982474
158719	142158	89	107026	96580	88	4123	3523	36	5200	4785	40	13283	11319	64	17894	15830	70	477298	389030	89	0.982474
28302	30836	46	13503	14162	44	488	442	0	1101	814	0	1967	2059	24	3618	3325	34	70677	71404	61	0.982474
154875	138492	90	93997	85489	90	2583	2268	27	4892	4319	40	9614	8438	53	14038	12691	63	371677	339419	92	0.983468
48602	49117	68	33797	33097	74	819	836	0	1461	1464	17	3234	3048	33	4880	4838	37	106618	98479	70	0.983468
44178	42999	75	21239	21353	56	689	680	0	1050	1113	9	2191	2326	22	3301	3537	29	79011	82186	55	0.983468
85854	81208	89	26862	26710	73	1307	1037	8	1821	2503	22	5037	5017	36	6476	6343	43	179087	177687	80	0.983468
53207	48472	82	26724	25744	75	1185	1064	7	1732	1598	24	3638	3361	37	5226	4924	39	120405	113249	76	0.985457
55371	53624	79	27456	26920	73	940	1050	5	1730	1691	19	2968	3273	30	4351	4398	38	104263	102909	72	0.985457
52626	50560	75	29590	27139	74	453	589	0	1322	1578	17	3129	3093	31	4622	3884	39	115107	107263	69	0.985457
45431	44289	76	18967	18940	54	592	630	0	1168	1087	6	2540	2672	25	3582	3512	33	83368	84547	69	0.985457
91008	85116	93	43582	41219	81	1624	1716	19	3267	2775	33	6723	6539	45	10076	9580	53	265401	251732	80	0.986451
58797	53618	89	27596	25344	79	1129	926	0	1406	1260	13	3360	2968	33	4751	4610	37	120655	112713	78	0.98844
39819	37178	73	21980	20805	74	617	556	0	978	1031	4	2136	1945	22	2844	2824	29	68654	66420	87	0.98844
143883	126364	92	76192	67741	88	2829	2603	29	5492	4468	45	11350	9979	58	14411	11943	71	425321	338489	92	0.989434
72884	68174	89	32729	30798	77	1651	1436	18	2137	1842	23	4452	4447	36	6529	6573	45	163034	145907	79	0.992418
127582	98617	92	70506	54951	90	2369	1574	27	3850	2895	37	8298	6354	56	10183	7802	69	279501	226761	86	0.993412
76287	73820	78	41248	39122	78	1458	1372	15	2003	1930	27	4655	4642	38	6669	5768	47	171189	158984	72	0.993412
100253	90616	86	41297	37896	81	1737	1528	19	3078	2673	34	7496	6929	45	10528	9046	56	289605	259075	81	0.994406
111552	95800	91	58785	51014	89	2129	1815	27	3613	2914	39	6577	6095	44	8757	7663	54	217061	191188	83	0.994406
95414	89772	80	49066	45653	80	2353	2262	26	3198	2771	35	6857	6243	48	9230	8321	55	234223	205026	78	0.994406
179804	136830	98	104821	82087	97	3954	2957	38	6189	4805	52	13263	9907	67	17764	13675	78	428784	335219	91	0.996395
29741	31388	51	18806	18663	53	412	361	0	809	718	0	1497	1616	18	2456	2736	23	69996	70644	64	0.996395
83301	76768	82	42945	40339	80	1618	1462	18	2976	2918	29	6661	6084	42	10534	9062	58	231112	205229	78	0.998384
56851	55101	78	24923	24251	75	935	679	0	1620	1553	19	2941	2859	30	4228	3904	36	96987	96028	71	1.00037
88325	84038	84	45981	42402	80	1252	1194	10	2224	2519	22	4932	4747	38	6411	5993	47	175593	164385	77	1.00137
75229	72015	79	43510	40158	81	1306	1189	13	2348	2405	24	4434	4071	36	5723	5704	41	134370	130391	75	1.00236
156641	137319	106	92561	82418	91	4134	3802	34	5002	3949	38	11266	9184	60	17176	14464	79	384801	309289	106	1.00236
54019	51935	77	21087	20726	57	1199	1092	9	723	721	0	2883	2925	30	3895	3969	36	102474	101730	70	1.00236
39812	36978	75	21688	20825	63	622	618	0	804	910	0	1964	1819	24	3076	2954	30	75950	75599	68	1.00336
107867	101691	83	67108	62881	83	1849	1662	22	3272	3197	33	7233	6133	50	10883	9418	58	255998	226437	84	1.00435
75108	72509	83	34675	33838	77	1352	1200	15	2878	2197	35	5248	5006	40	6119	6082	43	195254	195645	74	1.00435
134473	114294	90	60986	51783	90	2669	2143	30	2774	2682	33	7285	6205	52	10009	8552	53	245433	212549	86	1.00534
74356	72225	78	36072	34590	77	1310	1310	13	2249	1902	25	3766	3766	34	6101	6013	40	137480	133850	72	1.00634
228380	154678	116	118846	84862	110	5719	4114	42	8290	5856	59	16718	11708	74	24310	16548	96	599058	432725	108	1.00634
68654	61978	93	34783	32408	78	750	701	0	1757	1864	17	3682	3643	33	4979	4103	43	124330	109043	76	1.00733
151096	125924	90	90343	75126	91	3465	2586	36	4764	4083	38	10844	8855	60	14919	11450	71	383442	316667	90	1.00833
95962	88065	89	48651	45843	82	1671	1554	20	3502	3202	31	6215	5788	43	8210	8071	47	252753	240988	82	1.01032
36947	35628	73	21941	21443	62	879	772	0	727	1417	12	2446	2360	27	3203	2982	34	86253	84870	64	1.01131
84931	77975	90	40209	36514	82	1611	1413	15	2113	2424	23	6551	5981	45	8511	7563	48	241016	225105	79	1.01231
122677	104897	87	66482	56448	87	2200	1937	24	4501	3572	43	7628	6404	51	11603	8962	65	279562	234214	88	1.01231
27806	28398	64	17878	17838	53	531	484	0	1315	808	0	1417	1601	18	2333	2083	28	64643	61939	66	1.0133
102309	94814	86	54484	49570	85	2279	1857	29	2712	2480	33	5864	5501	42	8298	8170	50	200101	187691	81	1.0133
144858	116657	92	150176	124002	93	7061	6037	44	11521	9001	65	22674	18310	84	30147	23343	86	721762	562294	95	1.01429
91224	82892	84	43006	38525	81	1683	1463	21	2560	2340	33	6090	5265	46	9145	7872	55	239315	200916	81	1.01429
27795	26330	70	13332	13164	47	436	575	0	874	837	0	1816	1832	21	2652	2382	29	70368	71351	66	1.01628
26639	26406	62	14967	15170	49	576	536	0	652	827	0	1782	1800	20	2463	2695	29	58302	61574	67	1.01628
94745	86387	88	47451	43110	82	1821	1487	21	2271	2191	24	5245	4776	41	7509	6965	48	190186	165296	81	1.01827
141071	127482	90	97210	88609	88	4397	3894	35	7769	6468	48	14970	13592	64	20302	18455	79	510773	430654	92	1.01827
136518	113554	92	59178	47567	91	2523	2126	28	4219	3350	38	8622	7236	56	12428	10246	61	276360	229837	84	1.02026
125458	104392	94	61340	51144	90	2680	2234	27	3655	2994	36	7747	6629	48	9969	7846	57	243733	198208	90	1.02026
70063	68091	75	26995	26141	74	814	673	0	1782	2060	21	3846	4034	33	5283	5393	40	149279	146451	75	1.02126
39040	37373	78	20389	19926	60	1027	882	0	1044	757	0	2197	2156	24	3256	2990	31	68704	67304	66	1.02225
53876	51219	80	28467	27883	75	878	868	0	1258	1390	15	3443	3326	33	4246	4128	36	133374	131471	66	1.02225
400139	256234	151	310266	206919	146	15615	10773	59	21750	14878	80	47160	32182	132	65720	45702	135	1.04858e+06	1.01347e+06	150	1.02523
154840	123129	98	117814	94684	93	3363	2586	34	4840	3776	49	10178	8071	62	14522	11208	67	350900	272599	92	1.02722
31716	31023	62	11420	11783	42	612	455	0	1028	1002	2	2085	2017	27	2790	2524	28	64598	69714	61	1.02822
123931	115058	84	53877	49796	83	2985	2512	30	4206	3765	38	10279	8997	64	12805	11702	65	344685	302282	85	1.02822
201230	99870	134	92612	46600	122	4005	1950	48	6447	2967	72	15612	8183	90	20224	9498	103	563982	278519	119	1.02921
102926	90488	89	61727	54279	86	1832	1349	22	3206	2669	35	7349	6509	53	10484	9441	63	283617	255629	83	1.0312
203907	162146	99	109429	87533	97	4593	3813	37	7284	5483	56	14646	11604	71	21322	16376	86	498864	379128	93	1.0312
89016	81472	85	45091	41944	82	1817	1535	20	2594	2614	26	5425	5443	38	7135	6867	47	185691	179071	79	1.03219
47456	48216	61	24603	24256	68	900	931	0	1489	1434	16	2887	2832	30	4714	4514	39	114682	111171	72	1.03319
135444	115867	89	62796	53660	88	2566	2451	28	4021	3597	39	8452	7068	55	11279	9665	57	268182	224141	85	1.03319
139047	121764	89	80575	67230	89	2077	1632	24	3651	2977	37	8547	7163	51	10181	8795	54	311890	265207	87	1.03617
150066	123405	105	66358	55229	89	3937	3245	37	3951	3651	38	9983	8045	62	14297	11616	61	356201	288667	89	1.03816
98010	86813	94	52381	46538	85	1969	1857	21	3723	3060	34	7184	6439	46	10257	9479	55	293875	262707	99	1.03816
138798	128513	86	62097	57436	85	3958	3489	33	5152	4765	41	10564	9190	59	15115	12657	64	354787	293847	90	1.03816
91704	86615	86	40725	37345	81	1647	1538	19	2773	2825	32	5421	5034	42	7040	6572	46	197549	175193	80	1.03915
111658	104354	85	56494	53063	83	2019	1887	23	3260	2797	32	7324	6927	44	10321	9181	57	290311	274615	84	1.03915
35544	35008	70	12738	12852	45	436	450	0	1170	1069	5	1665	1636	19	2942	2670	31	60527	63534	68	1.03915
120479	105623	84	67823	57625	88	2025	1867	24	4388	3547	40	8664	6865	55	11963	10196	65	295831	252260	87	1.04015
34176	35604	68	18283	17720	54	469	407	0	878	1180	9	2508	2639	26	2643	2581	27	76880	78079	68	1.04015
187483	140347	113	140461	116352	98	5060	4415	38	7385	5912	53	14079	11339	66	19484	15651	74	483165	387556	97	1.04015
95016	87617	84	38982	37887	80	1761	1767	21	2157	2304	23	5794	5923	39	8530	8590	47	206173	198057	80	1.04015
183589	159356	94	120515	108496	93	5051	4574	37	8308	6790	51	17631	14992	74	23672	19965	85	590396	472374	94	1.04114
90101	83448	85	49219	46348	80	1864	1600	20	2917	2329	30	5410	4698	42	7697	6345	52	186615	166095	80	1.04114
79772	76007	83	33364	31462	78	1526	1554	17	2535	2288	25	4613	4432	38	6200	6474	42	164931	161351	77	1.04114
91095	84072	88	39872	38464	79	1370	1214	13	2429	2303	24	5635	5607	43	7021	6428	44	223619	216534	81	1.04214
79181	74601	94	36077	35212	77	1544	1309	18	1987	2531	21	5145	4997	41	6766	7136	42	195077	191544	76	1.04214
57380	55827	76	31070	29626	75	1006	939	0	1223	950	0	2614	2679	27	3855	3950	34	96892	92965	72	1.04214
124453	113124	87	49897	45722	84	3200	2851	30	4203	3879	36	8940	7804	51	13457	11654	64	316625	270378	85	1.04413
69745	63644	83	39606	37033	79	1297	1151	11	1938	1844	24	3968	3890	34	5465	4743	40	145179	134189	78	1.04413
87266	83820	80	29858	29431	77	1431	1301	16	2645	2339	25	6091	6327	44	7022	7304	45	214520	210648	74	1.04413
54853	51744	79	30403	29525	75	881	848	0	1165	1403	15	2899	3088	29	3912	3999	34	103931	103219	74	1.04512
88116	82290	83	44618	40547	80	1381	1324	14	2269	1658	27	4588	4338	37	6500	5534	43	160784	142769	81	1.04512
139475	120302	89	64722	54631	89	2517	2071	27	3843	2996	38	8238	7195	49	12137	10136	59	297560	251797	89	1.04512
61515	59252	77	30302	29034	77	1029	1148	9	1964	1587	23	4402	3893	38	7417	7101	47	179331	172164	79	1.04711
62680	57964	92	34639	32539	77	1320	1350	14	1458	1725	18	3441	3220	32	5752	5507	43	121486	113333	93	1.04711
51229	49909	75	27110	26450	74	785	758	0	826	1237	12	2633	2403	29	3571	3779	31	97635	96831	67	1.0481
142686	112568	104	84594	65435	94	3373	2737	33	4186	2960	45	8708	7034	57	12375	10439	59	297912	244265	93	1.0481
96202	84864	83	40500	34517	83	1460	1259	14	2792	1935	28	5553	4868	45	7141	5450	50	200292	175582	83	1.05009
77301	70275	86	46446	42326	81	1376	1186	11	1578	1627	23	3981	3550	36	5831	5207	43	139202	122691	80	1.05009
106629	91954	89	66999	58609	87	1760	1661	20	2868	2556	31	6591	5585	49	9734	8142	56	239958	209399	87	1.05308
128500	118463	85	76062	71489	86	2582	2378	28	4693	4111	39	10546	9483	59	15981	14065	66	434725	369055	88	1.05407
22787	22600	63	15678	15510	50	132	221	0	816	901	0	1544	1505	19	1669	1696	21	50932	52724	65	1.05507
58830	57887	77	30702	30022	75	872	884	0	969	1062	6	3247	3158	30	3828	3765	35	101254	103337	74	1.05606
138661	116766	90	52015	43959	87	2283	1965	23	3811	2935	37	7650	6439	50	9602	7917	65	226451	187670	84	1.05606
38053	40190	62	20444	20373	55	665	847	0	1363	1018	5	2168	2373	25	2918	2963	28	75480	76302	59	1.05606
47558	46691	66	25199	24782	72	670	786	0	1298	1147	9	2527	2662	25	3921	3953	33	91954	96320	58	1.05705
38789	37789	74	22517	21051	75	783	828	0	968	895	0	2106	2028	23	3226	3282	33	78087	73073	86	1.05705
166333	111807	116	85039	56249	101	3313	2455	35	4997	3165	53	9394	6553	60	13916	9871	72	339628	242986	95	1.05805
29477	30928	49	16738	16546	53	554	524	0	848	721	0	1534	1524	19	2358	2685	25	58637	58354	62	1.06203
74980	68664	87	34732	31953	80	1249	1062	7	1642	1510	18	3904	3756	36	5898	5355	46	146140	139212	76	1.06302
136046	122257	87	58751	50158	104	3021	2679	29	4355	3807	40	10182	8872	55	13176	10765	63	318856	265707	86	1.06501
108765	94763	92	51707	44900	85	2229	2028	24	3208	2620	33	6435	5671	47	7629	6570	51	193635	162080	84	1.066
108012	90222	99	50903	43284	86	1955	1642	22	2921	2448	33	5947	5004	45	8293	6949	52	197866	167191	80	1.066
167517	130044	96	71007	54687	94	3976	3033	36	4816	3723	44	10872	8139	62	14667	11059	67	357914	273083	95	1.066
135927	120038	88	68015	60178	87	2266	1987	27	3908	3249	41	9261	8002	53	12585	10489	60	372642	306419	90	1.066
189739	160050	110	99658	85610	99	5355	4569	38	7567	6753	48	16452	14899	71	23490	20656	87	565992	506525	110	1.067
32141	32174	68	20755	21045	53	367	394	0	740	838	0	1789	2012	21	3150	3146	32	70553	73290	67	1.067
217323	146457	116	210534	161815	108	7104	4751	47	10006	7239	56	20856	16552	85	29139	21946	98	713663	559402	106	1.06799
26613	26825	67	18599	18327	61	347	470	0	741	680	0	1356	1475	16	2089	2250	26	52850	52287	67	1.06899
144262	122134	101	61427	52445	91	3065	2499	32	4761	4082	38	9557	8264	55	13461	11874	67	317249	264378	107	1.06899
56038	55468	74	23294	22509	66	1107	1111	8	1968	1920	25	4251	3855	39	6214	5742	42	150171	137103	78	1.06899
210791	159564	104	122702	93251	99	4374	3513	36	6918	5283	49	14208	10459	67	19229	14280	91	479720	358932	100	1.06998
151765	130812	90	70376	59553	89	3406	2941	33	3921	3566	37	9329	7767	57	12667	9990	62	293074	244387	93	1.07098
128766	109205	91	60902	51693	87	2249	1761	25	3632	3021	38	8485	6726	51	12809	11173	63	353949	308601	89	1.07197
48860	48563	66	15856	15491	52	819	833	0	1457	1218	19	2683	2488	30	4161	3957	35	108336	106792	75	1.07296
55415	54859	76	31843	30595	74	929	972	0	989	1020	2	3375	3056	31	4278	3678	40	115241	109773	78	1.07396
56334	54959	76	21766	21363	60	841	978	0	1625	1461	18	2983	2936	31	4563	4447	39	119533	116235	72	1.07396
86853	81854	83	30710	30064	77	1954	1841	21	2748	2660	28	6161	6110	41	8801	8293	51	247784	241468	81	1.07396
21857	20724	56	15431	15436	51	218	273	0	569	540	0	1062	1062	7	2012	1887	21	55522	55069	66	1.07396
85341	78855	82	49485	45931	81	1491	1238	14	1950	1810	25	5366	5042	40	7986	7139	54	192484	174261	81	1.07495
46336	47108	72	25465	25183	73	987	1149	8	1066	1345	12	2696	2709	29	4005	3793	37	99257	100084	75	1.07595
115828	99745	103	63000	54128	90	2376	2180	25	3404	2945	37	7145	6242	49	8989	7828	53	204202	182251	85	1.07595
84861	80462	86	39793	36136	81	1307	1459	17	2911	2532	32	6585	6152	45	8781	7950	52	246863	223493	84	1.07694
56626	52249	87	28713	27932	75	1041	925	0	973	1069	5	2893	2569	31	4319	4256	32	101351	95908	77	1.07794
23471	22857	57	18159	17945	57	333	374	0	612	676	0	1285	1455	15	2850	3171	27	59418	58988	66	1.07893
238776	170951	124	176799	133346	116	6093	4834	44	10252	7598	65	20951	15967	86	30705	23712	109	723827	534161	117	1.07993
65200	61798	77	27957	27516	76	1091	895	0	1437	1411	16	3005	3011	30	4741	4770	38	113798	108364	70	1.08191
240645	167289	109	171139	128463	107	5403	3394	44	11526	7432	62	24282	16132	96	34016	24878	101	954076	673869	109	1.08291
112491	105039	83	57363	52897	82	3041	2570	30	4916	3927	40	9930	8742	55	13107	10951	65	326293	274789	84	1.08291
90973	82784	87	46615	41904	82	1863	1592	20	2410	2002	28	5370	4756	43	7719	6608	50	189489	169969	82	1.0839
38559	38067	58	19979	19985	56	510	679	0	306	741	0	1926	1876	24	2637	2418	26	62345	63000	61	1.0839
134171	124473	88	71726	66151	86	4261	3961	34	5217	4736	43	11640	9999	62	15948	13886	70	379757	321889	89	1.0849
142843	117570	92	70158	58111	90	2797	2279	28	3536	2841	37	7770	6130	52	11339	9227	59	251761	205436	87	1.0849
220079	165748	101	129382	97245	100	5866	4394	44	7123	4796	53	15320	11423	73	19547	13043	82	500268	327001	98	1.0849
162207	145528	92	130677	118693	90	4601	3826	35	6536	6038	46	12862	10867	63	17733	14722	76	428970	349774	91	1.08689
111453	98772	88	49340	42624	84	1884	1848	21	3467	3173	33	8068	6814	53	11989	10330	59	320687	290489	84	1.08788
244562	171075	123	137937	99946	106	7144	5025	47	9766	7405	58	19315	13739	83	27554	20536	96	636815	469465	123	1.08788
92773	88254	80	59755	55487	82	1550	1397	15	2603	2822	28	6663	5920	47	9515	8098	60	242535	215960	79	1.08788
99448	94725	82	71494	69212	81	2186	2189	23	4415	4189	38	11490	10781	64	14385	13613	69	411208	366763	81	1.08888
56893	55670	76	37154	35757	76	848	831	0	1471	1309	15	2878	2538	29	5539	5187	42	128256	123382	72	1.08888
68352	64144	79	37824	35183	78	984	887	0	2119	1831	27	4072	4178	35	5241	5007	42	137981	136482	63	1.08987
135733	111363	100	74768	62379	90	2617	2268	28	3984	3305	38	9295	7972	55	14033	11323	70	350615	285117	90	1.09285
222489	157104	104	95391	69229	102	5006	3373	43	6321	4507	53	13705	9818	65	19433	13991	80	476457	351043	98	1.09285
32089	32682	69	13245	13390	45	817	685	0	1428	1400	17	2298	2376	25	2881	2882	32	67596	66160	62	1.09285
58321	55815	79	31697	30014	77	675	741	0	1362	1294	12	3254	3271	30	4570	4585	36	115404	108409	74	1.09385
50706	49639	78	15306	15037	49	739	853	0	1035	981	0	2432	2522	26	3599	3587	33	85935	86014	71	1.09484
103841	95078	83	68128	62853	83	2182	1958	23	3049	2756	35	6215	5512	44	7803	7184	48	211871	189471	79	1.09484
33342	32729	68	17117	16860	55	615	622	0	883	731	0	1957	1817	22	2301	2437	26	64880	65627	69	1.09584
31565	30343	80	18607	18469	55	576	507	0	874	1034	4	1521	1649	18	2531	2230	28	59807	60544	71	1.09683
64795	63393	88	38018	36998	76	889	976	0	1584	1578	16	3662	3448	33	4803	4207	41	126655	127353	76	1.09683
119691	100644	89	60765	51507	87	2597	2266	25	4152	3423	38	8188	6920	53	11822	9182	63	285051	233943	89	1.09683
157206	129845	101	80599	65146	93	3137	2511	32	5563	4915	44	12078	10291	57	16399	13440	71	434090	368518	94	1.09782
131868	115831	90	62705	54814	86	2859	2642	28	5305	5084	37	10758	9375	55	14926	13113	68	400304	336620	89	1.09882
95357	84587	88	54882	49471	83	2031	1806	22	2835	2463	31	6695	5245	50	9336	7920	60	229419	203588	86	1.09981
81439	76018	83	33933	31940	78	1498	1275	16	2083	1580	27	4592	4682	38	6791	5956	48	165398	157240	82	1.10081
115034	108148	92	60423	59094	81	4179	3882	34	4857	4493	49	10386	9643	58	15043	14253	61	365789	317102	88	1.10081
36472	33672	71	21923	21445	62	682	746	0	925	1141	9	2048	2064	23	2559	2714	25	66020	64392	73	1.1018
109524	103205	88	72583	69580	82	2754	2577	29	4539	4773	35	11495	10926	60	15327	14558	66	447038	401102	86	1.1018
103425	94137	89	49421	46542	84	1832	1938	20	3197	3103	31	5763	5682	42	7627	6925	44	202493	192731	85	1.1028
104584	92497	87	47376	41260	83	2128	1870	23	3260	2661	38	6375	5323	44	9647	7960	55	224818	195858	86	1.1028
72404	70464	77	33893	32556	78	1295	1458	15	2293	2316	27	4770	4624	37	7040	6766	43	165767	152060	78	1.1028
43520	44586	72	24273	24654	60	855	935	0	652	983	0	2250	2208	27	3702	3986	33	82378	83220	71	1.1028
39497	37472	86	11798	11704	45	488	448	0	857	728	0	2074	1640	26	2452	2568	26	64563	63195	72	1.10379
92996	83863	90	43904	40966	82	1249	1274	11	2015	1864	22	5739	5281	44	7108	6290	46	209819	195268	84	1.10379
25624	25181	72	17458	17602	54	323	429	0	622	473	0	1692	1748	19	2678	2394	30	66224	63209	68	1.10379
125363	110127	94	60946	53691	85	1965	1496	23	2751	2638	33	7458	6143	49	10259	8354	55	269931	222641	88	1.10379
113991	101458	88	57875	50978	86	1972	1775	23	3809	3470	36	8373	7901	51	12075	11157	67	326576	291057	90	1.10479
167111	141107	96	98561	86150	93	3958	3147	37	5364	4532	44	13686	11106	65	18705	15273	78	442099	341116	96	1.10578
102365	92563	84	68410	63569	85	1933	1894	22	2489	2440	30	5861	5194	42	7774	6932	54	187234	163713	87	1.10677
25382	24855	55	15905	15683	49	365	428	0	886	900	0	1498	1338	17	2285	2137	29	58395	58667	67	1.10777
109365	103497	85	62742	59616	83	2106	1930	24	3613	3459	34	9358	8484	54	10712	10575	53	304697	271535	87	1.10976
24864	23613	78	13994	13808	48	638	595	0	375	731	0	1391	1300	15	2244	2183	24	50062	50249	67	1.11075
154722	135867	92	67980	60190	89	2599	2241	28	5093	4665	41	11909	10470	59	16367	13428	71	473395	398555	94	1.11175
124451	111696	89	73988	68235	87	2073	1782	24	4167	3485	40	8553	7729	48	12365	11069	64	337225	307649	87	1.11175
25549	25569	67	16123	16553	48	351	277	0	400	822	0	1525	1348	17	2269	2210	25	55478	57266	67	1.11175
44677	43423	76	23667	22928	73	917	1014	3	1485	1012	3	2386	2398	27	3713	3602	33	91107	90132	75	1.11473
141340	118733	94	60418	50266	90	2970	2704	30	3534	3304	36	8963	7462	54	13774	10839	65	324962	259446	92	1.11572
88418	85230	82	58936	57104	81	2489	2550	25	3560	3549	33	7641	6815	50	11197	10087	59	247055	223806	81	1.11572
36347	36789	73	21615	21241	66	871	1003	1	923	790	0	2041	1963	24	3381	3114	31	75530	77383	68	1.11771
323825	221128	135	222891	158031	127	8986	6609	50	14698	9280	76	35435	23198	120	56401	36092	122	1.04858e+06	951760	129	1.11771
88351	82046	83	42383	38963	81	1216	1296	11	2613	2256	32	5812	5249	44	7686	7070	46	193257	174053	77	1.12268
93024	87131	83	56971	54991	81	2134	2046	22	3455	3023	34	7394	6511	50	10942	9849	58	252068	220010	80	1.12268
113013	104642	84	57932	53453	83	2130	1876	24	3559	3159	35	8229	7280	53	9946	8413	57	308239	270217	82	1.12268
20580	21422	58	15448	15751	47	281	267	0	596	562	0	929	1025	5	1403	1327	14	40797	42602	56	1.12268
179143	144973	104	91224	74514	96	3054	2486	31	4295	3922	43	10545	8702	54	14072	11289	68	382081	319122	93	1.12368
56965	55373	76	36436	35844	76	1797	1601	21	2228	2236	24	5681	5657	41	8585	7663	52	187507	184211	75	1.12368
69200	65073	81	45712	44679	77	1016	1059	8	2402	2160	26	4672	4560	37	6800	6965	44	185290	183651	73	1.12368
128807	105112	92	103225	88727	92	2795	2445	30	4344	3806	43	9148	7521	53	12865	11148	62	316197	258455	91	1.12567
113987	101302	90	50236	44747	84	2022	1699	23	3813	3967	32	8622	7712	53	12498	10835	72	337111	298661	87	1.12766
96104	82374	95	56566	47753	101	1769	1365	20	2720	2369	29	6229	5217	47	8633	6879	51	203365	166756	101	1.12766
120616	107990	88	58510	53519	86	1985	1760	24	4549	3254	42	7969	7429	50	11400	10041	59	328141	287194	86	1.12865
51450	49404	79	26643	26235	74	880	832	0	1197	1283	14	2608	2543	29	4103	3684	37	96540	96981	74	1.12865
52097	48918	83	32034	31318	75	781	812	0	741	980	0	3892	3860	36	4808	4641	35	151400	151811	78	1.12865
147532	126879	93	85688	74797	89	2372	2087	26	4681	3822	40	8913	7188	52	13452	10589	62	321928	260287	92	1.12965
20076	20639	64	13156	13467	45	138	225	0	368	630	0	1161	1074	7	1482	1503	18	45775	49919	49	1.12965
112493	100363	88	58090	53087	84	1930	1560	25	3574	3057	34	6624	5451	50	8360	6847	55	213130	176591	87	1.13064
78336	70961	82	44808	40728	80	1095	900	0	1966	1834	21	4637	4191	40	6779	5928	51	194949	176844	81	1.13064
139953	117774	96	67474	56498	90	3239	2788	32	4439	3342	42	8889	7065	53	11707	9994	59	277635	228603	90	1.13163
63514	61554	81	41710	41043	77	1287	1071	7	2190	1685	24	3439	3600	31	4655	4565	39	118195	114579	77	1.13462
311221	220337	139	208581	149056	121	9571	7325	49	13461	9482	66	28171	20265	99	40229	28823	116	989018	683211	130	1.1376
90296	86943	80	39762	39021	78	1439	1264	17	2884	2638	31	6199	5979	42	8831	8690	50	255168	252473	82	1.1376
41642	41420	56	25563	24828	67	650	609	0	1316	911	0	2523	2387	29	3973	4140	35	87353	89246	76	1.1376
27895	27598	59	11279	11464	43	233	357	0	423	540	0	1171	1215	10	2103	2121	23	56841	56775	68	1.1386
73644	70284	79	44469	42760	78	1098	1378	13	1727	1421	23	4278	4366	34	5530	5296	41	165687	159280	79	1.13959
41481	40316	73	27389	26702	73	560	598	0	1411	1219	13	2006	2040	24	3572	3528	35	84215	86981	66	1.14058
26627	25261	74	13794	13674	48	349	355	0	573	924	0	1297	1496	13	2078	2239	24	57539	56771	66	1.14158
86386	78429	84	48179	43553	84	1559	1431	17	2454	2022	28	4777	4474	38	6913	6606	47	153640	139160	87	1.14158
102483	90527	89	60445	53577	86	1402	1336	13	3094	2745	32	6728	5724	46	8752	7202	51	259819	227783	84	1.14158
47220	46292	77	23740	23165	73	823	832	0	997	1269	10	2395	2541	24	3952	3539	36	91715	89317	76	1.14257
65166	65074	75	25343	24853	74	1028	825	0	1767	1975	22	4529	4790	34	6044	5907	40	173096	174822	78	1.14357
83536	79140	84	35517	34074	80	1103	1384	13	2815	2317	30	5581	5269	41	7242	6940	45	218600	210415	82	1.14456
157783	129231	97	73579	59805	92	2983	2513	31	4028	3354	40	7890	6369	51	11844	9405	67	250363	198565	91	1.14456
98986	89430	85	50367	45512	84	1584	1412	16	3087	2762	35	7390	6621	51	11679	10376	54	301370	272762	87	1.14556
85454	79766	81	47028	43783	80	1393	1341	15	2715	2101	25	4976	4871	37	7142	6758	47	197290	181834	81	1.14556
84289	77589	83	35629	33614	79	1709	1552	20	2671	2772	29	5766	5149	43	7421	6388	51	203377	177728	80	1.14556
98178	87572	83	44812	38142	83	1432	1506	16	2795	2477	33	6731	6003	49	8178	6917	56	205930	182409	82	1.14754
82400	79424	80	39422	38233	79	1614	1410	17	2588	2563	29	5576	5839	38	7866	8301	46	239941	232038	79	1.14754
133976	118502	87	82999	74865	87	3201	2760	33	4526	3928	40	9610	8122	55	12218	10766	66	301989	254730	86	1.14754
88740	80541	84	44791	41218	81	1702	1413	22	3239	3043	31	7026	6377	49	9568	9038	54	271087	245645	83	1.14754
50445	48343	77	25565	24981	73	1019	1204	8	1043	1292	11	2981	3035	29	4359	4097	38	103872	105653	61	1.14854
146647	123995	92	80787	69115	90	2276	2017	26	4235	3463	42	9756	7919	57	13423	11017	66	372898	310704	91	1.14854
80661	74280	96	36457	33739	85	1390	1204	15	2277	2286	26	5362	5114	41	8460	7800	50	224564	211716	96	1.14854
105152	99551	83	48917	46711	80	3535	3542	31	4425	4228	38	9754	9233	54	12905	11797	59	321022	280491	84	1.14953
45335	43282	72	27627	26165	73	1071	1028	4	1073	1041	5	2311	2247	26	3895	3776	36	88000	86465	70	1.15152
126579	109549	94	59032	51772	87	2062	1755	25	4355	3378	36	8419	7132	54	10960	9320	60	343714	291283	88	1.15252
94504	88818	82	51792	48984	81	2465	2363	25	3674	3637	36	8214	7904	49	11133	9969	67	300488	279909	80	1.15252
52416	53143	73	26061	25696	65	1085	1241	9	1033	1132	8	3182	2997	33	4614	4439	38	111505	112696	72	1.1555
30811	31114	68	17229	17266	55	347	328	0	357	572	0	1490	1454	16	1858	1825	19	54031	56370	63	1.15749
110210	98229	94	58656	52258	85	1838	1659	23	3358	2878	33	5927	5362	44	9037	7620	57	207045	177415	85	1.15848
190185	154228	113	116326	95761	100	5170	4198	38	7840	6197	51	15335	12566	71	20291	16363	82	502774	413755	113	1.15848
95472	85185	85	60803	57726	82	1344	1223	13	2870	2725	30	6182	5745	46	7795	7137	48	234521	212904	84	1.15848
114830	102936	93	54833	48727	85	2034	1992	21	3555	3396	33	7901	7132	50	11910	10840	67	320177	282835	87	1.15948
102179	89701	86	56439	49307	85	2133	1830	24	3033	2636	35	6684	5732	47	8839	6823	53	223687	196109	86	1.15948
141745	126665	88	92628	85497	87	3830	3274	33	5320	4600	42	11661	10284	59	16032	13337	75	381722	319643	90	1.16047
65089	62947	78	36586	35075	76	1381	1362	15	2004	2105	22	4110	3882	36	6142	5432	44	146885	132580	80	1.16246
23136	25117	52	17568	17333	52	459	503	0	737	779	0	1315	1457	17	2421	2448	27	52862	53086	67	1.16346
124907	112231	85	57106	49957	85	2652	2268	28	3178	2986	35	7624	6402	48	9606	8609	51	249453	216430	88	1.16445
172201	147909	93	109956	96688	94	4222	3665	35	5869	5526	40	12031	10045	64	15569	13222	71	390477	327576	95	1.16544
43711	41486	76	23571	22968	69	875	738	0	894	1056	7	2205	2376	24	2926	3009	30	77634	77530	72	1.16644
70053	69879	77	35075	34192	77	1525	1672	18	2016	1942	21	5594	5590	38	7103	6909	45	197283	194945	82	1.16743
26650	27220	52	16888	16935	50	458	368	0	985	840	0	1474	1734	18	2113	2012	24	57203	58138	68	1.16743
82007	79220	79	36712	35425	78	1576	1543	16	2561	2601	27	6580	6258	43	9377	9164	49	257767	248332	83	1.16843
112856	95702	88	59195	49097	88	2354	1999	27	3159	2846	30	8000	6859	50	10964	8923	62	311621	263657	104	1.16843
72013	67492	87	38365	36881	77	1541	1387	18	1792	1818	25	4789	4494	39	6514	6417	48	162846	147311	80	1.16942
23633	23313	50	15169	14951	49	358	531	0	508	747	0	1367	1447	15	1826	1583	22	43536	43767	68	1.17042
130573	117170	89	67488	61112	86	4046	3632	34	4404	3686	39	9669	8080	52	13866	12374	66	321070	264594	92	1.17141
99681	89981	91	43274	39135	83	1961	1628	22	3465	3282	34	7547	6878	46	9924	8868	59	318991	287739	86	1.17141
111046	99392	86	53897	49125	83	1578	1571	22	2950	2088	33	5279	4834	41	7739	6892	49	200389	175973	88	1.1734
128565	106544	90	80011	67650	89	2833	2234	29	3512	2748	35	7554	6090	50	11905	9441	61	273928	228044	90	1.17439
65224	61926	87	23775	22946	72	1222	1329	13	1488	1700	19	3954	3558	35	6035	5986	40	159271	155673	79	1.17439
97094	89078	84	58277	52197	83	1638	1598	19	3183	2790	32	6923	6622	43	10300	9627	61	291553	257714	85	1.17539
100964	90454	89	50127	45282	83	2039	1784	23	3258	3083	34	7587	7066	49	10522	10326	57	290058	269572	88	1.17638
132057	111514	102	66108	55907	89	2547	2135	25	3977	3379	36	9253	8103	57	13068	10628	64	374415	323670	91	1.17638
27489	26254	68	16239	15921	52	231	282	0	1021	707	0	1324	1495	15	1894	1936	21	48364	45411	67	1.17937
41091	39018	78	28188	26286	74	966	921	0	1660	1620	18	2781	2518	30	3818	3708	34	85461	80210	71	1.18036
33775	33810	65	18003	17725	53	554	600	0	665	794	0	1425	1826	17	2867	3189	31	65579	67547	66	1.18036
195921	152207	98	139030	104624	99	3944	2838	38	6792	4776	50	13475	10109	72	17618	12556	77	497717	373476	96	1.18235
96484	87218	83	52852	46673	83	1840	1640	18	2584	2310	34	6353	5319	46	9281	8251	57	216349	186914	78	1.18334
129825	109879	88	67078	56772	89	2250	1873	24	3884	3500	36	7963	6747	51	10734	8859	65	291010	255545	90	1.18334
64150	60728	75	30532	29228	68	1429	1316	16	1707	1801	20	3446	3224	34	5198	4601	44	120782	115764	72	1.18334
57586	56023	90	19738	19897	54	1095	1112	7	1210	1319	15	3176	3013	33	4575	4474	36	116571	116552	72	1.18334
33735	34088	69	18644	18353	57	575	441	0	1305	992	0	2054	2070	23	2657	2596	28	71630	72791	58	1.18434
116418	104779	85	64541	58927	84	2087	1633	25	4206	3348	40	7217	6166	47	11287	9838	57	247015	209761	84	1.18533
97624	83999	86	45324	38948	85	2128	1936	23	2984	2281	30	6402	5558	46	9920	8725	54	212086	179028	84	1.18533
40176	38809	72	19719	19351	56	891	783	0	1281	1196	14	2302	2101	27	2664	2916	29	74126	75695	68	1.18533
117612	100891	92	69424	59795	89	1837	1408	20	3738	3289	34	8031	6812	49	10237	8394	60	283188	239523	85	1.18633
74601	69475	80	26963	24295	81	1105	1051	4	2132	1961	26	4700	4694	39	5628	4700	44	156109	142128	78	1.18832
86126	80811	82	46292	42382	82	1367	1066	11	3170	2669	30	6045	5326	43	8891	8162	51	228553	207351	81	1.18832
62796	60484	77	31842	28665	77	1425	1192	14	2224	2101	25	4042	3365	37	5608	5466	41	144524	134210	76	1.18832
46042	44545	75	29146	28089	73	1505	1594	18	1535	1408	19	3982	3750	35	5271	5214	40	139939	128629	72	1.18931
40879	38446	73	22314	21855	67	600	655	0	996	850	0	2381	2292	27	3448	3656	32	79761	79704	71	1.1903
109352	102297	84	72889	69441	83	1994	1694	23	4495	3817	36	9968	9176	52	13226	11409	68	383145	338878	87	1.1913
102536	97159	83	71476	68145	83	2533	2464	26	3894	3687	35	8509	8163	46	11064	10201	59	314550	301686	85	1.1913
230725	174619	117	131186	104451	120	4559	3418	38	7737	5799	50	15789	12173	76	22887	17678	96	555643	436279	120	1.1913
88660	82516	82	40777	36870	81	1402	1282	12	2116	2020	28	5707	5170	45	7915	6509	50	191607	172379	80	1.1913
33068	31700	73	17100	16742	53	934	834	0	744	1165	10	1654	1651	21	2549	2609	30	65585	73003	50	1.19329
38227	37939	74	23606	23455	70	800	738	0	1012	711	0	2121	2244	21	2471	2237	28	66091	68473	60	1.19329
83093	72029	88	44249	39345	82	1274	1101	12	2059	1923	25	4961	4567	41	6977	6484	42	179022	151549	81	1.19428
117108	101023	89	62943	56160	86	2481	1996	29	3258	2927	36	6496	5509	46	9732	8611	53	215517	178762	87	1.19727
57932	51604	83	33007	30080	78	1344	1226	11	1699	1785	20	3815	3495	35	5883	5473	42	134897	122943	75	1.19925
56609	54807	78	30087	28839	76	768	759	0	1566	1255	11	2854	2753	30	3892	3696	35	95464	95558	72	1.20025
76122	72582	78	41164	39523	78	1183	907	0	1567	1717	20	4518	4327	38	5824	5628	44	147972	146102	78	1.20124
63520	61766	77	31820	30331	77	1582	1358	13	1479	1481	16	3843	3440	35	4862	4879	37	131785	128123	78	1.20124
29157	28706	69	12113	12037	45	212	519	0	909	713	0	1208	1425	13	2710	2827	29	53347	54616	61	1.20423
245781	186770	105	97445	72982	104	6533	4697	44	9196	6754	61	19356	14997	79	28149	21215	100	659946	487512	107	1.20522
30502	32510	49	22144	22151	58	881	953	0	625	832	0	1577	1642	21	2933	3014	29	62218	68496	52	1.20522
81691	72608	83	40933	38013	80	1946	1692	23	2552	2044	29	5712	5074	43	8520	8137	52	209082	205865	79	1.20622
106720	94086	86	56681	49641	85	1561	1689	17	2440	2491	28	5479	4682	43	7589	6090	51	193173	164636	88	1.20622
48428	46556	75	29917	29034	74	1255	904	0	1153	1128	9	2781	2541	29	3966	3850	35	96909	96619	71	1.20622
27328	26372	72	16621	16399	52	293	397	0	636	684	0	1416	1552	15	2136	2170	24	57843	57335	69	1.20721
117654	105931	86	54787	48575	83	1799	1671	18	3667	3477	36	8108	7573	48	12034	10287	67	306892	276631	84	1.20721
64227	61122	80	40960	39881	77	1896	1539	23	2503	2619	30	6308	6002	46	8605	8160	50	217671	195623	79	1.21019
47136	45479	72	24713	24515	72	889	791	0	1269	1037	4	2313	2283	24	3983	3380	39	106508	106986	71	1.21218
136855	112738	91	82711	67084	91	2777	2270	30	4885	3731	45	9807	7969	56	13782	11309	73	328862	274320	88	1.21318
67926	63870	78	26822	25057	74	1489	1460	18	2241	2328	22	4033	3826	36	6189	6033	42	154986	144581	73	1.21318
192378	154357	102	88551	71939	95	4667	3749	40	5361	3962	44	12056	9488	64	17346	13282	73	410501	309756	95	1.21616
113431	99696	89	62883	56003	85	1862	1601	18	2848	2455	33	6213	5292	46	10030	8036	57	217438	185824	82	1.21914
26581	28280	50	17115	17120	51	458	308	0	684	703	0	1341	1498	18	2001	2305	23	47463	47872	64	1.21914
62261	58486	77	31192	28771	78	1100	1003	2	1641	1531	21	3542	3297	35	5587	5259	41	136898	121958	76	1.22014
52031	50315	75	32949	31766	75	632	679	0	1539	1178	23	3043	2711	31	4061	4246	34	95047	92353	72	1.22014
145887	122465	93	93843	80788	90	3512	2909	32	4828	4048	41	10141	9304	55	14020	12081	69	359175	316311	87	1.22113
37185	36550	71	22040	21923	65	754	618	0	857	1031	5	1855	1916	22	2557	2629	28	76021	73833	68	1.22213
54652	53479	74	24106	23835	64	658	669	0	1586	1297	13	2782	2765	30	4224	4411	32	94412	93696	70	1.22213
62151	58453	83	30268	29279	76	1051	1074	7	1612	1696	18	2934	2904	30	5058	5082	38	133767	133831	74	1.22213
69605	65356	80	41764	40219	78	867	846	0	1637	1424	16	3508	3695	31	6019	6184	42	139475	140192	76	1.22312
75095	68097	93	46771	43734	80	1304	1365	16	2651	2637	26	4702	4608	37	7439	6539	48	177010	160082	81	1.22411
44340	42343	70	20812	20540	57	540	625	0	614	884	0	2408	2492	27	3622	3606	35	82665	83953	71	1.22511
131962	117301	95	89894	81614	86	3030	2882	29	5077	4352	39	11125	9713	58	16403	13879	77	434620	383809	89	1.2261
119160	101578	90	45327	38631	89	2474	1906	29	3487	2677	34	7177	5907	52	10441	8178	57	252830	215077	90	1.2271
77972	73669	82	41967	39949	80	2035	1853	23	3067	3228	33	7892	7356	52	11979	11635	59	329654	303043	82	1.22809
212823	158518	109	121836	93606	102	5547	4356	42	9279	7625	56	18653	13468	80	26989	19518	95	634426	466610	100	1.22809
47142	47542	73	25159	24550	74	851	814	0	1228	1420	15	3120	3308	31	4304	4043	40	98232	98512	71	1.22909
96192	88628	88	46791	42901	81	2542	2291	25	2915	2519	29	6157	5317	45	8971	8332	55	211495	180936	82	1.23108
104485	94185	86	54224	48731	83	1672	1595	19	2790	2483	33	6705	5981	46	11184	9996	57	280847	253874	84	1.23108
58242	56040	77	26934	26719	74	1032	853	0	1467	1538	15	3852	3512	36	4963	5298	36	158234	159077	72	1.23406
80941	77142	81	41537	39225	80	1391	1049	8	2500	2434	25	5753	5514	39	6498	6415	46	197986	192076	82	1.23406
51184	50295	82	29368	28672	74	799	839	0	1533	1306	12	2535	3005	27	3413	3412	32	88595	87484	73	1.23505
124650	101428	96	44357	35483	90	2927	2376	33	4062	3471	36	9546	7909	56	12327	10228	62	310335	277272	86	1.23903
92959	85901	81	46513	43039	80	1769	1555	18	2792	2562	28	5885	5400	47	8217	7570	51	208068	189363	78	1.23903
166573	135958	97	84652	68179	92	3622	2772	38	6100	4404	51	12187	9478	69	17008	13531	75	394053	302537	89	1.24102
130376	117529	88	67679	59996	86	1977	2105	22	3333	3054	35	8791	8326	49	12928	11249	68	351112	313866	84	1.24301
76518	74893	81	16250	16083	49	1325	1448	16	2580	2639	29	5603	5655	39	7541	7254	48	226193	222539	73	1.24301
100716	90635	87	39712	35938	82	1864	1705	21	2613	2344	31	5038	4567	41	8343	7718	52	194068	170888	78	1.24301
159396	121149	100	71581	56843	93	3063	2557	30	5308	3998	48	11214	9117	61	15737	12259	71	419436	322704	91	1.244
168980	154727	88	96082	88846	89	4957	4456	36	7027	6096	45	15797	13194	69	20707	18111	80	519061	420027	87	1.245
115334	97114	92	55037	45109	88	1975	1624	21	3621	3105	35	7345	6361	48	9053	7812	51	252857	215353	86	1.24599
103866	89067	90	54865	47574	85	1911	1675	22	3045	2853	28	6276	5404	45	7870	6733	55	198413	177087	79	1.24599
137069	123126	96	81837	74687	87	2455	2225	27	5273	4791	44	9769	8421	62	11597	10265	57	347839	297986	84	1.24798
29194	27909	76	16493	16212	51	254	342	0	953	1047	5	1850	1921	21	2691	2871	30	60370	62566	64	1.24897
35919	34360	71	18868	18361	58	576	474	0	925	909	0	1393	1402	15	2709	2657	27	54253	51395	65	1.25096
72391	69140	80	36894	34087	80	1219	1191	10	2095	2040	24	3809	3340	37	5560	5249	42	141920	140205	75	1.25096
113948	104328	101	67550	61113	85	1953	1894	20	4117	3507	36	8726	7829	54	11436	10033	57	325665	289727	83	1.25196
56174	53590	84	26372	25682	74	767	748	0	1462	1561	18	2908	2917	29	4081	4163	36	106536	107889	73	1.25196
142831	110215	103	91337	74360	94	2981	2350	32	4970	3839	49	10009	8340	56	14990	12288	72	360676	290449	92	1.25295
112757	102088	85	63944	58537	83	2222	2060	24	3919	3551	35	8991	7941	57	11810	10465	57	360453	321656	84	1.25494
56487	53489	76	20107	19888	59	1113	971	0	1527	1473	23	3321	3481	30	4990	4698	39	112548	111935	71	1.25494
89957	80495	83	52973	47553	83	1209	1030	4	2375	2531	24	5379	4915	41	7705	6653	47	208990	187463	82	1.25594
168741	139064	106	119183	102987	92	3505	2813	34	5847	4766	45	12346	10175	66	15287	12780	76	383502	314696	94	1.25693
108251	95440	100	78743	74325	86	3315	3136	30	5374	4956	40	10264	8898	62	15372	14360	70	343230	298121	87	1.25991
118670	100485	90	50529	42597	86	2771	2222	30	3897	3314	36	7268	5919	49	10634	9062	56	246085	205784	89	1.26091
55021	51096	90	28993	27901	75	703	661	0	1441	1436	16	2857	2809	31	4824	4997	36	110831	109964	73	1.26091
106626	97703	88	70828	66171	82	2260	1902	27	3789	3637	36	8003	7400	50	12022	10232	64	285938	249717	88	1.2619
171421	149272	91	90143	79471	90	4176	3743	34	5501	4224	48	12004	9911	61	15605	11812	67	401129	324726	93	1.2619
75007	73224	79	34502	33880	76	1166	1015	3	1797	1704	20	4588	4464	38	6874	6736	50	189182	190734	76	1.2619
246654	177830	108	126021	93543	105	6101	4435	45	7833	5999	53	16000	11777	71	23419	16667	98	566194	409427	106	1.2619
117307	96351	101	64593	53409	87	2182	1643	26	3639	3276	34	6627	5511	48	9697	8083	55	254503	205674	87	1.2629
58852	54824	85	32854	31406	76	1028	1007	2	1601	1557	17	3167	2942	30	5158	5112	37	115727	111286	76	1.26389
61467	59175	78	22366	22247	64	1202	1362	14	1478	1346	12	3276	3227	31	4325	4374	34	116048	116992	76	1.26389
49778	48608	74	16440	16280	50	1200	1056	6	899	955	0	2915	2805	29	4162	4322	35	106396	105508	74	1.26389
119091	111544	85	51562	49550	83	3221	3046	31	4373	4363	37	10720	9994	59	15307	13973	63	414154	366374	92	1.26488
137127	120724	104	68726	60512	90	2948	2646	29	6681	5931	45	14253	13036	68	19464	16897	83	489806	413083	104	1.26488
91496	86197	88	63595	61700	81	1225	1211	14	2366	2272	29	4968	4637	39	6872	5916	49	164834	158785	80	1.26588
48918	46785	75	25413	24888	69	1600	1340	17	1668	1862	19	4609	4719	35	8014	8254	43	171960	165028	77	1.26588
141377	116866	91	82403	69486	90	3111	2509	32	3848	3125	37	7676	6200	51	10638	8661	62	255052	211416	92	1.26787
161591	127285	112	151012	121349	97	4767	4060	37	8601	6279	55	18607	14370	76	23882	17819	88	629229	474999	99	1.26886
85272	78571	80	43625	40002	79	1612	1447	18	2638	2688	30	4428	4154	37	6940	5912	44	170301	159331	77	1.27085
63376	62812	67	25088	24600	72	1087	1149	10	2528	1957	25	4030	3788	36	5835	5408	40	133485	129941	71	1.27085
60886	59380	80	37136	35961	75	796	834	0	1434	1166	9	3407	3554	33	4232	4159	35	143367	140169	74	1.27284
34524	34365	64	16565	16358	50	531	578	0	1227	1266	13	1737	1675	23	2286	2480	25	60199	59125	65	1.27284
46364	45392	73	20223	20118	56	1220	1306	12	2107	1487	22	2893	2916	29	3891	4456	33	97382	97935	73	1.27284
115079	103190	89	59221	53126	84	2233	2000	26	2933	2471	26	7251	6668	51	10053	8848	56	257235	240768	79	1.27284
93614	84381	90	51013	46527	84	1537	1656	16	2492	2583	25	5286	5165	42	7419	5774	51	200915	182736	78	1.27383
99937	94526	82	49630	47550	81	1836	1634	22	3647	3539	35	7941	7634	47	10860	9736	56	308046	279102	81	1.27383
110097	102148	81	64918	59664	83	1837	1647	20	3041	2797	30	7854	7023	52	10092	9096	54	296546	264078	80	1.27483
211620	161264	108	113623	84538	106	6111	4786	42	7978	5817	57	17470	13161	83	24739	18820	94	597344	466951	100	1.27483
118422	105342	87	60307	53053	87	1860	1685	21	3554	3486	34	7209	6103	47	10789	9282	57	266649	236333	86	1.27582
118486	104003	90	57902	50723	86	2306	2079	24	4010	3196	36	8377	6948	51	12193	10094	60	324409	286411	84	1.27582
50148	50762	68	25344	24440	73	985	851	0	1434	1404	14	2995	3006	31	4270	4500	36	121143	121348	68	1.27682
132675	118513	87	82432	74115	87	2341	2236	24	4232	3504	41	9005	7996	54	11950	10621	61	311234	262514	85	1.27682
121867	104685	88	50882	43627	84	2339	1845	29	2989	2438	31	6703	5565	49	10434	8983	59	253248	212129	82	1.27781
104401	93542	86	53658	48143	84	2132	1636	22	3345	2617	36	6311	5595	48	8953	7704	52	211784	182203	81	1.27781
58397	54282	78	34245	33428	76	2266	2239	22	2452	2703	28	6164	5666	43	9981	9724	58	221338	206236	74	1.27781
71175	69746	78	38825	36015	77	1203	1211	12	1754	1613	21	3921	3793	36	6577	6487	41	151700	142898	73	1.27781
279589	193852	121	240357	171440	117	9422	6237	52	15698	11360	82	33224	25466	103	47545	36317	106	1.04858e+06	1.01624e+06	110	1.27881
31516	32507	69	17863	17429	55	403	474	0	710	823	0	1716	1709	21	2944	2896	32	70830	69069	66	1.2808
67623	64031	79	31929	29883	77	1182	1113	16	1635	1726	19	3929	3640	34	6329	5776	47	142074	135901	74	1.28179
70393	68263	77	41725	40730	78	1542	1625	16	2334	1892	25	5326	5049	40	7111	6662	44	191196	174676	77	1.28179
84363	80242	81	37100	35362	79	1715	2107	19	2550	2366	29	6648	6796	43	9643	8905	56	270522	267428	78	1.28278
71709	66380	74	31255	28775	79	1166	1096	8	2086	2056	27	4664	4170	39	6958	6430	44	158148	142549	77	1.28278
172956	138470	96	79734	65388	95	2625	2199	29	4968	3835	42	10543	7829	61	13340	10924	60	388108	308326	92	1.28378
146669	117312	93	77953	62902	93	2870	2208	31	5274	3830	44	11669	9321	60	15903	12467	74	454948	359020	93	1.28477
90565	81207	86	46496	40663	85	1846	1491	22	2671	2659	28	4611	3866	42	6966	6504	45	176242	155574	83	1.28577
67199	63842	79	39371	36684	79	1213	877	0	2010	2084	23	4091	3813	38	6187	6126	44	168682	157394	79	1.28676
24018	25319	59	14426	14643	48	433	506	0	609	804	0	1293	1545	15	2090	2268	25	54624	56071	58	1.28776
72248	67281	81	35574	32825	80	997	1073	8	1887	2072	20	4498	4165	40	5894	4860	45	160061	147801	81	1.28875
68420	65275	84	30282	27347	79	1259	1145	12	1458	1693	18	3986	3500	37	6484	6061	44	148331	130264	82	1.28975
66790	63274	80	33703	31030	77	1299	1140	9	1894	1868	22	4480	4239	39	6681	6317	49	165533	151388	80	1.28975
83002	73456	85	38848	34521	81	1295	1178	13	2427	2223	27	4182	3707	38	5630	5500	41	142845	128784	81	1.29074
32193	33499	54	16740	16400	52	518	562	0	861	689	0	1888	1934	20	3047	3163	29	68287	69063	69	1.29173
41584	41280	80	20238	20126	55	347	296	0	1428	1064	8	2176	2097	26	3128	3259	31	71290	75793	70	1.29173
76123	73371	77	52374	50463	78	1922	1802	20	2505	2551	27	5357	4994	39	7995	6894	48	201612	183111	81	1.29273
99603	91408	85	60090	55506	83	1957	1733	23	3218	2809	32	7249	7059	48	9465	8222	53	252160	220112	85	1.29372
88454	84370	81	38267	36433	78	2343	2277	26	3544	3196	34	8440	8083	47	12010	11547	58	361096	335173	82	1.29372
109389	100379	87	47972	43493	83	2042	1815	22	4246	3878	38	7684	6944	47	10540	10368	52	308681	274710	87	1.29472
47858	44910	89	29300	27535	76	818	755	0	1318	1409	15	3124	2733	31	4456	4136	40	100507	93756	78	1.2977
88678	82897	83	38753	36142	80	1899	1777	21	3227	2938	33	7571	6674	51	9765	8895	52	274594	250355	84	1.2977
91113	83274	82	50333	45440	82	1534	1745	16	1874	1854	22	4846	4185	39	8416	6923	52	174191	162224	82	1.2977
22941	24706	47	15647	15485	50	773	660	0	266	438	0	1379	1118	8	2268	2332	23	50910	47125	79	1.2977
285094	181851	115	236425	169867	114	7411	5311	49	13735	9816	69	30527	22049	104	40851	29870	106	1.04858e+06	864712	116	1.2977
97314	95309	81	61230	59768	80	2503	2339	27	3791	3687	33	8138	7838	50	12296	11724	62	281803	257957	85	1.2977
33950	34897	63	15967	16356	47	736	698	0	1129	1085	8	2228	2216	25	3076	2943	31	71290	71871	62	1.29869
100923	90521	88	69962	63515	85	2664	2494	28	3954	4132	34	8424	7427	52	10769	9821	57	260683	237110	84	1.30068
162514	144340	98	92173	82432	89	4036	3591	34	5705	5124	48	12056	10341	67	16007	13389	71	379786	323431	90	1.30267
24645	25288	55	19080	19524	54	-8	211	0	837	954	0	1142	1344	13	2376	2461	26	51676	55863	64	1.30267
104472	96094	85	45977	42979	81	1943	2046	23	3226	3427	32	7171	6795	47	10630	9740	56	289316	273448	82	1.30267
132272	119148	86	63485	56821	85	2323	1958	27	3588	3018	36	8875	8026	54	12409	10410	62	353243	291775	87	1.30267
86974	79011	92	49143	44882	83	1629	1464	19	2088	2271	25	4830	4402	38	7620	6995	46	174173	158306	78	1.30367
59409	56728	83	28211	26766	76	992	1021	3	1498	1306	15	3402	3352	31	4679	4478	39	114899	109397	76	1.30864
87826	83196	81	43569	41867	81	1186	962	0	2554	2575	28	5643	5757	42	7086	7319	46	214186	209968	79	1.30864
130982	115829	91	65329	58999	86	2379	2234	27	4007	3349	41	10060	8577	58	15122	12276	72	407097	342557	86	1.30963
86621	79400	81	43472	38677	83	1404	1212	15	2197	2086	24	5460	5041	41	7990	6494	50	183705	165616	78	1.30963
101417	91075	83	40713	35376	82	1783	1570	21	3074	2549	33	5491	4655	46	7104	6013	52	188369	160203	79	1.31063
141524	119088	91	75204	63056	90	3181	2403	33	4553	3333	42	9934	7697	58	14082	10868	64	321788	260569	89	1.31063
154842	126269	98	94892	76341	93	2601	1976	29	5170	3951	41	10652	8765	58	13407	10853	63	394173	315030	88	1.31162
115147	96421	91	71390	61027	88	2477	2279	26	3607	3135	36	7966	6736	54	10711	8626	57	271986	228117	87	1.31262
29045	28918	60	18690	18440	57	415	705	0	475	702	0	1826	1735	20	2472	2277	26	55837	59045	65	1.31361
157582	123378	111	81483	65551	94	2959	2423	31	4270	3331	39	9454	7531	58	11628	9406	61	335844	267366	90	1.31461
97393	87382	85	53809	48408	83	1751	1563	18	2058	2140	27	5126	4757	42	7222	6366	45	186486	170627	81	1.3156
31173	30337	64	20466	20130	59	564	555	0	1147	1104	9	1647	1774	20	2939	3082	28	76344	76786	70	1.31659
214370	171242	108	139662	111847	99	3661	3092	34	6966	5390	50	15272	12578	69	20296	16150	75	571323	467461	97	1.31659
75598	61666	98	47481	36140	98	1332	1226	13	2442	1926	22	4914	3739	39	6996	4974	58	169507	123258	98	1.31659
100441	94794	83	47970	45248	81	2089	1928	24	3342	2870	32	6820	6581	43	9054	8725	54	260563	253514	81	1.31659
54125	52535	83	27533	26885	75	656	711	0	1145	1104	10	2909	2784	31	3879	3863	35	95295	94614	72	1.31759
50165	46898	76	20724	20037	66	1479	1440	16	2386	1847	30	5083	4923	40	7010	6638	47	173910	162708	79	1.31858
44989	42081	73	23591	22733	70	1018	1010	3	1399	1172	12	3099	3147	29	4190	3839	36	99447	100138	73	1.32057
46779	45425	67	27603	26827	74	720	1022	3	1770	1920	20	4252	4335	35	6304	6129	41	148849	144374	76	1.32157
118884	114039	82	64929	62244	82	2727	2805	27	5364	4830	46	12200	11370	61	17342	15548	74	467262	405339	87	1.32256
123282	113798	86	67274	61757	84	2248	2219	24	4409	3611	41	9622	8607	53	12527	11332	62	371139	316474	89	1.32256
95190	87319	98	53734	49048	98	1939	1751	19	2880	2542	29	5983	5565	42	8126	7383	46	213339	181653	98	1.32256
119587	107877	88	65274	59501	84	2716	2332	28	3978	3182	35	8554	6939	53	12159	10427	60	358881	306191	88	1.32355
76553	74380	78	38846	37931	79	1365	1264	14	2231	1971	24	5064	4659	39	6599	6307	45	206396	199512	94	1.32355
91228	80879	88	45291	38835	86	1957	1645	23	3671	2426	42	6934	6090	49	9777	9026	52	273505	245997	86	1.32355
52661	51810	79	24423	24508	62	763	724	0	862	1004	2	3279	3228	33	4377	4323	34	114665	118965	72	1.32355
130832	114124	100	56702	50038	87	2438	1986	25	3770	2961	36	7694	6549	50	11080	9826	58	256356	225541	88	1.32455
77963	74362	81	35512	33478	78	1845	1554	21	2716	2601	28	6201	5974	42	8613	8219	54	233824	219147	82	1.32455
99837	89007	89	60008	54016	85	1634	1194	20	3131	2625	32	6912	6668	44	9220	7755	55	263165	236335	84	1.32554
94716	87985	90	44099	41370	81	1715	1648	19	2431	2362	27	5396	5297	39	8003	7938	45	184785	173330	83	1.32853
74700	71998	77	36592	35301	77	1080	1253	11	2551	2535	29	5207	5080	39	7395	6821	50	206888	197843	79	1.33052
110259	102253	85	46887	43358	82	2062	1900	24	2687	3125	26	7054	6348	47	10357	9008	56	258165	225237	86	1.33052
145974	128902	90	80979	72031	87	2573	2367	27	4288	4121	36	10544	9315	56	13605	11496	60	390334	328897	89	1.33151
91413	76735	90	54981	47542	83	2399	1976	28	2793	2456	33	5652	5205	42	8269	7163	51	194760	159225	100	1.33151
120091	108215	87	57356	50765	85	2341	2153	26	4415	3627	41	9616	8586	56	13054	12279	62	368039	321824	88	1.3325
108371	98308	84	80227	73750	84	2027	1801	24	3410	3166	36	8363	7594	49	10185	9956	56	295986	264071	83	1.3335
118416	105460	85	70152	61525	84	2096	1686	26	3854	3607	36	8285	7506	52	11632	9613	65	318801	280307	85	1.3335
136567	102386	111	89103	67420	95	3406	2781	32	5159	4172	44	11027	8768	58	14787	11441	76	378222	287849	95	1.33449
57402	54621	86	31903	31178	75	769	696	0	874	1012	3	2750	2481	31	3445	3432	32	88578	85239	73	1.33549
111033	100396	87	69949	63408	85	2007	1754	24	3666	3511	37	8476	7224	54	11278	9903	60	324975	292392	84	1.33549
84227	71583	85	41967	35703	83	1514	1183	16	2579	1867	29	4633	3891	42	6041	5226	44	160251	139245	80	1.33648
39309	36769	76	27122	26564	73	763	846	0	1507	1117	10	2123	2121	25	2961	2807	31	69491	66848	69	1.33648
32293	30843	70	15572	15170	52	711	549	0	833	841	0	1686	1771	20	2786	2543	30	60341	58603	67	1.33748
69686	62512	82	49842	44064	82	1390	993	0	2330	2059	22	3640	3359	35	5362	4643	42	140927	125554	76	1.33847
55857	55357	68	37045	35705	76	931	806	0	1418	1407	16	3484	3367	33	5199	4668	46	152112	151391	75	1.33847
39260	37304	86	22762	22445	62	798	827	0	705	1178	9	2254	2205	25	2796	2977	30	76552	75177	68	1.33847
110365	102129	87	60515	56082	84	2265	1889	25	3580	3123	34	8536	7695	52	10709	9503	54	308698	274939	86	1.33847
61409	57678	78	33427	30794	79	1115	1117	9	1792	1774	20	3505	3406	32	4692	4521	38	127024	117053	73	1.34046
48409	46944	74	26551	25331	74	1309	1316	16	1564	1894	24	3953	3905	34	5603	5505	42	133562	126155	73	1.34145
124502	105156	88	81814	67439	87	2540	2112	28	3792	3223	37	8287	6333	54	9289	7778	56	255645	209698	83	1.34245
245862	147391	126	179821	105400	120	7091	4782	50	11606	7591	77	23289	16105	94	33815	22744	108	774994	524009	115	1.34344
103250	92685	85	46698	41208	83	2285	2061	24	2762	2267	33	7565	6903	49	10210	9015	58	294904	258737	83	1.34444
95900	86553	84	51759	46947	81	1792	1608	20	3699	3403	34	6929	6709	44	10203	9512	55	293799	274057	81	1.34543
138857	114512	97	107100	94593	90	2828	2312	30	4541	3759	41	7954	6440	51	10416	9334	55	276890	223100	88	1.34643
81367	79304	78	36710	35990	76	1621	1600	20	3088	2966	33	7553	7317	47	10177	9391	55	277854	261654	81	1.34742
106089	96809	94	50632	45311	83	1717	1460	21	3349	3267	33	7450	6680	50	11229	10201	64	310688	285383	86	1.34842
69317	66392	77	35294	32295	77	1331	1452	14	2695	2255	33	4265	4171	36	5916	5771	40	140731	126935	81	1.3514
102375	94451	92	38147	35630	81	2240	2362	25	3608	3306	32	6657	5697	46	9388	8390	56	227335	195233	86	1.3514
95658	87562	84	44456	40256	81	1626	1298	20	2896	2340	33	5759	4794	47	8034	7616	54	198306	172899	85	1.35239
105155	87563	92	48332	41059	85	2320	1878	26	2383	2105	30	6189	5266	49	8421	6967	53	217862	178854	87	1.35239
88461	81615	85	43242	39348	82	2222	1871	24	3288	3107	32	6255	5624	45	7986	7769	49	221817	202273	84	1.35239
37512	37270	73	20436	20050	59	599	412	0	1155	844	0	2084	2306	25	2629	2917	27	76914	75662	72	1.35339
139090	102101	95	61401	44117	96	2316	1762	27	4326	3072	40	8591	6378	54	12452	9577	63	294306	224478	96	1.35438
129781	119500	87	68272	63380	85	3770	3436	33	4262	3901	41	10452	8876	58	13276	11890	59	317327	260578	91	1.35438
61562	60473	81	28473	28039	73	930	1016	4	1387	1351	14	3505	3345	35	5522	5518	40	128607	127428	67	1.35438
162035	131577	97	69470	56795	94	4122	3506	35	4307	3675	42	9993	8082	56	13981	11118	74	331399	266936	97	1.35736
37824	37056	67	18476	18318	57	634	546	0	1378	1108	11	1987	2094	22	3534	3369	33	79575	77882	72	1.35836
128035	110255	101	47589	42014	86	2037	1640	22	3016	2682	35	8631	7733	55	9896	8847	50	318254	275530	92	1.36234
68274	65632	77	48669	47396	78	1695	1349	19	2420	1880	28	5377	4897	41	8050	6908	55	179770	169208	79	1.36333
52585	51131	78	30960	30056	75	656	667	0	1718	1418	16	2498	2491	27	3706	3612	33	93826	95490	75	1.36333
70199	66756	78	42478	41583	77	1804	1690	22	2377	2072	27	5210	4990	42	7310	6958	44	195547	178704	81	1.36333
38608	37684	71	16643	16567	51	486	505	0	576	601	0	2012	2130	24	2932	2843	32	67678	69721	68	1.36333
52702	50491	74	30148	28772	74	1402	1278	12	1287	1489	15	3307	3426	30	4346	3844	38	121734	109919	73	1.36333
72253	70022	82	35535	34344	77	1330	1352	14	2161	2323	24	5211	5267	39	6573	6235	46	200705	194362	76	1.36532
54870	52195	80	29995	28962	75	1094	949	0	1159	1099	11	3169	2776	32	4584	4409	37	109223	109217	75	1.3693
181937	150089	98	132620	114155	95	7212	6801	41	10431	8699	60	19741	17220	76	28978	24641	88	686586	569922	97	1.3693
80226	78137	78	43093	40969	79	1349	1062	9	1763	1846	22	5159	4769	39	7408	7397	44	187824	179929	79	1.37129
48126	47498	74	24024	23534	73	752	797	0	1037	885	0	2535	2507	29	3718	3356	34	87430	88050	70	1.37129
109812	96463	96	57307	51810	86	1740	1499	21	3289	2335	37	6069	5379	43	7608	6944	47	205162	180795	83	1.37427
81669	72863	82	47423	41081	82	1679	1470	16	2258	2253	27	4818	4313	41	7378	6423	48	169768	147446	78	1.37526
42276	41321	60	22104	21361	66	736	788	0	982	1139	8	2670	2691	26	2763	2810	28	83457	83622	70	1.37825
96542	89466	88	42790	40131	81	1888	1760	19	2841	2522	29	5223	5110	40	7259	7182	43	184396	177626	83	1.37825
53178	52247	75	25284	23985	74	1051	1128	9	1743	1619	22	3669	3243	36	4606	4677	38	111789	105981	77	1.37825
173171	150047	95	84757	76722	91	4690	4132	35	6450	5967	47	14554	13495	66	19678	18273	76	464717	433632	90	1.37924
357590	236274	151	191321	127148	142	10312	6860	53	13614	9583	63	28189	19091	112	41072	29189	134	952411	653515	145	1.37924
35560	35964	63	22005	21936	62	558	539	0	967	1056	6	2350	2425	24	2622	2551	27	73893	73420	72	1.38024
291243	208395	132	184528	136027	126	6384	4846	44	10455	7370	69	19268	13376	79	27845	19897	114	642305	429710	127	1.38024
53646	51054	77	23695	23671	62	690	796	0	1011	1267	15	2252	2340	23	3841	3628	37	93136	95191	73	1.38024
56405	51467	84	26071	25908	73	1050	1236	10	1574	1882	16	3263	3282	31	4624	4512	39	117038	116387	73	1.38123
134071	93125	113	72277	51569	98	2737	2303	28	3757	2885	38	8216	5635	57	11846	8242	66	277568	199727	96	1.38123
81605	81585	79	38365	37261	76	1735	1681	17	2942	2550	28	6969	7018	45	8422	8118	49	250730	238271	80	1.38123
36745	35397	77	21058	20853	62	497	428	0	1075	1056	5	1723	1782	21	1916	2302	21	67300	66133	71	1.38222
35379	34156	68	20504	19916	63	463	418	0	1087	1174	9	1839	1867	23	2507	2312	27	65878	66432	71	1.38322
160613	137285	99	125106	110398	91	3086	2322	31	5648	4799	48	11326	9641	55	15604	12396	69	403269	326009	94	1.38322
38158	37907	64	21512	20641	58	599	693	0	918	955	0	2074	2208	25	3439	3328	31	83662	80825	73	1.38322
150221	126229	94	81790	69406	91	3157	2682	31	5651	4643	45	10873	9199	58	16308	13955	72	460590	393346	94	1.38322
129891	113949	89	43445	37992	86	2632	2423	29	3493	3031	35	7981	6554	51	11010	9122	65	258146	221946	88	1.38421
112456	102661	87	52935	50424	83	2836	2593	29	4552	4364	36	9278	8368	52	11879	10278	62	301794	253557	89	1.38521
98495	90674	84	55045	49772	83	1485	1656	15	2651	2613	28	5258	4612	44	7254	6600	49	217726	203979	82	1.38521
153241	135028	97	95598	86268	90	3385	3056	32	4774	4275	43	10026	8386	57	14711	13478	75	340369	287065	93	1.3872
142994	128106	92	65537	58793	87	3002	2904	28	3787	3283	41	9486	8154	56	13656	11542	62	332721	277575	92	1.38819
58398	57886	83	27204	26732	74	960	1104	7	1663	1582	19	3403	3305	33	5492	5310	41	124748	119585	78	1.38819
110497	94952	90	60614	52145	88	1864	1476	23	3082	2505	37	6316	5104	48	9094	7893	50	223652	190354	87	1.38919
225660	162859	114	211173	162004	107	8703	7056	47	11712	9769	64	26372	21357	95	38090	29651	98	906605	715085	106	1.39117
161082	139722	95	74340	65577	89	3867	3441	35	5423	4520	41	10457	8487	61	14984	12355	70	351005	277615	91	1.39117
51394	50266	71	27517	26504	75	1028	1097	8	1586	1592	21	3049	3145	29	4591	5062	35	113746	111493	75	1.39416
44767	45019	58	24977	24119	72	684	557	0	1107	870	0	2149	2163	25	3986	3637	37	82264	81014	69	1.39515
86688	81543	86	44094	41440	80	1477	1332	16	2034	1791	23	5300	5055	41	6642	5978	47	197996	187306	83	1.39615
53336	53737	73	24975	24774	72	648	564	0	1784	1580	21	3080	2896	30	4002	3796	38	113826	113881	66	1.39615
45779	45397	73	26793	26452	72	655	720	0	882	1062	5	2236	2345	23	3093	2903	31	77590	77522	65	1.39714
27155	27852	57	12811	12965	45	530	597	0	581	684	0	1843	1858	21	2852	2733	30	62151	62182	66	1.39714
134973	121284	89	58650	52579	86	2261	1909	25	3839	3475	34	8897	8110	50	13568	12258	64	388784	320449	87	1.39714
46489	43995	72	19329	18973	56	965	965	0	1117	918	0	2597	2616	26	3590	3071	39	95431	92599	73	1.39913
161855	140045	90	81627	70565	89	2920	2503	29	6382	4958	49	12948	11085	66	15404	12788	74	456769	381511	90	1.40012
77768	72874	79	42033	38949	80	1189	1209	11	2166	2099	22	5041	4625	41	6071	5019	47	181867	172525	76	1.40012
143334	127487	89	75617	68063	88	2655	2617	27	5389	4549	44	11715	10122	61	16720	14059	72	448103	374798	87	1.40012
63783	59638	92	29895	28990	75	840	775	0	1736	1680	19	3278	3172	33	4036	4177	37	126428	125303	73	1.40211
88795	80465	84	50615	45452	83	1616	1325	15	2625	2306	28	5756	5106	44	8315	7650	50	207659	186341	80	1.40311
69278	66682	79	39708	37569	78	1440	1169	14	1772	1344	20	4458	4333	38	6576	6195	42	150676	140279	74	1.4041
22239	23010	56	15649	15593	54	143	232	0	551	729	0	1371	1258	14	2412	2274	28	57814	58569	62	1.4041
37626	37032	72	15283	14984	49	480	511	0	985	897	0	1595	1756	21	2905	2985	29	72582	70326	68	1.4051
158798	132486	92	92754	77936	91	2881	2410	31	3936	3447	40	9755	7892	57	13533	11349	69	332491	269382	89	1.4051
156727	137659	92	68709	62020	88	4209	3882	34	5654	4862	48	11243	9419	57	14461	12539	73	381551	315461	89	1.40609
127689	116349	86	62797	55365	88	2762	2908	27	3320	3138	33	8607	8135	49	10708	9451	54	277084	256812	83	1.40609
32927	33403	70	13035	13130	46	302	403	0	803	1067	5	1819	1942	22	2430	2761	24	74771	76901	67	1.40609
85623	81433	80	33671	32094	79	1739	1831	19	2664	2677	30	6381	6540	41	8799	7889	57	250354	244664	81	1.40808
27502	25385	67	15055	15088	49	218	336	0	198	503	0	1219	1299	17	1770	1719	23	53012	55323	52	1.40808
44314	44818	72	22057	21395	64	667	645	0	1248	1181	7	2725	2192	30	3502	3232	35	93425	92943	72	1.40808
35319	34308	63	15810	15572	49	785	638	0	1103	1210	10	1788	1754	20	3436	3662	31	73416	72754	70	1.40907
54974	53649	79	28725	28275	74	655	661	0	1762	1781	20	2794	2683	28	4319	3951	37	92036	92687	75	1.41007
80426	75112	84	35617	33796	78	2117	1889	23	2502	2634	27	5765	5568	43	9677	8831	58	227052	202737	83	1.41106
48659	50545	67	17330	17339	53	947	843	0	1498	1289	16	2472	2296	29	3746	3318	36	85479	85364	68	1.41405
92631	89086	81	49211	46722	80	1483	1453	14	2466	2062	25	5719	5082	44	7010	6733	42	186215	178134	77	1.41603
68440	34539	106	39117	21482	107	1022	642	0	1777	1354	13	4190	2454	50	5635	3391	62	149510	81789	106	1.41603
33424	33025	73	20483	20362	57	305	310	0	441	762	0	1447	1589	17	2446	2421	26	59304	59765	65	1.41703
97668	91332	83	35491	34268	80	1806	1798	21	3816	3701	34	8207	8019	48	9780	9600	49	294277	288348	81	1.41802
78196	69617	87	45509	40224	82	1429	1374	16	2005	1985	28	4337	3818	39	5244	4496	41	133487	112177	81	1.41902
134910	119652	87	69631	63301	87	2129	1847	24	4195	3431	40	9582	8231	57	12670	10659	64	359059	306057	89	1.42001
54344	53777	76	17659	17754	53	1162	1161	11	1795	1543	16	3245	2983	31	3651	3543	33	110877	109710	73	1.42101
192389	151415	115	105777	85785	99	3827	3031	37	4598	4006	38	11354	9428	59	17300	13247	78	419111	325715	99	1.42498
168455	142893	104	87816	76302	90	4689	3763	36	5484	4526	46	12085	9603	70	17925	14160	75	405063	328699	92	1.42498
95443	89004	82	57781	53727	82	1465	1386	15	3332	2454	37	6207	5660	44	8108	7261	52	230430	201452	84	1.42498
146411	123765	95	72020	62619	90	3114	2633	30	4553	3500	40	8207	6881	50	12235	10260	57	314229	265052	92	1.42598
84136	76207	84	44520	39918	81	1809	1466	17	2461	2330	28	5540	4813	42	6309	5588	48	195919	175485	83	1.42598
125224	105662	90	59439	51599	88	2025	1754	24	3496	2799	38	7201	6239	49	9836	8342	55	262888	224458	85	1.42697
49913	46422	89	25361	24431	74	715	790	0	1261	1344	13	3087	2972	31	4316	4395	34	109483	108447	74	1.42797
96474	86441	87	49471	45177	83	1753	1830	20	3096	2875	32	6632	5946	46	8858	7563	54	277287	254331	82	1.42996
96926	87309	85	57813	53182	83	1917	1620	21	3898	3147	37	7951	6986	51	10378	9073	59	291211	255206	82	1.43393
145344	129546	99	114778	104990	90	4759	4276	37	7469	6684	58	16382	13867	75	20856	18188	80	559901	474269	87	1.43493
52949	52141	77	28707	28200	75	774	603	0	1060	1191	13	2413	2544	24	3319	3225	32	94834	94821	67	1.43592
49201	47191	86	24877	24394	70	811	959	0	497	763	0	2549	2393	28	3453	3303	32	80622	82162	67	1.43592
54728	51427	78	25642	25158	71	897	918	0	1258	1103	15	2631	2886	27	4282	3881	39	97333	93601	70	1.43592
138752	116137	93	82326	68579	90	2935	2433	29	4398	4119	38	10382	9161	64	14416	12873	71	411373	364198	86	1.43592
130351	115895	87	67079	60014	87	2853	2661	30	4424	3960	40	9197	7570	53	13550	11413	61	316997	263326	84	1.43692
103903	94356	84	64775	58770	83	1876	1574	20	2907	2252	33	6726	6283	46	9163	8040	50	233730	205558	81	1.43791
42563	41008	86	21727	21399	64	554	638	0	967	1285	9	2158	2166	23	3008	3028	30	81857	84103	69	1.43891
64819	63728	75	39688	38862	77	1108	1051	7	1953	1906	21	3902	3810	34	5927	5710	42	128438	129195	72	1.43891
49973	46488	81	24818	24471	71	947	904	0	1138	1317	12	2727	2763	29	4108	4061	34	106637	108608	69	1.4399
112864	102277	88	85051	76277	86	2659	2489	27	4835	4377	41	10260	9545	53	13395	11728	64	382014	353290	82	1.4399
35451	36033	69	22404	22163	61	672	621	0	580	615	0	1867	1937	23	2762	3018	27	67860	65152	65	1.44089
246936	149792	118	234104	156041	112	9890	6950	53	15580	11822	72	30462	22349	97	42262	31084	100	1.01888e+06	768159	103	1.44089
69161	67055	78	35192	34336	76	932	903	0	1870	1622	25	3929	4014	37	5222	5125	40	152217	153357	69	1.44089
109126	90577	88	62293	51749	87	2354	1891	27	3175	2673	33	6791	5601	48	10010	8483	57	225005	198925	78	1.44189
68161	65353	79	40225	38761	79	1457	1322	13	2294	1892	27	4668	4272	36	7069	7046	44	169364	161489	77	1.44189
126670	110044	90	55085	47833	86	2084	1773	24	3784	3402	35	8781	7578	56	12625	11322	60	353172	306360	86	1.44388
46327	46072	73	27575	26800	74	683	628	0	1178	1105	10	2302	2448	25	3703	3677	34	94864	90921	71	1.44487
84488	76967	81	58341	53790	82	1757	1469	19	2432	1990	30	4609	3764	39	6649	5586	49	167018	145626	79	1.44587
60297	57508	84	34834	32319	77	1144	1075	8	1926	1586	17	3436	3453	33	5312	4483	42	132664	121596	75	1.44587
131792	116457	91	70066	61394	87	2240	2078	23	3947	3902	36	9338	8022	52	14006	12604	68	389864	330074	87	1.44686
50323	48971	74	24796	24001	73	759	897	0	1259	1093	10	3048	2892	32	4449	4236	37	120610	120333	73	1.44786
198504	150018	104	126010	102147	102	6656	5572	40	10508	8758	58	20277	17713	85	28497	23831	93	698648	559802	98	1.44786
125007	110670	86	50659	43778	85	2030	1762	22	4364	3380	40	9756	8506	55	12781	10292	67	369211	313294	88	1.44786
96833	91085	82	57445	54537	81	2387	1993	27	3275	3117	33	6779	6254	46	9601	8498	53	218638	192166	80	1.44786
35627	34326	68	19069	18898	57	613	603	0	1076	875	0	2095	1921	25	2837	2582	33	71924	79027	52	1.44984
38870	37845	72	20488	19997	60	668	672	0	726	766	0	2084	2023	24	2696	3097	29	71599	71575	71	1.45183
143016	122189	97	60847	53316	88	3418	2985	32	4743	3520	43	8843	7695	56	13320	11130	66	308638	256308	91	1.45183
209607	156055	106	130835	99363	101	5768	4774	41	9683	6926	56	21882	16297	86	30953	22758	94	854011	645509	101	1.45183
32554	33900	53	16665	16796	49	547	592	0	831	1004	1	1863	1808	25	2734	2779	28	68342	71778	59	1.45283
111519	101456	90	50519	45607	84	2604	2147	28	3614	2815	37	7208	6532	46	9314	8193	56	250794	221399	84	1.45283
25087	25673	56	15930	16027	49	376	544	0	318	547	0	1594	1482	17	1982	1883	27	44364	43920	63	1.45283
38615	38817	74	24663	24514	71	344	370	0	404	841	0	1703	1857	19	2202	2404	27	62809	62397	68	1.45581
73282	69572	85	30672	29306	77	1297	1281	12	2050	1900	26	5802	5657	41	7498	7361	47	208030	200609	81	1.4578
155034	132137	93	79643	69699	91	4337	3379	37	5724	4868	45	13935	10884	67	19665	16507	82	510383	404656	93	1.4578
91805	87525	82	59322	57402	80	1831	1619	20	3217	2912	34	7739	7719	49	9613	9257	52	296856	290436	79	1.4578
101165	89078	95	41594	36131	83	1627	1571	18	2602	2025	29	5687	5056	41	7366	6686	49	184619	162856	83	1.45879
56731	55465	77	13457	13523	46	854	961	0	1505	1238	15	2825	3167	28	4409	4463	37	114249	113368	72	1.45879
304131	194978	146	203831	138148	130	10046	6290	55	16200	11187	73	32224	22914	118	46177	32118	122	1.04858e+06	786470	128	1.46078
36461	36199	60	19314	18975	58	481	687	0	670	932	0	1671	1659	20	2875	2702	30	63056	62709	66	1.46277
110774	97677	87	56931	49382	87	1864	1768	24	4452	3851	37	9182	7802	56	12706	11399	62	359233	314392	82	1.46277
105072	94477	86	51733	45918	84	1569	1528	18	4008	3160	35	7195	6206	50	9983	8781	54	261997	234011	82	1.46377
60476	57605	87	20748	20137	60	862	1015	3	1508	1050	9	2816	2689	29	4053	3877	36	95877	94147	74	1.46575
104282	100102	85	61067	58917	80	2777	2534	27	5104	4724	40	11205	10161	57	14747	13568	72	416885	373464	81	1.46575
59828	55966	81	22261	21653	65	1291	1239	13	1448	1587	19	3354	3064	36	4360	3931	38	116536	113418	72	1.46675
117734	107448	88	80048	74485	85	2498	2225	27	3670	3598	34	7899	7196	47	10988	9821	58	270279	235481	86	1.46675
29095	28257	65	20546	20309	62	314	339	0	559	614	0	1434	1539	18	1959	2157	23	59954	61965	66	1.46774
38970	39610	69	25330	24897	72	513	430	0	1391	1189	15	2249	2215	24	2662	2589	28	78285	80462	66	1.46874
32679	32767	69	15212	15162	48	671	574	0	810	882	0	2000	2070	24	2929	2696	31	68605	69735	65	1.46874
106546	99370	84	53395	51086	81	1946	2054	22	3385	2964	34	6874	6392	48	9435	9179	51	226013	218897	78	1.46874
90969	81531	88	44816	39294	81	1923	1466	21	1846	1906	20	4650	4131	40	7458	6413	54	170284	144262	76	1.46973
132555	105654	96	71822	56963	91	2931	2378	29	4751	3556	45	8613	6864	53	12120	8749	67	299390	244134	89	1.47073
44152	42569	69	26216	25593	73	443	525	0	874	1109	6	2045	2029	24	2967	3346	28	78862	79667	71	1.47172
175242	134217	99	101688	79336	100	4051	3250	35	5821	4579	45	12694	10603	64	16819	13094	79	442155	344501	98	1.47272
122799	117439	88	65840	63421	83	3415	3507	29	6588	6169	46	14267	13317	63	20077	19148	77	559516	504687	87	1.47272
51834	46929	90	23912	21211	90	1069	778	0	1912	1297	16	3579	2662	34	4768	3685	40	116940	91803	90	1.47272
203068	154618	104	129886	107293	99	4986	3963	40	7642	6347	53	16085	12628	74	22874	18053	89	577286	428937	101	1.47371
114752	104694	92	68242	63074	84	2191	1798	25	3890	3312	37	8123	7224	51	12496	10805	63	350379	305328	87	1.4747
28003	26746	61	16370	16137	52	409	492	0	772	753	0	1489	1443	18	2620	2747	26	65989	64387	69	1.4757
37181	37831	65	21190	20989	68	448	429	0	1060	864	0	2179	2268	23	3020	2668	34	70584	69927	69	1.47669
32455	32574	70	21352	21306	67	594	474	0	543	777	0	1637	1840	19	2316	2467	26	62420	60872	68	1.47968
42714	41912	73	11819	11710	45	599	451	0	1121	1541	14	2362	2066	26	3011	3092	31	81138	80579	74	1.48067
36018	33835	75	20368	20083	60	834	863	0	1159	820	0	1924	1649	24	3075	2745	32	70985	72548	70	1.48067
128292	115873	99	66247	60835	85	2082	2031	24	4576	3952	40	8901	8453	51	11716	10050	65	371159	310477	88	1.48067
68328	65326	85	14309	13808	49	1264	1100	9	1962	1646	21	4086	3922	36	6590	6445	41	166660	164022	82	1.48365
35491	37626	66	21435	20996	63	733	663	0	647	756	0	2003	2124	24	3209	3088	35	73209	70649	69	1.48465
57645	55702	76	25112	24303	74	1456	1439	16	2102	2070	24	3836	3784	35	5365	5507	43	132273	129753	74	1.48564
116879	106977	96	68538	64564	84	3743	3443	31	6948	6101	48	16847	14668	69	16656	14430	75	561333	486308	88	1.48763
30032	30740	62	16280	16215	50	488	567	0	743	638	0	1435	1468	17	1607	1794	22	48267	46004	64	1.48763
77762	74048	82	39131	37606	78	992	1087	7	2388	2339	27	4994	4675	41	6047	6071	41	193464	188723	78	1.48863
96773	90943	84	53937	48742	82	1845	1836	23	3192	3031	31	7677	7250	49	9788	8982	54	302813	275886	82	1.48863
100132	94240	81	58425	54706	81	1882	1679	22	3244	3516	29	7594	7252	48	10139	10527	50	299270	285482	80	1.49062
113777	105503	87	70665	66074	84	2675	2403	28	3764	3108	35	8005	7108	50	11307	9859	63	278169	240431	80	1.49062
72512	67299	84	39954	36733	78	1144	1011	3	2133	1904	27	4248	4182	35	5364	4606	41	157092	149267	75	1.49161
53033	50814	79	27986	27880	73	815	885	0	1052	1158	9	2755	2932	27	3213	3472	28	91490	91510	67	1.49161
103510	94438	87	53480	49082	83	1780	1727	19	3282	3353	35	6148	5909	43	8996	8138	49	235678	211500	81	1.49161
166954	152891	88	115811	108098	89	6069	5085	41	8519	8106	52	20020	17314	79	28477	25682	79	712658	626470	86	1.49161
106438	96090	83	56824	51562	83	2069	1783	25	3300	3173	29	7183	6911	46	9628	8868	51	290068	263570	79	1.49161
126706	118104	86	86384	80303	84	2556	2484	26	3852	3434	38	10410	8898	61	13572	11634	62	389335	334910	84	1.49161
41185	39610	77	38740	38891	74	609	599	0	1080	760	0	1612	1463	20	2604	2715	27	63020	66229	68	1.4926
23880	22225	70	14216	14070	49	479	381	0	328	375	0	1286	1356	13	1835	1899	19	46784	49310	60	1.4936
49350	48127	75	23876	23174	73	727	766	0	894	927	0	2414	2315	26	3654	4089	31	83996	85513	68	1.4936
26405	28381	50	18995	18436	58	443	530	0	360	610	0	1491	1584	19	2592	2509	30	57228	56537	65	1.49459
81422	76352	80	41039	38826	79	1127	1028	5	2356	2453	25	5482	5416	41	6711	6734	45	197353	197279	74	1.49658
103287	89379	97	44240	38168	83	2912	2211	31	3712	2933	38	7897	6418	58	11213	8971	60	253676	206935	79	1.49857
48998	49537	75	31937	31436	74	692	856	0	1001	1169	11	2512	2470	30	3145	3121	31	92573	91488	67	1.49857
91072	84044	82	40742	36811	81	1338	1145	12	2485	2069	31	5152	5176	37	7188	6710	49	182293	171721	80	1.49956
42873	41614	73	22800	22531	63	537	604	0	1053	940	0	2111	2373	25	3236	3384	30	82782	85946	60	1.49956
106685	93433	97	48921	42422	83	2071	1753	24	3074	2863	33	6329	5386	48	8120	6718	53	192148	164593	78	1.50056
75787	73288	81	36417	35164	77	1474	1289	14	2947	2887	29	6076	5986	42	8605	8209	47	238360	231482	75	1.50056
155877	130895	95	64150	53400	90	3949	3354	35	5145	4518	40	12529	11794	59	17569	16906	73	463270	440326	84	1.50056
39172	36895	73	20481	20268	57	654	708	0	981	799	0	2057	1835	25	3264	3308	31	84151	85304	68	1.50155
79359	72794	84	54111	51210	81	1595	1401	19	3592	2882	34	7089	6704	48	10402	8810	60	269278	239209	83	1.50255
141600	121688	93	78440	67174	89	2719	2266	28	3511	3275	35	8767	7404	56	11431	9338	67	293520	248449	87	1.50255
21815	21693	74	14601	14482	49	311	323	0	407	603	0	990	1082	7	1732	1670	20	44855	49105	47	1.50553
79200	74787	81	40838	39245	78	1291	1217	14	1476	1679	19	4157	4334	35	6573	6434	43	142198	136367	79	1.50553
158059	96351	127	77750	52831	124	2557	1831	19	3847	2795	40	9058	5600	76	12063	7844	89	327085	204683	124	1.50653
87941	85243	80	61093	59625	80	2470	2485	25	3562	3192	32	7648	7298	44	11105	10490	60	258511	238771	80	1.50752
81024	76195	92	59930	57168	80	1981	1657	21	3677	3235	32	7353	6888	52	10478	10306	56	245709	230689	84	1.50752
99065	91654	85	46073	43122	82	1610	1547	18	3169	3097	28	6465	6122	43	8969	8425	52	264375	251826	85	1.50851
94256	83018	84	48117	43129	83	1709	1440	23	3002	2475	34	5616	4834	45	8036	6698	51	204187	174967	85	1.50951
75550	73487	79	38255	36938	77	1358	1405	14	1920	1916	23	5260	5220	40	7757	7735	46	217525	207723	78	1.50951
123625	110025	87	57166	50216	84	2033	1618	21	3054	2677	36	6414	5275	47	8852	7584	53	223335	194513	86	1.5105
27546	28398	53	11331	11725	43	152	376	0	701	713	0	1381	1465	14	2131	2287	22	56692	58731	67	1.5105
123215	109888	89	79922	73623	86	2851	2512	30	3789	3738	35	8621	8189	49	13960	12147	76	314625	275536	89	1.5105
124196	113615	91	79763	71775	88	2457	1998	27	4325	3831	39	8512	7376	49	13184	11843	60	330015	297754	87	1.5115
57681	55173	85	30679	29351	75	1052	949	0	1325	1332	14	3581	3387	35	5723	5203	43	125167	120487	78	1.51349
98612	88824	83	48230	44356	82	1831	1705	21	2826	2288	32	5893	4803	45	8045	7101	49	215685	191464	82	1.51448
29694	31261	51	11519	11632	44	812	815	0	847	792	0	1828	1760	23	2125	2314	24	59395	59891	68	1.51448
146077	114816	104	66666	51368	92	3120	2620	31	4292	3373	42	8642	7190	54	12862	10128	64	279862	227045	91	1.51548
44036	42616	74	23583	23130	67	696	642	0	1276	1042	6	2470	2438	28	3285	3388	34	83715	83569	70	1.51548
182934	147898	111	60843	49519	94	3595	3176	31	5823	4994	52	11586	9782	59	16117	13038	73	391440	327064	93	1.51647
31296	30266	69	18812	18474	57	644	638	0	971	882	0	1473	1493	16	2546	2536	30	57000	58911	68	1.51746
161601	133464	95	80478	67306	91	3571	3036	34	5816	4984	45	10151	8051	62	13055	10068	69	325113	256585	94	1.51746
80612	75386	81	37251	33838	82	1448	1259	13	2364	2145	28	5003	4520	40	6460	5448	51	180547	162805	96	1.51746
55403	55767	73	29387	29030	73	802	758	0	1626	1643	18	2782	2977	27	4213	4362	35	134133	133936	73	1.51846
53920	50714	79	26147	25569	75	700	695	0	1224	944	0	2571	2519	26	3789	3977	32	85506	83266	71	1.52045
103305	92384	91	46870	41862	85	1950	1626	21	3670	2928	35	7449	6696	48	10915	9961	58	298099	269975	87	1.52045
103476	89673	86	55777	47783	85	1804	1587	18	2992	2363	38	5905	4971	46	8363	7111	49	223164	187226	82	1.52045
97282	85859	87	50583	44927	84	1618	1534	19	2778	2555	29	5519	5240	42	8266	6848	53	200902	173857	84	1.52144
79760	75076	95	43723	42265	78	1360	1240	12	2257	2436	24	5097	4814	39	8053	7545	47	207946	204100	79	1.52144
37067	35900	72	21205	20748	63	713	642	0	702	1073	6	2027	2098	24	3157	3427	29	73514	73150	70	1.52244
67346	66334	78	32161	31389	76	1263	1004	2	1814	1882	20	3764	3834	32	5855	5398	46	177148	173946	75	1.52343
80943	78272	81	45659	43618	80	1436	1323	13	2132	2596	25	5684	5242	42	6383	6977	41	211841	207343	79	1.52343
83346	79323	79	58394	56395	80	1615	1698	18	2032	2007	24	4945	5224	37	7771	7438	47	213555	208407	77	1.52443
89965	83395	97	41743	40056	79	1743	1680	21	2479	2590	26	6274	5931	42	8015	7854	46	232738	227923	78	1.52443
188745	132674	107	118244	83000	103	5318	3915	41	8303	5912	57	17412	12202	82	22645	15089	93	573882	399972	101	1.52542
195376	153422	113	119349	94592	105	4804	3932	38	6167	4965	47	14303	10684	73	20947	16817	86	531081	387949	113	1.52542
42922	43586	59	27491	26127	63	911	837	0	1124	1229	12	2852	2944	27	4303	4048	36	92220	90922	60	1.52542
100485	94521	82	55091	51626	81	1438	1235	14	2756	2578	31	6391	6239	44	9312	9048	57	250194	241475	78	1.52542
39372	37678	83	14614	14531	47	638	622	0	1147	1024	4	2004	2111	23	2916	2668	29	68246	66566	66	1.52741
122776	108591	89	65624	58684	87	2418	2190	25	3188	2859	33	7355	6496	45	9794	7901	61	249318	216356	85	1.52741
108824	97066	90	54313	47853	84	1817	1683	21	3484	3191	35	6884	5929	47	8813	8035	50	266647	236389	81	1.5284
28887	28201	63	17825	17574	56	385	460	0	413	558	0	1226	1240	13	1817	1837	23	54051	55848	65	1.5294
86191	79219	91	39289	37525	79	1354	1274	14	1929	1858	23	5528	5181	41	6331	6291	42	209796	203648	77	1.53039
77920	73556	79	35543	33659	78	984	1135	10	2452	2399	27	5147	4838	39	6869	6108	49	204024	197095	94	1.53039
97144	85908	86	55315	50663	81	1818	1581	19	2571	2357	28	6073	5248	45	8707	8026	50	222260	183750	81	1.53039
43965	41485	73	26722	25758	73	1116	928	0	1276	1140	11	3061	2854	30	4079	3852	36	102712	101100	72	1.53039
32604	32329	64	18853	18609	55	472	462	0	500	813	0	1835	1945	22	2420	2518	26	67405	69263	66	1.53139
67669	53513	84	31518	25323	82	1051	854	0	1374	1277	17	3078	2551	35	5296	4705	42	129605	124149	73	1.53337
17271	17949	46	11975	11950	47	222	389	0	605	550	0	1165	1207	12	2012	1985	22	49390	54569	49	1.53337
75669	73995	78	36736	35477	77	1088	1085	8	1880	1960	25	4688	4766	37	5688	5581	43	170143	168841	75	1.53636
106924	95497	88	48764	43224	83	2085	2023	23	3584	2937	35	8423	7651	51	12789	11746	79	336169	307877	87	1.53636
79978	78374	79	34475	34575	69	1379	1376	14	1966	2161	22	4778	4457	39	6466	6432	43	172263	170210	78	1.53636
168616	142685	92	99626	86230	90	4579	4273	36	6590	5720	46	13339	11607	63	19128	16390	73	460228	389412	91	1.53735
81980	79072	80	36384	35210	77	1619	1538	19	2667	3083	28	6376	6416	41	9424	8900	61	274452	273447	78	1.53735
84008	80441	82	58223	55967	80	1235	1031	5	2403	1997	29	4643	4713	37	5815	6007	41	166852	167529	78	1.53835
40038	39118	75	25943	25467	71	681	672	0	1087	864	0	2063	2027	21	3195	3482	31	76673	73743	71	1.54232
54552	53526	72	19195	18694	59	1083	933	0	1854	2117	25	5078	4747	39	5028	4615	37	132115	133703	74	1.54232
114352	105786	94	72872	68530	84	2665	2710	26	4524	3661	42	10672	9682	56	15761	14731	69	421211	375477	89	1.54332
28768	29466	50	18979	18913	52	334	328	0	883	1000	1	1742	1681	22	2281	2379	29	65953	63390	68	1.54332
26951	27458	57	12788	12561	47	499	530	0	911	612	0	1312	1397	16	1904	2059	22	55671	56381	66	1.5463
56553	55384	78	24656	24408	69	861	906	0	1055	1363	14	2739	2760	29	4154	4373	36	107286	104775	74	1.5463
70746	67639	79	34349	32017	78	1335	1372	14	2441	2131	25	5539	5212	40	6437	5947	46	202483	189934	82	1.5473
35106	34798	72	20968	21070	58	527	549	0	1384	933	0	1603	1630	18	2372	2383	27	64028	68149	59	1.5473
140153	128952	87	114458	104538	88	3939	3584	34	6307	5464	46	11982	10928	60	14353	12779	66	372220	333102	88	1.5473
41224	38918	78	23249	23142	68	606	943	0	1082	1097	8	2290	2256	26	3374	3396	30	71841	74109	69	1.54829
41861	40504	81	21667	21375	63	741	779	0	872	927	0	2340	2406	23	3360	3458	34	84873	85833	72	1.54829
35674	35900	70	17795	17712	56	705	667	0	1334	960	0	1916	1940	23	3058	3393	30	66031	66617	63	1.54929
45731	47058	72	26081	25247	72	842	798	0	1852	1703	22	2471	2456	27	3714	4037	33	94839	93452	73	1.54929
95558	85235	83	55714	49844	83	1959	1632	22	2188	2067	27	5794	4958	44	8110	7129	53	194059	175673	85	1.54929
43834	42838	76	22029	21530	62	930	934	0	695	1051	4	2661	2674	28	4100	3969	36	101536	100666	71	1.55028
27179	26147	69	16143	15980	54	410	420	0	902	904	0	1289	1410	15	2260	2164	26	59512	59749	65	1.55127
163351	131915	95	68452	53479	91	3131	2446	32	5691	4538	45	12617	10134	66	17116	13927	70	476110	392054	93	1.55127
148745	125326	99	78241	68866	89	3213	2744	31	4342	3614	43	9042	7609	54	13278	10834	66	298364	248843	88	1.55227
69659	68301	78	35191	34404	77	1216	1034	8	2359	2549	24	4846	4899	38	6665	7111	40	199483	199308	77	1.55326
56024	53498	77	35348	33621	77	954	848	0	1788	1340	15	3395	3483	30	4792	4594	38	122780	112999	74	1.55326
23296	23213	65	13847	13898	47	326	338	0	434	708	0	1495	1572	20	2365	2534	24	50004	57975	46	1.55525
109973	96495	90	67408	59861	86	2177	1919	25	3777	3088	36	8795	7430	52	14265	12512	68	390240	337702	86	1.55525
154682	130447	92	71914	62085	90	2925	2558	29	5066	4113	48	11848	9295	66	15171	11060	67	456119	355873	94	1.55525
64984	61998	80	34141	31434	76	1311	1239	10	1792	1573	23	3205	3222	32	5404	5254	41	120147	113255	69	1.55625
45283	45092	72	25292	24303	73	821	854	0	1424	1065	8	2534	2284	26	3344	3456	32	81040	80067	69	1.55724
82604	77910	83	43269	39800	82	1750	1529	18	2961	2482	30	7260	6742	49	10132	9586	58	286079	264353	82	1.55823
106823	95912	84	64953	58339	85	1489	1347	14	3018	2882	33	7683	7555	47	10710	10134	61	283408	249290	84	1.55823
138150	122970	88	71936	64427	88	2448	2154	26	5156	4391	39	10316	9344	60	14953	13015	68	413599	356736	85	1.55923
66942	63374	81	25733	24178	70	1103	890	0	1632	1594	17	4165	4053	35	5660	5470	41	149648	143759	72	1.55923
86686	82016	79	85489	80957	83	2169	2232	21	3183	3047	31	7180	6966	44	9231	8673	60	244611	228660	78	1.56022
67057	65864	79	28796	28343	75	866	714	0	1226	1488	14	3025	2902	31	4522	4458	38	121100	119889	67	1.56022
99834	84012	88	67483	57979	86	1947	1483	22	3465	2899	33	6998	5712	49	9352	8593	52	244185	208700	82	1.56122
62966	61576	76	26946	25478	76	1360	1101	9	2068	1990	24	4255	3936	36	6428	5714	49	146966	139347	74	1.56221
40979	38971	86	24495	23915	72	544	785	0	614	479	0	1735	1893	21	3004	3072	27	71250	66652	86	1.56221
55313	50519	86	28723	26981	77	1100	955	0	1114	1185	10	2488	2644	25	3624	3567	34	108681	103703	73	1.56221
86907	81152	83	55222	53828	80	2424	2293	26	4385	4048	40	9596	9355	50	12347	11082	67	364632	331850	82	1.56321
94413	84679	84	55104	49204	84	1016	971	0	2573	2258	28	5502	5174	40	7487	6458	52	193283	166204	80	1.56321
44075	44638	75	24864	24973	69	1051	1141	8	1047	1086	6	2828	2732	28	3874	3540	35	98566	99354	68	1.56321
117978	101672	89	76484	67043	89	1986	1633	25	3727	3055	35	7032	6100	51	10042	8408	56	262608	229153	85	1.5642
107019	94045	83	46166	39880	83	1728	1379	23	3311	3206	33	8035	7040	52	12125	10645	56	326852	283584	85	1.5642
79759	75279	84	33160	30911	80	1352	1186	15	2344	1969	27	3753	3713	33	5411	5356	40	138054	136265	78	1.5642
109752	99524	85	62656	58301	84	1802	1607	21	3168	2794	32	7130	6467	48	9654	9580	49	263392	237241	84	1.5652
73896	68164	86	38357	36378	79	1351	1241	13	1949	2065	20	4172	4127	35	6494	5850	41	168894	163456	79	1.56619
103740	96191	85	60321	55933	84	2532	2276	27	4130	3242	41	8063	7330	50	11189	9766	58	298578	261809	87	1.56718
129168	108989	86	71573	61805	90	2959	2393	31	4100	3903	35	8730	7395	51	12003	10444	66	311401	270744	88	1.56718
192944	148127	99	78583	61565	97	3106	2541	30	5565	4242	47	13265	9735	66	16859	13332	71	495538	373834	98	1.56818
350494	219008	200	299549	211225	170	9686	6188	52	14512	9142	77	32703	21274	147	44602	28215	155	1.04858e+06	721505	196	1.56818
39010	38202	72	22694	22263	67	529	581	0	1145	1163	11	1934	2294	23	2860	3009	30	80978	80546	75	1.56917
95852	87474	85	39430	35474	83	1709	1661	19	2272	2441	25	6179	5673	45	8568	7889	49	247576	226909	86	1.57017
96224	87977	87	56469	50578	84	1439	1338	18	2484	2514	26	5875	5413	44	7670	6517	51	232438	212818	91	1.57017
138362	122692	90	56874	49938	87	3205	2944	30	4186	3468	40	9383	7811	56	13337	10649	65	320532	269106	104	1.57017
118512	105129	86	64489	57637	86	2065	1802	23	4232	4029	36	8678	7625	50	11789	10515	63	334053	300444	89	1.57017
42821	42908	81	19905	20009	53	722	854	0	1658	1198	16	2203	2339	27	3632	4036	33	87205	89508	72	1.57017
140995	119566	94	71009	60532	90	2194	2006	23	4486	3913	41	8724	7798	51	12650	11583	65	365329	319255	89	1.57116
55715	52357	82	27636	26881	75	931	1043	4	1499	1470	18	2870	3033	29	4236	4082	38	111311	109173	76	1.57116
102632	92204	84	54566	49239	83	1967	1723	23	2631	2680	30	7338	6407	48	12118	11138	65	318713	283218	88	1.57315
62709	60284	79	30752	29634	77	1171	1213	11	1603	1526	17	3304	3379	31	5032	4852	36	132000	127689	79	1.57315
38984	38884	70	23227	23090	71	483	755	0	767	797	0	2175	2062	23	3428	3244	32	83464	87220	70	1.57514
107438	96030	85	56256	50170	84	2237	2098	23	3700	3130	34	6849	5767	45	9559	8070	54	239576	196526	87	1.57514
154708	119652	109	88194	71978	95	3024	2315	30	5606	4010	50	11293	9150	58	15176	11995	68	407990	324264	99	1.57613
84770	80188	82	36320	34376	78	1806	1399	21	2937	2353	33	6165	5933	42	8365	8072	44	205958	186498	85	1.57713
53603	47895	91	23311	21519	79	1259	1211	10	2101	1572	22	3022	2763	28	4525	4002	38	109595	98724	91	1.57713
124460	111310	87	76327	68061	87	2960	2738	30	4255	3758	41	10300	8588	58	13723	10910	65	311591	254616	91	1.57713
107517	94490	88	46241	40874	85	1912	1957	20	2941	2411	32	6456	5417	48	8597	7949	49	228842	191101	87	1.57812
103593	92117	87	54013	48973	85	1960	1750	22	2423	2568	34	6806	5873	49	9452	8197	55	252303	224918	85	1.57812
139154	121421	105	69412	61676	105	3661	2960	33	4566	4435	36	9459	8189	54	14170	11883	73	345535	284051	105	1.57812
137080	116981	90	56194	48127	88	2465	2187	28	3911	3344	38	8202	7136	55	12753	10803	64	285393	242352	90	1.57812
87424	78070	85	40679	36215	81	1602	1445	17	2466	1886	27	4152	3762	39	6159	5349	45	152531	135570	81	1.57912
102703	94647	82	75507	69044	83	2255	1991	26	3192	2769	32	6498	5737	48	9669	8519	57	243823	208206	86	1.57912
101375	91811	92	49775	46470	82	1798	1795	19	3012	2886	30	6269	5543	44	8416	7660	48	261366	235553	83	1.58011
43973	41404	79	23389	22603	69	1068	1128	8	1455	1686	21	2917	2816	31	4191	3992	39	106379	103587	74	1.58309
136990	113943	91	56182	46331	87	2991	2454	32	3716	3179	36	7863	6080	51	11626	9985	62	264764	207536	90	1.58409
203473	104657	142	111676	50978	140	4099	2339	41	7063	3847	75	13235	6688	100	19771	9569	122	483935	258386	138	1.58409
110925	99669	88	57734	52032	84	1776	1605	20	3954	3192	44	8157	7500	48	10907	9226	63	320259	288172	84	1.58409
107728	95126	89	52427	46151	85	1490	1373	16	2575	2357	27	6488	5742	44	9951	8463	56	252175	222343	82	1.58508
37242	35510	78	22478	21923	68	516	359	0	1101	1076	9	1840	2171	20	2409	2315	27	74162	72297	67	1.58707
45464	43091	81	23420	23248	69	804	691	0	1202	1326	12	2580	2661	28	3331	3795	30	77331	76435	69	1.58707
256036	167124	131	194415	134421	131	7742	5155	51	11365	7801	67	25740	19045	98	36711	26755	105	881489	651042	131	1.58807
45965	43457	72	19693	19243	60	621	888	0	993	1091	8	2057	1963	25	2725	2698	31	79520	77134	63	1.59006
44271	41152	80	24364	23015	74	843	698	0	1067	919	0	2405	2315	27	3441	3523	32	95724	89917	70	1.59006
75966	69920	84	41432	38044	82	1415	1339	16	2079	1875	27	4054	3767	36	6034	5786	42	151214	143669	76	1.59105
54388	51126	75	28131	25894	76	945	747	0	1325	1559	14	2845	2862	29	4028	4006	33	94247	86551	73	1.59105
94195	87066	82	48210	44342	81	1772	1829	22	3485	3267	34	7545	6776	49	10094	8882	60	259061	223908	80	1.59105
118986	100764	96	49715	42462	86	2341	1931	28	3678	2751	36	7846	6621	50	10129	8232	62	254394	210249	83	1.59105
57434	54686	85	20120	19693	59	769	877	0	1340	1440	14	3004	3131	30	5022	4836	40	120645	119968	70	1.59204
69424	68214	82	33804	32785	76	1152	1306	14	1309	1554	16	3892	3597	37	5033	5127	37	136898	137064	72	1.59204
101819	94773	86	47741	45330	81	1608	1460	20	2791	2624	29	6359	5887	43	8042	7837	52	240547	232195	79	1.59204
83525	77605	82	42140	38689	82	1812	1766	19	2280	1831	26	4704	4651	36	6057	5549	44	168328	155057	80	1.59403
39712	38134	72	23442	23297	67	648	630	0	1128	981	0	2550	2410	27	4269	4110	37	91614	91587	69	1.59403
122253	113776	90	64538	60668	84	2591	2651	24	4818	4360	38	10851	9823	60	15531	14014	65	424683	370040	86	1.59403
73791	67966	95	39585	34043	87	1754	1250	20	2000	1759	27	4596	3889	41	7117	5646	52	156043	127607	95	1.59403
40247	42411	49	19153	19338	51	878	763	0	599	814	0	2311	2395	27	2956	2940	32	78485	78694	69	1.59403
87756	83148	84	48844	46115	79	1243	1302	14	2533	2386	28	5537	5283	39	7701	7151	49	206344	198276	79	1.59503
46053	46584	69	25066	24913	67	818	536	0	1502	1657	17	2771	2671	30	3276	3348	32	90901	92340	68	1.59503
163949	143685	89	89748	78059	88	3068	2614	29	4649	3840	41	8173	7078	51	11410	9036	60	296811	243332	86	1.59503
78590	72347	94	48328	44695	81	1491	1202	13	2312	2326	26	4487	3854	40	6777	6061	45	167211	149433	83	1.59602
129273	116066	86	63401	56946	86	3337	2903	32	4553	3642	42	8662	7707	53	12891	11596	65	303494	272520	85	1.59602
104487	96410	83	48611	44923	83	2090	1813	24	2906	3367	30	8114	7163	49	12426	11890	58	282855	246311	82	1.59702
23845	23352	66	14797	14750	47	467	332	0	532	602	0	1599	1664	19	2958	2789	31	67810	70241	65	1.59702
45115	43844	81	20442	20169	58	564	630	0	1403	1083	7	2654	2370	27	3344	3217	30	86220	89168	70	1.59801
160444	139326	106	70301	61914	89	3781	3132	35	5183	4202	46	10460	9000	55	14684	12265	66	329849	275819	92	1.59801
47800	45620	78	30082	29729	74	701	909	0	1169	985	0	2345	2263	27	3390	3108	36	88372	90760	70	1.59901
145523	126701	90	69036	60770	89	2417	2094	27	3896	3456	37	9426	7698	55	13032	11377	72	340520	281849	91	1.59901
70716	65187	81	37930	33865	79	1139	1060	6	1030	1410	12	3325	2985	33	4654	4261	42	120454	110180	76	1.6
115235	107832	90	67602	64312	83	2322	2369	23	3687	3113	35	8963	8585	52	12630	12142	60	341858	301170	89	1.60099
55582	54091	76	30096	28787	77	990	1065	6	1766	1561	18	3488	3531	31	4879	4663	42	130424	129089	75	1.60099
220633	157602	108	142000	108140	102	7045	5592	45	9710	7500	61	21392	16823	86	28024	22349	93	717730	556427	103	1.60199
46777	46137	78	24280	23997	68	436	555	0	640	657	0	2159	2145	25	2911	2968	27	72054	72702	71	1.60199
148290	122517	95	80282	68071	92	2950	2083	33	4386	3640	40	9209	7692	54	12617	10173	62	306861	247952	93	1.60298
49560	48152	75	24120	24266	63	798	719	0	980	1256	10	2085	1873	24	4033	4322	33	84376	83296	69	1.60398
61578	59970	80	34372	33315	76	1120	914	0	1670	1462	18	3229	3372	31	4459	4087	37	108719	107640	76	1.60497
112688	97971	91	51296	44452	85	2636	2436	27	2800	2688	32	7126	6202	47	10501	9159	56	247738	203692	88	1.60497
119777	103859	91	54064	46529	87	2299	1985	26	3657	2900	35	6902	5751	49	10191	8878	54	231113	194734	90	1.60597
104117	97721	81	47427	43982	81	1691	1684	18	3329	3254	33	7102	6801	46	9085	8228	58	270300	253639	84	1.60597
41135	40027	72	21541	21299	62	630	563	0	1079	1317	11	2020	2221	22	3328	3344	32	82661	83495	69	1.60696
93933	87503	83	47843	45702	81	1788	1504	21	3043	2895	29	5602	5447	39	8110	7884	44	235404	228398	85	1.60696
166703	141115	98	79632	67993	94	3432	2811	34	5089	4224	46	10984	8943	59	16394	13814	75	386001	316051	97	1.60796
40523	38682	77	21750	21224	61	604	706	0	1064	802	0	1817	1728	20	2746	2682	28	70127	68147	71	1.60994
106335	97722	92	62570	57177	83	1547	1608	19	3072	3128	29	6508	5989	45	9300	8560	55	227760	192414	82	1.60994
86886	80905	85	37773	33540	83	1487	1403	16	2150	1870	27	4900	4518	40	6183	5744	46	153738	139286	80	1.60994
177049	148388	98	74132	61996	93	4208	3721	35	5239	3932	46	11074	9097	64	15953	12819	71	370139	303634	93	1.61094
55292	52913	77	28880	27929	75	813	877	0	1339	1207	16	2966	2655	30	4517	4176	42	100039	100808	74	1.61193
300418	202658	126	191901	132764	123	7366	5050	50	10717	7546	62	21012	14443	84	28471	19518	114	633800	436176	122	1.61193
53476	53991	76	25875	26527	57	605	771	0	1139	1283	10	2842	3077	27	3456	3932	30	93153	95464	73	1.61193
72289	68940	82	29346	28482	76	1704	1558	19	2437	2307	27	5431	4760	42	8157	7617	48	196623	178792	81	1.61392
127777	113457	90	42366	36622	83	2375	2222	24	3735	3171	36	8216	7311	47	11721	9978	63	321151	280659	87	1.61492
67126	63299	80	32511	29894	79	1183	1267	13	2200	1895	25	3969	4107	34	5909	6003	40	144767	134567	77	1.61492
115772	102685	85	60014	52702	85	1682	1487	21	3439	2700	38	6625	5774	47	9770	8751	58	246874	218041	85	1.61492
84034	73936	84	87438	79490	84	3151	2985	29	4599	4138	38	11768	10903	61	15450	13617	62	388465	346145	84	1.61492
197966	149813	102	164693	134874	98	6525	5279	42	8156	6678	57	17330	14320	74	26391	21440	89	604546	503643	94	1.61492
95934	94930	79	51611	50314	79	1696	1826	18	3462	3327	32	7414	7219	46	10477	9562	55	288815	279563	79	1.61492
156307	111515	100	87201	67849	94	3289	2631	34	4642	3506	45	10800	8059	60	13398	9570	78	374277	281675	94	1.61591
63867	58543	80	32283	30138	77	1301	1175	8	2017	1517	22	3199	2903	33	5484	4677	42	117482	111017	73	1.61591
108686	98916	84	52817	47344	82	1872	1797	20	3723	3549	32	8072	7469	48	11498	10725	57	316938	292634	81	1.6169
101623	88306	88	47917	42058	84	1732	1592	19	2563	2078	33	5753	4895	45	8055	6665	51	208178	176718	81	1.6179
81731	78017	90	22055	21295	67	1490	1517	17	2106	2741	25	5547	5319	38	7875	7725	49	217303	215382	78	1.61989
36021	34804	71	18326	18016	54	477	483	0	856	952	0	1794	2005	19	2901	2770	30	77500	79989	67	1.62088
70938	68465	88	38478	37466	77	1291	1318	13	2326	2067	23	4505	4184	36	6007	5895	40	177642	170573	74	1.62188
58820	55805	80	30130	29765	75	925	819	0	1723	1300	15	3376	3778	31	4399	4624	35	138098	136351	73	1.62188
167226	139001	95	74336	63798	93	4214	3643	35	6045	5170	43	10879	9357	57	16799	13774	78	376282	322518	92	1.62287
52242	49706	77	26809	25781	75	595	745	0	1123	976	0	2780	2798	28	2986	2780	32	99630	96411	72	1.62486
111104	101220	96	53667	49017	84	1847	1799	21	3705	3204	34	7100	6455	46	10314	9103	56	281041	243814	83	1.62884
86464	82300	91	83691	81193	80	1758	1907	22	3400	3089	31	7712	7652	45	9938	9557	58	302946	287290	80	1.63083
103454	92666	87	34690	29407	82	1932	1859	22	3271	2954	34	6897	6405	44	9966	9631	52	284249	259195	86	1.63182
97930	90584	82	41878	38815	80	2225	1919	26	3245	3369	30	7827	7132	48	10971	9688	56	293897	262498	83	1.63381
220464	155690	108	146461	107288	103	7180	5024	49	9120	6590	54	18491	13531	88	25435	18780	96	619949	470760	102	1.63381
110509	102737	84	59535	54985	82	1982	1665	20	3088	2898	34	8423	7690	48	11702	10441	58	321354	278011	83	1.63381
65130	62579	77	61154	59758	77	1300	1517	16	2128	1940	25	5066	4815	39	7808	7749	49	183611	171988	74	1.6358
154249	131140	100	66905	56592	88	2492	2374	25	4804	4024	42	10386	8976	58	13169	11491	61	362860	298698	92	1.6358
25281	25747	54	18820	18968	52	270	441	0	780	529	0	1449	1448	17	1599	1802	20	51950	54677	64	1.6358
160130	127355	96	100906	79155	95	4396	3184	40	6089	5058	51	13295	10205	67	18809	15051	82	475823	373318	94	1.63679
40188	40407	65	21527	21911	56	846	888	0	782	971	0	1933	2018	24	3698	3734	33	90577	92857	69	1.63679
55868	55600	74	20238	20410	53	1049	1030	6	1599	1664	18	3592	3649	32	5347	5427	37	129850	130143	72	1.63679
144005	121098	91	105047	90554	90	2289	2047	27	3652	2801	37	8631	6981	56	11840	10414	59	302056	250409	87	1.63679
85859	78551	86	29584	26970	81	1787	1508	22	2389	2101	30	5157	4975	38	7289	6778	45	172475	160798	78	1.63878
113585	100115	87	61712	54562	85	1822	1827	21	3824	2930	35	6486	5572	46	10008	8019	55	249258	216209	87	1.63978
140576	116263	94	92080	74368	93	3664	3038	35	4766	3907	43	9138	7498	54	12781	10464	60	312812	251850	96	1.63978
115493	101398	97	52035	45518	86	1630	1628	19	3086	2972	28	7283	6459	49	9624	8050	56	259331	232781	85	1.63978
61805	58060	78	37898	34955	77	880	752	0	1413	1281	15	3009	2555	30	4469	4132	37	129206	116013	78	1.64077
43652	42121	74	25536	24709	73	795	728	0	958	1017	3	2362	2281	26	3547	3357	31	85946	83334	70	1.64176
40920	41360	72	27576	27218	73	905	1027	4	1585	1718	18	3984	3990	36	5613	5100	46	128651	125186	72	1.64375
52765	51772	76	30899	30204	75	824	804	0	1213	1123	13	2339	2204	27	4234	4185	34	95642	98636	74	1.64375
58022	56765	80	39144	38385	76	819	1050	5	1611	1540	19	3107	3208	29	4529	4774	38	120723	119764	72	1.64574
109942	99387	85	54479	49099	84	2507	2225	26	3388	2940	35	6732	5924	47	9234	7887	52	220231	191015	83	1.64674
151627	118351	102	79755	64238	95	3320	2778	31	4924	3865	42	9888	7830	53	14388	10755	72	324169	253194	91	1.64773
160955	138319	91	126062	109423	91	4500	3925	37	7838	6196	51	18095	14214	79	25722	19578	83	633423	479090	93	1.64873
92152	86309	83	45037	41567	82	1536	1412	18	3014	3031	32	5761	5110	42	7926	7243	48	225498	204748	78	1.64873
86291	80868	82	43917	41202	79	1431	1227	15	1821	1899	24	4869	4653	40	6517	6673	41	171462	162454	76	1.64873
45200	41738	86	22837	22383	70	585	498	0	1129	1165	9	2070	2060	23	3240	3616	30	91715	91030	69	1.65071
41998	41674	71	17458	16772	53	798	769	0	1723	1444	17	2781	2824	29	4065	4345	38	93506	93005	69	1.65171
80769	75675	84	34850	33073	78	1379	1208	14	2523	2595	27	4856	4695	38	6364	6390	47	180130	173811	75	1.6527
189713	157248	96	164790	138771	96	5601	4428	42	8806	7535	53	19470	15941	80	26316	20847	86	706271	580698	93	1.6527
60192	61914	56	33439	33015	74	965	834	0	1573	1484	20	3701	3487	34	4998	5171	37	128656	130556	68	1.6527
75447	71784	81	34266	33993	76	1352	1172	16	2007	2248	25	5434	5169	40	7426	6961	47	215881	217502	72	1.6527
106022	90732	102	56134	48745	88	2258	1791	26	3081	2941	33	6585	5709	46	9379	8091	57	218501	192680	80	1.6537
121289	108464	89	54791	49035	85	2730	2375	29	3731	2473	41	7839	6656	52	10036	8577	53	251356	206765	83	1.65768
25105	26426	62	17489	17228	53	445	467	0	525	762	0	1809	1823	21	3145	3149	32	64974	65578	63	1.65768
106209	92995	88	56252	49153	84	1851	1756	19	3171	2478	37	6738	5834	46	8829	7546	54	228389	198101	82	1.65768
77939	73936	84	38765	37692	78	1230	1339	13	2308	2239	24	4792	4725	39	6656	6238	50	198918	196657	76	1.65966
80549	76442	83	40349	37900	80	904	1109	7	1939	1794	21	4231	4070	37	6014	5784	44	155578	149700	77	1.65966
76547	72930	79	32842	31217	77	1297	1261	13	2229	1862	22	4111	3643	37	5973	5411	48	143684	130698	77	1.65966
[truncated: 7,770 more rows]
