# Supplementary material for: Phenotypic heterogeneity follows a growth-viability tradeoff in response to amino acid identity
Source: Nat Commun. 2024 Aug 2;15:6515. doi: 10.1038/s41467-024-50602-8 (PMC11297284; doi:10.1038/s41467-024-50602-8)
Supplement: Supplementary file 6 — Source Data [file 41467_2024_50602_MOESM6_ESM.zip › source_data/fig6cde/240423/240423_1845_yATP_E11_ARG.csv]

FSC-A	FSC-H	FSC-W	SSC-A	SSC-H	SSC-W	BL1-A	BL1-H	BL1-W	VL1-A	VL1-H	VL1-W	VL2-A	VL2-H	VL2-W	VL3-A	VL3-H	VL3-W	YL2-A	YL2-H	YL2-W	Time
171966	147747	100	85223	75133	92	2120	1929	23	3912	2715	37	6260	5142	47	7901	6498	52	187869	154326	87	0.00131234
166021	149234	94	61561	55169	89	2855	2586	27	4029	3239	37	6868	6271	47	9902	8799	51	220500	202698	87	0.00131234
209290	170266	97	77963	64063	96	3319	2882	31	4359	3888	40	9875	8631	53	13077	11989	61	284497	249484	96	0.00131234
256357	176324	137	95284	72593	118	3760	2574	37	5680	4280	47	11268	9065	56	16812	11574	80	339044	271781	117	0.00262467
118734	114499	85	34332	33064	80	1648	1634	19	2433	2221	23	5267	4890	41	6453	5783	42	158425	151110	81	0.00393701
122172	117951	84	51882	49999	81	1306	1181	13	2344	2230	28	5711	5233	40	6133	5611	46	244783	235824	87	0.00393701
214526	164923	113	113896	89417	103	2831	2207	31	4380	3932	38	11655	9161	63	14411	11645	66	500326	407116	103	0.00393701
36543	36514	69	14602	14632	48	270	398	0	677	441	0	1073	1125	8	1561	1491	15	56470	55103	71	0.00524934
123586	113457	102	52417	49355	84	2034	1951	22	2626	2605	29	5255	4776	40	7276	6867	47	152165	144936	84	0.00656168
125891	117384	86	70346	64390	85	1683	1547	20	2722	2467	30	5705	5267	42	7892	7035	50	174902	159094	86	0.00656168
53209	54623	73	20434	20703	55	442	564	0	578	987	0	1840	1751	21	2603	2637	28	60981	60694	75	0.00656168
122061	120702	83	46433	44543	82	1892	1856	21	3328	2980	35	7817	7411	49	11056	10114	60	365452	351858	79	0.00656168
129320	118347	86	51157	45892	85	1858	1656	22	2229	2427	29	5884	4821	46	7050	6111	49	159216	146268	78	0.00656168
293058	212851	144	96403	68446	126	4604	3434	40	7141	4861	52	12449	9386	63	18652	13407	76	403572	309210	125	0.00787402
234835	147720	126	87020	58655	119	2871	1821	25	6072	3737	64	11913	8239	75	14227	9270	76	451174	339448	121	0.00787402
143983	128981	87	46072	40632	84	2227	2049	26	3172	2641	30	5436	4982	41	7742	7165	42	162132	150320	82	0.00787402
115663	111059	84	41138	40057	81	1243	1160	10	2600	2507	27	5434	5078	42	6480	6216	46	235470	222087	84	0.00918635
205974	160239	108	71425	54831	105	2745	2250	31	4693	3301	40	7993	6598	52	11697	8997	68	234935	198592	102	0.00918635
85033	80691	91	26808	25112	77	1192	1147	7	1211	1584	18	3564	3303	33	4493	4318	34	109641	108206	79	0.0104987
105522	100801	82	31630	29993	80	1166	1051	10	1849	1725	18	3454	3317	33	5439	4965	41	110510	103453	79	0.0104987
124482	122606	84	55430	53787	81	1196	1054	6	2614	2977	33	5844	5450	44	7842	7202	49	266763	252251	76	0.0104987
127429	121520	88	49314	46537	82	1675	1546	18	2434	2272	30	5292	5054	40	7080	6294	45	161921	150580	79	0.011811
65754	62677	92	16652	16660	51	850	856	0	1122	923	0	2307	2315	26	3185	3194	30	80482	79392	73	0.011811
177985	156030	100	77944	68521	92	2086	2002	23	3011	3030	29	6309	6035	44	8484	7015	57	190257	156889	83	0.011811
60584	60796	76	25036	24939	73	954	1121	8	1155	1389	12	3053	2922	30	3449	3543	33	83307	82466	71	0.0131234
127197	119259	88	53033	51239	82	1461	1420	15	3620	3397	34	8122	7947	45	9649	8986	55	359344	348286	85	0.0131234
62147	60678	76	22113	21892	58	1019	1085	6	905	1204	9	2955	2862	31	4585	4182	39	91595	90072	66	0.0131234
113310	106568	85	62371	58902	83	1909	1667	22	2963	2387	35	6085	5559	43	8111	7401	51	183716	171142	80	0.0131234
155590	133040	109	80829	69162	109	2611	2527	23	3324	2820	35	6441	5809	44	8744	7056	51	216526	185953	109	0.0131234
73255	73678	77	26339	26314	66	911	970	0	841	1455	18	2750	2792	28	4065	4491	37	84781	82308	73	0.0131234
249674	179665	107	260047	204312	106	8947	6378	50	14774	10824	80	28699	21428	95	40241	28852	97	792930	579516	101	0.0144357
100271	93112	88	37741	35905	80	1515	1438	17	2427	2262	26	4767	4733	37	5674	5696	41	135594	131763	72	0.0144357
160959	141600	94	63393	55634	90	1914	1800	21	2575	2373	29	6162	5679	43	7943	6756	51	249456	233437	86	0.015748
83597	76904	84	25730	23832	79	1083	1134	11	1924	1793	24	3921	3932	36	5956	5611	45	116491	115207	72	0.015748
44149	43204	74	24818	24225	73	629	636	0	795	714	0	1534	1364	17	2295	2482	25	51836	50380	66	0.0170604
63013	62512	79	28068	28042	74	443	568	0	1104	933	0	2336	2577	25	3397	3224	32	77147	76047	67	0.0170604
338804	210490	142	130125	83604	124	4752	3035	43	7675	5362	54	15264	9820	73	20024	13619	88	456501	296584	118	0.0170604
86863	77973	81	34932	31456	81	1027	1037	4	1584	1797	17	3907	3544	36	5386	4911	42	123558	116770	74	0.0183727
189084	106102	122	70089	36222	120	2728	1567	31	4397	3021	48	8110	4372	75	10081	5440	81	228485	117603	115	0.0183727
147024	128403	89	51965	46232	87	1804	1545	21	3440	2634	31	6327	5483	46	8008	7348	57	178662	169202	81	0.0183727
177290	151550	94	60817	51046	92	1991	1990	20	4250	4073	35	8891	7472	55	12011	10169	65	404813	372083	89	0.019685
62812	63645	74	22732	22772	67	764	732	0	1114	897	0	2258	2243	26	2930	2935	30	79478	80168	70	0.019685
83512	80232	82	36711	36062	79	853	901	0	1004	1309	13	3636	3394	33	4196	3795	36	158810	150503	76	0.019685
61993	61345	77	21559	20867	59	853	881	0	1419	1531	15	2836	2586	30	4630	4429	40	94714	96903	69	0.019685
150803	133162	95	50629	44568	87	2494	2050	28	2636	2514	30	6293	5312	47	8842	8434	50	183899	172743	80	0.019685
296738	211574	113	100282	71814	111	5575	4183	42	9119	6823	56	17554	13271	76	24096	18666	91	485560	387486	106	0.019685
96696	89608	98	37440	36309	79	953	913	0	1532	1282	14	3078	3000	31	4789	4267	38	102600	95552	70	0.0209974
165247	151832	107	84318	78998	90	2528	2376	26	3477	3079	37	8042	7303	49	10592	8688	66	226116	193030	80	0.0223097
95942	95194	83	56529	55893	80	1312	1391	14	1811	1668	20	4262	3972	38	5864	5368	47	128715	123473	68	0.0223097
200213	164041	99	67631	55134	96	3304	2567	33	4529	3654	39	8927	7093	57	11865	10064	60	254434	222622	94	0.0223097
58605	57166	70	21173	20364	62	1053	1041	5	1530	1877	18	2734	2676	31	4252	3968	35	88462	88619	70	0.023622
158639	133081	108	56084	47667	90	2292	1840	28	3409	2837	34	7610	6809	48	11847	10482	63	232575	217675	83	0.0249344
80947	75279	85	26869	23985	80	959	924	0	1248	1356	14	2914	2781	31	3612	3407	34	86707	81460	77	0.0249344
263290	202978	117	79819	61850	112	4530	3756	36	7021	5522	56	14165	11252	70	19028	15138	83	385860	325272	112	0.0249344
117624	112841	86	39237	37806	81	1604	1596	16	2789	2598	26	5913	5809	44	6949	6333	46	250633	243884	77	0.0262467
90286	87590	93	19501	19217	60	1242	1198	13	1371	1444	17	3843	3632	35	5535	5111	45	115100	109423	73	0.0262467
107748	100646	82	42138	39825	81	1583	1286	16	2774	2341	29	4122	4146	34	5635	5149	38	118263	116269	79	0.0262467
133209	119308	89	46523	41210	86	1764	1558	21	3249	2468	38	5854	5511	44	7282	6848	44	177595	167932	87	0.0275591
191623	156687	103	101041	85579	96	2324	1809	27	4805	3839	41	9541	8436	53	13433	10943	71	450911	395369	98	0.0275591
74211	76296	78	25384	24503	63	1202	1109	7	1183	1184	11	2741	2684	28	4334	4262	37	90313	91217	73	0.0275591
146754	131592	93	65451	59471	88	2496	2322	24	3675	2929	32	7555	7078	49	11581	10269	57	375774	355565	90	0.0275591
45152	46471	72	7874	8377	38	294	337	0	582	447	0	1359	1252	14	1800	1768	24	68038	68455	70	0.0288714
150623	143897	91	61798	58427	84	2425	2202	25	3247	3080	32	6597	6646	43	9580	8879	54	209298	197183	83	0.0288714
53621	52581	76	21725	21372	72	475	688	0	911	1065	5	1885	1960	22	2707	2532	29	68463	70708	79	0.0301837
366682	243538	161	144973	98360	149	7066	5009	46	12256	9232	65	26711	19015	94	39337	26120	134	1.01815e+06	735843	153	0.0301837
50975	53375	62	22087	22254	57	631	691	0	792	816	0	2146	2002	23	3217	2853	34	51072	49771	70	0.0301837
120296	110954	85	53234	47189	85	1398	1119	10	2452	2099	29	4341	4139	37	5273	5002	41	155831	141395	82	0.0301837
71689	70096	78	35838	34904	77	678	541	0	1105	1335	12	2545	2283	31	3433	3303	33	84290	82617	67	0.0301837
200793	164267	102	83452	70239	95	2869	2177	30	3195	2780	32	8614	6621	56	10966	8815	58	227850	179725	89	0.0314961
85755	81380	89	20103	19867	56	1021	953	0	1695	1657	20	3163	3207	31	4099	4081	36	107620	104208	78	0.0314961
47997	46546	74	19763	19776	53	594	733	0	797	804	0	1538	1595	17	1911	1877	22	56254	55725	69	0.0314961
249951	202975	115	135607	110914	105	4681	3889	37	6929	5625	50	15177	11989	73	20503	16743	80	503956	416774	103	0.0314961
66640	67818	78	29194	29656	65	552	711	0	1171	1322	13	1971	2001	25	2637	2704	28	73378	74135	71	0.0314961
84452	81964	80	26313	25834	76	1507	1491	17	1846	1939	25	4132	4249	34	5440	5502	43	120454	120798	77	0.0328084
226974	184058	103	120847	99934	100	4063	3319	35	5904	4622	44	11534	10059	56	15046	13331	66	347639	310839	99	0.0328084
262952	150485	141	98633	59451	138	3022	1382	33	4500	2673	39	9362	5123	83	13028	7186	93	297291	178326	135	0.0328084
139656	127444	103	57327	51470	92	2020	1781	25	3373	2913	34	5632	5038	41	7966	7142	46	167429	152856	103	0.0328084
292232	215997	111	155520	118206	110	6617	4718	45	9447	7095	59	17898	14173	77	24696	18862	92	528697	427229	109	0.0328084
124389	113573	89	35204	32238	83	1565	1492	17	2256	1865	25	5110	4406	45	6695	5754	46	134394	114785	73	0.0328084
176052	135620	103	63498	48977	95	2783	2265	30	3754	3112	37	8032	6380	53	12019	9089	65	262282	208493	95	0.0354331
161875	136583	93	67963	56465	91	1938	1716	22	3306	2465	35	5918	4985	42	9247	6869	56	174371	157901	87	0.0354331
180373	165291	93	75310	69863	89	3584	3427	31	4502	4340	37	9757	9167	55	13841	12469	66	307170	292412	88	0.0354331
77044	68650	95	40083	36442	95	896	661	0	1480	1197	9	2768	2228	26	3815	2968	38	103523	86172	95	0.0354331
93552	89626	84	38895	37815	80	1494	1364	18	2110	1946	24	3494	3586	31	4917	4580	38	113283	108341	75	0.0367454
260032	212255	116	125685	106185	114	5364	4208	38	6354	5611	41	14406	12541	68	19142	16853	78	399425	360079	106	0.0367454
115309	108711	87	56705	53233	83	1737	1797	20	2453	2367	27	5463	4987	44	6892	6397	48	147191	141809	81	0.0367454
136689	123150	87	50898	45945	85	1703	1505	17	2548	2043	32	5606	5105	42	7473	6421	46	176192	158371	86	0.0380577
240388	180989	103	89509	67579	100	4239	2953	41	6048	4816	46	10780	8411	63	16631	11911	84	321182	262439	99	0.0380577
240561	184160	126	99338	77386	126	3057	2341	31	5646	5025	44	11869	9767	63	17363	13174	76	579206	493336	126	0.0380577
99100	86342	101	41365	35488	101	1374	997	0	1929	1837	22	4035	3193	38	6011	5679	41	137355	106753	101	0.0380577
118389	107496	85	54178	49338	82	1956	1597	22	1930	1831	28	4516	4075	37	6481	6254	43	154860	143210	84	0.0380577
140597	120879	90	71563	62997	88	1471	1361	16	2913	2605	30	6225	5267	45	7415	6248	51	294165	256713	90	0.0380577
141733	121198	103	50088	42902	87	1620	1316	20	1914	1789	26	4705	3927	40	6846	5877	52	158567	140202	85	0.0380577
108082	107645	81	46633	46529	79	1583	1560	17	2278	1754	23	4216	4133	39	6027	5795	42	124046	113547	74	0.0380577
103479	99749	81	41033	39935	79	1078	855	0	2495	2201	28	4130	4085	35	4957	5026	41	193065	186998	80	0.0393701
203644	175242	107	71971	62955	96	2294	1916	27	4526	3537	46	9954	8390	53	12526	10194	60	461552	356986	91	0.0393701
96613	88764	86	36073	33330	81	1030	909	0	1128	1702	17	3879	3882	36	5675	5321	40	124171	121469	78	0.0393701
100247	89235	88	38031	34147	82	1385	1006	2	2017	1911	23	3841	3501	35	5292	4851	39	115583	110215	80	0.0393701
164504	143050	97	60914	52811	89	1933	1533	22	3187	2913	32	7873	7059	52	9513	9095	55	344753	323106	90	0.0406824
121190	106283	91	40903	36556	85	1515	1336	15	2276	1726	22	3856	3465	36	5646	4882	43	134983	122289	83	0.0406824
125835	111568	88	65077	58194	85	1343	1279	12	2172	2276	23	3859	3572	34	5393	5082	42	145376	134750	80	0.0406824
99068	95009	82	39747	37825	80	1314	1180	13	2041	1799	21	3881	3884	35	6023	6010	41	138924	137014	78	0.0406824
144249	129858	106	75839	69276	106	2135	1822	25	3520	3048	34	6623	5778	46	9353	8707	51	206147	178209	106	0.0419948
76746	74152	79	27748	26884	77	915	994	0	1191	1263	11	2741	2612	29	3965	3556	35	87920	83267	73	0.0433071
121066	104700	93	59569	52336	88	1604	1323	17	1964	1747	26	3714	3130	35	5623	4952	47	169762	150998	89	0.0433071
123288	107566	90	41711	36855	85	1320	1229	13	2653	2316	30	5604	4835	42	8071	7476	48	155171	142836	86	0.0433071
113938	104208	87	35946	32243	83	1573	1384	17	1966	1803	23	4095	3979	35	5604	4648	44	120756	115561	82	0.0433071
119827	104141	101	44277	39215	86	1646	1420	18	2733	1958	28	4505	4038	38	6237	5870	46	137380	129825	82	0.0446194
48822	48460	75	20987	20788	65	524	479	0	947	881	0	1491	1421	17	1727	1842	22	47727	47607	74	0.0459318
77022	74309	87	32742	31752	78	946	863	0	1245	1292	15	3035	2926	32	4344	4127	36	95482	93923	76	0.0459318
215710	179312	101	92984	80651	98	4535	3608	36	5970	4635	48	12848	10386	62	17028	15352	74	432325	361955	101	0.0459318
137438	123645	88	55164	49954	85	1652	1357	18	3245	2920	34	7477	6637	49	8638	7816	51	314379	282745	88	0.0472441
168512	139368	95	44349	37247	90	2592	2313	27	2887	2767	31	7232	6376	47	9376	7997	54	211033	181997	89	0.0472441
176992	154400	95	87055	76293	93	2712	2618	28	5647	4587	44	12677	11379	60	15351	13831	65	537435	500583	92	0.0472441
170548	160377	91	61893	58686	86	2721	2535	27	2751	2942	32	7333	6523	49	10468	9544	57	209348	185888	81	0.0485564
84659	83095	79	23230	22864	63	910	866	0	1737	1780	20	3364	3435	31	4043	3908	35	95507	95499	74	0.0485564
164408	155170	106	106877	102210	89	2629	2476	27	5040	4793	44	11631	10825	54	13767	12864	62	507005	461192	86	0.0485564
36144	37520	67	13770	14021	46	284	265	0	1173	938	0	1133	1052	6	1810	1772	20	46883	48209	66	0.0498688
156626	142671	93	75717	70202	88	2510	2402	25	3279	3223	34	6772	6733	41	8169	7810	53	226905	210478	90	0.0498688
110678	103444	85	40355	37505	82	1195	1257	12	1676	1682	18	4068	3619	37	4529	4291	38	140100	134840	81	0.0498688
256015	195871	110	108087	81280	108	4600	3182	42	5502	4391	42	12429	9404	63	14436	11478	65	327795	265907	107	0.0511811
98126	97673	79	57168	56773	79	1200	1248	10	2504	2535	24	5655	5272	40	7792	7300	43	221068	212125	81	0.0511811
235075	194315	116	128728	106454	109	6030	5086	41	7834	7131	46	16931	14220	77	22592	19767	79	485193	417747	106	0.0524934
68282	64100	82	19611	19416	56	864	816	0	1634	1406	17	2585	2265	25	3018	3190	29	72767	70863	73	0.0524934
132073	121917	90	31858	30618	83	1921	1873	21	2969	2793	32	6020	5767	43	8810	8040	48	237438	225190	86	0.0524934
62264	58684	82	24295	23386	66	928	957	0	1465	1422	20	2127	2172	24	2986	2960	30	72656	73673	66	0.0524934
168573	140127	93	58028	47855	91	2494	2028	27	3563	2887	35	6924	5517	50	9179	8037	52	213098	187424	89	0.0538058
147674	130057	90	51580	44509	86	1748	1621	18	3671	2796	39	6467	5710	44	7568	6454	45	227682	208158	85	0.0538058
177157	162192	89	78625	72005	88	3705	3552	32	6000	5389	43	10282	9548	60	14457	12832	72	302632	283950	82	0.0538058
134642	130651	87	38823	38256	82	1215	1222	13	2562	2498	29	6208	6113	41	8005	7681	51	300814	281324	79	0.0538058
120445	105272	86	51207	44675	85	1499	1245	15	1696	1761	22	4340	3762	39	5977	5538	41	126902	114778	81	0.0538058
174130	151192	96	67426	58273	94	1770	1719	21	3870	3578	37	6439	6171	43	7675	6907	45	247534	240909	86	0.0551181
74113	70969	91	30999	29419	78	1073	1018	3	1658	1510	17	2594	2608	26	3507	3451	33	87740	81391	73	0.0551181
77522	73684	80	21163	20509	56	868	788	0	1348	1481	15	2591	2655	27	4654	4542	35	92546	89908	71	0.0551181
60766	59563	77	21318	20757	65	771	737	0	581	834	0	2051	1989	23	2959	3144	30	66669	68527	70	0.0551181
150102	127522	108	66100	57775	90	1861	1641	21	2584	2663	24	5742	4801	43	7821	7391	50	180993	160259	83	0.0564304
70442	70735	75	25445	25105	73	946	987	0	1206	1341	13	2631	2628	28	4066	4002	32	83320	83592	72	0.0564304
36116	37029	74	17641	17620	51	299	443	0	414	634	0	1156	1254	10	1343	1436	16	38082	37929	63	0.0564304
143334	129362	89	43092	39281	85	1452	1238	14	2466	2613	29	6664	6200	46	7940	7545	49	300248	266343	84	0.0577428
36783	37163	70	15468	15293	50	340	282	0	514	534	0	1217	1165	11	1847	1762	20	44959	45280	56	0.0577428
262481	193222	108	91362	66631	108	4766	3158	42	5912	4752	43	12968	9595	66	17620	12815	75	365938	294963	103	0.0577428
104948	93451	87	45892	41387	84	1650	1396	18	2248	1897	23	3701	3574	38	5042	4676	38	119605	113116	77	0.0577428
125092	121791	85	49865	47866	83	1433	1473	18	2758	3167	28	6332	6372	43	7854	7508	47	251217	234776	75	0.0577428
217038	185670	99	119057	102136	100	4901	4197	39	6749	5634	46	13497	11943	62	19012	16337	76	390206	345448	92	0.0577428
58503	62090	56	25748	26340	57	699	707	0	1580	1120	10	2210	2357	25	3654	3533	34	71940	71811	68	0.0577428
143044	121199	90	54821	46378	88	1845	1898	20	2461	2229	29	4952	4550	38	6921	6557	49	159608	151194	79	0.0590551
79519	78184	81	29472	29049	76	1059	949	0	1142	1320	12	3255	3288	31	4119	4092	36	95789	95232	72	0.0590551
52892	52712	75	23875	23943	65	745	652	0	1220	1040	6	2034	1857	22	2640	2433	30	64237	61603	71	0.0590551
72668	73304	78	33042	32886	77	1021	1057	5	1387	1620	16	3144	3206	29	4477	4953	34	96487	93377	69	0.0590551
49630	49660	87	21917	21244	72	779	596	0	1189	723	0	2007	1598	19	1963	2178	23	64108	59838	87	0.0590551
190465	161565	96	83200	71094	94	2259	2150	25	4492	3674	39	10093	8684	58	12020	10825	57	439703	400302	90	0.0590551
124926	113778	86	56123	52613	83	1567	1549	16	2931	2792	31	6276	6181	42	8437	8279	47	285559	273511	79	0.0603675
200076	157832	103	71806	57670	97	2766	2009	32	4345	3321	40	8792	7291	57	13371	10862	63	290669	234640	93	0.0603675
92472	78589	100	37071	32101	100	1174	1005	2	1498	1423	18	3701	2932	34	4944	4209	38	111475	88229	100	0.0603675
78401	77141	75	28817	27163	76	1314	1150	14	1311	1740	16	3628	3721	32	4997	5578	37	115830	113318	73	0.0603675
251824	199180	107	118400	94325	106	3297	2607	33	6778	4857	51	12670	10577	62	17066	14780	75	577172	506237	100	0.0603675
304548	210606	126	97251	67018	123	4792	3269	39	7861	4932	56	14212	9649	70	19660	13822	85	416592	302957	117	0.0616798
71770	72990	76	19805	20296	51	897	735	0	863	968	0	2199	2153	26	3380	3473	31	77206	76699	73	0.0616798
128281	113586	87	53351	47533	85	1838	1636	20	1925	1769	25	4771	4406	38	6900	6062	48	155315	142346	80	0.0616798
81319	77566	93	32572	31429	77	1303	1323	15	1451	1657	16	3625	3467	32	5186	4481	42	102556	99958	76	0.0629921
52977	52427	75	18435	18072	61	466	459	0	1047	939	0	1609	1709	21	2740	2853	25	60091	60621	71	0.0629921
124216	113468	88	50257	45469	84	1555	1415	16	2459	2099	31	5005	4767	42	6852	6293	46	161366	149817	83	0.0629921
127321	108595	93	55272	47800	87	1714	1518	19	2006	2188	23	4798	4320	39	6869	5892	48	141957	128365	82	0.0643045
214866	182540	112	119115	104505	96	3621	3044	33	6376	5529	46	12780	11623	61	16461	15387	70	482860	445381	93	0.0643045
188487	153248	100	65452	52795	96	3207	2399	32	3307	2642	41	8089	6102	52	11011	8576	61	219398	184406	92	0.0643045
55571	57814	58	23849	24059	60	474	587	0	713	570	0	1976	2008	24	2462	2371	28	71664	73594	69	0.0643045
213706	183550	98	87176	75175	95	3673	3073	35	5323	4373	45	10116	9088	55	15705	13680	68	333015	294636	90	0.0643045
154936	136029	89	65328	57025	90	2356	1899	25	2839	2658	34	6765	6165	43	9221	8153	56	202385	191901	85	0.0643045
163153	146343	90	72750	64358	90	1714	1531	22	3432	2939	35	7797	7228	46	11095	9990	57	364182	344744	86	0.0656168
86045	89460	77	38856	38913	77	1272	1405	14	1884	1802	28	3212	3131	30	4960	4825	39	101439	97981	76	0.0656168
62839	63329	76	26115	26499	67	731	539	0	1041	1075	7	2669	2602	28	3562	3296	35	108741	109391	62	0.0656168
123613	103183	89	48303	40694	87	1422	1180	14	2448	1908	31	4855	4126	43	6137	5272	46	141726	127692	82	0.0656168
134194	110587	107	52172	43245	107	1666	1347	16	1970	1602	24	4765	4218	40	6542	5467	42	148352	126964	107	0.0656168
183750	158837	106	86534	77459	92	2327	1957	26	4156	3791	38	7741	6988	48	11393	10369	65	237942	222229	86	0.0669291
58749	57406	82	20545	20447	57	907	815	0	928	820	0	2275	2154	25	2896	3019	29	66502	65304	64	0.0669291
80487	75292	87	37411	35686	79	1090	987	0	1400	1277	13	2973	2703	32	3664	3558	34	82191	75172	73	0.0682415
108313	97027	86	50407	45863	85	1293	1324	13	2100	1790	25	4178	3724	37	5758	5074	46	127565	112755	72	0.0682415
89048	84264	95	30229	29266	79	903	966	0	1283	1449	15	3041	2826	30	3707	3524	36	97391	92129	79	0.0682415
124295	116894	86	43898	39957	86	2105	1789	25	2690	2224	34	6009	5615	44	7382	6960	42	175921	164330	86	0.0682415
95366	88864	83	40068	37604	81	1281	988	0	1633	1790	18	3488	3109	34	4310	4018	37	117354	113478	77	0.0682415
104494	100833	83	45883	43243	83	1272	1069	13	1535	1504	22	3635	3601	33	6084	5786	43	122608	118471	79	0.0695538
80004	76120	79	30304	27741	77	1195	1129	9	1728	1527	26	3120	2958	32	3956	3615	38	96720	91057	77	0.0695538
126894	121350	85	48600	46616	82	1860	1620	24	3977	3875	33	8300	7810	49	10542	9675	53	360280	341075	80	0.0695538
104738	93744	87	40859	36817	84	1404	1349	16	1892	1753	19	4202	3789	37	5077	4577	40	110602	98283	71	0.0708661
56974	57615	74	17191	16801	53	683	801	0	1562	1176	15	2249	2277	26	3273	3214	33	79051	77428	72	0.0708661
81299	79334	80	27223	26778	76	724	635	0	1444	1483	14	2982	3260	28	3649	3198	34	133005	126401	79	0.0708661
179726	147871	97	67784	56170	94	2692	2413	28	3193	2615	32	7390	5522	53	10778	8509	64	202765	161057	83	0.0708661
121452	120067	82	56468	55539	81	1601	1400	18	3289	3125	32	7061	6458	47	8028	7558	49	314463	292365	83	0.0708661
122518	111990	85	56154	50003	85	1216	1203	13	2662	2001	34	5917	5076	45	7522	6112	52	271385	249031	84	0.0708661
95233	84943	87	36685	32695	83	1324	1377	15	1546	1432	22	4027	3687	34	5450	4941	41	114903	105355	83	0.0721785
59101	58658	88	14380	14311	48	301	458	0	1502	1447	14	1933	1844	23	2509	2562	25	71959	72208	73	0.0721785
162616	135246	98	69617	57677	94	2170	1534	25	3459	2789	41	6906	6023	48	8255	7064	51	256511	219530	92	0.0721785
62650	61283	77	26644	26380	74	863	901	0	800	825	0	2036	1800	22	3108	3008	33	77958	75018	73	0.0721785
91199	87833	84	41000	40152	79	1272	1188	9	1108	1158	13	3192	3160	30	4229	4383	34	109238	106457	79	0.0734908
109637	92141	91	40979	35347	84	1076	798	0	1767	1675	20	3018	3123	31	4974	4488	40	111659	97060	82	0.0734908
138934	110288	109	56440	46260	92	1812	1600	21	2652	2363	34	5707	4603	43	7841	6322	54	170607	141786	79	0.0748032
168821	135764	98	64633	52582	92	1845	1556	22	3307	2646	34	7448	6656	51	9632	8316	55	332290	281078	94	0.0748032
368278	227012	210	185427	121212	210	6972	5337	39	11412	8528	76	22837	15489	116	32184	21430	143	695662	453207	202	0.0748032
363984	224604	218	183014	118445	205	7315	4678	44	10492	6926	78	21247	15095	107	28157	19318	115	614523	440948	206	0.0761155
82499	78499	82	28775	26394	77	1334	1082	10	1361	1528	16	3345	3107	32	4518	3898	40	104797	96847	80	0.0774278
149454	137820	89	61005	57963	84	2277	2201	25	4139	3731	32	8753	8502	50	13830	13089	72	439185	409495	89	0.0774278
29502	30453	64	20123	20626	52	470	484	0	299	543	0	1438	1516	16	1689	1483	22	49939	51836	65	0.0774278
125217	115096	85	49202	43898	85	1750	1616	19	2765	2463	32	5305	4862	41	7352	6612	50	160132	145338	82	0.0774278
132951	127345	100	73583	71175	83	1866	1785	21	2765	2653	31	7559	7481	48	9156	8689	48	353432	337277	85	0.0774278
104295	100453	84	45658	44739	80	1612	1560	16	1810	1774	22	4176	3824	38	4911	4696	38	123749	119371	79	0.0787402
123580	117685	84	61597	58967	83	1226	1371	15	3415	3120	33	7295	6685	47	6440	6621	42	293739	280287	84	0.0787402
222753	194237	99	157062	141236	98	6113	5309	40	8554	7726	52	16951	16077	63	23673	20482	87	506108	460321	98	0.0787402
170444	142084	93	62562	53117	90	2266	1895	25	2930	2175	32	6172	4910	46	8754	6751	55	190456	157500	81	0.0787402
60754	63041	75	24100	25037	56	745	641	0	848	987	0	2159	2157	24	3245	3317	32	78741	75100	75	0.0787402
49085	48635	77	17557	17481	50	345	422	0	1253	1072	6	1437	1465	18	2131	2218	27	69276	70637	71	0.0800525
240795	195907	103	122080	102466	101	4948	3821	39	6649	4955	54	13741	10711	70	19164	14836	72	416159	304822	102	0.0800525
113240	109153	84	44258	42493	81	1265	1107	10	2400	2569	27	5354	5636	39	6424	5603	49	257654	244433	89	0.0800525
140215	122130	97	58288	50297	88	1448	1178	14	2327	1903	27	4797	4328	40	6974	6068	51	160093	145833	90	0.0800525
272213	210034	121	111424	85687	111	4107	3253	37	6260	5225	47	12701	10361	64	17855	14086	77	368588	332953	109	0.0813648
198741	156710	105	79271	62542	96	2543	1793	30	4876	3803	42	10845	8831	60	13136	10520	64	489557	411402	98	0.0813648
161168	143800	92	58311	52757	87	2064	1860	24	3292	3023	34	6808	6416	45	9360	8390	54	197331	175454	83	0.0813648
65310	66438	77	25629	26006	67	717	746	0	1550	1215	17	2494	2572	27	3200	3092	32	74163	71341	73	0.0813648
101467	97019	81	44312	42018	81	1185	1185	14	1859	1744	19	3535	3947	32	5117	4787	39	119224	112694	80	0.0826772
90569	84768	83	21629	20982	70	1147	1060	6	1807	1732	19	3462	3635	34	4939	4786	38	125069	114994	85	0.0826772
232947	172595	102	109069	77934	100	4262	2726	39	5645	3848	49	11648	8920	64	15987	10894	75	336576	238189	100	0.0826772
136532	120405	99	59385	53993	87	2282	1799	22	3416	2536	34	5909	5418	43	8168	7321	49	184729	171338	89	0.0839895
202678	163338	108	95487	78641	97	2214	1694	24	4026	3040	43	8486	6854	55	9096	7201	57	325126	273223	102	0.0839895
220728	165850	129	88840	66156	129	3847	3022	33	4928	3877	40	9954	7723	57	13396	10730	62	305775	242441	129	0.0839895
43545	43615	73	11493	11786	43	395	544	0	763	999	0	1322	1619	16	2490	2488	28	46455	46637	68	0.0839895
144940	132869	94	52273	46798	89	2491	2200	28	4217	3802	37	7992	7184	49	10564	9979	55	224730	208284	89	0.0866142
145606	138802	88	63358	60437	84	1754	1552	19	2778	2806	29	6994	6611	45	7997	7770	49	291474	267652	88	0.0866142
40060	41446	69	13460	13588	47	483	354	0	227	573	0	1465	1525	17	1929	2073	23	44378	43253	68	0.0866142
61651	59709	83	23429	23242	65	710	697	0	843	784	0	2204	2214	24	3870	3361	33	74912	73039	76	0.0866142
244686	171474	127	91355	65374	113	3513	2122	36	5849	3910	49	11327	7890	64	16078	11358	77	351659	262249	127	0.0866142
178440	150419	111	92584	80141	111	2817	2510	27	5105	4500	40	9905	8587	56	12128	10501	73	315832	274611	111	0.0866142
50892	55018	60	20110	20890	51	792	828	0	946	981	0	2706	2737	27	3095	3171	33	67869	67028	63	0.0866142
59800	61273	74	21512	22143	52	873	768	0	1442	1439	19	1705	1545	20	2822	3158	27	72951	74893	70	0.0866142
51833	53563	66	25977	26351	64	992	954	0	1144	1239	12	2130	2203	24	3670	3294	35	79002	80745	63	0.0879265
59794	58082	79	14275	14123	49	450	435	0	1185	1151	9	2726	2934	27	3481	3323	36	132985	136010	73	0.0879265
141346	125108	104	38468	34024	85	1410	1368	13	2054	2513	22	4717	4348	37	5600	4794	46	149766	139763	85	0.0892388
69092	68972	77	19463	19811	53	816	710	0	1205	1279	15	2612	2235	30	3709	3457	31	83953	82596	73	0.0892388
118006	110191	89	55219	51547	85	1309	1305	15	3077	2646	33	6108	6238	41	6985	6375	47	255921	244123	85	0.0892388
59726	56700	91	24005	23700	73	955	954	0	489	888	0	1778	1900	22	2997	2945	30	65960	65958	72	0.0892388
92229	89653	81	26660	26039	76	1598	1692	19	2046	2020	20	4841	4588	37	6320	6451	43	135942	131721	81	0.0905512
147400	133936	95	64201	58211	87	2627	2491	26	3255	2982	36	6533	5873	45	8750	8014	54	206554	190965	88	0.0905512
196197	174164	101	103117	90834	97	3972	3624	33	5676	5297	40	11826	10479	59	16525	15008	71	335335	309313	96	0.0918635
69696	68565	82	25436	24958	72	1014	820	0	1529	1382	13	2857	2688	28	3810	3737	31	82246	75183	78	0.0918635
67524	68034	76	22733	22983	58	778	803	0	1695	1344	16	2456	2538	26	4077	3799	36	79864	79858	74	0.0918635
89593	87633	79	34411	33865	77	1265	1103	8	1556	1715	20	2916	2794	28	3503	3301	34	87293	85119	78	0.0931759
136644	121439	91	47618	42434	89	1882	1672	21	2855	2982	30	7426	6889	49	9034	8683	53	319913	300748	87	0.0931759
49553	50440	66	14482	15148	46	573	754	0	1091	880	0	1647	1709	21	3158	3141	30	61760	63606	69	0.0931759
230150	199537	103	123436	110536	99	5255	4539	36	8682	7330	63	15969	13664	75	21346	17307	87	462216	392149	98	0.0931759
136801	131436	84	62428	61026	83	2259	2300	24	3762	3312	36	7357	6953	45	10236	10032	59	234961	218866	80	0.0931759
182711	147651	104	58249	46481	93	2312	1933	27	3858	3602	37	7957	6155	52	10171	8324	59	203039	160738	81	0.0944882
79003	76723	79	27851	27605	72	710	913	0	1024	937	0	1893	2125	22	2962	2844	31	79341	76110	76	0.0944882
143577	118954	90	55529	45867	89	2021	1767	24	3190	2515	38	5805	4699	47	8545	7292	53	164062	135246	84	0.0944882
144599	128581	93	45848	39519	89	1612	1541	18	2868	2345	31	4744	4270	40	6530	6098	45	144998	136037	84	0.0958005
121726	113966	96	51077	48895	83	1590	1710	17	2144	2142	25	5209	5113	39	6873	6701	45	142738	134021	80	0.0958005
91325	88003	84	40242	38718	80	1396	1482	16	2668	2315	29	5104	5214	36	6316	5705	45	148838	138703	76	0.0958005
69207	68916	79	22470	22187	62	1033	1066	6	763	1045	7	2424	2249	26	3155	2780	32	86065	81968	71	0.0958005
98268	94638	82	37449	36116	80	1081	1030	5	2122	1744	25	4884	4950	35	5739	5308	49	198678	190391	78	0.0971129
87589	83303	79	42289	41073	79	1395	1338	15	1810	1838	24	3381	3289	32	5182	4787	42	111898	102971	70	0.0971129
31435	31325	63	17326	17620	50	463	488	0	405	466	0	1302	1428	16	1669	1648	19	47869	47130	65	0.0971129
74853	72590	89	32326	31294	78	740	918	0	1410	1275	13	2749	2802	28	3890	3686	35	101949	94663	83	0.0971129
105550	98906	91	42402	39404	84	1268	1201	12	2181	1944	24	4138	3853	34	5199	4506	46	122965	113075	76	0.0971129
282553	186576	176	129189	84388	166	4316	3213	36	11064	7524	62	17405	12746	70	22265	14738	108	689763	494899	177	0.0984252
64628	64139	79	27199	26993	68	746	679	0	1279	1107	10	2340	2436	26	3564	3337	34	72937	72512	65	0.0984252
178789	140060	99	69058	56270	96	2174	1745	27	3043	2325	31	6441	5304	47	8306	7197	49	174200	140911	87	0.0984252
186376	146987	103	61239	49454	96	2085	1622	24	3724	3044	37	6319	5166	47	8558	7485	51	202297	166361	89	0.0984252
53159	51409	82	25990	25979	73	578	517	0	765	1093	7	1925	1970	21	2466	2592	29	66029	63872	70	0.0997375
174911	142507	98	69633	57677	94	2553	2263	26	3403	3002	31	6926	5454	51	8737	7645	49	189238	160762	88	0.0997375
100708	89716	87	41551	36981	85	1479	1170	11	1926	1805	24	3886	3340	39	4967	4326	43	112443	105353	77	0.0997375
285627	201633	117	203299	156666	117	9201	7071	50	13276	9999	63	28466	22097	105	37005	27919	106	838877	641320	112	0.10105
120012	106320	87	38669	33101	86	1519	1618	17	2119	2356	24	5115	4628	43	7347	6725	50	154956	137715	76	0.10105
75986	73668	80	36198	36201	77	778	940	0	1621	1617	17	2935	2824	33	3514	4018	30	82231	79997	72	0.102362
156200	139958	94	47370	41377	88	2283	1920	26	3259	3022	39	5561	5358	41	8133	7711	48	157732	151877	84	0.102362
241944	187958	116	87708	68783	106	3885	3333	36	5263	4437	46	12032	9830	64	14452	12033	78	317127	272656	101	0.102362
218784	189147	101	85528	72905	99	3332	2717	32	5324	4500	42	9315	8631	52	13355	12075	62	312906	287996	90	0.102362
141672	128232	91	49590	42109	89	1372	1175	11	2562	2408	28	5855	5775	41	7300	6661	45	260554	230403	104	0.102362
163766	130694	106	61348	48586	93	2235	1488	24	2768	2764	32	6786	5446	48	8075	6367	49	188226	158872	89	0.104987
147207	136418	94	62054	57407	87	1563	1646	17	3655	3324	35	8239	7901	48	10719	11082	57	361077	340927	86	0.104987
82642	77165	84	30521	28007	80	1055	978	0	1291	1184	10	2777	2437	32	4074	3694	36	90338	83395	64	0.104987
146420	124841	94	52517	44049	89	1474	1237	17	2427	2175	27	5092	4665	41	7142	5442	48	173248	159270	89	0.104987
87719	83705	85	31169	29955	78	1306	1338	14	1991	1712	19	4652	4684	36	6241	5793	44	126543	122292	78	0.104987
97961	92007	96	47033	44345	88	1324	1061	7	2192	1778	28	4121	3652	34	5803	5192	42	124764	107975	99	0.104987
194782	175680	96	104062	95778	95	3442	2843	32	5393	4874	43	10667	9534	61	15698	13317	68	381355	332174	95	0.106299
157182	138799	91	65527	57562	89	2340	1886	27	3686	2829	37	7954	7427	47	9601	8471	53	364732	343575	88	0.107612
120935	113858	92	41768	40390	82	1465	1520	17	2562	2634	28	6848	6595	43	8146	7701	53	280771	268123	76	0.107612
335638	201598	146	111861	67141	145	5709	3231	49	8838	4987	56	16560	9822	74	22563	14207	91	484322	293542	144	0.108924
156533	137542	91	65799	56934	89	1945	1864	23	3363	3480	31	5927	5689	40	8532	7773	50	190317	174932	87	0.108924
72178	70678	77	28869	27753	75	1039	886	0	1311	1432	15	3066	2977	29	3875	3759	34	91858	88080	75	0.108924
128069	118768	87	53706	49476	84	1866	1965	20	3062	2876	31	5845	5610	41	6435	5589	43	187555	186774	78	0.108924
63147	63734	68	23024	22527	58	914	1029	4	1334	1054	6	2703	2946	28	3548	3525	32	81092	80193	73	0.108924
175337	157839	93	67363	62333	89	3201	2579	32	3929	3313	39	7573	7247	48	10905	9387	56	219886	187242	84	0.108924
157049	127243	92	59141	47604	91	1859	1396	18	2713	2104	32	5156	4518	41	8138	6894	50	168805	138722	87	0.110236
213270	177663	102	77992	64194	97	3365	2494	33	4579	3499	42	9263	7411	51	12276	10383	66	257109	230178	91	0.110236
46007	45745	75	10265	10129	43	477	465	0	385	566	0	1292	1180	13	1821	1785	21	51174	52557	65	0.110236
113601	105641	88	56973	54586	84	1770	1462	19	2153	1949	26	4976	4441	40	6374	5742	43	141443	128739	76	0.110236
61263	59034	78	26868	26724	74	478	369	0	697	1002	1	1465	1457	20	2051	2227	24	70364	67238	63	0.111549
212017	161742	104	76388	58735	102	3146	2652	30	4462	3930	36	9429	7720	52	11902	9690	63	252760	204105	99	0.111549
142735	123961	105	57165	48894	105	2186	1803	23	3328	2585	34	6400	5478	44	8036	6705	55	189982	169346	105	0.111549
216451	168928	104	87029	70868	99	2857	2202	30	4802	3970	41	9312	7674	55	12836	10530	69	292621	251270	96	0.112861
56402	55359	79	21289	20969	64	642	720	0	1284	1196	10	1938	2163	24	2234	2408	27	68739	67896	70	0.114173
92325	88251	88	26585	25629	77	1544	1315	12	1850	1985	24	4223	4400	35	5073	4785	37	111493	109582	78	0.115486
133898	118806	96	56021	50174	86	1082	1148	9	2457	2325	23	5424	4741	41	6051	5486	42	207687	193806	87	0.115486
95308	90482	82	37526	35050	80	1256	1003	2	1666	1851	18	3791	3949	33	5161	4807	41	121208	119455	76	0.115486
88146	83842	81	34903	33472	79	1272	1231	13	1751	1819	26	3947	3623	35	5113	5620	39	126320	124585	75	0.116798
200935	173232	100	112759	96830	98	3030	2427	31	4437	3619	41	9446	7884	55	11528	10414	59	290474	250789	92	0.116798
269130	208907	109	152335	116829	109	5809	4193	44	8596	6849	64	18009	14735	74	25317	21150	89	508014	446489	103	0.116798
299107	200665	117	87631	61072	111	5518	3498	45	8656	6590	56	16291	11105	75	24023	17265	102	476829	337102	110	0.11811
173202	134901	98	63201	48598	94	2404	1843	25	3799	3123	36	7050	5838	49	10641	8180	57	217358	172522	93	0.11811
114465	107315	83	46269	41836	84	1472	1222	15	1692	1794	16	4144	4175	36	6464	6449	45	142719	136855	77	0.11811
153062	142876	87	59426	54220	86	2373	2046	24	3686	3677	34	6702	6477	44	9283	9585	48	201753	185390	103	0.11811
31207	34072	48	12300	12959	42	403	593	0	310	654	0	2202	2193	25	2585	2985	29	59870	69651	47	0.11811
181588	145363	98	165664	137444	96	6487	5829	41	9906	8571	55	19282	17308	77	24549	21846	85	552546	483053	93	0.11811
71742	68135	93	26300	26053	70	851	830	0	1525	1295	12	2297	2526	24	3318	3412	31	73022	68549	72	0.11811
276127	189327	137	108971	75682	120	2695	2151	29	5515	3956	47	12716	8855	63	15063	10421	71	539307	395878	119	0.119423
73326	72916	77	28616	28444	74	920	935	0	1687	1745	21	3268	3062	33	4876	4793	38	97745	94593	74	0.119423
135861	123111	97	56983	51382	86	1943	1682	22	3466	3267	33	7817	7672	47	9835	9232	53	357771	349759	85	0.120735
249691	208350	111	106612	88794	108	3563	3127	32	7132	5409	54	15416	13306	69	20458	15623	82	689248	560350	105	0.120735
124695	109825	86	52940	46813	86	1714	1508	20	2499	2286	29	5383	4790	41	7230	6294	46	156900	144767	85	0.120735
188161	141048	98	67434	51370	96	2787	2246	32	4522	3421	46	9674	7401	58	13939	11232	67	304912	234027	96	0.122047
210208	175870	98	103060	89104	96	3686	3091	34	5003	4059	42	9834	8192	60	12775	10712	63	297063	255352	93	0.122047
62989	61321	77	24329	24186	71	576	403	0	990	592	0	2141	2041	26	3065	3015	31	85946	85625	72	0.122047
70196	70646	75	22280	21822	65	1018	869	0	1466	1474	15	2649	2433	28	3886	3692	35	90632	89241	74	0.122047
156720	137118	100	45502	38474	91	3014	2593	29	4191	4172	34	8654	7592	56	12405	10903	63	283016	256096	105	0.122047
115492	105875	87	46045	42014	83	1943	1963	19	2501	2047	30	5759	5440	43	7879	6705	51	180563	166778	80	0.12336
95311	88061	84	39909	35957	82	806	762	0	1689	1523	21	3178	3058	31	4428	3636	41	110215	101556	79	0.12336
113526	98460	100	45346	38700	100	1331	1066	8	1845	1727	18	4097	3501	35	5556	4632	44	130821	115925	100	0.12336
240599	163975	117	129817	91717	109	4341	2838	40	5348	4329	46	11677	8224	66	16122	11348	71	368417	276435	107	0.12336
157675	139069	91	59257	52640	88	2667	2566	26	3997	3121	38	7087	6199	48	10677	8855	72	223615	193884	81	0.12336
147771	138078	86	54444	50728	84	2196	1964	25	3341	3170	35	6538	6143	43	8286	7812	50	181661	168035	79	0.124672
130759	121051	88	71416	66795	85	2335	2208	25	3518	3048	33	5188	4723	40	7461	7288	53	155130	152858	78	0.124672
87915	85842	83	24971	25275	69	1070	1231	11	1901	1785	22	3894	3666	35	5455	5076	42	110467	108897	75	0.124672
121413	103609	90	49733	43425	86	1431	1384	15	2007	1902	24	4701	4062	42	6644	4997	50	143357	120739	88	0.124672
211161	158315	105	103862	85038	100	3145	2236	37	4489	3622	38	9771	7830	56	12949	10064	62	289047	235538	100	0.124672
120202	111457	84	40085	36730	84	2023	1896	21	3299	2595	41	5912	5088	42	8380	7929	49	183334	172876	83	0.124672
130438	122170	86	40721	37554	81	2245	2106	22	3041	2817	31	5875	5489	41	7830	7281	48	169397	168595	81	0.125984
70198	68166	93	27550	27019	75	830	893	0	910	942	0	2317	2509	25	3091	2889	32	87160	85043	75	0.127297
64654	62894	78	20944	20665	62	790	744	0	645	1149	7	2156	2140	25	3057	2844	30	69638	67464	69	0.127297
170009	155066	90	65632	59556	89	2953	2568	29	3565	3062	33	8638	7649	52	11714	10136	58	235652	203275	87	0.127297
139233	131896	89	52740	50551	84	1140	1156	9	2751	2847	29	7242	6866	44	8888	8593	48	307586	285462	87	0.127297
66672	63389	85	23484	23231	71	739	626	0	649	503	0	2109	1980	25	2980	3401	31	67860	64771	65	0.127297
146040	122541	97	52427	43702	91	1950	1670	23	2965	2504	31	5275	4608	41	7076	6057	48	148331	132848	87	0.128609
65596	63846	85	20638	20437	61	509	766	0	983	869	0	2330	2328	26	3422	3650	34	76416	73614	74	0.128609
81241	75262	82	29652	26766	79	1564	1398	17	1467	1779	25	3461	3087	35	4730	4471	36	113810	109232	80	0.129921
66783	69328	69	28576	29123	70	1276	1280	15	1974	1791	21	3073	3241	31	4541	4175	38	97617	97437	70	0.129921
121089	115211	86	56801	53957	83	1813	1758	21	2467	2009	25	5833	5780	43	7774	7588	48	281910	275483	83	0.131234
64817	62410	87	22959	22926	63	525	560	0	1064	1429	14	2118	1997	25	3590	3872	32	73814	74184	66	0.131234
98965	89321	86	43410	39872	83	957	921	0	1629	1686	18	3654	3252	33	4901	3759	44	111415	104583	81	0.132546
102898	92856	87	43631	38908	83	1678	1670	18	1984	2425	25	5425	5176	39	7226	6615	47	147930	138258	78	0.132546
163711	133809	96	52119	42143	90	1807	1777	21	2235	1990	24	4920	4256	39	7908	6197	50	169411	148443	88	0.132546
97564	92041	81	28782	26959	79	1574	1416	19	1719	1755	17	3986	4185	35	5036	4893	44	116326	114817	77	0.132546
78116	74211	81	26130	24800	78	763	791	0	963	1092	9	3366	3556	30	3952	3981	35	109523	106707	73	0.133858
108935	100864	97	35022	31315	83	1343	1340	17	2599	2329	26	4457	4335	38	6866	6521	49	137111	132114	79	0.133858
128705	114944	87	48592	43868	85	1535	1294	17	2050	2063	23	4093	3790	36	6068	5900	45	145546	136170	80	0.133858
134509	122186	86	48588	43046	86	2172	1808	25	3007	2655	30	5894	5430	43	7513	7117	48	174175	168615	76	0.133858
123673	120909	84	31756	29914	84	1245	1153	9	2697	2523	30	5796	5480	42	7130	6952	44	228676	220966	79	0.133858
90728	89250	79	45424	44048	78	1128	1149	9	1884	1996	21	4026	4218	34	4314	4176	39	180894	175171	77	0.135171
116672	108342	88	45256	41003	84	1220	1077	7	1397	1841	20	3952	3802	36	6288	5440	43	153724	147347	80	0.135171
82586	80068	81	35597	35082	77	830	717	0	1203	1215	10	2990	2870	29	3934	3760	34	124745	127332	70	0.135171
59577	59145	78	20579	20195	57	1284	958	0	1556	1560	20	2309	2453	26	3359	3182	35	87812	87500	74	0.136483
107559	97728	99	40234	36932	84	1476	1597	16	1672	1633	21	3852	3678	34	5993	5568	45	121777	118986	77	0.136483
88031	85693	82	32143	31029	78	1146	1221	11	1913	1675	20	3522	3331	35	5682	5059	43	109664	105732	75	0.136483
116479	107909	85	50338	47085	84	2136	2052	23	2572	2252	30	4282	4105	37	5895	5309	42	132818	129771	77	0.137795
103837	88698	102	44762	39931	91	1389	1408	13	1972	1765	22	4244	3867	36	5740	4758	41	127497	115100	102	0.137795
61377	60304	78	23643	23487	66	883	756	0	1370	1426	15	2441	2347	28	3395	3081	37	74333	74841	69	0.137795
168098	142319	100	57547	46703	92	1578	1225	21	3889	3151	34	8845	8293	53	9823	8621	59	372093	336030	88	0.139108
130697	121077	100	39564	37122	82	1907	1899	22	2443	1959	30	4320	4014	38	6259	5669	49	139967	124289	72	0.14042
207975	156489	117	77371	58130	99	2933	2165	32	3507	3052	35	7509	5608	51	10800	8683	60	221189	175327	94	0.14042
53628	55785	73	21078	21409	58	530	629	0	759	904	0	1493	1519	19	2077	2230	21	55820	53458	62	0.14042
138550	119678	88	56987	48164	88	1765	1549	20	2864	2550	30	5046	4336	42	7493	5942	51	149177	132299	82	0.141732
116655	99962	98	37784	31858	87	1096	1050	7	4231	4016	35	11372	10638	59	7545	6956	51	376188	345771	84	0.141732
288184	212102	122	109442	81003	118	4580	3049	42	7008	5812	49	14437	11384	67	19285	14484	79	389013	326340	106	0.141732
318152	203608	157	133370	93802	152	7140	5047	41	9905	7178	62	22558	16528	114	29114	21027	137	602095	445260	141	0.141732
160690	152549	88	99775	93284	87	3558	3078	33	5529	4977	43	10079	9283	54	14198	12692	65	306468	283959	83	0.141732
155736	136533	106	65628	58096	89	1870	1786	20	2557	2631	27	5844	5217	43	8551	8025	52	198432	185423	82	0.143045
129490	124975	85	59282	56482	83	1672	1479	20	3432	3027	35	7734	7404	47	8848	8306	51	328780	310982	80	0.143045
113175	108718	91	44466	43132	80	1487	1667	17	2596	2733	29	5169	4992	39	7320	6795	45	157415	155035	74	0.143045
70146	67232	81	23710	23477	66	688	665	0	1233	1109	7	2422	2500	26	3236	3098	32	87591	84884	69	0.144357
116918	108573	88	53712	50174	84	1441	1328	15	2346	2043	25	4734	4621	37	6139	6356	43	131689	125132	76	0.144357
193259	169916	110	88087	77303	94	2295	2064	24	5026	4237	37	10139	8960	56	11757	10765	58	400696	367537	110	0.144357
76712	72034	94	27522	27225	76	553	622	0	1402	1112	8	2362	2312	27	3053	3102	31	76997	79201	69	0.145669
229039	112644	118	89615	42909	115	2944	1449	38	3816	2099	48	8315	4046	65	10765	5934	66	256261	146493	105	0.145669
194941	178765	100	146229	137371	95	3263	3157	29	6273	5483	45	13617	11691	65	15027	12772	73	496066	417356	87	0.146982
126691	118227	86	58638	54698	85	1517	1423	18	2640	2429	30	6526	6434	42	7198	6773	49	256880	247071	81	0.146982
105130	100781	87	31225	29733	79	1202	1232	11	1646	1699	18	3103	3266	31	5265	5017	36	96459	95245	74	0.146982
90574	87770	82	29816	28970	78	1173	1058	10	1199	1422	14	3000	2966	32	5715	5690	40	111041	106805	74	0.148294
109730	99471	100	45700	41895	83	1717	1423	18	1852	1963	26	4149	4308	36	5558	5633	38	128313	121306	77	0.148294
184842	143782	104	67643	52331	97	1704	1504	18	3136	2573	30	5104	3923	45	7029	5588	51	178818	135652	93	0.149606
72371	71531	89	17294	16968	52	955	769	0	1274	933	0	2174	2086	26	2797	2938	29	92597	88157	75	0.149606
118119	112396	85	46195	44104	82	1196	1053	8	2543	2809	27	6051	6152	39	7497	7747	45	262008	258018	81	0.149606
117803	109070	84	46018	42779	83	1897	1659	20	2066	2031	27	4295	3875	37	6053	5323	46	125453	109811	74	0.150919
222099	188600	103	93180	81128	97	4338	3629	35	5630	4859	39	11642	10566	61	16296	15076	71	314524	291565	94	0.150919
168836	152077	93	60342	53745	89	2089	1762	23	3944	3396	36	9141	8488	50	10565	9590	54	361787	332873	89	0.150919
161611	146379	89	63436	57779	88	1766	1504	19	3949	3560	42	9663	8542	55	11986	9924	65	431012	383083	86	0.150919
154050	131746	94	72956	63524	91	1942	1699	23	3076	2634	31	6628	5844	46	8879	7934	55	206065	188474	90	0.150919
220136	161672	123	87885	68044	105	2835	2107	30	3568	3122	35	8064	6247	56	11280	8709	62	261704	207327	100	0.152231
249771	207159	108	104112	89559	107	5099	4639	39	6811	5896	44	15081	12378	69	21140	17678	88	456306	383581	105	0.152231
124414	113969	87	45281	40904	86	1356	1281	16	2301	2489	26	5293	4996	40	7813	7218	53	168812	164586	80	0.153543
169991	145963	95	70460	62230	93	3000	2662	31	5124	3963	46	9407	8283	55	14498	12648	69	305907	280313	92	0.153543
117674	109893	88	37804	35726	81	1315	1079	9	2893	2733	26	6410	5797	49	6398	5424	52	244539	219814	77	0.153543
186702	160347	94	70597	61630	91	3756	3399	34	4841	4313	39	10790	9213	58	13305	11882	65	299100	256140	90	0.154856
115785	104911	85	42041	37253	84	1647	1140	18	1841	1839	20	5088	4513	43	6757	6108	51	139287	130086	76	0.154856
116399	107551	100	50160	47014	84	1471	1400	18	2416	2126	26	5828	5686	41	7411	7418	47	273613	254600	82	0.154856
73761	70533	81	29314	28245	76	648	705	0	1080	1137	9	2927	3026	29	3355	3665	31	88661	87517	73	0.156168
191064	172330	94	85359	78219	93	2925	2834	27	4744	3840	40	8748	7486	55	12315	10414	67	263440	219668	85	0.15748
152724	140897	91	53968	49437	87	1809	1955	23	2752	2550	32	6408	5443	47	8424	7454	52	182671	162765	84	0.15748
134578	128458	86	82673	79702	85	2158	2103	23	4245	4029	39	9323	9129	54	10962	9710	62	386533	371595	80	0.158793
124137	115119	85	38604	35723	83	1837	1518	20	2382	1964	30	5375	4874	43	6949	6569	47	153752	150896	78	0.160105
58299	58637	75	24440	23633	72	437	483	0	920	1057	7	2315	2192	27	3470	3289	31	71758	72400	71	0.160105
95934	89380	98	43847	41763	80	1312	1276	12	1604	1874	19	3661	3592	33	5358	5051	40	104607	97600	77	0.160105
85158	81227	81	36515	35187	78	824	757	0	2367	1619	23	2801	2665	28	3445	3164	37	103256	103094	71	0.161417
268333	192409	115	78916	56688	109	4829	3671	41	5918	4415	48	13001	9761	63	17104	12173	79	379759	293700	105	0.161417
256547	216383	106	122029	103618	103	4478	3844	33	7337	6077	50	14528	11425	66	19635	15784	77	448358	363190	100	0.161417
65503	66283	62	21618	21587	54	738	747	0	1715	1572	18	2772	2685	31	3993	3595	38	96720	97153	70	0.161417
192497	171106	98	101161	91688	94	3222	2734	30	4873	4434	42	9857	8179	59	13048	10571	68	292322	241861	87	0.16273
96682	93144	85	38087	36723	79	1243	1185	9	1642	1382	19	3295	3391	32	4875	4734	41	100590	98406	68	0.164042
98741	89198	89	38665	34956	84	992	1054	6	1610	1604	19	3677	3441	36	4554	4574	41	112026	105630	80	0.164042
202865	177971	96	96171	84115	95	3106	2829	30	4971	4026	41	9307	8067	54	12433	11096	65	263202	235645	92	0.165354
179884	137198	104	67941	53249	95	2851	2136	30	3980	3014	37	7420	5706	53	9957	8060	54	214100	172852	93	0.166667
130801	124087	85	55978	52860	84	1426	1439	18	3379	3182	32	7485	7090	46	9203	8144	49	326487	313794	83	0.166667
332527	236006	127	160942	119353	125	9705	7017	50	16849	12888	75	31851	23752	114	46185	34634	118	1.00805e+06	790371	123	0.166667
83950	82407	80	39038	38732	78	1696	1660	18	2129	2164	23	3405	3506	31	4741	5250	37	117160	111887	71	0.167979
67550	66638	78	22998	22858	61	1007	1003	1	1801	1946	21	2637	2872	27	3972	4001	33	91750	89903	74	0.167979
131402	115416	97	46253	41032	84	1721	1472	22	2653	2362	30	4790	4301	39	6673	5549	50	143958	133968	81	0.167979
150597	133493	106	50956	43683	91	1626	1442	18	2585	2520	25	5373	4456	41	6372	5762	47	174285	155291	106	0.167979
111814	98208	97	37176	32337	84	1562	1191	13	1830	1535	21	3496	2959	36	5176	4653	45	118956	104939	73	0.169291
76817	74047	80	28080	27259	77	905	674	0	779	1069	5	2575	2845	26	3605	3372	33	87359	83749	76	0.169291
138229	127931	93	62308	58599	86	2318	2080	25	3113	3244	30	6344	5745	45	7790	7340	46	169428	159429	86	0.169291
287930	202680	124	105065	75943	116	5330	3960	44	6343	5332	45	13369	9971	66	18684	13093	87	406704	313382	115	0.170604
82938	81938	80	28990	28336	76	1569	1421	16	2183	1836	24	4775	4415	38	5984	6018	43	127762	123659	76	0.170604
230683	201192	100	120038	107817	99	4204	3585	35	6370	5436	41	12765	11843	60	19096	17894	82	434711	395967	91	0.170604
70926	71715	75	23467	22965	59	1429	1500	15	2020	1856	24	3617	3442	32	5750	5798	42	128248	124697	76	0.170604
244147	201988	104	114336	94755	101	4893	3755	37	6736	5809	48	14344	12607	72	19210	16398	78	388401	342599	97	0.171916
149192	142506	86	51863	49879	85	1931	1956	22	3586	3776	34	9162	8400	51	13302	12429	62	435852	411310	87	0.171916
212632	174154	98	105361	84948	98	1950	1612	25	4759	3656	42	7211	5955	49	9210	7816	54	284051	241208	93	0.171916
172453	146883	91	59419	50986	90	2477	2042	26	3274	2818	37	6649	5868	44	8828	7794	52	203745	185484	87	0.171916
59495	59981	78	22992	23144	55	587	604	0	747	960	0	1562	1555	19	2739	2711	29	67996	67416	71	0.171916
115726	108871	86	32201	30259	79	1350	1382	18	1643	1457	20	4023	3865	36	5437	5546	39	129687	126700	75	0.171916
235466	187793	111	87728	70104	104	3744	3081	35	5083	4361	40	10088	8406	56	12542	10401	62	304288	259653	101	0.173228
72933	71399	78	25171	24569	75	1034	1062	5	1019	1430	14	2645	2687	26	3301	3386	31	83932	82810	70	0.174541
245628	174368	129	96609	66599	111	2723	1839	32	4639	2944	47	9294	6035	61	10663	7462	63	323802	235707	112	0.174541
101767	98271	98	45482	44515	80	1231	1111	8	2390	2397	25	4602	4633	36	5736	5406	45	216188	207825	79	0.174541
84260	78885	89	35842	34432	79	1139	1146	8	1077	1121	13	3088	3231	29	4123	4268	36	96645	94474	74	0.174541
145687	137147	90	69077	66735	85	2199	1928	23	3572	3357	32	6506	6248	44	8701	8562	49	203583	192960	76	0.174541
69092	70383	76	30739	30826	76	821	929	0	866	872	0	2181	2333	25	3065	3136	31	83719	81475	70	0.174541
168046	141612	94	58274	49928	89	2204	1864	28	3591	3550	34	7869	6972	47	10373	8896	58	228756	205485	89	0.175853
214005	172273	102	78831	64128	99	3085	2351	33	4968	3456	43	9021	7850	50	13625	11437	67	281920	248233	94	0.175853
50489	49599	72	15415	15371	49	882	738	0	1393	1222	11	2046	1878	24	3036	3271	31	61871	62416	65	0.175853
120025	101665	91	47570	40195	86	1313	1071	8	1908	1570	22	3669	3302	37	4906	4423	42	115546	100315	80	0.177165
192352	153710	107	75683	61186	96	2118	1746	23	3631	2992	38	8754	7101	54	11852	9987	57	350390	303004	94	0.177165
189669	158406	112	62195	51781	95	2957	2185	33	4058	3556	35	8198	7350	52	11852	10255	60	254407	234021	88	0.17979
93546	90745	81	47036	45785	79	1072	938	0	1573	1762	24	4732	4654	37	5092	4806	39	183684	184365	67	0.17979
157001	131900	94	58653	49919	92	1583	1283	21	2944	2470	30	7204	6271	50	8560	7610	48	300088	271000	87	0.181102
138011	117875	92	50005	43006	88	1967	1805	23	2599	2726	26	5607	4807	43	7819	6742	54	190271	167900	85	0.181102
232533	175186	105	96122	74891	102	3324	2431	34	5440	3876	47	11028	8680	61	15259	11628	75	467075	358274	99	0.181102
114920	103116	85	43029	38318	82	1420	1376	17	1754	1575	24	4427	3724	42	5814	5037	44	136446	125070	64	0.181102
158941	146870	90	77165	71709	88	2388	2223	25	3727	3103	35	8537	7431	51	11456	10609	68	407944	368501	81	0.181102
188881	146527	97	71222	55750	95	2752	2315	28	4131	3326	39	8463	7163	51	11284	9092	58	248186	207000	87	0.181102
30806	34098	47	14770	15607	46	730	747	0	638	499	0	942	891	0	1688	1833	20	42312	42900	58	0.181102
124358	102769	96	43992	36508	86	1843	1438	20	2115	1439	36	4561	3609	42	6361	5220	47	136563	118080	81	0.182415
168298	143901	93	111511	98169	92	2314	2206	25	4020	3523	38	8992	8212	53	12207	10615	64	394246	360690	86	0.185039
339569	223979	148	121411	76772	139	5596	3844	45	7482	4806	51	14578	9746	72	20005	13895	78	451853	306343	133	0.186352
188175	162184	93	79860	67924	94	2672	2236	27	3411	3631	30	7811	6983	47	10822	9490	58	243224	219175	89	0.186352
254199	210878	99	143626	122008	100	5338	4087	41	7553	6138	54	15583	12967	68	20478	17405	75	450275	393086	93	0.186352
80202	78715	79	20489	19865	55	1335	1133	10	2207	1524	24	3869	3961	33	5135	4488	41	143606	141273	95	0.186352
146574	126742	92	69776	60437	90	1901	1766	22	4041	2860	35	9012	8279	50	10317	9295	54	375453	334522	86	0.187664
110934	107813	83	60014	57742	81	956	1008	3	1523	1563	23	4615	4975	37	6163	5864	44	216088	206973	79	0.187664
69208	68737	86	21978	22430	56	760	712	0	824	992	0	2556	2628	28	3574	3340	35	84236	84802	69	0.187664
54002	54221	69	22018	21543	71	692	687	0	1000	912	0	2064	1804	23	2457	2787	26	62123	61269	71	0.188976
230383	174385	101	73833	56614	99	3836	2825	35	3910	3524	39	9485	7520	58	12974	10278	64	281761	234029	93	0.188976
163794	145082	91	82889	73593	89	3636	3404	31	5400	5097	43	11521	10102	57	15355	13884	78	339746	295869	89	0.188976
182550	151136	100	76713	63464	96	2281	1754	28	3403	2792	34	7156	6030	47	9549	7686	58	214398	181239	91	0.190289
132401	120713	87	52884	49035	85	1580	1463	20	2837	2594	29	7045	7005	45	8404	7603	53	306174	291326	86	0.190289
127765	115367	89	31189	28307	82	1918	1803	24	2535	2353	30	6674	6171	42	7526	7201	44	170851	162041	99	0.190289
121381	114335	84	43934	40562	81	1469	1347	15	2349	2590	25	4305	4176	38	7039	6242	43	135623	135417	75	0.190289
113350	102601	89	40697	36377	84	1149	1231	12	1859	2047	24	4826	4398	39	5701	5589	43	133859	129507	79	0.191601
107257	100946	94	52923	50782	80	2148	1834	24	2488	2098	29	5360	5419	39	7781	6957	50	165831	156086	76	0.191601
168538	145357	96	76266	65886	94	2541	2199	29	3730	3427	35	7971	6785	51	9843	8533	60	238088	217922	90	0.192913
114318	108876	100	54424	53100	82	875	944	0	2399	2153	27	4359	4740	34	5609	5194	40	210101	200944	79	0.192913
197649	151706	95	78061	61161	95	3574	2742	35	4240	2943	43	8264	6360	53	10759	8699	64	230090	188774	94	0.192913
103464	98460	84	28232	27162	75	1500	1578	19	2824	2246	29	5677	5634	41	7609	7516	44	162328	157979	78	0.192913
58141	53923	91	23260	22610	73	844	958	0	1469	1448	15	2356	2444	26	3294	3212	31	75706	76158	72	0.194226
126057	108579	88	48984	42544	86	2114	1667	26	2513	2450	30	5564	5128	42	8469	7802	50	172516	153025	85	0.194226
190745	152092	114	86672	69072	97	2060	1821	22	4480	3245	41	10240	8329	55	13158	10744	60	452114	394563	95	0.195538
44682	45523	73	17847	17794	53	406	341	0	250	560	0	1195	1413	16	1573	1491	18	56776	55904	66	0.195538
58014	55603	76	19215	18812	55	535	677	0	1332	1180	11	1807	1721	26	3021	2843	32	64087	63402	71	0.195538
133308	110870	92	47263	38406	89	2098	1680	23	2061	2121	26	4410	3685	40	6271	4894	45	141553	123261	82	0.195538
150448	126944	92	60557	49745	92	1776	1490	19	2629	2151	27	5582	4828	43	8130	6678	54	169553	146510	87	0.19685
117536	95817	90	40442	34035	86	1368	1252	11	1535	1312	19	3894	3367	38	5923	4786	43	128890	110425	84	0.19685
89204	88219	79	32037	31485	78	1161	1191	10	1305	1474	17	3228	3128	33	5020	4529	40	112182	112212	75	0.19685
41678	43594	52	18814	18935	50	456	415	0	544	638	0	1256	1451	18	1629	1752	20	51606	51342	64	0.19685
114251	109053	83	36927	35731	81	1770	1834	20	3144	2516	30	6799	6143	44	9276	9079	52	299334	288538	75	0.198163
79352	76091	81	28937	28052	78	968	847	0	1604	1661	16	2630	2604	28	3747	3519	33	91793	86043	75	0.198163
267296	197359	109	95558	71097	106	3615	3102	35	5822	3870	48	11409	8228	63	15181	10520	74	292709	223317	93	0.198163
172913	143960	93	65029	52930	93	2968	2440	30	3438	2674	37	7248	6270	46	10034	8701	57	210469	185564	88	0.198163
80887	79659	84	30980	30641	76	886	981	0	1915	1904	18	2983	3065	30	4282	4158	34	93992	95555	71	0.198163
129558	121951	85	50368	46232	85	1914	1777	22	1998	1998	26	5204	4428	42	7053	6636	46	166144	158068	82	0.198163
119694	112345	90	42833	40258	83	1979	1853	21	2400	2099	27	4874	4576	39	7135	7081	43	139388	137188	76	0.199475
43517	41745	75	16922	16768	51	400	551	0	809	569	0	1553	1563	19	1697	1887	20	46293	47757	62	0.199475
250951	191702	120	86587	70018	100	3762	2846	35	5517	4273	49	10252	7943	60	14734	12138	74	315957	236964	88	0.200787
107956	96913	100	34844	29955	100	1031	1046	4	1890	2020	21	4664	4036	40	6614	5803	47	142306	122990	100	0.200787
176641	151817	95	66823	58441	91	2982	2923	30	3878	3781	37	8248	7338	51	10597	9367	59	232157	219822	87	0.200787
68233	64385	83	22399	22140	61	861	781	0	791	1086	7	2785	2512	29	3376	3442	32	72213	71377	75	0.2021
256186	180660	116	95624	67174	112	3708	2428	39	4829	3487	45	10474	7673	61	15170	10308	70	323373	240888	108	0.2021
225515	202377	99	140075	128271	98	5090	4526	35	6206	5427	44	12597	11072	59	17121	15358	64	408780	363076	97	0.203412
244075	217161	102	149761	134894	101	7334	6536	42	10336	9280	56	19992	17998	75	28617	26020	93	575132	503539	97	0.203412
238407	206415	109	124337	109316	107	5441	4647	38	6782	5383	49	14609	11708	67	19994	15565	74	415482	314339	99	0.203412
56960	54821	79	23019	22573	72	657	550	0	692	698	0	1529	1497	19	2588	2757	25	63109	63023	72	0.204724
59529	58193	77	18879	18662	58	568	760	0	1183	1125	10	1843	1880	24	2615	2497	32	84509	82179	75	0.204724
169563	154480	93	61936	56914	88	2651	2441	26	4200	4198	33	8362	7599	48	10653	9450	62	228684	204226	88	0.204724
228178	180418	104	86924	67626	102	3705	3011	35	4779	4178	42	9568	7870	54	13596	10916	67	279282	241922	96	0.206037
138715	117105	90	52749	44366	89	2014	1597	23	2557	2363	31	5794	5279	42	8284	6826	49	166447	147688	86	0.206037
173426	154574	92	89933	82146	90	2020	1913	24	4465	3811	36	8853	8078	56	10491	9775	56	402603	374759	87	0.206037
256748	198400	129	133060	106787	116	3536	3059	31	7000	5169	45	14817	11456	71	18850	15213	78	618105	480080	117	0.207349
104498	92990	87	31642	28036	82	1663	1500	16	2215	1932	26	4296	3897	38	5764	5337	44	126041	118108	79	0.207349
214867	168619	111	62878	49572	103	3294	2452	34	4089	3328	41	8182	6394	55	11346	9084	60	229767	198689	100	0.208661
76395	71940	86	32723	30855	80	1198	1029	6	1511	1697	17	3028	3066	30	4613	4462	34	100399	97745	95	0.208661
138998	129300	87	55772	51544	85	1654	1637	20	2585	2633	27	6045	5770	43	7731	7376	48	263358	247532	89	0.211286
143236	136327	101	73471	69877	86	2803	2561	27	3309	3261	33	7212	7036	47	10152	9365	54	218126	200997	83	0.211286
115528	109868	88	42166	41104	81	1335	1377	14	2419	2555	27	5257	5144	39	6477	6027	44	238616	225764	83	0.211286
65420	66503	77	15829	15502	49	794	926	0	1057	1466	15	2577	2552	27	3730	3444	37	76300	76631	71	0.212598
192837	163959	102	80045	67938	95	2729	2241	31	4548	3658	45	9409	7642	52	12518	10688	63	251098	214305	92	0.212598
49032	50395	74	22563	22675	63	635	660	0	998	1174	15	2013	2157	21	2820	2817	26	69954	69578	73	0.213911
150879	124533	94	59255	49478	91	1779	1554	20	2574	2075	32	5670	4734	44	7891	6853	52	153801	131684	88	0.213911
59875	57811	85	22392	22448	67	809	645	0	582	1065	4	1867	1947	21	2630	2514	28	63163	63484	70	0.213911
44918	43157	79	21201	21279	60	508	466	0	558	726	0	1111	984	0	1635	1574	22	45823	45165	71	0.213911
133252	106560	94	49264	40300	90	1887	1598	20	2975	2192	31	5824	4731	46	7525	6264	50	165916	139404	88	0.213911
281583	223598	120	156239	127578	114	6158	4967	40	9727	7260	53	19341	15635	73	27096	21679	104	568036	449291	111	0.216535
143884	132124	89	68231	62229	87	2198	2063	24	3996	3220	36	7783	7369	53	10888	9809	55	368599	352099	86	0.216535
126025	121452	84	46323	44236	82	1341	1309	16	2389	2505	28	4258	4163	37	6800	5286	58	148363	135407	87	0.216535
268684	207885	124	104234	78472	124	3922	2943	34	5906	4428	51	11768	9438	61	16661	13442	76	353258	284174	124	0.216535
204642	160183	99	105683	81881	100	3687	2992	36	5236	4397	45	10688	9010	60	14748	12459	71	321519	287423	79	0.216535
161827	127850	96	54448	42780	92	1841	1534	23	3197	2403	32	6014	4638	48	8767	7570	52	191233	160054	88	0.216535
70156	68560	73	33455	32181	76	1157	1388	13	1118	1180	9	2897	2635	32	3761	3546	35	80591	80256	72	0.216535
57053	57659	74	21009	21433	53	579	567	0	1041	1126	8	1864	1722	23	2808	2367	30	80720	80098	69	0.216535
186126	158629	100	66779	57246	91	2545	2017	27	3449	3045	33	6996	6195	47	10303	9085	55	226710	204446	86	0.217848
150323	112982	113	48067	35878	113	1589	1267	17	2405	2182	30	5759	4204	47	7739	5765	57	161460	118965	113	0.217848
55950	53465	91	21469	21033	62	663	494	0	502	998	0	1964	1677	22	2287	2297	27	55066	58389	67	0.217848
152395	133167	105	69286	60522	89	2144	1997	23	3171	2971	36	6466	5556	47	9665	7674	55	203142	175030	83	0.217848
300329	191939	142	121553	79620	134	5671	3913	45	7827	5599	52	15448	11113	72	20269	14809	82	456381	325542	126	0.21916
361868	232122	150	141811	90799	144	6201	4173	45	8846	6772	53	17998	12572	76	26176	18364	104	557745	407190	136	0.220472
283871	204098	120	86031	60607	118	4992	3471	40	6161	4472	49	12361	9381	68	17142	12565	78	350917	269405	115	0.221785
60881	61178	78	24568	24299	73	909	993	0	719	1088	5	2336	2141	26	3057	3190	30	69888	67099	69	0.221785
219089	164676	112	133403	106992	105	4313	3165	39	6535	5553	53	13068	11341	64	17011	14617	73	373043	315191	94	0.221785
97903	85363	86	40004	35250	83	1530	1383	17	1834	1710	18	3433	3040	33	4768	3793	44	111313	99629	77	0.221785
113141	108132	86	56052	53407	83	1141	989	0	1733	1833	21	3298	3066	34	4821	4730	38	126914	115764	72	0.221785
102072	99730	81	27310	27068	66	1908	1893	19	2593	2304	26	4515	4642	35	6081	5793	42	129141	121334	73	0.223097
122265	107327	88	46647	39718	87	1411	1274	15	2512	2293	25	4333	3903	38	6050	5199	45	137153	124345	69	0.223097
122692	108902	87	49042	43766	86	1644	1450	17	2616	2496	29	4851	4545	39	6880	6365	42	153700	142227	79	0.223097
120352	110686	100	50621	46788	85	1040	1048	6	1507	1500	19	3823	3380	37	4737	4104	41	136838	117214	70	0.225722
108266	99799	85	44679	41223	82	1284	1066	9	1349	1357	13	4120	3631	37	6353	5737	50	146385	133695	69	0.225722
127920	120804	84	37208	34947	84	3698	3194	33	3823	3400	36	8174	7649	49	11463	10363	59	248724	231875	101	0.225722
131732	113241	95	46554	39203	88	1346	1278	13	2592	2292	30	4564	3948	39	5750	5311	44	127639	108389	105	0.225722
59586	58884	83	15390	15629	47	1019	1001	1	1078	1208	12	2453	2388	28	2879	2786	30	72789	75382	66	0.225722
88513	86796	81	23762	23111	61	1298	1379	15	1728	1307	16	3555	3387	34	4558	4144	38	102658	99707	74	0.225722
194247	167295	109	91372	81034	94	3897	3439	33	6085	5049	48	12833	11342	63	18461	15894	76	461137	427741	91	0.225722
187478	147661	102	64966	50450	99	2842	2220	30	3004	2656	35	7265	6049	48	10317	8189	64	208087	171572	94	0.227034
80226	76622	82	24678	23926	68	968	980	0	1320	1282	12	2346	2198	26	4092	3880	37	84845	82850	71	0.227034
111953	103037	85	45257	42025	84	1441	1522	19	2434	2262	27	4773	4402	39	5595	5842	38	145002	143066	74	0.227034
97783	95169	86	37520	36863	78	1285	1316	14	1750	1775	20	4001	3936	36	5713	5027	50	122832	117780	72	0.229659
87178	79304	87	37190	34096	80	880	768	0	1264	1675	18	3423	3187	33	3790	3615	36	108462	103506	76	0.229659
150316	136104	90	43940	39360	88	2379	2097	25	2578	2420	30	5942	5500	42	7712	6879	53	171252	163218	85	0.232283
124022	113615	91	36421	31660	86	1475	1323	17	2168	1816	26	4468	4478	37	5731	5489	40	122635	115185	86	0.233596
203394	181475	103	183595	168391	95	3095	2625	31	6177	5509	44	10752	9846	56	14390	12505	63	458291	405775	93	0.233596
255206	201447	111	152879	128259	108	4809	4164	37	7152	6028	51	14180	11580	64	20278	16450	89	501118	405069	107	0.233596
104080	99224	84	50398	47910	82	1536	1657	19	2183	2029	24	4839	4666	39	6912	6703	44	150297	142805	75	0.234908
66941	63101	94	24791	24496	70	874	1009	2	1263	1045	7	2512	2652	26	3406	3750	30	74032	72581	73	0.23622
170945	151242	93	73234	66402	88	1598	1490	20	3403	3304	32	7694	7124	48	9536	8676	54	311226	293130	84	0.23622
70719	68274	84	32130	31044	77	620	465	0	1671	1433	15	2507	2394	27	2695	2550	31	86410	80199	71	0.237533
133573	126814	85	65714	61911	84	2847	2458	29	4370	4278	36	8133	7369	48	10125	9869	60	220935	204947	79	0.237533
171012	96454	112	88363	50702	111	2268	1167	22	3541	2080	51	7252	3772	70	10749	5886	77	321999	200593	110	0.237533
137779	129429	86	53983	50019	84	1736	1500	18	2732	2869	28	5023	4413	42	7279	6593	48	203047	192582	82	0.237533
65588	63151	79	26703	26317	76	583	527	0	962	1392	12	2184	2262	28	2903	2643	31	91041	90775	68	0.238845
84322	77689	97	32344	30109	79	938	915	0	1379	1692	19	3148	2579	33	4083	3638	37	97017	92602	75	0.238845
196309	170395	103	107474	93096	95	4502	4013	36	7040	6147	48	15365	13858	70	17787	15319	71	486191	434728	92	0.240157
173301	155507	91	83011	76188	88	3172	3044	31	4639	4055	43	8207	7510	47	10865	10483	51	237377	222609	85	0.240157
135954	124051	95	49345	43124	87	1943	1827	19	3375	3203	33	7750	7142	47	8532	7506	55	333921	306784	86	0.24147
56539	56335	78	14845	14958	48	763	891	0	1117	1163	10	2440	2505	27	3114	3051	30	73955	73201	72	0.24147
187934	168236	98	92429	83805	93	2565	2250	26	5013	4604	38	9781	8771	54	11749	10664	61	379661	343976	96	0.24147
136989	128198	88	71306	66374	86	1869	2024	20	2965	2507	29	5710	5147	40	7986	7621	49	167298	149684	77	0.242782
147866	136907	93	44071	42327	85	2366	2074	24	3454	3197	33	6666	6495	41	9003	8433	52	190648	175911	84	0.242782
268208	198154	121	156477	119632	117	6175	4629	43	8981	7146	52	17920	13792	73	25925	20495	100	528737	431262	114	0.242782
196500	140540	106	177256	130854	105	8453	6645	48	12441	9448	62	25702	19185	93	33590	25460	96	674783	536737	100	0.244094
187397	142613	110	72955	56197	95	2698	2212	29	3772	2716	37	8078	5916	56	10728	7865	59	225012	184733	91	0.244094
131884	115314	88	51096	44128	87	1536	1354	20	2508	2213	28	5203	4530	44	7076	6042	51	166192	145690	83	0.244094
120704	107838	90	53900	49312	85	1595	1639	17	2558	2081	28	4525	4505	36	6769	5919	50	156458	149966	79	0.245407
193402	158115	97	73348	59227	97	3121	2614	30	4588	3498	39	7653	6228	48	10131	8526	56	209992	175775	92	0.245407
125931	107942	97	45022	38885	87	1381	1333	19	2483	2284	28	5298	4874	41	7180	6095	46	161485	148711	83	0.246719
172020	133560	113	65359	51321	97	1890	1541	22	3775	2955	41	7065	5567	52	9548	7731	59	202518	174684	96	0.246719
159861	135469	97	62924	52667	92	2096	1813	22	3181	2685	35	6620	5888	44	9283	8488	54	194133	174572	90	0.246719
61003	58550	90	18603	18719	53	506	550	0	895	886	0	2342	2185	26	3466	3435	32	64481	64051	64	0.246719
139591	130984	87	93786	90742	86	2410	2392	24	4499	4358	36	9509	9433	53	12077	11549	64	422617	396919	84	0.246719
72802	66813	84	30810	29146	78	1225	1077	6	1569	1405	17	3341	3199	32	3698	3704	34	96721	93563	76	0.248031
85113	79589	92	32601	31696	79	1194	1000	1	946	1186	9	2423	2537	27	3193	3543	29	82379	76000	73	0.248031
178174	157462	99	65610	58327	92	3539	3017	33	4723	4223	40	10017	9086	56	12081	11264	58	259703	243619	89	0.248031
104465	88881	103	42072	35210	103	1607	1299	18	2283	1825	28	5057	4116	44	7071	5881	54	143912	122574	103	0.248031
246880	185842	115	92646	70349	107	3046	2543	32	4785	3486	44	10355	7896	60	14785	11749	68	333013	273443	104	0.248031
266683	201296	112	100251	73987	111	4113	3103	35	5802	4961	47	12202	9649	64	15982	12233	75	360097	288168	111	0.249344
161098	143694	91	122682	113234	90	5114	4772	35	7467	6730	45	15003	13989	64	21095	18828	82	445603	395119	90	0.249344
107326	102220	82	49712	48178	80	1159	1080	6	1426	1644	20	5077	4883	40	6676	6034	44	237822	228386	80	0.249344
53598	55429	60	23605	23614	72	529	539	0	961	1179	9	2190	2085	24	4454	4172	38	79390	77885	61	0.250656
136337	121037	104	59738	53225	90	1595	1535	17	3573	2974	35	5949	5529	44	8612	7711	50	180699	162484	104	0.250656
180712	161997	92	67612	60146	89	3623	3090	35	4514	4223	36	9396	8355	53	12196	10714	64	253525	226465	88	0.250656
54374	53922	77	13923	14269	47	518	474	0	235	577	0	1905	1893	23	2804	2616	29	60688	60286	72	0.250656
154870	140248	104	52675	48239	85	2276	2391	24	3395	3139	33	7190	6763	47	10311	9517	56	227294	207166	80	0.250656
180050	143932	100	86316	73800	98	2390	2028	28	3362	2673	40	7477	6157	51	9305	7368	55	211026	186042	94	0.251969
94737	90312	81	43112	40844	81	1545	1331	16	1897	1900	21	4339	4066	36	5065	4909	39	122712	117972	80	0.251969
230307	187766	105	75477	61112	103	3735	2884	34	4936	4313	41	9908	9065	56	14182	12394	63	311130	275163	98	0.251969
102005	96392	83	51991	49309	83	1390	1012	3	2741	2490	30	6941	6680	43	8546	8176	49	336832	319160	85	0.253281
85356	81950	83	34871	34167	78	843	941	0	1208	1308	14	3101	3342	29	3476	3167	35	123641	119903	71	0.253281
84992	80953	90	28166	26841	77	1637	1753	18	3122	3136	30	5487	5541	39	6863	5896	45	155464	153218	77	0.254593
155447	144214	99	56960	53508	86	1951	1711	22	3323	3370	30	8261	8117	49	8849	8343	47	312673	298736	85	0.254593
108490	102761	99	49364	46956	84	1161	1330	12	1864	1504	23	4188	3701	35	5655	5059	43	169122	144272	99	0.254593
62009	62475	74	20842	21017	55	864	1077	6	1422	1594	21	2911	2752	30	3709	3793	34	71069	70594	71	0.254593
48272	49711	62	17078	17011	50	592	712	0	651	768	0	1605	1586	19	2401	2719	28	53532	53898	69	0.254593
180900	140611	98	64428	50759	95	2332	1706	27	3876	3005	41	6580	5079	47	9574	7372	54	203111	162947	95	0.255906
165175	139425	97	78164	64913	94	2512	1937	29	4296	3636	36	8709	7780	53	11522	10354	66	397276	345796	94	0.257218
282559	209525	115	120010	85462	110	4789	3293	42	7631	5532	53	16451	12224	80	20423	13848	94	580204	445375	108	0.257218
72204	69550	91	34114	33698	77	1004	835	0	1463	1305	16	2975	2868	30	3970	3523	40	81055	82088	73	0.257218
137319	114096	108	53331	44397	92	1787	1455	25	2590	2517	28	5278	4681	41	6836	5608	46	146831	124494	108	0.25853
103304	88779	88	43482	37419	84	918	788	0	2134	1740	27	3499	3193	34	4858	4316	41	123531	110058	82	0.25853
92809	84807	88	33182	29501	82	920	1029	4	1288	1288	15	3740	3525	35	4811	4203	38	108576	102769	78	0.25853
117139	103704	87	50226	45290	83	1957	1714	19	1468	1842	18	3778	3822	33	5724	5329	43	122975	115953	77	0.25853
53914	51812	89	25928	25838	73	381	520	0	1754	1163	18	2195	2395	24	3367	3155	35	105251	103112	72	0.25853
120537	105043	89	41657	36567	86	1200	936	0	2170	2080	24	4287	3911	38	6705	6357	45	136226	126295	83	0.259843
161140	135594	105	55643	46917	91	2284	1945	27	3479	2579	38	6645	5926	44	9868	8908	57	196073	179619	85	0.259843
258545	209639	113	109755	89401	108	4249	3438	35	7016	5592	49	13518	11506	68	18618	16859	81	402840	373729	99	0.259843
116829	112298	83	53079	51663	82	1533	1688	19	2572	2538	28	5972	5812	44	8035	7759	52	270598	257947	82	0.261155
125394	108611	88	48812	42323	86	1700	1453	21	2181	1912	25	3870	3775	34	6707	5816	53	136556	122201	76	0.261155
93616	84267	82	43951	39801	81	1494	1198	13	2332	1913	30	4423	3563	42	5381	4362	46	152716	116054	75	0.261155
62748	62483	83	24075	23210	71	805	595	0	745	1165	7	1973	2090	24	3204	2782	31	72443	67185	92	0.261155
123349	114889	100	65541	63052	82	1882	1795	21	2533	2424	26	5617	5290	41	8170	7703	49	174204	160990	78	0.261155
207141	173910	105	84108	70808	102	3799	3260	32	5092	4224	41	9771	8845	57	12994	10800	62	273712	249372	110	0.261155
172012	149508	95	85603	76781	92	1920	1582	22	4090	4339	34	10809	10398	55	12915	12196	67	469509	444513	84	0.262467
268383	212290	116	125451	102058	115	5506	4211	39	8611	6915	55	16488	13677	73	23698	20007	88	523918	456475	110	0.262467
140067	130172	90	48053	44349	88	2030	2133	22	3484	3577	34	7769	7265	52	9807	9233	52	348297	330784	83	0.26378
72769	67949	85	24506	23913	74	656	813	0	1438	1198	11	2560	2478	28	3565	3703	33	89067	88550	64	0.26378
45026	46842	72	19581	19435	55	653	626	0	1046	1215	8	1348	1657	17	1872	1888	23	53157	55065	64	0.26378
102838	98991	85	44118	43765	80	1803	1829	21	2594	2221	26	5208	4703	41	6557	6006	46	148136	138746	70	0.26378
202866	178269	93	95247	83316	94	2581	2471	24	4487	4031	38	7699	6719	48	9809	8674	56	266398	226615	79	0.26378
75631	75203	79	26891	26717	61	1080	978	0	1356	1604	17	2867	2830	32	4120	4626	35	80152	80644	64	0.26378
76091	71381	88	29627	28615	77	1377	1243	11	1377	1280	12	2818	2454	29	3595	3451	31	81184	77037	68	0.265092
165703	154484	88	78026	74119	88	2246	2252	24	3731	3530	34	6543	5786	47	8944	8297	54	210923	189698	83	0.265092
123321	110304	92	62360	57219	86	1871	1625	24	2696	2266	28	4752	4356	40	6951	6774	49	144666	140116	77	0.265092
225000	168796	105	91580	67722	100	2350	1477	30	4543	3464	40	10061	7632	56	12605	9306	66	431809	344597	93	0.265092
261781	192325	130	99075	72323	113	4555	3093	40	6859	5240	48	13555	10445	74	20521	14989	85	430101	334085	130	0.265092
166779	151124	91	47602	43294	88	1611	1361	18	3425	2804	33	7783	7450	45	8822	7899	51	344167	322035	82	0.266404
57827	54449	78	21115	20439	63	640	714	0	1521	1382	15	2102	2185	23	3226	2934	33	71242	68172	67	0.266404
138670	109813	108	49911	39521	92	1763	1346	25	2914	1927	35	5296	4286	42	7838	6398	54	162877	137728	85	0.267717
153366	136051	91	56103	48667	90	2327	2193	25	3203	3147	33	6823	6223	45	8403	7662	48	216483	204076	81	0.267717
124352	118313	85	39728	38315	81	1432	1348	15	3191	2735	30	5880	5481	42	7899	7414	46	236520	225629	80	0.269029
129795	108330	91	48715	41226	87	1577	1361	19	1791	1912	22	4912	4326	40	6742	5784	47	144427	126719	83	0.269029
72103	68095	80	25247	24566	71	638	670	0	1121	1251	13	2093	2227	24	3620	3608	32	80022	74220	70	0.270341
204607	170097	109	142767	123460	98	5252	4320	38	7445	6441	47	13707	12223	64	18128	15389	75	398307	356764	88	0.270341
269642	204100	115	74617	55209	113	3895	2722	38	5805	4736	47	12619	9860	62	17240	13144	78	358358	295732	104	0.270341
44339	43308	75	16188	16222	50	605	506	0	579	716	0	1139	1244	10	1900	1839	22	35473	35748	61	0.271654
209457	172031	102	137636	119160	103	6487	5338	41	7515	6570	50	15597	13402	69	21961	17066	84	459106	376296	98	0.271654
125542	115402	96	55010	52072	85	1413	1454	17	2399	2282	28	5220	4866	40	7710	6800	48	165600	149361	77	0.272966
212740	157469	119	79163	59419	102	3348	2405	34	5022	3589	43	9334	7117	58	13110	9969	71	273869	213429	119	0.272966
147207	139256	87	53454	50138	84	2350	2231	25	3236	2938	31	8094	7236	49	10464	9405	58	237870	212866	87	0.272966
152137	135644	90	64801	57031	87	2370	2117	26	3285	2887	34	7415	6182	49	10271	8814	53	215592	181774	85	0.274278
72607	72439	77	40140	39328	76	830	781	0	992	1068	6	2961	2857	30	3646	3893	31	85104	82988	69	0.274278
166875	152132	93	75820	69800	90	3019	2845	29	4079	3877	38	7875	7311	49	10678	9320	50	245714	229259	88	0.274278
22339	24560	47	15413	15614	47	138	275	0	-95	174	0	788	747	0	1451	1508	17	46355	48725	61	0.275591
112275	104646	87	50717	46901	85	1722	1599	20	2394	1831	25	5176	4909	40	7238	6614	46	142339	139671	80	0.275591
206325	174453	103	73447	62410	96	2642	2379	29	4708	4202	41	10404	8992	56	13435	12151	60	299679	273517	94	0.275591
146582	129520	91	44340	39189	87	2298	2124	26	2760	2289	33	6076	5431	45	8728	7318	52	177050	170232	85	0.276903
143862	121853	105	55737	46751	88	2322	1803	25	2503	2050	33	5395	4999	40	7966	6872	49	169585	151492	85	0.276903
116284	107642	101	46458	42202	101	1730	1574	19	2165	2006	28	4744	4365	38	5792	5183	43	135283	121250	101	0.276903
86156	78606	86	24800	22206	66	1138	1143	9	1497	1473	15	3201	2961	33	3881	4030	34	99318	92890	81	0.276903
153159	138091	90	74006	68136	88	1918	1742	21	2914	3109	28	6325	5966	44	8733	7818	55	172790	160826	85	0.278215
59433	59243	74	17056	16822	51	631	685	0	1289	1465	15	2441	2277	27	3321	3201	33	79670	81980	69	0.278215
193066	170853	97	63643	58831	91	3036	2883	27	4787	4251	35	9899	8619	56	12945	11750	66	275783	256520	92	0.279528
112246	103425	83	47011	42556	83	1640	1413	16	2858	2133	32	6955	6364	45	7798	6515	51	304785	286141	85	0.279528
86430	84209	80	29141	27127	80	1156	1123	8	1978	1838	23	3955	3467	36	4654	4480	37	103722	101428	79	0.279528
179786	160774	91	69151	62476	91	3239	2548	34	3534	3610	35	7739	7279	45	10167	9154	64	224853	212547	83	0.28084
318268	225744	122	157054	116473	122	7157	5175	48	10879	8100	60	19531	14841	78	27725	21485	102	563207	463386	117	0.28084
162048	151917	88	88039	82272	86	2641	2582	27	4291	4094	39	9789	9097	53	10900	10339	56	401739	372282	87	0.28084
123670	117147	89	65725	63468	83	1676	1614	20	2771	2704	30	6354	6569	39	9446	9039	50	298309	274965	83	0.28084
295768	219013	124	116244	88519	120	4418	3593	36	5907	5158	45	12114	9653	59	17090	12715	76	385798	321101	120	0.282152
148839	142826	96	96309	93152	86	3632	3423	32	4531	4043	38	8733	8614	52	11739	11271	58	252013	223290	78	0.283465
56639	56162	75	19603	19509	52	556	724	0	936	657	0	1999	1726	23	2829	2932	29	70271	67607	73	0.283465
195101	158911	103	74771	59240	95	1791	1575	21	4257	4180	39	11190	9350	60	12446	10523	63	455143	400514	91	0.284777
134898	121508	90	64590	59061	87	1724	1688	18	3422	3253	34	5692	5127	44	8836	8591	50	171052	164359	84	0.286089
315145	225840	137	84190	60672	131	5834	4154	42	8084	6129	48	17200	12465	73	24735	18078	85	551044	433734	131	0.286089
316217	236451	137	175700	134544	127	5228	4223	40	8683	7948	48	19025	15712	72	29293	23037	102	783558	661564	125	0.287402
221618	173309	100	102266	78654	101	3353	2685	34	4858	3502	42	10103	7749	60	12626	9475	75	303629	230335	98	0.287402
73379	72441	79	25273	25288	62	685	658	0	1092	1177	13	2492	2673	26	3219	3232	32	82278	82571	76	0.287402
72848	71363	78	28749	28309	75	884	891	0	981	1280	12	2540	2526	28	3291	3606	29	85588	84715	65	0.288714
70822	68425	80	27579	26980	76	977	1146	8	1568	1235	13	2398	2638	25	3492	2845	36	70529	69093	77	0.288714
140094	129927	92	65083	61620	86	1735	1860	21	3622	3243	36	8700	8033	51	10031	9422	53	379490	357019	94	0.288714
213800	178819	97	72482	60669	95	2699	2236	28	4831	4585	37	11143	9668	56	13474	11413	62	495008	447075	98	0.288714
59893	60621	74	23143	23314	60	739	771	0	1326	992	0	2622	2631	27	2864	2835	31	66364	70157	71	0.288714
180691	157493	91	88485	77188	91	2664	2194	27	3884	3522	40	7813	7086	49	10087	9160	58	226604	205013	93	0.288714
95015	85317	86	39936	36443	82	1027	1041	5	1639	1558	17	3102	3014	32	4825	4006	45	102563	96422	74	0.290026
78115	78846	77	29162	28991	70	1144	977	0	1825	1668	24	2785	2777	29	4252	4358	36	89373	86956	76	0.290026
115130	103004	88	49201	43865	84	945	912	0	1635	1595	21	3623	3315	34	4988	4438	43	127857	116787	81	0.290026
154250	131503	96	54251	46380	91	2247	2069	26	2722	2613	28	6282	5718	45	9346	8354	50	227949	212622	87	0.291339
170813	152157	92	80836	71737	89	2250	2027	27	3836	3345	39	7324	6349	46	10855	9377	61	212097	182167	88	0.291339
205761	168949	101	95890	79242	98	3222	2868	30	4546	3984	40	8563	7336	54	12469	10343	70	275643	239290	97	0.291339
105110	99220	81	32515	30811	81	1430	1137	16	1513	1498	17	3652	3396	35	5053	4524	41	121120	117845	82	0.292651
181346	159323	94	78771	70443	93	2376	1974	27	3295	3280	33	6802	5828	44	8944	7878	52	209250	188827	93	0.292651
177658	153218	93	71377	62402	90	2716	2225	28	3806	3523	38	7628	6830	45	10020	8475	55	214936	198976	88	0.292651
127569	123451	83	63209	60257	84	1929	1943	20	2937	3372	28	7151	6677	43	8549	8421	49	323467	310561	85	0.292651
151631	142655	88	62773	59115	85	2280	2416	24	3129	3149	31	5473	5101	43	8920	8088	52	192029	186027	104	0.292651
58959	60675	67	25626	26855	52	670	657	0	1022	1072	6	2049	2164	26	3131	2737	34	71490	71503	72	0.293963
156266	133424	96	57734	48884	91	1657	1678	19	2419	2489	28	6952	6144	47	7955	7297	52	282953	238263	90	0.293963
149995	124233	94	62378	52791	92	2092	1536	24	3611	2985	35	6706	5344	48	9264	7896	57	208918	179239	93	0.293963
177659	149053	97	63093	52124	92	2784	2351	29	3590	3156	35	7329	6664	49	9680	8399	57	214299	193583	93	0.293963
146103	125600	100	56035	49584	89	1976	1648	22	2438	2342	26	5600	5145	41	7772	6736	49	163128	149671	87	0.295276
192887	145321	115	67116	51477	97	2410	1946	29	3557	2650	34	6240	4463	49	8463	6527	54	197179	156489	96	0.295276
123852	117508	85	58440	56285	82	1469	1560	18	1893	2220	22	5497	5162	43	8167	7882	51	250016	232095	83	0.295276
152762	131555	107	57706	49374	92	1913	1716	21	2991	2516	29	5449	4986	39	8350	7339	55	178741	161966	107	0.295276
144309	126524	102	62647	55298	89	1697	1525	19	3025	3017	27	6745	6050	47	9594	8462	52	313046	288121	91	0.296588
105447	89186	92	41230	35980	85	1403	870	0	1706	1591	17	3942	3308	37	5304	4936	39	111867	101264	83	0.296588
114018	104410	97	51012	46942	84	1516	1553	18	2586	2236	28	4716	4546	40	6992	6703	41	137596	131468	81	0.296588
122392	108046	103	46049	40873	101	1303	1231	12	2443	1727	28	4777	3968	38	6424	6012	43	137036	127231	103	0.296588
137289	126385	87	50423	45434	87	1510	1239	15	2564	2429	30	5106	4387	41	7411	6823	46	159065	147007	84	0.2979
132510	121098	88	37452	34055	85	1894	1691	21	2654	2431	27	4841	4247	39	6496	6012	40	171513	165373	85	0.2979
94460	92404	82	44821	43736	79	1511	1669	16	2451	2094	29	4915	5052	38	6434	6325	46	143591	135186	78	0.2979
158177	138601	91	71598	61323	92	2152	2125	24	3914	3355	35	8817	7797	52	9671	8998	55	359039	324533	90	0.299213
186443	157054	94	64563	54644	93	1910	1398	24	2868	2198	28	7107	5836	49	10161	7895	53	208495	164651	85	0.299213
150270	129445	91	53580	46618	88	2166	1898	25	2847	2567	33	5211	4848	39	7770	6408	49	165398	156429	85	0.300525
104108	95658	85	49135	45122	83	1498	1546	15	1924	1782	21	3484	3218	32	5322	5105	41	117458	113267	77	0.300525
160515	146454	88	67078	60644	88	2058	1811	24	3152	2880	33	7530	7062	47	10678	9688	55	231192	213888	84	0.300525
55747	56086	77	15437	15393	50	722	719	0	1198	1281	11	2588	2499	28	3466	3379	31	64987	65733	71	0.300525
219114	178712	102	79722	64618	98	2815	2376	27	4501	3993	38	9153	7634	55	12744	11183	68	297318	256284	94	0.300525
108165	99431	93	32097	28588	83	1854	1539	20	2029	1868	22	4157	3934	38	6427	6496	43	120536	117658	77	0.301837
177614	150955	104	60468	52788	92	2969	2514	30	4683	4255	38	9429	8604	55	11778	10619	64	260339	247522	85	0.301837
208754	166038	100	112964	90717	99	1736	1525	22	4228	3710	39	10773	9041	62	12828	10704	67	438081	376249	94	0.30315
82855	75659	97	29689	26617	83	1108	1034	5	1164	1699	19	3146	2782	31	4930	4686	41	99345	89598	97	0.30315
176704	149458	100	71335	58712	95	2335	1863	26	3777	3298	36	9487	8212	53	13592	11633	61	441296	398657	92	0.304462
268586	181000	111	88910	59341	106	4515	3167	39	7145	5002	50	13372	9680	70	18998	13024	85	399392	294722	107	0.304462
114874	106123	91	39180	36355	81	1460	1568	16	1848	1555	26	3521	3376	35	5949	5338	49	122155	120739	74	0.304462
168836	140734	94	54963	45508	91	2277	1833	26	2921	2379	35	7030	5532	50	9955	7986	60	210207	174635	77	0.304462
233426	205094	100	92586	81161	98	4866	4326	37	7114	6117	46	13304	11726	62	20034	17797	73	392435	356914	92	0.304462
256747	199127	107	84364	64735	102	3600	3165	32	5410	4490	44	11241	9063	60	15805	11560	71	339776	271528	98	0.305774
189815	165431	107	91387	81466	93	3438	2716	33	4927	4091	45	10288	9040	57	12133	10645	62	333428	283007	90	0.305774
123120	107131	106	62992	53344	106	2183	1828	22	3603	2865	32	7385	6182	52	9616	8273	57	221794	189458	106	0.305774
214851	178928	111	72881	62542	96	3675	2795	35	5301	4573	43	9915	8292	57	14127	11683	67	346359	305078	94	0.307087
128160	115653	90	50343	44314	85	1817	1568	17	2874	2079	30	4441	3897	37	6304	5494	44	123355	102638	74	0.307087
208485	162769	99	79029	60387	99	2282	1839	25	3822	3374	35	9923	7829	56	12386	9543	66	430071	352953	94	0.308399
84591	81988	78	20069	18953	58	1112	1026	6	1387	1154	8	3846	3646	36	4573	4627	37	104502	102756	74	0.308399
147288	132970	88	41098	36983	86	1916	1487	20	3277	2702	36	5874	5631	42	7664	7194	50	185138	175599	80	0.308399
131351	117585	89	54941	48341	85	1218	1163	10	1952	1839	22	4057	3748	37	6199	5549	44	155203	144129	80	0.308399
109590	105858	83	31944	30514	80	1641	1332	20	2550	2330	28	4818	4542	37	6680	6349	42	138894	131782	99	0.308399
92707	87554	89	43463	42441	81	1308	1134	14	1325	1805	22	3411	3100	34	4642	4427	41	103836	94228	67	0.309711
226265	175568	103	63501	48594	100	3118	2410	32	4618	3618	41	8837	6849	52	12623	10554	63	279248	236891	95	0.309711
101480	94091	96	49721	46983	81	1559	1487	18	2573	2475	26	4303	3861	36	5049	4578	41	130343	126982	76	0.309711
112140	102998	89	48991	45972	84	1330	1284	14	3002	2102	34	3951	3864	35	6381	5789	44	143470	139821	79	0.311024
70025	68824	77	30016	29743	76	929	999	0	1349	1296	14	2371	2494	25	3115	3271	28	71466	68888	70	0.311024
59500	58706	76	25566	25132	73	581	628	0	1237	1212	12	2321	2159	25	2895	3092	29	69055	64619	72	0.311024
66883	64554	80	19899	19519	57	814	1017	3	1058	1269	11	2463	2466	27	3228	3001	31	74646	72726	72	0.311024
235685	197830	106	113442	94399	102	4268	3652	36	5444	4720	46	11383	9601	57	15975	13482	70	356646	295230	103	0.312336
221505	167392	108	154158	123958	105	5190	4161	39	8148	6844	48	16889	14402	71	21228	17803	82	542925	462424	103	0.312336
110691	100176	83	36975	32445	82	1287	1276	15	2079	1966	24	4071	4062	36	6514	5965	45	135906	126809	82	0.312336
56272	55240	79	21076	21090	57	643	638	0	1205	862	0	1964	2212	23	2625	2687	28	64563	65183	71	0.312336
68072	66372	78	18153	17938	53	980	854	0	994	804	0	2218	2016	26	3069	2823	31	78638	74546	76	0.313648
237031	165148	114	117369	71720	109	4069	2668	41	4857	3095	46	9792	6792	66	13689	10002	71	280883	191890	108	0.313648
84725	73097	97	34306	27843	97	1158	913	0	1307	934	0	3421	2687	33	5000	3894	43	119964	99819	97	0.313648
153030	140561	89	53552	48961	87	1633	1467	15	2908	2491	33	6973	6530	45	9408	9231	51	314044	297885	87	0.313648
88861	86678	85	40683	40225	79	1287	1359	12	2284	1921	24	3785	3398	35	4599	4462	39	111318	106306	73	0.314961
161401	147112	95	67605	62641	89	2553	2439	26	3415	3150	33	8163	7408	48	11200	11071	52	252513	228941	88	0.314961
90579	85734	83	29348	28160	78	1423	1446	16	1839	1615	24	3906	3570	36	5489	5427	38	111033	108383	72	0.314961
119963	103448	90	44368	37573	86	1466	1003	2	2065	1828	23	3741	3512	35	5430	5085	40	116866	105338	84	0.314961
40758	39848	72	23844	23959	71	384	514	0	968	890	0	879	927	0	1909	1699	20	43455	43172	67	0.316273
139456	123678	100	53359	48792	87	1609	1541	18	2269	2109	25	4748	4378	39	6626	5468	46	145416	121510	80	0.317585
86653	82957	84	35824	33900	80	1125	1009	3	1462	1430	12	2762	2601	29	3525	3705	35	89947	87845	78	0.317585
140295	131881	101	56336	52417	83	1605	1472	21	2626	2568	29	7244	6537	48	8844	8526	49	308924	285674	78	0.317585
97511	91429	85	43802	41177	82	1594	1427	16	2028	2118	21	4216	4056	39	6114	5463	44	129401	124964	98	0.317585
117987	108437	87	52732	49383	82	1440	1631	17	1876	2304	25	5031	4542	40	6032	5634	41	138891	134319	82	0.318898
132574	118664	91	38169	34400	85	1797	1330	21	2901	3115	29	4922	4631	38	7058	6542	45	159962	148405	85	0.318898
228488	176057	116	84572	65273	108	2929	2268	30	4715	3735	44	9013	6963	55	12606	10153	69	252127	208899	105	0.32021
67121	67881	79	41642	41077	76	688	532	0	825	1226	11	2739	3012	28	3545	3381	32	112193	111132	73	0.32021
126577	122800	83	66827	64323	82	1974	1678	21	2979	2759	32	7547	7025	45	9005	8361	52	334604	318216	81	0.32021
167196	146827	98	68318	60289	89	2366	1935	28	4116	3486	38	8075	7789	46	12040	10776	58	268714	252481	87	0.321522
97089	84013	100	32441	26839	100	1177	1019	3	2033	1729	21	4082	3482	36	5385	4492	42	125941	104217	100	0.321522
243599	200321	100	70187	59128	96	5079	4190	41	6958	5797	47	13519	12190	63	19108	16298	74	399524	364288	94	0.321522
130188	112044	88	51719	44145	87	1532	1423	16	2442	1823	26	5008	4058	44	7075	6061	46	163526	143367	83	0.321522
99904	90908	87	36986	33356	83	1051	1171	9	1542	1789	18	3430	3333	33	5106	5218	37	122542	113717	79	0.321522
137921	122149	90	61945	56026	87	2018	2027	21	2946	3016	32	7859	7301	47	9898	8795	56	335811	316751	86	0.321522
160207	139747	94	48847	44137	87	2175	1939	26	2593	2726	29	6180	5091	48	7590	6739	50	194918	182171	83	0.322835
111206	102924	92	31073	29841	80	1264	1082	9	2662	2611	30	6215	5997	44	6736	6021	46	261570	249371	84	0.324147
79649	76775	81	35879	35187	76	1169	1041	6	1475	1495	14	3336	2769	34	4673	4540	38	96267	96213	77	0.324147
132813	125711	87	59695	57078	84	2113	1891	23	3114	2594	31	5787	5712	41	7801	7276	51	171303	163983	80	0.324147
67445	64275	82	25962	25384	76	802	916	0	1038	942	0	2099	2322	24	3034	3280	31	72396	68946	73	0.325459
125884	106352	89	134690	124120	89	3657	3085	32	4576	4175	39	9137	8034	53	12679	11657	60	286065	247022	79	0.325459
131890	123473	88	55000	50753	86	3125	2768	29	4358	3453	36	6942	6380	47	9843	9158	50	208538	195597	102	0.325459
144413	133304	85	60885	56702	84	1898	1981	22	3309	2969	32	6353	6011	44	9187	8651	53	202403	199564	81	0.325459
264066	144568	136	105963	56976	134	3432	1862	40	4767	2855	59	10582	5787	90	14585	9334	99	322947	175558	126	0.325459
210734	182905	107	73311	64693	102	2878	2559	29	6087	5482	44	10331	9294	57	12756	10792	66	368093	319533	101	0.325459
85771	81414	80	32006	30603	79	1288	1030	5	1674	1522	19	3573	3494	31	4045	3986	33	103053	98841	78	0.326772
71341	68007	85	28596	27711	76	839	693	0	883	1154	12	1878	2061	22	2893	2902	31	70292	68203	68	0.326772
171445	137246	106	68777	56822	92	2466	1872	28	4211	3300	40	7110	5826	51	10613	8430	58	236370	201044	90	0.326772
58225	58937	75	24384	24290	73	860	728	0	580	636	0	1916	1920	22	2648	2514	27	78424	76170	73	0.328084
58448	60168	62	25001	25111	64	938	942	0	1127	1033	7	2493	2426	27	3622	3543	32	83186	80885	90	0.328084
177072	154576	93	65387	56298	93	2657	2228	29	3473	3122	33	7234	6317	48	9394	8021	59	194329	171755	89	0.328084
72368	69256	92	31848	31228	76	968	1118	8	1025	973	0	2386	2456	27	3546	3070	34	81972	82469	71	0.329396
281373	163770	117	122898	80263	114	4611	2805	41	6137	3267	56	13647	8999	72	17572	9674	88	446957	257019	114	0.329396
93723	89738	83	29572	27754	72	1297	1172	14	1661	1903	23	4334	4070	36	5135	4628	38	124920	123489	78	0.329396
137293	127802	91	51342	47983	87	2007	1901	22	3231	2802	33	6127	5853	42	7648	6991	50	168058	151280	78	0.329396
167272	147329	94	74492	65455	93	2595	2596	25	3427	3253	33	6694	6059	46	9543	8505	54	218182	195598	92	0.330709
315232	231407	124	146890	110216	121	7344	5829	46	9644	7185	54	20751	15684	77	30074	21221	106	591877	421206	125	0.332021
90951	87912	82	30720	30110	78	835	1120	6	1781	1477	21	3942	3869	34	5938	5528	42	138491	132825	79	0.332021
104466	100023	83	44282	42523	79	1420	1423	14	2605	2637	27	5211	4965	41	6252	6220	43	221353	217852	80	0.332021
297988	196845	117	117474	80806	114	4942	2993	45	6657	4303	53	13801	9694	69	19321	14038	91	416835	298910	111	0.332021
62829	64480	66	32772	32100	74	969	871	0	1645	1425	22	2761	2526	29	4247	4077	35	86464	83665	73	0.332021
124764	112846	87	35694	32875	81	1909	1826	21	2315	2593	25	5022	4396	42	7130	6503	46	154853	153261	80	0.332021
64633	66425	75	25717	26105	58	796	749	0	1196	928	0	2253	2443	23	3523	3591	29	77093	78739	72	0.332021
229867	185786	103	118538	96699	102	4165	3441	36	5311	3991	46	11871	9495	59	17306	14143	76	351245	276648	98	0.333333
189995	153262	106	70217	57271	96	2657	1960	29	4023	3892	34	10518	8964	54	13201	10986	62	473157	411915	101	0.333333
99316	95903	84	18200	17638	53	1572	1587	19	2756	2411	27	4758	4713	37	7142	7029	42	155046	151975	80	0.333333
47939	45669	76	20520	20045	62	746	848	0	672	790	0	2055	1976	25	2363	2640	26	55831	55369	70	0.334646
115656	106924	98	47542	44680	84	1471	1480	17	2351	2040	26	5267	4546	42	7103	6228	48	146502	131623	79	0.334646
43224	42745	75	16718	16554	52	386	517	0	504	433	0	1089	1184	11	1673	1816	19	46069	47614	66	0.334646
158082	143668	94	72803	66790	89	1960	1879	23	4248	4089	35	9899	9366	57	12395	11088	62	440597	420385	92	0.334646
210010	157801	115	74112	56940	97	3041	2140	32	4138	3073	40	9685	7076	61	13198	10139	69	300947	238008	97	0.335958
119035	111123	90	52423	49472	82	2018	2013	24	3190	2865	31	5032	4666	39	7139	6646	49	187531	176465	83	0.335958
88568	84381	83	22208	21412	64	1889	1938	22	2097	1984	26	4350	4002	36	6757	7095	43	126743	121200	79	0.335958
45734	43493	79	17014	16482	56	438	517	0	708	820	0	1741	1758	20	2454	2697	24	51142	49034	87	0.335958
268147	201795	126	154721	121798	113	6940	5507	44	11913	9262	63	24049	19668	89	31627	24309	103	986600	829457	110	0.33727
105023	96012	88	41597	37028	87	1425	1176	11	1546	1409	16	4063	3670	35	5183	4306	43	142708	117190	101	0.33727
177275	155938	93	65310	56158	91	2496	2296	26	4139	3543	41	8207	7185	52	10865	9909	58	238116	218636	90	0.33727
64727	62197	81	14212	13982	48	793	939	0	1119	898	0	2450	2177	27	2795	3217	27	67974	67229	72	0.33727
181475	162838	94	72645	66747	92	3481	3253	31	5153	4820	41	10095	9194	53	14069	12674	67	304282	278024	93	0.338583
165167	152038	89	55890	51220	89	2740	2515	26	3278	2963	33	7138	6593	44	9472	8963	50	206891	199817	84	0.338583
91981	88431	83	33411	32595	79	1230	1173	11	1500	1777	19	3511	3654	33	5599	4853	45	113321	105544	77	0.338583
83134	78812	83	24591	23808	76	1333	1268	14	1592	1643	20	3494	3776	32	4756	4703	36	99375	99845	75	0.338583
82033	80418	80	43845	42862	80	686	728	0	1493	1153	11	2637	2726	28	3929	3653	32	99020	95754	74	0.339895
98258	89843	99	33012	29872	83	1442	1258	11	1803	1484	22	3347	3201	33	4643	4259	39	113876	107646	79	0.339895
62875	62714	80	20178	19953	56	686	784	0	1279	1617	17	2266	2181	25	3226	3014	32	67876	64746	69	0.339895
168730	142536	97	52058	43937	91	2650	2271	27	2819	2715	30	6721	5393	50	7707	6374	50	174337	144365	81	0.339895
32718	35729	55	18504	18350	56	535	536	0	863	800	0	1026	1485	13	1660	1611	20	43100	45363	62	0.339895
99478	96767	83	32476	31846	79	1435	1417	14	1742	2180	23	3750	3857	35	5110	5151	39	120084	117333	78	0.339895
151061	142340	88	58943	56243	86	2917	2809	30	3957	3528	38	7147	6876	42	9493	8878	50	221651	213687	85	0.341207
166073	134115	98	64083	53305	92	1922	1588	22	3312	3073	32	6773	5359	45	7847	6320	51	179165	152875	91	0.341207
73987	63776	96	29212	25238	96	465	527	0	1344	1104	7	2397	1737	26	3115	2781	29	77088	62546	96	0.341207
192244	167186	97	90335	79268	96	2888	2456	32	4210	3781	39	8211	7389	51	11591	10459	58	252306	237575	91	0.34252
333596	231343	131	127301	87891	128	6446	4320	44	8475	6543	57	17403	12930	78	23006	16353	82	474627	364268	122	0.34252
86958	90340	75	43476	43145	77	1388	1333	15	1129	1273	13	3223	3065	32	5027	4815	40	103557	102849	73	0.343832
132892	121951	87	44693	38816	86	1804	1500	19	3024	2734	34	5793	5421	41	7465	7103	43	183598	171994	81	0.343832
56353	55993	74	24868	24839	70	523	568	0	838	858	0	1801	2154	21	2084	2401	23	59512	59123	69	0.343832
159226	136542	106	63160	53517	91	2554	2155	28	3260	2688	34	6285	5642	47	8758	7371	49	201486	185414	84	0.343832
79401	72932	82	24761	23370	77	1384	1356	16	1857	2228	20	3237	3478	30	5050	4291	39	108256	108283	70	0.345144
136994	113685	89	60924	51888	89	2313	1587	28	3549	2608	33	5307	4356	42	6931	5912	48	152715	137011	82	0.345144
121587	115203	86	49050	46923	84	1747	1659	18	2979	2534	32	5609	5384	42	7016	6605	48	253592	239382	82	0.345144
226678	178943	106	94437	73509	105	3201	2335	34	4421	3802	36	8181	6575	51	12601	10106	65	262827	221661	97	0.346457
103120	96652	85	37508	35021	81	1327	1191	11	1742	1803	22	3785	3336	35	5268	4927	41	113217	113765	72	0.346457
112770	108085	86	60332	58262	82	1567	1489	17	2822	2856	28	6126	5902	43	7583	7413	52	260255	248970	77	0.346457
373188	240454	133	149599	98890	131	7177	5357	45	10503	7301	75	20898	15441	88	29030	20486	114	592513	457167	124	0.346457
162366	133448	93	57161	47137	90	1757	1230	18	2911	2266	32	5938	4797	48	7013	5888	46	190022	157086	84	0.346457
99054	86445	86	42009	36975	84	640	932	0	1556	1538	18	2750	2602	30	3809	3502	37	103092	90859	79	0.347769
99650	95629	83	44053	42441	81	2013	2109	21	2259	2456	25	4403	4446	36	6785	6358	47	148579	144724	75	0.347769
290557	238052	128	210715	178035	118	7495	6190	43	10364	7962	55	20505	16535	79	28986	23175	108	586763	474501	115	0.349081
124357	115788	87	44766	41730	85	1302	1510	16	2376	2514	26	4314	3991	35	6379	5968	49	126799	119972	73	0.349081
168349	150459	108	48808	43681	91	3151	2916	29	3713	3113	37	8003	7183	49	11693	10007	60	239735	218423	86	0.350394
121867	114418	86	52801	49820	84	1487	1406	17	1407	1846	20	3690	3923	32	5980	4928	51	151052	142048	78	0.350394
149641	121889	92	51923	41719	89	2248	1853	29	3388	2694	37	7013	5671	51	9238	7048	56	201053	174029	84	0.350394
185772	153076	98	85168	73834	93	2349	1788	28	3869	2997	37	6926	5703	46	10292	8633	53	218150	182716	83	0.351706
117112	110138	86	62291	58913	83	2738	2670	27	3134	3130	35	7698	6975	50	9874	9629	52	216989	206151	79	0.351706
112002	105188	86	49020	46934	83	1672	1451	18	2853	2330	30	5129	4507	41	6708	6504	46	142657	125681	75	0.351706
131214	109240	93	51560	43053	91	1811	1558	20	2131	1698	27	4570	3855	39	6523	4921	49	139333	118082	86	0.351706
130595	123470	88	44824	42611	83	1425	1433	15	1671	1677	21	3694	3492	33	5372	5293	39	131960	123289	82	0.353018
201479	172036	103	63001	53227	95	2680	2143	27	4465	3656	37	7797	6952	48	11030	9724	57	229458	206228	90	0.353018
135148	124097	92	60959	55273	87	1396	1445	15	2844	2754	29	6749	6231	45	8394	7695	55	296570	277652	84	0.353018
187459	164402	94	103611	92816	93	3799	3355	33	4992	4338	45	10474	9164	60	14089	12695	64	310523	267350	87	0.353018
237633	176377	104	102873	76597	101	3063	2201	32	5158	3990	45	13281	10294	68	16189	12139	76	568034	450164	99	0.353018
137726	120283	106	50345	41928	106	1519	1340	15	2629	2258	31	5726	4667	41	8652	7204	53	194042	157942	106	0.353018
188957	171478	94	89675	83109	90	3073	2728	30	5184	4994	39	11552	10663	58	16061	14628	74	539351	483683	86	0.354331
185653	167242	94	67152	62044	92	2711	2642	27	5141	4675	40	11503	10956	62	14529	13203	64	519916	479023	90	0.354331
285080	216675	124	123276	94519	118	4799	3729	38	7608	6535	56	14256	11877	65	20032	16607	73	405385	349069	111	0.354331
226688	176723	105	153699	116203	106	6972	5034	45	9810	7358	57	19312	14788	78	25110	19634	97	565509	457041	105	0.355643
127361	108275	104	49590	43089	87	1538	1362	18	2029	1914	24	4503	4123	41	5736	4623	44	120778	112534	83	0.356955
193052	165029	103	67164	55407	94	2673	2488	29	4838	3689	41	10444	8995	55	14233	12257	62	496575	451961	94	0.358268
88324	81773	83	33912	30842	82	1208	1333	13	1687	1796	17	3761	3503	33	4461	3915	38	106081	100269	78	0.358268
140803	131031	86	51469	46616	86	1646	1484	17	3741	3293	33	5857	5725	42	8171	7289	49	251268	241292	86	0.35958
257237	211996	122	123792	101283	120	5746	4603	41	7952	6510	47	16020	12807	73	22122	18111	97	483569	376256	132	0.35958
182547	157680	97	88723	76586	91	3854	3261	31	4711	4032	40	10105	8525	55	14639	13168	68	313336	285698	88	0.35958
98467	91210	85	30742	27834	79	1350	1191	11	2494	2500	29	4589	4370	40	6498	6014	47	141648	137596	79	0.35958
151727	137038	88	49960	43473	88	1565	1375	19	2585	2625	30	6543	6019	45	9278	7864	61	313348	285530	86	0.35958
143852	125755	91	53851	46991	87	1864	1473	23	2930	2849	30	6237	5249	49	8046	6702	51	182749	167182	85	0.35958
98285	95800	81	33082	32728	79	1455	1314	15	2452	2093	25	5035	4811	41	5691	5482	39	230907	225929	81	0.360892
108613	97999	100	43882	40548	93	1286	1280	12	2096	1621	20	5393	4659	41	6588	6323	46	235477	212421	100	0.360892
121176	114462	86	56464	53145	83	2025	1800	22	2465	2448	29	5403	4886	43	8471	8353	48	170686	158139	82	0.360892
111279	105909	90	42257	40218	80	1283	1299	13	1789	1657	22	3375	3549	32	5695	5794	40	122479	121744	74	0.360892
153268	130920	90	57530	49588	90	2383	1780	27	3230	2823	35	6781	6050	46	9705	7861	55	192647	172833	88	0.360892
182954	144895	97	74529	58449	98	2574	2260	27	3625	3299	37	7166	6026	47	9215	7949	48	211509	175482	94	0.360892
75074	74085	78	25935	25850	62	1159	1268	12	1654	1554	19	2929	3035	29	3954	4013	33	97666	93649	78	0.360892
41097	41302	70	18115	18557	50	255	263	0	264	577	0	1278	1380	15	1372	1421	14	51846	51648	66	0.360892
134843	120592	89	58911	53420	87	1581	1346	16	2734	2332	25	4409	4170	37	5810	5058	44	135309	130091	83	0.362205
91377	84081	95	28857	25514	83	1061	1258	11	1849	1494	15	3949	3698	35	4934	4878	40	118129	109239	84	0.362205
292024	194005	142	106587	70582	128	5680	3615	45	7257	4358	57	13559	9062	67	19526	14086	86	403152	275560	144	0.362205
185695	159275	93	79155	67564	92	2616	2008	30	4203	3541	36	7581	6599	50	10497	9191	56	236140	209969	90	0.363517
89308	85391	81	30583	29226	77	1303	1396	13	2386	1715	25	4784	4676	37	6179	6206	45	143732	140024	79	0.363517
112075	99492	86	38456	33920	83	1514	1405	15	2211	1979	22	4412	4004	39	6776	5948	50	137956	123897	81	0.363517
332370	217006	153	113939	72497	137	6149	3467	48	7986	5522	57	15379	10209	70	21024	14521	84	455379	307707	153	0.363517
107356	95061	91	35712	31637	86	1433	1233	15	1880	1493	27	4294	4012	35	5525	4882	43	128549	115649	87	0.364829
136061	128882	86	46351	43586	86	1826	1801	20	3304	3067	33	5972	5477	42	7789	7476	48	177630	166474	85	0.364829
141644	128156	95	52060	45443	89	1317	1343	14	2574	2034	25	5465	5431	39	7284	7038	45	206942	202005	90	0.364829
183146	154114	94	86641	73605	93	3907	2752	36	4765	4206	41	10869	8580	62	14089	12007	68	296617	249247	92	0.366142
69618	67154	77	21043	20291	62	1093	1202	12	1602	1432	18	2917	3077	29	4207	4181	36	96671	92747	73	0.367454
123827	116994	83	59568	56838	83	1454	1679	17	3338	3207	31	6828	6352	51	7953	7093	50	297832	279118	86	0.367454
141618	131817	90	71274	68898	86	2774	2725	27	2628	2910	29	6597	5989	47	8438	7265	56	182148	164712	83	0.367454
126719	115504	103	61876	55270	103	1996	1732	21	2521	2262	24	5739	4959	43	7651	6029	56	175627	146720	103	0.367454
116911	112832	87	46076	44275	81	1399	1146	14	3073	2745	33	6163	5913	43	7021	7068	43	275630	260779	81	0.368766
173242	141791	94	50033	40356	92	2346	1984	24	2994	2780	36	6202	5003	45	8286	7423	53	212079	177137	91	0.368766
169600	143870	102	53849	44406	94	2333	1865	26	3331	2738	35	6860	5788	44	9410	7365	53	215506	189408	110	0.368766
94206	90871	81	38764	37854	79	1316	1348	14	1835	1632	21	3312	3156	30	4752	4580	38	104119	98115	80	0.370079
134682	125617	86	88750	83638	85	1926	1844	24	3341	3211	31	7656	7104	49	9424	8540	56	326624	309242	84	0.370079
230340	170085	110	81668	61048	103	3244	2211	34	5231	3786	47	9610	7445	56	13419	10766	61	296246	233647	104	0.370079
115880	103347	86	41703	37712	83	1428	1343	13	2218	2230	26	4259	3925	36	6002	5680	45	142211	122973	78	0.372703
164536	135235	94	54507	45883	91	2599	2232	28	2799	2709	29	6104	5311	42	8778	7089	65	186722	163071	90	0.372703
82890	83987	77	35588	35839	76	1072	1211	11	1720	1410	15	3898	3716	34	4991	4798	42	111195	106459	73	0.372703
33326	34306	62	13096	13482	45	294	370	0	394	311	0	1583	1463	18	1741	2005	19	72280	74159	68	0.372703
266786	187813	107	104945	71727	106	2645	1805	32	5730	3876	52	13023	8943	67	13787	9145	65	572828	397137	110	0.372703
78773	81314	76	34763	34284	77	1104	1064	6	1785	1769	23	2872	2927	29	3743	3307	37	101172	103308	75	0.372703
121016	105705	86	30762	26643	80	1328	1336	15	1363	1476	21	3779	3416	38	4945	4934	38	144149	129096	85	0.372703
365646	240422	158	195297	141191	151	7418	4970	49	10875	7893	60	23259	16829	91	30735	20890	123	690118	517169	152	0.375328
200431	139752	103	114756	85063	101	4413	3412	40	6728	5290	55	13649	10415	63	19588	14362	85	410784	331960	102	0.37664
55137	51696	80	19915	19473	58	955	781	0	973	1088	5	2494	2392	29	3013	3321	28	69898	67514	73	0.377953
302576	201833	124	102878	66340	120	5418	3292	46	7224	4889	53	15245	9918	71	20715	13482	92	448693	326180	119	0.377953
117501	109187	90	45541	42980	83	1902	1940	20	3068	2735	33	5218	4825	40	7005	6932	43	141414	137976	81	0.379265
57364	55410	75	24426	24001	74	756	734	0	1491	1224	9	2486	2344	26	3346	3712	33	72649	71739	71	0.379265
80903	80533	79	24111	23933	72	1273	1158	10	1299	1349	20	3063	3328	28	4400	4328	38	98213	97179	77	0.380577
85227	83603	85	25443	24890	76	1586	1330	14	1440	1715	17	3297	3319	32	5581	5439	40	105886	103772	76	0.380577
92923	83074	91	30427	26927	82	1086	894	0	1496	1383	13	3582	3556	34	4796	4041	39	112634	106168	79	0.380577
147948	125238	92	57283	48084	88	1678	1489	21	2169	1860	33	5261	4180	43	7167	5429	48	170272	137495	89	0.380577
92725	85272	84	38512	34891	82	1122	944	0	1287	1500	18	3334	3190	34	4455	4432	36	103176	97818	77	0.380577
214257	176590	104	74482	62593	101	2439	2015	25	4387	3492	38	8785	7231	54	10539	9034	62	333975	277179	88	0.38189
48574	48349	80	20056	20010	60	561	383	0	900	633	0	1915	1675	21	2222	2467	23	65118	65593	64	0.38189
77790	74343	82	32520	30958	79	907	702	0	1755	1624	23	2678	2754	28	4369	3909	40	95140	90205	94	0.38189
90488	85194	82	33796	33044	78	901	1052	5	1637	1780	19	3763	3527	32	5187	5056	41	123696	126021	71	0.383202
77723	71536	92	31460	28469	80	831	849	0	1374	1395	15	3532	3210	34	4400	3957	41	96034	93356	76	0.383202
20314	16628	62	45866	39171	75	-50	121	0	93	371	0	383	337	0	122	324	0	1587	1924	19	0.383202
84838	79961	84	32966	31242	81	989	1021	4	1854	1609	21	3301	3052	34	5264	3951	50	95006	83741	70	0.384514
176647	142770	96	67053	54962	93	2092	1832	24	3512	2704	35	7036	5549	48	9369	7241	57	195042	163262	92	0.384514
105988	103131	81	45610	45281	80	1931	1876	22	2347	2095	25	4372	4175	38	5455	5844	42	130416	126978	74	0.384514
87517	83361	83	61018	59684	80	1672	1631	18	2023	2399	21	4531	4399	36	6394	5681	44	124127	116480	69	0.384514
125337	120648	86	60612	57872	84	1356	1200	14	2945	2449	30	6536	6176	43	6921	6744	43	251599	238431	77	0.384514
88725	83056	82	36066	33277	82	1412	1210	14	1911	1927	22	3830	3837	34	4600	4456	36	108006	106103	76	0.385827
304051	214547	119	102122	73582	118	5550	3889	43	7805	5643	52	18152	13945	75	22983	17002	88	474462	372609	111	0.385827
287759	204098	117	123485	89716	116	4621	3420	41	6826	4797	47	13809	10175	65	18272	13653	79	379877	290265	104	0.385827
63341	66646	63	28406	28855	65	891	930	0	963	1345	11	2030	1989	25	2917	2922	28	66563	66201	69	0.385827
177115	161137	92	90964	83757	89	2259	2137	25	3173	3258	31	6615	5779	46	8892	8393	57	196798	193577	77	0.387139
96602	93817	82	31310	30702	70	1208	1179	12	1154	1638	16	3613	3411	34	5639	5257	41	121271	119742	75	0.387139
41651	41807	76	21019	20983	54	432	492	0	133	403	0	1083	1443	15	1638	1920	21	48473	49807	54	0.387139
285907	183546	123	106128	69313	119	4911	3180	45	6863	4876	57	13835	9255	72	18179	11680	85	398145	264230	112	0.387139
108559	93936	102	31471	27995	84	1211	1190	10	2506	2339	27	4429	3942	40	5990	5761	44	133240	131642	76	0.388451
67290	65767	89	29682	29082	76	937	917	0	1146	1396	14	2562	2612	26	3545	3538	33	96648	95884	73	0.388451
113614	96307	103	42515	36697	86	1163	1040	7	2492	1842	26	4286	3661	39	5766	4936	44	127176	117079	81	0.388451
306940	207996	129	232859	173591	121	5358	4271	41	10421	8048	55	23493	18651	95	29212	22598	105	1.02368e+06	814668	112	0.389764
137573	129037	88	49120	47140	83	1578	1498	16	2975	2705	29	6570	6301	42	6965	6596	45	269872	256303	81	0.391076
134841	124836	103	58864	54779	87	1452	1249	16	2419	2405	25	5650	5195	39	7337	6034	48	216239	190996	103	0.391076
82052	78109	81	33417	31170	79	1343	1452	15	2107	1846	29	3451	3385	32	5052	4319	44	103163	100593	75	0.391076
50013	51195	56	15574	16386	46	724	693	0	977	942	0	2161	2026	24	2783	2649	28	60126	59182	66	0.391076
125471	109878	86	42988	37812	86	1411	1397	16	2986	2334	30	4556	4199	39	6423	5588	51	135519	118119	77	0.391076
100178	92790	96	45426	42105	83	1083	1034	5	2202	2119	25	4136	4157	35	6396	6182	43	150541	139670	79	0.392388
341649	205198	143	205418	124927	137	7021	4203	51	10458	6678	64	21320	13394	95	27828	18476	106	580566	390680	128	0.392388
242583	185269	101	101945	77218	101	4238	3395	39	6636	4996	51	11360	8348	66	14686	11435	64	312197	259984	97	0.392388
126548	119101	84	93267	88701	86	2005	2015	23	2657	2152	28	5755	5078	43	8302	7649	49	172315	156663	74	0.392388
99210	85746	85	31881	27366	85	1197	1045	6	1760	1730	22	3352	2792	36	5357	4632	44	124967	112206	80	0.392388
110628	100775	91	43742	40264	83	1599	1709	17	2424	2047	25	4315	3852	39	6407	5887	49	143216	139217	77	0.392388
119758	104632	86	40861	36268	85	2079	1781	21	2006	1830	25	4603	3892	39	5651	5176	42	135251	124535	82	0.392388
161866	137774	94	57398	48734	90	1904	1545	22	2412	1742	29	5069	4400	41	7284	5862	52	146903	124354	79	0.393701
61038	60722	80	17977	17750	54	645	848	0	1115	1033	4	2349	2154	27	3441	3368	31	67182	65164	73	0.393701
182438	158528	95	62246	52935	92	3237	2689	30	4125	3551	32	8720	7773	55	11345	10756	61	251563	229302	87	0.393701
51430	50736	78	16998	17020	51	659	732	0	508	732	0	1540	1466	17	2006	2067	25	44975	44387	65	0.393701
67902	65700	80	19520	19153	57	833	885	0	1275	1232	13	2616	2558	28	3433	3478	31	70593	67084	71	0.393701
186852	148547	97	72184	57103	96	2980	2416	29	4362	3695	42	8139	6857	51	11420	9289	62	223275	186579	91	0.393701
110061	105051	85	48861	46051	83	1754	1775	20	2236	2211	24	4568	4313	37	6733	6614	45	146854	142915	83	0.393701
114235	110367	84	34621	33543	79	1863	1866	22	2805	2678	31	5253	4839	39	7385	7007	52	156066	151037	78	0.393701
164051	133448	97	55994	46061	91	2217	1833	26	3301	2690	37	6475	5558	48	9538	7753	57	202417	169272	87	0.395013
159768	142542	107	62522	56968	89	2030	1907	22	4099	3682	37	8441	7988	48	11178	9953	62	375966	359384	87	0.396325
125814	115550	96	53047	49138	86	1488	1485	17	1981	2332	22	5699	5279	42	6116	6082	41	230228	220912	83	0.396325
102573	93921	91	70415	66278	83	2273	1947	28	4316	3573	39	8500	7936	52	10514	10017	54	222604	206309	78	0.396325
134461	125696	88	41579	39818	83	1678	1630	18	2418	2670	28	5638	5676	39	6940	6049	48	162067	152742	82	0.396325
55731	55675	77	25205	25230	64	889	734	0	1067	1459	12	1829	1899	21	1856	2041	22	67052	66207	72	0.396325
107912	105018	84	45915	44940	80	1570	1364	16	2391	2182	28	5248	5037	41	5576	5014	42	150688	139632	74	0.397638
114748	97035	89	52875	43217	88	1562	1530	17	2908	2467	30	4481	3763	39	6190	5534	46	138786	117642	82	0.397638
74859	72572	82	19558	19078	59	1252	933	0	1384	1403	16	3200	3386	30	4825	4381	40	93717	92088	73	0.397638
30004	27708	81	12467	12586	45	278	325	0	581	651	0	1113	1101	7	1108	1085	7	31780	33334	61	0.397638
120707	106684	94	48579	43518	85	1597	1443	18	2483	1754	24	4027	3580	39	6277	5096	50	137627	118268	82	0.397638
97583	93255	86	31886	30957	77	1093	945	0	2029	1803	23	4749	4360	38	5474	4802	44	122406	117000	73	0.397638
81420	73154	97	34255	30578	81	946	858	0	1195	1097	10	2475	2376	29	4199	3824	38	101529	94485	77	0.39895
145473	135645	89	54854	50904	86	2298	1968	25	3420	3662	29	7635	7757	42	11589	10362	60	376620	355303	86	0.39895
88839	83206	95	21752	21028	72	1320	1321	13	1440	1837	18	4278	3732	35	5777	5465	43	117452	106903	95	0.39895
98936	94671	85	39828	37641	79	1570	1574	17	1781	2201	25	4395	4316	35	5556	5101	43	121752	123673	75	0.39895
155677	140358	107	68503	62753	90	2874	2664	29	3913	3557	33	7332	7148	46	9792	8790	63	215294	202035	85	0.400262
250373	195883	110	103576	78211	107	2861	2260	31	6365	5296	47	13595	11014	70	16631	13195	78	558978	493102	98	0.400262
183546	147578	97	64711	52010	95	2657	2164	29	3428	2476	38	8252	6794	50	10461	8757	61	234248	196423	89	0.400262
87729	82928	85	32886	31744	79	1206	1091	10	1558	1742	18	3828	3889	33	4488	4614	36	128424	128958	74	0.400262
50385	48744	86	19956	19886	57	711	621	0	637	657	0	1450	1512	17	2332	2115	27	46264	46520	65	0.401575
243644	179774	136	121746	93114	119	3052	2258	30	5736	4444	43	11928	8933	62	17025	12386	84	561898	443767	119	0.401575
290036	227616	130	131238	102687	128	6636	5323	43	9034	7667	49	18550	14966	73	24181	18622	87	516476	410919	124	0.402887
95709	87354	84	28959	26533	79	1385	1380	13	1307	1397	16	4079	3725	36	5712	5574	41	118014	111318	76	0.402887
287210	225539	125	119058	95648	120	5175	3967	41	6340	5432	44	14131	11654	70	19091	14904	80	427228	350747	115	0.402887
207153	155010	119	62342	44985	119	3115	2119	32	3715	2890	35	8309	5981	54	11670	8054	71	244211	180999	119	0.404199
179503	149437	97	61024	49591	92	2292	1857	25	3883	3149	34	8649	7593	53	10427	9372	59	364111	318829	91	0.404199
249981	186167	105	92724	68227	103	2910	2310	31	5652	4110	51	9898	7478	56	13825	10562	63	303530	238905	99	0.404199
80363	82607	77	38633	38898	77	1635	1524	18	2429	2057	26	4875	5114	38	7154	7141	47	146685	142476	70	0.404199
153701	140834	90	62480	57781	85	2457	2183	25	3154	3110	30	6965	6583	45	8838	8805	50	190537	184122	77	0.404199
166242	152041	104	53533	48992	87	2927	2502	29	3783	3354	37	7353	6947	48	10339	9651	52	203479	190427	83	0.405512
194402	161117	99	104090	87599	97	2176	1851	24	5121	4495	41	9701	8594	58	11763	10406	61	434003	400787	90	0.406824
134153	125883	95	64308	62060	86	2040	2248	21	3525	3142	34	6870	6830	50	9762	8555	58	231150	213251	79	0.406824
144110	127473	99	50085	44574	88	2264	2059	25	2370	2436	27	5742	5327	43	8123	7790	47	177757	169709	82	0.406824
253715	190688	138	120738	93950	138	3549	2840	32	5242	4009	43	11065	8942	56	14443	11193	74	350568	288424	138	0.406824
64985	62500	92	22474	22156	69	763	661	0	996	951	0	1916	1903	22	2495	2638	26	60380	58305	72	0.408136
222909	186145	102	73197	61226	98	4174	3424	36	5854	4787	46	11709	10827	59	15546	13671	73	332657	307487	93	0.408136
185831	153744	97	75412	63204	94	1658	1462	21	3113	2831	32	7556	6558	49	8938	8236	56	246298	228274	90	0.408136
125227	99885	89	54358	43489	89	1752	1455	20	2632	1759	33	4777	4025	40	6418	5233	46	151199	125421	85	0.408136
203591	177167	96	97228	83799	95	2476	2347	29	4254	3830	39	9441	8756	50	11106	9391	59	382796	347401	91	0.408136
105864	94693	100	42649	38446	83	1560	1262	19	2125	1920	25	4534	4410	38	5500	5113	41	129289	123959	80	0.409449
210343	173077	104	104910	90572	98	2143	1693	27	4944	4076	42	10312	8646	57	13275	11582	69	465130	416197	91	0.409449
289071	225475	114	141552	111391	113	5327	4639	38	7602	5533	53	15171	11630	71	20634	16429	84	473915	361475	111	0.409449
85756	85008	80	32401	32293	77	690	818	0	1922	2132	21	3444	3428	33	5231	5070	37	100466	98887	74	0.410761
177232	153101	108	90354	80499	91	2790	2318	30	4295	3773	37	8476	7165	50	11485	10220	58	242869	210433	87	0.410761
64919	63934	77	27411	26940	75	274	382	0	852	811	0	2311	2322	24	3015	2748	30	68176	65668	72	0.410761
106450	97341	89	33947	31291	82	1373	1305	17	3077	2669	31	4546	3870	39	5857	6318	40	141555	133067	79	0.410761
118890	101149	89	51955	45349	87	1653	1340	20	2435	2159	26	5709	4568	44	7179	6432	47	158654	141273	86	0.410761
197486	157586	115	59735	47967	97	2951	2437	31	4228	3475	36	8538	6771	56	11224	8845	59	233346	187775	86	0.412073
156260	131030	93	78922	66801	92	2138	1742	25	3818	3040	34	6453	5320	45	8594	7814	47	204878	177065	91	0.413386
179829	141425	95	64160	50490	93	2905	2295	32	3668	3070	40	7353	5748	51	9862	8123	54	207543	171901	93	0.413386
270664	221816	113	118129	97284	110	4950	4144	38	7780	5907	53	15599	12693	72	20883	16811	80	448268	357675	114	0.414698
65385	64687	78	28322	27658	75	843	1018	3	1137	1180	12	2514	2511	27	3471	3307	33	79506	77702	75	0.414698
141997	134301	85	69284	65706	85	1973	1894	24	3285	3132	32	6827	6534	46	10119	9161	64	274340	249112	83	0.41601
60239	59475	78	24161	23114	76	915	762	0	1329	1260	12	2204	2042	25	3007	2646	31	72741	64863	91	0.41601
82406	80757	78	32095	31265	68	1552	1222	17	1466	1678	19	4239	3866	36	4749	4761	38	112286	115758	72	0.41601
191355	158275	94	74660	61525	91	2315	1731	30	3663	2997	36	7361	6087	54	11029	9049	60	222757	181112	83	0.41601
152535	144764	87	73046	70857	84	2587	2829	26	4366	4214	37	10481	9715	57	13919	12725	70	455857	419881	86	0.41601
60839	63219	74	21527	22230	52	710	726	0	961	980	0	2136	2225	24	2827	2895	27	71147	69481	69	0.41601
112032	104520	86	64223	62244	84	1478	1498	15	3061	2708	31	6103	5639	44	7084	6639	47	255194	240439	82	0.417323
105681	95391	94	43869	39339	84	655	612	0	1487	1352	16	3636	3493	37	4666	4479	39	145995	134832	71	0.417323
66019	66341	79	38645	38490	76	983	1171	9	1599	1809	19	3360	3272	31	4561	4588	36	98656	95209	72	0.418635
125832	116882	90	59356	54671	86	1718	1800	19	2044	2106	24	4716	4486	38	6420	5714	50	154608	145203	85	0.418635
118735	109405	93	36790	34738	82	2296	1815	27	3826	3632	35	7910	7506	49	10325	9571	56	233566	216115	81	0.418635
68205	66591	78	20230	19938	57	524	588	0	1067	1081	8	2514	2361	26	3634	3582	34	88048	88478	73	0.419948
242936	180135	121	93436	71473	107	4194	2938	40	5105	4264	43	10578	8358	59	13810	10174	66	290822	240378	102	0.419948
282059	191479	114	94818	65001	113	4226	2861	39	6058	4400	49	12612	8615	66	16214	11440	72	359860	253758	114	0.419948
175092	150175	109	68349	59134	91	2876	2278	30	4052	3523	34	7961	6740	51	10440	8407	58	256179	215172	87	0.42126
193767	165475	97	90655	78566	95	2844	2721	29	4324	3736	40	9250	7780	55	11132	9220	63	246552	225220	90	0.42126
104644	86992	88	40670	33385	85	654	606	0	1004	1146	8	3238	2859	33	3350	2939	34	147161	128740	80	0.42126
176563	137742	101	59005	46195	95	2414	2007	26	3799	3289	36	7897	6597	50	10646	8426	60	220658	180939	93	0.42126
44886	44895	72	18032	18085	51	200	212	0	414	616	0	1464	1282	14	2006	2247	23	48324	49274	65	0.42126
107023	106524	81	50032	49192	80	1738	1878	21	2393	2724	27	4941	4724	38	7191	6434	49	153937	143668	71	0.422572
91811	86543	89	38139	36098	81	1227	1170	11	2279	2323	22	3886	3291	38	4978	4623	38	103301	97723	71	0.422572
339730	210639	131	125757	80266	126	5423	3367	46	9129	5858	62	17283	11670	75	24037	15723	90	504150	339937	122	0.422572
140068	132315	87	46000	43300	83	1626	1636	19	2756	2380	32	4942	5098	38	6390	6199	41	151805	144705	80	0.423885
178189	146668	96	60357	49441	93	2770	2205	28	4019	3405	38	7637	6979	49	11330	9766	66	228185	199284	95	0.423885
46342	47891	66	22925	23311	59	666	514	0	629	678	0	1767	1783	21	1843	2083	25	51023	51574	57	0.423885
148001	132527	100	80122	72977	89	1583	1626	19	3344	3114	31	7625	7087	50	8830	8409	49	298151	272337	88	0.425197
31272	32916	56	14336	14473	49	365	298	0	159	399	0	1354	1144	11	1935	2211	23	44822	44071	56	0.425197
64301	63755	78	22050	22159	60	981	925	0	1275	1397	16	2438	2288	27	2809	2753	30	66124	69602	69	0.425197
99454	94130	83	53675	52277	81	1067	1157	11	2638	2589	27	5881	5793	43	7263	7439	47	258106	250733	79	0.425197
73730	71584	79	20200	20117	57	1241	1049	7	1332	1577	21	2954	2783	31	4122	3852	34	83925	87357	73	0.425197
397262	284909	171	175104	126508	155	8830	6671	45	13007	9838	60	25889	18692	92	37168	26985	144	755938	564901	170	0.425197
210705	187254	94	87609	76865	92	4925	4225	38	6533	5866	43	12784	11188	63	17473	16519	72	372486	350488	84	0.426509
147252	131031	86	57068	49825	86	1857	1730	22	3398	3063	35	7920	7150	48	10072	8913	53	348894	322071	82	0.426509
60344	59030	76	17283	16753	53	989	916	0	1116	1384	16	2550	2709	25	3693	3742	33	77769	76978	65	0.426509
139575	118937	106	49641	42622	89	1896	1581	20	3187	2471	34	6066	5055	47	8467	7553	57	195943	180562	106	0.426509
133973	118451	91	63563	56928	85	2046	1677	22	2897	2924	30	6350	5759	46	9013	7611	57	166135	155300	75	0.426509
197564	172809	94	134496	123490	93	3521	2918	33	4918	4465	44	9805	8661	53	14252	12203	69	281749	260379	85	0.426509
113624	96166	93	44885	38737	85	1344	989	0	1938	1882	24	3962	3551	35	5884	5112	48	120085	108082	79	0.427822
209088	162512	101	74161	56360	100	2886	2166	33	3545	3340	36	8566	7250	54	10048	7681	57	216994	176896	92	0.427822
80395	75486	82	28231	27127	77	969	966	0	1291	986	0	2570	2580	26	3747	3535	32	77128	76464	68	0.429134
84972	83077	80	39003	38280	78	1052	954	0	1162	1228	14	3387	3162	31	4080	4157	36	99482	97277	72	0.429134
152822	139127	94	82325	77563	89	2883	2706	28	4739	4028	38	8014	7334	49	11125	9337	56	241033	217248	81	0.429134
126619	119088	85	38457	36860	81	1788	1773	19	3694	3365	33	8045	8072	47	10172	10217	54	373861	358114	79	0.429134
115707	106490	88	43231	38549	83	1692	1385	20	2582	2208	29	4878	4649	37	6027	6154	43	148811	145698	72	0.429134
76777	72694	83	31186	29586	78	914	886	0	1396	1570	15	3399	3281	32	4672	4390	39	96538	90146	72	0.431759
101827	97515	82	31966	30461	80	1205	1256	12	2415	2365	28	4596	4405	38	6140	6235	42	141625	139430	76	0.435696
145839	125943	90	59708	51658	88	1696	1512	21	2614	2386	26	5424	4197	43	7309	5939	52	166402	143863	80	0.435696
148950	133058	89	63338	55868	88	1556	1191	20	3590	2501	36	6149	5535	44	8100	7488	52	160145	144271	79	0.435696
53253	49530	87	22228	21954	64	527	447	0	570	852	0	1789	1724	21	2295	2407	26	55558	54965	69	0.435696
240018	188650	120	100463	81660	102	3114	2659	30	4663	3704	44	9029	7001	55	12437	10232	62	296394	255638	103	0.435696
156241	141755	89	64092	57460	89	2115	2185	22	3697	3186	32	7141	6575	45	8998	8205	53	260464	248699	85	0.437008
208986	170931	102	94399	78731	101	3188	2648	32	4786	3780	40	9499	8330	52	14815	12804	66	296497	267062	96	0.437008
162893	129868	113	55566	44319	113	2205	1900	25	2950	2126	36	6827	5196	48	9036	7515	57	193632	159552	113	0.437008
260096	189447	135	86934	62468	135	3752	2808	35	4167	3930	39	11029	8114	60	14137	10062	69	288774	224252	135	0.437008
288026	201651	124	135673	99039	120	6452	4796	48	9530	7776	55	19992	15329	85	27604	21421	99	582512	482379	117	0.43832
214360	174036	102	97837	81419	98	3337	2619	34	4977	3750	44	9800	7916	56	12576	10431	61	273098	219123	89	0.43832
217341	176126	116	94177	74869	105	2422	1779	27	4923	4024	39	10564	9353	56	12764	10951	62	458887	406746	102	0.439633
74765	71893	81	41925	41091	76	868	790	0	1077	1434	16	3014	3231	29	3535	3668	32	116336	114525	72	0.439633
101502	98015	82	35747	34674	79	1181	1238	11	1988	1705	25	3555	3340	35	5066	5049	38	134225	131761	78	0.439633
62035	62451	78	24412	24486	66	579	627	0	641	734	0	1774	1891	21	2944	2963	29	57887	57215	70	0.440945
207534	168188	121	84261	68544	105	2104	1844	22	3695	2883	39	6242	4890	47	9142	7525	55	203770	167509	121	0.440945
162910	143025	94	57043	49983	89	2568	2126	29	4060	3050	35	8101	7059	48	10131	8795	57	208182	190138	85	0.440945
121786	114710	90	46014	43078	84	1377	1301	17	2932	2551	28	7048	6426	51	8862	8870	52	312854	301600	84	0.440945
68417	66409	85	20258	19863	58	722	896	0	929	1190	8	2633	2861	27	3751	3230	35	84776	83030	77	0.442257
66464	63763	77	22008	21493	64	866	1100	7	1109	1100	7	2515	2676	26	3713	3627	32	89519	86067	72	0.442257
60134	58179	79	19986	19767	60	520	428	0	1400	1222	9	1840	1872	21	2636	2569	30	73782	73695	72	0.442257
105636	89873	90	38894	34621	84	1269	1214	10	2158	1888	23	3943	3416	36	5727	5214	43	150049	140391	83	0.442257
147707	132851	99	55009	49917	89	2533	2164	27	3691	3051	36	6592	5656	47	9230	7690	60	193527	176154	79	0.442257
169043	150134	91	70609	63007	89	2287	1864	24	3054	2827	36	7089	6130	49	9173	7245	56	198772	164792	107	0.44357
107019	94984	86	41432	35925	83	1306	1185	10	1423	1502	14	3730	3276	36	4327	3687	37	110081	99757	80	0.44357
71203	70908	77	36893	36927	76	1165	908	0	1724	1538	18	3003	2714	30	4117	4025	34	87750	84871	68	0.44357
78265	76075	83	31392	30352	77	994	911	0	1229	1338	17	2716	2332	31	3850	4173	32	99434	95292	74	0.44357
156915	146079	88	99934	94020	87	2650	2562	27	4919	4452	35	10542	10263	56	13302	11718	68	451109	426259	87	0.44357
85518	88169	77	47971	48211	76	935	1044	5	1427	2034	18	4654	4653	36	5564	5674	41	190203	187260	74	0.44357
131298	121203	87	54362	49591	84	2374	1998	26	2769	2971	30	5909	5616	40	8300	7754	49	177078	168593	81	0.44357
127992	116155	86	46882	43473	84	1512	1585	20	1644	2163	21	4468	4447	36	6881	6864	44	150760	147679	81	0.44357
137232	119819	89	51880	45940	88	1949	1832	21	2803	2430	25	5191	4868	40	7291	6442	46	148523	139093	78	0.44357
85213	83511	81	25232	25293	59	1261	1158	14	1776	1552	21	3390	3462	32	4852	4660	37	112924	110118	77	0.444882
185076	94721	121	62808	40649	120	2068	896	0	3342	1887	43	7820	4364	71	9924	5302	77	223982	119848	118	0.444882
105423	100238	99	50088	49402	82	1741	1623	19	1937	2008	21	4394	4142	36	6080	5399	42	132211	129812	73	0.444882
165876	156552	88	94047	88744	87	4530	4333	34	6368	5987	46	12753	11881	59	17124	16527	72	361312	332659	86	0.444882
125251	103247	95	43169	36407	86	1897	1637	23	1742	1796	28	5595	4918	46	8173	6916	52	167788	149430	81	0.444882
209661	156641	111	73893	54965	106	2662	2255	31	4439	3384	39	9109	7087	56	12302	9531	62	255545	203469	101	0.446194
101026	89983	85	35950	31515	83	1435	1176	12	2128	1731	25	4448	4033	38	5834	5286	45	143727	132477	79	0.446194
155129	131809	93	53865	45646	92	2263	1921	25	3752	3800	35	6694	6244	46	8406	7938	55	189937	171865	87	0.446194
137853	126733	88	84848	79689	87	2058	1875	24	3324	3339	32	7409	7280	47	10264	9294	59	367790	353609	84	0.447507
214414	164273	99	92189	69800	99	3112	2364	35	4192	3417	43	10261	8356	60	11081	9315	61	354242	286595	95	0.447507
98090	89574	85	41063	37666	81	1282	1055	11	1930	1859	23	3804	3521	35	5554	5322	44	119563	113350	75	0.447507
259142	214156	117	94632	80009	107	5238	4420	37	8375	7055	52	18106	15651	74	26710	22704	97	557673	485233	103	0.447507
283653	147385	144	87358	44879	136	3972	2200	45	5023	2599	61	10897	6205	87	14965	8400	100	323320	165554	133	0.447507
72095	74744	75	36846	36994	76	740	1127	7	1230	1027	6	2936	2887	32	3379	3347	32	86701	86953	71	0.448819
197211	165055	104	107514	89936	99	3438	2886	32	4594	4457	42	10075	8513	56	13349	10957	67	292727	255030	92	0.448819
305761	199080	113	113441	73219	112	5800	3556	46	7848	6018	56	15321	10131	78	19347	13187	82	436109	302093	106	0.448819
138358	125035	99	59441	54039	89	2249	2068	25	3136	2561	35	6392	5901	46	8612	7800	50	169492	160691	85	0.450131
167724	148189	102	66564	59597	91	2510	2265	25	3607	2993	32	6972	6132	46	9780	8849	55	203139	185492	86	0.450131
195009	155072	99	68011	54137	96	3328	2724	31	4325	3665	37	9038	7382	55	11648	10375	57	268578	231787	89	0.450131
205312	160357	99	82719	64736	99	2391	2181	26	4628	3866	42	9666	7911	55	12529	10606	66	437090	352885	97	0.451444
243622	181367	104	93555	72035	102	2898	2165	31	4795	3499	45	8921	7049	55	10944	8201	55	275887	227533	97	0.451444
85944	82751	84	34706	33895	78	1386	1209	12	1687	1833	22	4475	4030	38	5571	5351	41	124659	121911	76	0.451444
366387	233948	149	238449	161870	142	12286	8758	56	20716	13736	83	42926	30821	130	51437	34824	133	1.04858e+06	850966	140	0.452756
257443	184941	115	88369	63244	108	3886	2835	37	5584	4288	46	11053	8827	62	15735	12019	75	352116	273010	104	0.452756
111680	109275	82	77288	75110	82	1325	1405	15	2603	2668	29	4954	4489	40	6246	6444	43	168924	158136	75	0.452756
101609	99157	81	49890	49149	80	1606	1493	18	2053	1957	26	5399	5237	42	7109	6979	48	249467	236593	80	0.452756
163745	149477	92	55913	49383	90	2356	2180	25	3964	3581	33	6977	6367	46	9785	8948	56	208107	195904	85	0.454068
166584	153806	92	98258	91352	89	2849	2604	29	5483	5397	38	11242	10977	62	13797	13170	61	491408	453042	89	0.454068
204711	180452	98	113338	103156	97	4549	3956	37	7140	6502	47	14734	12895	65	21861	18333	89	427250	377118	94	0.454068
74659	73010	85	19453	19199	51	945	889	0	1115	1271	13	3034	2957	30	4208	4103	34	94609	92948	74	0.454068
252669	197993	111	95515	75540	105	2840	2196	31	4517	3636	40	8975	6433	61	12468	9061	59	259694	202250	98	0.454068
133213	128455	83	60452	58168	83	2342	2169	25	3320	3266	34	7076	6520	44	10048	9576	53	210743	201170	79	0.454068
65814	66564	73	31953	32361	75	675	803	0	1569	1095	11	2706	2646	27	3483	3168	32	86920	91025	71	0.455381
77066	72680	81	32762	32085	77	634	671	0	924	948	0	2211	2056	25	3559	3702	32	82587	82275	71	0.455381
101853	97864	92	37094	35626	80	712	698	0	2157	1807	23	4022	3700	39	6051	5255	43	206857	194523	81	0.456693
78575	76606	84	30667	30014	77	601	797	0	1450	1280	12	2380	2234	25	4057	4113	33	90652	85311	77	0.456693
248405	185109	110	91369	67815	104	3665	2752	35	5921	4164	50	11261	8811	61	15023	11560	70	324243	262197	120	0.458005
131966	117456	99	48552	43313	87	1903	1739	22	2415	2257	26	4814	4511	38	6261	6207	40	137631	130032	82	0.459318
251154	186588	120	99152	75583	108	3603	2867	34	6054	4884	46	11817	9394	59	14735	11658	68	334771	270684	107	0.459318
145021	135068	86	62655	57687	85	2102	2097	24	3099	2960	29	6229	6099	42	8654	8339	48	226807	218080	86	0.459318
138598	128360	91	56111	53066	85	2231	2127	25	3490	3582	31	7270	6923	48	10007	8841	52	245245	234525	84	0.461942
84242	80587	85	34340	32787	79	1206	1132	10	1808	1743	23	3827	3695	34	5359	5412	41	112539	109107	79	0.461942
121958	109187	88	48087	42887	86	1566	1466	19	1933	1700	26	4344	3770	38	5691	5583	41	140730	135023	82	0.461942
35952	35466	77	16019	16308	50	424	534	0	301	347	0	1515	1386	15	1576	1547	22	48728	47753	61	0.461942
191124	167275	110	86051	75499	93	2332	2015	27	4864	3890	48	10396	8379	57	12766	9866	65	452250	373521	85	0.461942
73112	74248	77	29133	28461	75	895	862	0	1474	1689	16	3310	3216	30	4739	4613	38	121206	118701	80	0.461942
95873	89891	89	19177	18267	57	1340	1421	13	1498	1472	16	3969	3568	36	5612	5443	40	108711	102966	73	0.463255
70841	66602	89	23697	23407	69	863	732	0	1226	1100	9	2597	2668	27	3878	3655	35	87174	85090	70	0.463255
134464	125934	88	59277	56740	85	1844	1945	20	3349	2687	40	6367	5652	43	8530	7568	54	169044	154592	78	0.463255
233593	199371	100	98208	83782	98	5372	4535	38	7091	6244	46	13921	12552	64	19361	17247	77	413688	366035	93	0.464567
55408	57992	59	25880	25766	63	769	640	0	603	804	0	1605	1862	20	2663	2499	29	63405	62486	68	0.464567
120250	104234	88	41191	35074	87	1889	1487	20	2423	1824	25	4170	3562	36	5918	5300	40	128464	119175	81	0.464567
94605	89766	86	29245	27737	80	1153	1024	5	1532	1722	21	3004	2904	31	4571	4406	35	103538	103577	76	0.464567
95623	91681	88	39384	37612	80	1690	1809	19	2128	2373	25	4484	4160	39	5822	5462	44	124015	122086	75	0.465879
193405	171740	96	67410	60942	92	3184	2750	31	4416	4270	37	7887	6908	52	11836	10829	60	248920	230715	86	0.465879
159471	145936	92	52939	48942	87	1817	1687	21	3645	3123	38	7767	7351	48	10007	8597	56	367061	333160	82	0.465879
116235	111298	83	47421	45144	82	1231	1275	13	1966	2105	25	4206	4182	36	6069	5291	42	164850	160745	65	0.467192
189112	153281	96	68713	54644	95	2654	2172	26	3673	3017	36	7531	6300	51	9457	7609	59	201601	172613	88	0.467192
299424	237247	122	118286	96198	113	6767	5405	42	10200	8046	55	19542	16392	74	28397	24820	102	593297	502560	108	0.467192
163323	148907	91	50637	46920	87	2404	2065	26	3576	3391	32	6693	6096	44	8459	7805	52	196410	176406	82	0.469816
148850	130449	93	50346	44248	88	1827	1832	20	3020	2675	30	5994	5059	45	8321	6749	53	214206	182330	80	0.469816
154102	132260	91	58543	49466	89	2085	1763	23	3261	2868	37	5978	5056	44	7888	7058	55	172406	148038	80	0.469816
101590	88491	88	47544	42047	85	1238	998	0	2171	1776	24	3647	3338	35	5686	4519	44	111906	102715	77	0.471129
128479	116488	87	34503	30537	87	2235	1974	23	2642	2649	31	5138	4994	42	6995	6250	44	157221	149441	81	0.471129
146473	124017	100	51738	44065	90	1503	1423	20	2656	2825	29	5032	4553	42	8090	7419	53	174886	147580	97	0.471129
86768	83141	83	21862	20916	68	1008	1090	7	1494	1421	18	2906	2686	30	4837	4286	43	97575	93542	72	0.473753
129598	111962	94	47369	42085	88	2017	1579	21	2510	2558	26	5502	4799	43	7441	6291	50	149383	138611	81	0.473753
58504	57557	79	28232	28063	74	973	829	0	782	789	0	1966	1889	20	2818	2882	26	70360	69944	68	0.473753
132302	111568	98	51752	44581	88	1494	1500	16	2281	1957	24	4709	4232	39	7304	6519	48	147979	133363	84	0.473753
68071	66257	85	32683	32321	76	486	551	0	890	1024	3	2410	2415	26	2309	2418	24	87837	84764	70	0.475066
246758	183141	121	93047	69615	112	4520	3534	38	5086	3823	42	10395	8156	59	15334	11854	73	297805	238938	108	0.475066
79183	77258	80	26130	25774	64	884	904	0	1652	1522	25	3228	3283	32	4428	4309	39	109453	104626	67	0.475066
65312	64799	77	25948	25382	65	490	625	0	583	968	0	1865	2136	23	3056	2965	31	68031	66088	71	0.475066
95072	87369	83	40545	37570	80	980	756	0	1910	1502	22	3426	3023	35	5251	4766	41	108072	103024	75	0.475066
119384	108229	86	43528	39228	83	2186	1848	24	2893	2537	29	4913	4639	38	7323	6665	46	149681	145233	76	0.476378
67757	68860	63	31166	30774	75	1160	1192	11	1359	1506	16	2962	3313	29	4620	4583	36	97196	92943	67	0.476378
130454	113469	90	59898	52550	87	1485	1159	15	2555	2252	30	4377	4094	37	6600	6557	45	126402	117655	80	0.476378
155280	133306	93	63003	53564	90	1411	1253	13	2465	2336	30	5436	4590	43	7846	6401	47	163729	150133	83	0.476378
58329	57843	74	30202	30394	75	788	706	0	900	1055	5	2035	1978	24	2467	2413	29	72932	72271	70	0.476378
333428	250517	130	129630	95025	128	6731	4726	43	9834	7227	56	20907	15847	82	28017	20363	105	579274	435766	126	0.47769
64248	62391	79	24827	24674	72	617	881	0	754	1006	2	2064	1858	24	2942	3023	26	57705	58884	72	0.47769
127429	105029	105	48814	41300	88	2360	1909	27	3503	2764	33	6078	4899	46	8490	7400	52	168310	150716	86	0.479003
75095	71320	80	22874	22239	74	1119	981	0	1267	1245	11	3087	2990	32	4739	4695	41	89303	85387	73	0.479003
79866	77244	81	37598	36644	77	977	818	0	1260	1060	6	2628	2496	27	3773	3382	34	79707	81969	90	0.479003
149556	128958	90	53035	45024	88	1903	1726	20	3017	2271	35	6081	5433	45	7948	7030	52	175225	153384	85	0.479003
44806	45622	64	17478	17836	49	517	527	0	818	854	0	1354	1468	19	1920	1960	24	47165	47479	66	0.480315
28176	27484	65	12713	12708	46	250	286	0	546	388	0	846	891	0	1322	1520	15	34213	34480	60	0.480315
115550	111124	83	42638	40382	81	1543	1442	15	2011	1787	28	3548	3286	33	4284	3569	38	113966	107992	72	0.480315
124321	115974	88	40531	36957	86	1760	1688	20	2239	2363	26	5301	4904	39	7138	6729	46	163345	154360	102	0.480315
51791	51725	73	19931	19877	57	344	370	0	1065	846	0	1924	1760	24	2808	2715	29	67280	66660	70	0.480315
167034	155204	92	86138	80231	89	2611	2357	27	4152	3684	35	8062	7634	47	12406	12305	64	255142	241311	78	0.480315
129071	115257	88	43821	39471	84	1350	1154	14	2485	2308	28	4866	4225	40	6378	6071	49	150642	138158	82	0.481627
152928	142847	90	63469	59622	86	1500	1439	16	2445	2569	29	5309	4814	40	7088	6350	50	196033	181228	79	0.481627
125886	111819	94	52154	46975	85	1375	1291	13	2749	2417	28	5821	5486	41	5817	5062	41	239371	217159	85	0.481627
101166	94043	83	44252	40797	82	1003	861	0	1396	1522	18	3057	2715	31	4099	4170	34	117313	114341	77	0.481627
86985	83376	89	39829	38955	78	1231	1140	9	2011	1971	24	3207	3068	31	4532	4465	37	102217	101690	72	0.48294
252840	186212	112	82410	59964	107	3796	2902	36	5663	4542	42	11589	8926	64	15088	11226	70	330560	254377	103	0.48294
124366	116215	89	64990	61464	83	1336	1159	12	2241	2018	25	4161	3687	38	5923	5129	43	134922	128112	76	0.48294
143312	133003	88	51528	48788	85	1677	1534	17	2873	2921	25	6458	6187	46	9041	7580	56	295494	280810	83	0.48294
43668	46011	59	20136	20387	52	515	493	0	895	898	0	1820	2158	21	2071	2126	21	52429	51482	68	0.48294
184355	157855	94	66837	56093	93	2776	2352	30	3583	2991	39	6610	5807	44	9227	8053	54	210965	192599	88	0.48294
212142	173700	95	108013	89787	96	2827	2603	29	6064	5454	48	12026	10249	65	14452	12624	69	515578	460821	93	0.48294
111034	110051	83	53290	52181	80	1872	1833	21	2781	2364	30	4963	4512	39	6104	6068	41	166340	155134	98	0.48294
259027	196010	105	94182	69240	103	4226	3104	37	5078	4317	45	11488	9023	63	16982	12329	81	366409	295519	98	0.484252
97232	91178	82	42338	39788	82	1036	1183	10	2217	2124	24	3602	3337	35	4993	5147	40	111794	100393	72	0.485564
131170	121672	88	47145	44012	84	1668	1463	17	3270	3064	33	6661	6497	45	8239	7244	48	290940	279793	83	0.485564
123011	117204	86	37113	35925	81	1329	1195	12	2468	1989	26	4446	4320	37	5763	5446	40	176284	170960	79	0.486877
168375	153746	91	119311	111409	90	4107	3548	34	5751	5290	45	11464	10309	58	15090	13887	67	343374	322290	85	0.486877
201409	177562	94	94743	85588	95	2526	2356	28	4630	4225	39	10480	9123	58	12069	10405	63	446752	388817	111	0.486877
97338	87692	99	44203	38643	99	1036	934	0	2501	1966	27	4098	3536	35	5651	4590	44	133938	109793	99	0.486877
173892	163730	90	118558	111730	91	3533	3402	31	5663	4956	42	11133	9767	58	14696	13361	72	334523	289366	82	0.488189
89839	85222	89	23774	23659	63	1184	1121	10	1516	1287	18	3287	3031	31	4453	3727	36	94667	92946	74	0.488189
116455	110052	85	52628	49125	83	1854	1662	21	2332	2191	28	5223	4933	38	6924	6197	50	148073	146245	73	0.489501
120616	111647	85	75458	69388	86	2469	2333	25	3686	3113	35	6592	5885	45	9502	8852	56	222347	202579	80	0.489501
50780	48566	88	21723	21739	57	588	525	0	885	718	0	2138	2185	24	2560	2564	28	56795	57937	67	0.489501
242211	135843	126	174240	106374	120	6055	3514	57	10930	7311	86	24147	15091	106	27713	16900	108	890493	473433	119	0.489501
209098	173485	100	118507	100612	99	3166	2394	32	4581	3984	40	10729	8995	58	14121	11751	74	392412	357444	94	0.489501
131215	122001	92	45166	42851	84	1768	1789	20	2693	2340	31	5217	5211	36	7712	7259	46	153699	143283	78	0.490814
110913	95943	87	46312	41239	84	1431	1353	14	2312	1986	23	3816	3595	34	6732	5770	49	125779	110538	79	0.490814
237802	198774	108	137877	123656	103	5775	5070	38	8158	6943	48	16234	13783	68	21607	18656	87	438922	355776	99	0.490814
114697	110915	85	56782	55447	83	1676	1838	21	3020	3079	31	7979	7325	50	9572	8817	53	334320	315159	81	0.490814
98633	97844	85	69248	68438	82	1588	1523	17	2435	2325	29	5370	4684	42	6834	6099	48	140690	136593	73	0.492126
268043	204516	118	107507	83151	115	5384	3971	39	8222	5979	58	15803	11687	74	24063	17919	91	552334	401150	110	0.492126
100004	95126	82	42040	39394	81	1719	1663	19	2503	2052	25	4112	3942	35	6383	5387	46	137898	131343	97	0.492126
220004	175101	106	90377	73085	102	2136	1594	26	3868	3347	37	6927	5505	51	10959	8480	62	267682	213707	90	0.492126
90201	84012	91	31310	29846	79	1334	1383	14	2362	2147	25	4221	3983	36	5534	5799	37	123954	124489	74	0.492126
85110	81618	81	36872	34357	81	938	863	0	1556	1681	20	3364	3184	32	4349	4926	35	102040	99173	78	0.493438
93212	90496	80	19660	19088	56	1228	1041	10	2099	1764	21	3442	3300	33	4806	4914	36	109612	105396	75	0.493438
131927	124925	86	63510	61029	84	2096	1866	25	3438	2847	34	6460	6356	42	7957	7255	47	180683	169002	80	0.493438
80891	78961	80	29507	28478	77	925	892	0	1477	1188	9	2963	2710	28	4140	4001	35	97848	93912	77	0.493438
105977	101417	93	44371	43318	80	1117	1388	14	2282	1869	28	4182	3824	38	6803	6291	53	144903	139068	74	0.493438
160424	145036	99	47198	42834	90	3875	3513	31	4924	4906	39	10366	9475	58	14811	13227	73	290615	260272	107	0.494751
201268	171293	97	65672	56173	92	3414	2743	33	4068	3619	36	9140	8301	53	12086	10544	58	261969	234339	89	0.494751
186182	147549	107	70124	55630	98	3009	2520	29	4401	3271	38	8934	7609	52	13364	11734	69	286866	239775	97	0.494751
84255	73009	99	25088	20946	99	1086	910	0	1789	1292	23	3690	3351	33	5546	4624	44	124939	111151	99	0.494751
100502	97604	82	51113	50288	80	1465	1367	17	2456	2331	27	4786	4578	39	6394	5948	44	225542	218513	79	0.494751
67768	65703	80	29301	29251	76	534	560	0	1074	1056	10	2383	2278	26	2582	2584	32	77202	76290	70	0.496063
205502	174909	97	67050	57523	94	2834	2327	30	4386	3732	38	8648	7666	53	12003	10798	56	284478	259077	91	0.496063
216989	172134	102	68322	55629	98	2174	1893	24	4787	3797	41	10510	8353	59	13788	10612	65	483704	412868	99	0.496063
106720	102877	92	67524	65302	82	1762	1745	20	2543	2912	27	5334	4780	45	7314	6918	46	156964	146903	78	0.497375
118712	108212	85	62785	57473	86	1630	1636	16	2407	1973	28	4324	3894	36	6004	5443	43	125651	117050	80	0.497375
167686	134422	99	61763	49543	91	1801	1646	21	4506	3285	45	8569	6893	55	10300	8149	63	360602	309668	90	0.497375
131268	112431	91	39753	33521	87	1770	1760	18	2296	1775	27	4776	3889	40	6172	5986	42	154727	142342	83	0.497375
70675	68218	77	22858	22512	59	938	1018	4	1346	1555	21	2777	2736	31	3849	3889	32	87609	85808	74	0.497375
189848	153496	100	76345	63200	95	2416	2042	26	3950	3790	32	7752	6761	49	10052	8631	62	226067	195040	93	0.498688
96854	84507	83	38035	33091	84	1007	806	0	923	957	0	3049	2722	31	3996	3517	40	121187	107875	80	0.498688
131334	118421	102	43026	38871	85	2022	1832	21	2695	3044	26	6258	5723	43	8244	7804	52	185031	178442	80	0.498688
210258	164160	100	79798	60740	99	2586	1903	29	4818	3497	43	10018	8121	55	13371	10071	66	475697	383586	98	0.498688
201282	182222	106	82355	74957	92	2492	2355	26	4505	3986	36	8727	8036	49	12073	10010	56	289486	262079	91	0.498688
115901	111596	83	45871	45032	81	1253	1264	13	2797	2544	32	6130	5510	44	6946	6708	42	273297	256828	82	0.498688
121041	114641	84	39759	37225	81	1344	1106	10	2392	2038	23	4563	4183	38	7123	6233	52	137711	126782	77	0.5
186008	156801	104	88868	76746	92	2768	2555	28	5201	4336	41	9702	8368	55	12083	9719	65	340872	285277	90	0.5
60945	58927	76	25280	24262	75	842	894	0	1024	1318	12	2188	1822	24	2921	2666	31	65369	64779	72	0.501312
134397	113839	96	42216	34359	89	1619	1251	18	2592	2300	29	4999	4100	45	5917	4752	46	134864	117321	85	0.502625
109420	96467	84	36875	32332	82	1422	1304	13	1865	1686	24	4044	3831	35	6091	5880	40	123320	111319	81	0.502625
226243	192921	103	92132	78008	96	4575	3621	35	6109	4853	48	11998	9994	57	17092	14836	75	366039	302600	90	0.503937
138915	130844	92	54463	51817	84	1636	1399	19	3281	3002	29	6437	6058	42	8859	8144	53	274083	257459	85	0.503937
123957	111093	95	52182	47184	87	1424	1149	13	2733	2945	27	6713	6111	45	7902	7402	49	255776	242015	84	0.503937
185803	161576	95	69077	59411	95	1991	2115	23	3531	3279	32	6600	5859	44	8847	7548	51	189349	168952	87	0.503937
119863	112175	84	47270	44442	82	1741	1749	19	2967	2618	32	5806	5498	42	7157	7262	45	271164	254256	78	0.505249
171342	154664	92	65386	58571	91	2963	2628	30	4158	3557	36	8358	8200	51	10406	9541	61	226932	216186	85	0.505249
81308	76108	90	31638	29882	77	872	882	0	591	1155	9	2739	2418	28	4223	3748	36	107782	105554	74	0.505249
131143	122615	85	57661	53503	83	1701	1643	21	2772	2896	28	7942	7928	46	10056	10431	55	368541	354766	79	0.506562
71700	68443	90	28893	28062	77	1087	810	0	1411	1327	16	1881	1974	20	2768	2787	28	69410	66766	72	0.506562
296624	195746	138	107813	72712	122	5237	3318	44	7716	4679	56	14828	10581	67	21089	13513	82	436513	314575	117	0.506562
203431	164206	98	68724	53183	99	2895	2283	30	3478	2871	39	7498	6190	50	9695	7757	58	204681	168419	94	0.506562
367130	235112	140	196193	134926	139	7585	5057	49	10837	6875	63	22374	15567	83	31244	21461	114	656871	468248	132	0.507874
137534	129415	94	47388	44308	83	2311	2247	24	3087	2669	29	5523	5252	42	7856	7585	47	155348	144704	79	0.509186
120174	115026	100	71306	69332	84	1207	1058	8	2546	2722	26	5149	5208	41	6259	5743	44	212369	197199	76	0.509186
36032	35841	62	19666	19775	52	284	452	0	606	627	0	1090	1092	9	2055	2175	24	54152	55650	64	0.509186
95288	92910	83	32978	32743	77	1254	1109	10	1823	1829	23	3548	3488	34	4965	5327	39	144755	139943	70	0.509186
135623	115378	98	54448	47579	88	2138	1887	24	3140	2376	34	5694	5353	41	7418	6830	49	157266	147573	82	0.509186
85831	81642	81	28309	27488	78	1145	908	0	1827	1986	22	3727	3452	33	4747	4429	40	103596	98980	70	0.509186
94927	86906	85	42433	38119	84	1348	1492	15	2003	2014	18	3389	3064	34	5577	4972	41	110353	104804	74	0.510499
124636	114334	85	49043	43708	86	1206	984	0	1881	1897	25	4202	3702	38	6476	5847	43	153492	140179	77	0.511811
82610	77982	81	30773	27739	80	1199	1103	7	1249	1660	20	3690	3708	32	4457	4059	39	94703	91982	73	0.511811
114490	95963	93	61891	54132	87	2682	2160	29	3858	3407	36	8373	7358	52	12183	11183	60	256192	235201	81	0.511811
131082	118467	90	44529	40785	84	1799	1564	20	3380	3299	34	6425	6095	42	6431	6294	46	248240	235203	80	0.511811
153301	132618	90	83678	75133	90	2002	2047	21	3741	3157	34	8460	7961	46	10095	9700	51	361244	336991	84	0.513123
270779	158756	128	125652	87459	126	4977	3015	53	6787	4692	72	14451	8743	86	19538	12329	97	412041	243441	118	0.513123
248411	195504	102	119778	100746	99	4209	3308	36	6114	5535	46	12026	9407	65	15171	12902	72	369129	307949	91	0.513123
169536	146479	91	66656	58132	90	2488	2064	28	4019	3543	38	7511	6800	52	10577	9829	57	232223	218379	80	0.513123
62787	61970	69	26175	25924	58	623	691	0	1109	867	0	2268	2312	26	3354	3602	31	72052	71153	62	0.513123
98720	86269	85	32794	28322	83	1534	1296	15	2045	1723	26	4165	3807	37	5142	4864	38	112140	105385	78	0.514436
60592	56507	78	19729	19180	55	963	989	0	963	1195	12	2318	2311	25	3475	3721	32	74816	71903	69	0.514436
128706	105912	97	41347	33982	88	1558	1465	15	2725	2165	31	4543	3795	40	5866	4753	46	133070	111113	82	0.514436
121811	105159	89	52326	45623	87	1511	1361	20	2326	2368	22	4852	4256	41	6261	5655	43	146847	126889	83	0.514436
128182	117360	88	54392	49662	86	1379	1235	14	2825	2610	29	5140	4567	40	7335	7019	50	229694	220780	79	0.514436
105966	99508	84	45904	43732	82	1672	1698	22	2186	2222	29	4845	4662	38	6899	7186	42	149711	145158	75	0.515748
190415	165885	94	92472	81969	93	3413	3097	31	6295	5101	44	11449	10321	63	13566	11610	63	304536	286086	83	0.515748
200934	172742	98	65491	56278	95	2819	2383	32	4332	3939	40	8046	7332	48	9949	8562	57	235497	223398	82	0.515748
182117	156231	97	76839	64143	94	3243	2654	33	4621	4215	41	10708	9821	58	13739	12070	72	469940	437227	84	0.51706
210193	177081	107	91582	78658	98	3845	3461	32	4455	3739	39	9422	8375	54	13332	11521	67	274462	255551	93	0.51706
111501	103727	91	41571	38643	83	1504	1219	18	2466	2189	24	4199	3999	35	6278	5491	45	139436	136033	79	0.518373
87968	83734	83	37940	36618	79	841	783	0	1700	1770	19	2789	2870	30	3406	3632	34	110142	108774	71	0.518373
120686	116511	82	39247	37669	81	1465	1244	12	2404	2344	28	6514	6153	47	8134	8185	49	297383	282301	83	0.519685
85889	83444	80	30295	29597	77	1527	1509	15	1750	1831	22	4237	3983	37	5382	5217	37	129014	124645	95	0.519685
101419	97762	83	32026	30958	80	1253	1457	16	2457	2685	27	4412	4122	35	6223	5947	41	132477	127282	69	0.519685
85042	84335	78	31132	30860	77	1141	1194	11	1618	1675	24	3015	2909	31	4203	3698	41	92174	89307	75	0.520997
102935	97615	94	41683	40457	80	1287	1270	15	2051	1590	22	4252	4200	38	5777	5370	42	126022	122831	74	0.520997
67594	66361	77	25092	25080	68	805	776	0	1308	1310	15	1731	1928	23	2943	3107	31	73999	75270	68	0.520997
185154	167875	98	48566	44082	91	3707	3197	33	4982	5070	37	10674	10017	53	14138	13367	63	313492	288799	92	0.520997
170434	151302	105	72745	64448	91	1990	1730	21	3426	2692	37	6875	6215	46	9092	8253	49	267552	235114	109	0.520997
287711	218101	131	114925	87728	118	5605	4054	43	7438	5874	50	14561	11983	69	18460	14945	76	390058	339363	110	0.52231
200397	160298	100	65159	53636	94	3355	2606	35	4545	3491	44	8284	6852	53	11661	9385	60	242427	212052	90	0.52231
89623	85877	86	38055	37547	79	1260	1230	11	1537	1653	15	3141	3183	32	4925	5248	38	107735	104908	74	0.52231
116972	110911	83	46762	44297	82	1723	1704	20	2474	2352	27	4959	4487	39	6779	6373	46	142169	126276	77	0.52231
153247	123755	96	60568	49955	91	2550	1762	28	2910	2403	32	6141	5277	46	8908	7414	55	189994	167796	85	0.52231
88927	81213	84	29493	26778	82	1029	1115	9	1867	1679	23	3317	3152	32	5178	4796	41	112045	109764	75	0.523622
102661	92768	94	34619	31546	82	1422	1135	13	1879	1819	22	3787	3714	34	5002	4284	43	127314	118790	81	0.523622
102483	98600	81	37603	34807	81	1297	1239	12	1594	1662	18	3862	3648	35	5054	4730	44	109973	106338	77	0.523622
91995	89654	80	43736	43161	78	1278	1269	12	1483	1767	21	3511	3529	31	4263	4074	37	114339	107961	76	0.523622
221039	168664	102	69011	51765	100	2942	2326	31	4106	3223	40	8829	7010	55	11252	8389	61	264256	212393	94	0.523622
105004	102704	82	48597	47267	80	1468	1474	16	2284	2166	26	5698	5378	40	6319	6132	43	238556	232602	79	0.524934
72283	71522	77	41858	41739	77	1133	1135	10	1188	1273	13	3307	3498	31	4637	4646	35	91958	84785	67	0.524934
238419	166092	109	80477	55954	108	4243	3200	37	5642	4041	48	11680	8110	62	15066	10436	74	332890	246842	105	0.524934
73060	70340	77	27980	27368	77	1150	1150	9	1758	1502	18	3008	2848	30	3994	3648	37	93489	90637	74	0.524934
103613	93668	84	42772	38617	81	1131	847	0	2041	1671	23	3526	3171	36	5035	4764	40	120110	113585	78	0.526247
113813	104566	86	51772	47735	84	1525	1468	19	2177	2103	27	4473	4177	38	5875	5431	44	131304	129852	77	0.526247
255834	181358	126	73436	54446	106	3872	3151	37	5283	4064	44	11101	8495	62	15613	11395	71	319437	252698	104	0.526247
236826	189959	103	94726	74961	102	4422	3377	39	5649	5049	44	11865	9949	61	15888	13401	73	335442	299116	93	0.526247
153118	144513	87	69950	66350	86	2369	2314	25	4055	3904	36	7277	7142	47	10211	9804	58	242076	234904	80	0.527559
51860	52637	71	29647	29050	74	803	684	0	897	1171	11	2189	2414	25	3509	3911	31	66459	70486	63	0.527559
296073	208179	130	107859	77461	123	4148	2700	40	6811	5027	51	12938	9329	63	17659	13082	73	400052	305287	121	0.527559
290229	196480	128	94831	63712	122	4863	3260	42	7871	5310	54	14230	9987	67	18281	11989	76	401628	286956	120	0.528871
163029	142672	90	61863	52756	88	1658	1676	19	2863	2734	34	6266	5301	47	8457	7549	59	255617	234992	87	0.528871
67786	72650	52	31955	32075	75	535	388	0	1388	1457	14	2465	2566	27	2632	3057	26	111055	110736	71	0.528871
265894	205682	124	90126	69222	118	4024	3290	34	5167	5099	39	10204	8014	55	14172	11426	66	301505	259338	111	0.528871
150731	137361	89	50094	44791	87	2321	1865	27	3140	3042	31	6507	6173	47	9248	8850	52	193634	186523	82	0.530184
190958	165396	103	80754	71961	93	2823	2895	26	3847	3481	33	8517	7884	48	11889	10375	58	291282	268659	89	0.530184
68175	65948	77	31349	30630	76	774	712	0	1399	1440	12	2679	2529	30	3258	3090	35	71146	70984	73	0.531496
181859	153709	100	70700	61339	94	1420	1125	10	4140	3056	38	8091	7375	47	10358	8803	54	367024	337573	92	0.531496
111484	96971	94	38598	33739	83	1646	1335	17	2313	1773	29	4277	3760	39	6603	5850	47	144730	132643	79	0.531496
162565	138880	93	50061	43087	91	2342	1961	25	3587	2925	35	6308	5218	47	8689	7490	56	175250	161863	87	0.531496
209708	168840	117	81651	66442	105	3019	2342	33	4223	4070	38	8873	7719	54	12569	10274	66	261876	221001	120	0.531496
145371	136244	88	42663	39257	83	2134	1987	22	3117	2556	32	5630	5333	39	8022	7724	48	172126	163167	81	0.531496
70874	69242	79	25739	25822	75	618	559	0	721	797	0	2288	2210	24	2565	2483	28	74849	73829	69	0.532808
109830	97835	92	47820	43562	84	1162	1115	8	1206	1410	13	3662	3224	35	5161	4614	41	114474	106763	82	0.532808
69731	67057	78	28922	27513	76	1178	1227	11	1063	1112	8	3422	3311	32	4202	3526	39	96805	91391	74	0.532808
148141	117721	92	54783	43618	90	2051	1562	25	2961	2736	36	6887	5761	47	8641	7366	54	201029	162769	87	0.532808
111956	104603	85	46262	43407	84	1537	1554	15	2700	2372	29	4788	4519	37	6311	5976	44	133198	127826	75	0.534121
135546	121839	89	55800	48682	88	1754	1256	18	2510	2862	29	5319	4470	44	6276	5342	43	178046	164512	82	0.534121
210213	172158	116	132165	111649	98	6537	5121	43	8740	7379	52	16970	14505	72	22730	18848	89	499016	430136	97	0.534121
102222	98728	95	53947	52597	81	1767	1713	19	2287	1915	25	5082	4419	41	5987	5974	41	152215	136957	97	0.535433
335332	231034	137	103491	66772	125	6038	4231	44	8567	6687	53	18574	12688	85	23979	17489	90	497731	377675	123	0.535433
260596	190217	129	89769	63443	112	4388	2969	39	5307	4251	41	11552	8449	64	15971	11405	79	327626	253278	109	0.536745
238286	194568	128	141573	118602	128	3857	3280	32	5549	4734	45	11296	9249	61	14927	11754	73	371330	298953	128	0.536745
198204	167580	119	78433	62965	119	2614	1804	27	5377	4262	45	10698	8882	54	14973	12660	76	467246	402303	119	0.536745
188735	158748	92	69439	57570	91	2178	1878	23	4209	3070	47	8241	6965	51	11098	9703	56	223359	190695	90	0.536745
117122	111160	85	45684	41426	83	1348	1341	12	1832	1667	27	3950	3488	36	6221	5703	43	145988	127441	73	0.536745
66823	65219	91	28440	26885	91	644	689	0	1031	1021	4	2855	2443	31	3638	3512	30	89626	81228	91	0.536745
71020	72566	68	28364	28229	63	689	993	0	1640	1809	17	3005	3075	29	4279	3918	35	90749	90819	73	0.536745
112586	109804	83	47843	46763	80	1431	1415	18	2221	2428	26	5874	5934	42	7098	6541	47	264836	255319	81	0.536745
171874	155022	90	118891	108976	89	2782	2303	27	3985	3680	38	8348	7328	49	10998	10324	56	314232	295149	86	0.536745
91508	85051	92	24709	23493	78	1422	1417	14	1506	1620	19	3564	3547	34	4523	4537	37	108389	107827	79	0.538058
62101	60890	87	22248	21724	74	967	909	0	1853	2013	23	3465	3152	34	5407	5188	40	102546	104459	74	0.53937
44062	42316	77	18918	18600	60	449	527	0	346	502	0	1238	1290	14	2213	2269	24	53672	53085	74	0.53937
112870	107920	84	37478	36333	82	1350	1354	15	2669	2520	30	5356	5138	39	6615	6124	42	244266	230582	86	0.53937
169178	142284	91	57094	47928	90	1583	1341	18	3904	3138	34	6739	5563	47	8285	7081	48	229926	209619	89	0.53937
106166	87366	88	42649	35310	87	1527	1288	14	1786	1490	19	4276	3726	37	5602	4657	44	121052	102201	88	0.53937
130739	113674	89	37060	31752	85	1856	1513	20	2110	1724	24	5110	4562	40	7522	6736	49	156381	141978	83	0.53937
78972	78457	77	22010	21449	61	1081	1163	10	1968	2130	20	3606	3239	33	4505	4460	38	126541	121685	74	0.540682
147045	135132	94	74637	69528	87	2670	2522	28	4175	4403	38	8848	8157	50	10960	10795	57	271099	253774	88	0.540682
210175	176705	110	90994	77467	98	2538	2107	27	5228	4428	49	11432	9484	62	14387	12535	67	503179	419341	95	0.541995
256502	190184	107	168208	142215	106	8705	7145	46	12927	10012	69	23016	17855	88	30345	25340	100	634980	490104	109	0.541995
135316	127434	92	50836	47857	83	1858	1645	20	2365	2345	27	4879	4225	42	7044	5643	49	139823	117709	101	0.541995
151992	123091	94	56623	44471	91	2249	1820	24	4113	3235	42	8016	6891	51	10998	8730	57	228159	185456	87	0.543307
85295	78743	88	34894	31953	79	1321	1280	14	2372	1783	32	3902	3659	35	4666	4068	42	113049	108491	76	0.544619
42174	41329	73	9220	9295	41	440	395	0	728	698	0	1075	1358	12	1944	1647	23	46337	45628	60	0.545932
132243	122808	94	66539	62971	86	1938	1779	22	3909	3554	32	7437	6984	45	8401	7848	45	336380	308497	103	0.545932
70712	67978	83	26099	25503	72	921	913	0	1048	1183	8	2796	2822	28	3948	3863	37	82152	81111	69	0.545932
117699	101076	102	43624	38649	86	2176	1865	24	2432	2270	30	5958	5548	44	8420	7692	53	172911	161215	81	0.547244
44303	41944	76	13144	12974	48	383	319	0	268	472	0	1429	1561	17	2076	1967	23	58871	60330	66	0.547244
160192	146812	98	75648	70025	87	3018	2769	31	4209	4110	38	9518	9210	49	12352	11119	61	296575	283607	84	0.547244
132110	124597	88	60648	56676	86	1957	1909	23	2676	2262	25	6118	5526	43	7496	7052	52	154929	148184	82	0.548556
139015	127714	89	45892	41944	85	1809	1764	21	1924	2127	22	5580	5196	44	6847	6445	51	165027	156082	80	0.548556
151241	131834	101	76284	67658	89	2985	2629	30	4007	3227	38	7569	6413	51	9993	9136	54	222417	194104	84	0.548556
229940	183036	117	188167	148155	101	6111	4599	42	8175	6513	52	17688	14780	81	23047	18572	87	549258	454134	93	0.549869
42390	42489	69	17754	18017	49	493	291	0	797	780	0	1238	1149	9	1773	1670	19	49274	47878	65	0.549869
77153	74504	83	22732	22467	66	1329	1082	8	1764	1489	15	3113	3010	31	3906	3763	37	91457	89138	71	0.549869
173481	154454	93	61399	55245	90	2409	2205	26	3469	3092	34	6296	5502	46	9804	8100	56	231155	195951	82	0.549869
229456	189064	113	79745	65516	102	3107	2629	31	5460	4201	52	9382	7457	56	12423	9705	65	279194	212427	118	0.549869
65087	65597	74	22028	21732	54	737	917	0	1499	1120	13	2664	2499	30	3518	3023	34	102216	102463	67	0.551181
63621	62220	77	16003	15963	49	1081	1061	6	1365	1001	1	2306	2570	26	3374	3598	30	84214	84814	69	0.551181
130841	120319	88	50661	46289	86	1888	1909	23	2604	2673	29	5910	5191	45	8374	7351	52	181314	154275	77	0.551181
121843	108041	97	42827	37449	87	1718	1414	19	2187	2111	25	5207	4765	39	6573	6655	45	143120	134420	78	0.552493
124493	117281	85	49107	46039	84	1865	1480	20	2665	2333	29	5334	4794	42	6600	6192	45	180555	166851	74	0.552493
46762	46513	72	19035	19056	54	839	678	0	511	676	0	1673	1404	19	1671	1576	20	49815	49992	67	0.552493
122725	114105	89	48572	45004	84	2123	2055	22	2743	2273	32	5379	5133	40	6366	6401	43	169708	161904	78	0.552493
152947	120613	95	53286	42020	92	2408	1779	27	2610	2400	31	5669	4890	43	8221	6632	56	179483	149501	85	0.553806
155514	142562	89	62733	58070	88	2286	2118	25	3048	2721	34	6184	5809	43	8692	8379	55	195243	189006	78	0.555118
110212	105982	82	38735	37013	80	1712	1530	20	2278	2167	27	4556	4521	36	6653	6763	42	128265	122904	75	0.555118
147666	116412	91	58904	46847	91	1672	1310	19	2700	1923	38	5031	4406	42	6446	4949	48	169762	137255	83	0.555118
233060	185185	100	128983	108868	100	4847	4125	39	7769	6781	52	15891	13523	70	22705	18748	85	496743	419881	96	0.55643
287331	237874	130	125506	105314	118	6712	5562	41	10769	9044	63	20184	17209	76	29093	23957	109	574580	472293	114	0.55643
130070	113833	95	53914	48176	85	1792	1647	22	2998	2380	32	5892	5528	42	7927	6874	49	168859	157497	78	0.55643
121081	112485	86	66919	62885	84	1305	1614	15	2465	2391	28	6169	6128	42	8977	8587	47	301017	286267	81	0.557743
45133	44241	75	20933	20730	55	677	655	0	1191	889	0	1565	1543	20	2249	2319	24	54010	56694	63	0.557743
168889	133185	96	51109	39779	92	2396	2022	25	3775	2982	35	7175	5908	50	8902	7353	52	195752	163324	88	0.557743
159241	140196	90	59854	53326	88	2327	1945	25	3077	2526	34	5816	5130	44	8053	7149	50	180715	165108	84	0.557743
235984	180484	103	83662	63699	102	4168	2988	39	5234	4594	39	11288	8804	58	15552	12741	71	312574	265366	95	0.557743
239544	191286	107	76972	61308	105	4458	3824	35	5303	4519	43	12483	10911	61	16818	14099	74	379102	340613	100	0.559055
182117	155816	94	67464	57575	92	2517	2201	27	4030	3419	37	8701	7576	58	12290	11200	66	375349	344507	89	0.559055
58857	57810	76	27120	26510	75	664	645	0	936	984	0	1946	1909	23	2657	2458	29	77481	78856	69	0.559055
219297	176668	116	84800	70990	97	3326	2873	31	4594	3888	39	8446	7665	48	11448	9401	67	243259	224525	91	0.559055
87396	82604	89	23283	22842	72	1257	1413	13	1944	1749	17	3668	3604	33	4522	4912	35	112202	105450	76	0.560367
67758	64495	92	22999	22335	69	1090	1081	7	1755	1512	19	3400	3459	31	4447	3964	38	95633	91778	73	0.560367
93335	88181	97	41394	40493	79	1371	1294	13	2016	2010	24	4220	4170	34	6174	5806	45	121482	118556	73	0.560367
66176	65122	77	23939	23653	66	600	765	0	823	1017	3	2262	2156	26	2322	2325	27	67092	64190	70	0.560367
126430	103816	99	48356	38627	91	1870	1295	24	2188	1905	26	4988	3997	40	7343	6108	49	140530	119286	86	0.56168
193511	162823	100	67373	56255	98	3256	2820	31	4740	3875	42	9208	8584	50	11843	11019	60	242508	219164	99	0.56168
155539	143165	92	64498	59343	88	3151	2895	30	3679	3772	32	8626	8129	50	12471	11235	67	241391	233477	80	0.56168
180576	143909	116	81094	64218	116	2290	1864	23	4668	4077	39	11024	9186	66	12692	10263	77	444533	388379	116	0.56168
39892	37000	73	15252	15244	49	426	600	0	914	892	0	1400	1481	15	1729	1656	24	54013	56339	67	0.562992
181634	146291	94	60103	48084	94	2932	2464	28	3559	2672	37	6869	5839	49	9633	7405	56	212790	177391	89	0.562992
110868	99822	83	34180	30264	82	1433	1122	10	1895	2038	27	3795	3896	34	5446	5017	44	109727	102624	78	0.562992
78160	74572	83	18499	18216	55	1016	988	0	1756	1498	18	3308	3449	29	4792	4572	36	102806	96670	76	0.564304
59649	59763	77	23913	23539	74	786	844	0	850	990	0	2102	1837	23	2903	2806	30	67761	66543	68	0.564304
64028	61999	81	29343	28697	75	626	647	0	844	1144	8	2182	2183	24	3297	3788	32	82979	81807	73	0.564304
110571	100864	87	33307	30240	82	1412	1166	16	2260	1755	23	3215	2929	36	5400	4760	40	114987	102309	72	0.564304
172946	141972	108	75505	64921	93	2158	1773	26	2648	2179	33	5704	4984	41	7705	6295	54	175130	154166	91	0.564304
134703	122074	87	75991	69755	88	2132	1950	22	3058	2399	32	5395	4793	41	8841	7900	59	175897	168290	85	0.566929
121555	116882	84	48147	45969	82	1042	996	0	2028	1662	26	4017	3449	35	5458	5049	41	159208	151920	73	0.566929
131350	117628	90	49254	44020	87	2290	2178	25	2601	2471	30	6114	6048	41	8690	7606	56	184096	172973	86	0.566929
113924	98840	89	39799	34120	85	1507	1289	13	1863	1447	24	4102	3371	39	5618	4767	45	114932	107968	83	0.566929
70323	68963	78	22275	21605	61	1299	1256	12	1827	1686	20	3520	3400	35	4565	4689	36	94556	89103	72	0.568241
180982	159816	99	90480	80614	91	4521	4339	34	6162	5433	52	12853	12018	60	17137	15160	75	376449	341614	91	0.568241
147368	134908	88	34272	31334	81	1924	1599	23	2796	2705	30	6424	5912	43	9953	8579	55	254559	236103	86	0.568241
111436	106130	82	55787	54038	82	1616	1287	21	2784	2496	26	5458	5288	40	7763	8029	49	153429	148084	81	0.569554
126415	106442	91	45371	38972	87	2187	1752	26	2339	1896	31	5103	4377	41	6752	6221	45	149318	135866	84	0.569554
222785	182661	101	82179	69024	98	3329	2727	33	5011	4316	44	10811	9524	58	12349	11014	65	272216	243541	92	0.569554
100582	91097	88	37822	34831	83	1495	1406	14	1367	1849	19	3923	3425	36	4919	4585	40	121656	115842	80	0.569554
119292	99750	93	46850	39263	87	1341	1172	10	2058	1392	25	4565	4231	40	5876	5185	46	124944	106683	84	0.569554
121536	113601	95	57317	55280	83	1676	1835	19	3148	2914	29	7745	7156	46	9784	9250	63	320881	307580	85	0.569554
219125	166722	109	76325	59023	105	2945	2180	32	3852	3102	36	9427	6991	57	11876	9222	62	252680	199839	104	0.570866
233110	203030	99	203540	182420	100	8589	7072	45	12833	11230	62	26042	22704	89	37313	33294	92	801891	700950	99	0.570866
49421	47083	75	20041	19576	60	414	443	0	543	666	0	1484	1527	16	2180	2250	24	46234	43910	71	0.570866
168962	146171	95	78554	68889	91	2714	2254	30	4558	3786	41	8549	7798	51	11843	10895	54	243513	221769	88	0.572178
81928	79733	80	17909	17194	53	1505	1328	18	1965	1916	23	3794	3846	33	5392	5060	39	108255	101575	75	0.572178
55782	54749	78	21647	21323	63	836	827	0	1164	1312	16	2123	2240	25	2717	2663	30	65749	66003	71	0.572178
169277	148153	103	64107	56205	89	2705	2480	28	3602	3006	35	7325	6780	47	10330	9499	55	205442	194376	81	0.573491
100708	97285	97	43288	41953	80	808	829	0	1731	1881	21	4702	4707	38	5785	5498	45	220780	211357	83	0.573491
132860	117854	91	43607	38964	87	1804	1562	19	2281	1597	28	4830	4110	41	6300	5494	50	154654	136583	76	0.573491
128338	119933	85	49861	47601	83	1554	1271	14	2752	3308	26	6640	5986	43	8405	7651	49	301932	279848	83	0.574803
128677	119671	96	54249	50196	84	1403	1217	11	1902	2056	21	4755	4610	38	5685	5415	44	211572	201502	84	0.574803
276416	204206	139	140106	111844	135	6881	5758	41	10423	8727	66	21149	17731	81	27779	23358	102	627730	535638	139	0.574803
58955	53149	93	25007	21614	93	473	418	0	1310	1150	10	2502	1933	25	4483	3204	43	101960	81430	93	0.574803
198384	153422	99	93150	74466	99	2421	1937	28	4617	2987	44	9966	8296	59	11469	9320	60	419964	354698	99	0.576115
92961	85484	82	40027	37036	81	1102	1155	11	1333	1416	18	3317	3166	31	4625	4611	37	106719	102605	75	0.576115
47487	46230	84	19433	19737	59	350	334	0	1483	1425	16	2214	2240	26	3219	3068	37	108667	110989	61	0.576115
112758	103534	85	54803	52497	84	1611	1548	17	2366	2053	28	5012	4761	38	7740	6957	46	174014	160106	86	0.576115
160063	125334	93	56807	43633	92	2415	1955	28	2760	1985	30	5840	5028	45	9025	7226	58	183458	155993	88	0.577428
104979	102280	82	57429	56650	80	991	1027	4	2340	2958	26	6648	6463	43	8295	7895	51	298829	281557	83	0.577428
68759	65466	78	31219	30020	77	1218	976	0	1312	1529	16	2817	2785	30	5040	4786	37	86577	83779	75	0.57874
123520	115823	85	46099	43010	83	1885	1518	19	2243	1835	22	5172	4470	42	7440	5977	50	149888	130537	80	0.57874
121031	104265	87	46344	40307	84	1492	1521	16	1349	1657	17	4283	3739	37	6133	5574	43	146585	129448	84	0.57874
174089	151572	95	96788	86786	93	2082	2181	24	5075	4060	42	10455	9391	57	12976	11222	63	452211	420072	95	0.57874
69403	67567	76	25944	23980	92	993	944	0	1400	1241	14	2970	2526	32	4400	4065	38	94627	82805	92	0.57874
80574	80162	83	34805	34750	76	923	824	0	997	1161	10	2648	2530	29	4112	4136	33	104857	102156	76	0.57874
116178	99267	93	39984	33902	86	1387	1198	15	1973	1646	21	4220	3343	41	6870	5709	47	149346	131990	86	0.580052
183439	143290	104	80056	63931	97	1957	1568	25	3358	2707	38	8363	6514	54	9778	8046	62	366132	302142	100	0.580052
127002	123218	82	58484	56702	83	2255	2217	23	2754	2464	30	5863	5674	41	7938	7433	53	178198	171294	78	0.580052
132466	111690	94	50969	42809	89	1882	1328	22	3229	2676	29	5521	4688	45	7178	6203	53	159093	134201	105	0.580052
210653	164638	101	80674	62464	97	2686	2089	31	4274	3408	40	8814	7076	56	12887	9271	70	361301	282076	98	0.580052
197139	159862	95	89735	74254	95	2943	2189	30	4808	3963	38	10793	8828	59	13196	10800	72	477066	400643	96	0.580052
100554	97425	81	40978	40045	79	1332	1088	9	1609	1511	19	4073	4114	34	4656	4424	36	109391	104264	78	0.580052
152283	132850	88	44666	38381	85	2219	1942	26	2787	2957	30	6199	5257	45	8121	7343	49	192239	176838	87	0.580052
100361	99532	83	48704	47700	79	1608	1487	18	3128	2498	29	5194	4880	37	7716	7586	48	245566	230788	91	0.580052
92206	90591	81	37531	37266	78	851	871	0	1971	1631	20	3719	3757	33	4389	4543	37	164805	162860	80	0.581365
82201	79330	84	23691	22836	65	1144	1106	7	1176	1150	11	3117	2679	33	4286	3828	37	97254	98703	78	0.581365
143774	132592	95	62169	57671	87	2575	2462	27	3088	2763	34	6089	5797	42	9368	8568	56	195610	187506	84	0.581365
110977	102770	84	35596	33310	82	1774	1639	19	2794	2924	29	5247	5363	40	7668	7904	44	155650	150956	76	0.581365
248081	183088	131	133941	104964	114	3401	2452	37	5089	3750	45	10086	7433	60	14387	10519	81	326420	235554	115	0.581365
182340	156554	98	56578	49174	90	3480	3012	32	4312	4068	35	8265	7649	50	12540	11566	71	246522	230735	86	0.582677
24377	25798	50	10725	10962	44	399	340	0	544	493	0	1108	1202	11	1160	1250	12	49681	49352	63	0.582677
191469	167853	99	75997	66632	93	2223	1872	24	4291	4088	36	9221	8079	58	11247	9883	56	365683	317578	96	0.582677
340982	233512	135	243160	183788	134	8595	6494	46	12224	9469	60	26334	19509	96	34346	25194	124	735792	540345	134	0.582677
198880	147572	97	70002	52158	96	2604	1928	29	3582	2929	34	7410	5711	53	10770	7682	62	210853	160726	97	0.582677
65967	62993	82	20364	20004	56	834	769	0	1488	1441	12	2941	3139	28	3522	3705	32	76382	76735	73	0.58399
71999	71108	78	34971	34124	77	1194	1079	7	963	1023	5	2727	2577	28	4316	3980	37	87978	86783	78	0.58399
186195	146132	96	69862	55374	95	1698	1277	15	4158	2962	38	8634	7232	52	10563	8534	59	388708	321836	100	0.58399
214585	165981	104	85824	66956	97	2977	2376	31	5321	4510	44	12637	10090	68	15164	12297	67	536424	449768	101	0.58399
207027	178976	98	59693	52630	94	2698	2576	27	4794	4323	39	10263	9005	60	12972	11354	61	410203	382926	94	0.585302
49411	50019	72	22937	22753	72	328	350	0	829	665	0	1523	1589	18	2352	2258	27	58121	58616	71	0.585302
229085	169213	108	72671	55158	101	2575	1968	32	4230	3468	40	8470	6683	52	11357	8775	64	250114	191945	101	0.585302
96227	88674	96	42150	40463	81	1242	1189	10	2074	1519	23	3346	3366	32	4767	4484	37	112409	109686	78	0.587927
121464	116287	99	54386	52444	82	1419	1465	15	2022	2049	26	4668	4544	38	6250	5993	44	179261	166280	84	0.587927
91682	80660	99	34255	29274	99	1297	1014	4	2093	2151	23	4170	3531	35	4902	3981	40	118747	101315	99	0.587927
207489	177123	96	78629	67387	97	3779	2992	33	4576	3505	41	9023	7245	54	13577	11417	66	268617	213831	113	0.587927
163834	142212	93	46298	39278	89	2093	1860	23	3367	3251	32	6600	5672	44	8377	7369	51	201459	176206	90	0.587927
99589	92101	86	41017	39225	81	1004	1105	7	1288	1251	12	3256	3246	32	4511	4257	39	102562	93627	71	0.589239
118376	108884	89	56353	53960	83	2318	2118	25	3491	3343	30	8394	7664	53	10774	9898	59	357226	327894	86	0.589239
155195	129205	95	66961	56218	91	2050	1751	26	2944	2240	32	5604	4733	45	7180	5726	49	173235	142095	76	0.589239
72152	69639	80	31393	29905	77	869	678	0	1369	1315	12	2949	2778	31	4010	3791	37	87713	88813	71	0.590551
34624	36372	55	19134	19661	54	525	466	0	408	512	0	877	1048	6	1311	1305	15	41506	41829	62	0.590551
63106	63013	76	25609	25393	74	667	633	0	1095	1195	9	1858	1836	23	3006	3007	30	76139	72731	74	0.590551
203390	172272	100	83894	72398	94	4112	3304	35	5638	4837	43	11012	9510	59	16300	12862	75	352803	300494	96	0.590551
180776	160103	109	96315	86988	109	2407	1834	24	4614	4710	41	8049	6718	50	10770	8207	71	298944	246839	109	0.590551
64409	63014	81	19607	19331	55	645	682	0	1305	1272	11	1792	1891	22	2797	2617	28	70069	71302	70	0.590551
130773	113256	89	60346	54307	88	1820	1666	19	2062	2209	23	4710	4072	43	6966	6769	47	151677	140929	79	0.591864
126837	117435	91	32410	30994	81	2070	1943	23	2669	2801	27	5274	4727	42	7172	6671	44	191526	177393	77	0.591864
94421	89297	81	36719	34120	79	1254	1105	9	1850	1605	18	3317	3085	36	4937	4659	42	120490	116026	69	0.591864
343492	237160	144	205105	153058	144	8495	6456	48	14928	11374	77	27746	20298	114	36171	26675	117	761116	568181	144	0.591864
162744	144971	98	59096	52213	91	1718	1720	21	3362	2528	34	7484	6535	48	8751	8738	49	292237	264655	86	0.593176
64457	61312	89	25080	24143	71	1117	1103	9	1130	1248	15	3095	2865	31	4238	4240	34	93098	95052	67	0.594488
132005	119162	88	34011	28698	87	1429	1222	11	2008	1984	26	5026	4222	44	6914	6128	48	174688	160065	68	0.594488
121333	104531	90	46489	39812	87	1468	1270	14	2268	1832	27	3871	3151	38	6398	5529	47	142332	124328	79	0.594488
81003	80307	79	49357	47645	80	1228	1131	13	1959	2203	24	3720	3535	33	5349	4725	40	109049	108676	72	0.594488
81560	77961	80	35652	31856	89	1254	1179	10	1788	1487	21	3661	3415	32	5395	4820	40	108935	104024	95	0.594488
133916	123397	90	61525	56695	85	1549	1288	18	2629	2403	31	6237	6073	42	7542	6954	52	248666	223763	72	0.594488
224134	181761	102	90088	75716	98	3245	2841	31	5229	4550	40	10887	9369	56	16306	15110	70	358285	322345	93	0.594488
105635	98885	84	40415	36308	83	1265	1302	14	1854	1780	21	4110	3880	35	5614	4970	43	121915	114881	76	0.595801
205325	160710	107	72852	58452	97	2448	1896	27	3409	2908	37	7556	5980	52	9668	8050	55	209892	176483	87	0.595801
85216	81011	80	32032	29450	78	879	852	0	1398	1381	17	3249	3009	33	4001	3647	36	94090	90525	70	0.595801
201642	162851	119	71366	58466	101	3064	2656	30	4225	4006	38	7556	6548	47	9934	8597	54	216977	199221	90	0.597113
193386	160727	96	69300	58136	96	3736	3002	35	4635	3898	40	10629	8695	55	13359	11659	58	296765	260114	92	0.597113
151129	127904	107	42981	37094	89	2157	2070	24	3706	3315	33	6627	6211	43	8904	7933	57	202730	194483	83	0.597113
73298	72219	79	31911	32152	69	791	757	0	1412	1303	11	2646	2756	28	3082	3021	30	95701	94942	72	0.598425
106390	100317	86	31860	30312	80	1939	1699	23	1706	2211	22	3427	3255	34	4688	4666	36	110514	103215	74	0.598425
132864	122912	93	38406	36833	85	2282	1887	24	2848	2582	31	5907	5536	42	8328	7726	51	190034	178370	80	0.599738
159363	139890	94	46572	40801	88	2150	1986	26	3293	2964	33	6802	6298	47	9279	8277	61	205220	190344	84	0.599738
291722	222168	127	146610	115544	115	6281	4827	43	8931	6734	53	17567	13117	78	23089	17901	96	484597	359958	130	0.599738
58533	60901	73	32955	33379	74	666	606	0	1214	939	0	2209	2064	25	3084	3093	29	71184	73392	70	0.599738
232725	188370	98	89033	71413	96	3425	2583	37	5253	4444	46	11043	9067	62	14617	11885	68	317643	276259	92	0.599738
123877	117669	87	44477	39604	85	1880	1573	22	3203	2766	33	6400	6064	45	9248	8116	58	208575	190376	101	0.599738
124694	118213	86	48868	46346	82	1905	1857	21	3022	2821	31	7103	6722	46	8923	8696	49	331134	305372	79	0.599738
108663	99821	100	40754	39154	81	1479	1374	17	2285	2079	25	4812	4840	38	5992	5892	41	134126	125568	79	0.599738
215273	183253	112	71692	62218	99	4102	3794	33	5376	4657	40	10736	9490	57	13892	11812	65	289723	276673	97	0.60105
221635	159095	118	68890	50958	102	3673	3118	33	5018	4264	42	10428	8000	61	14556	11727	66	308011	239530	102	0.60105
211404	173167	99	100059	82057	97	1936	1906	22	5373	4669	41	11883	10342	57	13081	11952	63	479185	432255	94	0.60105
72331	71064	82	19763	20120	54	938	939	0	1157	786	0	2377	2669	26	3652	3881	34	91250	92704	72	0.60105
174165	149962	93	64954	54679	93	2628	2173	28	3157	3159	31	7019	5963	46	9842	8841	53	204231	185484	91	0.602362
210657	177885	104	97026	84898	99	3304	2761	31	5135	4567	39	9449	8348	58	12808	11015	66	311222	267667	100	0.602362
60495	58543	91	20948	21084	56	830	805	0	928	946	0	2263	2391	23	3682	3662	33	75992	78986	72	0.602362
55921	56949	74	25352	25195	74	497	568	0	1290	975	0	2019	2072	23	2842	2918	30	61217	61134	66	0.602362
160981	137552	95	62490	52699	91	2059	1892	24	2868	2803	31	5382	5242	40	7851	7221	56	176447	161792	87	0.603675
134192	115174	96	54974	47369	88	1496	1256	14	2739	2155	32	5243	4849	40	7429	6163	50	160671	142566	83	0.603675
170302	141019	96	64709	52816	92	2135	1992	22	3798	3229	32	8256	6840	51	10700	9105	63	384816	336202	93	0.603675
73025	72790	82	23122	22778	74	1239	1076	7	1020	1295	13	3142	3126	32	3936	3967	34	95913	95355	74	0.603675
105711	99122	85	43534	40461	81	964	1106	8	1625	1822	19	4127	3872	36	5312	5452	40	121767	116766	78	0.604987
98659	92173	85	47266	44698	82	1195	1172	11	2435	2213	26	4563	4330	36	6814	6329	44	168577	158809	81	0.604987
216367	172933	110	72526	57995	100	3022	2600	30	4625	4058	37	9067	8349	50	13349	11559	80	284528	253602	96	0.607612
70524	68781	91	26576	25696	76	372	388	0	1098	1105	7	2350	2277	24	2765	2449	29	84438	81229	93	0.607612
84598	84968	78	31553	31495	77	1166	1100	8	1899	1776	21	3640	3328	33	5653	5304	42	120120	116087	75	0.607612
62269	64141	67	26048	25747	71	667	473	0	1051	1098	8	2177	2057	26	2765	2424	31	81727	82435	73	0.607612
101777	95089	83	41146	38610	81	1612	1669	18	1935	1995	25	4525	4201	38	6073	5875	43	137665	135985	82	0.607612
221388	191429	102	77287	67157	97	5196	4814	37	7850	6019	51	13990	11643	65	19110	15512	77	403381	329980	99	0.607612
144020	122208	91	49726	41997	88	1711	1373	19	2456	2477	30	4773	4187	41	7218	5272	49	173581	147864	88	0.608924
104888	101654	89	60101	58896	80	1338	1312	14	2441	2343	25	4937	5004	35	7643	7250	48	210794	205547	78	0.608924
80173	76835	80	20675	20213	59	1051	908	0	1471	1670	20	3579	3091	36	5206	4956	36	99436	96663	75	0.610236
116609	109419	85	69866	66743	84	1533	1531	18	2613	2348	27	5280	4685	42	7749	6925	46	169479	167586	85	0.610236
155873	137810	106	62576	55586	89	2004	1752	23	3286	3058	33	6631	6401	43	9041	8571	49	187701	175011	87	0.611549
305344	210729	149	106438	72628	138	5008	3034	44	7495	4873	50	15357	10702	82	20668	14426	88	416468	307117	152	0.611549
115785	104919	86	40434	36979	83	1569	1423	20	2466	2270	27	4761	4407	40	6475	5777	47	135002	128495	80	0.611549
165081	126708	101	63409	50018	95	2239	1771	27	3350	2410	36	6316	4943	49	9463	7130	61	195228	154761	111	0.611549
62290	62101	76	25064	24772	67	1192	943	0	1388	1384	15	2575	2452	27	3694	3297	32	76484	74730	72	0.611549
79065	77050	82	31062	30060	77	863	795	0	1643	1322	14	2738	2599	30	3764	3579	33	83094	78446	79	0.611549
90669	85336	86	37138	35334	80	1519	1556	17	1968	2029	22	4152	4337	34	5088	4889	37	123765	120368	76	0.611549
35972	36482	62	16269	16492	49	413	489	0	722	578	0	1160	1372	14	1709	1787	21	42875	42797	63	0.612861
226224	173961	106	114994	87847	106	2941	2242	32	4683	4763	38	11529	9652	64	16057	13113	72	545428	463568	102	0.612861
75263	70448	82	36085	34969	78	971	1088	8	1150	1517	17	2729	2574	29	4048	4147	34	81118	79579	75	0.614173
61259	59633	76	19220	18799	60	640	729	0	1322	1114	11	1922	1801	24	2421	2425	26	58967	57489	71	0.614173
112320	106023	83	64047	61348	83	2196	2008	24	2797	2546	30	5485	5216	38	7561	7321	47	180960	171056	81	0.614173
86190	84354	80	34047	32831	80	1032	1134	8	1683	1666	18	3238	3254	31	4961	4715	40	121019	120463	78	0.614173
239836	171926	109	92126	65267	106	3271	2417	34	5692	3998	52	12502	9243	62	15603	11368	82	587595	437752	104	0.615486
122647	117021	91	36844	35191	81	1458	1299	14	3099	2786	32	6508	6163	44	9036	9255	52	295101	271729	100	0.615486
139823	126166	103	42616	38423	86	1932	1750	22	2354	2088	27	5344	4793	41	7228	6882	47	161753	154158	83	0.615486
167337	148173	93	61563	54586	91	1583	1599	15	3686	3206	38	7822	6990	51	7834	6575	50	287700	264099	92	0.616798
60693	60675	89	23239	23112	61	707	656	0	557	874	0	1921	2026	22	2781	2626	30	63594	63555	69	0.616798
119515	107595	86	46605	41430	85	1351	1360	17	2326	1989	23	4406	3987	36	5155	4341	42	139213	131225	79	0.616798
142801	133008	86	51415	47360	84	2012	1879	23	3466	3612	35	9312	8786	54	11664	10545	59	414832	397822	88	0.616798
72688	69404	93	28195	27968	75	789	814	0	1191	1396	12	3068	3233	29	3448	3160	36	76122	75826	63	0.61811
80197	76410	88	25226	24246	75	1459	1312	17	1576	1392	19	3187	3269	28	4340	3628	37	96975	93800	81	0.619423
177316	157881	96	66017	59647	91	1886	1657	20	3756	2617	41	6902	6520	44	7693	6691	51	245658	224720	88	0.619423
96595	94941	81	29358	29159	78	1674	1642	19	1970	1801	19	4199	4030	36	5889	5821	42	114654	109124	77	0.619423
275178	213629	121	156213	127281	113	4555	3689	38	6434	5299	47	13299	10880	65	18123	14352	76	404471	322344	113	0.619423
148019	123809	102	55313	46048	88	2386	1772	27	3477	3074	34	7323	5898	48	9581	7623	56	196964	166845	88	0.619423
124780	114496	88	39793	37141	82	1929	1759	24	2571	2473	29	4832	4806	37	6658	6595	46	147023	138840	84	0.620735
134208	124495	89	66129	61731	85	2611	2268	27	2714	2407	28	6518	5881	44	8837	7890	56	195726	181716	82	0.620735
127637	121228	87	71943	69652	83	1596	1445	16	1912	2383	24	4771	4355	37	6109	5920	42	150716	142596	82	0.620735
58735	58828	70	19629	19585	52	904	950	0	976	1045	7	2482	2603	27	3332	3062	34	83089	82753	75	0.620735
92313	82593	88	36977	33937	81	928	945	0	1459	1267	14	2941	2600	32	4888	4687	39	105834	100428	79	0.620735
178407	157538	93	79973	70382	90	3344	2875	32	4326	4102	36	9096	8432	54	10531	9357	57	251213	238049	86	0.620735
77662	76334	80	22075	22630	53	956	1079	7	1431	1506	14	3301	3407	32	4029	4301	35	103236	104204	78	0.620735
220447	171063	105	100092	81265	97	3105	2519	33	7020	5862	47	9998	8348	58	13203	10954	66	360384	302039	94	0.620735
221567	167871	98	90340	67393	97	2934	2256	31	5177	3271	48	9878	7404	59	14396	11045	73	292849	232983	95	0.622047
119484	112793	88	53719	51072	83	2196	2116	21	2982	3122	29	6235	5692	45	8472	8356	46	186771	177538	84	0.622047
130112	122341	93	57734	55106	84	2057	1827	22	4415	3869	38	8587	8553	50	11197	11161	55	406580	389566	82	0.62336
209953	168945	110	71748	57130	98	3245	2444	33	4902	4597	38	10071	8144	55	12891	10790	70	276751	232210	115	0.62336
136151	117307	89	61658	53694	86	1337	1276	12	2195	2070	24	4256	3667	39	7172	5981	45	161881	142666	85	0.62336
176036	161978	89	67452	61859	87	3149	2638	31	4281	3479	39	8024	7107	51	12174	10865	60	240234	203065	83	0.62336
167877	134706	99	51269	41400	94	2448	1902	26	3094	2420	34	7000	5583	48	9422	7821	53	198592	173572	94	0.624672
108508	101286	84	42554	39305	82	1620	1565	15	2382	2224	20	4484	4592	37	6389	5667	49	133017	129526	77	0.624672
241505	191264	107	110754	86423	104	3201	2755	31	5949	4832	44	14231	11659	63	17228	13415	77	615816	525733	103	0.624672
142247	131805	87	75226	71177	85	2038	1718	23	3622	3339	35	7419	7104	46	9664	8753	52	337687	317592	87	0.625984
213392	180511	102	153320	133184	99	3661	3044	36	6148	4948	42	11251	9817	57	16081	13193	71	344398	288164	96	0.625984
215019	174665	101	81897	67765	99	3261	2563	34	4154	3779	39	9313	8136	54	12655	10974	69	260873	237281	96	0.625984
105315	102057	83	50364	48281	80	1457	1296	18	2293	2183	23	4185	3921	39	6229	5689	44	134303	131036	72	0.625984
111735	106382	94	52582	49412	84	1557	1411	18	2078	1824	26	4182	3937	34	5630	4753	45	143241	138872	79	0.627297
59118	58755	76	16187	16148	50	1069	975	0	1236	1089	6	2081	2225	23	3136	3040	32	94158	91693	75	0.627297
94870	89562	94	34493	33444	79	942	852	0	1824	1753	20	5005	4979	37	5585	5662	40	218719	207913	82	0.627297
303524	212180	128	134250	93542	127	5886	4221	44	7944	5953	53	16838	12874	74	21193	16084	95	476639	359691	124	0.627297
130876	121469	97	49886	45467	85	1308	1432	17	1646	2022	23	4592	4488	36	5455	4898	43	136523	132256	82	0.627297
196826	168559	96	86938	75819	94	2348	2128	27	2783	2715	28	6793	5856	47	9695	8836	51	229016	205995	84	0.627297
267150	199811	104	100297	74887	102	4458	3358	40	6361	5066	46	12990	10216	68	18095	13703	88	365449	293174	99	0.628609
70190	66645	78	29927	28092	77	842	864	0	1757	1859	22	2612	2551	30	3884	3871	34	83912	79289	74	0.628609
84097	79422	86	18891	17962	59	1213	1232	11	1856	1939	19	3309	3306	30	5011	4833	37	106271	103853	73	0.629921
47989	46531	75	18183	17648	55	535	587	0	690	986	0	1827	1814	21	2555	2581	28	49797	51428	63	0.629921
209119	161137	105	77751	59095	99	3316	2310	37	4716	3418	43	8955	6956	55	13337	10921	64	280200	227146	96	0.629921
113521	102979	101	45148	41662	84	2099	1766	23	2068	1915	23	3954	4048	34	6548	5995	43	146393	137611	80	0.629921
155106	132234	98	53066	44422	90	2009	1759	24	2879	2530	29	6223	5306	46	9437	8668	53	195015	169648	85	0.631234
208509	172855	98	69600	56267	95	3837	3256	34	4907	3921	43	9851	7895	56	13561	11467	67	289128	261337	90	0.631234
198377	179804	96	92845	83253	93	3956	3524	34	5821	5141	47	11903	11220	57	15634	14917	70	378352	346544	88	0.631234
54925	55818	73	21128	21228	54	649	739	0	872	940	0	2012	1724	23	3043	2870	29	57605	59351	69	0.631234
127670	119576	85	43347	40076	82	1741	1413	19	2258	2415	26	4712	4548	37	6301	6083	41	190038	178535	76	0.631234
59697	60351	75	21827	22014	55	850	811	0	1470	1306	16	2443	2435	26	2798	2757	30	73404	72699	60	0.631234
134122	124532	89	91720	87555	86	1947	1678	22	2648	2390	32	4224	4063	36	6870	6051	50	147130	135751	74	0.632546
65247	67691	71	24007	24928	55	899	979	0	1142	1499	15	2426	2706	26	3584	3589	34	77600	77524	68	0.632546
198868	157993	99	77068	61541	99	2683	2190	28	3459	2713	36	8462	6610	56	12295	10189	70	350953	294073	93	0.632546
145809	124557	92	59052	49645	90	1538	1274	14	2932	2351	30	4567	4220	39	7364	5830	47	172406	149406	83	0.632546
69554	65863	78	18414	18349	56	580	760	0	1073	1253	11	2213	2221	24	3016	3126	29	72130	67854	71	0.633858
211952	168909	103	79811	65320	98	3211	2831	28	4747	3448	46	8470	7153	52	12986	10331	68	284677	253657	91	0.633858
188690	150371	96	60831	46385	95	2583	2001	29	3398	2186	36	7868	6269	51	10538	8284	60	261693	217507	87	0.633858
87188	81974	84	29587	27591	78	1249	1160	11	1813	1750	21	3829	3541	36	4746	5088	37	103202	99957	72	0.633858
132526	97146	98	85234	69577	93	3945	3399	35	5280	3800	43	10861	9645	61	14942	12419	68	340087	296697	90	0.633858
82438	73471	89	35811	31946	82	1211	1174	9	1683	1152	17	3272	2959	33	3979	3705	40	102230	95108	62	0.635171
132902	126068	85	64436	61607	85	1940	1798	22	3605	3324	33	8237	8024	48	10416	9449	60	351646	338773	75	0.635171
185260	162508	96	112533	101341	95	3245	2914	30	5569	4870	45	10456	9360	54	13922	11983	70	304319	266651	85	0.635171
87186	85290	81	18701	18647	52	1812	1497	21	1821	1847	25	3826	3836	36	5440	5621	39	111665	111231	71	0.635171
124562	119208	91	31909	31303	81	1613	1640	16	3064	2929	29	7144	6960	44	8268	7357	53	320143	308976	80	0.635171
91253	88499	79	27715	27189	75	871	892	0	2576	2440	26	5823	6074	42	6852	6674	43	237305	225720	75	0.635171
170161	136807	103	65984	53643	96	1996	1648	22	2655	2560	29	6749	5737	50	9000	7605	52	199506	177224	87	0.636483
180367	141789	114	70048	56100	98	2688	2307	29	4011	3484	34	7037	5875	47	10072	8459	56	210839	179283	93	0.636483
37849	41463	48	13226	13631	45	640	498	0	625	744	0	997	1067	6	1947	1723	24	49311	53448	62	0.636483
94735	88015	88	37303	34304	81	1146	908	0	1212	1516	15	3206	2696	33	4226	4278	34	107054	104535	73	0.636483
92600	80641	89	39484	36296	82	1562	1319	18	2181	1496	19	3667	3345	35	5432	4957	41	130866	121415	78	0.636483
86705	82537	81	24369	23457	69	1032	871	0	1821	1805	16	2988	2837	31	4213	4070	33	107914	105041	71	0.637795
137626	128819	97	50806	48393	85	2775	2537	28	3843	3420	37	7999	7446	48	11289	10667	63	241859	227978	82	0.637795
120902	103234	92	51436	44748	87	2148	1782	25	2301	2355	24	4778	4154	41	7064	6458	48	143229	125650	81	0.639108
324528	212205	134	185831	135108	132	8020	5473	48	10583	7249	62	19920	14908	81	26642	19321	105	586313	438023	127	0.639108
127244	118408	95	46072	42017	102	1479	1441	16	2890	2703	29	6548	6091	46	6710	6247	45	265974	238184	102	0.639108
106770	106414	82	66973	65831	80	1667	1446	20	2143	1971	26	4773	4555	38	7149	7352	46	164674	164102	74	0.639108
168355	148041	91	76884	67445	91	2346	1830	24	4243	3558	38	8970	7883	55	9920	8769	57	307069	260522	87	0.639108
68585	72384	63	29426	29980	65	1056	1068	6	1811	1576	23	3867	3840	34	5062	5093	37	123347	122856	72	0.639108
56631	55502	76	26077	25519	61	864	796	0	921	970	0	2581	2440	26	3064	3169	32	69252	70159	67	0.639108
34538	35521	64	14637	15000	46	378	491	0	449	773	0	1043	1143	10	1912	1802	23	41650	43561	62	0.639108
221887	177505	104	100354	81240	102	3719	3036	36	4898	3790	38	9384	7774	55	12218	9605	71	255992	223734	98	0.64042
222347	186812	118	86382	73031	102	2337	2028	27	4385	4105	40	10576	8888	58	13151	11687	64	440088	365647	101	0.64042
71828	69785	77	21652	20512	63	674	672	0	1342	1167	15	2508	2386	25	3256	3348	29	85935	85800	70	0.64042
128600	105956	94	45196	36083	90	1311	1073	10	1860	1823	26	4570	3873	39	6351	5509	46	149865	127923	86	0.641732
142403	116742	103	55550	46429	90	1609	1183	17	2066	2171	26	4816	4027	42	7107	5895	45	143141	121830	87	0.641732
135504	120194	93	60910	54191	89	2684	2381	28	3942	3455	33	7761	6769	50	10472	8727	59	219342	197727	85	0.641732
119136	108446	85	43833	40236	84	1415	1473	16	2985	2064	28	4749	4673	36	6692	6260	44	155659	149538	81	0.641732
277240	219699	114	149528	125426	111	6933	5710	42	9729	8443	54	19104	15978	81	26609	21391	95	534319	436211	108	0.641732
157856	140699	91	49820	43477	89	1544	1210	19	2767	2763	28	5576	5173	41	6933	5633	53	170843	153817	74	0.641732
174172	152501	110	78092	66515	100	2309	1995	25	3811	3757	31	9573	8359	58	11718	10533	60	409503	376254	110	0.641732
65960	62128	77	20254	19805	58	483	745	0	1475	1562	18	1965	1925	23	2636	2445	28	71865	72568	65	0.643045
118640	113075	100	42570	40687	82	1484	1526	18	2053	2249	22	4592	4371	38	6040	5702	42	127644	123590	79	0.643045
103029	92812	90	30013	27545	81	1357	1445	13	2271	2255	25	4702	4442	39	6111	6117	41	143587	137954	77	0.644357
72248	66758	94	24885	23495	78	985	711	0	1017	1041	6	2778	2744	27	4100	3931	36	81142	74147	94	0.644357
88292	81409	86	34481	31742	81	945	979	0	1677	1765	21	3178	2780	34	4065	3879	37	93722	86144	68	0.644357
207154	170976	105	114122	96672	104	4084	3391	35	5956	4915	43	11870	9986	56	16261	13715	76	344268	286838	101	0.644357
138511	131006	88	62153	59559	84	2927	2877	29	3459	3338	33	7345	6943	47	10021	9294	59	232587	215837	83	0.645669
145878	132922	88	55807	51172	87	1773	1514	17	3069	2877	29	7137	6693	49	8008	7571	49	294418	265607	87	0.645669
110451	104012	86	44708	42574	83	1259	1271	15	2123	2095	23	5840	5760	40	7568	6983	54	252426	239945	85	0.645669
78680	74426	94	20888	20118	61	1234	1240	12	1470	1602	21	3586	3585	32	4925	4862	37	110182	110541	75	0.646982
246551	189282	107	114046	90550	107	5107	4207	39	9053	7241	62	17115	14464	75	24230	20751	97	466811	397225	104	0.646982
44567	43162	76	35255	34254	76	396	378	0	707	903	0	1596	1578	20	1649	1852	19	72884	72569	67	0.646982
55950	53438	84	14124	14076	47	533	500	0	1356	821	0	2209	2032	25	3260	3165	31	70678	70355	73	0.646982
57192	54576	77	15389	15340	48	772	806	0	1301	1211	12	2378	2072	27	3355	3399	33	67835	66021	71	0.646982
143481	120408	103	48109	40458	88	2460	2176	28	3031	2390	31	6463	5458	45	9208	7962	59	194771	175660	88	0.648294
87901	83847	81	29526	27865	77	838	741	0	1621	1285	16	3274	3096	33	3740	4073	31	106971	98552	73	0.649606
112595	103943	86	49244	45080	84	1433	1244	18	2400	2130	30	3767	3673	34	5560	5485	41	128963	117785	83	0.649606
166556	138732	102	72097	61609	94	2175	1997	23	2621	1977	30	6207	5044	44	7685	6372	50	176896	149966	85	0.650919
277641	144305	122	99084	51429	116	3790	2095	46	4801	2999	51	11468	7108	73	14231	8143	72	351458	233880	112	0.650919
110193	104810	86	78188	76658	83	1974	1854	21	3126	2598	32	6548	6087	44	9309	8277	53	313557	287139	78	0.650919
112390	107666	84	45881	44571	81	1538	1397	18	2933	2585	30	6287	6287	42	7084	7280	47	274038	266245	82	0.650919
103176	89401	85	47916	41650	84	1607	1544	17	3913	3463	38	10348	9416	57	6195	5951	44	310630	288658	85	0.652231
179222	151015	92	74236	62634	91	2724	2118	30	4890	3777	43	8015	6768	52	11043	9263	59	255740	220889	91	0.652231
168672	135261	111	90792	73622	111	2485	1858	26	4199	3212	34	7367	6157	51	10368	8238	59	248891	199862	111	0.652231
53944	57617	62	14019	14863	44	856	796	0	1187	1073	9	2428	2550	27	4145	4059	36	81928	80471	74	0.652231
84182	83057	80	31848	31451	78	1405	1324	15	1676	1951	20	3555	3477	33	5122	4900	38	103128	99524	77	0.652231
185838	156192	100	77404	65431	94	2238	1881	25	3856	3288	33	8482	7108	54	10332	9265	54	368065	322290	94	0.652231
140665	123314	89	47346	40298	88	1938	1682	23	2703	2629	24	5348	4787	43	7042	6552	49	158444	137480	72	0.652231
167818	131606	97	56865	43630	96	2697	1914	31	3337	2624	38	6552	5022	50	9582	7779	54	193051	152383	95	0.653543
113779	96019	87	48564	40306	86	919	862	0	1661	1419	23	4019	3051	39	4867	4304	39	136315	112551	84	0.653543
66715	64273	79	20713	20945	55	973	1000	1	1533	1044	10	1844	1954	22	3426	3443	31	64691	65082	66	0.653543
138365	129783	89	34308	32845	83	2045	1916	23	3425	3562	33	8423	8271	46	9582	8955	52	370582	352657	87	0.653543
165158	143136	93	76281	66063	90	1909	1660	22	4819	3816	47	9381	8575	51	10888	9907	52	409599	379705	91	0.654856
112580	108581	83	42709	41897	82	1849	1866	20	3079	3020	29	7912	7592	46	8676	8031	54	323078	304666	85	0.654856
71125	68737	80	31851	30737	77	1068	1270	13	1404	1215	11	2835	2520	31	4297	3934	37	85994	82390	72	0.656168
150004	141597	87	76557	73618	88	1881	1746	21	3509	3435	32	8918	8473	49	10252	9270	57	383888	356770	86	0.656168
73330	71786	82	22169	21429	63	976	852	0	1242	1249	14	2585	2449	27	3434	3781	30	89099	86128	74	0.65748
73021	68387	84	31168	28816	79	806	803	0	1395	1412	15	3005	2541	34	3382	3167	33	91312	92989	76	0.65748
95598	90401	84	40390	37847	81	1112	1138	10	1638	1536	18	3463	3228	33	4636	4687	38	107272	105775	78	0.65748
89693	86182	84	37765	36628	79	1371	1371	15	1629	1855	19	3556	3601	32	5022	4919	39	111496	103318	79	0.658793
320608	229103	124	138877	103516	123	6504	4941	44	8037	6525	49	19077	14479	74	24734	19934	87	549210	451053	122	0.658793
125570	122697	81	42968	41445	79	2422	2346	24	3042	2694	34	6160	5498	44	9000	8107	54	201208	188094	77	0.658793
154123	140108	87	90218	82191	89	2538	2225	27	3058	3044	29	7134	6508	44	9826	8758	53	202644	188901	87	0.660105
61926	62262	76	28364	29404	59	934	1107	8	1523	1341	18	2816	2638	30	3415	3162	33	80652	82776	69	0.660105
137837	118461	89	42473	35889	88	2061	2083	24	2658	2397	31	5528	4616	43	6878	5907	47	159387	140662	88	0.660105
235179	195126	104	106780	90459	99	4306	3743	36	5197	4270	44	9750	8475	54	15468	13426	67	304750	268949	97	0.660105
175674	139419	113	64876	52717	94	1958	1457	24	3887	3425	37	9151	7270	53	10904	8838	58	408988	351850	99	0.660105
127013	110487	104	51626	45686	86	1096	960	0	2001	1680	21	4136	3689	36	5390	5478	40	196416	182986	85	0.661417
188849	168762	92	76961	69089	92	4788	3923	36	5743	5068	45	12885	11838	62	16875	15104	69	354287	335541	92	0.661417
128289	115604	87	48895	45593	86	1188	1259	13	2573	2570	28	5518	5492	40	8001	6961	48	267601	247587	88	0.661417
187016	158511	91	109632	94848	92	3294	2613	34	5430	4415	46	9481	7752	53	13090	11477	62	299179	258635	92	0.66273
119935	107061	102	41939	34085	102	1882	1673	22	2440	2184	27	5014	4376	38	7007	5955	50	142945	124161	102	0.66273
182738	156987	96	78736	69557	91	2400	1901	26	3030	2862	28	6180	5679	43	7790	6750	49	179097	166265	90	0.66273
253149	216232	99	125142	106816	97	5980	5029	40	8356	6929	51	17824	14789	76	23255	19272	89	475766	398709	99	0.664042
134653	119458	90	53705	48893	84	2147	1944	23	2640	2313	30	5479	5155	41	8426	7463	48	179038	167502	85	0.664042
127158	114338	90	72406	67312	85	1293	1214	13	2225	1842	23	3785	3551	33	5337	4957	40	138224	132142	81	0.664042
89720	84190	81	30379	28713	74	1222	1145	10	1789	1720	22	3254	2945	32	3899	3909	37	102017	100190	76	0.664042
160525	145127	95	62279	58012	88	2159	1835	24	3803	3459	36	8244	7619	51	10655	9394	59	382340	356341	91	0.664042
130199	121788	101	65037	61816	84	2047	1810	22	2563	2338	25	5601	5162	42	7461	6734	48	156732	151094	84	0.665354
146391	130627	99	43490	37119	89	2269	1879	26	3624	2961	35	7060	6169	50	8278	7491	50	175611	164022	88	0.665354
87482	84195	82	31904	30576	80	1118	1060	7	1625	1739	19	3713	3696	32	4912	4677	37	111847	104956	72	0.665354
152165	141113	91	69873	66335	87	2792	2439	30	3673	3622	33	7274	6431	50	10586	9663	58	211907	191117	86	0.665354
98980	92209	95	32675	30557	79	915	804	0	2211	1883	26	3478	3229	35	5250	5207	43	115880	111954	71	0.666667
122077	114366	93	37446	35508	82	1548	1605	18	2336	2259	24	5025	4621	40	6842	6781	46	138661	134368	83	0.666667
74308	70814	79	28079	27169	77	647	759	0	583	721	0	1854	1649	20	2451	2274	28	70952	70998	70	0.666667
62811	62460	74	25647	25342	75	701	822	0	1197	1229	16	2251	2244	27	3174	3208	32	76143	73065	70	0.667979
55635	55093	74	24622	23877	75	808	817	0	791	991	0	2070	2240	24	3076	3007	31	73058	68968	76	0.667979
99710	95009	84	43167	41291	80	830	758	0	1869	1537	22	4084	4051	35	5878	5433	44	211362	200152	83	0.667979
56165	54125	79	21984	21375	62	582	654	0	968	525	0	1631	1639	20	2141	2003	25	55681	53663	69	0.667979
241737	182539	111	112604	87866	107	2801	2236	29	5585	3939	51	11579	8731	62	14757	11608	69	523657	431249	110	0.667979
142001	130195	89	60705	55733	87	2353	2122	25	3011	3142	30	6841	6466	44	8751	8063	52	183221	173870	80	0.669291
130326	111299	89	47876	40505	87	1748	1609	18	2098	1620	25	4859	4321	41	7151	6316	46	156645	136054	85	0.669291
180166	161892	101	59643	52985	91	2260	1946	26	3312	2993	32	6315	5938	42	8534	7631	50	213429	201535	85	0.669291
281168	194293	113	98822	67075	112	4312	3028	40	6823	5206	47	12321	9099	60	16854	11407	74	355256	259852	109	0.669291
71242	73083	66	23456	23680	58	635	757	0	1430	1058	9	2370	2450	25	3947	3818	33	90712	86104	72	0.670604
143857	133177	88	45210	42407	85	2710	2722	25	3316	3033	32	7624	6588	52	10084	8129	56	202911	181163	82	0.670604
361538	230709	144	112606	70122	143	5859	3802	47	9841	6276	62	19352	13246	75	27588	17492	123	563938	392118	140	0.670604
144178	142572	83	91188	88819	84	3609	3695	30	5087	4437	42	9875	8980	57	14222	12692	73	271172	231236	78	0.670604
231333	198095	97	94581	81716	94	4755	3999	37	6825	5846	47	14414	12706	68	19294	17414	85	398590	367498	91	0.670604
129342	124498	84	64882	61622	83	2174	1911	26	2956	2951	30	6113	5695	46	7832	7553	50	183387	175381	81	0.670604
92003	91362	79	40435	40043	78	972	1230	10	2319	1857	21	3957	4041	33	5667	5501	41	197579	195083	76	0.670604
184169	148292	99	67266	55662	94	2560	2144	28	4152	3253	42	8188	6928	49	11806	9665	62	245579	210669	91	0.671916
98812	94405	88	41127	39791	80	1089	944	0	1167	1494	15	3246	3051	31	5247	4903	41	104933	103675	75	0.671916
43081	44957	68	17035	17789	48	510	524	0	558	747	0	1451	1594	17	2228	2197	25	54548	53484	67	0.671916
88064	79908	90	27676	25392	79	859	1034	4	933	1439	16	2554	2255	32	3474	2781	38	92975	87057	77	0.671916
138513	115817	105	44896	37588	88	1559	1344	17	2173	2052	29	4434	3625	39	5129	4486	43	135924	116941	72	0.671916
111666	96308	103	42001	37319	93	1305	1216	12	1798	1502	23	4348	3462	40	5905	4877	41	134911	115088	103	0.671916
128353	117922	100	49257	45871	83	1867	1603	24	2395	2693	26	5132	4690	40	7670	6968	48	176328	168225	79	0.673228
124324	106012	91	50748	44113	87	1682	1482	20	3099	2523	33	5769	5076	44	7186	5938	48	168787	153374	84	0.673228
199128	170060	99	74257	64760	95	3585	3063	34	4474	4126	39	9006	8188	52	13260	11425	66	295062	280408	89	0.673228
206587	176717	96	71089	58281	94	3987	3381	36	5274	4589	42	10496	8775	60	14514	11852	70	302130	270103	87	0.673228
68005	65040	90	21814	21475	61	1076	1262	11	1363	1295	15	2960	2870	30	3544	3610	33	82700	78197	72	0.674541
210528	184039	96	138025	121989	96	5118	4615	36	8145	7731	51	17603	16136	75	23694	20787	86	470735	408566	93	0.675853
153432	136513	91	63755	58525	88	2429	2034	26	3690	3424	33	8295	7755	53	11605	10590	61	244857	232729	85	0.675853
54301	55196	73	16271	16547	49	873	805	0	763	1028	4	2342	2307	28	2755	3063	30	74797	76321	65	0.675853
134808	125452	88	48092	44629	85	1579	1576	19	2976	2615	29	4426	4244	37	7228	7256	49	142586	139723	74	0.677165
158790	146721	104	56860	51773	89	2616	2454	27	4250	3370	42	8011	7726	51	9942	9174	57	231741	216236	104	0.677165
96411	94037	86	47706	46342	80	978	1120	7	1897	1795	24	3688	3486	32	5278	5173	40	114996	111594	73	0.677165
113354	90749	90	44288	33997	87	1579	1124	12	2400	1822	31	4442	3178	42	6090	4729	47	158516	119508	86	0.677165
76330	75229	77	27967	27934	69	1205	1112	9	1497	1248	15	2945	2797	33	4670	4097	39	88352	88142	70	0.677165
132276	124435	83	45025	42338	82	1585	1503	19	3213	3427	30	7974	7760	49	9089	9246	50	350518	343036	80	0.677165
98129	94647	82	48650	47056	80	1334	1257	13	1334	1581	15	4256	4032	36	5155	4711	39	122395	119402	71	0.678478
65341	63238	90	33961	31897	92	729	702	0	1187	1315	10	2781	2538	29	3146	2716	33	84349	76688	92	0.678478
116297	110071	87	56698	54235	82	1591	1335	16	3129	2975	34	5618	5180	42	7438	7305	50	236064	224254	74	0.678478
156987	139224	108	52462	46993	87	1392	1277	13	2252	2424	23	4672	4444	39	6458	5606	46	149963	142879	81	0.678478
27423	24330	73	12904	13041	47	280	261	0	412	525	0	944	954	0	1043	1136	9	29670	30295	61	0.678478
217274	185813	104	121033	107442	100	3596	3006	32	5164	4578	38	9412	8518	55	12837	11100	62	269763	235779	94	0.67979
85850	83111	81	35486	35107	77	1020	934	0	1197	1301	13	2908	2704	31	3921	4080	34	104251	101067	73	0.681102
284131	223751	117	157905	129775	110	6960	5534	42	9852	7432	66	19378	15720	78	27461	22193	100	531001	429289	107	0.681102
161017	137966	92	57842	48562	90	1268	1425	17	2938	2415	32	6130	5382	46	8944	7000	56	202160	166634	86	0.681102
133092	120955	89	57416	52462	85	1669	1532	20	2861	2716	28	5267	4787	39	7062	7059	46	150219	140592	82	0.681102
111120	104369	85	30345	28861	81	1368	1370	17	2464	2433	25	5601	5700	41	7867	7598	47	280519	266162	79	0.682415
201985	176481	97	94941	83997	97	3555	3371	31	5410	4691	39	10601	9845	60	15251	13519	71	314831	293703	93	0.682415
50466	51982	73	17898	18041	51	765	582	0	740	660	0	1956	2092	24	2517	2381	27	54404	56804	62	0.682415
176285	148093	97	69247	56765	95	1902	1540	20	4678	3932	39	8844	7897	55	11100	9682	58	372073	344907	87	0.682415
221039	196268	100	85778	76168	97	4543	4348	35	5859	5759	41	12722	11916	58	17025	15343	73	363505	317975	91	0.682415
45845	45998	67	14492	14390	46	586	514	0	623	764	0	1674	1546	18	1760	1946	22	50173	50037	68	0.683727
359134	214044	213	143353	88172	204	5934	3978	48	7770	4946	69	15591	9634	97	20191	11914	106	455895	273071	197	0.683727
93794	76288	102	38683	33009	84	1144	736	0	1441	1198	13	2892	2425	32	3459	2832	38	91379	80427	79	0.685039
142925	128347	97	54318	49564	88	2468	2270	25	3338	2983	32	7126	6619	46	8636	7863	50	194781	184657	100	0.686352
229962	180509	103	94876	75103	101	3539	2810	33	4895	4191	40	10450	8258	61	14879	11980	68	304806	256053	96	0.687664
93595	90011	81	31569	30525	78	955	749	0	1970	1804	23	3393	3411	31	4411	4250	37	98258	93036	79	0.687664
79446	72695	91	30033	27676	79	1218	1198	10	434	1018	3	2836	2842	28	3991	3977	36	80617	76827	75	0.688976
244501	189363	109	79482	60529	104	4428	3600	37	5995	5207	46	13041	10893	66	17781	15110	75	373489	322282	99	0.688976
65579	62941	81	26681	25137	76	1135	1012	3	1514	1241	11	2622	2570	28	3932	3762	35	86563	83221	74	0.688976
53520	53514	73	21824	21100	59	769	673	0	656	745	0	1750	1818	21	2379	2341	29	72061	70199	66	0.688976
142272	138037	85	53598	52188	82	2623	2200	28	3529	3246	37	8476	7732	50	10761	10122	55	395480	366137	82	0.688976
156726	136258	90	70280	59643	90	1740	1450	24	3475	2857	38	8533	7932	51	11126	9604	63	373159	352234	88	0.688976
157874	131335	93	55253	44847	91	1781	1503	22	2444	2494	30	5783	4718	45	7593	6568	47	180134	151575	88	0.690289
147776	128934	96	61562	51356	89	1585	1298	19	2811	2789	30	7907	7186	49	9724	8972	59	342134	309898	88	0.690289
155101	136039	93	114773	105335	90	4581	4345	35	7044	6108	51	14464	13141	65	19387	17610	82	433492	383065	88	0.690289
65443	63016	79	20168	20090	51	1179	1300	12	952	1271	11	2593	2554	26	3771	3843	32	80234	79562	72	0.690289
116588	114584	85	58982	57112	82	1645	1388	20	2576	2518	26	4690	4514	38	6598	6415	46	142608	134217	79	0.691601
87635	81114	96	35580	32651	96	1274	976	0	1542	1521	15	3449	3011	35	3756	3386	34	96589	87944	96	0.691601
173388	138616	95	58060	45752	93	1943	1513	20	2955	2098	36	6222	4851	46	8424	6658	53	194802	158942	89	0.691601
72578	70333	77	30710	30293	77	768	825	0	1099	1442	21	2828	2646	28	3599	3695	31	78193	78770	73	0.692913
81786	80297	81	29252	27501	79	845	843	0	1209	979	0	3068	2993	29	4182	4372	32	107729	107065	74	0.692913
78084	76530	79	39166	38276	78	741	800	0	1547	1498	19	2792	2633	31	4018	3974	36	87072	84828	75	0.692913
115389	104579	87	48094	42900	84	1458	1260	15	2233	2076	23	4953	4321	40	6195	6174	42	145665	134057	84	0.692913
176913	155367	109	71058	64260	91	3460	3194	32	4593	4272	38	8887	8341	50	11614	10433	58	254218	231261	88	0.692913
134767	122640	85	59679	54096	85	1644	1412	19	3167	2875	35	7347	7234	47	9627	9030	56	331054	314864	82	0.694226
82883	81275	78	30547	29414	77	1165	1098	9	1732	1663	22	3151	2979	30	4492	4227	37	102253	96087	95	0.694226
189804	165946	95	53965	46338	90	2315	2001	25	3329	3363	36	8029	6888	52	9324	7586	54	314315	276188	82	0.694226
238118	181779	103	96178	74455	100	4899	3953	39	7756	6152	50	14919	12558	71	19770	16452	89	431360	376355	97	0.694226
116631	107605	99	37221	33620	99	2057	1566	20	3506	3342	31	7819	6586	55	9318	8055	57	328046	301144	99	0.694226
82860	80588	80	31453	31563	76	880	861	0	1549	1956	20	3072	2977	30	4038	4099	36	88925	88632	75	0.694226
216419	158879	116	79934	58083	106	2558	1907	28	4461	3240	43	7661	5978	51	11547	8504	58	255889	197497	103	0.694226
132503	126646	84	65941	63055	83	2324	2347	26	3590	3857	38	6556	5989	47	9449	9462	63	254919	239668	81	0.695538
120000	104803	88	49809	43702	86	1602	1560	18	2366	1943	25	4541	3859	41	5713	5146	43	121244	110565	79	0.695538
116951	110070	96	56961	55339	82	1291	1298	18	2349	1861	26	5381	4960	38	7413	6602	49	244535	234229	82	0.695538
173625	134085	108	56622	44268	95	2011	1563	24	2985	2647	33	5925	5070	44	7463	6421	50	175047	145547	94	0.69685
63902	61078	78	21569	21001	65	667	462	0	1318	1295	12	2330	2177	25	2631	2700	27	98341	95506	71	0.69685
119619	110121	88	46063	42893	83	1216	1329	12	2274	2180	23	4857	4164	41	6969	5594	46	131803	120787	74	0.69685
57442	55136	84	23417	23286	66	262	423	0	718	924	0	2257	1906	28	2866	3143	27	80049	78386	71	0.69685
135062	121177	88	47319	42358	86	2584	2261	27	2454	2509	29	5290	5042	38	6944	6114	49	149221	136594	83	0.69685
178303	148699	94	65555	56112	94	2196	1887	26	3816	2787	37	7788	6348	53	8191	6921	53	317828	268233	83	0.698163
171424	153665	95	67324	60442	92	2797	2633	27	3006	3123	29	7075	6512	44	8894	7982	58	196846	188440	86	0.698163
143678	134086	87	71380	66633	86	1732	1376	22	3506	3386	32	7506	6895	45	11054	10524	53	330296	308911	86	0.698163
111701	101268	85	45707	41881	82	1513	1543	18	1808	2098	21	4165	3852	36	5719	5037	44	135435	129862	79	0.699475
81706	76730	83	25852	24607	78	1644	1483	17	2226	2467	25	4437	4336	39	5807	5511	47	131044	122402	76	0.699475
136631	113777	106	61514	53974	89	1927	1754	21	2449	2232	30	5031	4422	40	6157	5611	46	155041	140756	82	0.699475
102426	98206	86	38430	37471	79	1266	1232	14	2300	1962	24	4157	4203	37	5650	5626	44	220930	211251	81	0.699475
149845	138156	91	81006	75105	89	2692	2442	27	4055	3763	39	7789	7106	49	10893	10397	58	235982	222166	87	0.700787
116498	104642	101	40899	35686	101	1545	1346	15	2407	2035	28	4625	4090	39	6852	6481	41	162162	146418	101	0.700787
188115	151960	107	155119	133702	96	5974	4918	39	8223	6825	51	17499	15016	73	24032	20014	88	484477	424321	92	0.700787
162040	146921	93	59506	53980	86	3518	3231	31	4212	4243	36	9852	8879	60	12202	10537	60	264231	230170	82	0.7021
135396	116496	89	54965	48081	87	2560	2143	27	2821	2549	27	6150	5659	43	7263	6628	45	167786	157655	84	0.7021
126622	119248	86	37941	35985	83	2258	2454	23	3697	3300	29	6808	5962	48	8548	8014	53	200712	184092	86	0.7021
158591	135348	99	48953	41721	90	2504	2066	28	3035	2613	33	6683	5771	46	9320	7542	58	198421	180733	90	0.7021
118436	107100	101	39322	34736	84	1136	1177	10	1932	1658	25	4439	3953	41	6197	6003	45	145939	141516	80	0.703412
247347	176525	117	91441	67019	112	3440	2428	35	5603	3858	47	11068	8133	65	15378	11516	70	334311	258698	125	0.703412
82941	83155	78	26010	25253	68	1543	1285	17	2034	2001	20	3876	3630	35	5102	4858	37	108879	104320	85	0.703412
201932	163386	97	65539	53563	94	3149	2614	31	4492	3353	43	8726	6987	53	10896	8986	62	263097	223810	91	0.703412
91327	81005	94	35922	31837	82	1113	855	0	1549	1319	18	2879	2645	31	3805	3249	38	92083	80290	80	0.704724
152244	134376	98	69263	62593	90	2003	1739	23	3957	3798	35	8940	8253	51	11383	10313	61	408991	374009	93	0.704724
160620	143194	92	120571	109452	90	3898	3491	33	5993	5424	45	11593	10017	58	15460	13136	70	351563	308045	88	0.704724
245708	184827	106	85723	64433	104	2913	2099	33	5208	3890	46	9849	7916	57	13174	9835	67	290783	227153	101	0.704724
129750	122274	89	65332	62113	84	1457	1390	17	2674	2383	28	5309	4741	41	9003	8219	52	174264	166784	79	0.704724
120130	114564	87	44566	42560	82	1295	1192	12	2344	2282	26	6208	6182	46	6624	6764	42	255236	244240	99	0.704724
78754	74828	80	37114	35631	77	719	796	0	1367	1137	15	2302	2480	26	3750	3518	35	84507	79602	75	0.704724
130617	120808	88	60127	55354	85	2527	2328	27	3860	3619	37	7451	6628	48	9759	8977	57	214468	201677	83	0.704724
195225	154066	115	82485	66109	115	2320	1784	24	3603	2643	36	7469	5623	49	10729	8005	59	227237	181679	115	0.704724
86425	82299	86	18975	18652	54	1239	1228	12	1677	1565	18	3866	3947	34	5737	5302	45	133033	124499	81	0.706037
355125	219648	156	135937	84440	145	5869	3956	45	8475	6062	55	17163	11637	79	24178	16738	96	508614	353841	141	0.706037
67964	65139	82	23698	23182	76	643	741	0	992	948	0	2216	2287	26	3165	2937	32	67938	66187	74	0.707349
247514	187507	130	147288	114901	115	7433	5766	44	13104	10763	58	26862	21226	97	36190	27525	108	716289	599020	118	0.707349
95974	84957	100	42750	36071	100	1584	1163	11	2799	1992	22	4506	3479	38	6911	5091	55	147712	109175	100	0.707349
113886	103569	87	29549	27326	81	1614	1631	17	1983	1783	19	4041	4078	33	6250	6203	41	136666	129948	78	0.708661
127238	117302	86	54067	50280	85	1325	1197	12	2940	2646	34	6714	6144	45	7613	7147	48	279885	252734	83	0.708661
171604	146383	100	70478	59957	93	2330	1851	26	2868	2754	32	6682	5721	44	9451	9096	54	195458	183102	88	0.709974
172005	151304	91	72560	62923	89	1759	1450	21	2716	2483	32	6541	5878	45	9718	8673	54	197392	180497	87	0.709974
81640	78255	90	44316	43700	80	862	834	0	1735	1504	17	3058	3156	29	3544	3503	32	119510	115994	77	0.711286
148411	119418	95	51182	40650	91	1961	1767	21	2725	2268	30	5701	4296	48	9191	7644	55	189220	155241	88	0.711286
163150	146998	96	85111	76492	91	2690	2427	27	4336	3903	44	7937	7182	52	9972	8927	52	232776	217023	106	0.711286
290255	203647	117	85075	57468	114	3027	2184	35	5123	3963	45	9443	6740	61	12688	8944	69	306245	219554	109	0.712598
224088	171971	98	67192	51844	97	3395	2638	34	4999	3932	45	9652	7969	54	13927	10872	71	288094	232503	92	0.712598
86253	77431	97	31360	27603	97	1580	1412	18	1823	1795	18	4583	3847	36	6036	5180	40	134852	113036	97	0.712598
169768	153917	88	100883	90568	88	3616	3243	34	5322	5090	39	12017	10828	64	15712	13905	77	446734	421944	84	0.712598
209081	167827	96	142750	121237	97	4904	3961	41	6951	5240	51	13874	11645	66	18167	14313	78	397349	333798	93	0.712598
136692	106935	93	65267	52501	91	2365	2099	25	2905	2448	32	6003	4652	50	9251	7125	55	185856	143887	82	0.712598
259869	188003	122	95650	70245	113	3439	2714	35	5262	3941	46	9993	7836	60	13702	10524	65	323487	261270	107	0.712598
163182	152082	91	59284	54316	88	2112	2111	23	4334	4199	37	9598	9018	55	11035	9987	57	394758	368233	84	0.713911
187032	153501	96	86791	72648	94	2917	2188	32	4971	4017	40	8799	7534	50	11773	9443	60	236850	204911	90	0.713911
129329	108905	99	51469	43673	88	1926	1712	23	2512	1800	31	4815	4269	41	7297	6257	50	162231	142817	81	0.713911
78263	77111	76	31981	31001	76	855	840	0	1156	1384	13	2794	2968	28	4202	3881	39	96144	96520	71	0.713911
127170	116262	92	49537	45721	86	1546	1529	17	2206	2160	25	4766	4452	39	6700	6117	48	145069	137949	78	0.713911
54671	53870	78	20784	20575	67	405	431	0	903	946	0	2107	2029	25	2720	2961	27	71305	69838	67	0.715223
117857	110774	84	84731	80391	83	1870	1743	23	2920	2476	30	5569	5121	40	7602	7256	44	180273	161680	77	0.715223
177558	149224	95	68417	56672	94	2101	1661	22	3523	3294	31	8237	7437	48	11347	10318	53	401775	367111	88	0.715223
68607	65674	83	27158	26070	76	832	793	0	854	974	0	2284	2334	26	3453	3277	34	69775	66450	66	0.716535
52856	51367	82	24977	24922	72	627	662	0	683	990	0	2040	1944	25	2616	3059	28	67248	67239	67	0.716535
71754	70003	79	30078	29577	76	1019	966	0	1126	1065	7	2266	2181	25	3188	3285	29	71352	68893	70	0.716535
213248	187883	100	119416	106047	101	5222	4861	36	8356	7502	47	16097	14566	75	22210	19205	85	452685	405833	91	0.716535
134467	125835	84	58119	52418	85	1963	1792	22	2468	2399	28	5752	4939	43	7864	8020	46	211112	201241	76	0.716535
190497	151282	108	65251	51422	99	2705	2077	29	3968	3220	40	7749	6210	51	9629	7925	58	242897	215059	87	0.717848
254435	181813	111	123980	92656	108	3297	2641	32	6944	5535	50	14862	11381	69	17778	12519	78	664856	507522	103	0.717848
105403	102129	82	53411	50822	80	2034	1711	25	1669	2252	20	4607	4403	39	5861	5478	42	143202	143337	70	0.717848
72716	72942	77	29447	28869	68	1457	1232	12	1056	1117	9	2797	2749	31	3553	3717	33	80836	80382	58	0.717848
55894	55712	75	22503	22673	58	686	551	0	922	713	0	2018	1921	24	2886	2963	31	80573	82366	64	0.717848
255090	171640	114	92581	61982	110	4304	2805	41	5326	3992	47	12171	8544	64	17974	12228	77	363497	257480	106	0.720472
196500	157174	104	54655	41724	100	2596	2057	27	4017	2970	36	8195	6707	53	10427	8089	59	243326	204542	95	0.720472
61785	61518	76	23955	23596	71	770	682	0	717	739	0	2457	2327	27	2766	2683	29	71537	70686	68	0.720472
339850	225146	131	127210	82853	132	5784	4017	45	8184	5669	63	16546	11599	80	23151	15938	96	462969	316513	127	0.721785
127198	111356	87	52271	43692	89	1748	1415	19	2592	2130	32	6461	5654	46	8869	7972	53	186006	170726	85	0.721785
219934	183018	96	97013	82116	95	4312	3548	35	5930	5066	47	12527	10719	64	17831	14774	75	372698	322540	90	0.721785
45517	49085	51	22003	22832	53	656	617	0	341	390	0	1530	1302	17	2313	2509	26	61994	65602	59	0.721785
31912	35088	47	15248	15779	46	510	632	0	540	552	0	1468	1507	19	1538	1758	20	61320	64726	63	0.721785
150139	138956	88	72766	66424	87	2433	2001	28	3823	3577	34	7852	7454	46	9809	8782	60	319939	303776	81	0.721785
201255	157550	96	77888	61044	95	2220	1610	29	2961	2589	33	6495	5305	49	8518	7667	54	225386	182783	89	0.721785
63068	67031	73	22553	23328	51	740	769	0	1746	960	0	2262	2406	26	3459	3530	31	74565	75931	65	0.721785
162440	144399	94	73348	66238	90	2793	2503	27	2869	2884	32	7102	6777	44	9783	9242	55	214191	204082	81	0.721785
217963	170112	103	74819	57505	99	2416	1939	26	4662	3552	43	10757	8735	61	13814	10433	66	477243	388165	96	0.723097
79288	76563	78	25801	24855	72	1262	1224	15	2082	1926	21	3352	3097	33	4620	4516	37	101859	97888	95	0.723097
127202	120812	87	52418	50929	83	1862	1622	22	2895	2867	30	6203	5578	45	6957	6565	45	155908	150976	78	0.723097
233825	176483	110	74991	55296	105	3592	3075	33	5390	4013	46	10063	8297	58	14911	12185	81	304060	247658	100	0.724409
119979	113479	85	82005	78752	85	1960	1836	22	3194	2963	33	7585	7082	49	10049	9604	55	345673	328204	81	0.724409
127537	108338	91	48117	40975	86	1513	1510	18	2611	2157	28	4852	4149	40	7861	6667	51	153464	133930	84	0.724409
193839	170384	94	66511	59214	91	2718	2113	29	4323	3712	39	8151	7796	44	10831	9600	62	243106	228768	86	0.724409
123779	106686	89	50025	42961	86	1776	1440	21	2079	1465	25	4191	3788	39	5947	5441	39	135720	120444	81	0.724409
47577	47721	79	19167	18999	58	607	784	0	833	719	0	1994	2103	22	2465	2430	28	60393	56786	73	0.724409
94768	93253	81	31247	30443	78	1550	1617	17	2277	2115	29	5051	4566	39	6385	6185	42	127014	122437	75	0.725722
107457	102466	90	41815	40858	81	1634	1681	20	2846	2472	28	4962	4984	38	6799	6440	46	187291	182062	76	0.725722
86359	85244	81	36307	35898	77	1051	824	0	1484	1941	21	4328	4413	35	5417	5275	42	173938	172966	74	0.725722
309264	250936	132	135812	110147	122	6602	5864	41	10635	8554	59	20234	17590	78	31166	26090	110	652866	540091	117	0.725722
101867	95492	85	34977	33983	79	1561	1291	16	2412	2302	25	4810	4612	38	6304	5696	44	223089	213109	81	0.727034
166150	139294	94	78341	66138	93	1863	1358	22	3851	3065	37	8563	7402	52	11996	10481	61	402281	363575	90	0.727034
107838	104496	82	45607	43101	88	1046	975	0	2248	2002	23	4665	4193	36	5367	4636	40	175640	160128	98	0.727034
96570	89804	84	36693	34194	80	1403	1343	15	1923	1753	24	3735	3563	36	5148	5052	37	124177	115876	77	0.727034
133453	129127	88	71381	69205	84	2141	2158	24	3706	3473	33	8685	7822	55	11131	10226	55	375781	336093	78	0.728346
102207	95726	85	44817	41574	81	1530	1499	17	1785	1396	24	3945	3644	36	5507	4985	41	120529	117747	76	0.728346
260143	190562	112	167054	135055	111	9426	7316	46	12830	10074	66	26170	20914	89	35297	27465	104	743944	581953	109	0.728346
88712	86701	80	37312	36555	78	1058	976	0	1754	1736	20	3589	3300	34	4900	4499	40	115701	108356	68	0.728346
185011	157274	102	75036	63363	96	1948	1671	23	4073	3320	37	7594	6882	48	8834	7552	49	347063	319455	92	0.728346
65721	63410	92	21923	20665	64	868	824	0	721	1141	10	2684	2874	28	4345	4262	34	83339	86318	74	0.729659
115405	100362	93	38097	33463	85	1498	1423	16	2191	1771	26	4724	4249	37	5620	5021	40	132964	129078	79	0.729659
80229	77430	79	32550	30977	77	655	690	0	1161	1262	14	3634	3354	33	4978	4466	46	101981	101560	72	0.729659
114884	100211	86	57871	51221	85	1494	1529	18	1982	1962	26	4984	4098	42	7500	6820	48	154944	138927	80	0.730971
160391	142995	88	62107	54487	88	2523	2320	28	3770	3187	37	7250	6268	49	10862	9363	60	236546	198368	84	0.730971
188900	135394	122	110575	75322	123	2908	2516	25	5530	4502	53	13374	10417	84	17395	13582	87	576490	458523	121	0.730971
171814	146948	93	64358	53365	93	2169	1868	25	4062	3094	39	8785	7743	52	10428	8446	55	399591	341549	89	0.730971
68500	68769	73	22531	22548	56	1031	919	0	743	1066	7	2565	2801	28	3652	3154	35	97292	92542	69	0.730971
107061	100896	88	32963	31755	79	1175	1119	9	3054	3017	31	5737	5785	41	6758	6493	42	237288	226448	80	0.732283
106386	100520	82	54533	52039	82	1716	1752	19	2922	2917	29	6920	6833	44	7105	7296	44	213009	207467	81	0.733596
124942	118352	85	62152	57292	85	1814	1585	21	3304	3723	30	7345	6994	49	9144	8419	55	330432	308051	87	0.733596
88283	86087	79	43801	41667	80	875	854	0	1184	1386	14	3513	3308	32	3578	3619	33	102908	102282	77	0.733596
225473	169426	103	97225	73460	102	3842	2975	35	5835	4577	45	11706	9067	65	15789	11938	75	339404	270517	99	0.733596
91369	86265	83	43408	41006	81	1288	1009	3	1730	1631	19	3075	3106	29	3859	3531	36	94395	95766	78	0.734908
137485	124770	89	67171	60836	86	1595	1632	19	2624	2680	26	5278	4904	42	7336	7256	45	165271	158350	79	0.734908
192073	153987	117	73649	58746	101	2848	2190	30	4172	3501	41	9672	7909	59	12940	10900	64	246704	211494	95	0.734908
111961	108459	81	39045	37559	81	1325	1169	13	1894	2192	22	5118	5074	40	6307	6113	46	230580	222296	78	0.73622
99406	87488	99	44899	40369	84	1838	1555	22	1669	1590	21	4442	3800	39	5664	5105	43	121743	109868	78	0.73622
64597	62361	78	25601	24413	70	791	895	0	1106	1226	11	2809	2670	28	3737	3401	36	79397	77756	72	0.73622
135412	122683	90	126195	117113	88	2517	2317	25	4537	4033	39	10007	9705	55	12673	11661	62	400321	375275	84	0.73622
225636	176007	104	113876	92567	102	3302	2799	32	4864	3241	50	10652	7541	62	14219	9769	69	398750	270914	99	0.73622
140271	119898	108	66049	57948	91	2115	2230	22	3394	2861	36	6299	5800	48	7636	6340	45	161540	146521	86	0.737533
88220	85574	83	33244	32340	78	1495	1555	17	1817	1630	19	4238	4300	36	5154	5229	36	111244	110310	72	0.737533
110283	103734	86	46876	44620	81	1850	1861	21	2474	2501	30	4562	4543	37	5415	5373	39	138430	133232	79	0.737533
150160	132972	96	75029	67756	89	2369	2010	26	3817	3389	37	6767	5984	49	9104	8081	51	214482	198139	84	0.738845
79622	76897	79	29460	29036	77	1093	1091	8	1355	1302	12	2737	2472	29	3967	3811	35	84150	81697	74	0.738845
360699	220207	154	161427	108147	151	5248	3499	43	7929	4906	55	15921	10559	78	20689	14000	84	570100	363963	152	0.738845
231279	194207	104	103160	87805	100	4091	3702	34	5607	4969	41	11852	10737	57	14197	12201	72	335206	301538	95	0.738845
68277	68841	76	24072	24403	57	1179	1098	9	1746	1649	19	3395	3366	32	4688	4738	35	102951	99752	73	0.740157
55848	56730	77	20328	20419	57	791	757	0	1050	1046	6	2229	2114	26	3420	3289	33	68541	69473	70	0.740157
98550	94040	83	30397	28809	79	1110	1123	10	1671	1767	21	3607	3459	35	5261	4971	41	110357	106805	72	0.740157
76132	73588	81	16996	16692	50	998	914	0	1953	1781	20	3868	3419	37	5588	5513	40	119841	119730	75	0.740157
58400	58304	82	23904	23564	73	621	771	0	1290	1168	10	2004	1856	25	2673	2453	28	68475	68869	67	0.74147
73706	70873	78	19599	18963	58	945	993	0	1331	1438	16	2749	2643	29	3706	3824	33	90522	86581	72	0.74147
79406	77840	81	31946	31206	77	637	730	0	1633	1806	19	3239	3427	30	3879	3824	33	136107	133567	78	0.742782
367393	223331	141	149386	91670	138	6872	4146	52	9881	6075	59	19946	12475	86	26964	17662	105	614738	383348	139	0.744094
123275	119744	80	41185	37160	84	1905	1602	22	2282	2112	28	5366	4673	41	7834	6654	50	166089	157820	79	0.744094
78387	76223	79	28425	27742	77	1081	975	0	1039	1106	10	2865	2944	28	3916	3725	37	80508	76331	74	0.744094
82394	74978	85	29776	27077	81	1442	1067	13	1146	1572	14	2994	3177	30	3704	3999	32	84836	80332	68	0.745407
83771	80736	79	33980	32312	78	1423	1386	14	2496	1849	24	3650	3403	32	4888	4969	38	102457	99975	76	0.745407
86113	81033	97	39391	38120	81	1269	1467	13	1989	1623	23	3728	3454	33	5369	4956	40	134816	126190	97	0.745407
167389	147524	93	63592	56015	91	2023	2007	24	3896	3735	36	9172	8628	52	10750	9740	55	381527	359625	89	0.745407
171294	148027	91	73572	63205	91	2788	2310	30	3261	2704	39	6961	6048	47	9588	8783	57	180858	163504	87	0.745407
259413	185929	117	100722	74604	113	4884	3650	41	7307	5194	51	14476	11155	65	18973	15246	74	414541	340266	108	0.745407
127326	122226	85	77898	74969	85	2264	2025	24	3278	2725	37	6160	5707	44	8824	8078	51	191140	171372	76	0.746719
190850	156578	100	60898	50421	96	2835	2565	29	3950	3479	37	7906	6874	50	10123	8330	61	260705	228949	94	0.748031
130822	119568	86	45919	41946	84	2173	1757	25	2902	2691	32	6052	5979	43	8562	8610	52	164269	157343	80	0.748031
195370	153917	104	71051	55130	98	2989	2477	29	4505	3261	44	8262	6274	52	10919	8784	61	223556	189051	95	0.749344
355130	232531	144	204908	141678	138	7051	4842	48	10780	7165	62	19963	14449	83	28593	19752	110	664603	471768	134	0.749344
122606	111228	84	43961	40088	82	1774	1648	17	2355	2650	26	4633	4455	40	5926	5577	41	147878	143255	78	0.749344
45647	42234	88	15489	15101	48	404	372	0	664	762	0	1144	1136	12	1990	2008	24	43143	44014	64	0.750656
150184	134546	92	63471	57304	88	2622	2420	27	3308	3067	29	6660	5951	44	9810	9196	59	176839	168542	86	0.750656
253446	194955	119	160370	125540	115	7544	5802	46	10830	8541	58	23104	18743	84	32068	26204	106	659089	550563	110	0.751969
67867	66571	78	29256	28564	76	966	1045	5	826	637	0	2409	2265	28	2915	3033	29	80592	80000	73	0.751969
125708	115755	88	44694	41693	85	1883	1863	21	2978	2968	28	5999	5567	48	7217	6444	46	163311	154411	84	0.751969
109908	92951	101	42365	36343	85	1155	1179	11	2374	1817	26	3568	3059	34	5392	5148	42	122802	108014	82	0.753281
124630	107198	94	44142	37839	88	2069	1612	24	2228	1909	28	5298	4700	39	7612	6633	46	146742	133453	82	0.753281
120703	111464	92	47920	44838	82	1207	1003	2	1830	1879	23	5828	5704	42	7669	8082	46	260609	254655	78	0.754593
169595	152402	91	61298	55162	88	3021	2785	31	4148	3332	42	7848	6961	51	10972	10089	60	239146	215548	83	0.755906
194650	154429	109	80754	63711	97	2264	1571	26	3676	3012	38	10010	8209	57	11704	9799	57	403010	337701	92	0.755906
263694	170722	110	124255	80000	109	2841	1966	30	5306	3631	45	12444	8165	71	16086	10569	72	574178	378599	104	0.755906
130818	120794	86	52989	48202	86	1856	1611	21	2947	3008	29	5246	4842	41	7628	6801	50	148490	142976	77	0.757218
69940	69631	77	21090	21128	56	1061	930	0	1178	1155	14	2608	2708	25	4139	4113	34	84552	86835	68	0.757218
160853	150036	93	74595	69737	91	3362	3277	29	5156	4660	41	10695	9596	53	14203	12847	72	283093	254913	82	0.757218
169380	152848	93	68385	62936	90	3281	3026	31	4059	3809	32	8362	7904	49	11360	10463	64	245286	229064	82	0.75853
139091	123442	104	71806	63630	104	1797	1446	20	2555	2593	28	6027	5308	45	8706	7623	51	206015	180180	104	0.75853
114231	106860	89	41871	38936	82	1783	1672	21	2056	1940	27	5107	5153	38	6221	5634	44	150961	146769	76	0.759843
98909	93469	89	39851	37463	81	1119	1172	10	2152	1284	26	3183	3005	30	4231	3915	36	97659	98910	73	0.759843
142421	121073	91	48033	40135	89	2210	1858	25	3012	2234	32	5330	4743	43	7525	6566	50	152799	133277	81	0.759843
258370	194392	134	111369	86027	134	4891	4156	36	6096	4937	46	13293	11000	63	18793	15230	98	409010	340543	134	0.759843
52753	54995	64	18389	18342	50	815	769	0	1275	862	0	2568	2161	29	3165	3241	31	68221	68406	65	0.759843
143080	128556	90	63210	57143	88	1951	1810	21	3069	2425	34	5509	4939	42	8573	7354	57	162814	158566	76	0.761155
211248	170818	105	87368	71303	99	3810	2845	35	5088	4076	42	10188	8417	61	13545	11451	64	291136	253033	94	0.761155
186367	152032	97	78730	65607	94	2867	2617	32	4168	3688	41	7880	6512	49	11291	8582	61	232365	194748	88	0.762467
224447	172181	123	81789	60808	123	3729	2720	34	5477	4167	45	10606	8227	64	13551	10377	80	290949	227166	123	0.762467
145523	123735	93	65741	57811	90	2028	1634	26	2478	2378	27	5498	4851	43	7989	7065	48	178312	164432	81	0.762467
125363	110988	94	60036	53910	87	2008	1880	20	2399	2120	29	5070	4620	40	6499	5123	48	166284	145149	82	0.762467
115355	110631	82	48677	46859	81	1673	1700	19	3038	2653	31	6659	6803	44	8715	7917	52	281847	270715	74	0.762467
151487	127647	89	58094	50498	87	1778	1669	21	2682	2659	30	5594	4550	45	7375	6306	47	157036	143494	80	0.762467
102666	93648	83	41753	36948	87	1354	1394	16	2773	2415	31	5049	4782	37	6492	6114	48	152757	138843	99	0.76378
169399	151422	92	49976	43909	90	1780	1732	20	4627	3797	38	8401	7943	53	10391	9359	63	381413	352990	87	0.76378
74361	71510	88	31377	30377	78	794	722	0	881	1068	5	2772	2723	28	3909	3774	34	91699	92419	72	0.76378
293419	227101	113	170529	137194	112	6713	5431	42	9478	7845	56	20164	16236	81	27443	20739	99	557305	446077	107	0.76378
188810	156311	100	53645	46165	96	2539	2091	27	3818	3301	35	7150	6396	46	11024	9042	71	210979	188624	91	0.765092
179265	160725	109	94101	87215	91	2740	2665	24	4662	4311	38	10930	9711	55	14248	13534	66	462327	439461	84	0.765092
215924	174417	119	64758	50116	117	3242	2554	32	4490	3313	40	8814	6910	53	11984	9350	65	254179	207584	119	0.765092
222247	183761	106	112046	90775	103	4115	2876	36	7097	6288	50	12967	11172	67	19488	16099	83	407308	340196	98	0.766404
147399	136317	87	49754	46141	84	2796	2518	28	3256	3269	28	6837	6557	43	9387	8772	49	198292	186850	82	0.766404
76528	75358	78	30902	30350	77	1112	1127	8	1747	1567	18	3369	3317	33	4466	4540	36	121982	120263	73	0.766404
231467	189608	108	107600	87511	102	3758	3296	32	4652	4013	40	9104	7440	53	12695	11095	60	307813	271963	95	0.766404
170789	135157	111	62025	49724	92	1448	1414	15	3473	2794	36	8095	6387	52	10167	8564	61	360144	306269	91	0.767717
183933	153310	111	60408	49285	94	2494	2188	27	3296	2915	37	7365	6637	49	10289	8999	54	213967	189649	88	0.767717
[truncated: 7,400 more rows]
