# Supplementary material for: Phenotypic heterogeneity follows a growth-viability tradeoff in response to amino acid identity
Source: Nat Commun. 2024 Aug 2;15:6515. doi: 10.1038/s41467-024-50602-8 (PMC11297284; doi:10.1038/s41467-024-50602-8)
Supplement: Supplementary file 6 — Source Data [file 41467_2024_50602_MOESM6_ESM.zip › source_data/fig6cde/240423/240423_1645_yATP_D10_SER.csv]

FSC-A	FSC-H	FSC-W	SSC-A	SSC-H	SSC-W	BL1-A	BL1-H	BL1-W	VL1-A	VL1-H	VL1-W	VL2-A	VL2-H	VL2-W	VL3-A	VL3-H	VL3-W	YL2-A	YL2-H	YL2-W	Time
83459	81389	80	34605	33165	79	1097	1168	14	1837	2003	23	5117	4882	38	6723	6169	42	186742	189295	78	0.00190223
84286	81805	80	58988	57421	79	2453	2029	26	2323	2082	25	4925	5010	38	7658	7522	45	168409	159918	74	0.00285334
75719	72360	83	36681	34936	79	1335	1356	15	1854	1617	24	3397	3511	31	5305	4688	44	112979	106371	77	0.00285334
96945	89957	87	58893	56784	82	2671	2451	27	3836	3781	32	7731	7284	49	10096	10092	52	223750	204262	80	0.00570668
119176	104844	102	52903	45530	87	1927	1911	21	3163	2811	30	6321	5630	45	8233	7255	53	213771	187368	78	0.00570668
118850	108577	96	52910	49321	85	3443	2826	32	3760	3492	36	7397	6754	47	11946	11231	62	220238	211044	78	0.00665779
33185	32391	76	19155	19251	56	591	434	0	407	622	0	1443	1308	16	1968	2060	24	51082	52404	61	0.00951113
59642	58956	77	32306	31073	76	1208	1471	15	1340	1373	12	2899	2928	29	4749	4560	34	97323	91879	76	0.0104622
105031	97820	90	44726	42148	82	2106	2137	21	3562	3703	30	7765	7163	46	11384	10594	56	346449	325489	89	0.0133156
40827	40726	65	28974	28095	73	631	542	0	1289	1069	9	2645	2667	28	3583	3459	34	91109	90096	73	0.0152178
66848	66647	78	28392	26692	76	1398	1596	16	2473	1847	27	3686	3568	34	5297	4831	44	117830	111570	80	0.0152178
94128	87655	91	56803	54791	80	2049	1946	23	3106	2697	33	7735	7412	49	11527	9891	72	316035	279891	88	0.0180711
83731	80183	93	42700	41690	78	1182	1081	10	1984	2044	20	4288	4027	36	7613	7605	47	174874	167742	82	0.0190223
264635	190679	113	86793	64644	105	6437	4878	46	7331	5362	54	15146	10335	70	20741	14231	87	417524	292839	100	0.0199734
105583	99875	82	52475	49259	82	3037	2830	30	3844	3273	36	6865	6506	46	9466	8583	53	204969	184121	84	0.0209245
93492	73975	88	47517	38799	86	2088	1576	23	2430	1789	30	5293	4218	45	7652	5852	51	145578	120578	71	0.0266312
95132	88054	82	55321	50836	83	1652	1537	20	2448	2263	28	5297	5102	40	7646	6568	53	219689	201114	85	0.0275823
54882	52355	88	22435	21685	68	1356	1206	14	2089	2169	21	2767	3063	28	4652	4249	37	88906	86454	75	0.0294845
81923	80868	78	27483	26138	77	2039	1899	23	2926	3007	31	7112	6803	46	9126	8335	49	282660	256982	80	0.0304356
25066	24715	67	13124	13296	45	465	533	0	647	511	0	870	893	0	1994	2008	22	47171	49777	63	0.0323378
98187	92745	82	37307	35021	82	1346	1303	15	3378	3365	31	5772	5600	42	6520	6019	44	185484	176170	75	0.0323378
50232	47396	80	28681	27592	74	1265	1347	13	992	1209	10	2788	2763	28	3690	3590	34	83853	81968	72	0.0351912
118618	109537	85	52352	50171	84	4367	4094	33	5118	4235	45	10995	10077	54	14550	12767	67	317122	266170	84	0.0351912
132964	120847	88	74281	68255	86	3004	2217	32	4188	4044	37	8384	7293	53	11334	9932	59	286751	252574	84	0.0361423
91279	85776	89	50614	48772	80	1459	1560	18	3410	3246	32	7594	7315	51	10484	9868	56	289000	276870	82	0.0370934
91638	82393	99	56689	52823	84	2998	2813	30	2973	2860	30	6877	6307	49	9635	9608	48	206683	195600	83	0.0389956
124764	109141	90	81192	70529	87	2155	1897	23	3131	3165	31	7806	6529	50	11945	9891	67	338321	301869	81	0.0399467
146527	115339	95	62771	49532	94	2918	2511	29	3440	2531	40	8110	6093	55	10065	7598	58	225752	174689	84	0.0399467
56772	55289	77	19873	19495	56	1141	1074	7	1388	1437	15	2530	2496	29	4217	3871	35	92411	91934	76	0.0437512
134230	120735	90	69450	62682	87	2233	1905	25	4122	3514	42	8797	7438	55	11488	9698	57	351037	307096	89	0.0447023
88043	83608	88	31573	30779	79	1429	1312	14	2001	2332	23	5527	5203	41	9031	8534	47	253910	247896	85	0.0466045
65780	63203	77	31587	30203	77	750	783	0	1360	1439	13	3545	3604	32	6372	6288	42	161380	160226	82	0.0475556
129176	113779	91	58457	51594	87	3238	2814	32	3895	3105	33	7415	6101	49	10717	8812	59	215414	172625	93	0.0485068
84927	80887	81	53033	49933	80	2213	2021	24	3203	2757	31	6671	6158	45	9282	8814	57	256721	229738	84	0.050409
65778	61820	93	17444	17031	53	1394	1441	16	1747	1900	16	4055	3800	34	5434	5436	39	108607	106298	78	0.0513601
92112	86992	86	54754	52669	80	1678	1621	19	3075	3094	29	7205	7063	45	11118	9962	57	301608	271911	86	0.0532623
64220	62348	85	28685	27350	76	1378	1354	14	1639	1501	15	2724	2717	28	4927	4584	39	103264	99105	80	0.0561157
80711	76697	80	52646	50148	81	1549	1540	20	2442	2376	25	5345	4910	39	6435	6031	46	171225	162349	85	0.0580179
82736	76597	82	50776	47337	82	2568	2599	28	2478	2726	28	6635	6308	46	9303	8736	52	202287	195643	82	0.0618223
111776	89250	88	60981	48981	90	2614	2312	27	2932	2331	31	6164	4914	49	8469	6582	57	177769	136716	79	0.0637246
148609	123643	97	73636	61817	89	3099	2651	29	4335	3484	41	10019	8408	54	13418	11173	67	383658	309186	90	0.0646757
63265	61003	78	34522	33612	76	823	965	0	1124	1681	16	3079	3029	30	4392	4309	37	120039	117570	75	0.0665779
123474	116465	91	72758	69604	83	3042	3023	30	4951	4845	39	12100	11404	61	17130	16125	76	478505	428631	86	0.0684801
105829	98309	86	59381	56538	82	3092	3207	30	4130	4182	36	8127	8114	47	11031	10198	55	236560	232583	82	0.0694312
130889	116561	88	55360	49671	87	3945	3676	34	4640	3877	40	9542	8439	54	12705	10578	65	264968	214306	103	0.0694312
113248	106226	89	75690	73137	82	2272	2163	26	4425	4560	39	9693	8942	50	13799	13090	71	394217	372172	88	0.0713335
99612	89335	84	53611	48840	84	1615	1433	16	2379	2316	25	5950	5104	45	9253	7987	53	250607	222773	90	0.0722846
58309	56218	76	23033	22068	72	1632	1758	18	1715	1640	19	3037	2938	30	4200	4252	36	108300	100298	80	0.0732357
69210	64217	84	31710	30706	77	1885	1713	22	2683	2534	27	5707	5231	43	7970	7623	45	157149	146166	83	0.0779913
89036	84659	81	53515	51241	80	1320	1281	13	2188	2003	25	5063	4934	38	6414	5997	43	189273	178912	87	0.0779913
105953	97270	85	60784	57365	83	3325	3021	32	3613	3462	32	7931	7480	47	10906	10359	64	210069	198857	85	0.0779913
263742	191944	109	186499	141544	106	9375	7298	50	12301	9647	66	24783	19419	89	33261	24729	101	705431	546255	108	0.0798935
166396	150863	90	79444	74436	87	6529	6296	39	8193	7628	45	16781	15689	69	22803	21773	84	476036	430968	94	0.0817957
110237	103922	84	48454	46411	82	2230	2331	24	4324	4455	36	9888	9902	53	13047	12347	61	383034	361534	92	0.0865513
81950	80253	80	55176	53751	79	2122	2008	24	3112	2967	32	7910	7446	46	10940	10894	58	320409	297772	85	0.0865513
54417	51394	90	28088	27698	73	1683	1507	17	2042	1768	23	3792	3389	37	4484	4843	36	107202	102157	75	0.0894046
75634	71490	80	41810	41180	77	1228	1191	9	2011	1660	29	4954	4921	38	7014	6828	44	189669	181457	80	0.0903557
209330	150530	106	80082	54919	104	5200	3791	42	5529	4422	46	12875	9782	69	17906	14115	79	402159	329776	103	0.0913068
42921	41167	75	17069	16969	51	778	756	0	1077	903	0	2236	1937	26	3975	3634	35	73939	73913	70	0.0941602
134509	115916	90	61024	50464	89	2147	1767	22	4142	3829	42	9850	8117	59	13993	12468	64	387202	341548	83	0.0941602
131400	113279	89	84005	74539	90	4550	3786	36	5772	5306	43	10770	9829	58	15364	13618	67	344483	312683	87	0.0941602
175307	146816	95	88338	75938	94	5861	4544	41	5498	4469	47	11293	9230	55	15888	12583	72	310060	257309	92	0.0951113
74655	70358	84	29791	28227	77	1446	1529	18	1808	1873	22	3376	3331	30	5552	5079	43	115100	110779	77	0.0960624
103813	97729	94	51701	50137	81	4082	3771	33	4766	4197	43	8920	8169	53	12282	12048	64	266338	241026	84	0.0970135
76629	71579	90	34252	32294	80	2087	1944	24	2117	2113	23	5268	5247	40	6977	6398	45	136731	129770	82	0.100818
62414	59566	78	43771	43018	77	1239	1354	13	1860	2010	23	5083	4543	41	6170	5574	44	188975	177747	81	0.100818
49495	48902	74	22274	21967	65	657	646	0	1302	960	0	2308	2517	23	3613	3988	32	89877	91637	69	0.101769
96962	93194	82	49922	47890	81	1587	1646	19	3172	2755	32	5878	5900	42	8251	8008	50	258747	249846	85	0.10272
49282	48366	75	26100	25199	74	1171	1045	5	1725	1437	16	2583	2771	26	3679	3642	34	84719	79855	74	0.103671
60656	56800	92	26091	25308	75	1288	1216	12	1814	1854	22	3828	3888	33	4862	4715	38	117375	107548	76	0.103671
94037	90451	86	57240	55524	80	1535	1479	17	2498	2702	27	6320	6037	43	9172	8793	52	240243	236961	82	0.104622
89259	85143	92	62659	61014	79	2494	2546	26	3283	3177	31	7515	7383	46	10532	10122	53	217495	213592	80	0.104622
104763	88437	88	70024	61130	87	2909	2695	30	4241	3590	38	7951	7200	51	11198	9613	58	236469	197674	81	0.104622
114945	108629	87	82112	78931	84	3371	2897	32	4645	4487	40	9584	8150	58	13258	12166	64	278184	233434	80	0.109378
135024	122388	86	77170	69299	87	2423	2060	26	3253	2792	32	5963	5507	44	9157	8178	57	206044	187593	86	0.110329
87503	80996	84	47147	44281	81	2634	2770	27	2761	2529	34	6251	6321	42	8065	7488	50	177088	155628	84	0.11128
189473	161493	97	102239	90164	94	3626	3249	33	5880	6014	42	13129	12247	64	19384	18222	73	518878	486616	95	0.112231
121277	110521	85	53144	49457	82	2742	2473	29	3987	4104	33	9789	9020	51	15436	13441	64	408544	357297	89	0.116036
73160	71873	77	35492	34651	77	1487	1546	16	2675	2712	27	5441	5314	40	7852	7213	50	229591	214298	80	0.116036
124165	102849	93	55883	45598	90	2985	2706	29	2583	2680	28	6549	5373	47	9325	7811	59	195188	155053	82	0.116987
78443	75320	81	100500	98535	80	1978	2079	23	2903	3007	29	7360	7233	48	10692	9918	61	295838	284942	72	0.11984
25576	24159	76	10158	10252	43	359	586	0	521	401	0	1334	1381	14	2058	2180	24	55847	56274	61	0.120791
187526	100836	123	93704	48113	116	4686	2406	56	5452	3208	64	11615	7121	78	15555	9607	87	374534	227601	115	0.122694
62154	60841	79	24173	24303	61	862	780	0	1264	1462	13	2969	2802	30	4464	4698	34	115661	115811	70	0.122694
34893	34556	74	16222	16182	49	554	565	0	465	482	0	1433	1471	16	2328	2358	25	52909	52671	66	0.123645
131946	100775	92	58310	44237	92	2138	1724	25	3640	2976	36	7883	6144	54	10956	9051	66	314291	251212	72	0.123645
130720	117617	93	77260	70908	86	2634	2550	29	5260	4893	43	11633	11271	55	17127	16191	77	460454	444086	87	0.125547
62730	58629	77	26934	25503	75	1453	1537	18	1837	1616	19	3828	3494	35	5001	4347	41	113324	99841	90	0.125547
105327	99379	89	50436	48479	81	1591	1742	18	2567	2216	26	6514	6300	44	9429	9111	53	276624	266712	79	0.126498
72269	71550	77	52623	51853	77	2484	2191	28	2340	2402	26	5592	5551	40	8142	7883	47	188057	178201	76	0.126498
96744	93387	80	37144	36374	78	1940	1724	19	2867	2450	29	6381	6719	43	9299	9293	48	268104	260949	75	0.126498
111950	102113	86	50046	46143	83	2066	2129	23	3600	3387	35	7736	7559	48	10774	10521	59	318760	312725	81	0.126498
101789	95749	83	45129	42967	82	3422	3187	31	3883	3675	35	8706	8236	49	11595	10781	58	254281	247293	83	0.127449
87056	83987	77	42187	40998	78	1447	1338	14	2035	1890	22	5317	4860	41	7666	7504	55	208568	206141	77	0.127449
136996	107780	103	81425	67602	92	2423	1982	27	3505	3418	36	8774	7241	54	12544	9984	65	343322	284605	81	0.1284
131050	116873	91	49439	43639	85	2013	1978	22	2828	2654	31	8106	6810	53	13504	11279	64	323520	285264	87	0.130302
109179	97630	94	52452	46206	84	2048	1803	22	3676	3752	34	7722	6462	48	11377	10912	55	322907	280830	86	0.131254
81559	79684	81	35094	34073	77	1276	1314	14	2370	2243	27	5465	5776	39	8948	8680	53	233279	232010	67	0.133156
33722	34812	67	22414	22216	65	502	610	0	714	655	0	1465	1683	20	2211	2055	28	58399	61951	64	0.134107
93776	87430	88	39737	37196	79	1885	2018	21	3141	2761	28	6904	6687	43	11444	10470	59	295714	270426	84	0.136009
21307	21348	59	16224	16101	55	281	314	0	377	502	0	1324	1221	13	1585	1643	21	42789	48267	47	0.136009
96973	88324	99	42911	40593	81	3668	3654	32	4184	3960	37	9038	8103	52	12819	12037	58	292539	255867	85	0.13696
76755	68171	84	36009	32555	80	1907	1918	19	2211	1774	26	3901	3749	38	6161	6006	43	129512	115438	75	0.13696
71329	67647	77	34003	32772	76	1802	1619	22	2201	2179	26	5095	4564	39	6635	5803	45	146012	135246	80	0.139814
192238	155167	97	92821	78500	95	4315	3426	36	6079	5132	43	10637	8606	57	15155	11230	70	321375	247292	96	0.140765
137416	114059	90	65269	55789	89	2045	1732	23	3953	2935	42	9100	7400	57	14303	11252	70	371357	304042	85	0.143618
212244	160788	102	108936	84347	98	6372	5167	43	8434	6524	53	15368	12099	67	20454	15899	90	403337	310177	99	0.143618
47914	47724	71	25800	25616	61	926	874	0	882	784	0	2362	2224	26	3260	3233	31	70706	71857	72	0.143618
120053	108775	85	57304	52033	84	1752	1807	19	2961	2830	30	6640	6357	44	10650	9697	58	278789	253777	86	0.144569
115203	101866	89	61170	55520	85	1896	1711	21	3809	3325	35	7190	6472	48	11337	10043	64	298497	266733	89	0.14552
94036	86580	90	53570	50206	82	2029	1955	24	2822	2777	27	5368	5030	41	8205	7561	50	187452	163939	83	0.15408
123293	110602	103	69488	62432	85	2346	1958	27	3359	2893	39	8064	6874	49	12278	10636	61	338807	291310	84	0.15408
101405	95859	87	54283	51338	81	1731	1558	19	2669	2397	32	6089	6075	40	9075	8583	60	247168	240924	80	0.158836
56398	53857	81	29483	28363	75	1522	1493	18	1747	1844	22	3477	3396	33	5110	5171	38	106486	96500	77	0.159787
44407	44769	72	21154	20245	60	976	956	0	1179	1467	13	2465	2386	26	3552	3344	34	86974	82140	72	0.160738
140225	124469	93	79849	73406	88	2853	2792	27	5109	5227	38	12151	12001	55	17555	18099	68	499912	473748	89	0.160738
61594	59381	80	33188	32150	77	1439	1272	16	1818	1623	22	2930	2892	29	4565	3970	40	82661	81586	77	0.161689
107439	99433	86	56698	54008	84	3639	3318	32	5067	4495	42	9111	8748	54	15901	14423	74	297337	274322	87	0.16264
166136	125237	113	77277	59251	96	3523	2485	36	4917	3729	43	8930	6509	60	11906	9066	69	289256	222804	88	0.164543
142286	130898	91	74760	69662	86	3438	3153	29	4944	4610	37	10530	9430	57	15612	13743	67	395856	342616	89	0.164543
231612	172669	101	174556	136335	101	11288	8614	51	13089	9845	63	26658	21337	93	37384	30337	97	761393	613555	102	0.165494
33353	33034	67	20324	20196	62	277	373	0	478	503	0	1459	1458	17	1929	2096	24	61156	59653	70	0.167396
78872	75009	79	46668	45110	79	823	853	0	2197	1940	25	3368	3467	31	4834	4055	40	100517	101727	78	0.168347
73876	68624	91	28340	27261	76	1686	1580	18	2170	2296	24	4552	3999	36	6642	5729	49	145607	136655	82	0.169298
84818	79209	82	34131	32422	79	1432	1377	13	2264	2234	23	4528	4669	36	7402	7372	46	190489	180681	87	0.170249
133563	122600	100	67014	63541	85	2804	2546	27	4151	3894	40	8257	7555	51	11766	10600	58	274419	256280	89	0.173103
199844	163831	101	108827	91177	97	5395	4377	40	6014	5156	50	12807	10453	64	18204	14931	79	354256	301799	90	0.174054
119901	102110	89	52286	43401	86	2195	1610	28	3030	2607	32	5728	4692	45	7695	6481	51	162193	133371	88	0.175005
79885	73544	90	37149	35422	79	2412	2167	26	2758	2799	30	5850	5525	42	8464	7853	54	186437	171702	81	0.176907
258326	197890	118	137515	106399	119	7418	5996	45	8435	6966	54	18703	14683	83	24793	19560	91	508080	402090	114	0.177858
103331	94206	87	40542	36525	84	2421	2127	26	2836	2721	32	5931	5397	40	7567	7324	51	157747	141974	79	0.177858
102941	95639	94	70061	66714	83	1804	1626	22	3342	2861	33	6367	5602	44	10022	8771	57	272968	247860	83	0.178809
73382	69428	81	44450	41729	79	1669	1612	17	2343	2014	26	4081	3653	36	6143	5213	47	134601	122630	72	0.180711
38357	38825	73	21307	21707	58	682	674	0	1066	902	0	1543	1602	19	2457	2222	27	60875	64270	56	0.180711
60809	57654	78	29020	28174	76	1918	1957	22	2228	2048	26	5201	4949	42	7491	6866	47	148206	138426	77	0.183565
89639	78219	86	43149	37942	84	2029	1971	23	2563	2093	29	5115	4750	43	6498	6208	43	177513	173625	81	0.184516
112804	105140	85	62889	60284	84	3925	3804	32	5588	5577	41	10581	9995	58	14567	12788	67	327884	297441	86	0.190223
69286	67318	79	39812	38773	78	2286	1993	26	2921	3117	30	6034	5844	40	8906	8572	48	187371	172846	78	0.190223
91377	83947	82	38392	35951	81	2687	2643	27	3250	2763	36	5803	5063	46	8020	7208	46	163978	152808	83	0.191174
203364	160030	104	129364	102714	98	5060	3713	41	6089	4885	47	13721	10466	67	20860	16645	86	485467	372384	100	0.191174
218564	160630	110	93720	68624	101	5199	3583	44	6558	5350	53	11813	8283	61	16964	12943	78	333888	245145	96	0.193076
68876	63790	79	32623	31704	78	1072	1106	8	1500	1265	12	2913	2939	28	4559	4671	36	108652	108538	77	0.194978
137523	123954	88	78661	73020	86	3819	3477	32	3662	3146	38	8624	8198	51	12298	11609	63	265571	233022	89	0.197831
106135	97515	85	51986	48594	82	2549	2332	27	2593	2790	28	6100	5828	40	8371	7927	51	181373	174256	81	0.200685
192371	148258	100	120435	99626	97	5211	3979	41	6241	5202	47	12415	9790	67	18750	15359	81	374141	295843	100	0.206391
72471	68273	92	47375	45973	78	1960	2043	21	2862	2496	29	4778	4818	38	7222	6743	47	149599	140701	77	0.207343
175393	147097	94	86010	73916	93	4472	3665	36	5541	5089	46	11202	8970	59	15935	13326	75	346453	277204	95	0.207343
105922	100429	84	56121	52337	81	1827	1697	20	3335	3423	33	7542	6988	47	10139	9772	60	283972	264859	82	0.207343
190946	144057	99	161558	132998	102	6921	5353	44	8673	7095	56	16756	13446	75	23250	18627	80	456934	376193	98	0.212098
80577	77982	81	53462	51908	79	2659	2549	25	2010	2383	25	5896	5500	43	7444	7325	44	174714	165782	76	0.214
287028	207587	147	170068	124224	147	6666	5144	43	9763	6842	67	19478	13340	85	26130	17562	110	637699	444388	147	0.214
225268	160964	119	87462	64942	107	6787	5000	46	6536	5002	48	14766	11033	71	21258	15920	79	436542	339278	93	0.214
75765	74542	76	42531	40801	78	1229	1279	11	2601	2338	30	4343	4709	33	6854	6513	48	203538	197692	74	0.214952
92193	86643	84	34311	32406	81	2347	2399	24	2663	2621	26	5793	5574	39	6827	6619	49	152003	147842	77	0.214952
106995	93210	91	54760	47556	85	2198	1992	26	2264	2261	29	5552	4999	42	6932	5724	49	168546	147181	80	0.215903
76813	76638	75	37959	36732	77	1537	1258	13	2259	2060	24	4707	4477	38	7868	7686	45	209969	204871	76	0.216854
78725	78401	79	37459	36430	78	1406	1439	15	1786	1891	26	4668	4420	37	6508	5943	50	197792	193280	78	0.217805
174370	150043	97	101625	89887	92	4620	4041	36	5807	4692	42	11704	10019	60	17039	14853	75	384697	333350	93	0.217805
107165	96992	87	41144	36384	81	1667	1710	18	2730	2897	28	7086	6558	45	10264	9905	56	278284	260294	85	0.218756
36938	35700	74	22928	22533	71	656	674	0	1000	936	0	1513	1588	19	2534	2446	27	66494	65226	69	0.220658
102055	94951	84	64085	59689	83	2016	1811	23	2520	2432	28	6617	5715	47	9419	8665	57	232507	209792	84	0.223512
126737	108933	89	120982	110985	88	5377	4913	37	8254	7714	50	15996	14894	74	22633	20680	78	538700	495061	90	0.223512
117487	105335	87	58357	51830	86	2043	2020	24	3015	3112	30	7422	7065	46	12217	10583	58	321346	283328	88	0.225414
70491	66208	81	34339	31744	77	1691	1717	20	1788	1756	17	4272	3822	36	5477	4939	39	121644	117306	76	0.227316
202083	157040	99	90861	68679	99	4208	3098	38	6420	4635	50	13836	11234	65	19983	15623	89	533926	435466	95	0.228267
102055	96915	81	45131	42034	82	2153	2086	23	2434	2398	27	5246	5089	40	7598	7497	45	152054	143481	78	0.23112
90223	89287	80	35759	34715	79	1748	1587	21	2623	2466	25	5248	5112	39	8564	8074	46	234369	224470	95	0.232072
55478	53439	77	32892	31719	76	1216	1285	14	2080	1852	23	2984	2629	32	4754	4949	36	114244	108041	78	0.232072
209078	161980	104	115263	89267	98	6297	4858	43	6624	5341	49	14128	11379	66	18226	14717	75	397862	321376	97	0.233023
77251	77440	78	21220	20883	60	1183	1166	11	2533	2501	27	5272	4907	40	7031	7302	42	201035	200779	79	0.235876
65657	64335	83	53944	53134	78	1729	1836	20	2203	2189	24	4940	5002	37	6941	6297	44	180224	167845	78	0.237778
44394	45006	72	10713	10787	43	615	675	0	679	996	0	2026	1825	24	2796	2995	28	77431	74546	72	0.238729
93162	87936	86	43997	42570	79	1859	1951	21	3028	2728	29	5793	5591	41	9488	9482	48	249075	241609	79	0.241583
114789	97708	88	66415	58511	87	2544	1938	29	2915	2588	34	7281	6794	44	10702	10181	58	231208	224513	78	0.241583
83675	79342	82	68218	64437	82	1614	1343	19	2552	2458	30	5405	4779	43	7018	6451	46	193276	172558	80	0.243485
246722	206558	105	127383	107791	104	8095	6427	45	9607	7812	56	22259	17658	90	30420	25624	97	606719	477135	104	0.245387
122829	102783	90	60662	48464	90	2287	1812	24	3474	2701	37	7756	6563	49	12399	10377	64	334844	287964	74	0.245387
240824	180818	105	140397	105612	105	5517	4091	41	7833	5871	55	13541	10506	68	20640	15089	86	422954	334849	99	0.247289
99781	87315	85	41960	37704	83	3125	2921	27	3442	3248	34	6991	6248	47	10040	9387	58	210147	212429	86	0.249192
69925	67758	87	46505	45482	77	1582	1581	17	2225	2044	24	3858	3829	35	5873	6040	40	117350	116678	80	0.250143
118400	109420	85	62315	59066	82	2098	1943	25	4322	3939	39	9554	8486	52	13850	12046	59	385653	337274	86	0.250143
73638	69062	85	37498	34214	78	1521	1439	14	2023	1671	24	3989	3781	38	5263	4685	42	115862	110211	68	0.251094
39675	38066	74	22285	22209	66	852	763	0	812	943	0	2424	2134	25	2956	2904	30	62029	61558	74	0.252045
111590	104264	89	60183	55994	82	1810	1673	20	3386	3111	35	6747	5688	50	9767	8496	57	267964	236851	87	0.252045
113729	100620	85	59000	50671	85	1554	1360	19	3181	2191	37	6408	5649	45	8325	6771	54	231100	197731	81	0.254898
52043	51480	74	27978	27112	74	1060	1001	2	1736	1512	16	3218	3223	32	4567	4540	39	100326	95161	73	0.2568
75696	71392	83	22552	21593	68	2311	2013	25	2292	2417	28	4944	4765	40	7221	6619	48	147398	135514	80	0.257752
27202	25327	78	13299	13224	47	185	262	0	522	564	0	1381	1355	14	1774	1878	20	56159	57613	72	0.260605
113474	108572	82	71667	68894	83	2228	2540	23	4661	4382	38	9837	9395	56	13716	13731	64	393591	374195	86	0.266312
141513	127068	92	83702	76286	88	2366	2167	27	4570	4246	42	9760	8718	54	14106	13147	65	401862	369224	85	0.268214
130749	112644	90	90136	78328	89	2355	2046	29	2911	2660	31	6023	5095	45	7801	6161	53	191903	156915	82	0.268214
109681	102807	85	46480	42890	81	2367	1828	27	3143	2519	36	5427	5067	43	7529	7441	45	160054	145146	80	0.269165
97426	94854	82	66888	64333	81	3855	3673	33	4067	3394	38	9636	9123	55	12761	12691	64	280475	261150	81	0.269165
100566	89786	88	57158	51274	85	1899	1695	24	2302	2207	26	5656	5425	41	7435	6438	49	153240	136022	81	0.270116
102544	94291	98	53910	50738	82	2687	2604	27	2692	1985	35	5284	4496	42	8694	8423	47	167160	147325	76	0.271067
45321	45254	65	22358	22051	59	1096	1110	9	1099	1179	9	2191	2437	24	3509	3296	32	72980	71352	70	0.271067
75242	72390	81	37290	35649	78	2894	2669	28	2773	2942	28	6546	6343	44	9091	8876	50	188685	184317	77	0.272018
86108	80664	83	36994	35265	78	2826	2603	28	3183	3289	32	6773	6858	43	9757	9387	53	184167	168228	77	0.272018
54037	52606	75	30059	28756	74	1567	1440	14	2025	1934	25	3975	3853	34	5360	5077	39	129006	116247	76	0.274872
117897	107317	88	41697	38569	84	2406	2230	25	3749	3069	36	9055	8703	52	12950	11559	65	379329	335248	87	0.277725
130635	105808	106	54196	44389	88	1884	1503	23	2763	2735	28	6617	5158	49	9932	7440	58	253034	206711	81	0.278676
47414	46484	73	28417	27932	72	690	794	0	953	1064	6	2553	2533	29	4105	4083	33	119252	119622	74	0.278676
102579	95259	87	46210	43644	80	2113	1915	23	3890	3752	38	8987	8507	50	13066	13030	63	357650	349480	83	0.278676
91672	86676	84	37111	35084	79	1628	1489	16	2333	2363	29	7000	6415	46	9980	9636	58	273130	245502	84	0.279627
85769	82604	81	57462	55670	80	1853	1748	23	3161	2840	34	7028	6696	45	10000	9323	56	300859	275034	83	0.279627
104300	99116	83	77647	74695	82	4211	3807	32	4474	4491	36	9109	8235	50	12059	11253	57	268899	241533	87	0.280578
164911	131151	97	80892	65798	93	4797	4051	38	5195	4223	40	10815	8801	64	16072	13560	74	314903	259107	94	0.281529
142031	121280	97	71277	62103	90	2300	1749	27	3621	3497	34	9082	7739	52	14235	11166	64	381196	319739	96	0.282481
184802	115240	121	64030	41885	105	3894	2502	44	6200	4510	53	13291	9332	79	20201	13728	93	488892	336095	122	0.283432
53704	51029	81	21511	21250	63	1145	922	0	1255	1306	10	2373	2174	30	2984	3201	29	71842	70363	73	0.283432
45053	44302	73	22870	22459	64	845	730	0	791	878	0	2310	2383	26	2791	2571	32	84529	87781	75	0.284383
107287	101826	83	54580	51500	81	3689	3245	34	4437	3974	39	9101	8587	53	13755	13007	69	266456	247957	85	0.286285
92086	88903	93	38026	36894	79	1317	1277	14	2580	2645	28	5932	5888	41	9270	8899	51	246582	238436	86	0.287236
66508	63595	81	30830	29457	76	1420	1351	14	1698	1684	20	3805	3559	36	5580	5372	40	106583	96832	79	0.288187
62745	61566	79	28090	27326	76	1072	988	0	1467	1337	18	3297	3160	34	4159	4535	36	92198	90945	79	0.288187
54663	55349	72	17450	16753	65	1017	989	0	1283	1131	8	3070	2997	31	3716	3452	30	93394	87755	89	0.288187
72379	72783	78	31794	31416	76	988	876	0	1975	1676	20	4140	4035	36	6430	6501	42	180310	178576	80	0.288187
76252	75991	78	34848	34366	76	1629	1509	18	2068	1916	24	5241	5447	39	7795	7423	45	229193	226471	75	0.292943
101036	96257	86	54044	51320	82	2528	2267	27	3002	2921	32	6972	6654	45	9813	8643	55	235330	205235	87	0.295796
183727	153759	96	117406	99783	95	4848	3862	39	6080	4925	51	13328	10535	70	18410	15109	75	432106	347918	97	0.295796
109839	100303	87	53757	50546	84	2811	2661	29	3897	3559	37	6834	5877	46	9248	7748	56	196833	168101	84	0.297698
76910	74377	80	40172	38110	80	1478	1301	13	2441	2141	25	4940	4674	39	6711	5994	46	149132	139660	84	0.298649
128717	117301	86	67805	61445	85	2237	2156	24	3696	3338	34	9178	7928	54	12600	11276	70	341496	310642	85	0.298649
111238	104702	94	46562	44012	81	2348	1992	27	3359	3473	29	7359	6847	47	10013	9918	50	225930	209916	84	0.298649
78650	72344	88	22740	22338	62	1285	1275	13	2099	2429	25	4736	4527	38	7924	8042	46	207688	202831	81	0.299601
98976	89780	85	45424	40070	82	2450	2053	26	3134	2534	34	5412	4670	45	7728	6954	55	164792	144145	79	0.300552
78697	72673	84	38395	35127	79	2454	1869	28	2369	2121	29	5179	5148	38	7006	6554	46	145241	130323	77	0.301503
65467	63486	76	36427	35030	77	2310	2067	26	2729	3042	29	5166	5041	39	8133	8152	47	147080	138712	78	0.302454
108891	100643	84	45709	41338	83	2074	1796	24	2817	2549	33	5657	4900	44	8964	7693	55	178703	161739	82	0.303405
94871	90368	80	44604	42459	80	1655	1611	18	2956	2969	26	6069	5896	42	9288	8630	52	258432	251273	83	0.308161
72299	68652	80	35206	33452	79	2223	2220	22	2483	2483	28	5255	5517	40	7040	6654	51	138925	136910	78	0.309112
126931	115510	87	84852	78667	85	3709	3277	33	5040	4110	41	9663	8334	55	14231	12310	69	302229	251161	87	0.309112
135027	118627	89	100532	89885	88	2371	2075	28	4242	3682	41	8053	7016	50	11419	9250	57	302667	259487	91	0.311014
55634	52963	78	27969	27043	75	1263	1067	6	978	1297	15	2639	2633	29	3820	3469	37	93021	88998	75	0.312916
48336	45750	76	25271	24397	73	835	811	0	1419	1454	15	2605	2241	27	3486	3180	33	76184	72565	74	0.313867
121420	107848	89	56150	49740	84	2876	2317	31	2769	2717	29	6558	5498	45	9511	8009	58	198640	166510	83	0.315769
119126	104367	86	48764	42946	85	3241	2889	31	3703	2997	36	7637	6508	49	10547	9022	60	222220	185385	86	0.317672
92670	85667	85	42924	39686	80	1850	1620	23	2182	2058	25	4691	4158	38	6704	5460	50	149266	128544	81	0.320525
111271	100670	86	58575	52949	83	2731	2457	29	3307	2815	31	6613	6209	45	10326	9824	64	197767	190154	86	0.321476
62803	58650	79	29935	29278	75	2122	2033	23	2787	2412	29	5148	5154	39	7212	7379	48	151646	140558	78	0.323378
111067	107130	84	56674	54735	82	2830	2630	28	3945	3839	40	7568	6858	49	11284	10216	57	245814	224978	86	0.326232
97591	91171	89	45978	43530	81	1628	1428	20	2196	2221	25	6012	6305	40	8429	8128	48	242964	231645	83	0.327183
93492	88933	80	56869	54534	80	1779	1628	21	2994	2891	29	6116	5979	41	8890	8269	50	241456	224392	80	0.327183
345580	258828	135	204065	162486	130	11675	9083	52	15171	11087	67	31555	22967	120	42508	31700	125	861690	610386	133	0.328134
61500	60707	90	28834	28471	74	892	763	0	1535	1547	20	3135	3313	30	4272	4011	36	113689	111892	68	0.329085
95473	87817	86	48036	44216	83	1839	1881	21	2247	2535	25	6252	5624	45	10172	9673	50	269481	257081	79	0.330987
188910	141654	115	105688	80042	99	5996	4690	42	7554	5745	51	14943	11352	72	19347	14905	79	401702	308772	97	0.336694
83108	80624	81	42108	40797	78	1594	1299	16	2069	1817	27	5041	4889	38	7383	6602	55	202489	194892	80	0.337645
124626	119513	82	81299	77882	83	3257	3061	30	5573	5294	45	12916	12186	58	18073	16503	71	514555	460608	85	0.337645
124365	118117	84	72658	69502	84	4044	4032	32	5949	5063	42	9703	9217	52	13795	13271	71	319068	281721	85	0.338596
125585	108598	96	67280	58735	88	1893	1718	23	3280	2961	35	8326	7190	52	12378	10584	72	352034	310003	88	0.340498
60949	57925	79	36635	35727	77	1516	1538	19	1696	2378	20	4067	4142	34	6323	6343	45	131912	131835	76	0.345254
23059	24246	49	14002	13807	48	186	298	0	479	442	0	1261	1288	13	1834	1960	20	55823	58043	67	0.345254
202344	147366	104	100979	74321	99	2860	2154	31	6163	4103	51	12500	8561	66	15867	11331	72	466799	328197	91	0.346205
59971	61923	65	31892	31596	75	890	1131	7	1872	1437	18	3797	3825	33	5960	5736	40	159627	155905	76	0.346205
90150	83888	81	50822	47668	82	2958	2735	27	4072	3447	42	7420	7292	46	9555	9161	50	212745	203801	84	0.347156
97928	91951	80	51214	46250	84	1609	1339	14	2408	2037	25	5625	5292	42	8629	8679	50	236276	224401	70	0.348107
96598	84874	90	51320	44231	85	1747	1624	21	2055	2051	29	6351	5819	44	9588	8391	58	252609	234732	73	0.350961
30708	30948	62	18572	18326	54	495	620	0	722	634	0	1403	1409	16	2290	2429	23	62592	64904	66	0.350961
94271	87425	88	48211	46549	80	1649	1422	19	3030	2773	32	5609	5385	42	7907	7712	44	237237	234931	82	0.350961
151456	120213	94	83461	65783	92	3354	2619	32	4620	3698	41	10047	7649	55	14436	11284	72	361525	272982	94	0.351912
87738	81964	84	41792	39052	80	1425	1285	18	2141	1852	28	5411	5079	42	7720	6977	46	213324	192082	81	0.352863
67796	64055	81	28549	27135	77	1332	1232	12	1510	1752	21	3868	3583	36	5798	5634	40	117913	111752	78	0.353814
67119	63653	77	32438	31089	77	1374	1530	18	1584	1541	18	3386	3369	31	4604	4392	39	110356	110360	77	0.354765
218757	183827	109	99203	85193	98	6710	5664	41	7395	6145	51	16370	12552	74	22574	17329	89	469965	367023	97	0.356667
204652	159872	117	110641	89264	101	8408	6467	49	12028	8730	68	21333	15964	86	29877	23084	95	604873	459653	101	0.356667
122798	107771	90	66778	58951	87	2311	2102	26	3664	3392	35	7361	6429	49	13227	11853	72	350424	306390	89	0.357618
47797	45370	77	18050	17517	54	844	962	0	1017	828	0	2565	2573	27	3513	3166	33	103625	103706	72	0.359521
24091	24896	45	15429	15366	50	517	606	0	540	496	0	1274	1319	13	1970	1956	24	57625	62572	63	0.359521
69229	65607	80	28473	27670	76	2723	2754	27	2698	2867	27	6230	5925	43	8669	8092	49	166173	153464	74	0.360472
100900	94179	84	43238	40887	81	3367	3263	31	3992	3293	39	7436	6659	50	9799	9234	55	201394	182998	81	0.362374
58789	57498	78	21958	20963	61	1335	1452	16	1741	1210	19	3490	3503	34	5110	4998	40	108767	108314	72	0.362374
116633	103110	86	45001	38679	85	2113	2180	23	4063	3728	38	7993	6889	47	12531	11522	64	367234	332503	85	0.365227
88862	82411	89	48188	45430	81	1559	1451	13	1920	2201	24	5463	5047	41	7784	7508	50	210583	202333	76	0.366178
143085	131864	99	67171	63035	87	3962	3565	34	5740	4550	46	10748	10041	57	14735	12891	68	333804	291204	89	0.36713
93622	87628	81	62850	60906	81	3399	3112	31	4261	3997	36	8528	7881	53	11550	9561	65	252192	227496	83	0.369983
104386	95692	93	51937	48240	81	1479	1324	17	2806	2383	32	5648	5119	42	8763	8017	54	238248	210872	83	0.372836
208788	181712	94	103977	92785	92	6624	5974	39	7664	5820	51	14567	12212	65	21193	17615	87	445234	347725	100	0.37569
50050	50615	74	33066	32650	74	255	523	0	809	756	0	2160	2054	25	3308	3515	31	90704	91253	73	0.377592
35350	35895	56	17351	17381	51	736	749	0	534	779	0	1357	1395	18	2513	2598	27	71379	72154	74	0.377592
61637	59961	77	37762	37096	77	1810	1815	20	2508	2319	27	5363	4763	41	7069	7047	43	184400	174971	80	0.379494
24461	24621	64	18086	18171	58	396	413	0	614	570	0	1155	1265	12	1540	1677	22	47162	49041	58	0.379494
92459	86705	82	61791	59005	81	3479	3284	33	3614	3720	37	8808	8376	49	11329	11006	56	250730	229054	83	0.379494
162443	134681	97	85354	70542	96	2897	2367	30	4987	4345	37	10749	9646	61	16391	14681	73	460431	423489	94	0.380445
116718	110752	83	69262	65920	83	2446	2292	27	4050	3830	35	9338	9008	51	14053	12842	68	397307	357574	89	0.385201
144546	115853	108	58988	48694	91	3360	2776	34	4245	4008	38	8727	7710	52	12764	11196	60	246908	232998	87	0.385201
130827	121426	102	60551	57127	84	2888	2537	28	3673	3342	38	7148	6993	42	10164	9514	56	211264	198125	86	0.386152
126352	104993	92	65244	54135	89	2605	2265	29	3867	2809	40	6540	5293	51	9332	7387	56	193695	163944	77	0.387103
73433	70107	81	32925	31345	77	950	997	0	2072	1688	26	3439	3232	33	5590	5124	41	133696	128715	78	0.387103
94004	89146	82	42517	40315	79	2884	2630	29	3659	3390	34	7021	6312	45	10062	9035	60	191547	169449	82	0.388054
155224	128720	93	66588	51867	94	2521	2004	31	4558	3734	40	10346	8913	56	14885	12758	73	395312	338124	83	0.389005
109357	90052	90	57503	47873	88	1601	1411	17	2347	2099	28	5406	4617	43	7855	6302	51	189293	162743	76	0.389956
77143	74211	78	48519	47064	79	1610	1319	19	2687	2505	34	6247	5551	45	8420	7922	50	243097	239128	79	0.389956
115743	109810	85	77589	74465	83	2798	2335	28	4370	3771	36	9604	9202	52	12361	10866	60	364522	329672	83	0.389956
101496	96176	84	61490	59366	81	2126	2062	25	3353	3000	33	7554	7187	49	11297	11068	56	293618	286095	66	0.389956
72168	66849	83	38424	38180	77	2423	2245	26	2925	2761	29	5436	5159	40	7644	7518	46	173790	162565	75	0.390907
124751	113436	87	54484	48882	86	1865	2066	21	3450	3230	31	8464	7842	47	12282	11240	60	332232	311814	86	0.400418
119229	104641	86	52787	45731	86	2102	1946	24	3424	2922	31	7248	6471	45	11170	9177	56	322792	270563	91	0.40137
146661	122528	95	68842	57312	90	2150	1858	23	3514	2742	35	8872	7116	58	13179	11238	65	357549	298138	84	0.40137
114174	104435	100	51940	47239	92	3350	3013	31	3989	3707	40	8103	6879	50	10386	8963	60	223506	183743	100	0.40137
130536	121684	85	84074	78719	85	2480	2445	27	4738	4246	36	9429	8740	52	14088	12836	64	378284	325522	88	0.402321
65467	61561	80	30348	29023	77	1621	1627	18	1811	1959	18	3611	3562	32	4963	4680	41	113115	111537	75	0.403272
78711	73302	93	33887	32468	78	928	1052	5	2639	2473	30	4899	4915	37	6776	6695	41	207554	201890	77	0.405174
99739	94267	95	59453	56925	81	1869	1585	20	3053	2952	30	6678	6474	43	9922	9271	53	269731	258246	84	0.407076
139015	123954	87	87353	81901	87	5826	5483	39	7124	6609	54	14109	12211	69	19783	17573	82	389609	328505	92	0.408979
87436	79900	87	45332	42259	81	1627	1890	19	1863	1950	21	3921	3580	36	5551	4872	42	124900	120452	78	0.410881
127829	120195	85	70239	67498	84	5047	4596	35	5484	5423	38	12139	10784	59	16920	16127	72	392740	349378	89	0.410881
71623	68094	79	28230	27304	76	1501	1456	17	2552	1969	25	4271	4169	36	6049	5550	42	119222	111185	77	0.412783
91860	84210	83	49393	46280	81	1866	1868	23	3064	2964	29	6868	6185	47	11138	10244	63	299403	282759	74	0.413734
82990	77806	83	38174	35896	80	1822	1592	22	2852	2778	29	5298	4919	41	7367	6537	50	172651	158707	84	0.413734
236989	173595	110	154187	121865	108	8272	6395	47	9641	8218	60	19771	15947	83	28145	22837	100	560393	458931	105	0.414685
135317	117574	89	97657	86616	88	2318	1662	29	3502	3176	34	7777	6668	49	11640	9889	62	264875	227673	83	0.414685
65431	64285	78	49276	47752	77	1869	1664	23	2573	2033	28	4938	4905	37	6425	5954	44	135567	126194	79	0.421343
115373	106479	85	66020	61343	83	2471	2218	25	3588	3714	36	8982	8113	53	12272	11050	69	348600	313894	84	0.422294
150418	131565	93	83542	74431	90	3258	2952	31	4663	4038	39	9516	8079	58	13527	11861	65	329914	281769	87	0.425147
283320	203227	118	120700	86035	117	8443	5935	50	10379	7755	56	20200	15381	84	29091	22846	107	564258	491025	115	0.42705
21346	20823	67	14225	14152	48	433	427	0	438	781	0	1185	1233	13	1510	1700	17	47312	48568	63	0.42705
113184	107483	83	118671	113617	85	3050	2680	28	3807	3412	34	9317	8685	49	13632	12207	63	378406	327929	82	0.428001
137550	119167	90	60426	50298	89	2786	2336	30	3242	2941	36	7773	6147	54	11315	8400	62	254221	161820	90	0.428952
128942	114355	89	77973	71057	86	3830	3419	32	4925	4101	36	9226	7543	55	12915	11677	58	272896	220470	87	0.429903
111629	104953	85	47963	45113	83	1699	1284	17	2779	2722	31	6231	5689	44	8149	7396	56	226235	212062	85	0.430854
90693	85613	92	43374	41182	79	1562	1418	19	2675	2487	29	5629	5204	41	7827	7279	46	231045	220465	84	0.431805
133534	112328	97	69619	60057	91	2937	2630	28	3654	3504	36	7331	6084	49	9963	8442	58	213253	182176	83	0.431805
175617	161461	90	102234	96342	88	7731	6725	42	9445	8774	49	19811	17397	76	26543	22853	86	531997	435443	93	0.432756
154738	122847	95	66592	52388	94	3179	2767	31	4279	3106	45	8471	6829	54	10677	7998	59	234481	183078	87	0.432756
125335	117874	100	72627	69332	85	4489	4312	35	6129	5069	42	10763	10143	52	16159	15263	79	323457	290536	89	0.433707
144725	121349	93	77178	64897	90	2531	2429	25	3784	3336	40	9528	7755	56	13782	12385	67	388076	324385	90	0.436561
79413	74429	79	44675	42546	79	1895	1842	21	2508	2555	26	5455	5122	42	8258	8027	49	205693	195941	84	0.438463
230421	173233	102	170417	138726	102	10607	8471	49	14171	12089	70	28226	23978	93	39884	34548	96	821221	700556	102	0.438463
55613	56041	76	27386	27092	72	1080	1174	11	1546	1234	14	3371	3053	33	4434	4556	36	111279	113033	67	0.439414
23321	23184	57	12983	13149	45	553	480	0	436	602	0	1197	1196	12	1490	1656	18	46946	48816	61	0.439414
82100	76110	81	38702	36486	80	1811	1622	21	2344	1909	26	4591	4506	38	7108	6751	45	142470	132145	81	0.440365
43019	43034	71	22186	21397	68	888	937	0	1674	1143	13	2427	2420	28	3385	3365	33	78252	80068	73	0.442267
165408	132854	109	82642	67746	93	3230	2481	35	4959	3480	45	8640	6576	56	11965	9888	65	259425	207002	103	0.442267
31272	34642	56	20426	20596	54	890	770	0	780	727	0	1342	1387	18	3064	3287	29	69685	69479	70	0.443219
63204	61572	77	32320	31534	76	1541	1667	17	1074	1403	14	2748	2808	29	4313	4240	36	107517	101269	79	0.443219
122663	108916	90	93047	86796	86	2318	2067	23	2940	2947	31	8781	7173	53	11630	10322	58	362141	313653	91	0.443219
54458	52823	75	28792	27427	75	852	766	0	1929	1348	17	3136	3221	31	4704	4557	39	111050	107973	74	0.445121
90925	87947	81	59570	56676	82	1303	1257	12	3044	2761	35	5786	5351	41	8138	7463	49	202420	190561	84	0.445121
77407	74881	79	37900	37259	78	1406	1394	13	1998	2062	23	4729	4359	38	7771	7127	47	193974	189634	76	0.447974
105851	83865	90	54751	44397	88	2564	1883	28	2844	2061	28	5393	4335	45	7977	6391	55	161257	123201	76	0.447974
125197	116541	86	105249	99575	84	3392	3019	32	4716	4175	41	8925	8231	51	13681	12554	70	279047	243058	86	0.448925
122763	108390	101	58313	52598	85	2074	1819	23	3105	3041	31	7413	6647	48	10649	9532	52	306309	273925	83	0.448925
71688	68588	80	22815	22369	64	1453	1447	14	1422	1645	21	4247	4276	36	7086	6781	42	169898	169095	77	0.449876
62134	59841	77	21655	21357	58	1932	1899	21	1913	2318	27	4666	4579	36	6802	6651	48	137897	134072	79	0.449876
178456	141982	101	83771	68186	95	2871	2289	30	5215	3697	43	12022	9965	59	16853	13974	80	456669	369186	86	0.450827
64582	62205	77	27439	26146	77	1325	1229	11	1823	1555	19	3763	3537	35	5043	5291	37	108782	100644	73	0.450827
101425	95215	88	60176	57694	82	2454	2427	24	3931	3713	34	8998	8420	50	12257	11120	65	328047	297128	80	0.45273
52272	51070	88	16946	16340	54	1088	1013	3	610	912	0	2381	2303	27	3224	3813	30	88201	91369	72	0.455583
128479	112914	90	64388	58233	87	2733	2098	27	4575	3814	43	9336	8310	53	14508	12328	69	368870	307402	89	0.455583
70944	67240	81	29114	27477	76	2284	2061	26	2719	2527	30	5155	4930	41	7039	5894	45	146276	132364	79	0.459388
55602	53091	79	28269	27034	75	1203	1288	13	1319	1453	17	2728	2498	29	4054	4053	37	82459	80408	75	0.460339
89999	83626	85	47588	44239	81	1725	1540	17	1770	2316	27	4781	3938	40	6066	5639	41	145198	135252	82	0.460339
155532	133621	92	58185	49409	90	2694	2588	27	4687	4133	36	10636	10099	52	15242	13235	73	421816	398950	93	0.463192
66281	63852	78	48656	47353	78	2157	2170	22	2614	2548	27	5302	5002	40	7666	7865	45	151034	143448	82	0.464143
101827	93519	87	57259	52517	83	1383	1366	15	2846	2456	35	7075	6041	49	10220	9469	51	290303	260081	87	0.464143
140400	122186	89	76561	67018	88	2703	2285	30	3904	3245	37	8893	7478	51	11888	10476	61	322425	287595	89	0.465094
63128	62261	77	36380	35687	77	1916	2012	21	2564	2515	25	5575	5530	40	8196	8300	45	188301	182712	81	0.466996
81159	76338	82	48763	46438	80	1788	1705	19	2320	2314	26	5593	4951	44	7836	7225	47	191174	186642	85	0.467948
46985	46738	72	25641	25165	73	828	1007	2	800	909	0	2576	2428	26	3661	3249	36	101626	100567	74	0.468899
106924	96707	97	48612	45434	84	2195	2199	24	3714	2797	38	7787	6810	52	11850	10273	67	324561	290457	86	0.468899
96848	90138	97	43661	40654	80	1924	1549	22	2257	1938	25	4893	4274	41	7096	6604	46	161606	152135	85	0.470801
103666	99484	84	63323	60529	82	3854	3797	32	4263	3914	39	9345	8659	54	11563	11183	57	281527	250427	86	0.470801
51444	51410	66	27131	26768	74	1583	1621	18	1938	1881	23	4014	4127	33	5149	5271	37	121968	119888	75	0.470801
90877	84804	84	45055	43358	80	1333	1340	14	2621	2277	27	5601	5289	41	7597	7417	47	222597	212042	82	0.472703
88720	82095	81	32355	29522	80	2644	2428	27	3239	2804	32	6373	5165	46	9035	8183	52	192904	168838	82	0.473654
76801	72338	83	44383	40823	81	1691	1613	17	2192	1977	21	4384	3852	39	5763	4735	45	144543	124383	95	0.473654
147177	132752	96	88266	81756	88	4491	3912	36	5998	5874	41	12147	11430	64	17523	16938	70	358178	330172	87	0.473654
105177	98347	84	44871	42186	81	2432	1947	26	3615	3790	32	8544	7813	49	13412	12224	67	356316	327186	88	0.473654
87787	83318	81	62162	59173	80	2194	2015	25	2914	2716	28	5668	5401	40	7514	6431	51	176450	156070	80	0.474605
83497	78491	82	42927	41202	79	2512	2349	26	2856	2754	29	6263	5964	43	8546	8569	51	209284	185899	81	0.475556
130282	122788	85	82429	78991	85	3426	3446	30	6046	5745	45	13592	12728	64	20734	18193	77	587978	514453	90	0.476508
148462	133941	97	87130	81253	87	6032	5463	38	7699	6885	51	16164	14163	66	22497	20348	82	472600	389233	93	0.476508
123762	106058	104	43874	34873	104	3315	2456	30	4820	4615	35	10129	8241	66	13394	11260	88	271533	229468	104	0.476508
150687	130998	92	91420	82282	91	4015	3469	34	6414	5804	44	10933	10515	61	15156	14289	73	320148	306777	87	0.477459
109759	100183	89	49669	44613	83	1667	1646	18	3148	2988	33	6025	5608	45	8185	6721	59	230594	211646	80	0.47841
87407	81190	85	46161	43506	82	2178	1809	23	2843	2907	28	6139	5869	42	8037	7159	47	193246	185332	80	0.479361
59871	57757	76	22601	22224	62	2116	2424	21	2602	2245	30	5101	4924	41	6727	6994	47	157884	146999	74	0.479361
52965	49773	90	24823	24306	75	1752	1750	20	1669	1820	22	4338	4047	38	6418	6241	42	139300	135397	74	0.480312
103473	97597	83	75371	71843	84	2286	2017	25	3559	3369	34	8917	8317	49	13495	13194	63	357624	338541	84	0.482214
67127	62214	79	37529	34920	77	1494	1460	16	1945	1819	24	3364	3212	33	5576	5127	38	120305	107357	72	0.482214
300974	225732	138	229694	178380	129	13340	10125	53	17102	13313	78	34358	27335	120	47656	36957	121	954993	752857	127	0.484116
179245	156313	92	90978	81495	91	5280	4617	38	5610	4771	47	12135	10093	68	17317	14326	82	356965	281005	87	0.484116
144014	124589	90	67862	60263	87	3997	3132	36	3980	3637	35	8477	7161	51	12562	10591	59	282563	230381	87	0.485068
56685	54620	74	37283	36223	77	1434	1624	19	2310	1979	25	4157	3913	37	6622	6339	42	137401	131652	77	0.486019
149385	137390	88	71291	66849	86	5399	4659	38	6466	5781	58	13455	12613	62	19266	17412	72	388297	347913	89	0.48697
189605	158839	97	108091	90559	92	5158	4081	40	6119	4437	47	11841	9569	60	16798	13106	81	345529	267724	93	0.487921
108780	101882	83	51937	49317	82	1492	1328	16	2855	2783	28	6337	6132	43	9439	8858	58	266669	254506	84	0.488872
18602	20662	45	12899	12847	45	306	279	0	520	602	0	1013	1283	12	1756	1808	21	49667	50216	69	0.493628
60845	58457	66	33374	30091	77	1109	933	0	1794	1557	20	3059	2639	32	4462	3986	38	102631	90121	73	0.493628
87634	83220	91	49761	47475	80	2278	2173	25	3332	3214	32	5649	5134	40	8236	7441	52	173327	160139	85	0.493628
107258	100476	91	72423	69769	83	3549	3104	32	3930	3619	36	8583	7326	49	10699	9578	60	247497	216168	85	0.494579
103631	92747	95	44778	39260	83	2268	1959	25	3045	3195	30	5875	5790	42	7992	6963	58	194502	188258	85	0.497432
80581	79579	79	42317	40982	78	1645	1742	19	1790	2112	20	5064	4973	40	8183	7836	54	230529	227026	69	0.498383
69547	66969	89	50309	49538	77	2880	2904	27	3536	3621	34	6610	6571	43	9534	9174	48	188492	177769	83	0.499334
88520	79867	84	43366	40182	81	2527	2134	25	2875	2417	34	5598	5224	40	7361	6818	47	161369	139635	85	0.499334
296438	203100	119	138149	98335	116	8978	6359	49	11982	8455	68	22862	15698	86	29899	20638	103	616274	421790	121	0.500285
46147	44084	88	24600	23969	70	933	762	0	1150	1238	10	2448	2342	29	3455	3136	34	82077	80269	73	0.501236
47878	44758	82	26320	26313	73	1523	1478	16	2193	1913	22	3654	3623	33	5218	5146	38	106690	102209	75	0.501236
190165	149117	98	53563	41799	97	5302	4048	42	6599	5363	47	11400	9711	59	16727	14003	75	341918	306747	96	0.50409
35844	36295	58	16410	16523	48	372	510	0	754	1042	4	2010	2280	22	2905	2776	30	73669	70424	71	0.50409
60972	58131	78	32624	30200	77	1629	1144	18	1657	1863	21	3429	3133	35	4989	4272	40	101531	94604	72	0.505041
64424	62538	81	40474	39463	77	1478	1663	17	2084	2021	22	5050	4584	41	6885	7000	44	184749	176605	77	0.510748
171593	135882	97	106546	88187	95	4782	3880	38	6632	5325	48	14177	10860	69	20015	15263	85	487481	388709	93	0.51265
155897	131673	96	74573	61911	91	2691	2378	28	5021	3941	45	10593	8743	61	15528	12863	76	424884	359070	90	0.513601
41089	40222	73	17856	17563	52	977	907	0	661	777	0	2404	2322	26	3541	3553	34	72921	73290	71	0.513601
76777	72534	81	33991	32799	76	1860	1887	21	2675	2454	28	4962	4265	41	6526	6230	45	154107	145609	76	0.513601
92918	86627	82	49487	45628	83	1417	1326	15	2606	2272	28	4451	4425	36	5947	5967	39	169583	157573	83	0.516454
82531	79748	87	43003	41878	79	1260	1254	13	1707	1807	22	4448	4454	38	6938	6774	49	204198	194864	79	0.517405
75353	73004	79	34013	32544	77	1345	1670	18	1923	1955	22	4056	4130	37	5979	5835	43	114481	112762	71	0.517405
65561	63329	80	25781	23875	76	1256	1281	14	2103	1804	23	3780	3619	34	5120	4662	41	102480	91415	75	0.520259
98152	90972	84	33418	32112	79	1788	1529	21	2716	2592	30	6818	6545	44	9632	9590	47	266737	261728	82	0.52121
73612	69353	89	27319	26296	76	1782	1775	21	2612	2702	28	5294	4882	41	7890	7767	43	157902	145610	77	0.52121
90834	82348	87	40880	37302	80	1804	1467	19	2366	2348	25	5840	5108	43	7471	6548	55	206258	185878	83	0.522161
47316	47648	63	24760	24238	73	888	829	0	1446	1274	13	2080	2097	22	3063	3414	28	71862	70665	73	0.524063
110659	96428	93	56919	50127	87	1780	1742	19	2146	2346	26	6540	5494	44	8354	7306	53	259212	222548	83	0.525965
103269	91909	90	43640	40191	83	2876	2542	28	3277	3655	30	6388	6138	44	9258	8613	50	200154	194069	89	0.526917
257131	184866	123	147066	107339	115	7316	5651	46	9624	7026	61	19235	14529	81	25932	19886	99	569867	414639	121	0.530721
71442	68660	81	25123	23890	76	1756	1579	22	1791	2000	21	4222	4080	36	6019	5457	42	114712	113141	76	0.531672
86993	84717	81	59010	57247	81	2255	1978	24	3521	3278	33	7792	7564	45	12520	11448	61	340502	320664	87	0.532623
109518	98003	88	47813	41901	84	2138	1759	26	2743	2108	25	5420	4479	43	7200	5797	54	164325	145842	82	0.533574
128021	113731	90	54475	47110	85	2083	1951	22	3376	2619	35	8300	7493	50	11566	10286	57	329164	283949	91	0.533574
204160	152024	102	83283	60789	100	4744	3274	43	5903	4901	44	12393	9722	63	17627	14017	87	364977	321083	97	0.535477
84937	82383	81	39546	37744	79	1666	1469	20	2060	1815	27	4860	5280	36	7240	6289	48	203940	199230	73	0.537379
107887	97368	85	39881	35843	84	1892	1701	21	2883	2478	28	7037	6427	45	9337	7921	53	276951	253420	82	0.53833
123326	103663	98	63937	53679	89	2817	2387	30	3520	2584	40	6811	5886	49	10468	9142	57	226172	195258	84	0.539281
113286	102257	92	42350	39058	83	3320	2993	31	4029	3622	35	8008	7675	47	11494	10538	62	233605	229843	83	0.540232
117096	108886	97	71746	68244	83	3458	3076	33	3891	3754	35	7840	7093	50	11009	9769	59	219198	190013	81	0.542134
126381	111909	91	48304	44954	84	3733	3474	32	3827	3832	37	8643	8089	48	13295	12224	63	294151	285497	83	0.542134
100161	91816	85	48103	44173	83	1681	1584	19	2938	2578	33	7454	6527	48	11114	10007	62	298253	267653	85	0.543085
107603	100549	85	52903	50435	81	3085	3044	29	3471	3456	33	7816	7357	47	10777	10332	56	251640	228933	81	0.544037
57082	54674	79	26404	24722	76	1288	1109	10	1756	1798	20	2990	2781	30	4372	4230	37	101812	99653	63	0.544988
55361	53178	77	27330	25994	75	1479	1526	18	1635	1332	13	2631	2718	28	4030	4085	33	87583	85068	74	0.544988
217459	172314	99	116617	92897	98	5707	4108	41	8383	6212	57	15200	11133	72	20545	15160	81	478404	344386	99	0.544988
111452	96176	89	56460	48681	84	2058	1774	24	3226	3061	33	7564	6578	49	11111	9709	67	295699	267464	74	0.54689
120378	109018	89	61922	57147	85	2110	2071	23	4427	3807	38	8744	7918	53	11790	10691	60	337531	296122	89	0.54689
70474	67770	77	30439	28294	76	1641	1518	19	1711	1677	21	3713	3360	34	4829	4730	37	111051	103906	77	0.549743
24290	26014	44	16395	16547	50	350	311	0	587	499	0	1330	1261	14	2827	3069	29	58615	57778	65	0.549743
154473	140847	88	75127	69265	87	3413	3452	30	5485	4805	43	12549	11151	61	20846	18805	82	564206	474722	95	0.550694
97417	91113	89	59978	57360	82	3367	2869	32	4082	4148	36	9044	8397	49	13246	13415	55	263944	248491	85	0.550694
67086	65762	79	39149	38829	76	969	929	0	1465	1481	14	3921	3991	36	5920	5792	42	176772	177361	69	0.550694
102733	96061	88	57085	54873	81	1491	1573	18	3093	2450	29	6327	6113	41	9049	9016	49	257344	250574	82	0.551645
141980	125594	91	88004	79354	89	5256	4335	38	5958	5394	46	13181	11144	72	18345	15841	77	363665	313946	89	0.552597
99575	95247	93	39125	37861	80	2297	2270	25	3184	3013	33	9060	8753	52	12031	11253	66	341612	316812	86	0.554499
67979	63745	79	25640	23818	69	2025	1687	24	1787	2047	24	4378	3942	37	5475	5552	41	124030	113434	79	0.554499
91675	86070	84	51753	49124	81	2256	2024	25	2034	1823	23	4712	4376	38	6353	5683	47	128571	120626	79	0.554499
123922	114662	85	60641	56350	84	2771	2566	28	3924	3702	32	10966	9865	56	18512	16428	79	477553	417655	90	0.55545
78456	77330	80	38645	37354	78	1541	1317	15	2345	2505	26	6148	6336	43	8782	8405	54	220670	219679	76	0.557352
63196	60904	76	43033	42142	77	2315	2468	24	2487	2455	26	5328	5164	38	7225	7401	46	154864	147947	76	0.558303
67887	64639	80	39358	36779	79	1306	1148	11	2175	2049	24	4112	3761	36	5559	5394	38	129349	119715	76	0.558303
85844	83114	82	48180	46830	80	2268	2082	24	3253	3074	33	9156	8672	54	12341	12250	64	350628	323106	83	0.559254
61888	58877	80	28615	27674	75	988	892	0	1396	1342	12	3209	3137	30	4679	4404	37	111394	107235	75	0.559254
168474	151460	92	69285	63719	90	5039	4605	36	6359	6173	43	12051	11713	57	16994	16172	76	394249	365798	89	0.559254
247427	177282	111	139915	99654	107	6668	4501	46	7944	5251	55	15329	11660	71	20497	15272	80	424038	331084	102	0.560205
93854	89791	82	47399	44440	82	1827	1663	22	2952	2830	27	5899	5565	39	9098	8669	51	253762	243258	82	0.561157
107025	99521	84	55536	52487	83	3489	3334	32	4557	4529	37	9088	8666	53	12271	11713	65	249304	234811	86	0.561157
67226	63434	86	25330	23896	76	1254	1035	7	1669	1486	22	3868	3501	39	4955	4828	38	110802	104419	75	0.563059
232669	170896	106	120333	85481	102	5211	4081	41	8089	6247	55	16713	12687	81	25773	19033	93	636246	466436	103	0.56401
120534	111793	93	73261	68963	84	2897	2391	31	4870	4213	40	11832	10314	64	16715	14708	73	466517	417193	85	0.566863
97664	94140	80	48988	46863	81	1706	1550	18	3007	2990	32	6176	5971	41	9331	8201	62	265079	252918	81	0.566863
88354	81552	84	38749	36779	80	1596	1368	16	2320	2606	26	5154	5129	38	8180	8255	43	221118	215143	77	0.570668
99555	94222	86	68913	66230	82	3112	3371	28	3424	3599	32	8463	7771	52	11340	10611	58	265694	243638	80	0.57257
49204	49734	72	25262	24772	70	935	754	0	828	984	0	2405	2523	25	3870	3885	35	82908	82129	65	0.57257
78088	73494	82	37447	35534	78	1235	1050	12	1931	1816	23	4482	4397	37	7313	7163	45	204180	201190	74	0.57257
84797	81596	79	46542	43811	78	1436	1644	18	2555	1987	33	6496	6071	47	9205	8559	52	252907	230696	76	0.57257
95145	88417	81	43799	42215	80	2383	1938	27	4008	3355	37	8772	8184	51	12821	12112	61	349772	319603	82	0.573521
41329	40824	69	19317	19402	53	1120	1101	7	1378	1169	15	2531	2631	28	4046	3621	37	76759	78188	68	0.573521
86410	83578	79	45323	43446	79	1266	1472	16	2337	2226	29	5089	4739	40	7329	7012	44	216132	212879	78	0.575423
181402	145833	97	100055	81371	97	2586	2055	31	3913	2942	40	9025	7341	52	13659	10748	69	358938	290817	95	0.576374
182005	144201	102	104400	84195	94	4474	3220	38	6528	5397	45	12723	10338	62	17168	13779	76	399833	338936	92	0.58113
79060	73382	84	39552	37584	80	2680	2491	28	3072	2916	31	6534	6566	43	9045	8177	59	187378	180807	79	0.582081
45337	44382	74	17788	17809	52	910	863	0	1184	1100	7	2065	1993	25	3044	3165	31	76666	77266	70	0.583032
65343	61103	92	37964	35302	79	1171	1030	4	1149	1114	9	3035	2858	31	4736	4298	39	101295	99016	75	0.584934
126234	114701	87	56521	52857	84	3364	2817	32	4661	3847	42	9418	8566	55	11947	10084	62	272685	239973	88	0.585886
93873	89154	81	38470	37136	80	2142	1948	22	1822	1805	20	4485	4031	36	6175	5988	45	148168	146665	77	0.586837
90746	84805	87	58351	54780	83	2921	2767	28	3239	3282	33	6922	6398	46	9319	8711	55	225991	199399	83	0.587788
118896	111427	85	68205	65080	83	3100	2867	28	5177	5146	38	11194	10173	57	16568	16331	62	485648	453068	88	0.587788
75069	72439	79	34199	33694	76	1119	1065	6	1781	1836	24	4115	4215	35	6369	6543	46	178218	173374	91	0.587788
58434	55543	82	27211	25683	75	1471	1173	11	1784	1663	20	3229	3061	32	3807	3981	34	93336	90074	72	0.58969
50879	50775	74	21883	21844	61	1030	1069	8	1348	1045	10	2669	2668	30	4031	3848	38	81285	79608	74	0.590641
46266	44671	73	23445	22371	73	1102	1226	10	1684	1590	24	2498	2631	27	3704	3869	31	91617	90265	74	0.592543
64007	61259	76	35218	33980	76	1660	1694	20	2185	1990	26	4629	4482	40	7135	6547	45	145144	134756	79	0.593494
100281	91525	85	46481	42137	81	2489	2151	27	2674	2555	29	5053	4416	42	7763	6480	53	150547	133447	80	0.593494
62914	61522	76	33888	32839	77	2029	2170	20	2419	2545	26	5353	5457	40	7068	6388	46	157819	153994	79	0.593494
107572	99666	87	56673	51838	84	1828	1514	23	2728	2720	30	6646	6241	44	9628	8786	54	278607	253014	85	0.595397
63811	61309	76	27874	26038	78	1251	1293	15	2279	1754	25	3785	3484	35	4831	4478	39	99452	96911	71	0.596348
72839	70720	78	37227	36217	78	2366	2338	26	3092	2745	31	6023	5813	43	7609	7346	50	165897	156986	80	0.596348
144974	132718	88	85090	79728	87	3945	3741	34	5275	4833	40	9789	8427	56	13811	12695	67	286093	239686	84	0.597299
139070	116784	91	72302	61246	91	2412	2130	24	3696	2826	42	7018	5543	49	9414	7265	59	245291	203737	82	0.59825
345011	249691	134	184125	133867	131	10937	8280	51	12347	9547	66	25840	19771	103	36013	27018	121	739178	564256	127	0.599201
90547	85592	80	34812	34037	79	2065	2001	21	2271	2482	26	6048	6072	45	8246	7502	52	246199	240646	77	0.599201
84835	80672	81	31953	30915	78	1161	1141	10	2140	2294	26	5745	5572	43	8236	7586	48	230744	218001	96	0.600152
166433	147691	95	82048	74992	88	3300	2933	31	5635	5632	42	13745	13309	65	19086	17521	77	495510	474349	87	0.600152
81505	76869	86	33872	33035	78	1503	1388	17	2422	2175	27	4953	4873	38	5888	6647	38	186944	181487	73	0.600152
94458	90296	80	41089	38896	79	1559	1379	18	2326	2102	26	5103	5008	38	8250	8021	46	182735	173765	80	0.604908
79812	77581	79	42722	41669	78	1586	1523	19	2124	2453	26	4952	4585	39	7693	7568	46	196178	194574	77	0.605859
100346	92232	87	41850	38302	82	1874	1939	20	2714	3128	28	6006	5417	45	8956	8439	56	174825	159710	77	0.60681
95391	81954	89	52869	45455	85	2263	2129	25	2897	2393	31	5979	5119	45	8577	7680	57	205477	173102	83	0.607761
102038	95988	82	50056	46527	80	3494	3323	31	3761	3454	36	8109	7399	48	11131	10090	54	239922	204385	83	0.608712
97271	92507	82	63938	60314	81	1693	1430	21	3186	2523	33	7206	6977	48	10500	9390	57	279976	255858	83	0.610614
67931	66059	76	43896	43059	78	2470	2380	27	3270	2580	31	6537	5955	45	8996	8729	52	181857	169173	80	0.610614
99520	89856	89	51152	47847	83	3057	2853	31	3456	2558	35	7540	6921	48	10637	10209	55	211124	207751	84	0.610614
141713	127281	96	78966	73176	88	4027	3827	35	5115	4251	43	10337	8786	60	13269	11186	58	309140	263108	88	0.611566
182373	147910	96	96307	81052	96	4781	3745	39	5991	5575	39	11910	10938	57	16553	14905	74	342137	321770	93	0.612517
119595	101925	98	46370	39905	86	2703	2358	30	3773	3270	38	7221	6105	49	9800	8041	65	207378	168751	89	0.613468
102438	96925	83	37567	35865	81	1761	1670	22	3167	2855	30	7149	6758	47	9979	9315	55	275009	269408	71	0.616321
98828	91328	86	63279	60520	81	3251	3009	30	3899	3213	36	7461	7003	47	10356	9440	58	224536	200799	82	0.617272
139711	116144	98	60910	51094	90	2116	2074	25	4157	3404	39	9203	8197	54	14852	12860	64	379176	354395	93	0.618223
85849	81089	83	47261	44357	79	2118	2058	22	2147	1739	24	4376	4146	36	6120	5559	49	131364	122298	79	0.619174
131891	118099	89	46603	40027	85	3307	2924	30	4147	3685	35	7323	6466	46	10339	8160	59	223870	197680	88	0.620126
138869	119846	101	68983	61735	89	2500	2133	28	4388	3411	40	9782	8897	53	13662	11536	60	395467	359977	84	0.621077
111682	105370	85	61621	59120	83	2595	2577	28	3671	3433	34	9651	9152	51	15478	14503	63	412802	390677	87	0.621077
70526	65760	89	23132	22102	70	1306	1460	13	1933	2128	27	4714	4628	36	6432	5884	44	131551	119758	79	0.622979
76451	72292	78	40384	38116	79	2058	1878	25	2793	2346	31	5491	4992	42	8501	8011	52	169040	149168	85	0.622979
84613	80725	84	60815	58232	82	1683	1571	18	2437	2483	29	5168	4690	40	8203	7714	49	214314	211971	80	0.622979
101242	89670	97	60644	54228	85	1616	1521	20	2496	1888	29	5095	4193	43	7532	6336	50	198959	176993	77	0.622979
106234	99589	87	42507	39606	80	1838	1721	22	2886	2492	34	6583	6070	44	9600	9078	52	282782	255616	88	0.624881
79321	69492	97	37645	32747	97	1693	1363	19	2117	2021	22	3973	3213	38	5500	4432	44	130789	109106	97	0.624881
63912	62778	79	31991	30625	77	1301	1077	8	1981	1806	18	3507	3483	32	5095	5140	38	124624	123623	75	0.625832
65796	62561	83	40831	40121	78	1757	1750	18	2306	2036	30	4546	4500	38	6026	5485	43	140109	129999	78	0.625832
36730	36835	75	20174	20020	58	542	546	0	1127	1046	8	1936	1851	21	3380	3602	33	86900	86870	67	0.626783
86648	80634	93	37856	35710	80	1986	1664	23	2872	2957	30	5733	5433	43	8349	7964	58	159286	153594	71	0.626783
67776	64948	89	34465	33728	76	1167	1052	7	1285	971	0	3162	2784	34	4811	4629	35	118608	115389	74	0.626783
78228	75832	78	42175	40821	78	1390	1169	14	2205	2236	25	4056	4172	34	5047	5306	35	153334	149411	76	0.628686
121858	111399	90	55612	51624	84	3350	3110	30	4003	3399	34	7125	6438	44	9811	8268	50	203121	178076	80	0.629637
95969	90179	90	55496	54038	80	2731	2585	26	3760	3642	40	8309	7746	52	11372	10743	59	228167	217136	80	0.629637
141488	116389	98	80910	69222	89	2744	2358	29	4081	3619	37	7826	6496	52	11682	9707	67	276456	227370	86	0.631539
185669	150127	97	106154	87787	95	4162	3344	37	4903	3633	43	9713	7743	56	13996	11130	71	283925	228748	90	0.631539
76821	74152	79	52454	50851	79	2111	1770	25	3408	3593	34	6564	6766	40	9082	9067	48	209222	202007	79	0.63249
83475	79804	94	37090	36013	77	1206	1240	14	1886	1759	24	5781	5583	43	8465	7727	52	225786	226034	74	0.633441
126521	115500	88	57327	51459	86	2752	2529	29	3196	3462	34	7794	7146	48	10911	10433	61	265215	250569	85	0.635343
23445	25336	47	15089	14873	49	593	709	0	482	523	0	1317	1463	16	2060	2145	24	56691	54745	64	0.636294
145522	127133	97	70068	63188	87	4247	3692	33	4365	3405	46	8992	7594	52	13407	12153	62	273058	218830	87	0.636294
88465	80541	89	52792	49515	80	1846	1782	21	2935	2132	32	5047	4558	41	6696	6411	48	136882	118338	78	0.636294
123843	107376	100	49719	42226	88	2045	1903	23	2817	2356	33	6467	5590	45	8993	7890	52	256300	227850	78	0.639148
103725	101525	74	59187	53655	81	2057	2090	24	3241	2696	33	6914	6323	45	10961	9308	59	298676	267453	86	0.639148
35257	38383	52	19826	19908	56	639	519	0	841	1092	7	1787	1820	20	2348	2230	27	72043	69260	74	0.639148
43105	41709	72	22677	22299	65	708	487	0	1226	1094	7	2290	2300	26	3245	3467	29	79464	80819	76	0.642952
44788	43954	68	17528	17416	54	876	886	0	930	1109	7	2390	2488	24	4063	4340	34	72461	70380	78	0.642952
97924	93789	80	58018	55855	81	2010	1887	23	3061	2714	31	6203	5557	49	9033	7749	51	247472	229969	83	0.642952
37202	37521	61	20518	19529	66	467	524	0	704	866	0	1978	1646	23	3159	3072	31	74017	68694	85	0.642952
186868	162471	98	74050	65103	90	4449	3967	36	5776	4847	42	10882	9045	61	14374	12815	69	319153	271548	94	0.643903
155364	116359	96	85571	66775	96	3022	2346	32	3934	2981	42	8725	6325	58	12946	9895	68	308089	237390	97	0.645806
140496	108879	93	67328	52731	92	2918	2128	33	3920	2973	39	7736	6207	50	10632	7952	65	203547	157315	83	0.646757
92430	86317	81	49186	46731	80	1994	1876	23	2998	2807	33	7483	6626	52	11218	9792	57	313060	274126	86	0.647708
40720	39646	77	21002	20859	59	638	715	0	1011	951	0	2098	1949	25	2978	3061	28	66759	64570	71	0.647708
152354	125884	93	91824	76187	92	3594	3028	32	4242	3528	38	8795	7532	54	11444	9108	59	285777	232243	94	0.648659
64829	65607	74	37415	36199	76	1183	1158	9	1557	1697	21	4189	4007	36	5935	5900	41	166790	161759	82	0.648659
93674	87993	85	38808	36971	80	1786	1732	21	1981	1966	24	4587	4498	36	6504	6124	44	143771	136958	82	0.648659
143156	122169	99	69763	59548	90	2542	2331	27	3393	2801	33	8114	6329	55	11662	9417	64	331930	267155	89	0.650561
214495	188039	100	130078	116428	100	5854	5314	39	8878	7496	53	17474	14845	72	23908	21133	94	692982	575152	104	0.650561
56240	54384	75	33773	32878	75	1817	1445	20	1766	1474	21	4364	3778	38	5943	5573	43	117038	107964	76	0.651512
104654	98292	84	56697	54297	82	1896	1571	20	3048	2612	31	5995	5989	40	8099	8167	44	237082	226589	87	0.651512
95499	90956	81	42348	40492	79	2406	2375	24	3385	2900	33	7481	7149	48	10703	10439	53	293928	279526	84	0.654366
104224	98374	83	73668	71002	82	2614	2432	26	3936	3900	32	7286	6804	44	10224	9289	54	232620	210723	85	0.655317
105810	99097	82	52499	49078	83	2395	2149	26	2538	2373	30	5447	5091	41	8774	7821	53	178822	166341	79	0.655317
109960	90276	88	45997	37564	87	2158	1849	21	2450	1667	29	5494	4371	47	8222	6210	57	170284	142247	73	0.659121
115414	107196	90	76560	72975	84	2787	2665	28	4640	4081	38	10634	9653	60	18388	16652	76	478554	425930	89	0.660072
86127	80608	84	38714	35842	80	1951	1813	22	2258	2136	29	5233	5003	42	6594	6706	40	155227	144643	76	0.661975
102165	97012	83	39254	37406	81	3332	3222	30	3870	3903	36	8064	7546	49	11857	10958	62	218178	192913	81	0.661975
76125	70365	81	41058	38943	79	2336	2128	25	2725	2528	27	5454	5041	41	8294	7556	49	160195	145529	77	0.663877
31603	32075	69	9225	9213	42	618	605	0	986	694	0	1450	1533	17	2645	2677	28	61913	60232	66	0.663877
145105	136138	87	81454	77763	86	5330	4886	37	7205	6020	53	12695	11642	57	18122	16429	69	380398	335575	88	0.664828
244437	202502	112	112912	96384	106	8781	7311	45	10247	8890	51	21034	18748	77	30885	26448	97	642510	591719	102	0.664828
97340	81081	88	46918	39715	85	2398	2090	27	2241	2068	28	5497	4741	44	7805	6560	50	151813	127418	72	0.665779
38401	38821	70	10847	11286	42	997	859	0	1399	1367	12	1976	1937	24	3005	3245	30	78456	78142	68	0.665779
50643	47390	89	16786	16458	50	1148	1336	11	1648	1201	11	2540	2666	27	4341	4052	37	83823	84594	64	0.665779
94936	89422	92	49083	46759	81	2544	2390	26	3053	2854	31	6680	6184	45	9315	8303	56	182832	155130	80	0.66673
146453	118359	93	75174	63273	90	4335	3581	36	4540	4264	38	9484	7687	59	13885	11320	65	272015	229116	89	0.66673
169730	121735	109	74383	52594	98	4531	3265	41	4750	3716	43	11201	8332	59	16077	12367	67	321170	267382	98	0.670535
59913	56050	91	30842	30099	76	1243	978	0	2112	1916	24	3205	3041	33	4838	4732	37	124108	116240	79	0.672437
37447	37848	62	19654	19597	58	667	601	0	780	944	0	1742	1680	18	3123	3116	31	65651	67752	70	0.673388
120830	109425	87	54233	49588	84	3219	2533	32	4328	4022	38	7864	6561	57	11251	9598	58	213587	189249	90	0.673388
79041	75692	80	43114	42164	78	1542	1356	16	1812	1776	23	4950	4990	38	7516	7188	45	208932	199347	83	0.674339
52114	49930	76	28457	28131	74	1661	1664	19	1586	1843	22	3932	3871	34	6573	6198	45	123493	118536	79	0.67529
78314	74030	81	43999	42316	80	1120	1148	10	2215	2381	25	5305	5145	38	8247	7662	48	220156	208044	85	0.67529
147847	129282	90	70777	62659	89	3117	2591	32	4359	4449	37	10769	9401	56	16962	14565	74	455937	385870	92	0.67529
142274	124265	90	72003	63190	90	2324	1891	25	4183	3176	39	9619	8343	56	14473	13447	73	405020	344908	93	0.677192
90208	85225	84	30154	29381	78	1676	1639	19	2456	2092	25	5716	5310	41	8115	8275	45	226124	217987	82	0.677192
135247	107026	106	52292	39245	92	2244	1714	25	3645	3303	34	8972	7484	51	14295	11835	64	379517	336002	91	0.680997
62735	58679	80	30029	29100	76	1056	998	0	1956	1770	17	2943	2826	29	4321	4365	37	99700	99609	76	0.680997
95713	87874	83	67754	61777	81	1615	1743	18	2909	2482	32	5533	4998	42	7636	6446	50	183281	159113	84	0.681948
156009	132370	95	76113	65259	93	3193	2307	34	4195	3818	37	10490	8617	55	12714	11124	67	376349	307382	92	0.686703
280735	184729	112	254323	188352	111	15818	11577	63	20869	14903	85	40104	29905	101	54988	39916	101	1.04858e+06	788671	111	0.687655
126103	108604	93	50372	42868	85	3089	2819	31	4261	3416	39	7873	6456	50	12218	10131	65	241039	197447	85	0.687655
106116	95027	91	44068	40497	83	2647	2120	28	2522	2144	28	5680	5166	42	7967	7776	47	174116	155497	80	0.688606
82058	78232	95	44557	42476	80	1920	1966	21	2649	2601	26	5049	4745	39	7126	6700	46	140139	131789	78	0.688606
95966	83476	92	47814	43230	85	2679	2535	27	3003	2993	31	6116	5955	41	8794	7848	52	180264	172544	84	0.689557
69018	66836	80	28907	28066	77	1774	1614	23	1868	1773	23	3712	3535	34	5064	4839	39	114940	113656	74	0.693361
73199	70084	81	34105	33011	77	1551	1403	15	2134	1807	25	4234	4375	33	5874	6000	41	174866	173271	76	0.694312
56059	53670	80	27663	26664	76	1200	1046	6	1387	1062	9	2695	2598	29	3864	3444	37	100454	100142	72	0.695264
71453	70706	79	34682	33656	77	1106	991	0	1842	1818	22	4736	4352	39	6214	5968	42	179639	173747	79	0.696215
63388	63381	80	20416	19856	59	1759	1612	18	1857	2109	21	4497	4346	36	6164	5824	44	114503	109191	75	0.697166
66681	62598	80	14955	14446	49	773	786	0	1674	1493	19	3448	3348	32	1397	1402	14	43373	42574	65	0.698117
24454	22760	75	14169	14238	48	328	471	0	650	890	0	1335	1595	15	2185	2038	26	53939	57606	67	0.698117
74877	71208	79	39279	38111	79	1376	1062	10	2488	2424	30	4777	4870	39	7783	7501	49	215032	207044	81	0.698117
185432	164165	97	102002	91599	91	5388	5036	38	6298	5268	48	12279	9774	62	16549	13801	76	358738	298936	97	0.700019
122118	115635	84	56013	52872	82	3481	3167	31	4216	3943	33	8420	7661	50	10872	10355	54	242358	218389	87	0.700019
36252	36738	67	16874	16807	50	719	713	0	660	877	0	1632	1681	18	2831	2876	27	72752	71901	75	0.701921
116572	103850	88	62712	56324	84	1964	1646	23	3094	2689	34	7901	7324	52	12128	10889	54	323657	288960	91	0.702872
99868	93504	85	44733	41697	81	1099	1045	7	2440	1907	31	5369	4995	42	7306	6597	47	206315	193602	86	0.702872
112371	104291	84	68685	64491	83	2382	2045	25	3725	3012	34	7602	6565	49	9884	8832	53	288804	256086	89	0.705726
84693	82545	78	57597	55756	79	2731	2685	25	2866	2590	38	6217	5310	51	8819	7731	50	184383	163383	83	0.705726
89226	83301	88	72033	68872	81	2573	2450	26	3613	3075	34	7564	7295	47	9902	9319	52	221132	203686	84	0.706677
130657	122453	85	74480	71195	84	3867	3731	32	5560	5111	41	10601	9458	61	15536	13526	72	313829	269657	90	0.708579
148860	139034	97	99146	93570	87	6518	6266	39	7115	6732	47	15974	14484	68	20722	19415	81	438222	385690	94	0.711432
88688	84850	79	40334	38669	79	1463	1265	16	2341	1944	29	5243	5335	37	6554	6582	42	190395	184179	84	0.712384
99173	91544	85	42523	40055	82	3047	2800	29	4198	4019	32	7867	7424	50	11664	11655	56	226160	212429	83	0.714286
53793	52214	74	34156	33224	76	1827	1996	22	2730	2727	27	4361	4298	36	6369	6163	42	137258	131220	75	0.716188
47856	48069	64	24286	23177	72	790	833	0	1400	1314	13	2281	2270	25	3551	3424	34	83471	80388	76	0.716188
79257	76770	82	42524	41535	78	1517	1334	18	2624	2716	28	4776	4576	38	8424	8176	53	212473	215716	66	0.717139
221882	183060	101	168973	146374	97	10894	9408	48	13019	12112	61	27441	24993	86	37939	33243	88	783153	687940	94	0.71809
66658	67010	75	29813	29510	74	767	917	0	1928	1918	24	4347	4219	36	6040	5570	47	192468	185165	74	0.71809
139264	125176	89	75355	67631	87	2382	2215	26	4260	3470	42	10474	9154	56	15126	13315	66	407098	352851	87	0.71809
97994	93263	82	53241	51426	82	2308	2530	23	4072	3827	34	8992	9067	48	12929	12562	61	369762	344324	83	0.719041
56618	53757	84	24048	23582	74	1008	890	0	1371	1412	11	2778	2564	30	3357	3683	31	93451	92506	69	0.721895
183419	145245	96	119385	98428	96	5754	4605	42	6941	5395	50	12761	10558	65	18309	15221	85	376954	312404	92	0.721895
88138	84322	83	43246	41708	80	1596	1549	16	2788	2621	31	5680	5373	42	8446	7742	54	224160	222645	78	0.721895
69234	66705	78	15311	14996	49	1223	1293	14	2104	2187	27	5045	4960	38	7070	6941	45	200071	196987	79	0.723797
214274	126517	131	129621	85914	122	6411	4693	56	8362	5777	70	15891	10797	86	21686	14295	105	456690	280455	110	0.724748
118433	110686	89	56701	53918	84	1973	1865	24	4158	3332	36	7993	7577	48	12401	11633	65	320193	298340	81	0.725699
117515	110488	84	64119	59515	83	2515	2404	26	3269	3144	32	8443	7918	47	14125	12140	70	373548	339518	86	0.725699
104027	101472	82	87488	84157	83	2491	2267	26	3244	3031	31	8239	8215	45	12109	11444	61	350533	333389	86	0.72665
91897	83772	88	47702	45102	80	1514	1433	16	2493	2533	29	5914	5501	42	7947	7508	48	252019	240482	77	0.727601
35410	35727	72	22312	22219	70	647	593	0	302	482	0	1682	1770	20	1964	2278	21	54796	53634	68	0.728552
122032	105993	92	64782	55410	88	2724	2359	29	3512	2910	38	6560	5461	54	10138	8122	56	203694	169234	85	0.732357
145658	98943	113	89886	60518	101	3214	1917	36	3754	2702	43	8274	5966	57	12400	8292	77	332283	228024	101	0.732357
228191	190770	101	131590	109020	103	7373	5950	43	9774	7853	58	18365	14415	81	26417	20502	97	515163	400282	105	0.733308
115055	108009	87	35705	33681	79	2232	1879	26	4108	3399	32	7798	7230	52	10920	10264	53	315071	291413	85	0.737112
60565	58532	80	35709	34731	77	1665	1497	19	1722	1671	21	3644	3282	35	5357	4421	46	123772	115788	77	0.738064
44944	42750	75	23429	22772	68	949	897	0	807	950	0	2192	1966	25	2901	2781	30	74681	72895	75	0.739015
58044	56573	77	26635	25570	76	1537	1627	19	1664	1619	16	3396	3253	32	4916	5106	37	101153	98127	77	0.739966
90339	86338	84	37418	36112	78	1899	1836	22	3438	3022	32	6307	6006	42	9453	8783	55	252224	246982	81	0.744721
56849	54835	75	26725	26803	72	1637	1598	19	2190	1853	21	4328	4170	38	5906	5817	43	126856	115030	76	0.744721
91854	85745	84	30179	28324	80	2601	2429	27	3733	3336	33	7090	7175	44	10079	9832	52	213829	206878	82	0.744721
92192	83299	91	45610	42305	83	3070	2760	29	3743	3852	33	7434	6934	47	10842	10713	56	221837	211888	81	0.746624
80028	76274	79	35279	33982	79	1184	1266	13	2119	2118	20	4714	4469	37	6452	6193	44	175386	171201	78	0.747575
101184	95126	83	42074	39789	81	2327	2214	25	3411	2938	31	8143	7886	48	11586	10199	69	317656	293309	83	0.748526
97662	90462	83	52165	47666	82	1622	1575	19	2765	2460	26	5595	5264	42	7515	7157	45	213631	199007	70	0.748526
145188	134571	87	66272	62665	86	4889	4420	36	5811	4889	44	11665	10483	64	16058	15005	72	346077	300206	85	0.748526
126502	109838	92	59711	51608	89	3309	2956	31	4531	3898	35	8130	7898	47	11578	10906	67	263340	253302	83	0.749477
115370	107765	86	68071	64768	83	3134	2966	29	3891	3681	35	8922	8401	53	13086	11609	59	309821	278083	82	0.75233
114182	106764	84	94657	91051	84	2500	2371	26	4764	4501	40	10779	10409	54	14351	13180	75	413256	374995	85	0.754232
122296	105685	91	45606	39519	86	3097	2924	31	3774	3618	39	7819	7193	49	10602	9856	54	216925	214338	81	0.756135
84243	75642	82	51350	46721	81	1906	1657	20	2583	2490	32	5178	4447	40	6662	6213	45	173910	155639	82	0.757086
99692	93799	83	51739	48419	81	1960	1710	21	2554	3003	24	6413	6222	43	8765	7588	54	251517	234361	85	0.758988
98930	89485	86	47008	41909	84	2634	1972	28	2462	2363	31	5847	5345	42	8049	7257	47	175045	154519	82	0.759939
95439	90148	90	43987	41920	82	1383	1365	16	2144	2225	27	5756	5693	41	9392	9209	49	243628	237252	84	0.76089
160412	129076	101	105451	84479	93	3234	2511	33	4700	4166	42	10199	8052	63	15902	12045	70	398200	309271	95	0.761841
72252	63793	85	33076	29333	80	2041	1927	22	1894	1724	18	4893	4303	41	6344	5395	45	141318	124278	80	0.761841
89934	85037	85	36890	35290	79	1519	1308	15	1740	2362	25	4941	4960	37	6967	7025	48	200875	195044	84	0.762792
113678	100781	85	52630	45470	86	1995	1711	23	2733	2767	32	7848	6835	53	11383	10118	55	340750	303219	101	0.762792
84706	78020	91	45029	42961	80	2232	2261	24	2995	2902	30	5879	5570	41	7555	7217	47	170962	158891	82	0.763744
97946	90005	86	62807	59499	83	4033	3696	34	3788	3682	36	8407	7763	50	12162	11700	65	253730	235699	85	0.764695
77341	75402	79	41311	39689	78	1263	996	0	2160	2182	23	4074	3974	35	6445	6228	45	175149	171510	78	0.764695
81527	77275	81	43039	41273	80	2597	2669	26	2642	2788	27	6420	6291	44	9230	8976	49	191642	176516	82	0.765646
112563	105565	84	79475	75859	84	5090	4755	37	5968	5462	43	11219	10444	56	16518	15683	75	322773	285686	88	0.765646
183315	142692	99	115693	93335	97	4231	2980	37	5161	4154	44	11147	8374	63	14469	12397	69	349182	270003	95	0.765646
85217	81713	80	46717	45153	78	1709	1787	21	2940	3082	32	7395	6871	46	9725	8703	57	287466	259645	82	0.766597
158309	129978	95	97648	79133	94	3423	2808	32	3642	2967	38	8689	6899	55	12562	9949	71	274195	221146	90	0.767548
66622	65179	78	32579	30909	77	1485	1430	18	1546	1669	20	3983	3667	37	5458	4832	40	110448	106425	76	0.767548
67731	65020	78	30798	29343	77	1565	1544	17	1238	1523	18	3965	3979	34	5327	4962	41	115088	110148	80	0.767548
84045	82796	78	39651	37916	79	1605	1664	17	2472	2571	28	4958	4861	40	8387	8287	48	239474	233810	78	0.767548
128078	115880	89	52641	47816	84	2273	1775	27	3821	3632	33	9309	8505	56	13733	13274	66	397700	359961	89	0.767548
207494	160621	103	111468	87310	98	7313	5770	45	7607	6184	53	17405	14389	77	23557	18180	86	495085	391510	98	0.76945
142622	125122	90	58768	51337	88	3273	2968	29	4545	3728	45	8618	7136	52	12548	10817	70	268776	219655	88	0.772304
116233	108041	85	66974	61289	84	2161	2085	24	3234	2834	33	7660	6553	49	11373	10357	62	292941	256446	86	0.772304
126989	113459	90	61418	54884	88	2152	1988	25	3423	2973	34	7818	6985	51	11795	9965	62	319651	281185	88	0.773255
137907	125460	86	52587	48234	85	2355	2195	26	3612	3051	35	8115	7405	48	10648	9675	66	317973	284237	86	0.775157
82476	73243	81	41993	36320	82	2037	1730	23	2613	2270	27	4626	4438	40	6755	5895	50	147542	128690	73	0.775157
86799	80272	84	34117	32903	78	1641	1733	17	2055	2297	23	4145	3611	36	6191	5402	48	138957	136483	76	0.775157
45330	43940	71	18533	18244	54	690	759	0	1047	985	0	2120	2084	23	2814	2713	29	65111	66021	68	0.777059
145490	125786	92	67722	59291	90	2888	2602	29	3576	3385	34	9284	8341	51	13726	11850	64	393262	339394	85	0.778961
64361	60116	81	32983	30683	77	1405	1483	14	1710	1559	19	4115	3742	38	6344	5430	50	136379	123028	77	0.780864
117308	106503	90	76828	72550	85	4872	4242	36	5762	5307	42	11415	10514	58	15476	14783	67	318414	287150	85	0.781815
99328	85309	88	53776	46004	87	2348	1754	29	2741	2356	31	4963	4262	40	7909	6700	52	159881	145215	68	0.781815
47961	46249	79	25663	25134	74	686	685	0	1101	1114	8	1924	2044	23	3284	3349	34	85308	84051	70	0.783717
59597	57598	76	26649	25971	75	2066	1993	24	2532	2121	29	5297	5130	40	7447	7169	48	152246	140170	75	0.783717
177164	134751	109	91496	70365	97	2558	2175	28	4563	3462	43	12150	8790	65	16777	12188	82	503331	390825	92	0.783717
78669	71468	84	62229	58768	80	1447	1610	15	1805	1849	22	4767	4151	41	6025	5605	42	168513	152743	78	0.787521
92559	86403	81	47148	43270	81	1480	1379	17	2098	2335	25	5585	5196	40	9764	9168	61	242152	234471	78	0.788473
69727	67229	80	47850	46826	78	1455	1390	16	2741	2680	27	6572	6595	42	10502	9719	53	290787	277338	80	0.788473
135314	121885	88	57885	50788	88	2994	2801	28	3838	3449	36	7281	6463	50	11204	9762	55	237868	205063	84	0.788473
70167	68223	77	31648	29828	78	1522	1448	18	1944	1833	23	4255	3903	35	5585	5152	42	122971	116456	75	0.789424
122402	113527	99	90375	86865	85	4741	4528	34	4841	4758	35	10304	9417	57	14263	13760	68	302286	265255	88	0.792277
90823	79689	86	49007	42415	85	1861	1370	18	2332	2136	29	4350	3800	39	5659	4494	46	145230	122115	82	0.793228
101962	93836	85	55075	50224	83	1648	1349	16	2810	2555	25	6478	5614	45	9811	8632	52	276405	243189	84	0.793228
67156	66771	74	48518	47330	77	1757	1940	21	2134	2017	26	5434	5030	43	8253	7742	50	209564	196824	81	0.79513
88633	82909	83	47865	43963	83	1545	1389	18	2371	1917	27	5169	5047	38	6992	7025	42	193680	178847	83	0.796081
118401	100100	90	54782	46955	86	2895	2686	29	3835	2832	37	7576	6200	52	10063	8328	57	203277	166100	83	0.797033
85701	80524	81	42851	41637	79	1567	1694	16	2219	1941	29	5395	5358	39	8549	8510	50	231728	230418	80	0.798935
53785	51673	76	30706	29918	74	1039	1092	8	1816	2026	21	3318	3296	30	5023	4824	37	120446	113010	77	0.798935
66367	56553	83	32334	27916	80	1344	1197	14	1567	1831	19	4340	3555	40	5171	4350	42	104665	94203	68	0.799886
73240	73159	79	29010	28437	76	1117	1016	3	2112	2053	24	4483	4392	35	7102	6961	48	188951	185489	77	0.800837
114024	105205	85	66361	60522	84	2105	1936	24	3216	3168	31	7224	6660	46	11441	9904	65	323413	293341	84	0.800837
98582	93091	83	51711	49121	81	3615	3350	30	4237	3779	37	9374	8531	54	13404	12337	70	283099	257076	83	0.80369
116923	112530	82	78711	75964	83	3269	3161	29	4521	3966	40	9321	8598	51	12286	10598	60	302524	270864	83	0.80369
105278	95938	96	54737	49081	83	2030	1775	20	3549	3102	35	5988	5465	44	9648	9413	54	270618	231613	82	0.805593
94409	87826	84	43727	40048	81	2155	2031	23	2794	2520	30	5952	5201	45	7995	7547	51	179704	156526	79	0.806544
55533	51364	79	25770	23400	78	1267	1193	11	1689	1848	20	2946	2721	30	3561	3106	36	93695	89720	60	0.807495
86805	78007	85	49735	45241	81	1534	1713	17	2059	1715	27	4339	4005	39	6871	5670	49	136791	114824	75	0.807495
70410	68970	77	47923	46319	78	1232	1109	10	2254	1908	23	4602	4261	38	6259	6144	44	170689	156338	79	0.809397
79872	75684	80	45643	44626	79	1505	1372	15	2010	1817	22	5122	4995	40	7249	7126	45	207018	202423	79	0.810348
101758	95559	82	50914	48814	81	1809	1517	19	2693	2402	30	6094	5749	43	10839	9364	62	266207	257684	78	0.811299
89498	86033	82	38160	37201	78	2324	2406	24	2342	2176	28	5036	4582	40	7473	7168	44	151570	146875	78	0.813201
66029	62320	83	34590	32738	77	1036	948	0	1871	1798	21	4041	3693	36	5258	4682	42	127367	119562	77	0.816055
109190	104038	87	83821	80310	84	2575	2248	29	3769	3829	30	9149	8719	62	12240	11075	61	357128	336373	82	0.816055
39164	37730	75	21156	20614	62	804	873	0	442	916	0	2455	2336	26	3315	3252	35	66619	63956	70	0.817006
83652	81993	83	51671	50103	79	1405	1402	13	2039	2144	24	6336	5847	47	8943	8796	50	243268	234905	80	0.818908
199469	173058	95	117825	103490	95	5198	4457	39	7308	6404	63	13806	13130	67	19886	18233	73	423580	400082	91	0.819859
353314	234418	128	251942	193728	126	19312	14737	62	24417	18285	89	48787	36340	119	68192	50554	122	1.04858e+06	999122	127	0.819859
112514	105091	95	67253	64822	82	3935	3826	34	4715	4443	36	9041	8524	51	11451	10442	50	251738	221245	84	0.82081
171589	147037	101	61001	52774	93	2793	2502	28	4349	3626	38	8303	7391	51	11375	10210	58	312842	275707	94	0.82081
97820	94380	82	61517	59337	82	2671	2504	27	3733	3003	36	6388	5980	43	9091	7699	52	214831	190931	80	0.822713
72214	69684	79	37648	36818	77	2773	2621	28	3207	2901	31	6858	6702	45	9742	9515	53	201819	193704	81	0.822713
64795	60985	82	33756	32328	76	1538	1418	19	1464	1536	16	3199	3071	31	5469	5284	44	108249	108653	78	0.823664
85307	79407	96	36091	34708	79	1060	1005	3	2449	2309	28	5039	4538	40	7204	6553	42	197058	191483	78	0.824615
102397	94181	82	50060	46624	82	2216	2312	24	2457	2769	25	5844	5220	47	7997	6785	52	167885	143493	82	0.826517
79378	74580	92	46044	42993	80	932	844	0	2025	2189	24	5009	4568	39	7711	7326	49	194984	179257	80	0.827468
73550	70173	79	33514	31710	78	1530	1140	12	1911	1310	20	3499	3475	32	4794	5058	37	100715	96383	76	0.827468
143459	127941	87	77647	70700	89	5055	4647	37	5270	5150	46	12119	11144	60	17505	16898	77	331885	311223	88	0.828419
173981	150594	99	69198	62610	90	6107	5244	39	7516	6282	51	14235	13418	62	19811	17733	84	421715	389669	93	0.828419
81895	74930	88	47369	44469	80	1737	1446	19	2397	2055	24	4600	4127	39	6812	6152	44	144771	124729	76	0.82937
173278	131805	98	67253	52091	98	2661	2205	29	4135	3268	41	10523	7920	58	14767	11260	76	423090	315463	100	0.830321
164198	142734	94	98194	88211	91	5306	5026	37	6845	6102	46	12555	11576	63	18731	17752	81	395230	370444	93	0.832224
59578	58925	75	35053	34686	75	2183	2169	25	2742	2626	27	5315	5253	40	7820	7986	49	170805	161886	77	0.832224
226860	186060	101	117951	96675	101	7203	6106	44	9459	8054	62	17956	15790	72	23420	19218	90	496292	418960	97	0.835077
104112	98055	85	50612	47989	83	1719	1558	19	2182	2119	27	6260	5837	45	8447	8011	48	242814	233458	81	0.836979
123207	111200	88	52448	48019	85	2223	2151	23	4019	3208	39	8156	7671	51	11536	10264	63	308571	274412	83	0.836979
88449	89109	79	46528	45917	78	2603	2729	25	3265	3385	31	8242	8078	51	11883	11166	61	326489	312186	76	0.836979
52331	51784	67	22978	22624	61	1788	1495	19	1727	1494	22	4218	4122	35	4899	4748	37	127228	119450	72	0.836979
93872	89394	84	54398	52006	81	1466	1434	13	2257	2779	24	6084	6123	43	8792	8051	53	242237	233099	76	0.836979
82221	80084	80	45062	43293	79	1422	1532	15	1526	1861	21	4462	4110	35	8027	7903	54	200752	203715	76	0.836979
147269	128712	100	44017	37919	85	2894	2356	31	4725	4198	41	9607	8717	52	15345	13135	74	409212	359768	88	0.83793
106065	96191	85	52874	48467	82	2490	2595	26	2419	2931	26	5698	5100	44	7709	6696	48	171060	149577	77	0.83793
154015	134267	94	83604	74047	90	3205	2626	32	5000	4124	42	11758	10303	58	18223	16113	74	475169	408920	88	0.83793
56516	49936	81	29651	27075	79	1427	1090	9	1607	1386	14	2906	2767	30	4211	3894	42	87731	82734	61	0.83793
152831	125586	96	96096	80228	95	2836	2526	30	3581	3214	36	8925	6784	55	12528	9785	67	338706	273932	91	0.839833
103542	96806	82	48424	44998	82	2956	2947	27	3771	3429	39	6900	6330	44	9077	8329	49	205888	177230	83	0.841735
76673	71891	81	33023	30945	79	2036	1936	24	2196	2094	28	4660	4247	37	7102	6324	48	149579	135235	76	0.842686
134259	109733	93	49023	40255	90	3853	3409	35	3430	3333	34	8242	7152	51	11707	10192	59	226348	218000	85	0.842686
92888	87553	85	53756	49911	82	1644	1644	18	2759	2666	29	6399	5964	46	8881	8231	54	258235	246779	81	0.844588
86431	81430	84	48459	46563	80	2328	2245	27	3675	3268	39	7800	6731	52	10298	9268	59	216407	190451	79	0.844588
120212	107064	86	67474	61256	85	2001	1885	21	3479	2994	35	7926	7196	52	10136	9375	56	300812	263405	87	0.84649
96683	91100	92	59251	56459	80	2147	2069	21	3569	3588	32	8380	7811	48	13809	12981	73	351682	326097	84	0.84649
45207	43592	76	19673	19546	57	534	603	0	451	559	0	2052	2018	25	2453	2600	26	69735	69550	69	0.847442
75408	73277	84	32545	31829	76	1450	1238	13	1939	1508	23	4262	4069	37	6622	6276	42	182319	176364	80	0.848393
101200	94703	83	50638	46852	82	1496	1525	18	3004	2797	29	5386	5193	42	7752	7036	49	205150	192414	83	0.848393
115552	100616	89	65381	58019	88	2054	1666	22	3148	3106	31	7680	6648	48	12104	11244	60	310127	278531	88	0.849344
103735	98096	83	56784	53042	81	1672	1556	21	2459	2529	30	6719	5885	44	9835	8947	58	274883	242592	85	0.849344
100766	95294	85	46390	44860	80	2342	2263	25	3636	3972	32	8086	7669	51	13876	13143	60	354492	323119	85	0.849344
95566	90912	85	49116	46003	80	1553	1447	15	2330	2601	23	5409	5264	39	7045	6223	47	185354	173512	82	0.850295
179190	146540	107	81666	66843	96	3636	2928	33	4801	4070	44	8831	6849	53	11644	9952	57	274157	222100	97	0.850295
82607	76458	85	32930	30266	79	2289	2252	24	2861	2553	32	5587	5182	44	8192	7183	59	154068	140350	86	0.853148
66389	65398	77	23902	22954	67	1076	1029	4	2013	2126	21	4851	5002	39	5975	6125	41	182482	177546	80	0.853148
78909	75062	80	36524	34931	79	1948	2017	20	2712	2596	30	4862	4489	39	6490	5996	47	142631	130786	78	0.856002
31961	32841	60	15186	15068	48	599	603	0	834	420	0	1749	1670	19	2706	2493	28	64749	67414	71	0.856953
53554	51099	76	25584	24466	71	1168	1218	10	1586	1457	16	3704	3516	34	5139	4728	41	94181	92331	77	0.857904
173836	144917	94	100635	83638	94	3651	3182	33	4947	4377	44	10894	8801	63	15856	13095	68	374215	307413	96	0.858855
53653	52756	78	23488	22209	66	1066	1084	7	1260	1506	14	3232	3044	35	4025	3842	36	85473	79555	74	0.858855
114073	101275	92	53131	48105	85	2771	2621	28	4015	3000	37	6455	5627	45	9093	7439	52	183275	154736	84	0.859806
50734	47891	76	28416	26350	76	1556	1411	17	1772	1384	26	3654	3071	36	4541	4287	38	108582	101258	74	0.860757
72273	71662	80	16527	16748	48	1219	1247	11	1412	1684	20	4824	4656	39	6780	6179	45	184230	182072	74	0.860757
138350	122792	88	47187	42986	84	3640	3643	30	4262	3156	43	9187	7751	55	12594	10860	63	296086	250508	91	0.861708
89443	85802	83	52229	50531	79	1281	1220	14	2004	1931	25	4817	4534	37	7881	7359	56	191191	179130	82	0.862659
154356	131695	91	84821	70612	91	4233	3596	37	5631	4662	45	10307	8377	57	14131	11056	69	315044	257304	92	0.864562
104250	99406	83	59081	56668	81	3052	3105	29	3800	3688	37	7986	7365	51	12007	11697	61	231149	218601	81	0.867415
125671	107923	88	53811	46512	86	2836	2151	33	3714	2960	34	7134	6198	48	10168	8524	57	203411	170828	84	0.869317
207699	166136	104	117601	98988	96	4401	3331	38	7774	5948	59	15768	12368	71	23953	19409	88	663260	520133	94	0.870268
115716	102494	95	58225	53398	85	1994	1995	23	4313	3886	38	8299	7179	52	12107	10966	60	333942	297374	82	0.871219
93039	91395	76	67657	64291	81	3080	2977	30	4015	3057	38	7508	7014	51	10223	8502	61	215920	194559	79	0.87217
76566	71199	83	38199	36574	78	1972	1891	24	1560	1462	19	4418	3879	40	6996	5951	44	129899	120494	73	0.87217
119483	109811	87	49920	45727	84	3090	2639	31	3328	2891	37	6932	6376	46	10461	9723	65	215757	206176	81	0.874073
93651	87266	85	38942	35877	79	1703	1433	20	2688	2573	28	6559	6167	48	9715	9285	50	283223	269459	82	0.875024
138807	118714	93	80325	68393	93	2868	2149	31	3861	3443	36	8268	6993	51	11010	9346	62	306236	279551	89	0.875024
58693	56001	79	29433	28340	76	1140	1017	3	1416	1677	18	3781	3640	34	5498	5394	40	111926	109007	64	0.877877
86309	82055	82	45138	42996	80	2068	1977	22	3214	2863	33	6767	5864	46	9936	9681	55	288696	264899	84	0.879779
93759	89375	82	48955	47844	80	3372	3228	32	3940	3846	36	9323	8984	51	12283	11993	63	241237	216440	83	0.881682
94822	85409	86	38532	35008	81	2793	2778	28	2606	2472	30	5609	5031	43	8408	7046	52	161583	141295	82	0.881682
71848	71955	78	34225	33762	76	1752	2027	19	1726	1828	24	4101	3962	34	5826	5074	48	142953	140946	74	0.881682
100974	92647	84	48813	44123	83	2190	2256	24	2507	1993	28	4901	4764	38	5806	5241	41	145923	133419	84	0.882633
29182	29656	63	15104	15018	49	359	368	0	644	880	0	1776	1668	19	1693	1936	20	57005	56844	70	0.884535
62626	60584	75	24832	23839	71	1252	1309	14	1893	1854	23	3508	3352	32	5075	4548	38	108177	101977	77	0.884535
118954	112658	94	67421	64521	84	2375	2267	23	3525	3469	31	9252	9125	51	13880	12785	72	376652	343044	86	0.889291
71249	68408	80	32639	31821	77	1962	1774	22	2319	1933	22	3953	3783	36	4463	4338	36	99533	95322	79	0.890242
100560	86367	92	50668	44517	84	2289	2233	25	2512	2222	29	6258	5609	43	8764	7048	58	193974	169246	88	0.890242
91508	86911	83	52936	51302	81	3271	3101	30	4144	3584	37	8332	7840	55	11055	10719	54	239236	220044	84	0.891193
130426	101186	94	68080	53884	92	3274	2413	33	3116	2622	38	7111	5751	47	10570	8713	59	205442	182680	92	0.894046
34998	35481	69	18088	17958	52	627	644	0	705	868	0	2170	1911	25	2699	2551	28	64138	64718	71	0.894046
58303	56007	77	28637	27209	75	1556	1550	17	1653	2146	23	3876	3631	36	5052	4565	39	112790	101279	75	0.895948
163245	139943	95	64980	57328	89	4138	3701	33	5265	4215	47	11164	8861	65	15043	11754	65	288983	236428	87	0.895948
44110	44105	73	24228	23839	72	1000	1017	3	820	659	0	2163	2276	23	3042	2801	33	65903	64473	70	0.897851
54571	52042	84	14020	13604	47	1108	979	0	1891	1924	22	4926	4432	39	2573	2328	27	86278	85257	73	0.897851
78966	76592	78	33759	31695	78	1763	1745	20	2094	2093	25	4005	3878	35	5827	5244	44	127051	121320	75	0.898802
62693	60038	82	36994	35824	77	1488	1354	15	2514	2504	28	6408	6187	45	10206	9791	55	257447	244801	78	0.900704
72458	68284	82	34800	33469	77	2179	2210	22	2683	2476	27	5595	5033	44	7985	8008	48	148920	136706	77	0.900704
134371	128447	87	84554	81677	85	3189	2840	31	6040	5106	41	13147	12520	60	18639	17422	72	493219	443368	88	0.901655
14370	15357	42	12559	12404	47	251	220	0	542	672	0	692	735	0	1278	1433	14	37119	37785	61	0.903557
46625	43901	87	23389	22868	63	1097	1089	8	849	943	0	1931	2058	22	2910	2825	29	76024	75317	66	0.904508
113794	107068	84	48073	43893	81	3104	2781	32	3252	2816	36	7129	6633	47	9422	9129	51	207857	181650	85	0.905459
81833	77905	90	18513	17837	57	1839	1619	22	2307	2051	27	4801	4644	38	6088	6004	40	136707	134298	82	0.910215
99324	90039	83	44805	39786	83	2302	1965	28	2928	2290	32	5457	4906	43	8186	6901	47	169298	144087	83	0.910215
125793	118988	101	77488	74047	85	2425	2379	26	4858	4181	36	10648	9981	60	16365	16247	68	445325	409506	92	0.911166
45665	45585	75	23809	24100	65	547	705	0	960	976	0	2132	2082	24	2826	3128	27	84062	85933	74	0.912117
68311	63517	85	26989	25506	77	1331	1125	11	1452	1106	9	3446	3369	34	4510	4503	38	95048	90945	80	0.914019
87811	77616	88	42924	38470	83	1399	1419	15	2237	1890	25	4947	4349	40	6870	6322	43	188254	168786	83	0.914971
81414	78636	78	40183	38870	78	1364	1548	16	2194	1892	28	5443	5344	40	7822	7529	46	207664	205620	81	0.914971
56213	54386	76	34967	34149	74	2017	1916	24	2425	2149	27	4496	4445	37	6883	6666	43	137216	127862	80	0.918775
95322	81767	92	60186	53634	84	2071	1763	25	2086	1745	27	4915	4032	41	6576	6021	44	136100	112734	80	0.919726
44447	42215	74	30339	30320	73	1255	1476	14	1678	1799	20	3431	3158	35	6067	5489	53	114344	108572	78	0.919726
72895	68032	79	35622	33596	79	1783	1715	17	2055	2046	22	4126	3904	37	5946	6212	38	122452	120930	79	0.919726
101521	97533	85	55556	53861	80	2561	2394	27	4030	3592	37	9404	8642	52	15075	14171	70	390959	342843	87	0.919726
94547	80474	97	48978	44179	85	1829	1692	19	2441	2343	25	5498	4603	43	7952	7574	46	163739	160067	85	0.921628
83014	72546	85	47214	42177	83	1609	1421	18	2044	1809	23	4294	3790	37	5864	4729	48	126881	111526	78	0.921628
95082	90241	88	52906	51233	80	1693	1873	20	3582	3068	31	7490	7505	43	11005	10493	55	325683	297991	85	0.923531
114272	99175	101	68909	59991	86	3890	3577	34	4877	4696	37	11027	10062	57	14323	13325	64	349617	307290	86	0.924482
74733	72760	80	42122	41142	77	2002	1943	23	2347	2140	27	5313	5313	41	8031	7944	47	186715	174594	79	0.924482
90639	86393	87	58391	57318	79	2364	2342	24	3993	3964	31	9659	9001	56	13174	11915	63	369982	332230	83	0.924482
69486	67549	78	31390	30510	76	1233	1104	9	1834	1801	23	4290	4237	35	6828	6569	46	184883	184203	75	0.925433
113015	103526	90	58205	53282	85	2240	2090	24	2927	2653	31	7140	6693	44	9432	8623	53	257544	220758	86	0.925433
40401	40198	74	16084	16262	47	871	861	0	820	855	0	2121	1970	22	2494	2586	28	78563	77231	71	0.925433
89639	85144	83	55922	54394	81	1346	1331	14	2143	1775	26	4030	3321	37	5172	5404	41	151384	145389	75	0.928286
117699	109827	85	56813	53416	84	1782	1603	18	3119	3598	31	6946	6529	46	9000	8178	53	275456	259410	87	0.929237
26495	26956	58	10022	10061	44	551	576	0	688	447	0	1338	1398	16	2488	2216	29	63484	69392	53	0.930188
65592	61927	83	35948	35050	76	2233	2172	24	3103	2854	31	5183	5066	40	8436	7720	52	152136	139172	73	0.930188
59413	58049	76	32015	30133	77	1129	981	0	1281	1482	16	3453	3338	33	4534	4356	36	108426	108516	69	0.932091
53090	51696	75	28678	27469	76	1145	1087	8	1109	1198	10	2749	2742	30	4006	3876	36	86622	86782	72	0.933042
109876	104242	84	82980	79073	84	2693	2569	28	3782	3522	36	8615	7860	54	13186	12072	61	378888	325426	85	0.935895
139039	123353	98	56796	52036	87	4391	3852	36	5996	5359	46	12126	10251	63	15310	13425	73	327842	274495	90	0.937797
119426	103696	103	66360	56895	103	2417	1875	24	3895	2772	37	8150	6407	56	12183	9692	71	336345	276117	103	0.937797
98922	92847	85	47145	44810	80	2107	2023	23	3556	3565	32	7377	7100	44	11269	10755	60	324557	313253	83	0.937797
128142	114437	92	68878	64467	87	3410	2888	30	3690	3183	41	7492	6812	51	9863	8212	54	223836	187165	90	0.938748
76687	73399	82	38575	36729	78	1968	2078	22	1843	1809	22	4426	4280	37	5850	5501	43	127050	122522	77	0.939699
105676	98947	86	64685	62479	82	2065	2246	21	3306	3119	31	6901	6325	46	10503	9789	61	274053	262680	83	0.939699
72662	65187	93	31178	28824	79	2096	2027	22	2596	2571	27	4746	4443	38	7068	6349	49	141947	136251	85	0.939699
55714	53190	78	22588	22558	59	1231	1140	13	1628	1600	20	3522	3536	31	4821	4343	37	95995	94269	75	0.939699
120837	106486	91	60839	53768	86	2611	2413	26	3449	3054	33	8139	7224	48	12908	11011	61	350928	305899	85	0.940651
71324	69439	78	34372	32121	78	1941	1650	22	2272	1760	30	4448	4461	36	7097	6673	46	146138	134825	78	0.944455
58397	56155	78	31607	31301	75	1987	1889	24	2691	2423	31	5624	5387	39	6940	6590	48	156463	147162	77	0.945406
255944	183311	114	229728	172816	108	8775	6235	48	11401	8495	63	22871	16761	89	31634	24055	100	721959	549302	108	0.945406
63805	62996	75	21610	21473	52	1918	1865	21	2611	2093	27	4177	3752	38	6506	5599	43	140750	138496	79	0.945406
123907	115757	89	65073	60910	85	2533	2405	28	3951	3703	35	9941	9162	59	15755	14589	71	434316	377192	87	0.946357
51936	50051	77	25388	24699	75	850	669	0	1280	1061	5	2462	2262	25	3707	3557	33	92667	90592	73	0.949211
128538	114078	93	59146	53331	86	3627	3270	31	3857	2811	37	7825	6473	50	9878	8475	60	220127	187693	88	0.949211
69562	65892	82	39122	37992	78	2401	2565	25	2910	2883	29	5354	5122	40	7766	7515	46	157645	145648	81	0.950162
52758	52579	73	25768	25738	64	558	784	0	938	751	0	2143	1926	25	3390	3438	33	81481	80877	73	0.950162
98906	95733	81	30810	30098	78	1531	1735	17	3383	3156	31	6821	6650	45	9869	9799	55	291723	280757	83	0.950162
93355	90045	79	63841	62185	79	2087	1935	25	4278	3856	34	7811	7529	47	12227	11822	61	328101	307203	81	0.950162
111384	103264	98	63761	60235	83	2552	2459	25	3294	3398	31	8962	9025	53	13685	13515	68	381080	365806	99	0.950162
78868	75340	81	66609	64930	80	1956	2087	21	2869	3251	31	6164	5755	43	8353	7643	57	194693	176401	83	0.951113
135087	129481	83	74717	71743	84	2703	2500	28	4717	4751	37	10251	9889	54	13861	12570	70	388242	350481	86	0.951113
112681	105013	84	39088	36508	83	3062	2997	29	3536	3413	37	7321	6680	49	10795	9357	57	216337	193182	87	0.951113
51771	49086	77	21218	20424	65	985	895	0	949	1006	2	2515	2721	27	3854	3473	36	77543	78024	73	0.953015
64870	60928	79	28273	27022	75	1308	1500	14	1611	1422	22	3284	3135	31	4501	4137	39	97366	95241	73	0.953015
73505	69005	82	36014	33397	78	1840	1796	21	1936	1946	22	4339	4087	36	5879	5937	41	125907	112204	77	0.954917
75161	72603	81	40857	39557	77	1736	1487	18	2938	2372	28	6531	6189	45	8145	7825	48	255615	233315	79	0.954917
115327	106850	92	43169	41165	83	3335	3055	32	4852	4829	36	9459	9109	52	13078	11927	68	271739	253196	83	0.955868
35170	34225	57	17718	17497	57	816	678	0	381	712	0	1745	1788	20	2940	2947	31	75148	75662	67	0.95682
44022	44319	72	17317	17137	51	1152	1252	11	784	703	0	2217	2269	26	3524	3497	33	77257	77872	64	0.95682
45169	43361	74	27408	26263	73	485	518	0	782	965	0	2185	2214	23	3165	3493	30	94087	95271	73	0.957771
68106	63698	86	26814	25313	74	2157	2032	23	2207	1837	29	4322	4116	36	5371	4584	39	108786	100433	74	0.957771
141486	121686	97	96678	86635	89	4074	3532	35	5339	4629	40	10216	8828	63	14294	11482	78	313407	273347	106	0.957771
70336	65374	91	35291	34378	79	2194	2085	24	2221	2379	28	5137	4850	39	7384	7255	48	162011	153876	81	0.958722
61787	58990	76	29496	27954	76	1583	1442	19	1533	1506	18	3279	3118	31	5146	5078	40	99054	94789	68	0.959673
226203	169089	104	125404	98132	101	5689	4533	42	7186	5422	51	13763	10484	71	18785	14190	77	451188	345586	99	0.962526
86608	77102	84	49338	44309	82	1976	1968	21	2552	1751	35	5269	4750	43	7757	6104	53	153100	138204	79	0.963477
131451	103952	99	57854	47364	89	2446	1961	27	3674	3123	32	7970	6518	55	11206	8765	65	285312	233541	89	0.964428
131147	113219	95	54814	47664	88	2845	2349	29	3166	2781	34	7249	6480	48	9449	8417	56	210249	176401	85	0.96538
126777	115033	99	66044	61385	85	2574	2371	25	4550	4066	42	9042	8296	56	13709	12580	63	385958	349106	101	0.96538
146176	129905	88	68901	62636	86	3285	2696	32	5134	4685	41	11964	10816	65	17387	15400	75	481566	409188	90	0.966331
60283	58562	78	29303	27737	76	1257	1027	5	1214	1532	14	3050	2936	31	4577	4476	41	109962	103421	73	0.966331
77900	74081	78	29807	28819	77	1295	1230	12	2448	2221	31	5316	5323	39	8374	8007	50	217614	212876	82	0.968233
156418	131601	93	91531	77234	92	3841	3430	35	4879	3937	45	10174	8368	57	14550	11746	72	320617	260567	93	0.968233
49684	48332	74	25963	25556	73	1077	1067	8	1492	1526	15	3302	3127	32	4249	3790	38	83331	84453	72	0.969184
66926	64087	76	32207	31695	77	2725	2638	26	3045	2469	29	5621	5487	40	7730	7126	47	154900	149337	79	0.970135
61054	58779	81	26304	25224	75	1788	1430	18	2000	1893	24	3623	3236	35	4729	4770	38	105098	103797	65	0.970135
79525	75969	80	32000	30610	78	1717	1799	19	1951	1942	25	4036	4085	36	5657	5108	44	118887	111593	75	0.970135
100002	92665	87	42999	41236	80	1986	1821	23	2915	2076	33	6365	6261	44	9785	8932	54	260171	253442	84	0.971086
56445	55645	83	18936	18904	55	811	1060	6	1596	1418	17	2867	2567	30	3796	3624	33	94324	97923	67	0.972988
83733	80251	80	38969	38385	78	1893	1818	21	2694	2588	27	5498	5283	43	7931	6942	48	188142	173404	83	0.974891
105905	99589	82	45535	43583	81	2316	2146	25	4391	3896	39	8405	8237	51	11959	10817	64	342029	316660	85	0.975842
92323	88764	91	38680	37578	79	2002	1844	22	2590	2413	26	6405	6218	42	9846	9472	48	261536	254525	82	0.977744
63538	60662	78	35707	34968	76	2292	2143	26	2596	2158	25	4864	4598	39	6779	6928	42	161389	148085	80	0.979646
101556	96477	87	50541	48240	80	1871	1658	22	2623	2974	27	7149	6569	46	10156	10031	53	291853	275678	83	0.980597
60938	59783	76	30947	29081	76	1263	1294	11	1729	1311	21	3141	3121	30	4122	4107	36	92468	92321	68	0.980597
164147	139161	95	66161	56028	91	3407	3070	32	4944	4326	37	9476	7603	58	12975	10493	66	340875	278715	97	0.980597
111508	73257	98	55012	34399	99	2542	1956	25	3118	2432	34	6322	4203	55	9015	6060	63	223960	139384	100	0.981548
129911	115747	99	70288	63341	86	2868	2494	30	3731	3047	33	7049	6267	46	9505	8202	52	219848	190928	84	0.983451
71062	68066	79	35035	32865	78	1585	1424	16	2106	1762	24	3142	3213	31	4890	4331	39	110775	105058	77	0.987255
163904	146042	92	83977	76250	89	4455	3890	36	5870	5221	44	11595	10396	56	16430	14252	78	343741	291168	90	0.988206
107329	95408	86	47291	42157	84	2551	2170	28	3174	2681	40	7169	6035	48	8841	8275	54	207639	173917	82	0.989157
113355	105085	86	52227	48022	83	2637	2329	28	3372	2731	34	5842	5146	44	8208	7581	49	168699	155535	79	0.990108
191598	148459	103	105605	83872	99	5174	4072	40	5551	4816	42	11196	9172	62	16720	12847	80	347025	287492	91	0.990108
113998	103625	87	47351	43060	82	1904	1594	24	2941	2471	29	7942	6950	50	11778	11470	60	321169	289316	82	0.99106
82276	77182	82	58297	55839	82	2441	2064	26	2449	2542	30	6136	5675	44	7649	7140	47	165113	151795	77	0.992011
147414	122549	95	118845	103832	93	5634	5064	40	6629	5684	45	13866	12370	60	20650	17204	78	407049	351528	87	0.992011
53863	53442	67	34212	33837	74	1875	1689	21	1848	1946	21	4101	3639	36	5995	6003	44	118832	115931	70	0.992011
74122	70825	85	59935	57685	80	2808	2669	27	3076	2913	31	6188	5645	43	9066	8411	50	196703	177130	77	0.993913
75375	68725	95	29840	27444	77	1900	1861	22	2026	2045	22	4491	4286	38	6576	5936	43	137124	130163	75	0.994864
64491	62295	76	40308	38877	77	2377	2137	27	2534	2649	27	5573	5367	42	7769	7170	51	165808	150209	78	0.994864
86821	79189	86	54731	48875	82	1722	1389	17	2719	2637	28	5441	4635	42	7653	6792	46	182340	164136	80	0.994864
59568	57858	82	36460	35518	75	1359	1135	14	1551	1191	13	3540	3288	33	4718	4640	39	126728	117716	75	0.994864
101130	92928	86	58929	55234	85	3856	3769	32	3265	3335	33	8981	8357	48	11876	11758	60	255942	237392	83	0.995815
146103	132714	100	82328	77467	87	5532	5038	38	5098	5094	41	10751	9860	57	15638	14505	64	315637	294729	83	0.996766
87913	87756	79	64126	62042	81	2442	2351	25	2901	2955	29	6420	6216	42	8984	8908	53	261053	248872	85	0.998668
100624	97501	83	63682	61518	82	2161	2051	24	4092	3672	35	8384	7975	49	14103	13791	63	372498	344896	85	0.998668
23079	23902	51	13077	12873	46	328	427	0	532	482	0	1404	1426	15	1586	1654	21	44194	44328	65	0.99962
71243	64536	92	39566	36251	80	1590	1422	16	2034	1963	25	3591	3466	36	5927	5111	48	125950	115584	78	0.99962
94177	89446	81	50863	47644	80	2713	2701	28	2171	2005	30	5799	5143	44	7806	6644	53	171506	149915	80	0.99962
183052	148889	99	86964	71048	93	5054	4384	38	5774	4810	46	12036	9282	63	16552	13278	69	342782	276347	93	1.00057
165507	135403	94	99457	85371	92	3795	3601	33	5059	4047	42	9758	7937	55	15171	13060	68	300802	247433	95	1.00438
105355	97847	85	53667	49428	82	1891	1584	20	2990	3069	31	5377	4466	45	7382	6843	44	202508	172409	85	1.00438
103072	94760	91	56346	52239	81	2638	2385	27	3072	2928	34	5998	5477	42	7706	7076	48	170653	166995	80	1.00533
150187	133718	92	64005	56020	91	4583	3847	35	4863	4103	39	10562	8874	56	14194	12599	70	319318	281025	94	1.00628
36514	35786	74	16471	16238	51	785	832	0	1078	1280	12	2321	2110	26	3038	3157	29	68194	68475	71	1.00723
194117	155289	104	134246	113987	97	5979	4697	40	6524	5179	50	13404	10979	64	17955	14943	77	389125	311960	96	1.00723
55422	53311	82	27673	26773	75	1137	1105	8	1396	1405	13	2778	2992	27	3292	3603	31	80002	77077	75	1.00913
119343	114452	86	87767	84738	83	3153	2942	29	4965	4058	43	10152	9707	51	15028	14004	63	423405	379802	87	1.01103
87035	82617	80	37605	36316	79	1797	1850	20	2781	2556	26	6007	6104	40	8978	8570	55	242995	240244	82	1.01198
101929	94709	83	43568	41025	82	2456	2509	24	2847	2285	30	5603	5759	41	9758	9232	55	176615	166533	82	1.01198
47136	47051	68	24086	23519	64	752	983	0	1003	1335	14	2351	2418	27	3365	3251	34	78291	77373	72	1.01294
83142	80107	83	28253	27182	78	1230	1165	11	2343	2197	31	6635	6115	45	10098	9509	64	249580	248463	79	1.01484
63755	60115	81	29653	28720	76	2140	2017	24	2315	2216	27	5708	5578	41	7833	7972	52	180338	172247	79	1.01579
57307	55025	77	22440	21595	63	2036	1877	23	2034	1830	25	5279	5480	37	7600	7151	51	150736	140641	73	1.01674
308657	214354	144	204023	141642	144	8765	6044	52	11856	8367	67	23360	17010	90	32403	22700	126	672255	480785	143	1.01959
54994	54553	75	26060	25951	62	1493	1583	16	1542	1335	21	3064	3051	29	4184	4228	39	94669	95590	72	1.01959
100339	92756	92	45847	42942	80	1773	1632	20	2924	2662	30	6424	5724	44	9329	8462	53	259074	250916	81	1.02054
77441	75226	80	42372	40468	78	1756	1582	23	1993	1966	24	4441	4169	36	5942	6382	39	127502	123360	77	1.0234
57790	58030	75	40421	39830	75	2535	2319	25	2546	2547	27	4864	4672	38	6901	6476	43	141919	134477	74	1.0234
66327	64205	79	32876	31124	77	1416	1334	18	1627	1423	23	3712	3643	33	4642	4420	37	99580	100864	75	1.0272
67727	60766	81	36362	32975	79	1835	1556	23	1798	1813	21	3734	3229	36	5197	4481	43	115042	104960	79	1.02815
97412	94724	82	51748	50793	79	3495	3401	30	3798	3357	34	7800	7238	48	10719	9629	61	214197	193076	81	1.0291
96921	91064	85	73429	70283	83	3072	2466	31	3137	2618	33	6797	6583	45	9088	9169	47	214447	196947	87	1.03291
116854	109877	85	82183	77439	85	4052	3881	34	5801	5359	39	11343	10454	53	15429	14692	64	326706	296918	87	1.03671
85872	79254	82	36184	34203	80	2306	2073	26	2686	2869	27	5638	5342	40	8278	7875	52	172908	163763	82	1.03671
76152	77049	78	46185	45632	76	1376	1233	13	2112	2348	23	5603	5982	40	8613	8217	56	232313	226721	81	1.03671
157723	138745	89	102619	90475	90	4587	3999	35	5767	4975	43	11583	10277	59	15593	13235	70	334331	292846	91	1.03766
84152	80331	79	54878	53611	79	2446	2552	24	3338	3056	33	7036	6474	47	10431	9035	61	209462	192926	81	1.03766
44740	43089	75	25556	24923	64	1291	1448	15	1288	1216	11	2772	2762	28	3593	3223	36	82626	80812	73	1.03766
137038	124497	100	96137	90367	87	4324	4120	34	5811	5540	45	10921	10004	54	15948	15017	71	355723	328142	90	1.03766
95881	83807	84	47851	43197	83	2181	1757	26	2745	2398	31	4864	4073	41	7715	6454	50	159844	140184	83	1.03862
89568	85970	80	50042	48971	79	2486	2291	25	4399	4019	38	9613	9607	49	11893	10965	64	377028	346096	89	1.04242
121091	113553	86	65504	62203	84	2542	2468	27	5005	4214	47	11620	11220	59	16236	15543	65	455345	427280	84	1.04242
75195	67837	83	46072	42066	79	1633	1306	15	1655	1781	19	3658	3245	35	5886	5843	40	136888	121872	79	1.04337
95063	85248	85	50271	46266	83	2417	2400	25	3282	3353	32	6609	6237	44	9928	9070	63	218198	211528	84	1.04337
93762	87991	83	47013	44474	81	1797	1590	21	3030	2390	32	5751	5360	42	7795	7273	54	221106	211961	79	1.04337
90030	85119	83	59041	57146	79	2701	2648	27	3622	3232	40	7183	6534	50	9317	8822	53	205678	180187	79	1.04432
117166	107071	87	65898	61800	84	2003	1769	25	4163	4004	33	9352	8749	53	12897	11761	59	367854	324469	85	1.04527
52296	51248	74	26310	25613	73	1214	1046	6	1416	1411	14	3030	2747	32	3595	3527	32	84581	82875	68	1.04908
120481	108171	94	72736	67145	85	2210	2220	22	3413	3115	34	7775	6765	49	10939	9880	55	305584	264121	85	1.05003
85278	80196	81	47067	43071	80	2283	2209	23	2574	1981	32	4530	4297	38	6631	5657	44	136807	128058	76	1.05098
67017	65373	77	29056	27762	76	1330	1214	14	1496	1304	17	2938	2624	30	4492	4783	35	101735	97941	75	1.05193
117315	108884	91	52321	49901	83	1734	1735	20	2993	2690	32	6442	6323	45	10774	10245	57	281012	262795	83	1.05288
96354	87099	98	65246	59297	98	2037	1938	24	3176	2759	31	6788	6339	43	10926	9339	62	272630	234338	98	1.05288
48740	47185	78	22507	22130	72	724	543	0	1462	1428	12	2033	2049	25	3030	2664	31	80151	79774	74	1.05478
95775	91680	85	74208	71565	82	2149	2037	24	3048	2937	31	6202	6135	43	10088	10023	60	246010	235853	84	1.05669
67603	64693	78	44308	42786	78	2817	2808	27	3233	3269	32	6190	6112	42	8471	7606	51	184710	175492	81	1.05764
69492	67406	77	36155	35340	76	1157	1096	9	1503	1697	23	4019	4144	33	6900	6757	41	178776	175145	77	1.05764
112537	104446	85	67507	64227	84	3817	3342	35	5130	5019	42	11843	11478	58	16293	15294	70	399621	387356	85	1.05764
110510	94912	91	66457	59020	87	2688	2401	29	3882	3213	37	7472	6390	48	10000	8613	55	217119	180887	89	1.05954
106195	99076	93	49612	47813	81	3510	3510	29	4046	4168	36	8913	8569	48	12340	11293	68	252329	228779	85	1.05954
111028	95247	88	59357	50790	86	2578	2200	26	3155	2327	34	6920	5683	48	9766	8264	60	241247	198853	89	1.06144
53967	52670	74	36004	35202	76	1757	1761	22	2427	2101	29	4869	4998	36	7475	7594	46	155355	147687	79	1.06239
78702	75643	80	40749	39108	78	1626	1699	19	2513	2540	28	5112	4757	41	7103	6933	47	200088	187095	83	1.06239
56628	53105	81	28268	27378	75	1166	1285	13	1227	1486	16	2844	2896	29	4180	3658	38	95609	92358	76	1.06239
153638	130695	104	91349	77772	90	3749	3335	34	4565	3874	39	8551	7339	52	12666	10875	62	259541	218396	94	1.06334
81659	79499	80	46817	45668	78	1675	1519	20	2317	2112	29	6064	5869	42	7215	6918	48	223396	205459	82	1.06334
165975	140118	92	144540	124852	93	4544	3854	37	5547	4667	43	10736	9490	55	16306	13567	72	366321	323848	93	1.06334
125176	106505	103	67822	53035	103	3470	2858	31	3973	2961	38	8226	6477	53	10660	8155	63	227233	173817	103	1.06334
127904	116023	90	64342	58884	86	2133	1996	25	4640	4461	37	9870	8685	53	14288	13256	68	401517	368506	91	1.0643
62698	59584	78	23828	22816	74	1419	1140	15	2630	2210	24	3922	3698	36	5068	4536	40	116933	108955	79	1.06525
102087	97042	81	37861	36248	80	1558	1645	18	2903	2399	31	5927	5524	41	7443	7293	45	210864	200499	84	1.06715
71877	68610	92	42383	41345	78	1106	1151	10	1394	1329	12	4517	4492	35	5713	5143	41	170524	163380	80	1.06715
91837	89563	79	41130	39724	79	1538	1709	18	2780	2695	29	6645	6430	43	9718	9636	52	287266	274802	85	1.0681
315444	178496	144	158467	95137	142	8690	5153	57	11331	6230	82	24471	14192	102	35084	20691	130	777252	456474	143	1.0681
50146	48317	79	22295	21876	56	1403	1670	15	1432	1801	18	2969	2645	30	3931	4014	30	83315	85925	70	1.0681
102031	93018	99	53381	49805	82	2320	2309	25	3175	3045	31	5915	5475	43	8250	8048	47	175395	156205	85	1.07
44287	43481	72	32777	32125	73	1430	1354	14	1691	1561	18	3339	3168	33	5137	4874	40	119962	112671	77	1.07
67206	63245	79	23335	22583	71	2203	2062	25	2382	2548	28	5461	5407	40	7741	7631	49	158081	147491	77	1.07095
211482	166347	113	89738	67081	99	6535	5020	44	7585	5660	51	15405	12785	70	21731	17226	83	430431	346967	99	1.0719
105847	97340	85	57767	53938	82	2304	2043	25	3329	2924	32	8074	7304	48	12442	11740	62	328545	299488	86	1.07476
65738	62150	83	28236	27006	75	1341	1153	10	1627	1511	19	3405	3235	33	5108	5062	39	107897	104786	73	1.07666
115616	104095	94	69306	64699	84	2884	2470	30	3470	3023	38	6493	5916	45	10544	9468	60	196050	160921	84	1.07856
59679	59247	78	33686	33100	76	2011	1902	23	2151	2076	28	5205	5221	40	8124	7747	51	152173	143171	76	1.07856
118419	110229	94	102951	98770	85	3180	3159	29	4058	3626	38	8396	7802	55	12176	11120	63	263941	237788	82	1.07856
69232	66165	78	46845	45042	79	1823	1899	20	2284	1821	29	4845	4707	37	6248	5382	51	149458	137638	75	1.07951
62630	59680	79	35097	32656	78	1475	1284	14	1141	1329	14	3554	3442	33	5124	4638	40	106244	95685	72	1.08142
109300	99085	84	66116	62557	85	4475	4051	33	5737	5293	39	11302	10787	57	15656	13992	76	314276	283824	87	1.08427
94720	89211	86	53783	51776	81	2122	2305	22	3622	3805	32	8293	7430	49	11942	10958	61	329308	304227	85	1.08617
102523	96133	83	47750	44940	81	1708	1509	19	3553	2993	31	7140	6712	43	10241	10354	47	286294	276664	82	1.08712
73269	71096	80	24002	23420	72	1425	1499	16	2438	2131	30	4191	4433	34	6893	6461	47	139760	140598	80	1.08807
102755	94456	84	64070	58947	83	2355	2078	26	2425	2720	29	6115	5239	45	8110	6971	52	203090	177417	87	1.09093
101580	92531	90	58361	53585	84	1826	1717	20	2816	2719	28	6477	5975	44	9831	9208	57	265318	238968	86	1.09283
169283	148853	101	112327	101546	108	8397	8029	42	9368	8020	53	21413	19636	85	29038	27182	87	576926	491396	108	1.09283
74150	74046	78	31973	32147	75	1225	1262	13	2079	2222	25	4564	4523	37	7426	6769	52	202639	205834	79	1.09283
131096	118960	89	66460	61383	85	3521	3201	32	4607	4069	36	9161	7692	56	11461	10152	60	228805	201957	88	1.09758
107903	96312	84	55434	48947	84	2685	2231	29	3444	2593	35	5713	4959	46	8471	7247	48	191933	156882	86	1.09758
101648	100605	81	50803	50247	80	2276	2069	25	4253	4315	35	8854	8436	49	12782	12380	62	362237	337560	85	1.09758
28864	29182	68	12933	12978	46	704	652	0	824	679	0	1524	1603	19	2166	2093	26	56714	58725	69	1.09758
74050	70846	88	28672	26804	76	1703	1506	20	2518	1993	26	4904	4908	39	6755	6751	43	127592	117691	81	1.10044
194898	163888	100	108234	94192	93	5204	4154	39	6384	5270	41	11522	10085	57	17026	14231	81	399936	349896	93	1.10044
65554	66174	76	32377	31837	74	1284	1283	12	1629	1567	20	3499	3551	32	5723	5556	41	161634	160371	74	1.10044
47372	46690	70	27762	27638	70	931	794	0	994	925	0	2167	2213	25	3407	3929	30	81321	83179	72	1.10139
124368	106414	88	50003	43363	87	1918	1822	22	3350	2974	32	6647	5501	46	9349	8164	56	268194	222851	87	1.10234
106206	103125	83	52304	49996	81	1841	1829	21	3633	3266	34	8829	7987	52	13130	12241	67	356544	333423	83	1.10424
52995	52835	77	27697	27294	74	1316	1283	11	1348	1138	12	2938	2843	27	4567	4125	38	82723	79694	72	1.10424
27541	26129	69	17195	16920	52	472	420	0	831	449	0	1656	1823	19	2574	2714	26	65161	69989	63	1.10424
163925	135810	93	101736	87429	93	3602	3048	32	4974	4394	44	9942	8800	54	13665	11597	65	287482	249698	91	1.10519
56331	50520	91	31710	27293	91	1164	1123	8	1769	1352	17	3270	2723	30	4410	3921	36	121698	110412	91	1.10519
84368	78634	82	55002	52283	79	1945	1956	23	2546	2220	23	5427	5254	42	8159	7375	51	206299	190397	81	1.10519
81748	73469	86	37669	34244	80	2277	2029	24	2775	2344	28	5285	4578	40	7226	6514	52	156204	138917	78	1.10519
114246	106598	89	46777	44820	82	1921	1770	21	2872	2933	31	7619	7247	45	10035	9706	56	293227	272536	84	1.10614
55199	52461	76	25932	24869	69	1134	1195	11	747	849	0	2854	2750	32	4230	3743	38	74648	68603	70	1.10614
255648	184270	116	181145	142489	114	10490	7998	52	13367	10214	67	28105	21311	99	38444	29662	104	780209	590457	113	1.1071
81739	75536	83	47844	45068	80	1901	1925	22	2243	2306	26	5319	5138	39	6879	6476	49	150830	138890	78	1.109
110065	98323	86	47770	42158	84	2873	2588	29	2799	2525	30	6394	5680	46	9276	7326	57	189155	160686	82	1.109
67250	60860	81	32638	31068	78	1740	1609	19	2085	1555	23	3811	3404	35	4634	4853	37	104673	100441	73	1.10995
68264	65442	80	36334	35527	78	825	953	0	1751	1701	19	3389	3252	31	5040	5358	38	139505	138235	72	1.10995
119253	109602	86	52179	47758	85	2492	2144	28	4116	3745	39	9648	8604	52	14033	12699	74	391724	347524	89	1.1128
76772	74418	84	33896	32498	77	1104	1147	9	1820	1367	24	4625	4194	39	7481	7199	46	197108	186870	79	1.1128
120087	111061	86	70807	67149	84	2530	2284	27	4116	3277	43	10272	9238	58	14592	13310	67	416192	362907	89	1.11375
180202	141335	99	87207	67761	97	3201	2629	33	4867	4574	37	10692	8611	58	13641	11575	69	412546	357436	97	1.11661
102824	93483	89	46039	41854	80	1675	1617	19	3147	2441	32	7448	6432	47	12009	10950	57	322743	282246	85	1.11756
79231	76365	80	50991	49458	78	1353	1616	15	2411	2164	26	5314	4989	40	7407	6986	46	216469	209756	81	1.11946
221249	174301	111	123162	101045	98	3945	2835	38	6613	4897	53	14491	11066	68	19551	15262	80	572425	430180	104	1.11946
56798	55280	77	20576	20715	57	1419	1262	14	2044	1721	21	2840	2834	28	3796	4030	34	81451	80861	75	1.12041
75007	73232	86	47641	46055	78	1636	1546	19	2572	2337	27	5739	5594	42	7340	7235	46	201542	184117	83	1.12326
72122	66360	81	41060	37441	79	1303	1431	14	1912	1580	23	4208	4070	36	5688	5225	42	116317	102693	80	1.12326
114149	107641	85	73718	69508	84	4132	3945	34	4261	4074	36	8691	8733	49	12766	11770	65	280481	263035	86	1.12517
33272	32515	70	19301	19306	53	564	537	0	734	855	0	1781	1762	19	2459	2460	26	59549	60066	69	1.12517
94627	89808	85	51528	49467	81	2610	2318	27	3686	3595	33	9028	9019	51	16502	15520	73	426805	397717	88	1.12612
75766	73941	86	67868	66597	80	1975	2007	23	2231	2420	24	4870	4430	39	7086	6270	47	136599	132169	80	1.12707
102367	95078	94	60712	58506	82	4110	3864	34	4997	4749	41	10550	9974	56	14472	13409	65	290018	254558	86	1.12897
99679	88612	100	46286	41299	85	2471	2296	26	3629	3377	32	6453	6172	43	9358	9162	51	201368	196579	82	1.12992
146076	132610	90	67297	61844	86	4011	3635	35	5138	4501	42	10536	9698	58	14368	13047	67	300788	267587	88	1.12992
53050	52087	76	27737	27332	73	577	682	0	1333	1494	17	2448	2381	28	3716	3652	34	92076	92374	74	1.13087
68813	66819	79	36496	34900	77	1859	1698	18	2487	2009	25	4560	4480	38	6224	6404	39	177160	161349	78	1.13087
73951	72377	79	42101	39658	80	1737	1567	19	2290	1809	27	4292	3996	35	5593	5249	41	127065	120042	83	1.13278
43752	43908	73	24604	23907	73	686	923	0	1140	981	0	2765	2574	30	3478	3023	32	82048	81226	77	1.13278
58183	57534	72	28522	27945	74	1043	1016	3	1565	1431	16	3036	2907	29	4135	4470	33	93075	90506	74	1.13278
115609	105646	92	69210	65313	83	2680	2463	28	4084	4147	36	8614	7751	51	12167	11994	56	292449	283764	82	1.13373
103939	94098	84	42020	37276	84	2703	2506	27	3071	2700	30	6033	5571	41	9131	8292	51	203312	200527	82	1.13468
111414	104399	86	88567	85103	84	2937	2559	29	4789	4608	39	10733	10341	60	16788	15164	74	449897	405230	90	1.13468
83455	79750	81	44309	42891	79	1472	1277	16	2115	1699	25	4678	4628	38	7952	7658	44	200269	194822	78	1.13563
72136	65516	79	41172	35889	82	1847	1659	21	2129	2020	23	4471	4254	38	5678	4730	46	137156	121331	65	1.13563
193782	140167	105	89017	62722	101	3316	2478	35	5522	3983	48	13341	9933	67	19143	14103	92	515445	387192	105	1.13943
127805	121380	90	78131	74136	84	3566	3381	32	4650	4297	35	9175	7747	50	14920	13070	75	306873	270651	85	1.13943
105296	98006	99	42170	40667	81	2683	2447	28	3772	3519	34	7747	6835	49	11703	11646	55	309631	279873	83	1.14038
84769	78459	83	60342	57072	82	2586	2339	25	3716	3568	35	6958	6383	47	9273	8157	51	217547	189228	81	1.14038
100426	94564	84	49449	46103	81	1587	1693	18	3462	3218	34	6811	6392	45	10424	9938	54	270806	259173	79	1.14134
61065	58956	76	27765	26226	77	1337	1226	11	971	1172	12	3462	3149	34	4490	4107	39	96744	90291	75	1.14419
118865	109196	90	86720	82340	85	2925	2683	28	4659	4548	37	10498	10316	51	16213	16065	65	450284	426079	88	1.14514
115493	112560	83	77300	75001	82	3458	2997	31	6092	5821	40	13236	12375	59	20069	18781	75	534088	471787	85	1.14514
89806	81919	91	55102	52330	81	2689	2662	25	3259	2949	35	6625	6082	45	8732	8072	48	191266	167331	82	1.14609
63587	60818	78	24736	23848	76	1630	1638	18	2124	1718	25	3626	3358	33	4947	4797	37	108144	102550	76	1.14704
133902	104671	93	100757	82863	92	2883	2298	31	4136	3215	41	8497	6697	55	11949	10038	67	299608	243801	88	1.14799
120250	108323	85	60566	55216	85	3503	3033	33	4564	3947	37	8799	8490	49	12779	11863	65	261962	252782	85	1.14799
56572	54579	75	26277	25208	70	1312	1388	14	1664	1474	21	2839	3215	28	3843	3725	34	86868	86729	75	1.14894
39475	39362	72	29561	29153	72	1235	1144	9	1379	1509	18	3495	3419	32	5273	4986	41	109355	106134	71	1.1499
93133	86923	86	51838	49143	82	1377	1283	15	2577	2062	26	5461	5132	40	8539	8093	55	240358	231546	83	1.15085
84280	77441	82	32394	30125	79	1485	1307	18	2327	2342	26	5468	5067	43	6802	5945	46	153940	134331	80	1.1518
92620	88082	84	48850	46431	82	2761	2413	27	2688	2625	27	5925	5468	42	7894	7309	48	175202	162131	84	1.15275
149815	133242	92	73032	66275	87	3929	3568	33	5401	5024	42	9596	8470	57	13248	11608	61	292821	248898	89	1.1537
88760	86086	81	42440	40878	78	1463	1276	14	2325	2387	26	5197	4740	40	7538	6934	47	210382	208435	78	1.1537
179042	154850	96	99521	86628	93	4647	4067	37	6582	5699	46	12168	10440	64	17477	14995	71	336131	272605	93	1.1537
90553	87295	80	62510	60846	80	1760	1829	21	2456	2257	28	5499	5434	39	8779	8646	52	231484	225990	81	1.15465
85612	80817	80	62448	60400	81	1595	1702	17	2795	2836	25	6475	5630	47	8787	7913	49	242098	219562	82	1.15465
148820	125978	91	78325	67037	91	3994	3458	34	5047	4376	46	10343	9001	57	13925	12020	66	317336	262818	92	1.1556
93281	87367	81	52949	49708	82	2378	1991	27	2742	2196	31	4976	4567	40	7112	6820	45	165689	155226	82	1.1556
170108	137629	105	80942	66304	93	4211	3150	39	5598	3950	46	10122	8494	54	14322	11296	67	313459	256151	94	1.1575
118828	111527	84	55899	53188	83	4569	4160	34	4807	4488	40	10265	10039	54	14547	14347	65	298271	280196	85	1.1575
92628	87080	84	58003	54845	81	1913	1531	23	2759	2564	29	5413	5038	39	8971	8481	54	227373	209707	83	1.15941
24471	23500	69	12921	12650	45	445	500	0	918	607	0	1443	1463	16	2502	2462	28	59611	60867	68	1.16036
220612	173009	104	124174	99374	101	7276	5479	45	7790	5999	55	15538	12511	72	21729	17824	84	477383	391772	100	1.16321
92562	87721	82	30278	29483	78	1526	1432	17	2853	2841	28	6373	6275	40	10093	9896	53	280008	268637	78	1.16416
70876	65782	80	41170	38070	80	1540	1412	17	2011	2156	26	4404	4158	37	5655	5215	41	131804	123389	76	1.16606
114916	107520	84	59200	55410	83	3142	3100	28	3898	3468	37	7521	6882	49	10678	9532	69	230350	203239	81	1.17082
99452	94933	81	62572	59970	82	2553	2546	27	3708	3380	34	6816	6470	46	10605	9317	61	217228	185625	79	1.17177
91574	85584	87	46870	44283	80	2102	1786	22	3599	3178	34	8031	7691	51	11136	10382	57	302959	274557	87	1.17367
166208	140889	97	99349	86682	92	3655	3333	32	4642	4111	43	11119	9104	61	16746	14071	79	437590	357141	95	1.17558
69676	65482	94	36916	34693	78	1607	1536	19	1928	2146	23	4364	4113	36	6736	6465	42	122578	115713	77	1.17558
65737	66439	75	30686	29307	77	1772	1687	19	2177	1933	25	3475	3316	33	5233	5013	42	120460	112953	76	1.17653
86517	82484	81	50741	49089	80	1573	1480	16	2035	1982	26	5187	4809	40	8793	8343	53	212744	203743	82	1.17748
48097	47930	72	31877	31371	73	1570	1650	17	1359	1333	16	3597	3542	31	5528	5746	42	120450	114868	73	1.17748
111021	100719	87	48678	44106	85	1736	1418	20	2604	2718	32	7378	6613	50	9908	9144	56	298654	272002	85	1.17843
79976	76673	85	40120	38823	78	1592	1424	20	2620	2020	23	5273	5109	38	7640	6924	50	219235	214476	80	1.17843
58215	57648	76	29594	29382	74	947	996	0	1307	1248	17	2977	3061	30	3761	3920	32	105915	109689	75	1.17843
87853	83860	81	39077	37903	79	1676	1763	19	2311	2336	25	5651	5711	38	8330	7771	49	224497	221171	82	1.17843
31520	29588	63	15816	15815	50	504	469	0	901	744	0	1489	1524	20	2865	2935	30	63130	62349	67	1.18033
65600	63318	77	37853	36490	78	2448	2277	26	3544	3501	34	5938	5826	41	9235	9148	48	181981	167577	78	1.18128
150742	140319	89	81320	77533	88	6375	5348	41	7091	5655	50	14158	12993	64	18643	16387	81	395300	350001	91	1.18128
165942	150111	92	90237	83150	89	5226	4574	36	7137	5995	55	13852	11469	68	19097	17963	72	422960	352981	92	1.18318
66901	66184	77	45467	44444	76	1907	2071	20	2344	1899	22	4555	4636	38	6032	6217	39	156143	148683	78	1.18318
222237	167563	119	164014	127477	119	6588	5283	44	8500	6533	53	18000	13653	79	23352	17197	94	521817	403786	119	1.18318
64302	59561	85	41941	38319	92	2344	2007	24	2714	2030	30	5613	5271	47	7446	6358	54	164382	154689	92	1.18318
226460	164177	107	157260	127700	104	6893	5184	46	7319	5857	49	15730	12504	72	22867	17450	88	463146	353416	100	1.18318
105235	98597	84	57196	54970	83	3969	3943	31	4619	4209	39	9373	9271	57	12200	10924	58	262390	238845	84	1.18509
50459	49359	77	25321	24772	73	1187	1121	10	1094	1173	13	2589	2752	27	3943	3797	32	95367	93244	73	1.18889
67343	61497	81	35564	33299	79	1161	1137	11	1716	1638	17	3333	3028	32	5287	5027	42	102980	98883	77	1.18984
15165	15718	56	13388	13648	46	225	254	0	371	406	0	711	793	0	1509	1603	18	37471	37171	64	1.19079
56425	56079	67	29467	28899	75	1163	1089	7	1410	1604	17	2742	2447	27	4383	4277	35	95612	94065	71	1.19174
52881	51074	79	26002	25222	74	1153	1117	8	1608	1065	8	2795	2999	28	3998	4216	35	84646	82572	70	1.19365
121952	105625	96	56182	49270	87	2126	1754	25	3474	2980	37	8269	7120	52	11041	9663	57	305538	258878	87	1.19365
75884	71534	92	47204	46163	78	1144	1135	8	2448	1956	28	5422	5200	40	7520	7228	45	211360	206306	78	1.19365
102070	98819	81	61165	59916	81	2332	2163	24	3358	3401	33	7957	7793	46	12035	11589	60	345853	326359	81	1.1946
116075	107104	92	72384	67617	84	3298	3001	32	4923	4272	41	11587	10819	62	15727	14130	73	439109	400362	82	1.1946
162172	131228	98	53254	44874	91	3867	3139	36	5527	5119	39	11447	9872	58	15843	14058	68	332601	316952	88	1.1965
107663	99831	91	57120	53656	83	1545	1550	18	2442	2386	30	5588	5222	40	8694	8747	51	199685	190970	81	1.1965
187236	114481	133	122835	79394	132	5285	3053	53	6603	4273	70	16731	10095	103	25495	16008	116	659315	448382	133	1.20221
62973	59526	78	42098	41109	76	1993	1941	23	2461	2505	27	4228	4159	37	6811	6403	44	146715	140443	72	1.20221
148888	126056	93	85127	74204	92	4994	4429	37	4720	4612	39	10410	9041	61	14775	13751	62	297297	281047	86	1.20316
50235	49252	76	14678	14662	48	691	850	0	1040	1196	11	2592	2267	31	4043	4148	36	93573	96717	63	1.20411
94081	87251	90	37318	35128	80	1555	1675	20	2233	1990	30	4652	4288	38	6337	6046	41	145988	139323	76	1.20411
113935	101474	96	46550	41335	84	2482	2470	25	2858	2511	37	5617	4882	44	9292	8410	55	171063	150704	81	1.20411
63745	62646	76	28005	27436	73	812	942	0	1587	1553	18	3045	2906	32	4365	4716	35	104079	105362	73	1.20411
87366	81632	85	47275	45185	80	2472	2034	26	2393	2558	26	5750	4731	45	7364	6493	51	161556	145708	77	1.20506
101386	94737	85	47812	43882	81	1505	1591	17	2572	2444	29	5392	5011	44	6839	6038	52	206529	194971	79	1.20506
89035	83084	83	46756	43843	79	2123	1740	24	2254	2199	26	5322	4600	42	7085	6381	50	192421	177942	80	1.20601
54003	53648	76	25627	24729	72	1253	1149	14	1682	1584	19	3527	3430	33	4471	4428	37	99182	93569	72	1.20601
239492	173693	113	174344	141123	104	8236	6402	47	9891	7208	65	19692	15194	91	29919	22575	97	609116	450642	106	1.20791
145688	119838	91	83255	68269	90	3151	2538	32	4038	3439	39	8105	6608	53	12510	9444	61	248968	188530	89	1.20791
65061	63069	78	31810	29457	78	1457	1461	16	1878	1851	23	4248	3942	36	5479	4917	41	115823	105404	93	1.20791
64345	59142	82	30919	29324	78	1451	1230	13	1965	1825	24	3467	3483	33	4452	4263	37	102567	97095	77	1.21077
50297	49765	73	33137	33079	73	513	450	0	972	1193	10	2695	2303	31	3607	3600	34	94633	95952	74	1.21077
77628	73989	81	29998	29490	77	1174	1137	10	2036	1900	20	4578	4432	39	7233	7365	45	198981	197980	81	1.21077
76876	75710	78	44231	42972	78	1044	939	0	1212	1087	13	3296	3090	31	4747	4379	40	127404	122241	80	1.21172
99821	87205	89	58524	52989	85	2066	1787	25	1771	1456	21	4013	3635	36	5534	4592	45	123598	106319	84	1.21267
99945	93473	82	46530	43660	82	1632	1424	16	3058	3248	30	6848	6634	43	10084	9240	55	285920	267437	84	1.21362
73248	70728	80	36962	35589	78	1006	1105	7	1560	1660	17	4280	4362	35	5971	5835	46	184235	179610	79	1.21457
110842	104817	97	73947	71175	83	2922	2899	28	4511	4407	36	11553	10659	58	15881	15260	68	445660	398883	88	1.21552
203399	142124	105	121015	81811	105	3420	2328	38	5351	4002	47	11308	8715	62	15114	11364	77	437589	339560	100	1.21552
160425	144805	93	59984	55600	85	4561	3988	36	4460	3896	41	11506	10470	55	16044	13991	72	342517	286167	90	1.21647
56433	58491	63	32633	31782	75	1500	1447	17	1818	1686	20	3318	3254	32	4682	4258	36	97445	94906	75	1.21647
63977	63474	77	32525	31652	76	1361	1264	13	1837	1711	18	3535	3478	34	5140	4873	47	104186	102654	74	1.21742
47948	47769	74	24684	24233	64	668	678	0	1237	1146	8	2156	2240	23	3107	3208	28	85000	82560	73	1.22123
122678	107564	93	62895	57348	85	3188	2713	31	4126	3423	40	7945	6989	51	11287	9654	58	243539	203122	88	1.22218
92633	90187	80	38253	36377	77	2099	1625	25	2309	2164	29	6011	5458	43	7994	7146	46	200419	187563	80	1.22218
340716	209409	150	286812	170605	141	11606	7831	56	16389	10360	81	33988	21067	130	48860	30289	131	1.04858e+06	657950	139	1.22313
124381	111861	84	77802	70965	84	1816	1872	20	3125	2708	32	7529	6605	48	10482	9214	56	303284	257077	83	1.22313
133906	122984	92	57367	52765	86	3715	3648	32	3944	3953	33	8267	7595	50	10638	9398	57	246355	224421	85	1.22408
103251	96412	83	53525	50017	82	1756	1370	22	2939	2636	32	7034	6505	46	9896	8916	60	278855	267110	82	1.22503
67608	64082	77	34886	32983	77	1474	1384	17	2161	2012	22	4238	4040	37	5319	5459	36	115808	107199	79	1.22598
102982	85574	88	49642	39795	88	2095	1971	22	2877	2779	32	6224	5550	44	8158	7117	49	191227	170714	82	1.22694
87304	81652	83	30214	27654	82	1539	1436	15	2643	2335	26	5573	5482	39	9421	9061	58	233326	223781	80	1.22694
68132	64962	88	46779	45035	78	2287	2191	24	2761	2991	27	5870	5762	40	7506	7067	47	157993	150716	75	1.23074
80175	72912	80	40934	37619	80	1913	1656	21	2134	2089	23	5256	4319	42	6387	5076	49	156117	135301	79	1.23169
66718	63077	81	26943	25796	76	1125	1112	11	1527	1407	16	4118	3657	36	6231	5428	44	135577	135943	72	1.23359
78586	74557	83	36332	34567	79	2655	2489	27	2336	2202	28	5209	5172	38	7055	6551	48	161049	141121	83	1.23359
38211	37722	64	21606	21472	57	586	734	0	1320	1048	7	2072	2284	22	2996	2893	32	73079	74536	69	1.23359
79048	75732	79	30669	29777	77	1475	1344	15	2575	2377	28	4851	4455	39	7738	7545	42	207881	200579	79	1.23645
94194	88863	83	58966	56599	81	4024	3759	34	4464	4224	35	9188	9074	50	12787	11628	58	277366	255266	85	1.23835
144090	118845	91	84271	69110	92	4366	3265	38	5157	4169	40	10691	8180	64	16628	13838	76	304854	234251	92	1.24025
80713	74517	88	40687	38230	80	1589	1433	17	1909	1983	21	4179	3980	38	6044	5188	45	129917	120282	80	1.2412
58277	55246	82	23499	23198	69	977	1042	4	1033	1115	9	2796	2617	30	3583	3508	35	75847	74522	75	1.2412
34836	31669	79	20667	20213	67	765	658	0	883	688	0	1844	1398	21	2943	2616	31	75466	75205	85	1.2412
80836	78118	85	34964	34740	77	1012	1166	8	2589	2126	26	5087	4779	38	6138	6393	41	195737	197391	79	1.24215
55468	53850	81	26972	26390	74	1118	1183	10	1638	1470	15	2595	2678	27	3970	4144	35	93937	90756	74	1.2431
64844	62611	89	34964	33763	76	1483	1382	19	1773	1867	22	4342	3876	38	5438	5138	40	129968	120634	78	1.24406
177099	158928	91	77718	71073	90	6442	5836	38	7977	7338	50	16012	14383	72	22605	20702	83	476537	434648	107	1.24406
53071	52300	74	24975	25133	66	1089	1039	5	1066	1035	5	2894	2484	30	3149	2860	34	88332	87894	70	1.24406
203339	165959	96	80479	66153	94	5615	4429	39	5993	4715	49	12017	9592	62	17356	14061	74	343726	260252	96	1.24406
80513	77726	77	43857	41906	77	2366	2468	23	2416	2147	28	5050	4552	40	6738	6425	43	153638	138183	77	1.24406
133548	123273	87	47698	44627	82	4356	4104	35	5356	4995	42	11245	9597	58	15697	13327	71	325376	277275	85	1.24406
129236	117785	85	56188	51607	84	3810	3568	33	4640	3843	41	10210	8766	59	13846	11888	64	289257	243015	87	1.24406
124594	112827	93	77589	72729	86	3869	3577	33	5335	5304	41	9999	9928	53	14417	13418	65	311037	284094	87	1.24501
82500	80082	86	28777	28369	76	1650	1722	20	2833	2504	33	5651	5557	39	7267	7155	43	219406	213882	79	1.24501
103243	97051	88	57801	54814	82	1541	1633	17	2640	2497	29	6067	6075	43	9303	9400	56	259251	245779	85	1.24596
41372	42783	71	24205	23782	71	606	749	0	1012	1064	6	2400	2113	27	3192	2924	34	80779	80600	59	1.24596
62670	61221	73	34464	33406	76	1621	1763	19	2025	2141	23	4440	4478	36	6787	6461	50	137136	124235	76	1.24976
105333	98487	86	41375	38331	80	3484	2939	33	3939	3257	39	8588	7301	58	11766	10371	60	240740	203991	84	1.24976
69468	65664	84	32090	30429	77	1822	1825	20	2767	2422	27	4318	4070	38	6810	6187	44	118754	113849	77	1.24976
80612	74487	96	31880	30021	81	2993	2814	29	3652	3635	32	8445	7845	49	12035	11167	62	242736	236380	83	1.25071
72001	71324	77	54886	53723	78	2135	2028	24	2849	2331	36	6228	5883	44	8279	8002	49	162223	148072	80	1.25166
162049	138538	102	77260	67740	89	2985	2772	29	4072	3671	38	11412	9387	58	15622	12089	72	445563	358418	94	1.25357
138619	118588	93	62767	52886	88	3036	2670	30	3627	3273	34	8029	7460	49	11995	10584	59	269811	236646	88	1.25357
156915	125055	95	85737	71049	92	3095	2450	30	4914	3885	47	9612	7798	56	14676	11539	65	378553	300859	90	1.25357
90881	84886	90	61455	59739	81	1718	1985	20	3019	2471	34	6718	6442	44	9448	8687	59	286093	261458	81	1.25452
116560	100919	87	66794	58315	86	2556	2129	31	2989	2845	34	7336	6079	48	9543	7831	56	215945	179488	81	1.25642
77502	74602	79	27599	26501	77	1470	1672	17	2404	1869	26	3785	3575	36	5776	5799	42	122105	116890	75	1.25737
49148	48715	74	19154	19097	58	813	773	0	1129	1097	8	2171	2101	28	4071	4137	37	110348	112610	68	1.25832
47703	47159	66	27100	26489	74	581	554	0	1242	1116	8	2797	2760	29	3410	3399	31	100143	103713	67	1.25832
36420	36602	64	21198	20986	58	574	602	0	973	1006	2	1602	1704	20	2657	2948	27	71714	78013	67	1.25927
53102	52331	72	26895	25471	74	1297	1331	14	1833	1530	22	3539	3314	34	5507	5262	44	114221	113814	71	1.26022
116238	100826	90	74372	66413	88	2882	2546	28	3228	2612	36	6900	5496	46	8759	7398	55	215942	183870	84	1.26022
59422	56710	78	34937	34429	75	1789	1839	22	2164	1906	24	4267	4180	39	5848	5523	40	115037	111154	70	1.26022
75030	69642	80	46956	44175	80	1871	1796	19	2594	2180	33	4155	4007	37	5977	6018	40	133772	123509	79	1.26308
117551	107345	97	82393	78399	84	4030	3809	34	5192	4859	41	9287	8367	57	12836	11267	61	304778	269204	89	1.26308
83217	76118	84	50067	46553	80	1856	1925	22	2126	1734	27	4916	4347	41	6612	5859	46	141195	121827	76	1.26403
193269	155464	101	138239	117600	97	4836	3887	39	8050	6471	54	19523	16036	77	28078	23721	91	771321	659105	100	1.26403
91104	85832	84	75931	72092	82	2347	2170	25	3009	2546	30	6332	6207	42	8175	8247	45	181023	172913	79	1.26593
55287	53593	75	27014	26723	74	1283	1255	12	912	1198	13	2937	2849	30	3897	3967	33	78680	77168	73	1.26688
57800	54699	90	26868	25720	75	935	926	0	1436	1250	13	3424	2827	33	4394	4362	36	140689	136841	90	1.26688
59217	57296	76	37355	36948	76	757	938	0	1343	1074	6	2596	2616	28	4470	4215	35	105768	105342	78	1.26688
158319	147071	87	86789	82090	87	5266	4789	36	6685	6185	45	12425	11419	61	17385	16428	71	364679	329081	91	1.26688
53093	52081	68	21344	20585	65	1142	954	0	1422	1624	18	3372	3414	31	4689	4356	37	95605	92070	77	1.26878
87346	81653	82	54539	52415	81	3164	2903	30	3587	3168	35	7428	6787	48	10226	9313	55	216078	193257	83	1.26878
37947	35856	78	20999	20422	61	996	828	0	854	972	0	2470	2294	25	3601	3769	32	70931	69796	72	1.26974
120167	106997	87	50237	44706	85	2851	2692	28	3771	3204	32	7299	6313	51	9171	8011	51	202420	172677	86	1.27069
44957	44715	72	17499	17635	53	1048	960	0	1109	1021	4	2270	2340	25	4015	4432	31	96966	97336	73	1.27069
83962	80187	81	37180	36156	78	1630	1520	18	2195	1827	25	3952	4060	32	6329	6046	44	122389	119265	82	1.27164
111807	103741	89	62580	59050	83	3326	3015	30	4235	3797	38	6987	6526	46	10954	9575	62	225054	199676	84	1.27164
93525	85684	86	39295	35460	81	1950	2077	21	2616	2806	27	4806	4257	39	8043	6728	48	153892	142788	82	1.27259
140395	124384	99	81104	72647	88	1857	1739	22	4172	3806	36	8938	8545	54	14028	13063	62	372808	356034	87	1.27259
152023	137386	90	94522	87161	86	2985	2677	28	4611	3990	46	11198	10388	56	17154	15247	67	460640	395437	94	1.27354
90979	86557	81	41324	39123	79	2365	2371	25	2863	2361	32	4894	4402	41	6408	5595	48	164912	144394	81	1.27354
122193	109573	89	66753	59769	85	2132	1897	26	4117	3176	37	8137	7171	52	12225	10356	65	347459	305532	103	1.27354
80232	77640	82	43627	42687	78	2617	2366	26	2923	3029	30	6519	6327	42	8846	8338	55	198841	184051	83	1.27544
87189	81772	85	45400	44060	80	1433	1634	18	2674	2306	28	4565	4392	37	7045	6953	42	176482	166322	82	1.2783
114521	106641	88	54875	50988	82	2072	1832	23	3628	2882	38	7580	6787	48	11210	9820	55	295774	278437	86	1.27925
30860	30279	72	17240	17243	51	907	893	0	582	860	0	2000	1845	23	3048	3173	30	72427	72372	70	1.27925
42344	44005	71	21564	21164	61	626	626	0	1032	1044	6	2097	1966	23	3294	3229	35	68109	66926	74	1.2802
130160	117337	90	58320	52914	85	3393	3185	30	3658	3660	31	7025	6295	45	10266	9472	54	201487	181476	87	1.28115
146328	121628	95	78566	68131	92	2658	2250	29	4096	3608	39	9698	8811	51	14263	12963	69	393273	384875	90	1.28115
88087	82672	83	45992	43400	81	1171	1269	13	1936	1779	19	4819	4541	40	7509	7069	55	197839	188889	80	1.28305
65800	59976	80	42084	36811	82	1653	1501	19	2264	1759	29	4135	3967	34	5761	5083	44	129807	115105	78	1.28305
119362	107783	87	79377	71345	86	1755	1535	22	3432	2994	35	7734	7218	48	12016	10750	67	314195	284420	88	1.28495
43093	43234	69	23641	22893	63	1141	1074	7	1475	1340	20	1931	1928	24	2973	2870	31	66757	65656	69	1.28495
180117	154443	95	95691	81206	92	3391	2483	35	5459	4418	46	12382	10055	65	19001	15093	73	492272	415577	92	1.28495
97178	87896	88	63327	58802	83	1805	1940	19	2950	2812	30	7186	6414	49	10954	9483	59	310798	272567	83	1.28686
40890	39294	73	19991	19907	57	835	662	0	491	813	0	1690	1598	20	2543	2831	27	62596	65678	66	1.28686
51858	50552	86	18108	17926	53	972	910	0	1423	1492	14	2380	2275	27	3692	3924	33	82299	80464	69	1.28876
97593	89908	93	56619	53188	83	1624	1476	20	2708	2391	29	6610	6028	48	9519	8440	53	267371	254983	99	1.28876
96381	83141	85	39500	33753	83	2385	1923	25	3120	2313	33	5695	4999	44	7504	6524	47	183313	154169	82	1.28971
85585	81065	81	43982	41382	80	1407	1492	17	2336	2315	25	4402	4292	36	6311	6075	43	162556	151845	79	1.29066
93441	87178	82	53573	49325	82	1848	1950	19	2250	2392	26	5026	4749	39	6427	6406	47	138754	130272	79	1.29351
154169	131784	94	79988	70136	89	4302	3844	33	4683	4061	41	9591	7869	54	13406	10972	70	282449	224183	92	1.29446
102556	99078	86	65030	63120	81	2052	2019	22	4481	4029	38	9331	8976	50	13770	12725	69	387693	362123	84	1.29542
59524	60091	74	32161	31125	75	1353	1279	13	2149	1857	24	4125	3747	36	5832	5425	41	124896	118254	76	1.29542
165192	134946	94	86359	70773	91	3247	2785	30	4626	3247	41	10542	8074	58	14047	11907	67	379831	299117	96	1.29637
104581	97400	85	49508	47036	81	1837	1618	21	3169	2994	27	6874	6389	47	9326	8909	49	279028	267932	84	1.29732
78711	77533	77	57162	55297	79	2400	2207	25	2740	2730	29	6264	5940	43	8148	7640	49	173093	159562	82	1.29827
86214	79667	96	56276	54295	81	1344	1378	16	2849	2389	31	5711	5458	41	9278	8863	51	247129	220801	84	1.29922
91719	85979	86	45486	43883	81	2426	2251	26	2740	2390	27	5978	5380	43	8831	7580	52	180063	163425	83	1.30017
71942	67117	79	36624	34341	78	1565	1589	16	1745	1916	23	3815	3453	36	4841	4046	42	111274	97980	77	1.30017
96417	92225	88	44992	42644	81	1799	1658	22	2391	2439	26	5932	5371	41	9633	8398	52	262725	252483	84	1.30112
82738	79087	81	52462	50358	80	2365	2012	27	2831	2853	31	5706	5507	41	8366	7866	50	197722	182844	85	1.30207
116529	106163	86	54611	49280	84	1916	1638	22	2785	2259	30	7628	6915	49	10916	9265	58	317843	286740	88	1.30302
92795	86690	85	57896	55168	82	1698	1703	19	2604	2458	29	6370	5682	48	8777	8217	55	252219	230660	86	1.30398
103803	99047	87	57019	54557	81	1843	1909	20	2819	2579	30	6440	6239	46	8618	8312	47	231810	222165	85	1.30588
89367	82120	90	59014	56473	80	1758	1911	20	2070	2150	24	5525	5089	42	8851	7800	53	198175	182373	86	1.30588
117866	109009	87	94354	89411	86	3345	3218	31	4623	4441	40	9242	9029	55	12458	11350	60	301536	271163	88	1.30683
171105	149211	96	96845	86933	93	5352	4598	37	6529	6229	39	13317	12461	57	17982	16947	71	362625	338712	93	1.30778
76416	74740	81	38915	37663	77	1634	1321	17	2074	2385	22	6064	5491	43	8549	7696	50	250092	236388	94	1.30778
58433	55187	87	28629	26861	77	1128	1111	11	1900	1431	19	3293	3229	31	5020	4897	36	102710	95255	79	1.30873
60558	58682	76	29945	28558	76	1623	1734	17	2142	2078	27	4019	3912	35	6479	6158	43	129218	122131	79	1.31063
137956	122215	91	84612	76447	87	3328	3208	31	4530	4419	40	9691	8681	57	14107	12327	62	333224	292827	87	1.31254
103459	94605	84	59577	55486	84	3541	3067	31	4156	4161	36	8445	8050	50	13310	13257	57	268320	258912	83	1.31254
144284	121401	92	61109	51677	92	4578	3978	37	5110	4251	44	10604	9137	60	14111	12042	67	312146	261153	89	1.31444
107656	101236	88	50976	48017	83	1658	1559	17	2664	2834	28	6836	6548	44	9239	8588	53	263386	245956	85	1.31539
57238	55706	91	27306	26755	75	1503	1296	16	1872	1777	17	3125	3105	32	4823	5127	39	90288	88027	73	1.31634
79484	74137	92	41571	38931	80	1180	1111	9	1926	1667	21	3607	3346	35	4887	4940	39	121905	114544	96	1.31634
99784	94113	85	68528	66212	82	2322	2234	24	3718	3393	33	8294	8241	46	12093	11511	55	346420	323870	83	1.31824
92512	82028	99	54000	47339	99	2065	1742	23	2623	2022	26	5286	4473	42	7622	6483	57	164160	128160	99	1.31824
61380	58697	78	27519	26270	72	1266	1129	10	1449	1083	10	3000	3082	30	5048	4888	37	106115	101864	74	1.31824
106137	98959	85	44021	41149	82	3271	3142	31	4186	3993	38	9229	8497	55	12440	10872	65	245852	219498	82	1.31824
79666	77041	81	43961	42547	78	1535	1476	16	2392	2684	26	5154	5180	39	7914	8076	46	226619	223846	78	1.31919
30223	33417	55	24615	24605	66	588	425	0	698	943	0	1635	1528	19	1500	1530	17	57912	60668	65	1.31919
114315	101683	89	58847	50968	88	1873	1635	22	2852	2753	32	6108	5438	45	7412	6511	47	177605	154506	85	1.32205
123138	114056	85	85649	80006	85	5531	5282	35	6437	6036	41	12311	11227	69	18980	17759	75	364910	320668	86	1.323
65209	64868	77	39080	38549	76	1847	1895	21	2156	1982	27	4751	4444	38	7013	7263	42	135973	136103	78	1.323
162761	135167	91	82667	70197	90	4258	3523	36	5125	4315	41	9206	7125	58	13470	10672	66	278020	214017	108	1.323
228887	182149	117	79065	63878	97	6736	5098	44	7530	6706	49	14674	13217	65	21839	18361	84	436915	406273	95	1.323
124532	118206	84	57804	55207	82	2720	2220	30	4118	3420	36	9703	8898	56	15470	14319	69	422592	377900	86	1.323
125489	116820	87	73027	69875	85	4156	3742	34	5003	4548	42	9358	8310	53	12539	10992	67	275213	243815	86	1.32395
35559	34405	70	18075	17859	56	430	329	0	524	838	0	1932	2032	22	2472	2385	30	66227	68233	62	1.32395
67853	66927	75	33817	32861	77	1192	1223	11	1547	1384	21	4246	4021	36	6442	6454	41	179320	174660	79	1.3249
59459	58980	77	24672	23809	71	1263	1053	6	1576	1561	22	3319	3080	32	4522	4655	36	89627	86002	77	1.3249
60110	56865	77	25353	23948	76	1268	1256	15	1778	1891	21	3457	3500	30	4675	4609	36	106516	109811	77	1.32585
70889	69110	87	40224	39594	78	2215	2147	25	2678	2338	32	6268	6163	43	9298	9718	50	176645	169534	80	1.32585
78468	77814	79	35932	34935	77	1662	1741	17	2174	2053	21	5209	5240	38	7865	7537	47	218284	211117	81	1.3268
42518	42275	74	22086	21773	70	503	452	0	302	814	0	2152	1981	25	3538	3374	34	89033	88236	67	1.3268
163492	144759	103	93186	83875	95	2751	2597	29	4394	3740	37	9794	8242	57	12686	11104	62	347946	292229	110	1.3268
80092	77310	82	35718	35093	76	2305	2209	25	3292	3082	35	6753	6399	45	9095	9039	56	210259	198826	81	1.3268
95914	89482	81	59151	54640	83	2002	1794	25	3231	2998	33	7096	6479	49	11215	10036	64	303407	272986	86	1.32775
128900	110830	88	56514	47417	88	2037	1875	25	3527	2506	36	8034	6424	51	10325	8642	61	292283	237523	91	1.32775
232504	176135	112	136354	104176	106	7476	5573	47	10246	7615	56	18693	13963	78	24217	18081	94	543282	411597	108	1.32775
50517	50017	78	20158	19796	61	1245	1293	13	2167	1417	26	3792	3874	35	5039	4569	40	123086	117141	79	1.3287
19572	20933	57	10278	10348	43	374	434	0	421	403	0	1058	1127	9	1784	1877	19	43584	44652	65	1.33251
100556	92662	82	58830	54074	84	2385	2387	24	2912	2687	29	6549	5822	45	9276	8900	47	206013	177057	87	1.33346
111869	99048	85	58178	51366	85	1942	1749	22	2929	2675	28	7784	6662	49	12387	10863	60	320787	302253	89	1.33346
100495	93333	92	43555	40183	81	1804	1478	17	3151	2311	34	5872	5188	44	7564	7426	47	220084	192917	88	1.33441
58326	59255	74	39570	39159	75	2215	2297	24	2538	2853	26	6053	6003	42	9177	9271	53	180564	169183	83	1.33441
84625	80249	82	38684	37766	79	1495	1340	18	2532	1808	29	5323	5153	38	8987	8849	48	227309	217497	85	1.33441
80805	74565	96	38824	37477	78	1235	1093	9	2183	2385	26	4813	5032	36	7831	7895	51	214553	205811	82	1.33631
143132	125816	92	58143	51734	87	3274	2821	32	4427	3735	41	9603	8447	57	12572	11707	58	260674	227230	92	1.33631
66789	59331	95	30833	27320	81	1385	1049	9	2280	1858	25	3958	3459	36	5208	4524	41	116228	102535	95	1.33631
115723	104567	88	88436	82270	85	4171	3937	33	5040	4726	39	11082	10385	56	16776	15327	78	367415	335318	91	1.33726
213050	170990	105	72354	59470	94	6451	5320	41	7141	6482	47	15164	13555	72	20413	17760	86	430086	390958	96	1.33822
88007	83905	83	71797	69661	82	2011	1715	23	4104	3950	35	7688	7461	46	11834	10816	59	311849	297687	81	1.33822
91286	85074	81	44175	41070	83	2071	2113	24	2286	2342	25	4458	4106	38	6389	6167	44	132208	124461	81	1.34107
72096	67483	86	36272	34268	78	941	871	0	1713	1729	17	3035	2889	30	4610	4820	34	104569	100099	75	1.34392
236697	185636	118	141226	117743	103	7629	6231	46	9328	7955	54	18475	15239	76	24175	19967	93	499319	412200	101	1.34487
149864	131626	88	70287	62616	85	2382	2086	26	3618	3104	37	7168	6279	49	11018	9724	62	277602	235949	86	1.34487
34508	37443	48	19455	20120	50	793	775	0	822	773	0	1729	1692	19	2698	2669	28	65329	66790	61	1.34487
68888	63290	82	31645	30024	77	1624	1501	15	2439	1859	28	3603	3429	35	5295	5249	40	112099	104323	75	1.34582
53495	52093	76	27829	27016	74	1496	1596	17	1489	1465	20	3264	3027	32	4127	3795	33	95791	93419	72	1.34582
162279	146921	90	80026	74272	87	5941	5212	39	6311	5314	45	11088	9404	60	17290	15412	75	340629	291833	89	1.34678
219267	147142	121	127209	88014	121	6467	4891	40	8732	7138	65	16499	13856	88	23747	17969	107	498648	391981	119	1.34678
103480	96718	92	49403	47200	81	3155	2832	30	4633	4410	39	8571	8215	52	11847	10428	57	282791	261933	83	1.34678
49513	47825	74	25911	25725	72	502	507	0	1166	1310	10	2439	2053	26	3404	3264	35	80720	82427	69	1.34773
144316	126024	96	67001	60714	88	2401	2294	25	4395	3745	37	8935	7778	57	13324	11596	67	388951	336263	87	1.34773
87154	81925	84	36293	34880	77	1890	1773	23	3312	2858	33	7449	7380	50	11844	11437	61	306216	282128	79	1.34868
85203	79646	82	40182	37328	80	1662	1604	18	2006	2273	25	4703	4412	38	6725	6352	44	199016	181691	79	1.35153
125580	115960	89	66174	63366	85	4400	3916	35	5141	4902	43	12370	11691	62	16527	15546	69	365947	326049	85	1.35343
168199	138172	95	75943	62105	95	4537	3749	37	5383	4717	37	10189	9031	55	14873	12601	68	316287	302766	91	1.35438
104478	97027	86	56538	53371	83	1780	1807	21	3048	2550	32	7090	6554	48	10708	9713	69	285312	262173	87	1.35438
77511	73580	79	46703	45087	78	2649	2537	26	3131	2677	33	5777	5227	41	7440	6647	48	167281	151196	81	1.35534
116584	99063	94	52714	44139	88	2916	2567	27	3131	2660	32	7400	6371	50	10346	8533	61	207905	176983	84	1.35534
157659	134258	92	70726	60025	92	3362	2949	31	4476	4512	35	11644	10466	61	16625	15075	67	506416	482057	93	1.35819
65440	65052	83	19298	19043	59	1291	1404	15	1805	1648	26	3995	4043	33	4996	5119	40	101831	100881	74	1.35819
67768	63654	83	33578	33067	76	1773	1881	21	1647	1940	21	4849	4821	40	7043	6869	43	170887	163973	81	1.35819
112108	104021	82	47588	44737	83	2779	2209	30	4760	4176	41	11209	10359	61	16983	15174	75	468367	424003	88	1.35914
84100	78801	81	39708	36697	82	1467	1398	18	1940	2198	21	4650	4212	37	6688	6036	45	130192	123066	78	1.35914
125938	116409	88	54470	51259	84	2555	2349	26	4778	4097	42	10491	8924	59	14498	13266	69	408529	355108	91	1.36009
56073	52973	87	25740	25404	74	1418	1402	16	1628	1569	16	3475	3363	33	4544	4742	38	97801	101702	62	1.36104
147092	134376	92	78949	73545	87	4746	4582	36	5913	5532	43	11551	9698	57	14900	13933	68	360349	300684	93	1.36294
112269	105801	83	54837	52187	82	2418	2251	26	3523	2927	37	8306	7529	50	11550	10276	63	299143	263014	86	1.36294
91608	82194	83	49049	43847	82	2196	1906	26	2678	2833	31	6327	5937	45	8757	7829	51	174102	153782	85	1.36294
68567	67602	69	31025	30314	76	1422	1481	17	1614	1196	21	3265	3153	33	4429	4654	36	102212	103638	73	1.36294
59458	58556	77	22342	22277	59	1296	1224	11	1614	1607	16	2783	2772	29	3978	4126	33	94716	91299	74	1.36294
94070	87244	82	50442	46851	80	1436	1564	16	2242	2530	26	4895	4771	40	6745	5858	47	178420	168543	83	1.36294
68957	67420	78	24274	23498	75	1347	1235	14	2038	1601	25	4030	3718	36	4869	5300	37	113433	114062	78	1.36485
58110	55806	76	26982	25894	74	1416	1348	14	1767	1466	20	3126	3215	30	4508	4673	35	95331	94278	78	1.36485
64655	61760	80	28004	26544	76	1409	1208	16	1807	1903	21	3728	3387	34	5520	5052	43	114136	109562	76	1.36485
83985	78962	85	47170	45491	79	2501	2389	28	3639	4048	33	8461	7783	51	11920	11327	59	347511	312997	83	1.36485
51148	50842	73	19653	19606	54	1375	1228	12	1748	1616	20	3200	3340	31	4148	4727	32	89522	89489	73	1.3658
110589	101523	85	42315	38123	82	3302	3058	30	3653	3257	34	7963	7116	47	11605	10895	60	235897	221462	85	1.36675
70247	69457	80	27663	26387	77	1809	1761	19	1996	1907	20	4650	4489	37	6167	6206	43	112622	108577	78	1.36675
74450	73182	80	35502	35178	77	1006	962	0	1973	2166	22	4781	4643	38	5947	5808	41	184900	182236	81	1.36675
176600	142911	107	79522	62807	93	4373	3538	36	5857	4612	47	10822	8826	60	15279	11804	71	324575	254901	93	1.36865
69447	65070	82	32530	30838	77	1568	1344	14	1883	1832	19	4087	3604	37	6365	5933	50	142372	127377	79	1.37055
40906	39798	75	21677	21411	59	926	956	0	804	932	0	1752	2010	20	2662	2596	28	75079	75415	72	1.37055
73251	71265	79	39539	38710	77	1767	1879	20	2585	2430	28	4583	4593	35	6242	6204	40	139547	139564	77	1.37341
78519	76062	80	35569	34563	76	1408	1429	18	2646	2297	28	5447	5239	40	8554	8226	47	235806	234482	77	1.37341
133395	128346	83	77025	73109	84	5297	4862	35	6550	5781	51	11567	10314	63	15760	14524	71	340965	288267	85	1.37721
36996	35809	71	21395	21563	57	511	574	0	678	564	0	1616	1753	18	2203	2258	23	58704	55893	65	1.37721
100531	98070	81	44615	42960	80	2336	2202	25	4420	3977	36	9600	8721	59	11172	11022	55	394752	347469	82	1.37721
85468	81923	90	45701	44685	79	1491	1247	17	2830	2902	30	5643	5393	41	7721	7241	46	213619	212540	78	1.37816
107269	100315	86	57582	55118	83	3986	3591	33	5070	5056	39	11204	10469	54	14515	12780	72	324100	297392	82	1.37816
59073	56459	77	26458	25323	77	1233	1358	12	1291	1372	12	2983	2978	30	4485	4250	40	93114	89270	71	1.37911
139476	122129	88	84846	76338	88	2856	2661	28	5215	4546	40	12181	10703	58	16544	15434	75	440858	375104	90	1.38197
81571	77470	88	42844	41118	78	1438	1384	15	2219	1995	23	4705	4767	36	5811	6198	39	175746	172857	78	1.38197
236272	178087	108	147692	113846	107	7233	5472	47	8454	6561	55	16609	12814	76	22561	16961	87	467471	362406	106	1.38197
85702	78832	87	60954	58293	80	1435	1380	14	2432	2271	24	5477	4996	41	7366	6420	48	185028	163449	83	1.38577
49237	50067	75	24903	23810	75	1394	1213	13	1535	1469	18	3515	3506	33	4786	4158	41	110217	104559	75	1.38577
87691	77767	88	41072	37272	81	1610	1497	20	2588	2408	28	5950	5250	45	8300	7016	50	238393	211686	87	1.39053
58766	55320	77	29229	28254	76	1121	1003	2	1425	1420	14	3144	3175	30	5537	5113	42	121092	118727	75	1.39148
147048	129350	91	90937	82058	90	2651	2345	29	4612	3659	37	9237	7637	54	12956	10838	75	367276	316610	91	1.39148
45564	43263	69	24622	23894	74	1143	1302	13	1539	1546	15	2427	2521	26	3967	3653	33	76963	74967	69	1.39338
117029	102329	93	56607	50228	86	2873	2814	28	3212	3059	29	6754	5828	47	9065	7970	53	197676	168883	86	1.39338
98193	90825	84	42743	39684	81	1773	1727	20	2901	3264	28	6843	6595	44	10914	9617	56	294578	266897	81	1.39433
151775	143278	91	88206	84068	88	3623	3380	30	5646	5236	41	12997	12528	57	20749	18881	80	544300	471574	91	1.39814
133885	110095	94	61661	50123	90	2249	1918	27	3020	2396	37	6530	5314	48	8827	6771	57	196951	163584	90	1.39909
122593	108319	90	60913	53126	87	2494	2293	27	3742	3373	34	7590	6295	51	10580	8847	64	221135	187228	87	1.40099
88652	72557	86	48756	40019	87	2078	1670	24	2767	2232	31	5260	4359	42	8239	6404	50	159870	142465	83	1.40289
67868	63900	87	26568	25604	72	2131	1927	25	2195	1766	28	4217	4145	36	6960	6339	43	147513	141232	76	1.40384
31077	31005	69	17093	16658	51	731	616	0	795	907	0	1599	1811	19	2360	2728	26	66604	65584	67	1.40384
52851	51064	77	30632	29741	75	1325	1285	13	1631	1335	14	2893	2921	30	4867	4311	40	106396	101840	74	1.40479
115570	100594	102	56216	49830	102	4106	3932	32	3947	3970	35	8357	7730	54	12241	11559	59	261911	242441	102	1.40479
349950	206460	143	302288	200102	143	16315	10747	61	21689	14206	92	42140	28766	132	58010	38165	134	1.04858e+06	803623	139	1.40479
50507	51697	65	17808	18063	50	924	992	0	1292	1050	11	2724	2940	28	3936	3799	36	91548	93491	70	1.40479
97305	90917	86	50143	46360	81	1945	1818	22	2759	2630	31	7143	6766	46	10738	9952	54	288667	264782	81	1.40574
74812	71591	77	31926	30414	77	2008	1860	24	3196	2603	33	5212	5012	41	8289	7376	52	161641	149638	75	1.40574
95405	92314	81	66586	64244	82	2691	2632	28	3049	2826	33	6561	6661	42	8247	8547	48	192582	186293	75	1.40574
40648	39895	61	22511	21796	67	724	698	0	893	691	0	1836	1949	21	3215	2892	32	70270	67706	66	1.40765
51093	49349	74	32951	32019	76	1735	1608	22	2211	2011	27	4926	4611	39	6721	6681	45	148724	138293	76	1.4086
90476	87028	81	42084	40450	80	1456	1453	16	2586	2655	28	5911	5739	42	8476	8463	50	242379	236643	79	1.4086
162915	144806	95	85839	78614	89	5090	4623	36	6148	5159	47	11948	10699	60	15825	13820	74	324701	269232	88	1.41145
75234	69093	94	56566	53997	81	2114	2139	23	2731	2358	30	5591	5096	43	8987	8453	49	206965	190725	80	1.4124
45155	42412	73	18873	18720	55	721	711	0	1185	1070	6	1794	1932	22	2878	3025	29	61635	62759	61	1.4124
98478	92193	83	52458	48770	81	1911	1818	22	3055	2636	33	6959	6141	50	10800	9366	58	299447	270482	85	1.41526
87881	80621	84	48042	44933	81	3272	3146	30	3595	3734	32	6922	6497	44	10105	10079	54	212252	204639	80	1.41526
81540	77804	80	29707	29366	77	1624	1763	18	2679	2259	29	5327	5253	39	8292	8247	50	225801	220481	79	1.41526
109278	99469	85	58082	54483	83	2519	2120	28	3116	2620	34	6465	5697	48	9081	7924	52	216706	187228	84	1.41621
73920	71250	80	55584	54115	78	1579	1495	17	2490	2331	26	5798	5682	39	7390	7156	46	193837	181030	79	1.41621
93873	83306	86	55263	47937	85	1784	1394	22	3328	2951	35	7280	6501	49	10346	9569	54	300150	270447	86	1.41716
56082	54431	85	21951	21585	65	1202	1073	10	1138	1109	8	2866	2724	30	4049	4179	35	85406	81872	76	1.41811
135978	124555	89	67626	64360	85	5252	4965	36	6067	5973	44	12192	11135	62	15727	14448	68	330919	304540	89	1.42001
55104	53339	80	29375	28128	75	1278	1138	10	1423	1230	11	3374	3197	34	3998	3576	36	96627	95527	75	1.42001
118244	110381	86	55324	53243	83	4407	4402	33	4719	4950	35	10139	9646	52	14874	13743	68	301739	270562	87	1.42286
69833	65787	82	26643	24769	75	1789	1406	19	2581	2115	26	4629	4372	39	6936	5911	49	144398	129128	76	1.42382
54260	51471	78	24545	23543	75	1077	973	0	1303	1426	14	3190	3145	31	4192	3883	34	89019	85858	76	1.42477
155060	136019	89	95302	86571	88	5535	4812	38	6518	5756	47	14553	12302	71	21056	18177	81	437337	344257	91	1.42477
75245	72182	79	37041	35158	78	1828	1728	21	2158	1914	27	4438	3910	38	5768	5321	41	141623	126589	79	1.42762
102974	95326	84	52341	47638	84	1507	1530	18	3023	2616	31	5949	5450	43	8284	7660	47	228365	218045	82	1.42762
70835	69783	80	41209	40768	77	1645	1556	18	2714	2745	29	7247	6406	46	9787	9606	61	272096	248379	83	1.42762
51976	49598	74	24743	23799	74	1783	1667	21	2523	2211	24	4306	4121	38	5563	5400	40	124476	116234	75	1.42857
48917	48779	75	27889	27350	74	804	774	0	1319	826	0	2527	2465	29	3133	3444	32	85089	83577	73	1.43142
50395	50911	74	22474	22146	62	1249	871	0	1356	1134	13	2688	2701	29	4183	3811	38	100951	102653	73	1.43142
64529	61462	79	53653	51882	79	2975	2641	30	3036	3184	28	6737	6189	46	9117	8944	49	197773	185775	77	1.43713
92149	84883	88	48127	44946	81	1819	1513	23	2653	2245	32	5217	4450	45	7672	6454	56	143978	130316	78	1.43713
62094	60267	79	25274	24536	70	1745	1520	22	2314	2003	26	4551	4231	36	5462	4464	42	133643	128192	76	1.43808
75312	72347	93	42838	41267	78	1431	1442	15	2063	1960	25	4817	4319	40	6600	6250	46	157219	147493	77	1.44379
134853	125760	95	69410	64900	86	5437	4985	36	6309	5716	43	12669	11571	58	17301	16115	71	346682	311378	101	1.44379
59883	56880	81	42060	41187	76	1454	1317	13	1661	1817	20	4660	4195	39	6452	5990	46	141809	134299	76	1.44379
68008	62168	83	33938	31381	77	1375	1190	13	1708	1433	18	3221	2915	34	5029	4431	44	109658	98758	77	1.44569
34488	33275	79	20138	20114	59	598	501	0	935	1001	1	1799	1624	21	2361	2500	26	68930	69795	72	1.44569
67726	66155	77	30802	29072	77	1978	2130	21	2712	2272	29	5134	4839	38	6697	6285	42	135899	123467	78	1.44759
165830	141097	94	114352	97257	93	6261	5817	39	6437	5972	42	13575	11684	66	18196	15384	83	409011	351182	92	1.44759
105341	98639	98	53472	51019	81	2840	2696	29	3604	3187	33	7504	7287	45	10603	9521	55	207518	187907	81	1.44854
120981	109554	93	70364	65909	86	4788	4188	37	5118	5213	37	11713	10867	58	15864	14824	76	326827	304273	87	1.4495
147087	130489	89	79610	72568	88	5150	4621	39	7002	6247	49	12536	11784	61	16962	15562	71	352479	337298	86	1.4495
138121	113827	89	59764	49360	89	2992	2642	28	4715	3590	41	8146	6555	57	11738	10167	59	245925	202983	89	1.4495
123775	113286	86	69241	63063	85	2125	1857	26	3745	3128	38	9002	7781	56	13670	12137	71	383507	321760	90	1.4495
80270	69948	98	47871	42260	98	2698	2447	28	3354	2843	31	7756	6622	52	10667	8892	62	242429	192615	98	1.4495
86903	81473	88	40883	39219	79	1255	1222	14	2044	2021	23	5425	5273	38	8194	8273	44	231755	223806	82	1.45045
135146	103144	94	85621	68746	92	3584	2483	38	4476	2920	47	8685	6445	56	12746	9958	61	247750	189746	92	1.45045
41402	42404	61	20110	18974	62	803	793	0	879	1178	11	2323	2188	26	3582	3085	34	69462	66138	75	1.45615
63294	60396	80	33346	32841	76	2352	2422	25	2967	2679	29	6186	5888	46	8808	8938	45	177684	171040	80	1.45615
118029	107010	89	65997	61499	84	4051	3623	33	5347	4555	42	10400	9966	60	14540	13559	64	299184	277359	86	1.45615
40372	38689	74	21724	21562	61	976	823	0	778	828	0	1794	1732	20	2734	2567	29	65557	67705	69	1.4571
87721	85822	80	47271	46116	79	1559	1473	16	2361	2578	25	6345	5629	44	8969	8725	45	244863	232869	81	1.4571
103990	97014	82	58177	54987	83	3913	3504	33	4775	5098	44	8356	8386	49	11767	11267	66	249360	232301	86	1.45901
58613	57763	74	18056	17901	53	1129	1222	10	1445	1439	18	2697	2849	28	3339	3663	31	88862	86703	73	1.46186
55494	52944	91	28409	27617	75	1138	923	0	1082	1268	11	3159	3048	31	3794	3599	36	94988	92324	75	1.46186
69466	66482	81	28893	27911	77	1583	1371	15	2126	2012	23	4245	4050	38	5322	5165	42	112402	108275	75	1.46281
196794	143944	103	111120	80290	103	5142	3580	44	7170	5452	49	14350	11471	69	21321	16868	93	463531	398460	98	1.46376
84420	79828	83	30690	29054	80	1998	1707	21	2665	2333	30	5194	4774	40	7969	7660	47	156801	146579	79	1.46566
118647	106057	90	70558	64457	85	2065	2127	22	3986	3433	39	10065	9378	54	14273	12186	65	384339	346701	84	1.46757
66097	64168	78	46383	45011	78	2042	1826	24	2298	2082	26	5647	5356	43	8178	7774	47	168068	159647	75	1.46947
52919	50299	78	23915	22755	70	1360	1298	14	1288	1321	14	3391	3626	33	4969	4772	44	92725	91218	71	1.46947
55379	54358	75	25497	25143	74	953	1233	9	920	873	0	2526	2654	27	3887	3775	34	82965	83045	73	1.47137
50869	49560	75	27029	26042	74	771	713	0	679	1032	5	2246	2385	26	3763	3489	35	88758	88074	76	1.47422
116806	107960	88	57861	53341	83	2737	2515	27	3092	3132	31	6609	5903	47	9049	8493	54	192676	170246	85	1.47422
126841	114972	89	69851	62972	85	2312	2255	24	4445	3409	40	8829	7682	57	13648	11462	68	376287	333301	92	1.47708
62058	59720	78	30947	30016	76	1375	1235	17	2050	1810	24	3241	3090	31	5253	5500	36	113781	108183	78	1.47803
123400	115462	85	76283	72359	85	4653	4349	34	5553	5360	43	12171	11300	61	17624	16955	70	384821	350508	89	1.47803
30462	31515	64	10070	10111	42	573	652	0	809	663	0	1601	1570	20	2686	2893	27	65276	65054	69	1.48088
55048	52509	76	21314	20938	59	1058	995	0	1024	1253	14	2642	2431	29	3480	3751	32	80845	78113	74	1.48374
112761	107014	83	69743	67040	83	2221	2174	23	3736	3126	34	8843	8201	51	11697	10641	62	346002	307548	90	1.48374
36416	35829	63	15627	15763	48	470	479	0	970	978	0	1672	1615	17	2575	2570	28	73833	76101	70	1.48374
104125	99052	95	65734	63988	83	3021	2999	27	4767	4614	37	10449	9586	58	16095	15590	72	420749	391039	87	1.48469
50365	47199	76	29664	28428	76	1109	1247	11	1643	1842	18	3795	3818	33	4634	4815	36	121084	122807	78	1.48469
28129	27962	65	15116	15222	47	200	361	0	658	549	0	1479	1393	14	1951	1937	23	58908	61653	72	1.48469
192056	159542	103	87343	73925	94	4600	3836	36	5790	5287	46	11847	10490	60	16125	14835	73	378414	349045	94	1.48564
70507	67843	79	32918	31444	78	1624	1458	17	2273	2330	25	4135	4061	33	5810	5620	46	115786	105660	81	1.48659
80597	76973	79	33688	32656	77	1100	1301	13	2620	2282	29	4435	4248	36	7217	6724	44	199701	190770	82	1.48659
129011	114396	86	78711	69953	87	3955	3594	34	3728	3834	32	8529	7795	49	11980	10371	60	250105	230353	88	1.48754
163835	134189	94	117322	98166	94	3971	3217	33	5788	4100	46	11156	9586	60	15542	12811	77	372487	318296	93	1.48754
68525	66855	77	33042	32798	75	943	1115	7	1817	1733	18	4426	4175	36	6084	6055	39	180680	178465	81	1.48849
81855	77552	79	39862	38997	77	1313	1137	12	2055	1920	24	5090	4952	38	8175	7940	51	216352	214870	79	1.49039
171396	132006	97	99280	77423	96	4434	3492	40	6030	4738	44	12293	9607	63	16957	13910	72	350187	278937	97	1.49039
34914	33562	69	18992	18503	56	402	486	0	1035	1038	4	2015	1793	24	2921	2654	32	65200	64079	66	1.4923
146229	135910	101	80692	76134	86	3566	3258	31	5815	5525	42	12846	11990	63	20257	18317	77	479180	445420	90	1.4942
98675	92656	82	39845	38698	79	1435	1360	17	2511	2415	30	6391	6124	47	8908	8400	60	257648	251839	81	1.4942
45083	44201	79	23059	22704	66	479	484	0	722	751	0	2055	2026	25	2846	3005	29	63593	63781	68	1.4942
53535	52435	74	37744	37219	74	1367	1104	9	1582	1829	19	3547	3321	34	5164	5200	37	116192	112146	72	1.49515
52248	50536	80	34782	34210	74	876	818	0	1158	1035	4	2783	2631	27	3898	3524	37	103304	101165	71	1.4961
280108	182841	135	180432	130054	128	12182	8624	54	15241	9648	78	29177	20892	116	40913	29455	120	795747	552753	124	1.4961
39789	37014	73	22570	22057	68	914	1096	7	969	1014	3	2128	2220	26	3283	3544	30	72964	71793	66	1.498
97814	90986	85	53468	49372	82	2139	2005	24	3144	3151	32	6024	5131	45	8280	6953	46	205965	181199	80	1.49895
63342	62416	75	26316	24991	75	1168	1156	10	818	1528	17	3354	3217	32	4771	4441	36	98531	93669	74	1.4999
152098	125943	94	71088	59054	90	2481	2284	26	4523	3171	39	9831	7697	58	14550	11238	65	371364	303682	91	1.50086
53543	52775	75	32187	31104	74	1422	1523	17	1690	1722	20	3747	3553	33	5734	5838	46	139444	132034	74	1.50086
82627	78366	82	55027	52572	80	1967	1946	23	2621	2035	30	4743	4232	39	7362	6884	53	163030	149476	77	1.50086
65651	65146	77	23150	22756	70	1103	1044	5	1687	1790	25	3858	3675	35	4509	4061	38	115603	112468	76	1.50276
76141	74721	78	37989	36694	77	1385	1070	14	1878	1814	20	4580	4754	36	6021	5501	43	171822	165229	79	1.50656
48132	47634	74	17579	17212	51	963	997	0	1310	1247	11	2910	2571	30	4149	4137	34	87781	85765	75	1.50656
114167	99192	86	56248	50360	87	2097	1898	23	3605	3187	34	8259	7233	55	12169	10738	59	335001	300600	90	1.50751
63013	59550	80	27330	24655	74	1350	1155	11	2235	2036	26	4418	3852	39	6008	5653	46	128508	120895	81	1.50751
51554	49969	76	27497	26905	74	865	834	0	1534	1630	18	2807	2622	29	3883	3534	32	104356	101707	76	1.50846
131598	118052	90	74044	68308	85	2573	2637	27	4667	4621	35	10143	9449	55	13252	12507	60	383962	373773	91	1.50846
68126	63864	82	35596	33601	80	1488	1570	15	2108	2061	24	4169	3858	35	5712	4951	45	117200	106116	81	1.50942
52469	49374	81	14626	14565	49	1184	1084	7	1164	1099	9	2734	2743	27	3797	3997	35	80352	79919	77	1.50942
49844	48153	74	23487	22907	66	1001	1006	2	949	961	0	2527	2270	27	3601	3362	35	72131	70279	75	1.51037
41815	41211	74	19662	19760	56	872	803	0	1178	1160	8	2158	2097	23	2771	2978	28	68061	68206	69	1.51227
64813	61981	71	25845	24763	78	1184	1272	15	1474	1629	16	3479	3283	31	5649	5474	43	109572	101451	81	1.51227
115194	104931	90	44194	39566	83	2941	2537	29	3774	3188	36	6529	6228	44	9841	8331	57	193912	176322	86	1.51512
57301	56806	75	29471	28591	75	1742	1679	19	1486	1506	19	3618	3363	36	5108	4611	41	106736	99683	78	1.51512
128177	115291	90	59512	54701	86	2400	2520	24	4243	3889	38	8770	7920	54	13836	12071	68	376969	334476	91	1.51702
84836	81200	83	33110	32237	78	1488	1260	15	2536	2461	27	5559	5398	40	9645	9259	50	240728	232778	81	1.51702
93710	78861	85	50198	44077	85	2396	2189	25	3082	2809	28	5992	5179	45	8936	7792	53	202797	176039	87	1.51988
71623	70047	79	45912	44594	77	1474	1448	17	1692	1728	20	4776	4429	38	7166	7094	42	197949	191042	80	1.51988
64479	62846	79	26038	25034	72	1313	1510	14	1506	1293	17	3387	3680	30	5058	4945	43	100019	96059	76	1.51988
109978	102387	83	63386	60887	83	2673	2650	28	5004	4483	39	10599	10061	59	18140	17089	75	485994	447560	88	1.52083
70588	68015	88	34684	34299	76	2366	2423	25	2987	2759	30	6423	6218	44	7848	8042	48	199028	185604	78	1.52083
76555	72998	90	37864	36632	77	1310	949	0	2039	1919	27	4699	4666	36	7645	7329	48	200422	197177	81	1.52083
100062	93237	84	43295	40065	82	1801	1659	21	3161	3069	32	7110	6854	47	11224	10600	57	297742	286771	86	1.52368
52544	50552	77	16467	16301	49	1394	1300	16	1391	1327	13	3235	2910	32	4232	4066	35	85011	86337	70	1.52463
74020	73330	81	57538	56246	78	2556	2465	25	3403	3275	31	6959	7021	46	8900	8794	48	203768	192428	78	1.52463
26298	26802	56	14393	14560	47	270	356	0	804	862	0	1645	1699	19	2135	2117	26	58435	60355	64	1.52463
48557	49275	68	17025	17039	49	673	527	0	1146	1380	13	2824	2798	29	3991	4156	34	106375	110310	70	1.52463
143154	124067	100	87881	78413	88	3507	3150	31	5034	4241	45	9970	8390	56	14329	11736	66	336266	273107	105	1.52463
79969	75092	81	34282	32049	80	1953	1828	19	1883	2047	20	4080	3848	36	5586	4989	45	120340	111141	77	1.52463
33048	32364	66	20325	20050	63	435	355	0	963	804	0	1455	1502	17	2306	2426	25	64569	66938	70	1.52749
42463	43289	73	27709	27513	72	456	495	0	1038	936	0	2080	2176	21	2557	2877	27	71864	70819	69	1.52749
15231	15910	52	12434	12394	46	343	364	0	15	243	0	785	799	0	1054	1065	7	35573	34967	58	1.52939
209131	174351	97	117144	100669	94	5371	4749	38	7262	6134	50	15151	12994	70	21176	17613	86	471544	390449	94	1.53129
185999	144192	100	96180	77987	96	4189	3177	37	5313	4000	46	10529	8362	57	14257	11351	66	327562	260830	96	1.53605
64263	64548	75	34471	33857	75	1621	1714	18	2321	2307	26	4177	4234	35	6356	5774	44	152340	144611	78	1.53605
53507	51240	79	31815	30167	75	1388	1103	10	1092	1069	6	2332	2293	26	3865	3488	35	82895	77136	76	1.53605
98281	93971	86	51517	50582	81	2581	2461	26	3650	3747	33	10231	9416	58	14943	13727	68	396812	367868	89	1.537
60992	57544	90	29937	28889	74	1659	1722	19	1792	1566	23	3810	3639	35	6050	5883	41	109292	104883	77	1.53795
67242	62510	85	23418	22121	71	1493	1405	15	2234	2084	26	4575	4082	36	6124	5969	43	126370	120458	80	1.5389
127095	117192	91	91543	87715	85	4507	3987	35	5888	4953	43	10952	10378	53	15646	14696	71	306431	278909	88	1.54175
70711	73206	71	26210	26024	66	1067	1144	8	1943	2285	23	4156	4103	36	5905	5483	43	167461	169100	80	1.54271
75098	70638	85	36687	35619	77	1262	1384	14	1558	1953	20	4491	4494	36	7444	7201	45	203346	193444	79	1.54271
123275	110714	88	57506	52251	85	3810	3306	33	4192	4028	42	8300	6685	50	10788	9180	63	239043	198160	91	1.54271
98629	92094	82	45802	42230	83	2233	2130	24	3243	2418	33	5702	5381	42	8068	7851	46	178895	166683	84	1.54366
328266	192221	142	352732	230017	132	17767	11315	65	20770	13277	90	43713	26972	121	59098	36726	124	1.04858e+06	759530	130	1.54366
68448	64273	80	28421	26942	78	1862	1704	23	2167	2081	30	4751	4420	39	6225	6062	41	147544	139042	80	1.54461
92869	89066	82	51238	49541	81	2289	2198	24	3758	3632	33	8841	8384	49	11942	11804	62	337422	313645	84	1.54936
119536	110390	88	60756	56846	83	2765	2496	27	3956	3735	38	9341	8253	53	14625	12826	68	361812	323796	86	1.55031
56466	55860	88	27695	27381	74	1584	1552	16	2057	2093	25	4488	4480	37	6847	7056	43	133457	124531	78	1.55127
13147	14145	46	7069	7232	39	245	242	0	496	561	0	835	903	0	1397	1353	17	32791	34379	60	1.55127
106767	97734	90	59480	54647	82	1711	1533	21	2881	2515	30	6589	5828	46	8455	7502	52	216132	190651	83	1.55222
60108	57838	79	29295	28347	75	1339	1120	12	1518	1704	20	3214	3167	31	3791	4243	32	96329	91896	75	1.55317
61605	59222	78	27497	26566	75	1343	1312	12	1781	1880	20	3294	3345	31	4436	4245	37	92433	87037	76	1.55412
42139	43300	73	19541	19119	56	941	910	0	1125	1098	7	1984	2044	23	2619	2706	27	73689	73721	70	1.55507
36700	36749	60	23450	23094	72	409	392	0	785	832	0	1908	1895	22	2673	2638	28	71392	73147	67	1.55507
218101	170068	103	118410	94849	99	7006	5642	43	9179	7067	56	20402	16245	76	27807	20901	91	660789	516929	98	1.55697
187897	155989	96	148527	127549	96	6374	5032	42	7791	6422	53	13953	11838	64	18744	15829	75	395258	338439	90	1.55697
73476	69141	79	33420	31283	79	1533	1765	18	2207	2335	25	4154	4384	34	5660	5156	43	121580	116367	74	1.55697
123069	111312	98	72490	68435	84	3609	3189	34	5382	4972	42	12577	11925	63	19587	18034	78	531206	485154	86	1.55983
68150	65968	77	28602	27621	76	1207	1258	13	1993	1637	21	3275	3495	30	5551	5431	41	138116	131753	76	1.55983
56336	56634	70	26780	25938	74	965	1001	2	1046	1290	17	3361	3432	32	5311	5456	41	102328	101296	73	1.56078
289837	183456	133	162163	103141	121	8402	5183	54	11705	7118	65	21941	14206	94	29990	19922	105	632389	400450	118	1.56078
47492	47691	75	19872	19896	55	1246	1027	6	1403	1463	20	2823	2747	30	3708	3554	37	82826	85714	64	1.56078
145815	131716	90	85728	80325	88	5167	4568	36	5318	5258	39	12518	11665	65	17855	17336	74	367851	336046	87	1.56078
156885	134060	108	81651	69344	108	2960	2496	30	5330	4166	48	11427	9537	58	16949	13487	78	462996	391390	108	1.56078
151934	136834	89	69011	62174	86	2500	2299	28	4754	3975	45	10384	9181	60	13918	11546	71	410603	348316	87	1.56173
85988	81499	79	55950	51756	82	1958	1804	23	3023	2482	33	5293	4658	41	7165	6346	47	164152	140698	97	1.56173
86015	80948	95	40206	38572	80	1330	1530	15	1857	1728	19	5573	5187	38	7531	7430	42	222236	214447	81	1.56268
35128	34855	70	19527	19051	60	531	459	0	1142	1220	10	1910	1817	23	2851	2612	31	61562	60850	69	1.56363
96192	94125	80	57350	55641	81	1825	1822	22	4128	3683	39	8740	8750	48	13615	12948	66	371578	350326	84	1.56458
69156	69656	78	37762	37489	76	1491	1537	15	2198	2194	23	4523	4606	37	6927	7191	45	193928	190096	78	1.56458
61472	62892	64	35834	35286	75	1772	1617	20	3075	2941	31	5573	5175	43	7877	7386	46	160083	147899	76	1.56458
150301	122106	91	81685	66212	92	4041	2987	38	4408	4026	40	9555	7861	55	13055	10716	68	288257	227312	89	1.56458
86116	79631	94	38723	36216	80	2235	1974	24	2492	2106	29	4778	4653	38	7131	7125	44	134289	128848	79	1.56648
81650	77137	83	42113	40379	78	1438	1573	15	2226	2263	24	5496	5043	42	7260	6559	50	199525	183378	80	1.56934
51480	47534	91	27917	24575	91	1218	1143	9	1266	1088	12	2487	2483	26	3951	3060	34	98821	84934	91	1.56934
105712	92998	85	34275	30551	83	2884	2926	28	3502	2940	32	6375	6108	42	9008	8463	50	175883	168190	80	1.57029
83798	78812	82	59855	56348	81	2507	2046	28	3175	3211	33	6482	6684	41	8980	8683	50	186708	182378	79	1.57029
97985	92163	85	28756	26846	78	2321	2139	26	2368	2261	29	5586	5003	42	7886	7240	47	173227	167420	81	1.57029
85272	80731	84	45420	44047	79	3329	2896	31	3822	3844	37	8589	8289	49	12952	11756	66	259968	240748	83	1.57124
160998	132043	112	66758	53250	101	2847	2283	31	4622	3810	42	9951	8859	51	15143	12381	78	414864	373916	112	1.57124
204537	100659	122	127855	65436	114	5239	2495	58	7581	4028	62	14769	7064	83	18227	9952	85	427719	216385	112	1.57219
81197	80339	78	39009	37866	77	1510	1471	17	1937	1990	22	5587	5422	41	8897	9046	52	213792	207308	81	1.57314
63646	59123	92	36473	34709	79	1414	1325	15	2370	2175	26	4799	4559	37	7135	6712	45	139948	124234	92	1.57314
92270	88265	79	42362	39625	80	1983	1961	22	3005	2758	29	5772	5206	43	8379	7893	51	186342	168182	79	1.57409
86610	82799	83	42350	40921	79	1329	1119	12	2460	2472	27	5669	5361	41	8244	7572	49	223849	218373	82	1.57599
64769	63430	79	39691	39282	75	2500	2186	27	2875	2894	32	5917	5878	41	8647	8177	53	165805	155652	80	1.57599
65945	66141	77	39750	39115	76	1509	1671	17	2311	2466	27	5503	5246	40	7480	6914	48	213204	197937	82	1.57695
109068	99477	86	44858	40664	82	2258	1985	23	3150	2769	34	6103	5550	44	8366	7388	50	188662	174063	84	1.57885
60266	57994	79	28139	27022	74	1701	1586	18	1203	1294	18	3716	3832	34	4930	4402	41	107895	106951	73	1.5798
45628	43484	86	20726	20290	60	951	914	0	1226	1175	14	2256	2493	25	3162	3094	30	76021	76477	68	1.58265
120495	111645	86	56264	52615	84	3233	2952	30	4240	3646	37	8256	7435	47	10985	9776	61	237617	204812	83	1.5836
55136	54562	74	29466	28295	75	1479	1638	15	1647	1461	21	3682	3597	34	5654	5803	39	109526	103212	74	1.58455
88565	84520	82	57717	55716	80	3099	3012	28	3852	3526	34	7175	6936	47	10795	10521	57	201544	190400	80	1.58741
101908	95295	90	47719	44936	81	1883	1949	22	3029	2887	30	8107	7679	49	11754	11100	61	339822	311757	81	1.58836
155111	122875	98	92577	74258	94	4280	3543	35	4934	4091	46	10277	8293	57	15078	12101	69	335364	278873	90	1.58836
114059	109524	84	38624	36888	82	3373	3104	30	4237	4351	35	8806	8009	52	13074	12451	60	265940	249156	82	1.58931
69400	66494	78	37159	36234	77	1404	1494	18	2754	2432	30	5256	4950	38	6947	7010	44	148349	137575	79	1.59026
68349	66669	75	28788	27725	75	1617	1534	20	1347	1536	18	3536	3085	36	5564	5215	41	117528	113269	75	1.59026
102211	97258	83	51452	47950	81	2141	2078	21	2812	2300	33	6850	6308	46	8868	8282	49	263220	236995	84	1.59311
84033	77443	83	42406	39649	81	2433	2567	24	2570	2398	27	5511	5355	40	7882	7743	49	140997	141841	78	1.59311
101049	90770	85	52722	48761	84	3222	2934	30	3873	3421	35	7785	7468	46	11668	10724	62	235120	228285	84	1.59597
96522	92522	83	52188	49871	81	3660	3366	32	4562	4494	34	8593	8243	53	12077	11177	63	238721	210115	97	1.59597
31920	31804	64	19127	19194	54	711	715	0	731	646	0	1697	1722	24	2563	2301	30	59526	62495	69	1.59597
142052	131606	88	99709	94257	88	4541	4109	34	7378	6361	49	13066	11479	66	18492	16773	77	375332	318884	91	1.59787
135150	117751	89	83510	75284	86	3487	2794	33	4888	3879	41	8169	6938	52	12505	10950	63	258365	222177	86	1.59787
28076	28016	69	15805	16139	47	417	304	0	285	577	0	1186	1393	13	2285	2575	24	54141	56311	66	1.59882
51790	50976	74	25289	24260	74	936	1168	9	1551	1528	20	2635	2678	29	3870	3609	35	76572	74965	72	1.60072
112127	103234	95	46649	43173	81	2495	2144	27	2678	2592	29	5634	5214	40	6935	6639	46	152923	141028	81	1.60072
57689	55231	82	27191	25551	76	1570	1198	17	1336	1287	15	3120	3163	31	4257	3713	37	94630	92824	73	1.60167
125477	114649	86	70250	63323	85	2627	1925	27	4234	3814	36	9852	9100	52	13794	12182	58	407955	371139	88	1.60358
17738	17141	73	11051	10944	44	188	232	0	299	383	0	879	934	0	1236	1382	17	39785	39583	64	1.60358
130436	120235	90	59232	55563	85	2358	2237	25	3942	3590	38	8075	7940	45	12378	11977	67	334802	313010	89	1.60548
100570	95096	89	51544	49572	80	3234	3259	29	3354	3040	33	7421	6716	47	10500	9880	56	217749	192678	84	1.60548
71657	68599	81	34613	33566	77	2049	1918	22	2264	2329	28	5107	4814	39	6825	6596	43	134939	123383	77	1.60643
162143	126057	96	80697	64641	94	4380	3192	38	5186	4402	43	10490	9105	58	15085	12864	69	328070	295616	92	1.60643
79218	75641	83	38763	36463	79	2197	1846	20	1923	1524	26	4105	4048	35	5489	5088	39	129027	123476	83	1.60738
59135	56615	76	28583	27209	75	1520	1512	18	2138	2026	22	4197	4169	35	5936	5574	43	130710	123484	77	1.60833
73605	71864	78	34994	34720	77	1220	1294	12	2063	2210	24	4966	4609	40	7467	7013	44	214901	211050	77	1.60928
63466	62094	76	31689	30071	75	1285	1019	5	1784	1803	18	3707	3685	33	5776	5173	42	138582	128832	77	1.60928
74108	71661	95	35170	34130	78	961	897	0	1608	1587	20	4301	3791	38	5413	5821	39	159953	161101	78	1.61023
55735	54775	77	32010	31617	75	1077	1120	8	1527	1264	14	2728	2874	28	3771	3467	37	85559	83823	78	1.61119
149317	133884	89	88338	80317	87	2315	2068	26	5027	4395	45	10106	9243	54	13757	12419	65	392085	333629	88	1.61119
57398	55001	78	25570	25181	74	1243	1439	14	2004	1735	22	2904	2642	29	4335	3950	35	92350	89707	68	1.61309
72650	70537	79	31557	30889	76	1342	1225	12	2098	2150	23	4691	4310	40	5823	5871	40	185718	178728	73	1.61404
88575	82347	84	63898	60901	82	3038	2827	30	3788	3443	34	7725	7247	49	10478	9807	61	212802	192704	97	1.61404
104986	91991	85	50658	46147	83	1903	1591	22	2503	2359	27	7231	5875	53	12365	10391	62	299532	258276	84	1.61594
65148	63165	79	32939	32098	76	1197	1040	7	1338	1686	16	4136	4183	35	6030	6080	47	169692	162055	75	1.61689
130708	117233	88	65163	57674	86	1977	1795	22	3462	2964	35	7351	6420	48	9114	8305	55	263420	221763	86	1.61975
217394	189174	103	139455	125967	99	8111	7345	40	10389	8310	62	20018	16701	78	27268	22013	90	596418	461679	99	1.62165
84885	78754	90	28994	26703	79	2066	2189	22	2332	2697	26	5485	5038	40	7744	7266	49	158351	148672	80	1.6226
51653	50423	82	31319	31203	74	924	1058	6	515	971	0	2534	2498	27	3443	3495	32	68722	68960	67	1.62355
181519	150257	96	90793	74611	93	3479	2747	33	5016	3874	41	11536	8842	68	18398	14772	78	419736	334685	95	1.62355
108673	100161	89	55525	51580	83	1858	1836	20	3545	2968	32	7972	7405	48	11325	9723	56	319265	289102	87	1.6245
179413	144650	99	99768	82681	95	5273	4192	41	5416	4999	43	12522	10634	60	18055	14822	73	383047	311901	93	1.6245
146946	126514	94	65435	56496	90	3648	3301	32	5518	5351	40	9297	8164	53	11895	9954	57	273910	229912	93	1.6264
86566	82773	82	59522	58556	80	1915	1981	23	3762	3099	33	7995	7695	48	12332	12085	59	332664	306811	85	1.63021
143218	122417	96	64766	56141	90	2300	2050	25	4438	3869	39	10109	9301	58	14168	13322	67	385448	346770	90	1.63116
39207	39318	69	16368	16452	49	901	787	0	580	767	0	2004	2285	22	3081	3117	31	77384	78257	71	1.63211
76441	74148	80	28893	28274	76	1035	1125	8	1669	1662	18	4340	4327	34	5932	5697	39	169111	165508	81	1.63687
85478	80984	86	40204	38531	79	1448	1429	17	2457	2304	25	5394	5376	38	8549	8722	51	238302	227895	81	1.63687
39725	40018	60	20489	20219	61	1057	847	0	1179	1013	6	2072	1821	25	3306	3279	32	73629	76357	59	1.63972
130775	115583	88	63798	54673	88	3173	2873	29	3825	3587	34	8626	7533	51	11079	9656	57	294781	247441	91	1.64067
82461	80642	86	54944	53320	79	2570	2460	26	2833	3106	29	5681	5629	42	9886	9235	56	202407	190662	80	1.64067
33662	34072	71	18644	18791	51	654	603	0	799	765	0	2453	2124	26	2865	2948	29	73684	74027	67	1.64067
50730	49189	77	22499	21912	57	966	1018	4	1211	1097	12	2869	2888	27	3988	3883	34	82012	78251	70	1.64067
82119	78320	79	44152	42117	79	1120	1248	11	1896	1906	25	4679	4454	40	7790	7232	51	208509	200672	78	1.64162
228007	149676	112	143986	106732	110	5590	4100	44	8085	5978	53	15783	11957	69	22761	17484	95	530886	393598	109	1.64162
64729	61807	80	36344	35021	77	1691	1837	18	1989	2063	23	4285	3710	40	5616	5500	43	120667	110290	75	1.64257
116359	102690	88	65251	58563	86	2142	2008	22	3435	3001	36	7709	6675	50	11760	10249	63	326959	288845	85	1.64543
273225	173127	129	127846	79341	118	6534	4369	49	7727	5085	57	15216	10526	70	21748	13782	97	463014	305595	115	1.64543
63494	59927	88	29152	28468	75	1197	1005	3	806	1150	11	3031	2879	31	4011	4153	34	100905	101324	70	1.64638
85477	80982	83	40175	38511	79	1624	1628	17	3129	2793	27	5932	5286	46	9695	9626	50	247745	248656	80	1.64923
62679	59100	80	29079	28036	77	1313	1185	16	1591	1544	15	3046	2960	32	4269	4052	34	89625	88812	73	1.64923
27076	26617	56	16321	16181	50	563	518	0	675	678	0	1319	1257	14	2220	1781	25	45442	46636	64	1.65113
111800	106764	88	54905	52092	81	2121	1961	20	4135	4008	35	8333	7726	52	11995	11098	59	339662	302053	84	1.65113
202809	150115	104	75571	52702	103	4369	3067	39	7218	5367	50	14400	11052	70	19263	14692	79	500213	396490	100	1.65208
66319	67996	68	32955	33044	75	975	1002	1	629	1319	10	3637	3781	32	5716	5726	39	149443	150058	73	1.65208
124218	115110	88	68127	63496	85	4739	4250	36	5748	4937	45	11002	9944	56	14843	12848	69	326873	286506	87	1.65589
65466	60963	88	33886	32948	76	1059	1068	6	1724	1778	21	4472	4747	36	6731	6072	46	165606	162176	78	1.65684
83505	81622	79	42869	39826	79	1627	1614	17	2010	1948	25	4275	4050	36	6147	6078	40	128180	121711	77	1.65684
65738	63798	76	35760	34887	76	1703	1648	22	1648	1921	21	3553	3401	34	5356	4763	42	109702	105216	75	1.65684
66050	65881	79	34207	33384	76	1298	987	0	1716	1303	15	4181	3865	35	7367	7324	49	171062	166626	74	1.65779
45676	45377	69	26070	25027	74	1119	1338	12	876	1077	7	2803	2569	30	3527	3440	33	76167	73768	72	1.66159
64722	64565	78	30848	29668	77	1648	1335	17	1951	1270	22	3214	3233	31	4743	4242	40	95136	91965	74	1.6635
66968	63571	78	43693	42751	77	1299	1244	12	2693	2696	29	6837	6492	46	8940	8522	54	247366	227160	82	1.6635
53193	50789	90	22951	21830	69	1395	1338	14	1579	1417	18	3413	3160	32	4256	3746	36	85807	82549	74	1.6654
184764	156029	95	105109	89163	93	4380	3639	37	5991	5195	41	11577	10816	55	16904	15800	76	395659	379647	94	1.6654
44749	45512	69	25947	25306	73	736	815	0	957	1059	4	2586	2675	28	3346	3660	33	90721	88140	75	1.6654
48218	47090	74	30341	29511	73	1307	1297	13	1728	1474	17	3726	3511	34	5618	5645	40	135066	128080	75	1.6673
74958	70626	92	28122	27028	77	1819	1893	22	1803	2186	23	5049	4501	40	6820	6667	42	143908	137833	78	1.66825
91786	88531	82	60413	57806	82	1466	1398	18	2247	2137	29	6544	6226	44	8997	7838	58	241634	225781	82	1.6692
44039	42585	80	21115	21347	56	966	1160	9	1100	1002	2	1645	1614	19	2827	2714	29	62155	59937	71	1.6692
56883	56388	76	38563	37548	76	1757	1867	21	2559	2397	25	4686	4734	36	6797	6324	45	148636	144754	77	1.6692
142539	123255	92	74296	65744	87	2547	2447	28	4162	3584	36	8778	7495	52	12150	9502	65	330959	284055	88	1.6692
192351	160382	97	74800	62805	93	5141	4095	41	6139	5171	46	12568	11447	60	16586	15176	63	371295	349387	91	1.6692
67334	62665	78	32481	30057	79	1588	1350	15	1905	1675	25	4693	4232	39	5822	5453	45	118695	112658	73	1.67301
94185	83561	84	37479	32948	82	2307	2051	24	2178	2051	22	5419	4705	41	7904	6778	52	158424	138467	79	1.67301
55019	51725	86	23306	22836	68	1051	964	0	1344	1223	12	2576	2787	28	4204	4050	35	109147	108221	69	1.67491
68999	69090	76	43204	42154	78	2045	2123	22	2665	2288	27	4762	4819	35	7297	7160	46	168778	160278	74	1.67491
101879	93247	91	46340	43512	83	1557	1581	19	2681	2892	27	6772	6251	45	10933	9697	55	279781	262829	82	1.67491
100000	90770	82	61014	57468	82	2484	2306	26	3515	3085	37	7448	6550	50	9478	8659	52	212984	190320	80	1.67586
64103	59820	83	31846	29276	78	1848	1722	21	1904	1585	26	4029	3671	36	5429	5312	40	111786	102876	74	1.67586
72597	67316	81	30772	28714	77	1850	1684	22	2178	1554	24	4055	3682	37	5225	5255	41	127891	123991	75	1.67776
111043	101660	83	58037	52319	85	2971	2465	31	4094	3738	36	6941	6188	45	9611	9215	58	208114	185573	81	1.67776
42453	42130	68	10834	10915	44	891	863	0	1387	976	0	2406	2112	26	2818	3142	28	68218	67425	65	1.67967
51407	50096	74	23953	23032	75	855	758	0	1072	1167	8	2427	2183	28	4215	3596	40	98899	99277	74	1.68157
89903	83795	83	42960	41449	80	2894	2822	28	3098	3254	29	7140	7015	44	9216	8279	55	214778	206887	82	1.68347
116076	105510	89	51421	44850	93	2204	2141	23	3890	3603	35	8372	7726	48	13313	12395	61	363626	335994	88	1.68347
86514	86015	80	39604	38848	78	1302	1219	12	2786	3190	27	5975	5783	41	8778	8463	52	243802	234803	78	1.68347
135693	124498	87	63443	57900	85	2574	2288	27	4037	3507	36	9571	8987	51	13416	11555	60	373387	319787	88	1.68537
55098	52231	86	38706	37961	76	1565	1472	16	1516	1777	18	3773	3805	34	5409	5071	40	123226	119888	78	1.68632
52034	52427	78	11280	11212	44	1079	1313	14	1376	1590	16	2661	2693	26	3549	3950	31	78565	80795	70	1.68823
92771	88695	81	45348	43271	80	1842	1699	18	2239	1831	28	4062	3599	36	4920	4922	39	129186	125319	81	1.68823
97995	94196	81	30215	29449	79	1586	1528	19	2710	2368	30	6568	6384	44	9697	9462	52	262451	254215	87	1.69013
91267	81105	88	43797	37850	83	1973	1649	23	3403	2831	35	6326	5709	43	8584	7451	54	211412	186167	84	1.69203
129349	108944	88	78128	65068	88	3712	3410	33	4525	3598	42	9648	7809	59	13586	12061	67	287762	240838	89	1.69203
22910	24603	50	13556	13470	46	569	774	0	579	623	0	1299	1408	15	2290	2143	27	57903	58561	67	1.69298
113595	103420	88	72477	68706	86	3831	3737	33	4632	4248	41	9076	8177	55	12519	10523	63	272039	236434	89	1.69393
102856	96055	84	46632	44450	80	2100	1713	24	3053	3478	28	7888	7816	45	11000	9686	57	294228	278745	85	1.69679
100708	93764	85	51149	46571	82	1552	1530	17	2804	2255	34	5611	5002	45	8719	7950	57	216555	198997	84	1.69774
88051	81437	89	51046	48418	80	1622	1502	17	3075	3031	36	6557	6080	45	10938	9912	68	273555	246285	83	1.69869
67021	63634	79	57726	56126	78	1442	1375	15	2176	2095	23	4227	4284	35	6788	6652	43	171292	153993	78	1.69964
103359	95574	83	58075	54072	83	2667	2331	27	2869	2747	31	8297	7230	51	11800	10168	58	332784	293113	87	1.69964
86432	82588	80	45801	43344	81	1581	1550	18	1943	2098	23	6322	6123	45	7676	7458	43	238852	226812	79	1.70059
77584	73845	80	38654	36511	79	2009	1889	23	2090	1868	26	4298	4129	36	6359	5081	46	134849	119364	78	1.70154
40819	39048	74	24116	24013	68	279	331	0	804	691	0	1718	1784	19	2251	2456	25	63750	62925	65	1.70535
67556	63306	88	39625	37539	79	1087	1275	12	2015	1843	24	3709	3452	34	6196	5309	46	144565	135769	77	1.70915
88422	82332	87	53882	51497	81	2535	2422	27	2920	3030	27	6248	6177	45	9164	8150	57	180199	176014	80	1.712
51239	49742	76	28540	28152	74	1099	1016	4	1209	1310	11	2598	2540	28	3151	3303	29	71226	69858	67	1.712
82863	76853	80	45190	43296	80	2165	1959	25	2904	2575	31	5759	5265	40	8424	7907	54	182640	168489	82	1.712
84305	78392	81	43004	40482	80	1624	1591	19	2377	2303	27	5319	4889	41	7901	7099	47	145789	126515	80	1.71391
244235	181846	119	164917	125559	106	7394	5277	45	10508	7968	65	20160	14803	78	31628	24828	99	685297	517718	107	1.71486
110415	101963	90	62396	58446	84	2936	2673	29	3236	3110	32	7091	6231	46	8890	7897	51	191766	165761	88	1.71676
67534	69485	69	25057	23686	69	1807	1582	21	2645	2044	30	4813	4513	39	5778	5542	40	143332	128566	78	1.71676
116512	98325	88	53811	45521	87	2675	2157	30	3076	2784	35	6206	5008	47	8526	7323	53	176260	142213	89	1.71866
84013	81644	83	33128	32715	77	1235	1232	12	2050	2234	25	5577	5587	40	7358	7016	45	217936	206469	81	1.71866
55680	56062	75	34421	33308	76	989	1142	9	1539	1577	22	3375	2866	35	4890	4703	36	106007	93954	76	1.71961
80515	78974	82	33218	32596	77	1782	1502	20	3131	3131	28	6066	5782	43	9181	8620	52	237620	230391	82	1.72151
58257	55026	78	31728	30738	75	1473	1291	15	1706	1570	19	3153	3315	29	4112	4029	37	99845	98039	72	1.72151
108358	101715	83	50277	47237	82	2166	2002	23	2965	2409	31	6712	6230	44	10821	10061	55	297237	283979	86	1.72151
76594	78132	76	44676	44403	77	1121	1008	3	1981	2041	25	4774	4853	34	5524	5056	43	128545	125416	78	1.72151
81504	77570	84	43487	42018	79	2063	1723	22	3124	2835	32	7754	7299	51	11479	10669	59	306772	281556	84	1.72437
250718	142558	118	97137	56803	115	4952	3106	49	6510	3998	63	15497	9396	82	23215	13193	109	520022	282399	119	1.72437
64083	62481	79	36918	35765	76	1483	1337	18	1848	1664	20	3826	3512	35	4562	4514	36	108868	103541	75	1.72437
50547	48775	76	24832	23783	67	904	1182	8	1700	1526	16	2924	2789	29	3775	3808	36	88028	88744	69	1.72532
196100	163174	98	104424	86623	96	4178	3201	37	6361	5035	45	14461	11872	68	21819	16581	89	602614	464384	101	1.72532
117389	106920	88	52524	48597	83	2122	1775	22	3224	2910	32	7593	7263	48	11990	10728	60	313247	287900	89	1.72627
45598	44175	75	23816	23223	66	1015	1111	11	1085	971	0	2728	3026	28	3983	4058	35	81459	78444	73	1.72627
78186	74937	80	55026	53380	78	2362	2022	26	2370	2598	27	5314	4841	41	7695	7027	52	173951	157363	80	1.72912
91476	86141	83	46294	43824	80	1665	1473	17	2548	2318	27	5145	4969	39	8824	8196	52	238269	227371	81	1.73007
96971	92698	84	56343	54374	80	3068	3104	28	4266	3986	36	8620	7962	48	11994	11682	55	258301	237503	81	1.73007
218454	173714	100	155105	126333	98	5706	4917	39	9765	7727	55	19582	15562	76	29690	24150	91	766772	603030	100	1.73007
105946	96545	90	146597	138692	87	4249	3829	34	4962	4379	38	9212	8498	54	12865	12085	60	247356	229817	84	1.73388
59730	55544	76	30689	28368	78	1385	1178	12	1816	1603	22	3437	3143	34	4401	4020	38	100073	94492	79	1.73578
84486	79757	82	52581	48480	82	2261	2028	24	3103	2489	32	5583	4640	44	7405	6709	51	151955	130401	96	1.73578
67611	63873	84	41717	39919	77	1301	1244	11	2479	2292	27	4738	4537	38	7222	7078	45	195662	185845	76	1.73768
57365	55499	78	32059	31363	75	945	918	0	1292	1540	19	3113	3081	31	5182	5321	37	136953	136354	74	1.73863
112529	105622	87	76690	74175	84	3573	3213	32	4606	4159	36	8790	8140	48	12454	11601	59	288225	265297	86	1.74149
78415	70516	82	44051	39510	83	1986	1703	20	2209	1910	24	4337	3962	37	6403	6026	45	152226	134079	82	1.74244
74507	70286	83	36216	34037	78	1387	1392	16	2049	2199	25	4130	4178	35	5618	5397	46	129325	117382	80	1.74434
103779	97116	96	44597	41787	80	2748	2333	28	3737	3345	33	6507	6089	44	9068	7978	51	194859	175063	84	1.74529
90195	77393	86	35421	30033	85	1646	1523	21	1810	1837	23	5374	4802	40	7451	6996	47	167976	154354	85	1.74815
68150	68387	78	38108	36556	77	1696	1811	19	2366	1856	30	4095	4036	35	6065	5872	41	134906	124987	80	1.7491
41763	41888	70	22192	22196	61	961	991	0	703	860	0	2428	2216	27	3217	3011	32	77806	77749	72	1.7491
52030	49503	80	28648	27946	75	2392	2085	26	2192	2296	27	5573	5531	42	7009	6958	45	154911	141101	81	1.75005
86123	83868	84	54420	52712	79	1970	2111	22	3030	3094	30	8060	7319	55	11169	10838	58	310718	282455	87	1.75005
175227	120499	110	82449	59473	99	4131	2734	39	5779	4372	48	12482	10225	65	18597	14642	81	481866	406432	103	1.75005
121980	113097	100	66223	61877	87	4404	4268	34	5757	5465	40	12361	11527	59	15851	14453	68	344086	309546	100	1.75005
162579	143150	92	69320	63161	91	3093	2970	31	5964	5345	42	14280	12376	64	24637	22265	84	655106	596948	97	1.751
135664	126097	93	63164	58950	85	2494	2039	30	4156	4087	40	10345	9454	52	16346	13522	78	439055	375523	102	1.751
62533	60907	81	24972	23793	77	1691	1550	22	2205	2295	27	4765	4625	38	7201	6476	44	147952	140455	81	1.7529
148196	138227	93	70765	66383	85	3755	3432	32	6249	6647	41	14197	12747	65	20567	19263	82	546663	468284	96	1.7529
81252	79180	82	43810	42896	78	1197	1110	9	2156	1822	27	4514	4176	39	7294	7672	42	197179	188515	80	1.75385
102574	96064	93	55594	52895	82	1638	1489	18	2477	2312	27	6132	5852	40	8578	7843	51	235501	227414	84	1.75575
113322	101895	100	89451	83835	85	3516	3079	33	4829	4564	38	8971	7928	52	14035	12282	69	300280	264135	88	1.75671
157146	138043	101	82870	74655	89	4902	4460	37	5406	5003	39	11709	9792	62	15239	13099	68	337652	270640	91	1.75671
55668	54464	75	30118	29431	74	1149	1157	9	1513	1264	10	2814	2701	29	3845	3774	36	92926	93847	73	1.75671
87532	84816	83	47666	46503	79	1854	1682	20	2634	2668	29	5727	5357	41	9091	9112	50	243767	241523	82	1.75861
317297	192846	146	256770	167743	135	14165	9357	63	20227	12778	78	40221	26059	125	52497	34949	128	1.04858e+06	781960	133	1.75861
102758	93231	85	47828	43320	83	2888	2552	29	2954	2726	33	6250	5120	46	8123	7379	48	183422	157519	84	1.75956
94358	89844	81	41524	38492	79	2104	2333	22	3362	2818	35	7358	6752	45	11043	9839	56	296297	266827	83	1.76146
116928	107781	92	91856	85735	84	2125	2038	25	3215	3256	29	7277	6566	47	10810	9301	55	262923	235333	84	1.76241
102084	90776	85	45208	38971	82	1930	1693	21	2557	2663	29	6784	5874	48	9991	8149	61	265793	234766	82	1.76431
57809	55019	83	24197	23649	74	1358	1234	16	1646	1522	21	2784	2762	30	3724	3655	32	89629	85666	72	1.76431
136677	125321	88	66514	61740	86	4261	3845	33	5260	4360	42	9952	8607	54	13389	11284	66	278382	231317	84	1.76527
55249	54789	74	20910	19981	72	1016	892	0	1455	1159	9	2751	2644	29	4050	3501	37	96902	100516	70	1.76717
31805	32911	56	25019	23800	79	605	614	0	575	528	0	1579	1603	19	2713	2650	27	69707	70265	65	1.77002
126056	111274	88	65536	60204	85	3010	2897	30	3828	3037	38	6810	6188	45	9517	7779	55	214183	182388	84	1.77002
55244	54029	76	26943	26573	73	575	639	0	829	1187	8	2692	2846	28	4052	4032	34	104265	100740	75	1.77287
153913	126356	93	89390	74564	93	3810	3002	33	4891	4046	38	9161	7489	55	12754	10253	67	305143	259661	92	1.77383
60965	59147	76	31945	30700	76	1896	1520	22	1307	1522	19	3857	4071	33	4922	4874	38	111220	111771	73	1.77383
91241	87579	81	58100	56136	80	1822	1745	22	2864	2547	28	7075	6382	48	10386	10094	55	285465	259751	84	1.77478
64895	62698	77	36623	35584	76	1599	1677	20	1861	1549	19	4294	3916	38	6375	6054	43	138556	125708	92	1.77478
144665	128993	90	88654	81732	90	4008	3711	35	5113	4711	40	9388	8341	55	13673	13259	67	275231	260506	88	1.77668
148726	122974	92	98796	85283	90	4054	3561	34	5515	4574	42	11770	9839	63	15019	12541	69	349744	304392	92	1.77668
145322	124740	91	61715	52762	89	4678	3887	34	5803	5392	45	12039	10816	64	15525	14294	69	334233	315555	89	1.77763
58456	57859	73	32099	31381	74	987	954	0	2006	1679	18	3769	3881	32	4373	4402	34	131163	127894	77	1.77763
32727	32975	62	15385	15467	49	714	722	0	1380	942	0	1546	1629	19	2467	2334	29	74606	76669	66	1.78143
73604	72491	87	45516	44064	78	2400	2545	24	3528	3418	32	6416	5583	45	9379	8577	57	204259	188360	79	1.78239
124917	107631	89	51260	43803	87	3186	2996	30	3248	2734	37	7864	6813	50	10180	8649	60	226904	183061	89	1.78429
65372	62021	90	28077	27274	76	1090	1172	9	1139	1042	6	2910	3042	30	5315	5147	43	97738	97444	74	1.78429
100604	95619	81	83246	79891	82	3618	3156	32	4192	4045	36	8285	7403	50	10751	10278	55	250621	214828	86	1.78619
94660	88817	87	47429	44107	82	1617	1625	19	2386	2112	28	4891	4681	37	7428	7114	52	198628	187917	81	1.78999
60492	58653	85	24617	23872	70	1403	1348	16	1576	1490	18	3174	3216	32	4038	3707	36	93312	89778	73	1.79475
91174	87740	84	43259	41865	79	1497	1355	19	2737	2586	27	5703	5603	39	7120	6498	45	212933	209880	77	1.79475
122218	106349	87	55430	49417	85	1899	1916	21	3511	3096	35	8081	8003	48	11658	11136	60	333853	319690	81	1.79475
31736	32333	64	17914	17816	54	647	538	0	1143	1193	12	1738	1800	21	2128	2311	25	65002	67748	62	1.7957
71244	67963	79	34195	32421	77	1543	1410	17	1436	1863	20	3599	3080	34	5066	4786	42	118983	117704	76	1.7957
112231	103415	85	42611	38941	82	2747	2435	29	3176	2739	37	6837	6319	43	9331	8746	57	191237	175847	82	1.7957
99885	93952	86	54572	52810	81	2986	2586	29	3182	2563	34	7142	6794	47	8879	8243	47	218755	192497	79	1.79665
79447	76509	81	29458	28459	77	1150	980	0	1751	1663	22	4434	4117	37	7544	7569	45	204395	200143	81	1.79951
69210	67981	78	28019	26795	76	1991	1662	21	1950	1957	21	4153	3838	36	5224	4916	38	106559	101824	74	1.79951
235865	180709	110	120185	95969	108	6200	5068	43	8436	5956	54	16356	12061	75	23322	17782	90	469755	358608	108	1.80141
121865	104801	86	55118	47871	86	3347	2971	31	3966	3699	35	8677	8100	53	12752	12141	61	253708	240619	83	1.80141
59448	58671	77	28305	28062	75	1467	1403	19	1645	1751	20	3194	3298	30	5062	4976	42	98908	98478	72	1.80141
129296	111268	90	83809	73805	89	2010	1740	23	3294	2565	35	7641	6527	48	11144	9725	59	279343	244517	91	1.80331
60602	60166	72	24154	23292	68	1433	1613	16	1347	1332	17	2961	2803	31	4174	4238	36	101974	96677	76	1.80426
101406	94290	87	40375	36725	83	1519	1375	16	3131	2539	34	4972	4694	39	7534	7446	48	203222	182206	84	1.80426
90502	86146	81	57329	55554	81	3162	2780	31	3512	3406	34	8002	7352	49	11288	10872	54	249700	231269	86	1.80521
132824	114140	91	60674	52808	88	3255	2640	32	3419	3491	32	8865	8205	52	10944	10037	59	269105	250904	84	1.80616
60360	59298	76	26080	25453	67	1059	1099	9	1863	1698	21	3191	3279	29	5046	4819	39	100993	100330	74	1.80616
43562	40406	77	21887	21399	68	854	779	0	1054	985	0	1924	2262	23	2867	2860	28	75118	70923	71	1.80616
59897	59010	75	30102	29480	75	1012	706	0	1356	1461	13	2499	2676	27	4308	4489	36	96824	93498	76	1.80616
68079	67378	68	34035	32936	77	1369	1235	12	1560	1799	21	3734	3502	35	4999	5475	35	127267	123422	75	1.80711
164046	145566	90	70709	62702	87	4635	4177	35	4962	4022	40	10481	8804	57	14143	11879	68	301261	249668	89	1.80711
84079	82209	85	49442	48367	79	2412	1922	27	3824	3230	34	6444	6165	43	9401	8326	53	188620	170080	87	1.80711
68038	62150	94	42810	41312	78	1355	1710	16	2576	2295	29	3869	3679	33	5152	4850	40	126731	121258	78	1.80997
43044	43160	74	20097	20311	59	958	910	0	990	795	0	2338	2262	25	3808	3845	34	72407	73843	65	1.81092
48644	48828	75	16710	16848	52	1201	1267	11	1038	1247	13	3103	3062	31	4320	4740	35	91102	90264	70	1.81187
43164	43380	71	18777	18618	54	588	582	0	678	707	0	2237	2460	23	3347	3310	33	79481	79550	70	1.81282
32189	32815	61	14486	14506	47	658	742	0	828	767	0	1662	1637	20	2758	3018	27	66124	66019	68	1.81377
91815	85474	88	45909	43091	81	1683	1798	18	2467	2593	27	5864	5781	42	8238	7450	49	264002	236470	86	1.81663
120846	109982	84	72917	67057	84	2515	2377	25	4290	3512	43	7785	6982	52	11399	9689	59	290166	258850	83	1.81758
146201	115502	99	101806	82344	94	2928	2357	31	4505	3614	40	10467	7980	60	15627	11991	81	392746	314071	96	1.81758
103887	95278	92	63680	59618	84	2198	2164	22	2781	3114	28	8034	7441	48	10904	10165	57	319908	300637	86	1.81853
95639	87097	81	50350	46148	82	2370	2070	26	3011	2603	35	6234	5638	47	8369	7344	52	183526	161433	84	1.81948
113291	106338	84	48852	44922	83	2343	2227	25	3242	3020	32	6739	6052	45	8338	7272	51	182036	168726	79	1.81948
85189	82221	81	48325	46648	79	1897	1738	22	2789	2726	32	6364	6067	44	11007	9810	56	292184	275371	79	1.82233
202191	159605	102	115431	94270	100	5896	4845	40	7743	6108	55	14635	12073	69	20258	16736	76	443535	358965	96	1.82233
144438	80919	136	71052	39025	125	3136	1731	37	5190	3100	60	10305	6515	84	17047	11473	99	398654	273883	128	1.82328
75454	70137	83	39146	36635	78	1508	1030	11	2056	2048	24	4404	3997	39	5655	5320	41	136370	129878	78	1.82899
85427	80988	81	63277	61192	80	3030	2827	29	3659	3145	34	7158	6883	45	9130	8387	53	192127	178966	76	1.82994
101309	90991	88	48983	43212	86	2258	1999	24	3077	2640	29	6388	5509	44	9279	8559	53	196942	177230	85	1.83279
102232	97345	81	49488	48178	81	2210	2244	23	3858	3690	33	8358	7984	50	13163	12172	68	355320	318877	86	1.83375
136191	120541	92	60923	53767	87	2504	2185	27	3486	3369	31	9042	7646	59	12054	10524	60	332279	274580	89	1.8347
85034	80811	82	54846	52695	80	1455	1620	15	2863	2961	27	7667	7473	53	10181	9957	53	297693	289664	79	1.8347
122557	114513	84	40243	37283	83	3705	3355	32	5311	5184	41	9873	9025	57	15240	13097	67	309320	266999	87	1.83565
55363	53726	81	21877	21664	64	901	901	0	1247	1420	13	2744	3195	27	4464	4531	34	87313	85004	74	1.8366
49985	48670	83	24727	23922	73	1019	978	0	1269	1299	14	2827	2575	29	3955	3808	35	79622	77019	72	1.8366
78567	74230	90	37589	36788	77	1346	1289	12	2365	1981	23	4400	4486	35	7162	6903	48	187412	180484	78	1.8366
46799	45677	72	23317	22844	73	736	763	0	602	680	0	2126	2193	26	3527	2947	37	93843	96186	73	1.8404
109500	103643	83	39428	37839	79	2225	1967	26	3768	3616	37	8017	7539	49	11738	11215	57	327050	314644	85	1.84135
105308	99467	89	51131	48606	81	3602	3313	32	4176	3690	39	9489	8868	52	12770	10791	63	279138	249082	82	1.84135
96699	87992	88	48670	44658	82	1237	1427	15	2466	1960	26	5848	5341	43	9103	8014	54	249181	227045	84	1.84326
42946	42028	75	22330	21785	60	609	704	0	1334	880	0	1942	2257	22	3050	2987	30	88128	88530	73	1.84516
47050	48586	61	41200	40839	74	1932	1840	20	2062	2108	19	3626	3739	33	5892	5780	44	116907	110066	74	1.84611
63864	61343	80	33126	31146	77	1817	1699	19	2141	2042	24	4068	3859	35	6019	5367	45	123629	114387	75	1.84611
83445	80334	95	41828	40589	79	1615	1555	17	2505	2378	25	6275	5888	43	7628	7124	51	236571	229008	95	1.84611
61573	58786	77	35476	33999	77	1858	1774	21	2357	2571	28	5358	4582	44	6542	6270	45	132933	123129	77	1.84801
62930	61571	86	32032	31338	75	1263	1348	15	1006	1257	12	3131	2954	30	4481	4423	37	98568	98551	73	1.84991
144429	128037	89	68035	59273	89	2565	2252	27	3887	3432	34	8842	8223	50	11762	9610	67	326860	285117	88	1.85277
74728	72578	79	50034	48285	78	1988	2092	24	2726	2499	27	4838	4534	38	6624	7165	39	149543	137224	76	1.85277
51272	50722	67	22386	21508	67	1343	1391	16	1491	1557	22	3163	3227	31	4327	4270	39	93868	93243	72	1.85277
83280	76276	82	56420	52923	82	2891	2866	26	2998	2923	33	6006	5838	42	10329	10232	49	212035	204694	78	1.85562
192339	145688	103	96748	73077	99	5017	3906	40	6436	4805	52	11901	9664	59	16699	12241	81	334939	263670	93	1.85657
44957	44152	81	19644	19522	54	814	824	0	1429	1022	5	2194	2246	27	3689	3732	33	81738	78768	71	1.85657
69135	66385	83	33800	32212	78	2012	1845	22	2246	2088	25	4693	4083	39	6220	5936	45	131175	122368	77	1.85847
50386	48027	89	23530	23055	66	1191	1119	8	1157	1476	21	2848	2893	29	3538	3412	32	81330	80770	70	1.85943
47244	46220	73	23692	23352	64	562	650	0	635	811	0	2082	2374	22	3471	3244	32	79407	78029	75	1.86323
100908	96589	82	51089	49491	81	1548	1310	18	2571	2602	30	6065	6107	41	9256	9110	53	250267	241630	82	1.86513
126839	121840	82	110091	106792	84	2407	2366	26	4682	4257	37	10206	9974	56	17488	16347	76	455729	420677	87	1.86608
30684	31710	49	18565	18416	52	739	652	0	381	565	0	1865	1941	23	3184	3242	32	70692	69733	70	1.86608
157742	125686	96	90506	73160	92	4847	3797	38	6144	4417	48	11582	9571	62	15617	12636	72	351789	283889	92	1.86703
49030	47467	77	16402	16409	49	952	806	0	888	1071	6	2495	2597	27	3598	3591	35	96151	95139	74	1.86703
33180	32723	70	14719	14638	49	408	394	0	892	989	0	1809	1791	20	3017	3231	26	70172	72277	68	1.86989
59078	56324	70	27614	26659	77	1493	1332	15	1582	1883	22	3976	3517	34	5610	5119	42	114856	108884	79	1.86989
56985	54082	76	28950	28294	75	1268	1079	9	837	897	0	2833	2725	28	3877	4148	34	96306	97099	74	1.87084
88998	84914	80	43938	41777	79	1315	1076	7	2063	1927	24	4709	4239	43	6383	6420	40	175842	164182	81	1.87084
56223	54843	78	27735	26777	74	1121	1209	11	1422	1355	16	2964	2928	29	4273	4137	39	96380	94116	74	1.87274
94102	89169	85	31094	29971	79	1450	1469	18	2532	2588	26	5802	5762	38	8647	8406	47	233174	224028	82	1.87369
41105	40199	72	21498	21376	60	1594	1267	16	2244	1989	21	3704	3279	35	5163	5006	40	107236	107311	74	1.87559
59780	56349	81	19310	18620	59	1269	1407	13	1382	1311	19	3493	3257	31	4921	4412	40	105764	106976	77	1.8775
232768	180870	111	140260	113941	102	6090	4660	44	8454	6170	60	15307	12294	68	19938	15126	85	404820	304633	100	1.87845
127998	111387	89	75473	69167	86	3475	3247	30	4690	4401	40	7824	6305	49	11344	9559	64	244376	199854	87	1.87845
227521	173995	114	129755	103485	111	7147	5839	45	8710	6418	62	17685	14214	77	23428	18827	90	475845	376356	108	1.8813
53473	53446	71	29356	28787	73	1019	946	0	1655	1252	13	2815	2653	30	4310	4193	36	110362	108696	73	1.8832
130195	114791	96	94002	85978	89	2770	2402	30	4352	3665	41	9266	8307	51	12793	11835	59	349825	316461	85	1.88415
39861	38803	67	22755	22627	63	769	798	0	1377	1131	11	2071	2252	24	2134	2264	25	61569	62557	61	1.88415
106230	97686	83	51672	47061	82	2614	2676	26	3214	3193	31	6596	6315	46	8186	7470	50	202882	176084	80	1.88415
67938	66313	91	35354	34443	75	1331	1320	14	1620	1914	20	3968	3604	34	5622	5568	40	162094	157935	71	1.88511
64288	62257	82	31780	30341	77	1355	1254	14	1831	1536	18	3386	3401	31	5191	5316	45	103291	101065	72	1.88701
124622	111152	89	50336	45637	86	4152	3675	34	4481	3944	38	9775	9484	49	13427	13045	74	264031	251663	82	1.88796
88600	83640	81	41070	37523	78	1386	1319	13	2292	2253	25	5756	5090	42	7880	7394	48	215746	201272	78	1.88986
159497	140182	95	99958	89367	90	3709	3273	33	5356	5088	43	12776	10908	62	18514	16151	83	519066	433700	95	1.89176
122004	102408	105	76568	63127	105	2639	2361	24	3447	2526	31	8282	6571	54	12192	10169	62	347330	274304	105	1.89176
60309	59315	79	27738	27162	64	1304	1219	12	1656	1722	17	3270	2978	32	5027	4649	37	99591	97993	77	1.89271
51139	52092	71	26179	26261	61	992	971	0	981	801	0	2116	2122	23	3778	3790	34	96308	96327	72	1.89271
60255	57727	81	26607	25685	76	913	1000	2	1111	1165	12	2686	2728	28	4217	4363	33	88441	87829	76	1.89367
102581	87649	87	52814	45462	85	2664	2214	29	3102	2634	31	6924	5725	49	9233	7900	54	192220	157225	88	1.89747
127212	115742	86	54634	48673	89	2576	2373	28	4371	4616	32	10048	9154	54	14576	13165	67	402446	386983	103	1.89747
86003	79291	86	44592	41973	81	1597	1429	19	3402	2955	33	7363	6966	47	10404	9882	54	290593	263025	86	1.89842
190257	140204	101	95105	74468	98	6484	5028	45	7225	4943	55	15400	11784	71	21905	14797	86	458181	320314	102	1.89937
144925	129452	88	76083	69113	87	3591	3032	34	4306	3722	36	8314	6817	50	11454	9560	61	260454	218038	89	1.89937
47818	47419	74	16793	17200	49	1061	1218	9	1763	1497	22	2984	3026	29	3883	3757	33	92865	89935	73	1.89937
54580	53087	81	23912	23821	65	1093	1038	4	1335	1277	10	2488	2724	26	3716	3776	33	89835	91799	72	1.90032
101117	95168	82	51507	48381	82	1885	1927	22	2941	2780	30	7115	6635	45	12965	11789	66	323738	287196	88	1.90127
74321	71551	86	31277	30526	76	1156	1180	10	2597	2104	26	4688	4584	37	7000	6886	40	183930	179147	78	1.90223
94321	88828	82	36028	34566	81	1696	1627	19	3575	2737	42	6226	5741	42	10032	9393	54	259635	248416	84	1.90223
55125	55176	75	29819	28626	75	1049	1143	13	2019	2200	26	3634	3391	34	5317	5273	38	123214	115558	78	1.90413
69761	65273	80	34176	31722	78	1621	1475	18	2084	1734	20	3768	3546	35	5205	4992	40	120770	110339	78	1.90413
47148	46972	75	33138	32476	74	874	877	0	1545	1750	17	3289	3106	31	4744	4350	39	113560	108247	76	1.90698
77900	73520	81	40398	38204	79	2673	2765	27	3080	3663	29	6561	6089	45	8904	8644	50	193562	187160	82	1.90793
89226	85715	84	45825	44679	79	1660	1532	18	2568	2307	30	5703	5403	40	8671	8835	48	241556	234017	82	1.90793
57484	54606	77	33628	33882	74	2091	2124	24	2169	2215	25	4613	4280	37	5883	5759	44	133399	127448	75	1.90793
255109	195908	106	168866	134039	106	7704	6127	45	10294	7865	63	21248	16829	80	29571	22380	99	688460	540923	107	1.90793
162763	142340	89	73329	64539	88	3264	2547	32	4521	3532	41	11447	8836	64	13651	11566	70	429131	354245	90	1.90793
47615	46769	73	22242	21715	63	972	1070	6	861	1299	10	2127	1969	23	3455	3081	32	68184	66037	69	1.90888
113358	104021	86	58212	54716	85	3240	3186	29	4604	4148	38	9615	9086	53	12709	12141	70	282735	263586	85	1.91174
73270	70576	78	38976	37684	79	1875	1702	22	2604	2370	31	4671	4170	40	7872	7094	58	155973	142808	76	1.91364
155886	116442	97	86767	66262	96	1927	1739	22	3937	2606	37	8934	7208	55	12057	9356	66	342265	261112	99	1.91364
33941	33879	69	17343	17594	50	396	411	0	599	763	0	1597	1663	19	2548	2595	27	74354	74063	67	1.91364
81827	77817	79	65474	63890	80	2675	2931	25	2882	2724	26	6301	6156	44	8733	8986	51	177974	166241	76	1.91744
69688	66064	79	45299	43596	79	1338	1312	14	2058	2022	27	5206	5002	42	7576	7224	50	226367	211624	80	1.91935
147994	129579	91	72465	62960	88	2675	2359	29	4765	3996	42	10043	8595	57	15683	13299	70	424312	367449	89	1.9203
47909	44973	85	25989	25360	74	796	850	0	1046	848	0	2650	2566	28	4100	4081	36	87426	86061	72	1.92125
55161	54470	78	20410	19798	60	1064	926	0	1947	1351	13	2931	2832	30	4637	4438	41	100041	93819	73	1.92125
96720	90798	96	63526	60971	82	3495	2998	33	3317	3139	35	7227	6716	46	10051	8710	67	205334	177421	96	1.9222
97382	91151	85	48353	45287	81	1942	1917	21	2984	2862	30	6444	6053	44	10476	9655	61	283404	267956	85	1.9241
58255	57674	79	28888	28861	74	826	856	0	1366	952	0	2491	2564	29	3671	3573	33	101727	99797	75	1.926
78915	75964	81	36082	34473	78	1396	1329	14	1338	1433	20	3810	3654	35	5632	5068	42	133924	126880	82	1.92886
36116	35436	66	22136	21881	61	1545	1306	15	1958	1580	19	3349	3514	32	4463	4350	41	92146	91242	74	1.92886
46596	43828	75	21894	21364	59	740	932	0	1025	944	0	2550	2610	28	3433	3500	32	80584	79704	76	1.92981
55897	54610	74	25378	24902	69	955	856	0	989	1107	8	2883	3012	29	4347	4382	34	115659	114601	76	1.93076
86418	81283	81	36631	35166	79	1455	1195	16	2518	2421	28	4956	4726	38	5969	5743	40	192221	186753	83	1.93266
114634	107503	85	58684	53361	83	2505	2301	27	2806	2735	30	5798	5686	40	8622	8102	51	175879	158515	84	1.93361
96958	92412	82	39752	38090	82	1657	1531	18	2638	2433	27	6703	6411	42	11155	10620	58	269610	252919	88	1.93551
145279	122696	98	61413	51957	89	3913	3256	34	4328	3364	45	9295	7918	55	12927	11124	67	252814	206417	94	1.93837
26593	26639	50	7375	7637	38	264	406	0	459	569	0	1521	1445	16	2111	2174	25	55971	56498	61	1.94122
57686	53835	86	23043	22419	65	1483	1631	17	2240	1985	26	4485	4284	39	5095	5027	39	113321	107524	75	1.94217
151298	134914	89	65880	58236	89	3961	3536	34	4768	3367	42	10518	8506	59	13373	11259	70	275715	223474	93	1.94312
101452	91848	88	47249	42014	81	1520	1485	20	2313	2197	28	5637	4855	41	7778	7047	50	214046	186265	81	1.94312
110165	99657	101	52592	48181	101	2581	2383	26	4627	3959	41	10059	9195	55	14774	12786	78	391372	345801	101	1.94312
89449	83471	84	46549	42723	83	1157	1324	14	1997	2097	24	4622	4453	38	5862	5918	41	180297	173052	78	1.94312
59692	58315	80	49931	49279	76	1705	1672	22	2506	2190	28	4423	4331	35	6246	6415	40	130181	127679	75	1.94407
71221	68349	77	35221	33824	77	2306	2213	23	1984	2064	23	5406	4954	42	7033	7152	47	150378	137986	78	1.94407
76736	72004	89	43012	41107	79	2454	2369	28	2742	2469	26	5865	5461	42	7755	7288	48	167177	151277	80	1.94407
99056	93420	97	48006	45993	81	1747	1776	19	3398	3352	33	6882	7115	42	9287	9034	53	263968	255535	82	1.94598
51408	50677	74	19888	19742	62	1238	1212	11	1728	1478	18	2569	2631	29	3383	3729	31	83329	84326	69	1.94693
79879	74480	82	33973	31476	78	1894	1790	23	2381	2304	24	4472	4198	38	6536	5761	45	142156	127300	78	1.94693
89089	86113	84	49488	47299	80	2329	2030	25	3026	2730	31	6642	6121	44	7658	6957	46	188680	172586	78	1.94978
57137	55931	73	29760	29360	74	994	875	0	1189	1249	12	2854	2878	28	3652	3903	33	95079	92415	70	1.94978
83779	81096	78	42537	41604	78	1307	1250	14	2053	1788	26	5520	5474	40	7693	7565	50	222698	224145	78	1.94978
177445	146333	96	102026	87449	94	4399	4190	34	5549	4319	46	10910	9145	61	15423	12684	68	313151	252335	92	1.94978
65575	62683	80	28337	28314	75	2290	2336	24	2706	2267	29	5794	5607	41	7669	7369	49	160259	158697	76	1.95073
76396	65709	93	41197	35655	81	1909	1786	21	1856	1489	22	4215	3824	37	5767	5182	42	130952	122946	78	1.95073
59540	55745	83	23519	22736	66	1467	1275	14	1279	1330	13	2921	2963	29	4515	4431	37	88261	86330	74	1.95168
103740	100406	81	82674	80401	82	2143	2273	22	3851	3535	37	9225	9273	52	14484	14185	62	390451	362980	87	1.95263
196260	156040	99	95529	76740	96	3578	3062	32	5991	4608	50	13915	10845	67	22238	16566	89	588833	449859	101	1.95263
191587	166993	94	70889	62959	90	6102	5392	38	7001	6855	43	14975	14418	64	20179	18516	72	421475	388973	92	1.95263
93850	86995	84	54419	50481	82	1454	1484	18	2245	2304	28	5677	5038	42	8379	7721	52	224657	208945	83	1.95263
139470	122665	92	82669	75220	88	3550	3321	31	4712	3879	45	9898	8594	57	13674	11669	67	275347	224948	92	1.95644
65229	63146	77	32604	31168	77	1301	1467	14	2242	2013	25	3990	3730	35	5261	4961	43	122313	116802	81	1.95834
67461	66699	79	28871	27558	76	1557	1270	13	1249	1579	16	3724	3535	34	4813	4348	39	107454	104161	79	1.96024
145371	111379	96	93971	75681	91	2554	2099	29	3941	3185	37	8892	7091	56	11648	9318	64	289676	227038	92	1.96024
36011	35666	70	16413	16450	50	551	740	0	624	898	0	1443	1519	16	2560	2719	27	53617	54807	72	1.96119
80835	76192	80	47375	45271	79	1940	2160	21	1960	1984	22	4321	4019	38	7853	7458	48	158721	141905	81	1.96215
87794	84877	80	40705	39214	80	1536	1431	17	2267	1969	25	5036	4757	38	6691	6178	48	219215	208631	82	1.9631
77682	72246	81	32645	31372	77	1999	2023	22	1947	1738	23	4290	4380	37	5664	5606	40	132573	129195	78	1.96595
74489	70326	84	42458	41437	79	2228	2216	23	2632	2300	31	5238	5106	38	6833	6197	45	156225	138567	83	1.96595
126560	107848	90	62223	52964	87	3358	2942	31	3810	3090	38	7273	6269	49	11156	9533	56	227661	193620	89	1.96595
59096	58616	75	29290	28325	75	966	956	0	1633	1325	15	4041	3894	35	5419	5279	42	146561	144980	75	1.96785
87959	82622	84	36923	35618	79	1719	1585	18	2135	2231	24	5362	5582	36	7285	6954	45	212245	205331	82	1.96975
39682	39292	67	21493	20811	62	888	678	0	914	1187	12	2402	2546	25	3305	3270	33	82825	79854	68	1.97166
75517	71390	91	37754	36888	77	1673	1605	19	2160	2056	25	3947	3970	32	5037	4605	40	112479	107271	73	1.97261
176684	140228	112	107563	90693	95	3676	2886	34	4712	3975	37	11008	8714	62	15072	12438	68	394718	330494	93	1.97261
105421	97955	90	52904	50589	83	1993	1883	21	2878	3039	27	7509	7078	44	9279	9202	50	284911	272699	85	1.97451
42316	42378	73	25589	25650	72	717	749	0	953	807	0	2124	2168	25	4144	4330	36	89545	91251	70	1.97546
166332	141634	95	76612	66349	93	4176	3614	36	5276	5479	36	10897	9862	59	15078	13463	71	314136	299644	88	1.97641
104630	98513	85	51239	49564	81	2330	2195	26	2895	2813	31	7899	7761	48	11190	10856	60	307813	292039	82	1.97641
69262	70336	76	27040	26781	66	1027	1056	5	2353	2123	25	4610	4932	35	7218	7209	47	203170	201645	75	1.97641
90944	82816	91	56225	53123	81	2398	2238	26	2670	2306	30	6453	5897	46	8086	7819	50	173948	155218	82	1.97927
58608	59113	76	20609	19707	63	1451	1383	15	1123	1283	12	3167	3156	31	4123	4008	34	101128	98368	76	1.98117
120890	112148	96	62932	60624	84	3649	3661	29	4214	4195	38	9862	9002	56	14170	13014	60	316908	286140	89	1.98212
103235	96444	87	75200	73258	81	2265	2203	26	3228	2964	37	9009	8347	49	12375	11021	66	362463	330390	83	1.98307
91304	86598	81	43133	41226	80	1568	1361	15	1874	1797	25	5121	4820	40	7583	7082	48	189070	179465	80	1.98307
57166	54620	83	27737	26449	72	1434	1503	17	1589	1646	20	3383	3390	31	4291	4332	35	90500	86990	73	1.98307
56726	54775	90	29380	28822	74	839	787	0	896	1266	11	3043	2904	30	3799	4106	29	102066	99105	74	1.98307
137926	124996	93	73348	67430	86	4512	3958	35	4706	4082	41	9753	8418	54	12704	11240	64	261406	221767	89	1.98592
162156	127492	102	76657	62180	92	3246	2716	31	5350	4256	48	11480	8810	61	14956	12299	72	425273	334733	96	1.98592
84385	81114	85	40511	39621	77	1619	1552	16	2070	2137	25	5101	5150	37	6459	5990	43	183932	175743	78	1.98592
78151	73987	81	39329	36752	78	1594	1466	19	2038	1694	24	4205	4141	36	5841	4960	44	125730	116615	78	1.98592
53064	51368	74	25451	24906	72	1166	1061	8	1537	1632	17	3152	3255	30	4133	3886	38	86762	83556	75	1.98687
84373	77535	88	48528	45705	81	1165	1152	12	2148	2078	24	4567	4279	38	6082	5825	45	183079	169300	80	1.98687
71859	70151	77	50483	48583	79	2467	2356	27	2733	2746	27	5133	5095	38	6907	6789	45	146727	141344	81	1.98878
217514	161306	103	104072	81070	99	6717	5546	45	9147	6985	57	17596	13254	80	23644	18448	90	480420	370913	101	1.99353
76646	75505	79	36863	35098	78	1648	1584	17	1776	1833	18	4575	4468	39	6418	6251	43	166727	165438	80	1.99353
38733	38963	61	18104	17855	58	540	711	0	410	481	0	2013	2115	20	2551	2545	28	58853	56204	72	1.99543
30425	30081	71	18379	18174	55	603	698	0	884	638	0	1739	1760	21	2592	2637	27	67341	66885	69	1.99639
38241	38029	77	20909	20709	61	805	636	0	543	791	0	2050	2055	25	2881	2798	32	79431	78432	70	1.99734
70975	67749	79	26936	25669	76	1917	1814	22	2484	2568	27	5105	5014	38	6518	6096	46	131223	124843	76	1.99829
52918	53113	77	18126	17810	53	1042	947	0	1287	1435	13	2876	2823	28	4450	4450	36	103542	103362	71	2.00304
43604	43616	61	21614	21223	62	785	795	0	1192	1191	11	2098	2023	23	3209	3438	30	62666	65023	68	2.00304
62077	58760	91	24455	23933	68	1162	1172	8	800	1317	11	3298	3126	32	4220	4045	34	96906	94391	72	2.00685
62946	60088	80	39935	38862	76	1714	1523	20	2232	2294	23	4978	4765	38	6613	6365	42	140919	135797	75	2.00685
117042	102452	89	46260	40494	86	2589	1948	30	3073	2932	32	6628	5636	47	9443	8725	51	197216	172781	83	2.00685
111697	102131	85	58819	52675	84	2136	1731	24	3426	3581	31	8026	7262	52	12099	10957	57	342990	306368	84	2.0078
144355	129878	89	57461	51734	88	2553	2544	26	5144	4221	43	10416	9378	55	16591	14775	72	449247	401390	91	2.01065
109380	103148	83	57237	55056	82	2048	2023	24	3848	3393	36	9967	9745	53	15498	14752	63	401722	374900	83	2.01065
61331	58708	79	40912	40526	76	1648	1523	18	1445	2011	22	4036	3967	35	5322	5215	39	128635	124460	77	2.01351
56727	56689	75	43420	42684	76	1794	1850	20	2629	2173	26	4403	4012	38	5677	5809	40	141397	132083	77	2.01446
151685	128930	101	66744	57794	89	2290	2079	25	4508	3635	43	9136	8034	51	12417	10137	55	360150	313155	91	2.01446
73436	68492	83	46671	45006	79	2119	2260	22	2922	2742	28	5378	5470	38	7884	8076	45	161330	153438	80	2.01636
102591	96871	88	27953	26782	79	2108	2106	24	2627	2896	25	4713	4717	37	6835	7059	44	147029	144668	82	2.01826
85445	81815	81	36101	34992	79	1328	1127	8	2476	2274	27	5149	4904	39	7114	7447	44	212655	201434	82	2.01826
72792	67671	93	45740	43769	79	2099	2045	24	3009	2395	32	5522	5404	39	8140	7853	47	175944	163169	82	2.02397
79347	73976	82	37448	34480	79	2059	1948	22	1989	1694	23	4772	4213	41	6608	6301	49	151195	134369	82	2.02492
91947	83753	82	40323	38226	81	1442	1495	17	2654	2458	31	5197	4688	41	6527	6165	44	138657	132726	79	2.02587
53765	50114	82	31842	31346	75	1425	1309	19	2382	1979	27	4287	4112	36	5439	5421	36	120250	111947	79	2.02682
54015	54675	73	29695	29446	73	2112	2023	24	2114	2150	26	4651	4253	41	6160	5606	41	134627	129615	75	2.02682
122454	114229	86	130303	125442	84	3800	3495	33	6166	6007	46	13763	12284	68	19576	18090	76	567473	497537	89	2.02967
83315	78995	81	33807	33246	78	2822	2687	30	3517	3255	34	7296	6859	45	9503	9246	55	209805	185478	79	2.02967
121485	107819	90	75924	67551	86	1864	1460	22	3587	2930	38	8481	7201	49	13074	11545	62	358341	315441	84	2.02967
184196	143589	107	85950	67199	100	4246	3588	37	4919	4832	38	11610	10046	59	15865	14438	64	337685	314581	93	2.03063
82441	77693	80	45522	42846	81	1709	1766	20	1874	1964	19	4576	3840	41	5588	5329	42	138516	130632	77	2.03063
58381	56097	87	25702	24552	74	1182	1116	8	1073	1599	15	2635	2470	30	3785	3873	34	92198	91420	68	2.03538
70185	68216	81	35121	34306	76	2504	2262	28	2777	3212	29	6068	5733	43	8101	8046	47	169011	166731	74	2.03633
202516	162403	104	75982	61976	96	6820	5328	44	7010	6525	49	15230	13782	64	22151	19648	87	462573	432986	92	2.03633
179808	141432	103	73902	59145	95	4751	3298	41	5902	4524	47	11444	9158	55	15889	12665	73	319065	246365	92	2.04014
184286	160737	103	110785	100543	91	7451	6509	41	8137	7540	45	16676	15431	73	24482	22644	82	499629	462436	92	2.04014
55969	57307	62	34732	34582	74	1833	1776	22	2541	1948	30	4958	5207	36	7174	6850	50	130199	119555	71	2.04014
112853	99093	88	61513	54170	86	3653	3268	33	4503	4329	39	8556	8031	53	11617	11219	61	244764	225313	82	2.04109
74041	72443	80	34364	34274	77	1353	1061	9	2055	1924	27	4490	3999	39	6825	6543	48	191025	182842	77	2.04109
70560	68162	78	29579	28141	76	1803	2061	21	2323	1942	26	5682	5426	41	7367	6541	44	137262	124748	76	2.04109
117763	108757	87	64279	59475	85	2093	1740	20	3514	3331	33	7639	6842	52	11157	10147	62	310635	285645	86	2.04109
76150	70002	87	33473	31817	79	2028	1661	21	2636	2424	30	5232	4541	42	6601	6127	44	156234	139625	81	2.04204
84431	77953	83	37276	34990	80	1517	1482	17	2182	2121	29	4511	4214	36	6494	6185	44	165094	154521	82	2.04299
169513	132221	109	73699	58665	94	3945	3431	34	5809	4116	48	10308	8673	58	14952	11278	71	318998	254882	93	2.04394
65559	64225	76	38737	38229	77	1864	1808	21	2298	2543	26	6556	6411	45	9337	9540	54	272364	254056	82	2.04584
118478	102837	90	65617	57832	87	3002	2722	30	3632	3212	38	7468	6194	50	9608	7658	58	189319	156086	87	2.04679
94392	94513	78	60706	57486	80	2334	2388	24	3636	2902	37	6693	6299	45	9199	8241	51	185091	164876	81	2.04679
94428	90284	87	44330	42639	79	1921	1895	19	2665	2495	27	6305	6066	43	9517	8373	55	271417	266057	81	2.04679
60116	59592	77	32957	32375	75	1821	1656	20	1786	2193	18	4702	4511	38	6845	6322	49	127588	116734	78	2.0487
176456	135559	100	81904	64108	96	3884	3123	35	4316	3603	41	10593	7983	61	14699	11396	69	337029	260254	97	2.0525
61846	58710	79	28790	27323	76	1232	1174	9	1570	1369	15	3003	2559	31	4960	5070	37	107804	98700	77	2.05345
84428	79967	86	52114	50376	79	2768	2605	28	3052	2998	28	5906	5461	42	7700	6756	49	164452	149661	81	2.05726
79661	77416	82	41118	40509	78	1350	1382	14	2736	2094	31	4862	4687	39	7128	7201	42	213928	204968	82	2.05726
32315	30947	72	19209	18915	56	400	506	0	145	539	0	1409	1632	17	2321	2281	27	52176	54465	68	2.05726
107440	102240	96	48871	47366	81	2367	2150	26	3379	3626	30	8787	8467	52	13125	12095	67	361409	331528	87	2.05726
107148	99344	82	53859	49051	84	1512	1335	20	2986	2986	31	6999	6474	45	10816	10181	54	275062	254652	81	2.05821
95474	89950	85	45720	43487	82	1635	1623	20	2442	2467	27	5742	5729	41	8617	8041	51	245258	234070	81	2.05916
116280	108406	85	81464	76738	84	3236	3374	27	4084	3991	34	9377	8604	54	13895	12595	58	375188	338740	86	2.06106
100855	92609	93	49816	47456	83	1667	1545	19	2398	2329	27	6367	5761	47	9341	8762	51	262339	250571	83	2.06106
169874	147426	91	81194	71001	89	4928	4129	37	4844	3844	46	10073	8677	56	13563	10852	71	294169	247470	85	2.06106
41241	38636	71	21214	20635	63	903	843	0	1312	1167	11	2176	2004	23	3140	3546	29	68061	68828	70	2.06201
63773	60169	77	29216	27010	78	1453	1324	14	1381	1460	17	2873	2454	32	3776	3871	35	95045	88591	73	2.06296
25306	24564	59	12593	12550	45	339	462	0	846	737	0	1405	1277	15	1998	1902	26	52470	53244	64	2.06582
218423	162971	106	79400	59243	101	5571	3862	44	6157	4637	46	12190	9073	67	17100	12649	70	337073	252885	97	2.06772
62947	57887	81	34711	32952	77	1323	1359	15	1745	1447	19	3676	3512	34	5451	5584	39	118351	109203	75	2.06772
66241	64059	76	38345	36287	77	1972	1867	21	1764	1559	25	4122	3684	39	6190	5668	41	126473	117201	80	2.06962
79737	74682	94	40284	37811	80	1513	1411	18	2539	2413	28	4270	3812	37	6536	6362	42	125085	121041	77	2.07057
66048	63830	80	30330	29294	76	1852	1934	20	2442	2490	25	5348	4900	43	7557	7002	51	165367	147932	80	2.07057
53065	50300	76	26231	25401	75	945	999	0	1057	1211	9	2337	2199	25	3900	3444	34	89508	89503	76	2.07152
99255	96047	83	71968	69140	82	2795	2562	28	3361	3527	33	6129	6371	41	8611	7897	54	206757	194215	83	2.07438
[truncated: 7,786 more rows]
