# Supplementary material for: Phenotypic heterogeneity follows a growth-viability tradeoff in response to amino acid identity
Source: Nat Commun. 2024 Aug 2;15:6515. doi: 10.1038/s41467-024-50602-8 (PMC11297284; doi:10.1038/s41467-024-50602-8)
Supplement: Supplementary file 6 — Source Data [file 41467_2024_50602_MOESM6_ESM.zip › source_data/fig6cde/240423/240423_1445_yATP_A5_UREA.csv]

FSC-A	FSC-H	FSC-W	SSC-A	SSC-H	SSC-W	BL1-A	BL1-H	BL1-W	VL1-A	VL1-H	VL1-W	VL2-A	VL2-H	VL2-W	VL3-A	VL3-H	VL3-W	YL2-A	YL2-H	YL2-W	Time
196610	171469	96	100809	88839	94	4352	3762	34	7669	6677	47	13339	11755	66	22149	19386	78	391216	343838	100	0.00188657
138435	110739	95	59317	47406	91	2297	1834	28	3484	2832	38	8405	7512	51	14052	11393	67	292767	232063	99	0.00377314
91504	88417	80	37498	35999	78	1469	1400	17	2523	2616	26	5722	5350	41	8750	8852	44	162874	155920	87	0.00471643
138829	128006	88	66064	60431	88	2206	2041	24	3465	3320	35	6782	6227	44	9824	8719	55	213987	202898	88	0.00471643
122064	102667	91	52124	45181	88	2349	1940	27	3299	3321	33	7535	6388	54	10225	9411	52	215991	194165	92	0.00943285
109518	95239	96	48826	42297	85	1706	1526	20	3767	3173	38	7656	6509	50	13013	11373	65	244687	219544	91	0.0113194
225939	155895	112	83545	58319	111	3983	3059	38	6274	4483	50	12707	9022	68	19721	13882	93	370955	261089	116	0.0113194
200723	167970	95	71623	57833	94	3071	2362	32	5642	4787	43	10700	8990	56	17212	14449	73	301337	264363	95	0.0113194
116397	106770	88	49279	46315	82	2322	2334	25	3557	3739	34	9181	8719	53	15292	14216	71	282128	260718	89	0.0122627
103447	97283	81	45068	42522	81	2164	1945	23	3040	2861	30	7284	6908	46	11698	11556	55	219554	204304	88	0.0141493
34778	37183	50	13851	13803	47	692	505	0	592	616	0	1942	2107	22	3759	3736	34	68115	64812	76	0.0150926
216046	152055	108	86351	62110	103	3638	2730	37	6054	4513	43	11535	8167	62	16315	11620	75	343425	256762	104	0.0160358
181748	151267	96	105654	92998	94	4376	3893	35	8738	7604	54	17258	15080	76	26283	23251	90	501346	436683	97	0.0160358
275202	200596	125	139527	101711	115	4573	3498	38	8613	6898	51	16729	13431	73	24683	19471	91	493989	413469	117	0.0188657
105467	101975	82	39003	37011	82	2015	2031	22	3204	3326	32	7698	7454	48	12710	12850	65	240708	228303	87	0.0216956
98398	93939	81	39110	37645	79	1637	1450	19	2959	3001	29	6089	5856	40	9893	9309	56	188087	178762	87	0.0235821
116944	107226	84	69992	66420	85	3229	2876	31	4464	4310	36	8566	8177	50	13667	11902	66	251321	235824	90	0.0235821
157429	124845	100	60779	48221	92	2944	2170	33	4126	3686	39	9677	7928	57	16277	13030	76	302206	257195	99	0.0245254
125017	108808	93	42213	37044	86	1307	1187	16	3045	2290	33	5895	5219	43	9488	8459	50	175891	158596	94	0.026412
97415	91290	82	37742	35636	81	1542	1359	16	2641	2410	26	6157	5656	43	9277	9065	51	197103	186006	86	0.026412
161320	124934	97	68634	53604	94	2702	2081	29	4153	3261	39	9237	7852	53	14012	11508	67	300198	246253	89	0.0273553
173380	148313	97	70678	59884	93	3390	2896	31	6057	5776	40	11977	10964	62	19676	17289	72	358609	335268	93	0.0292418
102657	91473	100	36086	32067	100	2312	1852	24	2906	2787	26	6757	5825	46	10529	9283	67	219059	190215	100	0.0292418
284952	205663	122	88507	63920	120	5195	3793	41	8430	6583	53	16423	12602	77	24759	18991	88	469134	380004	129	0.0292418
95027	94282	79	50163	48172	80	1654	1653	20	2852	2958	34	5814	5850	39	9146	8755	52	184776	175070	85	0.0292418
91974	83681	83	38732	34798	80	1418	1268	14	2283	2427	25	5254	4904	40	8697	7656	52	164949	147291	79	0.0292418
174615	145901	101	82479	72336	96	3521	2929	33	5865	5096	39	12979	11635	60	20084	18380	82	369616	329311	100	0.0301851
61346	60307	76	32070	31797	75	765	726	0	1464	1520	18	2802	2868	28	4626	4838	35	80355	78759	81	0.0301851
137446	125086	89	73323	67288	87	3325	2888	30	5014	4316	42	11201	10623	60	17456	16656	74	359904	339510	94	0.0301851
129261	107682	99	46618	39288	87	1736	1553	20	2899	2539	32	6404	5736	45	10411	8737	60	207025	184274	94	0.0311284
150248	124474	108	61766	51528	91	1804	1735	22	3168	2862	30	7992	7078	47	12475	10535	63	264884	234748	98	0.0311284
127194	112283	87	63665	56913	86	2457	2127	26	4410	4036	38	8156	7461	48	13212	12087	67	250334	229792	92	0.0320717
188753	136624	119	74336	54762	101	3697	2905	35	4995	3549	45	10333	8133	56	16989	12354	72	312607	236861	106	0.033015
206971	173002	107	102079	83948	104	4341	3858	35	8917	7760	50	19790	16733	78	30315	27198	99	603643	513142	112	0.0339583
149312	126244	104	58540	48656	92	2229	1739	26	3698	3328	34	8473	7757	50	12624	11158	64	272583	243229	97	0.0339583
173702	153866	96	73541	65420	94	3559	3149	33	6398	5790	42	13499	12356	61	21960	19453	90	415693	381568	100	0.0367881
344775	246143	143	164077	117686	137	7553	5383	47	13351	10351	64	28206	19826	122	41241	31374	131	793895	581482	144	0.0386747
108425	99625	86	43631	41636	80	2484	2209	27	4896	4415	36	9069	8908	49	14374	13160	62	289842	259561	82	0.039618
144070	133795	89	77542	73772	86	2614	2362	26	4641	4230	38	9779	8869	58	16402	14879	72	291314	258901	92	0.039618
81166	77749	79	37727	36298	79	1395	1263	15	2367	2498	26	5126	5091	39	8346	8203	49	156717	155404	76	0.039618
217743	180409	107	120535	102917	97	6678	5110	44	11310	9184	57	24019	20171	84	37617	31259	94	704044	574752	105	0.0405613
103491	98909	83	59179	56859	82	1664	1739	18	2367	2125	30	6110	6095	42	8910	8469	49	191523	186412	87	0.0415045
138582	126098	91	81179	75233	87	2839	2760	27	4498	4221	34	9429	9030	55	15195	14444	67	308221	286614	90	0.0433911
178074	136968	100	174640	147867	95	5128	4513	38	9299	7721	56	20869	17783	86	34020	27427	91	625414	501659	99	0.0433911
100099	97534	79	44611	41357	81	2183	1785	27	2993	3043	32	7406	6784	48	11616	10404	60	219193	211289	84	0.0433911
118096	109602	86	51563	47491	83	2000	1809	23	3517	3729	30	7937	7753	47	13391	12453	67	237169	219893	88	0.046221
283273	189555	116	258363	191563	117	9877	6823	53	15562	11050	70	32109	22659	107	46900	34675	109	904511	648883	117	0.0481075
177341	148888	94	85884	72182	93	2941	2437	30	4752	4287	40	9640	7713	54	15391	12473	71	293485	234634	95	0.0490508
124014	113736	88	49470	46157	83	2616	2395	27	4606	4460	36	11177	10849	54	16905	16419	74	334701	306606	87	0.0509374
139257	119301	94	64003	55852	87	2825	2099	29	5001	4308	43	9816	9287	56	16341	14815	68	310826	295933	90	0.0509374
102019	97829	91	26059	24845	79	1706	1662	20	2960	3120	29	6122	5660	44	10477	9633	56	191911	181308	97	0.0509374
150324	124515	108	53722	44431	92	2463	2051	25	4210	3624	35	7958	6559	50	13440	10811	65	276847	243426	97	0.0537672
83342	80506	83	41550	40840	78	1593	1508	18	2734	2410	29	5503	5033	40	8450	8814	45	177229	168060	80	0.0537672
136978	126575	86	59456	55046	85	3036	2792	30	4527	4664	34	10936	10301	51	17898	16986	76	351676	327752	91	0.0547105
124737	116488	87	65554	62147	83	2125	2119	24	3896	3408	35	8647	8397	48	12588	11685	66	254523	237317	92	0.0556538
90176	83818	93	35985	33914	81	1337	1381	15	2472	2069	28	4415	4196	39	7406	7350	45	157677	147238	85	0.0565971
94910	89339	84	35057	33981	80	1468	1503	17	2544	2358	28	6087	5864	41	10065	9942	55	185386	169100	90	0.0584837
104572	97165	89	34762	32389	81	1586	1296	19	2602	2938	29	6077	5705	44	9493	8645	59	192653	183631	85	0.059427
103198	100596	83	59832	58726	80	1936	2069	21	3121	2781	34	7933	7811	52	13941	13671	62	271276	256661	83	0.059427
125956	103834	91	55768	44375	90	1788	1690	21	3667	3056	33	6354	5505	47	9647	8078	62	213977	180880	95	0.0613135
159190	127206	95	69624	57201	93	1901	1333	23	4261	3455	38	7960	6480	50	13043	11420	60	246062	214400	93	0.0622568
207842	174773	114	83815	71442	96	3992	3588	35	7711	6721	48	16400	14552	74	25227	23104	90	490850	443693	99	0.0632001
124947	108135	96	52061	43637	87	1802	1555	18	3882	3060	37	8067	6980	50	12332	10736	65	242772	215787	91	0.0650867
165149	143496	95	87497	76868	92	3005	2748	30	5598	5320	39	11753	11113	59	18876	17429	77	351673	325201	95	0.0650867
96051	91471	81	26714	25607	74	1607	1411	20	3202	3053	34	6503	6424	45	11083	10313	61	208069	202258	83	0.06603
211048	163592	100	103538	83963	99	4250	3528	36	6719	5781	49	15980	13311	75	24377	20239	95	440679	358044	104	0.0669732
130111	115206	90	52765	46764	86	2772	2375	29	4239	3886	37	8551	7796	54	12886	11326	62	253829	229051	91	0.0679165
133335	107900	93	61093	49774	90	1962	1679	22	3363	2751	36	7958	6728	52	12279	10314	62	248232	209650	92	0.0698031
109987	102155	84	24486	22926	67	1840	1726	23	3691	3461	36	6787	6759	42	10789	10777	63	223287	207676	83	0.0698031
138181	125227	88	69780	64184	86	2641	2272	29	4585	3683	40	9965	9152	53	16615	14250	67	337965	281891	92	0.0707464
78222	76230	78	34220	33322	77	780	770	0	1734	1823	17	3875	3754	35	6537	6172	44	130861	128133	81	0.0707464
165579	142820	93	58760	51202	90	2519	2340	28	4387	4065	35	9774	8346	54	15617	13517	72	307952	292589	94	0.0716897
244368	203911	106	140153	119533	102	6009	5157	39	11933	10118	62	21877	17525	79	33409	27014	96	618994	483095	103	0.0716897
97417	92728	86	39572	38351	79	1596	1435	17	2484	2535	28	6007	5438	44	8892	8682	50	173702	167373	80	0.0716897
105824	102606	82	56944	54973	82	1959	1909	21	2898	2925	31	7226	6931	46	12174	11314	60	235952	221248	79	0.0716897
146322	111060	101	60537	46926	93	2222	1708	25	3727	2792	37	7775	5905	51	12670	9543	62	242530	191493	96	0.0726329
95434	90520	85	46091	42873	82	1601	1401	17	2906	2535	31	6697	6131	45	10371	10218	58	199626	191165	84	0.0754628
157190	134719	91	61613	52669	89	2944	2649	30	4849	4147	37	11030	9879	58	17500	16404	76	341405	319736	88	0.0754628
139235	129562	94	99586	94138	87	1835	1948	23	5334	4941	40	8028	7291	49	12641	11209	68	270806	250112	90	0.0773494
84516	82019	79	29128	28255	78	1276	1202	13	2378	2255	23	4322	4149	36	6585	6565	45	147405	138154	79	0.0792359
33904	32784	68	16579	16252	53	595	489	0	1026	974	0	1779	1778	21	2750	2656	30	64687	63119	70	0.0801792
153462	138216	98	73960	67443	87	2490	2263	26	4796	4048	39	9938	8434	53	16504	14341	78	326360	277760	91	0.0867822
75962	73205	79	29499	28859	76	1214	1188	10	2178	1864	30	5483	5088	43	9199	9280	45	166257	163797	83	0.0877255
105543	96550	85	36139	32420	84	1705	1617	19	2913	2503	33	5855	5529	41	9159	8341	50	173308	161060	89	0.0877255
100714	98356	82	50684	49602	80	1949	1756	21	3529	3025	35	6621	6699	41	11028	10242	64	217140	202286	86	0.0877255
81179	77838	83	25038	24424	72	1214	1291	15	1996	1811	21	4543	4512	37	7065	7116	45	140072	136768	81	0.0886688
167699	137224	94	67011	53668	93	2650	1756	30	4292	3588	39	9448	7610	55	14969	12530	63	276103	229158	97	0.0886688
58451	55061	89	26352	25813	70	811	818	0	1251	1270	13	2915	2916	30	4919	4731	37	106220	98383	79	0.0886688
143456	115659	99	51185	41496	91	1781	1453	21	3780	2706	41	7493	6259	46	12105	10105	59	240026	205637	96	0.0896121
127082	109713	93	51559	45574	86	1866	1639	22	3431	3155	31	7256	6610	50	11743	10540	61	234904	219101	87	0.0905554
314128	212335	131	372852	288067	131	11740	8848	53	20803	15816	89	44089	34428	123	71260	55860	123	1.04858e+06	1.02215e+06	132	0.0924419
187122	160180	100	94953	81822	94	2969	2592	29	5848	5376	44	11109	9961	54	18309	16003	78	323326	292983	97	0.0943285
81818	79934	80	41028	39744	79	1279	1187	14	1533	1632	21	3850	3517	36	7534	7070	52	135266	130937	80	0.0990449
102521	97169	94	40541	39421	80	1868	1857	20	3174	2770	33	6644	6232	44	11270	10848	56	221330	209724	85	0.0990449
111350	106104	85	62585	60311	81	2448	2366	25	3771	3690	35	6747	6502	44	12312	11224	61	220158	208325	84	0.0990449
148552	130185	93	65858	58028	90	2374	2047	26	4369	4148	42	8921	8079	52	14864	13048	72	283276	238489	89	0.0999882
93914	90123	83	19892	19507	55	1711	1652	22	3457	3386	34	6925	6426	43	10726	10006	58	214396	200788	83	0.0999882
140464	124967	92	71094	62979	89	3187	2643	32	5323	4644	42	12313	10547	62	18863	16035	78	373532	316289	87	0.101875
105886	97644	87	47025	42961	80	1580	1387	16	3127	2879	32	5839	5747	42	9428	8569	56	188700	191328	68	0.103761
91748	87721	82	42687	40429	80	1493	1258	16	2636	2517	30	5593	5508	40	8580	7534	56	170802	162555	77	0.103761
99948	95615	80	43913	42569	80	1776	1697	21	2341	2412	29	6373	6268	43	10716	10736	57	205721	197638	81	0.105648
100823	92627	93	28445	26753	80	1599	1547	18	2366	2276	26	6532	6108	46	10919	9932	57	210567	196640	82	0.105648
158009	121133	97	58686	44661	93	3081	2410	32	4568	3623	37	10298	8498	58	16630	13376	75	319118	257979	93	0.105648
118918	115192	84	63845	62660	82	2015	1787	24	3677	3334	36	7407	7251	46	12591	12733	61	236094	216016	78	0.105648
139016	117255	92	55162	46343	89	2079	1680	24	3162	2867	32	6651	5674	46	10660	9361	55	209915	180809	86	0.106591
107534	101958	84	63717	62441	82	2105	1938	25	3299	3536	30	7490	7022	45	13020	12859	58	230446	214200	81	0.106591
228441	158486	121	79981	57886	103	3469	2641	36	5505	4081	44	12492	8804	61	17377	11961	76	362747	260408	105	0.108478
203551	158153	98	96361	77298	98	3495	2688	36	6093	4785	46	11983	9635	64	18727	14619	78	374819	308793	99	0.108478
93094	86567	84	36814	34668	80	1313	1325	14	2765	2565	28	5554	5418	41	9094	8772	52	173749	164905	78	0.109421
127527	116407	85	61143	56520	84	2399	2395	25	4415	3358	41	8738	7544	52	14735	13473	77	307586	255048	84	0.111308
87849	82812	90	33342	31471	79	1327	1429	16	2404	2388	27	6248	5977	42	9824	9463	54	197533	189806	84	0.111308
121452	109070	87	63567	57644	85	2133	1897	25	3524	3041	35	8583	7993	49	12626	11336	60	265211	246411	90	0.111308
144095	128505	89	75708	68957	87	5011	4305	37	7733	6842	53	15713	14012	73	23511	21129	82	434563	382086	87	0.112251
126340	115530	92	49582	45687	86	2447	1919	26	3719	3548	35	8217	7568	50	13827	13592	58	256389	237798	90	0.114137
172750	153794	91	90560	81239	93	4157	3632	33	6488	5793	52	14275	12724	66	20774	18445	79	391499	324947	97	0.114137
103604	98113	85	38610	37163	80	1818	1840	18	2247	2260	27	6570	6124	45	11052	10399	57	214863	200156	87	0.114137
112326	101977	83	59252	53173	85	1728	1585	20	3103	2621	35	6817	6273	46	9758	8810	51	204699	196334	88	0.116024
75298	73379	73	30337	29468	78	1148	1251	14	2336	1941	24	4545	4211	37	6116	6298	42	144842	137755	83	0.116024
98289	94471	81	42145	40238	80	2215	1935	27	3568	3469	32	8433	7899	48	13967	13636	67	263462	243141	86	0.116024
184153	146909	112	54473	43306	93	2935	2469	31	4515	4270	41	10676	8694	58	17002	15102	68	335278	287917	97	0.116967
156398	140911	89	63936	57442	87	2089	1909	26	5120	4655	38	9278	8704	54	14817	13635	71	295452	278399	92	0.116967
113887	107049	83	37821	36152	80	1515	1360	14	3147	2760	31	5473	5790	37	9893	9344	57	195989	186921	85	0.118854
131245	113698	91	48857	42704	86	2228	2088	24	3649	2971	36	7729	6444	49	11661	10214	61	210881	175725	85	0.118854
82315	75290	89	39264	37135	80	1651	1761	20	2475	2732	28	6498	5981	44	9730	9331	49	179436	168020	86	0.12074
59146	56980	77	27536	27102	75	842	759	0	953	1075	6	2827	2803	28	4247	4177	34	84279	80799	78	0.122627
116256	99083	90	42577	36855	86	1711	1520	17	3623	3042	34	6659	5958	45	10015	8896	56	196689	169611	90	0.122627
152824	135596	93	59347	53913	88	2226	2073	23	4252	3741	35	9223	8671	53	14058	12434	71	269555	254971	93	0.1264
103407	96976	81	28886	26695	80	2154	2002	25	3243	3138	34	8419	7790	48	13009	12259	69	257046	246096	80	0.127343
191919	152474	101	68842	55320	95	3417	2677	34	5535	4916	42	10992	9102	56	16801	13904	76	310250	268272	94	0.128287
82871	82058	80	30712	30217	77	1418	1266	17	2061	2312	20	4847	4850	37	7525	7382	45	154363	148355	81	0.12923
163389	130655	95	58958	47614	93	2807	2256	31	5936	5353	44	10950	9004	59	18522	14970	87	339738	286581	99	0.12923
196161	161635	98	71128	58886	95	3303	2954	30	5666	4852	42	10697	9127	60	17973	15395	82	345530	300818	94	0.12923
146717	129048	90	65751	56690	88	2667	2523	28	4450	4358	38	9355	8632	50	14600	13198	63	276409	262168	86	0.12923
144641	118198	92	72790	57093	93	2162	1666	26	4129	3301	43	8659	7173	52	12717	10318	66	261646	214328	90	0.12923
93505	86580	83	37348	35985	80	1899	1563	22	2503	2410	29	5932	5978	42	10198	10198	57	194587	191383	76	0.130173
139649	125975	87	91403	82261	88	2889	2856	29	5584	4771	44	12752	11568	63	19142	17420	73	393190	351960	90	0.130173
208106	159878	112	87349	66942	105	3865	2792	38	6885	5985	46	13819	11341	68	21100	17539	87	407632	334752	104	0.13206
189210	138581	102	82002	60702	97	2650	1794	30	4863	3532	45	10240	7631	57	15790	12229	72	324906	246024	97	0.133946
223173	194310	113	97511	85825	94	4541	4182	34	8144	7317	50	17146	15490	71	26056	23481	89	526848	468336	96	0.13489
203726	160994	100	90298	71305	99	2885	2264	29	6535	4740	50	12442	9276	63	19773	14364	81	391792	308809	93	0.135833
103146	95005	88	33624	31516	79	1685	1450	21	3281	2799	32	7436	7209	46	12531	11497	59	237379	225281	86	0.13772
174845	149626	96	68832	59676	92	4014	3386	34	5714	5658	40	13056	11037	63	20270	18187	84	380208	345130	94	0.13772
117003	109037	86	50692	46297	83	2176	1609	25	3412	3895	31	7601	6876	51	11664	10719	54	252304	236953	79	0.13772
239665	166492	115	68366	45925	107	4286	3030	41	7647	5315	54	15497	11167	73	24873	17998	97	474946	351240	123	0.138663
301877	180409	127	246619	140760	124	10036	5976	59	18777	11708	88	36326	23429	113	52481	32639	115	965140	606140	123	0.139606
153187	123333	100	77336	63762	92	2968	2608	29	4940	4001	41	10873	8803	61	17621	14326	73	387312	315515	92	0.140549
279172	190589	112	158027	111484	111	5128	3640	43	7800	5789	54	17209	12097	74	27023	19729	101	559289	414715	111	0.140549
91864	86669	86	35384	34078	79	1013	1047	6	2753	2436	33	5023	4910	40	7850	7844	48	157694	151662	83	0.141493
115359	108248	91	37748	35495	81	1521	1360	16	3091	2510	32	5571	5481	40	8459	7556	50	176546	160941	88	0.141493
193009	155669	99	70088	57233	95	2571	2127	29	5294	4625	40	10229	8532	54	15527	13020	78	328794	285382	100	0.141493
101599	88997	86	44176	37711	86	1404	1004	3	2167	2181	26	5594	4951	42	8815	8071	55	186714	167146	89	0.142436
50874	50651	76	17418	17357	51	710	645	0	749	1120	7	2693	2796	26	3454	3809	29	78889	80364	75	0.144323
92097	79719	85	36927	32197	85	1480	1096	12	2168	2129	27	4352	3820	37	7176	6434	49	136666	113886	82	0.145266
229561	181253	105	130389	103477	105	5682	4388	41	9315	7078	56	19119	14892	82	28454	21292	99	566436	443499	109	0.147152
131389	112841	104	41818	36641	85	1893	1536	22	3734	3192	35	7456	6394	48	12620	11150	61	227216	193202	86	0.149982
89592	86934	79	35304	34616	78	1709	1614	20	1972	2371	26	5240	4973	40	9363	9136	50	174076	166865	84	0.149982
133741	120590	87	43249	38659	86	1679	1702	19	3532	3702	31	8156	7700	53	12323	11405	56	226560	214439	89	0.150926
184616	140015	96	67087	50841	94	2433	1872	29	4569	4223	42	11546	9170	58	17399	14101	78	362995	291770	101	0.150926
112285	104343	84	42014	39007	82	2005	1873	23	3511	3119	36	6708	6562	42	10966	9964	57	211416	204566	86	0.150926
85570	83459	80	31483	30834	77	1401	1317	18	2164	2073	25	4925	4705	39	7833	7461	48	161358	159387	80	0.151869
121680	108989	87	40514	35889	86	2133	1795	25	4135	3275	34	7712	6952	48	11034	9669	64	220480	198159	92	0.153755
105572	98341	82	58410	54788	83	1991	1847	22	3521	3337	36	8194	7946	49	12630	11443	60	252614	236465	90	0.153755
150334	131740	89	71698	62914	88	3196	2984	29	5398	4784	42	11539	10064	61	17320	14943	73	350052	301285	92	0.153755
61325	60939	75	25580	25391	61	707	716	0	1226	1440	17	3746	3389	34	4094	4280	35	94500	91504	80	0.153755
166970	135806	99	67647	55951	96	3079	2567	31	5018	3869	39	10326	9410	57	16126	13830	67	343190	315382	97	0.154699
119293	108767	89	37873	34303	85	1746	1482	20	2951	2679	29	6401	5994	43	10570	10057	58	205083	193962	88	0.155642
98985	92148	81	39721	37724	80	1684	1551	21	3053	2762	30	6118	5281	45	9883	9428	57	193425	181117	81	0.156585
115554	111225	82	57869	55366	82	1879	2042	20	3836	3709	37	8884	8374	55	12789	12513	67	259201	249241	86	0.157529
78229	74655	78	29705	28709	77	1261	1467	13	2294	1942	20	4658	4738	36	7769	7526	47	159596	155706	76	0.157529
173815	134762	97	64419	48587	95	2827	2285	28	3903	3049	40	9388	7219	56	12378	9646	60	261534	218104	98	0.158472
74665	71883	79	33258	32432	76	817	878	0	2055	2020	21	3585	3643	32	5398	4889	46	115209	110567	78	0.160358
138566	120194	96	62709	56229	89	2813	2340	29	3589	3461	33	7755	7090	49	12094	10993	61	217864	208671	86	0.162245
124599	116151	87	49605	46407	85	1954	1749	24	3868	3983	34	9091	8725	54	14908	13513	70	275408	263550	87	0.163188
92742	88417	81	31327	30238	79	1376	1388	15	2739	2739	27	5906	5380	39	8585	8293	49	167123	156843	83	0.166018
103263	93473	87	34257	31435	80	1975	1957	22	2870	3061	31	6409	5922	43	10630	9779	61	203927	191283	84	0.166961
69128	69526	75	30159	29512	77	1258	974	0	1995	2314	24	5093	4649	40	7966	7741	50	155974	154218	81	0.166961
86525	81583	88	29569	28976	78	1911	1820	22	3702	3184	35	7753	7773	45	11723	11053	59	224900	221605	84	0.167905
91165	85904	81	25509	24096	75	1639	1487	18	2726	2680	27	6605	6385	42	10120	10325	51	210018	200523	78	0.168848
173826	147583	97	62345	52014	93	2935	2188	34	4409	3490	42	9344	7831	53	15053	12860	75	290017	252422	97	0.169791
44794	45698	62	24675	24419	71	519	494	0	981	911	0	2174	2227	24	3764	3382	35	66241	63645	78	0.170735
122440	103172	90	51921	44770	88	2565	1985	29	3681	3448	35	7123	6490	48	11359	10238	58	227938	201422	93	0.171678
166509	129720	98	67245	53674	94	3001	2279	31	5098	4080	42	11194	9303	58	18449	14550	77	351206	276982	102	0.171678
88257	85690	80	27711	26894	70	1503	1379	15	2822	2146	28	4971	4564	41	7726	6794	46	157458	152627	84	0.171678
255330	190005	120	100119	75008	112	3754	2734	36	6395	4663	53	14104	11153	69	20957	16315	80	454194	364439	120	0.172621
111216	102439	85	40427	36373	84	1883	1806	20	3813	3451	37	7196	6378	49	10242	9559	55	197217	187213	89	0.172621
180185	140106	97	74422	58093	94	2572	2059	29	4338	3077	44	9920	7777	54	15602	12586	66	319778	253507	103	0.172621
82593	76510	89	20712	19541	62	958	983	0	2702	2242	30	4715	4143	38	7254	6586	48	150232	141140	86	0.174508
180407	151451	95	78269	64659	93	3269	2476	33	5197	4428	41	10713	9221	58	17786	15907	75	349883	316347	101	0.175451
87605	84209	81	28482	27873	77	1471	1326	14	2930	2845	28	6103	5893	41	9583	9533	48	201655	203207	87	0.175451
224096	168185	107	82735	63581	102	3541	2552	37	6016	4607	45	12054	9272	61	18407	13720	74	359211	295708	109	0.175451
279986	223918	144	138924	113934	128	6777	5299	40	11354	9184	59	23343	19625	88	34287	27983	114	670252	551270	135	0.176394
36323	33430	78	13306	13161	48	211	292	0	708	523	0	1384	1478	16	2259	2483	25	47991	45281	75	0.177338
92907	86652	92	39125	37743	79	2110	1853	23	2624	2824	27	6896	6670	41	9986	9358	52	206759	189062	92	0.178281
163037	145303	95	76312	67320	91	2568	2278	26	4416	4377	34	9829	8607	53	14669	13088	67	279392	246806	98	0.178281
166002	137700	92	57622	46439	91	2922	2197	32	4394	3860	36	9511	8100	59	14530	12881	63	261902	233421	95	0.178281
184225	146432	106	55466	43807	92	2966	2478	31	4819	3739	39	10172	8227	56	16595	14018	81	305023	256992	100	0.179224
157707	124538	97	71198	59050	93	2187	1440	27	3934	3004	35	8223	6723	48	11482	9337	69	226525	187755	96	0.181111
53634	51084	80	24047	22989	74	1215	847	0	1572	1493	14	2420	2291	28	4127	3823	34	84796	82417	78	0.183941
75391	74427	78	33234	32527	76	1225	954	0	2070	1968	21	4382	4087	35	6339	6435	43	123293	120634	82	0.183941
156217	125092	97	68078	55902	91	2709	2127	29	4540	3874	40	9532	7722	53	13924	11406	63	283643	248947	95	0.184884
179117	148743	109	70195	60134	93	2571	2340	28	5298	4564	41	11403	9938	60	16819	14888	71	315459	293486	98	0.184884
63039	60187	83	24509	24334	69	695	717	0	1136	1448	13	2821	2627	28	4818	5089	35	87535	84654	81	0.185827
185406	151103	95	75773	60456	94	3151	2469	32	4745	4607	36	11240	9596	64	19725	16782	79	377357	324834	99	0.185827
162956	122384	98	71793	54502	96	3049	2409	29	4392	3435	43	10130	7267	59	15471	11514	73	311731	243719	101	0.185827
103569	97333	84	59394	56699	82	1822	1738	21	2614	2598	27	5601	5734	40	8105	7679	45	164171	158757	85	0.185827
172591	149221	96	75816	65127	92	2669	2423	29	5404	4286	41	11283	9321	62	18113	15570	80	367592	310063	99	0.18677
135089	128185	84	52983	49052	84	2738	2406	29	5330	5060	41	10874	10162	55	17748	15736	76	356562	303734	84	0.190544
188726	151656	100	95676	79918	93	4270	3458	37	7441	6255	48	16969	13513	74	26299	20974	87	515888	400879	96	0.19243
88968	82795	81	33633	31456	80	1481	1216	16	3379	2566	35	5746	4828	44	8409	8107	52	163705	145108	74	0.193373
104411	91354	87	46895	40810	85	1714	1331	18	3412	2946	33	6379	5465	45	9435	8659	54	192607	170419	77	0.193373
82866	78970	80	41714	40253	78	2322	2069	23	3367	2988	35	7601	7436	45	12527	11619	64	232032	224406	82	0.194317
183697	146921	96	85117	70446	95	3061	2337	30	4565	4474	36	10726	8547	54	17399	13913	78	350688	301180	101	0.199033
163749	132468	98	69460	54601	94	2802	2080	31	3450	3078	38	9226	7212	55	15311	12512	68	296217	241660	101	0.20092
121249	107872	102	48408	41156	88	2126	1539	25	3478	3366	34	7783	7109	48	11283	10613	62	234328	211794	102	0.20092
80767	82638	77	34114	33386	77	1310	1321	13	1508	1974	20	5351	5403	40	7398	7261	43	153994	151040	84	0.20092
175613	139845	96	74025	58671	95	2630	1950	30	4803	3728	41	9293	7418	50	15553	12766	71	321131	272433	101	0.201863
87326	83456	84	38340	36998	79	1211	1148	12	2744	2421	29	5237	5144	38	8891	8548	51	167864	163071	86	0.20375
124082	115279	86	65096	61223	85	2142	1888	24	3660	3833	33	8836	8265	46	14752	15117	65	299319	287858	91	0.20375
128049	113720	88	51487	45326	86	1678	1527	19	3648	3272	37	7932	7184	53	12639	11735	58	261359	235000	94	0.204693
197553	155368	109	84464	67047	98	3470	2784	33	6071	5061	51	12439	9215	78	18146	13451	80	375620	285393	95	0.205636
90948	87117	83	25134	24255	69	1592	1445	17	2281	2566	24	5511	5314	38	9422	8789	54	169131	161061	88	0.206579
68131	62929	94	24407	23282	71	881	802	0	2012	1631	21	3796	3534	34	6588	7222	41	125981	120338	75	0.208466
278968	220055	117	129991	106834	109	5441	4725	39	9540	7523	64	19283	15397	72	28234	21951	99	531648	417758	113	0.209409
97202	94164	84	36800	35092	80	1952	1868	21	3452	3127	31	7392	7031	46	12382	11719	60	234686	229166	88	0.209409
127071	113038	87	57781	50761	87	1697	1544	17	3917	3059	41	6617	5626	46	11151	9286	61	207404	187041	94	0.210353
137507	114596	92	41476	33341	90	2446	1823	30	3632	3371	35	8972	7400	54	12910	11030	59	270199	232104	98	0.211296
78943	75610	80	33393	32510	78	1155	1086	8	1740	1964	23	4733	4501	36	7254	7287	45	152011	146468	85	0.211296
112222	100199	88	47066	43658	85	1773	1520	20	3312	3393	34	6564	6075	42	11193	10706	56	212592	196690	92	0.218842
154393	133013	96	45601	37906	91	1817	1487	22	3552	3446	32	8726	7033	52	11927	10567	54	259181	224861	95	0.220729
109594	102505	98	42541	40264	81	2211	1849	25	3789	3286	34	9020	8689	53	13586	12985	69	258902	249218	83	0.222615
124676	104575	91	40351	33543	87	1707	1499	20	3509	2639	34	6561	5630	46	9878	8387	60	197001	171808	89	0.222615
118172	111484	83	39905	37420	82	2171	2152	24	4424	4062	36	8495	7991	51	12289	11506	58	248688	227890	88	0.225445
245870	151934	109	105461	68321	108	3825	2632	38	7480	4577	56	15196	9619	72	21159	13809	91	447151	289949	110	0.225445
204282	149844	103	80921	60431	100	3581	2714	36	6123	4149	49	10929	8130	63	16779	12160	73	322734	249510	106	0.227332
103862	97731	85	46789	44597	82	2450	2393	25	3584	3497	32	8736	8080	50	14263	12809	72	273359	258020	91	0.229218
85168	80625	81	25840	24801	76	1581	1436	20	2034	2315	22	6112	5894	42	9901	9159	55	193175	183941	82	0.231105
42089	42144	71	20115	19925	60	411	365	0	661	842	0	2451	2380	26	3741	3957	33	75016	75000	73	0.232048
194602	167706	96	110936	99343	96	3797	3318	33	6445	6064	42	13524	11629	68	20544	17623	87	376677	322736	104	0.232048
78428	75151	81	33723	32100	78	1444	1407	15	2671	2343	27	5526	5625	39	8651	8377	55	181669	174826	85	0.232991
135946	125556	87	53497	49040	85	1966	1641	23	3858	3324	32	7241	6954	45	11278	10660	52	212996	203636	92	0.234878
123660	104552	90	53744	47374	87	2255	1913	26	3523	3212	32	7082	6346	45	11330	9703	54	228611	213884	90	0.236765
138500	118971	93	56286	47840	90	2062	1818	23	3947	3142	37	8856	7870	52	12211	11016	59	261180	224809	105	0.236765
71677	67080	90	27814	26145	77	880	931	0	1730	2031	19	4153	3957	37	5852	5697	44	113270	107663	78	0.238651
197741	155859	105	105141	86039	96	4190	3046	37	6378	4916	50	13458	10807	66	20754	16348	83	371593	294927	97	0.239594
84138	80091	82	38575	37520	78	1314	1389	14	2407	2287	27	5019	4929	40	8018	6810	48	154020	147705	81	0.240538
93423	88894	82	36881	35172	80	1729	1414	22	2191	2193	27	5904	5687	41	9136	8894	55	199797	187035	84	0.240538
156724	130661	92	71274	60030	91	2678	2076	30	4912	4415	38	10536	8854	57	16806	14293	76	309557	280386	95	0.243368
172936	146400	97	87077	75004	94	2953	2456	31	4395	4202	37	10576	9225	59	17238	15419	71	330190	302862	99	0.245254
73234	68345	94	25048	23641	77	1488	1630	17	2030	2437	23	4785	4793	36	7119	6542	52	143932	141930	80	0.248084
72512	70577	79	33693	32709	78	1240	1393	13	2242	1392	22	3941	4151	34	6334	6206	40	134508	130381	81	0.249971
238011	180906	122	164348	126311	106	7950	5493	51	13335	9370	66	26769	20674	98	37708	29224	100	748700	577665	110	0.250914
153555	125343	94	64167	52041	90	2440	2449	24	3588	3171	35	8940	7642	53	15058	13207	68	307963	263151	92	0.251857
95472	93123	80	38479	36864	79	1092	1144	10	2919	2321	35	5317	5022	39	7927	7838	50	164467	155274	79	0.253744
125221	118712	86	67180	63874	84	2202	1789	23	4002	3602	36	8208	7644	51	13444	12412	68	250728	236924	86	0.254687
172167	134519	102	62958	49589	95	2531	2281	26	4682	3600	44	11241	8431	63	16240	13708	70	301475	251634	96	0.256574
104919	98661	88	45918	42863	81	1328	1423	16	2631	2574	31	5789	5490	40	8642	8131	47	179277	175417	87	0.259403
86513	81702	83	26392	25056	77	1666	1742	19	2312	2515	28	5522	5140	42	8485	8513	49	173460	170098	81	0.260347
120468	108294	86	51669	46924	85	1584	1387	16	2645	2496	27	5208	4729	42	8060	7412	53	166942	158907	88	0.26129
116054	110486	84	68574	66259	83	2237	2385	23	4092	3945	36	9061	8327	52	13279	12302	60	264175	231459	84	0.26129
63299	60971	81	30780	30077	77	727	811	0	1733	1890	21	3891	3791	34	5705	5696	41	116327	115177	82	0.262233
144619	119599	98	55445	45277	90	1518	1104	16	3062	2792	34	6982	6294	45	11711	9661	60	217984	189556	94	0.26695
157755	132810	94	62740	53934	91	2537	2382	28	4609	4106	37	8190	7946	47	12839	12200	64	268288	247154	89	0.268836
264220	194827	111	96951	72130	106	5309	3873	41	8117	6472	62	17260	13902	77	23335	19052	94	451454	390445	104	0.270723
183981	146010	99	68361	53203	95	2758	2414	29	4781	3951	41	10371	8619	61	16505	12757	75	330617	270068	96	0.271666
167377	135039	95	63007	50135	94	2224	1780	24	4123	3298	39	8964	7309	54	13594	11425	67	267835	215502	99	0.271666
110940	106580	89	67557	65925	84	2445	2487	24	3577	3732	34	8547	7890	51	13865	12905	66	269644	251687	86	0.272609
230077	179584	105	157771	130541	105	6345	5033	42	10501	9159	61	23468	19254	97	36673	31189	103	694514	571069	110	0.273553
132938	115130	99	50919	43408	89	2253	2043	24	3327	3127	33	7318	6097	48	12643	11561	64	244034	220657	94	0.274496
149171	124919	93	55110	47421	90	1807	1484	22	4117	3365	35	8784	7596	54	13525	11544	70	254365	225395	95	0.275439
121253	105760	88	48168	39527	89	1967	1593	23	3570	3170	35	8552	7284	52	13841	12450	69	267334	236694	77	0.275439
92733	88423	81	22271	21436	61	1772	1485	20	1567	1967	21	5076	5090	38	7746	8025	43	168544	164376	79	0.276383
266398	188772	116	87006	63365	113	3783	2661	39	6876	5241	50	15287	11219	81	21457	14966	81	445188	331302	116	0.276383
121160	103392	103	50763	44826	86	2083	2087	23	3734	3516	35	7742	7168	49	12423	11260	59	249523	231312	84	0.278269
99255	92555	87	37314	35576	80	1288	1286	14	2706	2339	26	5167	5287	37	8032	7752	49	164691	157561	84	0.278269
47776	48299	74	19298	18994	56	684	749	0	819	795	0	2527	2464	28	3992	4181	33	89586	88159	73	0.279212
160770	128802	94	72714	58596	93	2803	2038	31	3857	3470	37	9611	7685	55	14868	11768	66	296688	246278	92	0.279212
121607	106216	92	45275	40165	84	2108	2047	24	2871	2776	32	8233	7341	49	13490	12630	63	260532	249258	83	0.279212
194620	165268	96	96415	81068	96	3683	3171	33	5991	5608	42	13381	11727	61	21370	19602	81	441362	393014	95	0.281099
308611	240182	115	153381	121928	113	7725	5979	45	11877	9248	60	24369	20286	96	33870	27626	106	657939	557985	109	0.282986
109704	98341	87	35298	29743	86	1873	1927	18	2846	2642	29	6384	5942	44	11362	10036	61	220167	204279	85	0.282986
73024	68615	86	28691	27507	76	1304	1215	11	1824	1856	22	4176	4074	36	7870	7606	44	138260	133379	71	0.283929
129641	114298	90	53984	48753	88	2168	1984	26	4247	3711	37	8849	8259	51	13661	12373	71	253706	235334	84	0.283929
140507	122236	96	62794	56047	88	2515	2463	26	4755	4494	38	9653	9000	55	14212	13460	67	281290	261429	87	0.284872
124594	115226	89	80822	75363	85	2513	2489	27	4723	4682	35	9771	8673	57	15108	14209	71	291643	261467	88	0.286759
206922	173773	101	111167	96795	95	4701	3857	37	7831	7062	47	15161	13511	72	25676	22289	89	453442	381820	97	0.287702
116430	110293	84	57673	54074	83	2199	1838	24	3953	3886	35	8473	8234	48	12586	12729	65	262520	246847	85	0.287702
95657	90638	83	41855	39788	81	1631	1646	20	2212	2397	28	6026	6205	43	9431	9272	55	183062	172757	84	0.288645
113918	101825	86	37074	32681	83	1695	1624	17	2604	2485	30	6691	6040	48	10546	9594	59	213234	199338	90	0.290532
127434	115822	88	57635	51087	87	2096	1695	24	4120	3721	37	7727	7157	44	13233	12269	64	267653	251823	88	0.290532
139654	129453	90	59707	55696	84	1905	1845	22	4509	4024	42	9341	8840	53	14959	14653	68	290489	272569	86	0.292418
181040	145541	97	64644	51490	94	2672	1982	29	4308	3587	42	10770	8622	57	16271	12951	80	327198	274565	99	0.292418
128234	119932	86	41550	39713	82	2855	2549	27	4633	4442	35	10130	9667	58	16001	14169	70	319148	299461	87	0.292418
132280	116339	90	68033	61530	86	2269	1735	26	4174	3627	38	9070	7814	52	14176	12812	75	276416	263633	88	0.294305
295476	196220	130	132155	88770	126	4761	3067	43	8173	5160	65	16867	11307	79	25439	17421	118	481954	323846	127	0.297135
132361	113149	89	50288	43187	87	2102	1839	25	3863	3731	35	7913	7206	48	13229	11529	60	237532	219096	87	0.298078
122069	100061	96	51508	41639	90	1798	1574	21	3769	2945	40	7505	5968	52	11640	9616	58	215967	181003	92	0.299021
115280	109116	88	53770	51106	82	2570	2753	25	4412	3508	40	9513	9189	51	15775	14596	75	298192	284255	89	0.299965
144152	120831	93	60763	51314	90	1993	1795	23	3046	3175	33	8632	7320	56	13608	11861	68	299193	258568	95	0.301851
166114	130049	101	67489	52681	95	2713	1846	30	5064	3726	44	9034	6860	55	13759	11026	70	269244	212230	95	0.301851
174648	150122	94	86941	76037	91	3449	2897	33	5464	4568	43	12446	10100	70	18534	15915	76	361610	300009	91	0.301851
223267	163832	104	78904	57373	104	3523	2503	36	7457	5468	53	14217	11062	65	22560	18383	88	467692	384021	104	0.304681
89383	85555	82	41460	40140	79	1245	1090	12	2835	2488	29	5516	5445	40	8588	8191	53	175312	168891	82	0.305624
116373	99135	89	50249	43498	88	1667	1524	18	3295	2556	32	7234	6361	46	9727	8397	63	206412	190658	86	0.306568
143291	123256	91	68181	59052	88	1721	1624	20	3637	2763	37	7971	6171	53	10681	9292	65	220784	192935	77	0.307511
204226	163423	97	91270	73276	97	3186	2925	32	6341	5767	43	13348	11804	64	22902	19354	87	442661	386854	94	0.308454
255363	205617	117	152140	126383	111	5656	4535	41	9789	7896	57	18860	15622	72	29603	24076	103	564712	445448	112	0.308454
201948	164823	102	124098	104664	99	3405	3112	31	6544	5499	46	13781	11114	69	22211	17391	88	448491	354078	99	0.312227
117774	108307	85	43308	40798	84	2443	2157	26	4239	3612	36	8899	8350	52	13898	12894	61	267444	245867	81	0.312227
124844	113847	87	49736	44418	86	1831	1720	21	3838	3736	32	9178	8545	52	15133	13995	68	289484	270584	84	0.312227
145363	116660	94	61321	49359	91	2146	1683	26	3800	3526	37	8115	6647	53	13271	11321	63	271498	232910	88	0.314114
240945	160860	119	113669	73223	117	4316	2945	40	6457	4302	50	15970	10408	72	26416	18123	101	575924	398440	113	0.314114
112725	105053	84	39774	38004	79	2388	2323	23	3847	3469	34	8325	7889	46	13219	12350	64	274356	249360	77	0.314114
86996	83554	84	40222	38617	80	1759	1755	19	2969	3154	29	6568	6193	45	11717	11594	57	234313	228324	79	0.314114
114667	105607	88	35496	32322	84	2035	1824	24	4205	4102	35	8964	8278	53	15349	14922	71	293876	280515	85	0.316
124025	103507	90	54708	46298	88	1838	1396	20	3352	2965	32	6468	5806	45	10936	9333	61	198982	170360	79	0.316944
172043	138868	99	70158	56020	95	2630	2010	28	4463	3581	42	9830	8437	58	15232	12654	72	308157	256874	99	0.319774
233213	183199	104	112272	91014	103	4392	3744	36	9077	7368	52	19492	16392	80	31223	25500	101	616028	527370	108	0.320717
150774	137204	100	80400	74711	86	3305	3331	29	6901	6272	46	13677	12586	69	19416	18339	71	387736	354024	85	0.322603
200446	152296	104	81699	61302	103	3436	2401	36	6535	4877	52	12678	9777	67	20431	15265	82	411267	331442	105	0.32449
150529	126393	95	46797	38202	92	2260	2100	23	3363	3110	32	7615	6653	49	11797	10092	60	233963	193533	96	0.326377
92584	86457	84	52265	49030	81	1662	1591	19	3501	3290	32	7238	6961	46	11172	11273	62	219001	207543	84	0.326377
210048	156861	118	114833	92739	99	4037	3112	37	7206	5504	56	14834	11612	67	22379	17383	89	442399	354133	97	0.326377
138454	121860	89	57704	50322	88	1956	1833	23	3251	3287	33	8137	7154	48	12533	11573	62	258493	248253	89	0.32732
197773	142632	111	83271	60906	101	2864	2188	31	4506	3518	44	9255	6925	57	13962	9965	75	288807	219233	103	0.32732
47272	45571	76	27017	26965	73	687	577	0	1044	1017	3	2389	2439	24	4066	4313	33	69581	67000	78	0.328263
116156	96709	92	46843	39439	87	1844	1591	18	2753	2768	29	6884	5705	48	10424	8638	54	188731	166519	89	0.33015
76492	72419	80	29168	27956	77	1413	1247	12	1752	1712	20	4353	4221	40	6691	6245	42	143055	138410	80	0.332036
168495	136325	96	65595	52622	93	2631	2216	27	4256	4046	39	10415	8898	56	16738	13772	73	323126	277007	96	0.33298
106578	102488	95	34142	32668	79	1697	1501	21	2748	2566	27	7186	6633	46	11055	10095	60	205189	192880	86	0.333923
196587	160933	100	73232	59400	96	3263	2960	31	5651	4655	49	11894	9578	61	17857	14335	77	372543	299866	101	0.335809
135664	121192	92	70724	63314	90	2095	2042	23	4120	3309	37	7325	6608	46	12205	10886	62	241984	230351	89	0.336753
171710	154445	90	96136	86771	90	4274	3615	35	6869	6221	46	15244	13831	66	22755	20501	82	431847	392300	91	0.338639
191938	168895	93	112366	100752	92	3685	3254	31	7425	7291	44	15327	14429	66	24266	21474	85	477429	453248	92	0.341469
184911	143677	101	76607	59817	99	2816	2063	32	4402	3464	42	9108	7308	58	13064	10745	63	260683	214047	99	0.344299
106984	102907	92	67240	65645	82	1705	1679	21	3578	3576	31	7326	6945	48	12366	12116	59	235825	217751	84	0.345242
143514	125993	92	71456	63892	89	2501	2415	26	5032	4393	41	10483	9373	54	15434	13253	73	294802	263781	94	0.346186
130824	117083	88	52024	46394	86	1857	1986	22	4368	4124	34	9359	9198	52	14817	14029	68	297555	276510	91	0.348072
101031	92462	85	42290	39515	83	1985	1864	25	3835	3293	38	7778	7454	48	13332	13693	63	260658	248935	89	0.349015
133345	118897	96	49823	45558	86	2253	2073	25	4511	4141	38	9317	8920	49	14054	13755	66	271915	252042	93	0.350902
85655	81990	79	32394	30476	80	1251	1289	12	2743	2865	29	4819	4746	37	8672	8290	57	157111	150080	86	0.350902
98034	92637	82	32924	31525	80	1646	1500	20	3443	3234	33	6686	6590	45	10453	9412	62	207733	180792	85	0.350902
220424	173897	126	87923	70528	110	3968	3357	34	6883	5515	49	14469	12222	67	22398	19007	85	448761	391798	115	0.352789
101606	94340	89	46238	42970	82	1805	1581	21	2976	2795	30	6863	6098	44	11509	11148	54	208956	196908	81	0.354675
91089	87804	80	29785	28897	77	1603	1422	17	2860	2658	29	6079	6007	39	10485	9545	57	220741	211880	86	0.354675
107067	101015	82	32871	31413	81	1643	1484	19	3370	2821	30	6850	6133	46	11770	11111	59	229796	207018	88	0.355618
70997	68926	78	27630	26955	76	888	832	0	1779	1729	20	3494	3417	32	5556	5369	41	114107	108443	82	0.356562
108857	100765	88	34091	32425	80	2081	2004	23	3472	3349	35	7256	7019	46	10801	9974	59	223087	207185	88	0.357505
109407	101230	91	56005	52827	84	2667	2315	27	4102	3906	36	8574	8248	47	13214	12951	59	265859	254160	88	0.358448
87838	83572	82	39860	37731	80	890	956	0	2632	2226	25	5086	4759	39	7525	7019	45	149232	138884	85	0.359392
94500	89365	87	35389	34076	80	1281	1293	15	2267	2276	27	4927	4421	39	8899	8832	50	167434	158458	86	0.359392
178185	154025	92	110416	97792	91	4711	4207	36	8025	7428	46	17670	14928	74	30429	25905	88	599164	504113	99	0.363165
120444	109208	89	50526	45089	86	2187	1909	24	4275	3773	35	8057	7347	51	13799	12510	64	262415	245384	88	0.363165
103892	94515	87	60144	57289	83	1878	1724	22	4183	3940	41	8260	8111	49	13187	12420	60	245274	220590	85	0.364108
117625	95648	90	43052	35588	89	1785	1296	20	2821	2358	31	6588	5225	48	9615	7830	58	197388	163610	92	0.365051
150830	133121	88	71584	63374	89	3061	2791	29	4753	3997	41	9832	7801	58	16057	13317	68	303759	256302	88	0.365051
128136	101903	101	51332	42049	90	2294	1886	25	3289	2661	36	6579	5279	49	10844	8470	65	204452	168649	93	0.367881
156763	135447	93	69910	58991	90	2724	2214	30	4365	3910	33	10320	8944	56	15441	13812	68	307820	280164	90	0.367881
105487	101132	83	54271	52217	82	2040	2077	21	2557	2579	28	5880	5808	43	8741	7761	60	177617	165177	82	0.368824
98426	91837	88	46492	44734	80	1922	1719	22	2713	2505	30	5824	5649	40	9663	9574	54	214237	209386	83	0.369768
127520	110291	102	50659	44032	87	1750	1645	20	3685	3391	35	8113	7068	51	13300	12547	62	254748	238424	85	0.369768
107841	100707	82	48131	45064	83	2134	1839	25	3262	2805	32	6235	6117	42	10128	9021	51	192383	177848	83	0.369768
108775	91010	91	34847	28223	88	1766	1491	18	3043	2610	31	6630	5532	48	10457	8624	58	196569	170244	86	0.370711
105662	100086	84	40790	38824	81	1841	1695	22	3040	2988	30	6612	6184	42	10640	9795	59	200508	189303	84	0.371654
134264	121943	90	64231	59483	85	2820	2481	29	4205	3639	40	9499	8789	56	15685	13904	70	310130	264023	82	0.372598
110823	103085	85	40038	37737	81	1900	1580	25	2770	2949	31	7121	6610	47	11218	10133	55	220235	204483	82	0.373541
94573	90148	83	25710	25054	77	1328	1127	12	2400	2313	25	4760	4472	38	8138	7855	50	159052	157695	94	0.373541
106640	99200	96	29456	27802	80	1484	1404	18	3179	2448	35	6090	6300	40	9865	8667	55	180466	170064	84	0.374484
161927	145424	93	57823	51788	88	1705	1401	19	3342	3663	31	7886	7347	49	12177	11401	58	280081	263446	91	0.376371
64003	61682	78	28013	27136	76	806	899	0	1548	1552	16	3047	2903	30	4306	4204	36	90861	88051	80	0.377314
153666	133413	93	76054	67508	92	3286	2812	32	5020	4513	41	10930	9712	52	16845	15317	67	344103	321570	97	0.378257
90075	86158	81	37835	35956	80	1426	1466	16	1908	1711	24	4826	4540	41	8082	8061	48	160270	151203	86	0.379201
217833	151577	113	76130	52150	106	3814	2609	37	6021	4204	50	12293	8081	67	17570	12293	80	346221	249591	110	0.380144
69548	64596	93	26896	26491	76	1083	1182	11	1411	1521	20	3765	3807	33	5889	6160	40	125272	121155	83	0.381087
205363	154141	105	90897	69794	102	3240	2354	35	6239	4591	47	11556	8888	70	18162	14471	78	370842	300346	108	0.381087
92609	86894	84	32153	30721	80	1397	1388	14	2284	2230	24	5842	5522	40	8202	8072	45	168026	159375	88	0.382974
129674	119410	88	59235	53719	86	1755	1665	18	3325	2848	28	6301	6103	39	11631	10652	58	217162	209275	90	0.383917
126090	115855	92	49010	45722	85	2988	2890	28	5095	4679	44	10798	10424	51	15687	14932	71	338265	309880	93	0.383917
107971	97533	84	30960	27348	84	1676	1334	17	2677	2302	28	5882	5611	44	8885	7826	55	170168	165164	89	0.38486
132477	119979	92	46866	42166	85	2105	1837	22	3715	3226	37	7703	6803	48	11572	10560	56	221339	190672	94	0.385804
245174	179816	112	123008	88486	113	4460	3106	37	7289	5231	57	15668	11634	73	26408	19864	107	564323	412885	121	0.385804
163560	134549	91	61277	50330	91	2882	2310	30	4592	3959	43	8905	7529	52	15823	12821	68	314364	265398	98	0.385804
72759	73043	75	25852	25832	62	1457	1453	15	2063	2065	20	4642	4730	37	6646	6695	40	140610	139390	82	0.385804
128896	113701	86	56276	47410	87	1840	1577	22	3273	2731	35	7587	6692	49	12557	10544	74	250228	219529	91	0.386747
127368	107918	91	48999	42957	87	1999	1789	22	3448	3361	33	7106	6398	47	11590	9899	64	219821	203641	93	0.386747
121494	113038	91	71574	67413	85	2780	2769	27	4666	4249	36	10085	9336	52	16521	15362	77	325839	290983	91	0.389577
192393	147186	118	80595	61087	118	2990	2391	31	4849	3800	39	10032	7845	64	15605	11975	72	316181	252478	118	0.389577
237245	186288	107	135656	108640	104	5691	4527	42	10659	8759	58	21887	18242	76	34447	28251	101	684409	577619	111	0.39052
64711	59800	92	28035	26693	76	920	857	0	1878	1629	24	3597	3606	34	6074	5867	42	134621	131830	72	0.391463
254385	185052	117	118598	88580	110	5990	4524	46	9415	6418	64	20647	14757	82	31848	21948	105	602230	398943	115	0.391463
160046	137407	96	71928	62541	90	2875	2531	29	4451	3876	39	10206	8630	59	16912	14327	69	308489	284265	96	0.392407
85606	84956	77	31972	30248	79	1520	1424	15	2888	2723	30	5705	5387	42	9025	8964	48	165284	158158	88	0.392407
239910	178125	112	97876	73241	107	3448	2486	36	5983	4889	45	12386	9555	63	18013	13691	82	348263	283317	111	0.39335
77262	73972	81	30238	29015	77	1288	1075	9	2073	1744	26	4231	4173	36	6506	6427	43	144698	140302	81	0.39335
140641	129069	89	64995	60122	86	2581	2457	26	5004	4331	41	9463	8785	49	13349	12520	56	250309	227287	88	0.395236
246294	180403	107	133377	96853	106	5036	3614	42	8958	6900	57	18556	14204	81	27743	20456	102	564327	428791	113	0.39618
85078	82709	80	39948	39076	79	906	768	0	2442	2367	24	5027	4771	38	7658	8153	42	155156	144838	81	0.398066
95809	89760	85	36487	33890	81	2326	2368	26	2727	2562	31	6234	5652	42	9934	9918	59	184487	177832	83	0.39901
152068	139354	89	88492	82355	88	3244	2942	30	4962	4852	37	12439	12105	63	19399	18067	78	382156	350762	92	0.39901
182940	137786	100	98069	77799	99	2592	1813	28	4676	3741	40	10311	7943	57	15587	12689	71	339568	275872	99	0.399953
119456	101687	103	56230	47289	103	2481	2379	24	4300	3537	38	9941	8261	59	16910	15626	77	332139	295380	103	0.399953
93750	88471	83	34426	33637	78	1615	1639	19	2937	2742	29	5892	5624	42	9019	8876	48	183126	182300	84	0.401839
102710	97076	86	32769	31314	80	1824	1489	20	2780	2832	30	6719	6490	43	9883	9417	49	204420	202050	86	0.402783
147681	126770	90	61152	52196	90	2859	2413	31	3364	3029	35	8763	7525	51	12982	10742	62	249674	210891	84	0.402783
115655	107823	84	37167	34711	82	1982	1685	23	3461	3253	31	7603	7332	46	11726	10581	64	242240	221847	89	0.403726
242046	209145	102	122667	108001	100	5581	5193	37	10602	8802	51	21139	18609	81	30560	26319	98	601928	500821	106	0.403726
89128	87034	81	27454	26701	67	1701	1681	19	3190	2647	32	6340	6168	42	10155	10472	51	193279	189486	79	0.403726
193343	146490	106	76644	56863	101	3071	2270	35	4822	3550	42	11544	8638	65	17998	13570	74	356651	272449	108	0.406556
181567	144534	106	78339	61233	102	2688	2245	28	4784	4024	41	10118	8309	58	15504	11808	78	352515	286819	115	0.406556
79249	76370	78	23878	23590	59	1083	1306	12	2209	2139	25	4692	4868	35	7589	7303	51	145857	143519	84	0.406556
147158	121162	93	54941	45661	90	2252	2247	24	4351	3365	40	8939	8091	52	15907	12823	74	288881	259574	95	0.406556
164096	141772	98	85022	76026	93	4085	3818	34	6888	6147	46	14085	12832	60	22450	19714	87	451963	400594	101	0.408442
53087	52038	76	14389	14509	47	865	1008	2	1019	1671	16	2948	2947	30	5146	5143	38	100292	95322	77	0.408442
162806	140780	97	87889	76354	92	2505	2204	28	5512	4646	41	11672	9348	64	17977	15154	77	355512	297110	95	0.408442
177734	147248	107	71067	59991	93	2364	1774	27	4658	4317	38	9230	8259	52	14724	13064	66	320208	284584	102	0.410329
90011	85926	80	51904	50066	81	1542	1586	17	3111	2479	26	4990	4717	39	8218	7553	52	164206	157499	87	0.411272
81394	78151	80	21061	20276	62	1654	1330	16	2014	2091	22	5519	5262	40	8625	8609	51	163303	151365	80	0.412216
149645	129331	93	62858	54672	89	2616	2304	28	3984	3576	36	8718	7712	51	13472	12668	64	245584	229418	91	0.414102
242643	186009	109	135293	104727	110	5337	4186	41	9028	7009	56	19591	14829	82	26238	20082	103	528734	401787	112	0.414102
112790	100605	91	54226	49225	85	2566	2447	27	4773	3492	43	8967	8135	54	13878	12545	70	257003	229167	92	0.415989
265279	196085	128	112137	86238	116	6801	5362	44	12493	10054	60	26162	21418	92	40257	32554	112	755790	605321	121	0.417875
125356	105848	88	54628	46028	89	1946	1733	21	3023	2550	33	6130	5447	43	11135	9446	61	230932	200119	95	0.418819
138187	122458	91	67617	62385	88	2814	2526	29	5612	5178	40	10677	9699	57	16407	14991	70	321564	293882	96	0.418819
90967	83706	88	31171	29362	80	1550	1390	19	2210	2431	24	6396	6028	45	9882	8955	53	197410	192366	85	0.419762
170933	136070	102	95411	77610	94	3208	2390	32	6493	5285	47	12459	10927	63	18882	15645	85	375808	338432	96	0.422592
216287	174035	106	90653	73079	105	3994	3519	35	7037	5955	45	13792	11424	65	22031	18354	98	386968	321138	107	0.423535
99022	92661	82	32592	30588	80	2032	1850	23	2956	2976	33	7771	7408	49	13997	13172	66	266740	256024	83	0.426365
97635	94551	81	24665	23892	73	1477	1563	17	3227	3141	32	5829	5590	39	9801	9695	49	194408	187427	84	0.427308
162881	132354	99	65863	52999	92	2644	2027	30	3737	3630	37	9183	7864	53	16094	14154	75	312174	270927	91	0.428251
91486	86817	83	34229	33284	79	1737	1683	18	2229	2148	25	4955	4927	39	8802	8241	53	170573	161713	83	0.428251
56637	53327	80	23300	22568	74	790	876	0	1072	1052	8	2914	2761	30	5075	4792	40	92549	88883	77	0.429195
280697	173201	131	104541	65800	124	5247	3380	45	7559	5459	51	18569	11898	80	28532	18241	109	552621	365140	125	0.430138
214680	156694	101	77568	54893	101	4207	3253	36	6103	4613	44	13199	9995	70	18635	14024	78	380486	299457	101	0.430138
92930	86513	80	35775	33637	80	1669	1405	16	2886	2792	29	5663	5070	42	10008	10260	50	176554	167223	82	0.432025
101804	95927	98	42937	40520	81	1852	1773	20	2923	2755	29	6415	6498	43	10460	9879	54	191035	179567	83	0.433911
39613	39676	65	17439	17117	53	466	549	0	964	745	0	2301	2326	25	3305	3507	32	75029	74943	76	0.435798
101649	93856	96	45657	43447	82	2287	2227	24	3247	3274	30	7841	7661	47	12058	11300	57	253811	238310	87	0.436741
161132	132049	94	60224	49210	92	2529	2166	27	4741	3912	42	9712	8123	58	16818	13662	79	305180	272626	95	0.436741
151961	128383	99	46361	39587	88	2040	1491	22	4353	3906	41	8356	7633	50	12657	10613	61	235514	211580	94	0.439571
112802	107928	88	63253	60830	82	1565	1574	16	3435	3455	32	7027	6573	45	10745	10474	53	219155	207147	92	0.441457
138697	125405	89	81700	74733	86	2784	2627	27	4131	3854	37	9206	8340	53	13531	11430	66	286225	246725	88	0.443344
114486	108706	84	67900	64132	82	1914	1597	24	4025	3793	35	7519	7091	49	12446	12324	54	251289	245342	92	0.444287
165603	135374	95	62250	50351	94	2483	2041	27	5044	3541	47	9340	7594	53	13871	10873	67	279761	234158	99	0.446174
89091	85180	85	41567	40856	78	1452	1534	16	2188	2279	23	4499	4231	37	7979	7506	48	144417	134436	84	0.447117
107107	99313	83	37755	34189	84	1658	1281	20	3188	2999	31	5980	5531	42	9000	8714	51	181520	172840	91	0.447117
44159	42770	85	12195	12210	44	638	655	0	1063	1030	4	2433	2153	28	3701	3434	33	63655	60782	78	0.447117
166234	138550	97	57989	48590	91	2131	1773	25	4496	3478	38	8596	7446	53	13894	11435	64	256224	226276	97	0.44806
172652	132268	108	79314	60511	96	2865	2224	32	4292	3891	38	10685	8266	59	17367	13805	74	349262	278442	99	0.449004
82747	81006	80	33536	32657	79	1289	1310	15	2247	2171	24	5765	5587	40	8369	8102	50	163103	151668	85	0.449004
131289	115337	91	40984	33364	90	1963	1706	22	3836	3959	32	8387	7231	53	13615	11824	63	269637	239304	97	0.45089
102839	91428	90	48487	42706	84	1796	1625	20	2463	2482	28	6707	6139	46	9730	9047	54	196405	174274	91	0.452777
92466	89383	78	27710	26286	78	1910	1671	22	2646	2882	29	6360	6378	42	11061	10963	51	208213	197965	83	0.455607
103288	94955	84	30534	27891	80	1835	1897	21	2926	2761	30	6784	6144	47	10595	10107	52	215192	203002	86	0.45655
144447	117223	95	55465	43171	93	2215	1810	24	3516	2688	36	7538	6259	51	11989	9635	58	241195	198009	95	0.458437
98416	91491	83	40183	38093	81	2311	2155	24	2949	2739	32	6866	6325	45	10337	9524	58	197057	185067	84	0.458437
150296	127710	96	36705	31666	87	2412	2100	27	4468	4215	35	8994	7789	51	14069	11872	63	283327	261912	91	0.458437
134243	110732	94	57003	47406	88	1819	1695	22	3817	3495	32	7345	6161	48	12640	11604	67	244999	215307	89	0.461266
116258	106939	100	53870	49321	84	1978	1741	19	2861	2945	29	6244	5929	42	10539	9501	64	218026	208132	88	0.463153
161769	136084	93	88304	76194	91	2531	2062	28	4563	3886	37	10429	8949	57	18048	15948	78	334483	297451	93	0.463153
206328	164766	102	83007	65484	101	3482	2766	33	5978	5051	44	11626	10068	55	16415	13513	80	351159	301780	101	0.464096
108017	99890	83	44173	41317	82	2112	2083	22	3748	3194	33	7908	7270	51	12249	11635	56	247881	225564	88	0.46504
217204	157408	106	91905	68653	106	3259	2217	35	5608	4130	48	11497	8325	62	18229	13386	78	371617	279656	108	0.46504
107084	99501	87	41383	39073	81	2228	2187	24	2979	3249	27	7306	7094	47	9736	9023	65	179319	168948	83	0.468813
159001	139612	92	60743	53772	87	3473	2739	34	5873	4715	51	10932	9444	60	18014	16084	81	357054	310879	90	0.468813
120432	99447	88	46193	37473	88	2117	1760	23	3253	2698	33	7166	6169	46	10695	8984	59	200220	175518	92	0.469756
113172	97311	88	39468	33633	85	2131	1847	24	2973	2608	33	7030	6328	47	12346	10553	65	223399	201552	92	0.470699
159333	130563	95	59246	47479	91	1910	1407	25	4526	3633	40	7820	6494	49	12986	10535	69	270228	227634	94	0.471642
75713	73594	81	30450	29139	77	1008	881	0	1706	1620	25	3708	3884	32	4743	4327	37	99267	96190	77	0.472586
151850	124704	96	66243	53604	93	2125	1791	21	4499	3574	38	8878	7606	51	13463	11278	76	275378	235504	92	0.474472
215236	161847	107	101808	75698	103	3764	3017	37	6463	5000	49	13407	9879	68	19475	15331	84	379527	295256	106	0.479189
142762	133742	86	70219	65317	86	2795	2513	29	4897	4534	36	10823	10262	50	17011	15248	66	336697	318722	88	0.480132
137390	112741	95	48393	39878	89	2363	1734	28	3355	2964	31	6787	5746	46	9966	8600	59	189741	166273	93	0.480132
106599	101569	83	30296	29040	78	1885	1722	22	2953	2705	31	6549	6174	42	9849	9431	52	214833	200270	83	0.482962
67006	65303	79	29526	28756	77	880	810	0	1773	1986	20	3113	3120	31	5195	5295	40	97121	97292	74	0.482962
95432	89964	83	35492	32702	81	2055	1873	21	3196	2831	28	5501	5429	40	8768	8026	54	183296	172210	82	0.484848
144634	132732	89	73363	66649	88	2610	2281	27	4873	4732	37	10233	9481	64	15328	13034	63	302666	278954	92	0.487678
232249	180941	106	79546	61847	98	3352	2707	31	5449	4737	46	13229	11140	65	18770	15986	76	400680	346883	96	0.487678
102075	92435	87	43249	37878	84	1883	1583	21	2970	2554	30	6070	5704	42	10826	9267	54	207814	196400	82	0.488622
277735	219638	114	121678	95524	107	5888	5062	41	9558	7328	54	18891	14866	85	27270	20403	97	527746	411247	104	0.488622
153103	130704	91	61336	51734	91	2316	1940	27	4304	3748	36	9259	8124	54	14965	13350	72	284231	264777	89	0.489565
132702	120343	86	58297	53998	84	2282	1843	26	3943	3691	37	8036	7402	49	12552	11162	66	236388	226091	82	0.489565
198335	169928	110	99913	87515	94	4350	3618	35	6636	5655	47	13731	12145	67	21208	18433	83	441374	388738	92	0.490508
121478	112050	84	70945	64245	87	2891	2551	29	4322	3678	39	10750	9586	59	16443	15097	68	329943	299296	90	0.492395
99977	91960	90	59474	55225	84	2122	1999	24	3865	3632	36	8577	8122	48	14119	13419	63	279692	258567	86	0.493338
144401	126616	103	90241	82722	89	3951	3553	32	6559	5825	44	13390	12276	64	19312	17539	76	368988	328978	90	0.493338
175282	144471	99	67689	55893	94	3122	2617	33	5963	5397	46	10700	9206	56	15446	13051	77	295844	266620	93	0.495225
79259	73650	82	31286	29516	79	1496	1254	17	2469	2258	26	4859	4789	39	7919	7544	46	166669	162093	73	0.495225
184283	134090	103	75566	54012	97	2535	1966	30	5093	4071	43	9757	7033	65	15851	11527	75	306884	222473	101	0.497111
112051	100612	86	44970	39574	84	2167	1886	26	3297	3205	33	6937	6776	47	11343	9795	58	217633	203078	83	0.497111
141672	122177	92	54759	46722	88	2071	1881	23	2831	2800	29	8128	6985	51	11566	9908	62	251501	221358	90	0.497111
97865	90990	83	51428	47975	82	1640	1538	17	2629	2707	28	5841	5714	42	8717	7800	50	160923	152615	86	0.497111
67218	64390	78	38450	37345	78	1001	979	0	1467	1829	21	3732	3496	33	5597	5379	40	125199	119070	79	0.499941
93246	91035	78	64342	61630	81	3533	3110	32	6365	5701	44	12645	11603	63	18633	18183	71	359065	331978	86	0.500884
93544	86307	86	30550	29207	81	2063	1843	22	3074	3082	29	7715	6995	46	13102	11827	70	245201	231527	87	0.501828
131312	111795	89	47788	41197	89	1827	1527	21	3071	2506	36	6400	6003	45	9753	8724	56	204197	186812	92	0.504658
55421	55227	77	24495	23893	69	725	739	0	1054	994	0	2966	2913	31	4002	3663	37	87042	85609	76	0.506544
166296	144454	97	81034	71051	91	3104	2457	32	5072	4709	43	11461	9976	61	18212	15854	79	353745	295684	90	0.507487
160450	135943	97	71280	60403	92	2527	2169	28	5420	4039	44	11312	9450	59	16397	13742	71	339023	280715	99	0.508431
132771	114151	87	75638	63859	89	2339	1851	29	3617	3153	38	8129	7027	50	12226	10510	64	257610	226498	89	0.508431
163223	129360	105	62484	51315	93	1980	1710	23	4285	3675	41	8585	7101	51	13744	11508	67	294036	248524	96	0.508431
200413	158500	104	95689	79491	99	2859	2401	30	5395	4249	55	11494	9742	63	18702	15212	81	373213	319992	101	0.509374
151025	128928	94	59705	51031	90	2276	1734	27	4363	3892	36	8574	7575	49	13982	12303	72	281167	250678	92	0.51126
157045	139258	90	84454	77095	89	3607	3236	33	6047	5039	52	12049	11358	62	18912	17530	75	402042	373713	90	0.513147
142271	118339	108	66357	54696	108	2130	1917	20	3722	2928	38	8614	7012	57	14252	11645	76	263720	213377	108	0.513147
149311	134683	105	92922	84005	94	2799	2536	28	5932	5475	45	11090	9714	55	17626	15582	76	340571	302550	105	0.513147
29095	30536	48	14336	14647	46	342	466	0	773	755	0	1251	1295	12	2392	2354	28	48782	50060	67	0.513147
83868	80302	85	35622	34407	78	1206	1158	12	1944	2008	24	4681	4605	36	8016	7221	50	151968	151392	80	0.51409
146602	125462	91	60906	50874	91	2145	1691	26	4089	3020	36	9305	8082	52	13236	11545	64	273363	241882	90	0.51409
102631	88623	90	44887	39468	84	1659	1529	21	2593	2521	30	6277	5414	46	10202	8402	69	200742	187574	81	0.515977
153078	128555	90	63156	52875	91	2593	2142	28	4788	4542	40	9649	8458	55	15284	13185	73	321722	296661	87	0.515977
128376	112832	88	37620	33255	84	1901	1519	23	3225	2927	33	6660	5848	47	9656	9375	49	198873	188251	83	0.51692
179941	148151	102	62317	52342	96	2873	2482	27	5117	4294	41	10381	9235	55	15869	13824	76	292564	263549	95	0.51692
104685	83652	103	46156	37884	86	1477	1177	14	2552	2111	35	5142	4771	42	7342	6328	50	162072	133250	86	0.517863
254309	181675	113	140806	106949	109	4182	2982	40	5889	4584	45	14636	10949	68	22880	17591	100	453680	351280	106	0.518807
89861	84511	87	29442	28575	77	1652	1656	19	2767	2716	28	5756	5613	40	9999	9810	52	181909	180430	79	0.51975
93833	85121	95	41456	39047	80	1344	1305	14	1999	2062	26	4574	4882	36	7503	6722	50	151956	149074	69	0.521637
117403	107241	86	62629	58618	85	3511	3281	32	4953	4487	38	11499	10883	63	17739	16615	77	346069	312356	84	0.52258
152062	139108	88	61354	56787	86	2533	2426	26	3783	3782	36	8131	7570	50	12287	11345	60	246636	225326	88	0.523523
122341	113369	83	73152	68688	84	3363	3002	32	5521	5139	42	11312	10566	59	18822	18339	73	359424	331274	87	0.523523
223521	179085	101	125293	104018	100	5061	4160	40	9054	7312	54	18603	14966	79	27124	21327	92	533611	414023	104	0.52541
191074	140140	104	114099	88905	101	3453	2521	35	6064	4795	45	12099	9351	62	20454	15926	85	372850	297170	102	0.527296
155923	128632	105	70112	59021	92	2191	1899	25	4102	3429	37	8975	8183	52	13901	12099	61	271382	236720	94	0.52824
158156	140167	93	68679	61299	90	3200	2890	31	4953	4996	39	11245	10624	58	17622	16456	70	333941	316383	91	0.529183
104358	87842	89	46621	39772	86	1980	1654	21	2277	2115	26	6353	5347	49	9077	7489	53	214510	188069	89	0.529183
108604	102358	85	44090	42446	83	1571	1655	20	2922	2859	28	6607	6322	44	11128	10201	54	207826	196546	87	0.530126
99745	94529	81	49082	47235	80	2581	2556	27	4340	4241	39	9285	8955	51	14555	14133	65	295637	285161	86	0.530126
138584	121426	89	55945	48612	87	2444	2180	27	3678	3179	34	8702	7342	54	13993	12381	61	281340	257335	92	0.530126
93670	88640	91	40335	39192	79	1370	1358	15	2125	2369	23	4997	4841	37	8219	8101	60	147044	139671	82	0.532013
116932	109591	83	42606	39204	83	1966	2014	21	2617	2642	29	7515	7106	45	9630	9136	51	216077	201100	87	0.532013
197596	166068	98	131249	115541	97	4867	3830	39	8470	7399	49	15516	14287	68	22310	18840	78	437421	371551	99	0.532956
100477	100672	80	29774	28990	66	1960	1621	24	3093	2711	29	6831	6307	46	10660	9975	53	222225	205554	96	0.532956
61328	59452	75	21310	20589	64	549	635	0	1160	1242	12	3028	3052	30	4576	4068	38	112234	107361	81	0.535786
90951	87682	83	37886	36215	79	1465	1227	17	1594	1850	21	4677	4649	35	7792	7815	44	166752	163617	82	0.535786
101854	94059	82	39363	37421	80	1532	1702	19	2661	2732	28	6161	5974	43	9169	8848	51	198730	189195	87	0.537672
105587	86918	89	47292	38475	86	1689	1535	18	2697	2430	30	5210	4355	42	7992	6651	49	158751	131689	90	0.538616
186111	130088	117	78773	55397	103	3093	2303	34	4998	3702	41	10884	7435	62	16612	11687	72	330688	233439	107	0.538616
179837	146037	99	68800	54150	95	2520	2162	26	4308	3800	40	8588	6655	50	13241	10465	62	274387	230442	95	0.539559
105897	98253	83	30041	27877	81	2143	1733	26	2939	3061	32	7850	7267	48	12464	11650	61	228321	202743	80	0.540502
202269	175305	96	120314	106394	96	4794	4034	38	7839	6824	49	17584	15831	78	26176	23604	88	542636	462381	97	0.540502
117377	101987	86	49556	42797	85	1866	1703	22	3685	2896	37	7712	6954	50	12488	10422	66	256270	233399	85	0.540502
103269	94666	99	54776	52113	83	1890	1820	23	3087	3090	31	6766	6186	44	10862	10098	51	201903	188072	84	0.541446
102495	98454	86	36050	34904	80	1712	1332	19	2946	2532	29	6068	5788	47	9331	9315	47	185448	177797	84	0.541446
111952	102136	86	43622	40020	83	2102	1968	22	3386	3195	32	8233	7739	50	12305	11688	62	249117	238496	83	0.543332
81514	77798	82	27662	26706	78	1510	1428	18	2491	2067	31	4980	4879	39	7927	8253	43	148396	139570	78	0.544275
119996	104467	91	56322	50185	85	1681	1603	21	3058	2644	31	6960	6315	48	10580	9262	61	206776	184097	76	0.544275
91730	85507	85	33710	31917	79	1827	1497	20	1957	2198	24	4776	4226	38	8788	7867	51	153802	143090	78	0.545219
148503	117935	100	57900	47918	92	2257	1774	27	3860	3343	36	7801	6075	49	12836	11054	71	225161	194317	91	0.545219
98439	92960	82	38741	37234	80	1669	1357	17	2023	2236	25	5383	5223	40	7994	7918	45	169431	157872	81	0.547105
75536	74516	78	29162	28138	77	1135	999	0	2273	1999	24	4478	4066	36	7253	6561	46	131695	130835	76	0.547105
103508	95916	99	36734	34092	83	2414	2435	23	3761	3735	32	8206	7509	51	12824	11743	71	247750	229817	99	0.547105
149435	131897	90	66880	60309	89	2910	2226	31	4150	4003	36	9332	8305	54	15066	13799	68	305070	281356	88	0.547105
115950	107778	86	40110	38432	82	2199	1866	25	2674	2835	29	6762	6360	44	11527	10703	54	218406	202291	83	0.548049
139935	118328	93	72951	63909	91	2448	2088	28	2989	2837	34	7822	7143	49	12803	11056	61	247298	222480	90	0.548049
102776	95469	92	35941	33882	81	1460	1419	16	2376	2293	25	5687	5180	43	8426	7761	55	178524	169382	81	0.548992
119331	107735	100	40874	38426	82	2029	1815	25	3287	2925	33	6816	6434	47	10284	9454	58	213768	202906	80	0.548992
94491	88597	85	29125	27995	79	1401	1391	15	2747	2368	30	5511	5509	42	9445	9387	51	185467	179906	81	0.549935
187563	142401	104	67790	51790	99	2654	1743	31	5223	3699	44	10875	8471	60	17032	12611	72	322909	249427	101	0.552765
104646	97811	84	50467	47507	82	1523	1430	16	2787	2538	29	5990	5643	44	8636	8029	55	162552	161278	78	0.552765
92906	88670	81	36836	34705	79	1633	1600	18	2950	2970	30	6606	6211	46	10474	9172	56	192684	183346	79	0.552765
30822	32310	50	13234	13213	47	403	401	0	1172	834	0	1686	1672	20	2895	3032	27	51381	52771	67	0.553708
212557	167760	102	71907	57078	99	3725	2724	35	6197	5157	43	12475	10760	61	19209	16181	76	383980	344651	99	0.555595
81998	69771	90	37418	31957	83	1342	1271	16	2219	1832	27	3969	3215	40	6510	5074	44	135047	117053	89	0.558425
131256	114058	96	49077	42227	87	2226	1654	28	2984	2953	33	8076	6752	48	13009	11028	62	246433	217290	92	0.558425
138169	116376	93	55296	47115	89	2354	1781	25	3706	3299	37	8834	8248	52	15202	13566	72	276831	250936	94	0.559368
75034	71886	78	29836	29038	76	1144	1157	10	1867	1787	25	4476	4143	37	7060	6638	51	143807	136181	82	0.563141
143817	129494	90	63732	57306	89	3445	2852	32	4837	4499	41	11455	11075	60	17964	16542	78	360967	338464	90	0.564084
171664	149779	91	95952	83682	90	2511	2145	28	5595	5247	47	11042	9986	61	17674	15831	76	371654	341507	96	0.564084
73221	72101	76	29145	28263	76	1094	1232	11	1828	1764	18	4661	4320	37	7303	6806	46	144387	141252	82	0.565971
101995	96547	92	42398	40416	80	1371	1258	13	2628	2967	28	5298	5092	41	8517	8103	51	178401	174036	86	0.566914
98409	87026	85	38386	34450	82	1636	1349	16	2623	2361	27	5586	5362	41	8311	7569	52	152314	138635	85	0.568801
119867	107513	87	46847	39608	87	2252	2070	23	3344	3174	32	8253	7542	48	11817	10002	65	233990	213805	90	0.569744
278801	207681	112	172353	136125	109	7094	4953	46	13306	9657	62	25022	19948	92	37907	30305	105	719000	557598	114	0.569744
68711	66877	77	27818	27792	61	813	806	0	1530	1686	20	3400	3630	31	5825	5619	42	116293	112510	77	0.569744
154209	130617	103	95269	83017	91	3368	2621	33	5922	5700	43	13128	10990	62	19395	16565	79	391316	337288	97	0.570687
162366	124869	103	62361	47770	98	2279	1736	26	3891	2664	40	7312	5659	51	10461	7939	60	228392	182509	103	0.572574
110623	103682	85	32900	31375	82	1860	1769	21	2858	2688	31	7090	6627	47	10075	9388	55	206523	193693	86	0.575404
143889	125535	92	57956	49538	88	2268	1989	27	4264	4039	35	8229	7183	50	14219	11676	69	271078	249225	87	0.575404
125314	107037	89	54831	45907	87	1986	1701	22	3870	3338	34	8274	7153	54	12449	10776	61	243748	216459	88	0.575404
71382	69425	81	27074	26491	76	792	803	0	937	1050	6	2423	2302	28	4874	4468	39	90005	86499	76	0.576347
99832	96764	82	43518	42026	80	1520	1475	16	2304	2546	26	6459	6354	41	10345	9816	55	212589	200119	81	0.579177
127189	109631	87	52048	45103	88	2314	2008	27	3617	3189	32	7949	7095	50	13499	11960	57	260627	240379	86	0.579177
74844	73940	79	31770	30815	77	1197	1087	7	759	1375	11	3576	3563	34	6014	6078	41	122838	115393	78	0.58012
63539	62919	75	21985	21733	61	919	825	0	1436	1381	13	2908	3017	29	4354	4274	37	87764	85026	75	0.58012
108273	100509	88	51345	49596	82	2231	2150	22	3372	3078	32	6905	6284	45	10330	9494	55	221521	207697	83	0.581064
129388	116349	93	51478	46087	84	1689	1596	19	3632	3408	33	8225	7977	46	12226	11252	62	242225	224308	82	0.581064
176659	150386	97	100056	88844	93	3254	2828	31	5539	4725	43	12728	11204	60	19855	16197	78	388985	323794	96	0.582007
148290	121371	92	59895	50527	91	2549	2174	25	4733	3707	40	9755	8429	56	13325	11008	65	265607	236698	89	0.582007
213410	108036	220	87551	39160	209	3318	2163	23	6700	3442	60	13511	7270	97	19513	10568	120	414232	230402	228	0.583893
105310	101098	82	31051	30128	79	1434	1469	16	2915	2470	31	5982	5881	41	10429	9816	60	205073	192960	88	0.58578
137791	116013	91	59965	50166	90	2310	2044	26	3662	3037	35	7790	7046	51	12625	11602	67	237837	211680	93	0.586723
57184	54692	85	13170	13183	46	978	991	0	2220	1968	24	3649	3634	32	5231	4812	46	111303	109778	77	0.586723
85622	80578	90	33558	32448	79	1038	989	0	1707	1829	23	4761	4585	38	7552	7511	44	144386	137930	86	0.586723
151472	125507	94	56416	46283	91	2215	1810	22	4914	3890	41	8916	7683	53	14148	11983	70	280208	238946	97	0.586723
111097	95381	92	47277	41381	85	1568	1371	17	2867	2639	28	6549	5927	45	9811	8472	50	197154	182943	89	0.58861
176979	145487	93	68342	54701	93	2540	2267	27	5284	4240	44	9360	7799	54	15234	12823	69	273914	240438	98	0.589553
107450	97602	89	62136	57355	84	1838	1851	22	3149	3299	34	7988	7887	46	12915	11214	65	250124	229062	90	0.590496
77079	74798	79	27576	27069	77	1251	1445	13	2363	2745	22	5435	5364	40	8246	8175	48	169008	158613	87	0.59144
67735	62917	88	19991	19315	55	1104	1191	10	2082	1818	21	3712	3876	31	5849	5897	43	110112	109158	80	0.59144
175058	147356	101	73733	64878	91	2664	2121	28	5149	4478	41	10258	9742	51	17749	16255	78	338560	307966	99	0.592383
78724	75272	79	30352	29799	76	1281	1004	3	2317	2418	25	4132	3797	34	6721	6502	47	136541	129791	83	0.592383
89621	85649	81	24351	23480	61	1594	1356	21	2288	2247	24	5131	5103	40	8479	8007	50	154231	147726	75	0.593326
134349	117028	94	51229	44775	88	1971	1750	23	3934	3690	33	8002	7113	48	11945	10679	59	235236	213962	94	0.593326
57498	57761	82	24359	24268	69	692	1000	1	1518	1183	16	2525	2287	26	4125	4354	33	81488	81654	80	0.59427
65537	65511	77	25992	25958	72	1557	1562	18	2433	2407	26	5418	5340	43	8130	8133	48	156627	151470	79	0.59427
83692	77969	83	25362	24533	67	1321	1252	15	1765	1710	23	4227	4230	35	6141	5965	43	145602	143787	76	0.59427
100122	92922	87	39029	37866	80	1217	1192	12	2197	2252	24	5611	5323	41	8080	7386	52	174246	165881	89	0.596156
183217	137842	106	76953	58401	97	3129	2213	33	5206	4115	46	11169	8271	62	18859	14685	79	363936	288057	103	0.596156
51522	49495	74	21812	21311	65	795	709	0	1008	1173	8	2156	2288	24	3414	3536	31	68639	69994	74	0.597099
157562	135229	108	59251	48606	92	2443	1857	27	4596	4099	39	10131	9043	55	15807	14473	69	319040	285498	97	0.598043
108007	94518	89	46062	39959	86	1466	1331	18	2218	2188	27	6006	5471	44	9571	8205	54	187318	162686	93	0.598986
143516	127732	93	91234	84041	89	3650	3274	32	5739	5061	45	12378	11696	58	19439	18254	80	388254	358711	93	0.599929
101677	94588	83	36226	33196	83	2048	1701	20	3020	3181	31	7442	7022	44	11132	10904	54	230349	224798	87	0.599929
110800	103999	88	44752	42265	81	1934	1806	21	2923	2828	29	7161	6773	44	11053	10350	58	234668	224132	88	0.600873
136628	116503	94	63013	54211	88	2603	2161	28	3984	3714	36	8556	7383	51	14321	12279	78	288863	251733	86	0.602759
157249	131605	92	54978	46834	89	2163	2009	23	3822	3220	37	8679	7509	56	13999	11681	69	285387	248682	97	0.603702
117855	102166	87	43449	36669	86	1397	1270	14	3177	2382	31	5859	5229	42	9011	7585	55	168084	148966	94	0.603702
145332	122985	94	61198	53330	89	3331	2689	30	4539	3681	42	9492	7689	52	16044	13435	73	323538	260578	88	0.603702
88041	82746	87	37117	35891	79	949	1014	4	2846	2478	29	4787	4606	37	7406	6806	49	141520	132295	84	0.604646
235289	184802	103	106976	85970	100	4205	3351	39	7266	5982	53	15231	12243	71	24945	20510	90	487196	411479	103	0.604646
120226	112140	86	31215	28873	81	1891	1780	22	3027	3050	31	7542	6907	45	11374	10712	59	224325	212406	85	0.606532
258471	197799	109	149694	122248	106	6948	5065	45	12527	9861	76	26278	21150	99	40393	32288	103	837765	669459	107	0.606532
227202	180036	109	96599	78446	100	4116	3006	37	7209	5821	52	15032	12398	67	24544	19792	94	461468	369413	101	0.608419
116807	103187	89	52441	46257	84	1510	1330	18	3238	2874	31	5779	4972	44	9506	8388	53	191628	170481	82	0.609362
133636	116252	89	78367	69630	88	3262	3026	31	4991	4271	41	10945	10021	56	15001	13693	66	306497	273677	91	0.610305
108518	92053	89	37864	31917	86	1502	1374	15	3060	2576	35	6723	5432	50	10671	9452	60	189050	163616	81	0.611249
71366	67918	77	29552	28377	77	917	941	0	1573	1458	19	3720	3406	34	6510	6296	43	124578	120299	77	0.611249
108033	96306	87	47414	41895	84	1748	1602	20	3789	2890	34	6354	6229	43	10624	9920	59	207843	200743	86	0.612192
72929	72249	77	30183	30160	76	902	1256	10	2035	1925	21	4346	4132	35	6514	6564	42	129910	128509	80	0.613135
242661	191301	118	115436	95791	105	5596	4591	40	10117	8484	53	20737	16771	82	30551	23992	102	568293	452385	113	0.613135
101210	94471	83	42003	40191	81	2072	2107	23	3441	2854	33	7984	7576	49	12812	11750	64	238004	209573	86	0.614079
101134	86791	101	36763	32021	84	1641	1540	19	2935	2530	29	5999	5085	45	9978	8751	55	199071	175516	89	0.615022
118289	108977	92	39407	37038	83	2185	1945	24	3954	3581	37	9236	8623	50	13582	12762	70	285909	270871	89	0.615022
121508	110607	86	53694	49193	85	2640	2225	29	3803	3789	35	8265	8047	46	12228	11696	55	236409	229200	87	0.615022
132403	116607	87	55411	48149	86	2311	2238	27	3845	3529	34	8906	8105	50	13577	13460	62	276802	258717	88	0.615965
181268	130725	99	72665	51591	97	2994	2118	34	4215	3401	39	10215	7822	58	17089	12085	75	343284	253787	102	0.615965
77229	74749	77	27233	26559	72	1264	1381	15	1657	1678	26	4683	4534	38	7334	6798	47	158706	152649	85	0.615965
143928	126300	104	61131	55588	86	3338	3006	31	5900	5409	40	12517	10969	64	19712	17518	80	385140	327263	90	0.616908
103944	90624	87	41812	37336	84	1489	1391	16	2940	2894	32	5885	5433	41	9756	8974	52	195570	182155	90	0.616908
274438	175179	121	108080	66720	120	4812	2860	46	7967	5337	55	16684	10798	79	25909	17799	115	517344	333226	126	0.619738
99439	92166	83	44731	41681	82	1938	1651	20	3266	2942	34	6532	6374	42	10741	10104	54	206074	189582	86	0.622568
106127	94648	87	45875	41384	84	2090	1836	24	3016	2638	31	6463	5842	44	9774	9186	49	163521	152942	86	0.622568
221203	158262	111	84447	62449	104	2854	2214	32	5746	4377	53	11681	8800	61	17847	13217	75	347222	265231	112	0.623511
66274	63627	79	29078	27517	78	1059	930	0	1704	1607	21	3765	3360	36	5905	4959	41	120306	114044	88	0.623511
182314	152453	100	71321	60618	97	3169	2725	31	6301	5297	45	11240	9930	56	19446	17019	80	384697	348024	103	0.626341
106435	100099	87	39107	36861	81	1891	1776	24	3272	3140	34	8076	7741	49	12954	11801	68	252865	239025	86	0.630114
92590	87527	81	33606	32172	81	1761	1745	22	3178	3227	32	7509	6854	46	10394	9523	57	199210	185923	86	0.631058
170007	149378	91	72481	63010	92	3460	2829	32	5542	5066	41	12637	11618	59	19610	17956	75	396174	372612	93	0.631058
140660	115296	94	46505	37436	89	2822	2424	30	3879	3313	36	8541	7533	49	12246	10370	62	252422	231846	92	0.632944
111023	101702	84	37673	34373	84	1767	1646	19	4041	3914	32	8420	7968	52	13188	11874	68	252547	236711	83	0.633888
194244	152295	103	77115	60464	99	2706	2178	30	4386	3672	42	10731	8666	56	16786	12681	72	325678	269916	101	0.634831
103802	92095	98	46546	42686	84	1836	1643	20	2811	2344	37	5885	5520	44	8233	7483	51	173430	166742	83	0.634831
115189	105522	86	51109	46072	85	2177	2018	24	3338	3069	33	6507	6036	45	10299	9325	55	203031	191448	84	0.635774
274947	221423	140	178876	142972	123	8477	7499	43	14203	12325	61	29100	23524	113	42039	32898	117	777025	605912	125	0.635774
185168	143411	98	63524	51835	94	2986	2334	30	5270	4376	44	12583	9812	69	15617	12435	72	339020	277456	95	0.636717
102443	97357	93	47824	46297	81	1600	1389	18	2632	3023	27	5499	5202	42	8116	7536	45	165553	157300	80	0.638604
122741	113925	84	65878	61025	85	2525	2188	25	4401	4305	35	8894	8745	47	14293	13505	65	276866	261915	87	0.640491
226864	172327	109	75599	58335	104	4028	3313	39	5765	4798	46	13606	10760	67	20132	16538	91	392422	328315	106	0.641434
143259	120148	92	66218	54784	93	2213	1661	27	2632	2638	32	7439	6379	47	13655	11519	62	240582	207178	95	0.642377
110505	104321	84	36133	34677	81	1976	2065	21	3468	3777	31	7829	7703	48	11439	10799	54	237499	223060	84	0.642377
128219	121557	83	52465	50303	82	2063	1875	23	3220	2801	36	7641	7340	50	10321	9205	63	212797	200614	85	0.642377
63833	62924	75	17236	16689	53	701	793	0	1628	1826	19	3387	3476	31	5630	5730	38	114556	112889	78	0.645207
206367	161191	107	104599	85353	98	4354	3488	36	7328	6381	45	15425	12837	70	24118	20453	91	454671	385842	104	0.645207
70827	71341	76	25997	25609	65	1117	1038	7	1452	1509	17	4463	4324	37	6970	7081	40	134642	130193	81	0.645207
98550	96013	79	30224	29070	78	1986	1992	21	3729	3233	35	8407	7997	49	13318	13039	61	252916	233805	88	0.64615
125956	114380	90	50408	46928	84	2461	2474	26	4313	4281	36	10105	9812	57	15566	13880	78	314916	303065	85	0.64615
115543	107658	84	44582	41576	83	1602	1800	21	3166	3585	30	7441	7306	45	12563	11838	61	266867	257566	90	0.647094
104224	95095	83	54550	48740	82	1579	1446	17	2698	2524	32	5501	4921	43	9171	8056	51	188909	169835	78	0.647094
78738	74876	83	35716	34189	78	1193	1088	10	2122	2078	26	4088	3728	37	6549	6502	45	137383	132029	94	0.647094
152305	129337	91	54624	46702	88	2611	2130	28	3657	3732	34	10071	9093	58	16264	13984	69	315086	295533	90	0.647094
98620	94685	83	57884	55917	82	1481	1359	15	2921	2374	29	6253	5933	41	9562	9088	55	212620	195178	91	0.65181
86035	80679	88	39712	38796	78	1032	981	0	2309	2354	26	4256	4309	35	7612	7373	54	153290	153648	85	0.652753
114924	107105	94	55676	51895	83	2135	1927	25	4436	3980	37	7618	7198	45	10925	10270	56	223317	211903	88	0.652753
100272	98026	82	41901	40627	82	1308	1149	11	2345	2634	25	5642	5149	42	9672	8775	53	185351	174894	90	0.655583
191539	148039	115	57356	43808	115	2769	2055	31	4786	3693	41	11055	8559	58	16383	12070	84	337804	273395	115	0.655583
87256	80700	97	30405	29246	78	1269	1275	12	2137	1978	23	4846	4746	37	7754	7839	47	161240	153815	83	0.656526
188068	152843	97	78018	63863	94	2686	2155	29	3455	2889	33	8867	7778	52	13278	11047	64	319987	264562	98	0.656526
76841	73826	86	27423	26621	77	1159	1281	12	1727	2072	22	4362	4269	36	6717	6100	45	161135	150881	84	0.65747
148456	123265	92	68026	56750	91	2511	2226	27	4259	3908	38	10530	8991	60	17098	14526	75	323764	285661	96	0.65747
93489	88636	89	27914	27177	77	1678	1365	18	2905	2579	28	6244	5925	45	8906	8487	50	183945	175621	84	0.658413
90576	86254	95	19933	19355	55	1714	1669	18	2346	2261	26	5629	5471	38	9039	8993	46	186940	178386	87	0.658413
92137	86130	84	41804	39829	79	2004	1848	22	2549	2729	30	7099	6585	45	11713	10490	63	224308	206449	81	0.658413
196803	149946	101	74296	56224	97	3258	2443	35	5804	4861	45	11049	8653	60	17719	13708	82	364375	296000	105	0.659356
74912	71805	81	27073	26488	75	1458	1366	16	2810	2622	34	5550	5518	39	8321	8152	45	167542	153190	81	0.659356
123456	107685	87	55472	48346	87	1766	1520	21	3306	3011	34	7447	6556	50	11042	10327	52	222014	207766	89	0.661243
146557	129709	94	91018	83260	91	3120	2951	28	5555	5237	40	10056	9457	56	16186	15496	77	307346	291516	87	0.663129
157248	120166	104	65642	49951	94	2201	1351	29	3654	2594	42	8502	6537	57	12409	9627	64	262606	202938	95	0.665016
112817	106679	95	32883	31826	80	1715	1790	19	2949	3041	32	7111	7016	46	12746	12272	62	218772	209467	80	0.665016
132744	109193	106	53507	44842	89	1874	1510	23	3152	2900	35	6500	5524	46	10154	8482	57	189115	156018	94	0.665959
93470	87428	82	29074	27217	78	1672	1447	18	3539	2897	39	6399	5953	45	9893	9425	51	192482	181809	77	0.668789
116537	106833	86	61494	56856	84	2028	2153	21	3794	3550	36	7869	6822	47	13404	12217	65	258833	231792	88	0.669732
103298	95145	84	39993	37266	82	1575	1572	18	3545	3051	32	6968	6343	43	11276	10566	59	220536	205244	80	0.670676
186101	157948	93	89055	75414	92	4430	3637	38	7893	6320	51	15044	12595	72	23155	19244	86	438949	361889	94	0.670676
222615	173879	105	68323	53406	102	3741	3019	35	7311	5940	47	13574	11568	63	20366	17597	82	390065	350528	100	0.671619
108152	98218	87	51207	46190	83	1922	1582	21	2793	3117	31	6004	5819	42	10508	9926	57	199040	190618	87	0.672562
77197	72705	84	26733	25319	77	1161	1157	11	2282	2074	22	4471	4383	37	7698	7414	45	134227	132211	82	0.674449
126304	108131	96	60288	52656	87	2004	1748	23	3491	3577	32	7614	6874	50	13243	11173	69	230923	210717	89	0.675392
166762	140824	94	76533	63542	93	2602	2003	27	5143	4052	48	10375	9006	57	17171	14959	79	328844	297422	93	0.675392
129142	114804	90	66319	59649	86	2750	2396	29	4644	4265	39	10440	8944	57	17032	15687	69	325403	275734	91	0.675392
150212	125057	95	64613	54846	91	2854	2181	29	4260	3785	38	8679	8041	48	14163	12550	66	265581	245602	90	0.675392
112592	103419	84	42855	40690	81	2209	2240	23	3482	3359	32	8211	7738	49	12936	12345	62	257379	238173	86	0.676335
89007	82075	84	36831	35098	80	1707	1841	17	2861	2563	33	6417	5931	48	9249	8783	53	201081	195739	78	0.677279
173775	135032	97	75057	60821	96	2588	2074	28	4662	3417	44	9240	7521	54	13644	10632	67	283084	228768	98	0.677279
231618	145555	134	100227	62391	134	3563	2183	37	5850	3936	51	13215	8514	79	19674	12430	89	377537	229821	134	0.677279
122477	107909	99	60948	54808	86	2179	1970	24	3683	3612	33	8062	7681	48	13829	12550	67	262350	240871	89	0.678222
113740	102567	87	43749	38850	83	1638	1415	17	2855	2887	30	6297	5868	45	10898	10116	53	210073	195160	88	0.678222
112217	99339	89	37102	32330	85	1902	1817	24	3228	2829	35	7590	6859	47	10959	9721	60	231176	213628	88	0.679165
213454	163374	102	78870	59625	99	2722	2015	30	4902	3833	43	11005	8583	58	16205	12544	76	336935	270636	103	0.680108
226241	184312	102	141020	120737	100	5772	4728	39	10724	8395	62	20688	16512	84	31199	25093	94	599411	473626	102	0.680108
158865	136042	89	67390	57952	89	3033	2622	30	5161	4656	41	11451	10095	61	18148	15430	70	341636	310005	90	0.680108
107381	94673	96	41649	37245	85	1278	1057	9	3168	2864	33	6094	5482	42	9354	8978	54	185355	171906	85	0.681995
118565	106700	93	46628	41671	84	1922	1823	22	3547	3069	37	6283	6031	41	10304	9676	55	203306	189638	85	0.682938
111759	104901	91	31231	29962	81	1834	1776	22	3497	3307	36	7348	7075	44	11374	10910	57	229956	212345	86	0.683882
168822	144402	93	91734	81532	93	4317	3860	35	7757	6557	52	16377	14306	75	25970	21887	91	491930	418649	98	0.683882
160547	141776	95	69911	60665	91	2603	2328	27	4132	4087	34	9826	8924	61	15986	15065	68	329140	301540	93	0.684825
103585	92994	97	44996	41641	81	1702	1533	20	2970	2640	33	6148	5469	45	9736	8647	53	189594	169997	86	0.684825
218852	175057	106	114662	95140	100	4328	3234	38	6542	5600	45	13627	11912	64	20255	17354	86	378937	335403	101	0.685768
104534	96209	95	44260	41511	81	1729	1612	22	3532	3319	36	7623	7005	47	11647	10943	56	254590	244760	84	0.686711
170608	143487	95	73421	62785	93	3141	2583	31	4452	3800	39	11034	9688	56	18846	16394	76	348582	311144	109	0.686711
116891	107839	90	50707	47374	83	2017	1889	23	3840	3765	32	8504	7962	48	11962	11681	57	230925	219689	82	0.688598
103891	97139	83	33770	31890	81	2122	1965	23	3456	3518	30	8332	7912	47	13770	13240	60	272994	256354	85	0.688598
130009	116465	91	42475	38166	84	2085	1838	23	3352	3392	29	8724	7860	54	13926	12229	76	272045	248406	89	0.689541
226314	185837	101	115980	96077	99	6206	4765	43	10539	9073	64	23681	19004	92	36278	30056	95	677600	534428	102	0.690485
112674	103684	90	49985	46684	82	2162	2027	25	3149	3364	34	8056	7484	48	14001	12798	64	248334	238431	86	0.691428
105449	94863	83	45900	40929	83	1845	1616	23	2992	2781	31	6553	6024	46	10064	9608	51	204552	187269	86	0.691428
129795	115863	90	68729	62521	87	2895	2530	28	3750	3535	37	9057	8002	50	14701	13888	64	287568	268844	88	0.693314
107710	100626	85	45979	42996	83	1769	1537	20	2551	2371	29	6901	6297	47	10969	10265	57	210424	204805	82	0.694258
134227	119330	92	83046	75044	88	2308	1883	26	3894	3855	35	8148	7451	48	13234	11712	57	266377	237455	89	0.697088
148974	125399	92	63466	52658	91	2086	1738	23	3879	3682	33	7704	6597	49	12994	10506	66	238912	202940	91	0.698031
87053	81455	80	35583	33211	80	1556	1519	17	2404	2425	25	5620	5735	39	8958	8761	49	174598	167050	70	0.698031
117810	107247	85	49288	45783	83	2663	2253	27	4228	3417	41	8132	7707	48	13514	12249	68	240458	229474	85	0.701804
129228	108554	94	66151	54809	89	2348	1898	26	3891	3599	33	7841	7210	48	12719	10570	66	267004	237693	87	0.701804
71334	66742	79	26244	24796	76	1312	1251	14	2010	2386	21	4444	4194	36	7400	7092	47	135665	129396	81	0.703691
127438	116734	87	44544	41403	83	2584	2313	27	4750	4381	39	8779	8113	53	15277	14869	64	295206	275971	87	0.704634
267844	201411	110	124475	94699	108	4465	3525	38	7864	5699	54	15299	11846	71	23083	17038	100	459704	374417	109	0.704634
83654	80449	83	31804	30760	78	1436	1398	17	2011	2226	26	4790	4655	37	7858	7345	47	148571	146551	80	0.704634
73245	70436	84	25439	24674	76	1292	1304	12	2182	2484	24	4398	4161	37	7449	6772	49	156596	153751	80	0.707464
95499	90558	87	39344	37648	80	1353	1191	12	1824	2081	24	4829	4776	38	7383	6435	51	161109	151329	81	0.708407
156814	131409	94	61157	51432	90	2020	1508	24	4188	3580	37	8347	7103	54	12637	10559	68	243566	208946	91	0.70935
88048	84605	81	27586	26622	77	1519	1289	13	2361	2391	31	6918	6474	46	10046	9539	54	209883	206609	82	0.70935
135107	113345	108	61729	53174	91	2058	1852	23	3461	2601	39	8153	7155	52	12460	10556	68	245530	214082	93	0.70935
154751	132574	99	72851	63382	90	2775	2434	27	3965	3869	35	9409	8478	52	15507	14470	68	299374	283603	89	0.710294
199954	95253	146	79572	42963	135	3497	1592	41	5528	2584	63	11846	5821	92	18676	9829	102	378538	194805	139	0.710294
176395	137791	113	62446	50039	94	2426	1863	27	4138	3413	35	9745	8044	53	16128	13201	74	313858	261220	98	0.711237
129457	108134	89	48523	39879	88	1967	1797	21	3554	3104	32	6886	5424	50	11247	9883	61	216240	176226	82	0.711237
149936	125822	99	68058	57865	89	2860	2293	33	4785	4271	40	9866	7954	58	15122	13027	76	291561	240091	86	0.713123
179479	165663	89	93211	86795	88	4203	3795	34	8109	7967	45	16065	14127	70	24755	22694	85	480814	425434	91	0.714067
51491	49174	76	21056	19721	64	671	787	0	1467	1142	10	3133	3292	31	5459	4968	42	95468	93947	74	0.718783
114672	101606	86	35139	30141	86	1942	1702	23	3465	2984	36	7544	6755	49	11769	10297	61	227680	196284	87	0.719726
78913	74322	81	31134	27388	82	1063	1202	10	1576	1549	19	4210	3717	36	6179	5560	45	123172	110839	84	0.72067
86936	83731	81	32852	31777	78	1226	1049	6	2671	2671	25	5218	5144	38	9346	8926	49	165576	158764	81	0.721613
124187	113697	86	80140	74256	84	2486	2595	26	4524	4306	39	8451	7810	49	12507	11520	59	232559	210596	83	0.721613
110757	97853	86	51495	46060	84	1851	1786	22	3112	2362	32	6356	5510	45	10208	9063	57	209349	189293	88	0.721613
87551	82397	83	34058	32882	78	1527	1374	14	1994	2057	27	4396	4311	38	7163	6531	45	139299	134969	79	0.722556
89108	86059	81	41440	40876	79	1477	1655	19	2651	2782	27	6538	6486	44	10510	10638	50	233278	226081	82	0.722556
74989	68688	82	30906	29392	78	1446	1396	15	2003	1537	25	4141	4077	37	7300	6711	50	148982	147086	68	0.722556
142378	125886	90	61551	55133	87	2380	1917	26	4556	4235	40	10454	9662	61	16980	15613	71	319912	270807	88	0.7235
103190	98206	83	38307	36498	80	1062	1127	8	2719	2305	29	5524	5256	42	8942	8232	53	188865	179149	82	0.724443
174587	152278	103	116288	103377	93	3400	3012	31	6499	6120	42	12166	10790	60	19672	17032	77	381738	331841	92	0.724443
97518	92584	83	33636	32804	78	1460	1304	18	3647	3136	28	5936	4966	45	9358	8807	56	198463	185369	79	0.724443
197615	146114	103	70928	52336	98	3179	2037	37	5460	3767	47	10835	8367	59	17336	13022	85	331158	253041	96	0.724443
149432	124531	92	66412	55716	90	2504	2041	26	3575	3636	34	8620	7573	51	12435	11089	63	257316	224262	89	0.725386
90443	84539	87	39371	37836	80	1489	1463	14	1893	2070	24	4806	4647	39	8734	8039	50	167895	163005	79	0.727273
229762	191442	110	142595	123103	97	4685	4062	36	9391	7730	55	19691	16852	74	31043	26075	88	596245	504930	96	0.727273
104796	98334	83	34954	32301	80	2045	2013	23	4009	3774	36	8526	8246	49	13226	13078	57	270220	261162	80	0.727273
117875	101669	93	43635	37612	86	1634	1479	17	2880	2636	30	5557	5066	40	9351	8303	55	172281	154256	86	0.727273
161514	135777	96	70059	58887	93	2868	2223	29	4972	4243	39	8894	8475	50	14737	13540	70	302890	267892	93	0.730103
58210	57368	74	17974	17944	52	995	875	0	1546	1569	15	2799	2827	29	5191	5470	38	95839	95382	74	0.731046
116246	103839	95	56311	51702	84	2115	1880	23	3432	2888	34	6631	6374	44	10072	9600	53	213844	192016	82	0.731989
54402	52974	77	20538	19856	59	577	541	0	1056	1312	11	3065	3019	30	4772	4589	40	122646	118392	79	0.731989
109454	103354	84	36543	35162	80	1629	1545	17	2747	2684	29	5659	5299	41	8667	8722	48	199592	192251	81	0.732932
149010	123590	94	60103	49765	89	2705	2266	28	4599	3572	35	8708	8127	49	14939	12114	74	287718	260785	90	0.732932
98507	93722	82	27618	26715	79	1670	1654	21	3204	3108	29	5649	5212	41	9688	9048	57	188762	182683	83	0.734819
90773	84577	82	25202	23741	74	1679	1478	17	2398	2337	29	5397	5176	41	8347	7951	49	169513	165271	78	0.736706
112086	104386	99	47653	45684	82	1723	1760	19	2128	2273	26	6407	5683	45	11003	10120	57	190592	184047	86	0.736706
90392	82970	86	32375	27990	83	1187	1371	13	2667	2306	27	4579	4092	39	6911	6118	47	142215	129956	87	0.737649
91785	86653	96	43517	41512	81	2229	1997	24	3366	3059	32	8481	8236	49	13622	13231	64	275420	259345	85	0.739535
89686	86314	81	35634	34408	78	1439	1209	14	2139	2466	25	5398	4964	42	8790	8468	48	171928	168404	80	0.740479
180622	146049	102	80335	66355	96	2785	2303	31	5437	4611	40	10889	9412	59	15868	15067	75	313075	281581	96	0.741422
85432	83748	85	49086	48520	79	1299	1236	12	2532	2310	27	5631	5603	39	9327	9013	50	167724	161351	84	0.741422
134175	119990	90	55839	49819	87	2688	2165	29	5338	4518	46	11184	10382	56	16621	15324	78	331179	286893	94	0.742365
80595	77101	82	33181	32313	77	1279	1248	12	2582	2592	27	4921	4719	37	8523	8209	47	161828	150673	82	0.745195
199293	174688	96	104487	91697	96	4352	3676	33	7277	6811	43	15128	13220	69	24382	21557	90	474622	408534	105	0.747082
69575	67761	78	20179	19562	55	1150	942	0	1775	1879	18	3966	3769	36	6527	6176	44	133918	128792	79	0.747082
130688	119196	84	62096	56363	84	2340	2035	26	3985	3679	37	8934	8218	52	14049	13867	63	277867	260774	87	0.748968
90465	85769	82	35117	33429	79	1122	1006	2	2132	2131	25	4804	4314	39	8318	8532	51	152662	149383	80	0.749912
147677	122990	93	61087	51029	91	1734	1499	21	3660	3252	35	7337	6713	48	11227	9333	58	221082	195377	91	0.749912
140283	128790	103	54674	50718	85	2788	2670	29	4337	3938	40	10156	9372	55	16982	15810	66	335093	312231	89	0.750855
134865	114283	101	65173	55779	90	2007	1691	23	4142	3020	37	8342	6912	54	13620	12620	64	261653	242417	91	0.750855
118276	110864	84	35815	33766	81	2153	2031	25	3759	3435	34	7847	7136	50	12452	11551	61	234447	223713	81	0.751798
112825	106000	84	43447	40349	83	2232	2181	24	4191	3920	36	8591	7979	50	13896	13889	62	257279	238482	84	0.752741
103292	92966	85	28130	25579	82	1954	1944	22	3724	3240	37	7024	6719	44	10079	9897	50	208129	206351	78	0.753685
124754	114258	94	49718	46306	84	2004	1673	24	3405	3188	30	6481	6250	41	11765	11102	63	217342	208315	86	0.756515
92820	88484	82	36343	35005	79	1453	1322	14	1928	2273	23	4705	4783	35	8124	7413	49	150272	147412	82	0.758401
165721	138377	109	73124	60655	93	2611	2352	26	4402	3914	38	10302	9161	62	15483	13055	66	309211	273721	92	0.760288
157694	122025	106	65176	53187	94	2681	2071	29	4939	3846	43	9062	7849	53	13046	10849	67	265488	225661	92	0.760288
108842	102480	83	36476	34631	80	1938	1820	22	3181	3201	28	6636	6370	42	11663	11127	58	221537	207645	83	0.761231
214046	159979	104	77669	58197	103	3789	2829	38	6507	5020	45	14456	11335	73	22782	18586	91	458287	348097	107	0.762174
102906	95929	83	52315	49079	82	2034	1881	23	4032	3321	37	8096	7551	46	12582	12164	57	255743	243778	86	0.764061
162721	143478	91	71574	63925	90	3257	3072	30	5441	4694	40	10862	10397	54	18008	16434	83	369790	342626	90	0.764061
75018	72417	78	23723	22481	64	1283	1243	15	2002	1995	21	4204	4466	34	6555	6557	44	124690	120852	81	0.765004
110027	99358	89	46014	42568	83	2179	1879	25	3767	3593	30	8129	7607	48	13887	13061	62	255450	238846	91	0.765947
105764	99837	93	40234	38654	80	1708	1555	18	2659	2891	26	6091	5660	44	9197	8934	52	183841	173380	86	0.766891
183993	131919	110	74495	54436	97	2575	2122	31	4246	3071	41	9976	7147	61	15596	11469	76	293101	215409	104	0.769721
140291	120934	91	60724	52777	89	2522	2207	27	3947	3801	37	8817	7952	53	12962	11886	69	237835	221261	89	0.770664
72708	69995	93	17764	17211	53	939	892	0	1690	1642	20	4321	4015	37	6880	6704	45	129068	124482	79	0.771607
356797	236300	146	237697	161942	136	9371	5832	53	17105	10926	74	33172	20376	121	51063	32893	132	996720	626073	138	0.771607
73506	72463	77	31550	30100	69	760	869	0	2172	2101	22	4380	4280	35	6448	6206	48	123775	117193	73	0.771607
96091	90812	80	42125	41131	79	1890	1706	21	2370	2225	26	6301	6283	42	9599	9139	50	198969	188323	83	0.771607
121382	113733	85	49201	46608	82	1634	1648	20	2878	3109	29	7163	6694	47	10533	10303	51	206071	195942	88	0.77255
116787	97233	89	53672	44828	88	1749	1479	19	3746	3221	37	7523	6561	48	12489	10349	67	249813	211043	94	0.773494
193586	142975	103	88313	68167	100	3151	2367	34	5806	4292	51	11227	9090	57	18196	14227	82	354396	287663	100	0.774437
64692	62920	85	36236	34859	77	715	659	0	1605	1876	20	3126	3301	31	5026	5435	37	97739	94315	77	0.777267
83956	78796	82	36807	34367	81	1333	1381	15	2740	2610	27	5236	4952	40	7706	7205	44	161952	159433	74	0.779153
169783	136302	99	76980	62560	97	2410	2062	27	4928	4187	38	9118	8163	54	14207	12690	73	308801	280747	95	0.780097
330680	223778	145	183833	127923	139	10497	7313	52	16138	11881	79	32298	23825	118	50791	36476	132	940962	671758	139	0.782927
127170	105695	98	39081	32070	88	2012	1419	21	3261	2873	35	6365	5881	45	10664	9392	57	195259	172394	88	0.784813
178909	135287	114	62534	46980	97	2812	2046	31	4837	4257	39	11869	9552	62	19883	15347	88	375807	289574	99	0.784813
102077	95075	85	34580	31392	84	1736	1595	20	2851	2586	26	6199	5899	44	9809	9246	52	199020	184399	85	0.785756
163440	121397	102	64976	49117	95	2399	1797	29	4219	3014	42	10070	7575	61	16296	12407	72	311476	245842	93	0.785756
77601	71857	81	39099	37139	78	2077	1865	23	3693	3507	31	6903	6497	45	12088	11417	64	219545	213545	72	0.788586
176630	164533	87	133626	122666	91	4993	4643	37	8749	7349	55	17777	16033	77	27593	25305	85	553357	480563	94	0.788586
89992	86377	80	23958	23245	58	1924	1501	23	3257	2965	33	6720	6283	45	9455	9310	57	210045	197162	82	0.78953
152001	131077	93	64867	55571	90	2646	2356	27	4741	3678	38	8827	7578	51	15919	13957	79	306139	283482	91	0.78953
88484	84769	80	31700	31087	78	966	1054	6	1678	1869	20	4039	3849	36	7252	7070	45	164759	157486	83	0.78953
89771	86582	81	41411	40143	80	1578	1562	18	2365	2208	26	4960	4908	36	7559	7138	49	165007	157333	82	0.790473
207066	146524	105	85733	60134	104	3472	2381	35	5820	4582	43	11760	8286	63	17621	11987	82	360445	262992	120	0.790473
116601	110748	82	55445	51747	82	2590	2417	28	4876	4293	41	8998	8754	49	13878	12832	70	279805	264043	83	0.790473
127634	100839	95	57283	46066	90	2070	1620	23	4187	3138	37	7880	6659	53	11943	9437	62	242627	195998	92	0.790473
107069	99216	86	39588	36930	82	1618	1445	17	3267	2792	33	6800	6561	42	10382	10621	52	224802	212134	87	0.792359
232404	177596	112	75829	55088	107	3797	2877	35	6486	5228	46	12274	9422	62	19224	14348	76	356573	285761	112	0.794246
150265	128007	95	50631	42010	91	2670	2355	27	4848	4159	42	10549	9361	57	18064	15142	79	363719	320727	96	0.794246
178454	137138	96	72795	55893	96	2911	2165	33	5076	3690	47	10549	8334	61	15908	13721	64	316991	261544	99	0.795189
91835	87396	80	31932	29902	80	1712	1802	19	3056	2657	33	6340	6685	39	10347	9828	55	192816	182859	87	0.797076
136638	119413	89	56432	49777	87	2123	2030	23	3622	3457	34	8542	7789	48	14117	12357	74	283954	263096	89	0.797076
127915	106724	95	49791	41715	88	2239	1699	28	3964	3372	36	7160	6390	49	11970	10249	59	222468	195826	93	0.799906
124758	111471	87	55297	49708	86	2217	2018	24	3440	3501	33	7733	7737	46	11971	10749	61	228259	218317	90	0.800849
105212	99098	85	42642	40660	80	2330	2099	25	3556	3570	32	8067	7377	51	13625	12806	64	243163	225920	88	0.802736
132151	113938	98	51663	45120	87	2178	1883	25	3637	2795	37	7695	6923	49	13637	12408	67	258653	234783	94	0.804622
106545	96646	86	39627	35704	83	1840	1657	21	3202	2876	31	6606	5934	44	12056	11600	62	232187	225744	88	0.804622
29955	31215	62	14720	15226	45	592	552	0	805	773	0	1489	1309	16	2395	2435	24	42540	41817	73	0.804622
137204	124569	86	49687	44421	86	1996	2002	21	4269	3698	37	8459	7588	49	13081	11460	66	250693	231926	91	0.804622
35261	32978	76	17507	17363	54	482	535	0	1015	862	0	2117	2084	26	3392	3522	30	61839	63344	77	0.805565
105313	93643	93	40163	35481	84	1592	1465	18	3091	2638	34	6183	5513	41	9148	8128	49	189174	178161	87	0.805565
172084	144550	95	70503	59706	93	3128	2447	31	4669	4074	37	11003	9732	57	15128	12947	66	306264	285364	94	0.806509
110683	100561	87	46812	43498	84	1931	1592	19	2502	2707	26	6113	5896	45	10708	9511	58	201988	186569	89	0.806509
201643	158880	103	92401	69907	100	3342	2436	34	5458	4233	43	11275	8680	57	18433	14436	76	351559	279626	103	0.807452
128406	114276	92	47497	42683	86	2107	1781	22	4358	3548	37	8099	7356	50	12702	11983	64	238855	230514	89	0.808395
105405	91523	88	40401	36169	85	1806	1558	22	3364	2805	36	7867	7275	46	12629	11151	60	240180	222413	92	0.810282
281182	180378	122	102949	67521	120	4337	2550	40	7314	4813	51	15471	10498	71	23478	14906	96	444586	296928	123	0.811225
172556	134044	113	62227	48935	95	2808	2137	28	4659	3233	44	8971	7442	52	13879	10290	73	267209	217756	101	0.811225
117550	102850	88	52654	45801	86	2009	1894	22	3978	3484	35	7652	7088	48	11745	10578	59	233261	215661	89	0.812168
121300	106526	89	48022	43427	85	2405	2114	27	3274	2958	35	8430	7627	53	13291	11934	65	260561	253778	88	0.812168
113830	107895	86	42634	39485	82	1990	1837	23	3458	3196	34	7806	7162	53	11981	11114	62	231879	221207	86	0.814055
74283	70509	80	26971	25729	74	1564	1200	17	2562	2563	25	4999	5162	36	8663	9180	49	170562	167571	79	0.814055
96638	92392	84	27413	26287	79	1386	1428	16	3015	2735	32	7536	7056	48	12047	11345	58	219742	204489	84	0.814998
92719	86779	85	36918	35085	82	1854	1931	21	3139	3176	28	6908	6674	47	11313	10765	64	219534	207955	85	0.814998
85639	79938	90	36202	34446	79	1477	1420	15	2112	2083	23	5990	5683	40	10164	10022	50	176095	169823	79	0.814998
70148	66700	89	29327	28637	76	804	830	0	1549	1797	21	3295	3321	32	4469	4463	35	96242	93468	78	0.815942
175105	138619	109	80088	63573	95	3042	2205	32	5027	3653	44	10238	8361	54	16615	13459	76	322444	260020	96	0.816885
101946	95924	82	37088	36009	79	2295	1915	27	2901	2975	32	7536	7147	49	10750	9928	56	234403	228749	84	0.816885
89839	85917	82	37056	35494	79	1729	1576	21	1856	2188	23	5021	4642	43	8076	8013	45	161745	151085	84	0.819715
88800	84793	81	33857	31747	78	1015	1026	7	2051	2004	27	4870	4595	40	7342	7195	44	152474	140190	86	0.820658
87808	83939	89	34884	33811	77	1433	1377	18	2376	2611	26	4988	5149	35	8080	7901	47	153857	154107	83	0.820658
93668	86990	85	36657	35105	80	1536	1468	15	2925	2532	30	6269	6143	43	9548	9265	50	189553	179308	86	0.820658
174391	142520	97	64270	52397	94	2448	1954	25	5026	3999	44	9254	7685	57	14557	12025	67	281267	237988	101	0.822545
88073	85887	80	34374	33537	78	1403	1298	16	2501	2402	25	5655	5537	40	8782	8487	47	173822	166449	87	0.823488
86902	80062	85	30018	28404	78	1452	1418	15	3079	2877	33	6625	6318	45	9451	8699	54	194591	185125	85	0.824431
197642	140600	104	76083	53327	101	3629	2767	38	6183	3660	54	11532	8130	67	17254	13206	77	361896	269559	102	0.825374
83391	82005	79	38993	37722	78	1435	1406	15	2629	2616	25	5473	5643	37	9812	9224	54	174564	169423	86	0.825374
120559	107041	89	57302	50975	86	2310	1988	26	3532	3765	31	8108	7133	51	13428	11995	66	251610	224206	90	0.826318
93122	86380	90	38203	36672	79	1362	1436	16	2198	2121	24	5567	5345	42	8649	7679	56	181778	167833	87	0.829148
204064	164320	101	78057	62979	98	3465	2732	35	7091	5881	49	13375	11221	66	21391	17692	83	416318	363452	105	0.830091
156744	125421	94	58664	47048	93	2130	1458	26	3469	2839	38	7918	6426	49	12879	10642	63	263534	226327	98	0.831034
131957	121203	86	73706	68186	85	2703	2622	27	4803	4084	40	9923	9314	51	15363	13940	71	344312	321528	93	0.831977
135945	119984	90	38350	33447	86	1924	1834	22	3936	3493	34	8962	7733	52	14272	12675	65	276748	248793	95	0.834807
168110	150292	90	66515	59305	89	4313	3914	35	6822	6391	52	15998	15137	75	25957	23839	86	505315	464725	95	0.836694
216936	154160	108	85568	60659	103	3718	2667	38	7589	5751	55	13662	10138	68	18655	13597	85	369338	281001	107	0.836694
205463	178085	99	124800	111739	94	4912	4475	36	7312	6897	50	17235	15747	69	29408	26252	89	563276	495115	105	0.83858
271706	171553	114	145312	97324	113	4481	2868	45	7897	4877	58	15943	9489	76	23555	14759	104	467212	295842	116	0.83858
102432	98038	82	66645	64190	82	2134	2067	24	3875	3495	33	8169	8049	44	11737	10678	59	236792	226238	85	0.83858
207207	165415	107	86382	70932	99	4050	3526	36	7637	6384	51	15799	12873	68	22542	18378	85	443731	354635	105	0.839524
100529	93617	85	39206	36721	81	2316	2187	23	3512	3036	36	7861	7648	49	13048	12788	60	260078	230298	87	0.840467
123222	110586	92	49736	45026	85	2555	2744	25	4992	4552	38	10286	9490	57	15726	14197	64	311772	281331	87	0.84141
218982	158486	123	80523	56744	106	4471	3138	40	6618	4970	46	14575	11709	65	21062	16790	92	395163	324144	105	0.84424
86933	80668	89	35310	33916	79	1262	1167	9	2242	1830	30	5482	5375	38	8641	8404	54	166505	160756	80	0.84424
197385	158785	104	112217	91993	100	4364	3529	37	7170	6070	53	16580	14745	70	26058	22167	94	538600	465295	99	0.845183
161756	125840	99	61864	49098	93	2457	1905	27	4341	3565	37	9253	7824	55	14488	11512	69	282485	243782	95	0.846127
82056	78908	82	29196	27799	77	1043	1049	5	2028	1978	24	4332	4083	38	6056	5838	41	121800	116284	78	0.846127
171770	147783	96	69749	61167	91	2382	1911	29	3867	3983	34	9776	8809	53	14618	13642	64	284387	263028	91	0.84707
95853	89869	86	39762	37933	80	1564	1385	16	2101	2043	25	5047	5082	37	8761	8036	53	156076	148216	84	0.848013
39420	38922	72	19176	18437	57	586	563	0	1422	1093	8	2173	2003	26	3248	3367	31	62134	61093	70	0.848013
217804	159985	105	133678	106555	101	6713	5233	45	9688	7986	52	20770	16741	76	30036	23788	96	616234	492935	103	0.848957
86294	83364	82	29157	28158	78	1572	1599	18	2338	2630	27	6036	5771	41	9510	9033	54	176188	167220	81	0.8499
60603	58039	79	25834	25085	75	703	518	0	1220	1276	11	3111	3082	30	5222	5171	38	97235	94584	79	0.8499
103942	97068	96	43454	41536	80	1642	1374	19	2450	2654	28	5452	5140	40	9144	8134	53	184013	175163	85	0.850843
63355	60816	82	16071	15913	50	1080	936	0	1589	1654	20	3346	3354	31	5522	5333	46	116624	111518	80	0.850843
65298	64248	75	26828	26439	75	769	655	0	1715	1541	21	3439	3410	34	6287	6089	43	105939	104964	78	0.851786
152434	129602	92	72437	63203	92	3596	3026	33	6667	5894	45	12917	11196	64	19237	17607	69	400753	354804	99	0.853673
159253	139968	91	65288	58203	90	3457	3191	32	5909	5003	44	12288	10945	60	18022	15956	73	343186	299428	97	0.854616
74156	72427	78	28947	28601	76	1233	1496	14	2023	2166	24	4837	4525	37	8741	8704	47	155542	147801	82	0.85556
90915	85735	80	30948	29880	78	1691	1438	20	3113	3164	30	6384	6186	43	10299	9427	59	186448	180697	83	0.860276
101890	95698	84	37866	36198	80	1653	1688	20	3478	3361	32	7919	7507	45	13141	12394	60	239200	226020	85	0.861219
116489	110703	84	37720	36108	81	2157	1933	24	2791	2788	28	7326	6797	47	11461	10977	59	227240	205873	88	0.862162
140523	119178	107	50823	43148	92	2403	2036	26	4087	3519	40	9105	7701	57	13974	10991	68	283998	245716	107	0.862162
55111	55029	87	25072	24955	71	449	581	0	1228	1024	6	2953	2861	30	4025	3780	34	78234	77381	77	0.862162
157787	133413	94	53052	44279	92	2739	2460	28	3021	3349	32	10291	9258	55	16382	15446	65	325531	297435	95	0.863106
139890	112806	98	53300	43673	90	2069	1842	23	3388	3476	33	8203	6469	54	12381	10442	66	257593	220223	92	0.863106
190267	148087	96	76920	60854	97	3260	2752	32	5701	4532	43	13982	10827	64	19800	16754	84	411415	352305	100	0.864049
142503	123409	93	58422	51397	90	2828	2236	29	4620	4175	37	9651	8630	50	13455	12141	65	267709	254696	93	0.864049
107026	103895	80	41330	40188	80	1886	2058	22	3184	2777	32	7723	7602	47	11906	10876	55	241218	225110	85	0.864049
181594	150484	110	71489	59889	93	2689	2269	28	5213	4608	47	10908	9763	60	17496	15041	79	338051	300968	99	0.864992
106808	97457	85	41361	36072	85	1678	1552	18	3000	3010	29	7281	6989	46	11887	10934	59	230089	218186	86	0.865936
154759	128279	93	62299	51182	92	2306	1730	26	4512	3710	39	9437	8200	53	15771	13076	71	312515	267674	100	0.866879
148960	126026	92	52225	42621	90	2223	1930	24	4174	3601	39	9694	8263	53	16278	14145	68	316339	269023	95	0.866879
221926	172928	120	76704	62436	120	4064	3363	34	7406	5992	54	16126	12683	75	25212	19973	100	481335	387296	120	0.866879
136354	113469	91	54354	44905	90	2046	1633	22	3663	3243	33	7532	6471	46	11912	9828	62	232431	194798	93	0.866879
146012	120723	92	77930	63886	91	2484	2003	29	5274	4206	47	9542	8020	52	15140	12327	64	319449	274755	92	0.866879
157664	140465	90	45614	39369	89	2961	2533	30	4035	3829	36	9346	8494	54	14880	12837	69	290295	266022	92	0.867822
61725	61855	74	14433	14669	45	1178	1043	7	2461	2218	25	4423	4163	36	7149	6700	46	153998	150177	79	0.867822
92872	90176	81	38566	34544	82	1775	1504	21	2777	2824	27	6444	6234	44	10356	9246	61	216018	209489	82	0.871595
187915	143452	106	75216	56363	100	2248	1892	26	4778	3745	43	10219	7942	60	15480	12188	69	298798	235068	100	0.873482
122742	106477	90	51978	45856	86	1918	1656	21	3819	2948	36	6866	5649	47	11336	9907	59	208295	180074	89	0.873482
128711	101087	102	54041	43822	89	2009	1368	26	3358	2421	38	6893	5488	50	10568	8318	59	201727	158561	91	0.876312
163510	127759	101	73029	56355	97	2533	2019	26	4804	3615	42	9500	7110	61	13975	10912	70	287313	232655	100	0.878198
104625	96093	87	42949	40100	82	1772	1779	18	3395	3083	30	6067	5660	42	10343	10038	55	206825	194388	84	0.879142
94179	90207	82	43271	41308	80	1539	1423	18	3019	2761	28	6265	5808	43	10620	10166	59	192274	183405	82	0.881028
145217	118698	96	58984	48590	91	2089	1883	22	3126	2616	34	9277	7489	55	14278	11843	62	283790	245989	94	0.882915
96250	90835	88	30262	28396	78	1702	1723	20	2858	2850	29	6719	6156	48	11105	10751	58	219787	202142	83	0.882915
126617	101891	95	48864	40621	90	2149	1809	26	3455	2803	38	8141	6533	52	12697	10726	62	260040	222045	93	0.883858
99096	91135	83	32518	29346	82	1655	1603	19	2876	2928	30	6421	5882	42	9133	8250	51	188687	178517	84	0.883858
161330	142374	94	104000	93443	91	3680	3058	33	6248	5779	41	15411	14056	75	24247	22220	85	462094	417712	93	0.883858
121887	109547	89	47794	43870	87	2513	2200	27	4239	3371	39	8792	8494	50	14356	13314	63	297495	289846	87	0.883858
98790	93074	94	44928	43231	80	1459	1422	17	2755	2721	32	6718	6678	45	9622	9156	54	201945	190622	85	0.884801
191031	145788	101	67133	49988	99	2942	2260	31	5336	4131	46	10692	7982	61	16120	12751	70	313929	248222	101	0.885745
126011	110801	89	45106	39492	86	2603	2061	30	3505	3449	31	9174	8496	51	14802	13470	67	274475	258202	87	0.886688
130184	112274	91	50782	43052	89	1674	1333	17	2968	2758	36	6365	5658	44	11028	9253	57	204182	178506	90	0.886688
116629	109129	85	53321	49835	83	2602	2616	24	4408	4197	37	9342	8713	54	15833	14615	71	287946	272291	86	0.887631
152397	138207	91	56892	52786	87	2745	2532	29	4631	4285	44	11152	10261	56	17833	16644	72	335779	305348	92	0.888574
119792	106691	86	48416	42487	86	1708	1510	21	3239	2981	35	7449	6625	50	11921	10897	59	237153	216906	86	0.889518
172167	136198	94	70526	56007	93	3003	2376	31	4815	3692	38	10615	8908	55	17128	14100	78	339947	285764	98	0.890461
134455	111758	93	54696	45494	89	2542	2163	28	3117	2805	34	8252	7130	50	11035	9792	58	231360	202522	90	0.891404
147275	127570	91	51061	42550	89	2164	1944	25	4295	3375	36	8595	7204	50	13305	11522	69	262685	238824	89	0.893291
106549	102431	82	30390	28783	79	2035	1995	24	3221	2837	33	6973	6774	45	11307	10951	55	231520	217872	84	0.894234
143779	118395	92	53928	44826	90	2151	1720	26	3957	3230	37	7946	6660	51	13594	10293	75	255095	211848	96	0.895177
94433	85266	87	35969	32093	81	1703	1464	21	3373	2880	35	6400	6453	41	10018	9053	54	198228	191014	83	0.896121
39812	37594	72	20020	19642	58	219	436	0	833	887	0	2101	2283	21	2914	2816	30	61795	63251	72	0.898007
146811	126609	93	52778	42931	91	2486	2277	27	3902	3478	39	8279	7103	52	12777	10856	62	267568	227809	92	0.898007
92592	88822	80	23631	22960	68	1903	1850	21	4180	4212	36	6595	6364	44	9676	9818	49	190397	179462	81	0.898951
156137	119551	98	59626	45648	93	2145	1608	22	3705	2985	36	8123	6099	53	13236	9820	71	274901	219315	94	0.898951
94628	89652	84	37834	35910	80	1614	1563	18	2306	2384	26	5573	5425	39	9340	9061	50	181398	170079	76	0.898951
198319	158984	96	77105	62640	95	3037	2525	32	5312	4371	44	11347	9459	56	18903	15167	77	357770	299401	95	0.898951
204981	154718	109	75320	57400	101	3296	2259	36	5187	4047	47	9452	7272	62	14485	11369	68	254197	200381	98	0.899894
83215	76615	84	43249	40872	80	1391	1163	9	2521	2595	28	5260	4941	39	8426	8163	50	158467	150138	81	0.900837
93253	87571	85	33364	32280	79	1539	1575	15	1790	2228	23	4607	4428	37	7114	7029	45	151995	145713	76	0.902724
215251	158774	109	86939	65829	108	4090	3085	38	5339	4161	43	12739	10399	68	18533	14254	76	366586	294396	102	0.90461
170375	151228	94	111161	101819	90	4128	3652	33	6855	6439	46	14559	13163	63	22990	20814	82	439812	395114	89	0.905554
160756	129279	102	72896	58964	92	2513	2052	29	3501	3263	37	9233	7483	56	13964	11494	72	290130	248880	89	0.90744
80684	76672	81	39489	38087	79	1269	1242	15	2292	1921	27	4673	4989	36	8100	7320	49	159302	151680	80	0.908383
227886	171516	111	89486	68872	102	3180	2367	34	6051	4515	46	12833	9988	69	19701	15519	80	396507	313620	106	0.909327
171306	148191	93	58083	49113	89	2960	2495	30	5453	5020	42	11453	9709	60	18666	15343	81	356864	323344	92	0.909327
139523	117483	100	58445	48653	91	2357	1988	25	3849	3367	36	8566	7310	52	13797	12329	63	276027	243311	91	0.91027
102342	93895	85	41010	38564	82	1614	1449	16	2638	2226	29	4975	4746	38	7476	7140	46	157943	145330	81	0.911213
147401	112117	95	58484	45689	94	2065	1578	22	3310	2236	37	7453	6149	49	10886	9009	55	223274	181046	94	0.911213
149566	127768	108	80523	69401	108	2527	2284	27	4968	3954	41	8950	7871	52	14219	12767	65	292522	250277	108	0.911213
96360	90945	90	42341	40908	80	1673	1498	21	3211	3094	31	7209	7120	46	12739	12455	64	245127	244943	85	0.912157
82239	78813	92	23570	22896	74	1194	1355	12	2099	2313	25	5084	4838	38	7514	7323	46	146942	138374	80	0.9131
80756	77622	87	29762	28565	77	1329	1096	9	2240	1966	26	4874	4621	37	8347	8095	49	155651	148507	83	0.914043
155204	132620	96	59548	51008	89	2129	1991	24	4297	3862	34	8531	7718	54	13230	12508	65	275588	256057	93	0.914043
151503	132223	88	62724	55477	89	2308	2008	26	3513	3307	32	7819	6595	49	11187	10208	60	244512	230234	87	0.91593
175736	132951	96	64346	48010	95	2369	1745	31	4445	3370	43	10048	7463	57	16653	13654	75	322463	242355	99	0.91593
95923	87429	92	33106	30296	83	1671	1597	17	2563	2353	30	6196	5948	41	9239	9147	52	202154	194649	83	0.91593
91463	85998	83	35572	34017	79	1460	1384	16	2740	2704	28	5587	5401	41	8631	7815	53	176601	167810	84	0.916873
143298	129715	90	66148	60811	87	3162	2727	30	4752	4554	40	9922	9504	50	14330	13369	72	275588	255012	90	0.916873
215156	179671	107	112154	93954	96	4548	4094	36	7194	4838	48	14722	11968	71	23467	19945	87	427454	354771	97	0.91876
121339	107764	86	55221	48674	87	2399	1983	25	3208	3271	32	7315	6961	46	12289	11615	65	234172	218328	87	0.91876
114110	106608	94	40185	38225	80	1974	1691	23	3982	3868	33	8059	7627	46	14003	13305	65	264934	249564	84	0.919703
159960	140002	96	67755	59090	91	2552	2095	27	4616	3990	36	9756	8754	57	16753	15089	81	326890	306025	93	0.921589
108922	98282	85	41082	37231	84	1824	1361	20	3377	3394	32	7225	6757	45	11640	10212	66	232096	214236	89	0.923476
161525	140282	95	63138	55228	91	2436	2321	26	4579	4128	39	8656	7867	51	13535	12264	64	290241	267609	92	0.923476
138386	115672	92	49236	40221	90	2173	1874	25	3561	3184	36	7469	6155	50	11324	9377	62	216046	183586	93	0.924419
115802	101735	87	35989	32126	81	2084	1841	25	3056	2337	34	7217	6112	48	9496	8066	54	200386	167035	83	0.925363
73349	69799	78	29591	28699	77	945	1097	7	2124	2040	24	4102	3821	36	6377	5832	44	123985	123112	76	0.928192
113536	104577	86	46348	42831	83	2353	2180	25	3910	4331	32	8783	8730	47	14496	14015	63	275542	264592	86	0.928192
85783	83475	79	28527	28128	77	1349	1402	13	2200	1894	28	4547	4437	37	8125	7490	49	151882	147599	79	0.929136
200823	136131	118	70737	49024	100	3826	2496	36	5123	3874	43	11307	8048	62	16177	10616	77	299151	216993	100	0.930079
117081	109033	90	44814	41899	82	2377	2276	24	3872	3908	34	7749	7223	48	12534	12590	55	261851	249658	80	0.931022
205336	154776	101	84840	64616	97	3482	2868	34	5386	4131	47	12009	8934	61	18314	14216	76	368543	291456	95	0.934795
95110	90234	85	27119	25909	79	1248	1398	13	2572	2211	32	5572	5401	40	7031	6655	44	141068	135719	80	0.935739
150797	121478	95	68985	53564	95	2622	2107	29	3805	2971	39	9169	7363	54	15835	13428	68	304743	253356	95	0.935739
172437	150765	101	111930	100570	92	3051	2838	28	5483	4880	43	11567	10633	65	17341	15658	72	341622	311832	89	0.936682
203092	166250	98	130151	109726	99	4417	3836	35	7261	6615	51	16858	14419	75	24737	21203	91	448557	378475	100	0.938569
126855	109153	87	50176	43550	89	2049	1839	26	2994	2811	30	7616	6614	50	11022	9990	61	213577	194187	88	0.938569
154093	135094	96	60455	52733	90	2184	1644	24	3553	3155	37	9323	8790	49	14123	11980	72	292410	264872	92	0.940455
156675	138825	90	100364	88458	93	3034	2917	27	5025	4964	40	10650	9600	59	16064	15253	67	322352	293225	93	0.940455
105593	97870	86	33983	30824	83	1431	1581	16	2821	2627	32	6274	5783	43	7825	7412	47	180259	174513	85	0.940455
294345	210363	122	136072	99996	119	7220	5362	45	11882	8633	60	23942	17865	90	36140	26665	113	706400	529917	121	0.941398
156615	134257	98	73473	63694	91	2589	2341	27	5526	4565	43	10721	9761	58	18403	16076	71	334985	310708	92	0.942342
89992	86030	94	39677	37377	80	1542	1687	16	2560	2777	28	5405	4975	40	8308	7813	52	174956	170406	80	0.942342
236152	191340	100	93555	76781	98	4603	3693	36	7767	7109	48	17227	15184	78	23645	20271	80	446199	403263	98	0.943285
96121	88856	82	37561	34480	80	1861	1986	21	3067	2893	29	7163	6413	49	11746	11770	53	243332	236257	82	0.945172
117462	110054	88	49011	45380	84	2493	2375	26	4074	4355	33	9156	8486	53	15677	15365	71	296281	279129	86	0.945172
91933	85197	84	26176	25218	73	1995	1828	22	2779	2832	29	8177	7397	48	12722	11899	62	257550	237850	81	0.945172
244706	156840	117	99620	64651	107	4186	2554	43	6243	4200	53	15225	9779	76	24713	15709	102	479233	301317	115	0.948001
99427	91515	89	28556	27226	80	1768	1785	22	2899	2840	27	6726	5825	44	9997	10015	51	213810	199158	87	0.948945
74218	71162	83	33926	32887	77	857	949	0	2039	2104	22	3617	3366	32	5213	5194	39	98975	92995	83	0.950831
152835	128383	95	58492	48688	90	2755	2411	28	3981	2921	39	9292	7783	53	15457	12691	83	301601	267156	92	0.951775
135005	114606	96	68125	58704	90	2152	1738	27	4006	3783	38	9315	8432	52	13062	11871	60	260291	237043	92	0.952718
106457	99625	82	45985	42149	83	1982	1891	22	3235	3175	30	7867	7363	47	11377	10372	59	250018	243325	85	0.952718
117364	105653	93	48322	43285	84	2334	2228	23	3758	3746	32	8111	7782	49	14561	13953	66	268481	253027	85	0.953661
172284	140688	98	62475	51416	95	2625	2177	28	5646	5161	42	11824	10960	61	16535	14698	74	337427	309016	94	0.954604
69854	68544	78	29941	29202	76	1068	1100	8	1800	1386	23	3811	3805	35	6280	6420	41	131684	129391	78	0.954604
179117	157996	108	90318	80910	92	3411	3041	32	5881	5347	45	11989	11537	57	18555	17666	87	401234	381955	94	0.954604
107403	100308	84	49601	45982	82	2061	1994	22	3044	2822	32	7187	6833	45	12190	11185	58	222193	215343	86	0.955548
136389	125816	89	89717	83770	86	2483	2473	27	4314	4008	37	9753	9087	56	13829	12144	63	280922	265629	87	0.955548
124044	109230	103	64036	59747	85	3106	3008	29	5203	4490	42	10890	9895	56	16114	14384	73	322733	295946	91	0.955548
85440	82387	80	35944	34922	78	1581	1430	17	2289	1868	27	4889	4665	39	8188	7986	48	171218	166842	81	0.956491
99195	94875	82	34913	33668	81	1612	1690	19	2600	2657	26	6182	5992	42	10461	10124	57	192968	182203	85	0.956491
77199	74698	78	31043	30093	78	849	844	0	2019	1912	20	3708	3938	32	6565	6186	42	137486	132426	81	0.957434
86147	82571	81	25284	24337	75	1162	993	0	1678	1654	21	3873	3714	34	7561	6843	50	133871	129557	81	0.958378
112858	101966	85	35978	32409	82	2112	2120	23	3604	2911	37	7661	7204	46	13671	12520	66	255298	233064	83	0.959321
364363	261073	158	147786	109784	140	10097	7692	50	18570	13887	78	37385	29220	131	55561	42240	134	1.04858e+06	778442	140	0.960264
119631	110327	84	49018	43668	84	1858	1603	25	3777	3492	36	8290	7442	50	12836	12282	61	256437	241375	81	0.960264
100260	97570	83	62562	60025	80	2013	1948	23	3460	3623	32	8350	8241	49	13196	12994	64	264690	250813	78	0.960264
56768	51717	87	24525	23166	75	960	775	0	1226	1309	12	2967	2784	31	4667	4707	40	95653	97766	59	0.962151
132727	117378	87	62446	55405	87	2460	2092	27	3674	3505	31	8561	8034	47	14102	13398	59	293439	278428	82	0.963094
83501	78744	86	35850	33755	78	1334	1311	14	1873	1761	24	4533	4243	40	7750	7099	52	151967	142415	77	0.963094
87168	82927	83	41679	39706	80	1564	1526	16	2406	2734	24	5548	5589	39	9998	9752	54	199349	187395	79	0.964037
73565	68462	79	25681	24227	78	1408	1296	14	2032	2304	23	4563	4575	36	6449	6581	40	131655	128627	74	0.96781
99473	95359	87	41267	39384	80	1847	1701	21	3091	2959	29	5875	5674	40	8806	7974	48	166478	157928	83	0.96781
78759	78669	78	35419	33827	78	1365	1153	10	2099	1872	19	4704	4485	37	6574	6298	44	144534	141594	78	0.96781
79543	76713	83	30113	28384	79	1019	980	0	1642	1737	25	4065	3929	35	6464	6517	41	118541	114903	86	0.969697
94143	87696	96	34251	31754	80	1636	1830	21	3337	3012	33	6820	6259	44	10606	9569	56	204079	180479	85	0.97064
168169	145843	89	79780	69467	88	3832	3201	34	5984	5008	46	13068	11192	64	18294	16149	75	360867	303483	93	0.971584
96066	89449	85	30614	29474	79	1200	1153	11	2256	2306	24	4855	4827	39	7825	7055	46	155256	149229	83	0.972527
99907	91718	83	43577	40698	81	1522	1456	17	2823	2798	28	6182	6025	41	10317	9351	50	206699	193516	87	0.972527
87574	84758	79	29189	28088	77	1922	1924	22	3064	3147	33	6145	5850	43	10091	9624	53	200986	195002	81	0.97347
210098	170299	99	136037	116167	98	4111	3474	35	7143	6008	55	15846	14004	70	25435	21899	92	495908	432037	102	0.974413
146656	128988	96	83179	74589	88	3359	2868	31	6312	5981	43	12584	11147	65	20926	18810	86	397718	343237	94	0.974413
189728	156170	97	67908	54911	95	2451	1944	29	5101	4033	44	10802	9275	57	16207	13508	74	332101	281656	101	0.975357
87748	86171	81	24696	24020	70	1425	1464	15	2327	2212	27	6047	5472	44	9180	8643	54	183565	175762	82	0.975357
78415	76413	82	31088	29773	77	824	901	0	1812	1839	22	3622	3222	35	5448	5299	41	120478	113928	77	0.9763
86070	80996	84	34670	33432	78	1478	1426	17	2540	2382	29	5988	6169	42	9852	10034	50	191529	186083	83	0.9763
153958	129998	91	54002	44760	89	2746	2076	29	4163	3567	37	8784	7813	51	14545	12670	68	277418	254726	92	0.9763
147740	129021	90	50900	44149	91	3128	2542	32	5198	4077	39	9799	8078	56	14264	12086	61	297384	251563	95	0.978187
84488	79554	88	36527	34326	81	1067	1118	9	2390	2517	27	5525	5118	40	8531	8065	51	184348	181012	83	0.978187
96310	88578	84	51846	48222	82	2025	1914	23	3160	2730	32	7230	6801	46	10334	9792	54	202075	189994	85	0.980073
90618	86003	83	53150	51269	80	2347	2340	24	3969	3601	33	8220	7783	51	12334	12277	55	263287	242161	84	0.980073
136918	119110	90	47132	40336	88	2663	2490	26	3921	3748	35	10060	9160	55	16425	14519	71	326799	295514	92	0.980073
133672	119286	89	61531	54793	88	1641	1453	17	3222	2827	34	7764	6646	47	12346	10818	59	236223	215546	92	0.980073
176591	146193	101	65529	55429	96	2744	2357	27	5009	4312	43	9640	8741	52	15364	13539	72	313069	284923	98	0.981016
145865	133011	100	56912	52691	86	2744	2556	29	4942	4817	37	11999	11172	61	16600	15445	67	340185	317811	93	0.981016
174408	155740	90	89997	81478	89	4132	3763	35	7160	6366	48	14045	12184	67	22279	18905	87	430703	370452	99	0.986676
53602	59210	51	15208	16572	44	1176	1098	8	1365	1572	18	3229	3195	31	5203	4876	38	94412	94951	74	0.986676
176026	137196	96	67802	52834	94	2041	1651	25	4382	3912	40	9550	7637	58	15944	12939	73	317181	256705	101	0.986676
146815	113819	110	54401	44530	92	2235	1809	26	3780	3119	37	7638	6344	52	11148	9542	58	223714	185640	92	0.988563
150129	132781	90	68371	60829	90	2491	2346	25	4249	4050	37	9558	8295	56	15991	14592	71	313271	297399	93	0.988563
104728	92024	87	47076	40806	83	1778	1762	22	2970	2992	34	6018	5292	45	11537	10389	61	220837	197020	87	0.988563
94440	87491	81	41990	40046	81	1267	1415	14	1986	1982	27	4726	4715	38	8797	8113	52	161328	150515	80	0.989506
83402	78095	79	49920	46472	80	1936	1557	24	2831	2398	31	6458	5917	46	9409	9291	50	181112	176314	77	0.989506
122720	114445	83	45676	42950	82	1834	1868	20	3257	3549	29	6779	6405	43	10441	10079	56	205707	194767	85	0.989506
36979	36231	72	18813	18204	56	392	403	0	857	862	0	1581	1637	20	2684	2901	27	57376	59370	67	0.990449
183379	140220	104	95277	72342	98	3538	2656	33	6324	4849	51	12182	10179	59	19679	16196	81	404197	334818	96	0.990449
120775	105983	99	45657	40401	87	2168	1990	23	4139	3536	39	8734	7874	50	15131	13557	68	281422	265844	88	0.991393
181364	141078	97	63493	49011	95	3144	2530	33	5900	4882	45	12010	8933	65	21370	16517	89	382667	305512	94	0.992336
126824	116653	86	58969	54137	86	2610	2222	29	4331	3847	35	9368	8336	52	14105	12556	67	265723	241042	87	0.992336
113729	100959	88	48285	43724	84	2030	1581	25	3649	3250	36	6957	6577	44	10683	9945	49	199382	188752	82	0.993279
122465	109467	97	43060	38988	85	2801	2386	28	3724	4025	33	8334	7811	47	11347	11629	55	220273	211985	82	0.993279
93221	89403	83	36074	34964	79	1540	1324	15	1856	2272	24	5533	5341	40	9003	8268	55	162863	156242	81	0.994222
148625	120111	92	57481	46671	91	2430	1909	28	4092	3816	37	8095	7010	52	12280	10192	63	241031	201200	90	0.995166
93349	85803	85	41953	39637	81	1566	1533	19	3259	2697	32	7233	7102	44	11135	10571	61	210311	190130	83	0.996109
127332	111890	91	66995	61373	87	2541	2492	25	4765	3914	38	9294	9113	50	12837	12182	57	250064	236546	84	0.996109
149726	131914	90	85780	76614	89	3137	3038	30	5312	4837	40	12032	10961	59	20879	20188	77	400130	371181	90	0.997996
96769	90405	81	46184	43709	81	1979	1972	21	3648	3498	40	6788	6406	47	11518	11240	59	229887	223519	85	0.998939
160664	135469	94	66950	58926	91	2857	2796	27	5862	4859	44	10920	9802	54	17795	15469	75	343993	321057	93	0.998939
187681	152219	106	71376	57674	97	3319	2661	32	5501	4967	44	12378	10415	61	21060	16970	92	396111	341125	99	0.999882
81768	79748	80	32517	31476	76	1267	1276	12	2016	1613	19	4205	4072	37	6791	6501	47	137735	126607	80	1.00271
175888	139935	98	70430	57470	95	2405	1856	29	4197	4000	39	9162	7510	60	13391	11524	67	277889	237483	99	1.0046
115233	110233	83	53231	51216	82	2265	2107	25	3348	3423	32	7979	7310	53	13537	12892	66	266633	252939	89	1.00554
79432	75126	92	39282	37696	80	1848	1593	22	2602	2583	28	6122	6113	41	11247	10912	58	203334	191727	85	1.00649
113790	108599	84	49624	46924	82	2153	2074	27	4442	4288	37	10339	9340	55	16299	15318	68	315031	295553	91	1.00649
131105	113157	97	48978	41861	88	1924	1694	22	3566	3458	37	7767	7067	45	11121	10591	57	223807	207953	90	1.00743
102938	98167	86	37131	35893	79	1493	1372	18	2884	2794	29	5772	5892	43	8630	8179	48	176248	172954	86	1.00837
181504	152383	106	109235	94044	94	4080	3529	36	7236	6593	47	15061	13708	69	21863	19393	88	464224	415363	97	1.00932
256728	174120	129	108367	74684	119	4291	3117	41	7182	5465	46	15636	10687	76	22164	15239	94	465670	329320	124	1.01026
97179	90748	83	33238	31726	80	1580	1503	18	2593	2518	27	5464	5423	44	9160	8798	51	168419	157919	87	1.0112
98008	92991	81	37315	34703	81	1742	1561	19	2825	2909	30	5844	5815	41	9640	8645	50	189164	184524	84	1.01214
89639	86852	80	35985	34581	79	1755	1318	18	3499	3187	32	7243	6882	43	11920	11787	59	231236	218493	85	1.01214
114650	109535	82	41037	38319	83	2101	1830	22	3395	3354	32	7216	6720	48	12789	12133	66	226987	215799	89	1.01497
27976	27184	71	12116	12132	45	410	578	0	526	592	0	1209	1342	13	2217	2152	25	39580	39364	68	1.01497
127530	116557	89	58397	52503	86	2352	2044	26	3337	3253	31	8652	8153	51	13222	11772	67	270483	252151	91	1.01592
121852	108626	95	48167	42080	84	1933	1838	24	3967	3661	38	8759	8654	49	14878	14448	73	274945	259843	95	1.01592
134691	111804	90	60185	51530	90	1833	1457	19	3838	3158	37	7301	6162	50	12993	11332	60	239658	211411	92	1.01592
97659	94154	85	34145	33055	80	1184	1229	13	2747	2675	25	5258	5039	39	7607	7172	45	154644	153243	87	1.01686
34016	31891	83	16255	16246	51	344	426	0	563	914	0	1762	1704	19	2495	2675	25	53403	53901	68	1.01875
171271	142886	95	78700	65921	91	2712	2334	29	4804	4288	38	10133	9054	59	17623	14761	76	323110	292858	93	1.01969
86009	82918	85	34938	33454	78	964	877	0	2588	1922	28	4045	3720	37	6187	6047	42	140774	134738	80	1.01969
160140	146145	96	73255	66886	87	3438	3181	32	6396	6075	47	13229	12190	67	21385	19441	75	422935	388161	90	1.02158
159793	119002	109	64017	48593	95	1859	1340	23	4080	3038	46	8793	6591	52	12902	9762	64	258959	197453	99	1.02252
86947	82254	81	30955	29763	78	1763	1770	21	2673	2684	31	6534	5993	47	10534	10313	57	213178	205813	85	1.02346
118676	111394	86	47856	45067	83	1572	1597	18	3128	2912	34	7388	6420	48	10133	9834	55	211619	199978	88	1.02441
98702	91961	90	28525	26728	79	1907	1715	24	3111	3571	29	7768	7730	44	12780	11724	61	242454	235654	86	1.02535
138202	116519	90	55025	45724	89	1597	1362	17	3807	3303	33	8131	7172	51	14313	12392	65	269736	246675	89	1.02535
72343	71455	78	21074	20786	55	1322	1134	15	1891	1629	26	4302	4156	35	6405	6494	42	141853	136904	77	1.02535
245842	189776	119	129322	101078	106	6349	4491	47	11218	8490	61	22976	17321	88	35481	27044	102	640396	489711	108	1.02535
163648	133105	101	56007	44573	92	2773	2352	30	4771	3721	42	9724	8229	53	13536	10864	64	274705	235540	99	1.02818
89722	84167	96	24459	22359	80	1399	1347	16	2555	2231	26	5090	4910	38	8809	8357	53	167136	154559	96	1.02818
337802	204930	153	110383	68398	141	7050	4514	49	11083	6987	65	22209	13657	89	34137	21572	128	641643	399552	147	1.02912
101658	96521	89	45502	43690	80	1833	1712	20	3053	2898	31	7101	6830	44	11753	12165	61	213441	197927	88	1.02912
109101	100144	86	36116	31972	82	1427	1229	13	2716	2226	30	5041	4456	41	9244	8272	54	173394	153497	89	1.03007
206062	159064	102	85958	66580	99	3310	2577	33	4733	3916	44	10865	8498	63	14793	11067	64	300304	242711	105	1.0329
106232	97204	86	39142	35564	83	1559	1398	15	3092	2546	34	6297	5533	43	10728	9655	52	190572	170834	88	1.0329
164663	126209	100	72725	56611	100	2722	1894	30	5037	3647	44	10963	8559	64	18224	13590	77	345075	269224	107	1.0329
117662	105305	87	45863	40503	85	1967	1798	23	3809	3402	29	7255	6658	47	12807	11405	65	219108	208949	90	1.03384
170481	121684	110	82169	58193	99	2966	2025	35	4432	3131	46	9676	6558	59	13212	9612	68	286695	204564	107	1.03478
74733	71991	80	26230	25432	69	1187	1380	13	2108	2634	24	4789	4733	35	7382	7315	44	142014	138337	82	1.03478
87572	86143	85	30713	30133	78	1492	1337	14	2798	2698	27	5196	5171	37	7892	7508	50	180370	173471	86	1.03478
191814	157500	96	75087	61361	94	2869	2786	27	5428	4775	42	10806	9868	57	17291	14888	75	360011	324593	100	1.03573
92615	88386	82	32180	31663	78	1642	1589	19	2812	2840	31	5677	5826	38	8446	7848	53	160603	158641	86	1.03573
115905	106130	85	40553	36885	84	1828	1831	23	3171	2692	29	6617	6141	44	11501	11063	57	210973	200070	89	1.03573
102009	96501	80	51005	48203	81	1452	1388	17	2220	2375	29	6130	5975	39	9411	9155	48	199535	189147	83	1.03573
183954	150653	101	107046	88534	96	3966	3195	37	7609	6515	49	14982	12898	66	22417	19382	86	456734	388687	100	1.03667
65137	63878	76	24576	24542	60	1087	1006	3	1952	1597	17	4000	4022	36	6907	6245	44	126921	124769	79	1.03667
145715	116237	95	55889	44049	92	2348	1805	24	4171	3460	42	8531	6802	54	12622	10206	65	242080	198631	109	1.03667
139878	113362	91	65930	54658	90	2204	1935	24	4440	3678	41	9288	7174	55	14026	11316	68	270707	222527	107	1.03667
61223	57807	81	24389	23409	72	1257	1209	12	1690	1660	18	3330	3305	31	5602	5241	40	113354	110260	79	1.03667
108332	99032	88	34715	32533	81	2118	2236	22	3851	3738	33	8640	8431	51	13261	12875	66	267877	257402	87	1.03761
127034	106595	105	50259	43050	89	2217	1796	24	3539	3052	33	7473	6422	49	11509	9328	66	220728	184151	105	1.03761
177325	144641	97	68477	57013	93	3065	2474	30	4691	3694	40	9077	7496	53	13661	11485	64	256497	215188	99	1.03761
194044	151479	115	86186	70166	115	3053	2474	30	6122	4869	47	12272	9954	68	18476	15055	91	345573	297704	115	1.03761
83080	79633	85	34205	32775	79	1169	1107	8	1971	1956	24	4498	4498	35	7114	7044	46	145070	138656	83	1.03856
158158	142203	92	62552	55979	89	2820	2341	30	4651	3991	39	10872	9909	54	15422	13178	68	303759	265697	98	1.03856
93040	87774	90	26563	25143	79	1763	1764	18	2867	2496	30	6766	6274	43	10453	9843	57	208004	192355	88	1.04044
90920	83334	97	35888	32375	81	1627	1601	18	2528	2258	29	5500	5071	40	7841	7065	52	158984	150762	85	1.04044
105269	97970	84	32692	31914	79	1609	1593	18	2994	2735	29	6617	6065	43	11275	10924	58	228208	220576	89	1.04233
86154	82830	81	31379	30738	78	1380	1460	14	2848	2372	25	5425	5529	38	9272	9267	52	175526	166047	83	1.04422
152045	138099	92	100261	92106	89	2687	2600	27	5790	5396	38	11985	11710	57	18268	16784	75	379941	352349	95	1.04422
88231	86832	79	35559	34566	77	1393	1747	15	2307	2253	22	4894	4895	37	9146	8402	63	170454	164088	84	1.04516
92794	90355	82	26190	24732	78	1567	1803	17	2331	2397	26	5216	4719	39	9447	9000	58	188752	179336	95	1.04516
157122	133123	94	68447	57942	90	2358	2189	26	4195	3458	41	9989	9078	52	15192	13569	68	331611	296094	94	1.0461
85421	82766	81	36852	35837	78	1543	1682	19	2449	2665	27	6157	5985	43	9180	8926	48	185867	176955	85	1.0461
125709	111701	90	54588	49434	86	1749	1531	19	3563	3123	38	6831	6574	44	10519	9584	53	209774	196618	90	1.0461
167209	139531	102	53479	44903	92	2366	2127	23	4628	4329	39	9470	8085	57	15003	12975	71	297905	267517	109	1.0461
159347	129621	104	60078	49154	92	2524	2220	28	4111	3318	39	10716	8853	59	16477	14372	76	330862	287847	97	1.04705
67335	65170	77	18222	17803	53	1357	1314	12	2165	2330	23	4448	4019	39	7264	6658	43	137335	128033	93	1.04705
134698	115523	89	53837	45020	90	2058	1821	20	3516	2973	37	7078	6349	45	11184	9965	61	220576	197286	91	1.04799
110532	101400	86	47000	44144	85	2564	2193	27	3528	3911	30	7958	7509	47	12939	11807	63	247866	227073	87	1.04799
182267	136603	100	70482	52511	100	2764	1924	31	5717	4444	41	10419	7868	58	16262	12790	76	318615	248563	99	1.04988
60232	57782	76	22409	21326	73	988	992	0	1350	1431	19	3635	3218	33	4729	5103	33	90939	88979	77	1.05082
87591	85178	81	32645	31367	78	1870	1741	19	2393	2556	27	6931	6860	45	11348	10152	62	205250	199833	83	1.05176
104625	93258	100	44239	40474	100	1973	1549	23	2886	2678	27	6365	5318	49	10243	8778	62	205649	182287	100	1.05176
125690	99958	92	55938	43868	91	2021	1329	22	3907	3063	37	7148	5402	49	9953	7669	61	205677	159633	93	1.05365
155897	146371	86	82794	76095	86	3145	2908	29	5887	5481	42	12268	11185	61	18485	17201	76	352221	322120	91	1.05459
123108	110927	89	52147	45863	87	2231	1768	29	4266	3595	35	8028	7499	49	13156	12545	68	261673	242124	87	1.05554
88971	84064	82	33050	31785	78	1130	1195	11	2358	2236	25	4940	5182	36	8489	7839	49	159750	146024	86	1.05648
125906	115210	87	58160	53100	87	1946	1731	22	3680	3563	37	8191	8114	49	13284	12546	60	246599	232954	90	1.05742
81229	77267	81	35727	34275	79	1209	1063	7	2384	2150	27	4719	4843	36	7523	6766	52	148264	140739	80	1.05837
138545	119493	90	62284	54049	88	2465	1989	27	4025	3825	36	8549	7366	49	15251	13320	72	279633	259964	90	1.05837
210351	159693	107	125682	97216	104	4292	3300	37	7017	5880	50	16073	12808	72	25942	20733	93	515771	425604	106	1.0612
137017	118127	89	53803	46751	88	2093	1931	25	3572	2764	33	8116	7293	48	12370	11211	60	266543	245172	93	1.0612
94810	90445	84	31046	29695	79	1688	1670	17	2740	2464	30	6094	5878	43	10662	9986	60	216393	201203	85	1.0612
148005	116182	104	57441	44746	92	2385	2039	27	3747	2828	38	7587	6016	48	10970	8533	57	220382	178704	98	1.06308
90839	85531	96	25814	24865	76	1674	1644	19	2655	2581	28	6165	5866	43	8624	8444	47	171252	168018	80	1.06308
107032	95736	85	45918	39802	85	2011	1657	22	3295	2933	33	7344	6275	53	11407	10244	56	212789	195582	90	1.06403
72290	72216	75	26185	25851	73	1162	1214	11	1710	1638	21	4454	4217	38	6504	5943	44	134428	127601	82	1.06403
75747	71339	85	35224	32037	81	1088	1056	6	1903	1843	20	4876	4340	38	6757	6195	47	123090	111502	96	1.06403
106755	101299	85	27747	26628	79	1480	1575	18	3183	3032	31	7711	7287	45	10027	9145	56	240647	227010	85	1.06403
179311	146248	94	66542	55312	94	3377	2951	33	6304	5283	44	12249	10362	58	18147	15224	75	338880	303002	96	1.06686
94729	83818	86	33232	29708	81	1671	1268	20	2645	3061	26	5959	5696	45	9358	8641	51	187658	178689	87	1.0678
154391	137496	93	58920	51925	90	2661	2346	28	4562	4492	37	11939	10939	67	18750	17369	80	373334	346560	95	1.06874
149006	124918	95	49619	40952	89	2534	2270	26	3988	3237	40	9057	7877	50	15541	13314	77	281042	243340	96	1.07063
80131	79285	78	19025	19001	54	1315	1298	14	2499	2194	29	4904	4420	40	7357	7589	45	139997	135559	83	1.07063
109101	102298	86	51457	48555	83	1982	2056	23	3809	3470	36	8857	8494	53	14090	13531	65	258778	243952	90	1.07157
157519	122718	101	66107	51552	93	2179	1864	25	3981	2959	35	8524	7083	52	12239	9419	70	269756	219610	97	1.07157
108524	103345	83	41543	39411	80	1353	1409	15	2607	2635	28	6109	5379	42	9558	9181	49	185932	175451	85	1.07157
125023	107516	98	42226	37584	86	1669	1552	18	3406	3058	36	7197	6099	48	11967	10279	59	230154	197699	94	1.07252
83055	75502	86	29198	26982	81	1161	1196	13	2394	2153	24	4825	4591	38	7336	7065	43	136932	130034	83	1.07346
135645	116393	97	61023	51801	87	2580	2093	27	4712	4438	38	8715	7574	53	14436	12286	66	243958	221206	93	1.07534
134801	115843	96	57779	48783	91	1956	1644	21	3395	3260	32	8285	7421	54	12658	10647	66	266443	241309	92	1.07534
93452	91880	79	30744	29785	78	2202	2059	24	3038	3485	28	7068	6864	43	12105	11947	63	223941	212161	84	1.07629
127598	104890	107	54114	44511	91	2055	1889	23	3104	2678	33	7720	6255	49	11678	8680	71	243140	200471	107	1.07629
114434	105135	83	55880	51166	84	1840	1626	21	3739	2891	37	6468	5929	46	10025	9303	51	208621	180769	87	1.07629
117174	107495	88	42127	39471	83	1862	1913	21	3394	2843	30	7396	6861	50	11445	10606	63	234509	222262	87	1.07723
184424	152565	96	84489	70833	96	2989	2256	32	5345	4859	38	11181	9406	60	17822	15537	76	368214	329317	94	1.08006
47188	45517	77	21845	21122	60	610	580	0	1628	1376	18	2309	2273	26	3583	3563	34	67836	67370	73	1.081
131986	119983	94	70879	65058	85	2328	2239	25	4338	3945	37	9490	8794	56	14484	13096	67	285066	268476	85	1.08289
150184	129042	89	68921	59163	89	2583	2228	28	3725	3278	37	8745	7929	54	14417	12782	65	279818	262871	87	1.08289
144710	128414	98	59031	54539	87	2124	1853	25	4094	4011	32	8627	7877	52	13876	12775	66	245687	230765	89	1.08383
140429	129528	87	69893	65255	85	2676	2583	28	4730	4111	42	10577	9921	55	15759	14906	79	313084	283180	84	1.08383
219364	171252	108	80905	62185	104	3890	3134	36	6684	5809	45	13204	10944	67	20106	16104	85	399220	342744	105	1.08761
184254	151759	98	81539	68797	95	3147	2760	31	4568	3385	38	10609	8710	63	15707	13535	78	310562	253962	95	1.08761
292605	225111	128	165542	129264	124	7515	6177	45	12529	9234	61	24658	19107	95	38960	28701	118	734430	550670	128	1.08855
281339	216977	117	145186	112172	116	7121	5201	45	11835	9244	65	24627	18018	96	36540	27696	111	694274	523822	120	1.08949
75438	74627	76	26537	26268	63	1120	871	0	2040	1971	24	4723	4625	39	7793	7703	47	155434	150850	79	1.08949
101787	92256	82	38317	34855	82	2151	2046	23	3154	2604	30	6014	5833	43	8530	7605	51	169428	155178	81	1.08949
195357	164943	97	92467	78546	94	3970	3533	34	7976	6498	54	15441	12924	71	23409	21009	82	489185	415720	97	1.08949
65191	62793	86	21299	21277	56	898	1144	8	1342	1529	18	3351	3107	33	5912	5581	42	104588	104728	76	1.09044
108096	100482	85	39866	35552	84	1831	1799	21	3151	2587	35	7092	6996	43	11372	10613	54	229056	214888	86	1.09138
154814	135069	92	68390	62204	89	2967	2573	29	5127	4806	38	10722	9819	59	16937	15910	68	325936	310096	90	1.09327
70005	67833	79	28601	27624	76	1130	1238	11	1743	1722	18	3959	3834	35	6558	6879	43	122158	117429	78	1.09421
143360	132542	89	71751	67267	86	3045	2506	31	4793	4204	43	10903	10497	60	16081	14817	67	316005	284465	89	1.09515
90872	85850	82	28938	28010	78	1226	1388	13	2964	2440	29	5100	5050	38	9141	8975	50	157476	153772	81	1.0961
44052	44110	71	19873	19524	55	632	630	0	892	915	0	2661	2676	28	4167	3986	38	79950	79464	75	1.09704
124314	111545	87	68166	61900	86	2310	2102	24	3762	3626	34	7518	7089	45	13877	12885	63	255511	236588	86	1.09704
147659	117743	103	64644	51161	92	2217	1601	28	5116	4104	43	10439	8289	56	16353	13739	73	314804	256836	97	1.09893
130759	111075	89	60933	51617	89	2059	1756	24	2996	2933	31	8729	7572	51	12996	10892	69	262624	241795	93	1.10081
153139	126651	94	55926	47024	90	2902	2718	28	4565	3749	39	10183	8860	58	15123	13193	72	323119	293493	95	1.10176
90990	86730	82	32264	31214	78	1333	1360	14	1854	2194	24	5025	5019	38	8664	8081	52	167802	153396	85	1.1027
77274	72484	94	27337	26302	76	1100	1102	9	2431	2146	26	5052	5221	37	8098	7477	51	160208	151767	82	1.10364
60737	57023	73	25271	24158	75	1020	1067	6	1785	1977	21	3335	3413	32	4727	4547	38	93086	89737	74	1.10459
107961	98941	88	33075	30826	80	2276	1821	26	4296	3365	39	8070	8141	46	13217	12947	72	254368	246652	84	1.10553
81863	78711	81	39937	37206	81	1704	1709	17	3097	2932	28	5528	5393	38	8159	7539	52	182117	163219	95	1.10742
99937	98705	79	36207	34854	78	2284	1803	27	3754	3340	35	8390	8442	48	13220	12554	63	253176	241099	82	1.10742
171801	156413	107	84890	77512	90	3990	3925	33	5799	5991	41	12714	11424	61	19868	17674	71	405459	366162	88	1.11119
177036	140257	100	86320	71358	96	3013	2286	33	4816	3681	40	9518	8491	53	15010	12065	71	270004	230012	92	1.11213
137105	117477	95	57800	50074	89	2279	2124	24	3649	3344	36	8410	7489	48	13994	11787	72	264922	247412	86	1.11308
116527	104753	89	48520	44089	84	1889	1695	24	3091	3264	31	8397	7547	46	12566	11746	58	245018	229984	82	1.11308
109498	102129	96	39807	37555	80	1717	1671	18	2741	2833	26	6354	6084	41	10234	9827	62	189278	178563	81	1.11402
138937	110551	95	56649	45590	92	1609	1456	16	3800	2894	38	7080	5467	49	11147	8185	65	216662	184104	89	1.11402
358675	252618	157	151569	102897	142	7625	5527	46	12997	8699	69	27553	19504	106	37046	27337	132	731630	522182	157	1.11402
112431	105646	81	46990	44462	81	1961	1765	24	2720	2876	29	7481	7019	46	11014	10514	57	230673	222256	78	1.11402
170156	145092	93	80024	70648	90	3866	3485	34	6044	5159	45	13287	11458	67	21217	19486	83	391307	344580	88	1.11402
191065	150448	100	61651	47956	97	3283	2727	31	5746	4096	46	11697	9801	58	16756	14596	79	306949	262902	92	1.11496
94715	92728	82	30135	28228	80	1183	1164	11	2930	2795	28	6272	6155	43	10793	10707	50	202584	195270	79	1.11496
212258	164083	105	47415	36957	99	3994	3115	37	4017	3312	37	6007	4724	48	10818	8878	63	471433	384577	119	1.11496
166668	127686	112	93434	73362	97	2802	2159	32	4144	3281	41	9812	8067	54	15687	12475	74	342062	282596	92	1.11591
128725	111694	90	51256	45322	87	2392	2300	24	3599	3547	32	10053	8912	56	16289	15256	77	309334	279592	87	1.11591
139528	121995	93	57528	50362	89	2831	2336	28	4681	3977	40	8957	8280	50	14246	12316	64	285086	267695	88	1.11874
53876	51863	83	18483	18401	52	760	953	0	1689	1229	15	2785	2479	30	4715	4236	40	85797	80680	75	1.11874
76652	75209	82	30986	30677	76	1398	1197	18	1822	2040	23	4421	4362	35	7398	6958	45	144766	139225	79	1.11874
129251	122473	85	57636	53450	84	3067	2624	29	5085	4588	39	9583	9028	53	13606	12676	68	279146	261068	86	1.11874
129808	112016	92	43599	36994	87	1975	1559	22	3192	2790	34	7386	6484	51	11223	10177	55	218025	194813	87	1.11874
111286	100139	84	42112	37649	83	1770	1459	19	3070	2763	33	6492	6080	43	10165	9292	64	192602	182794	85	1.11968
89918	83251	83	33430	32216	79	1499	1592	17	2664	2614	27	5438	5478	40	8934	8564	52	175949	170182	76	1.12062
105767	100398	84	31644	29976	80	1934	1795	22	3541	3313	34	6890	6594	44	12335	11457	70	229594	221449	83	1.12062
113158	96032	87	49662	41992	87	1970	1638	22	3409	3364	30	6727	5671	49	10770	10115	52	204616	180937	89	1.12345
78920	76832	79	30496	29819	76	816	726	0	1663	1377	16	3642	3731	35	6060	5918	43	130596	125974	77	1.12345
110745	102089	85	42959	39065	83	2044	1676	21	3090	2439	35	6048	5773	44	9664	8793	57	193007	175650	86	1.1244
90635	85118	84	37192	35258	79	1581	1419	17	2916	3321	27	6057	6026	46	10702	10257	60	202813	189034	80	1.12534
112518	99664	88	42787	38066	84	1895	1575	22	2888	3133	28	7536	6753	49	11657	10908	60	228672	213315	84	1.12534
112525	102591	100	44103	40287	83	2034	1811	24	3549	3805	31	7494	7153	48	12417	11279	65	237723	230814	88	1.12628
59914	56469	79	16667	16375	51	897	961	0	1659	1258	19	3059	3051	31	4980	4867	39	104987	99513	78	1.131
84916	78826	86	31532	30151	78	1270	993	0	2379	2053	26	5070	4587	39	7896	7624	50	167291	163223	78	1.13194
179474	138772	106	66425	51534	96	2620	2198	28	4875	4095	40	11392	9784	57	18625	15892	70	363229	294003	97	1.13194
134423	125841	98	40388	37985	81	2144	1964	23	4201	4551	33	7650	7139	46	11272	10113	56	220243	203786	84	1.13289
40195	39883	72	19704	19351	53	772	723	0	734	910	0	1889	1733	24	3349	3154	31	63493	62533	68	1.13289
114344	103442	86	37731	33159	83	1652	1504	19	3595	2805	33	7921	7738	45	12783	12047	62	239996	221614	84	1.13383
106279	101537	82	30608	27957	81	2031	1903	23	3892	3941	33	8609	8247	49	13269	11850	68	246716	240705	82	1.13383
70980	69301	80	31601	30474	77	1091	1031	6	1751	1709	20	3835	3979	33	6745	6538	45	129045	125168	74	1.13383
165764	129301	99	68142	53702	94	2255	1710	27	3434	2881	35	8360	6456	55	11855	9332	60	254433	211833	94	1.13572
85797	79738	83	49723	47774	80	1699	1465	18	3102	3163	32	7344	6878	47	12162	11130	58	238364	226139	79	1.13666
124886	105814	93	42223	34974	89	1989	1809	22	3618	3816	32	7465	6760	47	11231	9726	64	231614	215857	85	1.1376
114743	104091	84	47332	42732	85	2232	2037	24	3595	3452	33	8541	7800	50	13814	14683	56	267444	255108	86	1.13855
245036	191405	107	147778	122199	106	5838	4805	40	11632	10075	63	25030	21302	97	36277	29351	100	697068	584364	106	1.13855
89279	86245	81	34223	32927	78	1813	1779	20	2590	2747	27	5797	5581	42	10699	10064	57	193523	180757	95	1.13855
40928	43341	53	10838	11088	43	585	571	0	1087	1110	6	2514	2748	27	3696	3661	36	75817	77639	68	1.13949
108094	100082	86	42134	39754	83	1985	1945	22	3130	3456	28	6626	6382	44	9795	9755	48	194610	181699	81	1.13949
109171	98180	85	36376	33212	82	2211	1840	26	3693	3479	30	8052	7310	51	12550	12035	57	251066	237901	78	1.13949
85244	85541	78	34370	32238	77	1263	1133	12	2020	1826	22	5519	5346	42	8235	8488	48	162608	158562	76	1.14137
291944	214996	121	115155	85868	115	4651	3551	38	8890	6467	53	17691	12977	81	27460	19808	107	522805	389954	113	1.14137
210358	112776	128	73780	40145	123	3651	1805	44	7250	3902	71	15392	7810	91	24229	12472	115	478628	238516	122	1.14232
157391	124733	97	71542	56700	93	3280	2501	32	4908	3711	42	11133	9143	64	17322	14303	79	337826	280900	92	1.14515
149311	123215	91	63328	53189	91	2785	2352	30	3885	3107	36	7830	6944	53	12714	10056	63	250524	221810	90	1.14515
102064	93412	84	45887	42102	82	1883	1748	20	2659	2527	29	6484	5732	45	10314	8783	54	191836	167394	82	1.14609
137609	109380	94	54575	44268	90	2101	1814	24	4595	3771	41	7079	5817	49	12908	10363	66	240450	205315	90	1.14703
129620	112325	93	60163	51436	90	2147	1694	24	3516	3066	35	8009	7254	53	13217	11709	71	268552	234691	91	1.14703
249585	191692	112	174414	143714	106	8606	6902	46	14363	11845	65	31971	25480	100	46812	37512	102	859061	686403	108	1.14703
84780	83160	90	44573	44299	78	1267	1364	14	1993	1925	21	4756	4635	37	6769	6117	45	164264	164820	79	1.14703
93556	85782	95	38761	36328	79	1512	1697	16	2683	2589	28	5709	5371	41	9505	8609	56	186838	167986	79	1.14703
145073	126567	87	71413	62943	87	1917	1514	23	3493	3652	35	7873	6913	49	11911	10860	64	236276	226157	85	1.14798
110392	103319	93	27933	26724	79	2078	1897	23	2654	2768	28	7171	7064	45	12515	12419	58	232331	219179	84	1.14892
94100	87949	91	44457	41775	82	1661	1460	21	2643	2190	32	6362	5900	43	10020	9606	59	199786	193967	82	1.14986
87968	83356	83	25411	24005	79	1745	1765	20	3545	3078	32	5628	5372	41	9134	9232	50	168194	157541	82	1.15458
109003	100185	86	46227	41660	85	2234	2044	25	4007	3517	34	7773	7315	47	12446	11850	62	228014	215579	88	1.15552
139051	120216	98	57900	50470	90	2323	2135	26	3268	3478	37	8425	7678	53	13073	12559	62	260743	243012	90	1.15741
168278	132191	102	67578	53282	94	2238	1657	28	3880	3107	39	8884	7062	52	13047	10412	63	254814	214404	96	1.15835
101203	96262	84	27437	26566	69	1840	1642	21	2612	2397	29	6181	5648	46	10148	8910	57	192857	176131	81	1.15835
55438	53417	86	22812	22501	68	426	647	0	1007	838	0	2184	2092	27	3910	4033	34	73419	72567	77	1.16024
107400	98489	87	31612	29812	81	1770	1888	21	3038	2876	31	5724	5474	40	8833	8368	56	180660	167215	88	1.16118
99347	93868	82	35984	34530	80	1596	1283	16	2480	2654	30	5803	5729	39	9333	8811	57	188511	178104	85	1.16118
183812	144868	111	79689	63992	95	3066	2243	34	5138	3901	45	11146	9135	59	17609	13750	86	320250	263043	97	1.16118
111862	96722	86	48768	41128	86	1945	1527	20	2489	2508	29	6922	5803	48	10495	9470	59	220414	190086	88	1.16118
142390	121118	95	58238	49023	90	2481	2084	28	5250	4298	43	9120	7564	55	13940	12109	63	290305	266260	92	1.16213
40152	40281	60	16675	16516	50	799	863	0	911	1016	4	2069	1992	24	3856	3786	34	74558	74469	75	1.16401
111137	102961	88	45640	42930	82	1817	1722	20	3057	2703	32	7068	6616	43	11073	9873	65	218305	206631	84	1.16401
95961	88629	87	36906	35083	80	1292	1407	15	2715	2719	27	5199	5191	36	9707	8899	48	189959	179336	82	1.16496
164410	134974	101	73731	60459	93	2344	2040	26	4213	4041	38	9919	8270	56	16155	13965	71	313431	276263	91	1.1659
181664	148863	95	111064	90642	95	2986	2256	32	6070	5007	46	11223	9449	60	17813	14246	79	339119	289155	93	1.16684
156946	133883	92	61043	52331	91	2256	1938	26	4238	4066	37	8945	8404	52	14753	13373	63	281203	258530	91	1.16779
137252	119711	91	56194	50183	86	3059	2746	29	4534	4353	39	9556	8889	52	14909	12679	66	298304	273598	87	1.16779
81674	79460	80	34442	33067	78	1680	1632	20	2968	2889	31	6576	6498	45	9599	8737	57	215828	200081	80	1.16779
201397	165048	99	86101	71407	97	3023	2587	32	5632	5271	44	13014	11236	62	19595	17162	79	406956	366484	93	1.16873
153324	119505	94	62226	48680	92	2469	1796	29	4216	3291	40	9113	7948	55	15658	12490	70	299585	247830	91	1.16873
95390	91419	81	19223	18337	59	1575	1511	17	2453	2205	26	5179	4860	40	7673	7327	49	162183	156011	80	1.16967
129413	116848	88	60561	53882	86	2662	2294	27	4082	3559	35	8705	8253	50	13013	11643	64	259223	242185	83	1.17062
80817	74890	82	31296	29375	79	1454	1043	10	1482	1332	18	4269	4054	33	6861	6117	44	147692	145363	78	1.17156
174594	148666	96	93712	81532	93	4778	4344	36	8570	7361	53	16892	14548	78	23229	19555	86	449176	384559	91	1.1725
145595	123985	99	63552	54400	89	2600	2036	28	4274	3975	38	8793	7890	52	14608	13392	65	277623	253029	88	1.1725
106655	94141	86	45555	39695	84	1615	1444	19	2567	2210	29	5900	5209	43	9093	7547	56	175697	160066	80	1.1725
81635	78143	79	22520	21454	61	1362	1353	15	2316	2273	27	5923	6027	42	8888	8546	50	189540	185372	77	1.1725
109523	105097	86	40895	39581	80	1904	1747	21	3267	3096	31	6545	6332	42	10683	10037	55	224866	213859	84	1.17345
165405	136555	99	60436	50132	91	2857	2220	32	4581	3891	40	10547	8786	62	18001	15708	73	318962	279127	92	1.17345
164371	130419	106	77823	64289	93	4134	3563	34	6967	5184	52	15023	12001	66	20955	16697	83	418535	332369	96	1.17345
123179	112269	97	54655	48876	86	2639	1932	28	4624	4510	36	8892	8116	50	15310	15194	73	309382	293384	86	1.17439
82479	79779	80	32697	31313	78	1213	1033	6	2342	2107	28	4450	4414	37	7637	7782	49	146609	143868	80	1.17533
105580	101810	82	42269	40586	82	1623	1546	17	2621	2856	28	6160	5892	42	10545	10096	55	200603	188536	88	1.17628
160410	124376	96	54912	41676	94	2546	2059	28	4888	4221	37	9597	7403	57	15996	12393	70	299872	242184	99	1.17628
130703	108779	91	51079	43861	87	1917	1680	22	3195	2759	34	6504	5791	46	10153	8497	52	202190	177176	92	1.17816
149262	126031	91	49064	40911	89	2215	1817	24	3783	3193	37	7605	6329	49	12112	10228	68	243847	206600	94	1.17816
287883	222659	118	193149	149309	119	7662	5722	47	13032	9699	62	26186	19071	101	41266	30506	115	749718	551380	135	1.17816
177362	143394	97	65948	53794	93	2426	1884	29	4537	3645	40	9527	7521	58	15102	12698	68	299987	255517	95	1.17816
94537	88618	95	24750	23781	71	1510	1457	17	2093	2068	24	5215	4702	41	7938	7825	47	161989	150974	86	1.18005
92789	89295	79	29793	28868	78	1788	1696	19	2305	2629	24	6434	6171	46	10660	10368	56	203970	193400	84	1.18382
57973	57124	75	22224	21395	62	1277	1159	11	1461	1587	21	3976	3783	35	6496	6104	48	123002	120096	70	1.18477
176014	154303	94	87449	77704	91	3255	2951	32	7169	6562	50	13807	12526	64	23007	20774	87	454570	407145	96	1.18477
92059	87858	85	43558	42297	79	1279	1320	13	2857	3090	28	6091	5736	43	9747	9285	56	179620	172785	84	1.18477
153264	130412	93	65472	53586	90	2317	2047	28	3808	3138	38	9049	7394	55	14635	11928	64	280030	238864	92	1.18477
79578	77233	82	28048	27423	69	1258	1359	15	2097	1963	23	6068	5807	44	9589	9069	55	182246	179943	76	1.18477
86370	82859	81	34539	33426	78	1749	1495	20	2973	3039	30	6430	6555	41	9554	8725	53	205956	192443	84	1.18571
123435	113057	90	69776	64563	86	2433	2266	27	3955	3745	33	8910	8003	55	14265	13271	70	282197	253121	87	1.18571
172071	137411	98	73473	59203	96	2317	2189	24	4110	3349	36	8240	7070	52	13340	10566	64	268275	223059	97	1.18571
98814	93511	95	50493	48368	80	1222	1179	10	2238	2511	22	5656	5381	42	8853	8321	53	163376	153589	81	1.1876
173568	143801	94	57289	48550	89	2478	2077	26	4635	4156	38	8617	7304	52	12135	10193	65	262841	230869	96	1.1876
63305	62172	77	27439	26519	76	927	955	0	1348	1252	12	3597	3373	34	5051	4935	38	103744	100073	77	1.19043
137038	109842	96	52014	41482	90	2371	1611	27	3893	3355	35	8293	6721	51	11681	9299	58	242950	204682	93	1.19231
163801	144579	93	66411	59066	89	3574	3277	32	5913	5073	45	12077	10806	64	18069	15503	79	351516	319051	94	1.19231
221698	154294	100	89351	60107	100	4023	2701	39	6285	4272	48	15098	11472	72	23592	16694	93	451844	325081	105	1.19231
119524	108833	90	45623	42344	82	2061	1986	22	3209	2719	34	7538	6900	49	11290	10623	56	226828	208779	85	1.19326
119483	106685	86	46912	42470	84	2014	1941	20	3522	2976	39	6978	6705	48	11121	9984	63	197969	186264	85	1.19326
91589	89189	80	24410	23478	78	1816	1700	20	3582	3574	30	6701	6479	42	11236	11053	60	237089	224486	83	1.1942
272801	208491	132	140159	113148	114	6743	4997	44	10804	7884	73	22669	18215	85	31445	23884	107	641417	496714	118	1.19514
73908	69607	81	24119	23604	71	1263	1249	13	1419	1486	17	3947	4114	33	6467	6362	45	162404	160649	77	1.19514
155579	126635	104	56004	45353	93	2611	2241	29	3542	2972	37	8076	7096	49	13535	11549	64	258013	221053	94	1.19609
78312	75857	79	32761	31202	78	1066	1321	12	1634	1482	24	4478	4249	37	6614	5924	43	129413	121062	76	1.2008
99940	96019	83	45037	42961	80	1616	1723	20	2752	2685	28	6807	6670	43	10917	10671	57	204323	198835	82	1.20269
167642	136710	102	66531	55100	92	2698	2561	27	4720	3546	44	9303	7427	54	14168	11911	68	285549	249713	89	1.20269
89426	85298	80	32812	31593	79	1738	1571	19	3252	2926	31	5984	5575	46	10611	10066	70	200880	191801	78	1.20269
144055	116947	91	57349	45882	90	2414	1732	31	3582	2824	38	9244	7773	58	13725	11094	69	298978	255578	91	1.20269
161248	131156	94	66581	52983	93	2654	2021	29	3988	3331	39	10185	8519	59	15816	13028	73	309521	257514	92	1.20269
98895	91503	86	32743	30936	80	1427	1405	15	3002	2433	33	6693	6093	44	9862	10042	47	204329	195087	81	1.20457
95270	89639	82	28052	26795	78	1759	1741	18	2667	2682	27	6844	6650	42	11167	10228	58	218307	210713	85	1.20457
87560	82989	85	32112	29945	80	1845	1678	21	3245	3162	31	6480	6318	42	10098	9940	54	214586	206067	97	1.20457
106495	100874	83	45874	42520	83	1429	1497	15	2774	2447	34	5877	5408	40	9679	9657	51	189952	181975	82	1.20552
104093	98166	81	31156	27701	83	1707	1628	19	2685	2078	33	7077	6386	50	11403	10555	62	223107	208594	89	1.2074
306421	230950	133	129692	104466	123	8053	6584	45	13405	10446	69	27979	22168	111	43571	33363	120	843256	642979	129	1.2074
160686	113505	100	64171	44495	98	2857	1757	35	4301	2981	42	9269	7059	57	15381	11829	71	276012	202997	103	1.20929
180655	131091	106	68068	52160	97	2499	1838	28	5175	3311	47	9525	6814	59	15110	11685	65	303819	225175	104	1.21118
156215	120054	95	65043	51896	94	2445	2041	27	4395	3388	41	8302	6624	52	11676	9127	58	229134	180550	98	1.21212
146866	110132	108	60888	45042	93	2637	1895	27	3680	3043	38	9043	6885	54	12835	10158	68	269167	212194	99	1.21306
111327	103947	86	36816	32848	86	1854	1559	24	3289	3184	32	7999	7231	49	12492	11679	63	242987	226144	94	1.21401
187475	147616	102	106216	84381	96	3626	3099	36	6715	5548	49	14144	11817	67	22852	19567	80	453103	392798	99	1.21495
124819	107550	87	48098	41610	86	1660	1553	18	3642	3379	34	7240	6289	47	11448	9938	58	219846	194457	93	1.21589
73885	70992	82	13871	13433	48	1167	1161	11	1970	1913	22	4081	3961	35	6208	6347	42	119706	115659	82	1.21589
131324	118704	97	51295	47563	84	2154	2066	23	4039	3168	39	8508	8108	52	14144	12843	65	275099	250197	94	1.21684
184941	137986	121	77738	57684	121	3160	2213	30	5048	3844	40	11197	8354	63	17258	12689	90	358894	271692	121	1.21684
92407	91143	78	41211	40299	79	1321	1275	14	2379	2134	28	5273	5389	39	8322	7740	48	169135	162242	88	1.21778
170880	131937	95	63149	48029	93	2705	1864	28	4548	3439	41	9948	7771	58	15834	11947	73	317567	250197	101	1.21778
147956	121689	106	72752	60423	92	2991	2685	28	4254	3744	37	9489	8146	53	14288	12238	64	282300	253785	95	1.21778
34759	36912	58	18277	17830	54	572	617	0	889	957	0	2184	2202	23	2977	3229	28	64644	61838	72	1.21872
52270	49359	78	22780	21941	68	654	670	0	1222	1614	17	2520	2551	28	4213	4656	32	84634	82612	73	1.21872
101014	95080	85	43662	41864	81	1099	1154	9	2880	2631	29	4697	4767	36	7327	7129	47	161848	150326	87	1.21872
105525	89000	95	43760	37444	84	2190	1771	22	2791	2410	31	5648	4623	44	8684	7579	53	157928	141563	91	1.21967
188214	160783	99	121135	105980	95	4932	3960	37	8142	7597	48	17977	16898	71	27554	25034	91	527604	491269	99	1.22061
103211	96474	85	46514	43875	82	1969	2201	22	2861	2867	30	6380	6479	41	10067	9626	55	225316	218012	89	1.22061
123167	112787	89	56661	51549	86	1484	1501	16	2988	3039	31	6113	5834	41	10292	8511	54	199073	183523	89	1.22155
39290	39859	72	15866	15784	49	598	546	0	794	954	0	2167	2310	23	3023	3008	30	58282	57024	75	1.22155
85731	81244	84	23543	22703	73	1258	1202	13	2163	1838	23	4937	4906	37	8519	8025	59	165140	154596	84	1.2225
154894	136265	92	76877	68962	89	3015	2460	31	4546	4137	38	9365	8882	49	14078	13192	65	249962	229986	97	1.22344
86401	83378	78	21681	20775	67	1501	1257	14	1967	1875	20	4690	4785	37	6803	6628	50	166056	163503	84	1.22533
74925	72025	78	29644	28296	77	1486	1343	15	2083	2002	27	4882	4728	39	7101	6811	43	148930	144622	82	1.22533
55735	52826	77	23050	22622	67	652	711	0	925	1079	7	2790	2557	29	3883	3774	33	79027	79714	77	1.22627
126110	110924	89	41749	36088	86	1038	926	0	6682	6381	42	11635	10474	58	14007	12858	65	273901	257745	88	1.22627
134726	113255	89	65799	55647	90	2533	2159	27	3898	3591	36	9841	8239	60	15472	13752	69	312188	283423	93	1.22627
143282	119178	91	49537	41145	89	2441	2210	26	3597	3365	32	9310	8165	51	16261	14235	77	307859	283467	91	1.22816
138857	117033	92	72731	62756	91	2035	1723	23	4239	3364	37	7855	6824	50	12469	10792	60	243283	222917	91	1.22816
95247	90783	89	35617	34495	80	1348	1320	14	2153	2183	27	5614	5517	40	9264	8243	56	177512	170209	84	1.22816
124308	108199	89	50098	44276	87	1650	1270	17	3215	2842	33	6766	6217	46	9721	8788	51	201350	183121	87	1.22816
233270	154762	116	99974	68879	107	2949	2290	33	5618	4079	46	13201	9047	68	18470	12191	82	396207	284030	111	1.2291
161961	131533	98	75294	63153	93	2491	2159	27	5158	4585	46	11055	9948	57	17571	15432	72	347826	312544	93	1.2291
235783	182030	105	92804	71545	103	4443	3233	40	7108	5312	55	14347	11424	67	22108	18097	86	450678	364871	107	1.2291
113959	102681	86	39614	36891	83	1876	1893	21	3380	3495	33	7289	7013	45	12825	11758	59	236379	226429	86	1.23004
202216	165885	101	69711	58863	95	2460	2175	26	6242	5203	48	9455	8616	50	13663	11981	61	277522	245219	95	1.23099
125373	107235	96	56528	48970	88	2071	1717	23	3868	3234	42	7488	6792	47	13424	11666	67	250846	226338	104	1.23099
33703	33843	64	20963	20849	54	769	625	0	973	1063	5	1709	1605	22	3114	3303	30	57454	58846	65	1.23099
86205	80779	82	33007	31983	78	2062	1914	24	3533	3108	37	7848	7676	47	12369	12236	56	254144	240908	83	1.23099
151894	127943	94	48351	39267	90	2594	2011	29	4152	3497	39	9175	7259	59	13547	11066	65	275281	225641	96	1.23382
115346	104740	87	44795	39358	85	1770	1606	22	2681	2623	31	6804	6026	47	12033	10524	62	222033	204703	90	1.23476
102126	96752	84	40105	38611	80	1306	1528	17	2305	2306	27	5188	4772	41	8019	7456	46	162189	153092	83	1.23476
193335	159338	97	82643	68915	96	2505	2067	26	6400	5233	47	10701	9231	61	18005	14641	74	396695	346286	99	1.2357
145077	115513	99	52215	42557	90	2280	1696	27	4123	3406	36	8133	6724	50	12103	9865	62	242669	199371	100	1.23665
144316	121269	94	59719	49749	90	2065	1789	25	3817	3658	35	8019	6796	47	13538	12139	61	244519	217058	95	1.23759
132022	125244	83	48715	44077	84	2266	1978	25	4537	4203	36	10005	9206	56	16791	15256	69	293315	271152	90	1.23759
74733	74555	79	44484	43592	78	1261	1252	12	1809	1987	19	4321	4412	35	6537	6817	39	141623	138309	86	1.23759
215889	170335	105	71652	55359	105	3546	2784	32	5610	4800	42	12729	10836	62	19764	16190	89	409627	322874	110	1.23759
98811	93156	98	29496	28126	79	1807	1796	22	2757	2498	28	7351	7253	48	10935	10143	53	226583	210943	90	1.23948
108497	101760	99	52367	50372	81	1871	2066	20	3555	3284	32	7765	7095	50	12870	13156	54	234493	220002	91	1.23948
111767	104422	85	49430	45581	84	2252	2249	24	3846	3483	35	8750	8412	49	13158	12300	59	256928	238477	90	1.23948
277965	157606	123	134439	78483	120	4595	2609	44	6970	4435	55	15608	9642	78	24307	15905	84	481847	320086	123	1.23948
125356	113204	88	55175	48536	87	2446	1906	28	4263	4192	35	8325	7752	49	13839	12552	67	288907	266267	92	1.24042
123929	116623	90	62658	59547	84	2237	2297	25	4686	4224	37	8885	8620	52	14223	13025	64	284952	272731	91	1.24042
98254	92185	92	23738	23150	67	1523	1436	18	3304	3182	29	6474	6177	44	11230	10303	58	205817	196548	89	1.24136
254167	158691	120	78403	50890	118	4539	2841	44	6915	4452	53	15986	9385	78	24733	15516	115	478039	291993	127	1.24136
150289	137533	88	75823	70609	86	2588	2308	26	4517	4486	36	10195	9698	55	14994	14251	65	294579	272894	91	1.24231
127394	115154	87	59041	54256	85	2355	2405	25	2852	2922	29	8577	8140	49	13045	12771	57	255954	240423	90	1.24231
264625	171430	135	93812	60326	121	4185	2818	42	7271	5037	53	15143	10171	75	21193	13938	87	433559	306186	128	1.24325
113552	110459	82	32519	31903	80	2072	1972	24	3787	3767	32	8383	8202	50	13167	12078	68	260640	241728	91	1.24325
176030	155928	89	103562	90640	90	4136	3409	34	7072	5623	46	12972	11580	61	18957	16610	80	374520	324101	97	1.24325
107973	102722	83	45225	42968	80	1801	1696	23	3416	3307	31	6303	6188	45	11271	10718	58	211511	196414	88	1.24419
135052	124030	91	67505	62703	86	2805	2629	28	5397	4840	40	10982	10432	52	16507	15584	69	337185	318450	94	1.24419
164651	133864	96	63649	52147	92	3122	2565	31	4449	3821	40	9849	8136	57	15471	12776	72	299194	267460	95	1.24419
59993	56706	91	24066	23520	69	488	478	0	1034	1201	14	3051	2878	30	4826	4457	40	86628	83540	82	1.24514
155705	134742	91	49738	43850	89	2203	2149	25	4599	3608	47	9686	8453	58	15075	13724	75	294863	264362	94	1.24514
62604	60322	80	20599	20192	65	927	1003	1	1536	1472	18	3351	3105	32	5651	5583	39	98776	96753	81	1.24608
178115	143755	96	82937	67660	95	3022	2633	29	4859	4178	42	10582	9376	57	15522	13326	70	303877	272139	99	1.24985
163674	137122	93	113961	100201	93	4632	4225	37	8765	7819	54	18304	16086	77	28922	25474	87	550895	469974	96	1.2508
83289	78822	83	33006	32247	77	1439	1447	16	2146	1832	27	4936	4973	37	7547	7181	45	162885	161262	82	1.25174
108891	93469	90	44328	37897	85	1443	1106	14	2510	2444	28	6010	5201	46	9259	7485	55	171564	151643	89	1.25174
112436	97659	87	48161	41774	85	1739	1487	19	3435	3324	31	6910	6242	44	12286	10252	63	222846	198944	96	1.25174
131615	113706	96	41876	36884	86	2501	2009	29	4217	3975	37	8696	8188	51	14061	12671	62	264226	251393	89	1.25174
146469	123360	91	63198	52999	90	1901	1770	22	3483	3060	36	8297	7367	50	13952	11795	64	257668	223556	93	1.25268
195052	149194	107	62959	47771	95	2573	2106	28	5407	3612	47	9737	7809	57	15415	12563	75	314202	247461	103	1.25268
199328	165040	97	139226	111563	97	5089	4195	39	8503	7031	53	17085	13909	75	26780	22254	88	537714	461202	101	1.25268
202718	176818	99	157710	142344	97	4221	4030	34	7448	6500	45	15187	12814	65	24362	21716	90	494541	442093	102	1.25363
83552	79310	81	35952	34906	78	1230	1150	12	2125	2180	26	4582	4386	37	7779	7946	48	149340	143500	81	1.25834
84873	82642	83	40195	39352	78	1443	1262	16	2369	2155	26	4954	4826	39	8971	8836	47	172342	164397	82	1.25834
72143	70163	78	28606	28021	76	1162	1093	7	2083	1945	30	4478	4446	34	7805	7758	45	148594	145366	81	1.25929
116654	106979	85	53262	49496	82	1721	1825	18	3419	2521	30	7492	6871	47	11774	10565	63	232920	214150	85	1.25929
114057	100888	86	37894	32991	83	1959	1697	21	3983	3359	43	7620	6916	48	11903	10429	62	229472	215993	86	1.264
173863	136877	102	69919	53458	94	2359	1938	27	3740	3288	37	8610	6740	55	13719	11259	65	281488	235979	98	1.264
160846	127361	98	57728	45421	92	2861	2392	28	4556	3342	47	9591	7938	55	14464	11419	66	284876	238314	98	1.26589
213186	158654	111	100248	73950	101	4151	3209	38	6945	5363	50	15591	11893	75	23630	18485	79	472520	365828	104	1.26683
119138	105045	87	53666	47759	86	1890	1741	22	3426	2948	40	6812	5920	44	10953	9612	56	193159	182906	92	1.26966
58717	56766	76	26005	25266	72	905	822	0	1584	1533	16	3107	3196	29	4379	3937	37	83089	81533	76	1.26966
149652	122118	92	55235	46073	90	2631	2439	25	4622	3806	43	8901	7307	51	15473	12978	80	295881	253866	95	1.27155
129008	120024	87	54233	50623	85	2313	2300	24	3537	3438	32	8169	7477	48	12064	12140	58	238653	229171	90	1.27155
149814	138030	98	40075	37479	86	2448	2343	26	4899	4359	38	9669	8620	52	13935	12791	69	327355	303038	94	1.27343
153730	132506	102	80600	71392	90	3050	2687	31	5362	4676	43	9466	8688	55	14962	13493	71	258311	241004	91	1.27438
154172	127708	94	50392	41182	90	2169	1660	24	3836	3687	36	8386	6962	53	12896	10925	61	247277	212756	93	1.27532
48007	48213	62	14974	14631	50	443	434	0	965	899	0	2344	2327	26	3822	3917	31	70249	70431	78	1.27909
59514	58950	76	18388	17475	57	895	910	0	1300	1235	15	3987	3857	37	6040	5934	45	110544	109734	77	1.28098
103919	96794	87	38904	36272	82	1928	1637	21	3043	2625	32	7115	6575	51	11567	10587	66	215757	203433	85	1.28192
190425	157319	94	93952	78268	94	4838	4278	38	8428	6360	54	16023	13282	76	23934	19517	90	465080	373980	97	1.28192
173191	142511	96	76021	62647	94	3114	2642	30	4825	4205	43	10607	8928	54	15415	13178	64	294302	257239	94	1.28192
135658	113472	93	51028	42565	90	1919	1647	21	3985	3441	37	8338	7125	52	11883	9752	61	237792	211887	93	1.28192
141880	125868	99	60285	53757	88	2253	1794	26	4173	3543	39	8185	7669	55	12702	11219	67	266082	242527	93	1.28287
89071	81003	82	31788	28315	80	1636	1554	18	3293	2693	32	6440	5574	43	10391	9005	57	207582	197939	82	1.28664
176216	139426	99	68852	55132	96	2215	1671	24	4170	3226	39	8513	6887	50	14924	11929	68	305835	254597	94	1.28664
93293	88575	82	46023	43942	80	1646	1437	19	2837	3278	28	6598	6514	43	9849	9951	56	202161	192602	78	1.28853
104252	95339	87	56568	52387	82	2188	1940	22	4107	3635	36	7335	6778	53	11232	10522	59	211789	199625	82	1.28947
243098	196253	123	110517	89962	106	5721	4561	43	8299	8027	49	19402	16785	82	27211	22864	97	547380	453592	106	1.28947
89437	83830	83	38403	37010	80	1406	1434	13	2043	2003	19	4638	4506	37	7112	7113	45	146037	140724	80	1.29041
180260	156075	93	93450	82300	92	2714	2189	30	5927	5103	43	12280	11311	57	18355	16457	73	371790	340407	92	1.2923
114146	104259	87	45575	40877	86	1872	1676	20	3116	3185	31	6652	6070	48	10355	8860	63	216126	186011	101	1.2923
156437	123688	101	52938	41466	94	2220	1835	27	3542	2904	36	9218	7639	56	14264	12450	67	286621	234082	95	1.29324
174566	131044	97	73905	54401	97	3323	2396	33	5100	3281	47	10660	8343	57	17478	12774	74	324828	240072	101	1.29324
87857	85402	80	25803	25732	66	1474	1478	17	2269	2060	29	5625	5504	39	9037	9188	52	177769	169587	82	1.29324
98208	88547	83	41911	37597	82	1667	1514	19	3337	2894	35	5983	5853	40	9836	8878	55	202126	190266	82	1.29419
194044	165195	98	97656	81597	96	3350	2966	33	6344	5300	45	14125	12895	68	21613	18542	85	421849	379044	96	1.29419
171450	147102	94	90502	80543	92	2900	2678	29	5504	4939	41	12195	11114	65	18391	17236	68	371508	355445	95	1.29513
104667	98242	83	42179	39379	82	1892	1566	22	3992	3856	33	7464	7438	47	12018	10903	58	204831	201569	86	1.29513
75692	69329	96	33445	31570	80	1268	1279	12	2343	2127	22	4359	4288	35	7069	6271	50	138166	131518	78	1.29702
113071	101628	87	51896	46660	86	1585	1341	16	3294	2967	32	6157	5464	43	9399	7829	55	187161	172832	93	1.29796
97040	91461	92	22559	21359	64	1722	1659	21	2968	2588	29	6263	6040	43	8219	8566	46	200936	190741	84	1.29796
110788	100123	85	38516	35045	82	2685	2689	28	4360	3984	39	9225	8803	51	16466	15082	72	286789	277018	90	1.2989
152087	126489	93	50191	40660	91	2112	1551	27	4395	3339	45	7854	6575	51	11334	9692	57	232355	202946	94	1.2989
106863	99355	86	47074	44290	82	2046	1882	22	3408	3332	31	8451	8218	49	13107	12332	56	257517	247767	89	1.30079
284949	204876	117	126216	89338	117	5239	3682	43	8727	6145	53	18626	13982	80	27647	20132	111	518055	411552	118	1.30362
108741	100183	85	40339	36709	81	1306	1352	15	3066	2927	30	5958	5597	43	9665	9078	53	200797	194192	84	1.30362
83672	78002	82	30746	29811	79	1298	1172	14	2142	1575	27	4564	4267	37	7527	7503	47	151964	146124	81	1.30456
136966	111360	95	54545	44699	89	2049	1677	25	2915	2537	34	6870	5855	46	11632	9758	59	217569	188440	91	1.30456
124424	109904	90	49555	42545	88	2007	1846	21	3084	2719	33	6751	6563	45	10257	9231	56	244841	220345	88	1.30456
61912	60883	76	28087	27157	75	970	834	0	966	1294	14	3147	3130	30	5455	4966	41	101384	95727	79	1.30739
117164	107518	85	45737	41246	84	1680	1581	17	2553	2384	28	6168	6019	41	9171	8687	53	180703	161221	88	1.30928
142740	117043	89	53255	43891	89	2187	1933	25	3439	3046	35	7669	6241	52	11854	10126	57	244892	212545	91	1.31022
99156	93647	84	40469	38427	80	1661	1751	16	2461	2483	26	6313	5641	42	10127	9506	55	184321	176479	85	1.31022
235826	179726	109	69213	50795	105	3804	2775	36	7142	5540	55	14860	11980	70	23598	18482	99	474055	388177	108	1.31305
102812	93721	84	42678	40192	81	2015	1851	21	2939	2479	28	6353	6287	45	10798	10422	53	210217	204867	84	1.31305
59119	58368	77	28934	28148	74	871	902	0	1405	1371	20	3785	3670	35	6206	5892	42	110328	108073	72	1.314
102704	95721	84	42987	40739	81	1992	1863	23	3339	2835	35	7376	6810	46	12131	11120	61	244432	228571	83	1.314
175703	144565	93	70180	57111	92	2978	2337	33	5007	4148	41	10631	8860	60	15736	13534	71	285945	251905	91	1.31777
186455	161107	98	80878	71318	94	3273	2939	32	6741	6484	45	14058	12715	67	21069	19379	85	404787	376602	93	1.31871
184554	136359	101	65920	47775	100	3239	2346	35	5301	3795	45	10928	8594	66	16749	12347	73	329418	257291	94	1.31871
173106	142026	97	70620	58005	93	2830	2624	27	4685	4086	37	10054	8221	60	16083	13252	69	283218	249381	89	1.32154
101427	95153	84	42532	40821	80	1731	1743	21	2868	2702	28	6153	6036	41	9978	9581	52	194653	188099	81	1.32249
300549	191480	129	115704	75632	128	5496	3123	48	9541	6392	62	19693	12996	81	27908	18425	98	545467	380821	124	1.32249
43767	42241	73	17903	17929	50	561	604	0	571	712	0	1740	1729	21	2629	2901	26	55169	58033	66	1.32249
89208	85598	82	27920	26983	75	1356	1424	16	2081	2245	22	5274	5006	38	8485	8429	46	165387	162424	78	1.32249
115710	105999	93	48213	45693	83	1721	1538	20	3125	3038	30	6835	6057	47	10528	9953	48	198640	192063	81	1.32437
302130	163099	141	117121	65959	137	4971	2649	52	9474	5502	84	19403	11162	105	29563	16988	130	583823	337081	138	1.32437
106184	94779	87	46165	41861	85	1491	1489	16	3139	2905	30	6911	6278	45	10379	9704	51	206628	201627	82	1.32437
125473	108881	93	44463	38953	85	2046	1668	21	3385	3108	32	6804	6352	45	10354	9172	56	214413	198081	84	1.32532
227485	168653	102	106089	79095	101	4575	3532	38	8227	6502	57	16986	13184	79	26247	20162	94	530064	417875	100	1.32532
132223	108770	94	49124	41128	89	1908	1540	22	2930	2679	30	6665	5954	50	10798	9504	56	194262	176851	86	1.32815
89503	82650	93	37288	34131	82	1753	1677	18	2868	2538	31	5850	5278	47	8602	8254	49	180904	180607	82	1.32909
162672	142829	94	52623	46843	89	2829	2732	27	4542	4843	34	12309	11150	61	18876	17330	69	362986	335875	93	1.32909
132612	117805	91	55549	49164	85	1729	1607	22	3618	3407	35	7209	6126	50	10961	9931	54	224882	195515	88	1.33003
133793	121712	89	72059	66959	86	2466	2080	27	4534	4286	40	9344	8398	54	14871	13397	66	299708	282624	87	1.33192
81147	83249	70	22720	21744	66	1712	1427	21	2313	2721	25	5624	5465	40	9936	9420	59	182411	177294	79	1.3338
156241	132476	102	64279	55809	90	2552	2365	27	4483	4115	39	10189	9030	58	16203	14500	74	331729	312895	90	1.3338
86653	83155	81	47496	44982	80	1667	1696	19	2956	2868	38	6376	6368	42	11438	10581	60	220141	212149	81	1.33475
148435	118761	100	62226	50718	91	2114	1902	22	4241	4069	37	9116	7824	55	14622	12921	67	284826	244649	94	1.33946
186024	138018	97	61778	44977	95	2709	2090	29	4194	3499	39	10041	7294	58	15014	11105	78	338286	266017	96	1.33946
174745	144852	95	87695	71375	96	2662	2192	29	4487	3871	41	9732	7909	60	14061	11989	64	298685	255341	94	1.34135
141139	125641	87	53862	48959	84	2343	2081	28	4638	4215	37	9340	9037	51	13801	13456	61	282235	268699	88	1.34135
95157	87119	95	38242	35465	82	1110	1180	9	2486	2516	23	5420	5000	41	8600	7290	55	160618	147802	82	1.34418
176031	140879	96	58350	47264	92	2358	1968	26	5249	4758	42	10319	8933	58	15005	12808	63	302504	251305	89	1.34418
101057	94464	84	34011	32446	79	1822	1532	21	3458	2902	30	6831	6160	46	10975	10053	54	206619	195055	77	1.34418
99875	92182	84	44092	40855	82	1846	1541	20	3144	2565	33	6497	6118	44	9695	8936	56	184207	175903	78	1.34512
96999	91450	82	40219	38175	81	1427	1487	15	2936	2897	24	5115	5079	39	8453	7671	48	168361	160948	77	1.34607
101115	96866	82	31192	29968	80	1961	1820	21	3951	3389	38	7670	7762	44	11465	11183	55	231880	224207	81	1.34701
229131	187420	124	86357	69665	107	4616	3591	39	8344	7382	52	16909	14887	73	27546	24272	91	546418	487219	106	1.34701
138438	125753	89	54662	49053	87	2511	1979	29	2938	2709	31	7592	6865	50	12566	11656	65	251793	242518	85	1.34795
51829	50497	85	13259	13250	46	646	711	0	1455	1087	10	2308	2193	26	3920	3684	33	76479	76298	70	1.34984
215713	152698	103	82855	59269	101	3568	2827	35	5478	3746	49	13018	9132	69	21637	15711	93	402219	294165	98	1.34984
187816	138690	108	71720	54144	98	3336	2515	35	5216	3923	46	11792	9031	62	18681	14460	84	361665	280199	98	1.35267
116663	107927	86	51685	48711	84	2425	2116	28	3691	3853	33	9276	8747	51	15316	14316	69	284041	267256	85	1.35267
219867	167455	103	95700	74481	104	2913	2392	29	6342	4616	49	11770	8987	60	18939	14465	81	393874	306502	105	1.35456
75960	74974	75	25270	24761	68	1090	1195	10	1788	1770	19	4651	4906	38	6037	5541	44	131794	125024	79	1.35456
134076	126445	86	60943	56996	84	2766	2545	28	3946	4459	34	10506	9630	58	16302	15778	66	323833	304787	87	1.35456
131333	115822	94	59273	54072	87	2059	1954	25	3972	3901	35	9744	9103	50	16483	15167	71	312437	297854	86	1.35456
141051	123899	89	58544	52036	88	2470	2433	23	3945	3142	39	8384	7846	48	12442	11552	60	236793	220087	86	1.3555
131246	108579	92	49518	41550	89	2060	1840	22	3687	2943	37	6864	6075	46	10909	9473	63	209641	188819	90	1.35644
123988	109216	88	40860	35321	88	1897	1632	21	3407	2923	37	7575	6991	48	10713	9207	60	220769	207615	90	1.35833
90452	85393	84	41668	39954	79	2085	2186	23	3086	2881	28	6078	5738	41	10769	10531	60	193661	183851	81	1.35927
120606	111216	95	46612	43653	83	1252	1364	14	3724	3982	32	6475	6325	42	9864	9182	54	210716	204182	83	1.36022
87228	82936	82	32214	31083	78	1482	1490	15	2581	2335	29	5648	5623	41	9075	8480	49	173246	165123	83	1.3621
120193	113975	85	37775	36027	81	2480	2231	27	4319	3855	38	9732	9812	51	15869	15214	69	299836	286213	87	1.3621
115174	101877	101	50871	46299	101	2694	2316	26	4532	4127	38	10835	9853	64	17860	16115	79	333963	292756	101	1.3621
74588	72762	82	25191	24947	68	1245	1150	11	2165	2208	21	4306	4220	36	7461	7095	42	131388	127519	78	1.36305
354682	263457	123	206575	162763	122	8857	7013	49	14924	10843	70	31093	23437	115	45439	34021	117	899846	667243	127	1.36399
115453	104910	85	40463	34837	84	2359	1754	27	3253	2610	35	7009	6093	46	11651	9768	60	238889	210128	88	1.36399
92757	93164	74	31238	31094	61	2009	1777	23	2782	2742	25	5886	5754	42	8652	9312	47	181530	179071	81	1.36399
193480	131652	104	77010	55092	101	2864	1943	36	5519	4029	45	11340	8216	60	18574	12661	77	346998	248221	101	1.36493
173581	124002	101	75164	52995	99	2895	1848	34	5159	3689	44	10866	7690	61	17146	12298	75	343350	249864	100	1.36493
79180	71710	95	29832	26014	95	1619	1367	18	2138	1751	23	5034	4513	36	7919	6467	47	155494	130914	95	1.36493
96883	90144	84	35276	32942	82	2118	1970	22	3517	3138	35	8105	7764	50	12650	12305	62	243138	235980	85	1.36588
130443	116325	93	78050	71152	89	2062	1708	24	3544	3441	33	8166	7459	51	13256	12603	62	256175	241895	91	1.36588
127442	105202	93	45397	36728	89	2350	1709	28	3788	3099	37	8155	6465	55	14112	12053	67	274652	241930	88	1.36682
91296	85681	82	37183	35449	79	2007	1745	22	2690	2303	31	6023	5957	42	9586	8488	57	185034	175487	82	1.36776
134060	115141	91	53188	45418	89	2019	1796	22	3794	2728	39	6615	5923	45	11467	10166	54	212316	189473	89	1.36965
41823	41483	72	17463	17021	53	664	712	0	1011	938	0	2508	2493	27	2951	2928	29	67929	67439	72	1.37154
123291	116945	86	47887	46166	83	2384	2118	26	3967	3640	33	8418	7786	50	11887	11065	55	241090	228471	85	1.37154
90372	87016	80	23901	23245	62	1628	1765	19	2934	3016	31	6489	6287	44	10107	9739	52	201377	189443	80	1.37248
143427	133923	85	82942	77124	85	2913	2500	30	5084	5066	37	10584	9738	57	16830	15818	73	327257	311095	87	1.37248
84832	79988	82	41838	40174	80	1273	1025	5	1966	1733	22	4730	4968	36	6369	5635	46	134618	130802	78	1.37814
104296	95873	83	51541	47103	83	1811	1693	19	3749	3173	35	7197	6990	45	11266	10838	51	220191	211338	81	1.37814
212859	151141	112	80230	54914	104	2997	1890	32	5073	3142	45	10213	7188	61	15460	11183	80	305186	208691	100	1.37814
33929	32583	65	22587	22009	61	498	522	0	715	656	0	1903	1935	24	2162	2213	24	53488	53456	58	1.37814
152759	118396	92	62578	48459	91	2182	1755	23	4353	3814	35	9081	6767	54	13291	10692	62	264812	217099	93	1.38097
198120	151335	105	74620	57706	99	2995	2519	30	4964	3681	43	10342	7938	56	15665	12708	69	314236	257713	103	1.3838
112200	102837	87	48818	44403	86	2766	2338	29	3891	3527	37	9116	8097	55	12839	12331	58	281654	262074	86	1.38474
118995	109372	86	45912	42712	83	1811	1705	21	3040	3176	32	6948	6343	48	10523	9964	51	205843	193467	87	1.38474
116641	96704	90	50201	42849	88	1546	1343	18	2974	2772	27	6569	5461	49	9993	8024	58	188466	162910	92	1.38569
127522	107553	91	58104	49892	91	2095	1867	23	3903	3430	38	7595	6646	47	12735	11212	62	248436	219019	107	1.38569
164547	137102	110	70460	59272	94	2894	2506	31	5113	4229	41	12011	10395	61	20586	17698	87	422106	361588	99	1.38663
183667	141969	105	62701	47718	99	2648	2086	27	4453	4202	39	9828	7570	60	16260	13003	72	319236	254517	101	1.38946
146815	130110	87	73939	66185	88	2816	2426	29	5444	4821	47	11307	10604	56	18352	17193	75	372668	336724	94	1.39229
123008	113180	91	47616	44114	83	1346	1240	15	3380	3075	33	6923	6092	48	10531	9784	55	216457	196226	87	1.39229
175680	141009	96	70934	56567	93	3129	2686	30	4862	3163	42	9874	8207	56	16341	13767	69	318184	272086	98	1.39229
158040	132229	95	69365	58165	92	2405	2074	29	3981	3377	37	8596	7739	49	14804	13055	65	272602	244867	93	1.39323
72285	70293	86	32841	32151	76	944	849	0	1605	1841	17	4040	3638	35	6817	7383	41	141057	133687	84	1.39701
53499	50719	76	19852	18729	62	676	755	0	1288	1398	12	2776	2604	28	4003	4130	34	83283	79438	90	1.39701
99067	94344	81	40752	39619	79	2026	1990	21	3204	3032	31	6800	6184	50	10557	9739	50	203933	197456	84	1.39701
320190	235119	117	182002	142412	114	9472	7870	48	16568	13026	81	32802	25232	109	49357	37129	114	956512	730440	120	1.39701
212017	163618	103	117978	95888	101	5227	4533	40	10883	8525	57	23576	19769	93	34171	27657	98	646318	531964	108	1.39889
98157	94464	80	31990	31314	78	1523	1608	17	2493	2757	26	5633	5549	39	9792	9842	53	180078	167951	82	1.39889
49147	48091	78	19448	19273	54	636	615	0	901	854	0	2000	2019	22	3768	3586	34	70449	70492	74	1.39983
74025	71563	79	31247	29944	77	836	1045	6	2350	1705	27	4483	4200	37	7555	7223	49	165125	163915	80	1.40078
91716	88773	79	28950	28169	77	1478	1363	14	1971	1906	22	5128	4900	40	8432	8090	50	168333	162548	82	1.40078
139651	120442	93	65791	57683	89	2941	2480	31	3487	3345	31	8639	7759	52	15047	13731	70	290362	266715	89	1.40266
104594	96897	90	46845	44820	82	1938	1782	23	3796	3834	34	9077	8250	52	14066	14121	63	279444	261181	85	1.40266
156271	137920	89	52603	46434	88	2500	2316	25	4869	4291	36	10173	9415	53	15516	14029	68	286502	268348	89	1.40266
85211	82223	81	20174	19866	54	1152	1079	10	3180	2915	30	6199	6118	40	10046	9800	54	215417	212803	81	1.40361
143636	120736	91	58343	48732	89	2452	2022	26	3626	3201	36	9553	8478	56	14236	11933	77	303604	265704	91	1.40361
120552	111644	85	66905	63227	84	2670	2551	27	4523	4407	36	9298	8613	56	12499	11463	61	252237	233721	86	1.40361
48578	47629	77	17281	16920	52	505	414	0	1542	1316	14	2696	2795	27	3986	4099	36	93097	93609	73	1.40455
80298	77294	81	32990	31816	78	1037	972	0	1946	1857	21	4747	4302	41	6954	7024	41	154184	149137	79	1.40549
118702	106658	92	43597	39965	85	2211	2074	25	3550	3163	35	9295	8313	59	13248	12447	66	262027	245439	83	1.40549
85566	82602	82	40590	38892	78	1343	1255	15	2658	2357	27	5817	5674	40	10534	10225	58	188426	180532	79	1.40644
91054	83980	87	38372	36203	79	1816	1787	20	2620	2396	29	4950	4954	37	8567	8129	52	170361	167309	77	1.40644
94414	89247	85	30414	29132	79	1646	1609	21	2155	2271	25	5892	5574	41	8554	8382	47	185207	179297	81	1.40644
198018	159099	107	95184	78609	97	2937	2368	31	5387	4211	41	11206	9286	58	19446	16468	80	370052	323576	93	1.40738
251647	186508	109	106671	81957	105	4884	3230	41	9436	7164	55	19389	14289	75	30612	21834	99	607663	458925	104	1.40738
107381	100195	86	38075	36055	81	1889	1758	22	2491	2614	24	5902	5441	43	9719	9487	54	183647	179074	81	1.40832
89181	86735	79	33234	31161	78	1716	1648	20	2672	2683	27	6972	6586	44	11331	10058	62	217204	212278	80	1.41115
122197	112956	85	50226	47420	83	2380	2188	28	3211	2855	32	7074	6745	45	11736	10631	60	257535	245024	86	1.41115
143523	121051	95	61659	51323	91	2520	1860	26	3672	3165	37	9409	8004	54	14494	12344	72	274753	245346	94	1.4121
86220	82411	85	30219	28951	78	1381	1382	14	2798	2442	29	5204	5100	39	7918	7531	45	159467	151848	84	1.41398
164518	132596	94	56126	45232	91	2302	1958	27	4652	3479	42	8550	6990	53	13114	10388	63	246745	202465	96	1.41398
75298	75247	76	27107	26791	72	1188	1120	8	2118	1932	23	4575	4302	38	7787	7409	48	147661	139191	82	1.41493
123773	106753	89	46569	40410	87	1933	1724	22	3418	2970	35	7164	6467	50	11196	10583	56	212164	194696	90	1.41493
149535	126902	93	48547	40954	90	2600	2185	28	4683	4005	38	9136	8067	52	14426	12940	63	281046	255964	93	1.41681
202293	172540	97	134438	114675	97	5406	4765	38	9052	7997	52	18136	16704	73	27161	23992	90	564742	508319	100	1.41681
113946	109668	83	44984	43259	81	2286	1988	25	3805	3558	33	7969	7519	47	13113	12079	70	245096	233003	86	1.41776
97367	93176	89	23274	23349	56	1426	1358	16	2489	2500	29	5776	5613	41	9429	9479	58	173382	166416	86	1.41776
186503	148556	96	80463	62742	96	2698	2055	29	4394	3315	46	9862	8106	53	16700	13871	74	324715	261887	102	1.41776
190489	138179	120	78520	55978	120	2907	1985	29	5632	3983	44	12521	9308	69	19377	13843	93	383447	281308	120	1.41776
168711	131817	111	82929	66545	111	3611	2793	34	6134	4894	46	13308	10382	67	19709	14798	85	386141	307102	111	1.41776
141459	118446	91	58512	48670	88	2081	1776	24	4441	3626	40	8708	7406	54	14037	12291	64	289282	255773	93	1.41776
154670	126979	92	57828	46254	93	2966	2478	30	4887	4218	36	10002	8556	54	14900	12494	64	289114	256039	96	1.41964
104334	98512	88	32050	31068	80	1956	1891	20	2345	2557	25	5594	5336	41	9547	8948	56	176746	169145	89	1.41964
113089	105033	84	38091	33242	85	2225	2116	24	3560	3284	34	8495	7881	49	14495	13921	64	270681	251334	91	1.41964
151365	121033	93	67924	56033	93	2154	1843	21	4848	3862	43	8705	6999	54	13234	11103	64	249588	209696	99	1.42247
95514	92386	81	28433	27674	78	1278	1357	15	2899	2527	32	5292	4830	43	7694	7613	50	173997	166719	86	1.42247
121694	113695	89	60521	57320	84	1854	1708	22	3885	3519	36	7887	7418	47	12689	11995	60	251475	228580	88	1.42247
118434	106987	87	49010	42393	86	2071	1930	22	4272	3612	37	7983	7418	49	12390	11229	66	243053	226281	90	1.42342
89860	86225	81	43783	41576	81	1987	1771	24	3109	2954	33	6289	6029	44	9548	9200	50	204416	191049	89	1.42625
137968	123851	89	67469	61247	87	2786	2641	27	4868	4373	37	9627	8678	54	16167	14864	70	311092	283359	91	1.42908
136631	111836	94	61121	48437	107	1793	1543	21	3932	3118	34	8172	6411	52	11917	9309	69	256446	201413	107	1.42908
57827	56731	77	9914	9789	43	744	939	0	1961	2075	22	3902	3867	33	6747	6280	45	131658	128959	78	1.43002
184213	133672	113	71672	54529	97	3194	2370	35	5614	4678	45	11801	9084	62	17813	13518	78	359022	281952	101	1.43002
270742	200339	126	145098	111175	127	5960	4115	44	12105	9155	60	21472	17293	89	32929	25541	121	628473	512800	128	1.43096
103424	93550	89	50676	46841	85	2020	2242	22	3943	3735	36	8080	7217	48	12910	11802	70	237558	218298	87	1.43191
196558	151255	104	76248	59299	102	3405	2654	35	4754	3880	39	10845	9260	53	16376	13006	70	335865	280207	103	1.43191
144028	119217	104	68343	57772	90	2087	2080	23	3800	3492	33	7153	6372	48	11912	10426	58	229093	199590	91	1.43285
106473	99092	86	41751	39067	81	1521	1189	12	2201	2158	25	5463	5153	40	7572	6547	54	163593	157067	83	1.43285
68095	65961	79	31446	30313	77	1005	900	0	1117	1318	13	2877	3159	30	4563	4363	38	89570	88029	75	1.43662
136452	115038	89	51848	44751	87	1996	1751	23	3996	3026	44	7685	6560	51	11878	9642	61	210991	191412	89	1.43851
173154	141659	96	80205	66966	94	2354	2066	26	4007	3331	39	8963	7563	52	13248	10732	62	258672	211612	94	1.43945
133278	115107	89	45648	39436	87	1951	1725	22	3192	2996	31	6593	5818	46	11628	9740	64	233532	209971	92	1.44134
88151	82896	83	28480	26568	81	1346	1460	14	3476	2972	32	6000	5762	41	11075	10509	56	204212	191707	84	1.44134
82724	79758	81	29903	29007	78	1479	1567	18	2512	2574	24	5452	5565	38	8375	8683	47	185741	181011	83	1.44228
191749	146874	103	81326	62576	100	3227	2799	32	5058	3707	46	11311	9033	57	19128	14867	76	405723	330152	102	1.44228
106311	92980	102	36025	30788	86	1680	1406	17	2425	2012	22	4948	4391	39	8434	7791	50	169634	152194	89	1.44417
126344	109788	88	44142	38229	85	1711	1694	23	3051	2629	32	7629	6783	49	11294	10145	59	238889	214993	94	1.44511
32567	31338	66	15301	15472	50	346	528	0	741	623	0	1369	1515	16	2337	2591	25	45438	46854	72	1.44606
100650	94417	85	24933	24031	72	1481	1450	17	2625	2262	26	5566	5195	41	8494	8005	49	168081	159560	89	1.44794
97527	90861	86	29285	26769	81	1939	1725	22	2860	2967	26	7252	7034	44	11763	10657	68	228993	225090	87	1.44794
95089	87119	83	38766	36737	81	1406	1235	14	2172	1857	24	4562	4282	37	6518	6149	49	138099	129702	86	1.44889
153962	120293	97	59784	47735	92	2876	2263	30	4161	3582	41	9480	7975	53	16140	12979	74	323275	275749	101	1.44889
107956	102723	84	60027	54645	85	2275	1787	26	4446	3743	39	8263	7514	49	12947	11703	64	261537	241618	89	1.44983
92425	87790	85	34003	32922	78	1930	1851	22	3586	3649	33	8493	8050	49	13524	13002	60	278328	262379	87	1.44983
104649	97802	83	50067	46969	82	1911	1770	22	3913	3708	33	8311	7849	47	12732	12294	59	255966	243160	90	1.45077
86441	82997	79	39105	37947	79	1459	1373	15	2664	2704	29	5358	5072	38	7960	7072	54	148305	144053	83	1.45077
96627	92089	85	40262	38292	80	1706	1379	23	3087	2851	30	5715	5508	41	9897	9293	55	178027	165443	85	1.45077
78702	77556	77	21465	21223	56	1352	1148	12	1907	1663	24	5184	4986	39	8285	8438	48	165349	159066	83	1.45172
181892	138004	99	68858	52829	95	3182	2576	32	5602	4176	47	9921	7894	56	15666	11812	76	286505	227988	100	1.45266
143980	130731	87	68563	62578	86	2317	2107	25	4772	4139	47	8700	7967	49	12555	11647	66	269022	253658	91	1.4536
301345	219885	126	144832	111069	125	7283	5752	45	12220	9544	67	25283	19101	94	37327	28137	119	710698	537995	132	1.45738
80070	77924	79	34620	33864	77	1028	1220	10	1586	1731	21	4059	3832	36	6864	6420	42	147629	139093	85	1.45738
100361	90882	87	41858	38428	82	1689	1315	17	2432	2556	28	5500	5566	40	8341	7586	49	167600	154423	89	1.45832
194536	149722	103	72751	56496	99	2569	1895	30	5085	3912	40	11457	9139	59	20580	16958	75	448927	370641	104	1.45926
44797	41329	88	23740	23649	67	729	828	0	531	782	0	1863	2095	22	2991	2899	29	61198	59960	77	1.45926
144480	113718	109	42586	32618	91	2515	2096	27	3482	2978	34	8377	6733	52	12096	10068	61	242561	198242	94	1.46021
79792	78329	84	29875	28871	77	1635	1665	19	2737	2401	27	6083	5922	43	10287	9822	57	204094	199798	84	1.46115
95053	91359	85	33190	31947	79	1393	1391	15	2360	2334	23	5051	4795	39	9308	8966	50	166104	162827	82	1.46115
184371	155983	110	96952	83363	94	3305	3016	31	5448	4951	41	11998	10255	62	17405	14437	78	355808	298249	97	1.46209
68135	64566	82	23389	22087	69	1052	1085	6	1797	2164	21	4155	3512	38	6033	5920	49	125560	115874	93	1.46209
170684	134254	98	72394	57807	94	2087	1710	23	3844	3365	40	7598	5935	52	12363	9960	57	219499	181357	95	1.46303
275590	197449	124	195501	152186	121	7368	5442	48	11788	9693	62	22966	17897	87	32885	26227	110	641195	500299	121	1.46398
70345	65354	89	23838	23017	73	932	1021	4	1584	1744	19	3417	3310	34	5437	5439	39	123522	121644	78	1.46492
138893	121287	91	62148	54714	89	2218	2006	26	3842	3227	37	8204	7211	48	11531	10993	56	237000	224816	92	1.46492
107427	95014	86	47013	41784	84	1459	1277	14	3049	3121	30	6037	5681	41	9515	9088	54	191188	181152	84	1.46681
37342	35813	84	20430	19782	61	554	581	0	674	651	0	1945	2161	22	3177	3320	31	67907	70089	68	1.46775
154669	128641	94	50635	40451	92	2271	1972	26	4143	3346	40	8726	7386	50	13402	11097	74	269224	232331	92	1.46869
273501	175664	118	107140	71682	119	4879	3220	42	8481	5782	53	17920	12433	77	26583	17477	99	500870	345394	119	1.46869
230740	188468	108	118962	97662	100	5025	3881	38	8612	6998	50	18794	16141	75	28275	24558	94	582812	501430	102	1.46964
205761	157239	108	99119	76488	107	3913	3197	37	7296	5597	50	16392	13051	76	24950	19541	88	478813	375751	119	1.46964
144383	116758	94	54311	45414	91	2107	1682	22	4030	3083	37	8251	6659	54	12717	10879	59	238338	204614	91	1.47058
252067	195357	118	119974	94571	116	6046	4387	42	10344	8161	61	22619	18876	87	32745	26678	111	665927	542690	119	1.47058
66983	65927	77	19334	19455	52	1066	1023	5	1822	2067	22	4239	4215	34	6764	6641	43	136586	134120	78	1.47058
216151	171207	109	106950	89556	99	5741	4172	41	10846	8866	65	22421	18430	86	33522	27338	96	622218	505809	107	1.4753
49217	48408	73	19858	19729	56	562	602	0	1311	1170	17	2745	2648	29	3938	4192	36	72815	72119	75	1.4753
63592	61787	79	26684	25910	76	1015	1139	8	2081	1298	25	3544	3460	32	5362	5477	41	113334	108859	80	1.47907
104311	97616	83	32418	30668	80	1990	1957	22	4005	3353	35	8247	7629	50	13749	13410	63	262812	247418	88	1.48096
94962	91162	84	27574	26144	79	1608	1623	18	3218	2967	30	7235	6984	46	11645	10997	65	223990	215836	86	1.4819
123194	111105	91	44534	40604	85	2683	2564	26	3941	3491	36	9025	8305	51	14694	13985	66	289582	277530	90	1.48284
96500	91920	85	44455	43167	80	1644	1556	18	2675	2499	30	4850	4698	39	8609	8133	51	176942	168240	85	1.48284
233471	179768	103	134810	106653	103	4759	3488	42	8191	6144	53	17449	13603	75	28128	21509	98	549407	439018	107	1.48284
73239	65877	81	30521	26879	81	1268	1064	8	2036	2024	23	4068	4176	34	6507	5477	48	118127	105961	86	1.48662
81219	81442	78	30422	29342	78	1186	1237	9	1748	2006	23	4805	4552	40	7339	7081	47	147438	139548	83	1.4885
38203	38791	75	18299	18437	52	373	409	0	980	952	0	1770	1790	20	2849	2901	29	51306	51641	73	1.48945
84755	79716	88	30913	29951	78	1262	914	0	1744	1391	14	4129	4107	35	6651	6892	42	130302	126416	83	1.49039
125242	109639	91	48081	39550	88	2408	2034	25	4171	3402	38	8904	8058	52	13575	12782	62	267967	248806	87	1.49039
142766	111944	102	59645	47826	92	2143	1748	25	4526	3393	45	8938	7182	54	14629	11889	68	287752	248301	95	1.49133
165950	132725	100	72301	59254	93	2919	2211	31	3874	3399	40	9807	8424	53	16344	14007	73	326404	286642	93	1.49228
107798	102867	83	39310	37181	81	2038	1806	23	3550	3104	36	7843	7450	48	11898	11021	62	244842	232769	86	1.49322
81708	79569	84	32188	30898	79	1292	1480	15	2047	2401	23	6023	5639	42	8433	8018	53	171666	164498	80	1.49416
97802	94592	82	40845	39408	79	1396	1204	11	1848	1847	24	4259	4203	35	7978	7627	51	153458	150776	80	1.49605
166537	122503	98	68310	50215	96	2849	2292	30	4263	3155	41	9863	7118	62	14939	11638	76	296955	223621	96	1.49888
107742	103146	83	38344	37017	81	1713	1655	22	2469	3218	26	6264	5529	46	9398	8599	52	199298	188458	85	1.49888
262657	174771	122	121955	83717	121	3604	2379	37	6683	4800	47	13621	9594	66	20641	14013	88	387261	275121	118	1.49888
142646	122826	90	45989	38213	89	2191	1883	25	3241	3013	36	7895	6703	51	11982	10179	62	232489	208600	89	1.49888
135189	117027	104	45146	39027	87	2027	1859	23	3885	3162	38	8170	7438	49	12125	10517	64	231574	214580	88	1.49982
93438	86030	84	36117	32635	83	1802	1577	18	2938	2781	26	6022	5541	45	10942	10677	56	214602	202764	84	1.49982
240813	185229	105	90191	69047	102	3910	2868	35	6701	5292	48	13895	11555	68	19929	15915	80	384630	322465	103	1.49982
115507	105977	83	40013	35320	85	1674	1417	19	2980	2844	30	6517	5799	47	11433	10768	62	209235	197529	85	1.50077
279311	188416	118	105290	72681	117	4876	3196	42	8570	5534	55	15659	11059	73	23429	16319	91	435087	322977	116	1.50077
186255	158112	93	60062	50864	91	3477	3074	32	6244	5310	44	13521	11827	67	21391	19277	80	425755	395589	97	1.50077
155379	142071	91	125597	117603	88	3958	3790	33	6288	5744	46	12659	11993	61	18250	17374	69	384735	351222	89	1.50077
195249	153716	101	70556	56969	94	2924	2492	32	5966	5034	42	11980	9682	59	18846	15075	78	360142	300764	97	1.50171
228206	175617	112	86280	67874	108	5040	3806	40	7631	5685	50	18017	13754	71	26481	20338	89	531375	402341	112	1.50171
134120	120195	88	78412	72105	86	2321	2211	24	3796	3344	39	9210	8739	51	13921	13212	60	292522	281717	90	1.50265
77885	74179	86	20591	20001	62	1245	1121	9	2063	2371	26	5069	4656	41	7919	7677	44	149754	146573	81	1.5036
128987	119157	87	64199	59861	84	2033	1812	24	3771	3275	35	7803	7608	46	12385	11529	68	232716	226161	87	1.5036
186241	144479	103	78277	61617	96	2617	2193	28	4898	3740	46	10358	8621	59	16843	13714	75	320540	263981	95	1.5036
260274	212919	112	145676	119343	106	6075	4937	40	10448	8806	55	23815	19446	82	36973	29648	102	721281	578109	111	1.50454
94240	81240	85	40495	34805	84	1761	1446	19	3276	2461	35	5407	4593	43	8727	7290	55	175908	157847	85	1.50643
113643	105368	88	59819	56190	84	2373	2139	26	3434	3387	35	8326	7646	51	12705	11194	60	273654	243863	88	1.5102
222481	165161	103	86942	66952	101	3256	2430	34	5907	4701	46	11860	9025	61	16554	12171	81	334166	266929	99	1.51209
81895	79375	78	27649	26585	78	1224	1171	11	2030	1790	23	4210	3828	37	7424	7192	45	150529	142635	82	1.51397
90583	87651	85	26387	25617	71	1616	1547	19	3368	2784	35	5725	5661	40	10227	10132	53	191052	185455	79	1.51397
65294	61847	86	28971	27573	76	1125	1199	11	2163	1703	24	3931	3517	36	6873	6112	45	125249	121487	69	1.51397
124463	108573	95	40610	35182	85	2020	1853	23	3221	3062	36	8201	7040	52	13072	10744	69	254913	232039	89	1.51586
129662	118482	89	57062	52282	86	2537	2505	27	4551	4056	37	8423	8169	47	12870	11491	59	245660	237545	88	1.51586
86239	79700	83	42128	39240	81	1460	1284	17	2639	2424	31	4211	4211	35	6454	6228	43	120709	116725	80	1.51586
78701	73285	78	32373	31222	79	1177	1249	13	2112	2191	20	4592	4356	38	7273	7615	41	148314	142857	80	1.51586
94451	89403	83	39949	38107	81	1345	1361	14	2258	2390	23	5104	4971	38	8621	8500	50	178912	169152	86	1.5168
87430	80730	83	33032	31000	80	1703	1599	19	2630	2613	31	6484	6190	43	10299	10227	54	191735	185149	83	1.51869
180142	144827	95	67693	54989	93	3461	2641	34	5098	4367	43	11611	9651	64	17547	14846	74	343496	299816	95	1.52152
135005	120586	91	49006	43186	88	2719	2171	29	4086	3440	40	9337	8393	51	14822	13913	70	290518	271526	86	1.52152
84378	79035	81	33132	30846	80	1455	1422	17	2031	2382	23	4947	4465	40	7826	7974	45	152506	146845	81	1.52341
168167	142200	93	75755	65311	93	2739	2693	27	5586	4401	46	11409	10504	59	17246	15512	73	338265	316021	92	1.52341
116166	111416	83	35346	34017	79	2085	2122	23	3646	3387	33	7400	7219	51	10655	9747	53	221257	206937	81	1.52435
114995	101248	89	35837	31130	85	1498	1286	15	2975	2595	35	5331	5035	41	8653	8144	47	163639	151600	82	1.52435
124514	111193	88	59613	53479	86	1877	1809	22	3274	3289	33	8490	7605	50	12843	12000	68	240333	232029	82	1.52529
104348	96376	84	37561	35414	80	2043	1899	24	2848	3369	27	7126	6850	45	11492	11795	55	227912	219987	80	1.52529
97569	92588	81	37576	36000	79	1922	2061	19	3656	3501	33	7238	6935	48	12697	11637	59	245438	234594	80	1.52624
157523	139238	91	58306	52394	88	3751	2950	36	5296	5044	47	11334	10166	61	15791	14242	70	314883	291740	84	1.52718
90064	85114	80	38838	36488	80	1813	1709	23	3211	3272	26	5923	5740	43	9693	10218	46	189430	181969	78	1.53095
92585	86854	91	35097	33219	80	1708	1638	19	2256	2035	22	6117	6075	40	8748	7851	54	172300	160825	85	1.53284
126662	111110	94	60564	52981	86	1903	2023	20	3208	3156	33	6982	6829	49	11540	10446	53	223976	210509	86	1.53378
124315	115774	88	53369	48769	86	1743	1780	18	3522	3401	32	6834	6756	44	10658	10358	58	227721	218542	86	1.53378
121074	105650	99	53668	48670	86	2309	1687	28	3555	2720	35	8502	7572	52	13516	12178	64	257618	237555	89	1.53567
140432	114975	107	58402	47247	107	2061	1585	23	4617	3328	42	8421	6846	54	13432	11192	66	266878	222239	107	1.53567
96798	87883	86	47167	42773	84	1327	1242	14	2631	2726	27	5615	4869	42	9194	8578	49	196797	178552	84	1.53567
78536	76083	86	33979	32419	77	901	940	0	1666	1495	18	3623	3369	35	4618	4644	37	111876	104960	75	1.53661
377585	234163	152	165408	110362	149	9728	6653	53	15782	10226	83	32175	22651	119	50822	35357	144	1.01324e+06	718960	148	1.53755
125091	113406	85	29521	25832	80	1973	1566	22	3447	3082	34	6875	6565	46	10582	9641	54	220649	203993	83	1.53755
139469	119698	105	57797	51616	89	2747	2214	29	4052	3436	38	9543	8300	55	13547	11989	65	265802	242898	89	1.5385
151355	121561	91	58834	47569	91	2577	2098	29	3940	3670	38	9313	7689	54	15810	14100	69	307029	267645	91	1.5385
127601	114216	103	50045	44671	87	2011	1872	23	4075	3834	32	8205	7344	50	13155	12031	64	281374	256185	89	1.54038
135167	120771	95	66387	59467	88	2593	2264	28	4640	4506	37	10399	9805	54	15639	14152	75	314522	291306	89	1.54227
107524	102085	82	58898	56308	82	2296	2054	24	3334	3224	32	8124	7568	50	12095	12056	57	254234	243880	84	1.54321
151358	128505	90	56105	48004	88	2380	2076	28	4938	4841	38	10429	9220	55	17237	15669	73	338919	305344	90	1.54321
72129	67182	90	24510	23698	76	682	663	0	1433	1777	15	3147	2898	31	5438	5606	40	113225	107584	80	1.54416
97025	92419	88	26683	24799	80	2415	2102	24	3373	2945	34	7593	7387	47	12860	12291	64	252919	239364	89	1.54604
170520	138182	93	53265	43336	91	3366	2622	33	4958	4536	42	11700	10013	60	17548	14534	78	357224	311595	93	1.54604
137074	117738	93	61020	51995	90	1991	1853	20	3625	2936	34	7729	6695	51	11899	9826	60	237148	207021	92	1.54699
158627	142607	92	73610	68568	89	3875	3436	32	6347	5697	43	13840	11985	65	19534	18992	76	378076	337205	93	1.54699
236953	170729	108	80806	59119	103	3994	2743	37	7414	5165	56	15458	10772	82	22444	17008	91	433047	323949	119	1.54699
97922	87175	99	45387	40289	99	1424	1325	12	2764	2064	27	6076	4822	46	9387	7734	58	181234	150598	99	1.54699
154385	122045	102	43651	33613	94	2823	2447	29	4372	3803	40	9476	8061	53	15078	12409	72	280389	248024	93	1.54793
98574	89526	90	39303	36669	81	2144	2230	24	2919	2828	31	6812	6367	46	10912	10373	53	226751	219552	82	1.54793
122774	113914	86	72489	67368	84	2307	2181	25	4691	4754	34	9993	9465	52	14800	13372	62	296929	276890	85	1.54982
187805	158758	105	99129	88053	91	4078	3688	34	6417	5689	51	14021	12092	66	22537	20280	82	410270	346977	90	1.55453
126003	113238	92	49985	46966	84	2127	2086	23	3721	3663	30	8322	7734	48	12209	11691	66	242972	232731	82	1.55548
129402	111362	92	43416	37461	88	2089	1721	25	3474	3405	35	7043	6609	47	10748	9731	58	204359	187766	86	1.55642
179645	144939	96	61167	48944	92	2813	2271	29	5556	5060	42	10863	9096	60	19217	16186	78	357163	310243	92	1.55642
170792	137383	112	85403	67990	97	3066	2205	32	5243	3927	45	10603	8561	62	15612	12047	70	305927	257518	92	1.55831
47581	43361	90	11537	11282	45	661	481	0	1327	1002	1	2536	2619	27	3733	3824	36	77344	78388	71	1.55925
92876	85574	82	33207	29852	82	1303	1123	9	2352	2046	26	5820	5558	42	8436	8440	58	175331	166488	82	1.55925
134435	119828	88	60798	52607	89	2196	1830	26	3788	3553	33	8328	7706	50	13405	12294	62	275149	248169	89	1.56114
164322	124903	99	62527	48437	94	2773	2300	30	4793	3348	41	9732	7729	56	14710	11030	72	275273	217848	112	1.56114
168840	146690	95	72160	63193	92	3042	2347	31	4336	4231	37	9940	9938	51	16079	15459	64	326333	303283	90	1.56208
95390	85508	92	37150	33140	83	1811	1699	24	2665	2739	29	5763	5395	43	8416	7698	58	170076	158970	82	1.56208
94074	89969	80	28100	27063	79	1944	1750	22	3542	3123	30	7221	6919	47	11156	10167	66	233042	223107	83	1.56302
139321	124188	91	65355	59857	87	2398	2334	26	4035	3741	34	8795	7995	49	14124	13764	67	289024	279609	89	1.56302
136209	115978	91	52163	43493	89	2264	1771	23	3748	3229	40	6688	5893	50	9236	8339	55	184776	161911	91	1.56397
159645	138859	95	54595	48898	88	3290	2944	29	4810	4163	39	9798	8623	53	15733	14574	68	287661	271743	90	1.56491
163458	128880	99	60426	46780	96	2986	2270	28	4818	3380	41	10190	8137	61	15894	12596	72	335296	284108	112	1.56491
134227	107564	93	58274	45991	91	2134	1558	25	3651	2778	37	6604	5397	50	9713	7614	55	206230	164101	92	1.56491
86024	81220	90	32558	30088	83	1474	1242	15	2750	2329	28	5510	4748	41	9182	8287	60	174995	156596	96	1.56491
95909	87812	93	38945	37212	81	1418	1559	14	1566	1876	23	4999	4834	38	8330	8312	46	166199	162657	81	1.56491
100922	93350	85	39666	37849	81	1580	1697	17	2701	2497	29	6712	6202	44	10342	9478	51	205822	195952	84	1.56774
96133	88587	86	33855	32002	81	1818	1794	18	3006	3204	27	6662	6578	41	11837	11194	68	224876	215855	86	1.5734
89901	87204	80	31258	29841	79	1593	1612	16	2937	2574	30	5927	5997	42	8095	8035	47	187768	180350	83	1.57434
184206	141089	102	74776	57317	97	2971	2438	31	4501	3897	41	10550	8351	61	18522	15046	79	357154	285430	99	1.57623
46019	44083	73	18560	18034	55	749	766	0	1016	1183	11	2367	2506	26	3274	3359	31	68635	66022	74	1.57906
150124	124232	95	53753	44600	90	2440	2131	25	4131	3888	35	8914	7617	52	12965	11490	60	255513	225661	92	1.57906
144962	120698	106	63473	52479	90	2452	1994	27	4110	3630	40	7936	6668	51	12682	10879	72	250561	220102	89	1.58095
174521	124445	117	78944	56096	117	2645	1827	31	5087	3633	43	10515	7393	64	17598	13689	80	331241	245169	117	1.58095
97481	92090	87	27562	26511	79	1649	1720	18	2948	2604	30	6115	6024	42	10012	9661	55	194470	186306	81	1.58189
146956	116314	98	68086	51875	93	2227	1585	27	4127	3060	40	8577	6608	55	14741	12483	74	286253	231969	94	1.58472
176262	142854	96	58525	48155	93	3605	2913	34	4247	3743	40	8977	7519	53	13789	11431	64	263454	220804	91	1.58472
96682	90153	84	46033	44868	80	1814	1515	21	2456	2133	27	5655	5440	42	10654	10424	57	181197	170570	80	1.58566
99755	93748	82	35888	33827	80	2079	2041	22	3091	2926	33	6689	6586	43	11944	11621	57	228199	218399	83	1.58849
106794	99175	85	44216	42188	82	1626	1437	18	3588	3237	34	7371	7077	48	11145	9875	59	221328	205751	86	1.58849
90729	86492	80	34855	33389	80	1317	1377	17	1943	2089	24	5388	5163	41	8971	8327	50	178163	166138	82	1.58944
106272	100444	86	36191	32866	82	1826	1551	18	3167	2809	29	6649	6355	44	10127	9881	51	206171	193890	84	1.58944
101145	93881	84	42457	39003	83	2152	1822	24	2773	2789	29	7639	7421	47	11575	10486	61	250516	247267	84	1.58944
99313	94133	82	27983	26635	79	1524	1571	16	3040	3030	31	6155	5922	41	9352	9441	51	193350	180761	85	1.59132
116458	102292	103	55299	49791	86	1643	1383	16	2728	2326	31	6169	5559	43	9167	8500	56	172722	162311	86	1.59321
156710	141920	89	62738	58377	87	2416	2314	25	4880	4240	37	9791	8986	52	16210	14351	73	308811	286784	92	1.59698
86097	84604	79	30724	30318	77	1557	1525	16	1969	2472	25	5491	5339	39	9447	9469	51	192136	186519	83	1.59698
161866	135250	97	59809	50424	91	2456	2060	27	4982	4066	39	9373	8435	53	15172	13144	62	289472	256483	95	1.59792
127569	109934	88	47912	40894	88	2155	1808	25	3084	2816	34	8176	7506	50	13270	12078	61	271590	246896	91	1.59792
126727	113457	88	65890	59897	87	2358	2145	28	4385	3716	39	8842	7792	52	13775	12175	64	260534	230632	89	1.59792
234620	197082	105	122062	104769	100	4711	4265	34	9002	7394	52	19315	16158	76	30490	25428	95	570476	465387	104	1.59792
103014	96757	82	38221	36971	80	1585	1531	17	2615	2890	29	5775	5685	41	10090	9435	55	188199	172772	86	1.59887
105619	100134	88	60156	57855	82	1824	1928	22	3973	3793	37	7466	7188	45	12370	11648	61	248716	238842	87	1.6017
103336	98433	82	41160	39160	81	1635	1852	18	3386	3175	34	7203	7078	46	11330	9922	61	218002	203088	86	1.60358
142037	120937	91	54306	47050	89	2391	1769	29	4408	4117	39	8126	7001	49	13839	12440	63	261268	233788	91	1.60358
58995	59951	72	18164	18139	50	997	886	0	1653	1739	22	3702	3438	35	5616	5642	39	110882	101173	77	1.60358
175675	142579	101	63880	49782	95	2272	1971	24	3962	3550	38	10329	8310	56	16464	13690	79	317796	264320	100	1.60453
93503	91918	80	33379	32557	77	1485	1312	18	2364	2093	28	5319	5168	38	8205	7914	48	171526	159811	86	1.60547
64748	63605	80	22823	22567	66	749	725	0	1379	1124	14	2972	2906	29	5009	5074	38	98470	95524	78	1.60547
170927	140288	96	65782	53861	94	3089	2653	32	4621	3993	39	11612	9796	60	18575	16826	75	378803	344330	98	1.60547
103372	98023	94	33690	31922	79	2191	2070	24	2510	2486	30	7273	7193	43	11692	10795	63	231192	226305	85	1.60641
169032	129526	98	65032	50102	95	2777	1993	31	4796	3863	44	10001	7615	60	14166	11417	65	289150	222540	99	1.60641
73367	70026	85	33671	32733	77	930	843	0	1780	2023	22	3971	3941	34	6461	6044	40	122223	120799	80	1.6083
76618	75310	78	24247	23479	71	1348	1530	14	1812	1770	22	4828	4796	38	8044	7539	47	154101	149113	81	1.61113
178776	146046	100	86450	71617	96	2821	2482	30	5123	4151	41	10681	9513	58	15911	13263	71	316702	279393	94	1.61207
146734	121473	92	63780	52899	91	2098	1956	24	4518	3977	39	10137	8786	54	16631	14337	74	299030	256336	92	1.61773
90410	84787	83	33237	31309	78	1465	1220	21	2175	2402	25	5190	4872	39	8370	7766	52	163019	157232	77	1.61773
148895	126613	90	58710	49703	89	2610	2072	30	3312	2756	37	7195	6540	46	11446	9778	64	218116	198130	88	1.61868
79602	73295	89	30070	28267	79	1257	1201	13	2375	2318	28	5757	5763	41	8440	8068	52	165193	160957	78	1.61868
98471	91164	83	38974	36262	81	1396	1505	17	2965	2911	30	6049	5888	43	10203	10042	55	197327	188036	83	1.62056
88979	85446	79	36378	34923	79	1239	1310	14	2335	2530	28	5142	4832	38	8822	8650	51	164631	154570	82	1.62151
31585	30708	66	6903	6969	38	404	480	0	764	819	0	1407	1396	18	2219	2015	27	50307	51876	70	1.62245
203100	156975	101	70336	56818	96	4769	3462	39	7989	6044	55	17891	13032	79	26143	20481	93	503335	376133	103	1.62245
106025	99276	84	40095	36588	81	1669	1517	19	2958	2760	31	6833	6292	44	11178	10369	56	206573	199408	84	1.62339
139935	120700	91	55311	47798	90	2595	2330	29	4176	3829	39	9212	8817	49	15145	14126	67	291532	271937	92	1.62528
77470	73346	94	22773	21851	72	1118	1100	8	1889	2029	23	4334	4214	36	6954	6693	42	129294	128175	80	1.62811
140758	123266	89	66319	59074	88	2931	2585	30	4836	4412	40	10982	9876	60	16195	14746	65	300817	279641	92	1.62811
107780	101789	81	47524	44776	82	1731	1635	19	2735	2786	30	6417	6035	46	10129	9553	52	197774	184801	85	1.62905
78833	75713	80	30336	29133	77	1171	1194	12	1828	1727	22	4974	4501	41	6869	6832	42	146740	140043	82	1.63471
192366	149965	103	80543	63883	95	2653	2169	32	5042	3971	47	11291	8736	67	18420	14028	81	363881	281082	99	1.63566
133494	102648	99	56415	44169	92	2114	1402	24	3014	2633	33	6854	5589	50	11038	8261	60	217136	170378	96	1.63566
94830	82572	96	41630	37787	82	1311	1434	14	2796	2492	28	5552	5136	40	8419	8018	48	156494	145458	84	1.63566
81358	76481	86	28187	27392	76	1304	1149	13	2172	2070	22	6085	5992	40	9182	9196	52	180826	175818	81	1.6366
115864	104397	89	45589	40240	86	2105	1842	23	3246	3315	30	7244	6561	45	11578	10298	65	230348	218386	90	1.63849
118928	103584	87	46281	40772	86	1575	1276	17	3382	2684	33	6523	5886	44	10530	9344	58	204937	187767	86	1.63849
76406	72241	79	26818	25868	74	927	1108	7	1721	1437	20	4596	4413	38	7775	7605	45	144028	139789	83	1.63943
97991	92421	80	27757	26265	78	1405	1565	17	2712	2721	29	6379	6115	43	10311	9408	60	200672	192443	79	1.64226
151354	126094	93	54367	44455	91	2622	2003	26	3783	3671	37	8635	7519	50	14795	12619	63	269554	239723	90	1.6432
83589	80466	81	35791	34440	79	1363	1151	14	1925	1966	25	4865	4705	38	8628	8618	49	167385	161213	81	1.6432
336637	206495	159	119406	82792	151	6468	4227	53	12351	8194	85	24960	16416	127	39430	27333	144	750857	495314	153	1.64415
126128	104700	91	52249	41688	90	1571	1231	12	2635	2324	33	6666	5629	49	10029	8541	54	201708	169631	88	1.64603
221815	165178	102	92040	68477	101	3525	2610	34	6175	4410	51	13362	10025	68	19865	15293	81	385331	301735	100	1.64698
152297	138671	91	78497	71443	87	2462	2323	27	4115	4125	35	8847	7969	53	13359	12269	73	268171	248776	89	1.64792
110089	102835	86	81108	76823	83	2998	2677	30	4728	4473	38	10621	10057	55	16610	15577	72	335655	316250	88	1.64886
230373	182350	102	100182	82261	100	4491	3485	37	7548	6512	47	16452	13200	67	24909	20301	98	489441	400507	106	1.64981
189478	164631	102	103416	91081	95	3598	3387	31	6060	5602	48	12359	11303	59	19261	18323	76	401401	373361	97	1.65452
244715	194747	108	120353	100199	105	6956	5483	43	10992	9074	59	22301	18096	88	33825	28529	103	697074	578434	111	1.65452
193943	157219	98	74712	61521	94	3220	2525	33	5063	4281	41	12554	10368	64	17386	14628	73	347948	299031	99	1.65547
74902	70861	80	29888	29001	78	931	810	0	2196	2105	22	4334	4245	36	7174	6481	44	177127	170866	85	1.65547
162211	132885	95	67283	56723	93	2639	2297	27	3867	3439	36	9141	8035	54	15278	12720	67	298150	266170	99	1.65641
94055	85741	84	32191	30111	81	1583	1665	18	3720	3143	38	8039	6923	49	11612	11128	60	234265	216949	88	1.66018
73177	71901	82	22861	22237	61	1096	1087	6	2414	2436	24	5294	5186	39	7931	7891	52	165294	161438	82	1.66018
97957	87061	86	34967	31185	83	1454	1386	16	2574	2481	25	5436	5236	41	8665	8040	52	170245	162738	86	1.66207
80013	77454	83	29255	28306	77	1024	983	0	1953	2035	22	4661	4495	37	7296	7034	44	145178	139998	82	1.66207
99609	93755	82	34245	32843	80	1547	1664	17	2242	2343	28	5586	5149	40	10010	10054	55	180322	169194	86	1.66301
224801	177883	108	176423	147895	106	4808	4001	37	8393	6635	56	17707	14565	79	27565	22284	96	564169	453957	109	1.66301
217615	176970	107	74012	61133	99	3928	2866	36	6165	5409	45	11944	10198	58	17700	15397	71	337310	295291	101	1.66301
323761	176378	149	151628	79562	132	7782	4242	58	13625	7893	76	28543	15332	113	40943	23281	129	766426	422133	137	1.66395
204717	165855	99	90375	72703	98	3161	2618	32	5842	4940	48	12274	10158	62	18851	14943	78	353371	295362	99	1.6649
141026	112131	91	55748	43620	91	1982	1366	18	3965	2923	41	7563	5551	51	11383	9199	58	236680	188402	95	1.6649
222762	177112	106	96406	78172	100	4010	3186	36	7342	6043	49	12264	10517	64	15972	13298	67	326985	284703	100	1.66584
111039	99055	94	48715	43483	85	2032	1811	21	2849	2967	34	7125	6450	46	11244	10309	61	216462	196642	87	1.66773
175961	152058	94	69968	58942	93	3216	2525	31	5477	4587	43	11529	10301	66	16435	14369	71	352626	314554	94	1.66867
64171	60346	85	21930	20681	63	1010	1104	7	1972	1862	25	3586	3663	33	6442	6089	46	114337	113659	75	1.66867
136098	119898	89	41854	37942	86	2206	1871	25	4463	4022	37	9312	8811	50	14055	12336	66	257387	247449	90	1.66961
88362	84450	80	32147	31208	78	1574	1551	18	2374	2132	25	5569	5091	41	8418	8760	50	163207	156294	81	1.66961
107374	100472	83	37333	35142	81	1868	1762	22	3206	2915	34	7080	6730	45	12318	11209	58	221627	206582	82	1.66961
146192	122435	98	56487	46954	90	1906	1675	23	3559	2826	35	8401	7010	53	12521	10818	66	224408	200191	90	1.67056
97501	88408	84	48488	44646	83	1807	1693	22	2869	2812	32	5803	5732	40	9599	9295	50	176559	171196	84	1.6715
124026	112806	91	61945	56848	86	2927	2540	30	5523	5087	40	12308	11551	61	18782	17017	79	383847	356519	89	1.67244
174764	137673	94	59455	46285	93	2641	1957	30	3696	3124	38	8377	6768	51	12222	9777	67	245301	198499	92	1.67244
147790	114684	93	52652	41047	91	2283	1540	27	3931	3146	39	7753	6295	53	12385	9505	64	214794	172123	91	1.67433
67857	64640	78	28918	26743	77	993	964	0	1556	1572	19	3772	3805	33	4781	4401	39	111009	105556	77	1.67433
280219	186814	131	150415	102247	128	4528	3469	41	7663	5352	51	16745	11229	76	25643	18138	110	489639	343449	125	1.67433
96002	88919	83	37658	34749	82	1582	1585	19	2549	2428	29	6503	6303	45	10740	9859	53	211246	207293	84	1.67527
116155	104744	89	39384	34989	85	2035	1579	22	2964	2687	28	6192	6076	39	9580	8403	59	187811	179580	83	1.67622
167082	133486	97	65000	52849	93	2868	1967	32	4782	4036	42	11176	8987	65	19451	16336	79	356930	308386	97	1.67622
129054	101838	93	51197	39851	91	2069	1920	23	3651	2396	39	7936	5956	57	11318	8624	66	228280	173233	94	1.67716
91591	87814	81	29860	28435	78	1662	1463	21	2279	2293	24	5225	5129	39	9112	8309	56	175649	168108	78	1.67716
79031	74338	79	34891	33840	77	1054	1086	7	2077	2258	23	4616	4224	38	6174	6247	42	126644	118482	76	1.67716
73736	71485	87	32563	31959	76	908	952	0	1800	1592	20	3509	3584	30	6313	6181	45	126844	124744	79	1.67716
83821	78726	85	40495	38723	80	1836	2082	19	3126	3218	29	7210	7209	44	11313	10834	53	226195	215007	82	1.6781
110295	103466	82	38324	36842	80	1390	1554	16	3119	2498	33	7062	7058	43	9725	9133	55	205841	193496	83	1.67905
97371	88945	87	37405	33922	81	1857	1560	20	3189	3167	30	7158	6805	45	12172	11554	60	229985	212808	88	1.68188
80970	78768	79	31007	29623	78	1696	1723	20	2603	2956	27	6488	6852	39	11385	10598	61	201734	196580	84	1.68282
137496	123889	94	61287	56932	87	2845	2505	27	3728	4063	32	9105	8259	54	13901	13802	59	270076	258164	93	1.68376
47811	45756	81	13668	13492	47	775	761	0	1016	1094	8	1979	2070	23	3409	3396	30	67464	67188	74	1.68471
174271	138972	99	62436	48346	95	2613	2006	30	4598	3094	41	9264	7635	55	12873	10681	62	281630	236758	101	1.68659
169747	135325	95	55282	42640	93	2814	2074	30	4771	3398	40	9744	8021	56	14586	11513	74	291462	238906	97	1.68659
88936	75057	85	42679	35426	86	1158	738	0	1523	1466	18	4058	3546	40	6354	5106	47	134407	110082	89	1.68754
130126	114697	91	49098	43581	86	1915	1649	24	3824	3595	38	8436	8171	45	12346	11289	62	256587	238031	90	1.68848
98599	91130	87	41340	38411	81	1575	1445	16	2992	2743	32	5655	5354	41	8718	8527	53	166511	156798	86	1.69131
101698	94341	86	36584	34329	81	1481	1555	17	2867	2762	29	6241	5621	44	9510	8383	55	194073	182765	87	1.69225
175535	149708	97	86646	75545	94	3484	3327	30	5165	4716	39	12060	10438	60	18896	16592	74	368601	324564	99	1.69414
32194	30928	75	17630	17043	52	534	562	0	474	617	0	1764	1795	20	3024	3184	30	57738	57844	67	1.69603
153926	136763	91	68266	61018	87	2707	2573	29	4916	4769	40	9735	9248	52	15317	14341	71	277964	256076	91	1.69697
138587	123115	101	61488	56188	86	2829	2669	29	5102	4709	39	11246	10238	63	15919	14121	69	346728	298822	92	1.69791
162449	134601	92	57041	47618	91	2107	1908	24	3894	3263	38	9097	7899	52	14817	12306	74	294760	259833	92	1.69791
176936	141393	97	76552	62631	93	2424	2122	27	4012	3328	38	8380	6536	55	14043	11011	71	300338	249827	111	1.69791
94397	91978	81	27035	26866	63	1622	1545	19	2021	1934	22	5295	4526	43	7854	7934	48	167378	163079	82	1.69791
131435	120758	85	75347	67013	87	2782	2564	28	3848	3344	38	9699	8705	55	15589	13719	67	303535	274435	89	1.69791
172207	146315	92	84109	71161	94	3070	2505	30	5519	5014	41	11905	10311	62	20745	18034	87	399229	357032	109	1.69791
113112	101166	85	46732	42028	85	1957	1585	24	3590	3200	35	7356	7143	48	12428	11230	65	231259	214972	86	1.69791
62838	62554	76	29339	28622	75	1184	1288	13	1627	1875	21	4459	4392	37	7210	7380	43	143949	145215	76	1.69886
113074	101415	86	46838	42804	85	1987	1426	22	2434	2766	26	6180	5609	44	9428	8714	53	189644	181689	87	1.69886
110860	98369	90	48903	43404	84	1673	1459	20	3230	2908	34	6595	6231	46	10863	9692	63	206533	192262	85	1.69886
150028	134173	90	99253	90220	88	3563	3471	30	4604	4515	37	11477	10229	61	20338	19341	80	389364	347192	90	1.6998
184104	148694	109	81139	66373	96	2753	2253	29	4908	4010	42	10018	8198	55	16796	13865	70	324640	284654	97	1.6998
76611	71050	89	29189	28055	78	966	1141	9	2176	2559	23	5464	5381	39	9196	8744	55	176782	174324	82	1.6998
106303	94509	96	31594	28437	81	1765	1631	22	2758	2637	31	7049	6883	44	11378	9956	62	220613	209202	84	1.70074
229844	175664	115	94989	72696	106	4041	2792	38	6624	5535	46	14575	11413	66	23540	18673	90	452265	371511	107	1.70074
88820	84060	94	25166	24062	78	1611	1569	17	2332	2106	27	4330	4560	34	7481	7427	45	159430	155665	80	1.70074
77082	70497	95	31536	28979	82	1101	1078	7	1666	1615	19	4007	3887	33	6789	5548	45	130389	113500	95	1.70074
133495	113960	93	58652	50863	90	2638	2035	27	4046	3679	36	9105	8114	49	14410	12719	75	281816	264415	89	1.70263
122059	106003	97	46003	39444	87	1653	1558	17	3397	3153	30	7363	6291	46	11069	9827	65	226200	208627	87	1.70357
122928	111056	87	42365	37999	84	2038	1890	25	3570	3221	34	8182	7419	55	12364	10778	60	250989	235726	84	1.70357
149579	128463	101	74179	65379	89	3345	2923	32	5890	5154	40	11084	10310	55	17331	15232	73	318044	297062	91	1.7064
116171	106529	84	51604	47634	84	2910	2566	29	4816	4178	43	8123	7701	48	12821	12573	56	253449	241077	85	1.7064
92117	88840	80	21970	21058	61	1438	1388	17	2041	2199	24	6612	6790	42	9826	9290	55	182639	171060	84	1.71018
81273	78340	82	32758	31364	77	1140	881	0	2180	2049	24	4249	3994	36	6325	6153	42	132858	130493	81	1.71112
63579	60728	75	24479	23516	75	1033	1055	6	986	876	0	3012	3075	29	5505	5038	43	99449	95519	78	1.71206
44872	43788	73	19971	19540	59	644	528	0	1430	1117	9	2435	2537	26	3996	3887	37	74051	75184	74	1.71301
136490	120017	94	53515	47290	87	2351	2290	24	3591	3250	33	8212	7344	51	12749	10659	66	255030	230179	92	1.71301
180884	148887	95	87593	73507	94	2857	2409	30	4786	4337	37	12217	10909	65	19540	16925	78	397340	351065	99	1.71301
219060	167669	107	106451	85118	103	5724	4255	41	8455	7271	48	18421	15249	76	28098	21309	94	544985	442636	106	1.71772
140842	115793	96	62897	52374	90	1997	1763	26	4312	3035	39	7163	6443	46	11300	9528	59	228843	198849	90	1.72055
193708	149858	108	66902	49887	108	3275	2446	33	6470	5072	48	12274	9300	61	19592	15811	80	376789	306588	116	1.72055
113033	107052	87	35671	33974	80	1942	1899	20	2243	2385	25	6351	6157	43	10063	9586	54	201678	190314	84	1.7215
132013	123233	87	51702	47744	85	2663	2185	29	4202	4067	36	10008	9758	53	16960	15975	74	332628	312765	91	1.72527
96411	90827	83	42183	40218	80	1438	1518	15	2078	1950	26	4321	4269	35	8163	8096	46	149270	135876	84	1.72621
165808	129720	96	55426	41930	95	2636	1978	28	4764	3603	43	8227	6686	52	12791	10338	65	250651	201967	95	1.72715
211646	153627	103	93417	69422	100	3654	2573	38	5487	4239	44	11776	9142	62	20449	15632	83	389379	304922	101	1.72715
96540	90453	82	38904	36494	80	1747	1672	21	2784	2610	29	5977	5804	46	10573	11081	54	197726	187640	79	1.7281
86885	80674	85	29646	28209	79	1546	1417	15	2607	2586	26	5691	5427	39	8823	8121	52	181106	173881	80	1.72904
133466	113207	92	65059	56328	90	1837	1602	21	3780	3274	33	6842	6162	48	10885	9130	57	208326	185164	88	1.72998
130593	115548	89	43643	36307	88	2360	2001	27	3351	3440	32	7984	7064	48	12915	11597	65	257470	234879	86	1.72998
139629	125190	90	62470	55804	87	2561	2310	27	4539	4128	39	9085	8024	54	15924	14692	78	282965	268143	84	1.72998
96049	90858	90	40791	39232	80	1114	1180	9	2888	2616	30	5203	4728	39	7980	7791	47	169491	166263	78	1.72998
92436	85656	83	29913	28726	78	1028	1096	7	1368	1257	18	3726	3499	35	6120	6266	41	132714	128358	75	1.73093
71075	67688	79	29767	28684	77	1400	1288	15	2046	1890	23	4414	4018	39	7137	7284	42	130226	125801	74	1.73093
145701	118519	97	57118	47825	91	2135	1898	25	3384	3146	38	7869	6989	52	10922	9029	60	236479	202431	91	1.73281
283939	202659	119	131096	99751	114	5984	4235	43	11443	8553	61	21149	15432	85	29512	20910	107	579337	416569	115	1.73376
69916	67885	77	33675	32382	77	1306	1205	10	1864	1593	24	4277	4244	35	7256	7137	43	154266	148763	94	1.73376
229230	190585	100	122598	108206	94	5161	4236	39	8216	7021	56	17543	15396	72	27775	23545	91	525394	425406	94	1.73376
177894	147567	94	91681	75294	93	3862	3257	36	6001	5174	47	13695	11852	66	21560	18681	84	447638	381716	90	1.7347
99019	90723	85	34790	31153	81	1969	1778	24	3643	3309	36	6958	6805	43	11410	10800	58	223247	216232	81	1.73659
143348	125805	92	47875	41892	91	2820	2352	29	3900	3269	38	8620	8065	48	14134	13362	61	268280	244893	96	1.74319
77304	74850	80	26394	25379	76	1486	1337	15	1976	1716	23	5202	4924	39	8732	8520	49	167296	163697	80	1.74319
131646	107150	91	56309	46267	90	2061	1643	25	3320	2792	33	7912	6969	47	13098	10923	67	237508	202748	90	1.74319
136052	115059	91	59769	48649	91	2278	1840	25	4774	4078	42	9163	7375	54	16578	14593	75	298814	259774	91	1.74413
143271	117165	90	62089	50316	90	2369	2056	28	4141	3409	41	8932	7428	55	15224	12287	68	292148	253136	89	1.74413
146966	120667	89	58700	48165	89	2347	1812	28	3853	3067	41	9672	7819	58	15909	12331	69	300657	255838	91	1.74413
102471	94499	93	33581	31730	81	2184	2182	24	3028	3092	31	7614	7406	45	11953	11309	58	245628	233741	83	1.74413
155558	122313	94	67102	52813	92	2289	1737	25	4586	3268	43	8624	6672	53	14792	12098	74	277289	231829	93	1.74508
128688	117019	90	50144	45803	86	2113	2090	24	4266	3777	36	8482	7939	51	13892	12934	78	251963	243109	85	1.74508
113200	101264	93	43921	39926	84	1965	1697	21	3924	3836	33	7203	6938	49	12551	12205	64	231651	214718	85	1.74508
254138	191171	108	112194	88648	106	6048	4641	44	10707	8448	62	20684	16784	84	33224	26021	100	627216	512701	106	1.74508
264627	183619	116	111304	77170	113	4253	2811	42	7522	4687	62	14506	10483	72	20350	14809	81	384244	275792	113	1.74602
114623	106681	97	31250	30022	80	2076	1875	23	2970	2921	27	7061	6707	45	11201	10680	59	209411	198584	83	1.74602
141530	114141	109	46643	38505	100	2456	1916	23	4252	3539	36	8588	7000	55	12980	9852	67	241293	194849	109	1.74602
298023	192791	128	162642	114704	123	5766	4277	42	10052	7393	61	22103	15730	88	32729	23653	117	653024	486097	125	1.74602
206547	145099	121	72366	52450	103	3390	2171	36	6025	4261	53	11973	9113	64	17821	12357	82	352902	253036	104	1.74696
245401	194782	104	105660	85314	103	4796	3900	38	8377	6349	53	17223	14205	73	25355	19865	97	476735	389538	104	1.75168
91386	88469	82	40220	38985	79	1220	1431	15	2639	2068	32	5117	5235	38	8276	8183	49	167681	164416	83	1.75262
88546	85107	79	29373	28425	78	1276	1200	12	2360	2259	24	5072	4884	37	7774	7614	46	165111	153341	81	1.75545
149376	121964	93	62100	50349	90	2563	2142	28	4231	3402	37	8994	7744	51	14731	12313	67	284655	252464	89	1.75734
207943	166299	101	121352	100959	99	4636	3633	39	8220	6492	54	16350	13415	74	23978	18553	93	457479	367100	97	1.75828
136266	120081	88	55745	47963	88	2564	2036	28	3591	3705	35	8968	8234	52	14840	13245	74	310978	281195	88	1.75828
105226	95923	94	48290	44923	82	2242	2193	25	3847	3688	37	7564	7560	44	11704	10278	60	217987	203304	82	1.763
189938	148059	110	62288	48924	95	2557	2166	27	3912	3442	39	9309	7519	55	14543	11783	76	289111	237761	91	1.763
202768	152362	104	68272	49448	99	3467	2520	34	5231	4209	41	12375	9664	63	19986	16097	90	391546	310593	116	1.763
92196	86271	82	28805	26977	78	1471	1415	17	2986	2978	28	5985	5677	41	9016	8263	51	177355	170742	80	1.76772
82421	76748	86	26232	23250	80	1372	1261	13	2252	1912	31	5159	5290	37	7652	7247	45	146694	134345	82	1.7696
327383	244992	116	175630	135705	117	6994	4899	47	14096	10373	64	28531	21645	98	43696	33218	112	825263	625625	116	1.7696
92333	86637	83	27343	25663	78	1365	1552	16	2606	2539	29	6187	5315	46	9552	8688	56	205845	199870	83	1.77149
138295	110541	95	64388	52649	91	2037	1759	22	3382	2526	38	7876	6468	51	11498	9430	58	235833	201559	93	1.77338
185647	157014	102	67941	57917	90	3167	2754	31	4513	4049	39	10925	10126	52	16436	15404	71	326219	304370	92	1.77432
99115	91534	91	48691	45375	84	1646	1726	20	3345	3343	32	7380	7339	45	11691	10824	61	261866	244730	98	1.77432
107516	102931	83	34798	33628	79	1831	1736	19	3470	3166	33	6605	6168	42	10416	10099	55	212667	193855	85	1.77526
155837	125635	93	67571	54763	93	2462	2051	26	4096	2569	41	7644	5701	49	10815	8433	59	215035	171669	97	1.77526
119594	113614	85	46315	43429	83	2218	2032	24	4277	3420	40	8901	8059	53	14019	13224	72	265338	244973	86	1.77526
168283	140334	95	74844	63233	92	2021	2043	24	4754	3994	43	8740	7585	52	14160	12345	73	278232	248114	90	1.77526
177287	149117	96	74230	62743	92	3093	2556	30	5551	4090	49	11443	10061	62	17930	15909	66	344650	302077	93	1.77526
141952	130358	85	71802	65230	86	3175	3041	29	4833	4310	38	11697	10349	59	17556	15857	73	344178	304817	88	1.77621
178662	158175	97	97199	87314	95	3923	3366	34	7044	6121	45	14885	13257	69	23864	21166	89	467756	431937	98	1.77621
239620	191621	105	130812	106754	103	4997	3903	39	10251	8875	54	20594	16521	86	32374	26940	94	635399	505854	109	1.77998
160886	142754	91	71043	64182	88	2159	2048	25	4098	4222	34	9277	8457	57	14099	12492	68	282511	262579	94	1.77998
80573	80052	78	28906	27998	76	1431	1525	17	2287	2267	27	6047	5638	43	9613	9114	55	177136	169667	80	1.78092
100957	93905	82	48143	44166	82	1646	1503	18	3137	2600	33	5763	5696	40	9318	8869	52	164098	160298	83	1.78092
215833	157250	108	81523	58460	105	3085	2242	33	6281	4763	48	12465	9476	63	18532	13517	89	358620	267329	107	1.78187
162052	134394	94	60915	50843	93	2590	1927	32	5209	4426	41	10536	9492	53	18074	15645	77	352109	310015	95	1.78187
135078	119836	96	62718	57480	87	3219	2909	30	4870	4269	41	10032	9233	56	15299	13607	75	293831	262381	93	1.78375
76871	74636	78	30033	29170	77	1365	1365	15	1969	2243	21	4813	4467	40	8052	7501	49	154502	147460	85	1.78375
131410	120039	87	49676	44329	86	2286	1946	26	3822	3498	39	8332	7963	47	13506	13397	65	264125	252060	88	1.78375
93875	89534	81	38067	36253	79	1588	1410	19	3222	2598	27	6559	6121	46	11490	11016	66	206822	193073	96	1.78375
92186	88932	80	24239	23222	74	2234	2339	23	2962	3158	31	7138	6527	45	12077	11614	62	232230	218637	84	1.78564
130671	114663	91	70218	63381	88	2011	1812	22	3868	3608	35	8181	7485	52	12330	11299	58	243274	227769	89	1.78564
107712	99511	83	55572	52893	82	1906	1781	22	3310	3091	34	7276	7074	46	12043	10788	59	229970	219738	86	1.78658
131112	112454	90	65074	55861	88	1983	1436	25	3597	2803	40	7792	6895	49	12125	10994	64	242976	222167	86	1.78847
101005	92289	87	36454	33412	83	1756	1412	20	3322	2718	34	6199	5577	50	9619	9635	53	192427	187385	81	1.78941
131601	120801	85	50606	46265	84	2311	1965	26	4623	4107	37	9529	9140	52	15507	14308	65	313179	297014	83	1.79035
87026	84381	80	34896	33849	78	915	924	0	2118	2375	25	4178	4339	33	7017	6559	48	143227	140348	77	1.79035
123261	114783	87	48784	45805	86	1844	1931	20	3308	3410	32	7893	7096	49	11450	10834	60	218663	207583	84	1.7913
115161	101520	86	40536	34901	85	1975	1566	23	3708	3262	38	7110	6439	46	10726	9616	55	202330	185733	85	1.79413
150164	124130	94	61397	52848	91	2503	2359	27	3729	3523	35	9075	7750	55	15014	12680	66	278601	249037	92	1.7979
113558	102427	85	46900	41483	84	1802	1717	22	3495	3218	37	8293	7892	48	13260	11995	68	244909	235273	86	1.79884
74645	64737	84	39023	33411	84	1319	830	0	2203	1638	24	3827	3319	37	5874	5143	45	120458	101523	86	1.79884
78231	73269	85	37110	36100	77	892	861	0	2002	1943	21	4800	4610	37	7108	6614	44	137595	134331	81	1.79979
81484	73710	87	34760	32371	79	1500	1285	14	2380	1925	29	5072	4817	41	7622	7188	47	145743	142921	81	1.80262
116497	101839	90	55794	48789	86	1850	1539	19	3683	2705	38	6557	5574	45	10227	9124	56	198287	174678	88	1.80262
111821	103505	99	38961	36899	81	1653	1475	20	3010	2777	31	6344	5929	43	10025	9462	56	191123	175725	85	1.80356
177843	135553	100	67230	51711	98	2851	2086	31	4637	4024	39	10762	7978	57	17491	13664	77	330233	259867	103	1.8045
183456	153968	95	70343	58893	92	3192	2526	32	5457	4762	47	12382	10374	58	19976	17324	76	386435	335655	95	1.8045
[truncated: 7,663 more rows]
