# Supplementary material for: Phenotypic heterogeneity follows a growth-viability tradeoff in response to amino acid identity
Source: Nat Commun. 2024 Aug 2;15:6515. doi: 10.1038/s41467-024-50602-8 (PMC11297284; doi:10.1038/s41467-024-50602-8)
Supplement: Supplementary file 6 — Source Data [file 41467_2024_50602_MOESM6_ESM.zip › source_data/fig6cde/240423/240423_1845_yATP_E10_PHE.csv]

FSC-A	FSC-H	FSC-W	SSC-A	SSC-H	SSC-W	BL1-A	BL1-H	BL1-W	VL1-A	VL1-H	VL1-W	VL2-A	VL2-H	VL2-W	VL3-A	VL3-H	VL3-W	YL2-A	YL2-H	YL2-W	Time
20157	21277	50	8473	8779	40	29	225	0	292	568	0	1165	1140	9	1022	1028	8	43924	45516	62	0
126490	116197	85	64785	59045	85	1528	1265	18	2091	1684	27	5266	4938	40	5876	5324	41	173151	172686	74	0
139053	126498	85	44203	39634	84	1485	1329	16	2851	2993	27	6284	5932	44	7880	7194	52	247526	247196	78	0
157394	133924	96	67401	57811	90	1975	1951	23	3402	2584	35	6051	5130	48	7786	6065	57	210425	174337	76	0.00273307
79539	74207	89	26395	25518	75	1085	920	0	2091	1694	20	3545	3217	34	3830	3761	33	119926	118081	71	0.00273307
156339	134405	96	69773	60293	90	2529	1753	30	3139	2726	34	6580	5644	47	9048	7477	54	230955	194966	79	0.00364409
194936	149598	103	83948	65268	99	2303	1847	28	3893	2923	42	8797	6472	58	11296	9031	61	334594	271184	96	0.00364409
155458	138917	90	72369	65229	89	1923	1828	21	4037	3025	38	8839	7613	54	9345	8369	57	342183	304813	80	0.00546614
54736	56523	72	25755	25740	70	831	848	0	904	899	0	2198	2134	25	3310	3124	34	80206	84344	59	0.00546614
229551	195932	100	143487	125181	99	3852	3197	36	8275	6986	49	18308	15149	79	19801	16676	83	746261	593327	98	0.00546614
150185	139168	104	40479	37992	85	3431	3043	31	3346	3183	38	7749	7366	46	10681	10050	52	290832	267602	86	0.00637716
116134	111872	84	52669	51339	81	2083	2192	22	2539	2863	27	6131	5744	48	8083	7977	44	203065	191730	77	0.00728819
91866	78215	86	42774	36720	84	1316	999	0	2096	1297	25	4607	3998	39	5468	4600	44	161818	135446	84	0.00728819
23624	23131	69	8739	8945	40	368	261	0	186	324	0	1295	1357	12	1060	1157	10	50066	51172	66	0.00728819
106370	98594	87	37790	34268	85	1315	1232	13	2278	2543	26	5803	5311	46	7880	7631	48	195610	184138	82	0.00728819
104050	95519	86	31566	28551	80	1826	1677	23	1982	2012	26	4471	4312	38	7069	7266	49	168567	161739	79	0.00728819
194950	152068	96	95662	75232	99	2305	1849	27	4963	3711	46	11755	9496	61	12268	9572	59	455012	380945	93	0.00819921
71106	69485	89	35699	35548	75	1107	1317	11	2450	1854	25	4706	4678	38	4579	4429	39	138975	137506	72	0.00819921
52304	53740	73	22482	22377	59	792	801	0	1476	1183	10	2735	2640	29	3347	3253	34	87870	89023	71	0.00819921
44357	46412	65	21467	21435	61	421	353	0	840	730	0	1852	1930	22	2464	2689	27	73385	74819	71	0.0100213
131832	123873	85	53339	50044	83	1435	1365	17	3571	3663	30	7814	7405	47	9131	8589	51	327649	316684	83	0.0100213
68399	62924	93	24778	21465	93	553	387	0	1835	1562	18	2753	2275	30	4133	3601	35	113314	94008	93	0.0100213
231163	187244	103	129055	106541	100	5160	4162	38	10687	9026	56	23411	18891	88	25003	20115	92	942556	776452	117	0.0100213
109103	106573	84	73429	71444	80	1881	1803	21	3128	2985	32	7551	7451	43	7865	7080	49	296321	285514	80	0.0100213
125975	122632	82	60763	59055	82	2516	2488	26	3465	3480	31	7038	7029	43	10572	10366	56	255900	250367	82	0.0100213
119565	114326	86	57977	56474	84	1844	1788	20	3439	3165	33	7609	7166	50	8610	8204	48	320812	311058	83	0.0109323
135012	125235	93	72296	68575	85	2400	2142	26	4304	4058	39	10520	9683	52	11613	10421	60	438581	399496	102	0.0109323
59716	57007	87	27028	25068	75	721	693	0	1064	860	0	2594	2415	31	3439	3421	32	89985	84858	78	0.0118433
110451	104657	87	44064	41099	82	1608	1814	18	2816	2317	30	5629	5471	39	7318	7369	43	208458	200738	84	0.0118433
93922	84422	89	43210	37840	84	1305	1236	10	2237	1657	29	3822	3694	34	5315	4972	39	147710	129270	86	0.0127543
59195	58916	75	22864	22604	67	826	797	0	1385	1309	13	2485	2649	28	3204	3460	29	110182	113748	73	0.0127543
63303	63613	80	25637	25324	74	948	756	0	1272	1329	15	2717	2611	27	3430	3929	35	101056	100778	74	0.0127543
243421	190250	110	94891	74914	105	4529	3346	39	6161	5009	44	12664	10434	64	16663	13384	70	439934	374099	104	0.0136654
60069	58434	77	25407	25136	73	820	783	0	1012	1082	6	2002	2066	21	3111	3275	28	65933	64933	71	0.0145764
104691	100212	90	42833	41100	79	1286	1022	5	2145	1955	24	5893	5748	42	6362	6476	42	242144	231894	82	0.0154874
100878	92593	85	38896	34026	82	1354	1404	15	1985	1587	24	4458	4247	37	5129	4517	41	154777	139831	71	0.0154874
200753	170561	100	103488	87855	95	3259	2701	32	4820	3904	42	9159	7998	54	11080	9588	61	316514	258394	94	0.0154874
55665	58104	72	14187	14791	46	633	516	0	725	728	0	2544	2448	26	2807	3137	26	91774	91904	72	0.0154874
170526	148725	92	61816	53694	92	3136	2681	31	3962	3086	39	9021	8462	49	10947	9703	58	286596	267581	88	0.0154874
112817	100670	87	47716	41397	85	1477	1258	14	2183	1838	22	4185	3560	35	5539	4451	43	149316	138255	84	0.0163984
56995	56006	78	17545	17737	49	696	711	0	877	770	0	2179	2205	24	2674	3022	26	73883	70788	75	0.0163984
121061	105189	89	44132	37729	87	1618	1585	17	1837	1588	24	5463	4744	41	6142	5524	42	190331	166859	88	0.0163984
155010	132984	90	86644	76270	90	3705	3105	34	4907	4523	39	10692	9092	59	13792	11978	63	374493	345044	94	0.0173094
196982	158897	99	127668	108944	98	4391	3697	37	8085	6922	52	19239	16461	73	22317	18942	88	803099	662678	101	0.0182205
84220	76744	84	32513	30490	78	1605	1453	18	1604	1690	18	3489	3010	37	4999	4467	40	123829	113429	69	0.0182205
77059	74719	78	30815	28684	77	826	881	0	1496	1263	14	3658	3379	34	4366	4282	39	130691	124152	78	0.0182205
41923	41082	74	12676	12641	46	515	648	0	647	707	0	1641	1668	18	2549	2276	30	59921	60593	70	0.0191315
136906	126134	92	74166	67418	87	1775	1881	21	2993	2978	32	5775	5531	41	7158	6463	49	203684	189880	87	0.0191315
171791	128263	99	58060	42787	96	2682	1899	30	3574	2754	34	7468	5589	52	9369	7058	59	238573	183855	97	0.0191315
34439	33762	75	14278	14246	47	218	330	0	810	771	0	1287	1168	10	1613	1428	17	50338	51055	71	0.0200425
277538	218018	133	134965	110894	121	6291	4868	42	6389	5639	44	15476	12034	69	19800	15520	80	530248	401273	122	0.0200425
93264	81348	89	35488	30770	83	800	713	0	1577	1568	16	3620	2816	37	5099	4560	39	132595	118787	86	0.0209535
46096	48469	57	21631	21982	55	372	458	0	1011	1226	10	1588	1300	17	2453	2226	25	58712	57787	72	0.0209535
74358	76448	75	31618	31428	74	1019	1037	7	2006	2466	21	3542	3297	35	5334	5597	37	146421	144079	78	0.0209535
24011	25816	64	13282	14102	43	475	408	0	48	313	0	1042	1005	2	912	1055	6	47197	47530	65	0.0209535
149351	126137	90	68908	58246	90	2664	2086	28	3232	2467	32	5815	5081	45	9128	7923	55	241695	215276	91	0.0209535
155866	132658	95	61493	53478	89	2149	2005	24	3411	2797	34	7200	5967	49	8290	6708	58	240760	203391	89	0.0209535
140826	130596	88	102751	97113	87	5704	5446	36	6188	5622	41	13740	13065	65	18830	17723	75	452286	414431	89	0.0218646
153986	146633	91	83234	79663	88	2514	2620	25	6063	5071	49	12391	11980	57	13138	11494	63	500859	433013	86	0.0218646
159159	135089	91	56939	46959	91	2409	1639	27	2987	2425	30	6937	6116	48	8323	7481	49	249264	218722	90	0.0218646
191609	147329	115	62086	46807	115	2597	1641	31	4135	2643	37	10112	7648	59	11127	9242	66	391778	301796	115	0.0218646
86895	77957	81	35407	31448	81	1256	1132	10	2107	1518	19	3389	3206	34	4925	4722	38	129708	116126	79	0.0218646
64360	65456	75	12163	12109	45	959	903	0	1109	1691	14	2890	2617	28	3739	3435	35	91607	88758	77	0.0227756
112323	96546	91	43595	36681	87	1365	1114	10	2314	2091	26	4568	4265	38	6092	5112	45	167972	140704	90	0.0236866
52855	52020	75	16721	16774	51	653	616	0	849	789	0	1825	1913	20	2300	2518	26	73767	71381	73	0.0236866
160007	142086	97	62350	54689	90	2082	1970	23	4272	4171	35	9489	8547	55	10102	9176	58	370144	331880	92	0.0245976
58066	59103	68	16825	16995	50	682	777	0	1162	948	0	2122	2083	25	2814	3363	27	74285	73375	73	0.0245976
159365	139508	99	73886	64934	89	2156	1847	27	3450	2885	31	6416	5713	43	8245	8154	47	222483	204739	87	0.0255087
109722	99672	85	44832	40979	83	1226	1252	13	2215	1961	32	4924	4332	40	5518	5034	40	168867	160708	84	0.0282417
76485	73470	83	44914	42827	78	1202	1216	12	1061	1287	14	3796	3636	34	5441	5067	42	129744	118060	68	0.0291527
218745	183307	107	160462	135933	103	5254	4461	38	6823	5962	48	14043	12374	71	18145	15612	88	518862	453265	100	0.0291527
67648	61703	86	29771	27349	69	962	995	0	1409	1483	18	2867	2560	32	4357	3711	40	109248	100957	62	0.0291527
44080	45099	67	10345	10761	42	304	285	0	603	485	0	1543	1356	17	2212	2002	23	57506	60316	66	0.0291527
62680	60412	78	26944	26687	72	691	647	0	895	1123	8	2643	2461	28	3436	3547	29	86298	80628	71	0.0291527
112562	105363	84	49485	46885	82	1711	1496	17	2533	2428	28	5896	5515	40	6912	6971	44	221715	208662	80	0.0300638
162978	148631	91	90540	83258	88	3063	2695	29	4976	4568	42	9283	8493	54	11236	10751	56	345770	324556	84	0.0300638
59858	56565	83	13567	13079	47	505	629	0	1165	1223	13	2763	2562	29	3449	3559	33	90519	87966	68	0.0318858
286274	218536	121	184681	150776	121	6416	5195	44	8952	7043	51	17944	14984	79	24273	19870	90	624585	519315	115	0.0318858
78741	76335	80	25801	24255	67	1050	1035	7	1312	1480	15	3345	3289	32	4955	4517	42	133347	128311	74	0.0318858
34121	35244	54	15823	16109	50	419	349	0	834	782	0	1632	1565	18	2295	2227	24	55324	55185	56	0.0327968
59807	61190	69	29982	29964	75	709	659	0	1540	1435	14	2038	2072	23	2557	2467	27	86574	84840	69	0.0327968
54911	54677	74	18976	18844	51	662	616	0	1556	1367	17	3046	3304	28	3314	3314	33	117430	116999	64	0.0327968
46448	45218	61	19458	19122	56	446	518	0	1153	896	0	1672	1578	18	2593	2578	29	65725	65125	67	0.0327968
107115	88227	98	37112	31841	86	1371	1018	4	1859	1682	23	4389	3913	40	5676	5479	41	152200	133558	83	0.0337079
146179	124772	92	56056	47210	88	1987	1601	19	2722	2332	27	5422	4365	43	6627	5595	47	189616	166364	84	0.0337079
128595	106904	94	53388	44359	88	2169	1560	28	2590	2059	29	5434	4391	46	6932	6100	48	187910	165816	84	0.0346189
137599	126430	88	65005	59580	85	1951	1816	22	3665	3021	36	7315	6550	48	11159	10326	68	273772	241740	77	0.0346189
99061	94795	80	41843	40144	79	1347	1210	14	1741	1431	17	3871	3838	34	5793	5332	44	213024	203134	75	0.0346189
60099	60402	76	27074	27343	74	695	764	0	1227	1233	13	2190	2100	25	2477	2505	27	81267	80866	67	0.0346189
50968	50298	63	23835	22385	64	702	752	0	1202	1195	13	2677	2535	28	2730	2867	29	100641	99792	72	0.0346189
133107	119240	90	61874	54240	87	1955	1581	24	2801	2612	30	5643	5373	42	7397	6446	47	179488	157984	85	0.0355299
123899	97727	90	56023	44962	90	1573	1185	18	1806	1414	17	4742	3378	45	6046	4613	49	176919	141010	85	0.0355299
140955	125572	92	67687	61990	87	2833	2381	28	4958	4456	45	9061	8351	56	11510	10798	61	309045	294504	86	0.0364409
127117	115518	87	56586	51541	86	1619	1402	19	2585	2191	29	5645	4984	41	7431	7048	49	182503	178041	82	0.0364409
65432	65559	77	33043	32729	75	818	878	0	1392	1708	20	3442	3520	31	3601	3845	32	105546	106984	73	0.0364409
102770	99514	87	35930	34629	79	1296	1415	14	2428	2785	26	5192	5294	41	5926	5851	43	203288	189842	79	0.037352
146400	134281	89	45789	41184	84	2756	2408	27	3790	3263	31	7520	6772	46	10178	8594	57	255276	245732	85	0.038263
109664	106657	85	52192	51057	81	1374	1527	16	2985	2611	30	5909	5500	40	5936	5945	37	237283	232622	80	0.038263
44260	44619	72	19916	20163	56	376	281	0	868	903	0	1687	1798	20	2039	2237	23	55282	56833	66	0.038263
44270	43504	72	21420	21496	62	223	376	0	655	675	0	1549	1401	18	1910	1887	21	60573	58726	66	0.038263
44368	43507	77	13688	13714	47	472	450	0	803	749	0	1929	1847	21	2251	2268	24	67959	68068	73	0.039174
199735	165322	99	58994	49621	96	2418	1846	28	4562	4318	40	11993	10547	61	12849	11311	63	471116	433500	91	0.039174
47143	49570	71	14156	14481	46	500	439	0	1099	904	0	1949	2010	24	2433	2731	25	62109	66359	57	0.039174
32150	32396	62	14609	14505	47	329	336	0	823	722	0	1350	1243	13	1485	1602	19	58034	60436	62	0.039174
70894	69545	77	37317	36363	77	595	722	0	1694	1601	17	2879	2715	31	2473	2419	27	110587	107073	75	0.040085
94989	80176	85	44632	37433	84	1390	1046	6	1581	1727	25	3715	3357	36	4973	4510	41	141519	117383	80	0.040085
73182	69399	93	29575	27700	78	795	892	0	1163	1353	14	3282	3024	31	4833	4574	38	115118	113206	75	0.0409961
127377	116789	86	60602	55920	83	1669	1382	22	2839	2724	28	5975	5857	39	7520	7033	47	215503	203475	83	0.0409961
154468	141820	92	83054	76492	88	3494	3864	29	4303	3563	36	8126	7422	51	11511	10546	68	279101	254563	88	0.0419071
102302	94847	83	43836	41119	81	1191	877	0	1733	1480	23	3603	3464	37	5488	5005	41	150782	138624	71	0.0419071
93546	82201	87	35994	31640	83	1281	1023	4	1588	1453	17	3386	3169	33	5160	4667	39	121958	112451	79	0.0437291
78161	74868	87	41590	41103	78	973	994	0	2355	1902	25	3070	2773	33	3875	3986	34	115268	114203	74	0.0437291
124266	113249	102	58096	54051	85	2005	1406	24	3713	3856	29	8122	7586	52	9069	8102	52	311367	292950	85	0.0446401
194127	151751	114	69112	53189	96	2624	2024	29	4700	3966	39	9998	8401	58	10634	8918	55	415498	345285	93	0.0446401
122948	112216	99	47015	42725	82	1609	1395	17	2265	2402	27	4930	4664	36	6328	6303	40	175376	171492	80	0.0455512
201680	178317	96	106717	95118	93	4065	3419	34	6364	5571	54	12470	11288	66	15934	13882	72	434404	368598	89	0.0455512
187612	152434	102	94188	76579	95	2755	2505	29	4276	3098	45	9998	8588	53	12505	10898	63	337291	280388	94	0.0464622
134537	125310	86	44254	39656	84	2159	2036	20	2513	2214	28	5519	5150	40	8475	7479	58	212626	199564	81	0.0464622
58629	57520	76	22562	22471	73	628	800	0	844	1049	6	2421	2314	27	2616	2549	31	78744	77488	72	0.0473732
53533	53473	74	23461	23128	63	861	740	0	1324	1228	15	2309	2282	27	3111	3057	34	89789	86052	70	0.0491953
99235	90984	84	37783	35080	81	1539	1372	18	2155	2024	25	4466	4073	38	5727	4943	48	164466	159954	81	0.0491953
183996	160936	98	124902	109378	93	2497	2046	25	4361	3817	39	9375	8522	52	10950	10374	55	388387	361850	109	0.0491953
164517	143687	95	61549	52102	90	2138	1792	25	2990	2709	31	7050	6285	46	10282	9439	51	263176	248927	85	0.0501063
71898	67609	80	25038	22476	62	1522	1186	14	1595	1561	22	3201	3201	32	4921	4194	44	127232	120645	76	0.0501063
132673	126394	85	56727	52826	84	1888	1503	19	3274	3331	32	8326	7262	49	9285	8969	56	334394	322868	81	0.0501063
145425	135360	86	82443	76546	86	2489	2193	26	3809	3682	33	8006	8032	45	9410	8789	54	303456	296861	82	0.0501063
95358	98009	76	46857	47782	77	1343	1319	15	1572	1830	18	5823	5395	40	6065	5743	40	219274	216236	76	0.0501063
137147	123615	87	38300	32487	88	2001	1648	21	3259	3007	34	6799	5993	47	7926	7331	50	263219	236402	86	0.0501063
50876	48412	82	15425	15038	50	459	691	0	779	1002	1	1938	1717	22	2552	2699	26	75650	78398	70	0.0510173
135372	127232	100	90894	87550	87	2010	1875	23	3844	3298	41	6146	5376	43	9493	8786	56	252329	223371	81	0.0510173
45349	43494	80	15556	15214	49	438	595	0	499	625	0	1894	1932	22	2443	2579	25	61440	61356	71	0.0519283
27496	28950	53	11051	11133	45	433	717	0	752	811	0	1277	1453	14	1769	1504	18	43579	43654	62	0.0519283
97485	86651	86	44216	39399	85	1306	1099	9	1696	1684	19	3547	3130	33	4799	4081	41	126410	116292	84	0.0528394
124603	118334	97	60162	57843	83	1713	1629	19	3419	3023	31	7188	7315	43	7892	7613	47	308115	287770	84	0.0528394
137807	126045	99	67851	63959	86	2086	1951	23	4069	3671	36	9277	8677	54	10392	9600	51	370518	341964	86	0.0537504
165668	148985	93	54582	47852	91	1982	1720	24	4004	3297	36	8111	7265	50	10148	9735	59	322857	301983	88	0.0546614
73244	70919	79	29992	29485	76	712	679	0	1018	1186	12	2768	2731	28	4046	3906	36	103944	99085	74	0.0546614
340135	211626	137	178157	113985	136	4629	3121	44	9495	6378	62	19383	13005	82	21444	13518	100	802063	535745	132	0.0546614
63765	61595	74	36702	34600	77	808	721	0	1124	1134	12	2857	2603	30	3313	3088	32	99299	96463	72	0.0546614
35390	37147	51	10921	11659	41	448	401	0	305	477	0	1558	1695	18	1498	1897	18	49137	50823	66	0.0546614
113560	106642	85	72201	68349	84	2448	2263	26	3137	2990	36	6454	6236	42	8224	8429	48	218488	202894	80	0.0555724
63133	60612	77	28710	27335	75	1122	907	0	982	1466	12	2556	2359	30	3558	3298	38	87794	83927	62	0.0555724
51891	48518	89	12293	11007	54	723	676	0	1119	983	0	2461	2209	26	3044	2667	30	83554	79890	89	0.0555724
89514	80710	83	33980	30214	82	915	890	0	1940	1658	24	3419	2975	35	4434	4035	39	119655	107493	77	0.0555724
50171	50723	75	21199	20712	59	694	640	0	803	1037	5	2102	1843	25	2461	2311	29	69368	69085	65	0.0555724
54582	54664	75	21838	21539	60	593	535	0	856	745	0	1854	1774	21	1976	1776	25	64548	64298	64	0.0564835
79232	75604	80	35381	33059	78	1409	1480	14	1753	1556	21	4241	3857	37	5615	5210	43	139063	137255	75	0.0564835
124461	103644	104	50664	41968	88	2110	1986	24	2768	2528	28	6148	5398	47	8109	6868	54	204888	179377	82	0.0573945
86296	73418	89	34564	30588	81	1420	1389	15	2157	1674	29	4329	3922	39	5356	4799	40	137143	115109	77	0.0583055
59220	58210	72	15847	15855	50	571	517	0	1057	1282	13	2353	1972	27	2586	2708	26	78029	79395	68	0.0583055
57226	57285	81	32510	32465	74	829	706	0	1030	1051	9	2348	2510	25	3065	3024	30	87834	86438	68	0.0583055
57199	60576	68	34493	34332	74	770	741	0	957	1109	8	2305	2325	25	2780	2539	32	90624	87900	67	0.0583055
45789	45536	80	15028	15010	48	499	552	0	817	984	0	2053	2208	23	2731	2739	30	65880	66334	67	0.0583055
56598	54327	84	23154	22514	72	853	1038	5	1510	1289	16	3320	3102	32	3287	2987	30	113665	112804	71	0.0601275
76709	69079	83	33361	30148	81	1022	997	0	2043	1628	26	2725	2712	29	4272	4095	37	121830	113226	76	0.0601275
66928	64180	78	21072	20954	57	610	771	0	1415	1448	18	3000	2715	31	3762	3718	34	116414	114154	72	0.0601275
47009	46111	77	20758	20633	58	393	373	0	766	888	0	1650	1481	22	2691	3049	25	65030	65252	65	0.0610386
109492	103314	86	46507	44690	81	1284	1459	14	1699	1662	21	4056	4132	34	5332	5003	41	147344	143510	79	0.0619496
72626	64812	84	30163	27552	79	1350	1161	11	1428	1523	18	3558	3629	33	5228	4810	41	126390	119490	74	0.0619496
177223	134953	99	67597	51320	96	2810	2136	31	2866	2443	35	7470	6034	50	11503	9583	64	281012	229760	94	0.0619496
139837	135159	88	63480	60797	84	2259	2007	23	4758	4641	36	11215	10547	63	12808	12369	65	448881	427332	79	0.0628606
157204	136877	89	86113	72256	89	3023	2533	31	3416	3251	33	7890	6623	55	10076	8658	60	256916	238800	82	0.0628606
84635	80687	82	39675	36987	81	1514	1349	16	1900	1863	23	4230	3952	38	6032	6032	44	165306	159513	78	0.0628606
48199	46659	75	12511	11967	46	1101	1191	10	1261	1296	12	2589	2708	26	3925	3731	35	96386	96002	64	0.0637716
61655	59641	82	22714	21545	67	1079	955	0	1256	1307	13	3066	3108	29	4133	4321	34	103849	108916	67	0.0637716
158458	139272	89	74060	64042	89	3233	2778	30	3553	3376	35	7745	6777	50	10177	9383	56	271651	255307	88	0.0646827
37192	39286	60	27414	27801	71	395	288	0	347	557	0	1287	1236	13	1669	1846	21	51569	53932	50	0.0646827
74981	75343	75	34794	34681	75	753	616	0	986	1257	11	3157	2967	30	3439	3029	33	94791	92373	71	0.0646827
121480	116905	91	56818	54916	82	1653	1685	19	3670	3724	33	6237	5958	44	6548	6311	44	229499	221019	80	0.0646827
192935	153483	114	98011	78082	99	2602	1958	30	3473	2399	36	8146	6359	52	11325	9348	67	305284	244784	86	0.0655937
43372	48395	50	14560	14640	47	810	701	0	900	1088	6	2516	2423	27	3186	2965	31	81208	80559	69	0.0655937
64746	63816	78	16614	16849	49	876	787	0	777	856	0	2584	2600	29	3724	3795	34	96123	95901	71	0.0665047
237592	178081	109	114544	89549	108	3413	2676	32	7017	5578	54	15865	11978	73	15942	11900	77	597582	483847	111	0.0674157
29809	30073	70	14655	15088	46	288	407	0	428	638	0	1222	1165	14	1371	1749	15	47419	49364	56	0.0674157
178750	151653	93	75575	65778	91	3470	3186	31	4167	3541	35	9398	8046	55	11904	10044	61	328008	266952	87	0.0674157
51562	52661	68	20838	21424	51	973	843	0	908	1133	10	2220	1992	26	3307	3440	32	80500	80842	67	0.0674157
133417	120348	99	72451	67637	85	1959	1914	21	2304	2027	27	5055	4572	39	7134	6347	48	183421	161072	77	0.0674157
154242	146048	87	78377	74025	86	1931	1908	22	4778	4137	39	9222	8401	53	10135	9484	54	373143	345575	84	0.0683268
225911	183489	109	172706	151064	108	5299	4231	41	7861	6667	52	16362	14644	72	21856	18906	86	537544	475480	102	0.0692378
131774	116785	97	48367	44180	84	1505	1416	17	3237	2867	33	7140	6764	47	7562	7045	49	256620	247370	84	0.0701488
98277	88347	84	42005	37888	83	1532	1276	18	2148	1739	26	4487	4093	40	6547	6169	41	173088	163306	80	0.0701488
70019	68811	76	24490	23840	69	1203	1201	10	1574	1540	20	3405	2957	33	5301	4904	43	123341	120810	74	0.0701488
199897	164969	96	73876	60972	95	2404	1996	28	4340	3635	40	10938	9053	61	13047	10424	60	458976	413819	95	0.0701488
37005	38845	65	13998	14070	48	573	497	0	828	798	0	1654	1717	20	2332	2113	25	64086	61463	84	0.0701488
144727	131527	86	79249	73145	86	2126	1825	24	3533	2983	35	6669	6173	44	9405	8133	53	239702	208728	74	0.0701488
55374	58460	72	30204	30845	68	943	949	0	1350	1345	12	2767	3027	28	3328	3302	32	101501	101558	66	0.0701488
122171	104531	89	39920	33496	87	1706	1591	19	2937	2401	30	4753	3811	45	6697	5648	45	175497	153573	84	0.0710598
65646	64465	81	35110	34904	75	917	1054	7	1117	1041	5	2858	3135	28	4371	4479	36	103205	103126	65	0.0719709
129328	123042	94	52539	50849	83	1584	1566	19	2843	2862	28	6342	6012	42	6842	6891	47	247761	238533	81	0.0728819
137158	117649	89	68153	58485	90	1841	1631	21	2661	2742	30	5290	4634	43	6533	6373	41	195327	165531	87	0.0728819
126523	120524	85	43129	41414	83	1862	1598	21	3559	3023	35	8309	7927	50	10072	8146	64	367923	350546	83	0.0728819
37904	38534	71	17551	17690	52	535	421	0	316	587	0	1572	1551	18	1474	1620	21	55214	56032	67	0.0728819
57288	57451	74	42809	28568	90	885	937	0	923	719	0	1914	1963	24	2896	3173	27	76540	76445	70	0.0737929
100911	97331	82	40667	38954	80	1254	994	0	2587	2449	28	5595	5633	42	5832	5896	43	216577	212443	68	0.0747039
173095	144545	94	68462	55851	92	1630	1433	21	3681	2930	35	8029	6791	51	8874	7233	57	345131	292324	92	0.0756149
48776	47134	83	12276	12245	46	660	858	0	1059	1302	12	1981	2193	22	2560	2367	28	67644	68848	73	0.076526
116064	110662	84	45219	43374	83	2203	2313	22	3506	3282	33	7251	7031	48	9137	9083	54	253302	237789	85	0.077437
65932	65946	76	31821	31542	75	967	937	0	988	1103	8	3296	3470	30	3890	3871	34	106353	109712	76	0.078348
203340	168803	98	85981	71079	96	2954	2226	32	5291	4311	40	11382	10107	57	10904	9542	56	454147	413732	93	0.079259
33432	34334	60	14881	15257	47	287	212	0	852	530	0	1063	1011	3	1273	1206	14	41549	41513	57	0.079259
110903	99225	85	49194	44830	84	2361	1968	27	2957	3006	33	6526	6575	44	7713	7378	46	209550	200407	83	0.079259
21962	23618	62	11820	12178	44	158	313	0	550	711	0	914	1170	8	749	942	0	29574	31294	61	0.079259
38471	39981	54	14760	14765	48	389	332	0	1113	807	0	1140	1360	13	2035	2028	24	52950	55503	67	0.0801701
118888	113711	87	38841	37691	81	1641	1705	18	2330	2325	24	5156	4993	39	7797	7141	49	194084	185783	76	0.0801701
121339	103812	90	40353	33221	86	1765	1382	23	2132	1947	24	4360	3518	41	5995	5026	48	155803	129547	95	0.0801701
153704	117232	101	61598	47602	94	2053	1612	21	2953	2212	32	5222	3944	44	6982	5640	50	183018	153710	90	0.0801701
88443	77324	87	29459	25186	83	1606	1277	20	2080	2139	23	4700	4203	39	6451	6025	44	174390	155203	84	0.0810811
103336	89853	88	43404	37162	85	1834	1541	18	2520	1810	30	4364	3576	41	5706	4535	43	154931	135527	89	0.0810811
114999	101543	88	47305	41589	84	1583	1382	18	2337	2215	25	5086	4838	40	7068	7321	47	174519	159406	84	0.0810811
169344	149344	93	70706	60459	92	2655	2235	26	3384	3605	34	8718	7694	55	11225	9587	54	304262	257706	91	0.0810811
85100	82595	78	19875	19549	53	1171	1239	12	1378	1649	19	3467	3350	31	4036	3870	33	112209	110276	76	0.0819921
154530	135256	91	46366	39993	89	1774	1591	25	4306	3962	41	8920	8169	51	9986	9575	51	375178	343094	91	0.0819921
181575	146909	95	75419	61589	94	1973	1852	22	3661	3232	36	9517	7600	57	9780	7436	56	381835	319530	96	0.0819921
115391	110240	87	47985	46278	81	1347	1389	14	2483	2630	27	7361	7165	46	7277	6840	48	278968	267899	79	0.0819921
108541	94527	86	47282	40544	85	1325	1202	12	1930	1557	21	4437	3857	38	5899	5359	47	158402	144772	80	0.0819921
102731	96550	89	42553	41041	80	914	818	0	2434	2476	26	5230	5125	41	5759	5598	41	227241	221496	81	0.0829031
207728	170356	100	215194	182073	99	6066	4523	42	8883	7566	54	18624	15122	77	23510	19969	87	632373	532584	98	0.0829031
83378	81179	82	30182	29551	76	1275	1496	15	2110	1627	23	3696	3494	36	5596	5390	43	137174	133256	76	0.0829031
78603	70695	88	34318	31500	80	1034	935	0	1154	1243	13	3054	2854	33	4642	4735	37	114966	109501	79	0.0847252
72269	67165	82	33617	31253	79	877	829	0	1234	1368	19	2890	2567	31	4125	3729	37	105520	98001	66	0.0847252
59973	59561	73	19962	19738	55	1192	1149	12	1757	1427	18	3145	3106	32	5170	5144	41	112007	109773	75	0.0847252
124362	115225	85	52111	47495	85	1896	1733	18	3635	3181	36	7540	7142	46	7773	7258	47	307553	297355	80	0.0865472
41842	40482	76	18070	18094	52	421	406	0	710	725	0	1473	1346	16	1889	1834	19	69711	71252	67	0.0892803
134543	115725	91	52184	44786	88	1447	1051	7	2125	2134	25	4311	3799	39	6653	5797	47	187242	165750	81	0.0901913
106039	98019	84	50288	45970	83	1353	1120	12	1799	1765	23	5153	4888	41	5879	5516	43	171033	167958	77	0.0901913
66957	64496	76	17093	16659	52	969	760	0	1333	1212	11	3360	3405	30	4685	4569	37	116496	112879	70	0.0911023
76717	69802	82	31661	28307	80	1271	1210	12	1706	1554	20	3466	3534	32	5271	4602	43	125623	117555	75	0.0911023
132831	120315	104	52598	46567	89	1666	1796	20	3643	3732	33	7672	7137	50	9211	8234	60	317384	297745	104	0.0911023
136374	128703	86	45524	43205	84	2375	2408	24	3298	3227	30	6113	5905	42	9079	8061	61	217239	208160	80	0.0920134
93720	86548	83	27603	25712	78	1314	1378	13	1331	1584	19	3678	3161	35	4455	4529	36	129778	124967	74	0.0929244
108096	100959	90	52345	49491	84	1519	1223	14	2979	2594	31	5781	5344	42	6435	6153	43	245674	237148	81	0.0938354
57860	57821	76	22075	21717	65	931	856	0	1115	922	0	2323	2311	28	3166	3546	31	75080	75435	65	0.0938354
160128	137815	93	64167	55021	90	1764	1466	16	3909	3211	45	7191	6477	50	8810	7150	53	265005	228814	88	0.0938354
181105	155904	110	88713	79207	91	3171	2737	30	4449	3783	40	10181	9016	57	12351	10563	61	345127	289887	90	0.0947464
192223	168123	94	104943	89990	95	3332	3014	31	6672	5509	46	13630	12415	65	14888	13690	70	545480	510884	89	0.0947464
147605	120265	95	57034	47852	90	2347	1936	27	3007	2873	33	6509	5502	46	8698	6365	52	226628	197636	84	0.0956575
86744	83107	82	37781	36199	78	1306	1286	15	2311	2014	29	4138	3909	36	5653	5582	40	141978	142105	72	0.0965685
64956	62691	85	18481	17325	55	1011	1028	5	1684	1582	15	3431	3527	32	4254	4444	33	126306	126183	75	0.0965685
29711	28531	59	14455	14479	48	413	622	0	248	510	0	1506	1427	16	1980	1701	20	45572	46882	60	0.0965685
122403	107603	87	49261	42885	86	1078	956	0	6418	5988	44	6516	5824	49	4866	4492	40	166322	156267	82	0.0965685
32576	33264	59	16249	16060	52	265	351	0	290	798	0	1613	1626	18	1678	1608	21	58840	60022	58	0.0974795
206708	160237	103	77548	58618	101	2355	1933	27	4822	3419	49	10792	8367	61	11219	8697	60	429297	349224	99	0.0983905
316245	187843	135	104905	59752	132	3456	2370	38	6564	4366	54	16777	10210	77	19400	11924	84	664681	412764	131	0.0983905
152773	135447	89	84797	73824	90	2500	2276	26	2802	2822	33	7238	6722	51	9609	9154	56	262069	252838	83	0.0993016
132456	108659	98	54389	45706	89	1893	1314	20	3383	2763	34	6274	5176	46	7502	6071	50	219068	189175	85	0.0993016
65067	62495	78	25113	23232	75	1320	1243	12	1232	1456	12	2898	2719	30	3906	3643	38	93910	92694	72	0.0993016
147468	134432	94	68246	63400	88	2468	2363	24	3779	3885	34	8506	7700	51	9025	8380	53	284544	284183	83	0.100213
57483	55849	79	23007	22689	70	546	440	0	1593	1413	20	2125	2263	24	2689	2986	26	70623	70320	67	0.101124
94224	87863	83	33205	30027	81	1299	1153	11	1390	1335	17	4206	4130	36	5781	5415	41	155556	146365	78	0.101124
68910	62935	81	36906	33579	79	968	850	0	1476	1513	19	3167	2599	33	3675	3312	37	97134	85623	74	0.101124
81212	76250	82	28519	24893	95	1114	1043	5	1721	1620	19	4289	4020	35	5066	4561	39	130207	120615	95	0.101124
36110	35328	75	18516	18073	61	162	251	0	488	470	0	1130	1154	8	1506	1564	20	53683	56022	57	0.102035
62172	63195	77	19036	18764	55	539	517	0	1289	1272	13	2393	2604	26	3377	3340	33	97925	94870	72	0.102035
131768	121079	89	58836	54061	88	1588	1390	17	3245	3200	29	7623	7169	46	7297	6594	49	283296	266654	87	0.102946
82863	81709	79	31452	30741	77	1006	869	0	1981	2088	22	4849	4855	39	5605	6075	38	167104	160928	77	0.102946
42375	43032	73	16265	16236	49	624	484	0	722	647	0	1174	1196	11	2266	2305	28	63075	63240	67	0.103857
63067	61440	78	23168	22610	66	1014	1105	7	1594	1405	19	2827	2877	27	4279	4355	35	102144	99378	68	0.103857
130374	117210	87	66311	59776	87	1834	1763	21	3183	3119	34	7381	6799	48	7979	6980	51	307793	290018	84	0.103857
164536	145207	100	61590	54591	89	1984	1757	21	3368	3378	35	9371	8876	50	9583	8553	55	374097	354189	83	0.103857
71291	68954	75	29677	29187	77	1305	1166	12	1325	1695	14	2863	2819	28	4363	4164	36	106774	103647	75	0.104768
127500	106986	89	56682	46949	88	1316	1256	12	2895	2516	27	4674	3897	41	7866	6160	54	196543	169284	83	0.105679
88913	82834	86	38807	36390	81	789	749	0	1605	1474	22	4008	3886	35	5456	5111	41	161929	156928	80	0.105679
114054	103946	91	47826	42865	82	1873	1792	21	1998	2133	25	5450	5076	43	7874	6849	52	181398	173516	79	0.105679
42859	42324	85	20638	20733	62	505	526	0	939	1050	6	1695	1680	22	2334	2431	26	64601	63717	71	0.10659
238547	186756	107	131798	101764	105	6189	4922	44	8197	6492	48	16705	12882	74	21314	17055	87	583503	460921	103	0.10659
87947	74962	97	38396	33106	82	1234	1180	11	2002	1500	26	2955	2812	31	4170	4040	37	108924	94411	78	0.107501
54708	53998	76	21375	21239	58	993	996	0	931	1154	8	2422	2426	26	3361	3710	32	83476	80128	73	0.107501
76520	74653	81	32788	32148	77	817	639	0	1492	1582	17	3133	2855	33	3934	3929	33	125031	118479	70	0.108412
49469	48125	75	29606	29644	73	395	317	0	925	983	0	1976	2009	23	2516	2486	26	74961	71464	71	0.108412
185089	164447	93	121203	110102	93	4928	4209	37	6194	5250	48	11268	9872	59	16592	14678	67	405348	351538	88	0.108412
128349	121034	87	56895	54207	84	2131	2062	22	3201	2883	32	8417	8151	48	8320	8122	48	342261	332726	85	0.109323
55652	55188	74	18133	18261	51	781	722	0	1677	1676	21	3045	2743	32	3816	3594	34	102372	101849	72	0.109323
104396	97976	86	32611	29928	82	1178	1081	8	2386	1868	24	5378	5319	38	5698	5153	43	208292	204282	99	0.109323
139252	118566	89	49904	42246	89	2195	1887	25	3094	2888	33	6361	5780	46	8136	6547	54	222646	203749	84	0.109323
64505	63966	91	21263	21543	53	1069	969	0	943	1181	10	2751	2903	29	3504	3909	30	101046	102170	72	0.109323
374386	251528	140	246701	173167	140	8410	5952	50	11539	8857	60	25726	18489	95	33124	23741	119	860119	617960	137	0.109323
132285	124886	102	65082	63789	83	2897	2738	28	3844	4167	29	8174	7962	48	10808	9896	58	277909	256384	80	0.110234
47661	46161	87	22734	22406	67	497	637	0	427	732	0	1871	1868	22	2488	2703	27	66102	66934	66	0.110234
60327	59034	77	31287	30584	76	965	812	0	1689	1374	23	3734	3463	34	4598	4449	36	113321	109739	72	0.111145
101089	98683	82	45966	44649	81	972	1008	2	2593	2523	28	5248	5159	39	6604	6103	42	214806	203323	82	0.111145
52688	51813	75	17721	17656	54	301	487	0	1084	1209	9	1638	1579	20	2429	2751	25	69376	66992	67	0.111145
168952	144845	91	68412	57025	91	2291	2063	25	3111	2604	33	6654	5764	45	10333	8836	56	254746	231597	87	0.111145
59643	58777	74	24291	23947	67	583	672	0	1474	1098	7	2089	1868	25	3065	2677	31	83030	80848	91	0.111145
32061	31025	62	11408	11333	45	559	641	0	344	600	0	1229	1213	13	1814	1494	22	48504	48345	69	0.112056
158199	125984	95	57141	45685	93	2236	2083	25	3410	2604	35	6186	4850	47	9189	7623	53	246901	201209	91	0.112967
61486	61615	90	25433	25064	74	729	772	0	1351	1271	12	2584	2499	25	2843	3126	29	96747	95184	73	0.113878
106239	101084	88	50055	46145	83	1020	1054	7	2582	2499	28	5131	4753	42	6335	5988	45	210048	200419	80	0.113878
62037	59071	81	19829	17971	67	731	708	0	1386	1172	13	2890	2699	29	3874	3670	34	110252	100411	92	0.113878
127374	122908	86	73958	71768	84	2170	2088	22	3615	3635	30	8407	7915	52	9404	9147	52	339988	326275	78	0.113878
62288	64952	73	35557	35693	75	514	479	0	732	911	0	2212	2250	24	3174	3396	32	80288	78399	68	0.113878
200006	159359	109	113798	100485	97	4013	3208	36	5137	3775	46	9480	7721	60	13380	9827	69	353819	278312	88	0.114789
65873	61680	85	27389	25242	80	1122	953	0	1804	1737	23	3003	2661	31	3707	3522	33	103852	98314	93	0.114789
179123	150464	97	85962	74053	92	2709	2327	30	4201	3164	42	8055	6969	48	10246	9067	53	270874	244030	87	0.1157
153949	129618	99	51221	41495	91	2045	1646	25	3248	2732	33	6458	5767	45	9423	7783	55	221920	192200	81	0.1157
73326	71964	87	29318	28741	75	446	412	0	678	761	0	2880	2857	30	3029	2892	30	103678	101352	72	0.116611
51423	51387	78	22205	22311	70	603	626	0	928	1001	2	1819	1711	23	2796	2509	29	76806	79106	67	0.116611
58580	59620	75	31530	31165	75	1074	912	0	1104	990	0	2517	2470	28	3348	3253	32	86720	86145	71	0.117522
147348	131811	92	35611	32029	83	1899	1598	22	3697	3189	36	8143	7438	49	9107	7986	54	311744	294584	84	0.118433
52480	48898	83	19738	19305	60	721	808	0	1206	1002	1	2333	2260	25	3381	3030	32	83009	82054	64	0.118433
236878	153720	114	87218	57465	112	3009	1781	34	4748	3189	46	10101	6839	62	11926	8062	67	373494	254069	109	0.118433
142715	130161	88	72389	65496	86	2149	2105	25	3808	3658	33	9703	8966	51	11036	10161	64	402816	366760	79	0.118433
170453	154670	92	76672	69380	89	2565	2284	27	5190	4346	43	10633	9640	57	11035	9240	70	439441	390604	85	0.119344
32013	33416	53	9592	9791	42	522	397	0	910	598	0	1316	1618	16	1468	2007	21	43890	43755	60	0.119344
57732	56831	80	15314	15247	48	723	777	0	1155	1062	7	2286	2344	26	3043	3670	29	82755	81456	70	0.119344
87839	80899	82	28137	24249	83	894	828	0	1629	1578	15	3293	3239	31	4380	4067	37	132640	119195	79	0.120255
100593	97558	80	39872	38126	79	1375	1309	13	2533	2451	25	6053	5806	45	6592	5575	47	232787	223634	79	0.120255
289638	195380	133	131879	87613	131	4739	3198	39	6549	4462	48	13433	8881	68	17820	12485	83	470465	332426	128	0.122988
118033	114377	83	30633	29856	79	1733	1687	20	2855	2815	30	6802	6092	45	7939	6950	48	279424	270383	80	0.122988
142642	125974	88	88788	76899	88	2816	2292	30	4457	3378	44	7833	6990	50	10809	9063	62	263560	223560	86	0.122988
130122	117547	88	52482	47336	87	1318	1268	12	2842	2971	31	6896	6029	44	6785	6100	50	225862	213998	85	0.123899
150371	138515	87	82253	76022	88	2351	2189	24	3797	3816	31	9026	8695	48	9845	9465	54	342575	333239	86	0.123899
66917	69658	75	37550	37847	74	791	741	0	1302	1072	12	2586	2707	27	3350	3498	30	94887	95430	70	0.123899
156560	137670	94	71199	62764	90	2258	1990	25	4112	3483	37	8521	7732	51	9211	8520	53	330926	307346	87	0.12481
223395	171215	105	122733	96193	99	4948	4011	40	7153	5720	50	15529	12990	73	18915	14905	78	492596	410407	94	0.12481
157732	145791	89	76057	69833	88	1934	1555	23	3524	3249	32	8108	7868	47	10213	9325	59	333185	320167	83	0.125721
103228	97804	86	54741	52224	83	1013	1073	6	1464	1933	19	4383	4116	36	5261	5177	38	169965	164365	79	0.126632
74433	67829	80	28107	25048	80	1119	1160	9	1123	1043	6	3355	3184	34	4281	4194	36	120457	109502	79	0.127543
61635	60088	85	18996	18667	58	980	771	0	1452	1389	15	2325	2396	24	2851	2828	29	86419	85020	71	0.127543
60003	61282	74	27498	27295	74	708	861	0	1364	1023	4	2254	2216	24	3387	3164	32	89270	90045	71	0.127543
156922	143573	94	73905	67766	88	1641	1638	17	4193	4268	36	10930	10167	67	11814	10999	58	425241	408855	84	0.128454
61203	59922	77	19903	19524	57	638	678	0	933	926	0	2317	2104	24	3557	3058	37	83522	83531	70	0.130276
77313	75033	81	32437	31254	78	1510	1442	17	2079	1745	26	4252	4440	37	6243	6003	42	159491	148987	76	0.130276
171063	153568	91	79597	71759	90	2635	2336	29	4649	3988	42	9845	8581	57	10944	9714	55	333564	286706	91	0.130276
107732	102137	84	36174	34509	80	1192	1373	13	2017	2112	24	6730	6214	47	6812	6312	47	258561	244574	78	0.130276
42713	42457	74	16910	17002	52	440	684	0	791	716	0	1359	1420	15	2318	2265	27	59164	59360	61	0.132098
115001	110714	83	47686	45878	83	2554	2296	27	2471	2507	27	6061	6330	41	8381	8148	48	205355	198839	82	0.132098
100105	96173	91	38004	37248	79	1383	1318	15	1767	1647	15	3774	3470	36	5221	5204	39	140772	139759	73	0.132098
69725	68461	83	35736	35055	76	947	888	0	1179	890	0	2718	2555	28	3359	3410	30	105064	102219	75	0.133009
52303	53050	74	23765	23514	66	643	584	0	1038	913	0	1787	1791	21	2681	2253	30	68234	69020	73	0.133009
86982	86586	82	30929	30188	77	932	999	0	2067	2179	26	4878	4859	37	5698	5600	40	204050	195332	79	0.133009
113207	109302	81	42260	39764	81	1145	1057	5	2641	2145	31	5644	5316	40	5784	5347	46	225299	216917	81	0.133009
54839	54911	77	19734	19689	56	819	686	0	1087	1211	10	1990	2145	23	2809	2748	30	75330	75937	66	0.13392
72787	72940	78	28702	28076	76	1048	1054	9	1165	1047	9	2542	2380	28	4214	4172	34	106507	103449	74	0.134831
178195	145400	110	65237	53758	96	2321	1980	27	3174	2699	34	7143	5827	47	9649	7651	58	247449	204966	95	0.134831
70456	71203	75	23356	23063	63	881	884	0	1432	1287	18	2607	2621	30	3321	3476	31	97520	100462	73	0.134831
120454	109440	87	55241	48857	87	1539	1462	16	1883	1748	21	4368	3917	39	6270	6193	43	164096	154366	84	0.135742
151591	131265	93	58724	51799	88	2696	2273	30	3520	2894	32	7278	6330	49	9544	8016	54	228090	209572	86	0.135742
51417	50359	82	20251	20167	56	487	602	0	1013	977	0	1990	1951	21	2660	2991	27	66684	66394	69	0.136654
120355	114212	84	29129	28816	78	1481	1359	15	3280	3117	30	6669	6366	43	6851	6815	45	267899	251613	87	0.136654
52571	52425	86	23482	23549	69	871	823	0	1122	1094	6	1524	1418	19	2612	2494	28	65320	67243	70	0.136654
90022	80692	91	43452	39018	81	1401	1060	9	1953	1449	32	4015	3549	37	5315	4962	44	144602	128378	72	0.137565
129930	109573	88	52682	44652	87	1650	1665	19	2504	2325	29	5722	4952	45	7784	6540	50	173372	156702	86	0.137565
100236	91720	96	47701	44477	82	1131	1101	7	1444	1401	14	2986	3091	30	4474	3978	39	121039	115069	78	0.137565
124116	117984	84	53396	50771	83	2302	2310	24	4620	4092	39	9272	9462	51	9669	8848	53	385808	360054	87	0.138476
70333	68626	84	24153	23915	63	1002	998	0	1126	1038	12	2658	2343	28	3897	3963	33	93384	93198	72	0.138476
59516	57311	78	27007	26739	75	735	734	0	1182	1131	9	1940	2113	24	3109	2746	30	78445	75134	71	0.139387
54088	54743	72	23765	23448	70	571	562	0	983	642	0	2289	2358	25	2663	2513	29	87902	83112	72	0.139387
58128	56921	80	17957	17739	55	788	895	0	945	1032	4	2513	2454	27	3186	3166	33	82647	79778	71	0.141209
85873	79179	83	42044	38202	82	1087	1075	8	2094	1872	22	3806	3598	34	4908	4821	41	137130	131156	79	0.141209
113423	101922	94	69477	65284	84	2777	2488	29	3095	2993	32	7042	6302	48	9030	8168	50	209749	197076	78	0.141209
117569	109270	85	55787	52053	83	1475	1396	18	3106	2524	35	6996	6531	46	7197	6752	52	274790	250807	79	0.141209
189690	146370	102	65316	49627	98	2312	1910	26	3677	2835	38	7794	6185	51	10063	8225	56	259642	212067	91	0.14212
79905	75396	80	33655	31408	78	1121	927	0	1682	1455	19	3279	3058	34	4076	3747	38	107585	101393	67	0.14212
77206	75240	78	28150	27603	73	1053	801	0	1252	1322	12	3111	3170	31	4051	4458	34	108853	110446	71	0.14212
48196	47834	71	19788	19276	58	720	723	0	1125	887	0	2121	2143	23	3013	2782	28	62879	61337	67	0.143031
184689	165649	94	59255	52901	88	1871	1897	22	4495	4555	36	10738	9817	53	12085	10531	64	427018	365986	84	0.143031
67461	62327	82	32773	29844	79	1071	853	0	1847	1441	22	3336	3350	31	4978	4582	42	116690	107297	74	0.143031
149050	135141	89	53020	45500	89	1861	1534	22	3523	3425	32	8470	7991	53	9688	8500	56	360745	325252	84	0.143031
231364	185275	103	193579	169576	103	7870	6435	45	11778	10782	59	23810	21836	88	32125	28192	90	801620	725768	93	0.143031
160856	145276	87	66108	59771	87	2300	2158	25	4477	4292	37	10631	10044	54	11118	10787	55	427248	418076	77	0.143942
178458	148514	97	71405	56716	94	2522	2095	27	7283	6215	48	12076	9908	62	7742	6192	53	374378	325430	110	0.143942
141864	113454	97	54377	43478	92	2151	1682	25	2958	2506	36	6260	5318	46	9586	7151	61	225040	187454	85	0.144853
87974	83361	83	30068	28813	78	1690	1505	20	2189	2186	24	4140	3742	39	6202	6380	41	146386	141482	72	0.144853
146708	137927	88	72478	68635	87	2218	2216	25	4616	4975	36	10881	10638	55	10362	9802	54	443381	424899	81	0.145764
121127	115139	86	48178	46365	84	2193	1973	24	5989	5328	46	10245	9593	52	5923	5837	43	287719	273427	78	0.145764
125383	111195	86	45451	40179	85	1406	1126	11	2443	2258	27	4875	4149	44	6380	5540	46	168397	148507	68	0.145764
199491	164522	100	73980	59835	97	2282	2136	26	4486	3683	37	10487	9342	56	11806	10183	70	425591	385609	88	0.145764
51761	52211	61	17770	17672	51	1066	1048	5	1284	1139	8	2366	2422	28	2757	2973	27	80796	83766	63	0.145764
151881	135004	91	66801	61667	86	4093	3526	35	5647	5234	45	11586	10472	58	16086	15546	69	416326	364190	79	0.146675
144348	125333	89	56141	47866	87	2118	1747	23	3107	2629	33	6227	5768	44	7796	6798	48	204224	186237	78	0.146675
95686	91194	82	31606	30327	79	1471	1393	16	2103	2221	24	4229	4728	34	5734	5575	38	157694	155698	73	0.147586
39390	40558	55	19838	19859	59	767	581	0	485	784	0	1471	1586	18	2199	2200	25	58763	61938	60	0.147586
58347	57420	75	10254	10027	43	1005	1053	6	1219	1204	11	2366	2414	27	3497	3739	33	98766	96994	67	0.147586
71884	65354	94	28402	26663	78	1272	1151	11	1440	1638	15	3181	2894	32	4036	3629	38	101064	91508	94	0.147586
10373	13242	38	7326	7517	38	154	242	0	175	299	0	726	673	0	747	966	0	24196	26660	42	0.149408
149073	139321	93	95254	91350	87	2621	2595	27	4697	4369	40	11282	10756	54	12042	11256	68	440989	418802	81	0.150319
47573	46947	79	22657	22345	61	663	688	0	1030	1425	11	1971	2122	21	2923	2608	31	68170	61531	89	0.150319
144750	135454	88	49711	47224	84	1667	1546	20	3574	3583	34	8047	7542	50	9114	8527	52	289495	280631	81	0.150319
73260	66521	89	35776	33896	78	841	874	0	1518	1491	22	2976	2912	30	4767	4534	37	109416	106871	72	0.15123
96729	94284	81	37374	35811	80	1208	1099	9	2535	2127	27	5146	4982	39	5498	5306	44	209127	200074	79	0.15123
40762	40290	73	17769	18000	52	509	553	0	515	734	0	1358	1571	17	2380	2304	25	54434	53032	63	0.15123
253079	190901	114	93562	69345	112	3364	2378	34	5982	4432	45	13012	9854	65	14412	11235	68	455443	374683	105	0.15123
202576	180816	93	84888	76445	92	4090	3205	35	6578	5530	43	11245	10456	55	15782	14187	67	393476	360257	87	0.15123
35285	35842	66	7385	7812	38	112	194	0	508	710	0	1405	1463	13	1916	1894	19	50057	51228	61	0.152141
50919	52069	79	21247	20933	62	604	575	0	1029	757	0	2280	2047	25	3032	3214	29	75536	76336	64	0.152141
126897	119639	90	57860	55013	83	1920	1975	22	3241	3204	30	7990	7717	54	8521	7866	49	294532	279435	78	0.153052
61157	58339	79	15568	15273	50	1025	1101	7	1452	1410	19	3110	3171	30	3282	3536	32	105041	100875	75	0.153963
74899	71247	82	21241	21170	63	658	633	0	1335	1277	17	2918	2726	30	3979	3653	33	119984	120173	80	0.153963
117412	109371	86	41778	39271	83	1805	1598	21	2424	2755	30	5465	5453	40	6985	6526	47	189500	184300	78	0.153963
58815	59319	76	25008	24290	74	907	798	0	1606	951	0	2534	2423	28	3051	2841	34	85233	81042	77	0.153963
172249	143768	95	94219	79676	93	3060	2520	31	4061	3219	40	8039	6571	51	10312	8484	57	301253	262238	91	0.155785
25722	28441	50	13503	13828	45	191	275	0	279	589	0	1036	1034	4	1165	1340	12	41852	40721	63	0.155785
201932	179556	96	105400	94204	94	5113	4732	38	6200	5431	47	12220	10631	67	17330	15623	72	443608	398679	92	0.155785
117101	99817	103	44178	38450	86	1589	1347	15	2042	1826	20	5060	4448	41	6270	5881	47	163454	144078	83	0.156696
63581	61311	82	24675	24496	67	829	752	0	1271	1182	11	2305	2304	27	3191	3223	31	86554	86216	70	0.156696
50418	51118	68	27131	27207	72	888	860	0	1250	1102	10	2467	2440	26	3188	3181	29	88341	85092	69	0.156696
155096	136540	92	61393	54571	88	2121	2462	21	3697	3231	34	8213	7755	49	9542	8958	60	338987	319677	87	0.156696
218636	175859	102	116174	97524	104	3945	2911	37	6215	5507	45	13250	11115	68	15902	13236	69	461354	407707	101	0.157607
48367	49536	70	11991	12406	42	875	909	0	682	1103	7	1893	1761	22	2874	3145	29	67004	68213	67	0.157607
117769	114241	85	35859	35263	80	1875	1582	21	2577	2758	30	5126	4937	41	7720	7237	53	189740	185879	76	0.157607
137819	110428	93	61428	49799	90	2046	1503	22	2423	2110	27	5514	4423	44	7858	5770	53	204317	168808	85	0.157607
225915	157159	110	95719	66231	106	3332	2353	34	5362	4218	45	10668	8109	60	15095	11195	67	410233	316373	99	0.158518
161494	142303	90	80410	70787	90	2598	2424	29	4134	3628	37	8920	8204	52	10657	9896	62	277943	257732	86	0.158518
146678	120292	100	61789	51222	92	1856	1411	21	3696	2850	38	7688	6565	54	7986	7179	47	313873	270555	93	0.159429
106374	103061	82	25252	24620	70	1879	1951	23	2486	2282	26	5879	5562	41	7934	7682	44	203927	199072	79	0.159429
124651	114556	84	55272	51203	83	1263	1254	14	2740	2412	29	7139	6700	46	7051	6579	45	303054	290002	80	0.159429
167130	138794	98	64619	53130	94	1942	1651	24	4291	3644	36	8816	7818	52	9295	8526	56	348692	311659	93	0.16034
254366	213778	117	141344	124082	100	6723	5556	42	8243	7467	49	17805	15185	76	23431	19351	85	594588	515914	96	0.16034
30686	31360	75	15617	15933	49	300	472	0	265	421	0	1206	1112	7	1972	2001	24	51515	51283	67	0.161251
72333	72379	83	40679	39642	77	963	788	0	1104	1318	15	3417	3631	30	4845	5098	37	121498	121841	73	0.162162
137501	129308	89	58494	55565	85	2605	2389	26	4099	3941	34	9160	9204	50	10085	9811	52	370260	351129	87	0.163073
133293	117261	90	56957	50113	87	2560	2276	28	3277	2511	39	6483	5505	47	8530	7445	54	201588	170607	81	0.163984
120676	107676	91	50823	44908	86	1108	1026	4	2105	1866	26	5194	4822	40	5452	5298	38	205017	193725	84	0.163984
123545	110255	89	71528	64797	87	1828	1746	19	2950	2431	29	7357	6714	48	7993	6875	47	284562	268043	89	0.164895
120895	115272	86	49978	48109	82	1682	1788	20	2693	3052	29	7102	6953	44	7992	7973	45	299293	282995	89	0.164895
112145	105016	86	41623	39334	80	1537	1387	15	2495	2419	30	6259	6197	42	6027	6056	40	256916	248804	81	0.165806
16975	19016	44	8288	8683	40	76	100	0	65	574	0	783	798	0	903	961	0	32501	36809	49	0.165806
84263	81652	84	36043	34891	78	885	909	0	1704	1844	25	3882	3695	34	5158	5131	41	126046	128292	70	0.165806
108601	100042	84	41227	36764	84	1208	1013	3	1860	1926	24	4482	4205	38	5180	5186	39	167234	154405	84	0.165806
90566	83827	83	40644	36863	82	1132	1119	8	1530	1741	18	3689	3332	34	4991	4389	44	138831	126894	84	0.165806
195477	160327	101	84798	68391	96	3512	2709	34	4959	3988	40	9741	8692	52	13911	11743	64	385442	349273	94	0.166717
213723	161474	106	83478	64422	100	2789	2259	30	5129	4215	42	11924	9938	65	13983	12049	61	494662	410558	102	0.166717
80153	78810	80	45752	45238	78	1297	1237	12	1805	1781	18	3487	3375	32	4777	4910	35	125094	124012	69	0.166717
60077	58342	77	29962	29666	74	448	369	0	1065	1360	12	2031	1898	25	2538	2514	26	93034	91028	75	0.167628
74058	73182	85	34253	33613	76	1110	1091	7	1326	1224	12	2590	2479	27	3668	3184	36	95156	91769	76	0.168539
193198	161934	94	142865	126302	94	4585	4324	35	6753	5810	46	13373	12027	60	17979	15057	76	493139	408422	96	0.168539
98831	89600	94	47679	44863	84	1498	1298	16	1344	1430	15	4295	3838	39	5885	5569	41	146555	132143	76	0.170361
63772	64791	78	20520	20594	56	821	867	0	1664	1394	14	2761	2917	29	3751	3803	34	80428	83750	66	0.170361
68486	65919	82	21415	20550	67	1458	1373	15	1606	1433	19	3326	3175	32	4599	4554	37	118259	114794	77	0.170361
114224	108423	95	41670	39913	81	1363	1224	13	2799	2968	27	6800	6453	44	6847	6323	45	265408	256283	74	0.171272
53468	54671	74	26504	26654	72	288	428	0	1115	1038	4	1694	1660	19	1797	1929	22	66896	69296	68	0.171272
52181	52463	74	25751	25949	67	671	530	0	643	826	0	1709	1807	19	2392	2397	26	76151	74314	70	0.171272
95020	89302	92	33876	32792	79	1179	1025	4	2194	2326	25	4624	4200	36	5382	4819	43	187803	182790	77	0.172183
120372	114187	82	51901	49290	81	1949	1960	22	3313	3106	29	8577	8053	51	9381	9003	54	338512	317513	77	0.172183
83137	79631	81	47929	44923	81	1336	1320	12	1719	1496	21	3662	3379	34	4846	4223	38	126333	115965	66	0.173094
251027	181949	110	105419	77161	106	3620	2376	38	5989	4492	46	12001	9254	62	14677	10764	68	442144	335736	102	0.173094
161577	147180	90	83762	77121	87	2168	1967	25	4434	3758	40	9855	9239	50	11424	10167	65	397172	377766	82	0.173094
48946	47433	81	15562	15339	51	251	284	0	588	791	0	1601	1588	18	1828	1875	20	58707	55057	66	0.174005
190926	140807	106	111734	86297	102	3839	2707	38	7322	5294	54	16150	12274	84	19249	14320	84	573030	458687	99	0.174916
247222	194607	104	168992	136758	102	4894	4027	39	8337	6943	51	17278	13438	76	22873	18192	90	634644	508873	94	0.174916
97662	91834	82	35921	34057	81	1355	1344	13	2221	2066	27	3545	3535	32	4962	4914	38	137002	128271	72	0.174916
75450	70092	81	33406	29204	81	1299	1290	13	1458	1491	15	2774	2582	28	4095	3525	38	111046	103099	75	0.175828
77494	71284	96	37358	35622	79	775	894	0	1915	1788	17	3637	3107	38	5140	4644	41	148982	135926	71	0.175828
110961	105546	82	42808	40827	80	966	933	0	2387	2334	24	5811	5149	44	6486	6307	45	227431	220259	78	0.175828
128016	108392	91	59717	50418	87	1502	1454	15	2239	1645	24	5079	4581	42	6803	5689	49	196348	166891	78	0.175828
62260	61261	83	25784	25489	75	1203	1124	9	1392	1439	16	2949	2769	33	3838	3754	32	108219	105204	73	0.176739
48576	47947	89	14152	14094	48	743	702	0	1242	866	0	1764	1878	21	2880	2914	29	74920	77435	69	0.176739
83722	80738	79	34553	33067	77	1367	1246	14	2344	2058	28	5015	4496	40	5134	4727	41	149250	149230	71	0.176739
186053	141045	98	71960	54829	95	2839	2323	28	3937	3319	37	8183	6496	53	11541	8840	67	294249	226034	94	0.176739
73983	69808	86	39102	36828	78	917	916	0	1218	1389	16	2792	2754	29	3041	2808	35	110824	105241	69	0.176739
71243	67548	84	26882	26122	76	941	805	0	1322	1275	16	2658	2564	29	3762	3597	36	101761	103167	71	0.17765
66750	66918	69	25561	25466	70	651	602	0	1541	1179	16	2835	2703	28	3293	3534	29	118405	118043	70	0.17765
98406	89983	84	62667	59946	82	1882	1790	23	2814	2702	26	5887	5479	44	7960	7381	48	201760	180408	80	0.17765
138535	116865	96	46474	39260	90	2509	2137	29	2726	2540	33	6310	5606	45	8501	7483	52	212710	194315	86	0.17765
52725	51129	75	21108	20426	61	1007	980	0	804	969	0	2210	2305	25	3137	3131	32	84257	84995	66	0.178561
64104	61693	80	31485	31000	75	545	715	0	828	1458	12	2008	2045	26	2994	2610	31	75331	72302	71	0.179472
122667	103362	91	46577	40203	88	1667	1571	20	2423	2036	27	4766	3785	43	6875	5495	45	160814	142350	87	0.179472
134559	125381	87	84278	77783	85	1956	1672	23	3144	2701	32	5996	5736	40	8522	7229	57	228511	212835	80	0.179472
119104	109383	88	35656	33211	81	1300	1170	12	2006	2240	25	6085	5669	43	6322	5723	45	227953	219207	83	0.180383
91681	88042	80	33863	32903	77	1088	1288	11	1804	1708	16	4349	3911	38	4959	4899	37	136149	130774	77	0.180383
172219	151669	97	76958	68737	91	3105	2672	31	4247	3478	42	9311	8176	51	12512	10720	76	318000	293179	90	0.181294
104874	101479	82	38751	37661	80	1120	1089	9	2467	2205	26	5583	4946	42	5994	5867	42	206613	198618	81	0.181294
97423	94837	79	36735	36291	78	914	1028	4	1795	1732	21	3845	3796	33	4392	4400	37	183980	179258	77	0.181294
64913	61644	81	22240	20707	69	1178	1113	10	1185	1349	12	3351	3135	33	4106	3649	35	109774	106118	66	0.182205
116027	104066	87	42243	38062	83	1710	1712	21	1863	1832	21	4073	3974	35	5390	4801	40	150961	144546	77	0.184027
57877	56865	75	17779	17849	51	1585	1373	16	1766	1693	19	3649	3277	32	4697	4855	37	132048	129449	75	0.184027
33774	31737	71	9766	9629	42	470	322	0	-78	302	0	1430	1316	13	1465	1363	15	42165	42685	68	0.184027
83263	78840	84	36802	34468	79	1063	1093	8	1896	1718	22	3457	3334	33	5889	5769	45	140660	136648	76	0.184027
132563	121440	90	58298	53442	88	2543	2420	27	3577	3490	32	6832	6394	43	9927	9309	61	252073	235920	87	0.184027
93281	92232	81	66373	65423	80	1224	1333	14	2501	2411	27	4538	4514	38	5270	5166	41	164873	160501	75	0.184938
39604	39914	71	17303	17151	52	318	459	0	542	568	0	1558	1532	20	1826	2012	20	57265	55286	70	0.184938
274171	204578	120	166182	129561	111	5722	4298	43	8492	6540	52	18137	13622	79	23255	17338	96	640571	496253	110	0.185849
218796	171107	119	112859	90123	119	3477	2713	33	5414	4322	46	11356	9384	60	15378	12176	85	407494	332419	119	0.185849
204274	170620	96	98123	82903	95	5038	4328	38	6294	5615	49	12987	11535	67	16767	14941	74	415219	382408	91	0.185849
41224	42472	72	20068	20407	51	299	307	0	-51	630	0	1430	1638	16	1530	1866	18	53721	54763	67	0.185849
125852	109064	104	45213	39192	87	1629	1168	18	1856	1908	26	4640	4145	40	5852	5293	47	175392	160556	86	0.18676
69122	65615	86	31216	29578	78	936	765	0	1359	1184	13	2878	2849	30	3422	3038	33	94627	94780	76	0.18676
43107	43321	75	22928	22762	71	445	379	0	571	646	0	1564	1556	17	1778	1651	20	59926	57488	73	0.18676
123013	115727	84	53268	48822	85	2484	2201	26	3594	3620	30	7004	6482	46	9772	8832	51	250790	235328	84	0.18676
76127	72845	80	37206	33111	81	1461	1040	6	2384	2248	25	4631	4365	40	6304	5909	44	163295	151772	79	0.18676
24735	25735	69	6890	6702	39	230	264	0	527	714	0	1123	1139	11	1417	1188	11	49000	50731	67	0.187671
100173	95848	82	40729	38880	81	1130	1213	12	2619	2434	28	5868	5895	41	6310	5920	45	237512	228951	81	0.188582
67328	65169	77	21443	20986	62	915	819	0	1271	1429	14	2474	2335	27	3203	3165	30	90287	90457	71	0.189493
127964	113691	88	59608	53203	86	1966	1786	20	2596	2538	28	4911	4168	42	7265	6143	48	190215	162875	76	0.190404
41655	42610	73	18246	18263	53	495	563	0	937	1433	14	1390	1568	18	2256	2343	27	61921	64517	61	0.190404
135776	115816	94	51811	42348	88	1960	1305	21	2528	2292	28	6066	5258	48	7739	6467	49	214286	187706	87	0.190404
72854	73093	81	26666	25949	75	936	1063	6	1682	1574	18	3513	3303	34	5053	5020	38	139890	131783	77	0.192226
88844	83220	82	38743	36673	81	1394	1145	12	1634	1535	21	3603	3372	33	5551	5429	42	143579	139255	84	0.194048
56710	54224	84	11969	10660	54	953	1000	1	1120	1412	14	2729	2466	28	3422	2871	31	84061	74969	90	0.194048
53541	50857	78	25350	25138	74	537	558	0	1178	1013	3	1997	1908	24	2651	2454	29	76431	76106	90	0.194048
41353	42243	71	22624	22971	61	486	514	0	587	825	0	1431	1480	16	2073	1862	26	59505	59295	71	0.194048
121288	115200	89	25928	25294	69	1829	1940	21	3009	3090	28	7239	7274	45	7602	6923	48	282971	271445	88	0.194048
124626	119647	83	45536	43500	81	2197	2098	24	3475	3825	30	9103	8933	50	9094	8885	49	355652	346638	83	0.194959
71352	67484	82	27459	24958	79	936	1023	4	1320	1271	11	3079	2898	30	3545	3782	32	110846	102880	79	0.19587
27705	28455	59	8215	8359	40	677	696	0	556	509	0	1797	1801	19	1796	1720	23	56818	58810	68	0.19587
50725	50159	64	20870	20605	62	665	754	0	1015	796	0	1818	2139	22	2703	2663	27	67882	68951	70	0.19587
91017	81754	83	41393	36428	83	1457	1367	16	1403	1723	19	4615	4040	36	5780	5141	45	162917	147710	83	0.19587
57103	53953	87	21615	20720	62	1034	869	0	1264	1066	7	2460	2476	28	3311	3505	32	85343	85709	72	0.19587
128565	122694	86	86219	83642	84	3057	3034	28	4061	3688	37	7998	7583	48	11632	10684	64	286273	260096	80	0.196781
103188	85243	88	48661	40349	86	1421	1292	16	1929	1637	24	5508	3795	46	6180	4900	49	170265	135379	86	0.196781
197199	167025	101	71035	61343	94	2235	1801	26	5549	4669	43	12879	11408	66	13984	12432	69	530532	467960	96	0.196781
222525	172677	99	124459	99195	97	4594	3650	39	6194	4446	50	13149	9951	65	15913	12554	70	423550	331143	93	0.196781
144958	123173	94	50446	42613	87	2467	1995	28	3338	3090	33	6087	5564	44	8194	6663	51	203665	174936	86	0.196781
160277	136648	106	62123	52808	92	2850	2269	28	3270	2748	31	6462	5450	43	8448	8233	55	215802	203650	90	0.197692
55318	54048	80	11172	11093	43	887	806	0	1339	1099	13	2300	2082	27	3128	2987	31	79260	76813	73	0.198603
240088	172688	117	93796	66463	106	3553	2362	36	6399	5103	48	13973	10464	66	14082	9579	72	577657	429863	107	0.198603
161094	141872	92	62242	52805	90	1811	1758	22	4139	3602	33	10076	8985	56	10912	9278	64	389269	358652	87	0.198603
153009	123330	93	60918	47903	93	1993	1578	24	3143	2401	32	6090	4936	46	8350	6716	52	215626	181429	87	0.198603
44093	43548	65	19856	19957	54	365	408	0	1100	860	0	1016	1146	10	1968	2072	23	52325	52768	62	0.198603
166154	150715	93	69216	62422	89	1886	1542	22	3663	3141	37	9467	8236	54	10468	9475	57	383382	340816	83	0.199514
184155	164539	98	75187	68699	92	3062	3181	28	5223	5249	42	9654	8836	54	12249	11511	70	351835	327571	90	0.200425
209641	169524	114	95371	78264	97	3938	2903	37	4229	3205	42	8636	7094	53	12069	8938	67	309849	246032	84	0.200425
57322	58123	75	22961	22827	56	541	725	0	1078	952	0	2445	2399	26	2840	2981	28	83648	86126	63	0.200425
123178	117757	84	45515	43703	82	1465	1411	15	2516	2492	27	6598	6280	44	6676	6329	48	254798	242976	77	0.200425
48180	42995	88	15390	13521	88	802	860	0	456	648	0	2361	2157	22	3340	3098	29	82278	67510	88	0.200425
135629	121430	89	48529	43836	86	1901	1727	23	2525	2252	28	5275	4972	40	7112	6682	45	199823	192164	78	0.201336
171770	136313	96	68232	53692	94	2454	1990	24	3463	2778	35	6658	5482	48	9491	6873	58	244651	202721	89	0.201336
43625	41412	80	20271	20025	60	469	423	0	868	767	0	1470	1534	16	2283	2394	25	63667	60976	67	0.202247
110354	106381	89	37989	36074	82	1687	1574	20	3174	2789	31	5516	5522	39	6786	6562	44	206090	196223	78	0.202247
150121	138333	90	62487	58306	87	1921	1907	20	3429	2978	37	8641	7683	49	9953	8297	56	364321	318403	75	0.202247
154728	121342	96	48991	37224	91	2416	1973	26	3643	2888	34	7351	5893	49	9735	8261	57	243619	205566	89	0.204069
223607	166915	110	87823	67617	102	4188	3054	39	5496	4632	43	11254	9201	57	14308	11644	70	353356	289791	99	0.20498
94880	85908	82	39952	36714	81	1278	1069	10	1900	1486	17	3777	3089	36	4931	4360	41	127439	121012	74	0.20498
129252	119410	91	47048	42205	86	2207	1929	23	2543	2479	30	5904	5043	47	8813	8015	55	213635	204070	82	0.20498
62915	60543	81	34511	34341	75	575	616	0	1401	1328	14	2254	2471	25	3408	3506	31	90169	87579	66	0.205891
44349	45340	73	19428	19755	54	346	233	0	764	857	0	1367	1602	16	1676	1806	21	64680	64356	62	0.205891
61723	63601	73	26308	26951	59	500	588	0	1462	1212	10	2751	2815	30	3239	3118	34	99045	102790	55	0.205891
64607	65992	77	28001	28024	68	958	960	0	1269	1241	14	2413	2228	28	2715	2664	31	76021	77461	63	0.205891
60933	60286	78	20246	20361	52	756	786	0	1165	1154	9	2641	2618	28	3751	3605	35	100098	102130	72	0.205891
157904	136532	106	96971	87304	90	2015	1818	24	4269	3363	39	8679	7991	51	10062	8513	59	335803	300648	87	0.206802
58241	57244	87	23425	23676	60	737	818	0	682	1040	4	1937	1936	23	2885	2802	29	79761	79294	70	0.206802
127721	115824	90	58350	53992	84	1922	1723	23	2710	2423	31	6136	6076	44	7707	6789	49	208832	197268	78	0.206802
98549	92268	81	36231	35263	79	1197	1109	7	2113	2138	24	4445	4449	38	5407	5137	41	198128	189285	79	0.207713
126088	112828	89	50293	44395	88	1904	1450	23	2329	1786	28	5393	4650	43	7711	6851	49	191257	174250	88	0.208624
109334	103524	83	46587	44557	81	1939	1756	22	2078	2162	26	5380	5297	40	6220	5707	43	178389	172111	80	0.209535
63609	63748	77	27622	27285	75	590	652	0	1114	1089	6	2533	2523	26	3657	3631	32	92198	90117	77	0.210446
55644	56142	61	24805	24789	69	284	516	0	859	899	0	2206	2084	23	2893	2878	29	77302	76763	70	0.210446
161511	139494	107	88348	78440	90	3321	2978	30	3903	3655	35	7145	6584	45	9342	8589	53	223805	208930	88	0.211357
105424	100226	81	51620	50034	81	1657	1285	18	2416	2341	28	5758	5371	42	5544	5215	41	185805	180999	84	0.212268
94570	87802	85	52384	48850	81	1202	1238	11	1494	1535	23	4111	3704	40	4634	4341	39	144354	135745	81	0.212268
66365	64553	79	18765	19027	51	1056	953	0	1067	1148	8	2520	2550	27	3347	3384	31	94456	91963	74	0.212268
127908	109508	87	54402	45591	88	1928	1496	22	2386	2300	26	5027	4527	39	7139	6205	46	175376	148315	87	0.212268
23315	23097	75	12855	12763	47	179	197	0	383	699	0	980	1042	5	543	643	0	34181	32363	78	0.212268
94270	86252	83	40626	36540	83	882	995	0	1894	1522	21	3473	3268	32	3884	3697	36	121064	108596	70	0.21409
105947	100532	90	50480	48769	82	1640	1678	20	2500	2311	32	4743	4604	39	5839	6127	39	166883	158570	79	0.21409
48438	50292	73	23440	22329	70	549	553	0	1236	1009	3	2439	2341	26	2864	2795	29	84063	82572	72	0.215002
157951	137068	91	65447	56005	91	1959	1933	21	3795	2748	35	7155	6252	50	7237	6609	53	272047	248497	90	0.215002
60137	57477	78	21085	20021	59	811	681	0	905	1052	5	1973	2085	25	3659	3339	36	76069	76886	73	0.215002
49505	49796	75	22418	22766	61	474	432	0	756	908	0	1574	1559	19	1805	1558	23	59176	60436	67	0.215002
64801	63564	76	36312	35834	75	1122	847	0	862	1065	7	2624	2740	27	3609	3486	34	93846	93404	72	0.215913
87085	76073	87	39126	33971	82	1523	1222	15	1571	1571	17	3551	3409	34	5425	4582	45	129385	117273	78	0.215913
67144	61675	86	27859	25311	79	918	756	0	1113	1220	9	2759	2503	31	3566	3262	33	94480	90139	79	0.216824
49514	49360	73	19814	19645	62	444	479	0	134	790	0	1656	1649	18	2655	2192	31	62421	63270	73	0.217735
65013	64375	81	30044	29719	74	623	682	0	1397	1092	8	2140	2336	24	3294	2901	33	79074	76878	76	0.217735
148187	121269	100	60979	50016	91	2690	1935	31	2676	2820	30	6950	5814	48	10594	8598	62	273543	242080	90	0.217735
191613	162468	93	100300	87451	93	3474	3002	32	4098	4064	35	10084	9169	56	12749	11587	67	341932	317957	89	0.217735
190487	150639	96	57584	44603	94	2158	1706	24	4012	3438	41	9894	7932	55	11571	9402	59	393955	326093	96	0.218646
91743	89737	80	48136	47021	79	1240	906	0	2195	2180	27	6072	6216	40	5917	6161	42	236678	231029	79	0.218646
100866	98341	86	39289	38761	78	1097	1074	5	1942	1581	22	4168	3979	35	4606	4589	40	178449	174586	81	0.218646
141197	129566	91	70018	66183	87	2222	1900	27	5494	5030	40	11940	11101	62	12634	11288	66	477806	427077	91	0.218646
100822	89686	87	36990	33454	82	1352	1077	10	2252	1887	28	4293	3936	37	5482	4449	41	151330	140684	82	0.219557
252094	215448	109	139284	120377	105	4947	4185	38	6561	5296	47	15016	12830	66	18775	15838	76	479582	404467	103	0.219557
64330	62645	79	26362	26413	66	691	634	0	701	936	0	2493	2571	27	2550	2624	28	88505	84748	74	0.219557
71846	64491	80	42999	40507	80	1375	1305	13	1326	1458	15	3308	3114	29	4452	4109	36	113942	109755	79	0.219557
236618	169377	114	104056	71075	110	4140	3068	38	5704	3864	46	11595	7958	64	15505	11100	73	399007	284762	111	0.220468
130204	114810	90	50360	44456	86	1838	1803	20	2950	2676	32	6610	5970	46	7169	6484	46	277987	258619	89	0.221379
111545	105526	100	43829	41528	82	1417	1256	13	2659	2682	28	6140	5779	45	7115	6825	46	263652	252296	74	0.221379
202868	179885	98	92002	82778	91	2921	2562	30	5654	4736	45	13963	12218	64	13731	11678	64	540847	473680	95	0.22229
200386	161562	98	63896	50450	98	3250	2500	34	4172	3058	40	9114	7548	55	10875	9172	59	302802	250444	99	0.22229
162649	138225	97	70868	59854	90	2037	1653	23	3954	3146	35	7317	6317	48	7760	6634	52	273157	239636	92	0.22229
44820	45978	69	16024	16166	48	588	630	0	1247	880	0	1937	2272	22	2324	2231	26	70112	70256	72	0.223201
47013	48013	75	16444	16232	52	1030	1016	4	661	942	0	2330	2260	25	3160	2999	33	81544	80127	73	0.224112
121434	108650	89	70089	62183	88	2463	2079	26	2848	2182	32	6021	5386	44	8007	6519	53	205471	186821	87	0.224112
151670	136565	97	67652	60082	87	1959	1766	20	3587	2934	36	6884	6128	49	8370	6681	56	262265	220213	83	0.224112
198978	165662	96	126372	108571	96	3734	3205	32	5267	4238	44	12971	10795	67	14366	11568	68	424396	351870	98	0.225023
44642	42559	78	16341	16153	50	368	463	0	1040	1103	7	1515	1475	18	1996	2238	24	60805	60273	70	0.225023
49937	49684	68	23944	22824	65	608	679	0	1616	1306	17	2154	2307	24	3078	2829	33	85672	84985	74	0.225023
138129	116248	90	53695	43162	91	2419	2061	24	3306	2851	35	7172	5980	48	7654	7044	51	228210	205740	90	0.225023
154060	140986	90	61774	54801	88	2346	1819	27	4419	3692	38	9309	8800	52	11392	10549	60	378518	368613	87	0.225023
214573	169102	100	76058	60914	97	2826	2152	31	4811	4383	39	12713	9938	64	12489	9996	68	498114	415875	99	0.225934
100728	94915	91	50744	49736	81	1466	1404	16	2825	2573	30	5806	5784	40	6576	6338	47	230498	225234	82	0.226845
174150	157675	91	81969	73930	90	3736	3213	32	4850	4558	38	9743	9761	52	12605	11433	64	330967	310566	85	0.226845
82427	78458	83	36324	34559	78	998	961	0	1695	1579	24	3204	2872	34	3882	4165	32	113689	106331	74	0.227756
74721	73829	89	30179	29928	75	720	856	0	900	1126	9	2755	2967	27	4034	3886	34	100181	97008	74	0.227756
127720	118632	86	55981	51142	85	3397	3225	31	4240	3699	37	8920	8552	51	12034	11165	59	297734	275405	84	0.227756
60011	58347	77	26594	25330	75	1005	835	0	1816	1779	23	3152	3093	29	4288	3838	40	113362	116199	74	0.228667
207028	157021	109	85314	66245	99	3906	2762	36	6351	5044	49	11960	9094	66	14873	11727	76	429979	329293	97	0.228667
128073	117761	86	34256	30671	82	2116	1968	23	3002	2864	29	6682	6338	43	6733	6256	44	247455	235716	82	0.229578
170789	147263	96	72044	62755	92	3011	3000	27	3917	3428	35	9011	8093	53	11838	10057	62	300074	279843	88	0.229578
52643	53102	85	19450	19740	55	562	641	0	807	932	0	1880	1927	24	2030	2063	22	72746	73117	64	0.229578
129843	121384	88	46160	44329	84	2377	2134	26	2914	2563	34	6067	5479	42	8096	7799	46	231872	210955	75	0.229578
79939	78115	88	28759	28143	77	851	962	0	1620	1633	20	3023	2973	30	4195	3850	36	122534	119875	73	0.230489
35704	34862	71	7386	7311	39	452	424	0	389	762	0	1641	1558	19	2018	2153	23	64245	62486	66	0.2314
142940	132954	88	59173	54921	85	1961	1933	21	3246	3251	32	8145	7446	49	8291	7902	46	305079	283332	82	0.2314
152263	132361	91	71815	62077	90	1683	1523	17	3373	2663	34	5396	4953	39	7733	7046	48	202171	181483	84	0.232311
79762	77411	81	31437	30233	80	1197	1346	14	1849	1869	23	3707	3440	33	4413	4423	37	127750	128198	76	0.232311
164244	151446	93	73564	69057	90	2318	2350	23	4471	4097	36	10005	9627	50	11036	9960	59	404075	385020	81	0.232311
31475	34376	60	15595	16016	48	344	322	0	322	458	0	1530	1523	17	1299	1300	13	52771	56470	56	0.232311
209349	166465	99	65990	51579	95	2642	2293	28	4824	4211	48	11023	8981	58	11645	10302	59	363519	306846	89	0.233222
78365	76961	87	27091	25478	77	946	807	0	1629	1520	20	3196	2922	34	4556	4540	34	110927	108133	71	0.233222
156472	140463	101	72003	61690	92	2610	2266	28	3734	3940	34	9721	8630	60	10017	9158	56	378294	353787	84	0.233222
238146	189107	115	120229	96456	107	4389	3613	36	7568	6181	53	18159	15295	70	19184	15820	76	743179	622742	103	0.234133
141832	129356	86	72544	64937	87	3266	2828	31	2884	2955	30	6605	6388	45	8898	8183	49	225027	215356	80	0.234133
102572	100019	81	35167	34352	79	1578	1685	18	2952	3152	28	6451	6216	46	7434	6829	51	278950	267708	74	0.234133
53187	53565	75	21024	21311	54	1012	870	0	1007	1214	11	2658	2707	27	3611	3816	30	93042	92183	68	0.234133
68474	66062	79	26037	25765	75	1008	1003	2	1039	1399	13	2848	2708	30	4505	4384	35	104437	105108	72	0.235044
55855	55557	80	16044	15742	53	762	887	0	687	936	0	1862	1924	22	2535	2618	26	69194	70281	71	0.235044
124697	119461	85	58732	56202	84	1592	1784	18	3514	3551	30	8275	7751	52	8708	7346	53	324879	295308	79	0.235955
64805	63231	76	20790	19875	60	1021	879	0	1205	1453	13	3083	2859	30	3552	3708	33	101364	102916	69	0.235955
124645	119681	84	56187	54297	83	1889	2117	22	2645	2654	29	6512	6159	46	8037	7548	49	214393	205280	77	0.235955
168494	155868	92	66476	61609	88	2536	2460	26	5323	5260	38	13141	12262	66	14696	13793	69	523631	488122	83	0.235955
186928	145070	103	74165	57007	97	2798	2024	32	3539	3082	36	7964	6395	54	11341	9186	60	300737	245563	90	0.236866
107044	93149	88	38943	34076	84	1347	971	0	2070	1555	28	3794	3332	38	5755	4884	45	149457	135716	81	0.236866
153794	134289	91	84486	75192	90	2972	2669	29	4115	3601	39	8122	7267	51	9930	9370	53	258314	237647	85	0.237777
135878	113128	106	55160	44818	106	2374	1928	25	2847	2323	37	6570	5136	47	9531	7828	64	215493	182862	106	0.237777
89373	88724	80	36060	35948	77	993	919	0	2596	2360	29	5197	5231	39	5123	4445	41	186373	187560	68	0.237777
45986	45979	74	24095	23867	73	504	608	0	138	422	0	1542	1483	19	2345	2649	23	67198	68101	71	0.238688
211668	162252	105	90194	69051	99	2422	1989	28	11111	8810	66	12728	9654	64	8204	5905	52	363644	293215	95	0.239599
75552	74049	84	31310	30597	77	852	843	0	1443	1674	16	2935	2771	31	3725	3411	33	109487	106687	75	0.24051
49826	49095	74	20774	20532	59	563	502	0	617	994	0	1869	1835	23	2446	2415	25	67155	65995	66	0.24051
76726	73240	84	24355	23672	77	1020	905	0	1768	1453	18	2927	2635	30	3774	3381	36	104288	99954	68	0.242332
167242	139683	96	223322	198508	97	6544	5755	42	8908	7772	54	18541	16142	84	24160	20677	87	663093	558897	96	0.242332
67662	69116	76	30994	30831	75	593	477	0	1478	1424	17	2701	2828	27	3332	3257	32	104297	105999	73	0.242332
188583	166569	101	126177	115049	94	3002	2648	31	5211	4340	46	10981	9576	55	12291	10887	58	393220	347848	91	0.242332
39087	39413	68	12065	12043	45	472	447	0	973	631	0	1707	1676	20	1936	1615	24	53381	53427	68	0.243243
53195	53959	75	11619	11409	46	833	819	0	1122	898	0	2164	2100	24	3462	3836	29	83548	83102	69	0.244154
220225	181394	103	108776	91692	99	4067	3113	35	6189	4793	48	12459	10525	59	17483	14489	75	432257	358279	96	0.244154
14694	16468	45	9212	9767	40	159	201	0	226	259	0	531	632	0	1112	1210	11	27436	29003	54	0.244154
229229	172129	103	112428	86683	104	4651	3723	37	6908	5876	53	14606	11827	70	18450	14648	86	483233	401884	99	0.245065
250876	202583	102	115443	92177	99	5523	4237	43	7934	6526	56	14949	13102	70	21053	17201	89	535894	465718	98	0.245065
171969	139393	94	63462	50760	92	2506	2200	28	4257	3185	43	8138	6830	49	10774	8795	57	294540	250412	91	0.245065
30184	34068	46	12032	12690	43	403	305	0	958	1433	14	1563	1682	20	1140	1189	13	51898	53364	62	0.245065
127730	119526	87	61128	57661	85	1898	1826	21	2250	2489	29	5323	4837	44	7333	6237	56	182204	165701	78	0.245976
121311	115011	86	45448	43235	83	1410	1446	13	3302	2553	31	6841	6497	44	6185	5967	42	277866	261735	83	0.245976
253072	197149	131	150861	121432	131	6446	5002	41	8920	6881	54	18037	14533	91	25036	20991	95	648026	537852	131	0.245976
27265	26781	68	11789	11551	45	219	352	0	458	604	0	1325	1302	16	1702	1657	22	44891	44592	63	0.246887
163526	129690	95	64339	50913	93	2471	2055	28	3980	3180	39	8336	6979	53	10396	8623	59	272620	227635	90	0.247798
224361	185535	104	145458	124821	101	3870	3203	34	6795	5246	48	14789	12203	71	17106	14546	73	537350	415978	102	0.247798
90737	90733	81	58067	58164	79	1378	1449	17	2299	2015	29	4723	4628	38	5176	4942	39	159514	153731	72	0.247798
115683	103152	86	45890	40722	85	1873	1849	22	1989	1876	22	4279	4059	36	5699	4994	43	153857	144730	80	0.247798
181048	152726	96	90141	75874	93	3703	3100	34	5317	4478	39	10617	9349	56	14290	12764	67	375303	342525	89	0.248709
105259	101528	83	43024	41410	81	1409	1443	15	2671	2556	28	5454	5063	43	6057	5820	40	189720	183609	97	0.248709
132055	123981	91	53524	49818	82	1876	1666	22	3112	3036	29	5520	5395	40	7752	7210	50	219760	215170	82	0.24962
179663	147216	97	73857	61291	95	2498	1981	27	4939	4375	44	10501	8989	58	12491	10264	65	438844	383215	95	0.250531
185610	140693	108	80173	59497	100	2509	1927	27	3635	2756	40	8272	5658	61	11518	8574	68	282130	207005	116	0.250531
102194	96687	84	63950	59686	82	1912	1758	20	2140	1787	22	4508	4045	40	5310	5113	38	149247	141727	77	0.250531
67505	63430	87	21845	20232	61	1531	1450	16	1697	1525	19	3833	3717	35	5779	5519	40	136903	132220	75	0.250531
124888	113175	93	51839	46198	87	1783	1441	21	2465	2223	26	5237	4888	40	7304	6467	48	180037	169653	86	0.250531
157503	134784	92	62375	52949	91	2647	2377	27	4058	3602	38	9509	8516	54	10471	9368	54	323230	294230	89	0.250531
136640	118369	97	55890	49702	87	1787	1499	20	2505	2002	29	5556	5077	42	7588	6671	46	198928	181716	85	0.252353
135313	122553	89	93229	86503	88	1336	1268	14	3004	2639	32	5825	5266	41	6083	5079	44	217671	208612	88	0.252353
125315	115632	91	62080	57434	84	1301	1423	13	5929	5848	45	7759	7016	49	5257	4910	39	226889	214364	81	0.252353
51486	51658	75	20567	20434	67	356	360	0	598	903	0	1830	1883	23	2331	2065	30	60706	62802	63	0.254176
178380	141813	100	80093	59869	96	1794	1360	21	3808	2864	38	8210	6341	53	8744	7193	52	334369	274405	98	0.254176
169813	155357	93	92226	86403	91	4858	4431	35	5439	4870	42	12018	10720	64	17515	16028	70	417798	370937	91	0.255087
118627	103490	92	47847	41313	85	2200	2053	23	2621	2733	28	5414	4708	43	7397	6859	50	181830	162762	83	0.255087
81589	77777	89	34366	32603	79	1510	1305	16	2018	1683	24	3774	3577	33	6613	6235	46	161890	144913	95	0.255087
87196	80161	88	28228	25397	80	1437	1218	14	1844	1640	18	4095	4162	37	5963	5859	44	135713	132064	73	0.255998
169164	142887	94	71981	60619	92	2256	1814	25	3251	2896	34	8432	7986	50	9089	8170	48	368892	327114	88	0.255998
78560	74542	82	25441	24103	72	1147	1126	10	1530	1669	16	3600	3667	32	5150	4900	40	132420	127390	74	0.256909
197769	154859	103	75369	60534	99	2839	2256	31	4394	3419	41	8948	6800	57	11819	9640	56	304528	249275	95	0.256909
59083	58119	78	32494	32285	75	758	696	0	1124	1073	5	2335	1932	27	3665	3699	35	93869	96056	71	0.25782
256353	181859	119	94183	64775	113	2777	1999	33	6510	4715	51	13879	10084	66	15088	10381	74	547769	415073	105	0.25782
148339	127581	97	61673	51667	91	1802	1337	22	3519	2977	34	6384	5503	47	7753	6793	49	229983	197040	84	0.259642
101124	93500	85	46883	44424	82	1745	1665	19	2267	2058	29	5311	4824	43	7557	7132	49	178244	169345	76	0.259642
145740	129819	90	46654	40668	87	2672	2243	28	3097	2913	31	6991	5963	48	8782	7783	52	225632	192272	79	0.260553
165397	152396	95	98205	92896	91	4042	3524	34	8207	8059	48	14894	14258	64	8833	8378	52	489207	443749	84	0.261464
113955	109973	82	49476	47157	81	2304	2469	25	2826	2587	30	5964	5955	40	7805	7531	49	205458	196984	69	0.261464
78524	70210	82	34280	28987	83	1105	921	0	1796	1817	18	2948	2690	33	3952	3644	37	119151	104491	74	0.261464
96836	93698	83	37083	36228	80	946	823	0	1935	1970	25	5206	5243	39	5144	5303	38	200851	200676	77	0.262375
165185	136234	94	81330	67226	94	1804	1655	22	3870	3042	37	7571	6352	51	10045	8716	59	286064	248759	87	0.262375
105164	92742	85	40092	34431	85	1133	999	0	2179	1985	25	3587	3137	35	5225	4483	40	132006	113238	79	0.262375
68679	66453	82	29116	28950	75	488	575	0	1102	1181	8	2273	2268	26	3304	3150	31	90755	90849	68	0.263286
127786	117561	86	59686	55563	85	1509	1399	17	4057	3573	35	7307	6926	46	8268	8245	50	319548	307828	83	0.263286
20445	21371	60	6155	6615	36	195	335	0	565	575	0	1115	1215	11	1408	1578	18	45607	49464	51	0.264197
95665	88450	84	45837	42582	83	1400	1085	7	1797	1916	26	4714	4430	36	6031	6244	40	146227	144537	75	0.264197
141157	119208	91	54272	45472	88	1731	1298	20	2669	2011	30	5454	4448	45	7284	5602	49	225676	194048	85	0.264197
130800	126239	83	85745	82302	84	1992	1989	21	4080	3678	39	9177	9187	49	8949	8747	53	376866	362563	80	0.265108
179975	162566	95	46125	39467	93	3295	3004	29	4606	4165	40	9914	8249	55	13729	12756	75	359536	329934	90	0.265108
71185	69300	81	27715	26946	75	797	728	0	859	1146	10	2471	2470	27	2811	3051	28	94001	94250	69	0.266019
208755	163299	100	99059	78944	98	3511	2807	36	4452	3335	42	8382	6396	53	12017	9500	65	304482	236984	94	0.266019
68724	64271	79	23775	22263	75	1133	1098	8	1437	1569	20	3939	3545	36	5208	4859	42	144677	141328	74	0.26693
68006	66838	78	26051	25619	75	804	666	0	1066	1401	14	2789	2974	28	3200	3019	29	122246	120967	75	0.26693
114346	109217	83	46855	45487	81	1640	1604	18	2744	2508	30	6740	6437	44	8078	7319	50	284261	269214	80	0.26693
106864	99124	86	47985	44257	83	1958	1677	22	2591	2700	26	4793	4176	40	7024	6452	48	183066	177178	82	0.26693
49993	49721	79	25271	25204	72	547	621	0	899	775	0	1940	1900	23	2710	2607	29	63863	62658	67	0.267841
40911	40095	71	12644	12487	45	606	809	0	1146	972	0	1164	1155	10	2595	2528	28	61451	63634	65	0.268752
70816	68283	81	32844	32677	76	805	956	0	1113	1225	12	2376	2362	27	3409	3517	31	85958	86500	72	0.268752
66209	63276	79	26399	23973	74	1203	997	0	1736	1623	20	3279	3080	30	4857	4218	42	122698	112193	78	0.268752
31280	32756	54	15619	15831	48	410	351	0	504	552	0	1349	1337	15	1357	1171	18	49117	48746	68	0.268752
127231	120190	100	70811	67777	84	1905	1855	21	3439	3161	31	7552	6813	52	8986	7789	57	247839	223632	80	0.268752
51442	50302	76	18938	18779	54	806	849	0	1488	1170	11	2350	2390	26	3067	3336	28	83639	79451	70	0.269663
193539	148034	101	78283	59123	98	2050	1524	24	4116	3711	36	9604	7895	57	11759	8625	62	417745	334478	96	0.269663
226121	184695	103	123989	105228	98	4190	3339	37	5324	4657	43	10958	9680	57	15725	12923	70	399422	346488	95	0.270574
101381	97956	82	37425	35711	80	1565	1604	18	2821	2590	30	5532	5232	43	8151	8496	47	205887	191871	97	0.270574
86012	75261	84	32921	26942	84	1352	1108	10	1853	1388	16	3667	3189	36	4370	3600	39	129685	113367	81	0.271485
157016	136515	93	71925	61519	90	1746	1445	17	3606	3195	32	8351	7107	52	9194	8112	54	348694	310953	91	0.271485
78860	76636	79	27612	27342	73	826	717	0	1691	1533	16	3077	2853	31	3550	3285	35	99507	98362	73	0.271485
56392	54265	77	26495	24768	76	680	596	0	1122	886	0	2500	2296	29	3153	3006	33	79132	75682	72	0.273307
169174	131461	98	71692	57286	94	2458	1994	27	3717	2971	35	7067	5693	51	10848	8001	67	254193	206983	91	0.273307
101306	99043	80	41330	40326	79	1349	1253	12	2353	2530	29	6341	5948	44	6725	6336	46	255762	243259	80	0.274218
158504	139204	90	68703	60505	91	2299	2077	27	2562	2419	29	5670	5122	43	8677	7935	53	210963	185609	87	0.274218
150864	132486	89	59626	51116	90	1715	1445	18	3234	2834	35	8365	7343	52	9763	8424	63	343254	300135	100	0.274218
144568	130818	88	51900	45117	86	1918	1709	23	3466	3281	35	8220	8060	47	7998	7319	46	320663	305459	79	0.274218
101760	99757	82	43799	42328	80	1335	1193	15	2759	2522	30	6601	6613	42	6965	7051	49	277350	268847	81	0.274218
186042	163856	96	121605	108151	92	3625	2823	33	5882	4840	43	11562	10113	65	14724	12958	64	370855	334273	90	0.274218
61831	60247	78	22369	22419	58	631	595	0	1037	928	0	2104	2324	22	2452	2736	26	72258	71109	71	0.275129
177650	156067	104	79786	70963	94	3526	3147	31	4435	4636	37	9479	8491	51	13161	12411	67	332757	307240	87	0.275129
122162	109648	86	50928	45086	85	1768	1289	21	2978	2146	31	4652	4307	38	6712	5713	50	183506	171399	81	0.27604
79480	70356	82	39356	34985	81	1526	1423	17	1440	1406	20	3619	3176	35	5203	4570	42	126143	114356	79	0.27604
131354	112848	92	54350	45113	90	1897	1567	23	2269	1742	32	5863	4942	45	8444	6989	54	203455	176594	87	0.276951
128192	104374	106	53797	44389	89	1851	1353	20	1854	1674	21	5097	4052	44	6927	5505	47	178991	152249	87	0.276951
115213	111646	86	44234	42781	81	1409	1286	14	2258	2291	24	5998	5536	43	6636	6763	42	233434	226020	78	0.277862
98781	94859	86	43264	42150	80	1233	1132	11	2328	2093	29	5374	5556	38	5753	5197	43	228182	220601	78	0.278773
77189	72823	81	46779	43885	79	1271	1089	9	1628	1819	19	3447	3237	34	4804	4239	39	118362	109176	70	0.278773
72666	62774	83	40011	35389	81	852	646	0	1783	1194	13	3085	2698	31	3885	3298	37	109837	102601	82	0.279684
55791	54247	74	30058	29194	75	578	620	0	816	1139	9	2069	2041	22	3205	3034	30	76698	76117	70	0.279684
120037	109211	92	47624	45295	83	1607	1372	18	2592	2475	26	5527	5295	41	5779	5624	41	210728	203915	87	0.279684
56872	57576	68	18512	18396	54	844	802	0	1156	1231	10	2273	2179	24	2988	3035	30	77227	77922	73	0.280595
78756	79707	78	31729	31766	75	581	690	0	1068	1440	13	3182	3231	31	3269	3123	37	119257	118038	72	0.280595
122000	115040	83	71083	66236	85	1547	1396	19	2416	2352	27	6724	6367	45	7913	7323	51	242594	236404	81	0.280595
280297	227292	113	149468	127283	110	5805	5023	38	8617	6334	55	18461	14265	77	23731	19613	88	606684	477171	111	0.281506
100198	93352	83	40959	38548	82	1290	1284	12	1811	1657	23	4207	4264	36	5519	5123	41	151745	143588	72	0.281506
136674	112897	92	57838	48449	90	1909	1534	22	2427	2076	34	5199	4484	41	6572	5842	50	186551	161456	87	0.282417
73028	72124	76	18391	18321	51	831	852	0	983	1252	13	2798	2517	28	3624	3415	34	92988	92099	74	0.282417
168015	134977	99	57207	45999	93	2310	2060	26	2746	2416	33	6302	5139	47	8209	7157	49	207002	171350	92	0.282417
58682	58282	77	25990	25817	72	858	699	0	1167	1386	14	2673	2696	27	2678	2775	28	85257	86089	71	0.283328
156928	132268	107	63023	53760	90	1918	1508	22	3331	2507	36	6854	6112	47	8875	8194	48	254061	238310	86	0.283328
129509	118259	90	73026	68101	85	1648	1629	18	2478	2329	25	4795	4501	39	6803	6090	47	191404	175816	82	0.283328
117031	106982	94	35032	31821	82	1541	1590	18	2235	2727	24	5682	5163	43	7206	6363	49	223669	216941	79	0.284239
168348	149375	91	86041	76548	92	2423	2152	27	3964	3474	32	7931	7053	51	9579	8012	57	275962	244575	84	0.284239
43658	43315	78	15053	15266	48	572	723	0	425	457	0	1982	2060	23	2255	2492	24	62761	61256	70	0.28515
63048	59412	82	21779	21530	64	1021	886	0	1084	1097	7	1994	2115	22	2942	2877	29	76717	72089	73	0.28515
160937	144393	93	57836	50553	89	2059	1604	26	3909	3818	37	7268	6519	48	8940	7321	54	275420	260812	89	0.28515
56948	55792	78	17628	17562	53	517	520	0	600	807	0	2167	2214	25	2305	2787	22	86731	86075	67	0.286061
99557	99061	76	39774	38813	79	968	1170	12	2297	2157	27	5266	4963	41	5931	5790	43	213640	203989	74	0.286061
218306	162170	106	85903	62093	103	2411	1833	25	3619	3447	37	10781	8239	60	11808	8194	66	423820	325415	99	0.286061
237214	173022	128	99879	74852	128	3242	2138	34	6431	5082	45	16052	12284	78	16031	12076	77	636058	502582	128	0.286061
102760	89327	87	45027	38875	85	1370	1265	12	1946	1577	23	3856	3385	37	5958	4782	57	137651	123790	83	0.286061
153840	139114	90	79414	73189	88	2086	2128	24	3976	3838	32	9220	9144	51	9274	8804	55	327905	315750	84	0.286061
72390	72907	76	29320	29464	75	849	674	0	1807	1448	16	2459	2628	28	3830	3745	36	100958	105843	58	0.286972
74175	67999	82	26226	24395	76	1175	1014	3	1336	1459	18	2905	2951	29	4161	3872	35	113733	107238	73	0.286972
159992	143769	106	91274	84467	88	3132	2862	29	4685	4172	40	9821	8868	53	13173	11999	69	330192	296883	83	0.286972
133376	118094	88	51488	44083	88	1669	1522	17	3043	2696	33	6400	5750	44	6882	5859	49	237256	215654	83	0.287883
109431	97565	84	62170	54917	85	1507	1600	16	2004	1914	25	4542	4119	41	6882	6280	47	169272	151981	78	0.287883
108449	101641	84	42770	40274	81	1661	1541	19	2697	2723	30	7383	7023	49	7751	7274	51	288027	277095	77	0.287883
65972	63597	80	16061	15923	49	1112	831	0	1812	1592	19	3319	3348	32	5092	4904	40	116530	114358	70	0.287883
94544	87626	88	43686	40578	83	1322	924	0	2118	1706	24	4352	4096	36	6669	7191	41	208410	206217	77	0.288794
212658	168739	117	84840	68864	99	2433	2138	26	5199	3850	48	9701	7807	56	12932	10610	58	348584	306674	93	0.288794
173721	132891	109	68910	51930	95	2635	1794	29	2621	2050	34	6930	5365	50	9754	7247	66	263321	203739	88	0.289705
54061	51948	79	17379	17451	50	713	651	0	563	580	0	1445	1423	20	2435	2258	27	66728	68984	64	0.289705
250021	173720	116	96008	67039	108	4041	2658	41	5397	3841	47	10517	7945	61	14610	9896	86	376183	280360	99	0.290616
178828	150251	96	67631	56049	92	3362	2766	31	2904	3176	32	7632	6346	48	10949	9268	55	269548	244308	86	0.291527
138615	128438	85	72088	64351	88	1654	1670	20	3207	3088	33	8294	7557	50	8166	7263	54	329981	312016	79	0.291527
104898	100824	83	43856	42254	80	1030	1146	10	1877	2002	24	5806	5441	45	6678	6345	51	220656	213219	77	0.291527
41260	42213	66	17649	17331	54	446	555	0	669	704	0	1469	1479	17	1888	2092	22	53513	54946	65	0.292439
46098	44743	80	15683	15546	49	741	802	0	481	772	0	2012	1833	22	2383	2262	25	66578	66643	66	0.29335
128381	119131	85	51473	48452	84	2297	2092	25	4681	3846	45	9913	9817	53	10130	9159	58	402417	370630	80	0.29335
84301	85449	78	41596	41148	77	968	1089	6	1733	1583	19	3777	3955	32	4479	4546	38	145497	142784	73	0.29335
57495	55461	78	26749	25243	74	953	739	0	1191	1057	6	2996	2866	29	3437	3414	34	104586	102987	68	0.29335
66783	62898	79	29263	27717	77	843	775	0	1244	1362	15	3364	3299	30	4661	4225	38	112095	110258	70	0.294261
215871	174224	103	89155	70781	98	2682	2008	29	5487	4685	49	11889	9528	60	12777	10537	65	474911	410079	93	0.294261
103022	91465	85	38977	34324	82	1512	1346	14	2007	1781	26	4831	4288	39	5978	5463	48	168912	154958	78	0.294261
204757	176666	110	95873	83243	93	2404	2034	26	4361	4042	35	8927	7486	55	10315	9198	62	353301	321215	110	0.294261
138063	125958	89	70180	65378	88	2476	2462	25	3213	2770	34	6796	5671	48	9308	8205	54	241424	206840	80	0.294261
114081	108970	83	57256	54649	82	1518	1381	18	2099	2161	25	4846	4288	43	7155	6789	50	193712	173437	68	0.295172
259450	190302	109	96709	68997	106	4582	3391	37	6408	5077	46	13580	10120	68	19388	14681	79	493823	390866	102	0.295172
45940	45311	76	20036	20437	52	599	560	0	1269	824	0	1959	1653	21	2715	2477	28	63399	62043	67	0.295172
133362	125940	85	75001	70487	86	2382	2160	26	3834	4372	31	9849	9407	55	9949	10005	57	401055	386438	81	0.295172
35615	33874	79	8091	8043	40	407	420	0	758	471	0	1258	1302	14	1643	1783	18	48160	48894	67	0.296083
144734	112467	96	59067	45121	93	1927	1734	23	3088	1985	34	5921	4613	46	8903	7690	54	226219	181994	88	0.296994
131557	112145	106	45895	37584	106	2143	1677	23	2512	2019	28	6091	5144	44	7892	6559	53	219052	188380	106	0.296994
116688	109353	86	50984	47074	82	1526	1373	15	2357	1951	26	4404	4085	37	5592	5123	48	152687	149076	69	0.297905
153249	133155	97	55754	48434	89	3112	2751	30	3835	3071	37	8058	6784	49	10964	9242	65	271013	240734	89	0.297905
142442	126499	95	79388	73023	89	3853	3455	33	4554	4340	38	10836	9828	57	14814	13274	72	367253	334888	87	0.298816
65785	64102	92	31999	31712	75	741	806	0	1123	1120	8	2946	3224	29	3845	4124	32	114582	114850	74	0.298816
130850	120561	86	51337	46247	84	1553	1644	18	2813	2852	28	7273	7049	48	7599	7095	45	261355	252726	84	0.298816
113737	99011	90	38993	33099	85	1743	1463	19	2335	2342	34	5385	4750	42	7800	6568	53	186131	166968	81	0.298816
82310	76454	83	38636	35935	80	832	794	0	1614	1530	17	3088	2847	33	4886	5115	37	120725	118766	70	0.299727
195893	160310	100	67646	54846	93	2105	1693	27	4971	4133	43	11288	9627	58	11398	9751	56	437228	385254	89	0.299727
113095	111481	82	69503	68020	81	1878	1749	20	2888	2658	30	7280	7189	43	7631	7280	46	299955	294070	75	0.299727
82164	73858	98	41118	38138	81	1442	1301	14	1930	1739	24	4343	4124	36	5801	4889	44	143676	137312	76	0.300638
174334	114795	106	55293	34841	106	2207	1638	17	3677	2621	43	8245	6014	61	9113	5816	65	306529	226776	100	0.301549
136528	124325	88	55100	50571	87	3235	3021	29	3568	2905	34	7444	7429	44	10273	9552	60	236428	225385	83	0.30246
304370	171374	147	112342	69797	146	4140	2295	46	6912	4928	64	16940	11711	102	18228	11436	104	642883	435002	144	0.303371
100217	98796	80	51057	48645	80	2023	2041	21	3097	2378	31	5633	5422	40	7844	7573	49	204391	191868	76	0.303371
106438	101572	82	79055	74810	84	1834	1728	20	3758	3609	37	7325	6996	47	7113	6488	47	251638	238514	81	0.303371
161201	134849	93	69086	58302	90	2068	1918	24	3654	3109	37	9047	7493	55	9300	8380	56	366151	320290	88	0.303371
151068	135816	90	64245	58535	87	2232	1973	26	2572	2105	32	7005	5741	46	9087	8361	53	232196	199324	77	0.304282
80991	68820	84	39625	33601	83	1283	1126	12	1539	1154	13	3046	2456	34	4708	3862	39	120678	102392	79	0.304282
210819	161362	105	78932	60872	97	3068	2143	35	4644	3483	39	8392	6301	53	11482	9406	64	295900	236739	96	0.305193
128944	118704	89	63580	58978	85	2333	2344	23	3425	3386	33	7442	6830	46	8273	8021	49	246288	226748	83	0.305193
200118	148344	112	82510	61355	97	3101	2336	34	4781	3112	43	9313	7169	58	11627	8258	69	311176	237350	96	0.306104
69044	65438	87	26489	26001	75	1222	1238	12	1058	1106	9	3185	3143	30	4418	4078	37	103386	101485	73	0.306104
24855	24664	59	11420	11278	45	374	273	0	32	283	0	930	960	0	981	1046	6	38376	36449	65	0.306104
175134	141279	99	88877	73060	95	1832	1366	18	4041	3708	40	10846	9809	54	10841	9219	60	390635	332904	93	0.307015
220791	183110	100	107965	90746	99	4688	3824	38	7122	6152	48	13716	11618	63	18430	15882	77	480055	429426	97	0.307015
67342	67233	77	33052	32682	75	865	824	0	1216	1340	13	2496	2539	29	3673	3488	35	94113	93355	70	0.307015
53423	52598	76	27311	27283	73	670	626	0	567	754	0	2253	2021	27	2896	2971	30	69511	66818	68	0.307015
148997	118569	94	49479	37508	90	2263	1769	28	3471	2516	37	5959	4848	47	8105	6328	57	227102	181971	88	0.307926
61126	60955	75	22691	22240	62	595	592	0	1243	1191	11	2294	2376	26	3489	3252	33	94245	91823	70	0.307926
177047	164810	91	86297	80571	90	4724	4696	33	5460	5324	44	12167	11237	63	16641	15385	69	421190	365048	85	0.307926
197376	165117	114	67234	57330	99	2562	2233	25	5068	4695	37	12534	10963	60	13772	12503	63	516259	471491	99	0.308837
129761	109039	93	52600	44190	90	1833	1774	22	2327	1865	25	4662	3826	40	6939	5919	48	187402	158885	87	0.309748
121116	108896	93	48271	44034	86	1493	1369	15	3214	2629	32	6874	5811	49	6772	5962	44	246636	217941	102	0.309748
101802	100053	83	39496	37530	81	1461	1442	17	2062	2056	27	4513	4506	35	6028	5836	43	162193	154068	81	0.309748
40005	39909	71	17336	17494	53	471	526	0	970	891	0	1225	1339	14	2067	2001	23	53500	53943	68	0.309748
65494	65276	80	33679	33100	76	712	953	0	1349	1641	16	2762	2508	29	3797	3420	40	101889	100925	73	0.31157
191454	164880	95	75009	65069	92	2543	2285	26	5013	4539	37	10003	8809	56	10099	8905	56	384305	352281	91	0.31157
134743	123553	86	67961	62490	86	1721	1551	21	3292	2632	33	7610	6843	49	8126	7648	51	290885	278507	86	0.31157
74397	72420	80	35930	34851	78	1374	1521	15	2206	2013	28	4158	4112	35	5550	5397	42	161860	156497	76	0.312481
72265	66367	80	35005	32399	79	1291	1005	2	1753	1774	21	3516	3240	33	4661	4342	41	143072	139993	74	0.313392
83137	81114	80	43639	42589	78	929	861	0	1259	1582	18	2694	2679	27	3870	3906	34	113572	111475	71	0.313392
225465	163491	109	83027	58355	106	3022	2185	33	4999	3938	42	10059	7603	58	13881	10112	68	374857	286734	105	0.313392
35336	35202	67	18879	19280	54	359	294	0	137	460	0	1181	1432	13	1449	1340	17	49499	50612	63	0.313392
143041	129763	90	57475	52600	88	2085	1972	23	2790	2421	34	6581	6158	45	9117	8146	56	281076	254298	78	0.314303
101568	95740	92	60831	59300	82	1539	1483	18	2086	2139	28	4895	4339	40	6959	5776	49	168298	153648	70	0.314303
80392	66184	83	37756	30566	84	1387	1292	12	1600	1321	19	3847	3052	37	5288	4695	42	134031	112511	76	0.314303
31784	32076	58	10673	10596	43	437	396	0	350	604	0	1151	1213	10	1573	1595	17	47720	47610	62	0.316125
96426	90259	81	51417	47852	83	1508	1266	16	2031	1829	27	4334	3994	36	5286	5175	40	143560	140549	77	0.316125
47206	47937	71	13815	13758	48	510	640	0	569	569	0	1942	1958	23	2759	2932	28	72781	76855	65	0.316125
165734	145081	98	67758	58894	90	2159	1783	26	3966	3708	34	9645	8869	54	9563	8737	55	366583	351845	82	0.317036
20292	22218	54	9848	10305	41	165	273	0	430	325	0	891	846	0	995	1360	11	45104	47923	59	0.317036
202629	165565	105	78088	63411	96	2870	2429	30	5262	4539	45	11182	9867	67	12180	11215	67	447612	401184	88	0.317036
152581	130218	98	54132	45971	92	2084	1833	25	2804	2426	29	7045	5948	47	8317	7411	49	230019	214959	84	0.318858
67209	62964	80	33370	31581	79	1143	1191	10	1714	1580	18	3223	2810	34	4864	3985	42	108384	106012	73	0.318858
195623	155416	101	68830	54022	96	2953	2216	31	3611	3225	32	7798	6780	50	10113	7775	62	272394	233712	88	0.318858
112051	101824	85	49358	44982	84	1948	1983	19	2466	1805	29	4570	4052	40	6223	5064	48	153832	134134	69	0.318858
56452	54805	78	22290	22414	59	651	622	0	852	686	0	2035	1994	24	2438	2413	27	63074	62155	59	0.318858
21587	23753	51	10348	10597	42	216	239	0	272	317	0	594	928	0	877	1032	5	32704	36054	59	0.319769
191225	141305	104	76138	58418	100	3298	2593	32	4117	3205	38	8857	7028	56	12630	9006	71	323969	256444	94	0.319769
115160	109549	85	50450	47839	82	1694	1331	20	3625	3069	32	7003	6821	45	9038	8116	55	285397	279019	79	0.319769
163854	143870	91	78805	71056	89	2471	2168	26	4107	3927	35	10302	9287	59	11374	10345	54	404729	384588	86	0.319769
25794	25929	56	15510	15562	51	618	545	0	735	685	0	945	938	0	1471	1286	15	44444	42037	63	0.32068
65913	61524	81	26456	25112	77	781	810	0	1012	1061	6	2604	2437	27	3481	3573	33	91947	89901	66	0.321591
110130	96489	86	38885	32817	83	1674	1410	17	2269	2152	30	4462	3739	41	5824	5025	43	152874	137151	83	0.321591
120971	107861	85	51553	44313	85	1860	1615	20	2275	2298	26	5799	5179	46	9114	7916	53	223935	195828	82	0.322502
106399	95720	85	41441	36279	84	1584	1300	16	1735	1482	17	4413	3838	40	5991	5282	47	148626	132602	78	0.322502
91553	95158	76	35405	35465	77	1247	1042	6	2040	1869	27	4391	4228	35	5619	5226	44	181515	177709	73	0.322502
74548	71677	81	29027	28165	76	1215	1171	13	1764	1748	22	3257	3237	30	4241	4060	37	115436	109072	66	0.322502
277391	195510	114	147464	102545	109	6232	4167	46	8451	5584	56	16178	11723	71	20538	14030	83	528622	369621	104	0.322502
126197	110021	90	43354	37731	86	1207	1172	9	3417	2819	37	7691	6908	46	8060	7762	51	296977	268834	85	0.323413
48464	49019	72	23012	23137	57	313	537	0	940	989	0	1684	1876	23	2894	2934	29	75370	74861	69	0.323413
198158	175039	96	133095	117377	92	4317	3679	35	7364	6297	47	15783	13125	72	19447	16594	77	551497	476048	92	0.323413
56281	51896	85	21798	20280	57	918	877	0	1521	1179	14	2585	2466	28	3370	2907	33	91004	87425	73	0.323413
67161	63807	82	26394	24613	73	860	803	0	1642	1531	15	2975	2668	32	4012	4113	36	104339	104467	74	0.323413
166921	138276	102	60800	49310	93	2060	1520	25	3998	3458	37	8742	7392	52	10247	8384	61	367798	324229	90	0.324324
80136	78668	80	52835	51466	79	1504	1364	17	1427	1375	18	3905	3867	34	5436	5018	45	155723	154596	75	0.324324
30647	31596	63	17885	17783	53	475	547	0	661	499	0	1044	1251	11	1489	1418	18	44780	47194	64	0.325235
97491	85556	91	41032	36144	83	1711	1453	22	2105	2243	24	5717	5044	44	7380	6682	49	209847	197606	80	0.325235
229209	173500	108	83499	64708	106	2490	2040	27	4756	4040	40	12767	9433	66	14189	10977	68	530680	426785	105	0.325235
116287	112017	85	43394	41318	81	2100	2007	22	2899	2538	32	4888	4674	40	6643	6127	44	180488	171816	83	0.326146
82847	81193	76	33447	33043	77	866	977	0	2157	1840	24	4988	4854	38	4581	4658	38	183687	178867	72	0.326146
201424	169632	97	92114	78444	95	3982	3343	35	5015	4484	48	10980	9631	59	15241	14319	70	384642	350710	91	0.326146
98285	92796	87	33410	32235	79	990	960	0	1325	1436	15	3377	3408	31	4475	4185	37	112068	113811	79	0.326146
353568	250967	140	248235	178949	136	11521	8121	55	13814	9802	61	30024	20810	115	41003	28657	125	1.03003e+06	728940	132	0.327057
134272	122509	86	64503	58374	87	2757	2224	29	3307	2955	32	6542	5935	48	8632	7849	53	216551	208371	83	0.327057
103745	93455	87	36856	32477	84	1790	1520	19	1984	1552	21	4273	4143	35	5990	5269	44	159328	142988	82	0.327968
113525	105818	84	35378	32025	81	1546	1486	19	2194	1967	24	5019	4597	40	6843	7086	43	172376	168878	81	0.327968
164431	146356	91	103294	92893	91	2408	1867	27	4140	4205	35	10461	9726	60	12358	11688	65	438607	414291	85	0.328879
58433	60298	61	21217	22104	51	515	624	0	978	1265	12	2165	2308	24	2031	2215	24	66004	71692	55	0.328879
133493	117193	93	46990	40683	85	1494	1277	16	2951	2775	32	6676	5935	48	7281	5702	53	261794	228974	88	0.328879
116047	108894	83	43864	41031	81	1656	1648	18	3398	3203	31	7569	6954	48	7317	6922	47	294822	295113	75	0.328879
153727	136689	87	60436	52889	87	2296	2073	25	3924	3509	40	8331	7121	49	9834	8548	52	275580	255228	83	0.328879
89710	87489	81	30452	30281	76	1293	1394	14	1229	1379	15	3434	3188	34	3907	4290	34	114536	109452	71	0.32979
165279	144951	91	51064	44461	89	2319	1970	26	3998	3706	37	8441	7744	49	8642	8404	48	291809	266169	87	0.32979
338749	212378	208	173340	120105	182	4850	3252	37	10267	7470	57	20008	14643	93	23477	16080	101	867564	662478	212	0.32979
179361	164106	91	115411	106454	90	4511	4353	34	6285	5637	49	12421	11526	62	17154	15424	77	397382	364958	88	0.32979
148812	124044	102	46850	40685	88	2104	1778	23	2575	2646	28	6466	5215	50	7818	6616	54	229687	206083	83	0.330702
186635	153855	103	84681	72933	100	3050	2260	33	3723	3001	37	8123	7071	48	10568	9444	59	282039	253925	95	0.330702
138587	110845	94	63434	51489	92	2381	1782	28	3832	2760	38	6143	4695	47	8316	7203	54	228534	188331	90	0.331613
96203	86415	89	30508	26707	82	1314	1151	10	2070	1963	26	3998	3999	36	5466	4985	42	143239	132682	78	0.331613
106122	100498	88	58448	56754	83	1467	1467	17	2848	2974	27	5764	5368	41	7003	6659	47	252815	246730	79	0.332524
125493	117143	86	61943	58823	83	1589	1530	22	3690	3706	33	8516	8227	48	8558	8316	53	339863	316781	78	0.332524
94025	88433	87	35576	33285	80	1544	1481	16	1462	1873	18	3882	3857	36	4144	3947	34	139226	133941	75	0.333435
166784	142628	96	71473	61478	93	2334	2048	25	4249	3706	38	10042	8959	55	10483	9363	64	401333	368254	92	0.333435
202390	175215	105	91304	77171	114	4772	3964	36	6228	4765	49	13514	11286	66	18612	16592	80	477261	406067	114	0.333435
119013	111864	85	84706	79480	85	2274	2036	25	2689	2470	28	5662	5346	41	7132	6428	49	173304	166894	81	0.334346
77630	76985	79	36177	35467	78	897	853	0	1678	1394	16	2802	2948	28	3314	3214	33	117076	111657	77	0.335257
161256	138497	97	185176	172086	92	4702	4355	35	7747	6688	61	14303	13541	64	17449	16292	76	448807	420274	89	0.335257
137727	125844	103	74766	69454	86	2316	1896	26	3235	3205	32	6967	6841	43	8989	7940	55	268676	251349	86	0.335257
259449	123995	244	103770	55250	222	3663	1616	24	4293	1965	33	10514	4956	98	13702	7079	108	344480	172355	219	0.336168
113773	106910	85	58015	53590	83	1491	1214	16	3369	3178	29	6594	6079	45	6935	6916	42	239106	228396	83	0.336168
57756	56769	76	23619	22414	64	967	937	0	1122	1002	2	2663	2225	27	3371	3435	32	93637	90526	65	0.336168
101821	97018	85	40956	38346	82	1411	1416	15	1641	1672	22	4448	4302	37	5884	5107	47	168233	161798	82	0.337079
132015	124447	94	74997	70642	85	2330	2540	25	4514	4680	39	9230	9140	49	11021	10905	53	400012	386558	88	0.337079
118863	113301	86	57177	54908	84	1819	1644	21	3450	3410	32	7026	6593	45	8287	7708	46	304880	282608	81	0.337079
102101	96380	85	45932	43971	81	1308	981	0	2472	2192	25	5585	5325	43	6543	6040	42	199937	183732	81	0.33799
244666	173293	112	94603	66198	104	4294	3060	41	5568	3596	53	11212	8339	58	16314	12840	76	416455	312324	104	0.33799
113159	107425	88	67399	64231	83	1711	1504	19	2280	2235	25	5015	4868	39	6259	5716	43	161900	147511	76	0.338901
156151	130925	94	58290	50019	92	2113	1854	22	4045	3644	35	9220	7987	56	9157	8207	53	364964	329649	94	0.338901
185510	151449	97	51886	41779	94	3070	2383	31	3381	2663	34	7961	6175	54	9804	7822	54	268700	228858	92	0.340723
154257	138212	92	103840	94214	90	3385	3068	32	4930	4951	38	10457	9121	57	13745	12853	70	359545	330047	88	0.341634
147324	133528	90	54596	49559	89	2480	2307	25	3912	3449	34	6924	6421	48	10078	9399	51	253077	230413	87	0.342545
83571	80686	82	38820	37451	80	582	618	0	3651	3282	33	3872	3358	35	3103	2844	30	90501	86264	65	0.342545
74976	72127	82	32322	31259	78	1068	1083	7	1497	1581	17	3244	3308	31	4921	4572	39	119908	113458	66	0.343456
215295	165637	102	88324	69972	99	2963	2338	34	5740	4111	53	13223	10353	69	14136	10866	70	526666	439690	95	0.344367
139880	134572	86	58696	56689	83	2123	1953	24	3592	3242	36	8088	7651	50	9977	8756	55	347535	317130	79	0.344367
125922	109037	89	45540	39705	86	1611	1268	17	2352	2383	29	5213	4673	41	6758	5528	50	175985	160438	79	0.344367
68682	61430	82	32503	28799	80	1264	1056	7	1574	1396	17	2692	2511	30	4095	4152	36	95417	91724	59	0.345278
54398	52296	83	22043	21903	61	567	645	0	1205	973	0	2377	1989	28	2919	3149	31	80822	77419	67	0.345278
69052	67518	79	49246	49287	77	1272	1238	12	1868	1883	22	3232	3286	33	4789	4739	39	120857	115329	65	0.345278
47985	44475	85	21223	20988	63	499	596	0	916	919	0	1785	1591	22	2256	2238	26	66830	63200	66	0.346189
121089	114282	89	38688	36998	82	1804	1936	20	2666	2156	32	6764	5879	51	7087	7230	42	275462	263426	81	0.3471
68591	65920	80	44801	43133	79	1507	1390	14	1880	1641	20	4027	3962	34	4619	4245	38	135520	135227	74	0.3471
110444	106617	81	49712	46010	82	1499	1547	17	2995	2537	33	6631	6486	43	7361	6666	50	288849	279173	80	0.348011
62061	58856	85	25791	24836	76	708	664	0	1325	954	0	2369	2304	27	2866	2977	30	82657	84393	71	0.348922
204144	160168	116	87929	69763	110	3129	2622	29	4520	3101	40	8110	6647	56	11082	8810	59	295796	242567	116	0.348922
220009	171357	100	68795	53045	97	3797	2868	35	4936	3748	45	10803	8766	61	13944	11223	68	347272	290277	93	0.348922
54837	55293	78	23331	23212	61	662	738	0	1122	1044	4	1871	1928	21	3097	3024	31	72095	73769	64	0.348922
52954	52758	74	11743	11961	43	817	682	0	830	1082	6	2456	2695	26	2820	2872	27	80869	80999	67	0.348922
61801	62827	75	22063	22068	55	844	913	0	1203	1236	11	2288	2578	26	2923	3085	33	86403	89715	60	0.348922
167649	144413	96	72545	63085	92	2802	2172	30	3748	3350	37	8597	7789	49	11190	10612	66	296656	274571	86	0.349833
115613	108461	86	61538	58011	83	1715	1542	17	3284	3140	29	6642	6340	49	7313	6859	48	246126	227661	81	0.350744
124128	113537	88	43946	40729	81	1679	1547	20	2868	2562	30	5614	5573	40	7013	7017	42	211456	199830	77	0.350744
115535	108157	99	31687	29338	81	1137	1023	5	2585	2631	27	5822	5821	40	6896	6195	46	241916	223572	99	0.350744
142713	125940	92	52923	45295	89	1819	1647	24	2449	2309	26	6574	5639	45	7039	6222	47	245176	216799	85	0.351655
125021	112078	96	49582	43956	84	1847	1624	20	2557	2084	29	5132	4276	43	6528	5978	46	176755	163237	80	0.352566
110339	105195	87	54103	52162	82	1118	987	0	2837	2609	31	5158	4787	45	5981	5574	42	220702	213432	77	0.352566
51797	50645	76	23696	22965	74	453	599	0	595	848	0	1877	1844	23	2412	2381	27	66733	65859	71	0.353477
142585	113004	92	63330	51114	91	2484	1749	32	2823	1946	30	6063	4906	48	6884	5601	47	207310	174932	88	0.353477
87615	87337	78	47017	46360	78	1189	1312	12	1553	1799	21	4900	4834	39	5297	5325	39	194310	188651	75	0.353477
78336	77968	79	33704	33732	75	699	857	0	1415	1672	18	3544	3520	32	4072	4102	36	127113	123027	75	0.353477
160867	149915	102	78582	74100	89	2695	2486	29	5522	5165	38	11652	10729	55	12258	11176	60	445750	397951	85	0.354388
139541	120216	89	61539	51898	90	1658	1380	20	2970	2782	32	7546	6766	49	8305	7073	62	305113	278750	87	0.354388
66400	64052	81	24946	24261	65	1141	1077	7	1921	1545	20	2881	2842	28	3865	3940	33	113356	114317	72	0.354388
188543	155080	94	59726	47816	94	3091	2658	30	3578	3208	37	8646	7516	55	10280	8710	54	282510	242702	91	0.354388
67002	62130	78	33873	30586	79	930	730	0	1297	1475	14	2786	2303	29	3351	3396	32	103242	96579	79	0.355299
79744	76325	81	37777	35876	79	1416	1353	13	1570	1688	21	3238	3325	31	5173	5130	41	131341	129081	73	0.355299
44327	45650	75	18694	18557	53	226	266	0	647	828	0	1489	1457	16	1834	1820	23	57643	61212	63	0.35621
129225	118293	97	52107	48074	84	1662	1354	19	3086	3206	28	7084	6404	44	7972	7344	49	275204	258503	83	0.35621
114705	108801	85	49180	47307	81	1521	1577	18	2928	2853	27	8347	7821	53	10047	9930	60	349351	336961	83	0.35621
88873	83157	81	37304	34658	80	1037	911	0	1663	1317	15	3961	3763	37	5110	5387	39	126925	121715	78	0.35621
232561	177294	110	89895	70034	107	3028	2336	32	4549	3735	44	9946	8119	59	13378	9993	65	358611	293813	102	0.357121
59997	59868	78	23486	23571	70	417	407	0	1057	1070	6	2609	2834	25	2272	2306	26	94337	92452	69	0.358032
108020	95904	88	45097	40455	85	1697	1699	18	1797	1518	23	4574	4165	36	6961	5845	48	173499	158602	82	0.358032
140095	128585	89	49418	44607	87	2041	1930	22	3063	2731	29	6887	6567	43	9045	9101	49	250690	239242	81	0.358032
45727	46187	68	11282	11236	44	864	829	0	979	994	0	2087	1978	23	3228	3354	31	78992	80299	69	0.358032
193627	165865	107	95647	82832	95	3227	2753	31	4424	3802	39	9404	8260	60	12860	11740	61	330965	316272	86	0.358943
138834	123403	89	69006	62190	86	1864	1574	21	2861	2373	31	5651	4611	44	7737	6179	50	188637	160911	75	0.358943
61508	57726	91	23279	20677	91	920	837	0	1166	749	0	2497	2372	26	3295	3044	31	87807	80284	91	0.358943
78395	80879	78	44850	44866	76	896	930	0	1958	1673	21	3399	3333	32	4419	4420	39	137511	133834	74	0.358943
47681	48823	74	22455	23261	55	309	359	0	448	364	0	1807	1817	21	1943	1950	25	73419	74844	62	0.358943
73697	72286	83	37691	37133	76	802	725	0	1012	1474	16	3389	3480	30	3608	3647	32	114782	111475	75	0.359854
98766	87335	91	39044	33897	83	1292	1121	9	1257	1637	16	3969	3554	38	6123	5515	44	150080	136277	81	0.360765
69199	65597	80	27866	25738	78	1189	855	0	1547	1160	9	2909	2809	31	3542	3609	32	113158	110202	74	0.360765
35983	36757	61	17385	17652	53	399	330	0	465	434	0	1343	1513	18	2086	1946	25	57454	58611	61	0.360765
70570	70204	79	25703	25422	72	1068	978	0	1119	1381	15	3164	3073	30	4574	4252	38	108529	107472	67	0.360765
55023	55635	74	33586	33815	73	505	748	0	692	743	0	2025	1806	23	2218	2393	25	71430	70496	68	0.360765
144049	129499	89	49298	44326	87	1627	1525	18	3723	3584	32	7875	7291	47	8528	7348	48	334040	292620	87	0.360765
112766	109783	92	45045	43917	80	1316	1269	14	2488	2269	27	5978	5787	41	5906	6114	40	246949	238280	74	0.361676
128888	109313	94	50371	41530	90	1884	1288	21	2914	2241	33	5668	4614	48	7902	6813	52	197329	165982	88	0.361676
32374	33205	77	14740	14985	48	268	261	0	534	614	0	1213	1101	13	1604	1516	19	49477	49858	63	0.362587
83261	74532	83	38127	35566	80	1130	1019	4	1730	1708	20	3617	3316	35	5026	4827	37	133623	132652	78	0.362587
232581	167195	118	87982	63133	112	3985	2790	37	4476	3427	42	9915	7232	58	13449	10214	66	344594	263890	111	0.362587
30515	31715	68	14880	14920	49	378	367	0	757	724	0	1174	1237	10	1262	1571	15	45057	45002	66	0.363498
58571	57588	75	25138	25117	70	679	633	0	882	1087	7	2000	1907	24	2703	2928	28	77203	75760	73	0.363498
49835	53370	57	16612	16450	52	649	719	0	1076	1257	10	2424	2213	29	2608	2836	29	86529	86109	73	0.363498
61780	58803	78	21409	21051	62	923	904	0	1301	1268	14	2370	2522	26	3037	3062	32	80789	84352	70	0.363498
104016	95694	86	44581	40106	82	1065	977	0	1922	1774	24	4506	3914	41	5688	5331	44	162300	147386	75	0.364409
111817	94577	99	43694	35491	86	1744	1410	18	2143	1631	27	4955	4430	39	6372	5114	51	169214	141207	85	0.364409
103174	98691	83	46717	45471	81	1385	1248	14	1844	1759	22	3474	3429	34	4897	4299	39	126841	119557	80	0.364409
49033	49111	84	25560	25573	72	705	965	0	1438	1589	15	2475	2571	27	3135	3261	30	88549	90506	71	0.36532
26680	26029	71	8569	8714	41	508	463	0	1036	1351	11	1779	1600	21	1382	1656	17	51716	49877	71	0.36532
189725	150365	107	75145	60450	102	2872	2391	32	3367	3074	32	8926	7493	59	11265	10016	63	279727	243254	99	0.36532
224036	190647	105	118222	100989	104	4502	3727	36	5429	4630	41	13023	10514	66	17032	13294	76	428565	351403	106	0.366231
203556	159374	99	116579	96228	99	3188	2351	34	3921	3694	36	9760	7962	56	14380	11294	70	355344	297304	97	0.366231
154050	144796	85	82096	76533	86	2273	1920	27	3380	2928	32	6154	5357	46	8935	8490	56	241799	223373	86	0.366231
47232	47974	73	19623	20025	53	437	478	0	1042	790	0	1693	1690	20	1831	1868	23	66250	66514	70	0.367142
94439	87364	90	43018	40503	82	1078	1130	8	1794	1599	18	3426	3470	29	4799	4464	39	120615	109928	73	0.368053
303717	245157	114	177722	144259	114	7003	5400	44	9623	7722	54	21723	17562	85	26584	21297	96	729225	606522	112	0.368964
67863	67924	79	29562	29248	75	1404	1253	16	1367	1555	21	2873	2867	30	3980	3919	35	116437	116848	75	0.368964
152656	139242	88	57441	51441	87	2186	2061	23	4039	3486	38	9703	9390	49	11036	10582	54	386232	368063	83	0.369875
68589	67586	75	16971	16878	49	938	946	0	1461	1369	12	3334	3452	31	4284	4452	35	113188	110186	76	0.369875
62526	63353	75	21182	20900	62	616	642	0	1119	1546	16	2609	2552	27	3420	3079	32	93702	92758	74	0.369875
49141	49411	74	20449	19907	58	655	734	0	814	964	0	2457	2111	27	2714	2708	29	79098	76783	71	0.369875
113100	107995	91	54299	52858	82	2007	2065	23	2767	2316	31	5391	5376	40	6887	6654	49	177402	171504	73	0.370787
43709	43483	85	20672	20707	57	689	612	0	1054	817	0	2158	2272	23	2435	2579	27	75534	75798	69	0.370787
115192	104794	87	60542	56200	86	2310	2183	24	3435	2853	35	6533	6620	41	9473	8908	51	227315	215710	82	0.371698
84956	82297	95	36519	34677	79	1490	1204	12	1723	1510	19	3403	3470	32	5154	4913	41	131339	126912	78	0.371698
86071	77835	82	38967	34516	82	1373	1100	11	1742	1501	21	3578	3625	32	4647	4573	38	134112	124825	77	0.371698
138468	115902	98	60509	49226	92	2282	1821	25	2011	2248	26	5789	4648	45	7419	6230	49	197670	162568	87	0.371698
88872	82933	80	27062	25065	78	1523	1428	14	2111	1659	26	4367	4200	37	5210	4666	41	123623	118138	75	0.372609
44636	43790	82	18442	18319	56	762	825	0	919	877	0	1624	1644	18	2770	2966	29	70729	68182	69	0.372609
118349	109052	86	83669	78207	85	1799	1783	20	3155	2935	28	6009	5882	44	8025	8110	49	234371	220365	80	0.375342
209081	175463	98	107204	88069	98	4084	3577	37	5349	4557	45	12390	10443	63	16382	13724	73	422122	337540	92	0.375342
18927	17393	66	6411	6648	37	275	447	0	151	420	0	1215	974	0	898	995	0	36410	35484	57	0.376253
89513	89555	79	58440	57911	80	1722	1968	19	2179	2377	24	5055	5195	37	6906	7063	43	172754	163845	73	0.376253
113855	104361	84	47488	42732	83	1725	1419	16	2072	1901	24	4968	4402	41	5912	5469	40	165880	148080	69	0.376253
136895	122505	88	71611	66064	84	1465	1549	15	3289	3090	31	6512	5966	44	7841	6727	49	234691	211438	83	0.377164
145644	127013	94	73408	66355	89	2890	2712	27	3126	2627	36	7033	6044	48	7925	7233	48	240265	207778	80	0.378075
246052	165009	115	91433	58964	106	4130	2914	40	5243	3941	50	11404	7851	68	15193	10048	79	375639	264833	103	0.378986
143895	121187	90	58256	48890	90	1779	1496	22	3155	2566	29	6371	4952	50	7810	6998	47	209775	183128	87	0.378986
46457	47062	70	16690	16731	56	879	850	0	796	1206	8	2249	2171	25	3154	3385	31	82689	82949	60	0.379897
156845	132966	89	61954	51496	90	1977	1587	23	2678	2324	29	6562	5368	46	7223	6599	50	214084	187605	87	0.379897
84197	84076	78	32941	32210	77	1151	1031	5	1910	2108	22	5175	5234	39	5644	5071	41	191169	186596	75	0.379897
198513	161557	107	81933	66162	97	3426	2839	31	4319	3943	38	8946	7262	55	11116	9137	61	329593	280860	114	0.379897
59510	62458	67	24916	25532	60	618	537	0	835	911	0	2223	2176	27	2888	2743	30	91746	93231	70	0.379897
70046	72286	70	24366	24565	59	898	1004	2	1851	1834	19	4143	3993	35	4681	4686	38	176311	173017	76	0.379897
162493	140000	96	57787	49859	92	2708	2161	30	3293	2904	37	7960	7143	47	10055	9507	59	263565	250768	88	0.380808
92929	87861	82	57885	55847	80	1882	1779	22	3441	2506	37	7017	6963	44	8750	8744	49	255520	244315	81	0.380808
137594	120006	101	43693	39320	87	2407	2214	26	2757	2713	33	6182	5511	44	8181	7855	46	220617	209364	89	0.381719
171062	142918	98	63672	52302	93	3081	2519	31	3259	2987	35	7839	6238	50	9950	8230	65	255400	218722	93	0.381719
61542	59279	77	20740	20766	57	662	768	0	1343	1248	10	1972	2040	24	3147	3097	31	84649	82486	74	0.38263
69092	66583	80	27827	27340	75	627	627	0	1218	1061	8	2701	2395	29	3524	3108	35	103576	99269	73	0.38263
96625	94254	82	51493	50954	79	1561	1505	16	1957	1934	23	4696	4671	38	5770	5765	46	155417	150248	74	0.38263
63062	61285	82	29152	28798	75	825	671	0	1178	1406	13	2318	2374	26	3164	3246	30	92440	89288	75	0.383541
145213	122647	91	55325	46320	89	1829	1687	20	4890	3938	39	8862	7974	50	9475	8525	58	399759	354355	91	0.383541
103701	100286	85	60901	58990	81	1502	1607	18	2874	2337	34	4743	4581	41	5734	5277	43	164897	151351	75	0.383541
90838	84073	92	31797	26720	97	1557	1251	15	2273	1974	27	4403	3876	38	6652	5881	49	166063	153935	97	0.383541
119767	114890	84	56248	54410	82	2101	1942	25	3559	3876	33	8800	8510	50	8945	8903	53	364545	337889	84	0.383541
105832	102718	82	59636	57495	82	1596	1417	19	2338	2775	26	6274	5972	43	7279	6740	45	263354	261409	79	0.383541
188228	168272	93	108620	97681	92	3799	3374	33	5375	4639	46	10255	9276	60	14655	14071	60	370106	341528	90	0.384452
124020	117763	83	61565	58358	82	1253	1302	14	3188	2644	32	6880	6694	44	7359	7179	45	277210	274409	80	0.384452
52636	51330	89	24056	24327	56	677	813	0	924	1161	11	2662	2858	25	3624	3963	31	92655	95514	70	0.384452
190860	149486	108	81548	62626	97	2605	2070	29	4430	3513	45	10059	8668	57	10441	8354	59	404163	327873	96	0.384452
61092	58266	78	25234	25000	69	714	811	0	1162	1029	4	2316	1995	28	2789	3021	29	82150	80785	71	0.385363
73507	66013	82	30664	26804	81	946	823	0	1725	1484	18	2921	2546	28	4584	3888	39	113167	101309	83	0.385363
232215	173534	109	100707	75573	101	3811	2758	36	4945	3733	44	10660	8581	64	14099	11535	70	363618	291839	100	0.386274
168780	131781	95	69255	53110	95	2014	1541	20	2944	2171	33	6400	5016	50	8116	5755	57	211192	163822	99	0.386274
106720	90525	91	44838	38725	85	1150	1010	3	1770	1311	25	3562	3293	35	4498	3782	41	146759	126551	84	0.386274
74404	67699	92	34848	31419	81	1508	1265	17	967	1213	12	3508	3388	33	4716	4521	37	119352	109157	81	0.387185
141229	132164	89	62745	58632	84	2289	2082	26	3906	4223	35	8900	8694	53	9928	9667	52	287065	271711	85	0.387185
116325	109956	94	56916	54208	85	1834	1680	20	3167	2973	29	6890	6853	45	8113	7956	49	302079	286607	86	0.387185
40047	39027	70	16266	16225	51	319	350	0	810	790	0	1341	1347	12	1830	1963	23	65228	66191	67	0.388096
86606	78792	86	34700	31291	80	1179	1108	8	1498	1359	15	3664	3398	34	4077	3776	36	119357	114356	77	0.388096
102800	97779	93	51308	49084	81	1667	1223	18	2705	2554	34	4495	4080	37	5942	5309	44	146669	141719	75	0.388096
133233	122734	91	36905	33935	86	2000	1879	22	4500	4272	35	10067	9035	56	10006	9269	55	372673	360525	89	0.389918
44046	43808	70	29976	29795	72	695	529	0	816	856	0	1350	1601	19	2010	2263	24	61901	61496	68	0.389918
117729	110880	82	53579	50432	82	1570	1658	18	2324	2086	26	4717	4345	40	5459	5068	43	155244	135695	77	0.390829
40130	42383	63	16801	17293	48	895	815	0	782	1158	8	1608	1601	21	2356	2456	23	60823	65025	68	0.390829
174048	143275	99	77537	63119	93	2068	1860	24	3781	3629	34	8695	7160	52	10017	8480	56	364546	314953	94	0.39174
134230	116207	90	49036	42013	85	1334	1296	16	2427	2404	28	6285	5365	46	5768	5430	43	221239	204036	86	0.39174
64565	62121	78	21397	21661	53	940	730	0	1323	1101	10	2730	2695	29	3109	2825	31	89674	88909	72	0.39174
83147	75042	80	36809	33328	80	1270	1094	7	2111	2000	23	3758	3569	35	5311	4504	45	149058	132857	81	0.39174
74625	67712	82	28609	25465	77	1391	1295	13	1498	1384	16	4080	3338	38	4716	4165	42	137646	123898	79	0.39174
119485	112722	88	59087	58255	82	1599	1805	19	2788	2628	26	5240	4896	42	6993	7133	47	194808	180974	81	0.392651
62543	61230	87	28101	26947	77	851	832	0	1458	1351	18	2426	2713	26	3564	3152	38	89648	89353	76	0.393562
241431	129879	146	71603	37498	138	3721	2159	40	5866	3036	63	11155	6037	89	14385	7291	120	379466	207940	135	0.393562
183993	151372	94	73945	59186	94	2737	2370	29	3756	2868	36	9140	7971	52	10062	8672	57	331946	278183	93	0.393562
105189	105340	79	47259	46467	78	1687	1594	16	2472	2471	30	6462	6247	44	6337	6286	45	218956	211787	79	0.393562
37751	37683	69	14471	14807	47	389	427	0	976	761	0	1471	1630	18	1739	1947	21	49450	51490	67	0.394473
190700	157208	100	61818	50110	95	2897	2173	32	4034	3616	37	9046	7548	52	11127	9563	58	307276	269954	92	0.394473
62903	59749	77	27841	26160	77	820	732	0	1312	1428	15	2346	2660	24	3586	3612	30	92799	89911	75	0.395384
103803	94877	87	60236	55823	84	1637	1547	18	2307	2123	29	5118	4691	39	6180	5714	42	185541	166899	80	0.395384
77951	73547	80	24937	23498	70	1256	1222	12	1368	1809	16	3090	3181	31	3629	3783	32	118357	113240	78	0.395384
62178	58419	89	26672	25752	74	626	617	0	1474	1067	10	2810	2886	27	3791	3486	34	94971	93749	74	0.395384
159615	145203	93	103883	95507	89	2714	2374	27	3587	3785	31	9238	8752	52	10134	9529	52	318928	300152	87	0.396295
57432	55893	77	17314	16985	51	892	1002	1	1123	1187	17	2916	2790	30	3495	3440	32	82396	79132	70	0.396295
215045	175137	101	91367	77034	97	5257	4338	40	6812	5377	47	13574	11709	65	17385	15018	70	459979	412195	94	0.396295
170223	131460	98	64362	50826	93	3300	2546	35	3984	3224	40	8044	6460	55	12280	9501	66	284996	232177	93	0.397206
71054	71444	76	16606	16665	49	1529	1741	18	1222	1489	21	3602	3777	31	4534	4464	37	129412	130459	74	0.397206
145918	124692	91	54246	45871	89	1421	1322	16	3172	2644	34	5272	4472	44	6760	6218	43	180013	158118	87	0.397206
67017	66384	82	22826	22629	70	832	829	0	1546	1529	16	2640	2512	28	3656	3973	31	103637	99399	72	0.398117
72646	69453	80	29508	28150	76	1011	1027	4	1648	1607	19	3628	3390	33	4603	4313	39	117135	111852	76	0.398117
74018	71976	77	17952	17420	56	1474	1581	17	1153	1530	14	3943	3892	36	4623	4478	34	142609	139826	78	0.398117
131254	118774	90	42834	38760	87	1597	1337	19	2582	2510	29	5468	5292	40	7092	6297	45	207919	197525	85	0.398117
129247	117935	97	44623	40416	84	2401	1986	25	2931	2861	34	6421	5834	45	8538	7693	50	242351	229508	83	0.399028
54506	51931	77	24673	24656	73	425	328	0	723	569	0	1684	1616	20	2416	2856	23	60263	57294	72	0.399028
93642	87896	93	31536	29501	79	1666	1692	18	1659	1630	25	3735	3778	34	4814	4659	38	122946	119164	78	0.399028
114908	107621	88	66934	63193	85	2074	1989	21	2803	2674	30	6380	5977	44	7855	7506	54	258187	247794	83	0.399028
90095	81624	84	38949	35264	82	1489	1419	13	1382	1423	20	3828	3414	34	5510	4628	41	140767	132521	78	0.399939
191670	151721	117	108664	88721	117	2879	2174	30	3850	3440	35	8612	6657	59	11560	9452	60	295233	239082	117	0.399939
28098	25531	73	13071	13188	46	209	218	0	690	521	0	1089	1322	13	1051	985	0	38664	36877	63	0.40085
207416	151781	103	87293	66973	103	3473	2486	35	4946	3639	42	10358	7393	59	11641	8789	65	328877	249631	96	0.40085
112631	107641	98	72679	69141	88	1536	1596	17	4693	4667	38	7809	7554	47	5337	4655	43	217424	203738	98	0.40085
110275	93011	86	43103	36394	86	1340	1174	11	2060	1673	21	3920	3350	37	4974	4264	43	134047	118755	79	0.40085
197690	179441	92	90257	81307	91	5061	4506	38	6436	5903	47	13558	12184	67	17500	16749	78	459943	410991	89	0.401761
195731	168728	105	86042	76043	93	2832	2684	28	5414	4642	50	13312	11833	65	14686	12258	69	527134	489053	89	0.401761
83158	76700	87	49435	46262	81	1280	1264	11	1645	1964	23	4005	3565	36	5181	5576	39	141361	142446	65	0.402672
197828	170308	100	71491	60862	94	2696	2438	27	5212	4605	46	11880	10817	58	14236	13264	65	505826	486616	83	0.402672
35363	35071	79	17664	17724	53	420	434	0	770	716	0	1431	1535	16	1522	1652	20	53359	52434	66	0.402672
149111	112144	95	58512	45849	94	2274	1432	28	2944	2060	33	5872	4315	47	7823	6052	53	199485	154100	88	0.403583
120065	113170	85	45837	42651	83	1450	1372	14	2958	2524	28	5654	5353	41	6725	6574	41	184182	183199	76	0.403583
38010	39128	67	14960	14892	48	313	360	0	395	625	0	1700	1300	18	1637	1943	19	56307	59408	61	0.403583
101712	95449	86	44251	40885	81	1180	1093	9	1623	1542	20	4049	4065	34	6072	6041	48	153421	156995	64	0.403583
123528	108163	90	37538	32968	86	1704	1458	20	1985	1913	20	4654	4269	39	7196	6353	54	177587	166991	79	0.403583
52028	49935	83	15743	15631	52	434	611	0	1133	1150	9	2275	2261	25	2130	1916	28	89746	89669	68	0.404494
229392	173732	110	100311	77036	106	4843	3723	39	4917	4237	39	11481	9180	60	15658	12025	70	403865	344909	98	0.404494
128627	121933	88	71323	69359	86	3122	2784	30	3561	3532	34	8249	7951	50	11024	10333	63	278859	261236	79	0.404494
58373	59545	74	24291	24157	64	1349	1330	12	1994	1511	24	2902	2449	33	3990	3762	37	93907	91663	66	0.404494
119607	114502	83	30567	28543	83	1468	1407	17	3327	3173	31	6192	5956	47	7055	7016	46	262398	263001	77	0.404494
141545	114101	91	60291	48693	89	2362	1563	26	2620	2024	29	5919	4815	46	8475	6718	60	231161	185997	84	0.405405
133130	124523	92	47497	45217	83	1657	1450	17	3682	3658	31	6665	6252	45	7649	7295	49	268596	259394	80	0.405405
29500	29414	65	17579	17936	52	7	184	0	748	847	0	1283	1247	14	1581	1606	23	52493	54116	60	0.405405
137829	128155	89	69625	64142	86	2180	1911	23	3613	3333	34	7810	7084	47	9503	8966	54	264541	248515	83	0.406316
117613	107061	101	81382	75090	101	1754	1768	19	3334	3125	34	7178	6323	48	8126	7186	48	268820	243202	101	0.406316
192749	160285	106	72722	61116	95	2528	2070	29	4598	4049	38	10546	8721	55	11369	9648	56	455983	413624	92	0.406316
209478	173038	97	85076	69489	96	2455	2067	31	4903	4260	40	11549	9833	58	13462	11429	68	475634	418080	89	0.406316
107126	102619	82	35188	33114	79	1402	1467	16	2294	2335	28	5828	5578	44	7194	6662	48	245817	231288	80	0.406316
101935	103524	78	31577	31963	63	897	901	0	1697	1793	21	5422	5490	40	5965	5303	50	184038	181190	74	0.406316
33814	35602	67	15586	16400	46	712	622	0	1010	803	0	1645	1758	20	1984	1896	26	53980	54724	62	0.406316
130912	114704	91	57686	52664	85	2327	2187	23	3422	3299	32	7222	6577	47	8609	8310	52	254006	222834	76	0.406316
182648	152572	94	100929	85267	94	3026	2468	31	4459	3811	40	9924	8715	57	14086	12110	68	358057	322547	87	0.407227
132698	115100	91	72009	62735	89	2910	2705	28	3765	3354	36	7875	6704	51	9496	8399	54	265815	221193	84	0.407227
75287	70697	94	25154	23704	76	1458	1530	16	1342	1307	18	3744	3296	37	5200	5332	41	142807	143610	73	0.408138
43220	42613	65	14118	13895	49	377	321	0	593	847	0	1770	1779	22	2662	2555	28	70644	73138	65	0.408138
55235	59809	57	26414	26601	67	764	959	0	1036	1237	10	2483	2329	27	2991	2731	32	86690	85248	71	0.408138
46527	49959	53	13949	14540	44	517	580	0	800	1030	4	1629	1502	20	2281	2430	28	66511	65222	66	0.408138
78934	77907	88	42168	41840	77	608	897	0	1613	1576	14	4157	4179	34	5525	5413	41	186083	184715	74	0.408138
86575	78220	82	35181	30991	82	1311	1202	11	1682	1514	24	3425	2766	35	4978	4354	41	117845	109146	76	0.408138
111348	103662	84	36002	32456	82	1637	1380	17	2876	3020	29	7803	7126	48	7928	8242	50	307354	291505	83	0.408138
47841	44863	85	17542	17409	53	568	644	0	700	972	0	1660	1664	20	2806	2428	28	58065	57097	67	0.40905
126458	115917	85	40489	36075	85	1464	1267	16	3281	2900	32	7456	7174	52	7738	6665	47	303867	296799	81	0.40905
198472	158483	107	70518	54790	96	2826	2043	32	5074	4027	39	11366	8965	62	12611	9994	72	463750	377558	95	0.409961
82170	77236	79	49437	47055	80	1516	1610	17	1623	1426	16	3396	3101	33	4272	4531	35	109423	112711	75	0.410872
220178	145257	109	89247	61607	105	3968	2542	40	4856	3616	44	9996	6959	60	13298	8754	70	352589	231768	102	0.411783
47991	48693	64	23119	22623	60	430	311	0	564	568	0	1996	1958	24	2645	2867	27	74405	75442	66	0.411783
96917	53862	97	36941	22501	94	1041	659	0	1911	968	0	3762	2146	45	5600	3738	52	149269	89822	94	0.411783
68090	66983	78	26774	25497	76	633	614	0	1141	1128	10	3056	3103	31	2807	2722	30	109952	103240	92	0.411783
102843	91837	90	45680	41600	83	1218	1446	16	1896	1391	17	3937	3757	37	5836	5554	41	148544	138234	81	0.412694
151024	132328	92	84578	78142	89	2939	2599	28	4763	4200	40	8812	8322	50	11278	10467	57	314474	283714	90	0.412694
117486	110452	84	62046	58839	83	1648	1748	19	2973	2703	28	6838	6302	46	8010	7426	50	283495	271291	83	0.413605
122837	115606	86	49963	46005	84	1663	1363	16	3150	2578	35	6512	6093	44	6535	6310	42	258471	245846	101	0.413605
50549	53089	72	13746	14092	45	586	572	0	1497	1127	8	1271	1687	17	2051	2388	23	71194	69880	71	0.413605
83272	77766	81	27839	25724	77	970	841	0	1796	1896	21	3287	3375	30	4601	4133	41	130211	122125	76	0.413605
156098	139241	88	68076	58654	90	2943	2433	30	3597	3182	35	8030	6949	51	10431	8660	57	268813	241672	88	0.413605
185599	169674	104	108267	98919	93	3886	3699	32	5351	5201	40	12689	11842	62	15993	14671	76	407866	367576	94	0.414516
88546	86085	79	34983	33986	77	1429	1331	16	2283	2095	25	4288	4303	33	5864	5721	41	165098	160082	77	0.414516
129830	110916	92	56049	48619	88	1126	1072	8	2078	2090	25	5135	4530	41	5987	5598	44	182910	166282	86	0.415427
242795	184739	108	90916	69827	106	4317	3335	38	4758	3828	38	10327	8368	57	13262	11101	71	373801	310354	105	0.416338
93213	89688	82	39734	39103	79	920	1025	3	1971	1715	25	3839	4209	31	4137	3939	35	137997	132147	76	0.416338
78308	77114	81	36065	35522	77	731	780	0	926	1265	12	3212	3213	29	3843	3841	34	138888	133693	77	0.416338
123409	112758	101	54513	50451	84	1357	1397	15	3282	3065	33	7000	6632	45	6994	6334	50	286236	267555	90	0.416338
73782	71360	79	28658	28176	75	1174	1317	15	1979	1944	27	3847	3808	34	4691	4706	35	131822	128221	74	0.416338
234373	196075	105	127096	109150	105	5464	4701	40	7144	5777	48	14648	12514	64	18446	16278	76	473343	417312	105	0.417249
121635	110883	86	46686	41806	84	1391	997	0	3123	2669	33	6537	6147	44	7375	6477	48	298092	280106	102	0.417249
198499	162853	99	65789	52716	95	2608	1976	28	4525	4308	36	10869	9090	61	11491	9633	60	442204	390915	94	0.417249
53709	51686	75	18454	18047	53	474	354	0	778	739	0	2350	2078	28	3371	3439	33	75530	74770	72	0.417249
269541	179570	131	100833	68851	114	4238	3000	41	6640	4442	52	13013	9102	66	17236	11832	80	485136	353463	114	0.41816
133460	128086	85	57997	55254	85	2098	2058	22	3636	3610	36	9646	8586	52	11079	11243	53	363284	351276	84	0.41816
112620	106833	82	37510	36430	80	1197	1083	10	1867	1661	27	4984	5054	36	4817	4692	37	191735	188635	80	0.41816
58111	53705	79	25732	22658	78	1372	1010	3	1381	1145	12	2873	2375	32	3989	3470	38	108152	99618	76	0.419071
160714	139692	108	68869	61519	89	2472	2243	28	4096	3645	39	8720	7806	53	11082	10225	62	324629	275160	90	0.419071
32343	32795	70	16141	16526	49	194	334	0	729	691	0	1344	1266	14	1690	1615	20	45235	43977	68	0.419071
66820	68771	65	23718	23447	69	1040	925	0	1012	1121	8	3144	3088	29	3667	3726	33	115156	109578	76	0.419071
39187	38661	68	16604	16505	55	610	655	0	708	782	0	1352	1466	14	1928	1815	23	49504	48949	76	0.419982
221914	171003	114	88806	70095	106	4891	3884	38	6130	4845	50	11716	9371	59	14808	11895	67	395558	347679	106	0.419982
84489	78165	82	39207	35382	81	1023	821	0	1507	1174	14	3211	2885	34	3741	3362	35	113457	110516	76	0.419982
155484	136269	106	99581	89672	90	5198	4584	38	7220	6547	46	15254	13676	67	19017	17216	76	505447	459753	91	0.421804
110907	107669	82	42894	41485	82	1610	1359	18	2514	2195	28	5378	5323	41	6153	5823	47	216632	204663	86	0.422715
171898	149457	95	87643	78049	92	3255	2826	32	4587	4058	38	9951	9193	51	11912	10450	59	357037	336988	92	0.422715
84182	78320	83	36649	33367	82	1043	1066	6	1903	1583	16	2994	2958	31	4762	4418	40	119647	110243	84	0.424537
131069	118625	87	76047	70268	86	2211	1870	25	2492	2508	27	5517	5160	42	7719	6751	53	185295	173046	86	0.424537
54221	52018	81	17805	17550	55	801	636	0	1373	1134	12	2192	2368	24	3660	3738	29	83538	79775	75	0.424537
126272	114922	89	71612	66443	87	2203	2164	23	2698	2408	34	6444	5993	44	9215	8187	57	230288	208599	87	0.425448
214516	160325	101	78142	61793	99	3029	2276	33	4337	3370	41	9062	6748	53	12924	10082	63	351014	278315	116	0.425448
354127	264565	126	220322	168644	123	9213	6730	49	13016	9328	62	27537	20816	90	36499	26814	115	987818	732177	123	0.425448
114458	96256	89	47435	39960	86	1448	1202	14	2447	1888	30	4304	3611	40	7222	6161	48	175976	153326	84	0.426359
68188	62673	81	26755	24168	77	1074	968	0	1681	1453	18	3135	3057	32	3785	3572	37	105813	99727	77	0.426359
139105	118930	93	72141	62962	91	2543	2292	25	2624	2129	32	7508	6693	49	10880	9233	61	272185	240445	91	0.426359
64544	56393	93	16884	12371	93	975	790	0	1331	1385	14	2893	2528	27	4063	3546	33	114995	90120	93	0.426359
178206	155074	110	145371	127354	95	5393	4293	41	6895	6218	44	13436	11893	67	16187	14195	69	441023	387797	93	0.42727
110791	97040	89	43719	38266	86	1803	1548	18	2159	1796	25	4781	4459	40	6500	5867	44	174823	158042	83	0.42727
41390	42251	59	13379	13233	46	604	569	0	1127	794	0	2056	2087	26	2711	2864	26	70483	69453	71	0.42727
34389	33773	71	9714	9572	42	265	262	0	860	1041	4	1162	1452	14	1498	1604	21	54516	55775	68	0.428181
73210	69596	92	37994	36784	76	766	777	0	1782	1217	15	2606	2654	28	3665	3277	36	93675	95864	74	0.428181
110443	106585	85	51000	48860	82	1633	1508	16	2767	2751	30	6555	6558	42	7345	7348	43	249049	240266	82	0.428181
98617	94327	82	35933	33220	81	1273	1293	11	1973	2124	26	4134	3873	36	5637	5067	45	146589	151698	72	0.428181
106899	99602	89	40643	38690	81	1326	977	0	2190	2024	24	5263	5061	38	5362	5287	39	203842	199025	77	0.429092
114249	106651	88	56338	53600	84	1657	1631	21	5194	4676	43	7619	7106	47	7551	7411	44	262435	249265	82	0.429092
35021	33975	69	13986	14039	48	408	427	0	789	747	0	1880	1710	20	1737	1737	21	62931	59007	84	0.429092
55533	53838	81	17418	16648	54	753	650	0	1331	1527	15	2273	2080	27	3557	3411	33	85714	87931	69	0.429092
75006	69617	95	26750	24312	79	827	889	0	1291	1277	11	2905	2698	27	4241	3707	41	108923	99276	95	0.429092
128165	104090	91	39511	30453	91	1461	1262	14	2481	1989	30	5617	4865	44	8652	6495	58	235388	188159	89	0.430914
28489	28936	67	15912	16338	51	149	207	0	126	804	0	1052	975	0	1035	1002	2	40710	42806	61	0.430914
51768	52185	77	24138	24185	72	445	506	0	486	489	0	1854	1617	23	2290	2246	23	80307	81688	64	0.431825
128899	104373	92	54419	44439	89	1985	1609	23	2841	2179	29	5047	4503	41	7677	6280	53	181489	151743	81	0.431825
126234	119466	99	61230	57901	84	1578	1513	16	2612	2437	28	4557	4191	39	6687	6349	44	183271	169698	75	0.431825
108849	103416	87	45108	42853	82	1133	996	0	2215	2214	23	5532	5340	40	5957	5539	40	202936	199645	78	0.432736
32583	32301	70	12113	11972	47	182	309	0	556	652	0	1423	1489	15	1657	1719	21	56276	59495	60	0.432736
132266	123629	86	44903	43323	82	1618	1587	20	2201	2141	26	5273	4900	41	8289	7785	49	194597	183311	83	0.433647
30489	31268	68	13884	13785	48	337	552	0	571	510	0	1614	1654	20	1726	1805	20	52450	52366	73	0.433647
68176	68199	73	26653	26032	75	712	612	0	801	1194	9	2448	2313	28	2994	2558	33	80389	79350	63	0.434558
167669	143516	97	92197	79752	92	3350	2839	31	3865	3565	34	8030	7103	47	10628	9466	56	277288	254305	86	0.434558
109652	103937	88	45215	42711	81	873	935	0	2161	1922	27	4431	4309	38	6201	5935	45	165618	159935	74	0.434558
150639	130748	107	63576	54372	107	2483	2144	26	2970	2738	30	7021	6269	46	8439	7175	59	246163	224458	107	0.434558
137664	126194	89	64406	60212	85	2366	2041	27	3873	3832	34	7153	6695	43	8286	7288	51	255104	235154	78	0.434558
65677	64043	78	23125	23034	61	827	793	0	1450	1403	14	2640	2400	28	3375	3610	29	89706	92769	69	0.435469
70682	65454	80	31954	28906	79	1319	1259	12	1531	1432	21	3334	3076	32	4347	3970	38	109351	103505	73	0.435469
173846	152507	94	64704	56806	91	2614	2550	25	4374	3689	38	7754	6713	52	11344	10699	53	329335	309593	88	0.435469
107502	95059	87	45894	40047	85	1386	1232	15	2107	1824	21	3918	3549	35	4762	4042	43	146914	132301	83	0.43638
100824	87281	88	45147	38411	87	1358	1142	9	2061	2329	21	4241	3651	38	5838	5357	41	152593	141822	80	0.43638
65464	65666	76	14242	14243	49	620	719	0	1150	1006	2	2346	2459	26	2913	2875	29	94197	94263	72	0.437291
53993	55813	63	20029	19712	60	486	603	0	1068	1165	13	1856	1940	20	2000	1677	24	75503	73653	68	0.438202
45792	43495	84	17857	17942	52	814	906	0	896	1500	12	1935	1878	24	2702	2810	28	70848	71305	68	0.438202
90597	80937	95	39362	36325	83	1441	1119	11	1765	1429	23	3394	3122	34	4549	3884	44	127758	121294	78	0.438202
68459	62633	81	35359	32293	79	868	828	0	1101	1250	11	2744	2648	30	3367	3480	31	97897	89426	73	0.438202
148127	138255	93	69261	65488	89	1999	1900	22	4310	3832	35	9952	8694	54	9508	8670	52	379273	340144	86	0.439113
44603	45109	73	13312	13328	47	579	576	0	705	602	0	1631	1612	16	2147	2085	25	65605	64493	66	0.439113
129564	111685	98	55968	48670	87	1469	1178	14	2738	2105	25	4692	4136	40	5749	4799	44	172317	156013	83	0.440024
189294	153240	97	77553	64110	94	2183	1716	25	3751	2862	38	7247	5899	49	11347	9685	65	300950	269265	90	0.440024
89349	82229	83	36687	33101	82	1123	1139	8	2116	1751	22	4009	3527	39	4392	3919	38	127689	119900	78	0.440024
47997	46911	74	19351	19098	56	670	591	0	726	714	0	1512	1712	19	2764	2810	29	70174	72476	67	0.440935
264999	214366	118	133801	108696	116	5040	3939	40	8559	6914	49	15374	12654	67	21798	17691	80	574499	464315	113	0.441846
112425	101173	88	45676	40199	85	2041	1569	22	2644	2438	30	4887	4364	42	6526	6212	46	165393	152577	80	0.441846
112679	105328	82	56640	51691	84	2272	1903	23	2315	2491	26	5211	4630	42	6196	5538	44	174899	172542	77	0.441846
127260	121864	90	60221	58055	84	2042	1735	21	4204	3675	37	8428	8049	50	9320	9420	54	377444	353208	78	0.443668
175749	142354	97	65885	53227	93	2835	2194	32	3372	2957	37	7089	5897	50	9933	8009	59	253755	220930	89	0.443668
80684	80352	78	49533	48945	78	1231	1144	10	1615	1668	21	3537	3552	31	4306	4358	37	140478	140687	70	0.443668
178644	149209	94	69298	59006	93	2321	1904	25	4038	3353	37	10465	9191	55	10512	9349	54	415930	383322	91	0.444579
239059	203758	111	143045	124345	104	6473	5233	41	8085	6666	49	16151	14067	66	22893	20644	81	554155	488336	98	0.44549
143419	132722	85	87141	81175	86	3658	3199	33	5430	5130	40	10697	9668	54	14669	13365	66	384880	350123	84	0.44549
93683	91248	80	49132	48675	79	1367	1347	15	2390	2455	24	6645	6539	45	7870	7714	53	282612	266609	78	0.44549
125169	117116	101	32415	30649	81	1656	1749	18	3554	3768	31	8024	7685	48	7867	8257	46	307871	298974	83	0.446401
187851	155353	96	60138	48925	94	2151	1812	24	4995	4423	42	10882	9688	59	11825	9832	62	445053	399871	91	0.446401
67991	64513	82	35658	32799	79	984	926	0	1393	1469	17	3464	2884	35	4674	4469	38	126258	119498	76	0.447313
124279	118101	89	53743	52183	84	1460	1412	19	2545	2456	26	7157	6905	46	8042	7454	47	292869	274427	80	0.447313
116248	99829	100	43405	37376	86	1365	1187	11	1681	1738	19	3792	3402	35	5856	5338	43	145014	128143	83	0.448224
167978	134469	95	58135	45000	94	2940	2131	32	4044	3325	39	7768	6502	50	9227	7286	52	265347	217175	93	0.449135
73677	71545	78	29810	28705	76	736	797	0	1080	1432	13	3412	3487	32	4356	4613	34	129307	127015	76	0.449135
129762	124926	86	45611	43976	82	1030	989	0	3401	3084	33	7782	7462	49	7586	7361	46	281153	273546	78	0.450046
79680	72653	80	33767	30340	80	1235	1215	10	1766	1759	17	3797	3749	33	4869	4698	40	128988	122035	79	0.450046
80510	75535	83	32905	30120	80	1160	1167	9	1905	1527	24	3289	3212	33	4084	3569	36	136707	126287	78	0.450957
84901	75293	94	37880	33612	83	1240	1156	10	1711	1634	19	3563	3495	33	5146	4587	40	133047	119950	98	0.450957
96227	81151	87	43109	36472	84	1542	1316	16	1952	1445	29	4033	3379	37	5773	5296	43	151805	129837	83	0.450957
115097	109776	85	25592	24966	74	1499	1390	16	2710	2896	29	6669	6626	47	6297	5931	44	263035	251216	83	0.451868
223695	175041	103	93960	72572	102	3991	3221	37	6347	4836	46	12826	10518	64	15724	13355	63	402243	348251	101	0.451868
65369	64467	84	23527	22993	75	577	745	0	1371	1165	11	2446	2133	28	3078	2993	32	91674	85984	76	0.452779
46125	43979	74	22348	22173	60	550	379	0	754	911	0	1653	1605	20	2030	2034	25	53323	54006	68	0.452779
115941	98435	90	48615	42202	86	1984	1884	22	2630	2137	25	5499	4908	44	7301	6385	48	184848	172756	83	0.452779
77941	74454	80	28561	28106	78	893	913	0	1204	1247	13	2778	2788	27	3330	3172	32	92113	90009	77	0.45369
114519	108623	90	49487	47543	82	1267	1455	14	2311	2108	27	5090	4896	36	5356	4952	38	192879	183251	81	0.45369
73183	70451	93	23757	23542	72	914	878	0	1274	889	0	2666	2571	29	3485	3314	32	96008	94819	74	0.454601
121590	116346	82	52620	49302	81	1946	1707	21	2771	2653	31	7887	7440	48	8015	8040	48	332042	315047	82	0.454601
59462	58267	78	16248	16392	49	812	918	0	990	998	0	1973	2150	22	3027	2838	33	72879	70257	69	0.454601
89254	78054	84	44950	38582	84	1561	1146	10	2132	1579	23	3921	3545	39	5281	4511	40	131366	116285	82	0.454601
113434	98335	89	43411	38096	84	2084	1729	22	2267	1841	26	5152	4721	41	5630	4766	47	181365	162347	83	0.455512
188916	159796	96	100914	87793	94	3276	3126	31	4358	3551	37	9562	8648	55	11334	10237	62	318352	297646	89	0.455512
110124	93912	87	44646	38282	86	1525	1219	13	1427	1686	17	4052	3454	39	6120	5338	43	166214	143658	84	0.456423
138844	128167	87	59882	53453	86	2062	1770	22	4664	4127	38	7157	6767	45	7498	7000	49	279119	262347	82	0.456423
56399	58539	76	20844	21096	55	514	511	0	1756	1406	15	2576	2994	27	3774	3957	34	93864	92332	67	0.457334
57442	55044	80	25009	23341	75	1097	1103	9	1544	1427	18	3295	3374	31	4795	4601	37	99914	97261	70	0.457334
99132	95291	82	44518	42799	80	1116	1181	10	2306	2365	26	5851	5605	42	6336	5970	44	259102	251908	79	0.457334
205140	179714	99	103119	91633	97	5642	5314	38	7935	6792	60	15403	13601	70	22300	19717	85	544263	466032	95	0.458245
156166	140412	91	98985	90629	90	4324	4000	35	5166	4855	43	11899	10759	60	14843	12995	66	394518	345549	84	0.458245
147434	138820	87	80960	75946	86	2225	1853	26	3842	3522	33	8875	8582	51	10039	9494	57	337703	308984	80	0.458245
202763	151889	99	84300	65099	96	2855	2017	33	4475	3182	44	9030	6948	54	12421	9158	62	318641	249908	89	0.458245
176754	147736	96	126599	109597	91	3887	2939	36	5067	4322	40	10280	8296	57	14279	11884	75	362704	313313	84	0.458245
45471	44526	72	18270	18467	53	414	525	0	1056	845	0	1672	1778	20	2270	2405	26	62907	67883	64	0.459156
121978	113040	86	74795	70840	84	2037	1918	25	2808	2653	30	6670	5985	44	7183	6223	46	242341	226562	79	0.459156
176260	152074	92	72989	61600	93	2311	1730	28	4743	4196	45	10662	9683	56	11864	9835	60	439434	400325	88	0.460067
102387	96413	95	31710	29793	79	1144	1172	9	2305	2218	22	5436	5099	39	5730	5383	41	232180	234087	77	0.460978
165947	141401	92	86379	74756	91	2288	1807	26	3672	3300	35	8172	6619	51	10108	9246	58	297486	274337	84	0.460978
169359	143938	95	156713	138417	93	4762	4256	36	8712	7440	52	19555	16207	79	21063	18463	78	703092	589713	87	0.460978
25197	25209	57	11779	12044	44	339	263	0	440	339	0	812	987	0	1264	1160	10	41522	41593	58	0.461889
190739	165280	98	99936	89190	93	4581	4200	35	5681	5035	43	11212	9692	58	16002	13502	76	391455	364222	87	0.461889
153472	134563	93	78087	69932	90	1868	1514	22	3125	2650	40	6604	5871	46	8219	7178	53	218783	195122	83	0.461889
68767	66129	78	29055	26623	79	869	870	0	1649	1255	14	2972	2758	31	3842	3566	37	106677	104817	71	0.4628
92153	92337	77	28440	27918	73	1182	1080	8	1804	1535	22	4310	4041	36	5681	5577	40	152736	152152	71	0.4628
74564	74642	77	30459	30008	76	839	782	0	1613	1635	14	2791	2724	29	3066	3200	31	104972	106349	68	0.463711
89156	83663	86	76088	73543	81	2875	2820	28	5280	5551	38	11636	11232	58	12934	12602	63	392280	369444	81	0.464622
59425	60840	74	15263	15288	48	797	671	0	1482	1452	19	2560	2433	27	2438	2574	27	91354	95030	67	0.464622
66361	64024	90	28574	27747	75	603	550	0	1560	1471	17	2586	2523	28	3867	4064	32	104836	103546	73	0.465533
107517	102715	85	27514	26926	78	1045	1082	8	2771	2177	27	5526	5239	41	7352	6874	47	255281	247537	83	0.465533
42347	40923	73	18588	18456	54	373	360	0	947	967	0	1926	1836	21	1933	2152	20	69414	70604	66	0.466444
161965	142484	91	47475	39799	92	1572	1512	17	3374	2772	35	7321	6419	48	8311	7039	59	310769	277989	91	0.466444
88330	78901	84	30551	25835	84	1076	1212	10	1785	1661	25	4138	3603	37	5692	5110	43	148476	130714	83	0.467355
55990	53744	77	19870	19719	56	896	956	0	1184	965	0	2046	2183	23	3425	3339	31	84830	81576	72	0.468266
95047	78492	88	40319	33263	87	1322	1001	2	1594	1487	19	3821	3148	40	4833	3927	41	121535	100724	84	0.468266
109535	97269	86	54552	48656	85	1874	1675	21	2221	2316	26	6037	5388	45	7591	6498	50	213710	192199	84	0.468266
186159	155523	96	86387	73179	93	3051	2675	31	3993	3545	37	8910	7364	54	12243	9794	62	311926	283743	88	0.468266
147061	138107	86	70131	66315	84	2019	2113	23	4395	4293	41	10711	10224	54	12266	11859	62	463889	445066	83	0.468266
50194	53353	59	11633	12411	42	845	916	0	876	934	0	2108	2148	25	2529	2562	27	70628	73599	69	0.468266
208503	172109	100	92616	77769	97	3962	2950	37	5166	4267	45	11853	10007	60	15175	12054	74	412888	341646	95	0.469177
74344	67583	84	37402	34605	79	846	852	0	1097	1248	12	2720	2792	29	3985	4030	33	93564	90370	74	0.469177
128484	120071	89	53723	50664	83	1871	1587	22	2853	2906	29	7442	7219	45	7836	7569	45	307166	302067	79	0.469177
62759	63383	74	17237	17442	49	808	754	0	1398	1617	15	2662	2939	28	3319	3030	34	88422	89609	70	0.469177
258235	177693	131	98579	66214	115	4521	2817	41	6095	4607	54	12088	8413	65	15780	11541	70	396315	290198	131	0.469177
123234	116230	89	58002	55453	83	1641	1417	18	2705	2696	27	6480	5909	42	7009	6366	50	266275	251492	78	0.469177
56274	56103	76	17617	17716	51	594	383	0	820	827	0	1872	1882	23	2546	2436	27	74945	76970	72	0.469177
100688	90676	88	48995	44318	83	1756	1512	19	2306	2067	24	4168	4120	36	5504	4912	52	141020	131826	78	0.470088
226337	179278	116	85841	65312	113	3106	2505	31	4907	4096	43	11885	9519	67	12730	10463	69	484919	397806	124	0.470088
122123	113529	89	50010	45884	85	1697	1553	18	2653	2581	29	6716	6199	46	7443	7523	45	272398	269708	81	0.470088
60363	57903	83	25217	25017	74	633	662	0	1474	1421	18	2223	2500	24	2668	2878	26	80504	81224	70	0.470088
175449	132478	114	64583	48487	99	2632	1914	29	3261	2597	36	7524	5117	56	10767	8205	62	275237	215313	114	0.470088
174143	145076	100	67265	55506	95	3071	2561	33	4552	3599	42	8695	6979	51	11225	9984	61	300451	261764	89	0.470999
58006	56813	83	24550	24313	74	790	891	0	680	871	0	2292	2227	25	2130	2134	23	74991	78105	72	0.470999
60892	54729	94	27373	23819	80	1142	971	0	1827	1459	18	3623	3331	34	4492	4073	38	122665	115785	73	0.47191
39581	36232	87	16826	15343	74	427	486	0	871	641	0	1540	1402	16	1872	1679	22	59925	56960	87	0.47191
126966	110171	91	53891	46289	86	2019	1503	24	2039	2205	26	5123	4483	41	6659	5770	46	168888	152134	85	0.47191
55127	54714	76	15834	15731	50	623	574	0	941	1109	7	2008	2071	22	1812	2048	21	69358	66677	70	0.472821
71750	68650	79	19062	17731	58	1114	1006	3	1705	1908	22	3767	3521	36	5571	5715	41	143979	140051	76	0.472821
328499	247608	147	190749	145126	133	9781	7173	50	11590	10085	52	24929	19516	90	33257	25831	120	832919	656456	147	0.472821
112805	107707	86	50675	48587	81	1628	1641	20	2736	2478	30	6187	5784	42	5551	5190	42	228701	220879	74	0.472821
154305	124576	91	46356	38623	86	2174	1676	25	2894	2762	31	6323	5034	46	8088	6409	55	211537	183542	82	0.472821
97430	90351	86	40846	37306	82	1027	858	0	2281	2245	26	4431	4245	36	5703	5135	41	166201	158440	78	0.472821
68325	62884	83	26971	25120	78	850	837	0	1657	1404	15	3087	2956	30	3845	3629	36	93873	92174	71	0.473732
146376	124997	98	57221	50241	87	3323	2969	31	4393	3652	38	8853	8465	52	12726	11222	66	352161	316946	85	0.474643
26494	26783	60	15298	15134	51	281	220	0	837	652	0	1174	1114	10	1451	1168	12	43633	47869	57	0.474643
194981	148874	104	79544	61451	102	1869	1557	19	3809	3327	35	9629	7446	54	10184	7466	56	378945	301485	97	0.474643
65641	65673	75	20505	20550	57	580	647	0	1333	1567	16	2456	2469	28	3534	3649	31	95042	96323	69	0.474643
39694	39938	61	13454	13421	48	429	676	0	645	875	0	1422	1333	16	2061	1994	21	57696	60499	64	0.474643
222055	161580	115	95002	69798	108	4187	3109	39	5165	3693	43	10374	7449	67	14000	9924	66	399432	299357	108	0.475554
60160	58637	79	26256	25257	75	573	703	0	1379	1344	18	2584	2694	26	3691	3849	32	95763	96798	73	0.475554
164243	122642	97	68994	53126	94	2872	2067	30	3731	2845	41	7345	5485	53	10078	6949	66	264766	205728	93	0.476465
72289	68613	81	24091	23820	76	567	750	0	1400	1235	13	2542	2416	28	3091	3498	28	85929	80300	73	0.477376
42617	41048	74	16244	16156	51	609	596	0	852	746	0	1713	1759	20	2755	2952	29	63698	64713	56	0.477376
197600	148135	104	70633	52940	98	3770	2899	35	4008	3395	40	7789	6131	52	12753	9634	74	284819	223228	97	0.478287
71918	72940	76	21670	21595	57	1084	1145	9	1207	1371	12	2969	3209	29	4229	3946	35	103074	100636	74	0.478287
125814	121610	83	43727	42127	81	1728	1703	20	3046	2975	33	8393	7743	48	8742	7976	52	342349	314795	86	0.478287
110501	101763	90	35838	33530	81	1367	1198	12	1535	1481	17	4115	3960	35	4906	4486	41	161511	144446	82	0.478287
118273	110984	85	39318	36762	82	2640	2444	27	2739	2659	30	5733	5790	41	9282	9764	52	213076	203196	76	0.479198
140828	126788	89	64387	56854	88	1703	1449	18	2789	2658	29	7622	7278	50	7869	7087	49	281835	255214	87	0.480109
106177	100636	81	50745	45949	84	1757	1711	18	2506	2250	30	5019	4865	41	6441	6130	42	185865	178216	81	0.480109
93301	88197	86	35031	32652	81	1021	857	0	2159	1839	20	3546	3478	31	4846	4937	38	135654	135266	74	0.481931
217263	160392	105	184033	151113	104	8666	7107	47	11548	8580	80	23497	18561	94	29898	23232	96	798768	647732	102	0.481931
148442	134271	94	80066	73829	88	2463	2226	26	4285	4214	39	9288	8404	56	10677	10135	51	323638	301871	85	0.481931
119531	112944	88	49733	47024	84	1614	1527	18	3337	2690	32	6913	6427	45	8148	7595	48	289196	265490	78	0.482842
43903	41286	74	15815	16052	50	217	409	0	383	468	0	1602	1640	20	1890	2052	20	58646	60504	68	0.482842
37445	37460	70	13733	13672	47	430	428	0	515	587	0	1372	1394	16	1723	1594	17	53815	53867	66	0.482842
65453	64083	77	23961	23266	66	1097	1404	14	1656	1727	19	4154	3867	35	5407	5105	41	136876	136478	77	0.483753
75812	72733	79	26278	25561	76	755	893	0	908	1132	10	3183	2881	33	3569	3619	32	116651	114270	75	0.483753
54963	50356	90	14170	13173	61	773	764	0	685	1145	8	2399	2252	25	3465	2933	32	91638	85291	90	0.483753
134286	121263	88	79185	72941	86	1610	1537	17	3878	3006	40	6524	6179	46	7534	6963	43	253754	244682	83	0.483753
206150	165582	95	78336	60247	95	2488	1946	29	4983	3985	47	11180	8780	61	11296	9002	58	461095	371764	94	0.484664
76427	69691	82	31708	29274	79	1217	959	0	1098	1170	8	3459	3078	36	4633	4122	37	116701	111029	76	0.485575
208672	169996	106	78525	63690	97	2879	2283	30	4919	4076	45	8999	7755	53	11205	9639	54	303364	266836	92	0.486486
112474	108598	82	48415	46272	80	1374	1214	11	2783	2933	30	7175	7186	47	8720	8182	51	306922	291087	78	0.486486
29514	32523	53	16717	17222	49	348	212	0	1049	758	0	1199	1330	14	1373	1318	16	47993	46929	61	0.486486
79577	73616	84	51147	47445	81	1453	1567	15	1389	1505	20	4303	3782	40	5555	5043	41	137725	135653	72	0.486486
147508	117841	94	49715	39766	91	2109	1800	22	3037	2357	29	5784	4766	46	8229	6551	53	212663	173374	83	0.486486
160685	145836	101	67537	62422	89	2751	2130	27	4596	4389	37	11541	10597	61	12111	11332	60	461314	420535	88	0.487398
204062	161235	102	79754	61511	97	3334	2434	33	6277	5516	47	14544	11832	70	14950	12717	75	570647	492895	87	0.487398
210526	172544	101	117599	101563	97	3701	3136	33	7086	5215	48	13443	11507	66	16712	13519	77	466984	390853	93	0.488309
168606	143217	97	72598	63089	90	2361	2007	26	3358	2809	34	7043	6101	48	8684	7188	52	235589	200120	85	0.48922
113379	106010	88	40660	36673	83	1282	1250	13	2209	1585	26	4249	4043	38	6179	5761	45	151848	141361	71	0.490131
48780	47400	79	13389	13518	45	424	339	0	656	534	0	1704	1822	18	2162	2173	22	62214	60471	68	0.490131
57432	55481	77	22441	21782	68	617	522	0	884	904	0	2234	2182	25	2506	2462	26	72039	67634	68	0.491042
283206	210018	123	146333	114827	115	6395	4355	44	9054	6570	57	18149	14213	79	23242	18680	92	635410	514640	109	0.491042
120399	113015	85	48995	45496	83	1792	1632	19	2959	2803	31	6545	5847	46	6273	6112	43	242629	232429	79	0.491953
65277	65322	76	25609	24953	68	1082	1016	4	1534	1527	24	3156	2797	32	4244	3992	40	103508	106816	68	0.491953
46039	47219	75	30118	30299	72	589	452	0	873	914	0	1725	1691	20	1999	2189	21	68241	70392	64	0.491953
256673	198529	120	142046	114458	112	5851	4356	42	7474	5731	52	15445	12091	67	21010	16268	82	535477	410861	107	0.491953
170275	157308	92	76745	71905	86	2284	1879	25	4132	3899	37	8460	7846	51	10130	9541	57	340609	308058	82	0.492864
134753	120301	87	79942	72136	87	2611	2173	29	3645	3523	32	6974	6059	50	8143	7320	49	227625	215249	79	0.492864
159725	115348	97	74765	55051	96	2359	1967	24	2909	2236	32	6309	4600	51	7941	5555	53	217021	157015	92	0.493775
172155	146437	96	73483	63483	92	3093	2600	30	4324	4010	37	8485	7784	49	11762	9994	60	267542	246118	86	0.493775
81751	78277	81	43126	41733	79	966	937	0	1693	1543	20	3126	3056	31	5171	4969	39	124607	123107	72	0.494686
111832	91991	94	50447	43600	87	1349	1246	11	2114	1845	30	4356	3674	38	6153	5201	45	154042	132870	79	0.494686
81889	76743	96	33349	30011	82	785	727	0	2130	1710	25	3398	3213	33	4245	4170	36	127016	114424	96	0.494686
95181	90607	81	45110	43858	80	870	923	0	2293	1627	28	3931	3897	33	4525	4337	37	138362	135767	78	0.495597
43021	41306	79	20360	20527	58	503	462	0	842	821	0	1508	1613	20	2173	2125	24	59526	61598	64	0.495597
116709	108994	93	27486	25755	82	1736	1668	20	3418	2638	37	7545	7472	44	8401	8027	46	304660	290094	100	0.495597
194871	150563	100	74116	58919	97	2210	1773	27	4591	3091	41	9121	6926	60	10847	8392	64	317005	251274	90	0.495597
310370	226606	118	182409	141258	115	8066	6182	46	10255	8067	59	23113	17129	89	31964	24911	105	785103	583311	112	0.495597
91937	90725	79	33524	33851	77	1096	1142	9	2447	2491	28	5630	5828	38	5814	5919	43	224337	221752	78	0.495597
150945	126834	98	72442	61756	92	2102	1800	22	3986	3306	38	8508	7333	53	9481	8051	55	349201	315306	89	0.496508
189114	152141	102	73917	59859	95	2851	2416	30	3991	3470	42	8294	6848	55	10888	9475	56	293670	257184	91	0.496508
90965	83205	93	46491	41968	82	939	970	0	2320	2082	23	3536	3211	35	4440	4251	36	119877	115496	78	0.496508
92103	88286	83	53422	52140	80	1459	1703	17	3118	3132	31	6506	6084	45	6891	6864	43	264237	254825	78	0.49833
114595	107720	87	48515	46438	82	1503	1392	19	2831	2689	31	7207	7016	44	7763	7411	47	295668	287992	81	0.49833
84482	79040	90	35454	32357	80	830	813	0	1978	1821	21	4190	3912	39	5908	5509	41	142415	138769	74	0.49833
72997	68943	88	25857	24945	73	1239	1160	9	1705	1246	14	3048	2933	32	4123	3998	34	117435	113471	73	0.49833
39597	37788	86	7229	7320	39	233	345	0	702	720	0	1273	1250	14	1578	1788	19	50260	50138	65	0.49833
186520	159985	98	139238	121754	96	4829	4282	36	6737	5933	48	13926	12821	64	17838	16073	74	496783	441126	91	0.499241
102437	100743	84	34526	33705	79	1292	1396	15	1969	2262	23	4103	3920	35	5215	5203	43	138002	131603	79	0.499241
59997	56450	79	25941	24757	77	779	734	0	763	1046	6	2297	2172	27	3342	3138	34	90177	83855	73	0.499241
52606	52782	76	17900	17775	54	615	552	0	1590	1471	16	1954	1895	25	3043	2991	28	78418	78877	71	0.500152
62295	63002	76	22485	22372	66	861	738	0	1478	1361	16	2390	2383	28	3636	3200	35	90537	86414	71	0.500152
219353	167748	106	88310	66178	101	2874	2263	30	5128	3970	43	11287	8860	61	10753	8971	61	421219	358909	96	0.500152
80309	73692	94	36585	33959	78	1031	886	0	1270	1269	13	3219	3051	31	5052	4486	43	119190	117792	74	0.500152
130603	122975	86	68857	65689	84	2217	2040	22	3972	3848	35	8600	7950	53	10811	9793	61	385255	359306	83	0.501063
115840	110894	89	71063	67664	84	2003	1741	23	3213	3334	32	8741	8215	55	9666	9545	48	347905	333557	81	0.501063
63467	58243	92	32080	28355	92	885	918	0	863	905	0	3210	2707	32	4045	3271	35	108917	86008	92	0.501063
213497	178023	105	98194	80504	97	4313	3746	37	4863	3587	45	11676	9299	67	15894	13248	71	390000	307709	95	0.501974
197904	163829	96	122992	104453	96	4428	3468	37	5230	4489	45	12672	10006	64	17082	13482	80	412954	348123	94	0.501974
43616	43369	73	19391	19204	58	586	472	0	1332	986	0	1733	1341	23	2357	2352	29	65540	69210	66	0.501974
61278	59461	76	36833	36954	76	998	1169	9	1110	849	0	2615	2740	28	3972	3838	36	101204	98420	65	0.501974
72691	70643	78	23542	22889	65	691	762	0	1441	1010	2	2596	2665	27	3465	3461	33	107482	104744	73	0.501974
56166	55597	90	23773	23402	73	720	763	0	1243	1033	4	2186	2123	25	2666	2820	29	77283	76443	69	0.502885
72335	70762	78	36262	35211	78	795	820	0	1758	1565	19	3062	3264	30	4470	4973	35	103596	101779	69	0.502885
55320	50447	87	23838	23557	73	567	505	0	512	876	0	2225	2338	24	3119	3156	32	74342	71961	72	0.503796
72975	66874	82	29800	28690	77	953	934	0	1436	1570	18	3428	3358	31	4185	4298	33	111537	107715	76	0.504707
106750	105638	80	32556	31741	78	1458	1473	16	3062	3068	30	6835	6251	47	7272	6653	44	261246	254643	80	0.505618
142380	119865	92	54724	46091	88	1865	1702	21	3763	3399	34	9160	7908	52	9882	9291	53	347072	310630	89	0.505618
162226	143078	97	68257	59600	90	1982	1886	22	4519	3987	38	9700	9117	53	10740	9823	55	360681	343105	88	0.505618
126053	115311	90	58362	53612	86	2035	1955	24	2372	2182	27	5825	5509	45	8157	7941	49	190526	184573	81	0.506529
96087	86764	89	29281	27155	80	1337	1131	11	1832	1720	18	3664	3660	34	5781	5311	43	130225	124851	74	0.506529
43829	45785	73	13225	13345	47	930	919	0	1135	1270	11	2128	2341	24	3248	3384	31	84068	85737	69	0.506529
114918	108287	90	44765	43127	82	1219	974	0	3186	2955	30	6191	5784	44	6910	6841	44	255636	238624	84	0.506529
39776	39839	75	18262	17985	53	943	867	0	1461	1312	12	2387	2333	25	2893	2828	26	85765	80301	86	0.506529
196644	140589	108	72780	51628	100	2850	1726	35	3755	3294	31	7615	5340	51	10215	7321	59	286391	216188	96	0.50744
82837	71689	84	39428	33525	82	922	1067	6	1414	1380	21	3638	3060	35	4668	3812	40	125381	107842	80	0.50744
178690	148110	97	94233	79388	94	3480	2678	34	5364	4571	41	10196	9008	53	12917	10036	74	363770	305862	94	0.50744
77588	74153	81	36080	33812	77	1333	1039	5	1956	1581	28	3268	3319	32	4720	4011	41	114520	110594	75	0.50744
180301	124216	105	69628	49687	99	3262	2084	35	3155	2314	35	7268	5384	56	10553	7177	64	243301	182541	97	0.508351
131375	115406	92	46310	39127	86	1991	1764	24	3039	2518	35	6271	5490	46	9812	9223	55	228873	205738	87	0.508351
108149	105852	80	35696	33234	82	1381	1104	9	2855	2772	30	5774	5472	41	6770	6788	47	237716	231971	81	0.508351
66660	64591	79	28629	27652	74	1031	1114	7	1733	1355	17	2757	2770	27	4308	4241	36	103976	105141	71	0.508351
240514	194148	106	107695	85484	100	2663	2273	31	5683	4865	43	12673	10849	63	15432	13266	70	484572	425313	98	0.509262
41906	39976	75	16687	16226	55	912	730	0	737	1007	2	1585	1738	19	1826	1853	22	60797	59919	58	0.511084
183456	139793	96	78997	61537	96	2753	2244	29	3805	2803	43	8229	6544	51	10152	8129	58	284419	229079	95	0.511084
147425	111667	95	59308	44982	93	1974	1629	21	2682	2282	30	5042	3689	44	8371	6247	60	204810	158366	91	0.511084
138282	129735	88	71091	66459	86	2476	2295	24	5363	4552	52	10898	10722	55	12794	12346	63	443588	426809	86	0.511084
91582	93268	79	33166	32928	77	1052	959	0	2046	2009	22	4764	4853	36	5764	4918	41	190047	181179	79	0.511995
277160	186252	111	136720	92699	112	4389	3013	41	6085	4175	50	12969	8496	70	15436	10847	73	418030	286551	107	0.511995
51542	52008	78	24219	24393	62	935	765	0	1391	1070	7	1882	1843	23	2368	2392	29	78178	78608	69	0.511995
86772	80910	82	32389	30565	79	1700	1660	19	1828	1992	21	4169	3854	35	6180	5918	42	147835	141283	74	0.511995
127191	119486	93	72826	70081	85	1584	1675	19	3844	3183	39	7863	7696	47	8274	8048	49	327040	314190	86	0.511995
121678	102238	104	58612	48197	93	1522	1106	12	2364	1870	26	5196	4240	42	8142	6462	54	211839	175289	106	0.512906
146742	136973	86	57629	54292	83	2945	2681	28	4362	4364	37	10216	10005	48	11936	11567	57	424929	404936	81	0.512906
63397	57807	87	23108	22616	74	718	687	0	1172	901	0	2165	2111	25	2632	2722	30	74417	73357	69	0.513817
210490	167060	112	100135	79062	101	2659	1928	30	4577	3748	44	12152	9643	63	13046	10682	65	444859	373137	96	0.514728
52827	51001	83	16272	15533	52	818	821	0	960	1129	8	2365	2725	25	3472	3354	32	84370	83359	67	0.514728
66643	66509	76	26773	26524	76	936	767	0	1611	1354	14	2355	2388	26	3124	3256	30	92927	89004	61	0.514728
119415	112613	91	61538	58913	83	1578	1358	17	2501	2776	27	7055	6362	46	7390	6982	45	276850	253530	83	0.514728
79663	79329	78	38011	37983	76	735	768	0	1494	1179	15	2980	3047	28	3849	4144	34	115168	118202	67	0.514728
56882	56572	78	21470	21339	58	857	832	0	438	1134	6	2376	2350	27	2544	2679	28	81552	82139	60	0.515639
105645	92246	96	39639	34528	86	1332	1139	12	1530	1670	19	4153	3530	38	5786	5341	41	141789	132028	80	0.515639
85013	79446	82	36390	35069	79	1810	1860	21	2239	1944	26	4486	4635	37	6650	6760	40	160601	152915	71	0.515639
187348	158208	104	95733	80623	92	3356	3049	32	4958	4270	42	10502	8975	58	13751	11419	64	376231	333375	88	0.51655
140211	132419	87	89529	83975	86	2998	2933	28	3895	3857	35	8230	7876	48	11462	11153	54	290048	268295	85	0.51655
23149	25314	46	11334	11952	43	343	467	0	310	465	0	675	819	0	1198	1478	13	33283	35591	54	0.51655
51707	49840	71	20548	19787	54	952	953	0	821	860	0	2409	2381	27	3185	2688	33	78470	75646	67	0.51655
132585	119228	104	52943	47064	86	2115	1950	25	3131	2636	36	6485	6441	44	8547	7939	48	237129	225984	77	0.51655
124715	114514	86	50297	45870	84	1773	1612	21	3679	3287	34	7298	7104	47	8247	7538	49	291991	279918	79	0.517461
44825	44359	77	17410	16728	56	508	447	0	1252	921	0	1539	1718	18	1964	1772	26	60627	60013	65	0.517461
200278	167359	100	94798	79039	97	2870	2600	29	4571	3370	44	8473	7380	51	11030	9331	59	277561	254352	88	0.517461
166509	124784	98	66841	49251	95	2498	1855	29	3458	2391	41	6207	4781	48	8865	6576	54	225376	174620	90	0.519283
66776	65473	80	24658	24016	76	1392	1260	14	1364	1284	15	3467	3631	29	4657	4578	37	111506	112765	70	0.519283
228412	178944	104	98956	78389	100	4494	3342	37	5065	4424	43	10351	8411	63	13935	12047	66	336909	287157	92	0.519283
54317	51841	79	18829	18287	54	660	715	0	1161	1345	11	2349	2489	26	2682	2771	30	87000	88078	65	0.519283
62630	59526	80	23434	22426	73	789	789	0	1122	1006	2	2664	2767	26	3654	3458	32	85477	82880	70	0.520194
206913	103040	127	102268	49179	123	2760	1502	18	4291	2733	56	8893	4390	76	12125	6197	83	316040	150295	118	0.520194
193765	138580	104	128473	93913	102	4152	3019	37	7318	5604	51	18659	14140	76	20655	14729	90	745308	587399	98	0.520194
90589	85212	97	33384	31796	79	1118	951	0	1754	1816	19	3427	3327	34	4824	4534	39	125217	118625	72	0.521105
39501	39637	70	15226	15127	49	755	857	0	1029	1194	11	1913	1819	23	2083	2237	23	53704	53829	66	0.521105
108413	104033	81	73156	69932	82	1905	1841	20	3190	2769	31	5659	5549	39	7712	7459	55	193934	180575	78	0.521105
27769	29299	58	8521	8709	40	489	416	0	873	707	0	1095	997	0	1296	1549	14	46691	48466	62	0.521105
133157	110389	97	52882	44055	88	2320	1932	27	3223	2813	34	6688	6112	48	9590	8305	52	252114	225229	87	0.522016
70633	72362	76	37226	36751	76	934	813	0	1073	1367	14	3047	3142	29	3191	3266	30	117095	117052	68	0.522016
118963	111528	90	41652	39170	83	1510	1356	15	3659	3349	32	7241	7019	45	8309	7922	52	290694	282939	81	0.522016
60172	59356	77	26763	26218	74	1024	889	0	1505	1468	16	2264	2207	26	3665	3424	34	94585	92070	72	0.522927
70871	67874	77	31180	29204	79	854	660	0	1330	1535	19	3008	3018	31	3986	3994	33	119858	116500	75	0.522927
136131	116476	90	49787	41819	88	1607	1421	18	2799	2601	32	5726	4976	44	7114	6262	44	216339	195086	89	0.522927
194705	162924	97	79391	66012	93	2468	2090	27	3796	3479	36	7453	6573	49	8913	7662	53	269601	242965	89	0.522927
103745	94698	83	38566	34451	82	1206	1001	1	1944	1987	20	3871	3378	37	4862	4106	39	156286	143237	80	0.523838
96284	92534	80	39075	37467	79	1391	1338	12	2696	2501	28	5499	5235	39	6260	6429	44	210466	199596	76	0.523838
56396	55994	84	21315	21357	57	996	731	0	1194	1229	13	2565	2591	27	3426	3212	32	87543	87129	71	0.523838
30094	31053	69	9596	9834	42	461	323	0	-331	295	0	1055	1161	9	1275	1300	14	54038	55200	65	0.524749
62809	58753	80	23357	21831	67	1010	934	0	1396	1472	16	2459	2385	28	3852	3967	34	101877	101835	70	0.524749
192965	160477	111	75895	63396	96	3948	3330	36	5320	4382	38	9946	8937	52	13979	12663	69	366143	328977	91	0.524749
63128	61743	69	21359	20385	57	998	910	0	990	1166	8	2790	2768	30	3552	3633	33	94641	94368	71	0.524749
129404	117567	87	59433	53632	85	1475	1314	15	3028	2780	31	6242	5840	44	7410	6518	47	212496	198804	81	0.524749
64837	65773	78	23164	22718	62	538	587	0	1329	1336	11	2687	2729	27	3162	3082	32	110779	104466	85	0.524749
58320	56697	82	25613	25273	73	378	446	0	1202	1089	6	2110	2072	24	2632	2842	27	74335	74691	71	0.525661
125402	111402	103	54477	49279	85	1212	1095	7	3145	3028	30	6798	6023	48	6480	5458	49	252657	232922	74	0.526572
80510	68547	86	31581	25290	83	1396	1128	9	1865	1518	20	3679	2895	39	4851	4134	40	132135	111442	82	0.526572
51138	49965	74	19124	18749	57	720	634	0	916	1115	8	2169	2066	23	2803	2704	31	77024	76309	69	0.526572
46278	46887	73	12217	12334	44	514	426	0	662	613	0	1894	2023	22	2789	2728	29	64386	65168	70	0.526572
165122	150306	90	104223	96080	91	3176	3040	28	5191	4503	43	10824	9950	57	11938	10640	60	406239	380413	91	0.527483
69263	69513	79	31249	30819	76	429	659	0	750	1149	8	2457	2361	27	2662	2823	27	93800	91049	70	0.527483
78427	70608	83	33739	29343	82	1107	967	0	1970	1474	26	2970	2505	31	4686	4249	40	115934	105519	79	0.528394
50584	47165	79	24207	23089	74	801	747	0	1350	1060	12	2146	2147	22	3256	3245	29	90164	90230	69	0.530216
90740	82230	85	29875	26002	82	1151	1010	2	2188	1555	26	3788	3406	34	4729	4675	38	133593	123858	77	0.530216
63120	61292	88	25039	24359	74	986	965	0	1279	1336	17	2817	2660	29	3540	3390	34	85251	83528	66	0.531127
34375	33643	73	12923	12871	46	484	439	0	787	758	0	1293	1352	15	1704	1668	19	47130	45376	64	0.531127
184207	154696	96	80743	66649	95	2540	1837	28	3617	2988	34	8630	6913	51	11445	10106	54	299956	254004	91	0.531127
256515	199439	127	155257	122697	116	6950	5522	42	9371	8003	54	19418	16297	78	26156	22845	94	654130	568377	110	0.532038
79236	72453	95	33643	30067	80	629	549	0	1107	1119	15	2704	2515	29	3789	3648	35	98782	90424	78	0.532038
189919	163653	111	91477	79380	97	4622	3985	36	6844	5667	56	12808	11401	66	18407	15771	79	452269	395130	111	0.532038
64419	63477	78	27166	27430	71	792	678	0	941	979	0	2432	2250	25	2922	3070	30	88233	90873	61	0.532949
85705	79750	96	34269	31893	79	1368	1321	12	1974	1718	20	3855	3611	36	5188	5173	40	155239	148268	78	0.532949
252503	201811	118	123696	101413	104	4064	3115	36	6882	5973	47	15816	12286	73	17038	13406	74	618547	490835	103	0.53386
51126	50782	78	19689	19724	54	484	371	0	952	1034	4	1988	2068	24	3496	3010	34	78427	78634	87	0.53386
110764	101733	85	44429	40984	83	1610	1338	18	2733	2461	30	7044	6329	46	7763	7007	56	299211	285562	82	0.53386
104990	87607	88	39600	33609	85	1380	1131	9	1808	1583	21	4000	3382	38	5283	4460	42	129177	111763	85	0.534771
173607	153144	98	95616	86538	92	3199	3054	30	4044	3434	38	8315	7852	48	11100	10503	57	278336	260910	91	0.534771
132930	117860	87	52955	47624	86	2554	2373	28	3873	3514	38	9171	8524	51	12560	11793	59	321039	292627	92	0.534771
117655	108566	88	51505	46634	84	1591	1458	19	3269	2818	36	5855	5227	46	7461	6911	48	216335	193553	82	0.534771
90063	82456	84	30488	27760	79	888	872	0	1814	1394	19	3165	3313	30	4093	3929	37	116707	113012	71	0.535682
212498	154552	119	85537	63162	101	3233	2365	35	4208	2938	39	9447	7163	59	12533	9108	65	355828	272033	104	0.535682
84936	84320	88	32538	31538	78	1990	2007	21	1587	1782	20	4553	4477	37	6850	6400	45	164908	155160	77	0.535682
107288	102260	99	40824	39291	81	1136	1177	10	3086	2675	33	5960	5834	41	5822	5679	42	239575	229536	82	0.536593
66214	61753	92	26324	24270	78	1047	1017	3	1806	1372	14	3397	3095	31	4075	3779	35	118105	106763	92	0.536593
128439	118225	92	91994	86499	87	2158	2149	21	3250	2939	34	7994	7493	48	8581	7687	55	293530	271019	88	0.536593
80618	72347	86	28938	25926	78	1094	1026	5	1640	1735	20	4446	4058	38	5323	5116	44	136608	128086	77	0.537504
177690	128207	100	67054	46886	98	2461	1734	28	3724	2314	41	6981	4916	54	9497	6881	57	251577	178292	98	0.537504
282206	188363	134	106654	72307	123	5067	3401	43	6760	4319	48	14177	9500	69	19224	14172	86	502603	353185	122	0.537504
116891	101612	89	52136	45400	86	2199	2112	22	2377	1927	26	5435	4578	45	7431	6385	47	192253	176114	84	0.537504
67676	64244	85	26234	25334	74	1102	1115	8	1700	1439	17	3036	2725	33	3454	3403	32	104369	103445	69	0.538415
176468	150273	94	58527	50390	91	3766	3103	36	3790	3509	33	8589	7851	54	11923	10345	55	277317	253021	87	0.538415
94580	90706	80	45901	43322	80	1607	1383	20	2457	2501	31	4995	5140	38	6406	6444	41	183910	178655	80	0.538415
179948	158025	100	94191	84825	93	2415	2173	26	5375	4576	41	10637	9542	55	12181	11553	63	412986	385920	92	0.539326
126126	120580	84	69964	66151	84	2292	1948	26	3101	2929	31	7089	7239	43	9315	8913	52	245147	242390	82	0.539326
139402	128636	89	64843	58193	86	1698	1624	21	2982	2778	29	6815	6547	44	7379	6631	47	250658	230726	82	0.539326
182813	155951	96	69770	59655	94	2710	2467	30	4949	4266	37	9956	8608	54	12756	11624	63	395032	360802	88	0.539326
114054	107941	83	64325	61867	82	1617	1582	20	2450	2917	28	5602	5123	41	8147	7265	51	211386	192620	80	0.539326
77465	78917	77	20739	21766	48	792	1126	7	1366	1418	15	3467	3484	33	3994	4070	34	153338	158130	73	0.539326
140842	121061	93	71603	62861	91	1725	1364	21	3295	2351	34	6344	5636	45	7550	6343	47	226630	186748	106	0.540237
178426	146875	110	65392	53495	94	2996	2646	31	3469	2831	38	7604	6620	51	9620	8011	58	251885	225824	92	0.540237
122922	108627	100	42311	35634	87	1686	1573	18	2478	2347	25	5569	4888	42	6322	6169	43	178265	167204	82	0.541148
179752	150860	99	112863	94786	96	2850	2243	31	4677	3872	40	9598	8457	56	11889	10919	63	409058	360516	96	0.541148
139898	123031	102	72114	63287	86	1604	1458	16	3218	2898	32	7016	6361	48	6622	5894	46	242197	223930	83	0.542059
250055	187394	108	99491	75076	105	3815	2780	38	4075	3891	40	10690	8644	57	14537	11041	82	405842	320318	100	0.54297
157786	127659	99	67706	55631	91	2132	1727	25	2937	2404	34	6330	5306	44	7662	6014	52	209923	183849	84	0.54297
106866	103894	89	86551	83902	82	2184	2144	23	2471	3047	26	5441	5336	42	8102	7973	48	204368	188477	67	0.543881
73998	71534	82	35970	35603	77	1081	1137	8	1081	1612	15	3044	2990	29	3716	3787	32	113225	110329	71	0.544792
45587	46746	73	17908	17881	53	469	410	0	908	997	0	1580	1445	18	2085	1964	25	57996	60333	58	0.545703
68774	65884	77	24675	22765	78	1193	1029	4	1875	1416	19	3017	3183	29	3633	3220	34	111380	109722	72	0.545703
69285	67828	82	34055	33363	77	702	630	0	1241	1531	12	2741	2599	30	2784	2987	30	89439	88648	70	0.546614
139772	127793	88	53026	48944	85	2070	1784	22	2602	2861	29	5266	4930	40	7675	7520	46	201545	185748	77	0.547525
238136	175929	104	102983	76395	102	3248	2096	34	5438	4098	45	13546	9796	70	15721	11696	75	562184	432071	96	0.547525
192822	160735	100	65108	53885	98	2494	2232	27	5972	4844	44	12798	11607	60	13193	11571	70	535025	495580	92	0.548436
125327	119365	83	56378	53951	82	2114	1829	24	3561	3490	34	9320	8530	54	9931	9116	52	364014	337567	78	0.548436
55113	55813	76	20924	21089	59	611	643	0	1167	1157	8	2268	2310	25	3412	3261	34	70198	73606	66	0.548436
144007	127181	91	53729	46069	88	1633	1542	17	2799	2973	28	7014	6141	47	7743	7164	51	294918	273807	82	0.549347
147492	130602	88	59208	51537	88	1907	1665	22	3690	3444	39	7106	6305	47	7923	7634	49	237302	219262	80	0.549347
28906	28351	57	12819	13627	44	195	170	0	233	362	0	1415	1565	17	1678	1895	18	54596	59027	52	0.549347
150621	139929	90	73544	67992	88	2134	2117	24	3352	3426	31	7587	7101	49	8850	8414	54	275620	267935	80	0.549347
239912	199736	114	139244	116707	106	5709	4835	40	7615	5601	53	14321	12203	66	18275	15372	81	508113	429256	102	0.550258
62969	62842	75	21672	21638	54	789	745	0	1002	1197	10	2873	2745	28	3469	3386	34	102426	105875	70	0.550258
142193	128556	90	71356	65566	88	2451	2182	26	3369	3076	33	6653	6155	44	9761	8531	56	261433	226291	82	0.551169
273494	176884	120	105876	68015	116	5304	3423	45	6283	4035	54	13482	8838	68	16860	11362	73	457884	313884	112	0.55208
122767	116220	91	42601	41349	81	1276	1209	14	2519	2571	28	6519	6617	44	6377	6326	41	259966	251036	78	0.552991
129106	118618	90	67523	63223	86	2245	2071	24	3573	2945	34	6620	5866	48	8077	7095	53	200400	172432	83	0.552991
65335	64083	89	11919	11550	46	981	876	0	1329	1373	15	2447	2373	27	3768	3210	32	95049	90447	89	0.552991
95164	92758	88	38209	37741	79	993	896	0	2004	1678	18	4582	4381	38	4854	4918	37	157755	155614	75	0.553902
80050	75990	80	32758	29188	80	797	642	0	1647	1364	22	3367	3045	33	4102	3848	35	121197	112338	77	0.553902
130025	116694	92	64229	58704	85	1576	1416	14	2743	2486	29	6323	5785	44	7663	7114	51	270611	253456	88	0.553902
94694	88960	81	54052	51225	81	1568	1434	17	2212	1984	25	4461	4565	36	6586	6836	41	176284	169420	80	0.553902
36820	37266	64	18544	18675	55	380	451	0	483	702	0	1282	1415	16	1525	1560	19	47880	50551	56	0.554813
42614	40096	76	22165	21717	71	474	366	0	929	826	0	1691	1686	18	1692	1557	19	56128	53914	66	0.554813
36679	37429	72	18251	18272	54	582	604	0	868	697	0	1624	1753	19	2561	2270	25	59597	55320	70	0.555724
87886	83347	83	39589	37215	79	1513	1323	18	1585	1690	20	4614	4249	36	7198	6377	53	176643	171014	79	0.555724
107245	97608	99	38967	35463	84	1701	1456	19	2544	2415	29	5823	5681	41	6907	6912	45	204477	188000	99	0.555724
216286	176552	100	82284	67460	98	2376	1884	27	4989	4140	42	11844	10051	58	12060	9908	60	452992	376659	98	0.555724
73058	72350	76	35450	33545	77	1194	1000	1	1953	1878	23	3297	3141	36	4986	4591	38	127118	120056	92	0.555724
132225	116978	92	61847	55232	86	2609	2171	30	3131	2720	37	5783	4986	45	8479	7581	52	209274	190713	84	0.556635
183060	154359	107	73733	62783	95	2575	2186	26	5176	4461	39	10766	9096	60	11627	10509	58	434327	386045	91	0.557546
40034	41205	64	20777	20485	55	390	449	0	472	725	0	1318	1471	16	1810	2042	20	54655	56480	58	0.557546
55530	56167	74	18744	18866	52	1010	843	0	1134	1038	5	2926	3001	28	3526	3447	32	101872	99092	70	0.557546
143552	123991	102	58807	52549	90	2110	1801	23	4201	3913	36	8742	7510	57	8834	7594	53	333973	304716	91	0.559368
117613	111452	89	32917	31423	80	1736	1673	20	3315	3329	30	8247	7954	50	9971	10072	53	332454	323110	80	0.559368
101861	97476	86	59041	55503	84	1312	1093	11	2089	2266	24	4560	4223	38	5826	6012	40	195657	191738	79	0.559368
300738	164335	140	142271	79181	125	4648	2626	49	6486	3694	54	13257	7294	80	16843	8945	81	427384	228769	122	0.559368
149837	138647	86	81326	73451	87	1952	1662	21	3451	3138	32	6717	6030	46	8503	7909	50	222602	212178	82	0.560279
78179	72939	83	28749	26240	81	1206	1216	10	1303	1563	20	3347	3044	35	4440	4149	37	127021	119334	78	0.560279
88633	79650	84	19617	17136	61	1260	872	0	1564	1359	14	3361	2956	34	4577	3766	41	125060	107760	82	0.56119
111677	102120	88	42898	39129	82	1412	1361	14	2341	2378	26	4930	4607	39	7086	6148	49	194485	187806	76	0.56119
189850	170674	93	96909	87813	91	3098	2723	30	5039	4533	38	11156	9738	60	13873	12089	66	364181	301732	90	0.56119
250743	219562	103	140066	125739	101	6668	5820	42	8355	7368	49	18121	16591	75	26189	22605	94	662202	571046	103	0.562101
201577	153986	99	61025	47266	96	3218	2647	33	4384	3019	43	8748	7043	55	11804	9297	58	296260	243489	97	0.562101
189597	154193	95	72832	58648	93	2675	1966	30	4826	4245	36	11055	9275	66	10607	9305	54	424609	360601	93	0.562101
54740	55145	73	21053	21412	54	571	677	0	1137	979	0	2120	2073	23	2147	2222	25	74063	78031	71	0.563012
113696	107711	99	31631	30176	82	1562	1260	15	3242	3267	29	6547	6030	42	7088	7125	43	275310	265867	83	0.563012
222047	179351	108	97594	81510	99	3653	2967	33	5333	4030	46	10862	9046	60	13543	10830	64	370244	305045	100	0.563012
96326	95890	79	37308	37229	77	826	900	0	2293	2042	28	4821	4518	39	4820	4724	39	196469	193582	69	0.563012
61893	63311	76	23178	23531	59	807	755	0	940	1096	8	2166	2299	27	2357	2322	28	100426	94902	76	0.563923
62620	64436	74	30245	30531	74	570	603	0	1249	1037	4	2242	2406	23	3644	3331	36	77594	79310	73	0.563923
95321	87681	90	46138	42238	82	1841	1684	20	2617	2234	29	4845	4705	37	6341	6055	41	179292	175316	80	0.563923
116932	109238	100	63063	60137	83	1721	1607	21	2829	2706	29	5566	5491	38	7056	6916	43	204713	191399	83	0.564835
122803	114509	86	45453	41245	85	1876	1883	22	2722	2722	27	5808	5217	42	7484	6847	44	208261	202793	85	0.564835
105125	100990	81	45233	42419	82	1375	1373	14	1791	1727	22	3740	3638	35	5172	4819	40	151042	142145	82	0.564835
102716	99660	84	51247	51126	79	1771	1577	19	1934	2322	23	4813	4629	39	5664	5753	39	171375	156200	76	0.564835
72312	70113	77	35059	33025	77	731	768	0	1250	1182	11	3032	2876	31	3458	3590	33	109442	108080	77	0.565746
69205	68007	76	31744	31798	75	718	722	0	1071	1250	10	2566	2595	28	4106	4315	33	114952	110700	77	0.566657
62928	61081	78	27049	25878	76	1170	1158	10	1482	1440	17	3137	2938	31	4082	3984	35	108094	106098	78	0.566657
170476	138903	95	75314	61944	95	1934	1709	23	3965	3755	35	8931	7339	52	10276	8607	60	362070	303536	97	0.567568
62651	63432	76	20950	20876	56	876	1054	5	1548	1420	15	2882	2998	28	3678	3781	32	94620	95743	75	0.567568
170349	151337	94	92440	82649	91	2664	2645	27	4956	3992	43	8803	7890	52	11681	10801	59	294713	268086	96	0.567568
70802	69571	76	24387	23822	69	729	720	0	1410	1196	10	3331	2956	32	3622	3824	31	119103	115438	75	0.567568
169585	145549	92	67487	57996	90	2053	1776	23	3830	3428	42	10525	9369	57	10834	9966	60	402126	367214	90	0.567568
45229	49482	49	17990	17916	51	769	671	0	998	967	0	2108	2256	24	2863	2948	29	81488	82294	71	0.568479
259580	191980	110	116560	85924	108	3675	2696	36	6177	4672	47	14623	10982	67	16309	12441	79	636625	486110	111	0.568479
219102	168120	104	92112	71845	101	3138	2388	33	4830	3656	43	12024	9264	64	14198	10974	69	524004	418996	102	0.56939
65093	63567	78	17864	17523	54	773	849	0	1222	1256	14	2684	2587	28	3493	3706	32	98955	99794	72	0.56939
141282	117265	103	95069	80225	94	3771	3064	36	4707	4187	39	9661	8392	59	12495	10496	65	321632	287179	91	0.570301
64993	60214	79	24905	23219	68	1295	1115	8	1128	1298	11	2784	2619	30	4499	4233	37	103729	101365	75	0.570301
216822	149415	126	143863	118304	123	4948	3983	36	6220	4705	49	13386	10021	89	18477	14686	91	450907	329009	123	0.571212
125783	103755	93	60895	51352	89	2014	1750	21	2460	1774	30	5199	4494	41	6618	5453	50	178655	146232	86	0.571212
57577	59467	73	31188	31383	74	715	798	0	680	1017	3	2051	2178	23	2545	2734	28	72059	75801	71	0.571212
86676	79605	82	32943	29140	82	1425	1053	8	2140	1697	23	4342	3723	38	5621	5280	46	141057	133105	77	0.572123
56204	55370	77	21418	21475	56	736	679	0	1018	1202	11	2064	2229	23	2502	2414	26	82189	81243	69	0.572123
152751	133104	97	46132	38246	90	2137	1728	22	3918	3411	34	8228	7343	52	9866	8690	59	326924	295963	87	0.572123
187824	159358	102	76158	65504	93	2678	2553	25	4673	4655	36	11471	10045	58	11975	10910	61	455936	409579	90	0.574856
157140	138331	92	143754	126868	92	3878	3202	34	5966	5485	44	13498	11946	64	16382	14337	71	548316	485202	86	0.574856
61513	62215	74	20881	21416	53	781	789	0	1101	1046	5	2408	2566	25	3320	3048	33	85103	86757	63	0.574856
74520	71997	88	23018	22741	61	1289	1194	11	1489	1608	17	3303	3461	31	4238	3948	37	113315	108723	71	0.574856
123190	112739	90	66897	61735	85	1769	1488	20	2940	2353	29	5411	5180	39	7067	7034	45	194380	187624	76	0.575767
48120	49342	67	21778	21955	58	811	905	0	532	793	0	2007	1812	23	2429	2612	26	75633	74796	60	0.575767
241371	180412	125	71424	55188	107	2792	2031	33	4602	3834	40	12343	9823	63	13648	10317	67	502249	400924	99	0.575767
57402	58281	74	26161	26271	64	871	1046	4	1545	1303	15	3290	3154	32	4476	4447	40	108879	104872	66	0.575767
53165	53936	73	15788	15757	50	849	894	0	1281	1199	9	2551	2445	27	3291	3690	30	106314	107760	66	0.575767
70934	68458	92	30000	29736	75	903	903	0	1248	1091	9	3044	2951	31	3742	3869	31	109779	107716	70	0.576678
84991	81336	79	31523	30983	77	1141	952	0	1035	1276	12	3291	3099	33	4441	3885	39	111588	107140	72	0.576678
59066	58840	76	25540	24985	69	647	618	0	1246	1442	15	2515	2312	26	3329	3225	32	111276	109660	70	0.576678
192381	151826	96	71848	56540	95	2308	1801	26	4585	3421	47	9805	7657	56	11890	9718	63	410014	356522	92	0.576678
185618	147772	95	80994	64992	95	2211	1725	26	4095	3472	36	9552	7800	55	10661	8038	63	379112	320068	111	0.576678
154562	143117	88	65328	59783	86	4019	3583	34	3896	3815	32	8477	7942	50	10742	9676	54	274835	264732	76	0.576678
101117	95556	86	33953	32887	79	1750	1630	19	2733	2441	32	5685	5550	41	7774	7495	51	202585	192541	77	0.5785
51349	49163	80	20241	20308	55	618	774	0	1174	1166	9	1707	1827	23	2928	2952	27	67640	66617	67	0.5785
106319	98831	89	40836	39241	81	1090	1082	7	2211	2295	26	4576	4251	38	4937	5384	35	184232	177446	77	0.5785
168689	147518	92	98668	86854	93	3296	2789	32	4885	4024	39	8522	7427	54	11588	10580	59	301410	282539	87	0.579411
126874	116963	88	46511	41252	87	1921	1649	22	2481	2288	28	5537	5289	40	8399	7956	53	200922	189866	83	0.580322
106932	101124	84	45966	42535	83	1876	1798	19	2453	2478	28	5841	5643	41	7131	7073	45	186582	179884	81	0.580322
69527	68671	84	27488	27091	75	636	618	0	968	964	0	2841	2861	30	4048	4505	31	115354	116279	75	0.581233
48772	46921	75	16311	16349	49	337	310	0	377	995	0	1905	1836	22	1700	1540	26	70691	67922	71	0.581233
87737	82566	83	41691	38041	81	1624	1498	18	2077	1935	27	4443	4179	37	6226	5834	44	162662	151901	76	0.581233
207651	175174	103	90717	75471	99	5354	4863	38	7733	6635	57	17601	14689	74	24894	21031	91	705511	603713	99	0.581233
149114	137168	87	57579	52993	85	2763	2404	29	3405	3488	32	6585	6460	42	9160	8464	50	243979	227684	83	0.581233
47842	46169	86	18074	18100	53	230	317	0	717	863	0	1434	1520	19	1725	1531	24	66680	66682	68	0.582144
34689	35590	72	9677	9774	42	223	317	0	169	451	0	1160	1249	12	1647	1301	19	55755	57171	67	0.583055
155991	131478	101	60487	51874	90	1618	1329	18	4133	3386	36	8020	7002	52	8752	6798	53	291431	255939	91	0.583055
93967	82118	86	35492	30532	83	1564	1400	14	2026	1749	22	4328	3655	38	4783	4210	38	145891	129513	83	0.583055
30185	30739	65	12653	12893	44	391	276	0	717	659	0	1171	977	0	1477	1416	18	49421	48354	67	0.583055
110719	107390	84	42315	40861	81	1418	1146	12	2706	2694	28	5559	5493	40	6424	6723	41	252685	241710	89	0.583055
133122	119702	91	63200	57640	86	1390	1380	13	3306	2585	38	7085	6688	46	7914	7027	48	292296	279762	86	0.583966
233681	189655	105	138415	120907	100	7174	5662	44	9926	8161	54	19892	16740	78	27057	21735	91	711433	591099	99	0.583966
93196	88532	84	31753	30682	78	884	917	0	1519	1606	18	3116	3087	31	4178	3982	36	112136	111782	76	0.584877
65584	63439	81	25244	24886	75	755	588	0	1278	1263	11	2283	2460	25	3386	2962	33	88833	90114	79	0.584877
117625	109090	100	42430	40491	82	1253	1210	11	2681	2290	31	5977	5336	43	6627	6607	45	243882	230803	87	0.585788
67544	59260	94	29387	26556	79	775	533	0	1378	1208	10	2944	2726	30	3343	2877	35	99547	91612	73	0.586699
73786	68403	81	33452	30445	78	1309	1097	7	1445	1202	14	3258	3118	30	4905	5058	38	105947	103081	77	0.586699
207212	153873	100	84929	62833	99	2705	1784	33	4054	3427	39	9441	6914	60	12626	9959	64	353535	286372	95	0.58761
103317	93509	86	46175	41753	84	1847	1773	20	2344	1881	26	4600	4078	40	5953	6069	41	169937	160317	81	0.58761
141879	128801	90	79353	75149	89	3270	2823	32	4534	3920	40	8597	7885	49	11126	10052	59	292065	266753	85	0.58761
154510	131130	91	53844	44520	89	1944	1841	20	3177	2398	34	5962	5359	44	8444	7667	50	222457	197493	86	0.58761
100827	98872	81	22720	22949	55	1743	1762	20	2924	2896	30	6706	6891	41	6900	6935	42	242724	233944	80	0.58761
136357	119975	101	68945	62275	88	1773	1313	16	3116	2764	29	7082	6740	45	6617	5932	48	242911	218378	85	0.588521
95911	88674	94	43602	41681	79	1811	1654	20	2332	2382	24	5123	4822	39	6955	6609	44	177215	162449	75	0.588521
89316	80489	85	38336	34211	82	1272	1001	1	1876	1824	21	3220	2989	32	4520	3991	38	128640	117059	82	0.589432
124301	120129	83	67222	64980	83	2345	2298	26	3675	3197	31	6597	6006	44	9489	9127	55	259574	246465	84	0.589432
67948	67366	88	20682	20388	65	886	1122	7	1022	929	0	2340	2501	25	3046	3027	32	88460	89099	70	0.590343
227540	163965	114	90236	64641	102	2439	1517	31	4704	3377	42	11683	8237	62	12387	9670	69	456319	336896	104	0.591254
146863	129563	98	63507	55814	90	1874	1838	22	4636	3743	41	8829	8087	50	10163	8544	63	366437	339427	106	0.591254
94534	85813	85	40746	37276	82	1513	1513	19	2253	2114	27	4367	4107	37	6842	6421	44	152728	148731	79	0.591254
94141	92952	80	42129	40933	79	1290	1328	13	1842	1888	23	4813	4672	37	5778	5329	40	168414	154814	77	0.591254
29240	29790	53	13731	13679	46	376	373	0	928	790	0	1276	1414	14	1823	1921	20	56814	58020	69	0.591254
139708	127025	88	65269	58708	85	2101	1740	22	4242	3527	37	9697	9018	54	10252	9100	57	382155	360436	86	0.591254
238306	195137	105	110936	91481	103	5541	4430	40	6796	6048	47	14573	11961	72	18295	14654	75	483521	398782	103	0.592165
42272	42938	73	21853	22388	55	607	667	0	959	661	0	1810	1753	23	2103	2388	26	57098	58472	67	0.592165
207925	179173	96	104149	93216	94	4034	3445	36	6008	5562	46	12768	11169	64	16693	15174	72	410020	365700	93	0.592165
105598	98786	85	42070	37219	84	1273	1136	10	2566	2214	29	5309	5015	43	7094	6750	45	229085	219070	84	0.593076
115952	102639	95	45431	39263	85	1359	1117	9	2078	2100	25	5045	4762	41	7982	6841	51	197801	180807	103	0.593076
111563	108522	83	43953	42668	82	1268	1228	13	2203	2328	24	5451	4812	41	5391	4996	40	211428	199021	85	0.593076
60967	62686	73	26537	26706	70	507	623	0	621	733	0	2566	2491	26	3037	2967	30	91217	93853	69	0.593987
28066	30667	49	7132	7628	37	314	264	0	915	589	0	1545	1495	19	2045	1885	24	54226	56449	67	0.593987
108035	98455	87	50438	46683	84	1460	1173	14	2578	2042	35	5544	5195	42	6498	6319	40	221696	213644	86	0.593987
175521	152301	106	63666	55636	92	2511	2312	27	3706	3127	35	7157	6584	49	10719	9806	61	283555	259284	93	0.594898
120238	111604	99	51884	49315	83	1800	1544	18	3490	2980	33	7219	6963	46	7028	6333	47	304040	281340	88	0.594898
92298	86444	84	33380	32658	80	1152	1010	3	1872	1998	22	4728	4504	38	4712	4636	36	187984	178333	84	0.595809
106468	100042	86	48868	47490	80	1268	1419	14	3779	2976	36	6824	6428	45	8130	7382	52	312122	294372	81	0.597631
157377	134363	91	77538	65743	92	2076	1740	23	3808	2986	33	7463	6517	47	10320	9110	55	256224	234601	93	0.597631
69733	61897	81	39080	34754	81	1061	951	0	1372	1129	19	3126	2699	31	4053	3903	35	101741	90687	79	0.598542
87225	82584	81	28609	26826	79	1601	1252	18	2279	2276	25	4639	4659	36	5948	5658	43	162623	159362	77	0.598542
158660	139910	96	81218	73601	93	2486	1866	25	3506	3427	37	7199	6239	47	8095	7446	54	231917	211821	88	0.599453
55328	48357	91	24662	20414	91	809	678	0	1502	1058	5	2020	1577	23	3202	2366	29	87383	72222	91	0.599453
66600	66606	77	31411	31020	75	732	694	0	989	1247	12	2620	2650	28	3240	2860	32	85972	83335	74	0.599453
158713	139781	98	65015	57226	90	2023	1709	24	3536	3025	38	7019	6261	49	9789	8760	56	284617	254468	97	0.599453
109210	107223	82	54845	53677	80	1369	1126	13	2357	2462	23	4857	4579	41	5382	5190	40	209884	204449	77	0.599453
122726	114587	97	67631	63268	83	1599	1375	16	2376	2451	29	5619	5021	43	6733	5655	46	199401	177356	83	0.599453
115236	111585	92	57737	55120	83	1911	1927	22	2912	2390	30	5533	4918	43	7221	6907	48	182471	167200	99	0.599453
157591	134112	90	56712	46970	89	1946	1588	22	3936	3544	40	9572	8422	53	9262	8408	50	369676	329394	89	0.599453
140325	130562	88	56072	51560	85	1542	1844	18	2826	2555	31	6841	6581	46	7874	7378	48	247317	233508	82	0.600364
144137	139043	90	66230	62879	84	2165	2017	24	4832	4424	37	10457	10548	52	11487	10744	61	440851	434154	79	0.600364
75273	76549	76	30013	30121	66	1034	1077	6	1530	1753	19	3938	3870	34	5422	4986	40	117624	116046	73	0.600364
56485	55531	73	19861	19628	55	754	1017	2	1004	988	0	2318	2345	27	2966	2745	31	72563	75228	67	0.600364
54635	50424	79	25727	24771	75	825	845	0	1147	1312	14	2630	2379	30	3521	3268	35	87030	85402	63	0.601275
66652	65417	78	32049	31247	76	629	811	0	1338	1491	18	2088	2314	25	3236	3116	36	89998	88652	71	0.601275
197893	155840	116	75133	57853	102	2496	1760	29	4741	3548	40	9988	8012	63	12010	9203	72	427434	350524	116	0.601275
70276	68112	79	33867	33068	77	756	826	0	1401	1375	16	3510	3802	30	4780	4357	39	126432	126543	70	0.602187
126881	105142	97	53328	44483	88	1565	1561	17	2631	2414	29	5973	5145	44	7607	6586	49	193945	172509	83	0.602187
66934	67207	76	17443	17379	51	734	608	0	1385	1017	5	2494	2884	26	3387	3544	33	95419	96158	68	0.602187
144707	119442	98	50122	41212	91	2287	1866	26	2834	2690	32	6113	5499	44	7624	6273	51	203778	169264	86	0.603097
91475	76981	84	42006	35161	84	1515	1191	12	2131	1550	24	3340	2710	37	4752	4120	39	127120	107494	76	0.603097
115320	104585	90	48950	42889	85	1257	1023	4	2254	2002	24	4792	4182	39	6859	5614	47	167594	153656	101	0.603097
50617	51672	65	21214	21055	58	466	572	0	453	789	0	1912	1890	21	2498	2203	30	66429	65882	68	0.603097
208788	181600	100	135835	121959	98	5206	4126	40	5887	5802	44	14618	12547	67	18542	15902	73	442474	378799	93	0.604008
65179	64074	76	26380	26415	65	786	802	0	955	965	0	2280	2230	26	2965	2981	30	85067	84798	68	0.604008
125067	116899	100	64160	61392	83	1862	1945	21	4008	3684	35	8943	8469	51	9991	9062	53	367582	349803	81	0.604008
126041	115877	84	43538	40703	83	2050	1960	22	3121	2732	33	6133	5779	45	8602	7708	54	207755	198136	76	0.604008
100625	95085	86	37864	35713	80	1565	1624	19	1545	1598	20	4225	4094	36	5170	4798	37	154551	149919	76	0.604008
38379	37791	62	17056	16635	51	372	306	0	228	524	0	1370	1495	15	2169	2012	26	51938	52443	59	0.60492
58817	53481	78	18207	17543	54	669	789	0	932	890	0	2292	2042	28	3380	3302	31	79682	76681	67	0.60492
69432	68280	78	39427	39077	77	684	855	0	1211	1365	14	3373	3194	34	3472	3613	30	101038	98451	71	0.60492
229568	177707	105	103681	81049	101	5500	4141	41	7514	5432	53	14273	10764	74	18485	13913	85	448126	342341	95	0.605831
63704	60829	78	16346	16276	49	1470	1275	16	995	1264	11	3349	3177	30	3782	3446	36	106019	101999	71	0.605831
157775	141777	93	79585	73091	87	2321	2237	24	4088	3499	37	9289	8218	52	11469	9509	64	329090	299179	84	0.605831
108233	98302	86	40891	36380	84	1305	1272	12	2203	1836	28	5022	4610	41	5953	6042	44	180970	169377	77	0.605831
106780	101538	86	48029	46482	79	1439	1264	15	2827	2573	32	7311	6954	43	7253	7030	44	293208	286995	79	0.606742
196443	167834	100	90664	76510	96	2383	2082	25	4142	3240	37	8748	7405	54	10695	9367	57	330191	298859	113	0.606742
52303	42574	91	26453	21289	91	545	450	0	1477	1107	9	2269	1507	23	2544	1904	22	88805	66258	91	0.607653
131469	120595	91	59843	51900	87	2142	1815	24	3212	3007	32	6385	6071	48	7333	7327	47	256131	246352	82	0.607653
38012	40271	51	15800	16136	48	420	553	0	738	481	0	1350	1405	14	2102	2607	23	58700	55978	66	0.607653
105564	101781	85	35319	34422	79	1728	1501	21	2350	2419	27	4827	4645	39	6404	5758	50	162757	156927	72	0.607653
92926	85300	82	38382	34774	81	1319	1199	12	1885	2004	21	3742	3600	35	4583	4161	38	130442	122712	76	0.608564
72816	69831	80	20613	20445	59	919	963	0	1574	1405	22	3685	3492	32	5242	4902	37	135537	133295	73	0.608564
53583	53241	75	23445	23555	63	369	568	0	1153	1097	8	2079	1936	26	1910	1773	26	77376	78211	66	0.609475
70503	62653	85	34226	30675	81	975	842	0	1485	1468	17	2821	2571	28	3666	3149	36	95511	92498	95	0.609475
154389	143180	89	84244	78310	88	2463	2523	24	4805	4466	38	10474	10065	52	11846	10570	63	430435	394958	88	0.610386
137184	128326	88	84213	80515	86	2881	2589	29	4071	3668	36	8097	7641	52	11423	10765	58	283824	267516	82	0.610386
87452	74076	85	40057	34911	84	1327	1232	12	2043	1818	21	3646	3300	35	4694	3789	40	119458	104867	80	0.610386
209409	174375	101	118056	102028	97	3980	3405	32	6129	5307	42	12278	10700	62	16015	13741	80	452138	407404	96	0.611297
141262	130849	93	58987	51688	86	1513	1434	16	2633	2655	28	7530	7028	49	7643	7451	45	289682	271988	103	0.611297
165193	134403	96	81388	67931	92	2696	2022	28	3339	2658	37	7354	5857	49	9546	7571	57	243395	199371	89	0.611297
190661	150023	99	77427	62325	95	2857	2261	32	4186	3587	38	9088	7368	53	11828	9513	57	302769	255971	93	0.611297
192626	144353	116	70547	51058	101	2654	1952	30	4132	3159	42	10180	7920	56	10779	7515	69	384161	297143	116	0.611297
68632	68321	70	28853	27096	69	960	916	0	1655	1518	23	3256	3214	30	3983	3768	34	108119	102729	73	0.611297
164139	134173	92	64811	54111	91	2300	1950	27	3206	3335	29	6581	5578	47	9635	8264	51	231210	202049	89	0.611297
45997	48369	72	13433	14325	44	719	703	0	1028	1232	16	1768	1641	24	2683	2793	27	79753	79018	69	0.612208
202792	160898	100	64972	52517	94	2312	1775	27	5178	4173	45	10862	8570	59	12567	9735	68	463487	386541	94	0.612208
112145	107594	84	20827	20590	57	1530	1563	18	1716	1863	21	4476	4232	38	6447	6075	45	160223	154679	79	0.612208
110562	105664	87	50857	49825	81	1590	1615	17	2231	2372	27	5319	5193	40	6418	6119	43	180115	173712	78	0.613119
67759	65634	83	15593	15550	48	939	871	0	1360	1312	14	2227	2272	25	3475	3305	35	96334	97125	71	0.61403
106493	100567	89	42302	39925	80	1397	1367	19	2857	2675	30	5679	5128	42	6510	6564	43	202220	195507	80	0.61403
111561	91363	96	44335	36159	86	2125	1790	23	2542	2541	27	5584	4810	43	8332	6611	54	216305	180090	88	0.61403
140526	119729	90	54191	47021	88	1404	1087	11	3041	2266	35	6689	5946	49	8126	6519	50	281613	243648	90	0.61403
316295	205082	145	154371	104498	145	6364	3919	48	7779	5260	57	18035	12002	77	25322	17567	92	655927	460937	145	0.61403
114291	107886	84	61975	59216	82	2037	1920	23	3173	3162	29	6035	5845	44	8290	8309	61	214358	206333	79	0.61403
156449	129254	93	56665	47382	89	2095	2001	21	4156	3514	34	7954	6611	51	7973	6275	52	311767	269999	88	0.61403
126133	114537	90	52338	49048	86	1696	1438	19	2633	2454	26	5903	5625	41	6704	6241	44	222607	212307	86	0.614941
42989	40554	74	11425	11343	44	257	362	0	639	573	0	1528	1513	18	1855	1913	22	53264	53501	69	0.614941
49698	47518	78	20855	20643	63	643	528	0	919	972	0	1873	1957	22	1636	1724	20	66858	63752	73	0.615852
191164	165777	107	79309	70696	91	2919	2591	28	3788	3776	38	8974	7457	55	11604	10121	58	323131	278794	109	0.615852
42182	44220	72	18469	18690	51	420	445	0	527	652	0	1794	2082	21	2219	1830	24	61863	59127	71	0.615852
107442	91742	90	47244	39426	86	1548	1248	17	2366	2107	25	3924	3255	39	5358	4625	41	138027	121144	82	0.615852
38428	38272	74	22304	22199	64	193	273	0	669	948	0	1688	1828	21	1792	1996	20	68481	68258	68	0.616763
94989	90369	83	38246	36710	80	1569	1300	16	2155	1784	29	3851	3699	35	5326	5139	40	157807	153500	71	0.616763
137538	115231	98	65620	54318	92	2599	2103	29	2976	2557	32	6296	5366	47	8341	7250	50	205546	180484	90	0.616763
102948	99880	83	45769	43685	81	1130	1239	10	1953	1614	22	4011	3720	36	5578	5475	39	158739	153017	75	0.616763
85276	79650	80	35414	32292	82	1421	1226	12	1527	1354	14	3363	2996	35	4182	3984	32	118335	107606	82	0.617674
186510	159385	110	95801	83496	99	3777	3317	33	4950	4331	40	11231	10185	63	14159	11504	67	387996	330296	110	0.617674
153895	135335	89	51679	45393	85	2870	2397	30	3160	3069	33	7954	7144	48	9965	9199	61	256621	239570	87	0.617674
48319	48990	71	15685	16216	47	667	787	0	1021	1214	9	1579	1745	21	2631	2812	28	68166	67416	70	0.617674
60999	62043	75	19120	19511	51	1017	1085	7	1033	1254	13	2560	2422	28	3673	3852	30	99438	97799	76	0.617674
97758	93346	83	29434	28670	79	1326	1258	12	1905	1979	20	4588	4270	37	6387	6126	43	159291	159033	79	0.617674
222985	184713	116	164008	142621	101	4075	3638	35	5758	4760	44	12350	11140	61	17788	16009	79	441697	398874	99	0.618585
193979	159760	98	74563	62331	95	2957	2503	30	4320	3738	36	8892	7112	52	11173	9015	58	300608	264678	97	0.619496
170331	149479	95	93064	82800	92	3718	3385	33	4673	4212	37	10592	9145	52	15896	14559	71	401150	360999	91	0.619496
60576	59948	73	22989	22821	58	805	792	0	901	1148	10	2740	2668	28	3585	3530	31	112181	117216	66	0.619496
159261	139659	92	89574	80325	91	2424	2140	27	4094	3647	38	8230	7160	51	9201	8072	51	279245	257454	90	0.619496
200982	169098	105	128886	112622	97	4633	4214	37	6842	5399	49	13724	11647	68	17060	14136	69	446005	378855	96	0.619496
68775	67021	80	23712	23712	60	920	811	0	887	1394	12	2924	2846	31	3797	3754	35	105857	103648	73	0.620407
234830	185733	102	88660	70324	97	4564	3331	40	5777	4809	43	12867	10557	60	17179	14377	80	422919	359305	96	0.620407
69327	66212	77	30613	30048	75	1340	1285	14	1500	1512	16	3127	3324	28	4330	3889	36	123042	121440	77	0.620407
179975	135300	100	74237	57798	97	2587	2005	30	2757	2128	35	6440	5367	47	9045	6938	53	224219	181106	94	0.622229
123475	117871	83	36766	34945	82	1761	1794	18	3405	3005	37	7626	7088	49	8983	8214	53	314993	307525	86	0.622229
129384	113899	93	60310	54360	88	2041	1693	22	2757	2240	33	6091	5183	45	7481	7026	48	199711	182488	85	0.62314
151981	120763	99	68386	54796	91	2493	1870	29	3828	3175	38	7677	5790	52	9874	7246	56	282745	229850	95	0.62314
56800	58645	73	24130	24673	61	764	925	0	1025	1012	2	2335	2661	23	3778	3993	33	84834	86643	72	0.62314
248652	185048	116	119288	92430	112	2761	2140	31	6462	4655	50	14899	12110	72	15770	12343	80	582091	469699	114	0.62314
170814	147078	93	61070	49416	92	2614	2255	29	4939	4376	44	11115	9956	58	12138	11250	59	455055	406861	94	0.624051
191696	139862	104	79980	57677	101	2789	2172	29	3666	2294	42	7485	5357	52	10502	7979	59	280422	207784	98	0.624051
141045	129049	86	51198	47018	85	1809	1427	22	3560	2944	37	8643	8346	48	9895	9384	56	350537	339406	83	0.624051
157714	139578	91	71743	64475	89	2045	1939	20	3686	3433	38	8289	7756	48	9827	8118	54	350173	330114	91	0.624051
234053	173970	108	132259	93248	104	3843	2831	38	6887	5190	53	16962	12639	80	18647	13816	76	671532	503819	106	0.624962
121183	122207	82	82984	82196	82	2233	1883	23	4286	3902	36	9004	8463	50	9441	9951	49	350375	331394	78	0.624962
64875	65070	75	16423	17213	46	881	879	0	680	753	0	3027	3122	30	3397	3237	33	102756	103882	74	0.624962
64736	64321	78	26855	26691	75	991	897	0	1118	1342	16	2995	2744	31	3710	3944	31	87674	90668	73	0.624962
58252	56467	79	24859	24554	67	569	661	0	971	965	0	1926	1949	23	2945	3134	31	76151	78772	69	0.624962
45439	44920	82	20780	20693	67	486	351	0	592	809	0	1660	1517	20	1876	2025	21	58383	58559	67	0.625873
62987	61436	81	14070	13842	48	779	947	0	1034	1023	5	2350	2221	24	2900	2844	30	90081	89472	73	0.625873
168897	142439	96	55376	44785	90	1965	1553	22	3445	3128	35	8186	7071	50	8110	7716	45	315117	280575	89	0.625873
101892	98975	96	37496	36247	79	1224	1242	14	2716	2462	28	6330	6454	41	6771	6791	40	255894	249524	80	0.626784
50693	51818	73	23289	23165	72	543	527	0	1055	1118	8	1963	1966	23	2338	2196	23	68456	70638	62	0.626784
108280	103519	84	48756	47416	81	908	919	0	2573	2789	25	5964	5865	41	6468	6735	42	246977	241241	74	0.626784
47282	46004	74	20658	20209	59	560	551	0	1220	940	0	2361	2309	26	3270	3007	33	77723	76508	69	0.626784
272597	220165	131	143485	115796	121	6844	5882	42	9240	7440	57	19371	15559	78	26134	20071	101	697798	564361	122	0.627695
177698	145445	95	96685	77373	93	2818	2367	29	4570	3919	40	10407	8739	59	12638	10228	66	395398	334460	91	0.627695
64663	66726	76	27406	27668	63	1067	884	0	1166	1020	4	2392	2563	27	4284	3605	44	110710	108331	60	0.627695
160297	140570	93	80159	71903	87	2936	2419	28	3835	3421	39	8677	7945	51	11220	9248	63	289346	261299	85	0.627695
96213	83659	87	40323	34233	84	1513	1438	16	1729	1320	21	3501	3158	35	5426	4654	43	134880	122014	80	0.627695
80987	73041	94	36926	34108	80	1055	1075	8	1473	1537	18	2894	2734	29	3981	4265	35	111463	110173	73	0.628606
241556	205076	101	137656	120012	102	5265	4376	39	7231	6087	49	12931	11225	63	18125	15579	79	453931	391850	96	0.628606
58797	57022	77	24924	23800	64	936	1071	6	1169	882	0	2468	2316	27	3654	3585	33	91137	89621	70	0.628606
133962	126013	91	51101	49396	83	1699	1417	21	3461	3178	33	7846	7658	47	9021	7979	53	317097	298764	83	0.628606
147185	131499	96	95788	86484	89	2755	2467	28	4185	4008	37	8603	8025	52	10005	9403	54	300333	277537	84	0.629517
61277	58388	80	23993	22970	71	865	850	0	1528	1442	16	2735	2686	28	4085	3985	35	101457	99090	71	0.629517
75711	73868	90	27649	26733	76	1030	935	0	1918	1529	20	3481	3471	33	5066	4776	41	132917	128747	71	0.629517
24764	26996	59	11883	12138	44	390	544	0	49	374	0	1048	936	0	1181	1248	9	38031	37682	62	0.629517
194546	152052	109	93696	74114	99	2990	2545	30	4261	3542	39	9584	7577	54	11763	9711	61	322790	258748	97	0.630428
90100	86388	83	36153	33953	81	1145	1125	9	2108	1913	24	3573	3447	32	4936	4223	44	128093	119906	96	0.630428
85270	82119	92	34628	33599	77	582	768	0	1600	1628	16	3733	3880	33	4247	4062	37	155683	150442	74	0.630428
129871	111074	90	53434	45695	88	1550	1436	15	2414	2021	32	4795	4123	42	6344	5454	51	166812	147504	82	0.631339
39316	39705	62	12377	12459	45	499	489	0	769	1090	7	1343	1345	16	2846	2513	29	56590	55718	66	0.631339
77618	75000	79	36003	35414	78	1132	1080	7	1395	1448	14	2953	3042	31	4109	4126	37	115148	116392	66	0.631339
208657	169924	106	100146	84607	97	3875	3355	34	4290	3871	36	10066	8655	55	12091	10453	60	342551	308382	89	0.63225
129052	118613	86	73067	68017	84	1788	1711	20	3626	3270	38	7694	7652	47	9294	8847	51	319341	306371	78	0.63225
80552	78305	80	19621	19254	58	887	813	0	1308	1310	11	2709	2608	29	3667	3779	35	106744	101774	73	0.63225
139602	125113	98	108246	99981	87	3342	3076	30	4457	3622	42	9800	8852	58	12136	10385	66	316591	287484	81	0.633161
104885	99511	91	55178	52344	82	1402	1594	15	2235	2402	29	5433	5405	39	6998	6650	50	211178	193488	76	0.633161
66141	65810	80	31733	31278	75	460	603	0	1092	1051	5	2854	2871	29	3100	2890	29	105284	105649	71	0.634072
50057	50935	71	23518	23727	64	662	621	0	2255	2404	22	2598	2556	27	2256	2081	27	67809	67040	67	0.634072
56865	57525	81	15396	15350	48	867	874	0	719	881	0	2190	2373	23	2671	2482	31	73848	74250	69	0.634072
103589	94783	96	46297	43035	83	1771	1565	20	2869	2478	27	5520	5566	38	7080	7264	42	196033	188457	78	0.634983
274875	191989	115	114046	85616	112	3776	2696	37	5658	4542	47	12908	9701	65	14375	10184	75	518649	397994	108	0.634983
36863	36115	70	16718	16385	51	743	735	0	883	877	0	1735	1599	21	1975	2165	22	54791	56218	60	0.635894
153789	129104	93	53585	44885	93	2640	2250	30	4077	3443	34	6934	5789	50	9301	7791	53	234090	214395	87	0.635894
76759	73169	82	26839	25906	77	1177	1071	9	1455	1608	16	3067	3137	30	3577	4022	30	102663	99355	72	0.635894
164592	151322	90	85345	80826	89	3068	2891	29	4300	4001	38	9643	8669	59	12385	11013	56	303239	274346	88	0.636805
180214	155623	92	58137	49242	90	1999	1740	23	4183	3863	40	10304	9567	58	12319	11035	61	428019	391090	88	0.636805
107755	97642	84	43352	37833	83	1386	1318	14	1971	1833	26	4195	3799	39	5387	4530	43	133965	126670	80	0.636805
184950	149969	97	92591	77116	96	2293	1596	26	3974	3681	38	7676	6171	50	8916	7410	55	272907	231868	91	0.636805
39405	42410	68	15531	15796	47	357	417	0	1040	582	0	1331	1321	12	1914	1893	22	63431	62743	67	0.636805
122765	115083	84	61424	57864	82	1485	1656	17	2867	2816	33	7413	6932	47	8939	8160	48	310922	297815	81	0.637716
168652	131273	113	64314	50029	113	1984	1576	20	2812	2140	30	7289	5471	52	9563	7412	59	289848	224339	113	0.637716
134644	106655	102	48751	37739	91	2132	1647	25	2249	1877	27	4926	4058	40	6911	6010	44	169666	132656	87	0.637716
74667	73873	78	18318	18088	55	932	943	0	1464	1409	14	2557	2451	29	4194	4728	34	118731	120940	75	0.638627
96366	84683	86	37597	33001	84	1019	821	0	1208	1207	17	3022	2769	31	4777	4375	40	130464	117345	82	0.638627
47514	47989	74	21750	21708	70	590	522	0	635	971	0	1729	1680	19	1424	1599	19	69273	68017	69	0.638627
57813	55996	89	22094	21794	68	658	661	0	1375	972	0	1874	1984	21	2642	2909	27	71395	73847	69	0.639538
268237	140425	152	151879	95007	147	5770	3615	48	7912	4500	66	15804	8816	96	21131	11942	108	546723	314974	131	0.640449
74401	69534	90	24762	23826	76	1019	1005	2	1151	1173	12	2554	2557	29	3837	3987	36	103669	100699	72	0.64136
166916	149731	90	71662	65605	89	3037	2730	30	4417	3861	37	8892	8297	53	11516	10489	68	294817	280550	84	0.64136
49617	50140	75	20396	20225	60	581	666	0	1129	1428	14	2084	1839	24	2882	2733	27	68399	64731	70	0.642272
34286	33235	73	16793	16743	52	585	547	0	545	609	0	1753	1967	22	2522	2444	29	57322	58160	64	0.642272
45316	44162	87	15286	15292	49	380	343	0	1053	710	0	1653	1511	18	1518	1696	17	56949	55458	66	0.643183
20763	20163	63	7454	7624	39	282	463	0	358	591	0	748	803	0	1348	1480	16	34613	32519	60	0.643183
112850	105283	95	61169	58353	83	1516	1387	15	2106	1934	26	5090	5022	38	5692	5702	41	169765	167302	79	0.643183
106605	98804	83	58826	54524	85	2125	1979	23	2905	2617	31	6455	6026	44	8187	7509	50	216591	198714	98	0.643183
155227	138999	92	109848	97209	93	3167	2682	32	4232	3665	41	9444	8273	56	12669	11741	64	353634	313247	89	0.643183
68978	67208	79	25152	25412	61	883	1373	12	1461	1435	18	3283	3354	32	4680	4296	40	115100	115407	66	0.643183
256742	160190	111	90959	56650	108	4759	3049	45	5681	4258	46	12357	7761	64	16221	10232	75	419986	269174	106	0.643183
213139	166902	99	96356	76402	98	3047	2361	31	5227	4487	43	11902	9479	65	13289	10506	68	473059	394466	95	0.644094
106599	99956	92	59371	56222	83	1911	1768	22	2521	2484	28	5330	5061	41	6618	5851	45	187685	175037	77	0.644094
138532	111754	102	59117	48950	90	1590	1282	19	2691	2023	32	5341	4460	41	7532	5816	57	205723	174342	87	0.644094
91597	90518	80	36834	35592	78	1685	1573	19	1646	1926	20	3666	3324	33	4418	4256	35	115777	112722	75	0.645005
41187	40600	68	17241	17168	53	516	368	0	154	525	0	1385	1522	15	1910	2076	22	64707	65015	67	0.645916
68182	64539	85	19032	18473	58	1370	1182	10	1313	1196	14	3503	3545	33	4835	4701	37	136559	130336	74	0.645916
77738	74351	83	34516	33833	77	859	828	0	1325	1382	16	3426	3378	31	4190	4312	36	119506	116361	74	0.645916
263298	220657	108	115247	97579	106	6081	5187	39	8167	8054	47	16990	15063	70	22795	19413	79	607736	536512	104	0.645916
42336	42397	68	15501	15780	48	478	515	0	1084	994	0	1389	1417	18	1697	1514	21	60807	62167	67	0.645916
100203	84765	100	45411	39533	83	928	1070	6	1854	1748	23	3410	2902	36	4719	4049	41	139179	122564	78	0.646827
26299	25994	58	11114	11314	44	203	253	0	319	467	0	941	1047	5	1381	1394	17	38046	38889	62	0.646827
172743	147215	98	69712	58173	92	2135	1585	23	4301	2965	39	9798	8562	54	9741	8627	54	397532	355262	90	0.647738
200544	164205	103	72640	61564	95	3509	2923	32	4654	4327	36	9909	8257	55	12668	10613	69	356944	320828	97	0.647738
156167	147116	89	51986	49901	84	2342	2279	24	4474	3961	37	8774	8090	50	9584	9577	58	363409	341535	85	0.647738
103230	99406	82	58723	56745	81	2349	2260	26	3142	2610	34	6460	6228	42	8964	8704	49	220361	201429	75	0.647738
201191	164846	97	72544	59639	95	2923	2517	29	4722	4116	38	10929	9757	53	13761	10980	67	411608	364242	92	0.647738
120811	114481	82	58074	55449	83	2550	2493	26	2517	2416	31	5927	5417	42	7678	7087	49	194455	186341	80	0.647738
93392	90100	81	36981	36525	78	873	825	0	3702	3924	32	5616	5208	39	4271	4033	36	149051	145506	78	0.648649
53231	54807	72	21963	22263	56	670	694	0	1273	1295	12	2306	2491	24	3183	3193	28	77142	77178	68	0.648649
112914	105221	85	66258	62617	84	2031	2006	22	2523	2529	29	5227	4778	40	7026	6958	44	178860	169926	80	0.648649
43868	43974	75	20063	20148	54	396	360	0	556	436	0	1493	1561	17	2147	2100	26	57599	59530	65	0.648649
78004	44652	105	33296	17938	103	1147	641	0	1729	821	0	3207	1809	46	3814	2238	49	116014	65549	90	0.648649
76727	73621	81	108330	106076	81	629	577	0	1051	997	0	544	474	0	1200	952	0	503	1040	8	0.64956
128563	104950	90	53575	44215	88	2290	1756	24	2951	2082	33	5962	5044	45	7213	5878	51	200433	172498	85	0.64956
40722	40069	73	18026	18170	55	687	602	0	1203	995	0	1595	1661	19	1976	1895	23	54567	53978	65	0.64956
49146	49182	66	20235	20095	58	435	479	0	1437	868	0	2105	1927	23	2408	2476	23	66652	65359	70	0.64956
26812	26103	68	13348	13298	47	437	293	0	-41	430	0	930	966	0	1271	1279	15	39553	40892	66	0.650471
97957	89008	85	47866	43429	83	1686	1455	19	1560	1825	21	4754	4172	39	7275	6219	51	178855	172355	81	0.650471
106766	91983	97	52507	47882	85	1602	1311	17	1592	1684	16	4185	3738	38	5935	5226	46	147669	134986	81	0.651382
140854	126475	90	82936	76267	89	2270	2139	25	3703	3625	35	8448	7821	50	11300	10825	67	301773	292298	87	0.652293
124257	114428	91	61552	57521	84	2009	1758	22	2553	2967	30	6299	6131	44	7976	7378	46	217542	203067	84	0.652293
109838	100511	89	51245	48381	83	1812	1230	18	2370	2287	28	5971	5360	41	6161	5895	44	222437	204109	99	0.652293
113458	102510	87	51446	46190	84	1578	1363	19	1989	2015	27	5922	5193	48	7574	6369	54	199978	174786	73	0.652293
64933	59117	92	31135	29775	77	1062	1032	5	1635	1400	18	3030	3066	30	4326	3989	41	95395	94179	75	0.652293
85482	78951	83	35199	32522	79	1565	1577	16	1844	1891	19	3788	3411	35	5325	4913	44	141950	134056	80	0.653204
31093	30244	61	13724	13314	49	411	378	0	720	768	0	1499	1386	17	1927	1834	24	57446	52636	84	0.653204
266859	206561	114	111825	89632	107	6011	4923	41	8438	7014	54	16369	13233	72	21533	17445	86	569021	452033	107	0.653204
66971	62588	82	15781	15848	48	1124	1050	6	977	968	0	3073	2986	30	4109	4546	34	102170	102350	72	0.653204
116942	108217	87	52844	48029	84	1253	1283	13	2551	2341	26	4415	3919	40	5648	5435	42	163726	154729	82	0.654115
59251	54499	90	36784	35621	77	999	876	0	1618	1452	19	2344	2306	25	3873	4021	32	98988	94262	74	0.654115
113850	111279	82	44409	42696	81	1922	1912	21	2486	2287	28	6263	6291	41	7849	7774	46	245618	240494	80	0.655026
79197	83991	75	36070	36395	75	951	1060	5	2271	2397	21	4239	4175	37	5137	5002	38	187994	184327	75	0.655026
120268	100185	89	48725	40247	87	1383	1202	14	2238	2178	26	4508	3880	41	6124	4715	45	168347	140337	86	0.655937
81955	75871	84	38033	34884	80	725	677	0	1791	1555	18	2573	2554	29	4087	3860	37	109554	103927	76	0.655937
87386	88778	78	21940	22203	55	968	869	0	2405	2036	25	5390	5133	42	6115	6448	43	225113	222846	67	0.655937
105394	99327	85	58126	54441	82	1811	1517	21	2854	2359	30	5340	4957	42	6770	5859	44	182026	173992	78	0.655937
149452	119580	100	76766	64208	94	1902	1767	24	2950	2196	35	5878	4643	48	7226	5967	48	239572	192699	91	0.656848
205213	164787	102	90379	72406	97	2692	2033	31	6218	4991	45	14130	11962	68	14419	12331	68	529838	469891	92	0.656848
143375	130754	87	62613	56016	85	1813	1893	19	2995	3298	31	7907	7464	46	8380	7626	59	331160	316998	79	0.657759
223566	180139	109	102113	83141	101	3630	3159	34	6225	5140	49	16425	14436	70	15172	13447	66	622729	557141	95	0.657759
96251	95397	78	29865	29699	70	972	1128	8	2987	2867	30	5733	5428	42	6910	6315	52	255879	252386	76	0.657759
59551	58360	76	15910	15955	49	1154	1076	8	846	1030	5	2536	2391	30	3116	3090	31	88668	88891	64	0.657759
114280	108573	83	49657	45453	85	1685	1746	20	2056	2078	26	4796	4664	37	7718	6652	52	179662	174651	79	0.657759
281392	203651	132	152658	118166	127	5512	3783	43	6364	4659	53	11902	9132	56	16869	13124	71	419654	344428	118	0.657759
80872	78836	78	25805	25811	66	965	932	0	1415	1354	16	2820	2757	29	3995	4061	35	97895	95950	72	0.65867
92063	86322	89	44933	41882	81	1027	1001	2	1759	1846	23	3958	3609	39	4811	4398	39	159780	150153	66	0.659581
70005	66161	77	29844	28404	77	990	1039	5	1457	1433	18	3012	2825	31	4103	3853	36	114701	113322	68	0.660492
27918	27466	60	6646	6597	38	345	409	0	661	658	0	1270	1093	12	1941	1671	19	50281	51234	54	0.660492
76730	74331	86	36075	35223	78	760	795	0	1890	1902	20	3163	3107	30	4317	4210	35	140323	137607	80	0.660492
60798	60275	76	31437	31502	76	1215	1183	11	1302	1025	6	2809	2836	29	4178	3559	37	100406	101349	68	0.660492
73549	73255	77	43373	42464	79	1100	881	0	1726	1620	19	3354	2909	36	4652	4178	41	115274	110941	64	0.661403
56868	55552	80	16925	16181	54	950	1159	8	951	979	0	2660	2924	27	3261	3334	30	92602	91240	71	0.662314
66070	67346	76	28656	27374	75	964	916	0	1100	1146	11	2740	2686	31	4477	4527	38	111243	108691	67	0.662314
160128	131212	94	62847	50706	94	1749	1437	22	3491	2649	39	6788	5809	47	7695	6407	50	229703	198487	86	0.662314
90066	77801	89	42876	36516	84	924	815	0	1631	1639	16	3026	2830	31	4386	4195	35	138476	120697	79	0.662314
109501	106017	81	53944	52241	81	1940	1937	22	3848	3397	36	9341	8813	57	10452	9843	53	380648	359637	78	0.662314
24592	27412	48	12032	12711	42	178	164	0	-176	207	0	696	686	0	978	900	0	32583	34265	57	0.662314
61083	59866	82	20021	19749	61	687	750	0	1037	1356	11	2006	2020	23	3127	2894	29	74454	73794	67	0.663225
195265	158410	100	79339	63977	98	2201	1832	26	4686	4136	42	9786	7751	60	11757	9821	65	399751	345982	90	0.663225
124148	115296	88	62415	58291	86	2555	2367	27	3220	2814	34	7164	6754	49	9290	8466	59	232172	227174	81	0.664136
80931	69328	86	38590	34175	82	1355	1072	6	1673	1748	18	3414	3080	36	5402	3940	44	118628	107035	79	0.664136
210884	162510	98	66127	49928	96	2966	2029	34	5848	4586	47	13083	10222	70	13324	10020	73	515276	421814	94	0.664136
111673	101321	89	45421	40102	84	1347	1259	13	2043	1577	24	4180	3634	38	6430	5346	44	141453	133849	79	0.665047
112428	110153	81	39587	38287	79	1446	1274	18	2659	2272	30	5579	5255	41	5653	5403	43	190055	188330	75	0.665047
320064	226437	124	118492	80567	121	6934	4655	47	8654	6026	60	18707	13369	77	25181	17929	106	649673	454688	117	0.665047
82033	77896	80	38040	35400	79	1228	1113	12	1974	1241	31	3111	3078	30	4349	4009	41	119530	117646	74	0.665047
171920	138822	98	73562	60266	92	3139	2600	32	3227	2929	33	7657	6033	51	10145	8528	62	273210	222157	89	0.665047
72922	69674	80	31965	31322	75	704	837	0	1016	1365	17	3148	3185	32	4213	4383	35	110895	110633	72	0.665047
238725	199963	105	131899	112905	102	4875	4037	39	6839	5458	49	13234	11587	63	17537	14910	73	456433	387832	99	0.665047
138515	119490	94	54089	46870	87	1929	1582	20	3223	2791	36	6733	5622	49	8572	7689	47	248823	222143	82	0.665958
80165	78208	80	31182	30768	77	1131	1064	6	2187	1834	27	3775	3903	33	4973	4782	38	129858	126818	67	0.665958
146313	127766	92	63209	54257	91	1774	1546	19	3346	3416	28	7389	6935	48	8553	7419	51	320614	288083	86	0.666869
114610	110840	86	45278	43848	82	1462	1299	14	2693	2609	29	6489	6265	45	7193	6863	52	255640	245264	79	0.666869
39927	38774	74	18223	18260	55	290	272	0	96	446	0	1611	1695	19	1694	1663	18	56633	53836	63	0.666869
93868	83613	89	51925	48346	82	1308	1186	14	1687	1552	20	3476	3003	35	5344	5280	40	135489	122299	69	0.66778
31109	30833	56	10017	10179	42	411	432	0	429	610	0	1034	1042	5	1875	2035	20	50198	49250	64	0.668691
96630	91783	82	57024	53149	81	1442	1494	16	1816	2168	25	4961	4482	38	6323	5857	45	186680	165619	82	0.668691
61517	57980	89	28881	27545	76	1048	870	0	1602	1208	13	2654	2428	28	3320	3035	32	96057	93881	92	0.668691
89713	89160	80	45309	44424	79	1161	1030	5	2381	2148	28	5048	4917	40	5788	5659	42	208355	204569	81	0.668691
198688	157123	100	90680	72763	96	2309	1898	27	4414	3326	46	9522	7396	57	10458	8336	60	397632	333035	95	0.669602
218538	181630	97	135407	117652	98	5289	4474	38	7474	5886	49	15933	13567	72	21646	17997	88	562977	461740	114	0.669602
272796	187148	125	168927	109741	121	6277	3969	49	7676	4618	62	16856	10700	85	22945	15061	86	582754	397055	116	0.669602
77688	78852	80	27494	27731	59	1043	956	0	1540	1301	16	3490	3254	32	3722	3975	35	114201	116549	62	0.669602
98527	95208	83	51504	50659	80	989	890	0	1205	1135	10	3796	3788	35	4591	4463	34	130196	128933	74	0.669602
116589	112103	82	50235	48451	81	2003	1783	23	2967	2900	30	7251	6992	47	8255	7955	47	320862	307856	81	0.670513
41405	44640	53	18419	18969	49	508	639	0	673	739	0	1586	1757	20	2301	2340	24	59383	59746	65	0.670513
148243	127477	94	59773	50546	90	1862	1523	23	3995	3212	37	8775	7880	54	9175	7894	52	350457	312094	88	0.670513
155555	137399	89	74229	65666	89	2112	1755	25	3064	2605	32	7003	6611	45	8834	8013	53	237892	221701	83	0.670513
117893	106431	84	54938	51245	83	1876	1713	20	1982	1809	27	4846	4476	37	6642	6505	42	176115	166105	77	0.670513
90664	89852	79	30952	30478	77	1062	1103	8	2158	1884	24	4970	4720	38	4987	4727	39	195377	192354	75	0.670513
51291	51143	72	13210	13754	44	529	539	0	971	1227	11	1871	2077	21	2297	1956	30	69699	70488	70	0.670513
199794	162370	102	70773	57526	99	2538	2197	26	4181	3802	36	10934	9501	56	11237	9183	60	438672	403947	95	0.671424
56758	55706	77	27370	27300	73	835	700	0	1005	925	0	1878	1855	22	2362	2545	26	62783	63454	67	0.671424
124230	98444	96	49804	40957	88	1345	1036	5	2483	1812	26	4866	4270	43	5412	4638	44	148049	121848	84	0.671424
54350	53891	75	23254	22592	72	961	850	0	1423	1487	14	2363	2249	26	2784	2858	29	82672	83068	64	0.672335
97547	93761	87	26498	25473	78	987	1098	7	1393	1601	20	3254	3094	31	4932	4379	39	129702	127528	79	0.672335
101292	85559	94	41683	35848	84	1440	997	0	1620	1718	22	3805	3376	36	5727	4775	43	144183	123723	81	0.672335
203800	165515	114	77835	64829	97	3684	2751	35	5053	4597	38	10729	8922	59	13545	11300	71	360207	312038	91	0.673246
68342	69435	76	26408	26054	65	791	688	0	1269	1331	15	2393	2492	27	3230	3287	32	90715	88379	70	0.673246
199793	157111	98	145259	119684	97	4524	3630	41	6606	5539	51	13862	11586	66	16721	13872	73	465443	398968	92	0.673246
155396	135041	89	65242	57146	89	2034	2033	24	3884	3724	38	7636	6787	50	8901	7770	56	275300	244455	84	0.674157
96381	86945	83	28288	25746	70	1038	881	0	1421	1314	15	3335	3031	31	4184	4060	35	125938	115074	76	0.674157
130855	120555	88	48874	45548	84	1684	1512	19	2791	2504	30	6566	6512	42	7164	6620	48	237202	224427	83	0.675068
220819	161252	109	85185	62566	102	2369	2013	27	5642	3951	42	11571	8806	63	11629	8804	62	453578	345842	99	0.675068
195063	160231	97	73556	61079	95	3456	2865	32	4293	3516	39	8992	8236	53	12966	12033	63	315502	290122	90	0.675979
33115	31652	71	10835	10626	45	410	352	0	531	507	0	1262	1275	11	1770	1999	21	51832	54665	65	0.67689
158763	125984	102	54506	44889	91	2523	1910	30	3114	2443	32	6981	5775	51	9994	7726	64	242164	192697	87	0.67689
56666	55674	77	21840	21159	69	707	722	0	977	914	0	2293	2274	25	2618	2660	29	80047	78528	69	0.67689
46167	46559	68	22103	22106	68	459	557	0	1089	1040	4	1664	1478	18	1875	2195	24	60471	61018	69	0.677801
101865	94961	95	54006	51537	82	1655	1667	18	1996	2128	23	5134	4807	42	5887	5661	41	175691	174483	82	0.677801
68317	67480	80	25654	25150	72	1025	780	0	1349	1160	9	2382	2344	26	2712	2875	29	80613	74622	70	0.678712
60750	60797	74	29137	28792	74	479	677	0	1140	1048	6	2858	3154	29	3034	3528	28	97309	97206	74	0.678712
206237	166135	100	90642	73768	98	3912	2889	36	4693	4117	38	10254	8460	57	13296	11014	70	352252	310548	94	0.678712
110527	101546	98	46433	43273	83	1846	1491	19	2192	2175	25	4748	4229	39	6881	6149	51	169792	165293	81	0.679623
107525	99260	101	36741	32353	101	1473	1304	16	2369	1896	27	5865	4956	44	7896	6119	50	207675	182291	101	0.679623
63184	63630	76	22892	22482	58	1302	984	0	1766	1676	23	3585	3243	34	4977	5011	39	122084	122363	73	0.679623
188568	145383	93	78423	58309	94	3636	2746	37	4234	3176	39	9926	7517	60	12883	9657	67	325387	244613	94	0.679623
63650	67936	56	31705	31136	76	1147	1117	9	1838	1858	18	3615	3059	34	4862	4385	42	124745	122599	92	0.679623
213865	159898	104	74699	56461	99	3410	2485	34	4067	2908	36	8201	6105	55	10795	7882	62	283820	219498	96	0.679623
277047	185809	143	106640	72232	143	4460	2974	40	6861	4764	52	13583	8812	73	18312	12198	75	478886	327472	143	0.679623
55178	53106	77	19805	19330	60	674	632	0	929	1015	4	1737	1660	19	2477	2577	26	61455	63481	61	0.680534
67161	64913	80	26496	25953	75	418	406	0	1099	1267	17	2527	2598	26	3182	3141	31	91161	88917	76	0.681446
113406	106783	99	43499	40979	83	1238	1198	10	2613	2523	25	5722	5531	40	5752	5732	40	244060	231746	99	0.681446
105808	100573	81	48937	46455	82	1608	1296	16	2163	1954	28	4834	4405	40	6089	6179	41	153123	150272	77	0.681446
193069	157744	100	79378	65187	94	3226	2439	32	4220	3629	36	8501	6934	53	11398	10021	69	313409	277656	93	0.681446
165764	136133	98	105438	89878	94	2637	2265	29	4524	4216	41	9915	8354	56	13480	11629	65	357550	301862	91	0.681446
264506	202694	113	163022	127281	108	6258	4936	42	9060	7429	53	18269	14886	80	24582	19289	97	644773	507680	106	0.682357
76860	69328	90	37286	34602	79	1074	1070	8	1163	1399	21	3533	3204	34	4954	4591	42	137614	126124	77	0.682357
204363	105894	116	87507	51000	113	2819	1580	29	4209	2130	51	8606	4666	65	11779	6315	83	286392	164414	111	0.682357
88645	85091	79	40391	37758	80	1026	744	0	1593	1552	17	3298	3204	33	4619	4109	40	132841	124734	79	0.682357
240101	130334	224	81549	40428	199	3173	1560	21	7018	3660	60	12131	7470	94	14249	8322	115	533646	338646	232	0.683268
72067	65058	86	28053	24671	80	988	987	0	1173	1235	10	2826	2671	30	4109	3883	37	103008	97220	76	0.683268
117206	104335	93	61120	55326	86	1157	1235	12	2228	2520	25	5182	4683	42	6437	5790	48	179567	170580	81	0.683268
152483	130371	95	75025	64663	89	2085	1742	24	3130	2979	29	6398	5810	45	9144	8000	53	248301	222192	86	0.683268
28701	30613	48	13120	13638	45	155	211	0	611	796	0	858	1002	2	1406	1436	14	50307	53033	62	0.683268
13743	15709	44	7350	7911	37	-1	184	0	469	417	0	712	700	0	861	964	0	22019	23860	46	0.683268
110678	100748	90	44023	39673	84	1222	1099	11	2579	2202	26	5392	4848	49	6332	5351	45	184397	170847	80	0.684179
132542	124699	90	53117	50732	84	1687	1651	18	2622	2570	27	6269	5909	46	5949	5959	39	234160	219645	81	0.684179
143524	129445	95	54853	48910	87	2386	1993	28	3762	3826	34	7617	7564	45	9876	9213	57	282016	270331	79	0.68509
108275	96684	101	50640	46023	84	1578	1488	17	2145	1868	26	3918	3627	36	5386	4861	39	152037	147378	78	0.686001
64399	62284	80	25894	25541	74	949	843	0	1400	1384	13	2009	1966	23	2564	2449	26	79684	77277	69	0.686001
141914	116353	93	56408	47367	91	2183	1687	26	2792	2105	29	5938	5393	43	8235	6609	52	194623	170508	84	0.686001
108511	99126	91	57230	51915	85	1659	1521	23	1910	2260	26	5055	4546	41	7161	6373	48	174805	163982	80	0.686912
119280	99659	104	54148	45352	104	1613	1368	18	2877	2283	34	5218	4373	42	6545	5017	52	179484	156854	104	0.686912
48254	48758	65	23451	23483	57	465	575	0	726	836	0	1689	1833	20	2065	2061	22	64383	63443	65	0.686912
116361	108690	91	49391	46606	82	1338	1367	12	2049	2187	25	5252	5105	37	6202	6130	42	188038	182445	76	0.687823
124163	113283	86	43859	40536	83	1292	1296	14	2676	2681	27	6549	5993	43	7243	6917	47	244693	236807	79	0.687823
43640	43558	60	17427	17509	51	561	489	0	984	796	0	1662	1727	20	2555	2368	28	63768	63347	63	0.687823
129152	116637	88	59556	54589	85	1940	1872	21	3091	3150	29	7046	6412	48	8076	8215	45	231984	221021	76	0.687823
102032	96320	90	39671	38083	80	1902	1547	21	2306	1997	26	4997	5070	38	6031	5721	43	220130	206693	74	0.688734
139068	114268	91	58053	49821	90	1852	1660	21	2260	1911	31	6033	4979	49	8119	6773	52	197645	171896	84	0.688734
73392	71317	84	38715	38247	76	777	915	0	1315	1466	14	2726	2627	29	3229	3136	32	109327	109286	68	0.688734
86222	82626	82	35115	33941	78	1287	1149	11	1514	1487	16	3763	3689	33	4575	4600	37	116447	117210	66	0.690556
105736	90221	90	44447	36885	86	1500	1350	18	1770	1986	22	4163	3676	36	5653	5157	40	149087	130536	79	0.690556
190992	157401	98	86289	70731	94	1903	1552	25	3980	3391	39	9716	7894	59	10851	9087	62	383914	334269	87	0.691467
70505	71056	78	32789	31486	77	913	954	0	2064	1889	24	3712	3628	32	4744	4294	42	118895	120215	70	0.692378
63605	62100	77	15400	15404	49	1048	959	0	1601	1307	11	3087	3008	32	4272	4225	35	105095	102709	70	0.693289
41184	38436	85	10991	10858	43	485	552	0	600	715	0	1373	1388	18	2375	2200	29	59999	57612	68	0.693289
192030	155020	98	89341	71847	97	2635	2107	29	4746	4156	42	11452	9562	61	12083	9912	63	457452	387287	91	0.6942
97749	96074	82	46040	43255	81	1488	1361	17	1893	2168	22	4041	4014	37	5667	5693	39	143553	137737	72	0.6942
292317	223191	109	143778	111074	106	6470	5081	42	7098	5695	47	17185	13350	72	23153	18224	95	602545	475744	101	0.6942
180400	157430	90	72500	61353	91	3304	2875	32	3776	3671	35	8504	7719	52	11409	10232	63	304647	281793	82	0.6942
46545	46988	72	20965	21040	54	951	907	0	1106	925	0	2399	2373	26	2687	2650	29	82240	87307	53	0.695111
58460	56753	76	21857	21697	60	770	783	0	1198	1421	11	2210	2104	24	2933	2613	31	78321	78825	73	0.695111
66860	63112	77	18424	17867	51	986	976	0	1789	1811	20	3104	2966	31	4100	4018	36	109162	107468	68	0.695111
60482	57346	83	27228	26829	74	573	509	0	1337	1232	11	2108	2285	23	2781	2622	31	80543	78298	57	0.695111
114772	102771	89	42260	38521	83	2013	1894	23	2384	2305	24	5585	5226	40	7574	7095	47	180039	168675	80	0.695111
83327	81468	78	36345	35306	78	1094	956	0	1882	1922	22	3678	3549	35	5838	5968	42	151378	144761	71	0.696022
295398	208644	129	129286	93161	123	4903	3467	41	7472	5016	55	15718	11431	71	22121	15555	91	559464	435839	118	0.696022
69384	70388	77	34162	33912	76	400	456	0	1016	1442	16	2989	2994	29	3362	3440	34	104397	103385	71	0.696022
65769	64215	84	23446	23244	61	657	803	0	1637	1235	14	2841	2652	29	3303	3457	30	101383	102610	72	0.696022
155439	131040	98	54313	44959	91	1867	1639	23	2731	2418	32	6451	5441	46	9059	7568	53	239445	209775	90	0.696933
349516	237035	167	192178	142707	167	11002	7415	51	13104	9285	69	27366	18875	101	35781	25285	139	914498	647446	167	0.696933
105553	104070	81	55861	55358	81	1490	1644	18	2700	2469	29	5284	5095	39	5264	4843	44	202210	202662	75	0.696933
[truncated: 7,683 more rows]
