# Supplementary material for: Phenotypic heterogeneity follows a growth-viability tradeoff in response to amino acid identity
Source: Nat Commun. 2024 Aug 2;15:6515. doi: 10.1038/s41467-024-50602-8 (PMC11297284; doi:10.1038/s41467-024-50602-8)
Supplement: Supplementary file 6 — Source Data [file 41467_2024_50602_MOESM6_ESM.zip › source_data/fig6cde/240423/export_A1_singlets.csv]

FSC-A	FSC-H	FSC-W	SSC-A	SSC-H	SSC-W	BL1-A	BL1-H	BL1-W	BL2-A	BL2-H	BL2-W	BL3-A	BL3-H	BL3-W	VL1-A	VL1-H	VL1-W	VL2-A	VL2-H	VL2-W	VL3-A	VL3-H	VL3-W	YL2-A	YL2-H	YL2-W	Time
78539	78212	82	26165	25979	75	21046	20093	59	2038	2240	22	-1	137	0	283	403	0	18841	18371	78	2650	2751	26	-5	394	0	0
140475	123701	91	59203	51468	88	44417	39741	87	4102	3870	33	270	371	0	589	623	0	35730	31943	92	5729	5016	42	326	486	0	0.00395083
119726	103420	87	40055	34661	85	34470	28921	85	3276	2839	31	89	115	0	361	435	0	30663	27880	92	4762	4811	38	51	655	0	0.00395083
113854	106791	86	44193	41015	82	29125	26458	82	2636	2556	29	94	164	0	655	659	0	25824	24674	90	4381	3959	38	676	965	0	0.0108648
181701	144426	96	72267	56612	96	44832	35554	94	5088	3973	39	121	207	0	544	574	0	40830	33832	104	7014	5584	49	35	380	0	0.0108648
138812	121272	89	80447	73181	89	31653	28065	86	4085	3808	36	246	235	0	714	525	0	28537	26074	94	5108	4908	40	811	845	0	0.0148156
133929	120950	96	41896	36967	84	30594	26992	83	3261	2855	34	151	103	0	718	527	0	28021	24665	93	5101	4300	42	479	878	0	0.0148156
154123	137782	90	54851	49745	87	42377	37459	87	4061	3224	37	249	367	0	860	798	0	39893	37161	97	7451	7073	46	881	813	0	0.0158033
115298	112899	83	46307	44974	81	34104	32994	81	3571	3397	31	272	270	0	347	476	0	30108	28901	91	4610	4431	40	117	217	0	0.016791
97665	90429	90	28271	26030	82	26377	24031	77	2674	2780	27	88	150	0	522	393	0	22794	21498	87	3798	3562	33	596	710	0	0.016791
93600	89406	81	34354	31453	81	22624	20841	66	2238	1845	24	-11	86	0	357	428	0	21285	20112	82	3350	3180	33	-370	342	0	0.0177788
127523	115956	86	52543	48720	85	38643	36197	83	3997	3787	33	321	300	0	959	934	0	34473	33046	92	5303	5058	40	1826	1375	11	0.0177788
116211	104743	89	45261	40639	85	30613	27263	84	3070	2879	30	162	156	0	468	494	0	29000	26178	94	4611	4317	37	406	805	0	0.0217296
109517	108451	84	37951	37616	79	28301	27824	78	3255	2455	33	151	206	0	542	563	0	26323	25431	87	4065	3909	36	1038	1500	12	0.0246927
197687	163786	105	59375	47846	97	40672	33720	95	4380	3545	37	64	99	0	1119	836	0	40457	34453	107	6603	5217	45	1198	1248	9	0.0256804
103165	99851	84	42146	41237	80	20489	20238	58	2353	2477	24	69	135	0	297	244	0	19886	19021	75	2956	2622	31	261	687	0	0.0296313
77759	78281	76	34737	34728	77	18752	18603	54	1600	1872	22	199	176	0	569	468	0	16307	16229	70	2527	2449	28	399	598	0	0.0296313
117816	103603	94	44282	39312	85	30430	27217	84	3380	3206	32	186	180	0	522	420	0	27380	25228	90	4366	4428	40	653	947	0	0.0316067
91908	89967	83	38514	37641	79	35842	34838	80	3702	3628	30	102	153	0	242	463	0	31665	30834	89	4155	4074	39	1332	1288	9	0.0316067
131772	122640	86	46317	41953	85	30998	28018	84	3473	3378	29	136	159	0	829	700	0	28353	25187	94	4316	3898	38	1106	1002	2	0.0325944
135959	118620	91	38138	31792	88	33100	28510	86	3863	3535	34	87	166	0	544	538	0	30762	26938	96	4709	4013	39	364	700	0	0.0335821
99579	97465	80	23310	22528	67	23613	22732	76	2219	2624	23	91	90	0	486	514	0	22041	21065	86	3565	3533	33	396	594	0	0.0355575
77040	75926	79	29169	28675	76	22481	21005	72	2097	2006	25	152	175	0	56	434	0	19438	18649	77	3896	3647	34	441	512	0	0.0355575
101229	98679	80	32609	31773	79	40947	38558	81	4644	4251	35	226	305	0	431	497	0	34757	33312	88	6324	5480	49	221	635	0	0.0385206
90869	89379	80	31549	30951	77	19125	18972	56	1893	2244	21	124	218	0	231	345	0	17758	17298	73	2752	2896	27	521	594	0	0.0404961
275869	227988	111	175059	149165	108	74894	61562	106	7759	6382	45	357	343	0	2307	1922	27	72514	59354	118	11805	8903	64	2388	2066	23	0.0434592
164527	127081	95	61065	48092	93	41741	32197	93	4886	3744	39	210	224	0	764	615	0	37477	29365	103	6191	5196	47	646	773	0	0.0434592
146246	139156	87	59641	56195	86	45856	42919	84	4814	4713	37	285	275	0	594	693	0	41841	39339	97	6284	6351	41	742	1048	3	0.0444469
328723	221741	138	142541	96207	134	88252	57301	133	8113	5228	50	288	243	0	1859	1248	19	82860	57723	144	14938	10162	69	156	671	0	0.0454346
138526	129381	87	36028	34415	82	54868	51582	83	4757	4811	35	159	255	0	702	740	0	52165	47654	96	8629	7764	49	536	885	0	0.0493854
84584	83459	85	46506	46214	79	24751	24151	71	3143	3033	28	139	271	0	604	601	0	20855	19193	82	3139	3007	32	-236	377	0	0.0523486
142042	121478	91	55081	47293	88	30480	25084	85	3301	2792	34	34	112	0	454	493	0	29893	26001	97	5446	4066	44	340	523	0	0.0533363
94283	92367	82	20628	19786	60	28126	26847	78	2703	2609	29	364	242	0	608	395	0	24732	23951	89	4243	3934	35	680	856	0	0.0553117
130408	123177	85	54908	50840	86	43801	40165	84	4508	3982	35	347	335	0	821	819	0	39061	36594	93	6437	6103	44	785	1008	2	0.0572871
82330	81861	83	30484	30789	76	17014	16699	51	1576	1765	20	196	182	0	430	369	0	15375	15125	70	2648	2728	27	1081	979	0	0.0572871
102297	99019	81	50336	48005	80	26065	24952	76	2336	2251	27	218	189	0	393	600	0	24346	22356	87	4086	3577	36	1124	1114	7	0.0582748
98551	90526	84	39765	35793	83	26642	23820	80	2534	2367	26	52	116	0	506	450	0	23831	22603	90	3880	3473	35	221	534	0	0.0582748
107320	100918	97	26228	25763	74	26487	26071	79	1897	2256	26	324	317	0	571	500	0	22906	21884	82	4055	3755	35	218	730	0	0.0612379
61206	61136	76	22689	22547	63	15932	14804	51	1455	1499	16	130	174	0	106	191	0	12868	12624	60	2115	2275	26	47	271	0	0.0612379
115485	106494	91	41693	37605	84	34498	30993	82	3126	3323	31	187	220	0	377	482	0	31649	29354	92	5404	5224	42	709	1264	10	0.0622256
103070	100746	81	40901	39539	80	28916	27183	79	3313	2712	33	53	153	0	729	565	0	26233	24526	89	4165	3639	41	862	1205	11	0.0681519
62125	58915	79	51992	51272	77	49108	47161	78	5408	4803	39	87	170	0	1071	935	0	42461	41412	87	7261	6993	44	769	1079	5	0.0721027
86038	80719	87	33915	32005	78	23126	21669	67	3073	2792	29	86	164	0	365	323	0	21452	20093	83	3461	3337	33	655	778	0	0.0721027
100175	91273	83	34624	31660	81	26136	24482	73	3143	3058	29	31	95	0	220	466	0	24936	22624	92	4053	3595	38	938	983	0	0.0740781
60127	60969	69	30924	31135	75	13251	13242	47	1051	1067	8	108	134	0	321	275	0	11805	11921	55	2041	1694	22	558	563	0	0.0750659
124388	119649	86	60336	57684	82	30244	28796	80	3337	3008	29	243	271	0	645	502	0	28641	27699	92	4840	4604	40	1435	1828	14	0.078029
206379	141343	103	70246	47162	103	43942	29903	101	4941	3535	44	100	135	0	558	655	0	39320	26543	113	6493	4419	50	716	844	0	0.0800044
86427	84076	87	19336	19270	54	20835	20400	57	2199	1750	26	159	134	0	359	344	0	18731	18244	76	2768	3055	27	137	521	0	0.0809921
130549	111540	92	46947	40035	87	33917	28261	86	3505	3082	34	206	152	0	856	635	0	30037	26082	96	5385	4558	42	-258	434	0	0.0819798
203452	168221	101	74510	63863	99	56514	47535	99	5665	4990	39	184	203	0	992	977	0	52357	45263	111	8348	7610	50	1122	1652	12	0.0829675
51605	52512	75	13842	13921	47	15019	14811	49	1634	1535	19	38	105	0	192	280	0	13557	13546	64	2006	1954	22	57	262	0	0.0829675
160175	141199	91	56604	49339	88	44229	38712	88	4338	3803	33	398	387	0	524	684	0	41041	36571	97	6834	6210	47	200	568	0	0.0829675
98838	95464	84	35933	35092	81	22489	21323	65	2293	2764	22	266	208	0	395	393	0	21304	20060	83	3335	3245	31	775	774	0	0.0869184
236969	186349	112	109445	91189	107	71145	58397	106	7914	6529	42	417	328	0	1069	1113	10	65452	55674	118	10855	8993	56	2472	1321	20	0.0888938
122518	109978	88	45573	40731	86	30754	27078	85	3098	2683	31	172	170	0	322	306	0	29705	27017	93	4877	4504	39	386	689	0	0.0888938
111763	107810	84	44496	43369	81	23726	23107	75	2606	2063	26	158	226	0	416	467	0	22716	21643	85	4018	3601	37	974	1064	3	0.0898815
211435	159897	105	68813	50588	98	51001	36843	97	5283	4035	41	320	295	0	705	612	0	45040	33588	107	7911	5748	52	1434	1418	11	0.0918569
360727	240880	155	187947	129428	140	85956	58996	139	9253	5665	50	361	476	0	1843	1429	25	85167	59024	151	14137	9769	70	2285	1745	18	0.0938323
83336	78119	81	44693	43142	80	28011	25937	78	3244	3515	28	52	102	0	445	465	0	25071	24387	86	4414	4209	36	-180	389	0	0.0958077
69322	67770	82	23339	23389	67	13275	12996	50	1453	1481	13	54	94	0	325	289	0	12208	11721	62	1886	2055	20	297	551	0	0.0967954
108411	105903	81	26563	25517	77	29433	28489	79	3425	3191	29	213	283	0	627	831	0	28007	26516	86	4711	4161	40	884	735	0	0.0967954
100128	98344	85	31512	31097	77	26973	26325	77	3192	2854	28	231	224	0	341	596	0	24374	23421	87	3867	3239	34	261	834	0	0.111611
125585	119519	86	45472	43892	81	37718	35942	81	3830	3392	33	171	129	0	661	718	0	33954	32038	90	5159	5155	38	76	818	0	0.111611
124990	112430	93	39931	36542	85	33717	30597	84	4393	3803	35	418	365	0	718	515	0	29308	26950	96	4681	4451	38	125	358	0	0.112599
131232	109559	90	39885	31547	88	32957	27953	86	3576	2760	36	241	164	0	219	383	0	27967	23592	97	5293	4272	46	757	790	0	0.112599
98915	92549	81	40555	37980	80	29446	27038	80	2859	2427	28	22	99	0	199	402	0	25731	24484	87	3669	3783	32	530	678	0	0.113586
109978	107586	83	41278	39880	80	26287	25774	78	3250	2958	29	143	157	0	575	634	0	24463	24136	83	4328	4491	34	771	1630	11	0.11655
142594	126349	89	50376	42385	88	34293	30317	87	3543	3079	32	275	275	0	725	708	0	30928	27618	93	5626	4827	47	427	457	0	0.11655
158849	142696	88	65187	61457	87	49307	44064	88	4914	4199	37	97	135	0	1183	1047	6	46537	41770	97	7612	7036	51	1335	1425	10	0.11655
94071	90507	84	31987	30985	78	32608	31292	79	3089	3175	28	121	164	0	397	554	0	27437	27160	86	4727	4564	38	23	210	0	0.118525
86668	84644	86	33034	32777	77	20341	19514	61	2492	2480	26	238	265	0	197	273	0	18321	17709	77	2777	2729	32	168	552	0	0.1205
123258	110717	88	44617	39258	84	30310	27486	83	4046	3101	35	158	274	0	523	521	0	28491	26206	88	4287	3532	39	610	601	0	0.124451
191244	138136	102	66651	47684	100	45368	32860	98	4505	3281	40	229	177	0	457	409	0	39589	28849	111	6002	4663	47	862	1206	13	0.126427
104367	100064	86	49155	47226	81	39202	37406	80	4456	3987	36	228	210	0	560	511	0	37723	36238	89	6493	6521	46	871	1487	11	0.126427
157790	138656	92	52410	46195	89	36917	30861	89	3932	3471	34	202	321	0	646	487	0	32941	29131	98	5141	4683	39	689	1372	10	0.127414
119948	115477	94	37169	36261	79	27720	26956	78	2959	3023	28	95	212	0	959	662	0	26222	24987	90	4522	4525	36	667	851	0	0.131365
90383	87715	79	37392	36000	78	28772	27853	77	2945	2950	30	81	109	0	487	388	0	24475	22540	85	3890	3495	36	101	734	0	0.135316
69244	68706	77	20568	20514	62	18874	18081	53	1708	1826	21	57	93	0	260	209	0	16649	16204	70	2614	2509	30	665	828	0	0.137291
70147	70090	77	22170	22068	66	16287	16343	52	1377	1783	15	52	121	0	3	293	0	15553	15562	69	2509	2525	29	320	426	0	0.140255
160840	142978	92	65655	58957	90	44216	39346	88	4672	3359	41	132	170	0	743	845	0	39617	37500	94	6768	6432	43	328	770	0	0.140255
169314	149054	108	52201	44448	91	45409	41078	89	4425	4046	35	183	249	0	988	898	0	43921	40889	100	7067	6299	49	495	688	0	0.144205
31018	34022	48	16302	16618	49	8270	8266	38	962	1089	6	-48	17	0	164	178	0	7988	7958	47	1357	1486	16	249	536	0	0.144205
92342	88928	83	40332	39386	79	32267	31414	79	3473	3191	31	45	162	0	743	682	0	29613	28645	91	4779	4518	38	477	992	0	0.144205
128812	117171	86	53394	49180	85	43194	40467	83	5222	4540	38	142	195	0	691	481	0	40092	35579	95	6887	5748	50	600	1130	7	0.146181
137644	117381	93	42420	34786	90	35560	29565	90	4030	3026	36	157	200	0	544	614	0	32438	26951	100	5394	5035	41	768	889	0	0.146181
270651	202468	111	124858	93794	111	68664	50212	109	6788	4957	44	214	205	0	1444	1094	8	68926	53091	121	12207	9062	68	1080	1076	5	0.147169
179962	148413	98	69137	57504	93	36677	30449	91	4199	3214	39	324	284	0	710	784	0	35729	30797	102	6016	5168	45	324	455	0	0.149144
156682	139029	95	60544	54241	88	43321	37834	86	4268	3602	36	113	219	0	775	773	0	41224	37861	96	6115	5792	45	-118	414	0	0.153095
136445	114880	91	38558	31751	85	34979	29392	85	3655	3102	31	141	164	0	899	570	0	31320	26620	96	5789	4999	44	160	709	0	0.159021
138332	126435	88	71730	66589	86	31772	27731	83	3100	3150	31	148	309	0	619	693	0	30890	28975	93	4428	4378	37	650	784	0	0.160009
77112	72459	81	20188	19930	59	22966	22859	62	2266	2434	23	179	156	0	357	416	0	21079	20531	80	3487	3537	32	-600	116	0	0.161984
98613	96820	80	26176	26018	72	22159	21411	58	2016	2149	24	128	120	0	353	360	0	20605	20036	82	3085	3171	30	113	826	0	0.161984
108645	102313	81	46655	43572	82	35324	32985	81	3664	3980	29	327	328	0	515	493	0	31131	29778	91	4986	5151	37	488	449	0	0.166923
154503	131351	97	40402	32768	91	32595	27793	89	3180	3182	28	230	220	0	591	574	0	29341	25519	99	4193	4285	34	1118	1018	3	0.16791
238868	159653	116	100886	67587	112	62954	43102	109	6963	4344	49	4	116	0	1227	973	0	61388	43376	121	9428	6687	55	640	639	0	0.175812
94731	93718	86	19329	19245	53	25029	24648	77	2541	2452	24	128	95	0	217	519	0	21747	21251	79	2894	2996	29	192	649	0	0.178775
82469	81483	85	21677	21209	58	20829	20140	58	1889	2166	24	83	126	0	505	561	0	19049	18510	83	3253	3267	31	580	852	0	0.180751
243304	178936	118	97248	73108	103	54525	39582	102	5923	4699	44	160	247	0	896	833	0	51550	39294	112	7691	5899	53	66	256	0	0.186677
124187	111399	87	43858	39470	84	34918	31180	83	3639	3017	35	238	305	0	526	383	0	31892	29775	92	5024	4453	39	307	786	0	0.187665
60696	61280	75	23395	23512	67	12984	13142	49	1714	1422	22	129	99	0	313	345	0	11989	11478	60	2056	1900	25	271	406	0	0.188652
100238	97285	82	37703	36787	79	22730	22714	62	2643	2915	27	18	101	0	291	384	0	20606	19869	83	3316	3553	31	513	845	0	0.18964
55962	55031	75	28346	27518	75	14371	13515	50	1325	1587	13	73	73	0	45	202	0	12640	12675	58	1983	1852	23	-163	375	0	0.18964
149014	125288	93	51951	44130	87	35367	29552	88	3698	2987	35	273	277	0	847	696	0	31916	28400	95	4898	4262	40	1788	1202	7	0.18964
102581	94811	83	36639	33945	81	31506	29052	81	3000	2613	32	119	159	0	282	303	0	28920	28244	88	4531	4415	37	730	736	0	0.191615
89783	90154	79	28223	27726	77	24963	24710	74	2776	2899	28	-81	131	0	195	329	0	21668	20823	81	3724	3714	33	-450	320	0	0.193591
113608	108332	86	35499	32731	83	30427	29101	81	3696	3518	32	108	169	0	513	520	0	28992	27673	92	4753	4243	40	869	1041	4	0.195566
135193	120271	93	56145	49355	87	32718	28538	84	3644	3093	35	76	107	0	764	613	0	28097	25061	94	4729	3935	40	1011	1594	10	0.198529
102287	101350	85	43893	43081	80	24401	23975	77	2301	2222	28	130	180	0	382	481	0	22983	22333	86	3912	3871	33	-185	250	0	0.200505
141713	80763	103	56123	31726	102	45652	29238	97	5166	3782	45	260	254	0	646	523	0	40678	26561	106	7160	4741	58	-215	327	0	0.201493
217813	165648	103	84814	64602	100	55237	40638	99	4359	2781	41	487	429	0	1366	1022	4	46882	36692	110	7751	5787	52	158	525	0	0.204456
169485	149268	91	54504	47113	91	46257	39486	91	4827	4321	36	106	133	0	538	814	0	44900	40408	99	6732	5949	49	1514	1136	14	0.206431
89318	86990	80	27911	27663	77	19556	19070	56	2140	1726	26	36	105	0	387	397	0	18349	17573	74	2867	2932	28	675	1075	5	0.207419
119885	112684	99	47410	45103	82	30107	28384	81	3430	3305	28	259	316	0	1000	872	0	30380	28999	91	4671	4498	34	-108	213	0	0.208407
146260	136422	94	65547	61553	85	40761	38509	84	5065	4620	37	264	262	0	1158	932	0	38385	37032	95	6255	5641	45	453	800	0	0.208407
96353	95088	82	25445	25197	68	26975	26194	78	2506	2585	27	-33	60	0	685	598	0	24394	23627	88	4239	4092	38	87	531	0	0.21137
139516	132579	86	76841	71405	87	34553	32552	85	3044	3159	29	226	223	0	828	824	0	32124	31335	94	5378	4398	50	331	841	0	0.21137
76139	74887	77	27379	26960	72	18881	17696	56	2267	2289	26	24	41	0	462	360	0	17933	17204	73	3124	2856	32	515	759	0	0.21137
119074	104507	87	63057	56567	87	27119	24013	81	2579	2440	29	201	166	0	684	540	0	26858	23718	95	4301	4042	37	320	506	0	0.213345
104838	101819	82	24412	23840	70	30100	28859	79	3210	3486	27	124	148	0	597	494	0	26947	25611	87	4494	4854	34	708	484	0	0.218284
145701	123491	90	41806	34920	86	33996	28107	86	3355	2944	34	52	189	0	855	818	0	33018	27197	98	5339	4849	43	15	548	0	0.220259
223157	160926	106	96824	71932	104	52937	38409	103	5648	4184	43	280	255	0	1221	887	0	54647	40724	112	9749	7012	63	519	618	0	0.221247
147609	133941	94	41704	36397	87	37372	32676	86	3347	3075	32	318	271	0	1030	771	0	33766	31151	96	6287	6150	43	1100	754	0	0.222234
160435	128266	96	54524	41885	94	37040	29182	93	3558	2842	30	79	206	0	607	530	0	33501	27189	101	5566	4039	45	1251	1222	8	0.222234
103952	103689	80	43781	40890	82	31389	28813	81	3203	3064	30	214	251	0	624	581	0	27519	24656	88	4629	3936	38	501	1096	8	0.222234
260864	190546	119	120860	95668	110	56712	43032	108	5059	4062	41	237	221	0	1760	1063	13	53923	42302	117	8979	6974	54	1433	1177	9	0.223222
69734	68322	82	10570	10456	45	15444	14750	50	1503	1394	16	-79	23	0	499	356	0	13111	13111	61	2263	2412	26	-268	116	0	0.22421
73271	71917	84	16379	16466	52	16710	16580	53	1760	2000	23	68	83	0	91	295	0	15861	15196	72	2956	2753	31	-431	174	0	0.226185
131908	119451	96	48959	43184	87	33262	29823	86	3392	3228	29	190	94	0	649	600	0	29610	27467	95	4657	4149	41	725	700	0	0.226185
147663	133394	95	48666	42727	88	35380	31235	86	3486	3028	32	168	262	0	674	679	0	30214	27352	95	5415	4495	43	1594	1152	11	0.227173
100727	95857	82	32901	31604	79	27237	26020	78	3003	2689	33	266	283	0	465	353	0	25125	23609	87	3702	3679	37	1212	1337	10	0.227173
84869	82110	80	28948	27763	78	27178	26159	78	3102	3110	29	174	160	0	204	325	0	24156	23128	87	4085	3834	35	342	865	0	0.229148
113136	106014	97	46471	45402	81	39569	38224	80	4058	4018	30	286	282	0	674	606	0	33442	32076	93	5519	5319	42	302	470	0	0.230136
174358	131248	97	61016	45991	94	40506	29834	93	4909	3686	39	256	155	0	445	360	0	38060	28464	104	5582	4259	50	692	765	0	0.231124
86510	86821	79	25351	25111	76	23418	23217	69	2566	2611	26	-8	117	0	499	346	0	21862	21281	84	3311	3140	31	-48	884	0	0.232112
134287	111342	104	41546	33602	86	29352	23813	86	3238	2767	32	168	169	0	250	547	0	28466	23815	96	4121	3363	43	1060	922	0	0.232112
174342	143426	96	57348	47312	92	38078	30529	92	4322	3541	38	289	185	0	532	546	0	35184	29402	102	5758	4935	48	-76	241	0	0.23705
95714	94824	79	30142	29717	79	17167	15839	56	1815	1847	21	113	183	0	402	325	0	17042	16436	73	2893	2642	30	82	567	0	0.240013
94519	93892	81	32518	32239	78	28657	28333	77	2757	2834	29	46	107	0	527	524	0	26557	25712	89	4808	4805	37	184	604	0	0.241989
113896	100348	87	46011	39585	86	27789	23775	86	2913	2246	29	88	187	0	692	616	0	25898	22522	94	4006	3548	37	77	567	0	0.241989
83850	81546	81	20179	19892	60	26493	25094	78	2884	2471	32	225	170	0	505	514	0	23888	22857	86	4605	4378	36	246	513	0	0.247915
259395	174380	116	90035	59393	113	65503	42395	112	7849	5259	53	319	254	0	1089	717	0	61251	44268	116	9521	6504	62	-104	509	0	0.255817
126307	110603	89	37371	30682	86	35108	30268	85	3856	2804	33	93	177	0	330	395	0	31348	27551	93	5364	4621	43	-330	112	0	0.255817
119715	114878	86	45042	42834	82	47361	43862	83	5027	5001	34	210	160	0	711	766	0	43259	41347	92	7639	6955	50	363	613	0	0.255817
172658	148556	92	59099	50569	91	44098	38482	90	5063	4410	35	245	206	0	872	807	0	43830	38452	100	6146	5735	45	760	802	0	0.255817
72021	71980	82	19786	19843	54	19701	19194	56	2210	2056	24	80	117	0	385	267	0	16582	16364	69	2670	3050	28	97	458	0	0.256804
138472	117380	96	44858	37070	90	32246	26956	88	3068	2318	33	214	229	0	797	678	0	28612	24201	98	5414	4597	43	-280	492	0	0.257792
112624	101910	85	45500	40972	84	27885	25104	82	3258	3009	30	87	104	0	436	418	0	25768	22540	88	3990	3404	39	1081	1299	13	0.259767
87700	84331	88	30559	29906	77	33533	31990	78	3464	3415	30	296	322	0	606	560	0	30821	29667	88	5063	5082	42	-14	967	0	0.259767
155499	141741	90	72683	66760	88	34317	30365	84	3458	3100	33	149	116	0	627	579	0	32106	28264	97	5097	4200	41	71	254	0	0.260755
118559	106234	87	56599	51577	84	34531	31213	83	3868	3461	31	160	151	0	464	406	0	31421	29042	92	5146	4832	42	29	536	0	0.261743
249597	176887	111	170006	132906	107	106546	77865	106	9804	7556	53	549	353	0	2442	1945	26	106513	86464	118	17947	13736	75	1047	1497	13	0.263718
68131	68177	79	29480	29812	74	14068	13908	47	1273	1510	18	-43	44	0	132	269	0	13913	13840	64	2382	2295	24	765	1249	10	0.268657
126659	107158	93	38785	32306	87	34774	30357	87	4080	3332	38	89	154	0	578	442	0	32082	27836	98	5587	5096	43	612	360	0	0.272608
125496	119352	88	55221	52932	84	26896	25918	75	2723	2587	29	127	65	0	395	535	0	27490	25428	91	4427	4249	38	411	543	0	0.274583
80612	78471	80	14321	14058	49	20522	19612	58	2171	2354	25	83	169	0	275	361	0	18197	17785	76	2581	2567	29	269	370	0	0.277546
86379	83518	80	26654	25863	77	29752	28762	78	3338	3222	29	277	323	0	201	439	0	28164	26945	87	4704	4783	38	544	813	0	0.279522
160336	126161	96	67302	54963	91	43737	34657	90	4581	3341	40	183	150	0	829	773	0	39640	31477	99	6693	5219	48	903	818	0	0.280509
140858	116415	107	49686	40999	89	35763	30477	88	3955	3191	36	166	120	0	519	469	0	32844	28112	96	5402	4280	45	212	1034	4	0.281497
113955	105686	91	42203	39404	81	25901	24405	76	2835	2448	29	159	170	0	748	476	0	23278	22338	85	3440	3617	32	765	777	0	0.283472
104439	97037	93	39301	37824	81	33565	31907	80	3634	3661	31	126	252	0	807	706	0	29256	27386	91	4882	4792	38	242	708	0	0.291374
257029	190244	116	130375	101923	111	70166	52864	110	7287	5427	47	513	402	0	1289	1129	8	69015	55546	122	11073	9069	60	476	1494	12	0.291374
85943	83622	80	23513	23110	72	23059	22476	70	2152	1810	24	183	168	0	388	320	0	19813	18848	78	3420	3298	29	-184	618	0	0.294337
121855	100280	97	44942	37907	88	29144	24620	87	3732	2723	35	217	182	0	751	539	0	26923	22711	97	4462	3609	39	897	912	0	0.2973
93016	91640	80	23614	23465	72	23414	22986	63	2661	2803	28	157	259	0	521	457	0	21080	20623	82	3585	3593	34	1359	1442	9	0.298288
116096	111896	87	40859	39468	80	29586	28149	79	3520	3462	30	134	205	0	433	534	0	27074	25276	90	4651	4075	42	-290	471	0	0.299276
85346	86711	78	22623	22562	68	19173	19562	56	1857	2023	23	127	148	0	393	453	0	17198	17021	73	2887	2710	27	11	334	0	0.301251
152880	124085	100	58464	46901	93	36601	29980	92	3252	2440	35	91	150	0	620	462	0	32969	27143	101	5778	4368	48	31	706	0	0.303227
102913	93756	99	35494	31950	99	26214	23400	94	3652	3457	27	230	207	0	462	521	0	23619	21228	99	3729	3368	36	-386	114	0	0.303227
113990	101411	88	48407	43485	85	32188	28530	83	3458	2895	31	37	109	0	510	701	0	28333	26131	92	4666	4299	41	-20	747	0	0.30619
97849	97390	87	24952	25411	62	25658	25278	72	2526	2877	27	57	105	0	591	426	0	23615	22771	82	3776	3859	33	296	688	0	0.30619
106197	101844	84	25639	24602	75	36152	34780	81	3659	3115	33	211	159	0	336	404	0	32775	29493	92	5120	5024	39	690	904	0	0.308165
113392	110577	83	41411	39459	80	34561	33244	80	4679	4164	36	276	294	0	915	998	0	30724	29511	87	5163	5014	38	63	439	0	0.313104
119386	113037	98	31408	29288	83	34110	32709	81	3058	3072	31	-26	97	0	551	774	0	30397	28608	90	4848	4661	38	623	729	0	0.314091
115416	110246	88	56306	54542	82	40882	38034	81	4034	3774	31	236	232	0	719	793	0	36223	35537	89	6768	6182	46	708	986	0	0.314091
131809	119241	87	47315	42451	86	36874	32282	85	3866	3202	35	81	135	0	783	703	0	32457	29212	95	5396	4616	41	384	482	0	0.314091
195296	165483	96	67799	56092	93	52240	44607	91	4884	3794	41	232	312	0	1283	1163	13	45968	39776	101	7372	6573	51	429	458	0	0.315079
124141	116636	89	56026	53795	82	27064	25202	80	2507	2653	24	205	223	0	490	411	0	25616	24131	92	4744	3780	44	159	475	0	0.317054
110493	100938	83	29437	26075	81	31895	28330	82	3940	3751	31	107	171	0	485	427	0	27430	24362	89	4137	3739	37	1729	1845	20	0.321993
66645	66326	76	20759	20734	58	17413	16944	53	2146	2081	25	-63	18	0	390	264	0	15570	15435	66	2572	2787	28	495	821	0	0.322981
350261	271042	123	173161	137003	123	97541	75460	122	9825	7148	50	328	208	0	2276	1853	28	94753	74395	134	14795	12070	69	1489	1224	9	0.322981
39757	42628	57	18630	19425	50	10316	10477	41	1418	1211	8	54	64	0	162	232	0	9840	9993	49	1634	2024	17	-306	310	0	0.323968
146187	108991	94	55881	42582	94	35681	26399	92	3544	2969	32	202	300	0	892	563	0	33385	25708	99	5691	4467	41	896	768	0	0.325944
216866	161370	102	77402	56079	101	51625	37349	100	6095	4109	43	355	327	0	939	596	0	48225	36073	110	7259	5264	54	804	1011	2	0.325944
46158	45202	87	17580	17493	54	10245	9761	44	1179	1122	7	-46	58	0	370	289	0	8522	8363	50	1142	1148	12	-398	303	0	0.326932
170459	127856	98	62267	47000	94	32371	23254	93	3799	3125	37	22	137	0	630	553	0	29805	23149	104	5174	3787	45	818	652	0	0.329895
228007	183296	102	91774	75214	101	72336	58945	101	7972	6119	48	486	330	0	1492	1215	13	66654	53228	113	11118	9128	59	863	1172	9	0.330882
84303	82023	86	20201	20002	56	23105	22688	65	2016	2170	21	151	186	0	248	321	0	20446	20104	76	3598	3412	33	-19	630	0	0.334833
153838	124810	94	60151	46856	95	38420	30750	93	4172	3199	39	216	130	0	638	520	0	36263	28929	104	5954	4925	45	-150	601	0	0.334833
192136	175072	96	77298	68952	92	54549	48513	91	6088	5512	38	407	399	0	1216	1017	4	49202	45051	100	7903	6895	46	2151	1008	2	0.338784
175704	141237	96	70609	57481	94	44349	36095	93	4445	3542	37	158	234	0	920	714	0	41234	33296	103	7202	6105	50	271	410	0	0.339772
118822	112731	99	29299	26892	82	27442	25803	80	3024	2761	30	227	196	0	628	539	0	26215	24288	91	4109	3620	37	51	383	0	0.340759
394456	246413	155	241883	157992	154	120828	79983	151	12000	8110	56	581	362	0	2801	1944	32	118039	84936	161	17917	13510	75	160	959	0	0.340759
72652	69331	87	25753	25137	76	25845	24851	76	2783	2601	26	192	141	0	431	456	0	22652	22012	85	3806	3458	35	-296	289	0	0.342735
146744	122298	91	44785	37105	90	37232	29791	90	4011	3347	35	378	367	0	1091	751	0	34261	29176	98	5443	4744	45	-249	533	0	0.346686
77077	77012	82	35250	35661	76	18644	18417	55	2355	2147	23	20	51	0	317	342	0	16880	16499	74	2974	2897	28	459	462	0	0.346686
72008	69072	80	29648	28647	77	20052	18690	56	2050	2035	20	50	211	0	153	257	0	16353	15689	69	3044	2782	31	-566	40	0	0.347673
109508	104158	90	42611	40021	85	32502	30008	83	3645	3320	33	127	104	0	652	474	0	29909	28356	95	4752	4613	37	-222	288	0	0.347673
102404	98029	83	41258	40142	81	23375	22838	71	2508	2437	28	87	85	0	611	345	0	21345	19496	82	3383	3401	31	414	494	0	0.348661
108508	99872	92	29163	26269	81	25359	22895	80	2949	2917	29	155	113	0	285	342	0	26201	23843	90	4610	3920	39	607	596	0	0.349649
82060	80147	79	25619	24479	76	24772	24103	68	2085	2367	23	165	296	0	277	333	0	21427	20539	82	3997	4176	34	212	543	0	0.350637
97498	96475	79	31589	31023	78	20576	20451	64	2108	1679	20	8	124	0	164	438	0	18649	17664	81	3417	3335	31	434	488	0	0.351624
116442	111228	84	52096	49036	84	27721	25833	80	2498	2398	27	241	198	0	667	720	0	26691	24991	93	4203	3849	35	535	651	0	0.3536
81515	82607	80	29407	29188	76	20967	21220	60	1881	1996	21	110	136	0	621	475	0	20089	19412	80	2888	2814	29	137	727	0	0.354587
87270	82133	85	34843	33238	78	21041	19644	62	2132	1951	25	137	147	0	125	267	0	18506	17722	80	3147	3105	30	-226	388	0	0.359526
96436	90056	84	30060	27176	82	22873	20464	68	2713	2203	27	187	193	0	340	405	0	22272	20612	81	3528	3184	33	394	529	0	0.360514
133228	124790	86	45411	42471	85	42712	39292	84	3748	3254	33	168	245	0	644	765	0	40024	36303	96	6731	5708	46	670	596	0	0.361501
83957	86137	76	17616	17700	51	21379	20373	56	2379	2054	27	90	215	0	395	466	0	18704	18614	75	2757	2525	28	550	1006	2	0.361501
93038	90553	87	20487	20231	56	21155	20601	61	2356	1988	26	47	123	0	52	308	0	19624	19485	76	3210	3252	34	372	664	0	0.362489
101338	92432	99	34386	31407	82	26595	24470	81	2950	2433	29	122	189	0	430	526	0	26192	24386	89	4313	4017	36	228	501	0	0.369403
126783	123302	87	40490	39197	83	29826	28008	82	3224	3167	25	256	299	0	496	592	0	29910	28524	93	4428	4129	35	427	1020	1	0.370391
146182	125776	93	36848	31425	87	29375	24990	87	3399	2484	34	-10	74	0	396	391	0	30242	25514	98	4556	3508	40	543	924	0	0.371378
204898	174752	105	104474	90219	100	51718	44366	96	4879	4076	37	418	504	0	1004	728	0	48414	41062	107	7516	6180	51	697	573	0	0.372366
211331	165810	99	76418	60166	97	40652	31255	96	4460	3583	43	143	224	0	1171	883	0	35781	28243	106	5949	4588	45	1887	1756	17	0.374342
125828	113087	87	60878	54634	85	43087	38694	84	5291	4573	38	185	183	0	603	581	0	39044	34396	90	5668	5002	43	1086	708	0	0.375329
138328	124410	99	55712	49457	88	42768	38373	86	3829	3454	34	221	235	0	416	649	0	37368	34631	94	5864	5746	43	301	1148	6	0.375329
80995	80793	78	32893	31244	78	21240	20436	57	2092	2175	23	92	163	0	345	342	0	19449	19401	71	2953	3092	29	205	780	0	0.375329
203935	160912	105	46447	33243	97	45270	34716	96	4494	3537	37	56	127	0	1037	831	0	42157	33789	106	7048	5593	50	1129	1487	15	0.377305
81776	78618	80	31367	30744	77	18913	18497	53	1670	1952	22	39	86	0	477	535	0	16593	16011	71	2187	2294	26	538	606	0	0.378292
96845	94003	82	35668	34360	80	24988	23501	76	2991	2816	27	200	192	0	677	444	0	23729	23008	89	4099	4313	35	368	673	0	0.380268
132461	117667	89	37255	31139	88	33083	28822	85	3612	3369	33	358	319	0	503	439	0	31795	28215	95	4901	4270	41	595	981	0	0.381256
123531	110366	89	35446	29943	86	30133	26623	83	2907	2802	30	237	159	0	494	517	0	25086	21601	94	3930	3353	37	63	726	0	0.381256
37753	37815	64	12093	12450	44	8109	8426	39	677	839	0	66	72	0	466	293	0	7401	7256	47	902	1317	10	-202	337	0	0.385206
69822	70579	79	16038	15922	51	18772	19032	56	2332	2035	22	86	91	0	38	285	0	16847	17081	68	2540	2425	27	-30	582	0	0.386194
115556	100324	90	34896	29617	85	28435	24510	84	3138	2621	30	143	194	0	677	417	0	25639	22641	95	4264	3722	37	197	665	0	0.388169
91846	89405	81	24591	24329	70	28943	28577	78	2870	3093	28	59	86	0	630	553	0	27261	26337	89	4532	4214	39	-173	233	0	0.389157
83987	79868	83	35645	35047	79	29233	28524	78	2920	2942	28	107	252	0	790	732	0	26841	26158	90	4482	4358	36	1223	1310	10	0.391133
112875	108167	85	56547	54574	82	36900	35019	80	3633	3311	31	162	172	0	488	485	0	31952	29623	90	5542	5185	42	650	763	0	0.39212
117004	112010	86	46764	43950	82	27921	26395	81	3354	2866	33	280	161	0	567	557	0	26747	25429	91	4306	4005	36	331	533	0	0.398047
194959	158387	102	70391	56729	95	43782	34784	94	4271	3151	37	299	208	0	1264	804	0	42496	34325	104	6947	5612	47	1481	1200	10	0.399034
98743	97724	81	46263	45349	79	29561	28340	79	2978	2746	29	136	144	0	525	474	0	25593	25034	89	4235	4188	35	832	1139	6	0.399034
152603	129993	105	56631	48988	88	35953	31336	86	3282	3010	33	130	104	0	594	544	0	34970	30818	98	6249	5302	44	624	475	0	0.400022
90991	89277	81	28500	27980	77	28084	27368	78	3021	2961	29	107	122	0	756	540	0	26499	25679	87	4591	4151	37	811	1126	5	0.402985
197151	155334	99	76154	59234	96	50768	38405	95	5650	3848	42	322	197	0	903	677	0	43526	35316	104	6813	5228	48	1066	1121	8	0.402985
91462	93736	74	46717	46431	77	25570	25585	76	2225	2332	26	214	129	0	289	456	0	22244	21567	86	3831	3964	34	482	883	0	0.402985
86735	88107	79	27050	27336	69	25975	25123	72	2856	2821	28	32	133	0	461	358	0	21903	21245	80	3576	3401	34	151	1326	8	0.402985
170194	135040	92	62292	50183	91	38551	29041	91	3289	2464	36	185	201	0	839	598	0	36141	28191	101	6236	4394	50	-434	319	0	0.403973
136721	128891	86	76477	72512	85	54618	51287	85	5705	4766	39	242	351	0	865	821	0	47560	44969	94	8507	7723	57	86	389	0	0.403973
100332	91516	89	30133	26992	83	29825	27020	82	3250	2538	34	127	221	0	858	535	0	27795	26004	91	4515	4300	38	197	876	0	0.404961
298534	219246	123	201013	166682	120	221093	180229	120	23436	17955	67	967	794	0	4354	3442	40	195975	157833	136	32563	26262	114	1684	1131	14	0.407924
69506	70618	69	24330	24032	59	18322	17562	57	1976	2136	22	8	70	0	146	173	0	15827	14925	74	3028	2665	31	437	460	0	0.407924
93381	92452	85	24135	23724	57	29990	29297	77	3171	3189	31	169	265	0	751	583	0	27930	27137	86	5111	4596	40	229	726	0	0.407924
91151	89020	82	32261	31770	77	28644	27547	78	3406	3216	30	84	153	0	598	605	0	24343	23943	83	3875	3956	34	125	518	0	0.407924
86969	83931	81	31935	31559	78	21740	21635	55	2378	2432	25	-13	129	0	212	400	0	20023	19927	79	3608	3461	34	543	620	0	0.407924
60648	61318	79	11309	11539	43	14237	14488	49	1368	1419	17	29	124	0	338	273	0	12190	12087	59	1811	1764	22	-39	551	0	0.408911
65778	65148	90	21993	21833	60	14412	14027	48	1507	1636	17	-12	81	0	398	300	0	13621	13425	64	2737	2923	28	265	645	0	0.409899
118416	110445	90	35683	32214	82	28518	26236	81	2929	2608	30	102	86	0	615	420	0	26999	24851	90	4463	4145	36	966	1052	6	0.409899
130077	110149	93	43286	36440	85	32512	27154	85	3343	2671	35	282	178	0	564	441	0	27683	23864	95	4744	4074	38	-95	267	0	0.410887
123285	116120	93	64706	60731	84	37834	35356	81	4392	4089	33	170	178	0	550	733	0	32010	30242	93	4795	4379	39	1042	1015	1	0.415825
95894	93390	82	19984	19634	55	26449	25830	77	2757	2606	26	140	173	0	340	540	0	23189	22627	87	3504	3473	33	-207	302	0	0.416813
101535	97752	82	26102	25175	78	27825	27178	79	3104	3088	27	67	192	0	470	486	0	25990	24733	90	4835	4479	41	451	493	0	0.417801
126759	117111	87	52206	48896	84	42453	38983	83	4417	3865	36	184	242	0	692	661	0	37447	35682	94	6511	6511	43	252	1128	4	0.418788
88352	82955	81	27875	26057	78	21774	19942	62	2438	2343	25	331	276	0	303	422	0	20519	19042	81	3485	3118	33	84	346	0	0.421752
124003	116267	88	45534	41154	85	42233	39686	84	4433	3990	35	218	198	0	1100	873	0	38831	36543	92	6061	5785	46	1048	725	0	0.421752
79261	77719	80	20019	19963	58	20527	21047	68	2099	1841	26	37	125	0	40	349	0	17881	17439	73	3703	3409	32	172	1020	3	0.422739
102997	100472	82	41904	39536	81	31606	29020	80	3393	3600	28	257	218	0	443	537	0	29782	28316	91	4902	4628	42	894	1255	8	0.422739
110164	102066	88	42464	38840	83	28926	26542	82	3649	3279	32	140	246	0	587	459	0	27957	26229	93	4374	4267	36	1356	1259	12	0.424715
100195	97904	91	31767	31270	78	34150	34214	78	3216	3061	28	75	132	0	722	501	0	28609	27270	86	4916	4121	42	989	1062	4	0.42669
179043	149514	100	79338	64898	94	58423	49116	92	6016	4582	44	278	181	0	955	997	0	56111	48699	103	9007	8239	50	-162	660	0	0.42669
83854	78969	96	31896	29454	96	27523	25575	83	2930	2410	28	154	153	0	401	421	0	23280	21210	95	3676	3392	33	1006	846	0	0.42669
240858	199443	108	103680	83167	108	72102	60872	105	7651	6155	45	436	279	0	1549	1152	13	69444	55698	118	11773	9337	57	304	1199	7	0.428666
100177	96356	84	43969	42865	79	29781	28578	78	2259	2306	24	22	187	0	672	640	0	27905	26696	87	4718	4608	34	1600	1690	18	0.432616
70875	70510	78	18473	17884	55	23167	22362	61	2537	2831	26	75	98	0	442	441	0	20472	20057	80	3535	3974	30	626	824	0	0.438543
198397	168016	99	113434	98461	95	42356	35808	91	4530	3640	37	106	156	0	1425	1363	13	41152	36501	101	7154	6473	46	638	897	0	0.43953
86621	86406	82	26083	26084	66	26161	24389	77	2659	2644	27	124	160	0	286	360	0	22004	21244	81	3522	3465	34	448	560	0	0.43953
73771	72802	77	14617	14427	48	22396	22397	63	2776	2629	28	82	84	0	389	345	0	19890	19217	78	3441	3497	33	502	754	0	0.442493
299988	238778	126	137535	110973	119	69549	54715	115	7130	5235	44	282	321	0	2325	2093	27	70188	59045	125	11476	9555	59	517	824	0	0.443481
123119	108209	88	54669	47508	88	32472	27325	87	4024	3404	33	251	162	0	728	816	0	29860	26238	96	4986	4094	40	-276	282	0	0.445457
94324	91234	81	38084	37287	77	29416	28610	78	2803	2806	28	203	199	0	559	473	0	26578	25727	86	4337	4309	37	519	713	0	0.447432
96621	88085	86	39842	36469	82	28594	25541	81	3223	3256	31	-60	56	0	474	336	0	25163	23063	90	4228	3645	37	198	417	0	0.44842
124766	114815	91	58529	53960	85	35745	33616	83	2967	2899	32	6	105	0	729	631	0	33210	29974	92	5398	4846	41	342	707	0	0.450395
85042	83462	81	33733	32926	79	22307	22189	71	2378	2122	23	88	172	0	305	326	0	18395	18186	78	2873	2730	32	708	489	0	0.455334
110299	103891	83	45635	43519	82	24085	22198	77	2622	2456	26	123	136	0	657	546	0	23521	22419	84	3605	3299	33	380	611	0	0.457309
182440	153085	99	63998	53692	94	46469	38838	94	4736	4263	38	270	271	0	1080	1062	7	41585	37058	102	6222	5736	43	-303	253	0	0.459284
73785	73312	81	22476	22026	62	17569	17810	52	1266	1804	19	203	142	0	173	336	0	15295	14925	68	2484	2347	27	636	461	0	0.460272
97724	86893	95	36552	32519	82	26572	23358	81	3007	2794	32	277	222	0	478	438	0	26585	24421	88	4298	3870	35	121	392	0	0.462248
110159	98108	89	38653	34167	84	28592	25761	84	3118	2411	30	252	247	0	332	477	0	26823	23669	92	3914	3527	38	-6	354	0	0.463235
224385	191396	96	80575	63663	99	44920	35080	97	4881	3955	40	264	185	0	1094	851	0	45760	38295	104	7591	6527	51	516	1345	10	0.464223
94316	87154	84	37054	33490	81	27951	24485	81	3092	2454	33	85	123	0	503	532	0	27130	25357	87	4911	4487	39	435	501	0	0.467186
76042	76551	78	15944	15956	48	21017	20409	70	2182	2090	19	157	107	0	228	247	0	18147	17600	71	3349	3179	34	217	288	0	0.468174
179197	140197	98	58139	45692	94	37247	28704	92	3798	2648	36	281	271	0	676	583	0	35052	27377	102	5867	4645	46	-184	440	0	0.468174
145502	123176	100	56129	47773	89	34390	28938	87	3508	3017	33	191	134	0	448	540	0	33157	29058	97	5578	4784	42	515	437	0	0.469162
209782	182286	96	97266	86957	95	51913	45243	93	4544	4124	35	282	320	0	1399	1564	16	51735	46034	104	8095	7767	50	679	1196	7	0.470149
126021	117629	96	63569	59285	100	43640	40251	83	4099	4325	33	207	224	0	861	728	0	40285	36846	100	7079	6970	43	903	754	0	0.470149
129337	122713	85	65111	63012	84	48878	46439	83	5087	4541	37	207	154	0	918	843	0	44126	40937	94	6897	6918	44	332	484	0	0.471137
152413	139183	88	53970	48855	86	41911	37833	84	4675	3887	37	-1	115	0	561	756	0	37449	34130	95	6552	5738	47	181	848	0	0.472125
136258	125137	94	60834	56215	84	33804	31012	83	3786	3297	36	229	229	0	479	717	0	31712	29170	94	5465	5264	37	-290	358	0	0.475088
119072	112282	86	33906	32358	80	37898	35393	82	3977	3730	32	83	157	0	389	609	0	34363	33167	91	5095	4691	42	356	788	0	0.476076
255253	193128	108	98061	74373	107	63520	48050	107	6873	5539	44	465	428	0	1387	924	0	60189	46467	117	9822	7779	54	739	1159	7	0.476076
248882	195009	108	84409	66954	104	66301	49665	104	5839	4272	44	418	279	0	899	912	0	63455	48577	115	9706	6913	62	366	861	0	0.481014
109938	105560	85	42900	41393	82	39641	39206	82	3974	3482	35	235	216	0	731	992	0	34619	33414	91	5669	5366	42	712	437	0	0.484965
83770	82249	81	31326	30252	78	25722	24285	77	2633	2713	28	192	187	0	426	463	0	22498	21434	84	3988	4131	34	1449	931	0	0.48694
193307	164269	99	80138	72351	91	52165	44221	92	4918	4160	36	182	187	0	793	657	0	47963	42829	102	7496	6139	48	655	657	0	0.488916
88454	84591	83	32678	31444	79	29458	28082	79	2539	2574	24	134	143	0	598	462	0	26962	25587	87	4770	4545	36	103	364	0	0.492867
200325	148967	116	84215	63658	99	48254	35690	98	5034	3671	43	168	186	0	1017	880	0	42506	31753	106	6521	5403	45	-61	265	0	0.492867
109812	105574	86	31038	29034	82	31310	29462	81	3477	2958	32	245	248	0	554	517	0	29325	27215	91	4748	4378	38	148	682	0	0.494842
218011	161066	104	94221	71264	100	54376	40822	97	5742	4292	45	372	305	0	1169	930	0	53650	40418	108	7915	5663	55	543	505	0	0.49583
60910	57942	77	28006	26979	75	12497	12218	48	1313	1638	19	23	102	0	412	440	0	11948	11850	59	2074	1699	25	450	1125	5	0.49583
83864	81276	80	25501	24920	75	29776	28583	79	2547	2545	28	113	214	0	294	270	0	28296	27281	87	4175	4312	35	-233	492	0	0.498793
179151	152185	104	75582	63470	92	50326	41955	91	6102	5053	39	283	320	0	821	878	0	47503	41816	101	7941	7119	49	668	968	0	0.500768
73791	71994	80	29633	28653	78	16161	15369	49	1297	1516	14	60	113	0	295	202	0	15432	14424	67	2739	2551	29	-151	486	0	0.501756
150612	122561	102	60594	50465	91	36519	29906	90	3336	3417	31	95	193	0	929	676	0	31447	26418	97	5137	4712	45	924	697	0	0.501756
115702	108871	86	34648	31154	83	34858	32323	83	3740	3405	32	139	269	0	557	587	0	33280	30633	91	4683	4580	40	-36	505	0	0.501756
103271	96983	98	31435	30656	78	30718	29451	79	2918	2782	28	230	289	0	655	454	0	27373	25714	88	4801	4132	40	294	573	0	0.502744
174094	134563	98	60912	47862	93	42237	32685	92	4517	3278	41	29	114	0	534	584	0	39702	31517	103	6511	5183	47	616	846	0	0.502744
87817	82928	90	24707	24435	72	24533	23519	76	2660	2487	28	139	120	0	491	405	0	22416	22055	83	4560	4670	39	-295	283	0	0.505707
89385	85372	81	31765	30294	79	23748	23269	71	2221	2253	26	80	201	0	510	574	0	23005	21736	88	4055	4308	32	377	542	0	0.506694
80834	77122	84	40281	38274	80	20646	19879	60	1861	2140	22	108	162	0	467	393	0	17392	16851	69	2920	2577	31	-355	545	0	0.509658
103035	101216	84	33007	31862	79	28431	26430	79	3892	3462	33	163	132	0	568	723	0	26897	25861	89	4462	3718	42	1088	1177	15	0.513608
151623	134217	94	48197	42086	87	38216	33877	87	3948	3930	33	31	98	0	499	549	0	34881	31272	97	5895	5037	43	325	627	0	0.514596
159238	124588	97	57333	45011	91	34307	27659	91	4134	2983	36	150	210	0	770	575	0	32387	25300	99	5423	4526	44	531	629	0	0.519535
193760	152759	101	69754	57337	97	42924	33501	97	4914	3842	39	188	160	0	848	785	0	41586	33725	106	7024	5199	49	1178	2201	13	0.52151
133241	122219	89	50254	45103	85	35912	31584	84	4033	3460	36	198	334	0	594	546	0	33798	31219	93	5849	5809	42	66	249	0	0.526449
154149	140108	99	63901	59109	86	39863	35490	87	4388	3728	36	182	189	0	677	508	0	37069	32007	92	5847	5091	44	947	830	0	0.527436
197242	143115	111	69588	51270	99	42708	30476	97	4198	3105	38	138	131	0	829	627	0	40305	28996	108	6045	4330	49	129	496	0	0.527436
75523	73139	80	20038	19753	59	21323	20437	61	2173	2061	20	133	130	0	441	348	0	17733	17462	72	2764	2886	27	396	806	0	0.5304
99260	96291	82	17508	17285	56	24783	23714	70	2749	2721	25	17	85	0	325	324	0	22642	21906	87	3865	4109	31	346	712	0	0.531387
82402	82198	78	46176	46181	78	20312	20144	54	1537	1819	20	67	53	0	432	465	0	17529	16853	71	2782	2555	30	526	719	0	0.532375
110737	94899	91	33192	27190	86	24993	20895	78	2212	2010	26	186	169	0	509	562	0	24181	20248	94	3734	3264	35	-304	238	0	0.533363
176129	138231	100	79580	61718	94	45099	34546	92	4180	3196	40	239	249	0	1149	847	0	44339	35312	99	7352	5471	55	649	698	0	0.533363
78056	78610	80	28245	28238	76	19587	18746	51	1864	2494	21	5	60	0	209	358	0	16163	16115	70	2790	2499	31	179	1017	2	0.533363
122843	114870	101	49859	46383	86	25444	23451	79	2300	2493	24	186	213	0	254	366	0	25216	23431	94	4191	3904	35	712	720	0	0.53435
96417	95758	82	28034	27689	78	25999	25163	75	2623	2483	27	195	220	0	478	493	0	22695	21806	83	3427	3582	32	501	924	0	0.538301
89640	88119	83	30496	29918	77	20976	20102	63	2174	1918	24	222	185	0	102	317	0	19198	18596	77	2868	2856	33	1002	688	0	0.540277
106804	97133	91	50968	46103	84	28167	25373	83	3311	3173	30	148	260	0	451	395	0	25060	23175	89	4047	3366	38	-63	383	0	0.542252
91325	90254	81	28325	27946	77	29167	28466	79	2984	2901	30	155	129	0	456	439	0	26943	26293	88	4756	4897	34	92	1044	3	0.542252
79126	79352	77	24457	24595	69	18027	17310	53	1995	1784	21	81	204	0	141	223	0	15811	15323	66	2540	2426	29	-214	408	0	0.542252
98322	93206	87	35754	33111	80	30379	27771	79	3568	4012	29	10	76	0	344	546	0	29818	28171	90	4621	3932	40	252	866	0	0.550154
94406	91646	96	35696	35842	79	22399	21376	72	2215	2412	26	148	238	0	419	412	0	20769	19829	79	2952	3101	31	677	1089	6	0.552129
186209	156349	95	63751	51956	94	46173	37923	92	4799	3709	40	219	234	0	1272	926	0	45161	38596	104	7137	6331	48	119	543	0	0.552129
155888	133911	91	52604	44176	90	34556	29379	88	4096	3174	33	140	100	0	862	696	0	31775	27385	98	5160	4603	40	-487	226	0	0.552129
156622	134645	104	46500	39558	90	34393	29258	88	3815	3121	34	260	184	0	796	597	0	31435	27512	99	5337	4583	42	568	974	0	0.553117
138141	125215	97	51259	47151	86	33971	31090	84	2935	2485	32	83	190	0	725	753	0	29942	28028	94	4598	4323	41	1075	984	0	0.555092
112903	105184	85	43779	40164	83	33717	31049	82	3451	3431	31	157	128	0	595	574	0	30800	29699	90	4721	4789	37	814	794	0	0.55608
88394	83763	80	34896	32910	80	26669	25093	78	2748	2655	27	123	181	0	594	651	0	24356	23557	89	3918	3683	37	-65	442	0	0.558055
161129	134272	94	47427	38115	91	37108	30385	88	3557	3196	34	125	106	0	521	462	0	34551	29558	98	5714	4816	46	-272	477	0	0.559043
98155	96002	81	41362	40239	79	29246	27525	78	3617	3421	31	104	197	0	662	631	0	28096	27441	88	4781	4423	39	298	597	0	0.560031
134701	123422	103	54345	49975	85	34250	30997	84	3733	3355	32	197	95	0	519	526	0	32053	29884	94	4831	4269	41	159	846	0	0.560031
92278	90534	82	22361	22023	59	25833	25683	75	2869	2785	25	102	136	0	341	435	0	24812	24314	88	4262	4313	37	647	665	0	0.561018
94049	89566	80	42137	39426	81	22137	21099	64	2501	2394	26	137	159	0	360	354	0	20760	19699	83	3691	3298	36	-3	650	0	0.561018
142907	124136	89	49504	42346	87	32382	27547	86	3515	3204	34	119	199	0	495	644	0	30543	26582	96	4939	4508	40	247	470	0	0.562006
101151	98134	84	33900	32847	80	30345	28202	79	2794	2961	27	126	114	0	359	446	0	28400	27024	88	4478	4154	37	-746	146	0	0.562006
151604	125851	109	34253	28803	91	37910	31067	92	3856	3809	31	317	246	0	484	613	0	35363	31047	101	6071	5028	45	550	468	0	0.562994
173500	140330	95	63071	48923	93	39820	31353	91	4617	3628	36	193	204	0	1029	794	0	34072	27775	101	5601	4768	41	875	1000	1	0.563982
68823	67999	82	17322	17222	51	16275	16296	51	1953	1789	23	6	70	0	280	317	0	15380	15096	67	2831	2780	29	251	753	0	0.564969
41843	41112	72	8383	8284	41	9245	9598	40	934	1038	5	80	116	0	-3	132	0	8286	8390	51	1553	1987	17	793	720	0	0.565957
155758	142408	88	46804	41333	85	40318	36306	86	3960	3456	34	306	279	0	961	855	0	37470	34004	96	5838	5273	41	-12	752	0	0.565957
138969	132069	88	48100	45769	84	35380	33411	82	3811	3409	34	108	186	0	831	940	0	33071	31532	94	5538	4878	42	-136	822	0	0.567932
154539	133984	89	44126	36546	89	41724	34311	88	4679	3715	38	198	169	0	758	850	0	39825	35407	98	6358	5706	48	835	965	0	0.567932
102468	95960	85	29121	27789	80	20882	19944	55	2672	2625	27	140	82	0	514	351	0	19685	19046	81	2866	2867	27	467	827	0	0.569908
102352	99830	95	29169	27527	80	28996	28002	78	2485	2973	25	152	183	0	491	372	0	28113	26981	91	4632	4079	37	1408	1303	8	0.570896
119193	110766	88	36253	32890	83	32778	29400	82	2977	3010	29	147	171	0	678	591	0	29161	27792	91	5076	4827	41	332	633	0	0.571883
142053	121804	93	48887	40945	90	41298	34084	88	4497	4007	39	184	209	0	598	580	0	36445	30787	100	6600	5126	48	513	690	0	0.576822
151144	141659	89	67822	63626	86	39591	36718	85	4361	4105	35	167	123	0	876	905	0	37851	36272	96	6102	5847	39	290	901	0	0.578797
124344	109834	88	46513	41219	85	29863	26835	85	2874	2470	27	119	140	0	459	518	0	28398	25235	98	4353	3482	38	34	1387	8	0.578797
92220	88495	85	24088	23123	70	22767	21699	67	1897	1732	25	198	150	0	413	438	0	21663	20304	86	3102	3114	30	-25	490	0	0.579785
163773	146989	91	70777	63822	91	40024	34658	89	4115	3423	34	128	136	0	821	763	0	37876	35753	99	5724	5143	39	904	710	0	0.580773
201354	151731	110	79129	59036	98	46838	34559	96	4685	3619	40	391	413	0	1030	887	0	43576	34572	108	7423	5654	56	426	635	0	0.582748
228608	180520	110	99272	79692	104	49236	39061	103	5574	4331	41	203	246	0	1233	839	0	45721	39170	111	8166	7320	53	259	701	0	0.583736
137439	113504	92	57112	48723	88	32876	27162	86	3550	3176	29	179	227	0	763	656	0	29769	25214	99	5150	3792	44	482	568	0	0.583736
91836	92288	79	24552	23832	74	25471	24559	75	2723	2529	26	253	273	0	394	379	0	22372	21522	88	3604	3651	34	413	477	0	0.585711
135938	118826	96	41762	36777	87	40389	35453	87	3655	3483	33	243	275	0	802	693	0	34477	32134	95	6198	5767	43	437	510	0	0.587687
105376	99176	99	37425	36166	80	29496	28185	79	2874	2835	28	104	191	0	462	500	0	27299	25977	89	4739	4703	37	595	646	0	0.587687
67330	68674	78	13029	13155	45	18796	18753	57	2419	2439	24	124	144	0	293	407	0	16194	16549	70	2753	3063	27	38	614	0	0.588674
258576	197918	110	88598	67052	107	76218	57237	107	8035	5764	47	379	354	0	1546	1116	8	65365	51130	118	10176	8842	56	271	595	0	0.588674
93661	86776	98	47784	44379	85	26414	24080	83	3228	2801	31	170	219	0	723	624	0	24518	22271	93	3717	3072	35	-153	201	0	0.588674
248754	200636	115	167138	139416	113	89117	72574	110	9506	7756	45	495	481	0	1878	1389	22	86152	73928	121	13458	10225	69	258	723	0	0.589662
81176	80245	82	20283	19891	63	21614	20760	62	2393	1928	26	29	64	0	340	364	0	19617	19056	79	3431	3362	33	193	588	0	0.591637
89482	87819	82	31563	30385	78	27431	26558	78	3078	2902	28	215	226	0	467	535	0	25365	23664	87	4231	4421	36	555	1018	3	0.593613
84052	81943	79	27072	26707	76	27478	26889	76	2559	2367	28	139	177	0	228	305	0	23732	22952	85	3486	3336	37	255	655	0	0.593613
159470	146353	89	59709	54077	88	37600	33548	87	4356	3607	34	277	207	0	701	789	0	36854	33198	97	6429	5841	46	1258	802	0	0.593613
177228	141648	95	56301	42376	94	41715	32068	93	4354	3144	38	110	148	0	714	614	0	38200	29075	103	6592	5300	50	61	834	0	0.595588
145651	127875	91	47874	41043	89	29094	25205	87	2909	2940	28	135	103	0	351	492	0	27965	24178	99	4242	3367	37	427	726	0	0.596576
140322	118768	95	48107	40741	89	38699	32462	88	4361	3667	37	232	277	0	843	616	0	32617	29316	95	5637	4500	45	168	530	0	0.597564
154156	140515	89	53398	48462	86	44291	39444	86	5199	4851	34	258	202	0	585	584	0	37864	34894	96	6227	5691	44	225	462	0	0.599539
108608	101159	91	40631	37794	83	29014	26653	81	3201	2725	28	191	217	0	527	480	0	28047	26079	93	5212	4741	40	307	888	0	0.600527
96449	90635	84	29232	25845	80	27491	25338	81	2861	2518	29	219	169	0	790	628	0	23598	22078	92	3665	3426	35	-344	124	0	0.600527
93928	93128	79	32544	32111	78	24256	23246	71	2519	2455	26	53	125	0	723	516	0	21300	20463	82	2993	3087	28	483	874	0	0.600527
71949	68349	82	27553	26655	76	19523	18468	58	1586	1721	23	145	175	0	365	366	0	16257	15759	72	2414	2577	28	-76	131	0	0.601515
89999	86539	92	28258	27484	77	28294	27091	77	2899	2979	30	126	100	0	388	656	0	26030	25900	84	4584	4746	35	201	775	0	0.606453
124150	108917	90	43313	36774	86	31080	25873	84	2743	2465	31	185	209	0	272	463	0	28281	24510	97	4219	4104	37	116	590	0	0.607441
179069	144768	102	57761	46405	93	38888	30547	94	3228	2642	35	172	170	0	947	1063	6	34719	27796	104	5716	4795	47	-144	599	0	0.608428
96801	93737	85	39985	38742	79	21265	20253	61	2623	2597	27	167	153	0	280	378	0	19971	19883	78	2941	2582	31	538	796	0	0.608428
107656	100506	98	24286	23444	68	22682	21568	64	2468	2436	28	173	164	0	881	465	0	21275	20288	84	3432	3717	30	1149	1027	4	0.609416
108002	98470	86	36892	31300	85	31741	28179	83	3247	2998	31	267	175	0	422	504	0	28683	26094	94	4599	3716	39	693	769	0	0.610404
159017	126821	96	53312	41754	91	35867	27605	90	4689	3486	37	130	174	0	736	693	0	33418	26204	102	5055	4438	41	226	1218	7	0.610404
134322	118956	98	52259	46722	85	36460	34166	84	3990	3451	34	121	220	0	466	524	0	31035	29103	94	5319	5046	41	571	725	0	0.615342
132931	122791	89	52638	47847	87	32935	29602	85	2928	2728	30	172	256	0	781	558	0	30302	28134	95	5025	4864	40	174	610	0	0.615342
88616	89396	88	39982	39798	77	21123	20518	59	1897	2108	23	-27	134	0	279	398	0	19144	18506	75	2992	2943	31	853	997	0	0.61633
90747	84117	81	27752	23863	70	27250	24187	76	2817	2830	30	49	133	0	488	459	0	23768	21280	84	3885	3580	34	2	275	0	0.61633
169239	130931	105	52123	41733	92	42692	32451	92	4383	3568	37	248	218	0	691	540	0	38157	29673	102	5978	4480	48	16	412	0	0.61633
178206	138500	97	59524	45584	94	41902	32198	93	4012	2918	40	262	264	0	610	577	0	36976	29258	102	5710	4692	47	-31	741	0	0.618306
93656	89644	85	28193	27016	78	29405	28118	78	2719	2421	28	62	68	0	286	545	0	26357	25535	87	4397	4226	38	269	693	0	0.619293
86042	82617	82	29645	28425	78	22141	21163	67	1718	1898	17	50	96	0	432	326	0	19529	18643	78	3474	3331	30	250	405	0	0.619293
102908	99479	84	35901	34554	79	31852	30833	79	2857	2950	28	154	236	0	603	540	0	28025	26475	89	4942	4779	38	558	769	0	0.620281
115492	110687	83	49513	46980	81	30828	29247	80	3897	3027	33	160	272	0	859	666	0	26629	25042	89	4436	4655	35	-207	221	0	0.621269
117718	110430	87	52796	50434	83	32638	30967	81	3596	3309	33	222	296	0	812	898	0	30161	29054	92	5038	5228	35	967	724	0	0.621269
77182	76093	85	23399	23653	74	17684	17615	54	1712	1427	17	5	66	0	108	257	0	15522	14828	67	2944	3013	29	-109	366	0	0.621269
39590	41403	72	23584	24634	68	2	89	0	-298	150	0	119	95	0	-21	200	0	-63	60	0	186	195	0	741	1172	6	0.622256
165872	138282	94	64579	53274	93	38554	30974	91	3986	3250	38	249	165	0	872	897	0	33393	27403	100	5317	4367	42	530	722	0	0.623244
141706	114592	92	52956	41784	91	34396	28170	89	3807	3064	38	108	126	0	636	513	0	30399	24708	100	4183	3726	38	1412	1095	4	0.624232
174579	146603	94	65740	54158	92	36594	29981	91	4262	3303	39	80	137	0	805	634	0	34038	29147	100	5475	4733	43	445	625	0	0.62522
133859	122137	89	37143	33909	85	35611	32697	84	4093	3823	32	26	56	0	745	633	0	33527	29782	96	5214	5008	38	-292	110	0	0.62917
177492	138547	103	73664	60192	95	46853	35717	95	4536	3432	38	510	375	0	970	545	0	42107	33148	104	7354	5381	52	357	322	0	0.630158
95209	92410	81	35438	34607	78	24949	23602	77	2602	2736	26	183	148	0	549	566	0	23922	22748	86	3799	3610	34	294	389	0	0.631146
145130	116657	94	42429	34269	90	32084	26166	90	3299	2796	32	208	232	0	735	508	0	30004	24182	101	5327	4221	49	451	1112	5	0.631146
85803	84793	85	19545	18988	60	26361	25639	77	2398	2603	27	179	165	0	444	449	0	24152	23633	86	4167	4284	35	417	662	0	0.634109
73903	74001	73	22057	21481	62	18126	18014	57	2076	2202	20	104	128	0	57	333	0	15529	15277	64	2907	2701	30	438	1320	10	0.636084
69036	68450	79	26619	26009	75	17827	17115	54	1675	1409	17	54	77	0	68	491	0	16584	16000	74	2667	2889	29	-83	195	0	0.63806
158536	131443	102	59509	48107	92	41720	32473	91	5166	4083	38	125	152	0	636	719	0	36653	31302	99	6284	5365	48	1008	997	0	0.639047
74437	72574	83	25814	25138	73	23718	22470	70	2915	3003	30	76	179	0	486	373	0	21836	20717	86	3438	3516	31	676	675	0	0.639047
115586	108993	84	36913	34875	82	29011	27628	81	2785	2504	27	108	142	0	618	567	0	26266	24552	91	3786	3475	36	841	500	0	0.640035
107531	102403	87	27924	25570	81	24653	24002	80	2583	2513	27	170	133	0	86	363	0	23853	22813	89	3377	3708	32	745	1044	3	0.644974
105790	101834	84	17413	16683	54	30497	29604	79	3297	2871	29	20	158	0	485	526	0	28701	28358	89	4620	4566	35	641	1065	5	0.645961
104664	100095	89	31704	29683	81	28032	28029	78	2968	2800	29	53	129	0	437	563	0	25497	24725	89	4108	3535	37	219	656	0	0.646949
217206	175782	104	82223	66167	99	52464	42069	98	5505	4653	39	264	310	0	1058	957	0	47829	40830	107	7682	7049	45	-288	376	0	0.646949
78648	76186	78	21286	20808	61	17226	17083	54	2098	2242	23	159	179	0	451	432	0	15981	15393	68	2420	2353	27	-270	235	0	0.648925
199457	176186	96	66256	57220	93	49792	44121	92	5937	5040	41	267	161	0	1397	1208	12	47833	42975	101	8084	7294	50	730	1067	5	0.6509
133441	106999	94	47065	36850	89	33641	26245	88	3385	2515	34	31	180	0	951	642	0	30971	26104	94	4950	4046	44	46	511	0	0.652875
110694	99587	95	47597	42816	85	23488	21298	75	2150	2376	24	7	96	0	790	418	0	23185	21658	87	3758	3313	33	-524	578	0	0.654851
164568	135748	99	48986	40263	90	39679	32713	90	4618	3580	38	211	256	0	993	1037	4	36826	31262	98	6113	5076	48	149	574	0	0.654851
66381	63357	90	23530	22763	72	17827	17492	55	1668	2107	17	26	73	0	370	409	0	16493	16251	72	2749	2607	29	375	643	0	0.655838
162383	140061	94	67499	59213	89	42104	37040	88	4849	4561	36	233	256	0	1074	702	0	37418	34464	95	7092	6145	45	47	517	0	0.657814
181921	162737	95	98211	89428	91	53955	48670	90	5479	5126	39	178	202	0	1111	1186	11	53236	48452	101	9350	8546	51	1587	2404	17	0.658802
77640	77827	79	24442	24114	75	17977	17672	54	1825	1811	22	2	65	0	367	246	0	14741	14018	66	2935	2474	30	1	451	0	0.660777
139525	127079	89	72764	66995	87	40112	35611	85	3673	3797	34	307	228	0	1109	983	0	34634	32880	94	5948	5098	47	1273	1502	10	0.662752
95370	92542	86	23312	22714	70	28321	26811	77	3073	3173	29	179	206	0	484	501	0	27020	25726	87	3914	3768	36	-145	462	0	0.664728
84125	79542	83	30803	28978	78	25796	24811	73	2625	2725	23	157	163	0	400	399	0	22966	22590	81	4202	4058	40	236	678	0	0.665716
110841	108222	83	59201	57984	81	33301	32332	79	3314	3221	30	90	237	0	509	584	0	32632	30701	87	4950	5012	38	814	679	0	0.666703
163955	136731	97	69631	56969	93	40956	33327	91	4819	3599	39	276	215	0	480	468	0	36412	30705	98	6010	5074	43	714	1027	3	0.666703
158197	126294	94	61791	47980	91	45474	35633	91	4312	3657	40	223	166	0	1177	849	0	40971	33411	100	6204	4964	48	416	702	0	0.666703
98597	94465	84	30766	30000	79	30526	29449	79	3532	3078	31	114	193	0	505	340	0	27340	25845	87	4362	4246	36	799	835	0	0.678556
99189	89304	85	35284	32194	83	31961	27859	83	3772	3403	33	245	340	0	401	443	0	28805	27127	89	4506	3998	38	766	615	0	0.678556
181134	145585	94	73362	57425	94	48477	37994	94	4483	3613	40	422	316	0	899	709	0	41849	33011	101	6980	5381	55	2036	2427	29	0.678556
116829	111229	92	55922	54555	82	42556	40810	81	5086	4860	35	283	340	0	489	635	0	37581	35485	91	6015	5753	42	719	1230	7	0.680531
99081	95283	98	20504	19681	60	22329	21512	65	2000	1905	21	38	100	0	452	324	0	20256	19343	79	3309	3018	31	89	822	0	0.681519
236166	153440	104	87699	55615	105	56329	34812	103	5444	3277	46	227	155	0	1204	841	0	52911	35547	111	8381	5778	57	24	343	0	0.68547
180472	136441	98	60354	45725	94	44348	33021	94	4338	3543	39	221	181	0	846	678	0	40057	30728	102	6722	4882	49	715	801	0	0.686457
242108	186342	108	119872	93690	108	66539	50991	107	6594	4830	44	474	463	0	1199	1006	2	61355	48624	115	10056	7749	62	292	793	0	0.687445
149556	124789	106	57975	50013	90	33328	28817	89	3320	3110	31	249	187	0	816	836	0	31042	27473	97	4815	4594	39	660	996	0	0.688433
181893	152818	100	68551	58279	95	44969	37949	94	5123	4381	39	252	241	0	682	602	0	37509	32277	103	6292	5451	49	779	1016	2	0.689421
118983	112425	94	54799	52569	84	35306	33607	82	3457	3567	29	239	212	0	517	658	0	33689	32240	93	5579	5362	40	756	880	0	0.689421
82603	79383	95	14108	13716	50	19622	18983	59	1938	2248	21	66	100	0	167	469	0	17913	17727	74	2870	3035	29	268	382	0	0.690408
127578	103931	90	54038	42979	90	27380	21620	87	3017	2420	31	68	114	0	378	484	0	25742	20458	97	4560	3547	44	1235	1263	8	0.690408
76309	76299	79	29134	29093	72	17273	16222	54	1244	1238	11	168	144	0	365	405	0	14718	14380	64	2306	2722	24	-309	124	0	0.690408
156088	136245	90	52421	45942	88	42143	36759	87	4301	4091	36	37	137	0	1029	939	0	38281	35006	96	6017	5336	43	-357	304	0	0.691396
109116	102336	93	26364	25248	80	30835	29376	81	3050	2747	26	135	174	0	453	452	0	25577	24186	88	4229	3962	36	687	757	0	0.692384
131547	118624	91	48329	43973	86	38788	34828	85	4093	3962	32	100	130	0	685	705	0	34909	31971	94	6260	5646	43	285	685	0	0.694359
128411	111023	89	45589	38788	88	38014	33089	86	4514	3419	38	206	144	0	629	552	0	33547	29264	95	5749	4748	44	525	722	0	0.694359
162053	137712	102	61711	53747	90	32896	27770	87	3231	3053	31	69	155	0	713	814	0	30609	26635	97	5261	4757	39	952	980	0	0.694359
135548	124317	93	59733	55763	85	41694	38916	84	4535	4228	34	144	304	0	428	656	0	37218	35692	92	5652	5340	41	124	803	0	0.694359
91815	91461	83	21496	21363	56	28791	27441	78	3458	3375	31	115	140	0	610	485	0	23794	23821	87	3391	3606	30	297	539	0	0.695347
151357	131826	96	54567	47283	89	35090	30157	88	3487	3137	33	132	182	0	564	472	0	32528	27753	99	5050	4470	40	963	1056	4	0.700285
193371	142485	99	80372	58028	98	50883	36812	97	5495	3568	45	244	250	0	899	774	0	44294	32312	106	7467	5351	56	494	431	0	0.700285
273690	202068	115	117089	85170	112	81134	59284	110	7693	5493	47	397	298	0	1466	1169	16	77483	59580	120	12141	9058	66	1207	990	0	0.701273
121621	113206	101	40693	38131	82	31055	28182	83	3762	3428	33	304	188	0	594	608	0	30877	28542	94	4986	4731	41	-36	736	0	0.701273
117458	106398	93	27824	25218	81	36847	34070	83	3826	3732	33	148	196	0	900	796	0	30689	29206	92	4801	4868	37	309	979	0	0.702261
78068	77032	79	12779	12906	45	23197	23411	64	2734	2544	26	112	95	0	678	516	0	20005	19958	74	3262	3228	31	-479	304	0	0.703249
82468	82876	80	30084	29999	76	20218	19992	61	1526	1740	21	83	154	0	476	529	0	17265	16771	70	2813	2478	31	865	746	0	0.703249
81523	82962	79	28965	28774	76	17549	18165	50	1908	1917	22	26	115	0	302	368	0	15404	14912	67	2469	2152	28	484	662	0	0.703249
118449	113436	82	46059	43596	82	27589	26304	80	3022	2902	28	169	234	0	862	669	0	24240	22980	85	4261	4033	36	671	1239	9	0.706212
72757	71810	78	29591	28882	76	18510	18088	53	1777	1507	22	234	250	0	403	317	0	15653	14817	71	2500	2533	26	124	366	0	0.707199
46411	46025	83	14845	15049	50	9894	10241	43	882	1116	9	30	130	0	448	362	0	9796	9866	53	1569	1880	18	642	1076	5	0.708187
202268	164419	97	78518	64593	95	41590	33649	93	4219	3459	37	49	189	0	777	768	0	40018	34135	103	6630	5802	49	262	476	0	0.708187
90296	85825	81	39473	38112	79	29438	27710	78	3264	2930	30	210	200	0	521	535	0	26251	26006	84	4549	4690	37	-123	156	0	0.709175
90446	90711	79	35876	35811	78	25064	24602	77	2836	2485	29	158	176	0	618	509	0	23127	22452	85	3854	3724	36	789	1303	9	0.712138
70620	71665	77	20705	20365	59	22831	22029	68	2272	2056	25	101	118	0	315	525	0	22008	21626	81	3309	2916	33	-311	420	0	0.712138
144247	114253	94	51473	41775	90	35063	27228	89	3532	2749	35	223	210	0	496	446	0	31662	25488	99	5465	4162	45	91	946	0	0.712138
154512	136098	102	43808	37726	87	38094	33560	87	3769	3106	34	235	267	0	462	447	0	38400	33518	98	6044	5611	45	205	468	0	0.715101
263969	181502	117	87614	60490	110	56179	37926	110	5507	3783	46	252	178	0	994	731	0	56450	39004	122	8433	6461	53	-377	210	0	0.715101
91288	84791	85	27195	25293	80	29466	27432	80	3544	2799	37	103	126	0	234	245	0	26922	26414	86	4473	4222	38	-60	512	0	0.717076
192785	149163	108	75945	59611	103	41224	31042	102	4548	3417	40	296	312	0	808	690	0	39906	31876	109	6064	4810	45	23	455	0	0.72004
71326	70420	77	19518	19165	58	17952	17732	54	1995	1985	23	28	87	0	294	338	0	16624	16191	69	2777	2761	30	-96	273	0	0.725966
137868	125926	89	43662	39104	86	27301	24594	84	2811	2626	28	198	155	0	696	730	0	27067	24751	95	3690	3720	33	64	587	0	0.726954
304711	189334	128	114552	70880	121	66037	40340	121	6115	3890	51	282	245	0	1274	892	0	62578	39568	131	9581	5796	75	252	539	0	0.728929
99902	94817	80	31626	29985	79	30612	28279	80	2451	2940	25	-17	71	0	470	486	0	26477	25183	89	3871	4032	33	-296	417	0	0.730904
97475	93724	81	36667	35520	79	36120	34246	79	4079	3457	33	199	187	0	551	452	0	33041	31379	89	5327	4876	40	264	713	0	0.733867
67654	68003	77	19633	19605	59	15085	15529	48	1622	1116	15	53	106	0	410	500	0	14325	13912	66	2316	2226	24	314	678	0	0.734855
146864	133877	92	54605	49568	87	27385	24563	85	2713	2428	27	106	80	0	996	736	0	26960	24276	96	4806	4615	37	25	494	0	0.734855
334027	209886	128	229691	154765	128	111225	73992	126	11270	7979	55	496	373	0	2868	2119	29	105654	72652	138	17306	11373	77	1906	2435	19	0.734855
83745	84360	76	30177	30945	65	20672	20223	58	2203	2130	23	71	90	0	526	456	0	18300	17862	71	3261	2786	32	805	828	0	0.735843
162217	137453	92	68574	60331	89	41216	34517	88	3762	3320	33	212	246	0	1143	1094	8	36007	31745	98	5686	5610	41	458	743	0	0.735843
96434	93966	85	37751	36482	79	29230	28709	79	2677	2656	28	65	196	0	809	719	0	24422	23187	85	3861	3753	34	667	1173	7	0.736831
95086	93844	81	26777	26225	77	22063	21579	76	2884	2558	28	179	134	0	381	486	0	20268	18857	80	3501	3251	30	97	389	0	0.740781
156591	126053	96	52981	42732	91	38128	29366	90	4023	3411	34	300	207	0	663	555	0	35006	28244	100	5354	4692	44	73	524	0	0.741769
98047	93539	86	71589	68975	83	35750	33259	81	4313	3673	35	54	136	0	884	952	0	32590	31555	89	4863	4757	39	834	899	0	0.741769
305223	229667	124	136296	108805	117	76813	59769	115	7453	6553	42	324	339	0	1712	1386	16	72995	60721	125	11264	9738	59	886	1212	11	0.743745
155891	132408	90	59350	49813	90	38270	32056	89	3981	3438	35	261	246	0	609	599	0	37375	31953	97	5531	4505	43	794	917	0	0.744732
136147	123523	94	50091	45300	87	41874	37867	86	4137	3923	34	112	77	0	570	572	0	37052	34792	94	6081	5413	40	44	483	0	0.744732
221754	184218	99	136615	121824	97	107796	94064	96	11344	10178	46	446	356	0	1964	1834	23	103035	87402	107	16370	14568	65	1351	1761	16	0.74572
118196	111961	85	34538	33038	80	28366	26541	80	3456	3094	32	82	149	0	247	387	0	26616	25275	88	3947	3748	36	582	670	0	0.747695
121366	105662	88	40771	35102	86	27580	23910	83	3327	2852	33	3	88	0	472	527	0	26703	22444	94	3614	3158	37	608	967	0	0.748683
115281	105125	85	40613	37502	83	33327	30304	83	3612	3222	31	13	196	0	607	501	0	29628	28105	90	4736	4752	38	288	453	0	0.748683
133735	117682	96	52927	46869	87	38005	33701	88	3661	3533	33	297	332	0	631	653	0	35189	31862	95	6140	4918	44	53	821	0	0.751646
77195	76803	80	22154	21880	66	21763	21124	65	2043	2021	24	221	219	0	372	418	0	19515	18397	76	3106	3077	29	-212	90	0	0.752634
248338	167199	112	84343	56269	104	56382	37159	103	5973	4326	45	424	354	0	1293	823	0	50173	33660	115	7475	5554	53	1177	1264	17	0.753622
270522	180701	144	127734	84578	126	69650	47264	125	7163	5097	47	303	187	0	1480	903	0	69494	48007	136	11764	7901	66	1292	968	0	0.753622
90266	84147	97	22969	22231	68	34756	33456	81	3931	3642	33	197	180	0	643	477	0	30680	29917	89	4953	4697	36	231	454	0	0.756585
182802	135268	109	75354	56182	97	38205	27852	94	3803	2916	36	183	204	0	926	516	0	34550	26212	104	5020	4185	43	135	476	0	0.75856
108235	102679	83	44076	41897	82	27316	25781	80	2775	2667	29	177	227	0	964	649	0	25305	23374	89	4466	3782	41	761	690	0	0.761523
88210	85133	80	27797	27251	77	31926	30743	77	3349	3211	29	163	232	0	900	614	0	26987	26480	86	4604	4530	39	211	791	0	0.762511
130684	116255	89	55985	50234	86	29595	25850	84	3231	2910	32	97	162	0	784	677	0	27543	25143	91	4390	3870	40	627	742	0	0.763499
134230	117016	89	54216	48593	87	34865	30886	84	3592	3290	30	256	207	0	568	698	0	33023	29919	94	5997	5421	42	505	652	0	0.764486
119068	113512	83	35803	32136	84	29549	27842	82	2857	2586	31	161	126	0	691	764	0	27460	25634	93	4091	3692	33	-509	117	0	0.764486
30221	31728	55	9483	9575	41	8883	8907	42	752	861	0	57	83	0	171	177	0	8472	8480	47	1058	1142	9	697	831	0	0.764486
179139	160891	92	82906	74604	90	49529	44637	89	5388	4666	39	300	377	0	537	579	0	41157	38303	99	6697	6558	46	395	1575	10	0.76745
131032	115119	93	45750	40309	86	34501	29222	85	4146	3018	40	104	141	0	270	397	0	30339	27176	95	5172	4768	39	390	697	0	0.76745
162167	131642	99	70244	56007	92	38284	30482	90	4179	3571	37	167	221	0	919	805	0	33045	27053	99	4962	3896	39	469	651	0	0.769425
80450	78305	79	33586	32716	77	16635	16155	51	1774	1778	20	156	79	0	389	299	0	15173	14568	71	2173	2420	26	334	925	0	0.769425
54389	53020	75	15191	15074	48	14002	13620	46	1517	1285	15	61	147	0	-15	179	0	13013	12843	65	1580	1714	18	289	703	0	0.770413
42396	42244	71	14692	15027	48	9160	9078	41	751	941	0	38	73	0	160	243	0	8343	8323	51	1296	1227	12	323	637	0	0.7714
87754	87649	81	37411	37368	78	18929	18621	56	1985	1932	23	112	145	0	535	425	0	17578	17054	75	2726	2624	30	-462	94	0	0.772388
103721	99574	88	23766	23398	66	24024	22795	73	2466	2218	24	61	88	0	178	430	0	20972	20516	81	3625	3348	34	-191	206	0	0.773376
214650	163271	102	67862	49809	100	49921	36570	100	5235	3800	43	341	357	0	578	704	0	45046	33895	109	7342	5703	54	838	734	0	0.775351
95764	96152	89	30016	29868	76	25081	24590	74	2159	2109	25	38	119	0	506	511	0	22054	21386	86	3462	3241	33	-524	168	0	0.776339
281186	186244	123	101825	66559	123	79096	51090	123	8158	5409	50	451	237	0	1156	969	0	76604	52269	132	11946	8893	62	1244	1116	5	0.779302
106005	96733	82	41320	35932	82	25991	23134	82	3007	2709	27	46	73	0	272	297	0	25596	23212	90	4287	3661	37	-300	173	0	0.783253
87647	85349	78	36651	35643	79	31090	30386	78	3205	3242	29	49	195	0	402	521	0	27932	27013	86	4380	4261	36	464	445	0	0.784241
89064	87969	80	64584	62845	79	40912	39778	78	4519	4687	31	88	217	0	323	578	0	34401	33575	88	5661	5092	44	53	579	0	0.784241
74943	75564	77	33463	33595	77	18916	18104	61	1465	1859	18	173	312	0	211	312	0	16727	16259	68	3259	3292	31	286	602	0	0.785228
91850	91337	82	19802	19847	57	21687	21171	72	1884	1845	20	91	151	0	674	455	0	20427	19697	80	3468	3566	31	832	1288	9	0.785228
104159	99407	82	41701	39668	80	39696	37865	80	3890	3610	34	147	155	0	574	630	0	33824	32859	88	5429	4872	43	23	619	0	0.785228
96615	85740	93	36955	33138	82	25698	22959	81	3118	2558	30	55	60	0	479	423	0	23178	21503	89	3707	3541	33	51	571	0	0.787204
155667	118175	101	50303	38212	93	39022	29500	93	4024	3334	36	121	224	0	668	585	0	34804	27224	104	5385	4612	41	104	901	0	0.788191
153906	136932	91	47355	41216	89	48121	42736	88	4613	4319	34	105	148	0	752	792	0	47802	43668	98	7802	7016	45	747	834	0	0.789179
58519	58566	70	28569	27664	75	15179	14064	48	2062	1619	26	109	199	0	-89	225	0	12433	12269	58	2323	2256	23	116	486	0	0.789179
113817	111352	85	30532	29895	79	30321	28985	80	2844	2909	28	-12	133	0	623	574	0	27889	26861	90	4458	4090	35	370	938	0	0.794118
131119	116538	96	55330	49546	87	34322	29950	85	3962	3670	34	226	220	0	603	566	0	32259	29322	94	5112	4693	39	1058	767	0	0.794118
138672	126898	88	52402	48435	87	50092	45756	86	5392	4935	39	264	372	0	469	550	0	45424	42922	96	7486	7464	47	91	378	0	0.798069
101076	93352	85	43226	38967	83	25349	22633	77	2154	1986	25	56	112	0	382	411	0	23694	21121	91	3875	3563	36	728	579	0	0.800044
163389	151478	105	51817	46946	105	46647	43016	90	5583	4696	39	218	236	0	885	881	0	42811	37987	105	7013	6224	49	285	555	0	0.800044
89198	91614	78	38204	38996	76	20069	20175	54	1994	2552	21	99	112	0	397	525	0	18913	18361	71	3282	3342	33	1139	677	0	0.800044
107100	100292	85	56361	53076	83	28417	25070	82	2451	2118	26	127	202	0	666	496	0	26621	25262	91	4010	4253	32	898	880	0	0.802019
130453	121454	86	44534	40261	84	35086	31884	83	3862	3770	34	234	191	0	405	452	0	31647	29332	95	5104	4468	39	535	576	0	0.803007
71951	67273	89	27137	26529	75	17529	17400	51	1810	1611	18	142	123	0	223	324	0	14378	13767	65	2531	2501	29	238	942	0	0.804982
71867	73713	75	20593	20478	56	15742	15367	51	1422	1459	16	100	102	0	496	453	0	15047	14487	66	2356	2277	27	496	651	0	0.804982
122125	110208	87	54503	49237	84	39003	35453	83	4120	3813	33	259	262	0	919	766	0	36349	33251	90	5816	5383	41	192	672	0	0.806958
95887	92010	82	44182	43128	79	31583	30468	78	3401	3233	29	61	147	0	689	521	0	27467	26269	86	4421	4241	39	-105	439	0	0.808933
152039	134454	95	43360	38376	87	41445	36479	87	3890	3547	34	174	366	0	872	805	0	36104	32909	96	6595	5821	49	55	329	0	0.809921
85365	85258	77	40348	40085	78	20182	20597	56	1774	1989	20	100	161	0	377	409	0	17636	17039	74	2572	2367	30	1398	858	0	0.809921
83370	81162	78	19409	19100	57	17830	17750	54	2756	2587	26	26	104	0	408	361	0	18683	17655	77	2714	2696	29	124	447	0	0.810909
118551	109006	89	45420	41372	83	28787	25878	82	2719	2170	27	163	185	0	362	533	0	26657	24637	91	4383	3452	42	-266	342	0	0.815847
146529	120633	93	49784	40567	89	41053	33351	89	4523	3782	37	176	151	0	767	536	0	34042	28729	97	5743	4753	45	289	601	0	0.815847
109187	106495	85	33914	32145	81	30534	28834	78	3058	2934	27	160	240	0	425	449	0	26856	25634	89	4236	4317	39	-109	330	0	0.817823
142143	119147	96	57539	47999	90	29831	23324	89	3056	2467	34	98	128	0	894	782	0	27923	23498	98	4364	3987	35	-577	181	0	0.81881
140676	120019	90	50497	43428	88	37997	32673	88	4040	3854	33	188	248	0	1038	675	0	34818	31858	96	5212	5136	40	142	381	0	0.81881
84226	81469	82	32207	31527	76	29331	28722	77	3366	3034	29	25	127	0	499	550	0	27401	26949	86	4929	5291	42	-316	277	0	0.81881
145847	121060	98	54082	44754	90	30528	25579	88	2560	2023	30	326	208	0	607	518	0	29586	24863	99	4848	4442	39	909	815	0	0.820786
147565	134888	93	34190	31023	86	34579	31769	86	3723	3175	32	255	197	0	933	786	0	32719	30854	98	4932	4741	38	512	1091	6	0.823749
189824	169272	95	67916	59730	93	45875	40834	91	4956	3560	40	192	273	0	1289	1053	9	44272	39481	101	7097	6451	45	498	980	0	0.823749
96141	94911	81	34670	33948	78	23691	23331	60	2263	2170	25	178	140	0	461	486	0	21146	21056	74	3478	3636	31	543	514	0	0.823749
153001	121871	98	55937	45267	90	45711	36427	91	5311	3899	47	333	294	0	675	507	0	41117	34491	99	6667	6333	45	-108	376	0	0.824737
103180	98993	84	34259	33202	79	24147	22883	73	2460	2564	23	93	157	0	384	527	0	23776	22802	88	3633	3655	33	1092	803	0	0.825724
102004	95251	95	25631	23622	82	27502	26063	81	2817	2592	26	30	92	0	768	573	0	25850	24094	93	4252	3992	36	375	394	0	0.826712
80706	79071	80	21736	21685	63	21007	20097	58	2472	2380	25	177	118	0	251	338	0	17047	16372	71	3182	2764	31	-54	315	0	0.828687
218579	182046	102	71231	58167	98	54074	44481	97	5921	4415	40	93	139	0	746	778	0	52130	43666	108	8537	7102	56	48	440	0	0.829675
205526	160455	99	75413	57643	96	50633	37745	94	4870	3649	41	402	304	0	662	535	0	45424	35204	106	7442	5265	56	397	974	0	0.829675
72147	72504	75	39621	39138	75	18018	17661	52	2056	1943	21	103	99	0	280	350	0	16028	16038	71	2480	2542	26	389	879	0	0.829675
84571	82890	80	30308	29453	78	18734	17507	55	1725	1673	27	79	109	0	153	321	0	17751	17143	75	2928	2755	30	-601	237	0	0.830663
93127	91671	80	34813	34022	76	31399	30025	77	3584	3327	32	68	130	0	610	552	0	28781	28647	87	4877	4811	41	1155	859	0	0.831651
182284	141110	96	67758	51837	94	40111	30039	93	3505	3101	33	303	181	0	512	663	0	35099	26951	101	5651	4490	45	1316	1068	4	0.835601
85867	86866	77	29708	29698	76	16980	17337	52	1865	1698	18	42	104	0	296	417	0	16942	16696	72	2605	2768	28	144	434	0	0.836589
105112	103621	82	31710	31384	78	33172	31274	80	3140	3029	28	269	302	0	642	536	0	30979	30659	89	5202	4760	42	240	485	0	0.836589
101423	97015	84	30071	28827	79	35852	33470	81	3921	3439	36	84	213	0	352	465	0	31143	30032	88	5316	4426	43	1089	1243	8	0.837577
318368	235760	132	123920	93584	129	98330	74107	129	9847	7672	51	571	336	0	1716	1237	21	90981	67403	139	14995	10751	70	748	594	0	0.839552
90684	86732	86	26780	26214	77	25973	25253	77	3088	2782	31	121	90	0	208	299	0	21062	20600	77	3798	3267	35	269	489	0	0.84054
188105	161161	110	77271	67400	93	41014	36234	90	3860	3221	34	356	301	0	1063	987	0	40377	36730	99	6672	6227	42	1079	1176	8	0.841528
66029	64698	78	20560	20325	58	23565	23199	71	2319	2394	23	139	185	0	361	468	0	19971	20150	82	3223	3142	33	907	1324	7	0.843503
197423	159935	98	73930	57709	98	46617	37381	96	4868	4100	40	137	92	0	602	501	0	44987	37299	105	7399	6317	46	625	709	0	0.844491
71835	68431	89	20355	20158	56	16898	16683	52	1645	1787	21	39	74	0	424	425	0	14299	14281	64	2047	1982	24	-83	282	0	0.849429
341350	206301	150	113099	62552	145	79564	45291	143	9336	4957	57	474	380	0	1457	838	0	68445	41549	153	11624	6926	65	2185	1766	27	0.850417
133512	120194	91	47117	42600	87	28423	25314	81	2832	2598	30	226	158	0	428	471	0	27583	24743	95	4173	3467	41	55	619	0	0.85338
117509	111487	86	40878	37451	83	35120	32372	81	3664	3567	31	218	226	0	994	754	0	29732	27670	91	4250	4478	34	1175	1299	11	0.854368
96426	92671	80	25351	24829	74	32774	31150	80	3081	2831	30	151	210	0	720	630	0	28970	27934	88	3936	3634	35	138	521	0	0.854368
90218	88508	80	24716	24298	72	22022	21203	65	2286	2139	24	97	120	0	245	248	0	20712	20078	80	3032	2919	30	610	608	0	0.855356
196352	161460	106	111880	96722	95	58853	49414	94	6343	5562	42	196	196	0	718	883	0	54882	47661	103	9493	8434	54	1323	904	0	0.857331
97475	96371	81	25950	25422	70	27791	26491	80	2419	2309	27	56	173	0	617	614	0	23350	22029	84	4317	3880	36	114	425	0	0.857331
322047	221971	137	147127	105608	133	111247	79873	132	10482	7821	50	357	359	0	2012	1476	25	106585	74063	145	17523	12479	72	-121	461	0	0.858319
78634	78046	80	25134	24842	70	25378	25018	74	2550	2808	25	83	190	0	504	502	0	22044	21333	82	3610	3514	32	424	886	0	0.858319
74955	70892	82	22656	22127	66	18562	17662	55	1393	1745	22	184	171	0	122	368	0	16723	16367	71	2717	2732	27	-509	311	0	0.859306
229141	174499	101	165222	124369	101	65038	49016	99	6351	5130	46	316	333	0	1275	1021	4	57470	44005	108	9095	7178	58	1576	1068	4	0.86227
185123	141188	96	51466	39951	93	40043	29402	92	4445	3160	38	61	117	0	766	839	0	38994	29129	103	6965	5500	50	559	959	0	0.86622
140356	130488	89	65198	61597	85	42165	38826	85	4207	3949	34	182	246	0	798	666	0	36438	34695	94	5330	5089	42	200	466	0	0.867208
87698	79320	94	34877	32369	82	23315	21432	75	2088	2006	24	14	150	0	294	363	0	21973	20485	84	3522	3610	32	1166	989	0	0.868196
116770	103397	88	40526	35664	85	33136	28728	86	3169	2935	30	206	348	0	537	655	0	30623	26848	95	4922	5043	38	579	948	0	0.868196
91419	89247	96	39939	39491	79	19753	19179	60	2100	1965	26	-26	136	0	541	475	0	17232	16860	72	2954	2809	31	-510	290	0	0.868196
194808	159378	99	70361	59362	94	39320	31814	93	4176	3308	38	325	243	0	1000	904	0	38040	31865	103	5836	4775	42	587	727	0	0.869184
188655	144234	103	64528	48896	95	40503	29935	93	5057	3981	41	204	356	0	864	639	0	37597	28702	103	6442	5046	48	745	741	0	0.870171
65482	64695	87	17415	17424	54	16045	15789	54	1346	1298	13	142	133	0	352	256	0	13861	13444	64	1987	1841	22	443	794	0	0.871159
151606	134651	92	67929	61388	87	46694	41985	86	5187	4936	36	387	448	0	1368	917	0	42246	37164	94	7162	6674	46	264	1004	1	0.871159
120922	111035	88	60844	56333	85	34582	31641	84	4063	3940	33	49	69	0	366	476	0	29017	25294	89	4610	4461	39	13	300	0	0.873134
94833	92091	81	39980	38510	79	22113	21452	60	1741	2222	23	52	77	0	507	497	0	19611	19059	81	2805	3071	28	383	764	0	0.874122
160459	125513	102	52867	41503	92	44153	34397	93	4689	3407	41	287	192	0	428	411	0	36521	29164	99	6392	5339	45	217	957	0	0.876098
78962	78343	78	19866	19720	55	25489	24848	76	2528	2697	24	82	80	0	407	343	0	21678	21117	81	3980	4047	34	-3	358	0	0.880048
133963	124730	92	51064	46885	86	22594	20414	66	2662	1997	30	71	212	0	788	500	0	23315	21213	84	3527	3144	34	956	624	0	0.882024
150587	135729	91	53032	45713	92	35968	31868	90	4006	3524	33	222	232	0	1151	900	0	33753	30286	100	5049	4679	40	522	1358	8	0.883011
94878	95121	82	32062	32278	77	18789	18354	56	1927	2300	21	191	108	0	421	327	0	18434	17915	76	2896	2553	28	658	625	0	0.883011
156143	124338	93	62951	49776	94	40886	31970	93	4811	3481	38	119	116	0	753	665	0	35562	29109	100	6436	5186	45	1271	1381	9	0.883999
192086	148690	99	80317	59984	98	48359	35676	96	5425	4234	41	228	218	0	643	620	0	46075	37140	105	7178	6055	51	919	1379	10	0.885975
237572	156165	118	110576	72699	106	48747	31732	103	4475	3265	43	300	168	0	1006	800	0	43573	29577	110	7254	4924	54	1013	1194	6	0.88795
136635	126252	86	58702	55132	85	35278	32059	84	3598	3308	31	195	180	0	629	645	0	33029	30604	95	5391	4955	43	-524	47	0	0.889925
116576	98721	88	48586	40824	87	28547	24167	84	2635	2087	26	107	109	0	476	564	0	26500	23193	94	4297	3663	40	398	495	0	0.889925
82774	82007	84	23677	23503	71	20782	20895	59	1924	1920	22	144	157	0	605	458	0	19880	19166	79	2794	2590	28	-103	566	0	0.890913
134553	115383	91	59339	49327	91	30140	24773	87	3026	2235	31	117	143	0	984	736	0	26934	22876	96	4329	3612	38	526	778	0	0.892889
110535	105097	84	43118	41562	81	33358	31776	81	3939	3878	33	178	172	0	714	697	0	28539	26494	90	5254	4995	39	287	578	0	0.892889
80259	80418	79	33792	33194	77	20318	20256	59	2446	2616	27	-11	79	0	239	258	0	18393	17922	73	3194	3283	31	530	627	0	0.892889
91944	91791	78	17644	17610	51	19606	19648	55	2337	2631	22	175	193	0	397	422	0	16972	16601	72	3368	3649	29	401	624	0	0.893876
106198	105957	81	39868	38928	79	28498	26798	79	3311	3101	33	104	120	0	357	359	0	27612	26239	89	4611	4090	39	435	705	0	0.895852
87948	89703	78	39410	39140	78	22291	21752	68	2628	2101	30	118	97	0	788	538	0	19775	19850	80	3616	3750	30	808	796	0	0.895852
45760	46653	80	16447	16785	49	9351	9019	43	922	974	0	128	133	0	153	139	0	8382	8839	50	1455	1473	16	133	1060	4	0.896839
182034	142765	99	60384	47547	94	47407	37031	94	4979	3619	40	331	277	0	637	425	0	42429	34173	102	6879	5427	49	798	736	0	0.897827
130015	118730	87	47676	42998	84	31933	28830	83	3525	2787	35	66	144	0	540	547	0	31058	28635	93	5005	4309	41	858	1086	5	0.90079
94165	92939	80	37549	35907	79	24070	22719	66	3174	2907	32	174	140	0	192	261	0	21632	20664	84	3332	3279	34	581	674	0	0.90079
124731	121830	82	29001	27588	72	39976	37092	81	3974	3380	35	161	137	0	669	589	0	36617	34870	88	5871	5540	42	-323	204	0	0.90079
65231	63733	78	26477	25742	75	16524	15862	52	1902	1895	22	62	98	0	368	428	0	14590	14290	62	2407	2527	25	296	651	0	0.90079
90672	86479	88	24348	23773	71	21906	21204	61	2241	1999	25	111	146	0	222	365	0	18747	18298	78	3370	3571	32	-290	189	0	0.902766
191293	164120	97	92557	80408	93	61139	53040	92	6307	5372	40	380	310	0	1238	1164	10	60184	52922	102	9613	8156	62	1134	884	0	0.905729
147113	128627	90	46617	40296	89	45606	38719	88	4630	3708	38	167	128	0	430	429	0	40516	37324	94	6023	5298	44	773	491	0	0.906716
208167	154678	104	67676	50581	98	46715	34181	98	4390	3499	38	119	152	0	861	589	0	42879	31730	108	6794	5082	51	-9	607	0	0.906716
230263	197762	100	123102	105362	99	56239	48583	96	6451	5651	39	336	252	0	1643	1511	16	56168	49746	107	8855	8140	56	1028	783	0	0.90968
97789	97616	80	25666	25849	76	24498	23780	65	3022	3008	29	167	173	0	579	356	0	20984	20844	81	3708	3767	32	244	634	0	0.910667
83491	79680	88	15947	15476	50	23302	22162	63	2926	2433	29	113	156	0	324	359	0	21043	20055	79	3153	3035	31	239	1171	6	0.915606
112371	105313	83	38385	36331	81	33530	31502	82	4150	3743	33	153	168	0	650	475	0	32491	31012	90	4951	4731	36	-189	202	0	0.915606
77727	75611	91	15420	15323	49	22040	21351	67	2233	1873	25	49	167	0	414	324	0	18714	18114	78	3040	2971	29	-268	509	0	0.919557
141386	131864	88	89869	84718	86	39697	37294	84	3690	3337	32	126	143	0	729	649	0	33982	32282	93	5771	5184	45	707	697	0	0.923508
130771	122303	100	60406	55648	83	33332	30673	82	2564	2744	28	191	162	0	837	803	0	30937	29004	93	4801	4291	38	858	1615	10	0.924495
100260	95331	83	45756	43456	82	31502	29990	81	2701	2852	28	117	262	0	653	581	0	28173	26853	90	4967	4774	37	945	853	0	0.926471
91172	90598	80	29181	29125	76	22200	21425	58	2260	2450	26	91	105	0	146	318	0	20024	19456	77	2768	2966	28	555	899	0	0.927458
201744	166606	98	82039	66001	96	57545	46216	95	7225	5820	44	231	204	0	968	834	0	54572	46820	103	9744	8279	57	793	701	0	0.928446
102174	99968	82	21109	20342	57	34985	33052	79	3538	3362	30	226	234	0	771	555	0	30982	29280	88	4882	4584	41	1205	846	0	0.928446
102237	99801	82	44612	42976	80	31896	30706	79	3167	3240	31	295	210	0	607	588	0	29335	27874	87	4231	3986	34	159	991	0	0.930421
75889	75413	78	21657	21225	62	18146	17717	52	1850	1444	16	-18	67	0	153	330	0	14823	14504	65	2812	2958	26	-514	57	0	0.930421
305030	227351	125	107917	80465	124	99535	75035	124	9902	7656	49	128	225	0	1769	1363	19	95537	77400	133	16286	12399	80	1065	807	0	0.932397
89228	87992	81	20506	19846	59	27462	26161	76	2563	2601	26	90	75	0	446	331	0	25891	25093	84	3861	3946	35	-226	180	0	0.932397
119511	103931	90	43437	36895	88	27217	24136	80	3099	2830	31	129	193	0	452	283	0	25951	22735	94	4260	3595	43	1023	1216	7	0.933385
96516	88490	83	36671	33199	81	24197	20839	73	2172	2493	21	61	158	0	424	364	0	23996	22108	88	3311	2790	33	-382	278	0	0.936348
150353	142848	84	74046	69652	86	47121	43397	84	5326	5441	33	236	243	0	867	871	0	43362	40945	94	6926	6521	43	1450	1472	14	0.937335
44209	43411	73	17767	17754	53	9369	8703	43	1011	926	0	-45	82	0	126	148	0	8597	8773	50	1235	1456	12	-85	371	0	0.937335
106985	104097	87	24460	23819	68	24784	24024	70	2526	2515	26	71	118	0	332	502	0	23289	22958	86	4151	3792	34	166	485	0	0.938323
77716	75934	86	20175	19819	55	18785	18887	52	2118	2069	21	-46	76	0	610	632	0	17785	17027	73	2964	2668	31	-267	252	0	0.939311
143685	119012	92	50410	40821	89	30786	25052	89	3531	2878	33	44	138	0	487	457	0	27964	23416	96	4510	3970	41	832	1090	7	0.940299
209455	177705	104	94333	81679	98	52455	45438	96	6022	4731	43	380	317	0	1513	1082	8	52130	46614	106	8493	7597	57	1015	1118	6	0.941286
145130	131237	90	42793	39050	86	40743	35468	86	4338	3832	35	177	253	0	398	627	0	37558	34692	96	5775	5371	42	910	802	0	0.941286
140647	118403	91	57751	47966	90	35349	30173	89	3539	2613	31	74	100	0	598	644	0	31956	27973	97	5414	5037	44	-9	371	0	0.941286
81354	80126	82	26039	25332	76	26394	25680	77	2508	2666	27	72	84	0	320	443	0	24103	23038	83	4226	4098	35	169	542	0	0.944249
65304	65453	79	21016	20866	65	16856	16773	53	1552	1537	21	87	225	0	186	288	0	15495	15714	67	2318	2197	27	-632	115	0	0.944249
80803	78596	86	21598	21380	63	19370	18218	59	2358	2280	23	-65	60	0	348	370	0	16907	17037	68	2641	2970	28	-3	402	0	0.945237
128549	110856	101	42201	36419	86	30692	25745	84	2524	2256	30	141	177	0	764	470	0	27053	22926	95	4222	3994	37	500	996	0	0.945237
161876	135320	95	66423	55572	94	35865	30820	90	3200	2431	33	26	149	0	902	645	0	34552	29274	102	4946	4541	41	-298	454	0	0.946225
135396	124626	87	36656	33539	85	38079	34782	85	4301	3672	39	95	115	0	639	666	0	36520	34013	95	6404	6017	42	111	406	0	0.946225
34469	32924	84	25671	25580	70	191	127	0	43	359	0	46	53	0	-52	151	0	31	140	0	321	352	0	524	746	0	0.9482
107871	96623	89	38156	32343	86	26611	23393	82	2360	2252	25	138	154	0	375	501	0	25320	22847	94	4143	3631	38	681	713	0	0.949188
71990	70755	81	17957	18090	55	20591	20162	58	2328	2170	25	81	173	0	230	386	0	17597	17455	69	2587	2595	29	260	712	0	0.949188
151926	131301	93	47043	40688	88	39454	34197	88	4549	3632	37	316	233	0	401	443	0	36205	31200	100	6016	4953	42	82	526	0	0.951163
117053	112242	84	46240	43789	82	28187	27110	78	3262	2875	29	109	96	0	914	575	0	25123	23547	92	4674	3959	39	795	873	0	0.952151
170323	146834	92	59139	49108	90	42332	35928	89	4808	3611	40	252	131	0	702	561	0	39212	32226	101	6288	4791	47	931	1010	1	0.952151
157801	119505	101	55610	41725	92	35443	27021	91	3712	2315	39	276	217	0	819	531	0	32206	23804	103	5051	3950	42	194	408	0	0.953139
78988	78674	78	29129	28935	76	20994	21100	59	2257	1983	22	74	120	0	300	274	0	17809	17391	72	2606	2532	29	-687	85	0	0.953139
176390	159222	96	74221	66626	91	52088	46655	90	5245	4696	36	204	267	0	996	1006	2	48593	44284	101	8079	6954	46	970	1023	3	0.954126
164149	130137	96	54821	45002	94	38514	31177	92	3529	2987	37	136	228	0	784	585	0	33653	26948	104	5872	4601	44	16	432	0	0.95709
121302	111899	85	38872	35130	84	30498	27936	84	3507	3178	30	167	143	0	770	623	0	29104	26296	94	4773	4472	38	209	518	0	0.958077
146293	133072	93	61952	57349	86	44505	40681	84	5450	4571	38	176	193	0	663	868	0	41489	39150	96	6506	5534	45	207	589	0	0.959065
89603	83898	84	34115	33123	79	25202	24299	75	2773	2690	30	152	115	0	598	443	0	22970	22315	85	3770	3904	31	509	1280	7	0.959065
93507	83002	91	36847	31769	82	21671	18008	66	2420	2256	26	57	147	0	512	493	0	20072	17581	78	3730	3381	36	708	885	0	0.96104
390453	243377	147	202198	137381	147	99249	66615	145	9879	6888	52	462	560	0	3053	2123	33	98226	69830	156	15550	11577	67	1813	1897	21	0.96104
89354	88193	78	24405	24028	77	19412	18738	54	2189	1677	22	129	66	0	423	469	0	17787	17520	74	3035	3008	31	-245	198	0	0.963016
80007	80938	85	30230	29989	75	17734	18050	52	2293	1639	26	71	189	0	170	346	0	16509	16070	72	2534	2786	26	-4	554	0	0.964004
82301	81628	81	17723	17474	51	20968	21241	59	2247	2133	23	240	181	0	203	406	0	19183	19212	79	2911	2934	29	-278	516	0	0.964004
226888	166125	110	80458	58503	104	41553	30833	101	4441	2932	40	210	270	0	875	798	0	39381	30399	111	6236	4626	50	1081	1196	10	0.964991
199287	158076	97	75545	60026	95	41148	31622	93	4018	2856	40	252	222	0	760	743	0	39985	31662	102	6417	5182	50	656	552	0	0.964991
81163	78943	83	29952	29363	78	19413	18571	58	1864	2101	22	35	87	0	257	159	0	17972	17281	71	2924	2960	28	3	397	0	0.965979
102136	99839	80	29451	28755	77	22362	21422	62	2316	1830	26	45	167	0	460	487	0	20838	20258	80	2912	2625	32	564	530	0	0.970918
159681	137772	96	56039	47441	89	35514	30581	88	3740	3203	35	145	131	0	986	818	0	33796	28753	98	5272	4531	42	4	481	0	0.971905
104662	100116	86	32621	31634	79	23099	22268	70	2129	2234	24	102	150	0	354	625	0	21901	20798	81	3609	3407	38	347	1132	6	0.972893
105385	98680	83	34904	33086	83	32152	29066	83	3614	3241	32	111	146	0	774	576	0	32026	30616	93	5145	5058	39	109	481	0	0.972893
211553	167910	107	76050	60110	97	56036	44351	96	6147	5052	41	432	293	0	1080	845	0	51788	39936	108	8416	6675	50	367	736	0	0.972893
238254	182725	122	85518	65860	106	57405	43858	106	5882	4220	48	81	184	0	1531	1241	13	52534	42092	116	8085	6215	53	417	438	0	0.975856
114853	112250	82	33373	32694	81	24611	23853	68	2017	2283	24	147	104	0	434	433	0	23714	23345	82	3996	4181	34	246	463	0	0.976844
112588	110111	81	60899	58964	80	38992	36913	79	3686	3578	33	336	255	0	848	596	0	35934	34175	91	6441	6111	45	677	592	0	0.976844
78987	76042	85	17362	16922	53	26310	25805	74	2417	2451	25	140	103	0	452	552	0	24503	24854	85	4504	4802	34	142	537	0	0.978819
136891	119522	95	56326	49159	88	38137	33562	87	3764	3703	32	152	199	0	538	589	0	32771	29391	96	5199	4600	40	-92	251	0	0.980795
119724	108603	85	46513	41456	83	28734	24987	82	3051	2984	29	-5	123	0	626	366	0	25113	22893	93	4331	3958	37	886	1045	3	0.980795
79390	74736	92	34220	32979	79	18342	17248	53	2006	2006	27	30	128	0	224	379	0	16274	15711	70	2580	2681	26	270	792	0	0.98277
129403	111643	87	44049	37840	85	33889	29730	85	3668	3190	34	196	152	0	490	401	0	30705	27153	95	5029	4570	40	18	432	0	0.984745
143362	130710	88	41955	36130	88	39199	35239	86	3917	4101	36	160	173	0	667	689	0	37055	33693	96	5631	5523	41	530	680	0	0.985733
72784	73309	79	10428	10463	43	18771	18404	53	1910	1896	21	73	151	0	308	386	0	16730	16660	72	3104	2999	29	207	548	0	0.987709
121293	110796	83	45561	41369	83	31819	28311	83	3122	2949	28	255	279	0	507	469	0	29105	26349	93	4519	4418	36	200	363	0	0.987709
45944	47354	71	20954	21300	57	13226	13203	48	1374	1578	15	58	118	0	83	178	0	11448	11438	57	1639	1607	21	-98	267	0	0.987709
89919	89866	78	23423	22801	63	21687	20694	62	2680	2189	25	-18	47	0	843	574	0	19483	18819	79	2963	2898	31	71	505	0	0.987709
99409	100127	79	32560	32310	77	25457	24873	71	2408	2509	24	271	143	0	453	437	0	24784	24609	85	4110	4196	34	281	788	0	0.987709
94472	90374	85	27591	27090	78	21287	20492	62	2264	2533	26	173	234	0	743	480	0	21255	20766	82	3142	2822	34	340	461	0	0.989684
205557	163694	98	67560	54727	96	45248	35481	95	4575	3850	36	248	259	0	1215	864	0	42647	34725	106	6629	4973	49	2213	1438	22	0.989684
91883	87038	80	33668	30755	81	24925	22214	79	2571	2312	27	256	259	0	487	418	0	24154	22221	90	3931	4078	36	286	781	0	0.991659
168075	143837	90	49977	42580	88	45851	37412	89	4404	3698	34	241	171	0	750	720	0	40766	35219	98	7043	5520	50	1256	1295	8	0.992647
215140	163384	110	65659	50041	101	45934	34190	100	3989	3243	37	144	204	0	1152	821	0	42443	32666	111	7355	5586	51	-296	381	0	0.993635
107751	102453	83	38483	36781	81	20544	19500	63	2236	2181	26	120	116	0	310	373	0	20257	18982	81	3165	3120	34	-130	230	0	0.996598
203428	169984	100	66568	57302	96	45218	37905	94	4951	4678	36	271	147	0	618	773	0	44122	37240	108	6914	6149	46	519	752	0	0.997586
124750	118330	87	33434	30511	82	36107	33015	82	3615	3331	32	61	115	0	721	536	0	31967	29787	92	5344	5290	37	537	729	0	0.997586
161452	136361	93	69878	59254	90	39586	32777	88	3542	2996	34	171	209	0	460	453	0	34969	30465	98	6081	5771	41	49	322	0	0.997586
190423	144020	101	73597	55385	98	42218	32059	97	4578	3292	39	298	214	0	686	645	0	37581	28760	106	6468	4964	49	375	537	0	0.998573
97786	91405	85	38525	36062	80	29938	27036	81	3079	2858	29	121	224	0	529	564	0	28133	26258	91	4233	4683	34	699	862	0	0.999561
82155	82515	79	18409	18286	54	24511	24410	68	2403	2408	24	59	152	0	411	374	0	21276	20507	81	3648	3706	32	884	719	0	1.00154
75623	72583	84	30487	29851	75	19409	19271	56	1784	1815	23	196	255	0	202	297	0	16350	15967	68	2499	2732	26	9	244	0	1.00154
138896	121224	91	44439	38994	86	30753	26630	85	3304	2528	31	87	114	0	707	631	0	28946	25144	97	4862	4756	40	269	599	0	1.00252
93636	91836	84	27738	27214	77	30506	29819	78	3343	3020	32	53	84	0	316	580	0	27260	26964	87	4093	4027	36	677	884	0	1.00647
85998	84613	84	36028	36198	78	19779	19570	62	1521	1753	16	187	114	0	757	853	0	20429	19748	84	2910	2982	30	-478	460	0	1.00746
243616	153136	115	96461	60753	111	62465	39590	110	5701	3287	47	98	153	0	1208	893	0	55798	36689	122	8214	5606	59	399	593	0	1.00845
114380	99186	87	40320	34054	87	26287	22551	83	2857	2680	32	108	131	0	380	351	0	24483	20613	96	3870	3585	36	711	737	0	1.01141
92276	91244	80	25756	25159	75	24424	23689	72	3041	3133	29	-14	45	0	419	304	0	22905	21538	90	4326	3945	36	-141	501	0	1.0124
195504	142406	106	83081	60795	98	45396	32684	95	4654	3373	43	143	149	0	924	730	0	41395	31586	106	6716	5102	49	1434	918	0	1.01438
117833	114351	90	50198	48307	81	34891	33515	80	4033	3648	32	252	220	0	422	451	0	31484	29833	91	5103	4627	39	1241	907	0	1.01635
193047	159373	98	71504	59211	95	46957	37885	95	3835	3430	35	235	195	0	997	642	0	44767	36537	106	6925	5859	51	1335	1164	6	1.01734
190059	140703	116	59775	42687	112	47566	33052	100	4968	3459	45	117	211	0	895	605	0	43354	32045	114	7224	4931	53	324	609	0	1.01734
71701	70046	82	19182	18595	56	25570	24246	76	2297	2514	26	236	322	0	220	318	0	22248	22111	81	3630	3537	33	127	547	0	1.01734
160068	127167	100	55816	43911	91	40100	30785	91	4932	3226	41	152	194	0	270	312	0	34040	27220	101	5668	4347	48	1186	1593	10	1.01734
80133	78972	79	25761	25034	77	21356	20751	62	2464	2000	22	270	199	0	184	352	0	18732	18520	76	3093	3137	29	-15	866	0	1.02129
335992	239675	135	134982	95045	131	110447	78204	130	11517	7534	54	483	351	0	2243	1681	31	107582	77606	144	17488	12886	80	2171	1416	10	1.02228
261956	184239	112	93611	66505	105	60658	42038	104	6345	4036	47	56	105	0	1259	778	0	58778	41550	116	9766	6675	70	-190	371	0	1.02327
151120	137893	91	70528	65628	88	43113	39470	88	5372	4760	35	215	284	0	665	590	0	38333	35927	96	6411	5725	44	536	876	0	1.02425
151705	138526	87	76666	71173	88	48116	44163	87	4683	4530	35	124	202	0	1324	1135	9	43733	40721	96	7001	6896	47	-87	553	0	1.02425
120856	114569	84	50690	46033	85	30806	28316	84	2860	3247	28	68	173	0	528	406	0	29962	28422	92	4424	4411	37	-422	214	0	1.02722
129882	113076	105	44509	38416	87	32361	27724	86	3383	3169	28	298	322	0	467	487	0	31468	29035	94	5310	4667	41	471	766	0	1.02919
126215	119655	96	55217	52399	83	44855	41661	82	4890	5227	32	203	336	0	538	726	0	43663	41327	92	6956	6245	46	481	778	0	1.03117
235103	191874	105	94267	78666	99	47593	39069	98	5588	4133	41	346	310	0	1705	1522	18	48599	40872	109	8402	6478	50	923	1531	11	1.03314
124872	110220	88	54487	48002	86	39339	34574	85	4212	4209	34	216	139	0	693	647	0	37175	32158	95	5776	5301	42	405	1087	6	1.03413
137802	114478	89	41767	34012	88	37270	30110	88	3580	3166	32	56	91	0	434	515	0	31359	26828	95	5108	4431	39	807	898	0	1.03413
118441	110245	87	41079	37857	85	27008	24551	83	2739	2733	28	151	169	0	490	387	0	25900	23346	93	4206	3823	36	-500	171	0	1.03611
228889	191635	107	88001	76572	100	85344	72789	101	8860	8049	44	363	440	0	1405	1379	14	81380	67711	113	13414	10710	66	610	1120	6	1.03709
83371	79410	90	30445	28920	78	29037	27288	79	2863	2975	27	161	136	0	440	531	0	26286	26223	86	4473	4470	35	9	437	0	1.03808
139404	119643	105	53635	47009	88	38275	33602	87	3371	2974	32	182	155	0	697	715	0	35440	32415	95	5528	5223	41	791	891	0	1.03907
207475	146971	111	67017	47134	107	44714	31292	106	4336	3265	39	157	160	0	954	669	0	42670	30655	116	6881	4816	52	-417	909	0	1.04006
191686	149173	96	61297	48022	94	45900	34579	93	4700	3691	39	372	362	0	840	634	0	40685	31187	104	7362	5815	46	388	599	0	1.04006
69089	72207	72	22265	22636	58	20860	20674	59	2396	2371	23	-3	40	0	432	404	0	19059	18715	76	2932	3033	29	-392	219	0	1.04006
167536	130495	95	59670	46044	93	31451	24516	90	3680	2734	32	113	139	0	884	557	0	29123	22999	101	4100	3396	35	-201	403	0	1.04006
144849	124519	90	44607	38265	87	38957	32864	87	3940	3999	35	163	118	0	868	779	0	35492	31879	97	6340	5188	48	2185	1816	23	1.04006
214641	178205	96	108418	93399	94	71414	59634	93	7320	6170	43	410	385	0	1383	1011	4	65635	53867	106	10977	9631	63	1229	2477	13	1.04006
99901	95593	84	53680	52064	81	36118	34392	80	3372	2989	31	156	141	0	834	730	0	31174	30366	89	4746	4109	42	97	782	0	1.04302
213636	177953	103	89755	76767	98	49965	41418	97	5447	4456	39	446	302	0	1554	1268	14	50831	44827	108	8216	6742	51	581	1224	7	1.04895
136061	120323	89	48292	42037	88	34698	29579	87	4263	3563	37	108	167	0	586	546	0	31967	28299	98	4996	4119	43	400	704	0	1.05092
80074	80205	78	16788	16964	51	19748	19747	53	2697	2379	26	29	98	0	435	310	0	17819	17667	81	2897	2874	26	298	570	0	1.05092
120132	99050	89	43216	34593	88	34055	27331	87	3570	2780	32	111	140	0	425	480	0	27905	23193	95	4762	4136	40	963	616	0	1.05191
97564	93217	85	27658	26729	76	30105	28757	78	2955	2932	27	282	342	0	477	676	0	27926	26955	87	4738	4500	36	494	590	0	1.0529
149125	127575	92	46598	39808	89	41950	35980	89	4108	3478	33	152	163	0	699	498	0	39673	34985	98	6570	5730	45	-555	180	0	1.05388
88439	86051	84	21148	20795	58	25339	24622	73	1948	2400	22	2	97	0	509	560	0	23908	23016	86	4378	4190	36	1228	1188	12	1.05685
133643	122256	94	39927	35703	86	28484	25893	84	3537	2486	34	110	154	0	455	447	0	26086	23859	92	4390	3980	38	157	448	0	1.05685
174644	148817	98	50531	43870	89	45992	38100	91	5274	4497	37	203	176	0	757	580	0	43614	38122	100	7263	6115	49	390	485	0	1.05882
69453	66067	89	28566	27879	76	18335	17365	57	1573	2026	18	173	171	0	195	264	0	15026	14407	67	2067	2117	24	445	824	0	1.05981
78628	77482	81	23749	23261	65	17227	16511	55	1499	1750	17	74	128	0	435	622	0	15970	15331	71	2496	2445	27	-66	443	0	1.05981
92338	91384	79	40353	39832	77	22874	21930	67	2180	2159	23	159	198	0	557	423	0	20752	21059	79	3054	2909	31	-75	538	0	1.0608
102500	93156	86	33837	30932	82	29849	26392	81	3135	2632	31	166	188	0	678	509	0	28857	27171	91	4521	4148	38	-152	395	0	1.06277
60974	58659	77	22084	22172	62	10934	10757	45	1125	1094	7	45	99	0	105	197	0	10298	10276	54	1742	1798	19	-128	311	0	1.06277
81796	80348	80	24493	24080	68	19033	18182	61	2384	2021	25	71	149	0	149	279	0	16995	16303	70	2738	2955	28	73	623	0	1.06277
74337	72886	77	25751	25325	71	15450	15242	50	1838	1620	20	81	141	0	232	290	0	14654	14561	63	2188	2303	25	246	658	0	1.06574
186995	150014	108	65565	53204	94	42413	33652	93	4243	3492	36	38	107	0	636	419	0	38829	31965	103	6320	5651	46	-196	307	0	1.06673
76485	73805	84	31009	29705	78	22131	21206	65	2359	2412	24	161	219	0	480	336	0	18906	17890	73	3191	3165	30	-95	293	0	1.06673
229840	185654	103	122737	102863	103	75724	61019	103	8897	7261	46	170	208	0	1223	1140	9	69968	57112	112	11648	9456	64	738	787	0	1.0687
177644	146108	98	58798	48558	92	39904	34230	91	4925	4215	36	196	188	0	937	781	0	36215	30429	101	6364	5249	49	-175	237	0	1.07068
138000	117618	89	53568	45222	87	34799	29783	85	3463	3050	33	298	284	0	804	763	0	30315	25862	96	4902	4280	41	-603	77	0	1.07068
85123	80795	81	33330	32003	78	23276	22407	77	2083	1961	23	-98	84	0	584	430	0	21059	19980	80	3216	3299	31	364	480	0	1.07068
102644	90749	95	28855	26013	81	25166	22977	69	2514	2166	27	120	152	0	630	412	0	22950	21338	90	4328	4142	34	-247	201	0	1.07166
91489	91477	84	31607	31435	77	20600	20093	60	2480	2208	26	-11	75	0	160	358	0	18772	18193	74	2762	2764	27	-4	459	0	1.07166
94808	89252	92	32469	31175	79	26168	24693	77	2834	2860	27	109	119	0	555	426	0	22660	21378	87	4471	3765	37	526	667	0	1.07265
109646	99968	96	44880	41864	83	25823	23889	78	3115	3041	28	93	138	0	413	329	0	24225	23138	88	3453	3580	32	483	632	0	1.07265
151231	126385	92	43760	36490	88	38527	32105	88	4032	3443	35	247	126	0	388	687	0	34470	28993	99	5366	4507	41	-151	443	0	1.07265
155448	119344	96	54586	41689	93	34223	25757	93	3119	2500	33	91	292	0	240	320	0	28806	21981	101	5027	3696	44	1344	1395	10	1.07561
101147	97344	83	39055	37876	80	26614	25200	79	2343	2352	27	106	95	0	401	428	0	24912	23929	90	4376	4157	43	411	466	0	1.07561
97862	95391	84	25338	25092	76	27947	26641	78	3152	2755	31	134	159	0	271	435	0	24457	24278	86	3723	3807	32	-261	215	0	1.07759
185859	151376	99	56523	44290	94	37969	30849	91	4153	3465	35	249	184	0	1330	896	0	37394	31274	101	6384	5212	46	525	559	0	1.07759
109685	100821	100	55646	52470	84	33058	30841	83	3508	3139	31	106	205	0	579	500	0	29055	28339	90	4854	4664	37	-198	286	0	1.07957
114636	110199	93	58563	56051	82	29394	27978	80	2785	2971	29	206	171	0	946	880	0	29770	28743	91	4688	4503	38	722	1260	7	1.08154
105233	94390	86	44327	39943	83	27545	24230	83	3192	2929	31	-46	146	0	481	526	0	23361	21549	89	4002	3722	38	476	715	0	1.08253
55038	53306	85	26760	26595	74	11781	11303	46	1493	1305	15	28	83	0	-5	198	0	11033	11152	57	1891	2086	20	119	496	0	1.08747
113240	106247	93	40568	39880	80	39130	36868	81	4520	4547	34	289	239	0	927	719	0	35090	33747	88	5749	4984	43	142	388	0	1.08845
98020	95323	83	30761	30020	78	25325	24976	73	3303	2994	32	131	137	0	442	481	0	22935	22270	87	3264	3021	34	38	569	0	1.09043
109452	102213	85	31897	29132	82	26707	24159	72	3113	2613	33	222	194	0	510	285	0	25534	24090	85	3751	3546	36	434	776	0	1.09142
211381	163407	102	67893	51984	98	49791	38192	96	5234	3430	43	131	192	0	805	645	0	44481	34244	107	7641	5764	51	-2	542	0	1.09241
110247	108516	82	42624	41654	80	37928	36494	79	4125	3763	32	64	164	0	599	434	0	34517	33684	87	5352	5104	42	110	385	0	1.09241
65410	64990	79	14706	14644	46	19045	19262	56	1767	1979	22	158	120	0	95	237	0	18820	18452	75	3682	3372	34	266	547	0	1.09241
157242	124463	104	52147	41355	92	37482	29169	91	3622	2651	35	231	227	0	531	643	0	32582	26125	99	4996	3673	42	605	667	0	1.09339
49112	48637	73	19949	19820	53	11632	12257	44	1264	1426	13	-53	21	0	271	257	0	10450	10227	54	1785	1643	19	666	719	0	1.09438
122713	114297	85	47993	44359	83	27498	24568	82	2803	2771	29	170	184	0	550	554	0	27595	26242	89	4533	4016	43	1110	1009	3	1.09438
132828	117217	88	47624	40980	88	37385	32576	86	4511	3974	35	135	128	0	930	993	0	34600	32218	94	5605	5197	40	8	292	0	1.09636
183291	140724	97	69087	53751	96	43493	31850	95	4301	3537	38	251	241	0	975	707	0	40981	31048	105	6325	4772	50	889	943	0	1.09636
26750	27062	61	12306	12742	44	4849	5015	33	55	348	0	108	90	0	137	188	0	4590	4708	38	698	960	0	145	503	0	1.09734
122952	109845	88	52990	46866	87	35369	31459	86	3213	2810	31	88	164	0	596	565	0	34634	31728	94	5630	5336	42	919	814	0	1.09734
145429	111150	95	47098	35705	91	31995	24295	90	3350	2509	35	212	154	0	496	521	0	29833	23383	99	5280	4523	43	1481	1456	14	1.09734
131062	121318	98	42256	38191	85	32730	30153	83	3934	3344	34	101	182	0	718	694	0	30788	28459	93	4944	4376	41	203	672	0	1.09932
161635	134479	110	53456	46988	92	39939	34520	91	4141	3609	33	227	220	0	983	868	0	36658	33279	99	5687	4919	43	338	469	0	1.10129
52320	49892	77	15143	14930	50	11606	11658	46	1356	1216	14	51	124	0	187	220	0	10664	10994	54	1528	1800	18	-148	420	0	1.10228
187286	162689	116	82040	72494	97	59376	52313	97	6403	5832	39	208	291	0	1256	1296	11	54801	50413	108	8825	8199	52	311	436	0	1.10228
194623	156577	98	79101	64967	96	48743	39268	96	5221	4399	38	160	262	0	967	943	0	47674	40981	106	7481	6480	51	2219	1348	9	1.10327
155078	125147	95	45955	37453	92	45479	36273	93	4872	4121	36	115	94	0	655	664	0	40411	33791	102	7038	5508	51	-40	551	0	1.10525
187535	144307	102	67350	50845	98	44644	33987	97	4547	3255	39	237	184	0	886	661	0	42356	32988	107	6853	5446	45	877	1125	5	1.10623
168995	144384	95	65964	55321	92	49166	41454	91	5371	4559	40	143	168	0	844	825	0	43483	38929	100	6918	6045	53	1083	982	0	1.10623
75081	74597	80	25276	25247	65	18346	17552	53	1860	1919	19	-45	52	0	415	306	0	15520	15262	73	2877	2855	28	449	591	0	1.10623
119766	107488	87	43146	38218	85	27960	23678	83	3110	2843	27	57	143	0	751	606	0	27404	24136	94	4241	3591	41	-80	448	0	1.10722
42271	40613	80	18399	18150	53	10390	10329	43	994	1394	12	-32	70	0	319	229	0	8931	9260	49	1206	1410	13	0	687	0	1.11018
93051	88709	84	18280	17465	56	29847	28208	79	3391	3530	28	122	98	0	597	534	0	26090	25576	87	4478	4860	36	44	501	0	1.11117
115802	112172	80	59802	58193	82	35902	34932	80	3650	3335	32	84	107	0	845	710	0	32336	30691	89	5322	5811	36	496	781	0	1.11414
234501	175172	108	76131	57364	106	57242	42006	105	5670	4288	43	175	105	0	1128	748	0	51866	40623	114	8776	7361	54	387	521	0	1.11414
236040	174279	117	76877	57509	102	54008	39716	102	5936	4213	43	195	173	0	1189	906	0	49901	39507	110	7887	5845	56	496	649	0	1.11512
134342	110600	95	44804	37087	88	32824	28100	87	3687	2653	37	44	134	0	950	833	0	28148	24158	96	4869	4193	44	506	594	0	1.11611
163378	116712	115	63083	45372	98	36954	25621	96	3227	2656	34	194	256	0	758	707	0	33496	23983	105	5220	3663	48	-171	549	0	1.11611
133584	123493	89	74589	70565	87	39974	36734	86	4352	3630	37	221	315	0	791	600	0	36215	35148	94	5594	4984	44	822	1754	12	1.11907
174090	146285	94	73957	61862	92	47167	38592	91	5057	4351	38	270	272	0	910	682	0	45276	38088	100	8088	7027	49	419	823	0	1.12006
79592	78187	78	20614	20614	58	22102	22105	65	2732	3002	26	74	124	0	223	279	0	19897	18999	78	3451	3223	34	626	817	0	1.12006
234168	167010	106	93066	67011	105	54797	38894	105	5711	4161	46	156	149	0	1033	716	0	52283	38369	113	8106	5716	56	964	885	0	1.125
142522	126084	99	30381	26238	84	42073	38653	86	4313	3684	33	95	253	0	821	802	0	39548	36461	96	6277	5622	45	-385	262	0	1.125
183273	143013	103	55913	42414	96	47704	37038	95	5375	4041	39	68	142	0	863	607	0	43836	34996	104	7050	5636	50	496	856	0	1.125
138272	123906	88	56877	50104	86	34485	30925	84	3654	2844	34	202	135	0	593	671	0	33213	30637	94	4893	4626	40	1285	969	0	1.12796
120367	114113	83	34243	31977	82	30318	28726	81	3634	3178	31	155	168	0	622	536	0	28129	26105	91	4344	4296	37	562	518	0	1.12895
189622	156939	96	67645	54331	93	34786	28148	91	3375	2793	36	316	336	0	787	763	0	32827	26949	101	5382	4482	46	59	827	0	1.12895
98435	97305	83	42966	42419	80	20529	20001	58	1968	1901	20	65	83	0	281	435	0	19978	19277	80	3671	3392	34	976	544	0	1.13093
107901	97834	87	30406	26129	84	25940	23826	77	3084	2626	30	38	71	0	465	456	0	23391	21515	86	3895	3680	35	899	996	0	1.1329
86635	84209	81	24207	23873	71	22281	21861	70	2319	1950	23	51	80	0	266	416	0	18756	18037	73	3146	3008	29	239	357	0	1.13883
114477	108415	84	54004	50461	85	36211	33417	81	4054	3913	31	319	237	0	624	731	0	33474	30945	92	5693	5372	40	-79	421	0	1.14179
159541	130707	92	65184	53533	92	40173	31586	90	4189	3358	38	298	216	0	722	644	0	36554	30490	98	5982	5062	48	-336	344	0	1.14278
155585	129206	94	58266	49615	91	39475	32198	91	5161	4219	41	309	255	0	802	690	0	35891	31363	99	5908	5111	45	276	536	0	1.14377
106402	95119	87	36675	32019	84	28858	24756	82	2654	2400	29	158	169	0	538	420	0	25490	23024	90	3928	3430	36	-283	682	0	1.14377
120897	104203	93	40785	34866	85	31402	27444	85	3362	2899	32	-39	80	0	508	523	0	28639	25118	95	4668	4154	39	-560	123	0	1.14475
160449	134868	101	63179	53187	90	43990	37094	89	4479	3956	36	171	283	0	396	513	0	38703	33730	99	6069	5379	47	-266	348	0	1.14574
207292	157404	100	65546	50865	98	47512	35269	99	4648	3824	39	43	112	0	712	583	0	43109	32660	108	7055	5296	52	-247	363	0	1.14574
132280	120805	88	40182	37009	84	32087	30058	84	3181	3055	33	198	207	0	551	613	0	28748	27389	91	4737	4819	35	855	1256	15	1.14574
108538	106217	83	35433	34264	79	24826	23358	73	2611	2554	28	95	158	0	234	451	0	21947	20965	80	3557	3415	35	1154	1011	2	1.14574
171443	145081	93	84593	74379	92	41989	35319	89	4176	4035	33	346	321	0	874	869	0	38610	33695	98	6995	5876	49	649	1086	4	1.14772
93303	89580	80	29863	28781	78	23021	21012	67	2953	3143	25	205	157	0	125	296	0	19848	19226	75	3714	4019	32	1418	1206	7	1.14871
164809	134871	105	44701	36583	93	41027	32556	94	4160	3624	36	275	290	0	448	588	0	35342	29866	101	5434	4718	44	535	487	0	1.14871
117168	106666	95	40909	37155	83	25134	22464	75	3143	2886	29	225	117	0	715	638	0	24174	22010	91	3649	3420	33	506	794	0	1.14969
55413	53145	83	21168	20926	63	11721	11674	44	976	1244	10	5	53	0	201	281	0	9664	9485	54	1668	1720	22	-618	0	0	1.15167
189204	168481	98	66133	60123	90	57408	51842	90	5621	4864	38	359	259	0	1316	1230	12	54642	47410	102	8731	7901	52	354	454	0	1.15463
131185	108282	93	45761	38290	88	27661	23091	86	3507	2462	36	117	88	0	753	621	0	25238	21198	94	4663	4124	41	74	313	0	1.15562
210425	168727	103	86163	70609	100	43680	35593	98	4274	3409	36	227	179	0	1190	1067	7	42849	35525	108	6996	5755	46	114	685	0	1.15562
109674	104809	83	22692	22469	66	27797	26111	79	2926	2531	26	208	243	0	361	374	0	24774	23953	88	3991	4104	34	704	689	0	1.15759
190398	147866	98	55536	41341	97	45650	35052	97	4072	3405	37	50	121	0	1052	818	0	41269	33143	105	6730	5531	48	1445	977	0	1.16155
197589	159754	97	71002	55064	94	47920	37623	93	4728	4462	37	286	235	0	649	796	0	44769	36520	104	6914	5745	46	2019	1317	32	1.16253
81024	80410	78	14304	14175	47	24741	23968	74	2390	2069	28	312	321	0	288	324	0	20324	19908	78	3389	3631	31	133	731	0	1.16253
174424	148518	94	44549	35965	92	39727	33129	91	3929	3322	34	96	117	0	1281	1229	13	36983	31360	102	6243	5172	48	666	1079	6	1.16451
168496	132330	101	56388	44087	94	41092	32333	92	4175	3511	36	211	264	0	592	662	0	38725	30762	104	6348	4687	46	649	742	0	1.16648
209199	158376	99	70132	53530	95	49797	37104	94	5085	4455	40	247	187	0	1325	1344	14	43504	33620	105	7170	5215	50	445	857	0	1.16747
105911	101092	85	37345	35036	83	32728	30192	81	3784	3453	32	134	95	0	661	567	0	32521	31886	91	5137	5422	37	-568	178	0	1.16846
130181	119252	86	48239	44156	85	32349	29519	85	4065	3651	33	231	181	0	889	630	0	28844	26853	93	5009	4689	40	470	824	0	1.17142
143716	109802	99	46753	35522	90	30523	23095	89	3264	2255	35	131	125	0	656	572	0	28329	21213	99	4086	3533	37	29	696	0	1.1734
170643	138619	97	52545	40662	94	41586	33796	94	5228	4158	41	118	211	0	770	588	0	41119	33357	104	6583	5365	51	933	761	0	1.17537
70427	68122	79	22995	22716	62	16471	16540	48	1294	1206	14	94	125	0	215	216	0	14365	14236	67	2106	2207	26	579	673	0	1.17537
99277	87526	89	37143	32764	83	23870	20332	77	2454	1827	28	155	230	0	513	478	0	22294	19450	86	3519	3263	34	411	672	0	1.17636
136229	119646	92	55319	48847	87	32421	28409	85	2632	2609	28	261	247	0	693	551	0	30301	27255	94	4976	4535	38	112	541	0	1.17735
154423	120894	98	50417	39643	91	36293	28563	90	3761	3284	34	251	290	0	726	555	0	30903	24017	100	4894	3457	43	610	660	0	1.17834
47740	47854	75	21435	21455	64	9050	9015	41	936	1017	3	23	83	0	85	135	0	8315	8347	48	1814	1403	22	792	1216	7	1.17932
105477	102822	82	41334	39336	81	37027	35563	80	4095	3582	33	182	248	0	793	585	0	33540	32444	88	4801	4910	38	-411	147	0	1.18031
109909	105578	84	54143	52274	82	28986	27111	80	3466	2768	32	193	140	0	340	527	0	26527	25469	89	4654	4783	37	-10	593	0	1.18031
96102	92082	81	36176	33882	79	27564	25691	77	2663	2434	28	155	157	0	703	605	0	25246	23503	85	4200	3909	38	1367	740	0	1.1813
96585	95621	84	34148	33691	79	19754	19189	59	2723	2419	27	69	106	0	218	266	0	18201	17813	75	3169	2856	31	94	715	0	1.18229
100294	96850	83	22509	22029	66	31327	30936	79	3151	3271	30	215	181	0	501	625	0	27677	27333	86	4642	4593	39	1256	1084	10	1.18327
118672	109310	96	34870	32122	82	31348	28349	81	3055	3275	28	82	166	0	617	643	0	27383	25068	90	4809	4101	39	-43	361	0	1.18327
257640	179957	121	192292	148712	117	116235	88193	118	11812	9126	54	594	515	0	2717	2198	32	108516	83216	130	17541	13771	75	1359	1277	8	1.18327
89341	86777	83	30856	30017	78	19278	18683	60	2481	2187	25	60	127	0	258	427	0	18343	17369	76	3302	3012	33	94	306	0	1.18723
93801	91148	85	21773	21591	59	25517	25099	73	2737	2629	28	25	131	0	463	472	0	22793	22065	82	3384	2842	37	829	972	0	1.18821
149778	135152	94	38684	34191	88	35775	31218	87	3211	2893	30	254	249	0	1002	775	0	36197	33058	98	5744	5281	41	425	965	0	1.19019
159271	145241	106	44267	39393	89	32617	30080	86	3480	3260	31	195	172	0	529	603	0	32731	30705	97	4781	4271	40	320	419	0	1.19019
133125	106952	97	38549	30821	88	33793	27645	89	3860	3589	32	253	290	0	611	425	0	30356	25567	98	5263	4546	43	1500	1342	11	1.19216
73412	72106	92	26765	26329	74	16264	15563	50	1293	1216	13	163	129	0	114	345	0	14275	13845	71	2077	2313	24	-252	436	0	1.19315
74759	72250	79	26611	25974	76	21924	20771	61	2902	2519	30	158	109	0	256	370	0	19248	18359	78	3200	3425	30	-178	267	0	1.19513
113579	102665	89	53125	48926	86	34091	31014	84	3701	3275	31	180	154	0	664	583	0	29255	26909	92	5095	4806	40	-367	155	0	1.19513
104741	104726	86	42334	41542	79	24151	23532	78	2555	2442	28	73	74	0	411	494	0	21854	21878	83	3505	3171	32	-418	359	0	1.19612
137482	126645	87	53028	49349	85	37293	34032	85	3811	3224	33	139	268	0	559	503	0	34271	31400	95	5154	4678	43	294	770	0	1.19612
81924	80701	81	22435	22248	60	20836	20849	60	1997	2000	24	134	94	0	242	352	0	18006	17294	71	3234	3208	33	-37	515	0	1.19612
279998	209145	129	127615	95871	114	85989	67738	114	8486	7016	46	513	464	0	1470	1248	19	82166	64761	127	13865	10440	65	910	1408	11	1.1971
147468	115760	95	51024	39416	92	35626	27474	91	3723	2815	35	281	230	0	887	451	0	31598	25077	100	4855	4045	44	-75	370	0	1.20007
92060	90358	79	22749	22978	61	20998	20272	55	2216	2098	25	101	158	0	334	336	0	18122	17901	71	3213	2979	31	947	797	0	1.20007
166275	139036	93	65513	54118	92	38171	30386	91	4098	3338	35	424	356	0	683	611	0	34528	29403	100	5379	4506	40	956	1142	6	1.20007
179697	146651	108	74639	62251	95	42740	34979	94	4526	4102	35	263	220	0	895	663	0	38860	33244	103	6144	5470	48	271	641	0	1.20303
79019	77463	79	29091	28132	77	17859	17373	52	1657	1558	15	108	146	0	429	354	0	15674	15022	63	2419	2720	27	18	538	0	1.20599
98656	94385	88	22581	22087	63	30071	29281	80	3513	3662	28	49	105	0	602	692	0	27966	26484	89	4679	4620	34	659	1171	10	1.20698
155500	123838	103	61175	50387	92	39188	30516	90	4230	3786	38	168	163	0	1058	754	0	36698	30551	98	5960	5550	45	545	1082	4	1.20896
81040	81983	77	25274	24987	74	22135	21873	61	2237	2306	25	169	235	0	485	620	0	18705	18277	75	2978	3331	28	98	512	0	1.20896
80287	76433	88	22114	21725	60	20942	20438	61	2034	2089	26	168	187	0	205	306	0	18657	17795	83	3101	3152	28	384	947	0	1.21192
167992	133881	96	53362	41736	91	40308	30890	90	4220	3468	35	119	155	0	621	700	0	36454	28562	101	5439	4002	47	2042	1880	13	1.21192
114890	102170	91	28913	24716	85	26320	22699	83	2415	2280	27	131	158	0	492	524	0	24335	21867	91	4099	3546	39	182	643	0	1.21291
182127	138974	106	62646	47756	95	48707	36931	94	5127	4033	43	254	162	0	1050	696	0	45213	35978	103	7950	6992	50	963	1040	3	1.21291
72077	69850	93	18152	17487	59	18348	17570	70	1721	1734	16	114	180	0	164	215	0	15605	14567	81	2165	2173	24	-518	301	0	1.21291
43479	44728	65	11883	12062	44	10122	9740	45	1387	1315	10	-22	39	0	241	318	0	8874	8676	52	1253	1561	14	-347	166	0	1.21389
155653	127804	96	55383	47041	93	41128	33711	92	5138	4134	41	174	189	0	385	532	0	34844	30389	99	6359	5598	46	-543	289	0	1.21389
95794	88384	98	29160	26732	79	25078	22533	79	2536	2550	26	125	117	0	628	418	0	22779	21325	83	3236	3221	31	225	523	0	1.21488
160176	132984	96	63181	52379	92	42378	34514	91	4383	3689	37	176	211	0	625	458	0	41441	34823	101	7007	5562	53	143	350	0	1.21587
133367	115024	98	52193	45811	87	28047	24720	84	2728	2712	30	93	137	0	552	590	0	26453	23236	96	4341	3747	38	311	764	0	1.21686
142894	119209	98	59554	47279	92	30500	24599	87	2229	2267	25	93	80	0	292	366	0	28300	23905	98	4341	4048	39	1026	1132	8	1.21784
143967	127345	92	68628	60861	88	35156	30834	85	3007	2882	30	211	192	0	687	608	0	31025	27759	96	4894	4553	38	448	508	0	1.21982
179016	144766	106	77547	64206	95	38841	32093	94	3816	3204	33	226	200	0	743	853	0	36437	31449	104	5656	5108	43	334	596	0	1.21982
132898	109850	93	43355	35645	88	36734	30700	89	4138	3172	37	192	245	0	287	296	0	33473	28063	99	5333	4662	43	372	639	0	1.2218
142055	130396	89	74125	69251	87	54584	51576	86	6040	5227	37	274	402	0	990	771	0	48266	45511	97	8533	8026	54	1352	1541	14	1.22278
90026	89686	82	23255	23336	63	22307	21443	67	2755	2751	26	112	137	0	290	215	0	19883	19485	74	2335	2865	25	437	446	0	1.22278
152476	126568	103	54922	46281	90	31721	26732	89	3134	2700	30	276	268	0	552	399	0	29011	24825	99	4916	4397	40	212	666	0	1.22377
124931	109466	90	52356	45937	86	28612	24746	84	2633	2572	27	312	225	0	727	536	0	27945	24381	95	4188	3845	38	-7	216	0	1.22377
219790	165400	114	77013	59593	104	49840	37950	102	5645	3808	44	250	271	0	1009	602	0	47506	35799	114	7282	5387	52	822	989	0	1.22476
194086	137431	120	80937	57563	120	46463	33558	105	4841	3392	41	285	235	0	843	564	0	44752	33866	120	7111	5286	50	390	836	0	1.22476
203615	171876	96	76486	65364	94	60557	53183	94	6671	5340	42	385	447	0	1321	961	0	59144	50484	107	9724	8160	56	520	1265	7	1.22476
89293	87762	78	31115	30146	77	32728	31339	77	3140	2993	30	-16	101	0	305	406	0	28119	27162	87	4151	4113	33	-75	397	0	1.22575
163284	141044	100	36494	28741	93	40018	33851	90	3784	3296	35	270	163	0	838	653	0	37958	32794	102	6543	5103	48	943	1097	5	1.22673
181891	150623	94	53804	45116	90	39795	33433	90	3827	3376	34	167	201	0	1035	851	0	37583	31530	104	7269	5900	52	598	832	0	1.22673
101256	97472	82	23732	22991	71	21707	21431	63	2372	2301	26	197	133	0	367	417	0	20211	19706	81	3025	2911	31	-273	115	0	1.22772
114320	111232	85	25879	25169	75	22566	21761	69	2203	2271	23	171	227	0	663	620	0	20947	20381	80	3256	2905	33	318	546	0	1.2297
108967	103163	93	33281	30971	81	33583	30808	81	3980	3540	36	404	405	0	550	436	0	31100	28805	93	4632	4177	38	653	939	0	1.23562
81916	81795	82	18681	18982	53	19990	19305	59	1959	1763	23	227	243	0	405	422	0	20422	19833	82	2917	2835	32	595	769	0	1.23661
73148	73296	77	19643	19230	56	18086	17547	56	1799	1695	24	114	100	0	205	345	0	15162	14667	66	2594	2738	28	-173	199	0	1.23859
325810	199593	134	126199	77878	130	76744	47911	129	8123	5524	51	295	297	0	1427	1141	11	75513	49422	140	11864	7976	72	494	1892	11	1.23859
96361	89516	87	42204	39993	81	24751	23049	71	3241	2781	31	329	243	0	616	507	0	22666	21484	89	3860	3604	30	122	726	0	1.23957
162165	123753	113	60934	46142	104	38965	30053	96	4249	3384	37	372	318	0	694	591	0	32409	25240	104	5888	4281	49	697	891	0	1.23957
82852	78506	81	15087	14735	49	1059	1019	4	663	444	0	30	115	0	703	845	0	839	906	0	404	431	0	807	970	0	1.24056
104145	97382	95	38877	37695	79	34158	32585	79	3537	3298	29	268	350	0	758	555	0	29480	28164	88	4936	4593	40	1443	993	0	1.24056
104136	99947	84	50774	48930	81	22682	20966	78	2456	2115	29	129	83	0	366	435	0	22409	21479	85	3933	3862	33	26	413	0	1.24155
39006	39530	75	15127	15162	49	9743	9854	43	1266	1190	8	149	107	0	47	173	0	9068	8887	52	1207	1112	7	564	884	0	1.24155
129725	126920	86	50452	49208	83	33142	31919	82	3360	2838	31	166	237	0	531	652	0	31357	30042	94	5097	5120	38	859	679	0	1.24254
113641	103205	86	50580	45378	85	27889	24847	83	2921	2707	27	-13	62	0	506	633	0	25954	24553	90	4212	3932	35	44	269	0	1.24254
70987	67874	92	25915	24299	86	13126	12065	52	1611	1297	11	5	77	0	115	352	0	13280	12014	71	2370	2491	26	-445	80	0	1.24254
89487	88253	88	45823	45213	79	21213	20149	60	2053	1959	23	154	196	0	622	478	0	20032	19031	81	2810	2752	28	550	493	0	1.24353
103167	99144	83	30517	29581	78	26137	24183	79	3334	2784	30	212	312	0	423	451	0	23625	22450	89	3905	3477	35	923	983	0	1.24451
126472	113591	87	43322	38685	85	30621	26898	85	3143	3330	29	254	186	0	488	572	0	28603	24783	96	4546	4023	37	853	739	0	1.24451
189781	139360	105	64431	47288	97	40959	30711	95	3937	2720	39	196	219	0	836	575	0	37506	27982	105	5528	4136	44	238	813	0	1.24748
96492	95352	80	38746	37418	79	23243	22830	69	2244	2205	25	72	107	0	151	231	0	21882	21040	81	3476	3228	35	-46	449	0	1.24846
70440	69533	78	17025	17095	51	17656	17129	57	2215	1678	27	42	92	0	180	170	0	16312	15394	73	2539	2417	27	-360	464	0	1.24846
138849	125406	89	59980	53732	88	28886	25618	87	3318	3013	30	160	179	0	755	750	0	31418	29180	96	4423	4402	35	213	622	0	1.24846
110293	101822	88	35896	33179	83	35214	31980	82	3462	3234	33	245	196	0	461	387	0	31292	30353	90	5761	5329	46	8	401	0	1.25143
100097	97027	83	26383	25609	77	24490	23674	74	2704	2636	26	323	325	0	523	562	0	21896	20478	82	3607	3177	34	-153	208	0	1.2534
144795	118289	93	57321	45715	91	32201	24907	88	3932	2925	32	289	212	0	579	465	0	29912	23922	100	5170	4290	44	329	603	0	1.2534
105076	104652	82	58777	58732	81	22018	21183	64	2372	2172	27	48	66	0	352	402	0	22156	22040	85	3250	3089	32	11	696	0	1.25439
84593	83889	80	13823	13788	47	20468	19919	57	2739	2045	28	92	108	0	331	320	0	19477	19198	78	3272	3051	34	-199	692	0	1.25538
114096	108641	88	48608	45875	82	29103	26955	81	2968	2635	29	189	140	0	641	714	0	24512	23836	87	3827	3935	35	621	919	0	1.25538
109301	103922	84	51271	49289	83	35476	34394	81	4136	3718	34	322	249	0	730	948	0	31756	30347	93	5333	5273	41	484	776	0	1.25637
95295	87789	83	36514	34096	80	26690	24310	79	2784	2530	29	191	162	0	377	358	0	25016	22904	85	3740	3202	39	255	733	0	1.25834
208476	170881	100	101740	87737	96	86753	72348	96	9678	7536	51	373	352	0	2000	1440	21	86758	72765	108	14240	11748	73	531	537	0	1.25834
186212	151258	105	64208	52204	94	43628	34538	94	4322	3728	35	259	205	0	677	737	0	40937	33369	104	7286	6135	48	1033	1080	4	1.25933
84626	84204	81	20620	20439	56	22220	22454	67	1836	2244	21	142	120	0	205	272	0	19934	19030	80	3202	3281	32	173	501	0	1.25933
128896	117246	87	31170	26710	86	27930	24378	83	2860	2800	29	226	246	0	742	812	0	26915	24019	95	4696	4172	40	1052	586	0	1.26032
87137	84610	82	46720	45639	79	24137	24438	77	2280	2671	24	86	115	0	498	486	0	22220	21056	84	3708	3808	33	663	1034	3	1.26229
84108	81148	87	30146	29089	78	21749	20601	66	1622	1537	19	28	80	0	329	385	0	20040	19542	78	3007	2671	32	-153	323	0	1.26427
111163	103853	86	30810	28513	82	37317	34786	83	4007	3741	33	241	165	0	529	674	0	34027	32223	93	6145	5528	47	-33	269	0	1.26525
87326	86292	79	19712	19409	55	25538	25609	76	3375	3099	30	196	218	0	183	303	0	24264	23665	88	3564	3866	32	574	773	0	1.26525
79086	78172	85	25371	25425	75	20325	19892	62	2514	2813	26	105	180	0	472	359	0	18344	17730	74	2494	2033	29	369	892	0	1.26822
79978	78709	79	29720	28637	77	19082	17975	56	2418	2269	25	196	164	0	77	301	0	16294	16032	70	2995	2751	30	167	393	0	1.26822
162084	136013	95	48585	40998	92	40128	33520	91	4375	3621	37	256	193	0	628	663	0	37077	32071	101	6215	5228	43	583	442	0	1.27019
351333	239864	129	202370	144091	125	120567	87853	124	12348	9060	56	560	489	0	3165	2119	33	117905	85199	134	18362	13720	79	979	1780	12	1.27019
140780	127189	89	32588	28675	78	29763	27322	84	3311	2706	31	106	197	0	488	597	0	28642	26973	95	5197	4579	44	-423	323	0	1.27118
95609	92951	92	22042	21778	68	27536	27783	76	3259	3423	29	224	183	0	609	567	0	25789	24831	88	3529	2960	38	751	1078	5	1.27217
178239	144169	100	54209	43226	94	41205	32669	93	4190	3219	38	114	211	0	635	647	0	38003	31339	102	5856	4814	47	431	648	0	1.27414
81001	79901	79	24852	24764	68	18449	18542	54	2091	1975	23	193	190	0	125	221	0	17001	16646	74	2954	2923	31	-17	423	0	1.27414
184719	136861	105	69937	50458	98	43511	32463	97	4575	3262	39	219	126	0	1009	597	0	42433	31607	109	7306	5663	52	337	600	0	1.27612
89092	89170	80	23430	23138	67	22523	22025	70	2508	2483	25	50	133	0	422	428	0	18490	18081	75	2988	3115	30	422	552	0	1.27711
144735	121820	93	48049	40399	90	43397	36935	89	4792	3928	39	269	245	0	604	667	0	37529	33703	96	6443	5136	47	649	1365	12	1.27711
154569	126661	94	47820	39158	89	35291	28849	89	3668	3531	31	271	232	0	852	593	0	33027	27269	99	5375	4816	40	163	572	0	1.27908
228298	162262	107	82990	61050	100	49594	34898	101	5416	3727	43	297	203	0	776	652	0	46356	32252	110	7155	4798	50	1116	665	0	1.27908
79815	80378	78	29879	29994	76	17412	16487	51	2382	2438	24	152	168	0	307	378	0	16349	16144	69	2800	2659	28	-173	622	0	1.27908
91842	90581	79	31258	30353	79	28023	28159	78	3301	3099	29	100	126	0	752	582	0	27530	26571	89	3973	3664	35	111	317	0	1.28007
102996	99728	81	19082	18917	57	23220	22508	65	2031	2125	21	152	120	0	290	160	0	21584	21344	79	3658	4030	32	-549	217	0	1.28007
116049	106226	84	27726	24915	80	36290	32694	82	3815	3747	34	96	134	0	723	716	0	35215	32939	91	5339	4830	41	514	814	0	1.28303
161579	123122	94	79418	59308	94	38420	28837	92	4182	2848	38	121	144	0	900	541	0	36310	28445	101	6078	4542	48	1087	1086	8	1.28303
78612	75763	77	21497	19516	58	24471	22844	72	1934	2257	22	170	174	0	167	234	0	22936	21591	88	4107	3836	36	387	607	0	1.28303
80962	79877	80	19641	19586	55	16645	16326	51	1823	1799	21	151	239	0	371	381	0	15489	15330	69	2544	2596	25	164	784	0	1.28501
76521	75576	79	27245	26202	78	22987	21786	69	2843	2822	28	98	194	0	553	498	0	20937	20830	81	3934	3738	33	441	506	0	1.28501
103630	101553	83	17062	17201	51	26749	25791	77	2651	2476	26	217	151	0	559	558	0	24399	23861	87	3412	3562	30	458	930	0	1.28501
76749	74922	86	29808	29482	76	18766	18324	54	2061	1971	21	24	113	0	472	463	0	15703	15057	71	2656	2336	30	-9	257	0	1.28501
106893	97155	87	31623	28881	82	26947	24685	78	3128	2696	33	143	203	0	470	568	0	25588	23621	92	3955	4047	33	198	586	0	1.286
169297	154594	101	77331	71461	87	57401	52218	87	6421	5634	43	117	146	0	890	748	0	49842	44020	99	8038	6998	47	915	1153	8	1.28698
92656	89070	83	27452	26515	78	22773	22273	63	2154	2500	25	61	124	0	418	566	0	20884	20536	80	3887	3862	33	-336	198	0	1.28995
122393	108018	89	55321	49737	87	29653	26057	86	3058	2532	31	256	215	0	571	592	0	26809	24532	94	4463	4188	38	314	760	0	1.29192
100196	94048	99	38486	35981	80	28683	26629	80	2736	2940	27	238	142	0	575	545	0	26005	24821	90	3677	3673	34	-170	186	0	1.2939
104730	100182	84	59630	58452	82	30810	29576	80	2786	3049	28	86	142	0	357	462	0	27575	26854	90	3989	3647	36	1789	2498	17	1.29489
94614	91208	95	40791	40080	78	26152	25812	73	2610	2522	25	85	114	0	621	606	0	24089	23083	84	4092	3918	36	98	414	0	1.29489
216127	174372	101	82437	66600	98	47618	38591	97	5019	3831	42	303	214	0	789	915	0	46301	39078	105	6481	5351	50	149	596	0	1.29686
145901	120341	92	50485	40813	90	40345	33041	90	4848	4198	37	256	175	0	198	497	0	34740	29547	99	5932	4784	46	711	1304	10	1.29686
173951	135630	105	69609	54806	97	35314	28149	96	3492	2451	40	167	191	0	934	647	0	35485	28375	107	5152	4051	44	619	1051	4	1.29785
62340	61691	76	24572	23783	67	18519	18078	51	1686	1800	20	136	145	0	224	311	0	16542	16263	73	2988	3244	29	464	636	0	1.29982
112776	98439	95	41811	35736	84	25012	22013	71	2199	2051	27	41	69	0	415	478	0	24571	21418	93	4195	3341	40	-122	367	0	1.29982
150537	125246	92	48186	39313	91	40819	33973	90	4582	3318	38	198	211	0	660	388	0	38275	33640	97	5932	4992	46	-44	398	0	1.29982
128755	119720	85	42387	38605	85	31640	29352	82	3077	2898	31	311	224	0	1042	765	0	29937	27376	93	5332	5120	38	429	614	0	1.30081
114412	103126	92	41580	36197	85	30520	27428	83	3001	2606	31	76	143	0	375	457	0	27946	24969	92	4682	4444	37	421	636	0	1.30081
184193	152524	101	70750	58473	94	53933	45801	93	5893	4821	38	197	211	0	1156	1027	4	49758	43659	102	7976	6824	51	1679	1716	14	1.30279
129901	121592	88	31963	28592	81	27213	25507	81	3051	2868	30	99	133	0	735	784	0	26020	24514	90	4516	3802	38	899	655	0	1.30476
155391	128976	93	45839	37487	91	44324	36334	91	4614	3885	39	139	137	0	767	604	0	37806	32973	96	6314	5500	46	758	927	0	1.30476
89284	86890	82	27980	27349	78	21869	21182	67	2149	2343	24	47	97	0	436	430	0	18836	18939	73	3069	2878	30	359	779	0	1.30575
100042	96457	80	30747	29415	78	28684	26811	78	3659	3014	32	135	159	0	506	579	0	25478	24596	87	3792	3705	33	11	320	0	1.30773
103126	100156	82	37886	36837	80	32090	30727	79	2888	3133	28	247	220	0	537	499	0	27685	26826	88	4525	4496	38	-80	492	0	1.30871
69452	67095	79	27090	26396	75	17398	16871	55	1621	1712	18	127	141	0	144	349	0	14985	14569	68	2218	2517	25	-215	303	0	1.3097
109020	95164	87	37276	32901	84	27265	23589	83	3053	2817	30	111	105	0	476	357	0	26251	22809	93	3911	3298	38	842	1236	8	1.31069
99952	86947	87	40106	33758	85	25165	21936	71	2363	2032	26	19	136	0	381	288	0	22053	18995	88	3652	3462	34	461	440	0	1.31266
223520	156858	115	106673	83465	107	55737	38900	106	5746	4186	44	226	188	0	1145	888	0	49811	36459	118	8286	5880	55	285	631	0	1.31266
138938	131566	87	52080	49050	83	35116	32673	82	4327	3258	36	331	276	0	416	594	0	31841	29346	93	5111	4716	40	-210	267	0	1.31365
82195	81191	80	33761	32793	77	23437	22441	64	2366	2148	26	129	209	0	266	402	0	19520	18983	74	2930	3453	29	-359	290	0	1.31365
68399	67339	78	26995	26600	76	16647	16188	50	2197	2103	26	167	111	0	74	345	0	15670	15463	69	2527	2333	26	771	427	0	1.31563
110501	106930	85	59234	56216	83	31652	30170	82	3774	3268	32	208	138	0	752	560	0	28120	27041	90	4451	4112	37	1127	1266	10	1.31662
317288	221875	143	132258	93261	138	105476	75056	139	9636	6761	51	256	373	0	2077	1637	25	100182	75168	149	16914	12421	76	-170	381	0	1.3176
95934	93677	79	15481	15067	50	26830	26351	76	2800	2771	26	185	176	0	510	510	0	25198	24738	87	4299	4165	40	852	1291	11	1.31859
86091	81706	88	35488	34545	79	18464	17642	53	1571	1623	18	20	96	0	382	392	0	18030	17365	76	2926	3212	28	160	453	0	1.32057
82178	82968	82	16758	17019	50	21139	20532	62	2664	2007	29	97	143	0	296	355	0	19064	18337	78	2784	2806	29	-9	385	0	1.32155
114767	108129	96	44158	42322	82	29875	28072	81	3012	2944	28	77	152	0	626	625	0	28929	27394	92	5353	5556	41	469	616	0	1.32155
158002	137395	96	49294	42042	88	33639	29509	87	3704	3585	33	241	311	0	741	688	0	30596	26917	98	5367	4685	41	1132	887	0	1.3255
165953	140325	97	63549	52790	93	45785	37972	91	5108	4505	40	162	163	0	665	653	0	40686	33938	101	6839	5546	48	1749	1811	20	1.3255
226141	165483	108	109839	83469	103	55717	42189	102	4867	3428	40	153	118	0	1634	931	0	54912	41826	113	8006	5781	52	524	733	0	1.3255
220881	176201	101	93251	72389	99	53737	41876	99	5182	4254	41	214	162	0	1372	1198	13	51414	41223	109	8863	7572	54	647	606	0	1.32649
77575	78056	78	47912	47666	79	16473	16355	51	1903	1999	22	59	121	0	514	360	0	14590	14110	69	2545	2458	28	813	698	0	1.32649
155023	132416	90	53509	44319	88	37517	31027	87	2932	2529	30	206	177	0	552	479	0	33626	28297	97	5267	4917	39	-372	163	0	1.32649
123831	107909	88	39862	35067	85	30568	26376	85	3415	3261	31	137	126	0	368	450	0	26822	24623	88	4510	4393	39	1114	832	0	1.32649
140367	116331	89	54716	44875	88	29697	24651	87	2799	2001	31	266	197	0	644	697	0	26098	21534	99	4630	4001	40	-145	477	0	1.32649
88180	80850	84	32210	31016	80	18644	17965	58	1768	1769	21	75	107	0	334	388	0	17333	16432	75	3068	3371	28	-189	366	0	1.32748
101559	95585	85	31537	28982	80	25248	24025	80	2540	2570	29	129	105	0	462	505	0	23084	22095	83	3602	3449	31	-52	382	0	1.32946
191700	148896	101	48518	38360	95	48469	37359	98	5128	4067	40	178	213	0	661	644	0	42569	33465	105	6711	5595	47	-348	684	0	1.33044
96044	91193	82	33236	30934	80	25896	23999	73	3350	3264	31	93	118	0	77	213	0	24511	22806	88	4483	3956	36	405	509	0	1.33044
170222	149197	103	59570	53887	90	42163	37277	89	3989	3515	34	47	178	0	811	694	0	39473	35767	98	6309	6055	43	-187	367	0	1.33341
157782	126630	94	54392	43894	91	43450	35213	91	5096	3851	43	255	353	0	637	692	0	37123	31747	99	6010	5049	44	736	724	0	1.33439
352767	221963	144	134915	85526	133	88729	53874	132	9024	5576	52	251	233	0	1985	1125	13	80995	53230	142	12753	8312	67	1486	931	0	1.33637
106358	101174	90	45703	44077	80	31126	30075	80	3103	3365	27	270	137	0	404	616	0	28981	27679	88	5020	5154	42	1391	1598	12	1.33637
161510	145222	93	51121	45638	89	47508	43094	88	4162	3470	37	125	131	0	1158	864	0	40926	38223	96	6281	5658	43	1482	765	0	1.34032
135547	118813	93	54383	47553	88	31843	28611	85	3002	2565	29	212	329	0	1014	721	0	29962	26805	94	4746	4800	40	280	669	0	1.34328
78312	77183	87	25282	25041	70	19559	18872	55	2342	1544	24	176	114	0	175	341	0	15428	15537	69	2222	2475	23	356	576	0	1.34328
79816	78469	83	27850	27884	76	17682	18085	56	1786	1544	17	42	140	0	230	317	0	17451	16874	73	2708	2721	29	74	518	0	1.34328
146648	123941	95	63472	53065	90	31486	26392	88	3385	2268	37	112	149	0	485	505	0	30599	26433	98	4925	4717	39	-75	401	0	1.34328
96561	91098	83	36952	35476	79	29859	28727	79	2767	2721	29	116	185	0	465	634	0	27411	26128	89	4780	4564	37	850	1130	8	1.34526
185909	152546	100	71500	58156	92	45902	38078	92	4414	3728	36	364	375	0	577	578	0	43036	35621	102	6567	5496	47	299	966	0	1.34723
133525	123629	86	56852	52444	84	42563	40874	83	4720	4065	34	298	271	0	623	777	0	38387	34879	93	6540	6139	47	1744	1702	19	1.34723
123266	102847	92	46591	37749	88	28181	23468	85	3058	2768	31	53	137	0	242	417	0	26174	21545	95	3864	3267	35	-195	579	0	1.34822
75692	75574	78	22252	22041	64	22934	22631	75	2890	2626	27	152	174	0	297	223	0	18333	17965	75	2887	3288	26	414	448	0	1.34921
174060	153436	96	60124	53530	90	62115	55229	90	6140	5140	42	331	249	0	965	936	0	53135	48401	102	8817	7436	50	515	1166	8	1.3502
163069	132694	100	57117	47443	93	46661	38903	92	5180	4022	40	292	175	0	823	532	0	39895	33843	102	6627	5427	48	-565	288	0	1.35217
125073	110450	89	46070	41339	85	34297	30154	84	3757	3488	31	221	131	0	481	586	0	31744	29067	92	5024	4655	41	222	794	0	1.35217
96121	94131	97	37828	37734	78	22679	22067	63	2161	2156	22	55	91	0	214	329	0	21692	20964	82	3451	3701	34	-608	411	0	1.35316
77124	76462	80	19426	19362	55	20067	19615	59	2375	2165	26	97	172	0	235	281	0	19008	18218	79	3047	2989	31	257	428	0	1.35514
86732	84123	87	22230	21688	64	17323	16711	52	1714	1716	19	60	156	0	345	530	0	17089	16611	72	2577	2388	27	125	620	0	1.35514
83860	79418	81	26245	25392	76	23012	22121	69	2538	2518	26	179	175	0	423	283	0	20483	19829	80	3435	3699	30	-169	319	0	1.35612
81081	78383	82	34806	33818	79	15944	15564	50	1667	1697	22	27	90	0	339	434	0	14897	14751	66	2557	2597	28	795	778	0	1.35612
75264	75251	89	27168	27168	75	16329	16454	51	1835	1798	21	25	143	0	401	343	0	15022	14872	68	2578	2663	26	-46	543	0	1.36007
186575	160916	95	72964	64372	95	74612	64975	95	7734	7161	40	459	433	0	1019	954	0	65764	57439	105	10408	9679	63	766	822	0	1.36106
110823	103831	91	32097	29470	82	28265	26963	80	3575	2766	33	285	248	0	237	274	0	26977	25636	90	4733	4719	37	787	890	0	1.36106
194836	137043	107	74094	53617	102	51801	35153	102	6149	3911	51	80	152	0	935	839	0	44906	31463	110	6776	5228	52	1986	1344	19	1.36304
106692	100804	85	31102	30024	79	27320	25868	79	2254	2134	25	20	128	0	377	525	0	25080	23689	86	3900	3276	36	676	1179	6	1.36501
140519	119822	100	59277	50715	88	25009	21385	72	2900	2312	29	138	147	0	736	594	0	26117	22042	96	4690	3662	45	-508	127	0	1.36501
179748	144622	102	66302	54251	95	42249	33330	93	4664	3611	42	420	234	0	919	674	0	37448	29886	103	6175	5041	47	135	637	0	1.36501
113136	98455	87	43272	36487	86	31365	26770	85	3489	3372	33	58	86	0	620	464	0	28128	24356	91	4770	3813	47	664	861	0	1.36501
100055	96193	83	29360	28537	79	29856	28276	79	3160	3208	27	340	288	0	402	462	0	28361	27448	88	4358	4386	35	372	832	0	1.366
123892	106295	98	50475	45076	86	31179	26748	84	3093	2407	31	111	111	0	616	599	0	27410	24736	90	4606	4056	39	88	349	0	1.36699
99439	86214	100	38133	32967	83	25978	21867	82	2602	2343	28	126	144	0	457	361	0	23249	20854	91	3761	3074	37	153	200	0	1.36896
103869	87004	87	40686	34353	85	28605	22833	84	2530	2184	29	65	114	0	506	550	0	25348	21746	91	4011	3550	37	643	849	0	1.36995
225200	180307	112	67813	51638	109	36559	30046	105	4094	2815	37	234	234	0	1459	1239	15	36438	29995	114	6544	5951	46	551	1154	6	1.37193
82689	80500	81	17358	17137	54	22293	22061	68	2690	2748	26	108	90	0	374	366	0	19406	19189	77	2948	3327	28	488	433	0	1.37291
72641	71672	80	15739	15547	50	17231	17031	53	1930	2001	24	136	157	0	512	400	0	15056	14776	66	2430	2566	27	265	747	0	1.37489
132857	121472	86	46064	41122	84	26391	23571	82	2394	2619	25	148	135	0	568	555	0	26472	23726	95	3715	3121	36	25	412	0	1.37588
119739	110874	85	51991	48279	83	33400	30394	82	3143	2827	30	222	215	0	807	637	0	30373	28314	92	4573	3817	39	111	280	0	1.37588
122568	113958	85	42555	39092	85	31800	28406	84	3102	2753	29	314	268	0	559	533	0	29429	27679	94	4945	4376	37	107	723	0	1.37588
98395	96638	81	30720	29754	78	26619	25789	78	2313	2749	24	143	110	0	265	323	0	24943	24228	88	4381	4358	37	648	1322	9	1.37687
77837	76245	80	20862	20607	60	16136	15951	51	2002	1692	23	193	121	0	230	414	0	14155	14614	64	1987	2168	22	357	531	0	1.37785
178363	139394	97	61715	48590	94	45818	35962	93	5177	3679	41	215	198	0	1038	751	0	41705	32203	105	7088	5204	51	-226	398	0	1.37785
87294	83249	82	31604	29501	81	25251	23347	80	2704	2769	28	79	87	0	489	470	0	22348	20573	85	3801	3630	35	-114	298	0	1.38082
78318	79746	78	21411	21422	62	20886	20746	58	1928	2005	23	79	79	0	152	338	0	18280	18398	73	2873	3077	28	781	665	0	1.38082
79813	78961	79	25164	24980	68	16349	16258	54	1902	1947	22	49	135	0	221	304	0	15055	14443	69	2512	2213	28	59	866	0	1.3818
125148	111066	90	41654	36283	85	29713	26074	84	2555	2298	30	247	178	0	395	635	0	27891	24177	95	4637	4168	41	649	817	0	1.3818
160042	135197	89	51321	42644	89	44155	36282	90	5166	4481	37	325	270	0	789	733	0	39439	34096	99	6768	5803	46	406	1044	2	1.38279
182358	141639	98	59256	45515	94	40857	31715	93	4607	3402	40	80	155	0	904	739	0	37996	30328	102	6039	4574	52	1151	925	0	1.38773
187341	147799	104	46981	37209	95	45789	34962	95	5024	3632	38	122	149	0	800	647	0	41754	33295	105	6350	5533	45	445	709	0	1.39069
184564	146591	112	62692	50367	94	43664	33645	93	4767	3491	39	232	288	0	812	643	0	39685	31339	103	6559	5490	51	290	1028	2	1.39168
115881	101984	89	40764	35663	83	31187	27398	83	2782	2484	31	134	184	0	579	493	0	29223	26010	92	4722	4022	39	53	610	0	1.39267
173321	142248	94	68143	53819	93	41685	33658	91	4773	3603	39	246	277	0	743	453	0	36627	30195	100	5785	4664	43	478	779	0	1.39267
231504	175795	103	81951	62546	98	59050	44645	98	6802	4588	47	243	237	0	1240	1022	4	54551	41860	107	7882	5294	60	68	892	0	1.39267
87086	85844	85	14757	14885	48	18217	18324	55	1795	1786	21	164	189	0	286	386	0	16908	16741	69	3006	2678	31	820	766	0	1.39366
136814	130543	87	54876	51177	84	33327	31140	83	2790	3050	27	184	175	0	617	741	0	30464	28784	91	5335	5443	41	498	546	0	1.39366
134009	121402	88	33895	29626	86	36849	33109	85	3434	3356	32	110	96	0	744	655	0	32672	30224	94	5750	5322	40	571	763	0	1.39464
100167	89844	85	41566	36797	84	25900	22306	77	2702	2535	27	130	168	0	356	374	0	24699	22085	92	3303	3129	31	-106	510	0	1.39662
176541	156401	92	72095	63508	91	41353	36385	90	4280	3404	37	129	222	0	1068	843	0	38571	35242	97	6569	6044	42	526	531	0	1.39662
153905	146403	88	62424	58131	85	37059	35592	83	4240	3894	32	68	128	0	954	1035	5	35147	32831	93	5220	4879	39	1428	1342	14	1.3986
105497	93418	86	28312	25061	82	24932	22086	68	2708	2126	31	57	119	0	745	588	0	24053	21936	91	3525	3415	33	1392	904	0	1.40156
283375	209196	123	142209	109368	113	94640	71252	112	9054	6695	49	503	431	0	1928	1603	22	91024	69564	122	14968	11471	72	1676	1313	17	1.40156
63766	64373	77	24054	23991	60	16381	15739	55	1365	1766	16	-36	112	0	243	315	0	14870	14293	69	2775	2759	29	493	653	0	1.40156
82253	83885	77	28774	28965	64	21512	21102	56	1986	1973	22	86	109	0	401	578	0	19222	19043	75	3097	2901	30	1278	1364	11	1.40156
147276	121724	90	56281	44334	90	38872	30718	89	4125	3137	35	231	134	0	543	531	0	34085	27472	97	5077	4296	41	216	607	0	1.40156
197942	165615	108	70168	60545	100	65971	56293	98	7768	6416	43	491	496	0	1050	953	0	59643	50143	108	9796	8477	51	226	838	0	1.40255
116971	109399	91	24827	22033	81	29164	27578	82	2561	2489	27	187	176	0	374	511	0	25960	25009	91	4703	4590	36	-175	332	0	1.40452
238962	201997	101	109815	93378	100	58686	49630	98	6405	5401	41	477	490	0	1494	1402	16	54385	48456	107	8993	8099	50	423	623	0	1.40452
102339	88851	86	23095	19760	65	2457	2190	28	530	621	0	4	99	0	366	351	0	1856	1538	23	734	761	0	-92	304	0	1.40452
94157	92567	82	31531	32064	71	24874	24872	65	2435	2861	25	-21	119	0	687	406	0	22746	22327	88	3593	3876	28	62	612	0	1.40551
167720	131579	105	55567	44807	92	38623	30690	93	3905	2997	36	149	188	0	913	733	0	35645	27918	103	5988	4892	50	247	541	0	1.40551
101175	98441	80	32324	32040	78	27314	26420	75	2967	2704	30	224	215	0	401	505	0	25676	24685	88	4700	4749	38	578	808	0	1.40551
104456	98482	82	44044	42098	81	33855	32850	80	3076	2927	30	66	226	0	577	496	0	31107	29475	92	4897	4563	38	-22	274	0	1.4065
112971	99905	89	44388	39103	85	28110	24435	83	2908	2485	28	170	164	0	893	741	0	26711	23034	93	4047	3561	36	129	266	0	1.4065
191728	150410	108	70447	56833	95	45395	36493	94	4357	3847	34	290	218	0	632	688	0	43420	35122	106	7864	6724	51	897	958	0	1.40748
88781	85530	83	19586	19609	55	22970	22425	63	2384	2378	25	170	121	0	544	549	0	20826	20305	81	2920	2928	31	-36	552	0	1.40748
165811	132813	94	65576	52798	93	45331	34861	94	5111	3786	41	298	211	0	849	598	0	40417	32505	104	6373	5251	47	293	842	0	1.40847
189676	153537	106	74580	59863	95	50053	40732	94	4901	4038	40	224	203	0	796	606	0	45948	38407	105	7965	6582	48	770	703	0	1.40946
99744	93782	93	43212	41941	81	31382	30519	80	3449	3577	30	171	181	0	566	616	0	29060	27569	91	5122	5150	39	1124	805	0	1.41045
163147	129784	97	55931	44463	93	38959	30280	93	3704	2617	37	128	233	0	849	462	0	36426	29457	101	5402	4486	45	-224	578	0	1.41242
141265	119378	90	54756	44280	91	39512	31902	90	3980	3399	35	359	394	0	729	503	0	35685	29266	100	6221	5357	45	444	489	0	1.41242
90389	88180	83	25634	25173	77	19564	18545	54	1920	1827	22	247	231	0	261	259	0	17711	17010	71	2828	2605	31	741	669	0	1.4144
104708	91676	90	37078	32933	84	24295	21695	76	1951	2069	23	181	237	0	240	355	0	23762	20699	93	3614	2964	35	354	839	0	1.41637
187952	154457	97	55156	45266	95	42029	33823	94	3986	3185	33	312	303	0	936	838	0	38103	31055	105	6838	5183	50	341	497	0	1.41637
211968	156616	101	68512	50957	99	48152	34781	98	5367	3824	42	238	165	0	1385	937	0	43236	31766	109	7068	5580	47	163	611	0	1.41736
168921	149297	91	68954	60255	89	48995	42446	89	5530	5087	39	317	266	0	1023	991	0	47741	44203	98	8245	7983	47	824	812	0	1.4223
323074	216280	125	150995	107977	124	72041	49739	123	7075	5082	47	346	282	0	1540	1185	20	67269	48458	133	9908	6988	59	1214	1228	8	1.4223
135275	110304	94	49272	39764	90	36332	29812	90	3141	2650	32	181	191	0	630	609	0	32861	26902	98	4966	4317	43	1619	1154	7	1.42329
80331	78656	81	23055	23037	64	18801	19036	53	2369	2652	24	248	193	0	347	279	0	17924	17738	74	2922	2677	28	1136	1025	3	1.42329
141978	128909	89	80724	74567	87	44998	39565	86	4194	3732	36	59	154	0	1034	775	0	42619	38790	99	7176	6262	52	69	418	0	1.42724
164801	125477	94	59088	44666	93	43088	31592	92	5406	4176	42	235	203	0	890	564	0	38698	30067	100	5884	4444	47	1008	790	0	1.42724
84248	73309	91	31146	27558	81	19962	17737	58	2037	1526	23	10	131	0	174	347	0	20052	18190	78	3307	2961	32	552	618	0	1.42823
115828	102986	92	49497	44586	84	29239	25143	83	3325	2761	34	266	225	0	442	518	0	26762	23580	91	4345	3696	40	-69	327	0	1.42823
93716	87340	88	28224	26285	80	31793	30035	80	3973	3800	33	216	165	0	450	323	0	27089	25990	87	4627	4138	37	475	1118	6	1.42921
90475	88887	84	16862	16638	52	21417	21419	69	1928	2128	20	119	157	0	364	454	0	19200	19090	76	2726	2700	31	347	542	0	1.42921
278055	225274	113	132577	105364	114	83933	66829	112	7785	6860	44	160	313	0	1968	1504	22	79546	64285	123	13315	11048	64	1113	1011	2	1.4302
203308	151048	101	67883	49923	97	49967	35291	97	4989	3739	41	336	311	0	618	622	0	44392	33251	106	7751	5827	56	1156	764	0	1.43317
150518	118363	92	53741	42501	92	37936	30247	91	4151	3748	37	221	190	0	339	406	0	34245	27630	100	5336	4254	45	932	1363	10	1.43317
300093	208944	130	206159	151537	128	138712	105156	126	14472	11543	52	782	433	0	2827	1890	34	132074	99754	138	20761	14803	92	1952	1491	26	1.43514
154060	130577	95	57872	49607	89	38599	33331	89	3862	3044	34	331	194	0	865	675	0	36908	33357	98	5774	5071	43	690	681	0	1.43613
102307	101474	79	41081	39606	79	23281	22260	72	2412	2235	25	162	230	0	336	546	0	21974	21063	85	3612	3731	33	-229	438	0	1.4381
94562	93316	79	38881	37546	79	20677	19527	63	1854	1807	21	56	116	0	203	435	0	18313	17798	75	2941	3048	31	-170	173	0	1.44205
220324	162449	107	78755	61042	102	51037	38001	100	5104	3945	40	223	139	0	717	750	0	46983	34663	112	7904	5770	57	1313	1858	14	1.44205
204499	157530	103	70750	56370	98	47888	37149	96	5187	4086	43	29	155	0	982	921	0	45922	36636	108	7410	5448	51	762	681	0	1.44304
114801	103981	83	39971	35900	82	30301	27183	83	3288	2907	32	111	193	0	632	475	0	29682	27690	91	4156	3834	35	1233	1527	12	1.44304
95318	90710	90	43654	42400	80	19415	19301	56	2123	1935	24	116	110	0	329	361	0	17271	16217	78	3049	3011	30	189	393	0	1.44403
101328	97292	92	37995	37298	80	22793	22217	66	2443	2414	26	127	109	0	321	259	0	19816	18973	80	2896	2676	29	-893	1	0	1.44601
171546	131553	104	55168	42813	93	39677	29570	92	4615	2924	41	341	274	0	999	837	0	35814	28499	102	5948	4634	45	182	694	0	1.44699
80238	77341	80	26843	26496	78	27568	27347	78	3220	3032	29	303	266	0	589	653	0	24481	24191	86	3619	3664	32	384	924	0	1.44798
152420	134733	97	66011	59646	88	37920	34181	86	3139	3135	33	307	261	0	972	1035	5	37132	34447	97	5780	5269	40	476	984	0	1.44798
136475	123496	89	56677	52333	87	40786	37278	86	4000	3880	33	224	297	0	832	775	0	35446	33874	94	5866	5427	44	228	600	0	1.44897
85421	82515	80	33963	31486	78	27073	25282	79	2738	2890	26	152	128	0	677	645	0	23858	21888	86	4297	4175	36	225	687	0	1.45094
143806	131635	89	54742	50059	87	36597	33109	86	3594	3606	32	250	243	0	768	744	0	32680	30458	97	5701	5137	43	863	765	0	1.45292
72948	74721	76	17253	17462	51	16399	16426	51	1588	1894	18	1	76	0	271	287	0	14448	14206	65	2912	2750	26	1341	1090	4	1.45292
98990	87552	85	36562	30516	82	24240	20837	71	2514	2676	26	226	118	0	455	443	0	22528	19283	89	3686	3465	35	-3	347	0	1.45292
84728	82359	80	30632	28349	80	26642	24545	79	2964	2748	30	242	184	0	593	481	0	24077	23071	89	4018	3715	35	445	1423	8	1.45292
307036	221328	114	144039	108721	110	114330	86043	110	11681	8219	55	463	408	0	2247	1561	28	107927	81635	122	17800	13532	79	1168	999	0	1.45391
197935	149314	102	74348	57488	98	48089	36091	96	4401	2985	39	282	275	0	737	593	0	46803	37579	106	7593	6108	50	850	789	0	1.45391
66223	66984	78	24663	24391	66	16650	15647	50	1927	1502	20	-9	123	0	31	238	0	15072	14836	71	2648	2546	27	-217	436	0	1.45885
122470	105438	88	36861	32123	86	25594	22177	82	3170	2521	28	245	251	0	679	564	0	24709	22051	95	3951	3651	36	514	721	0	1.46082
195837	152677	113	55851	44922	94	41609	32655	93	3693	2908	39	350	261	0	1028	772	0	38862	31495	103	5832	4992	44	904	688	0	1.46082
191762	141061	106	66963	50397	97	43650	30711	97	4490	3124	40	217	283	0	508	507	0	39557	30326	105	6583	5335	46	354	611	0	1.46181
174009	130442	113	53373	40605	94	39384	30051	93	4120	3073	39	207	243	0	381	378	0	36386	28387	104	6031	4167	53	-13	359	0	1.4628
114629	108176	86	51352	48404	83	31268	29464	81	3371	3075	30	201	266	0	475	453	0	28585	27167	92	4552	4176	38	565	470	0	1.46378
80853	80485	77	31007	30516	76	24136	23049	75	2101	2475	25	152	182	0	425	284	0	20884	20434	80	3747	3636	32	242	565	0	1.46576
73138	72594	78	11060	11332	44	17575	17481	50	1931	1873	20	-3	60	0	364	474	0	15506	15065	71	2465	2443	28	-228	277	0	1.46675
111310	103715	84	42238	39689	82	28131	26244	81	3248	2966	30	170	213	0	293	367	0	24973	23887	89	4433	4422	38	810	1016	2	1.46675
89445	84860	78	36465	33855	80	21107	19273	68	2306	1933	26	186	139	0	326	379	0	20002	18932	83	3745	3617	32	205	881	0	1.46675
48347	47934	71	20323	20471	57	9613	9436	42	774	720	0	-65	48	0	354	281	0	8955	8963	52	1364	1637	16	119	467	0	1.46773
129805	125133	84	50657	48486	83	33518	32661	82	3855	3562	31	184	198	0	590	589	0	33070	31586	93	5422	5278	43	439	490	0	1.46872
148513	125953	105	51736	44008	88	34835	29086	86	3542	2860	33	395	276	0	927	867	0	32009	28420	95	5560	4975	45	1570	1368	12	1.46971
206157	167687	97	59818	47463	95	54883	43461	95	4942	4294	43	379	509	0	745	821	0	52750	44488	104	9450	8111	53	-2	481	0	1.4707
169703	140865	108	55066	45808	96	41872	35253	96	3571	3438	32	178	131	0	703	589	0	37845	31763	105	5854	4791	49	622	929	0	1.47169
163078	150981	94	44278	41577	86	43428	40710	86	4704	3980	35	80	123	0	456	696	0	42717	39717	98	6917	6593	43	1176	707	0	1.47267
235958	126982	130	87084	45660	119	60953	30745	118	5786	3013	62	223	128	0	953	563	0	52457	30416	126	9120	4821	70	1718	1107	6	1.47267
177445	158105	90	81870	73021	89	42383	38427	87	4320	3714	36	143	153	0	615	809	0	39871	36257	98	6753	6189	47	290	624	0	1.47366
91173	86344	84	38097	35088	81	22219	19659	67	2592	2066	29	154	222	0	610	494	0	21025	19504	82	4004	3791	34	693	727	0	1.47564
94563	92624	81	24227	23886	77	24954	23978	73	2684	2625	27	53	93	0	274	446	0	22599	22001	88	3775	3967	40	274	1132	5	1.47564
155005	137704	88	56111	48680	89	45387	39836	88	5251	4678	38	452	312	0	620	747	0	40626	37292	97	6886	6331	46	694	773	0	1.47662
97454	93440	82	36927	35866	78	24125	24026	74	2035	2012	24	207	254	0	500	532	0	22852	21689	87	3720	3283	35	625	1107	4	1.4786
115122	105357	85	46618	41295	86	24390	21420	78	2331	2416	25	155	190	0	594	577	0	22767	19712	88	3891	3396	36	664	1145	5	1.4786
100390	98442	81	24185	24120	68	23558	23500	77	2154	1872	27	75	89	0	611	608	0	21932	21299	81	3430	3561	33	519	1170	6	1.47959
99477	96827	80	32937	32535	78	26357	25308	77	2357	2708	25	95	92	0	668	448	0	21445	20334	81	3217	3099	33	-611	52	0	1.48255
117607	108928	88	55540	52138	84	42685	39749	83	4922	4207	35	145	134	0	1042	656	0	37912	36220	93	6312	6492	42	768	1149	6	1.48255
111382	108601	83	48167	47847	80	34225	33166	80	3820	3472	34	223	274	0	316	509	0	31387	30219	90	4457	4336	35	-474	350	0	1.48354
196230	116956	132	78051	52018	126	48290	27695	126	5013	2627	56	353	225	0	825	538	0	44336	26383	136	6966	4445	69	741	1112	7	1.48354
150066	133229	89	54692	48524	87	37296	32230	85	4003	3277	33	159	143	0	540	644	0	34441	30598	100	4809	4186	39	39	578	0	1.48354
168354	146748	102	92908	83241	91	42203	36985	88	4956	4471	38	236	242	0	816	821	0	40333	36907	98	6842	6497	44	1505	2028	15	1.48453
81391	80867	79	15595	15407	51	19321	19064	57	2311	2226	24	7	45	0	459	275	0	18386	17858	72	3533	3277	32	-39	354	0	1.48551
187689	156951	97	73651	62563	93	40738	33530	91	4348	3401	36	73	145	0	1020	678	0	40470	36153	101	6726	5593	47	702	793	0	1.4865
92054	90485	80	25286	24907	65	26961	25699	77	2618	2891	27	143	131	0	527	399	0	26396	25609	87	4542	4104	38	865	757	0	1.4865
71243	68332	93	21209	21017	60	17098	16927	50	1292	1576	14	36	83	0	86	230	0	15505	15389	71	2441	2410	27	-207	319	0	1.48749
119184	106003	102	45722	41447	85	32989	30241	83	3356	3061	30	196	181	0	461	469	0	30350	28182	94	5228	4450	46	493	643	0	1.48946
192671	161231	96	71395	58207	96	50294	40915	94	5207	3788	40	293	252	0	1183	716	0	48790	41317	103	7355	6446	53	728	555	0	1.49045
123667	110563	103	57258	52323	103	33043	28136	103	3625	3082	33	289	226	0	618	566	0	30862	27723	103	5072	4631	37	172	515	0	1.49045
113421	106823	96	46553	44599	81	35203	34042	81	3436	3477	31	110	131	0	802	771	0	30790	29250	89	5083	4818	37	1283	1001	2	1.49144
58771	57586	86	24232	23879	74	18897	18549	53	1810	1481	19	170	97	0	440	387	0	14804	14574	66	2340	2423	25	-464	252	0	1.49243
105324	99936	83	43234	41143	82	31097	29816	80	3195	3161	28	62	111	0	441	530	0	29841	28363	90	5002	4730	42	278	579	0	1.49342
167087	127155	103	58441	43745	96	40039	29784	94	4102	3104	38	273	275	0	729	540	0	35055	27126	103	5643	4636	48	1116	1284	8	1.49342
150961	123985	97	42702	35355	89	39726	32495	90	4046	3720	31	182	191	0	620	716	0	34551	30370	98	5915	4992	41	923	1712	15	1.49539
66090	65391	75	19075	18975	56	14479	14696	49	1598	1438	16	15	68	0	260	396	0	12586	12626	60	2679	2593	26	93	874	0	1.49835
184154	137173	100	63933	47394	96	36086	26332	94	3547	2851	34	194	208	0	916	672	0	35085	25729	105	5353	3923	45	1229	1565	14	1.49835
161859	144436	94	75165	68665	90	48431	42384	89	5968	4878	39	232	290	0	886	943	0	43618	39952	100	7216	6107	49	614	1313	7	1.49835
105464	101203	83	32273	31250	80	40190	39641	81	3712	3451	32	211	260	0	502	590	0	33553	32261	91	5275	5641	39	352	849	0	1.49835
156984	132122	92	57311	46804	90	41077	32801	89	4440	3716	37	210	151	0	569	405	0	36221	30809	99	5975	5083	47	608	709	0	1.49934
76656	75004	80	29781	29843	76	15871	15998	49	1382	1513	17	181	175	0	683	422	0	14707	14570	68	2251	2149	26	-52	842	0	1.50033
158332	125174	102	60047	47398	91	35806	28655	90	3539	2892	34	31	84	0	423	495	0	30509	25196	99	5264	4303	46	179	603	0	1.50033
90605	87026	81	30686	29313	79	28971	27440	78	2873	2654	29	113	251	0	312	224	0	25158	23635	88	4181	3484	38	406	730	0	1.50132
178771	147426	104	72736	60264	93	38861	31983	91	3589	2980	35	118	103	0	850	783	0	37072	30932	101	6262	5003	50	454	959	0	1.50132
74514	70165	88	26621	25708	74	16093	15936	50	1298	1497	21	12	85	0	407	410	0	15463	15153	70	2325	2136	25	312	688	0	1.50329
76474	76435	79	29444	29291	76	15996	15821	51	1729	1746	18	53	142	0	416	344	0	14840	14409	71	1773	1895	21	550	1053	4	1.50428
226506	168345	102	76410	57680	99	51478	37719	100	5623	3996	43	92	127	0	858	638	0	48790	38817	111	8005	6353	51	195	696	0	1.50428
106428	92724	91	33532	28143	85	31086	26245	86	2461	2218	28	137	162	0	532	426	0	26652	23005	91	4290	3942	40	766	661	0	1.50527
173968	147650	95	75740	65911	93	41867	34943	91	4811	4419	36	197	259	0	816	731	0	38137	33871	101	6377	5281	51	529	1446	9	1.50626
124614	104910	91	49280	40162	89	31768	26319	89	3397	2869	34	177	191	0	427	606	0	28035	23603	98	4070	3850	34	-552	339	0	1.50626
157810	120136	96	55106	42394	92	36234	27717	91	4333	3440	39	186	269	0	233	363	0	33703	25664	101	4854	4009	41	491	730	0	1.50724
255015	168745	114	104185	69259	108	62121	41186	107	5414	4075	44	223	234	0	1195	887	0	60539	41894	118	9855	7009	61	1271	728	0	1.50922
63831	65002	74	22357	22526	60	13038	12951	46	1393	1134	12	-30	94	0	230	241	0	12087	11855	61	1957	2156	22	-273	420	0	1.50922
162166	130582	95	51314	41630	93	44307	35277	93	5392	4332	40	284	233	0	795	741	0	41343	34819	102	6372	5932	47	17	348	0	1.51021
115837	111098	82	44094	42528	82	32231	30614	82	2702	3122	27	169	134	0	758	538	0	29986	28487	90	4944	4737	39	758	558	0	1.51514
274965	190829	120	165383	124055	117	84174	62599	115	8325	5898	48	327	286	0	1415	1356	18	81612	58906	125	12845	9454	73	289	602	0	1.52008
197863	156470	99	85000	72164	96	50446	39715	95	5282	4321	42	135	156	0	1145	746	0	45884	37862	104	7405	6302	51	-15	359	0	1.52206
232043	183749	109	117243	96682	103	84664	69316	102	7935	6455	45	560	590	0	1856	1500	22	81362	67376	116	13687	11073	70	1493	1425	14	1.52206
71566	72361	77	15259	16018	46	18912	18009	55	1988	2098	23	-6	56	0	178	299	0	16296	16283	67	2654	2442	33	220	826	0	1.52206
98205	93981	89	23823	23210	76	26845	25310	77	2816	2965	27	91	292	0	318	420	0	24963	23668	88	3908	4027	32	1855	1309	11	1.52403
101152	96095	89	22698	20854	66	28044	26219	80	2927	2944	28	236	204	0	513	392	0	24391	22902	90	3870	3438	36	444	645	0	1.52502
113464	109697	92	23400	22706	66	30795	29864	79	3285	3255	26	153	257	0	498	624	0	28825	27887	88	4785	4507	37	1092	692	0	1.52502
126766	109724	90	65231	59435	86	30473	26303	84	2802	2617	30	119	138	0	545	456	0	28415	25129	92	4324	4044	39	352	669	0	1.52601
142265	131937	87	55854	51625	85	32960	29709	84	3623	3091	31	213	190	0	726	623	0	29996	27902	92	5057	4409	44	669	806	0	1.52601
114239	104236	89	26505	23069	80	32203	28572	84	3514	3150	31	45	101	0	463	523	0	29422	26694	92	4590	4069	42	-182	598	0	1.52897
69719	70174	71	24352	24131	66	21413	20286	61	2355	2451	27	201	253	0	301	457	0	18345	18094	73	2980	2766	32	1023	1043	3	1.52897
85851	83414	92	32608	32301	78	27288	26587	76	3175	2966	29	154	91	0	399	484	0	27157	26354	88	4211	4548	36	-40	409	0	1.53095
69164	67741	77	24491	24091	69	20512	19511	56	2196	2587	22	19	74	0	270	325	0	18171	18163	72	3470	3674	31	554	1080	4	1.53095
147549	129057	91	55759	48076	89	36882	31052	88	3564	2790	38	219	198	0	572	531	0	32550	28212	98	5413	4984	43	415	641	0	1.53292
84547	80879	87	46690	45707	78	24477	23942	71	2568	2426	25	75	76	0	550	643	0	22238	21533	84	3835	3440	40	696	674	0	1.53391
180985	136033	105	66451	49107	99	37746	27276	97	3585	2468	39	101	185	0	1035	777	0	35506	26703	107	5971	4780	50	850	1409	13	1.5349
98578	95311	83	36328	35682	79	22966	22830	66	2456	2361	24	83	131	0	680	492	0	21723	21141	88	3183	3053	34	347	868	0	1.53589
167821	138234	95	59407	49120	92	38389	31032	91	4647	3578	38	308	304	0	514	370	0	34514	28413	99	5568	4249	45	620	884	0	1.53589
148617	133026	106	47035	42647	86	40085	36110	87	3638	3659	33	291	359	0	705	683	0	36725	34001	97	5847	5382	44	546	1110	4	1.53589
107876	100519	87	43782	41982	82	34959	32308	82	3609	3882	28	141	185	0	609	594	0	31535	29725	92	5690	5151	41	743	1026	2	1.53687
138443	120299	90	43713	38359	87	33474	28951	86	3486	2921	33	38	81	0	1034	766	0	31345	27948	96	5292	4785	41	1052	980	0	1.53687
179664	152411	96	72082	62484	93	40451	33724	91	4228	3461	34	185	150	0	967	905	0	39760	35238	102	6533	5136	53	510	532	0	1.53786
122388	106620	92	50348	45369	85	41380	36407	85	4441	3951	36	69	161	0	580	492	0	35689	32869	94	5901	5801	44	1210	936	0	1.53786
112865	106737	94	44428	42580	80	27116	25896	78	2575	2525	27	169	194	0	342	396	0	23995	22847	87	4304	4124	36	421	523	0	1.53885
98044	87957	86	29706	25852	83	25019	22674	78	2753	2380	27	67	138	0	602	364	0	23125	21546	89	4169	3927	35	-25	277	0	1.54083
152190	137116	105	46737	40922	88	36504	31610	86	4073	3372	33	270	207	0	725	710	0	35590	31726	97	5556	4875	43	1001	1007	1	1.54083
148622	126012	104	61453	52081	91	32029	26657	88	3161	3174	29	219	204	0	692	508	0	29724	25555	98	5141	4737	39	488	784	0	1.54478
72036	70124	83	19881	19639	58	18849	17639	57	2066	1902	23	3	33	0	364	412	0	16421	15637	70	2450	2618	25	581	669	0	1.54576
100587	99514	82	28101	28018	78	28043	27706	78	2643	2841	25	72	209	0	565	426	0	24077	23396	88	4460	4335	35	-87	406	0	1.54576
67404	66633	80	27791	27482	74	16790	16807	55	1665	1726	18	5	49	0	288	386	0	14401	14191	66	2310	2140	26	213	675	0	1.54675
81532	81958	78	14100	13773	47	21859	22091	67	2269	2325	24	244	215	0	496	389	0	20375	19937	80	3034	3172	31	318	801	0	1.54971
80566	75087	81	30837	28597	79	17049	15854	56	1541	1393	16	22	57	0	464	406	0	16179	14750	72	2992	2631	32	100	423	0	1.5507
103668	100520	82	33461	31836	80	28580	26667	79	3282	2985	30	219	262	0	255	439	0	26172	25136	88	3951	3789	35	225	879	0	1.5507
90184	89900	93	31970	31359	77	24274	23088	75	2901	2909	28	-59	38	0	236	219	0	22069	21815	80	3766	3956	34	113	651	0	1.55169
210847	161441	119	71657	54959	102	54237	42258	100	5830	4379	44	305	267	0	720	662	0	47923	38062	111	8198	6279	54	688	787	0	1.55169
86474	85818	78	50482	50102	79	19775	19160	66	1643	1693	19	123	113	0	263	382	0	18905	18421	77	3028	2742	30	-256	300	0	1.55564
99009	87444	79	35043	30983	69	27323	23052	83	2629	2538	29	94	126	0	209	276	0	23568	20378	86	3378	2788	34	1068	977	0	1.55564
35817	38188	73	22267	23630	65	-85	46	0	-139	160	0	40	62	0	49	276	0	-65	69	0	-195	11	0	427	944	0	1.55663
119452	107733	85	48666	44212	85	31583	27516	84	2691	2530	29	199	170	0	578	576	0	28129	26158	92	4505	4080	36	662	1518	9	1.55762
93641	90884	88	26346	25915	78	30960	30352	79	3007	3217	27	58	97	0	380	447	0	26699	26147	88	4645	4687	37	-274	240	0	1.55762
69678	68363	78	25405	25090	75	18386	18077	60	2078	2099	26	123	139	0	223	394	0	16123	15931	69	2410	2325	28	-200	212	0	1.55762
113156	104131	96	29947	27528	83	29976	27690	81	3031	2853	27	67	103	0	530	431	0	27473	26548	89	4641	4202	40	1116	1474	10	1.55959
101388	98407	85	19390	19242	56	28308	27018	77	3352	3119	28	145	222	0	517	436	0	26261	25489	87	4413	4303	34	545	1268	8	1.56058
179057	132454	96	103836	78506	98	55626	40196	96	5752	4089	41	239	207	0	992	885	0	48990	36486	106	7354	5279	50	1095	801	0	1.56058
165957	134327	107	51201	41886	90	38886	30593	90	4337	3696	32	162	150	0	816	571	0	34558	28687	99	5784	5023	44	558	467	0	1.56058
104989	90383	87	45636	38418	86	26350	22508	75	3225	2710	29	197	122	0	508	567	0	23261	20250	91	3785	3661	34	342	440	0	1.56255
59757	58863	75	23823	24015	73	12296	11934	46	1465	1458	16	72	74	0	141	222	0	11404	11438	57	2071	2223	23	-494	235	0	1.56453
47872	47923	82	22517	22724	64	10381	10008	45	1032	1075	6	15	44	0	136	230	0	9834	9749	54	1580	1956	20	-509	172	0	1.56453
84630	81788	85	25933	25187	76	25749	25259	77	2917	2713	28	105	150	0	246	392	0	24344	22957	86	3831	3751	33	-47	436	0	1.56552
206104	155279	111	66603	49594	100	46442	35138	99	5088	3863	38	120	140	0	1022	839	0	43113	33570	108	7050	5308	47	835	1421	9	1.56651
187586	158275	99	102567	87401	97	46657	39606	95	4179	3661	36	182	246	0	1202	751	0	42042	36905	104	7326	6643	47	-7	588	0	1.56651
100115	86209	89	33689	27816	85	24492	20974	79	2442	2017	28	169	214	0	657	448	0	22780	19720	90	3486	3310	35	525	982	0	1.56749
189017	150394	99	55026	43618	96	46512	37841	95	4983	3720	37	125	196	0	640	546	0	42793	34602	104	5653	4605	43	1316	975	0	1.56749
169661	152281	90	87677	78798	90	59623	55128	87	6662	6015	39	339	351	0	1001	831	0	55210	49096	100	8967	7961	58	115	748	0	1.56848
189211	146876	101	63267	49093	95	46188	34611	95	5449	4434	41	52	105	0	716	469	0	40900	33246	104	6734	5166	52	581	958	0	1.56947
72909	71754	78	26356	25144	76	20860	20045	58	1946	2174	21	69	116	0	351	362	0	19451	18694	78	3263	3353	31	-203	356	0	1.56947
120971	112064	87	42887	38974	85	32178	29104	84	3643	3116	34	313	450	0	432	336	0	29872	28393	92	4872	4317	40	862	651	0	1.57144
149023	118448	108	53718	42457	92	38022	31511	91	3852	3346	35	184	87	0	543	674	0	35042	28760	103	5302	4104	43	786	501	0	1.57243
247416	203509	115	89554	73264	104	47132	37242	103	5116	4185	39	279	206	0	1505	1304	20	47975	40365	111	8087	6389	52	820	858	0	1.57243
92463	86455	90	32137	30180	80	32703	30417	81	3597	3242	30	175	262	0	651	570	0	30679	30136	89	4964	5168	39	523	685	0	1.57441
171821	152787	96	61549	55620	89	42738	38691	87	4105	3914	34	126	176	0	988	798	0	40812	37809	99	6958	6358	49	792	525	0	1.57441
125967	119819	84	68219	64222	85	31310	28808	83	3274	3260	29	71	133	0	646	599	0	29683	28713	92	5082	4601	40	291	934	0	1.57441
115990	110001	97	30730	29722	81	30464	29464	81	3140	3093	28	88	122	0	507	541	0	26537	24904	91	4511	4238	35	-311	308	0	1.5754
81462	80034	82	39638	38793	78	20413	19806	60	1888	1955	20	94	155	0	506	412	0	17301	16593	72	2389	2176	28	497	919	0	1.5754
111276	104105	90	38622	36928	80	32620	30612	80	3702	3662	32	256	264	0	843	729	0	31040	29339	90	4605	4472	38	216	422	0	1.58033
177427	136917	97	60971	46467	94	40518	29964	93	4271	3220	37	200	173	0	950	743	0	37072	28218	102	6248	5173	47	1397	1756	17	1.58033
96277	93646	80	47106	45672	80	25240	24516	73	2815	2982	27	248	356	0	813	491	0	23662	22202	86	3950	3310	39	570	1078	4	1.58132
116491	101863	93	51043	44618	87	27367	24211	84	3400	2884	30	181	250	0	715	633	0	26417	23950	92	4747	4153	40	-503	300	0	1.58231
120348	108422	87	49039	43317	87	27610	24662	84	2544	2401	26	124	340	0	755	551	0	26578	23548	94	4221	3622	37	176	664	0	1.5833
199752	158876	99	101056	84489	98	79117	65584	98	7984	6413	49	341	326	0	1342	981	0	69971	57549	107	11533	9984	60	1409	1056	5	1.5833
84577	82819	79	26568	26442	72	19654	19410	51	2167	2382	23	210	273	0	442	302	0	18199	17780	76	3391	3320	33	155	344	0	1.5833
146403	124918	91	54525	46663	88	38580	33141	88	4474	3612	34	261	158	0	398	408	0	34520	30066	97	4974	4586	40	703	600	0	1.58428
123288	100745	90	51763	41810	89	30955	24928	88	3379	2736	32	40	142	0	352	358	0	28346	22960	95	4520	3608	40	1046	911	0	1.58428
218757	165940	104	83353	66537	101	58414	43722	101	5697	4622	41	297	208	0	1082	1122	9	52080	41002	108	8452	7055	52	1651	1912	17	1.58527
208934	153808	117	80369	63266	98	59257	45127	97	5946	4537	41	210	159	0	1292	976	0	54479	41663	107	8774	6483	58	1062	734	0	1.58626
145010	117611	95	46388	36915	91	38897	31876	89	3676	3224	34	259	242	0	806	591	0	32757	27354	98	4570	4381	37	437	685	0	1.58626
179360	134115	107	66855	50689	97	35131	25190	95	3853	2928	36	242	179	0	850	793	0	32972	24784	105	4748	3706	42	1226	1181	8	1.58626
142662	123384	90	41553	35478	86	35575	31151	86	3734	3065	33	270	333	0	464	536	0	32828	29372	96	4698	4402	40	731	532	0	1.58922
71629	71297	78	15166	15189	49	17077	17139	51	1844	1805	20	-57	25	0	210	156	0	15984	15949	71	2109	2311	24	337	442	0	1.58922
182090	167203	90	76972	70007	90	59189	53969	90	6150	5994	38	244	258	0	926	938	0	56389	52415	100	9097	8256	66	176	1164	6	1.59021
157512	146437	90	89891	84153	89	65308	60771	87	6775	6104	38	404	428	0	1217	1326	12	56293	52050	98	9505	8904	57	1310	1975	22	1.59021
118105	97078	95	50979	41198	90	27780	22366	86	2932	1991	33	65	95	0	246	249	0	24503	20112	92	3470	3167	36	-528	118	0	1.59219
283329	205385	130	170536	134488	128	135976	104975	128	14177	10990	52	705	501	0	2168	1866	28	127581	98849	142	20820	15449	81	1818	1631	14	1.59219
122385	107173	103	50688	42948	103	35090	27862	103	3818	2605	37	222	161	0	615	514	0	31704	25956	103	5152	3934	43	224	543	0	1.59219
84982	80511	83	31290	30272	78	29263	28262	79	3111	3584	27	120	312	0	530	460	0	27767	26943	88	4612	4902	39	622	697	0	1.59416
336739	199911	187	124503	69849	191	81428	47791	166	8094	4600	59	209	191	0	1888	1407	16	77528	48189	187	12531	7059	91	93	881	0	1.59614
136274	130367	86	66856	63557	85	38309	35111	83	3383	2892	30	298	249	0	741	887	0	34831	32255	95	6082	5767	39	-338	157	0	1.59614
135670	121598	94	51466	46234	87	39464	35595	87	3679	3563	31	192	133	0	917	724	0	36929	34163	97	5707	5524	39	817	1345	8	1.59811
94312	89401	82	34381	31861	80	26659	24293	77	2475	2495	26	178	297	0	393	367	0	24845	23251	88	4011	4162	34	384	688	0	1.5991
94513	90196	82	33696	31345	81	26049	24261	77	3275	2612	30	108	199	0	505	467	0	24617	23576	88	3269	3243	31	318	519	0	1.5991
153382	119641	101	54794	42902	96	33921	26685	94	4014	3110	36	216	256	0	580	501	0	31668	25125	105	5405	4272	51	820	1256	8	1.60009
104244	101752	81	30974	30665	78	28229	27862	78	2426	2624	26	169	164	0	328	357	0	26006	25052	89	4251	4190	37	1083	1013	2	1.60108
123196	103607	89	39508	32951	85	25318	21714	82	2509	2211	29	24	71	0	675	431	0	22716	18739	95	3364	3171	35	-94	555	0	1.60206
94955	93121	84	32951	31818	79	24833	24182	71	2385	2533	26	197	292	0	348	363	0	20325	19756	77	3632	3226	34	-66	383	0	1.60206
61426	63184	75	12005	12475	44	14116	13990	46	1493	1629	17	92	101	0	153	202	0	12721	12403	63	2417	2093	25	133	635	0	1.60206
90278	87450	82	23137	22921	64	26384	24804	78	2871	2665	25	162	175	0	199	351	0	23063	22424	88	4217	3622	37	244	528	0	1.60305
132618	104192	97	52274	41882	89	31533	24508	87	2904	2089	34	133	135	0	573	555	0	28276	22338	98	4610	3725	41	374	666	0	1.60305
141615	120316	107	53850	46986	88	35166	29837	87	4316	3295	41	141	136	0	697	493	0	31913	27261	98	5054	4556	41	966	979	0	1.60404
164517	144238	97	54670	46987	89	53739	47522	88	5138	4295	37	178	154	0	1013	1024	5	51964	46270	98	7541	6446	53	647	724	0	1.60404
100565	89504	86	28092	24668	80	23579	21152	81	2005	1666	24	68	135	0	521	503	0	21958	20154	88	3799	3093	36	-140	431	0	1.60503
74977	73831	82	16078	15963	51	16193	16594	50	1925	1829	19	167	134	0	356	251	0	14423	13966	67	2309	2236	28	148	696	0	1.607
184135	146204	94	87075	70095	94	44486	34188	92	4864	3700	38	229	294	0	961	695	0	42467	34446	102	6339	5156	49	528	434	0	1.607
94205	92636	81	20501	20265	60	27259	27478	77	3136	2882	31	171	194	0	330	298	0	23557	22927	88	4260	4555	32	28	699	0	1.60898
260918	191666	125	89814	69840	125	59830	44018	123	6466	5015	45	266	184	0	1250	1214	14	59482	45159	132	9611	7142	55	-448	628	0	1.60898
184204	151565	98	59864	47814	94	39388	30775	94	3964	3027	37	45	145	0	1041	754	0	37827	30800	102	6029	5066	46	168	680	0	1.60898
67372	66559	76	22323	22109	58	16203	15602	51	2332	2043	22	61	149	0	250	280	0	13190	13101	65	2096	2160	27	310	591	0	1.60996
174003	135018	93	52255	40263	91	39564	30818	92	3847	3542	36	170	242	0	504	424	0	37083	29287	102	6804	5576	48	594	836	0	1.60996
100046	90360	85	40288	36003	82	25314	22132	72	2774	2528	27	210	184	0	720	473	0	23714	20965	90	4025	3787	36	23	457	0	1.61095
129165	113215	91	59456	53825	87	27402	24421	85	2814	2431	30	198	169	0	471	496	0	25329	23177	93	3756	3618	35	407	603	0	1.61194
87959	86717	80	23053	23115	59	28640	28061	77	2720	2525	27	112	186	0	769	683	0	24765	24245	82	3875	4178	31	799	789	0	1.61194
97867	93501	85	21591	20943	72	26678	25604	79	2811	2806	28	293	355	0	620	521	0	23519	22549	83	3946	3886	35	1520	960	0	1.61392
163633	132086	98	46331	35618	94	41821	32832	93	4294	3553	40	297	289	0	818	596	0	36534	30412	100	6061	5342	42	973	1126	7	1.61787
194779	164833	105	120033	102731	99	67740	59287	96	6866	5549	41	313	251	0	1726	1566	18	64418	57573	105	10968	10285	56	918	716	0	1.61885
84830	80247	82	27945	26998	78	22206	21309	65	2200	2257	25	22	212	0	336	411	0	20718	19913	80	3613	3391	30	543	694	0	1.62083
109947	99263	85	45279	40678	84	28285	25449	82	2769	2832	28	133	120	0	442	628	0	24933	23006	91	4323	3751	38	1304	970	0	1.62083
158839	131779	103	64368	55423	91	35029	29116	90	3662	3215	34	167	234	0	991	792	0	32628	27943	99	5311	4744	40	723	742	0	1.62182
167658	145464	108	66350	58506	93	43675	37155	91	4089	3322	35	171	237	0	788	953	0	40182	36182	101	5795	5060	43	894	1435	14	1.62182
74993	75436	77	12555	12553	46	18030	17553	54	1532	1868	18	172	174	0	327	323	0	15298	14831	67	2605	2584	27	-145	356	0	1.62182
128865	109530	89	49940	41805	87	31025	25958	86	3516	2827	34	258	170	0	605	511	0	28061	24477	96	4461	3809	43	371	453	0	1.62379
94206	85268	90	35650	32055	83	25116	22135	81	2687	2579	29	81	189	0	664	493	0	22761	20787	85	3788	3727	35	277	379	0	1.62478
164045	126312	97	49913	37676	93	40472	30918	92	4283	3058	39	378	195	0	881	533	0	36852	28994	103	6554	5178	49	1322	811	0	1.62577
40311	39721	77	17580	17743	51	7665	7749	39	865	670	0	-6	55	0	334	318	0	6751	6760	42	1015	1136	11	384	953	0	1.62577
180197	141636	96	62945	47933	94	43320	33227	92	4548	3677	40	261	193	0	514	484	0	39256	30854	103	6760	5206	52	430	479	0	1.62676
119255	106431	88	39204	34590	85	29398	26027	85	2969	2985	31	97	120	0	635	524	0	27203	24390	94	4636	4164	39	-337	518	0	1.62676
95934	93436	82	24828	24399	70	23064	22320	70	1815	1918	22	76	155	0	411	407	0	20773	20623	79	3449	3342	34	488	435	0	1.62774
155662	119572	95	53376	40920	92	37206	28020	90	3483	2621	34	306	228	0	767	419	0	34639	26332	102	5910	4808	42	693	675	0	1.62774
82010	75769	95	27488	26145	81	18023	16574	66	1797	1781	19	52	193	0	141	357	0	16961	15948	86	2623	2290	29	-223	657	0	1.62774
82206	80172	80	20544	20128	59	23203	22548	59	1877	1974	24	208	182	0	547	464	0	20818	19895	78	3405	3369	33	440	901	0	1.62972
177699	151607	104	48399	41197	91	45811	39162	91	5152	4273	38	259	292	0	1200	1005	2	41285	36330	101	6953	6224	46	542	930	0	1.63071
74592	74657	77	16092	16144	50	19080	18322	54	1687	1893	20	68	120	0	285	249	0	17059	17076	67	2905	3051	29	809	1002	2	1.63071
146845	137788	88	45880	41696	85	37194	34241	84	4131	3866	34	161	120	0	455	688	0	34976	32585	95	5582	5121	40	649	934	0	1.63169
151997	126658	91	51726	42720	88	34012	27312	88	3910	3294	35	40	121	0	820	626	0	31296	26298	98	5480	4504	42	664	685	0	1.63169
355849	242318	131	190270	132716	132	111463	79441	132	11664	8300	54	543	470	0	2308	1971	27	109829	82989	143	17318	13371	69	1523	1441	11	1.63169
142908	119186	89	59771	51411	87	35354	28682	88	3105	2768	32	204	187	0	628	633	0	32369	27327	97	5633	4407	45	-331	254	0	1.63169
79681	79674	80	28375	28338	76	18592	18176	57	2412	2491	26	98	94	0	219	324	0	16857	16329	71	2912	2476	31	-3	387	0	1.63268
145429	126454	97	47903	42367	88	39939	34286	87	4514	3559	38	221	173	0	725	540	0	35817	32454	98	5831	5220	44	697	718	0	1.63367
95940	90541	93	28829	28047	78	22739	22639	59	1786	2146	24	150	133	0	273	401	0	21391	20594	78	3503	3174	34	-117	586	0	1.63367
91307	88141	81	21909	21025	67	24309	23693	72	2643	2546	23	160	187	0	554	498	0	23074	21986	86	3627	3562	33	139	1074	5	1.63466
240250	152997	116	103963	68519	112	54626	35829	111	5963	3886	47	233	151	0	978	799	0	52660	34453	121	7532	4599	58	490	540	0	1.63466
154227	130780	92	48954	38296	92	32457	26588	89	3539	2631	35	128	105	0	724	704	0	32746	26887	99	5140	3971	42	770	1008	1	1.63466
167609	148043	91	64813	57576	89	38244	33900	87	3791	3651	33	194	199	0	1134	888	0	34580	31498	96	5647	5339	43	1351	1640	15	1.63565
93980	87520	83	32278	29520	79	27287	25706	79	2880	2369	29	206	145	0	245	322	0	24179	22090	87	3460	2852	35	16	561	0	1.63565
106363	100786	84	42576	40515	80	29246	26583	80	2982	2696	29	89	95	0	788	862	0	25920	25240	88	4485	4306	36	-517	160	0	1.63663
155539	129368	92	54150	44369	92	38074	31426	90	4030	3270	36	158	171	0	543	451	0	36211	30714	101	5651	5000	46	438	586	0	1.63663
145587	124436	91	53931	44971	90	40469	35062	89	3825	3628	34	132	142	0	678	582	0	35322	31698	98	5387	4696	45	1423	1190	9	1.63663
172875	135716	104	57903	44911	95	45328	35627	94	4637	3830	39	241	244	0	584	629	0	40613	32908	103	7679	6511	53	1568	1022	3	1.63861
152010	131637	92	60957	51065	91	35719	30091	89	3752	3313	35	160	127	0	833	661	0	33135	28629	97	5601	4692	41	114	475	0	1.64058
81543	80759	81	24718	24486	68	20637	20128	60	2299	2228	25	89	205	0	349	462	0	18629	18423	76	3267	2689	31	830	812	0	1.64157
111264	92455	103	44390	37781	86	23485	19189	68	2261	1674	29	146	135	0	334	293	0	22623	18987	86	4169	3963	34	172	420	0	1.64157
96311	94149	85	40070	38987	79	28149	27161	78	2946	2690	29	112	254	0	693	368	0	25474	24537	86	4168	4061	36	-4	551	0	1.64453
133477	119462	90	54226	47726	87	31753	27665	85	3998	3396	37	214	184	0	689	558	0	27608	25477	92	4723	4326	38	505	617	0	1.64651
123270	112839	87	69872	65478	85	46114	42408	84	5291	4382	40	283	288	0	605	607	0	41648	37331	93	6406	5504	45	1000	899	0	1.64651
141061	133285	88	55694	52458	85	46189	43066	84	4640	4729	35	150	247	0	1002	867	0	42742	40360	93	7087	6725	47	272	448	0	1.65046
123362	112428	87	48190	43393	86	30600	26663	84	3243	2660	33	95	238	0	642	419	0	27800	25177	93	4236	3638	36	1107	991	0	1.65145
68493	66310	78	29959	28933	75	16764	15796	54	1871	1656	22	23	105	0	362	308	0	14394	13804	65	2604	2597	26	231	711	0	1.65145
93953	90125	82	31524	29973	81	23629	23001	68	2256	2321	23	185	149	0	642	481	0	23421	22848	88	3817	3668	32	664	738	0	1.65244
169092	145050	94	72141	59726	94	39978	33134	91	3730	3191	36	323	215	0	894	569	0	37436	32852	100	5956	5404	42	737	910	0	1.65441
129503	122876	83	70240	67804	83	40974	39249	81	4057	3719	34	290	333	0	618	673	0	35711	34210	91	5579	5886	36	479	902	0	1.65441
119500	115765	83	60434	57525	83	33943	32590	82	3901	3183	35	382	361	0	609	772	0	32605	31832	93	5015	5440	38	1079	1614	13	1.6554
80084	78869	78	32910	32441	77	20021	19527	59	2490	2168	25	246	204	0	618	461	0	17573	17385	70	3226	3132	32	784	621	0	1.65639
102228	100749	81	26295	26092	75	27094	26775	79	3224	3116	27	83	184	0	690	728	0	23793	23449	82	3953	4428	33	71	472	0	1.65836
116734	109808	93	48063	45358	82	36672	34270	82	4254	3858	35	208	191	0	713	756	0	34860	33120	93	5533	5101	38	656	909	0	1.66034
100582	99101	84	22266	22212	61	21964	21569	70	2250	2451	23	102	101	0	379	489	0	20471	19838	79	3474	3138	33	356	356	0	1.66231
95945	95689	82	32783	32090	78	24847	23680	74	1865	2374	23	16	116	0	427	456	0	22039	21901	87	3381	3457	32	-84	134	0	1.66231
97191	90596	98	30947	29576	79	29026	27543	79	2779	2353	27	208	298	0	700	525	0	25219	24198	89	4188	3956	36	754	490	0	1.6633
270284	194653	116	87287	60993	113	60342	43066	111	7020	4844	48	406	226	0	1270	1042	5	59820	43981	125	10158	7634	62	640	724	0	1.6633
221517	177739	109	77745	61321	99	48579	39240	97	4558	3851	39	267	241	0	1089	1030	5	44790	36853	108	7342	6191	53	668	1107	5	1.6633
168919	145883	107	66274	58582	92	42663	36870	91	4402	3717	36	218	237	0	764	694	0	39353	35908	102	6370	6208	44	895	680	0	1.66528
66522	66159	78	28736	28928	75	14144	13457	49	959	1116	11	27	56	0	-11	124	0	13229	12702	64	2239	2529	23	-635	60	0	1.66528
133404	117856	91	36721	32167	84	29785	26209	85	3002	2452	31	37	115	0	546	664	0	28743	25192	96	5097	3894	42	-32	753	0	1.66528
86083	81259	90	29273	27969	78	21465	21095	59	2171	2165	28	178	164	0	221	295	0	19971	19644	85	2857	3115	27	638	717	0	1.66725
128128	109574	87	51249	43620	87	30544	25454	86	3305	2715	33	87	115	0	609	621	0	27966	23889	95	4511	4080	39	-471	227	0	1.66923
118392	113631	93	47842	45675	83	40299	38131	82	4167	4193	32	263	235	0	938	912	0	35338	33658	92	5840	5859	42	1458	1292	16	1.67022
155177	129319	97	67675	57179	93	29857	24741	90	2561	2453	26	160	135	0	644	533	0	29218	24241	100	4780	3957	42	161	606	0	1.67022
156189	129526	95	53212	43392	89	39281	31976	90	4572	3760	38	233	195	0	795	702	0	34891	28572	100	5828	4662	43	585	1267	7	1.6712
97704	93275	83	33176	31701	78	23600	22389	78	2687	2888	23	14	121	0	421	349	0	20558	19380	85	3352	3391	33	612	594	0	1.67614
97914	96422	79	29583	29191	77	25743	24793	78	2482	2882	27	143	153	0	459	363	0	22312	21278	87	3750	3450	35	666	867	0	1.67812
140091	118920	91	41931	35942	87	39584	34042	88	4878	4418	35	101	176	0	548	502	0	37718	33724	98	6143	5684	44	1017	782	0	1.6791
112282	103850	84	48507	46335	82	30718	28108	81	3142	2312	32	127	126	0	431	566	0	28291	26922	90	4439	4379	35	53	488	0	1.68009
69999	71170	78	21443	21472	59	17793	18078	51	1891	1763	25	80	116	0	631	433	0	15529	15253	70	2800	3020	27	56	451	0	1.68009
92884	90243	80	34279	31775	81	25644	22633	78	2612	2529	26	209	187	0	672	667	0	23701	22146	89	3560	3339	33	472	1344	8	1.68009
85476	86781	81	22869	23272	60	22340	22193	63	2354	2230	25	211	192	0	669	333	0	20719	20501	80	3766	3599	32	400	495	0	1.68009
82956	81091	80	25064	24641	76	18537	17843	54	2212	1774	25	194	133	0	291	268	0	16900	16579	71	2659	2724	27	-104	497	0	1.68207
121987	105514	95	36506	30901	88	30570	26783	87	3456	3022	34	82	196	0	220	336	0	28069	24664	96	5036	4906	39	1464	1577	14	1.68306
72152	69166	78	25244	24831	75	17960	17417	54	1954	1830	21	73	103	0	186	316	0	15973	15508	70	3014	2946	29	648	1061	1	1.68503
113924	95515	90	34006	27172	86	29581	24137	85	3165	2664	34	75	129	0	349	462	0	27186	22805	96	4967	4569	41	354	582	0	1.68503
104934	91668	89	28497	24406	81	30668	27467	83	3739	2873	32	160	108	0	512	508	0	28315	25563	93	4122	3925	38	-143	416	0	1.68503
146247	133450	93	52764	47530	87	38463	34477	87	4431	4009	34	283	359	0	720	670	0	33267	31046	96	5344	5230	41	378	1081	5	1.68602
63528	62091	78	22677	22528	62	15964	15809	48	1467	1356	17	5	59	0	113	204	0	15216	14992	66	2336	2417	24	56	617	0	1.68602
105633	93015	85	38492	32757	85	24617	20643	76	2583	2364	28	182	172	0	455	512	0	22330	19735	87	3471	3409	34	640	887	0	1.68602
97897	86090	88	40767	35038	83	25478	21584	72	2390	2360	30	137	157	0	585	567	0	23756	20240	93	3992	3567	37	1441	1645	10	1.68701
86992	85349	82	21745	21036	70	21032	20185	54	2637	2493	27	-30	43	0	234	378	0	20727	20071	86	3107	2981	35	301	447	0	1.68799
85420	84054	81	23172	22645	64	26246	25550	69	3005	2651	24	103	191	0	249	541	0	24928	24095	88	4304	4201	38	1105	1267	8	1.68799
83271	83919	80	47266	47098	77	21181	21597	55	2043	2182	23	79	124	0	463	546	0	18053	17502	69	3366	3562	30	295	582	0	1.68799
230432	179358	105	100699	77595	102	63623	50710	100	6761	5326	42	156	160	0	1674	1576	20	62284	51945	110	10147	8149	61	464	794	0	1.68799
78772	77867	82	34436	33935	77	18638	17714	56	1985	2006	22	140	137	0	599	504	0	16460	16276	69	2910	2740	28	574	541	0	1.68898
132386	122672	87	55974	52306	85	38591	35837	84	4208	4362	34	207	326	0	656	637	0	35937	33927	95	5684	5475	45	792	602	0	1.68997
139869	129762	92	59306	55637	85	43791	42342	84	5351	4762	36	146	157	0	613	880	0	41330	38283	97	6730	5887	47	831	886	0	1.68997
181528	155404	96	66150	56813	95	39834	33629	94	3783	3094	34	191	174	0	1388	1002	2	37689	32940	103	6365	5615	42	244	641	0	1.69194
122975	116141	85	39557	36038	83	29906	27503	82	2783	2727	30	95	227	0	521	558	0	27314	25253	93	4026	3933	36	-245	539	0	1.69194
157668	132923	92	63321	54204	92	37356	31205	90	3798	3546	34	137	176	0	714	906	0	33924	29017	100	5285	4956	42	1434	1774	15	1.69293
205050	164663	109	83873	69441	95	62791	50844	94	7126	5306	45	163	193	0	1185	1151	12	60196	50101	105	9997	7577	57	323	684	0	1.6959
137654	127023	89	47475	43327	85	36949	33319	85	3172	3282	28	95	151	0	929	601	0	34617	31418	96	5215	4685	44	342	563	0	1.6959
82728	82255	78	28463	27949	73	31226	29646	77	3816	3564	30	160	190	0	442	457	0	29150	28894	86	4709	4729	36	-45	750	0	1.69688
90687	87769	87	27444	27284	78	21628	20642	62	1994	1895	20	115	80	0	511	459	0	19769	19282	82	3203	3336	29	649	925	0	1.69886
101187	99122	84	31026	30725	78	28497	27289	78	2638	2449	29	103	143	0	666	616	0	24701	23361	89	3945	3823	33	1403	1195	15	1.69985
141185	121296	90	46114	38698	88	33545	28536	87	3862	3446	35	245	300	0	549	531	0	31225	27022	98	5194	4349	43	368	838	0	1.70083
125803	113650	92	40404	36287	86	34435	30999	84	3718	3263	33	159	122	0	912	757	0	31883	29404	94	5395	5235	43	460	621	0	1.70083
99773	92068	85	48022	44764	81	26939	25362	79	3076	3108	29	198	171	0	659	531	0	24262	22623	88	4432	3895	37	967	1012	2	1.70083
150626	131594	95	62513	55170	90	33001	28750	87	3563	2916	32	131	170	0	599	704	0	31884	28677	98	5199	4809	41	839	833	0	1.70182
124307	108793	94	47209	39968	88	26819	22764	85	2896	2673	28	166	165	0	667	632	0	25750	22249	96	4083	3257	36	1151	1266	9	1.70182
170680	148452	94	69432	59369	92	46936	38979	90	4670	3891	35	427	370	0	1055	823	0	41882	36875	100	6489	5575	45	1595	1416	11	1.70775
88361	89047	77	29539	28745	77	21998	21669	62	2431	2155	24	64	96	0	184	373	0	19778	19018	75	3380	3240	30	264	492	0	1.70775
109715	108564	81	46634	44724	81	30040	28737	80	3159	3204	30	76	107	0	587	567	0	28866	26724	91	4851	4259	39	543	988	0	1.70775
212988	181107	98	80632	69381	96	73205	63841	95	7847	6851	44	249	260	0	1050	988	0	65424	56450	106	11549	10315	63	1414	1400	15	1.70775
333290	216818	125	153973	104318	121	79446	54628	120	7941	5483	51	518	564	0	1881	1569	20	79466	56661	129	13760	9955	68	3220	1655	27	1.70775
136096	130689	87	62600	58028	87	45624	41453	86	5215	4649	34	193	197	0	985	947	0	39683	36687	100	6814	6233	47	397	922	0	1.70775
86113	85055	82	24793	25213	59	21809	21799	57	2492	2803	25	150	106	0	466	501	0	18800	18640	75	3563	3476	33	636	750	0	1.70775
132646	116249	96	41000	34544	87	28092	23364	84	2539	2353	28	93	95	0	682	520	0	26014	22837	90	4349	3970	39	842	870	0	1.70972
165468	136696	110	72511	62555	93	40063	33384	90	3972	3301	37	170	149	0	824	530	0	34180	29398	100	5474	4650	41	706	519	0	1.71269
110641	96354	89	36255	29712	85	28606	24238	82	2980	2617	29	152	182	0	371	437	0	25103	22424	91	4117	3536	36	-294	362	0	1.71269
134541	121307	88	60357	55816	86	31449	29123	84	3540	3005	34	290	295	0	758	543	0	29182	27348	95	4882	4695	36	572	1047	3	1.71367
249175	181123	112	206528	172696	109	130159	103943	106	14502	10963	56	558	573	0	3589	2940	39	125613	99315	119	19548	15383	82	836	953	0	1.71565
116055	109036	84	41235	39371	81	31399	29699	80	3260	3160	29	243	197	0	819	688	0	30714	28249	91	4964	4693	39	650	636	0	1.71664
147892	135036	87	55406	50637	87	37608	34711	86	4198	3403	34	181	255	0	785	728	0	34862	32551	96	5300	4772	40	76	520	0	1.7196
133199	127389	84	66090	61631	84	35581	34210	81	3875	3308	35	139	117	0	742	684	0	33189	30613	92	5186	4612	40	270	482	0	1.7196
91424	88835	85	18074	17975	52	24479	24432	71	2471	2208	26	229	255	0	354	241	0	22267	21666	80	3485	3501	34	687	614	0	1.72059
163810	132614	111	62748	48756	95	34948	27907	92	3863	2805	36	121	101	0	528	336	0	35348	28895	102	4801	3988	40	347	601	0	1.72059
88551	82768	82	35615	34283	79	20927	19839	60	2138	2205	21	151	137	0	628	379	0	19540	18357	84	3284	3046	34	127	476	0	1.72158
67438	66084	83	25239	25126	74	14420	14296	48	1517	1483	17	219	187	0	-31	107	0	12648	12553	64	2099	2195	25	110	520	0	1.72454
82105	78724	83	25156	24646	76	20375	19359	61	1652	1760	19	241	193	0	156	217	0	17713	17111	75	3328	3203	33	-276	420	0	1.72454
112937	102393	96	39132	34815	85	28836	26486	83	3766	3568	32	108	185	0	635	562	0	26341	23904	92	4270	3976	39	258	674	0	1.72454
71213	68669	91	19179	18908	57	16971	16743	54	1603	1406	19	157	194	0	380	477	0	15060	14630	67	2484	2474	24	593	855	0	1.72651
107742	98261	84	33876	29630	84	27718	24983	81	3438	2805	30	114	181	0	548	429	0	25677	23234	92	4175	3473	40	690	817	0	1.7275
221398	180598	100	89693	76394	98	60983	51478	97	6311	5396	42	527	444	0	1604	1421	16	58816	52018	107	9292	8393	58	1735	2024	23	1.72849
99806	98404	80	28145	28070	75	31565	30394	79	3279	3233	30	226	214	0	682	679	0	28707	27386	89	4994	4811	40	-27	505	0	1.72849
189515	141371	110	70726	53426	97	42779	32311	95	5271	4035	42	33	137	0	639	543	0	39654	31832	105	6374	5436	47	1145	738	0	1.73047
251803	174836	105	94665	68851	105	60900	43123	103	5721	4305	45	267	251	0	952	748	0	58706	42402	116	9351	6402	60	558	443	0	1.73047
72784	70805	76	28823	28100	76	20085	19702	71	2084	2128	21	15	83	0	409	351	0	16690	16567	70	3105	2705	34	-466	122	0	1.73145
106216	102717	85	50640	49172	82	33431	32331	80	3750	3558	29	131	219	0	353	288	0	31267	30184	90	6183	5992	41	286	666	0	1.73145
127600	117952	98	48966	46207	83	32456	29781	83	3259	3088	29	252	171	0	600	667	0	30809	28648	92	5309	5385	37	1422	2029	12	1.73442
111729	103815	91	50630	46730	84	31205	28341	82	3355	2575	34	90	198	0	747	569	0	28738	26215	91	4816	4513	37	-75	289	0	1.73442
86156	83739	79	23927	23228	60	27190	24866	78	3051	2705	32	86	128	0	454	359	0	24576	24124	87	4088	4058	35	965	1279	9	1.73442
107449	101761	90	32468	30629	81	21189	20401	63	2664	2163	23	49	115	0	211	270	0	21202	20017	79	2885	2980	27	150	607	0	1.73738
116929	108440	93	48277	46461	82	36909	34488	82	3683	3705	31	121	126	0	749	920	0	32865	31653	89	5307	4617	44	733	580	0	1.73738
139597	118068	91	67151	57711	90	29844	25249	89	3278	3259	31	8	134	0	346	480	0	27101	23781	95	4686	3786	40	1098	1057	6	1.73935
99688	92332	90	27523	24846	82	27078	24971	80	2762	2766	28	27	162	0	643	574	0	24240	22884	88	4138	3742	37	162	783	0	1.74034
44734	45198	69	21488	21499	64	10083	9982	43	1131	1045	5	94	132	0	182	172	0	8776	8585	52	1150	1211	12	-305	259	0	1.74133
71397	69764	73	21087	20421	59	19679	18899	56	2204	2419	25	-50	88	0	188	319	0	16634	16014	73	2914	2900	29	530	627	0	1.74232
173044	130676	102	60198	45005	95	44287	31944	95	3803	3137	36	152	231	0	801	770	0	38607	28953	103	7114	4948	53	609	1262	7	1.74528
144318	124520	93	46220	36921	90	33184	28702	87	3118	3209	32	-94	37	0	631	579	0	33090	28052	98	5792	5223	42	867	686	0	1.74528
215125	156473	115	81602	63831	101	48684	35861	100	5334	3833	43	255	220	0	922	603	0	43911	34256	109	6620	5079	48	369	528	0	1.74627
256715	175278	115	90841	63150	113	53962	36727	111	5325	3978	44	175	298	0	994	1093	8	51050	37042	120	8571	7077	51	421	585	0	1.74726
155038	137970	91	62178	55662	89	40602	34650	87	4898	4101	38	211	140	0	393	603	0	36315	32542	96	5560	4678	44	-203	480	0	1.74726
120505	115328	98	32660	31544	81	35989	34884	80	3332	3397	31	44	87	0	660	429	0	34018	32614	91	5030	4912	40	398	368	0	1.74824
175522	124746	109	78491	56439	101	43874	31422	100	4302	3525	38	177	185	0	1087	774	0	40435	29870	110	6492	4670	49	132	654	0	1.74824
147792	128852	93	58083	50618	88	34448	29450	86	3554	2803	35	-52	66	0	727	689	0	32013	28594	94	4733	4391	39	23	420	0	1.74923
98734	91343	83	37870	33900	82	24747	21860	75	2247	2497	25	148	268	0	507	306	0	22360	20155	83	3993	3408	36	574	823	0	1.74923
97524	92164	82	32463	30519	80	28422	25941	80	2474	2152	29	175	168	0	432	576	0	26440	25719	86	4084	3915	35	213	619	0	1.74923
199327	158478	118	85358	68766	101	46105	36168	99	5018	3806	42	206	272	0	1056	721	0	41713	34150	107	6862	5555	49	262	680	0	1.74923
107542	102284	87	33857	32740	80	34275	33163	80	3772	3831	30	173	198	0	663	756	0	33766	32227	91	5316	5979	38	-662	344	0	1.75022
236860	181296	107	88489	69237	104	59703	45307	103	6002	4590	42	285	252	0	914	674	0	56501	45672	112	8736	6799	51	521	674	0	1.75022
99658	94598	93	21120	20102	62	23856	23631	65	2796	2184	29	47	76	0	436	533	0	23146	22245	89	3759	3785	34	149	593	0	1.75318
183549	143693	97	82138	64574	97	39392	31388	93	4074	3250	35	151	216	0	780	641	0	39050	32198	104	5960	4775	45	-105	343	0	1.75318
88421	85683	83	24664	24174	77	17720	17782	52	1729	1706	19	151	147	0	385	304	0	17276	17063	71	3060	2952	31	-271	398	0	1.75417
171425	132276	96	60174	45622	95	42715	31548	94	5054	3446	44	322	227	0	892	754	0	39306	30700	104	6331	4554	51	598	870	0	1.75417
104817	98132	94	30440	28094	80	23206	22051	69	2842	2415	31	34	122	0	311	376	0	22510	20934	89	4070	3787	39	682	1181	6	1.75516
118462	105547	86	45548	40195	85	25479	22764	80	2498	2210	27	118	180	0	504	630	0	24052	21598	93	3762	3619	36	162	571	0	1.75713
173252	135938	98	59645	47670	93	39500	31789	92	4311	3387	36	285	217	0	722	525	0	35137	28096	102	5989	4599	48	1560	2048	18	1.75911
194223	170987	101	104251	93566	94	64228	56021	93	6301	5281	39	358	239	0	1135	1183	10	62042	55934	105	9363	8689	50	445	728	0	1.75911
82962	82807	78	27400	26959	77	17439	17474	50	1072	1300	14	-28	56	0	563	502	0	15832	15373	69	2554	2936	26	-42	435	0	1.7601
178717	140578	101	57305	44461	95	38613	29161	94	4060	2783	37	232	238	0	610	390	0	37245	29341	104	5797	4410	45	181	629	0	1.76108
105943	96764	85	31102	27834	81	29935	27677	82	2525	2941	27	-6	105	0	308	435	0	26652	24684	90	4665	4169	40	501	796	0	1.76207
180546	151875	98	68802	58736	92	43488	36922	91	4590	3813	36	231	199	0	819	732	0	38551	33792	101	7100	6065	50	1137	1153	8	1.76306
74505	73639	79	19045	18877	57	18649	17961	59	2007	2067	24	290	168	0	254	337	0	16340	16567	67	2678	2617	28	203	416	0	1.76602
121652	100042	93	41533	34657	88	33479	28860	88	3187	2837	33	48	49	0	431	474	0	30582	25401	98	5340	4272	45	97	386	0	1.76602
147403	108844	97	63288	46783	95	34392	24869	93	3194	2588	28	13	124	0	499	367	0	31577	23117	100	5298	4280	44	915	763	0	1.76701
118578	101613	89	39814	34542	84	32656	28627	84	3706	3116	32	135	158	0	453	593	0	29764	26757	93	5005	4748	39	1087	916	0	1.768
80905	78275	80	28515	26039	79	19784	18737	63	2096	1877	22	-14	50	0	494	318	0	18152	17209	76	2721	2678	30	268	465	0	1.77392
68288	68680	76	17301	17357	51	18060	17737	54	2861	2302	25	201	237	0	301	367	0	16236	15559	72	3211	2639	32	-140	315	0	1.77392
34608	35324	68	13720	13743	47	8515	8894	40	673	605	0	41	86	0	140	200	0	7022	6911	45	790	885	0	138	272	0	1.77491
214558	170974	98	78157	61509	97	53041	41336	96	6018	4447	44	53	132	0	1239	840	0	47794	38250	105	8050	6441	51	796	1381	9	1.77491
184339	157635	95	81975	72360	91	58757	51758	91	5911	5074	39	193	248	0	1113	914	0	54020	46077	102	9757	8420	50	-74	436	0	1.7759
86607	85078	80	25616	25008	74	21932	21064	66	2767	2643	29	54	82	0	342	380	0	19921	19419	86	3132	3515	30	141	436	0	1.77689
198209	158058	103	64108	50425	96	48190	38783	95	4715	3491	39	320	200	0	1061	1114	9	47174	38521	106	7687	6696	49	709	1491	11	1.77985
161592	128109	97	68909	57759	94	40662	33919	93	5013	3844	37	80	179	0	623	601	0	36908	31279	102	6102	4763	45	1474	1259	11	1.78183
101390	99019	79	34922	33980	79	24103	22839	72	2895	2879	26	235	221	0	345	396	0	21613	20742	83	3520	3700	32	-178	284	0	1.78281
153018	122896	91	49415	38553	91	38620	30456	91	3417	2836	32	152	120	0	532	598	0	33619	26896	101	5308	4403	45	369	686	0	1.78281
123385	113812	100	49845	48061	82	39760	38029	83	3982	3758	35	246	351	0	1100	750	0	34144	32043	93	5890	5199	45	197	894	0	1.78578
66281	67766	74	18940	19223	55	14461	13779	50	1579	1168	19	24	113	0	234	207	0	12315	11814	62	1643	1754	18	8	630	0	1.78578
68529	66757	78	20844	20575	56	16382	16421	49	1759	1592	18	136	172	0	208	211	0	13826	13229	65	2549	2243	27	670	740	0	1.78874
115824	103647	84	39691	35050	83	28769	25828	83	2783	2373	29	43	80	0	444	505	0	25549	22823	93	4389	4278	38	-252	379	0	1.78874
149813	120530	97	53623	42585	90	36609	29145	91	3211	2462	29	245	265	0	490	574	0	32827	26935	100	4973	4082	45	587	755	0	1.78874
93800	90401	81	35005	33386	79	25883	25153	76	2329	2374	25	22	82	0	566	316	0	24485	23024	87	4397	4007	36	379	835	0	1.78874
173629	148472	104	63031	53019	93	43408	36742	90	3802	3307	35	193	250	0	1126	919	0	40360	35248	102	6767	5584	51	1374	1016	2	1.79072
140957	125553	92	46040	40641	85	39877	36078	86	4325	3606	37	287	183	0	632	560	0	36244	33802	94	5820	5020	43	535	1073	4	1.79072
144401	118506	92	47272	37366	89	32877	26043	87	3049	2765	34	52	116	0	615	576	0	29259	23841	97	4750	3517	43	200	695	0	1.7917
102868	100886	85	27304	26850	76	22902	21918	65	2872	2367	27	62	140	0	478	546	0	21158	20568	83	3139	3127	32	63	449	0	1.79269
169833	148177	90	69867	61124	90	42793	37082	88	4458	4112	35	122	175	0	1004	785	0	39008	34459	98	6226	5675	42	-41	290	0	1.79368
158717	133486	94	73061	61161	93	41743	34417	91	4729	3611	40	209	161	0	535	536	0	36062	31019	98	5937	4747	48	539	451	0	1.79368
133996	108901	91	44473	35927	87	33854	26808	88	2852	2150	30	159	102	0	686	391	0	30079	24648	97	5250	4365	44	1084	1345	12	1.79467
74050	73274	79	18446	18284	53	15214	15195	48	1130	1647	17	92	113	0	294	268	0	13340	13323	60	2203	2296	24	-292	335	0	1.79565
86760	86100	81	24100	23698	68	19290	18068	61	2100	2137	23	116	94	0	340	263	0	17873	17526	76	2900	2812	31	-300	391	0	1.79961
92654	90419	84	31221	30384	79	23645	23003	63	2879	2992	29	32	154	0	404	430	0	21432	20354	82	2898	2404	35	601	924	0	1.80158
117136	110353	89	28014	25840	76	30870	29018	82	3247	2939	31	77	173	0	485	465	0	28761	26910	89	4353	4186	35	661	706	0	1.80158
158731	131698	97	55228	46332	90	32986	26741	89	3695	3047	33	42	130	0	474	610	0	30888	26095	98	5405	4256	44	817	1107	4	1.80356
155517	133388	97	53272	45120	90	31724	26176	88	3066	3070	28	68	156	0	658	532	0	30287	25593	97	5321	4193	46	267	758	0	1.80356
94895	88495	97	39259	36768	81	29330	27001	80	3091	2876	29	270	161	0	463	593	0	27741	26362	87	5364	4663	42	159	495	0	1.80454
113356	96379	88	39670	33103	86	27302	22996	84	2196	2095	29	104	141	0	241	202	0	24438	21093	91	3692	3004	40	-154	294	0	1.80454
84972	80193	82	24104	23655	66	28205	26558	77	3054	2511	29	250	187	0	510	500	0	25593	25313	85	3960	3487	37	287	847	0	1.80454
91888	89349	83	30281	29902	77	25086	24745	74	3458	3125	32	131	209	0	347	296	0	23773	23058	87	4225	4170	34	130	483	0	1.80652
104314	98787	83	27291	25199	79	23977	23322	66	2554	2399	28	145	124	0	402	259	0	22284	21095	77	3751	3703	35	209	473	0	1.80652
142883	134384	87	77093	72681	86	41247	39816	83	4349	4051	34	112	165	0	516	557	0	37190	35152	93	6164	5687	41	669	1139	6	1.80652
170374	134973	96	52240	40959	92	44980	33533	92	4959	3963	41	415	332	0	639	697	0	38820	31644	102	6353	5455	46	95	734	0	1.80751
66726	65607	78	12014	12376	44	16711	16228	52	2009	2044	22	46	117	0	304	273	0	14498	14627	64	2039	2143	23	-723	164	0	1.80751
273767	213850	127	118098	93679	116	85084	68092	114	8661	6740	47	315	278	0	1769	1274	15	78909	60924	129	12479	9420	57	395	616	0	1.80849
189097	143959	104	59870	43296	97	48185	36499	96	4951	3782	40	330	275	0	655	564	0	43862	34367	106	7073	5238	52	754	540	0	1.80849
89652	87617	79	37718	35731	80	22412	20883	72	1962	1987	22	79	184	0	438	469	0	21389	20439	78	3457	3155	33	62	596	0	1.81047
72631	72139	80	28928	28863	76	18354	18013	54	2376	2182	23	158	160	0	600	537	0	16593	16407	70	2713	2467	29	559	832	0	1.81146
68325	68780	78	23412	23098	72	17771	17151	51	1274	1455	20	32	75	0	429	371	0	17564	16916	73	2445	2595	26	714	589	0	1.81146
86830	85947	80	32849	31812	79	26789	25854	79	3145	3128	31	171	189	0	491	647	0	25177	24922	89	3660	4095	33	545	584	0	1.81245
75247	73793	78	23319	22402	70	27395	26778	77	3493	3106	34	52	94	0	321	467	0	24889	23328	86	3562	3462	32	474	491	0	1.81245
135612	113964	93	41485	34168	87	27368	22379	81	2480	2111	25	172	178	0	644	531	0	26067	22189	97	4807	3951	40	-545	69	0	1.81343
92538	88996	88	29101	28528	77	24693	23669	71	2102	2247	27	90	136	0	163	170	0	20298	18992	87	3742	3668	34	-329	563	0	1.81442
239009	201271	99	121788	105618	98	86675	75444	97	8931	7629	45	430	297	0	2068	1650	26	85901	71759	110	13012	11558	59	308	671	0	1.8164
356482	214898	134	125480	77958	132	90326	53030	132	8806	5305	54	493	391	0	1845	1044	11	87201	54022	143	14976	9065	79	1337	1314	12	1.8164
124966	117933	85	42413	39492	86	30316	28020	85	3601	3359	30	102	135	0	487	608	0	29229	27317	96	4579	4073	40	531	738	0	1.81837
117393	106602	91	50262	46319	84	26777	24272	82	2768	3022	29	169	129	0	770	518	0	24178	21675	85	3685	3525	35	1648	1206	8	1.81837
79029	75250	79	30292	29855	78	24581	23980	66	3225	3332	29	206	152	0	572	406	0	22369	21744	81	3750	3481	35	711	548	0	1.81936
100555	96003	83	14773	14469	50	22897	22782	61	2878	2513	27	180	160	0	395	317	0	21184	20591	79	3383	2982	33	221	494	0	1.82035
176993	152600	95	71284	62846	92	35349	30162	90	3509	3194	32	208	219	0	887	812	0	34059	29639	100	5596	4398	48	729	819	0	1.82133
114812	110140	86	39844	37882	81	26693	25308	80	3282	2991	30	50	144	0	309	313	0	25077	23789	90	4146	3857	38	879	969	0	1.82133
116588	113375	83	44444	43939	81	28206	27346	79	3118	3273	27	278	362	0	704	512	0	26124	25328	91	4014	3989	34	1437	1381	9	1.82232
107778	97576	88	38682	34504	84	27505	24391	83	2587	2395	28	179	183	0	252	303	0	24216	21963	89	3742	3750	36	960	691	0	1.82232
64996	64045	78	14872	14827	48	19510	19136	55	1967	1926	21	-27	141	0	198	231	0	16538	15933	70	2877	2542	30	805	753	0	1.8243
75807	74738	79	15020	15216	48	21633	21850	64	2071	2223	26	144	115	0	417	430	0	19634	19419	82	2926	2802	27	-306	234	0	1.8243
127143	114366	89	47994	40852	88	31354	27597	85	3369	2835	34	86	83	0	839	673	0	27585	25074	95	4022	3410	41	-246	176	0	1.82529
76461	73561	78	34122	33705	76	20171	19537	56	2432	2099	27	103	90	0	473	644	0	16712	16821	71	3003	2955	29	-36	414	0	1.82627
76970	75443	78	26127	26088	73	15732	15405	49	1592	1616	19	-38	39	0	371	465	0	14689	14726	66	2282	2188	25	40	312	0	1.82627
127136	104025	93	52569	42540	88	30602	24164	87	2879	2803	30	13	70	0	508	505	0	27739	22609	95	4167	3198	41	802	1176	5	1.82825
113122	96032	94	46723	38482	87	27922	23027	85	2837	2509	28	96	142	0	293	413	0	25643	21061	93	4046	3613	37	161	477	0	1.82825
88463	83945	85	29686	27691	80	24943	23632	77	2789	2752	27	224	139	0	489	483	0	22715	21321	87	3865	3397	35	-87	494	0	1.82924
179402	140262	96	76803	63605	96	40376	31098	95	4002	3249	38	401	387	0	876	720	0	38194	30753	102	6398	5295	52	-49	499	0	1.82924
111024	102349	91	38492	36205	82	28369	26450	82	3178	3136	29	43	132	0	610	717	0	26778	25417	89	4306	3912	39	214	420	0	1.83022
97244	91620	85	42076	40548	80	29564	28269	80	3366	3458	32	245	276	0	487	407	0	27289	26052	89	4674	4458	39	124	985	0	1.83022
122074	106832	91	51244	45375	86	28376	24761	84	3184	2543	30	204	170	0	577	660	0	27392	24875	91	4877	4451	40	-157	484	0	1.83319
87466	83104	82	33748	31708	78	23522	21985	66	2420	2129	27	34	85	0	249	304	0	21053	19760	81	3507	3766	30	198	419	0	1.83319
156362	131187	106	58158	47889	91	41310	35051	90	5358	4662	37	214	191	0	590	752	0	38670	33271	98	6812	5710	47	1197	913	0	1.83319
73053	73210	77	23838	23512	72	21555	20941	69	2551	2325	25	89	143	0	673	529	0	19639	19668	79	3171	3189	31	302	539	0	1.83417
94887	90520	86	29544	27316	81	27662	25968	79	2594	2393	27	24	173	0	406	421	0	24996	23503	89	4378	4213	35	770	729	0	1.83516
116831	101671	88	36358	31572	86	27653	24079	83	2814	2445	28	60	136	0	504	444	0	25333	23137	92	4316	3524	39	217	766	0	1.83516
165123	123168	101	56829	43577	95	41591	30515	94	5271	3577	40	293	145	0	768	711	0	36778	28262	103	5754	4889	44	-23	630	0	1.83615
74841	75465	79	20951	20875	57	18253	17789	56	2029	1795	21	103	109	0	305	275	0	16889	16077	72	2328	2511	27	-471	367	0	1.83615
156235	128722	109	45417	36607	93	37958	30470	91	4213	2983	39	105	170	0	992	701	0	35610	31005	99	5592	4549	43	85	504	0	1.83714
107605	106507	82	42939	41218	81	24781	23437	67	2516	2816	26	46	135	0	343	456	0	22975	21547	91	3982	4154	34	754	550	0	1.84208
81943	81624	78	31142	30483	77	20126	19883	55	1878	2101	20	84	91	0	195	353	0	16883	16458	70	3089	2842	30	282	529	0	1.84208
103268	99823	81	38497	37007	80	37126	35818	79	3480	2985	32	154	194	0	500	530	0	31689	30728	88	5234	4708	40	370	775	0	1.84208
157325	134939	92	52926	43825	89	29409	24247	88	3455	2555	33	101	78	0	535	690	0	27398	23415	97	4746	4290	40	424	817	0	1.84405
82904	80869	89	21812	21431	65	19996	19005	59	2039	1938	22	153	198	0	255	451	0	19785	19049	82	3133	3144	35	1028	1167	5	1.84504
143475	117589	97	44923	36223	90	34372	27668	91	3811	2843	34	191	225	0	649	539	0	32013	27117	101	5444	4223	44	798	803	0	1.84504
378890	303519	146	179041	144513	134	140721	113450	133	14209	11409	52	721	648	0	3792	2762	38	136887	108054	147	22961	18151	84	-190	626	0	1.84504
148787	118828	91	51374	41075	91	37828	30060	91	4230	3394	39	269	299	0	504	418	0	34168	27205	100	5420	4329	46	370	409	0	1.84603
73000	72415	78	23639	23900	65	15936	16186	51	2023	2115	22	78	135	0	351	232	0	14992	15015	67	2511	2255	26	270	332	0	1.84603
128124	123449	100	60218	58999	83	27983	27161	76	2911	2769	28	228	221	0	438	496	0	28010	26722	92	4452	4546	35	821	717	0	1.84603
24032	24708	59	14913	15134	47	6252	6191	37	943	761	0	61	62	0	167	134	0	5166	5405	38	1032	911	0	626	937	0	1.84702
97202	94552	82	29070	28449	79	25723	24685	79	2858	2786	30	104	86	0	277	300	0	25180	24552	90	3846	3392	33	1298	1308	7	1.848
67943	65298	80	19177	18291	59	23957	22888	67	2473	2137	28	135	282	0	479	449	0	21766	20600	83	3500	3446	33	386	643	0	1.848
91200	89929	86	31938	31811	77	21117	20704	65	2509	2722	27	164	156	0	40	326	0	18938	18902	74	3116	3264	31	-232	353	0	1.84899
78558	79166	78	24699	24487	71	18120	17990	55	2258	2117	23	239	238	0	401	489	0	16082	15907	67	2823	2824	28	1578	1613	22	1.85097
153483	130690	100	85142	76537	91	39055	35061	88	4412	3682	38	212	191	0	1071	852	0	37004	32559	99	5702	4854	47	1172	793	0	1.85195
202500	151872	104	71774	52608	99	43429	31573	97	4380	3281	42	287	250	0	893	908	0	38195	28732	107	5849	4355	46	1319	1161	15	1.85492
112676	105049	87	41554	38354	82	29407	26238	82	3514	3623	31	267	287	0	311	411	0	26536	25001	90	4293	4078	38	-72	755	0	1.85492
115320	95820	89	42242	35866	85	27610	23848	82	2327	2308	29	79	98	0	693	624	0	25712	22328	93	4068	3514	38	1373	1300	14	1.8559
124501	102047	93	35101	27527	88	27686	22446	87	2976	2523	32	98	103	0	794	608	0	27112	21755	98	4401	3679	38	641	624	0	1.8559
74553	73965	81	37972	38078	77	16328	15520	54	1771	1589	20	60	90	0	156	216	0	14524	14700	64	2297	2211	27	-344	154	0	1.85689
80752	77235	83	24060	23510	66	20967	19942	63	2138	1897	24	12	78	0	375	474	0	17896	17437	71	3270	3067	31	-545	91	0	1.85788
69126	69916	78	16272	16078	52	16898	16481	54	2125	1979	22	193	106	0	418	467	0	15333	14867	71	2413	2129	27	-497	120	0	1.85788
88301	85078	95	25827	25182	77	23351	21840	74	2517	2230	27	-34	63	0	454	503	0	20064	19358	78	3474	3606	31	230	876	0	1.85788
105285	95870	90	47624	44274	83	30210	27787	81	2954	2756	29	137	143	0	667	499	0	26206	24003	88	4693	4186	39	528	1137	5	1.85887
248006	186515	107	127980	102996	104	63445	46640	104	6271	4411	46	275	227	0	1484	1017	4	61121	48150	113	9761	7690	58	-338	312	0	1.85986
109328	101694	92	48442	45107	84	27358	25551	81	2967	2876	29	152	214	0	672	644	0	23322	22719	86	4062	3838	38	348	1357	7	1.85986
129206	113715	105	60935	55848	88	32264	28679	85	3229	2908	31	69	118	0	696	574	0	29073	26499	94	5203	4358	50	202	1026	2	1.86084
107964	104061	82	51466	49859	81	33508	31904	81	3554	3632	29	141	201	0	454	557	0	31356	30462	88	5107	4911	38	977	959	0	1.86084
142547	118573	90	52717	42918	90	37546	29919	88	3834	3161	34	129	199	0	727	550	0	34309	28240	98	4871	3951	43	1215	875	0	1.86776
194776	163860	98	88454	74629	93	68005	58083	94	6688	5574	42	414	338	0	1725	1283	17	65367	56128	104	10954	9814	60	1155	1265	10	1.86874
208939	159830	99	75740	60463	97	45488	34516	97	4284	3502	38	119	120	0	1272	849	0	42628	33035	106	6864	5689	49	31	260	0	1.86874
76247	75702	76	19296	19236	56	23985	23179	68	2070	2261	25	208	155	0	142	277	0	21718	21117	80	3064	2959	32	755	726	0	1.86874
127277	116655	94	42116	37428	84	31238	27931	83	3689	3000	36	156	196	0	457	649	0	29191	27223	92	4408	4170	36	217	571	0	1.86973
95809	90964	81	25332	24996	63	22984	21835	59	2838	2263	26	106	103	0	274	303	0	20711	19601	78	3295	3533	28	410	601	0	1.86973
100656	96284	86	35543	34569	79	25968	25057	77	2852	2713	27	149	227	0	260	460	0	22952	22351	87	3870	3325	36	-392	74	0	1.8727
97114	96920	81	25081	25101	73	23144	21907	75	2555	2379	28	108	137	0	461	607	0	21603	20917	83	3298	3405	31	38	365	0	1.8727
152773	129891	93	52669	45100	89	33840	28517	87	3576	3096	31	121	110	0	703	779	0	30724	27263	97	5612	4866	45	-419	564	0	1.87368
80318	80221	79	19373	19462	52	18601	17851	53	2349	2079	27	60	74	0	672	361	0	16285	16016	67	2559	2668	28	-547	73	0	1.87368
73103	72250	80	16793	17271	49	17599	16745	52	1982	1853	20	96	139	0	139	144	0	16936	17084	69	2701	2639	28	127	872	0	1.87368
189146	153433	98	61132	50844	93	44795	36178	92	4631	4013	36	294	230	0	647	645	0	40677	33397	103	7139	5742	50	393	480	0	1.87467
74555	73363	80	13102	13070	46	20366	20200	60	1680	1553	20	154	132	0	412	217	0	17328	16891	74	2729	2834	28	297	422	0	1.87665
83841	81853	80	19331	19063	53	23883	22945	70	2713	2480	27	209	163	0	388	380	0	20264	20059	80	3337	3126	33	-109	347	0	1.87665
115415	111244	83	34090	32068	82	27475	26355	79	3191	3064	30	238	335	0	433	446	0	26642	25354	93	4367	3905	37	899	1012	2	1.87763
123205	113194	87	35624	31774	85	29023	26046	82	3215	2600	33	8	135	0	661	588	0	26332	24101	93	4239	3895	37	1777	945	0	1.87862
101325	94651	99	43281	40869	83	25782	23331	80	2319	2361	24	100	124	0	520	507	0	23021	21212	94	4039	3655	33	1483	1204	8	1.87862
88965	85917	83	20752	20925	54	27569	26305	77	2916	2756	28	197	207	0	254	415	0	25245	24109	88	4033	3816	36	-52	538	0	1.87862
143802	115517	92	45758	36387	90	34651	26699	90	3714	2867	34	145	240	0	384	629	0	31748	25066	101	5071	4113	43	412	847	0	1.87961
84371	81341	84	27861	27625	77	19336	18875	59	1874	2205	23	76	75	0	56	159	0	17449	16612	70	3065	2754	31	277	306	0	1.88257
65855	65045	75	25128	25247	74	20186	19689	61	1953	2207	23	40	119	0	150	248	0	19545	19238	75	2557	2496	30	554	585	0	1.88652
94616	91401	83	25518	24831	76	26589	25406	78	2348	2725	25	105	120	0	132	396	0	25547	24634	89	3982	3430	38	-325	124	0	1.88652
175758	133281	111	48276	36191	94	47604	36461	93	5831	4270	42	262	330	0	653	509	0	41957	32587	105	7121	6075	51	874	1038	4	1.88652
85913	82529	80	27662	25645	80	29054	27284	79	2990	2814	29	155	189	0	617	384	0	25118	24746	87	4158	4018	34	-125	829	0	1.88751
160387	137590	102	73420	62111	93	41429	35666	90	4414	3706	39	87	160	0	1100	703	0	37195	32593	100	6427	5797	45	1797	1471	22	1.89047
295641	175118	120	132126	85432	116	79820	51779	116	8848	5258	56	362	265	0	1717	1035	9	70656	47669	128	11372	7891	63	523	1358	9	1.89047
270330	179644	108	93521	62373	106	65794	43116	106	6512	4331	47	230	157	0	1270	965	0	60219	40726	118	9266	6535	61	537	473	0	1.89146
94001	91514	79	25856	25289	71	24623	24063	73	2929	2678	27	132	225	0	292	412	0	23839	23265	86	3688	3728	32	335	785	0	1.89146
149454	123154	97	56458	46737	94	35337	29351	92	3856	2913	34	432	485	0	1088	795	0	32270	27526	101	5597	4877	42	-157	425	0	1.89443
167023	130638	96	59284	46951	94	40167	30467	94	4157	3617	33	191	190	0	476	539	0	39460	31642	103	5548	4494	48	48	417	0	1.89443
93841	89299	96	34262	32294	83	27354	25594	80	2632	2488	28	47	143	0	111	436	0	22559	20505	94	3586	3328	32	-80	477	0	1.89443
120492	111973	87	52931	49713	83	31290	28466	82	3328	2825	29	139	131	0	667	717	0	28464	26656	91	4863	4925	35	359	651	0	1.89443
112080	103000	90	37647	33831	84	26414	24327	82	2714	2778	26	54	76	0	690	562	0	25288	23509	91	4363	4045	38	-106	534	0	1.8964
90676	86800	88	27312	26750	77	20032	19136	58	2635	2360	25	185	163	0	217	262	0	19207	18264	75	3122	3104	29	44	514	0	1.8964
86150	84387	82	27096	26626	75	24347	24205	68	2985	2588	31	142	140	0	374	325	0	23233	23230	85	3843	4081	32	13	1037	4	1.8964
177124	139919	101	69937	55103	97	40532	32406	96	3816	2954	36	93	254	0	718	601	0	39862	31837	105	6667	4832	49	178	600	0	1.89838
137206	122109	90	37646	33242	88	32638	28446	86	3419	3187	33	178	126	0	668	720	0	30594	27566	96	5177	4893	42	918	886	0	1.89936
114043	105843	87	47314	43682	82	32727	30448	81	2933	2621	30	224	430	0	601	437	0	30030	28481	91	4862	4442	39	312	354	0	1.90035
274889	192376	121	113900	79760	118	72058	48587	117	6995	4417	48	412	279	0	1339	1025	12	71142	50966	128	10532	7214	62	697	1403	12	1.90134
123149	112181	102	40940	35856	86	31544	28669	84	3805	3530	31	219	230	0	598	430	0	29750	27499	94	5283	4841	39	263	349	0	1.90233
216366	160341	104	93905	69619	101	57637	42035	100	5531	4047	45	201	213	0	1091	805	0	50255	37670	110	8560	6317	51	1542	1276	8	1.9043
147868	118163	96	55454	44271	90	40009	31275	90	3730	3486	34	170	169	0	423	418	0	33141	26901	98	5367	4245	48	1086	1277	9	1.90727
97416	96765	80	24381	23681	70	26122	24721	79	2738	2712	25	164	178	0	409	531	0	22516	22021	84	3132	2694	35	-292	559	0	1.90727
116319	105711	88	42465	37843	87	26857	23850	85	3015	2591	32	143	163	0	511	462	0	24752	22590	90	4500	3921	40	19	465	0	1.90825
92253	89872	81	26830	26043	75	28098	27330	78	2925	2951	30	239	157	0	365	586	0	26691	26168	89	4421	4546	37	1287	2011	15	1.90825
168447	132016	99	71900	57905	95	36486	27847	95	3086	2253	33	0	119	0	782	414	0	33049	25381	112	5788	4767	49	267	544	0	1.90825
87628	84618	80	30596	29794	79	22933	22114	64	3230	2850	29	99	138	0	204	333	0	21292	20821	82	3263	3387	33	392	890	0	1.90924
116157	109407	84	48971	46591	81	28576	26006	80	3307	3572	30	147	172	0	576	396	0	26026	24731	89	4206	4083	38	300	753	0	1.90924
106287	102126	85	38942	37377	81	26489	24804	74	2548	3185	25	241	261	0	502	410	0	24189	22721	87	4278	3992	34	-233	678	0	1.90924
169727	140856	97	43033	36190	91	42635	33904	93	4383	3833	34	367	250	0	867	840	0	39993	34283	102	7055	5931	48	690	980	0	1.90924
80541	79118	80	21440	21232	57	24678	24471	69	2412	2007	26	189	175	0	467	478	0	21641	21503	75	3485	3648	32	-85	295	0	1.91023
210177	185628	101	119354	107877	96	83770	74734	95	8088	7089	41	370	254	0	1840	1496	23	79224	72659	107	12867	12048	67	815	783	0	1.91418
79947	79948	82	15548	16060	48	20290	20572	55	2224	2155	25	242	247	0	289	550	0	17648	17325	70	3224	3150	30	-177	377	0	1.91418
106713	103473	81	43318	40913	81	35862	34374	81	3704	3324	32	195	235	0	660	483	0	35013	33662	92	5662	5389	42	348	912	0	1.91418
83166	77564	96	21238	18662	96	23448	20294	96	2632	2323	26	256	197	0	444	434	0	20722	18329	96	3383	2956	33	96	516	0	1.91418
82421	83395	79	13469	13806	46	18695	18724	55	1877	1739	20	10	88	0	260	524	0	16825	16771	66	2884	2829	26	-333	340	0	1.91418
101076	98953	80	44073	42057	80	28192	26513	79	3374	3117	33	266	171	0	527	522	0	25928	24834	90	3888	4153	32	388	530	0	1.91418
75874	77090	76	34054	33894	76	29069	27885	77	3393	3211	29	215	205	0	588	319	0	25461	25054	84	3760	3207	37	435	538	0	1.91517
200022	170290	100	83260	71823	95	64345	55379	94	7185	6184	43	432	246	0	1163	914	0	58810	49445	107	9053	7641	54	570	1148	5	1.91517
167423	139465	93	44954	35344	92	44705	35606	92	5598	4462	41	212	160	0	596	646	0	38598	31456	101	6398	4640	50	829	848	0	1.91517
185557	144502	97	63989	48449	94	47199	35230	93	4617	3722	41	308	244	0	1066	889	0	41334	32539	104	7407	5686	50	65	414	0	1.91517
127989	110946	93	34807	30399	84	30893	27159	84	2694	2607	27	196	340	0	595	434	0	28303	25244	96	4412	3451	39	-226	268	0	1.91615
92765	89628	82	25677	25388	78	18923	18516	60	2034	1986	22	176	164	0	443	412	0	17819	17462	74	2457	2341	27	286	431	0	1.91714
135036	127262	91	37829	36849	84	30964	29540	83	3027	3220	31	-28	47	0	858	789	0	30465	28802	95	4522	4114	38	613	588	0	1.91813
80226	77574	88	19835	19557	60	20051	19322	64	2164	1896	25	156	106	0	483	375	0	17028	16369	73	2410	2486	26	786	918	0	1.91813
157907	137959	93	63701	54732	90	49625	44386	88	5014	4472	39	57	149	0	881	671	0	46218	41045	98	7435	6665	50	666	976	0	1.91912
132527	115583	90	43461	38784	86	36299	33141	86	3561	3544	29	214	204	0	828	661	0	31868	29260	94	4809	4027	40	518	909	0	1.91912
135270	123985	93	43082	38586	87	35708	32041	86	3069	2816	33	297	318	0	481	538	0	34267	31630	96	5447	5658	39	316	746	0	1.91912
149434	126207	93	49596	41672	90	40334	34962	89	3851	3416	36	194	146	0	829	598	0	35026	30572	99	5614	5132	42	49	667	0	1.92011
123529	110869	93	40098	35319	86	31988	29053	84	3482	2902	32	310	233	0	456	670	0	29478	26017	95	4813	4556	38	1114	1441	10	1.92208
158548	136392	92	61639	53567	90	47019	40404	88	4583	4397	37	351	390	0	1013	875	0	40921	36255	97	6700	6079	46	1009	2001	12	1.92307
86750	85947	80	38636	37810	78	27086	26235	77	3020	2758	30	245	202	0	494	656	0	25225	24660	87	3921	4027	33	652	1104	4	1.92307
113008	107364	92	31044	29756	80	26326	24721	80	2567	2485	26	104	91	0	609	573	0	24509	23025	90	4130	3492	41	670	833	0	1.92406
110565	101986	88	31070	27147	84	33835	30148	84	4299	4229	32	117	100	0	746	718	0	32558	30010	93	5066	5038	38	555	664	0	1.92504
138227	122922	91	43648	37963	87	39004	34225	86	4069	3802	36	198	199	0	949	757	0	33947	29726	94	5187	5078	41	-44	294	0	1.92504
87116	81874	85	34694	32793	79	23533	21519	75	2069	1789	22	131	158	0	580	503	0	21750	20167	86	3050	2659	33	1213	797	0	1.92603
192402	166892	108	74942	63366	93	54177	47799	92	6562	5586	39	265	351	0	1161	961	0	52201	47450	103	8465	7945	51	356	820	0	1.92801
154948	119245	98	57865	45324	94	35478	27720	92	3675	3131	35	250	189	0	368	526	0	32233	24769	103	5377	3758	47	852	766	0	1.92998
83929	78413	84	31191	27078	79	24228	22875	69	2498	2016	27	91	119	0	275	329	0	21684	20452	87	3854	3515	35	-430	71	0	1.92998
49884	50659	76	25156	25660	72	13233	12969	47	1563	1442	14	-29	94	0	104	258	0	11480	11686	57	1961	1536	23	-104	463	0	1.93097
66016	66393	77	26237	25764	75	14380	14381	46	1600	1336	15	174	113	0	238	299	0	12157	12094	58	1922	1806	24	-691	159	0	1.93196
106717	92684	86	41492	36532	85	28037	24108	83	2567	2186	28	225	252	0	591	541	0	26448	23365	93	3985	3253	38	124	592	0	1.93295
91884	89607	81	25624	25338	76	24840	24306	77	2686	2738	26	63	143	0	319	324	0	23837	23728	86	3827	3371	33	-144	256	0	1.93295
242844	177793	108	118103	86517	106	68462	49771	105	6412	4998	45	310	206	0	1128	979	0	67016	51635	115	10820	8699	64	1014	948	0	1.93393
117007	111705	88	40496	38925	81	29233	28357	80	2429	2722	26	141	145	0	469	531	0	27586	26327	91	4907	4964	36	86	529	0	1.93492
101279	92439	83	34636	31074	81	26831	24651	79	2161	2538	24	-13	91	0	506	465	0	25935	23163	92	3790	3498	35	-39	560	0	1.93492
108679	103187	83	39714	37924	81	31736	30519	80	3698	3496	31	293	259	0	715	699	0	30423	28917	90	4714	4786	34	222	706	0	1.93492
133230	109604	92	56542	47869	90	31287	24251	89	2450	2232	29	309	153	0	644	639	0	27834	23470	96	4045	3523	36	629	850	0	1.93492
81752	80855	79	16657	16604	53	23489	22199	63	1906	2475	22	28	60	0	194	437	0	20065	19662	79	2692	2463	30	615	845	0	1.93591
98773	87595	88	37631	33058	82	25723	23135	77	2936	2528	29	99	169	0	641	508	0	24245	21151	92	4051	3452	37	123	559	0	1.93591
89600	85144	86	36190	34770	79	23791	22998	69	2741	2473	26	193	89	0	367	412	0	21562	21294	78	3662	3741	30	708	760	0	1.9369
146928	123852	92	56983	47436	89	30546	26108	87	3502	2389	39	108	128	0	915	509	0	28563	24067	97	4867	4196	43	132	635	0	1.93788
224644	180283	99	74547	61134	97	58344	46213	98	5945	5184	41	187	183	0	1513	1099	10	52074	43792	105	8822	7575	53	1119	1243	20	1.93788
91968	92347	79	21711	21665	58	23904	23870	64	1961	2095	22	18	113	0	377	281	0	21734	21004	80	3355	3173	33	81	553	0	1.93887
111406	93427	88	38925	32205	86	27380	23115	78	2639	2099	30	253	232	0	598	437	0	23723	19983	87	4130	3481	39	970	973	0	1.93887
128419	115704	92	40465	36422	83	35734	31886	84	4255	4282	34	131	229	0	468	611	0	31135	29091	92	5199	4596	39	29	993	0	1.93887
226916	180484	111	112709	92523	105	78991	64463	104	8054	6665	47	369	373	0	1654	1549	18	74010	61402	116	12572	10581	68	1461	1453	12	1.94184
134629	116563	91	53846	46571	88	34704	30446	88	3628	3391	30	228	209	0	504	527	0	31479	27520	97	5123	4918	41	470	660	0	1.94184
72311	72020	79	19731	19942	53	17778	17295	53	2104	2076	22	203	220	0	337	505	0	15215	15530	69	2304	2289	24	796	612	0	1.94184
180764	143773	98	65134	50894	94	42824	32738	93	4590	3128	40	236	278	0	480	524	0	39597	32296	103	7595	5704	54	736	683	0	1.94282
85492	81321	85	17301	16904	52	26992	26289	73	2993	2752	27	84	263	0	228	377	0	23533	22854	86	3357	3145	31	497	600	0	1.94381
83994	83447	78	21923	21194	65	20940	19837	65	2033	1839	24	58	102	0	385	406	0	17876	17908	73	3073	3023	32	529	488	0	1.9448
145276	129356	92	66202	58225	90	37252	32955	88	2861	2766	31	111	155	0	1121	927	0	35327	31879	98	5279	4669	42	515	703	0	1.94677
101248	98145	92	29546	29053	79	27351	26957	79	2270	2258	24	161	217	0	17	257	0	23505	22444	88	4145	3925	37	-294	231	0	1.94776
143960	120089	94	38161	31693	88	34586	27771	89	3439	2899	31	91	99	0	512	568	0	30814	26134	97	5042	3821	46	303	553	0	1.9527
284846	181679	135	109290	72957	117	69321	44533	115	6775	4661	49	183	184	0	1583	813	0	66995	44577	127	9907	7410	62	-43	629	0	1.95369
167362	133578	99	67111	53005	92	44680	35173	91	5111	3845	43	148	141	0	552	567	0	40125	32645	100	6487	5317	47	408	733	0	1.95369
165302	133115	96	43917	34507	93	35185	28715	91	3663	2877	34	123	169	0	677	684	0	33119	27645	99	5080	4517	41	57	596	0	1.95566
83943	76175	83	33544	30262	80	23392	21835	71	2176	1874	27	-19	55	0	291	296	0	21425	20309	82	3236	3201	30	-414	171	0	1.95566
78737	76221	79	20688	20613	56	22039	21297	60	2041	2151	25	99	188	0	404	498	0	18394	18119	71	3013	3176	31	162	323	0	1.95665
94810	90259	83	29739	28480	80	26932	25304	79	3156	2978	31	182	138	0	565	483	0	23712	22752	87	3823	3444	36	856	885	0	1.95665
130444	117220	95	49378	45135	84	44598	40837	84	4996	4440	36	253	242	0	865	815	0	39516	37603	92	6493	6188	42	1163	929	0	1.95764
146689	127930	89	50609	45533	88	41259	36632	88	4542	4353	34	188	112	0	648	738	0	37174	33395	96	6029	5354	45	-349	464	0	1.96159
97635	88115	84	37084	33918	81	30287	27726	81	2575	2663	27	121	174	0	850	599	0	26342	24940	88	4068	3358	39	464	859	0	1.96258
147692	126635	97	57874	49704	89	36599	31939	88	3923	3500	30	142	140	0	505	523	0	31396	27477	95	5087	4442	41	896	789	0	1.96455
100008	90797	84	36639	33213	83	28074	25204	82	2264	2205	25	208	214	0	388	529	0	26355	24676	91	3964	3850	35	787	1262	7	1.96752
148905	125270	100	63244	52665	90	33536	27574	87	3619	2881	34	72	60	0	857	623	0	31709	26894	95	5261	4214	42	415	371	0	1.9685
98123	88032	89	37185	32822	83	25102	22780	77	2999	2477	29	160	149	0	699	699	0	23019	20954	89	4037	3704	36	139	748	0	1.97048
83784	80898	82	28565	28222	76	20758	20610	63	1689	1767	19	103	115	0	312	282	0	19011	18647	76	3209	3010	31	597	561	0	1.97147
94720	92528	85	21999	21424	64	24299	22844	63	2804	2423	29	41	65	0	649	417	0	21354	20445	86	3774	3921	33	685	839	0	1.97344
158750	127819	104	54342	44650	94	41361	31942	95	4394	3202	40	285	195	0	765	583	0	39224	32492	104	6660	5515	48	580	689	0	1.97443
168103	139998	96	59013	50592	91	44627	36930	91	4178	3876	36	122	180	0	909	586	0	38180	33077	100	6422	5434	46	719	986	0	1.97542
180857	157843	95	78254	69542	94	45980	40157	93	4210	4019	33	227	234	0	618	987	0	44228	39135	102	7850	6651	51	429	777	0	1.9764
121434	109946	89	47123	42418	85	31058	27863	84	3258	3030	32	226	171	0	592	568	0	28818	26823	92	4526	4682	37	683	640	0	1.97838
239331	168990	121	64544	45841	106	59535	44872	107	5753	4646	42	130	217	0	1018	806	0	56978	43511	116	8797	6744	57	-364	543	0	1.97838
211861	156812	118	87147	67696	103	51278	38411	101	5003	3518	40	16	115	0	1099	826	0	48238	36561	110	7024	6012	49	1490	890	0	1.98332
93799	89322	85	24229	23669	75	23001	22252	67	1615	1739	19	214	266	0	522	474	0	21233	20550	79	3488	3553	32	194	524	0	1.98826
77456	76157	78	15353	15365	48	19908	19666	58	1416	1546	15	-7	50	0	123	499	0	18408	18292	76	3229	3634	28	-6	326	0	1.98925
172575	149430	95	71228	61158	93	51689	44939	91	5509	5136	38	142	241	0	1102	946	0	49511	45409	101	7671	7119	49	758	1521	10	1.98925
282903	182156	143	95260	61641	137	92993	62814	135	9331	6209	52	727	354	0	1882	1122	10	87179	59762	145	15582	10673	77	857	1115	6	1.99221
202490	144883	113	90528	64521	102	47675	34562	100	5025	4071	39	203	169	0	843	619	0	44095	32914	110	6802	4814	54	1361	756	0	1.99221
123523	117320	84	65322	61143	84	29862	28508	81	2682	2801	27	178	218	0	584	640	0	27731	26229	90	4308	4073	36	994	1465	11	1.99221
109817	100270	93	47333	44501	84	25849	23515	79	2940	2896	30	67	61	0	724	569	0	22289	21070	81	4150	3871	37	385	590	0	1.99517
191624	147620	103	52587	42021	97	46163	35100	99	4621	3873	37	457	283	0	853	483	0	44144	35430	109	7396	6235	48	-641	316	0	1.99616
88701	87375	85	34480	34365	76	18191	18055	53	1572	1622	18	131	204	0	315	491	0	17609	16867	72	2700	2910	30	498	507	0	1.99813
105390	98846	84	45913	43508	82	31199	29891	81	3786	3527	32	91	266	0	533	649	0	28864	26919	91	4631	4281	38	-350	343	0	1.99912
99053	89472	85	34154	29419	84	21968	19006	63	3521	2653	28	164	334	0	490	384	0	21075	18500	79	3485	3212	35	853	885	0	1.99912
81656	81395	80	27219	27233	76	21135	20964	59	2608	2279	27	-61	53	0	491	345	0	20232	19826	83	3609	3977	29	170	426	0	1.99912
174150	146973	93	71698	60422	92	45468	37778	92	4962	4284	36	366	186	0	988	604	0	40452	34115	101	6453	5716	46	374	801	0	1.99912
192390	144536	106	68860	51436	100	50137	36871	99	5240	3440	41	364	318	0	911	642	0	47264	35989	109	6895	5629	48	649	643	0	2.0011
89208	79419	84	30397	26499	81	20364	18050	64	2293	2055	25	96	121	0	451	393	0	20443	18178	81	3156	2742	33	487	542	0	2.0011
182270	158937	93	84487	73032	93	62480	54467	92	6491	5083	43	201	193	0	1267	1034	8	57081	48417	105	9702	7843	56	923	948	0	2.00209
59404	59518	78	18470	18304	58	11029	10972	43	1502	1266	15	-11	50	0	337	339	0	10697	10517	55	1859	1865	21	-456	356	0	2.00307
125515	117272	86	54647	51148	84	33317	31225	82	3447	3595	32	223	236	0	753	564	0	31032	28783	93	4460	4379	37	-107	422	0	2.00406
77118	75415	77	26653	26787	73	20947	20810	58	2254	2028	27	146	196	0	197	413	0	18268	17964	74	2955	3182	29	-427	154	0	2.00406
153617	134050	97	73378	63570	92	34080	30080	90	3148	2619	31	255	256	0	693	658	0	32995	29697	98	4919	4740	41	17	353	0	2.00505
81271	80959	79	17402	17646	50	22053	21370	59	2107	2271	21	74	94	0	400	645	0	18111	17736	69	3028	3027	29	615	602	0	2.00505
177957	146955	99	68527	57227	94	37314	30995	92	3355	2767	35	233	201	0	270	587	0	36516	31406	101	6247	5609	44	1256	937	0	2.00604
185027	160005	103	65141	56808	94	46914	40416	92	4970	3970	36	344	244	0	1108	977	0	42931	39300	103	6801	6391	43	-348	206	0	2.00702
90697	86425	81	25692	24596	77	31541	29799	79	3537	3183	32	70	87	0	316	608	0	29216	28294	87	4717	4613	40	742	1199	7	2.00801
172485	133060	110	65250	51142	95	33839	26788	93	3422	2541	35	96	108	0	634	642	0	32053	24701	104	4829	3926	42	888	874	0	2.009
69359	70779	78	21066	20685	61	18490	18455	55	2113	2418	23	102	143	0	335	438	0	15930	15887	67	2398	2268	24	449	652	0	2.01097
130206	117826	103	49185	44469	88	33212	30659	85	3023	2912	27	167	151	0	426	478	0	29370	27498	92	4734	4668	37	-201	623	0	2.01394
131587	112515	95	50078	43548	87	36532	31449	86	3322	2919	32	345	260	0	510	418	0	31929	27733	96	5300	4132	41	351	1084	4	2.01394
93040	92061	80	29170	28849	78	22513	22156	69	2265	2096	28	81	99	0	353	464	0	21634	20865	84	3099	2847	32	-77	321	0	2.01493
86350	81079	82	25650	22830	80	23149	21498	64	2599	2343	27	117	112	0	285	290	0	20129	19527	77	3074	2943	31	-311	139	0	2.01493
134204	114303	89	50384	43318	88	32741	27525	87	3666	3369	33	136	142	0	511	575	0	30533	26000	95	4779	4454	39	-162	462	0	2.01591
75858	74445	81	23008	22691	62	20055	19438	59	1804	1829	20	64	119	0	306	359	0	15791	15435	70	2827	2785	29	-355	448	0	2.0169
140148	132092	86	72230	68762	86	37344	34542	84	4203	3837	34	222	175	0	719	634	0	34251	32938	92	5728	5011	44	185	527	0	2.0169
183909	149506	95	56766	43946	104	49059	38435	93	5009	3900	40	212	173	0	912	769	0	44361	37316	101	7457	5596	53	1207	1112	5	2.0169
109741	108062	81	19974	20327	50	27099	26287	79	2778	3011	28	66	150	0	402	347	0	24939	24385	83	4121	4014	36	429	842	0	2.0169
89640	89185	79	33439	33091	78	24800	24100	69	2953	2888	30	154	96	0	309	197	0	22019	21954	79	3942	3765	33	306	1299	8	2.0169
114176	99722	96	53409	48573	85	28607	25527	82	2767	2825	27	154	181	0	522	451	0	25495	23442	89	4717	4669	41	593	784	0	2.0169
99319	93793	95	27480	26992	79	20830	20276	58	2104	1983	22	27	89	0	508	442	0	18756	18044	76	2675	2898	27	175	439	0	2.01789
91997	90032	80	36040	35437	78	19172	18824	59	1962	2041	22	135	126	0	345	464	0	16864	16467	71	2783	2479	29	414	959	0	2.01986
166605	136512	100	57048	46255	96	40492	32748	94	4689	3453	41	288	363	0	863	827	0	37657	31308	103	6111	4974	47	968	975	0	2.02184
83417	78056	81	31468	29782	79	23437	21828	70	2440	2579	24	20	147	0	448	581	0	22010	21133	81	3419	3434	35	545	525	0	2.02283
203616	160303	101	78458	63687	99	39425	32252	96	3928	3321	35	191	269	0	1094	1016	4	38423	31454	105	6434	5285	46	1034	622	0	2.02283
48302	47529	88	16398	16577	50	8318	8028	41	1090	826	0	40	74	0	34	120	0	7977	8111	49	1264	1126	8	-441	71	0	2.02381
318659	228907	137	134586	102106	133	87410	63307	131	8299	6605	48	426	449	0	2018	1498	24	84250	62199	142	13337	9746	69	965	955	0	2.0248
82613	79607	91	13556	13533	47	17442	17194	54	1559	1681	21	25	74	0	612	531	0	16547	15950	71	2644	2844	26	80	417	0	2.02777
78456	77006	77	28989	28020	76	23683	22866	71	2228	2291	24	96	143	0	376	328	0	21725	20062	81	3640	3292	34	222	740	0	2.03073
136690	125068	89	41004	37873	85	35241	31893	86	2849	2880	30	91	177	0	1257	914	0	31466	27357	95	5858	5295	42	68	871	0	2.0327
99086	92536	85	28885	27061	78	30359	28727	79	3727	3650	33	181	175	0	737	534	0	27572	26333	89	4379	3627	41	544	674	0	2.03369
94866	91915	85	19036	18973	53	23763	23134	73	2231	2297	24	188	202	0	432	417	0	19936	19701	77	3288	3343	32	-235	248	0	2.03468
304821	202963	137	213474	159758	120	195775	141518	119	18783	14155	79	647	482	0	4116	2939	43	190549	142134	134	30655	22656	121	2022	1888	22	2.03567
143013	110187	92	47890	37301	88	28557	21687	80	3110	2317	33	216	246	0	772	607	0	26246	19896	98	4305	3543	41	77	685	0	2.03567
82946	81267	90	18864	18616	53	22857	22361	62	2167	1825	26	32	91	0	172	298	0	18799	18450	75	2852	2880	27	-308	187	0	2.03665
122678	114807	90	62881	59836	84	29570	28298	82	4244	3393	35	193	291	0	539	571	0	29408	28466	94	5326	4730	41	824	1088	5	2.03665
248302	193840	102	105173	78130	101	67977	50496	100	7131	5259	47	327	258	0	1680	1238	17	63110	49439	111	10779	8503	60	515	994	0	2.03764
93555	85001	85	38775	36081	82	25838	23775	73	2791	2522	29	157	179	0	357	418	0	23931	22208	90	3865	3832	34	724	886	0	2.03764
149722	118052	111	49280	38506	92	36019	28414	91	2885	2800	33	46	91	0	609	555	0	35235	28291	103	5357	3783	46	29	508	0	2.03962
120976	114906	89	71354	69034	83	34304	33093	81	3202	3557	29	200	193	0	1141	941	0	32604	30714	91	5408	4795	48	-125	767	0	2.04061
45202	45418	73	17833	17704	53	9625	9550	43	1143	1040	5	-2	55	0	355	352	0	8646	8468	53	1337	1387	13	-46	488	0	2.04061
53784	54718	73	14976	15070	50	14530	14095	49	1550	1660	17	34	78	0	78	79	0	13114	12656	68	2075	1969	24	-2	310	0	2.04653
85521	84777	80	26219	25998	76	23214	22358	69	2364	2367	28	276	159	0	608	482	0	19295	18829	76	2943	2750	29	354	776	0	2.04653
88029	85749	81	42452	41343	79	27152	26027	77	2858	2864	29	203	228	0	401	489	0	24792	23951	86	4159	3995	34	1157	859	0	2.04752
90213	89687	80	21308	20893	59	27044	26991	77	2348	2571	25	99	134	0	509	299	0	23649	23360	85	3930	3938	35	62	356	0	2.04752
144869	121139	94	48398	40229	90	34685	28667	88	3580	3462	32	251	296	0	781	684	0	30300	26450	95	4929	4201	41	700	718	0	2.0495
102980	86699	95	44052	37236	86	24832	20666	78	2487	1926	28	53	75	0	387	372	0	23946	20250	92	3907	3465	36	-106	331	0	2.05048
207333	155583	101	75501	57412	98	50331	36321	97	4377	3464	38	311	259	0	746	659	0	45879	34504	107	7792	5717	54	1060	904	0	2.05147
229636	165080	123	87820	67177	105	58936	42663	103	6328	4142	49	319	234	0	1368	853	0	53546	41092	113	9283	7256	56	1687	1146	9	2.05345
173075	150780	108	54581	46410	91	53599	44962	91	5549	4496	39	152	202	0	1490	1128	14	49127	41934	104	8085	6904	53	1332	1044	3	2.05345
119364	100210	90	54216	46290	87	37198	31654	87	3439	2938	33	272	266	0	673	425	0	35005	30612	95	5598	4793	48	-333	427	0	2.05443
76618	74900	81	28700	27845	77	25803	24859	72	2836	2753	28	254	202	0	713	493	0	23229	22876	84	4122	4212	35	310	514	0	2.05443
82761	79571	79	26153	25170	77	24239	22491	71	2076	2059	24	154	186	0	213	403	0	22126	21724	83	4112	4195	36	319	869	0	2.05542
177686	148583	93	69032	58496	93	47013	39396	92	4955	4233	37	238	398	0	1101	871	0	40894	35164	101	7028	6164	46	651	608	0	2.05641
124695	118225	90	64819	61983	86	39078	37456	83	4137	3560	34	143	161	0	321	625	0	36067	34334	95	6201	6136	43	871	691	0	2.05641
69950	69323	78	23808	23802	64	24697	24430	70	2490	2789	27	133	137	0	152	370	0	22971	22443	84	3457	3796	30	338	754	0	2.05641
46347	45860	86	19178	19685	55	10856	10886	43	1769	1456	16	138	143	0	267	222	0	10585	10546	59	1620	1768	19	602	629	0	2.05937
91433	89906	81	26559	26417	77	23106	23305	62	2643	2811	28	113	173	0	277	337	0	20557	19786	81	3300	3186	33	-183	183	0	2.05937
240812	196573	107	100582	83095	102	76063	62616	102	7209	6137	43	276	245	0	1448	1073	15	73271	62900	113	11913	9853	66	585	871	0	2.05937
102591	97445	80	34868	32021	79	24340	22261	69	2418	2529	29	111	108	0	401	491	0	22801	21502	81	3622	3525	33	-221	338	0	2.05937
220194	172315	100	74849	56481	100	50787	39986	97	4878	3736	41	270	217	0	1070	985	0	47603	38191	109	8397	6765	60	794	890	0	2.06332
138082	111803	95	43745	35643	89	32123	25590	88	3475	2606	35	70	114	0	557	430	0	28660	23752	98	4938	4154	40	1446	1858	15	2.06431
170576	150539	97	90095	81812	90	50570	46161	90	5245	5204	35	54	85	0	1026	999	0	47975	43421	101	7986	7357	51	699	717	0	2.06431
108974	106137	82	43674	42347	80	24592	23894	75	3006	2692	29	195	222	0	193	236	0	20610	20267	76	3644	3283	35	219	612	0	2.0653
146699	126114	94	54093	46982	89	35599	29995	88	3896	3538	35	133	314	0	561	574	0	33488	29603	97	5769	5250	42	425	514	0	2.06826
175671	154689	94	69981	62709	91	48226	43104	90	5060	3927	38	118	220	0	1082	969	0	46571	42991	101	7105	6133	49	44	683	0	2.06925
147755	119447	94	40737	33117	90	33168	26152	90	4040	2806	38	29	132	0	1192	800	0	29713	23986	99	4673	4054	40	186	709	0	2.06925
93886	89896	84	27194	25580	78	22780	20756	68	2334	2406	26	178	167	0	400	513	0	21938	21116	78	3550	3649	32	115	385	0	2.07122
77284	78972	78	29213	29295	75	23057	22539	75	2158	2442	24	193	329	0	356	373	0	20490	20095	80	3268	3420	29	-133	231	0	2.07122
104328	98434	91	37029	35354	82	24528	22762	70	2341	2149	28	150	105	0	534	457	0	23161	22075	84	3970	3864	34	493	632	0	2.07122
78515	77733	79	26962	26791	76	22320	21950	66	2326	2107	24	119	191	0	23	272	0	18078	18274	73	3360	3134	30	-13	242	0	2.07221
212984	177942	111	92235	79491	98	57608	48094	97	5950	4951	39	200	179	0	1091	936	0	55826	48283	108	8292	6792	56	225	418	0	2.07221
130796	109042	89	47806	40212	87	30057	25374	85	3380	3094	33	236	219	0	535	491	0	25659	22188	95	4240	3566	38	243	494	0	2.07221
148388	129364	103	57274	51335	88	42343	37017	88	4468	4406	35	107	209	0	1096	862	0	39809	35879	97	6661	6515	44	341	417	0	2.07419
142077	123634	93	49134	42085	89	34592	29985	86	3624	3058	34	124	207	0	594	494	0	33471	29116	96	5056	4220	40	166	1018	2	2.07518
101678	98891	81	22251	21875	65	28060	26349	79	2903	3009	29	170	124	0	651	691	0	25468	24553	87	4486	4410	38	353	555	0	2.07518
123223	103420	93	46161	40033	87	30924	26269	86	3314	2930	33	45	139	0	304	499	0	27535	23377	94	4513	3701	36	1782	1269	12	2.07715
303052	228539	122	185041	152237	113	148896	123979	110	15084	11883	53	530	549	0	3110	2580	33	147239	121312	126	24762	21188	91	2546	1500	24	2.07715
76333	79991	76	23518	24170	56	17345	17691	50	1636	1554	15	105	134	0	380	445	0	16546	16867	67	2353	2392	25	718	988	0	2.07715
79682	78887	90	20729	20643	60	20883	20530	63	2202	2197	25	206	134	0	268	314	0	18541	17900	77	3420	3241	36	568	727	0	2.07814
99505	94687	88	23401	22711	75	26397	25382	81	2019	2376	24	167	184	0	135	412	0	23368	22198	90	3453	3359	31	535	799	0	2.07814
80044	78816	83	16964	16710	52	18830	18620	52	1713	1906	18	-2	75	0	344	356	0	16711	16192	75	3023	2752	29	841	1106	6	2.07913
120551	105094	88	50330	44332	87	27399	23954	85	2837	2257	31	80	79	0	540	566	0	24770	22133	89	4201	4053	37	17	574	0	2.07913
117876	108609	87	33993	30923	82	32846	30383	82	3899	3390	35	161	275	0	663	544	0	30934	29230	93	4766	3995	41	1820	1933	14	2.0811
82490	81588	78	23917	24075	70	20501	20085	61	2311	2454	22	70	60	0	444	436	0	18298	17404	71	2838	3024	32	702	1137	5	2.089
145769	129009	89	50489	44354	89	39366	35922	88	4475	4439	34	198	292	0	655	687	0	33079	29859	98	5828	5271	46	412	789	0	2.08999
160818	142372	91	64903	58345	89	53162	45935	89	5686	4829	42	181	198	0	970	829	0	50771	46009	101	9179	8442	51	675	734	0	2.09098
147007	115973	96	56151	43923	91	31789	24816	89	3524	3043	32	125	146	0	913	687	0	31590	24915	99	5647	4199	49	-23	356	0	2.09197
117959	112674	85	46087	43924	83	37490	36059	83	4394	4146	35	174	222	0	390	515	0	33724	31421	94	5484	5335	40	476	581	0	2.09493
93607	91459	84	29524	29095	77	19132	18212	54	2586	2273	25	107	63	0	519	532	0	17718	16603	76	2950	2862	29	-220	154	0	2.09691
154368	129743	90	43695	35947	87	39674	32603	90	3956	3435	37	159	209	0	701	503	0	34480	29302	98	6186	5229	43	466	671	0	2.09691
104171	100797	84	29613	29244	78	29950	29449	79	3700	3093	32	91	155	0	419	594	0	28445	27144	91	4894	4506	38	721	668	0	2.09691
118331	110324	88	38659	35927	86	27101	24949	80	2500	2224	28	157	220	0	288	331	0	25985	24216	95	4032	3759	35	297	1358	9	2.09888
84411	85052	81	20309	20201	57	20681	20383	57	2293	2197	27	121	154	0	352	360	0	19690	19146	78	3283	3479	30	-799	81	0	2.09987
85378	82213	80	29042	27367	80	21354	19932	61	2525	2543	24	7	90	0	464	303	0	19695	18393	77	3262	3192	31	-220	295	0	2.10086
151391	136892	87	70268	62795	88	48696	44247	87	4975	4529	36	292	330	0	649	818	0	44932	39847	98	7184	6598	45	1703	1794	18	2.10481
156847	141682	91	54589	49997	88	40744	37007	88	4196	3780	36	153	259	0	771	784	0	35647	33027	97	6297	5859	41	719	1381	9	2.10579
200192	166264	99	71021	59141	95	55141	46113	95	5424	4960	39	204	420	0	1300	955	0	50395	42060	107	8102	6365	51	597	915	0	2.10678
85101	85382	80	18181	18491	53	18384	17579	58	1870	1764	18	19	104	0	223	294	0	17307	16911	71	2929	2754	31	91	588	0	2.10678
89287	88260	82	13425	13535	47	23571	23002	64	2060	1971	23	141	261	0	418	624	0	21000	20465	85	3419	3113	34	328	629	0	2.10777
180672	141291	97	75648	59996	96	48978	37151	96	5735	3874	43	217	192	0	1122	1021	4	47431	36954	106	7800	5875	54	906	606	0	2.10777
144152	121847	91	59373	51217	90	39351	32868	89	4032	3158	36	66	184	0	707	416	0	35260	30336	99	6096	5077	48	78	559	0	2.10777
186112	150599	112	104965	89261	96	55573	45959	94	5685	5039	36	294	284	0	1206	1156	10	50123	42499	104	8181	6492	53	493	756	0	2.10777
63353	60905	79	18464	17991	54	14351	14184	47	988	1096	7	41	129	0	191	413	0	12461	12151	60	2024	2273	23	-132	380	0	2.11172
109368	94799	96	32808	27841	83	24994	21693	78	2408	2164	25	47	83	0	294	406	0	23266	20513	88	4156	3511	40	137	329	0	2.11172
171467	138114	99	63068	49743	95	37172	29370	93	3665	2936	36	282	249	0	617	581	0	35922	29337	101	6074	4384	48	171	592	0	2.11271
111961	102871	89	56688	52072	85	30786	28533	83	3453	3289	30	276	237	0	969	860	0	28655	27307	91	4276	3953	37	69	882	0	2.11666
68356	67717	92	9560	9601	42	21489	20424	69	1960	2331	21	76	113	0	371	369	0	19917	20049	80	3279	3359	29	319	422	0	2.11765
88763	85809	80	21123	20929	59	24849	24188	75	2314	2477	27	142	123	0	419	403	0	22697	22199	82	3558	3232	31	498	575	0	2.11863
83548	82639	77	16765	16857	49	22250	21598	62	2343	2536	25	6	67	0	510	618	0	19420	19312	76	3091	3040	31	108	726	0	2.11962
105548	100808	84	22327	21755	67	27230	25822	78	2691	2314	29	89	85	0	430	391	0	24505	23428	89	3928	3750	37	192	318	0	2.12061
177971	133569	99	63659	48754	97	36948	27730	95	4154	2627	41	177	157	0	568	447	0	34670	26015	107	5165	4238	50	50	540	0	2.12061
133628	127426	85	50188	45913	84	42730	39464	84	4836	4576	39	143	138	0	763	726	0	40692	37292	94	6338	5980	43	371	1411	8	2.12061
87337	84382	79	18303	18202	54	19956	19372	58	2169	2289	22	161	157	0	137	355	0	17742	17040	72	3252	3008	31	-166	336	0	2.12259
92671	84003	88	29486	27523	82	27155	25746	81	3063	3035	29	147	156	0	602	541	0	25301	23808	90	3893	4109	30	21	698	0	2.12259
140229	117965	102	40629	34272	89	30889	25560	88	3372	3084	34	63	206	0	370	250	0	27008	22973	99	4664	3654	39	599	774	0	2.12357
83711	83113	80	19345	19417	54	20255	19770	56	1892	1738	21	57	168	0	440	426	0	17799	17635	70	2911	2754	29	-84	693	0	2.12357
202715	160759	97	91971	71741	96	58310	46376	94	6119	4599	46	269	261	0	1219	1005	2	53108	42764	104	8124	6585	53	795	1384	3	2.12357
149741	134994	88	59934	54458	87	43186	38787	86	4792	4189	36	169	175	0	505	611	0	38717	35522	96	6759	6275	45	578	843	0	2.12456
74836	72542	81	21381	21027	60	23321	22487	70	2671	2863	27	166	163	0	627	499	0	21024	20502	77	3691	4016	32	820	838	0	2.12456
178688	140403	104	64699	52347	96	36111	27669	95	3965	2797	37	38	97	0	906	683	0	35874	28661	106	5256	4446	44	-678	101	0	2.12654
237591	187564	101	97836	76938	100	54224	43010	98	5202	4331	37	201	202	0	1105	1182	11	53531	44752	108	9031	7282	53	1652	1383	12	2.12752
80277	74497	82	31864	29124	81	20550	18796	61	1909	1963	21	-23	152	0	210	376	0	19438	17642	80	2873	3100	30	89	607	0	2.12851
218412	165639	103	91055	69552	100	37693	27072	99	4082	3143	39	223	140	0	1017	700	0	38204	28345	109	6729	5434	48	1085	951	0	2.12851
75315	74005	88	29251	28497	76	16975	16934	55	1732	1529	15	156	146	0	370	429	0	14745	14690	65	2381	2252	27	58	357	0	2.1295
133065	119594	89	48801	44442	86	37018	33761	86	3778	3648	31	281	173	0	918	619	0	32184	29941	95	5784	5112	44	225	569	0	2.13049
127358	108590	100	42872	36468	87	30928	26474	85	2925	2992	28	245	168	0	499	549	0	30564	25823	98	4476	4062	38	1422	1081	4	2.13049
85358	83918	83	22149	21936	65	26399	26235	78	2880	2754	28	124	170	0	577	406	0	22587	21419	86	3738	3646	35	217	830	0	2.13147
99719	95354	85	34043	32352	80	30896	29788	80	2755	2904	28	166	254	0	526	601	0	28471	27416	91	4646	4113	37	111	310	0	2.13147
127171	114927	88	49005	44545	84	34341	31281	84	4004	3796	29	88	110	0	600	575	0	31159	28171	96	5259	4318	43	301	394	0	2.13147
75501	75620	78	15409	15574	48	17750	17582	49	1690	1945	21	15	91	0	255	227	0	15495	15189	67	2946	2780	33	893	1207	7	2.13246
116150	99658	90	45627	38309	87	26603	22767	84	2960	2428	29	106	116	0	516	426	0	25436	21673	90	4144	3414	38	93	976	0	2.13246
100219	95143	86	27109	25957	78	22295	21485	60	2347	2085	26	152	222	0	416	355	0	20579	19425	81	3653	3449	34	-195	435	0	2.13345
163299	130131	97	64545	51426	93	39870	32593	91	4322	3452	37	206	138	0	673	649	0	38645	31765	102	6382	5295	48	-113	572	0	2.13543
84914	83428	81	16997	16957	51	26229	25033	77	2979	2892	28	81	219	0	889	766	0	24177	23494	88	3935	3874	37	541	883	0	2.13641
139737	114698	98	45600	36723	89	31131	25208	87	3429	2613	37	278	226	0	804	481	0	29628	24838	98	5393	4469	44	953	1452	10	2.13641
100024	87235	91	28572	24084	81	26061	22410	78	2886	2674	31	266	249	0	441	341	0	23615	20951	88	4509	4118	39	-80	414	0	2.1374
86052	80575	84	27812	25703	81	26371	23876	80	2919	2515	28	255	221	0	612	685	0	25000	23514	89	3900	4140	32	301	562	0	2.13938
98888	97709	83	21799	21384	60	24343	22785	72	2918	2756	26	164	158	0	366	358	0	21502	21170	82	3753	3840	35	728	1531	12	2.14036
73108	72804	77	20507	20175	56	20720	20285	57	2341	2243	24	136	190	0	251	288	0	18953	18240	77	3714	3632	34	306	607	0	2.14036
165319	129137	96	52080	40634	94	40068	31373	92	3611	3159	37	107	133	0	557	491	0	35376	27726	102	6159	4522	48	364	516	0	2.1453
151402	119545	97	75762	60363	93	40696	32338	89	4163	3859	35	87	85	0	618	534	0	36695	29967	99	6036	5152	45	470	932	0	2.14728
190901	141009	101	75446	56772	99	37105	27885	97	3771	2880	36	319	180	0	1094	642	0	37365	27838	106	5758	4383	49	1197	713	0	2.14827
267929	182234	120	184813	138177	118	94523	69558	115	9242	7377	50	243	365	0	2339	1661	26	89022	68687	126	14414	10162	70	290	427	0	2.15024
167597	142846	92	52611	44465	88	41740	36175	90	4109	3810	34	13	73	0	879	894	0	38755	34258	100	5845	5408	42	319	620	0	2.15024
78796	77923	79	33964	33730	77	16146	16002	48	1762	1599	19	135	207	0	168	159	0	15348	15187	66	2462	2303	31	156	562	0	2.15123
176387	135338	98	58998	44695	94	42541	31975	93	4920	4104	37	314	252	0	967	705	0	38955	30125	103	6942	5377	50	-36	587	0	2.15222
265226	221563	104	139046	111058	106	90773	80949	100	9638	7955	46	818	608	0	4013	3173	38	84254	76279	112	13440	12018	65	2263	2039	30	2.15222
115088	108943	85	43579	41099	83	36266	33578	81	4144	4020	34	287	305	0	499	562	0	31985	30862	91	4992	5023	37	959	1470	12	2.15222
127916	115376	86	53218	47238	85	32904	29273	83	3272	2997	28	236	101	0	587	602	0	29638	26643	93	5319	5410	39	311	560	0	2.15222
69024	68022	79	17908	17761	54	17424	17029	52	1322	1713	17	197	192	0	112	339	0	15505	15532	66	2072	2456	22	-498	561	0	2.1532
75107	74140	78	23803	23270	73	20533	19949	62	2419	2143	28	121	108	0	331	287	0	17141	16301	74	2689	3163	26	-310	134	0	2.16012
87812	76352	85	30746	26400	81	17452	15198	57	1497	1606	17	178	165	0	473	298	0	17482	15511	75	2643	2267	32	204	665	0	2.16012
123943	112240	88	47242	41369	86	31267	28079	85	3463	3279	31	110	105	0	715	602	0	26814	24182	94	4546	3755	42	231	690	0	2.16111
108323	106906	81	35927	34907	79	23657	22899	66	3006	2815	30	143	181	0	675	600	0	21963	21143	84	3572	3879	33	1016	715	0	2.16111
141443	133009	89	37730	35009	85	32590	29569	83	3587	3295	33	135	89	0	828	801	0	31582	29399	93	4959	4897	39	-481	209	0	2.16209
89188	88512	79	21556	21346	63	23521	22679	68	2583	2604	26	233	164	0	537	502	0	19455	18702	76	2906	3584	27	563	695	0	2.16209
220095	172670	102	61686	49544	99	56452	45160	99	4966	3833	42	148	318	0	991	791	0	54765	45968	108	7905	6751	48	1816	1892	23	2.16506
134677	124812	91	60608	56957	84	38416	35171	84	3325	2902	33	138	160	0	770	631	0	34687	32674	93	5530	5254	40	-340	290	0	2.16901
231993	185892	104	104666	84362	104	57680	45532	102	5581	4101	42	266	168	0	1432	1131	14	53327	44274	111	8631	7657	51	780	954	0	2.17197
156171	127377	100	49262	39963	90	41292	33885	90	4415	3598	39	198	203	0	666	561	0	38011	32080	99	6697	5478	49	1112	1363	13	2.17691
142363	123248	90	54829	46849	89	34610	28413	88	3774	3612	34	119	121	0	346	622	0	32283	28321	97	4917	4548	39	373	640	0	2.17888
319523	208022	138	134291	88959	131	80433	53146	128	8215	5791	54	289	250	0	1413	1008	2	77058	53701	137	12640	9168	68	1064	1038	3	2.18382
122120	113625	85	74275	70028	84	32468	29189	82	3265	3325	32	151	164	0	579	555	0	31490	29406	92	5145	4669	41	794	701	0	2.18382
96563	91719	97	27846	27336	78	22065	21261	59	2027	1895	25	-34	66	0	685	468	0	19925	19210	80	2865	2739	29	260	838	0	2.18481
286813	195764	126	115531	82439	112	60764	41976	110	5852	4350	42	117	182	0	1245	1012	3	58837	42583	120	9041	6682	56	183	989	0	2.1858
69972	69416	76	21250	20967	60	19010	18303	56	2122	1992	22	14	76	0	261	376	0	16604	15917	73	2707	2611	27	402	499	0	2.18876
101241	98802	82	33681	32863	80	27527	25797	79	2891	2715	30	196	181	0	431	362	0	25103	24344	88	3762	3403	35	-234	244	0	2.18876
149327	123642	95	65253	56792	89	32563	27169	88	3050	2549	31	263	206	0	819	498	0	30020	24477	99	4678	3971	44	858	689	0	2.18876
106677	98334	86	42237	39488	82	27745	25571	81	2839	2390	28	209	183	0	722	536	0	25780	23852	90	4227	4042	36	1055	524	0	2.18876
124292	111246	89	45493	41469	84	30749	27705	83	2333	2313	26	104	204	0	498	528	0	28946	26748	94	4452	3978	36	453	1362	9	2.18975
90416	85015	82	38759	35110	82	23274	20833	67	2055	1807	24	91	125	0	420	549	0	20995	19875	87	2881	2760	31	512	1173	5	2.18975
110089	103273	91	33140	31831	82	30747	29368	81	2707	2533	30	178	176	0	366	584	0	28801	28273	89	3884	3717	33	212	513	0	2.19074
130071	114839	93	40733	36340	85	37309	34098	85	4394	3862	32	166	191	0	451	504	0	32458	29740	95	5470	4893	48	220	813	0	2.19074
104292	92807	87	39148	34825	84	27696	24720	83	2680	2941	28	70	237	0	392	382	0	24410	21547	90	3798	3591	34	314	534	0	2.19074
92589	93552	77	33202	32953	77	25063	24125	73	3145	2682	27	186	128	0	499	545	0	22900	22076	86	4232	4200	34	515	1142	6	2.19074
91445	89243	82	43602	43003	78	26137	25970	75	3415	3324	28	186	224	0	451	478	0	22933	22873	86	3384	3501	30	-86	227	0	2.19173
107232	99788	90	43083	41061	83	31085	29525	82	2824	2874	27	187	154	0	653	590	0	27253	24899	90	4414	4082	38	359	872	0	2.19271
173306	137502	102	49605	38054	94	44736	34659	94	4397	3297	38	237	170	0	705	590	0	44073	35811	103	6917	5570	52	543	906	0	2.20061
294501	210944	114	137604	105452	113	104368	77763	112	10194	8452	50	671	453	0	2119	1505	28	101525	78991	121	17355	13099	81	513	575	0	2.20061
142623	115507	97	49920	40434	88	34371	27433	87	3788	3225	35	145	201	0	423	431	0	29762	24658	95	5245	4049	45	104	378	0	2.2016
104734	99901	88	36542	35194	81	23845	22949	77	2332	2404	25	90	190	0	242	397	0	22073	21266	80	3967	3794	35	-712	181	0	2.20753
182979	155358	109	110990	98649	94	43725	37197	90	4547	3855	38	31	106	0	855	811	0	40727	35560	98	6148	5258	47	543	608	0	2.20753
190820	149252	101	75682	58273	99	44587	34676	98	3838	2871	37	38	154	0	1129	880	0	41275	32614	108	6102	4734	48	863	826	0	2.20852
320429	232979	128	139866	106505	120	38811	34927	110	5863	4615	46	484	523	0	4058	2873	40	38263	34269	118	7761	6425	51	3080	2946	30	2.20852
138673	122455	88	43758	38424	87	33139	29093	86	3404	3163	32	120	165	0	777	574	0	30141	28274	93	4821	4679	40	142	457	0	2.2095
95206	87536	83	30812	27459	82	28875	25751	81	2760	2977	25	87	268	0	376	567	0	26124	23930	90	4412	3847	37	572	735	0	2.21049
292948	228519	115	108952	87232	107	99282	83220	106	9237	7366	47	462	390	0	2425	1778	26	95000	78576	119	16060	12509	79	1802	1952	28	2.21049
162847	132090	96	54011	43996	91	42490	33757	90	4759	3626	39	417	296	0	413	451	0	37803	30196	100	7186	5895	51	31	736	0	2.21148
132426	116540	88	35180	29689	87	30619	26337	85	3132	2555	30	135	107	0	678	672	0	28542	24606	94	4970	3962	39	467	877	0	2.21148
109253	106108	87	32235	31131	79	25207	24469	79	2765	2942	26	75	187	0	495	348	0	23322	22254	87	4101	3907	38	290	840	0	2.21148
127018	105367	91	50475	41858	88	28465	24026	87	2702	2144	29	47	91	0	530	478	0	27958	23603	98	4456	3960	39	902	800	0	2.21247
194844	142501	103	76860	57337	100	45760	32578	99	5589	4187	42	362	226	0	821	627	0	43399	31190	108	6988	4902	54	387	663	0	2.21345
64798	64455	81	17000	16886	53	12693	12564	46	1537	1560	17	-161	40	0	187	248	0	11893	11708	55	1651	1669	22	78	594	0	2.21444
89560	87127	85	20273	20189	61	24336	24168	74	2645	2477	26	182	210	0	366	349	0	23369	22718	86	4392	3978	37	316	544	0	2.21444
156274	122280	104	59543	45900	93	33367	25997	90	3738	2980	35	120	163	0	725	516	0	29511	23439	99	4912	3831	44	810	791	0	2.21543
91805	88619	82	36106	35460	78	25824	24859	68	2111	2172	24	207	233	0	427	465	0	23072	22308	86	4259	4262	36	7	214	0	2.21642
139622	134019	86	67657	64259	85	50427	47128	84	4955	4903	37	195	316	0	531	753	0	46916	44891	95	7821	7129	49	1382	1506	11	2.21642
167114	134356	110	66436	54427	92	34806	27003	90	3191	2875	33	195	254	0	833	619	0	35050	28924	101	5593	4727	47	156	665	0	2.21839
92832	89729	93	29765	28792	78	24257	23503	71	2737	2496	28	104	168	0	198	347	0	21825	20638	85	4262	4318	32	-344	302	0	2.21938
82361	81207	78	18256	18181	54	19921	20007	58	2516	2383	23	196	230	0	386	537	0	17137	16348	70	3065	2626	32	-54	263	0	2.22037
110250	97399	88	36250	31121	84	29836	26017	84	2669	2558	27	77	107	0	416	498	0	28326	26216	93	3759	3508	36	364	601	0	2.22234
116591	102701	88	41352	35758	85	28919	25097	84	2815	2452	29	14	59	0	429	326	0	27018	24233	93	4586	4096	38	680	1678	10	2.22234
133730	125791	89	69234	65006	85	37870	35071	83	4188	3846	33	71	181	0	539	552	0	33487	31939	92	5693	5025	45	806	838	0	2.22333
90039	87411	83	24877	24116	77	22946	22675	61	2542	2315	26	246	282	0	564	549	0	21667	21078	84	3297	3049	32	246	496	0	2.22432
83506	80731	92	21536	21278	58	19197	19020	53	1591	1670	21	-27	70	0	217	270	0	16742	16542	70	2343	2131	26	153	628	0	2.22432
280820	175251	124	92944	57039	121	70475	44684	121	7916	5523	56	369	332	0	997	945	0	59488	39966	131	9961	7048	57	829	1506	17	2.22531
189054	149499	99	88143	72729	96	79455	68531	95	8400	6715	49	483	425	0	1860	1415	19	72267	63510	107	11252	10001	55	282	659	0	2.22728
203884	160037	111	72878	60612	95	52121	40744	95	5028	3961	41	243	177	0	1111	824	0	47100	39068	103	7488	6034	48	1131	963	0	2.22827
130919	121176	88	36723	33746	84	31862	29069	82	3585	3037	32	258	200	0	561	525	0	29799	27282	92	4914	4425	40	758	894	0	2.22827
156047	130894	95	50594	42595	91	37081	30421	90	3959	3406	34	188	240	0	1036	791	0	31646	27190	97	5179	4720	43	-178	452	0	2.23518
149726	122119	94	48742	38022	92	41667	35130	89	3822	2916	34	284	166	0	485	398	0	38301	31629	97	5576	4834	47	171	854	0	2.23518
83881	82998	85	29342	28970	76	20981	20506	60	1741	1954	23	202	191	0	512	584	0	18778	18753	73	3299	3704	28	357	854	0	2.23617
162658	134653	95	56699	44943	94	44177	35787	91	4111	3526	35	81	93	0	826	882	0	42103	35479	100	6574	5583	43	440	708	0	2.23617
93150	92190	80	23607	23848	62	28924	27211	76	3295	3227	29	202	144	0	298	289	0	25193	24612	85	4103	3575	35	103	401	0	2.23716
82781	84512	76	19067	18713	54	27471	27228	72	3108	2775	33	92	167	0	428	399	0	23777	23213	82	3992	3951	36	852	1102	4	2.23716
115278	103050	91	47529	41918	85	29803	27158	84	2731	2391	31	104	109	0	204	309	0	27896	24951	93	4769	4186	39	102	274	0	2.23716
117556	113879	84	44042	42951	82	37208	35280	82	3458	3440	30	140	183	0	779	888	0	33848	32747	90	5069	4487	40	-111	731	0	2.23716
69565	71933	74	18969	19377	50	19479	19477	51	2615	2675	26	224	240	0	282	409	0	15971	15825	68	3065	2883	32	661	570	0	2.23716
117018	107069	85	31410	27847	80	28189	25844	81	3204	2923	30	106	217	0	37	294	0	27061	24426	90	4287	3781	40	183	443	0	2.23815
170907	144429	93	67570	58332	92	45207	37988	91	4939	3952	39	383	209	0	975	818	0	41401	36481	99	6833	5645	47	542	963	0	2.23815
224392	177479	101	85221	67927	100	60306	47622	99	5892	4861	42	185	144	0	1122	957	0	59450	50403	110	9282	7983	54	827	1076	6	2.23914
94244	89331	84	38415	37145	79	20126	19383	57	2071	2241	22	52	74	0	400	575	0	19006	18596	76	3378	3163	31	76	341	0	2.24012
90790	91131	79	58106	57480	80	20271	19965	54	1402	2005	20	-6	63	0	253	406	0	18854	18207	77	3435	3067	32	128	394	0	2.24012
86813	85436	88	20362	20132	62	19722	18950	57	1941	1978	22	154	152	0	321	350	0	17649	17392	76	2463	2225	27	-12	464	0	2.24111
172683	153636	92	66555	58292	89	42888	37360	88	5397	4142	40	108	286	0	884	622	0	40415	35191	98	6635	6254	46	-220	542	0	2.24111
75116	75308	81	20392	20065	55	19604	19437	58	1574	1631	19	130	187	0	128	413	0	17555	17254	72	2964	2810	32	949	654	0	2.2421
174405	138308	96	62071	47929	93	36308	28336	91	3356	2586	35	196	147	0	691	859	0	32248	25323	101	5066	3742	46	550	484	0	2.2421
85484	82574	87	26959	26745	76	21185	19879	60	2659	2459	25	170	190	0	277	415	0	18081	17689	77	3238	3095	29	48	355	0	2.24309
109194	95231	94	43271	37622	85	23497	19813	67	3171	2497	31	208	193	0	440	418	0	23495	20437	92	4100	3798	38	72	438	0	2.24407
167061	136480	98	62917	51771	91	37151	30371	89	3807	3263	33	132	116	0	452	447	0	34014	29093	100	5232	4417	43	473	870	0	2.24605
69152	66191	84	26689	25772	76	15894	15580	49	2150	1832	23	111	165	0	273	245	0	14299	13672	62	2711	2613	30	-333	463	0	2.24704
257828	199477	111	146356	115256	107	82341	63535	105	7616	5684	49	468	434	0	1723	1266	20	76389	59422	118	11993	9546	61	1607	1937	18	2.24704
365489	247287	145	224735	161800	144	187243	137069	144	17892	13409	61	766	601	0	6031	4840	45	176566	138773	159	27950	22056	101	1560	1840	18	2.24901
83593	82365	80	27280	27484	71	23036	21905	69	2570	2226	25	115	118	0	297	357	0	19445	18809	76	3242	3152	32	44	520	0	2.24901
184289	157017	96	112234	98829	94	95528	83360	94	10121	8882	45	484	550	0	1746	1452	17	84072	74248	107	13263	11499	66	1106	1223	10	2.24901
156240	136679	94	77626	68497	92	37129	31977	90	4145	3868	35	64	204	0	900	990	0	34611	30134	100	5842	5010	42	413	710	0	2.25099
87995	86894	82	15487	15216	50	23500	22612	67	2768	2639	27	214	252	0	423	384	0	21639	21545	81	3439	3750	32	-84	493	0	2.25198
82726	81114	79	22167	21631	60	21338	20535	64	2171	2024	24	109	137	0	236	331	0	20583	19911	76	2914	3004	28	-329	74	0	2.25593
101609	96345	84	47090	45125	82	34076	32355	80	3177	3428	28	195	236	0	602	685	0	30375	29204	91	4776	4503	41	-285	369	0	2.25691
99282	95877	81	26942	26262	76	24508	23441	69	2716	2561	24	178	177	0	477	597	0	22169	21060	88	3478	3193	34	821	1090	5	2.25691
102673	96979	82	36787	34576	81	27507	25822	80	2761	2863	27	144	225	0	405	360	0	26160	24116	91	4766	4271	38	1393	1514	13	2.2579
74470	73691	78	16248	16530	49	19445	19440	59	2169	2358	23	219	149	0	320	371	0	16883	16601	69	2762	2999	26	196	687	0	2.2579
132245	125100	88	57131	55116	83	41901	39038	83	4158	3955	31	181	187	0	1077	958	0	37796	36459	93	6212	5710	43	1421	1499	11	2.2579
149371	138549	87	53670	48881	88	37821	34500	86	3912	3815	36	229	292	0	987	996	0	36917	34115	96	5676	5359	42	467	815	0	2.25889
196144	144249	113	77632	58718	100	43783	32854	99	4409	3156	39	80	109	0	957	584	0	40405	30199	109	6422	4552	47	1031	1151	6	2.25889
91605	82961	85	34387	30917	80	25433	22407	78	2313	2197	27	206	130	0	240	333	0	24678	22225	89	3674	3477	35	550	757	0	2.26284
162788	134322	109	41863	33930	91	36018	29168	90	3515	2881	31	177	157	0	414	277	0	34008	27754	101	4987	4115	42	227	631	0	2.26284
146962	130500	97	61310	53762	89	34099	28866	89	3663	3660	31	55	99	0	1034	808	0	31822	28171	103	5082	4599	43	864	1208	6	2.26383
106707	99952	83	54110	50991	84	32809	31004	82	3258	3138	30	135	248	0	656	571	0	29949	29055	90	4482	4009	38	764	959	0	2.26482
357485	259304	140	232029	176530	135	132332	95260	133	13270	9758	56	606	412	0	2375	1981	29	126699	95225	145	20168	14907	75	1105	1169	8	2.2658
81521	78305	85	20506	20226	62	24778	24993	73	2863	2263	29	95	111	0	426	496	0	21413	20371	79	3227	3099	32	497	675	0	2.26778
172475	136140	102	71595	59032	96	37517	29528	93	4200	3459	34	234	246	0	1115	834	0	34132	27538	103	4855	3998	43	436	843	0	2.26975
80773	77624	95	19998	19460	64	22908	22247	66	2212	2071	26	103	155	0	338	503	0	21865	20818	84	3371	2990	31	341	704	0	2.27074
86451	83503	87	29146	28495	78	20324	19612	56	2200	2072	23	135	168	0	179	198	0	19137	18759	79	3267	3097	32	943	986	0	2.27074
110634	102741	91	29593	27059	82	32994	30241	82	3025	2568	31	188	151	0	387	332	0	28643	26745	92	4385	4087	37	-162	547	0	2.27272
100729	98412	85	33179	32686	77	26112	25098	67	2237	2083	26	62	120	0	652	563	0	24406	23721	86	4514	4445	38	350	802	0	2.27272
186346	138854	103	62899	44315	101	43833	31519	99	5025	4077	38	87	204	0	871	567	0	43747	33598	110	7469	5581	56	8	407	0	2.27667
91646	83146	86	38841	35016	83	24581	21968	77	2378	2317	26	27	132	0	368	740	0	22697	21045	84	3595	3507	36	136	679	0	2.27667
88229	85017	82	13050	12852	46	28801	28293	78	3219	3083	28	251	187	0	461	489	0	25206	24851	90	4001	3891	34	293	478	0	2.27766
99866	98248	83	39661	38640	79	26954	26153	79	2752	2896	24	140	142	0	775	535	0	25840	25191	89	4321	3876	37	598	552	0	2.27766
128391	115481	93	37737	32973	86	34675	31508	85	3650	3286	32	258	205	0	302	518	0	31309	28340	97	4709	4435	37	909	1335	8	2.27864
136911	119135	88	40369	35527	86	36334	31689	86	4088	3891	33	211	231	0	278	642	0	32428	28170	96	5069	4616	39	314	1193	8	2.28062
186240	138439	97	59293	43099	96	46163	33931	96	4092	3221	39	276	172	0	665	569	0	39953	30364	105	6829	5550	49	-716	393	0	2.28062
93992	86270	86	33892	30971	81	24293	21806	75	3065	2912	27	86	203	0	402	415	0	22750	21057	82	3939	3487	36	-68	435	0	2.28161
132023	119494	87	54711	47706	87	35271	31363	84	3727	3652	32	165	232	0	379	574	0	31086	28503	94	5074	4592	38	357	798	0	2.28161
154489	118233	107	64172	53040	95	33798	26281	93	3427	2734	33	82	99	0	509	497	0	31629	24556	103	4505	4122	43	941	474	0	2.28259
131171	117249	96	49211	45757	87	40027	37398	86	4189	3799	32	158	191	0	893	725	0	34933	33276	97	5292	5019	39	542	837	0	2.28358
80788	81161	78	36679	35727	78	18924	18432	54	1773	1872	20	38	58	0	254	274	0	17679	17113	74	2931	2987	29	619	923	0	2.28358
155838	143117	90	61555	56423	87	35453	31440	86	3992	3780	33	267	240	0	1145	673	0	35983	33288	97	5489	4612	41	612	678	0	2.28358
188591	143918	98	65859	50542	95	42119	32071	92	4276	2939	39	305	189	0	833	621	0	37397	29453	102	6366	4983	48	673	810	0	2.28457
129590	123322	101	40937	39083	83	31845	30697	82	3553	3402	32	257	218	0	622	585	0	31162	29070	94	4592	4236	37	292	737	0	2.28951
188467	151350	113	91069	76615	97	45159	36675	95	4889	4094	41	174	127	0	835	541	0	43128	36235	106	6760	6006	45	842	1037	3	2.28951
157179	125020	93	61600	50421	90	39470	29205	92	4248	3177	36	445	340	0	741	600	0	33495	26590	100	5068	4146	41	1066	746	0	2.28951
135300	119369	88	41820	37299	85	34292	30109	86	3462	3552	32	235	201	0	566	471	0	31599	29008	94	5402	4966	41	647	1519	11	2.28951
155333	134801	95	61100	54043	88	36261	31232	87	3944	3460	33	228	257	0	760	650	0	31854	28107	96	5130	4690	38	1036	1123	6	2.2905
187299	158636	111	90748	78199	93	61270	52782	92	6394	5662	38	340	340	0	1238	1103	8	57388	51157	102	8911	7975	54	562	983	0	2.2905
126129	106893	89	43790	35263	87	27375	21829	83	2310	2242	27	331	215	0	711	568	0	25640	21576	95	4141	4093	36	-136	655	0	2.2905
84730	85961	77	25634	25293	64	22597	21501	66	1974	2116	21	46	107	0	588	619	0	20868	20161	78	3152	3074	31	808	912	0	2.2905
93182	92006	81	29977	29837	77	23672	23003	66	2718	2441	30	68	60	0	454	379	0	20474	20273	85	2931	2901	33	1552	1760	15	2.2905
144695	122915	99	50751	43408	89	31752	26491	87	3702	3349	33	58	134	0	725	620	0	28391	24661	96	4708	4077	40	885	491	0	2.29247
91975	90377	80	23373	22895	77	26390	26032	69	3508	3060	30	105	160	0	563	575	0	21589	21172	86	3682	3711	34	650	1113	5	2.29346
88559	85046	93	24997	24588	77	20825	20487	59	1950	1874	22	219	210	0	274	455	0	17944	17407	72	3010	2858	31	684	823	0	2.29346
113063	105951	85	32038	29278	84	29009	26745	83	2380	2704	28	248	180	0	412	299	0	25108	23619	91	4076	4133	34	-440	238	0	2.29445
167945	139249	105	69635	58747	93	45200	38673	92	4156	3804	35	221	187	0	786	734	0	40824	36718	99	6479	5268	48	862	802	0	2.29741
57159	56012	90	14235	14484	47	14059	13591	48	2163	2064	22	16	65	0	244	345	0	12402	12263	62	2405	2220	29	289	879	0	2.29741
117251	108995	86	26015	23062	78	32161	29080	82	2627	2861	24	102	212	0	374	383	0	30837	28948	92	5052	4438	40	-329	201	0	2.29939
87094	86499	77	17710	17483	51	22972	22422	70	2820	2693	29	85	76	0	352	410	0	19859	19188	84	3333	3029	34	570	661	0	2.29939
[truncated: 7,614 more rows]
