# Supplementary material for: Phenotypic heterogeneity follows a growth-viability tradeoff in response to amino acid identity
Source: Nat Commun. 2024 Aug 2;15:6515. doi: 10.1038/s41467-024-50602-8 (PMC11297284; doi:10.1038/s41467-024-50602-8)
Supplement: Supplementary file 6 — Source Data [file 41467_2024_50602_MOESM6_ESM.zip › source_data/fig6cde/240423/240423_1845_yATP_E7_ASP.csv]

FSC-A	FSC-H	FSC-W	SSC-A	SSC-H	SSC-W	BL1-A	BL1-H	BL1-W	VL1-A	VL1-H	VL1-W	VL2-A	VL2-H	VL2-W	VL3-A	VL3-H	VL3-W	YL2-A	YL2-H	YL2-W	Time
65238	62681	79	25640	25562	75	691	622	0	958	1028	4	2029	2166	23	2981	2809	31	87789	88485	71	0
104633	97346	100	46802	45137	83	1203	1152	9	2655	2483	28	5448	5274	40	5520	4940	41	192665	188085	77	0.00112444
101894	96271	83	38073	35703	80	1399	1303	12	2208	1864	25	4243	4199	35	5973	5272	47	153020	141359	71	0.00224888
65055	64394	77	28412	28120	75	964	1016	3	1283	1419	15	2811	2613	30	3990	4242	33	98198	95704	69	0.00224888
279840	196123	116	112625	78184	113	3530	2498	37	5680	3569	52	10304	7801	58	15730	11073	73	394326	305544	107	0.00449775
221488	182387	96	184469	157101	98	4972	3814	38	6709	5331	53	16058	13225	66	22082	17699	80	609281	497677	97	0.00449775
110066	96038	84	50802	44306	83	846	883	0	1523	1241	19	3316	3006	34	4606	4238	39	142498	123306	82	0.00449775
106439	98736	85	42758	40561	82	1358	1256	13	2034	1656	25	3418	3426	33	5033	4480	39	137708	127039	79	0.00562219
112513	99274	102	35594	30368	89	1418	1019	4	2172	1941	24	4222	3940	35	5519	5334	41	150959	132161	102	0.00562219
144773	131085	89	67780	60518	87	1842	1365	24	2981	2912	32	9040	8327	51	8868	8145	52	340539	316001	84	0.00562219
286377	214834	115	183870	141518	117	5520	4599	40	8209	6431	49	17973	14047	84	23469	18317	93	652754	490151	112	0.00562219
210416	168368	104	82584	65649	99	3050	2364	33	5612	4367	47	12817	10106	62	14579	12264	69	576368	485453	100	0.00674663
151009	137727	90	68116	62857	88	1798	1655	20	2747	2671	29	6219	5256	43	8849	7822	59	240929	208402	81	0.00674663
98565	85958	101	29550	25987	82	1191	816	0	1951	1852	23	4442	4535	37	5734	4918	44	166054	155489	82	0.00787106
142554	131062	87	82605	76836	87	1951	1839	22	3711	3501	36	8756	8003	51	9613	8412	66	338151	294152	83	0.00787106
83154	79508	89	34054	32087	79	714	642	0	2210	1655	21	2893	2562	30	4203	4147	35	116925	113781	74	0.0089955
167068	139895	96	92078	78916	92	1925	1581	23	4443	3616	41	9214	7583	59	10682	8756	57	364866	311535	84	0.0089955
112601	86565	97	59771	46549	91	1481	1181	14	2162	1778	23	5365	4343	48	7007	5309	52	182639	143342	89	0.0089955
17248	17653	66	10591	10068	47	174	153	0	161	386	0	832	912	0	1343	1312	12	32366	30551	73	0.0089955
103646	98774	97	40664	39643	79	1290	1190	10	2762	2336	29	5711	5326	43	6040	5720	46	230880	224089	81	0.0112444
108842	99171	87	51056	46387	84	1444	1380	13	1859	1783	24	4209	3879	36	6119	5549	43	167973	157145	80	0.0123688
53179	53522	75	18550	17821	57	598	536	0	833	819	0	1851	1893	21	2721	2777	26	74918	71827	72	0.0123688
142956	121909	95	55536	47345	89	2221	1947	24	2276	2168	26	5652	4834	44	9040	7635	52	236931	216507	86	0.0123688
249451	168391	111	114442	77531	111	3942	2827	39	5869	3788	52	11624	8187	66	17982	12053	83	450422	316656	127	0.0123688
87262	82894	81	36326	33551	79	1011	710	0	1804	1630	21	4007	3544	36	5067	4742	40	145765	136190	76	0.0123688
64355	56112	81	30280	26191	81	980	901	0	1435	1223	18	2995	2661	31	4132	3589	38	107848	95365	74	0.0134933
74462	72538	78	31657	30046	78	933	899	0	2032	1693	24	2988	2629	33	5065	4602	44	114833	102672	64	0.0134933
164884	143536	99	98804	87310	93	4059	3796	34	5457	4642	39	10579	9272	55	15473	13921	75	393019	348688	88	0.0134933
136802	112964	93	64393	54720	91	1325	1121	10	1790	1722	22	4816	3869	41	7252	6158	51	189328	164648	84	0.0146177
309991	226041	127	135544	102419	124	5803	4555	42	8334	5842	58	18320	13152	80	25632	19234	101	669573	481377	119	0.0146177
177931	157622	92	87185	77472	92	2542	2366	28	4400	4005	38	8020	7651	47	11524	10977	64	308562	284676	81	0.0157421
133368	121252	86	46319	43171	85	1446	1358	17	3383	3238	34	6599	6388	46	7280	7344	42	257448	245872	79	0.0157421
222779	160637	105	82128	59438	104	2548	1932	32	5065	3674	51	13104	9060	67	14295	10547	66	525016	397569	99	0.017991
137760	118351	93	58491	49680	90	1828	1497	18	2445	1953	30	5307	4620	41	6632	6152	44	208918	187628	82	0.0191154
142808	124255	103	54996	48763	87	1785	1438	20	2239	2118	28	5980	5431	44	8038	6892	54	225273	215048	80	0.0191154
105813	98398	85	33113	30392	81	1414	1302	16	2191	1953	25	4132	4114	36	6183	6173	48	163127	149229	70	0.0202399
77483	74046	78	30627	29430	77	624	655	0	1220	1292	14	2791	2747	28	3391	3065	34	117891	116450	69	0.0202399
64006	61666	77	23009	23219	63	498	467	0	1165	1050	5	2135	2086	25	2943	3322	28	81356	80229	66	0.0202399
95295	91091	83	40915	39337	80	1051	1393	11	2571	2063	28	5159	5343	38	6556	6165	42	230173	228628	74	0.0202399
122427	113857	84	48763	45477	83	1334	1518	16	2232	2335	26	4880	4615	40	6572	6077	46	227501	207015	75	0.0202399
145063	131902	89	90097	83692	87	2262	2214	24	4503	4213	42	10272	9878	57	11410	11061	56	426764	404544	81	0.0213643
52533	52006	78	22555	22232	57	481	396	0	905	884	0	2047	2153	23	2337	2212	26	80794	77960	61	0.0213643
94135	87638	87	33066	31565	79	1406	1567	16	1818	1950	22	4458	4210	37	6079	5259	45	168829	158696	75	0.0224888
45757	44437	74	16607	15836	52	790	775	0	939	1098	13	2472	2345	27	2830	3014	29	80656	77150	61	0.0236132
175824	146770	96	62858	52276	92	2333	1811	26	2981	2791	34	6739	5835	47	8891	8114	55	251023	228612	85	0.0236132
86280	82570	81	36835	34947	79	642	768	0	1586	1762	19	3647	3806	32	5132	5251	38	144778	139987	75	0.0236132
253805	180225	114	119317	83045	113	4306	3035	38	6489	4908	48	14647	10551	72	20633	14901	95	558442	443369	104	0.0247376
67904	66063	88	29745	29619	75	716	887	0	1679	1601	18	3264	3142	33	4388	4186	37	150667	149003	68	0.0247376
155271	132607	92	73006	63428	89	2083	1891	23	3222	2703	32	7140	6033	51	8449	7360	52	252235	230989	85	0.0247376
85523	80270	85	34562	32922	80	1237	990	0	1793	1867	22	3826	3820	34	6069	5791	47	154043	150411	77	0.0258621
182230	100593	202	60865	38006	173	2642	1281	15	3717	2104	36	9227	5929	83	12220	7093	106	398907	257413	188	0.0269865
61562	58406	83	22206	20538	68	813	815	0	1053	1476	16	3157	3004	32	4079	3967	37	116623	110823	74	0.0269865
172613	143335	95	88860	77359	93	1847	1673	21	3982	3279	36	9329	8455	54	11318	9629	61	406164	362210	92	0.0281109
147929	117709	93	78463	62810	93	2338	1619	28	2557	1856	35	6377	4782	47	8989	6616	59	222910	186437	78	0.0292354
78105	72828	87	41935	41306	78	838	935	0	1713	1377	20	3365	2892	35	4300	4452	33	113305	112474	77	0.0303598
258457	204233	108	111244	88461	106	5239	3774	41	5545	4333	45	13902	10821	67	20102	16087	79	491787	379372	103	0.0303598
126797	104754	90	51663	42543	88	1860	1415	16	1914	1698	21	4856	3731	42	7704	6771	47	183727	150781	84	0.0303598
174891	136090	97	71387	55093	93	1981	1249	19	3719	3025	39	7624	6161	49	8313	6492	52	307690	257302	90	0.0303598
78173	76593	81	34736	33979	77	991	898	0	1902	1353	14	3219	3007	31	5061	4933	39	125323	127981	73	0.0303598
111153	89406	90	48209	39976	87	1408	1265	13	2456	1844	29	4567	4034	40	6625	5464	47	171100	149245	84	0.0314843
121237	116287	93	31626	30556	80	1731	1629	20	2772	2567	32	6360	6146	45	8884	8106	49	236982	226366	81	0.0314843
44976	44563	66	22744	22361	64	383	404	0	563	718	0	1505	1700	20	1563	1759	18	61879	60968	60	0.0314843
93720	85467	85	44403	38804	84	1271	1211	10	1570	1600	19	3072	3087	31	4897	4373	37	122722	117250	75	0.0326087
132662	118230	91	63286	55964	88	2193	1972	22	3543	3693	32	7690	6883	49	11168	9832	62	293148	268933	86	0.0337331
173295	145981	95	81579	71336	93	3471	2893	33	5918	5100	42	11004	9599	57	16486	15875	66	394638	361639	89	0.0337331
141062	132798	83	64705	60403	84	2228	2055	25	3535	3495	34	8672	8450	52	10846	9772	62	375333	355122	84	0.0348576
108635	105338	82	47257	45353	80	1426	1505	15	2814	2527	32	6807	6478	46	7713	7965	43	282141	276313	77	0.0348576
26562	27446	56	13825	13850	47	394	559	0	699	950	0	1470	1414	14	1172	1286	14	48016	49761	63	0.035982
130316	113760	96	79440	69094	88	1744	1559	21	3608	2870	36	6983	6446	48	9171	8320	56	253636	233122	81	0.035982
109999	106793	83	51401	49416	81	1471	1589	16	2685	2373	30	4922	4642	40	8271	7921	50	200958	189281	80	0.035982
73198	72639	72	16933	16674	51	1428	1325	19	1202	1399	15	4223	4432	35	7407	6857	46	172034	168649	74	0.0371064
159006	136541	104	70032	60276	91	1938	1644	21	3905	3731	36	7758	6779	49	10469	9584	54	277223	239168	89	0.0371064
186850	141717	114	67326	51753	114	2781	2055	30	4097	2767	39	9379	6754	62	13167	9701	68	336604	253098	114	0.0371064
78353	74209	82	28806	27764	72	596	617	0	999	1171	12	2729	2531	28	3238	3220	33	109161	109775	68	0.0371064
127787	111735	86	47433	40292	87	2140	1728	26	2679	2500	31	6151	5421	45	8802	7558	59	234061	214925	81	0.0371064
97451	93873	87	36381	35369	78	1133	1214	9	2168	1834	25	4003	3829	37	5732	5897	39	147531	143028	75	0.0382309
20877	21546	56	10835	10820	43	241	347	0	277	593	0	841	824	0	988	975	0	31926	32483	60	0.0382309
117815	106792	89	47090	42267	85	1604	1609	17	1555	1954	21	4969	4687	41	6718	6233	43	188652	184372	82	0.0393553
185858	134709	99	71897	52772	97	2450	1822	29	4071	2995	42	8185	6020	55	12542	9797	62	332176	254684	94	0.0393553
97307	89625	87	42583	39935	81	1539	1434	16	2133	1862	22	4485	4318	39	6346	5132	44	169590	163123	79	0.0404798
152001	138434	90	71939	65558	88	2241	2090	24	4736	4363	35	11126	10597	60	12926	12008	65	464350	436227	87	0.0416042
126783	117032	87	54718	49938	85	1340	1427	14	2695	2214	30	6922	5926	45	7886	6599	55	288134	256301	75	0.0416042
69170	69648	78	26209	26687	65	791	715	0	769	841	0	2656	2691	28	3712	3607	33	97881	95951	66	0.0416042
101403	93761	84	35281	32154	82	1268	1202	12	2125	1866	24	4265	3900	37	6672	6156	45	156473	155191	78	0.0416042
72593	67965	83	33787	31629	77	1084	941	0	1102	1259	15	2849	2676	32	4381	3716	38	111969	108480	71	0.0416042
165219	150022	92	90175	81117	90	2285	1883	26	4418	3780	42	9602	8733	57	10646	10398	54	394225	362614	89	0.0416042
129988	115228	89	87377	79119	90	2783	2724	27	4937	3595	43	9385	8496	57	12226	11198	69	347722	322162	89	0.0427286
59791	60589	75	26441	26370	70	459	533	0	664	831	0	2083	2041	23	2772	2695	30	81507	78122	73	0.0427286
79237	74308	80	37647	36041	78	1130	941	0	1629	1714	20	3850	3571	37	5803	5267	41	148670	130920	72	0.0427286
32676	32989	60	10773	11089	43	215	329	0	411	767	0	1026	1326	11	2200	2594	20	49464	50818	62	0.0438531
127724	122613	85	71246	67167	84	1767	1554	19	3701	3709	34	8564	8235	52	9563	9181	57	353778	344527	76	0.0438531
146859	124349	95	82749	70538	90	1922	1480	23	3082	2932	32	5953	5224	41	9047	8144	57	232018	203475	87	0.0438531
60686	56948	81	29572	27753	77	785	756	0	1553	1166	14	2931	2771	31	3479	3544	31	101293	99502	73	0.0449775
181066	138710	104	90233	67900	101	3074	2367	33	4689	4097	42	10480	8027	57	14646	10787	78	421845	344312	95	0.0449775
59970	60368	79	23378	23268	66	558	585	0	548	667	0	1969	1942	23	1881	1837	23	81962	79960	67	0.046102
67979	66382	77	23953	23680	67	767	716	0	1508	1369	15	3051	3098	31	3375	3188	33	106357	104143	77	0.046102
33491	32559	82	9847	9683	42	207	363	0	335	421	0	1063	1127	10	1068	1010	3	43998	45039	63	0.046102
141974	123172	96	58028	51427	88	1740	1626	20	2583	2246	29	7746	6849	51	7995	7174	49	295449	267202	85	0.046102
189725	151119	109	59772	47971	94	2467	2143	28	3704	2886	35	8369	6785	52	11489	10054	68	277339	236540	91	0.0472264
61547	59737	76	30063	28508	77	799	676	0	1284	1306	12	2840	2721	31	3727	3749	33	101511	102564	73	0.0472264
228284	179302	102	70308	55366	97	2914	2324	31	4231	3327	41	9685	7141	64	13676	10740	68	351185	271219	83	0.0472264
77638	74915	79	21722	21839	54	896	885	0	1599	1397	16	2476	2360	25	3594	3824	29	100932	99233	72	0.0472264
63634	61592	81	24520	24296	71	512	380	0	1454	1612	16	2357	2190	26	2469	2182	27	82270	82890	70	0.0483508
65188	64975	77	22669	21999	67	692	856	0	1126	1331	14	2883	2752	29	4096	3738	36	104859	102940	74	0.0483508
128594	117743	95	65352	62022	85	2473	1969	26	3608	3381	32	8027	8051	46	11163	10951	52	282234	274768	77	0.0483508
148481	134699	89	43036	39082	85	3085	2731	31	4652	3896	43	8408	8320	45	12709	12032	66	307868	288042	83	0.0483508
70312	62484	83	32353	29014	81	1302	1094	8	1859	1629	21	3945	3699	36	5994	5044	44	149117	139586	80	0.0483508
63120	57031	81	29977	26880	79	1066	1066	6	1738	1202	17	3168	2978	33	4029	3657	38	111838	101719	75	0.0483508
54695	51157	82	24139	23050	67	784	844	0	1311	1604	14	2384	2050	26	2886	2786	31	86587	84286	67	0.0494753
116908	102629	86	54131	45720	88	1076	1063	8	3176	2793	32	5623	4869	44	6002	5928	44	243994	222748	82	0.0494753
15949	17125	44	8849	8883	41	119	133	0	624	558	0	764	722	0	800	1092	5	25325	25692	55	0.0505997
85494	83910	78	31890	31256	77	1030	1043	5	1452	1531	19	3954	3923	35	5258	5231	39	167259	163253	71	0.0505997
171561	142478	93	63297	50829	93	2313	1819	25	4583	3849	44	9544	7831	54	11699	9538	60	408814	347282	88	0.0517241
54491	49212	91	24756	22176	74	971	843	0	1259	1164	20	2736	2593	29	3910	3603	34	94495	85144	70	0.0517241
85617	81173	85	26984	26313	78	1104	939	0	1399	1330	15	2910	2911	30	4434	4296	38	121405	120686	73	0.0517241
49209	49872	77	16823	16683	52	390	607	0	1169	1254	10	2431	2468	26	2751	2462	30	81614	84727	58	0.0517241
116406	111233	83	45608	42194	82	1585	1440	17	2272	2621	28	5647	5846	40	6826	6908	43	211433	207055	73	0.0528486
286206	213390	116	144863	109113	116	5676	4525	39	7835	6606	54	17772	13509	78	22001	16179	93	659239	503677	130	0.0528486
64745	63339	77	22336	22237	62	532	513	0	1551	1527	13	2382	2232	27	3000	3290	30	97209	97618	59	0.0528486
89472	87479	82	76173	74473	80	1633	1558	20	2858	2489	29	4594	4158	39	7104	6694	47	157980	150312	67	0.053973
115580	111719	83	146772	140706	85	2172	2288	22	4682	4275	43	10394	9995	57	11013	11312	58	422884	379053	73	0.053973
57039	54629	82	24028	23974	62	670	722	0	830	998	0	2519	2642	27	3124	3213	31	92688	94840	64	0.053973
273778	188648	114	206205	156858	112	5156	3746	41	8140	6292	57	18245	13068	82	22468	16893	100	651555	510681	103	0.053973
72529	70418	77	35654	35560	72	988	842	0	1472	1088	8	2587	2691	27	4340	4317	36	119866	118144	68	0.053973
126377	112733	94	50568	45614	86	2067	1870	24	2544	2465	30	5901	5330	45	8295	7767	52	211128	199699	77	0.0550974
93768	80221	87	37411	32801	84	781	733	0	1200	1151	14	3194	3333	31	4236	3673	41	127424	116195	81	0.0550974
132101	104319	95	53567	41860	92	1620	1161	13	1949	2024	26	5670	4395	46	7761	6027	59	211478	177249	81	0.0562219
26738	27326	56	6515	6621	38	319	340	0	669	481	0	1142	1186	12	1957	2171	24	43397	45061	58	0.0562219
159611	148793	88	71640	67696	87	2665	2389	28	4589	3761	40	8268	7334	51	12177	11161	57	296706	252024	74	0.0562219
152182	123886	99	58779	49038	92	2202	1883	26	3910	2930	36	6713	5837	48	10030	8941	53	256726	227905	86	0.0573463
52997	56265	58	24319	23789	67	625	596	0	673	830	0	2149	2377	25	2800	3099	26	82443	81584	67	0.0584708
97751	93842	96	36775	35563	79	1152	1116	12	2320	1729	25	4940	4649	42	5029	4509	41	184149	178250	76	0.0584708
78321	74089	80	32880	31286	79	632	729	0	1511	1165	8	2690	2286	31	3979	3411	39	110581	102307	69	0.0595952
82708	76688	81	37752	36193	79	1282	1258	11	1862	1744	20	3750	3975	32	5351	5331	41	149264	144975	75	0.0595952
80187	73385	87	35984	33881	79	1272	1237	10	2054	1613	21	3311	2661	35	4816	4221	41	118537	107321	68	0.0595952
62492	62435	77	24840	24639	73	535	526	0	1323	992	0	2138	2178	24	2481	2759	27	87784	88953	70	0.0607196
70856	68174	81	23079	22350	74	1029	901	0	987	1019	4	2353	2431	26	3831	3495	34	97805	95933	71	0.0618441
94501	90303	82	37617	35036	81	1337	1304	13	1811	1781	20	3987	3958	33	6127	5748	44	152180	144318	76	0.0618441
102940	101225	81	62227	59286	82	1724	1665	18	2253	2209	28	5556	5088	41	7265	6505	50	210026	196337	98	0.0629685
102436	86653	89	47677	40922	85	1708	1552	20	2286	1746	31	5036	4111	43	7303	6572	49	189771	166706	78	0.0629685
38783	37792	78	14733	14715	50	400	289	0	457	828	0	1619	1581	21	2089	2072	24	69025	69462	66	0.0652174
183008	143623	101	66162	52069	96	2341	1633	29	4222	3333	36	7892	6212	53	10169	8296	58	269194	220873	93	0.0663418
51622	50176	74	18498	18445	53	628	649	0	693	715	0	1895	1836	20	2348	2647	23	71307	70829	64	0.0663418
38876	40128	59	21067	21116	61	676	590	0	884	886	0	2060	2176	23	2614	2424	28	68216	67313	65	0.0663418
155681	137158	91	103786	93691	90	3368	3250	29	6575	5518	48	13583	12071	67	14769	13043	64	511084	446472	92	0.0674663
216296	162556	105	85686	65078	100	2597	2191	28	5311	3938	43	11045	8861	62	13590	9620	66	468937	375378	98	0.0674663
272399	201870	106	162878	119328	106	5117	3356	43	8103	5812	56	15596	11223	73	23269	16660	97	572782	420842	101	0.0674663
59767	61905	64	24659	25158	55	622	600	0	940	949	0	1832	1938	22	2888	2847	31	79130	79957	67	0.0674663
36376	35287	73	19303	19634	52	411	478	0	699	542	0	1323	1266	13	1949	2125	23	52180	56975	63	0.0697151
109826	84967	92	50685	40775	89	1872	1538	21	2372	1718	27	4799	3752	43	7878	5813	54	187187	153626	87	0.0697151
97002	92524	87	27808	26996	78	1051	1227	10	2381	1971	27	4706	4462	38	6596	6516	44	191993	185989	77	0.0708396
117564	107990	86	82282	76568	84	2070	1897	22	2608	2654	29	5704	5222	43	8748	7691	52	207250	198463	77	0.0708396
109941	95968	88	50894	44099	86	1388	1270	15	2137	1647	21	4294	3919	36	5989	6014	43	171352	157376	84	0.0708396
37889	31216	85	17209	14224	85	483	508	0	719	626	0	1692	1431	17	2235	2020	25	66911	58969	85	0.0708396
143158	133461	90	68641	65338	84	2487	2496	25	4748	4742	36	11787	11139	55	12847	12174	58	495878	451994	85	0.0708396
101921	90789	86	35537	31258	84	1338	1326	15	1339	1582	20	4140	3432	38	5772	5199	45	156579	145672	80	0.071964
50593	48651	81	14308	14096	48	324	426	0	821	686	0	1662	1692	19	2408	1955	31	75598	73323	72	0.0730885
92342	85650	97	31804	30119	78	1064	1028	4	1719	1772	22	4154	3545	40	6361	5833	45	163573	154092	77	0.0730885
153126	130360	93	61084	49688	94	1985	1675	22	3109	2564	34	6367	5750	43	9371	7587	61	263669	230914	109	0.0730885
111473	93545	88	46588	38619	86	1197	1204	10	2224	1997	26	4126	3729	38	5736	4661	46	151529	129468	82	0.0730885
118107	107732	96	49976	45788	84	1678	1708	20	3062	2308	37	6199	5889	44	6970	7042	46	263552	253826	82	0.0742129
38916	41332	52	10845	10984	42	305	356	0	393	757	0	1295	1315	15	1676	1858	22	53222	51444	62	0.0742129
32809	33762	67	13238	13341	46	262	398	0	592	549	0	1201	1226	13	2226	2028	23	58402	57939	66	0.0742129
144463	133116	87	58378	52096	87	2387	2141	26	3476	3142	34	6718	6226	45	9808	8485	59	258924	243868	97	0.0742129
266414	184898	108	139714	98068	107	4573	2954	41	6501	5015	53	12900	9384	64	18624	13173	78	477546	360534	103	0.0742129
21791	22465	65	11665	11856	44	173	269	0	615	409	0	819	747	0	842	923	0	32875	34287	62	0.0753373
41284	39924	75	11735	11248	46	675	527	0	1000	845	0	1463	1524	16	2501	2666	25	62668	64291	68	0.0764618
32788	31816	72	13988	13836	49	574	542	0	620	621	0	1601	1466	17	1596	1480	19	53614	54324	65	0.0764618
96639	94745	82	44092	42808	79	1614	1571	17	2299	2040	25	4612	4304	38	6082	5614	43	172455	155160	73	0.0775862
179276	152224	95	102460	90528	94	3961	3169	34	5360	4808	44	10638	9860	57	15183	13249	67	396919	366227	91	0.0775862
145985	130568	89	80144	74181	87	3119	2751	29	4637	4236	38	9650	8626	53	14198	12664	66	373399	323889	88	0.0775862
56209	56770	76	22211	22032	59	639	806	0	840	879	0	2133	2130	25	3316	3301	32	76041	77605	67	0.0775862
115641	109741	84	60207	56376	84	1452	1426	17	3238	2848	30	7489	7328	48	7375	7076	44	300717	282904	85	0.0775862
122412	106663	89	61130	55874	86	1341	1165	11	2733	2613	28	4832	4598	40	5865	5560	42	182664	169359	83	0.0787106
83156	72107	94	38728	34665	82	1115	886	0	1849	1787	22	4024	3233	38	5878	5332	47	144040	125320	78	0.0787106
270740	185502	113	117235	80069	112	3507	2504	35	5655	4118	49	13470	9652	68	16645	11590	81	520248	380351	110	0.0798351
176857	143830	97	76409	64097	93	2343	1815	27	3826	2553	38	6956	5140	50	9872	7515	62	269186	219265	85	0.0798351
72153	71441	81	25643	25958	67	589	667	0	1150	872	0	2222	2110	27	3315	3305	31	85606	82328	75	0.0798351
159436	136093	92	64754	55482	90	1973	1582	21	2681	2584	30	6778	5414	47	8807	7903	51	224836	197120	86	0.0809595
162147	149194	89	71964	64715	90	2219	2051	25	3792	4125	34	10983	10223	57	11098	9692	59	422628	400403	86	0.0809595
67134	64198	78	33532	30365	79	905	863	0	1439	1060	10	2571	2248	31	4433	4071	41	109432	101006	75	0.082084
122298	114491	88	72617	69088	84	1717	1795	18	2891	3103	27	7076	6703	46	7869	8020	45	271725	257031	81	0.082084
67785	64434	77	22275	21365	66	812	766	0	1060	1180	10	2294	2248	27	3228	3192	31	96982	95505	73	0.082084
43673	43124	72	17872	17517	55	418	481	0	1237	757	0	1231	1142	10	1967	1826	21	53293	51576	66	0.0832084
130609	122592	89	52327	50211	83	1979	1787	24	3888	3429	37	9249	8690	52	10121	9655	58	363109	363307	83	0.0832084
94061	93197	80	50791	49910	80	1671	1606	20	2528	2069	27	5804	5289	44	7723	7076	56	196640	181978	71	0.0832084
59603	58263	77	18878	18528	56	556	472	0	1016	812	0	1912	1985	24	2836	2687	29	85975	86307	73	0.0832084
73456	72381	80	29923	29128	76	817	788	0	878	1120	7	3026	2722	32	3560	3832	33	120259	120444	70	0.0832084
171937	149898	92	84764	72589	95	2953	2516	31	5176	4301	41	11141	9758	64	16220	14674	69	418339	384045	90	0.0843328
27677	26827	71	8934	8788	42	192	298	0	180	520	0	1071	1109	8	1143	1350	12	41062	40301	63	0.0854573
202667	157750	109	76493	60830	100	2849	2072	30	3592	3007	35	8267	6219	52	12038	10628	60	303391	258536	93	0.0854573
58333	56347	89	23515	23610	62	369	418	0	938	1069	6	1864	1802	23	2273	2390	23	82976	85376	66	0.0854573
40083	40947	66	17103	17193	51	422	452	0	818	882	0	1608	1768	21	2025	1976	21	58630	57282	58	0.0854573
48970	48570	77	19481	19310	59	388	399	0	1105	824	0	1526	1545	16	2416	2246	26	65128	65196	56	0.0865817
57470	51295	92	29831	27614	77	876	852	0	830	982	0	2335	2191	26	3736	3466	34	96315	91414	71	0.0865817
141828	119096	106	56101	47843	90	2045	1777	21	3168	2604	33	5807	4795	45	8017	6670	52	208989	170129	107	0.0865817
65592	60556	80	31945	29077	78	951	969	0	1188	1344	15	2950	2574	32	4620	4200	40	119815	111476	70	0.0865817
162316	141258	102	61918	55881	90	1991	2045	20	3489	2760	36	5954	5272	42	8547	7111	57	228106	210454	84	0.0877061
125396	115023	90	40533	36822	85	1666	1610	20	2415	2543	26	6284	5976	45	6653	6037	46	249570	233470	82	0.0888306
223000	167166	112	82453	62581	104	2253	1830	27	5229	3603	49	12104	9886	64	14082	10888	71	514525	419695	96	0.0888306
86143	82935	80	34249	33098	79	955	974	0	1489	1459	17	2907	2883	28	4725	4449	39	123318	119207	69	0.0888306
55437	54467	74	24198	23290	61	820	659	0	1034	868	0	2305	2373	25	2512	2515	27	82516	82505	67	0.0888306
173272	140291	98	65406	51243	95	2100	1785	22	3792	3575	31	8995	7675	51	9180	7682	53	380390	329481	87	0.089955
91226	90555	79	36350	34355	78	1154	1134	8	1785	1504	20	3647	3457	35	5007	5140	39	142620	140976	68	0.089955
80935	81430	79	31757	30880	77	658	811	0	1626	1591	18	3541	3376	33	3170	3319	31	115274	119009	67	0.089955
136938	119459	90	58299	51021	89	1575	1396	18	3210	2727	29	5781	5892	43	7097	6559	47	218769	206987	82	0.089955
131545	122892	88	29525	28144	82	1868	1868	21	3138	2837	30	7445	6582	50	9202	8784	51	329619	316091	81	0.0910795
49507	47739	71	22035	21384	61	764	809	0	1079	1077	7	2199	2311	24	3130	3279	31	92242	92382	67	0.0910795
143423	124754	92	65330	57808	89	2293	2009	26	3418	2606	33	6982	6098	47	8558	7504	49	244353	234351	80	0.0910795
49156	49405	66	20277	19353	59	619	625	0	1539	1178	9	1961	1956	23	3375	3326	31	83197	83636	69	0.0910795
27631	25344	68	15736	15354	50	245	328	0	589	654	0	746	1101	8	1215	1440	13	38839	39709	55	0.0910795
195509	140125	116	77137	55856	98	3338	2250	35	3343	2616	39	8711	6262	55	13068	9823	68	319643	245902	94	0.0922039
53330	50940	82	30294	29673	75	631	654	0	892	1078	9	2178	1977	24	2591	2625	28	76274	80063	61	0.0933283
45519	44863	75	18810	18762	54	677	599	0	573	627	0	1800	1851	20	2682	2678	29	67178	69699	67	0.0933283
115135	104165	87	56131	52843	84	2202	1882	25	2898	2902	32	6726	6470	44	10003	9091	57	247392	235284	84	0.0944528
68066	64740	93	28872	28440	76	652	672	0	1320	1316	13	2748	2620	29	4008	3928	36	101207	101710	74	0.0944528
191096	154605	105	63853	52791	97	2942	2257	33	3963	3438	37	8848	7631	50	12367	10094	64	315159	274550	93	0.0944528
157032	134312	88	74644	63520	90	1856	1641	18	3688	3017	35	8296	7134	50	10190	9022	58	323048	283006	90	0.0955772
48822	46715	78	27317	27028	73	657	820	0	677	1016	3	2235	2213	26	2813	2837	30	81397	84834	64	0.0967017
69918	64469	81	31819	28713	80	969	843	0	1477	1495	19	3046	2639	32	4898	4454	40	115609	108675	78	0.0967017
46411	43550	76	18983	18288	59	361	364	0	488	626	0	1555	1602	20	1970	2086	24	58932	60096	66	0.0967017
126883	109570	89	56858	49058	87	1429	1171	11	2731	2360	31	5433	4936	41	7374	7099	44	206394	183508	86	0.0967017
47649	49898	62	14616	14758	47	419	438	0	892	908	0	1658	1708	18	2134	1951	24	67017	67060	70	0.0967017
70339	66991	82	35186	34574	77	793	632	0	1479	1428	14	3186	2668	32	3670	3792	32	107411	104064	79	0.100075
167076	147702	95	73969	64758	92	2305	1855	25	4697	4366	36	11382	10650	57	13110	12617	67	484179	441738	92	0.101199
46522	47674	72	24322	23433	64	960	918	0	1328	1195	10	2194	2105	23	3162	3044	30	85173	82804	71	0.101199
111203	99264	86	64709	57726	84	1939	1705	20	2327	2526	29	6340	5397	47	7642	7277	46	246281	212696	84	0.101199
62730	62158	77	30471	29174	77	804	1053	5	934	1061	6	2831	2750	30	4210	4167	36	108171	104379	72	0.101199
55892	55962	72	39443	38254	75	721	780	0	1319	1296	10	2514	2149	28	2998	3126	29	92233	89891	71	0.101199
63772	62830	79	31336	30734	75	727	752	0	1357	1201	19	2688	2626	29	4065	3883	35	98873	92812	73	0.101199
16740	17011	53	6850	7329	38	305	323	0	107	352	0	831	941	0	1259	1463	17	42386	45989	59	0.101199
111118	105632	84	48889	46243	83	1563	1366	19	2360	2774	25	5618	5071	43	7550	7359	45	200901	194302	81	0.102324
47288	45757	79	15113	15093	48	543	475	0	980	1115	9	2303	2445	26	2787	2952	28	84873	84879	72	0.102324
108879	98772	92	32971	29906	80	1548	1400	16	2396	2271	25	4946	4868	38	7551	7254	46	179894	174449	77	0.102324
131872	118184	91	62819	55019	88	1900	1721	18	3072	2804	35	7659	6559	55	9134	7832	59	318810	285186	78	0.104573
74475	74874	74	29292	28870	76	1438	1231	12	1772	1408	17	3892	3604	35	5619	5297	43	134136	127115	77	0.105697
211268	114827	132	85226	48075	128	2974	1626	24	4579	2924	52	9678	5666	79	14630	8693	96	400443	239672	123	0.105697
84561	80742	86	35352	33785	78	815	868	0	1571	1379	25	3326	3405	30	4476	4105	38	138516	138739	75	0.106822
117872	113018	82	66300	63748	82	1379	1352	15	2859	2518	29	6253	6033	42	6572	6432	45	264850	250982	83	0.106822
54078	53261	75	26068	25429	62	803	777	0	1066	1100	7	2449	2440	26	2911	2913	31	93384	92462	70	0.106822
145739	127415	93	73957	65336	90	3082	2676	29	4354	3707	40	8301	7019	57	11757	10351	58	298238	261397	90	0.106822
78572	77316	89	15737	15868	51	647	638	0	1482	1327	17	2491	2590	26	3694	3657	33	110104	109138	75	0.106822
105477	98585	82	45826	41151	83	1359	1177	11	1940	2050	24	5370	4636	44	6277	5774	41	216632	194189	73	0.107946
228616	170997	104	78836	56095	104	3259	2349	34	5369	3841	49	10530	7750	57	15365	11678	72	413890	313922	103	0.107946
153212	137976	89	70455	63541	88	1654	1346	19	2663	2577	29	6560	5889	44	7691	6727	49	260248	234310	105	0.107946
152428	126780	93	56225	45876	90	2085	1694	25	3436	2856	35	6600	5105	47	8994	7443	49	243076	206482	89	0.107946
65237	63770	71	38714	37075	78	884	934	0	1590	1574	21	3795	3515	32	5319	5099	44	131396	127785	77	0.10907
59837	60056	77	24586	23986	66	752	851	0	1392	1261	12	2191	2111	24	3049	2926	30	85611	85801	73	0.10907
53974	50397	81	19902	19984	57	444	505	0	960	815	0	1755	1711	19	2946	3157	28	72686	73229	67	0.10907
57130	57187	76	23381	23141	67	637	660	0	1115	1043	5	2160	2377	22	2750	2590	30	80792	75920	67	0.10907
64397	63042	83	24883	24681	68	808	845	0	1683	1610	16	2764	2613	30	3520	3748	31	100630	98066	67	0.10907
190572	157473	96	58617	47552	95	2211	1840	25	4859	4396	39	10425	8685	59	10761	8974	63	405863	366269	96	0.10907
36021	36420	71	13156	13324	45	361	344	0	644	905	0	1571	1444	18	1593	1536	20	57644	59196	61	0.110195
125087	114100	92	59626	55304	85	1875	1631	19	2390	2300	27	5361	4800	43	7274	6790	48	214337	188796	81	0.110195
63928	62051	83	24207	23848	72	615	653	0	870	1013	3	2531	2579	26	3560	3284	33	95651	94401	78	0.111319
49483	50386	73	20342	20184	62	548	491	0	1049	1153	10	2177	1858	25	2001	2143	24	73081	72406	73	0.111319
87981	82842	85	46919	45181	80	1237	1195	11	2160	1943	26	5278	5162	42	5393	5706	39	204737	198378	77	0.112444
73630	69444	83	29914	27860	78	623	713	0	1707	1840	20	3110	3080	31	3920	3643	36	120909	116048	80	0.112444
36810	36889	72	13117	13186	46	472	437	0	207	597	0	1465	1538	16	1864	1852	21	50667	52899	72	0.112444
129869	115952	100	67021	60978	87	1617	1410	16	2573	2519	28	5457	5081	40	7111	6650	48	217646	203131	88	0.113568
64443	58935	92	29108	26576	77	902	819	0	760	1186	10	2954	2709	29	3807	3571	31	111300	102736	80	0.113568
87925	82560	80	46094	43008	81	1345	1393	13	2145	1777	24	3941	3819	36	5320	5038	37	155130	152515	78	0.113568
83693	79982	81	31294	28794	80	1043	948	0	1456	1503	20	2775	2502	30	4229	3846	36	119138	115142	79	0.114693
156072	129320	93	72369	61037	93	1633	1467	22	3075	2588	34	5793	4996	43	8528	7177	54	234259	194658	91	0.114693
137532	121921	89	55731	48110	88	1812	1664	21	3466	2997	35	6591	5736	45	9006	7495	56	256654	228025	89	0.114693
149508	136246	92	51735	47994	86	2361	2492	24	3791	3495	37	8712	8522	50	11015	9859	61	383241	356533	93	0.114693
37742	38325	68	15548	15788	49	386	413	0	541	477	0	1134	1029	5	1284	1235	11	43594	43697	67	0.115817
60570	58808	76	12871	12793	47	1091	1241	13	1074	1236	12	3407	3518	28	4932	4717	39	117549	113715	79	0.115817
136848	125735	87	53846	46773	88	1509	1214	17	3442	3117	34	8197	7345	52	8102	7468	49	301660	277398	87	0.115817
61144	57720	81	24976	24376	63	659	571	0	1192	1146	8	2453	2561	27	3459	3195	32	93479	94068	74	0.115817
72335	64692	83	30141	26146	82	1250	1078	8	1486	1383	16	3427	2719	36	4888	4369	41	123747	113272	80	0.116942
120934	100273	105	50494	41995	90	1293	1086	7	2091	1732	26	4867	4268	38	6835	5983	43	177527	145392	105	0.116942
116553	109401	85	35680	33766	80	1806	1752	21	2828	2771	27	5604	5124	41	9519	9225	52	229895	219689	79	0.116942
88978	87373	80	40295	39396	79	778	880	0	2253	1927	23	4675	4976	35	4532	4764	34	176158	171765	77	0.116942
104965	95107	88	47045	41735	84	1248	1146	10	1791	1447	23	3773	3356	39	5250	4655	47	147868	126501	70	0.116942
72027	66969	85	29971	27713	79	903	776	0	1058	1264	17	2649	2518	27	3942	3553	37	98545	93868	78	0.116942
217254	175349	102	102845	85283	100	3152	2517	30	4109	3416	38	9429	7684	58	13476	10262	74	354182	281874	92	0.118066
53284	54267	74	14625	14738	47	598	500	0	1119	886	0	2069	1699	22	2185	1792	23	69516	66581	80	0.118066
38595	39387	73	15069	15206	50	440	466	0	671	917	0	1174	1412	15	1528	1487	21	63786	64574	66	0.11919
55001	51411	79	20812	19892	68	851	890	0	1546	1561	15	2354	2383	27	3806	3671	34	104777	105595	74	0.11919
162240	139929	92	76212	65427	91	2048	1893	22	4295	3614	38	7471	6606	49	8888	8221	55	299493	276560	89	0.120315
56529	55165	76	27947	27850	74	558	624	0	905	738	0	2256	2451	23	2361	2251	23	78443	77595	69	0.120315
42894	41191	74	10602	10755	43	456	458	0	780	847	0	1907	1809	23	2662	2549	26	60494	61865	70	0.121439
186827	153720	101	88937	73090	100	2361	2180	27	3980	3473	37	8574	7316	54	11556	9777	61	351032	296601	94	0.121439
22413	19756	65	6486	6724	38	206	108	0	489	547	0	838	807	0	1804	1612	22	34470	37400	60	0.121439
29039	31195	52	17308	17603	52	204	216	0	586	456	0	1346	1381	16	1602	1474	21	42070	44321	59	0.121439
156603	136650	92	115961	105439	91	4513	3856	35	5728	4934	48	12294	11348	63	18321	17601	72	447851	407441	88	0.121439
106483	98531	91	52541	49719	82	1588	1427	19	2170	1909	26	5472	5087	42	7884	7541	45	208647	200409	75	0.122564
211437	176473	96	137786	118643	97	4755	4118	36	9347	7477	57	21863	17968	84	23862	20206	78	899013	721667	92	0.122564
207074	159760	109	78357	59463	100	3129	2612	33	4780	3821	39	8188	6651	52	12310	10407	71	314893	262542	93	0.122564
53960	55453	70	19329	19598	54	632	656	0	853	1447	14	2014	2080	22	3325	3557	31	83277	82089	68	0.123688
148234	124862	91	54531	46838	89	2155	1967	25	2514	2294	27	5805	5045	43	9274	8462	53	220617	200612	81	0.123688
188922	157141	98	51147	43093	95	2733	2460	28	5467	5194	40	13822	12255	63	14744	13319	76	556963	516832	85	0.123688
109326	102695	88	65841	63674	83	1590	1843	17	2211	2012	25	5071	4840	41	7005	6418	45	183925	173800	71	0.123688
228808	191890	106	136878	114008	104	4950	4249	37	6805	5753	46	14345	12472	70	21670	18767	88	542578	486848	96	0.124813
67227	62679	84	35011	34431	77	1443	1302	12	1638	1972	17	3597	3540	34	5338	5163	39	132608	126586	70	0.124813
122411	109631	102	48136	44251	84	1157	1263	15	2091	1922	23	4669	4466	39	6481	6235	44	187562	175233	76	0.125937
165558	148033	97	87195	77587	92	2196	1851	25	4317	4322	33	8875	7857	51	10220	9363	60	333184	309241	86	0.125937
323077	207703	122	124141	79205	119	4508	3009	41	7183	4832	52	16465	11749	78	22977	15426	86	614109	451966	114	0.125937
125806	105931	91	42239	35644	89	1724	1399	16	2466	2132	34	5662	5172	44	8454	6962	55	211671	185736	81	0.125937
98906	94306	81	66045	63863	82	1956	1764	23	2550	2540	28	5350	5024	41	7222	7120	45	193581	190175	76	0.127061
135846	117674	98	60280	51600	89	1640	1354	16	2499	2289	29	5889	5476	44	6644	6257	45	225820	203941	70	0.127061
190779	157968	96	99916	80726	94	2848	2115	33	4015	2897	41	7868	6725	52	13001	11419	66	321439	267628	87	0.127061
108325	106498	86	37727	37746	79	1520	1444	15	2471	2566	30	7344	7598	46	6643	6119	43	280568	276452	68	0.127061
79780	76191	80	19003	19029	51	1148	1345	15	1755	1845	22	3943	3874	33	5117	5306	38	135263	130771	74	0.127061
186435	155488	104	71081	60498	93	2093	1811	23	4168	2995	39	9430	7245	60	9345	7998	55	365901	311505	81	0.128186
70647	67972	80	32125	31299	77	791	875	0	1736	1320	15	2726	2530	29	3391	3345	30	100221	103599	70	0.128186
223516	147909	122	71179	46917	105	3412	2337	38	4761	3326	43	9456	6853	59	14496	9780	79	357492	247268	101	0.128186
86129	78506	92	34198	31891	80	1085	989	0	1574	1346	15	3608	3260	37	5348	5036	41	140810	135055	77	0.12931
36573	35772	61	16264	15989	52	500	356	0	603	737	0	1312	1396	17	2498	2682	25	48506	44971	64	0.12931
128066	111728	102	60335	53148	87	1469	1273	15	2340	1816	25	5104	4672	41	6895	6173	48	186729	157620	79	0.12931
40993	41933	76	18346	18089	55	469	511	0	1140	884	0	1518	1453	14	1824	1793	22	64200	63940	59	0.130435
21045	21041	48	10634	10647	44	210	246	0	635	884	0	936	916	0	1655	1552	21	38860	39384	61	0.131559
68107	66156	76	26886	26017	75	668	733	0	1168	1360	12	2216	2165	26	3655	3894	34	90835	89111	75	0.131559
72033	72046	77	24331	24056	71	876	741	0	1249	1425	13	3097	3087	30	4735	4551	37	111201	108267	72	0.132684
71580	68443	76	29853	28143	78	1171	1143	9	1130	1466	15	2972	2713	32	4925	4213	41	115738	110318	78	0.132684
64827	62205	78	29050	27389	75	1100	1034	4	1583	1407	13	2388	2574	26	4640	4146	38	107884	107163	75	0.133808
91767	81502	83	35973	31516	82	1053	1176	8	1930	1634	24	3668	3623	33	4912	4111	41	143199	124552	81	0.133808
55575	54581	83	27964	27412	74	546	529	0	1090	1253	14	2253	2321	25	3098	2913	33	86113	87958	73	0.133808
66459	64504	77	31937	30363	75	676	829	0	1568	1294	15	2830	3063	27	3726	3771	35	105960	102920	73	0.133808
19680	22152	41	9615	9893	42	305	211	0	96	384	0	861	989	0	1268	1239	13	29718	29339	59	0.133808
118613	100316	99	42595	36272	86	1262	1004	2	1615	1791	17	3915	3399	36	6178	5202	49	170362	145198	85	0.134933
155983	126904	94	57040	46262	91	2091	1820	21	3284	2750	34	7263	6270	52	9846	8071	56	262204	224143	88	0.134933
219005	184513	99	123530	103725	98	4845	4125	37	6286	5451	43	14340	12157	66	20885	18006	86	522086	447275	96	0.134933
149688	130285	107	52119	42204	107	2421	1649	27	4491	3768	38	9672	8664	55	11013	8928	77	395115	343613	107	0.134933
47788	51818	50	19634	20518	50	373	506	0	1258	1083	7	1593	1733	22	2876	2712	28	59102	58577	70	0.134933
76603	71521	80	28606	26714	75	1064	1151	11	1744	1549	19	4065	4056	34	5870	5239	43	145165	142585	73	0.134933
53945	52765	79	28101	27815	74	622	833	0	1028	966	0	2573	2548	28	3866	3446	36	97771	100022	71	0.136057
249331	186866	132	113259	85825	125	3563	2783	35	5598	4503	44	12148	9536	59	16128	13111	67	467068	372668	122	0.136057
104232	84100	88	40997	32277	86	1706	1322	17	2386	2088	24	4638	3848	40	6296	5238	49	175194	146737	86	0.137181
122690	113268	100	60321	57562	83	1496	1609	16	3351	3258	32	7611	7236	45	8602	7866	50	305621	292137	83	0.138306
196941	155240	98	79402	63615	97	2483	1694	31	4428	3784	35	8960	6907	52	10860	9085	59	346040	298148	92	0.138306
221043	144070	144	84219	52770	141	2778	1853	25	4368	2848	37	8554	5641	68	11608	7422	95	325393	213748	139	0.138306
195179	171442	92	112112	94795	93	3234	2742	33	4231	3290	41	9338	8116	56	12623	10681	66	345400	288745	88	0.138306
192429	154479	99	91874	73615	97	2503	1951	29	4867	3999	42	9094	7713	54	12405	10757	62	360090	309123	95	0.140555
78704	77009	79	31571	30802	77	981	916	0	1146	1522	15	3360	3405	32	5096	4908	37	125578	119124	72	0.140555
74518	69153	91	18572	17960	54	769	808	0	1202	1287	13	2245	2029	26	3201	3158	31	87660	83273	71	0.140555
21957	23176	53	11689	11787	44	90	282	0	219	531	0	777	876	0	993	1101	10	38080	40948	61	0.141679
88462	82516	83	46174	43993	80	1415	1445	15	2142	2232	29	4704	4704	37	6665	6247	43	158703	151480	79	0.141679
77653	75260	78	32441	31810	77	593	734	0	1635	1403	17	2919	2786	30	4287	3872	36	123489	119725	75	0.141679
207872	165996	100	107086	87371	95	2417	1896	26	5655	4477	45	11120	8933	61	12118	10060	66	473463	391575	95	0.142804
57083	56575	75	31057	30598	70	1050	1028	4	1798	1532	17	2984	2995	30	4646	4465	39	118653	119628	74	0.142804
57872	56908	77	17086	17272	48	730	799	0	1132	1095	8	2509	2482	27	4210	4341	37	101334	99385	67	0.142804
142833	114832	96	65166	52627	91	2257	1608	28	3064	2553	32	6789	5692	47	9941	8201	58	260000	215496	90	0.143928
59787	54938	80	34659	33642	77	850	678	0	562	764	0	2375	2370	27	2653	2586	30	94464	87708	75	0.143928
110716	104499	98	40216	38721	81	1293	1235	11	1777	1777	18	3839	3481	36	5618	5132	42	141287	135799	78	0.145052
73425	67307	95	29379	27134	80	1056	1146	8	874	1223	12	2544	2322	29	3787	3536	35	99197	91744	95	0.145052
70672	68968	82	20400	20008	57	706	673	0	988	860	0	2446	2216	28	2991	3107	29	93905	88344	73	0.145052
103693	95089	86	38271	36619	81	1092	1105	7	2296	2059	28	5271	5170	40	6426	6015	42	234139	223520	79	0.145052
285800	166549	129	106051	64248	123	3702	2401	39	5208	3574	50	11826	7526	67	16422	11420	75	467246	322385	123	0.145052
76383	66983	88	30702	27167	79	966	776	0	1576	1504	21	3498	3213	34	5925	5110	42	139310	134567	78	0.146177
29309	28793	70	6396	6347	37	511	409	0	707	727	0	845	1193	9	1304	1644	19	44169	45186	63	0.147301
170993	151000	94	68429	61232	89	3429	3331	29	4546	3794	45	8750	7570	52	11938	10713	57	325459	287398	90	0.147301
241955	187629	105	132460	103435	106	4106	3148	37	4899	4206	46	11315	10167	57	16170	12995	75	413021	365306	99	0.14955
253088	185194	103	94742	70369	102	2801	2082	32	4291	3212	45	9996	7517	60	13706	10159	69	386624	294401	103	0.150675
121116	117075	83	82563	79753	83	1931	1908	23	3044	3364	29	8692	8576	49	9509	8914	52	369871	353617	84	0.150675
112699	95925	89	37461	32029	84	1324	1036	5	2682	1922	28	4302	3980	37	6212	5342	47	159033	146819	83	0.150675
141553	119460	91	54511	45298	88	2310	2182	26	2840	2111	36	6464	5205	46	9032	7384	52	207445	169278	80	0.150675
139832	126377	91	49022	43571	86	1863	1843	21	3900	3363	36	7714	7139	49	8739	8015	51	316313	300243	88	0.151799
93598	88919	83	35594	32561	82	1217	1136	10	1760	1738	19	3384	3045	33	4281	4428	37	134584	129194	79	0.151799
72764	67045	81	34365	32246	80	669	648	0	682	1121	11	3089	2776	31	4465	4357	37	103550	98107	69	0.151799
170714	126157	98	73215	55273	97	2597	1897	32	4140	3007	42	8248	6312	57	12267	9498	65	355116	286372	98	0.152924
55312	53164	79	19565	19429	56	425	509	0	832	965	0	1565	1464	20	2786	2460	32	70428	69514	69	0.152924
108419	101067	91	37012	33446	84	1268	1064	9	2261	1978	26	5450	5022	42	7081	6545	49	204392	197736	81	0.154048
54946	55520	72	12701	12768	46	602	617	0	1292	1273	10	2091	2308	23	2587	2526	28	91086	92694	70	0.154048
161035	145457	91	92469	83207	91	1914	1871	23	3778	3646	32	8185	7971	48	9675	9009	49	329619	310303	85	0.154048
87188	75398	86	40731	35123	83	1234	957	0	1944	1835	22	4680	4019	40	6475	5622	53	165536	145446	78	0.154048
60138	59744	75	20355	19888	58	790	630	0	838	429	0	2208	1978	27	3449	3451	31	87750	87829	70	0.154048
116896	106367	87	49308	44487	86	1752	1585	23	2767	2409	30	5723	5291	41	7194	6933	47	247170	237829	84	0.155172
85669	74141	86	33939	29760	82	678	804	0	1574	1489	14	2833	2734	31	4424	3794	40	119152	109397	78	0.156297
131698	108089	90	48011	40733	88	1621	1321	15	2350	2033	24	4862	4156	43	7164	6571	45	182651	165627	78	0.156297
215430	157257	107	71231	51793	101	3418	2489	36	5199	3793	46	10221	8088	57	14872	12216	72	400934	339595	92	0.157421
44509	44179	79	19584	19562	57	689	531	0	760	707	0	2020	1763	24	2393	2602	24	66465	66270	65	0.157421
259394	209066	121	117397	98565	111	6222	5408	40	9352	7312	54	21020	18027	82	32743	27690	102	790613	665778	106	0.157421
195680	145263	100	70270	52595	97	2715	1982	33	4030	2978	41	8273	5978	59	11299	8417	61	303376	222242	93	0.158546
138310	121095	91	53546	45486	87	1971	1382	22	2805	2786	31	5751	5371	44	7736	6916	51	207199	195613	80	0.158546
55317	53937	84	22577	22027	65	655	798	0	1528	1299	14	1977	1865	24	3261	3391	30	77871	76738	67	0.158546
229215	194988	109	176951	153398	106	4283	4061	34	8504	7437	54	17691	15533	70	23602	20184	85	660634	573834	99	0.15967
65614	64037	78	20517	19761	57	498	470	0	1211	1228	11	2730	2564	29	3342	3089	32	109291	103393	92	0.15967
49881	50324	62	21826	21860	55	1074	693	0	1193	1032	5	2573	2679	27	3576	3715	33	89524	90752	65	0.15967
85952	82657	84	44488	42892	80	1319	1170	13	2026	1952	22	4808	4428	38	5623	4776	42	205780	190813	96	0.15967
78311	70096	80	32716	28696	73	1063	860	0	1086	1069	8	2946	2542	32	3516	3015	37	117460	106127	70	0.15967
169789	145228	91	64386	55392	90	2313	2056	22	5107	4645	40	10930	9748	58	12324	11024	62	447607	412478	85	0.15967
67404	65976	76	27533	27310	64	921	972	0	1283	1412	13	2446	2457	27	3980	3561	38	94767	95786	66	0.15967
223503	187783	109	111299	97040	101	4238	3768	36	6963	5787	56	16169	13377	72	21001	17651	81	545300	466658	96	0.160795
52241	51587	76	21555	21530	56	377	371	0	948	1251	11	1603	1858	19	1593	2087	21	75047	77773	67	0.160795
89091	85787	79	23903	23604	72	622	681	0	1613	1255	20	3737	3619	34	4930	4467	41	128254	121250	73	0.160795
124845	119610	86	31899	30590	80	2242	1934	25	2615	2536	30	5915	6028	42	8412	7927	52	230115	217440	78	0.160795
70033	68282	82	23398	22814	74	940	746	0	716	1033	4	2797	2659	28	3429	3149	36	98767	96437	67	0.161919
114363	112328	80	39589	37406	81	1781	1818	18	3248	3233	30	7788	7719	44	8386	7886	46	318028	305253	77	0.161919
101710	92880	87	35655	33102	81	1262	1011	2	1815	1682	22	4336	4066	36	5554	5576	39	157553	157117	71	0.161919
158869	119768	112	69920	55158	95	2174	1835	24	3374	2509	41	8147	6331	54	11528	8668	67	298659	239694	103	0.161919
205207	159565	99	83490	65012	96	2008	1693	23	4862	4134	43	10094	8456	55	11002	8557	60	423431	350701	91	0.163043
24700	22592	79	9601	9775	42	100	266	0	413	392	0	1119	1257	11	1226	1423	14	38902	40549	60	0.163043
50452	48393	84	20964	20740	59	588	562	0	754	960	0	1696	1827	20	2219	2273	22	69698	71069	58	0.163043
191185	154668	100	264845	235981	101	6229	5458	41	10207	9071	58	21683	18747	84	30837	26458	89	794703	681264	95	0.163043
93578	83710	93	43053	38798	82	1251	1032	5	1977	1854	26	3815	3638	34	4196	4130	35	177122	168106	77	0.164168
54863	52626	76	25140	23893	74	1049	1056	5	824	1251	10	2504	2527	28	3578	3430	34	94328	94252	68	0.164168
221011	174704	104	97436	77339	100	3934	3018	36	5086	4061	43	10564	8495	55	14500	12841	71	385892	340418	96	0.165292
44934	43992	75	12907	12781	46	744	795	0	776	1107	7	2040	1981	21	2860	2921	28	73125	71190	70	0.165292
111284	105653	84	33289	31952	80	1451	1212	17	2242	1910	31	4564	4085	36	6564	6285	43	177656	164400	80	0.166417
120699	108672	90	47954	42272	87	1723	1739	20	2768	2354	28	4631	4348	38	5971	5213	51	178608	166413	85	0.166417
77635	71106	92	38773	37131	79	1039	935	0	1139	1515	17	3196	3355	30	4386	4533	34	124521	111721	76	0.167541
216989	182488	113	97137	81612	101	3604	3089	33	6431	5670	43	14963	13514	70	17208	15372	78	607253	569155	94	0.167541
67177	60049	89	24368	21756	72	916	918	0	1224	1346	12	3298	2685	34	4752	4433	42	129929	123675	78	0.168666
29818	30732	72	10672	10539	44	218	391	0	908	668	0	1099	1240	14	1394	1472	18	49996	50416	65	0.168666
259572	192563	113	100821	73763	109	3552	2304	38	6251	5529	46	14491	11396	67	16008	12525	71	586512	485924	105	0.16979
27630	29508	53	9579	9965	41	304	318	0	471	558	0	1289	1323	14	1256	1430	17	54109	54056	66	0.16979
124194	113626	94	64769	60723	85	1577	1571	20	3713	2860	38	6432	6057	44	8507	7612	49	267276	255390	82	0.16979
130005	121261	85	44588	41425	82	1815	1637	24	2965	3099	34	7471	7087	46	8624	8002	54	321286	316578	81	0.16979
154003	138190	95	79990	72926	89	2623	2387	28	3387	2818	32	7266	6164	52	10829	9318	61	273524	231101	82	0.16979
189914	157834	100	75036	61921	98	2260	2197	24	4106	3306	41	7592	6673	48	10987	9192	67	289377	258303	96	0.170915
82535	80755	85	32241	30946	79	972	942	0	1502	1733	18	3598	3438	34	4392	4188	37	132392	127853	79	0.170915
106441	101398	82	38986	37504	81	2106	2208	23	2473	2490	28	6145	5981	42	8594	8297	53	222793	214137	79	0.170915
197579	165207	95	93684	77259	94	3232	2579	32	5176	4505	40	12770	11008	62	14526	12330	69	548330	481613	93	0.170915
89730	77824	86	40363	33727	84	1229	1051	8	1765	1471	25	4130	3635	36	5638	4350	45	151244	124491	83	0.170915
54474	48708	87	24322	22125	76	710	798	0	1402	1322	18	2825	2588	29	4045	3898	35	99187	90409	76	0.173163
183480	157867	99	55745	47945	93	2677	2393	28	4973	4564	39	11860	10833	67	14342	13441	68	491935	458045	95	0.173163
176215	163150	91	90667	83747	90	2679	2573	28	4599	4237	40	9803	9131	55	11777	10539	61	366211	327066	90	0.173163
116092	112713	81	39527	38212	80	1769	1382	18	2920	2412	32	5421	5133	41	7656	7361	48	197827	188565	84	0.173163
54029	53766	78	22299	21905	62	392	557	0	987	1042	4	2008	2170	22	2828	2817	27	69623	68464	74	0.174288
67088	64054	78	29790	29370	76	622	726	0	999	944	0	2183	2048	24	3173	2889	31	86896	86689	76	0.174288
126957	118530	101	43089	40793	83	1219	1095	11	2176	2261	26	5377	5263	39	6335	6032	43	217370	209182	78	0.175412
71196	64829	89	32608	29626	80	1345	1258	11	1528	1369	12	3038	2947	31	5047	4444	42	112114	106203	95	0.175412
115724	111068	82	56615	54137	81	1431	1369	15	2250	2167	25	5530	5318	41	6961	7012	40	187425	179240	83	0.175412
78325	73644	81	31051	28956	78	1130	1116	7	1567	1536	19	3689	3413	36	4926	4822	38	128442	116854	69	0.175412
105613	60751	113	39945	24092	110	1327	713	0	2223	1276	12	4457	2357	56	6785	3868	69	161876	87106	108	0.176537
206729	147089	111	96632	73000	100	2628	2017	27	3940	3316	38	8350	6317	50	12550	9691	67	310769	234030	101	0.176537
31801	32072	64	13139	13159	45	502	396	0	436	732	0	1472	1479	19	2379	2564	25	66016	67912	65	0.176537
138876	113780	93	66022	56051	90	2565	2058	28	3003	2478	33	6346	5370	45	10469	9063	56	233991	211153	88	0.177661
160394	140697	91	76693	67667	90	3075	2848	30	3477	3338	36	9460	8771	52	12558	10706	63	351949	299284	92	0.177661
118561	112343	86	41964	40614	81	1430	1461	16	2511	2337	28	5366	5323	39	7202	6633	44	234311	221080	82	0.177661
74772	67626	82	27870	23940	81	1167	1036	5	1400	1415	18	3766	3406	36	5596	4948	45	125754	112980	79	0.178786
315997	210166	133	189412	142509	131	7491	5296	47	10233	7466	59	21380	15048	86	31150	21811	122	762497	532471	128	0.178786
155039	141866	88	77425	72029	88	3570	3290	30	4603	4199	38	10637	9954	53	15855	14373	74	419212	380734	89	0.178786
222684	157259	105	103053	73931	103	3543	2450	37	4660	3259	46	9623	7328	58	13599	10208	67	368891	294184	101	0.178786
78303	77976	78	26183	25821	58	653	732	0	1209	1166	12	2922	2988	30	3566	3493	34	100413	97528	74	0.178786
128619	120461	86	41602	39479	84	1562	1542	17	3114	2836	30	7205	6366	53	8458	8055	48	307483	289851	88	0.17991
71275	69872	81	19955	19431	61	917	917	0	1442	1489	16	3071	3047	29	3683	3687	34	114902	114956	79	0.17991
140861	131889	98	59303	56377	84	1917	1797	24	4030	3888	34	8801	8273	53	9668	9484	50	368158	336486	83	0.181034
24081	21697	74	9460	9368	42	161	333	0	548	572	0	978	917	0	740	660	0	40264	40373	63	0.181034
53280	51395	78	23042	22852	69	536	511	0	666	824	0	1630	1783	18	1953	1884	23	70738	70965	64	0.181034
165456	154276	93	73747	68478	90	2861	2774	28	4059	3760	35	8631	8319	47	12860	11665	64	309183	283846	92	0.182159
159029	136520	104	72062	59496	93	1814	1923	21	3482	3165	36	8583	7648	52	9553	8421	55	344711	297774	94	0.182159
43547	44614	72	14830	15076	48	436	351	0	816	1075	7	1921	1689	23	2657	2916	27	69692	70344	70	0.183283
161204	142632	90	50664	43884	91	2143	2022	24	3968	3228	38	8096	7552	46	12233	11123	60	300010	273141	92	0.183283
63236	60223	79	19757	19491	56	886	961	0	947	960	0	2077	2423	23	3148	3299	29	83507	82034	78	0.184408
151005	129761	102	84074	71757	93	2939	2784	28	4539	3751	40	8473	7986	49	11245	9978	64	309998	278903	91	0.184408
107628	102166	88	45054	43109	82	1618	1352	21	2938	2754	28	6646	6459	45	7299	6779	43	261897	244969	82	0.185532
156632	139988	92	66101	59136	89	2213	1736	26	4695	4355	36	9506	8715	50	11456	10555	56	419286	391580	93	0.185532
36342	37520	57	12998	13284	45	717	707	0	757	774	0	1856	1935	21	2570	2495	29	67324	67587	71	0.185532
132253	111231	102	62283	54588	88	2234	1969	25	3173	2450	38	7508	6359	51	9521	8447	58	243703	226966	85	0.185532
56115	55625	76	20064	20143	57	509	693	0	655	769	0	1776	1798	21	2839	2528	31	71400	70221	72	0.186657
135428	118879	95	43042	36473	90	1800	1597	20	2708	2266	27	5419	4745	43	7271	6409	47	206869	182142	106	0.186657
118861	108514	85	50632	46386	84	1414	1326	15	2290	1753	27	4700	4905	35	6914	6274	51	194573	186797	82	0.186657
56773	53263	80	30266	28856	75	576	570	0	1110	1174	17	2139	2253	23	2699	2542	28	86848	82719	74	0.186657
126279	111947	92	48698	42436	86	1417	1256	15	2166	1764	28	4678	4315	39	6531	5479	49	183219	165710	86	0.186657
30657	30216	69	14270	14443	48	391	363	0	545	550	0	1193	1004	2	1681	1895	20	51659	52849	66	0.187781
112141	107054	85	43670	41984	81	1337	1401	15	2519	2137	28	6363	6028	42	7253	7724	47	256872	251533	81	0.187781
59123	55434	84	19733	18952	60	638	739	0	817	969	0	2207	2275	25	3301	3394	29	89959	86025	70	0.187781
234998	164248	113	79672	55143	109	3405	2042	38	4553	3584	42	9324	6350	60	12965	9710	65	344518	252297	109	0.187781
196944	152444	100	86553	69531	98	3435	2880	32	4591	3899	38	11083	8532	62	16535	12663	78	418317	350173	95	0.187781
110715	107279	89	43318	40770	84	1274	889	0	2364	2558	28	6274	5600	43	6015	5654	45	233715	206733	99	0.187781
62259	58973	82	27728	25763	77	712	643	0	1383	1019	4	2568	2243	29	3903	3858	38	97419	92526	71	0.188906
160633	134918	103	43973	36626	91	3180	2821	30	4232	3817	36	9774	8545	54	13089	11808	67	353634	326197	88	0.188906
123788	116764	85	80272	76314	84	2207	1844	26	4852	4496	42	9778	9164	61	10383	9701	55	409238	375646	85	0.188906
70380	65154	81	21796	20721	65	1364	1519	15	2256	2214	28	4043	3732	35	5500	4906	43	137864	136459	72	0.19003
54092	53500	76	17743	17713	52	874	777	0	996	923	0	2262	2322	25	3451	3473	33	82558	79412	69	0.19003
75318	72878	79	27564	27109	77	758	803	0	1099	1120	7	2636	2730	29	4262	4184	37	111704	108409	76	0.19003
92263	87018	84	33166	31920	79	1033	1017	3	2447	2269	28	4678	4489	37	5093	4895	39	199382	190486	77	0.191154
86483	82732	82	24046	23379	70	1336	1281	14	1769	1883	28	3986	4014	33	5600	5241	40	170695	169183	77	0.191154
211061	173124	117	131558	111517	103	3459	3098	32	5879	4911	43	11766	9899	61	13638	11006	62	460897	413460	99	0.191154
154537	133396	108	89957	78619	108	2798	2671	27	5111	4860	39	12776	11393	62	14868	12987	65	524151	462953	108	0.191154
135842	124919	87	51382	47596	86	2061	1932	21	2920	2934	28	6419	6049	42	8412	7848	51	237130	234384	73	0.191154
63582	58973	81	20693	20262	66	814	706	0	975	802	0	2238	2377	25	3120	3342	32	88253	85189	71	0.192279
128145	116528	90	67544	62796	86	1683	1976	21	2712	2659	28	5276	4949	39	7782	7664	51	195957	184756	78	0.193403
74206	71348	82	42369	41503	78	680	674	0	1236	1096	9	3833	3817	34	5231	4886	41	145855	143486	70	0.193403
161563	138118	98	57969	50808	90	1921	2104	23	3459	3209	33	8825	7850	57	9050	8381	54	309995	285148	86	0.194528
87105	77250	84	33887	29387	81	1354	1316	16	1819	1713	23	4216	3546	39	5954	5638	43	150044	135456	79	0.195652
60268	57505	81	22285	21927	71	969	848	0	1315	1112	9	2407	2490	26	3318	3240	31	83888	84828	65	0.195652
49335	46627	81	20283	20037	57	370	658	0	792	816	0	1618	1800	19	2892	3090	27	65716	65540	66	0.195652
55953	55895	78	18435	18209	58	497	599	0	611	778	0	1969	1833	23	3138	2921	32	72668	70709	70	0.195652
177577	149586	102	74989	61146	98	2126	1632	24	3115	2797	31	7415	5768	51	8602	7135	51	299700	252520	113	0.195652
56320	54553	77	25276	23958	65	985	759	0	1160	1209	17	2747	2710	29	4195	4515	34	110226	109195	69	0.195652
56183	57218	66	25477	25024	73	607	574	0	1017	1336	11	2327	2099	23	3194	3121	33	86168	84685	63	0.196777
126856	122446	85	73480	72076	82	2117	1837	21	3662	3360	37	7934	7497	48	9852	9544	51	330453	318562	75	0.196777
75262	72147	78	31022	29720	76	662	766	0	1502	1387	16	3247	3154	31	3985	3747	34	135288	136763	72	0.196777
73270	71045	82	35057	34758	77	931	797	0	1042	1086	6	2723	2661	29	3303	3530	31	103611	101622	72	0.197901
114925	108692	87	42995	40434	82	1673	1715	19	2871	2523	32	6853	6825	44	7574	7810	45	276824	275177	85	0.197901
65378	63342	78	37563	36913	77	1166	1300	12	1651	1512	23	4040	4294	33	5904	5703	41	150074	145741	70	0.199025
75237	68841	95	29692	27655	78	1067	854	0	1527	1542	19	3384	2857	35	3952	3650	37	106788	99258	63	0.199025
122973	113726	96	44339	41609	83	1765	1670	19	2985	3000	29	6433	6101	46	7505	7915	42	289531	271291	84	0.20015
63606	63210	77	25684	25078	74	797	878	0	1427	1286	13	2644	2578	28	3503	3487	33	86174	86294	74	0.202399
55085	54048	88	14534	14269	49	1047	1102	7	1575	1612	19	3016	2954	29	4372	3866	39	105018	105425	73	0.202399
44277	42229	79	18056	17494	57	288	434	0	993	675	0	1338	1165	11	1881	1824	23	54797	54207	66	0.203523
80674	75711	80	24055	22261	70	1214	1397	14	2378	1957	25	3787	3608	34	5099	4644	40	137021	133847	77	0.203523
95597	92815	83	30873	30012	79	1162	1192	10	2483	2350	28	5556	5407	41	6473	5894	45	247313	244470	70	0.204648
81933	75209	97	31910	29233	80	1206	959	0	1958	1628	20	3025	2739	31	5013	4404	46	124248	112614	70	0.204648
31931	33905	56	11179	11316	43	372	253	0	264	370	0	1150	1242	12	1407	1488	16	44233	45397	63	0.204648
109559	104581	89	58429	55449	81	1381	1478	18	2233	2503	23	5153	4982	40	5785	5791	41	181208	175719	75	0.204648
129090	117533	89	48933	42786	87	1507	1315	17	2008	2176	25	4932	4405	43	7032	6588	48	182660	172715	86	0.204648
121028	99989	96	66362	56744	86	2326	2094	26	2988	2301	38	6446	5495	45	8786	7628	53	232311	194666	85	0.205772
213286	155970	119	77332	56290	101	2956	2109	34	5816	4704	45	12510	9277	62	13781	10335	69	539292	405044	100	0.205772
278449	179027	117	137730	89915	115	3612	2590	37	5658	3616	50	11966	7759	69	16652	10491	82	440667	282173	115	0.205772
143681	124306	92	64539	56702	88	1930	1625	21	2653	2675	30	6921	6165	45	11534	10530	61	288975	270078	79	0.205772
30741	33746	54	20563	21388	53	542	601	0	800	691	0	1564	1693	19	2691	3114	26	52951	53070	66	0.206897
134957	115662	101	60570	52550	89	1074	958	0	2380	1949	24	5078	4925	39	7620	6648	48	207672	187211	87	0.206897
116961	102793	89	39172	34637	83	1020	1030	5	2849	2673	27	5938	5738	42	6568	6035	44	224799	205431	83	0.206897
194225	154137	97	67932	54002	93	2771	2290	32	5674	4860	43	12925	11149	65	12992	11542	70	497738	429580	92	0.206897
222041	188532	95	89847	77550	93	3419	3030	33	4755	4426	38	10072	9311	54	15026	13273	67	392688	359189	90	0.206897
91473	85328	85	21266	20071	61	1656	1707	20	2197	2277	27	4939	4703	40	7560	7217	47	182532	176659	73	0.208021
351326	247371	125	172234	123767	125	5834	4147	43	12558	9819	64	32392	23612	111	37385	27673	118	1.04858e+06	1.02417e+06	124	0.208021
118442	113266	83	40220	39655	80	1561	1541	17	3356	3349	33	7239	7605	41	8857	8687	50	324209	316742	82	0.208021
163066	152092	88	151176	142944	89	4799	4069	36	9005	7550	56	16473	14620	76	22930	19588	80	593356	508786	81	0.208021
57205	53566	91	25610	25493	74	807	680	0	1240	1294	11	2400	2483	24	3337	2989	36	91231	93473	71	0.209145
59064	56417	79	35208	34261	76	838	749	0	987	1345	10	2572	2433	28	3389	3064	33	92293	86495	72	0.209145
160371	121554	99	59135	46471	97	2261	1825	26	2849	2122	31	5434	4246	43	8076	6404	54	221056	180700	92	0.21027
95767	93836	88	30392	29316	78	1252	1186	10	1868	1885	19	3496	3566	33	5407	5085	40	152899	149015	75	0.21027
155706	137415	93	85096	75753	92	2313	2130	26	4728	3392	47	8631	7126	54	10881	9346	57	338595	292722	88	0.21027
205365	169667	110	75941	64928	101	3612	3037	32	6120	5412	45	12508	11021	65	15529	13312	70	443863	406962	99	0.211394
168378	152379	94	120891	112408	90	3524	3097	32	6079	5638	45	11831	11471	56	17394	16515	77	457833	420800	85	0.212519
115182	111971	81	31861	31447	78	1604	1451	20	2271	2337	24	5324	5136	39	7185	7372	44	193535	183487	79	0.212519
21435	22244	47	11148	11453	44	339	423	0	268	276	0	925	953	0	1018	982	0	33436	33494	62	0.212519
121296	116365	86	55881	53488	83	1674	1546	18	2622	2267	32	5098	4863	41	7810	7528	45	202808	191660	81	0.212519
124300	97484	94	59084	47157	91	2034	1837	23	2437	1820	31	6529	5009	49	8409	6645	52	220779	179656	91	0.212519
183594	166738	96	132769	125828	92	5213	5236	35	7617	6138	54	15321	14154	67	21566	19038	80	549987	464963	89	0.213643
29602	30266	58	9164	9535	40	323	293	0	587	870	0	857	937	0	1829	1829	17	52439	51200	66	0.213643
132604	118827	87	54403	49165	84	1647	1478	18	3276	2705	33	7236	6784	48	8600	7997	53	305867	286024	82	0.213643
80545	78060	82	23145	22345	73	962	1011	3	1857	1641	19	4217	4041	35	5964	5413	45	156391	152033	81	0.214768
73554	71825	78	21154	20660	65	824	843	0	944	1283	12	2700	2869	27	4096	4706	32	115098	115764	76	0.214768
153287	136530	94	48217	41482	90	2733	2517	27	3734	3259	35	7932	7023	47	11547	11161	57	316843	293084	91	0.215892
69010	65444	78	35959	34108	77	745	857	0	913	1153	11	2437	2178	25	3143	2561	35	100747	94845	70	0.215892
151768	131406	92	56486	48600	89	2018	1678	21	2127	2513	26	5402	4879	42	7562	6604	47	205092	184719	91	0.215892
220516	187536	99	111191	95869	98	3460	3119	31	5704	4573	42	12037	10314	60	17872	15147	81	442606	371686	97	0.217016
196727	172787	103	95449	84740	95	2591	2171	27	5001	4103	41	10173	9084	61	12071	10807	60	383689	343574	97	0.218141
61447	61445	86	17287	17488	52	690	705	0	955	1175	10	2600	2604	29	3441	3385	34	95388	95604	62	0.218141
133495	112947	91	50007	42313	88	2169	1786	25	3006	2704	30	6112	5323	41	9037	8078	53	214898	192425	90	0.218141
123816	120318	83	74950	73130	84	1902	1929	22	3219	3294	32	7185	6693	45	7680	6999	48	307436	280439	79	0.219265
161549	150122	88	84288	79061	88	2545	2497	25	5107	4723	40	12664	11186	66	14092	12744	68	523132	484542	105	0.219265
173976	159255	91	131679	120309	93	2533	2437	25	5120	4438	43	9236	8141	52	12922	12571	65	322440	297650	90	0.219265
125755	118143	87	52717	47892	85	1551	1405	16	1849	2134	25	4860	4326	40	6183	5658	45	189979	185094	83	0.219265
70359	59915	83	35072	30467	80	1122	764	0	1438	1459	18	3186	2897	32	4574	3849	37	128338	111898	79	0.219265
48170	47480	76	10606	10916	44	701	676	0	905	869	0	2023	1846	26	2847	3072	28	72986	74329	71	0.219265
134778	120991	99	69359	63564	87	2111	2072	24	3582	2808	38	6595	6095	43	9735	8696	53	270021	256379	86	0.22039
127676	112997	103	55224	47759	87	1781	1777	18	2148	2138	24	4672	4240	40	6920	6165	49	181799	165185	84	0.221514
120209	112457	84	48370	44885	83	1716	1500	21	2328	2465	28	6784	6745	46	8180	7269	51	287625	278430	84	0.221514
96025	92952	80	44549	42807	81	1237	1044	6	1706	1508	23	3655	3354	34	4358	4442	34	136002	125372	80	0.221514
103581	92028	87	41285	37253	82	1261	986	0	1836	1702	20	4201	3734	35	6628	5989	45	161544	146899	80	0.222639
191538	140200	101	71206	51876	97	2539	1844	28	3984	3197	41	7714	5718	51	10006	7635	59	270689	204492	99	0.222639
86420	87092	79	38710	38157	78	928	1004	2	1679	2015	22	3515	3258	36	5366	4867	42	136080	130420	75	0.222639
165788	145771	95	66227	58156	90	2576	2411	24	4150	3615	39	10661	10059	56	9984	9236	61	424648	399863	89	0.222639
129757	112061	95	66744	59181	87	1386	1295	16	2704	2662	27	6907	6002	46	7763	7554	46	295262	268735	88	0.223763
137209	112929	98	51333	42989	90	1499	1301	17	2271	1492	29	5034	3983	44	6071	5197	45	192496	155328	77	0.224888
61457	60240	72	24206	23904	65	424	645	0	1033	1148	7	2845	2764	31	3389	3603	31	101373	101525	72	0.224888
121493	115143	93	65527	62146	85	1627	1597	18	3184	3314	32	8166	7724	45	9871	9585	50	347113	320068	101	0.224888
94310	89740	84	38155	36317	79	1363	1550	16	2143	2383	27	4847	4587	40	7648	7419	47	179738	175971	74	0.224888
132276	103759	94	52500	41279	91	2077	1434	29	2204	2200	27	6048	4770	45	8545	6932	55	218022	177092	108	0.224888
91322	94058	77	38481	38409	78	1253	1143	11	1981	1597	23	5073	5165	38	4626	4733	35	186982	185779	76	0.224888
123250	112450	86	80392	72431	88	3045	2736	30	4178	4050	35	8441	7547	54	12058	11080	64	315709	286553	83	0.224888
43554	45428	55	18613	19313	49	625	656	0	633	795	0	1437	1507	18	2317	2327	26	65060	67732	67	0.224888
206078	171569	99	131626	110771	97	2818	2278	31	4780	4170	44	10368	8905	57	14557	11920	62	406774	340855	93	0.224888
55613	53702	82	40483	38485	90	961	837	0	1470	1316	17	3194	2689	33	4339	3753	39	119749	106309	90	0.224888
52123	49881	77	26559	25017	70	684	531	0	976	906	0	1750	1753	20	2879	2940	28	79174	74450	71	0.226012
58173	54178	92	22824	22401	75	643	657	0	1108	1242	10	2115	2205	24	3055	3284	28	78453	77033	67	0.226012
205821	168331	106	101499	84247	101	2675	2266	29	4507	4004	41	10179	8086	56	13759	11374	61	388497	319135	93	0.227136
72356	67002	86	24098	22400	75	657	645	0	1413	1437	15	2866	2671	31	4551	4310	42	116338	115244	69	0.227136
128366	117809	92	44359	39900	84	1387	1185	12	1809	1977	26	4967	4722	42	5638	5344	41	182249	181393	74	0.228261
140724	131171	88	58092	53912	85	2531	2355	27	3968	3322	36	7287	6655	46	10889	10322	60	277103	258807	80	0.229385
222204	182015	112	97947	81456	100	2744	2300	30	5842	5192	44	12276	10980	62	14634	13181	69	504136	465241	91	0.229385
49728	49361	75	22972	22961	60	424	483	0	461	638	0	1825	1943	21	2109	2280	23	72956	74492	66	0.229385
147850	133836	92	71123	64843	87	1660	1641	20	3549	3294	30	7233	7019	49	8045	7146	49	256338	246261	79	0.229385
85858	80855	83	16942	16272	51	1304	1349	14	1515	1363	14	3545	3520	32	5536	5393	43	130829	124288	71	0.23051
50336	50359	76	18012	18056	54	488	525	0	622	903	0	1695	1564	17	1493	1820	18	59599	58850	66	0.23051
65074	61496	78	24845	23818	75	643	672	0	1177	612	0	2086	1933	23	3329	3195	31	77911	75602	69	0.23051
158145	132893	95	69736	59196	94	2671	2103	27	2785	2609	31	7311	5963	48	9824	8153	56	267440	235459	87	0.23051
46972	45621	77	21095	20786	61	343	365	0	1182	953	0	1969	1696	24	2798	2731	30	68297	64177	61	0.231634
57705	55016	78	26903	26175	74	463	357	0	570	606	0	1696	1804	19	1954	1562	25	76042	74119	66	0.232759
48629	46950	81	22841	22551	65	625	546	0	781	951	0	1719	1731	19	2353	2477	24	56150	57383	65	0.232759
32507	29401	84	14424	14208	48	403	440	0	474	444	0	1035	1035	5	1413	1315	13	44795	42270	64	0.233883
39072	38188	71	10002	9796	44	620	619	0	1031	1006	2	1347	1325	13	2311	2152	26	63108	64030	66	0.233883
63795	63489	77	21850	21581	69	706	859	0	1121	1081	6	2467	2212	29	3806	3560	32	92055	91358	70	0.233883
63165	60158	78	21468	20596	61	1004	1032	5	1474	1656	19	3159	3258	30	4779	4859	38	119628	121234	72	0.235007
140730	122701	95	62286	54170	89	1450	1291	16	3455	3332	34	7003	6359	46	7876	7129	49	298703	278234	88	0.235007
73790	71258	78	31765	29177	80	769	759	0	1052	1252	13	2851	2722	29	4032	3678	34	116170	115259	76	0.235007
193221	154711	95	69032	55044	95	1883	1317	22	3570	3219	34	7329	6019	51	8427	6659	61	270337	221504	91	0.235007
104247	99386	83	32822	31783	79	1262	1501	16	3487	3660	31	6103	5913	43	6848	6186	45	241715	231694	79	0.235007
82068	80922	80	24975	24994	67	1218	1115	10	1631	1424	13	3157	2982	31	4949	5074	36	133035	129610	76	0.236132
372513	220382	159	165793	96431	143	5767	3574	46	7818	4579	57	17619	10023	86	26863	15893	111	710718	433424	159	0.236132
229328	155470	120	73335	51783	103	3936	2710	40	5263	3506	52	10215	7007	59	15708	10759	71	393287	266073	103	0.238381
98255	96145	81	31503	31068	79	1445	1414	17	3265	3115	31	7039	6973	48	7572	7213	43	287679	277113	82	0.238381
57300	57468	87	15805	15675	50	582	700	0	1191	1156	10	2541	2398	27	3421	3380	35	95079	95233	75	0.239505
86818	79923	81	51302	49103	79	1328	1373	16	1935	1833	23	4693	4315	40	7473	7043	50	174752	157870	78	0.239505
155865	135810	93	56063	48177	90	2281	1971	25	3375	2889	34	6979	6055	47	9941	9285	55	260130	242615	87	0.239505
199374	153489	104	80512	62717	97	2436	1850	29	4287	3425	40	10233	7804	60	11935	9010	67	431888	346086	98	0.24063
106966	98058	85	43970	40108	83	1668	1776	20	2997	2393	31	6639	6493	43	8857	7962	52	294927	280742	82	0.24063
47059	46761	78	26310	26736	71	484	611	0	267	891	0	1601	1637	19	2105	2098	22	66878	65113	70	0.24063
66711	65919	81	36800	35444	77	821	834	0	1526	1413	17	3013	2890	30	3854	3345	35	116561	114092	74	0.24063
142583	114483	105	60759	49789	90	1760	1553	16	2100	1955	28	5357	4206	44	8724	7165	53	225572	191709	76	0.241754
65783	62890	79	28379	26658	78	925	871	0	1366	1605	15	3257	3456	31	4560	4037	38	119086	115406	76	0.242879
184316	169267	94	72061	67713	91	2840	2889	27	5482	5300	41	13243	12466	61	14921	12888	71	531213	496139	89	0.242879
25468	28091	49	10396	11000	41	279	264	0	511	562	0	874	956	0	1039	1361	13	38831	41984	60	0.242879
164933	141163	95	69475	56958	93	1947	1850	21	3370	2883	33	7965	6814	53	9998	8546	56	354472	314426	94	0.242879
91624	85024	82	37792	34307	82	1357	1113	10	1303	1423	14	3750	3417	37	5034	5019	39	151858	146626	79	0.242879
176834	140719	104	84162	71090	94	2323	1786	23	2740	2594	32	6349	5280	46	9792	8113	61	279887	238360	92	0.244003
62598	59023	77	34052	31437	78	798	963	0	1140	1103	8	2856	2464	30	3146	3177	30	101204	97054	78	0.244003
161898	143668	92	52796	45210	90	2371	2293	24	4709	4446	41	10884	10155	58	11909	11481	62	452539	422921	87	0.246252
237005	185811	123	115367	95181	105	3056	2120	32	5259	3505	45	10117	8050	58	14890	12225	68	371031	286653	97	0.246252
205026	168470	100	113993	98509	96	5477	4927	39	7660	5842	58	15890	12825	77	24072	19944	83	584005	486892	96	0.246252
137280	121094	91	63134	57348	87	1676	1112	13	2901	2619	29	6216	5218	44	6400	5082	50	224561	193132	77	0.247376
167171	136315	106	69403	56672	96	2178	1755	24	2987	2324	34	5622	4643	47	8978	7416	54	224704	185698	93	0.248501
102201	98683	85	26958	26194	76	1788	1675	19	2770	2291	27	5667	5375	43	8010	7619	46	205061	200399	77	0.248501
179155	138150	98	82229	62557	95	2905	2026	32	4456	3388	41	10131	7435	58	12955	10233	67	330511	254540	84	0.248501
114562	101620	85	43736	39190	85	1597	1333	17	2806	2586	31	5769	4937	43	7666	6967	48	207109	187361	82	0.248501
64531	64257	76	42406	42499	75	1013	1298	11	1688	1849	24	3376	3223	34	5141	4685	43	118455	114471	66	0.249625
121867	112954	88	39895	37635	83	1548	1517	19	2469	2384	28	5462	5090	40	6542	5867	49	200569	195119	80	0.249625
29208	27133	74	11328	11607	44	392	455	0	581	577	0	1052	1047	6	1846	1475	24	40846	40160	66	0.249625
113014	98691	85	35212	29226	86	1487	1250	18	2208	2305	25	4842	4002	42	5926	5120	42	180021	165314	84	0.25075
136455	119888	89	56194	48070	86	1637	1322	18	2626	2482	29	5845	5512	43	8565	7973	50	194914	174083	79	0.25075
53532	55315	64	23091	23159	63	450	437	0	678	987	0	2091	2136	24	2676	2794	28	80242	76061	69	0.25075
69416	66311	85	32124	30960	76	905	742	0	975	847	0	3031	3185	30	4615	4258	38	127849	122884	74	0.251874
110479	104936	83	47831	46040	82	1337	1280	13	3049	2709	34	6277	6346	42	7032	6871	44	255415	241876	84	0.251874
155686	135080	91	74331	64871	90	1890	1708	23	4214	3653	35	9194	8113	53	10987	9638	60	384242	353071	91	0.251874
113866	100211	86	45512	39694	85	1132	1131	9	1943	1535	22	4250	3534	41	5643	5016	41	157507	135482	74	0.251874
48022	46187	79	17714	18031	49	742	909	0	983	956	0	2920	3213	29	3640	3425	31	102055	102897	69	0.251874
107250	86290	90	39111	30436	89	1152	935	0	1903	1516	24	3426	2821	35	4398	3627	39	132761	105829	85	0.252999
114166	103745	87	47917	42839	84	1782	1589	21	2078	1828	24	5075	4478	42	7239	6655	46	197736	181048	85	0.252999
75968	68254	82	26647	22556	82	1376	1252	15	2177	1733	24	4209	3897	36	5522	4890	44	153289	139178	79	0.254123
98700	95385	83	48169	47113	80	1149	1237	13	1796	2388	22	5040	4918	39	7783	6603	55	181080	172876	80	0.254123
90267	57722	112	30800	21946	93	1144	784	0	1827	1102	7	2938	1562	50	4980	2678	54	138031	82075	96	0.254123
36158	35613	74	20265	20596	55	241	244	0	747	797	0	1422	1499	16	1478	1565	17	50622	51212	68	0.254123
154309	130166	109	68119	58100	94	1892	1706	23	3692	2753	36	6517	5746	48	9056	7241	54	247644	219193	93	0.254123
132241	125086	97	50957	49101	82	1765	1585	18	2640	2832	27	6993	6767	44	8324	7511	52	299581	291511	87	0.254123
199408	161405	97	103494	87705	94	3624	3379	33	7479	6243	48	16621	14344	69	19493	16852	84	710092	627244	94	0.255247
120572	107448	103	49608	44730	85	1749	1530	21	2616	2489	29	7258	6827	45	8573	8357	53	312950	299027	86	0.255247
58406	58285	75	25189	25014	75	662	789	0	1061	1357	12	2976	2828	29	4672	4739	37	109195	105958	70	0.256372
106250	99010	89	70446	67227	82	2019	1766	23	3929	3424	35	7972	7774	49	9844	9401	55	286753	272029	83	0.256372
63310	57057	80	29862	26921	78	1131	756	0	1692	1110	22	2936	2830	30	4542	4199	37	120236	112691	76	0.256372
81967	76065	83	34716	33398	79	1052	1045	6	1712	1542	15	3135	3249	28	4877	4979	37	128391	122145	80	0.256372
86051	81163	90	29119	28634	77	863	621	0	1365	1344	13	2510	2452	28	4399	4391	37	105749	101908	78	0.256372
163797	151029	89	51864	49032	86	2610	2286	28	3523	3421	31	8055	7339	52	11214	9633	61	310422	284856	89	0.257496
49290	48521	76	16438	16485	49	584	538	0	344	635	0	1752	1881	21	1821	1841	23	57195	57479	66	0.257496
208554	162980	105	84075	67492	99	2888	2270	30	5500	4494	43	12234	9788	65	13751	11013	66	529972	461469	97	0.258621
102913	98764	80	39458	37991	80	1386	1228	12	2300	1980	29	5215	5184	40	7061	6910	44	244336	236721	75	0.258621
100257	94714	85	40787	38513	81	1579	1561	18	2072	2267	25	4701	4567	38	7339	6864	44	180325	172633	82	0.258621
157347	136197	97	68917	60170	90	1909	1592	20	3821	3417	34	8223	7628	50	8228	7764	53	332136	314808	85	0.259745
56226	56286	77	19777	19921	53	738	881	0	1259	948	0	2647	2751	28	4658	4222	38	102128	100981	73	0.259745
300934	227842	133	151618	119149	127	6344	4684	42	8783	7100	55	18248	14815	72	26628	21021	94	672651	572623	121	0.259745
49405	47204	75	18142	17573	55	349	311	0	524	570	0	1952	1968	22	2677	2700	27	74133	80030	58	0.261994
56407	54697	77	17703	17455	56	636	629	0	1272	1168	13	2241	2124	24	2804	3428	25	80338	80162	62	0.261994
61344	57237	92	18818	17610	65	732	695	0	1294	1074	6	2303	2165	25	3076	2978	30	95451	90072	92	0.261994
83336	80035	89	27456	26340	76	1266	1212	11	1820	1702	21	3855	3900	33	5079	5565	36	139264	136027	71	0.261994
154703	140979	91	80154	72247	88	2493	1975	28	4399	3449	40	8125	7029	50	10729	9730	56	327984	299114	77	0.263118
64506	62996	76	13773	13707	47	792	763	0	754	1310	14	2905	2913	30	3891	4001	33	102671	100367	71	0.263118
55162	53515	79	19385	19028	55	634	623	0	688	862	0	1524	1569	20	1888	1745	27	65626	65131	65	0.263118
241131	188321	108	112542	89807	106	2629	2290	28	5793	5306	42	12438	10561	59	14230	11949	66	504213	436929	101	0.264243
40847	41833	67	17100	17783	49	447	434	0	575	807	0	1520	1583	16	2818	3187	28	60181	63503	61	0.264243
33307	33290	58	13430	13638	46	166	272	0	491	541	0	1379	1196	16	1496	1521	20	53232	53435	63	0.264243
144502	122951	92	54811	45657	91	1617	1393	14	2570	2076	33	5633	5067	43	7580	6665	53	208142	183587	83	0.265367
69710	68614	79	15504	15106	51	1006	951	0	1236	1188	15	3003	2813	30	4316	4520	35	119137	117932	69	0.266492
149357	137367	93	44485	39839	86	1766	1622	18	3552	3501	33	8221	7991	49	9329	8767	58	330584	311504	82	0.266492
114231	108799	83	35279	33691	80	1443	1409	15	1435	1648	22	3716	3767	32	5158	4771	40	146718	140381	74	0.266492
212635	175424	114	76037	61997	98	3905	3249	34	6273	5512	45	12590	10365	69	17064	14372	71	436850	390550	90	0.268741
86560	84010	80	33661	32625	78	1418	1360	14	2301	2332	23	4827	4446	40	5865	5831	41	171209	160958	69	0.268741
233565	176139	105	96103	73866	102	3995	2609	39	4379	3763	39	11360	9361	57	15924	11824	77	438690	368692	94	0.268741
100178	95621	81	50098	47274	81	883	1095	7	1560	1674	21	4393	4234	37	4741	4523	37	151371	142320	70	0.268741
136526	125525	91	57885	52981	85	1586	1381	16	3543	3031	34	7756	7184	52	8895	8015	53	332868	325738	81	0.269865
185217	160629	94	131202	121029	92	3664	3257	33	6732	5491	48	14720	13216	66	17315	14757	77	542237	470252	89	0.269865
77826	76972	80	32263	32715	71	905	779	0	1923	1666	18	3818	3703	34	4118	3772	38	141339	140307	69	0.269865
61044	57524	85	22349	22112	62	713	789	0	1173	873	0	2016	2010	22	2772	2975	29	71471	72430	71	0.27099
39691	38399	77	19382	19325	55	449	513	0	723	733	0	1245	1473	15	1851	1860	23	53821	54587	64	0.27099
58493	55874	76	26521	24575	77	566	631	0	995	1148	9	2564	2364	30	3359	3268	32	104398	101223	75	0.272114
71832	66741	81	39497	35994	80	1197	1048	6	1167	1010	3	3067	3195	30	4373	4516	36	115321	107722	76	0.273238
150118	128301	94	73014	65144	91	2483	2263	27	3335	2769	34	7553	6379	48	8985	7828	54	293776	260897	89	0.274363
195001	166364	97	78616	69770	94	2958	2170	31	3949	3514	34	8850	8047	52	12524	11810	61	307691	278273	88	0.274363
57767	55620	80	30169	29843	74	716	658	0	1518	1859	21	2601	2469	29	3906	4006	35	101068	100904	67	0.274363
146829	133771	97	70138	64666	86	2439	2290	26	3557	3606	31	7441	6931	45	10163	9207	52	269840	247836	83	0.275487
67673	66945	76	18360	18260	52	535	613	0	1514	1047	5	2135	2347	26	2664	2873	27	92430	90690	68	0.275487
68339	69118	76	20327	20203	56	801	588	0	821	766	0	2067	2006	23	3146	2903	33	80642	78791	70	0.275487
105369	99764	98	48771	46921	81	1572	1493	16	3778	3364	32	7549	6825	49	8170	8270	50	310452	300679	78	0.277736
74872	71793	80	29117	28390	77	995	682	0	1983	1506	17	2774	2714	29	3655	3178	36	111500	110259	70	0.277736
71355	61237	81	29777	25813	80	801	757	0	1745	1074	16	3281	3202	33	5062	4446	45	120183	113271	77	0.277736
94959	90420	84	41466	39394	79	1236	1261	14	1934	2090	21	4174	3977	36	5575	5009	40	149113	134806	74	0.279985
143377	123851	108	59794	50998	108	2600	2080	27	3498	2848	40	7463	6427	53	9859	9055	58	276286	250310	108	0.279985
106936	97741	85	39875	35483	84	1284	990	0	1930	1723	25	3934	3684	37	5106	4800	40	141627	130458	79	0.281109
99472	84205	100	49149	41338	89	1130	977	0	1907	1585	21	4083	3392	40	5955	5247	45	163838	147636	100	0.281109
178759	153027	95	93389	81809	92	2496	2224	25	4037	3386	40	8940	7509	54	11496	9330	65	341728	290983	86	0.281109
173407	106970	105	71975	48077	102	2695	1611	26	4179	2645	45	8346	4854	66	10420	6027	64	310830	191438	96	0.281109
212182	169945	113	166536	140341	101	6092	5084	39	10409	8631	63	21973	19212	85	26203	22938	89	848661	725647	97	0.282234
118565	109009	85	49837	45921	83	1250	1167	10	2375	2365	26	4983	4915	38	5458	5288	40	174605	167291	78	0.282234
137287	130563	85	73471	70698	84	1629	1718	20	3017	3019	33	7543	7131	45	8270	7379	53	318943	304089	82	0.282234
152103	138420	89	62048	56465	87	2384	2171	26	4402	3885	39	10296	9345	59	11580	10987	60	429341	384957	81	0.283358
174782	150015	95	63519	54334	92	1792	1487	20	3389	3363	32	9376	8871	53	10473	9992	58	377932	357683	82	0.283358
170966	138295	106	74968	61452	101	2133	1557	24	3253	2792	32	7244	5621	51	9408	8200	58	265082	225796	98	0.285607
163696	140798	94	61759	52989	90	1794	1708	21	3602	3185	32	6709	5824	50	8883	7109	62	252784	222601	84	0.285607
86958	83766	89	24431	23262	79	1439	1154	12	1467	1557	20	3756	3353	34	5665	5177	42	150236	139500	95	0.285607
125573	111830	92	47070	42386	85	1123	1011	2	1778	2059	27	4872	4514	39	5527	4941	43	189979	175371	70	0.285607
236064	184236	108	102199	79701	105	3640	3145	33	5388	4697	42	10112	8137	63	16582	13637	77	409518	346479	97	0.285607
100877	92286	83	43300	38665	83	1023	1135	8	1750	1440	20	3808	3419	34	5819	5340	44	140155	123062	83	0.285607
124659	122032	83	39781	38650	79	1835	1739	22	2745	2630	31	7298	6749	47	8180	7512	47	299962	292079	80	0.286732
127864	107927	89	60837	51851	88	2084	1444	23	2679	2047	28	5058	4380	41	7821	6583	49	205480	180872	81	0.286732
95764	87781	84	29081	25165	80	856	746	0	1384	1705	21	3526	3441	33	5104	4552	43	136324	123079	80	0.286732
222466	171448	105	83469	64072	103	2821	2402	28	5709	4383	45	12771	10474	68	15062	11670	72	537283	444635	100	0.286732
191409	162721	98	94390	81183	95	2548	2168	27	5830	5067	40	13507	12127	64	14762	13239	70	544192	497241	93	0.287856
134404	126527	86	47414	44591	83	1754	1680	20	2376	2195	26	4764	4564	39	6421	6228	46	189081	178205	74	0.287856
237816	183724	106	92233	71461	104	2988	2101	31	5333	4109	43	10152	8693	55	14302	12462	62	433613	380695	99	0.287856
109625	99820	89	52401	47697	84	1355	1357	14	2595	2010	32	5168	4770	41	7079	6496	45	200791	189215	80	0.288981
163007	137019	97	66214	55887	93	2173	1936	24	3799	3282	36	7742	6412	54	10681	9438	58	285395	257244	92	0.288981
206026	153083	104	84897	62826	103	2334	1843	25	4733	3494	44	10109	7506	60	11454	9125	62	428568	326501	100	0.288981
82440	80336	84	33841	33730	76	800	1035	5	1494	1751	17	4183	4235	36	4493	4199	37	159928	154780	76	0.288981
53082	53334	70	18411	18600	54	528	587	0	1100	958	0	1763	1866	22	2000	2101	22	71256	73040	71	0.290105
73354	71639	80	27786	25942	78	800	742	0	900	907	0	1923	2215	26	3653	3452	35	97174	98250	69	0.290105
254701	202653	114	168433	137657	111	5054	4109	38	7903	6114	49	17360	14053	74	23001	18989	81	629311	502292	111	0.290105
100309	94604	82	33904	32987	81	2353	2229	26	3065	2597	31	6054	5704	41	9632	9573	55	249198	240845	78	0.290105
103899	90893	86	42336	37097	83	1210	1074	9	1468	1409	15	3381	2968	33	5475	4815	44	142174	129037	77	0.290105
73788	66285	81	33383	29480	80	1609	1572	17	1826	1756	24	3483	3242	35	5424	5343	38	132425	124608	73	0.291229
173364	147228	97	80914	69162	93	2155	1972	22	4176	3703	39	11023	10016	58	12435	9944	71	428174	373502	81	0.291229
35652	33205	74	12674	12413	47	555	510	0	470	644	0	1211	1200	11	1774	2099	20	45964	46734	64	0.292354
48664	50338	71	16693	16464	54	487	673	0	332	709	0	1953	1838	22	2073	2169	22	71709	69249	70	0.292354
127808	112245	90	51547	44668	88	1888	1425	20	2193	2159	24	5571	4903	42	8227	7426	56	206772	191416	85	0.292354
103570	97959	81	29216	28020	79	1824	1593	24	2683	2601	27	5444	5190	42	8447	7438	51	219617	208989	78	0.293478
93333	88569	80	61930	57827	82	1247	1202	13	2382	1908	28	3958	3869	33	4431	4440	36	132002	127495	74	0.293478
152856	129693	91	78115	68241	91	2352	1891	27	3682	3343	35	9119	8023	54	10509	8958	56	380725	335221	89	0.293478
163709	139708	94	107668	95087	92	3067	2548	31	4877	4137	42	9865	8565	53	13704	12587	66	384121	343049	92	0.294603
139880	119457	95	66382	57258	91	1584	1527	17	3065	2523	34	7003	5964	46	6930	6372	48	253709	234051	84	0.294603
136656	125617	91	71835	66053	87	1669	1376	18	3625	3485	33	8064	7145	49	9370	7827	54	349834	318333	76	0.295727
140467	128949	89	71467	65672	86	2683	2414	28	4765	3986	38	8632	8155	49	12754	11497	59	328665	310156	83	0.295727
121057	114119	90	47359	44798	83	1215	1152	11	2558	2446	27	6585	6104	44	7682	7174	51	258918	248483	79	0.296852
48272	46188	74	20387	19294	59	828	697	0	1310	1172	14	2485	2488	28	3435	2968	35	93979	93434	68	0.296852
110288	100288	86	37576	34162	82	1732	1683	20	2560	2020	32	7109	6606	48	7908	7399	51	297834	279106	81	0.297976
116760	108539	101	31783	29315	83	1728	1749	19	2793	3058	27	7265	6583	46	9464	8441	52	320186	296758	101	0.297976
47552	45062	75	18229	17538	53	675	715	0	1410	1368	15	2292	2094	25	3698	3439	34	90629	86890	89	0.297976
86040	80052	90	23156	20714	65	702	771	0	2038	1450	25	3976	3437	36	4767	4448	40	144769	134795	97	0.297976
192484	148527	108	91373	71956	97	2535	2031	27	4320	3582	41	9769	7954	57	11392	9261	59	403552	336478	90	0.297976
95899	93462	82	45049	43299	82	1404	1244	15	2036	2071	23	4335	4155	38	6549	6225	44	166830	158843	70	0.297976
254324	193537	105	174160	141174	106	5665	4458	41	9322	7311	63	18503	15479	83	27800	22048	94	700381	561829	99	0.297976
236340	154748	110	81637	57676	103	3286	2047	37	4415	3246	46	9537	6157	60	13895	9616	66	374363	253107	97	0.297976
64300	60223	81	32355	31772	76	842	960	0	1136	1224	13	2896	2846	31	4467	4474	40	116122	111330	62	0.2991
92121	87345	85	53292	51538	80	1553	1430	16	2192	2218	25	4786	4649	36	6512	5948	46	173000	171567	73	0.2991
99741	90487	84	48869	44419	83	1236	1264	12	1971	1750	24	4488	3729	43	6732	6004	49	157428	141805	66	0.300225
64224	61258	79	32887	31240	76	684	722	0	1101	1267	10	3105	2938	31	4223	3994	34	108834	106406	68	0.300225
125085	118398	88	39793	38013	82	2033	1912	24	3101	2762	31	7229	7125	45	10159	9412	51	262438	245983	80	0.300225
130712	122873	87	43986	41623	83	1739	1617	21	4341	4177	35	8491	8252	50	9582	9032	54	364621	352908	80	0.300225
122014	107504	89	55229	49533	85	1854	1756	19	2563	1897	25	5006	4588	41	7260	6218	49	180589	156322	68	0.300225
158278	138104	89	82476	72535	89	2582	2617	26	3676	3569	33	8748	8177	50	12544	11152	61	317510	295049	80	0.300225
191417	163135	106	58928	50515	94	2229	2186	25	5482	4559	42	10779	9354	61	11680	9835	60	449033	368714	81	0.301349
167866	138713	98	82851	70668	92	2635	2224	29	4325	3798	39	7852	7051	49	11315	10259	57	312424	293338	81	0.301349
90936	78253	94	42834	37013	84	1294	1098	14	2496	2169	24	3946	3648	35	5911	5572	46	150226	132278	76	0.302474
95552	90234	97	33976	31445	82	1532	1471	16	2050	1992	22	4499	4200	38	6185	5535	47	158162	150995	74	0.302474
131977	117791	90	98723	91271	87	3479	3085	33	5171	4708	43	10795	9909	55	13587	12222	62	371814	342399	82	0.303598
136235	126595	95	74510	69476	86	1652	1668	19	3493	3561	36	9494	8549	52	10728	9303	63	394132	354179	80	0.303598
94696	91342	80	31097	30205	78	1324	1287	13	1162	1314	17	3259	2945	32	4928	4609	39	123851	118757	74	0.303598
142144	100005	107	67094	49638	96	2172	1550	24	3425	2522	38	6596	4707	50	11066	8083	62	267339	191680	89	0.303598
60134	59193	82	21607	21257	72	1049	897	0	1176	1109	10	2450	2461	28	3737	3545	34	88776	91275	67	0.305847
66140	64456	79	30703	29778	75	1139	1014	3	1569	1431	16	2870	2786	30	3547	3302	35	103140	101610	71	0.305847
65518	65841	75	15244	15009	49	643	792	0	1704	1229	21	2450	2619	27	4463	4670	34	106696	102859	72	0.306972
200111	164184	99	101643	82612	98	2730	2188	32	4370	3351	41	9541	7824	52	11986	9817	66	375712	296915	92	0.306972
188139	161430	95	102300	88634	93	2293	2218	25	4831	4454	40	11557	10580	62	12525	10964	60	404511	366870	89	0.306972
161910	134985	92	66452	55559	91	2539	1995	31	4097	3615	39	8353	7359	52	11774	9754	58	315687	276660	90	0.306972
76169	66713	95	34939	31959	81	955	955	0	1608	1344	18	3330	3136	32	3762	3835	35	122317	117778	76	0.308096
55077	55695	74	21171	20507	64	586	518	0	472	982	0	2489	2491	26	3419	3433	33	96853	98540	73	0.30922
125207	114873	87	51757	46580	83	2001	1844	21	2383	2167	26	5691	4959	46	7717	6228	53	195378	168458	73	0.30922
132834	120984	86	42237	37974	86	1708	1507	22	2736	2978	29	5988	5842	43	7937	7026	49	198807	185881	81	0.30922
24686	27103	47	6589	7084	36	432	380	0	301	444	0	1129	1172	10	1585	1691	18	44206	46284	61	0.30922
177559	145782	96	70242	57258	95	1914	1635	21	3873	3382	38	9192	7882	54	10845	9721	56	402518	354340	93	0.30922
157035	129192	95	59450	48816	92	2262	1863	24	3223	2601	34	6414	5699	45	9587	8195	56	240890	210022	88	0.310345
106352	101977	83	40080	38226	81	1336	1117	12	1624	1150	11	3846	3735	33	5075	5066	37	143263	133530	74	0.310345
50924	49887	83	29414	29245	74	300	387	0	1190	1144	10	1974	2034	22	2731	2516	29	82209	82092	70	0.310345
116365	106107	87	42886	37457	83	1447	1437	15	3006	2716	30	6644	5979	45	7701	7404	43	284427	270336	82	0.310345
103202	94606	94	48219	44498	84	1308	1095	10	1683	1617	16	4098	3767	38	5394	5068	42	145391	145943	100	0.310345
98001	94807	84	19633	19103	57	1066	1071	7	1246	1475	18	3571	3631	32	5060	5281	38	140362	131661	78	0.311469
57823	57370	78	22528	22275	61	752	702	0	663	521	0	2240	2096	26	2245	2232	24	81000	78883	90	0.311469
159449	134103	94	61209	51644	91	1940	1601	22	2294	2029	31	6212	5386	42	8145	6416	53	236266	215406	85	0.312594
110832	106426	84	47160	45750	82	1157	1274	13	2628	2487	25	5485	5047	41	6056	6330	38	223888	212271	78	0.312594
229442	175116	113	103948	80574	101	2312	1870	25	4587	3686	40	9860	7908	58	12706	10052	69	394956	320329	99	0.313718
153291	142204	89	81627	77463	86	2599	2353	28	3988	4122	36	8455	8296	47	13849	12841	70	330386	300143	82	0.313718
257352	202661	112	122297	100294	106	5124	4102	38	7158	6209	47	14722	12622	68	22283	18774	84	550378	495543	98	0.314843
63247	63004	73	25420	26084	58	1117	1164	9	1234	1257	17	2683	2671	28	4355	4879	34	102710	103496	71	0.314843
128851	119558	87	60490	56637	85	2302	2013	22	4271	4003	42	9922	9241	57	11119	9822	63	416714	392313	81	0.314843
40293	40102	71	9963	10442	41	335	386	0	834	717	0	1348	1509	17	1432	1462	16	59627	59687	65	0.314843
40742	39448	74	19273	18939	59	737	774	0	751	1008	2	1349	1225	12	2154	2438	25	63230	63055	70	0.315967
137982	131186	95	90684	87666	85	2277	2439	23	4141	4126	39	10394	10219	53	12152	11992	68	438573	425354	80	0.315967
166388	134795	96	69171	57350	93	2754	2280	30	3907	2992	35	7230	6251	49	10413	8567	57	273509	243432	89	0.315967
95199	90795	83	61118	58831	81	1880	1634	24	2761	2606	30	5278	5320	37	7931	7871	45	197638	192550	75	0.317091
102524	98205	83	39915	38546	80	1929	1886	21	3085	2399	33	5580	4871	40	7919	7647	48	206619	201643	79	0.317091
259215	181250	113	97104	67431	109	3488	2319	39	5016	3343	45	11065	7474	61	16779	12898	79	393990	283498	105	0.318216
131401	117137	89	54672	48492	87	1302	1162	11	3296	2780	33	5616	5092	41	7794	7515	46	225330	209777	83	0.318216
169021	129749	100	103160	81511	96	2582	1916	28	3910	2707	38	8963	7119	56	12737	10587	76	322687	246840	93	0.31934
64849	61858	72	30709	28803	77	654	605	0	1123	1172	13	2225	2049	25	3874	3543	36	86917	79913	63	0.31934
308466	221371	135	159406	117507	132	6288	4617	45	9734	6740	59	19225	14219	78	27954	19368	113	701431	511714	131	0.31934
68446	67881	79	28996	28580	75	599	571	0	884	933	0	2285	2528	24	2736	2498	31	96133	95117	72	0.320465
88783	80310	89	28100	25087	79	1305	1189	12	1952	1657	20	4186	3873	37	5943	5760	44	163550	154102	79	0.321589
196108	164600	104	76907	64651	93	2040	1877	25	4562	4035	37	10550	8942	55	11311	9346	65	400005	370541	89	0.322714
156213	130272	91	71308	59775	90	2295	1750	29	2932	2786	32	6163	4713	51	8972	7724	53	241052	198931	80	0.322714
298412	195314	125	163680	115191	122	4626	3260	40	7451	4565	55	15410	10736	74	20751	14042	82	538340	373690	119	0.322714
81479	71692	98	25707	21439	98	1105	1014	3	1406	1429	13	3656	3188	35	5630	4524	40	139592	116644	98	0.322714
112168	90370	104	41272	33498	104	1482	1324	13	1608	1532	22	4060	3018	37	6340	4603	46	164540	124897	104	0.323838
57775	59571	74	20130	20455	53	677	804	0	1014	1260	11	2417	2417	27	3271	3531	32	93561	96147	69	0.324963
91915	81909	83	36768	33228	82	954	873	0	1799	1699	24	3518	3329	34	5269	4795	42	145638	136840	80	0.324963
209415	152865	102	77943	56438	99	2480	1919	26	4340	3266	41	9827	7631	59	12171	8750	68	430838	327982	97	0.324963
196781	154342	111	76674	61263	100	2414	1875	25	4944	4136	43	10866	9159	57	12487	10744	59	451842	385341	98	0.326087
27403	29231	61	11525	11511	46	140	255	0	659	677	0	1131	1049	5	1292	1579	15	42059	42406	62	0.326087
101549	96183	83	46560	45311	80	1197	1124	9	2208	1860	25	4462	4459	36	5238	4935	39	178316	172046	83	0.327211
189150	151394	97	81236	67651	96	2748	2177	31	3674	2911	35	7360	6226	47	11026	9172	58	275782	234048	94	0.327211
178141	131576	109	71799	53423	95	2473	1813	30	4206	2950	38	7322	5464	52	10936	8299	63	277755	211450	94	0.327211
140323	117476	92	42805	35750	87	1847	1468	22	2868	2342	30	5027	4443	39	7437	6250	49	212377	183528	86	0.327211
123048	113042	88	61354	55793	84	1276	1192	15	2347	2251	26	4709	4422	39	6011	6016	42	181248	170307	82	0.328336
157481	133129	107	68767	57426	97	2062	1621	21	3066	2849	32	6571	5320	45	9042	8078	47	251295	224817	109	0.328336
270461	197803	112	195450	152517	111	5799	4773	40	9511	7383	64	21008	16222	82	24901	19332	94	816436	632993	107	0.328336
89835	86811	84	38981	38252	78	1167	942	0	2303	2046	28	3664	3372	35	5327	5701	38	153246	150077	77	0.32946
71823	68703	84	25720	25241	76	569	634	0	809	931	0	2387	2282	26	2784	2950	29	93333	91193	74	0.32946
63625	61446	78	20102	19956	60	694	750	0	929	835	0	2254	2256	24	3023	2910	30	86511	85026	71	0.32946
139787	122991	95	67329	61030	87	2643	2390	27	3140	3297	32	7532	6987	45	11038	9827	57	289041	272301	83	0.32946
257933	198613	110	86937	66329	109	4454	3074	38	6832	5260	45	13375	10718	67	19161	14905	76	465804	401029	102	0.331709
161417	146162	91	67967	59049	89	2073	2158	22	3920	3880	34	9523	8995	55	11725	10009	63	421238	397146	83	0.331709
55739	56262	74	16876	17010	50	901	834	0	1243	1115	8	2151	2100	25	2895	2856	30	83099	83280	67	0.331709
115542	99944	88	55768	49446	87	1393	1168	15	3031	2449	34	4440	3934	38	7347	5724	51	184175	155949	76	0.331709
213946	175128	110	106282	86088	96	2835	2130	32	5042	4092	39	13020	11132	68	13739	11691	60	527027	467326	89	0.332834
152585	127922	104	59515	48923	92	2061	1790	21	2958	2677	33	6669	5592	47	9501	8771	54	264722	237333	84	0.332834
124766	101015	106	46898	36429	106	1508	1085	10	2405	1854	30	5136	4360	40	7296	5940	45	197721	159670	106	0.332834
53121	54809	68	34659	33941	74	546	732	0	966	907	0	1775	1677	23	2649	2679	27	82799	85231	66	0.333958
214296	164423	109	78023	60424	102	3091	2200	31	5562	4589	43	12555	10459	59	14202	12536	71	517501	447527	94	0.333958
132438	120183	96	60951	55542	85	1544	1540	17	3461	2866	34	7133	6884	45	8653	8045	48	309282	303424	76	0.335082
172211	135477	98	67767	52636	94	2267	1848	24	3926	3486	38	8420	6773	58	9672	7701	63	344865	287203	92	0.336207
58928	56912	71	29141	27626	75	799	811	0	1058	1173	10	2817	2533	30	3526	3301	34	96442	96335	66	0.337331
103142	98627	83	46533	43655	81	1083	1198	13	1837	1559	21	3891	3457	35	5092	4756	42	146870	132324	69	0.337331
217170	165523	117	117108	92017	104	4391	3205	38	6441	5331	47	14295	11304	64	20381	15949	77	509133	394978	102	0.338456
150773	131647	103	78511	70091	91	2364	2191	23	3422	3195	33	8042	7149	51	9105	8587	54	287711	266862	85	0.338456
297575	208013	142	121140	86496	143	5534	3717	42	7077	5378	50	14689	11043	69	22916	16554	94	553510	431342	143	0.338456
105565	96627	82	43869	39275	81	1568	1627	19	2223	2004	28	4633	3966	40	7073	5907	46	180631	171094	78	0.338456
34968	35790	71	16274	16776	48	429	455	0	673	924	0	1364	1545	16	1815	2141	21	54625	58402	55	0.338456
123328	109746	96	52218	47173	84	1520	1258	15	2750	2594	28	4738	4384	40	6576	6214	48	175985	164030	78	0.338456
67467	66067	87	28076	27124	74	847	805	0	1155	1396	13	2544	2731	26	3987	3434	37	104911	96905	64	0.338456
142142	125216	88	81462	74120	87	1976	2011	23	2705	2145	33	6067	5564	45	8380	7305	47	216517	184248	73	0.338456
140516	124753	99	71729	65332	88	2170	1989	25	3301	3237	32	6839	6540	45	10096	8902	56	261477	238690	80	0.33958
51869	50108	76	15777	15548	49	451	478	0	612	557	0	1689	1553	19	1810	1651	19	60566	58151	65	0.33958
70926	67271	89	33378	32011	77	987	1019	5	1241	1436	17	2467	2349	29	4274	4268	37	106922	102757	61	0.33958
155664	136249	95	85750	75383	92	2257	1944	25	3669	3231	34	7097	5928	49	10650	9078	63	250703	224159	73	0.340705
48345	46334	80	20262	19933	57	561	601	0	843	850	0	1864	2061	20	3048	3089	27	62423	62016	66	0.340705
70542	64198	84	26486	23622	79	1186	1248	11	1388	1410	16	3249	3104	32	4735	4987	37	122337	116243	74	0.340705
193974	170546	97	118905	104224	95	3341	2839	32	6651	6506	43	14860	13771	65	17190	15194	69	623855	585124	92	0.340705
89551	85812	85	44386	41589	81	1487	1393	16	1334	1028	5	3404	3167	33	4935	4529	38	126079	118187	67	0.340705
190323	156354	96	88550	74329	93	3176	2433	34	5042	4211	41	11311	9069	62	14569	12462	63	407300	337506	88	0.340705
270069	196094	120	182294	137372	112	5702	4138	43	8245	6748	48	19035	15173	80	26195	20266	100	670232	539072	105	0.341829
148302	135201	89	47351	43199	86	2003	1774	21	2287	2153	26	6127	5780	44	8503	7735	52	216244	211467	75	0.341829
116449	107497	87	74773	69338	86	1974	2160	21	2046	1987	25	5182	4791	40	6236	5788	46	188260	178021	81	0.341829
140687	125815	92	76621	68623	90	2266	2003	26	2570	2271	28	6064	5600	44	9130	7776	60	205973	185875	71	0.341829
70474	64952	84	33445	31378	78	1063	796	0	1376	1346	21	3681	3296	34	4523	4080	38	120216	113172	64	0.341829
112937	105760	96	74788	71462	84	1481	1372	15	2687	2845	35	7065	6741	48	7406	7141	48	268004	250392	82	0.342954
183690	145450	101	79432	63081	97	2020	1638	24	4464	3562	41	9927	8098	59	12327	9033	70	431045	358842	96	0.344078
146566	130931	94	63101	57341	87	2122	1673	26	3481	2754	34	6070	5361	43	8862	8043	51	215307	201737	82	0.344078
229173	172186	107	73124	54629	102	2853	2065	33	4872	4114	43	10600	8385	58	15119	12077	76	374174	299462	101	0.344078
26084	25560	68	12086	12250	44	91	264	0	161	333	0	897	997	0	1210	1151	9	36056	37401	57	0.344078
177755	148363	98	51350	42781	94	2515	2127	27	4737	4021	40	9489	7758	52	11251	9725	64	391031	356380	91	0.345202
177785	144655	102	63649	51188	101	2388	2121	25	4821	3944	38	10134	8703	59	11172	9860	54	408573	344275	99	0.346327
50094	49640	85	20651	20428	65	837	586	0	1067	1171	10	1693	1491	20	2309	2580	25	65530	65178	64	0.346327
126855	106850	91	91389	79275	89	2556	2164	28	3213	3013	34	7972	6985	49	10470	8480	61	263132	235965	86	0.346327
187860	141189	109	92839	67098	100	2726	2015	30	4323	3081	43	9421	6883	59	13464	10185	67	307245	233608	98	0.346327
210508	162321	102	128358	103031	99	4676	3854	40	6764	5987	47	15829	13256	68	22370	18926	82	567513	461683	97	0.346327
65752	64742	75	21377	21512	56	671	777	0	1576	1684	20	2843	2938	27	3881	3765	35	104658	104198	70	0.347451
150793	134461	89	56875	51149	88	2027	1716	24	2465	2364	26	6056	5711	44	9026	8259	52	224356	208592	85	0.347451
22085	24079	46	13438	13236	48	135	175	0	511	632	0	862	907	0	1318	1636	15	40961	39808	65	0.348576
178102	150187	109	102744	87122	94	2796	2211	29	3968	3199	37	8849	7551	52	12721	10331	68	334466	299102	90	0.348576
98085	95101	80	32313	30832	80	1503	1362	20	2807	2333	31	7216	6916	46	7539	7489	48	298056	286096	79	0.3497
22004	23351	50	15044	15295	49	181	236	0	424	603	0	1018	1054	6	1314	1351	17	42065	42817	58	0.3497
183174	142808	97	85430	64428	97	2023	1574	24	3071	2487	32	7511	5544	50	9409	7295	53	279790	217010	93	0.350825
91178	82435	85	42237	38119	81	1507	1364	18	2260	1828	23	5177	4738	39	6558	5732	51	178640	163831	81	0.351949
118657	112665	84	47010	45135	83	1240	1227	12	2272	2412	29	5861	5829	42	7839	7190	45	264245	253617	87	0.351949
141826	124853	90	70396	63745	89	2413	2341	23	3222	3070	33	6730	6255	48	8920	8195	48	241664	226131	85	0.353073
128187	113651	94	52777	46324	87	1647	1429	16	3027	2026	30	4841	4493	37	6386	5929	43	177256	163062	83	0.353073
146111	121796	92	76412	66659	91	2345	1729	27	3534	2863	39	6365	5412	44	9045	8086	55	242701	217638	89	0.354198
44414	45902	71	19342	19737	52	462	473	0	713	682	0	1550	1620	20	2182	2269	25	58294	59839	66	0.354198
176141	145548	98	76750	64416	93	1862	1558	21	2788	2602	27	6379	5356	47	10127	8090	57	246136	192416	82	0.354198
207013	172662	97	99346	82282	97	2814	2582	28	5506	4655	47	12318	10367	64	13086	10692	67	515444	465547	95	0.354198
143684	131640	88	42461	38498	84	2225	1911	25	4197	3796	36	9638	9304	53	10466	9242	58	387369	367516	103	0.355322
169023	154390	96	78734	71825	88	1828	1603	22	4521	4165	42	10460	9069	60	10964	9537	65	404833	361285	87	0.355322
118480	108116	85	52512	48741	84	1588	1411	17	2107	1978	25	4830	4407	38	6160	6220	43	188350	182213	80	0.355322
238341	180358	109	87992	65484	106	3955	3276	34	5609	4280	46	12946	9680	69	18029	13512	75	452869	369269	102	0.355322
91475	91093	79	38599	37274	78	1579	1827	17	2638	2397	31	5275	5065	39	6315	6636	45	187497	178421	79	0.355322
199748	163731	99	95489	80872	98	3344	2562	32	5694	4881	40	10873	9678	59	14845	12726	75	392967	340480	98	0.356447
54773	52933	90	14134	13704	48	728	657	0	735	1262	11	2283	2275	24	3192	3156	33	85522	85252	71	0.356447
62648	58050	79	18558	18365	59	906	934	0	826	1034	4	2299	2202	25	3474	3482	32	90458	88333	78	0.357571
177836	149181	110	79908	68629	92	2733	2440	27	3599	3394	36	8727	7493	53	12228	10522	60	319976	280253	92	0.357571
156536	122252	99	63597	48100	94	2440	1939	26	3516	2745	37	7195	5474	51	11559	9185	65	276660	227017	93	0.357571
56489	49019	93	31288	27096	93	946	918	0	1726	1305	15	2878	2368	29	4701	4257	40	124763	112791	93	0.357571
108180	102561	95	39471	36536	99	1644	1374	16	2805	2460	29	6524	5836	48	7986	6944	53	271355	245162	99	0.357571
249283	184830	110	91432	69666	108	3852	2680	37	6729	5101	49	15676	12302	68	17047	13156	78	636211	482977	109	0.357571
186181	163610	92	69999	62410	90	4040	3507	33	6311	5546	45	12299	11207	59	18377	17005	69	452051	418802	88	0.357571
89488	85312	97	35744	34892	80	1008	880	0	1392	1093	14	3048	2722	30	4136	3951	35	113878	110954	82	0.358696
67899	63154	89	29897	27529	78	728	807	0	711	939	0	2696	2701	30	3885	3863	34	104933	101027	76	0.358696
207082	175473	108	83818	70714	95	2862	2276	30	5364	4496	43	12136	10530	65	13302	12515	63	454703	420523	92	0.358696
130360	127529	83	72704	69866	84	2573	2568	26	3591	3696	33	8280	7580	47	10714	10080	56	268069	239328	82	0.358696
152682	136814	90	71075	61974	89	2039	1727	23	3713	3434	37	8815	8114	48	10478	8995	58	375883	349264	91	0.358696
226237	186541	98	97616	80090	98	4958	3872	39	7410	6183	50	16124	13852	66	24328	21472	89	610784	549855	96	0.358696
110679	104577	92	44197	42484	81	1604	1658	19	2810	2804	30	6065	5746	42	7503	7075	45	261326	250205	88	0.360945
109685	97191	88	46982	39839	86	1498	1439	14	2141	1849	25	4329	3961	36	6340	5378	45	173390	154508	86	0.360945
220612	155771	103	84973	58975	101	3330	2520	34	4893	3407	43	10639	7745	60	15411	10987	72	415423	299250	102	0.360945
53589	53254	76	22539	22564	63	400	514	0	1116	792	0	1803	2054	20	2469	2658	25	81711	84322	65	0.360945
87047	84361	90	51149	50428	78	1364	1353	14	1989	1981	23	3902	3720	36	5277	5042	40	149531	131622	69	0.362069
52290	49517	90	17490	14802	90	543	420	0	744	868	0	2048	1712	25	3148	2762	33	78007	67625	90	0.362069
74434	72525	80	11145	11245	43	906	782	0	2099	1879	21	3312	3124	31	4767	4429	38	125352	123396	77	0.362069
15960	18084	43	9460	9638	42	180	297	0	572	626	0	770	885	0	1162	1373	15	34842	36099	64	0.362069
129406	117650	88	77225	71604	87	1638	1634	19	2177	2440	25	5021	4777	38	7956	7095	49	196406	185971	88	0.362069
67305	66723	83	29948	29934	75	786	909	0	1228	1458	13	2127	2300	24	2972	3244	31	95881	93490	73	0.362069
141073	129170	96	78154	71701	91	2126	1848	23	4611	3834	44	9086	8632	50	12112	11708	55	337699	319175	104	0.362069
146662	132427	87	57995	52362	86	2003	1666	25	3515	3545	32	9040	8365	55	10313	9950	52	329838	300135	103	0.362069
57082	57714	75	24722	24652	61	1360	1237	16	1495	1361	20	3630	3396	34	5709	5272	40	131565	123548	71	0.362069
82645	74850	82	40115	36631	80	1273	1100	8	1502	1545	18	3494	3496	33	5368	5191	39	140285	130847	78	0.363193
88582	84055	80	42915	40280	79	644	901	0	1585	1106	8	3058	2933	32	4131	3896	35	115611	114683	78	0.363193
49236	51456	62	16671	17495	46	463	550	0	832	625	0	1671	1961	20	2364	2617	26	68263	71369	68	0.363193
86778	80832	88	34512	31844	81	1432	1335	15	2362	2272	23	4376	4256	37	6301	6254	43	159547	154340	81	0.363193
35679	34367	79	14061	14089	49	249	214	0	563	686	0	1779	1792	21	1719	1937	19	61779	64007	56	0.363193
115625	96332	99	39150	32961	86	1240	951	0	2593	1571	28	3925	3072	38	5327	4603	41	161666	134247	88	0.364318
101315	97196	84	42597	40687	80	1162	1184	10	1882	1731	25	3795	3732	32	4806	5584	35	142258	132569	78	0.364318
137630	115381	91	60900	51652	88	1754	1624	20	2768	2524	29	6375	5466	47	10057	8744	59	236894	214316	84	0.364318
63914	57775	84	32957	30166	80	860	676	0	1134	1123	8	2781	2733	30	3489	3444	35	96733	91028	67	0.364318
118455	100544	96	48868	42546	88	1808	1402	21	3086	2735	30	5566	5095	40	8414	7226	55	202042	185649	85	0.365442
106467	99892	95	39904	37643	82	1259	1096	8	1378	1248	11	3972	4237	33	6016	5714	42	159807	157961	80	0.366567
175896	157995	91	136297	124281	92	4021	3776	34	5686	5541	40	13458	12645	63	19442	16770	75	471669	411565	88	0.366567
304785	228850	127	229686	187891	125	8409	6686	44	11850	9827	60	24622	19733	86	35822	26627	115	932179	708279	125	0.366567
62655	61851	75	27460	27257	63	661	773	0	1269	1554	17	2121	2244	24	2818	2794	29	91166	91714	69	0.367691
61240	60726	83	24364	24544	63	301	346	0	758	998	0	2186	2172	24	2549	2689	28	84663	82941	67	0.367691
59555	60726	73	16671	17165	48	584	567	0	1165	942	0	1954	1896	22	2870	2930	29	77838	80391	68	0.367691
184543	139661	100	71787	54549	96	2844	2135	31	3644	2747	40	7809	6307	52	10869	8742	61	316317	256117	92	0.367691
25360	24928	60	6712	7062	37	211	299	0	134	246	0	930	932	0	1074	1247	12	42119	43683	60	0.367691
111296	89121	89	51217	40989	88	1268	1081	8	2640	1735	31	4620	3598	42	7285	5682	51	179262	140087	83	0.368816
34724	35989	67	14598	15203	47	426	466	0	748	868	0	1220	1215	15	1876	1984	21	42915	45667	57	0.368816
65809	62320	86	28706	27570	75	646	614	0	1709	1269	12	2449	2371	28	3307	3513	30	103368	101844	68	0.36994
157201	142779	95	87265	80409	91	2714	2493	28	3970	3476	37	8995	8530	52	12874	11646	59	334293	311381	85	0.36994
92245	83737	85	38129	35213	82	892	948	0	1287	1451	15	3358	3339	32	4979	5204	37	129468	127574	74	0.36994
177567	159298	106	90100	82037	90	3469	3056	32	4786	3976	42	11425	10664	59	16227	14548	67	431956	386299	85	0.371064
134645	118991	104	53498	47198	87	1226	1242	13	3241	2875	31	7809	7362	50	8493	8136	54	318558	298725	82	0.372189
124828	102065	90	67163	56527	89	1951	1765	22	3269	2505	36	6943	5617	48	9911	7846	57	244598	213649	81	0.372189
142250	130455	89	58363	53770	86	2036	1882	22	3536	3044	34	8811	8849	51	9833	9568	52	395162	376713	77	0.372189
149143	126624	96	60715	50420	95	1770	1573	18	3035	2882	32	6310	5379	44	7248	6379	55	288108	243632	107	0.372189
74904	68062	83	35986	32487	79	1043	1056	7	1404	1339	15	3029	2516	33	4679	4488	36	109973	102645	71	0.372189
110265	100071	86	44326	40228	84	1042	891	0	1824	1887	22	4078	4047	36	5131	5003	38	154747	148028	76	0.372189
56809	60811	72	19200	19150	50	481	550	0	1236	962	0	2182	2167	25	2467	2623	27	91579	95262	67	0.373313
150985	137685	90	58395	53544	88	1841	1770	21	4130	3828	34	9451	9050	52	10201	10004	55	414779	392037	82	0.373313
70231	70337	80	16350	16664	49	1113	1029	5	1151	1314	17	2880	2999	29	4051	3528	37	99095	99810	67	0.373313
208931	179231	101	121912	107162	95	3293	2951	32	4247	3961	35	10437	9720	53	15414	14182	62	379701	352513	90	0.373313
64615	61624	81	26467	25492	74	622	728	0	1393	1699	15	2665	2753	27	4093	4396	35	107674	106822	70	0.374438
124016	114932	93	51278	47067	83	1481	1473	17	3027	2746	30	6228	6258	41	7296	7043	45	267491	258609	77	0.374438
167718	132415	112	119840	102519	112	6241	5646	40	8085	6946	50	18158	15121	81	26995	22850	88	642457	539683	112	0.374438
223516	163762	111	69006	49972	105	3132	2163	34	3977	3175	40	8835	6423	55	12644	9245	69	319226	247480	99	0.374438
249626	188145	107	128057	98638	102	4860	3871	39	6443	5441	48	13174	10237	64	18018	14273	82	511783	417734	96	0.375562
121882	110679	87	43717	38398	86	1966	1702	23	3169	2959	32	5819	5388	41	7830	7532	49	225774	210254	81	0.375562
69260	65594	79	22907	22154	67	661	678	0	1086	1321	14	2150	2017	28	3877	3755	34	94965	96671	69	0.375562
65836	64308	79	24053	23831	62	589	497	0	921	884	0	2318	2245	25	3018	3253	32	84956	84583	71	0.375562
80333	71647	88	39727	36086	83	1212	1140	11	1560	1396	17	3551	3227	33	4858	4469	38	138976	127089	97	0.375562
142703	130166	88	69074	63127	86	1930	1842	20	3467	2964	32	7660	7029	48	8762	8264	48	303764	285887	78	0.375562
112666	97006	86	46825	40232	86	1113	1030	4	2019	1930	27	4375	3931	40	6790	6013	48	187697	171841	79	0.376687
85839	77749	82	36170	31423	82	1021	1140	8	1452	1494	17	3717	3415	36	5840	4892	42	123865	110269	76	0.376687
33273	34982	53	15975	16088	50	289	409	0	672	683	0	1269	1670	17	2099	1925	25	57236	60003	64	0.376687
84588	81336	86	31984	30754	78	769	823	0	1954	1788	23	4307	4168	35	5333	4664	43	189117	188554	74	0.377811
66502	63622	79	36999	35523	77	937	844	0	2027	1912	21	3023	3309	28	4730	4574	39	136823	130638	77	0.377811
88344	86314	82	31888	31056	78	1202	1143	10	1380	1537	14	3514	3470	32	5208	5004	42	139428	130917	77	0.378936
91280	83465	92	36211	32656	81	1562	1380	15	1766	1689	18	3796	3686	33	5133	4455	41	139886	132696	78	0.378936
126670	116705	98	62405	57469	85	2201	2133	24	3155	2791	32	6963	6549	46	8987	9006	52	240992	234917	78	0.378936
86105	84438	80	39677	38528	79	1091	1361	12	1195	1238	13	3756	3410	34	5531	4996	41	146379	138980	73	0.378936
59449	60731	75	22699	22343	69	692	837	0	1291	1168	10	2514	2342	29	4462	3917	38	95837	95512	72	0.38006
112085	104734	88	44153	42099	82	1307	1412	14	1605	1241	16	4077	3698	38	5456	5240	42	153873	147760	81	0.381184
121050	103530	92	42600	36435	86	1565	1574	17	2205	1708	25	4882	4264	41	8040	6419	50	201286	178830	85	0.381184
142603	124445	95	58123	50385	88	2917	2189	29	3249	3123	32	9127	7790	54	12172	10798	61	312682	279930	88	0.381184
142836	132596	94	90061	85125	87	2314	1967	25	3591	3935	33	9804	9257	50	10363	10025	56	372013	355653	86	0.381184
63504	62151	75	27577	26375	75	818	732	0	1060	1124	8	2587	2589	29	3626	3462	33	105294	102877	75	0.382309
65460	64279	75	27826	26764	76	1042	1097	7	1149	1170	10	3149	3394	29	3885	3926	32	106120	104260	73	0.382309
209191	159402	98	99516	76806	98	2850	2339	30	5230	4342	42	12726	9806	67	13396	10570	64	521967	420606	99	0.382309
63653	63147	69	18714	18202	53	602	400	0	747	1187	11	2700	2330	31	2998	3212	29	101579	96759	72	0.383433
88321	74225	96	34205	28479	82	1565	1431	19	2253	1667	25	4757	4467	39	6548	6037	45	167122	147829	81	0.383433
72486	70291	89	21244	20987	59	814	572	0	1214	1105	14	2207	1995	27	3518	3521	33	92768	92271	74	0.383433
82563	82003	79	40205	39959	78	1262	1350	12	1742	1863	25	4305	4053	38	6004	6045	42	163388	160944	71	0.383433
22182	22022	50	11801	11810	45	204	303	0	703	480	0	963	989	0	1265	1186	11	41076	41568	58	0.384558
83087	75879	82	23905	22156	73	1636	1298	17	1923	1903	22	3847	3438	37	5611	5405	45	144581	143499	75	0.384558
271191	188408	173	208508	158719	180	6723	4711	40	9089	6786	73	20317	15883	99	27917	20318	119	689228	532045	176	0.385682
166948	146795	101	61749	55129	89	3052	2739	29	3715	3482	37	8832	7602	51	11349	10306	63	308769	281955	85	0.385682
62220	60512	77	21355	21662	56	416	388	0	745	802	0	2275	2423	25	2656	2817	28	83656	85556	70	0.385682
315041	224917	132	244360	183042	119	6886	5524	45	10464	7830	58	21862	16434	85	30725	23267	107	786440	588598	115	0.385682
25071	28540	43	13052	14422	42	320	291	0	616	666	0	1223	1290	13	2165	2430	24	43827	45057	62	0.385682
38054	41111	51	14568	15688	44	635	561	0	378	502	0	1536	1703	20	2435	2732	26	58299	61043	64	0.386807
204089	170608	97	144798	125537	95	3921	2910	36	5439	4451	43	11045	9255	61	16719	13292	74	425814	351933	91	0.386807
61605	60766	69	44666	43877	76	928	752	0	1030	1097	8	2463	2483	26	3124	3166	30	97477	98249	70	0.386807
123869	116236	86	47605	44748	84	1267	1133	10	2815	2456	29	6724	6143	50	7866	7841	52	299293	288542	75	0.389055
32935	32653	65	8099	8188	40	182	367	0	288	630	0	1113	1194	10	1645	1439	19	47078	49833	65	0.389055
105643	96214	83	47368	43463	83	1044	934	0	1939	1875	21	3576	3404	34	4275	4570	35	159328	149787	82	0.389055
213447	165890	105	125752	98631	102	5059	3734	42	5613	4720	44	14085	11200	71	20369	15414	85	493183	374579	96	0.39018
108026	101870	87	24097	23569	74	1717	1672	21	2188	2153	23	5769	5686	39	7426	7474	42	200999	195167	83	0.391304
275716	189472	114	205801	155896	113	7101	5108	46	10507	7603	64	22629	18291	83	32926	25034	104	835022	671263	111	0.391304
326724	188028	140	114304	62541	134	5421	3077	47	7304	4462	54	16411	9729	77	22607	12688	103	600419	366555	132	0.392429
126725	111460	97	46731	41452	83	1731	1583	16	3419	3040	31	7017	6577	47	8354	7626	49	307430	286397	84	0.392429
173955	147167	93	118445	101641	94	4072	3374	36	6184	5131	47	12135	10543	57	18521	17371	76	441529	395255	94	0.392429
65955	66942	77	29406	29863	74	753	709	0	821	875	0	2606	2551	29	2923	2770	31	99649	101698	75	0.393553
51663	52992	72	19152	19524	53	704	396	0	642	825	0	1496	1632	19	2095	2201	24	71233	70884	72	0.393553
149275	136058	99	82514	76483	88	2108	1923	26	3398	3471	31	7787	7273	44	8560	8232	48	331873	309888	89	0.393553
184985	158586	101	106109	92569	97	3655	3045	34	4552	4458	40	10456	9308	58	16358	14248	80	381767	335572	95	0.394678
88701	91354	76	44552	44969	76	1278	1165	13	2841	2882	31	5471	4984	43	6236	6170	46	225320	212978	76	0.394678
182573	100361	165	95081	50057	167	2483	1145	12	4293	2154	45	8344	4140	75	11379	5269	102	294839	144185	198	0.394678
276137	217386	112	146380	123265	110	4911	3892	38	8628	7460	60	18002	15589	75	26624	23033	97	668372	594617	104	0.394678
104926	96869	88	57044	55684	83	1653	1464	19	2635	2328	27	4631	4319	37	5769	6016	41	178014	167463	82	0.395802
65918	63342	84	28353	28015	76	615	739	0	1157	1285	10	2240	2042	24	2883	3010	28	87978	88974	70	0.395802
64770	63913	76	12235	11685	46	982	919	0	1368	1554	17	2738	2710	30	4820	4685	38	126921	126730	75	0.395802
69492	66850	79	29367	27919	77	811	842	0	1032	1196	10	2480	2184	27	4220	4192	36	106573	107730	74	0.398051
101116	93404	87	34434	30206	83	1328	1319	14	2365	1954	27	4399	3675	41	5926	5149	43	167263	153515	84	0.398051
140646	119781	90	55703	48139	88	1843	1661	23	2962	2338	33	5962	5022	47	8417	7137	51	211519	172203	80	0.398051
113753	106419	89	51544	48413	83	1749	1686	21	2349	2013	28	4809	4949	36	6693	6602	42	180141	173139	82	0.399175
51731	50435	76	14899	15048	49	508	618	0	832	733	0	2114	1971	25	3099	3227	31	83707	82917	74	0.399175
153106	121809	98	62752	50637	93	2457	2075	27	3554	2971	39	6954	5553	50	9798	7983	56	277243	237336	91	0.399175
56756	57310	70	13896	13795	47	785	790	0	478	595	0	1822	2182	21	2610	2693	29	79591	80854	72	0.4003
63546	59902	80	25149	22749	75	812	747	0	1483	997	0	2784	2361	32	3488	3313	35	91027	87111	73	0.4003
187113	159832	96	91622	81346	94	2671	2342	28	4368	3979	40	8237	7151	49	12567	10653	67	319210	274955	85	0.4003
175068	144562	98	90638	75620	95	2491	1981	27	3678	2867	37	7771	6526	49	10770	9475	62	284785	248570	92	0.401424
150287	134184	91	73227	66564	88	3800	3673	31	4166	3986	38	9754	9029	53	13779	11842	65	354764	319451	85	0.401424
188983	136533	96	79690	58047	97	2986	2118	35	3723	2633	39	8535	6400	53	13073	9663	64	322845	248428	92	0.401424
114915	112505	83	52317	48667	84	1678	1462	22	2761	2555	31	7787	7296	49	8909	8549	51	320318	304529	99	0.401424
130398	118983	85	32499	29225	81	1622	1502	17	3002	2993	32	7268	6656	47	8201	7819	50	309329	279716	85	0.401424
139789	122164	103	84006	75326	96	1683	1438	16	3428	2772	35	6802	5880	48	7872	6648	53	246807	209473	103	0.401424
91302	86789	80	29033	27831	74	1022	1098	8	1794	1932	23	3434	3421	33	5385	4907	41	144836	140553	77	0.401424
34302	36346	59	16230	16992	47	231	335	0	470	521	0	1497	1497	17	1975	1834	23	52565	56393	53	0.401424
61446	59260	78	24186	22426	61	767	587	0	1183	1259	13	2651	2528	28	3790	3447	33	88360	89173	71	0.401424
56704	54927	88	15649	15591	49	879	720	0	966	1155	11	2547	2636	27	3464	3345	33	87727	85849	73	0.402549
126925	113249	103	64039	58794	86	1542	1520	19	2871	2337	27	4986	4805	39	7510	7267	48	204841	195001	80	0.403673
75965	74841	77	30255	29761	76	702	739	0	1153	1339	15	2597	2730	27	3579	3546	36	112152	111773	73	0.403673
105663	103965	83	64115	62012	81	1388	1250	14	2311	2247	27	4471	4058	38	6546	6248	48	163398	144584	66	0.403673
95157	93552	82	49763	49350	80	1281	1323	14	2710	1875	26	4460	4421	35	5797	5310	41	166751	160936	70	0.403673
174806	144352	95	70565	58493	93	2142	1564	27	2936	2856	32	7302	5919	49	9817	8479	54	258887	224627	87	0.403673
64700	63374	79	26534	26128	67	820	761	0	1322	1247	14	3034	3026	31	4329	4000	37	105842	106945	67	0.403673
60649	57861	78	25543	24639	69	929	840	0	786	1091	6	2238	2285	25	3866	3632	36	95289	94705	68	0.404798
56647	55603	76	22470	22335	64	561	481	0	908	1041	4	2843	2879	29	3582	3259	31	107248	106395	70	0.404798
179392	146448	100	64809	52740	93	2161	1774	24	3999	3392	38	10513	9211	55	11099	9831	61	405847	378119	86	0.404798
100545	83983	102	44857	35946	102	1689	1219	14	2026	1513	21	5078	3480	44	7479	5232	58	221998	153168	102	0.405922
66589	72135	54	33801	33997	75	766	779	0	1596	1944	18	3049	2821	31	4320	4575	35	113179	108707	73	0.405922
53311	56610	55	29356	29572	59	539	749	0	1357	1230	13	2302	2610	25	2798	2890	30	85379	86610	66	0.405922
73709	74903	76	20997	21703	50	947	1009	2	1221	1411	13	3227	3379	30	4205	4497	34	109680	106893	70	0.405922
20262	20691	47	8935	9623	39	337	432	0	454	538	0	854	756	0	1330	1803	16	36868	40485	57	0.405922
80168	68252	87	41963	36408	83	1374	1155	12	2075	2095	23	4186	3499	38	5600	4978	45	147589	127474	76	0.405922
156965	133916	105	68921	61744	91	2660	2149	28	3254	2485	32	7457	6360	47	10816	9566	62	278068	241896	80	0.407046
180634	149627	108	64144	53688	93	3428	2702	34	4775	3994	42	11054	9614	65	14357	11813	64	389579	351945	89	0.407046
161510	132863	95	61321	50206	92	1538	1238	18	3328	2676	35	6026	5227	43	8120	6646	52	228213	203805	86	0.408171
63799	60530	81	24166	23282	69	904	766	0	1090	1113	8	2849	2756	29	3828	4092	33	99565	102675	70	0.408171
52835	50781	80	19885	19585	61	746	604	0	1111	1109	14	2027	1970	23	2985	3241	28	73391	70744	67	0.408171
125777	108562	104	55734	48332	88	1163	1013	4	1909	1751	26	4482	3937	40	6443	5412	46	176757	161076	80	0.409295
188179	109617	140	89275	56584	133	2497	1732	22	4225	2809	45	8411	5303	77	12638	7884	104	333673	197597	127	0.409295
179367	153163	95	96093	83157	93	2962	2492	30	4530	4070	42	8935	7886	52	13098	11570	61	329705	307982	87	0.409295
84121	78351	81	44614	41606	80	1017	930	0	886	1219	10	3426	3372	33	4182	3726	39	119186	112595	68	0.41042
174725	135508	96	56033	44162	93	2120	1751	24	4556	3663	41	11352	8989	63	11533	9178	62	449651	368621	93	0.41042
71094	67925	80	30747	27883	80	1287	1037	6	1768	2020	20	3727	3244	39	5163	4644	39	118917	117293	73	0.41042
149760	138892	90	103324	97149	89	3066	2715	30	4060	3802	39	8983	8263	50	13706	12372	70	317890	281209	81	0.411544
64440	63852	78	14785	15139	46	555	582	0	1125	1044	6	2159	1960	25	2684	2748	26	86266	88988	63	0.411544
13468	14639	44	9205	9583	41	84	179	0	207	394	0	701	967	0	897	862	0	32190	35309	46	0.411544
124835	117267	86	40206	38374	81	1788	1552	20	2252	2223	24	5250	5083	39	7328	7471	45	195829	186813	77	0.411544
80575	78752	83	25337	24255	74	1019	864	0	1774	1550	23	2370	2244	28	3900	3925	34	101307	96589	74	0.411544
140736	125530	105	54431	48619	88	1958	1856	21	3348	2820	32	7784	7107	50	8937	8088	54	325869	312306	105	0.411544
143021	132137	98	58355	54476	86	2275	2076	25	3010	2845	32	6707	6400	44	10037	9502	58	257655	240672	82	0.412669
58897	57632	75	11244	11457	42	873	990	0	980	1063	6	2336	2579	25	4402	4457	35	108908	110311	71	0.412669
173278	143361	91	79866	64506	92	1751	1616	19	3934	3347	37	8182	6741	54	8705	6875	55	333199	291314	87	0.412669
172370	146513	100	79596	67536	94	2910	2439	32	4096	3821	33	9209	8089	51	13359	11481	67	327951	290109	89	0.413793
149166	129043	91	77837	66776	89	1927	1597	22	3380	2596	35	6239	5754	45	8804	7951	51	240800	220288	85	0.413793
171987	142744	96	137667	117590	98	4667	3890	35	6278	4894	49	12246	10401	62	18198	15096	80	446529	364087	112	0.413793
45690	47853	71	14505	15216	44	419	449	0	993	1047	6	1349	1661	17	2463	2415	29	58003	58625	63	0.413793
284689	198999	115	207066	165431	110	8715	6579	48	11195	9091	66	25486	20556	100	37895	30860	100	944960	797556	107	0.414918
158278	133850	94	55983	48167	91	2432	2399	27	3594	3061	37	7359	6355	47	10819	9661	58	287245	258057	86	0.414918
166295	146201	91	81634	72172	91	2226	1806	25	3492	3137	34	8170	7763	46	10581	9643	58	292525	276578	87	0.414918
102828	98517	82	33580	33045	79	1086	1257	14	1905	1658	24	3626	3501	33	5387	4650	42	142469	133406	78	0.414918
92594	84324	92	36520	32546	82	858	738	0	1114	1103	9	3077	2974	31	4832	4444	37	123834	113996	77	0.414918
208454	174407	99	76169	63712	92	3012	2707	30	5113	4638	44	9198	7565	51	14046	11516	71	346726	275535	93	0.414918
111208	98884	85	45249	39482	85	1418	1242	12	2295	2105	28	4067	3636	35	6193	5653	45	185343	169316	81	0.414918
67039	67041	78	34100	32131	77	791	799	0	935	1059	5	2672	2486	31	3967	3664	35	115624	111783	72	0.414918
49279	47568	79	19047	18826	54	568	512	0	896	894	0	1558	1696	20	2548	2660	27	68738	68460	70	0.416042
144728	129329	91	54327	47470	87	1919	1737	20	3028	2787	34	7237	5796	52	8964	7850	53	326759	293998	79	0.417166
97306	92252	82	35921	33451	80	1436	1339	14	2160	1937	27	4372	4009	37	6293	6356	46	156143	154044	81	0.417166
145685	135275	88	76135	70618	88	2297	2225	26	4231	4278	36	10147	9713	53	11984	11884	56	414853	397277	88	0.417166
55200	53602	76	24502	23951	70	772	645	0	900	1159	9	1931	1935	22	2397	2752	25	70011	71535	70	0.417166
191415	154396	97	76958	60956	96	2241	1805	25	4597	3388	43	10968	9345	59	11789	9589	61	436388	362465	97	0.418291
241404	184301	110	110039	84150	106	3161	2439	33	5803	4446	43	14693	10874	71	17175	13230	76	605469	477467	120	0.418291
51871	52393	60	20317	20349	51	767	922	0	1144	1100	10	2870	2748	32	3431	3221	33	95820	95605	68	0.418291
132224	116045	89	44146	38524	86	1393	1206	12	2416	1795	37	5509	4735	43	6672	5517	46	193075	177806	85	0.418291
49651	52095	72	24086	24032	62	848	755	0	671	866	0	1688	1947	19	3141	3198	31	78414	77347	72	0.418291
131670	125050	89	74039	71681	85	2990	2813	28	3875	3425	38	6791	6459	43	9837	8562	57	260538	236330	75	0.419415
241555	169805	113	110565	78965	108	3287	2463	36	4750	3494	39	11649	8406	65	15662	11668	71	440284	329496	106	0.419415
57563	58016	74	13588	14102	45	671	633	0	1342	1118	8	1954	2077	23	2550	2332	33	73225	76442	72	0.419415
118343	101069	90	40001	34289	85	1740	1564	18	2645	2254	32	5302	4292	43	7438	6414	48	210344	179414	84	0.419415
72278	69339	86	24992	24425	72	1096	859	0	1338	1580	17	2830	2565	28	3246	3424	28	101252	102374	73	0.42054
38033	36315	78	19196	18955	57	236	328	0	229	551	0	1246	1382	15	2229	2069	26	61659	63993	68	0.42054
201336	152772	103	88021	65230	103	2764	2105	31	3698	2937	39	8815	6726	56	13577	9749	70	339706	260179	102	0.42054
73774	62999	96	29164	24553	96	821	828	0	1247	963	0	3032	2638	29	4143	3490	34	110272	93048	96	0.42054
166039	153642	89	50234	46951	86	2540	2284	25	5485	4598	40	11975	11229	62	12831	12012	63	475724	445431	90	0.42054
196284	154751	100	135436	108048	97	3976	3123	37	5568	4631	51	11657	9447	57	16233	13712	70	408236	358798	92	0.421664
222466	150487	107	94351	66012	106	2551	1516	33	4447	2916	50	9301	6209	60	12569	7665	64	333262	215855	108	0.421664
103717	100491	80	49761	49265	79	1443	1442	13	2542	2832	29	5711	5448	41	7354	7200	46	247369	232312	78	0.421664
49632	51149	64	22570	22602	54	786	626	0	1114	1148	8	2484	2250	28	3277	3123	32	86121	88125	63	0.421664
227446	134814	123	112822	72888	123	3169	1985	28	5147	3941	58	10564	7208	68	14564	9172	76	388969	271579	118	0.421664
34550	35411	56	15331	15456	48	582	537	0	1244	996	0	1866	1709	22	2185	2210	27	64002	62360	66	0.422789
101313	94774	97	36776	35635	79	1228	1169	10	2217	2186	25	3437	3419	30	4571	4466	37	149196	145403	78	0.422789
207879	169796	97	106951	90966	96	2650	2276	27	5552	4086	44	11170	9498	60	14655	11739	75	408784	338143	92	0.422789
162607	148035	90	89004	81923	88	3033	2657	30	4487	3712	37	8340	7556	49	12158	10764	65	333101	287607	87	0.422789
199750	172185	100	130534	115371	94	3414	3033	31	6057	4999	43	12120	10256	63	15318	12953	71	432349	365897	91	0.422789
37130	37319	63	14691	14874	47	469	249	0	794	977	0	1721	1579	23	1911	2115	23	58518	61803	66	0.423913
139804	127076	104	62587	57323	88	1684	1465	18	3365	3315	32	6870	6307	44	8587	7801	58	265539	242815	86	0.423913
174428	159551	104	79517	73302	90	2921	2390	28	4953	4478	37	12765	11110	63	15806	13487	73	525774	473020	106	0.423913
74084	68879	84	39324	37113	79	938	953	0	1721	1454	18	3296	3049	33	4227	4205	37	137144	134363	77	0.423913
176453	150207	98	69688	60454	91	1759	1613	19	3807	3127	34	7350	6463	50	9521	8437	57	300697	276033	91	0.423913
28938	27230	73	16752	16850	53	341	315	0	603	688	0	942	1062	6	1274	964	0	38863	39063	64	0.425037
22334	21249	62	11925	11606	48	175	227	0	-88	107	0	521	811	0	1228	1292	11	35293	35024	60	0.425037
200540	168882	99	111658	97597	97	3723	3205	35	6731	5618	49	12979	11587	64	17450	15230	72	476961	417100	96	0.425037
235983	200786	105	144941	127494	101	5387	4681	38	10311	8886	58	26386	22835	92	35108	32161	94	1.04858e+06	1.00793e+06	102	0.426162
70446	64356	80	31603	28779	78	1091	887	0	1647	1596	20	3134	3014	32	5480	4728	41	124272	118000	78	0.426162
188618	141278	124	81406	60540	107	3120	2359	33	3651	3145	36	8527	6326	59	11430	8264	60	309573	235135	109	0.427286
273488	220428	117	182214	151223	116	5974	4376	43	9497	7668	55	20645	16408	81	24951	20988	90	811793	652176	116	0.428411
95775	87480	83	30808	26944	80	1419	1437	16	2270	2180	23	4492	3951	39	6643	5520	49	183142	172093	82	0.428411
167506	148534	92	96921	87750	90	2189	2064	24	4386	3915	39	10095	9790	52	11036	10533	53	430597	417122	89	0.429535
167188	142849	94	78196	69122	92	2998	2742	29	3466	3351	34	8540	7445	51	12375	10511	65	313310	286436	91	0.429535
132191	125079	89	51915	49797	84	2120	2324	21	4114	4235	33	9352	8688	55	10535	9582	61	380963	351066	84	0.429535
45489	45722	71	14142	14398	45	427	554	0	1087	897	0	1802	1847	20	2504	2683	28	75297	78354	70	0.429535
170688	145402	96	65508	56765	92	2586	2167	27	2986	3379	33	7855	6660	52	11333	10022	55	303397	279402	91	0.429535
114491	104910	85	36667	32893	83	2184	1944	22	1447	2090	23	4593	4546	38	7387	7541	46	184814	176961	78	0.429535
85232	74975	85	40779	36549	83	1579	1469	17	2009	1698	21	4391	4020	37	5784	5382	40	155022	146262	83	0.43066
64671	64221	78	29342	28673	75	690	749	0	1216	1076	12	2444	2617	27	2762	2523	32	101814	99556	73	0.431784
201452	159072	99	83181	66187	96	2113	1744	23	4921	3955	44	12649	10120	62	13528	11185	64	498435	423722	97	0.431784
117960	114358	83	68100	65910	82	1951	1998	22	2772	2856	29	8542	8225	53	9946	9222	55	345125	328099	84	0.432909
196697	169516	95	96507	83796	92	3074	2551	32	4971	4175	42	11371	9544	60	15320	13367	69	406555	349200	92	0.432909
106090	89424	83	38137	31727	83	1188	917	0	1676	1445	24	3725	3231	37	5352	4202	44	151732	135348	81	0.432909
176817	155751	96	83846	75974	91	2563	2069	28	5359	4976	39	8965	8343	51	12487	11148	62	372476	344279	91	0.432909
74484	67475	88	36591	33329	81	990	771	0	1545	1245	14	2963	2692	29	4414	3961	38	116848	107042	95	0.432909
71529	70867	76	26718	26000	67	1123	1150	8	1133	1120	8	3470	3536	32	4468	4448	38	121459	121894	75	0.434033
140915	119993	106	55107	46320	90	1575	1426	16	3035	2964	32	7415	6530	46	9240	7636	55	322233	283209	92	0.434033
119334	109690	84	68009	63598	84	1437	1485	17	2621	2616	28	7185	6920	45	8095	7962	46	308268	298313	85	0.434033
202808	160858	107	101201	81306	103	2512	2059	30	3956	2863	39	8651	7111	54	12059	10517	65	320023	261934	100	0.435157
189597	140585	102	71854	55032	97	2501	1886	31	3218	2542	36	7759	5840	53	11058	8510	62	312387	242896	93	0.435157
154989	134942	88	52534	45527	87	2410	2064	26	4374	3958	38	10217	9653	53	10752	10203	51	400310	375642	87	0.435157
134186	109184	91	60329	48316	90	1801	1434	23	2724	2322	28	4961	4318	42	7302	6320	47	209705	173775	86	0.436282
51682	47805	80	20557	18746	60	382	422	0	900	783	0	2432	2233	28	2943	3040	28	86403	82808	78	0.436282
119028	113089	95	41069	39459	81	1290	1336	16	2212	1624	28	4172	4105	36	6584	6146	48	150692	147017	67	0.436282
66639	60516	83	27831	25602	79	885	626	0	1263	999	0	2732	2577	32	3476	3246	35	91808	84350	66	0.436282
28838	28777	57	13210	13388	46	351	393	0	677	533	0	1541	1575	18	1873	2146	22	50980	57039	49	0.436282
225292	181086	101	114315	94705	100	4361	3394	36	9226	7246	60	20360	16842	79	22462	18352	81	805659	664993	98	0.436282
114657	110117	82	42566	41368	80	1637	1537	17	2977	2192	29	6624	6199	45	7158	7263	42	270182	259111	79	0.437406
81267	79881	81	53290	52814	78	1130	1262	13	2186	1988	21	4236	4011	37	6176	6168	41	146077	140226	68	0.437406
129565	122052	101	66832	61404	85	1627	1571	20	2969	3562	28	7908	7179	52	8763	8210	52	324957	313368	80	0.437406
40029	39246	72	14663	14598	48	227	283	0	492	841	0	1343	1261	15	1848	1902	21	53580	56009	64	0.437406
227751	161694	109	90480	64410	106	2726	2071	31	5440	3656	44	11641	8143	63	13877	10452	73	499799	372645	103	0.437406
182194	152321	94	87319	75725	92	3639	3027	34	4942	3790	42	9657	8818	56	12857	10986	68	352092	324301	87	0.437406
111543	98185	102	56836	49383	102	2134	1733	23	3130	2613	30	6051	5507	43	8788	7460	54	217316	192300	102	0.437406
214391	160452	107	80802	61069	100	3154	2146	33	4732	3875	43	11301	8511	60	11989	9309	68	474575	378184	99	0.438531
123620	112854	101	45499	43151	83	1869	1615	22	3341	3144	34	7347	6924	45	9326	8373	53	317892	302392	81	0.438531
68398	67282	92	31541	30513	76	783	577	0	1117	1196	9	2363	2349	26	3156	3149	32	95835	100247	68	0.439655
102288	94358	83	45173	41470	82	1458	1273	15	2332	1844	30	4536	4096	38	6114	5291	45	171463	158829	79	0.439655
62467	57845	78	25325	23183	77	920	765	0	1307	1199	16	2967	3090	29	4632	4596	39	121809	117452	71	0.44078
60831	55998	92	20209	18210	82	467	519	0	667	1071	5	2049	1992	23	2659	2229	26	80151	69882	92	0.44078
140758	124029	93	65703	57932	88	1481	1368	17	3246	3286	32	7908	7405	51	9292	8296	53	326844	301489	84	0.44078
106581	102674	82	41217	39578	80	1536	1523	18	2652	2563	30	5777	5601	40	6684	6495	44	247373	239661	73	0.44078
178524	157859	98	104474	92118	93	3518	2974	32	4434	3415	36	9379	8235	54	13826	11940	70	361501	324612	87	0.44078
105171	97643	84	43940	39535	85	1467	1319	14	1563	1647	19	3945	3812	36	6372	6197	42	148559	145188	77	0.44078
126814	115657	87	60303	54938	86	1964	1890	21	3057	2630	34	6891	6121	49	9050	8276	50	241949	229304	80	0.441904
73299	68588	81	35962	33352	80	1167	970	0	2002	1552	23	3316	3231	33	4475	4184	37	116204	108178	71	0.441904
63746	62382	76	23817	23394	75	702	570	0	1161	802	0	2282	2057	27	2393	2413	26	84198	82913	65	0.441904
128665	117203	94	45131	40265	86	1655	1443	17	3354	2989	35	7080	6332	50	7119	6074	47	297222	278017	73	0.443028
45364	44698	74	23227	22505	67	826	782	0	826	1005	2	2364	2394	26	3846	3868	31	92121	92184	66	0.443028
104593	96141	82	36406	33062	81	682	714	0	2306	2016	24	5817	5440	43	5294	5022	40	190679	181094	77	0.443028
91223	82082	84	42496	38613	83	916	784	0	1558	1816	21	3638	3174	36	4472	4214	36	134574	125151	77	0.443028
74191	63103	89	36207	31094	83	1188	1218	12	1447	1365	23	3942	3009	38	5440	4830	41	146456	133398	75	0.444153
110702	104338	87	44236	40183	82	1150	1242	11	2241	1874	28	4934	4476	40	5473	4853	45	195149	189108	65	0.444153
53386	54283	76	19904	19610	62	422	437	0	853	1131	6	1993	2256	22	2697	2828	28	71730	71727	70	0.445277
66870	67108	76	22048	21871	66	1344	1347	13	1688	1591	16	3736	3303	35	5934	5688	40	137403	136887	73	0.445277
153464	139390	94	61766	55506	88	2311	1751	24	3967	3736	40	9448	8312	53	10431	9646	61	385283	347355	83	0.445277
119547	99464	96	50836	42519	87	1271	1281	13	2401	1914	31	4816	4181	40	6737	5468	47	192184	170308	81	0.445277
215612	158128	119	85709	63270	119	2489	1858	31	5105	4087	41	12325	9132	69	13783	10542	71	501899	386324	119	0.445277
91996	93787	77	41436	40999	78	1281	1386	14	2408	2355	26	4815	4542	39	6837	6057	46	168180	161997	74	0.445277
200888	170290	94	62713	52542	94	3173	2822	29	4785	4018	44	9402	8377	54	13314	10480	71	330491	298371	88	0.445277
16219	21204	38	16014	17246	45	243	254	0	514	489	0	643	701	0	1267	1390	13	36891	38370	55	0.445277
40617	43067	70	22383	23112	56	439	319	0	500	436	0	1172	1113	9	1854	1584	17	47828	51554	61	0.446402
320772	223340	130	182436	131179	128	7302	5516	47	10320	7489	60	21504	15372	84	31774	22828	115	827014	576492	122	0.446402
155897	119365	95	85385	64026	99	2824	2028	31	3725	2879	32	7633	5350	52	11002	7692	66	294178	214944	111	0.446402
121699	115290	84	49707	47144	82	1770	1466	22	3076	3065	31	7206	6565	47	7902	7321	45	277666	265458	77	0.446402
55469	51543	81	15404	15301	50	601	644	0	722	1210	10	2275	2121	28	3187	3265	32	80462	81993	70	0.446402
110326	102393	88	55821	52766	85	1931	2032	22	2857	2755	29	6159	6010	43	8761	8196	52	210979	199260	79	0.447526
184677	155053	97	65564	54836	94	2916	2338	30	4329	3707	41	9971	8998	51	13771	12003	68	353063	330860	87	0.447526
182868	151080	99	67812	56529	94	2508	2004	28	3796	3028	39	8223	6963	52	11535	9843	68	303480	272317	88	0.447526
161371	130961	93	67609	53825	93	2017	1711	23	2659	2378	30	5953	5161	42	9513	7147	58	240059	208263	85	0.447526
175587	146633	98	82166	67414	96	3131	2714	31	4707	4164	40	10258	8988	61	15446	13378	73	372433	340078	87	0.448651
55410	58318	58	22003	23382	48	602	701	0	1233	1198	11	2032	2014	23	2496	2391	29	84578	85733	68	0.448651
75165	70827	80	30341	29644	63	627	500	0	1768	1457	16	3101	2986	32	4489	4115	39	114274	108842	64	0.448651
163921	133841	111	70732	60835	93	2035	1506	21	3683	3277	32	8863	7679	51	9055	7966	53	370041	331794	91	0.449775
62852	62324	72	23032	22285	75	466	489	0	405	740	0	1989	1854	23	3075	2690	36	72671	70726	69	0.4509
121231	113224	85	64010	59299	85	1757	1738	20	2831	2529	30	5647	4929	43	7792	6954	48	197098	170892	81	0.4509
61388	60746	77	21598	21347	69	646	465	0	1351	1195	17	2573	2461	26	3148	3393	29	92862	92668	72	0.452024
67205	65296	90	40833	40089	77	948	853	0	1281	1191	12	2895	2564	29	3937	4111	33	99268	97353	69	0.452024
212627	165319	102	71959	56867	99	2557	1887	30	5147	4177	44	11301	9509	59	12890	10670	64	476273	403510	98	0.452024
118562	110522	84	51284	45824	85	1531	1574	16	2680	2803	27	6028	5440	45	8354	7860	50	206365	192381	83	0.452024
46579	50093	55	25775	26098	62	485	537	0	1156	791	0	1631	1539	22	1632	1842	22	70588	68615	68	0.453148
115970	111711	84	53459	52714	81	1298	1245	10	2745	2749	31	6944	6813	46	6169	5965	42	264410	251575	76	0.453148
192542	164990	95	82535	71426	93	2859	2348	29	4984	4610	47	10868	9715	59	14487	12643	69	376110	354269	92	0.454273
212662	150413	107	110313	81587	102	3235	2489	36	6720	4873	48	14607	10460	69	17304	12787	80	629072	467439	101	0.454273
87307	80746	83	36020	32723	82	1198	997	0	1545	1567	21	3566	3252	33	5673	5237	42	133215	126764	79	0.454273
47599	44866	75	23353	23058	62	729	845	0	1439	1647	19	2435	2183	26	3347	3153	34	91947	90395	70	0.454273
76076	73316	86	36313	34157	79	1003	848	0	1719	1382	19	2590	2426	28	3827	3458	35	111237	100572	94	0.454273
76646	68056	84	37095	32883	81	1031	887	0	1096	1144	17	3222	2993	34	4567	4246	37	120113	109409	68	0.455397
159425	138895	96	69610	62059	90	2545	2377	26	3134	3026	33	7204	6620	47	10431	9168	55	269768	250258	88	0.455397
78396	74236	89	22100	21119	66	756	756	0	1256	1126	7	2785	2626	28	4624	4095	38	109347	105093	89	0.455397
159683	132634	105	116510	97445	94	2402	1942	28	3802	3025	37	8076	7041	48	10510	8737	59	281653	242025	88	0.456522
69497	69409	80	18075	18094	51	885	912	0	1534	1473	17	2941	3174	28	4701	4566	38	124837	125661	75	0.456522
78416	70883	85	34916	31479	82	978	1038	5	1434	1321	14	2769	2676	28	4158	3458	38	108363	93581	80	0.456522
101018	91976	85	30958	27910	81	969	776	0	1424	1411	18	3432	3179	34	4212	3706	39	138560	132186	80	0.457646
112648	103427	88	44338	38859	84	1843	1709	22	2863	2606	28	6035	5909	42	8136	7686	48	229639	220984	81	0.457646
134258	120303	103	63015	57356	103	1458	1356	13	2992	2653	30	7176	6668	49	8723	7247	59	320662	283766	103	0.457646
231581	185666	100	90264	73062	97	4387	3646	36	5703	4733	46	13072	11582	65	19716	16381	78	465197	412069	98	0.457646
96479	96360	80	25511	24875	63	1366	1315	15	2175	2089	24	4367	3905	36	6099	5879	46	176244	169408	96	0.457646
157473	142938	93	86975	81726	88	3595	3184	30	6154	5367	47	12294	11446	60	15626	14386	77	536305	491346	105	0.457646
222326	171018	96	105082	82055	97	2766	2261	30	5398	4194	42	11296	9101	60	12598	9781	65	436402	340455	93	0.458771
65948	71615	52	24814	25874	52	954	1088	8	1457	1273	12	2895	3023	29	5235	4799	45	112542	113294	69	0.458771
106377	94398	84	42638	37616	84	1911	1627	23	2233	1990	25	5518	5005	41	8585	7334	51	218841	194190	85	0.458771
189678	161643	98	61496	53116	94	2458	2048	27	4796	4264	38	11070	10204	62	13540	12319	58	479900	448575	92	0.458771
252054	177940	128	94391	67991	110	3952	2710	39	5363	3892	47	11863	8717	63	17982	13057	77	444535	335714	107	0.459895
113017	108300	83	48010	46724	81	1821	1836	19	3176	2399	32	7260	7009	47	8828	8333	50	319881	305701	81	0.459895
74539	75387	77	29813	29917	76	460	703	0	1749	1456	19	3209	3474	31	4638	4432	38	119691	119167	72	0.459895
217326	172992	104	69485	54733	101	2794	2130	32	5650	4806	42	12338	10267	66	14323	12285	67	531838	461262	101	0.459895
121350	115269	96	70973	69063	83	1884	1595	21	3798	3340	33	7732	7725	46	9474	9243	57	331940	314048	77	0.461019
152510	133809	102	61854	56287	89	1958	1631	22	3895	3900	36	8595	7871	55	9046	8228	51	357810	320192	88	0.461019
44964	44956	64	17316	17318	53	512	691	0	908	973	0	1605	1580	20	2762	2568	27	73166	72843	67	0.461019
63574	58308	84	31732	29089	77	986	970	0	1372	1027	6	2830	2605	32	3785	3783	34	96150	90652	79	0.461019
279665	169665	120	136234	88917	116	4700	3019	44	5796	3599	56	12921	8241	64	19436	12018	82	531297	328177	119	0.462144
114424	111845	82	66497	64211	83	1899	1793	22	4056	3671	39	8134	8178	52	8794	8577	48	338371	332078	82	0.462144
190074	148422	99	85834	69697	96	3305	2628	34	4570	3801	43	11980	9711	62	16177	13284	71	446562	359780	97	0.462144
58153	55651	79	17414	16789	59	922	756	0	1521	1365	17	2651	2506	28	3048	2810	33	88900	87489	75	0.463268
228550	181491	103	75324	60149	101	2667	2276	30	4874	3844	43	10582	8852	59	14625	11711	70	389887	343465	100	0.464393
110101	106649	85	34170	31426	81	1807	1806	20	3024	2506	32	5658	5037	44	7961	8004	49	220855	209427	82	0.465517
61596	60918	78	23854	22550	70	904	795	0	1434	1443	16	3590	3587	35	4232	4170	37	121630	119323	77	0.465517
59114	54548	79	28338	26482	76	601	579	0	1632	1368	22	2637	2428	29	4180	3962	38	102871	98118	76	0.465517
132000	110210	91	80573	70390	91	1199	1137	9	2876	2368	32	6534	5212	46	8388	6973	51	249954	214339	92	0.465517
58347	55347	77	28722	26439	75	623	634	0	1400	1099	7	2337	2252	25	3126	3575	30	89704	83581	73	0.465517
131231	126760	88	46847	45704	81	1558	1383	19	3276	2917	33	7650	7509	47	8545	8050	49	326765	311308	85	0.465517
143524	136506	84	63011	57753	85	1760	1741	21	3546	3599	32	8959	8330	50	10406	9494	54	391834	377264	87	0.465517
143373	129298	88	62151	54662	86	2052	1789	23	3275	2575	33	6411	5199	48	9295	7382	61	234354	200736	79	0.465517
114872	103692	89	43273	37512	86	1395	1132	10	1882	1861	22	4019	3276	37	5758	5219	42	161534	149935	82	0.466642
77903	75344	82	25843	25509	70	927	761	0	1121	1272	12	2809	2904	30	3530	3798	34	110235	106759	78	0.466642
61291	61331	75	18092	18015	50	1068	941	0	838	1339	11	2520	2475	30	4154	4151	35	103861	98932	70	0.466642
88991	80378	84	41833	37449	83	1039	1000	1	2077	1772	22	3137	3124	32	4547	4150	37	121881	112143	80	0.466642
69434	68077	83	23209	22600	72	739	733	0	1466	1284	15	2549	2320	28	3043	2698	32	100513	97531	80	0.466642
121855	116409	89	32181	31131	80	1608	1727	19	2164	2338	25	5116	4660	43	7356	6895	47	198180	185919	83	0.466642
144323	124664	90	44738	37989	88	1824	1617	22	2487	2292	28	5777	5338	42	8637	7883	53	235893	214927	90	0.466642
112956	106367	86	47492	44384	82	1167	1170	8	2191	2404	24	5407	5321	38	5708	5244	41	209241	201126	82	0.467766
126188	122581	82	59779	58020	83	1954	1872	21	3192	3214	31	7630	7317	46	9538	8930	52	325405	308001	80	0.467766
50733	48971	81	17094	16475	53	490	436	0	719	807	0	1645	1625	18	1747	1710	22	64849	65560	72	0.470015
56767	53475	90	27607	26366	76	1245	1089	9	1379	1323	17	2925	3116	29	3701	4145	30	110808	110089	74	0.470015
112926	105640	83	43215	40921	81	1718	1746	21	3200	2973	32	6702	6297	44	7420	7064	47	268659	259176	79	0.470015
102155	91578	87	42947	37588	83	1052	978	0	1615	1180	17	2842	2838	30	4739	4315	38	127324	118337	79	0.470015
78244	73823	80	48447	46006	81	877	857	0	1382	1393	15	3512	3341	32	4495	4291	37	129446	131877	77	0.470015
79205	77662	81	25159	24970	65	1059	1302	12	1799	1832	22	4063	4195	35	6036	5399	44	155376	150678	79	0.471139
58624	56574	78	23709	23120	66	1026	982	0	793	722	0	2336	2277	25	3171	2657	31	85966	84031	73	0.471139
215480	179347	101	114793	96261	100	4128	3582	34	6725	5182	46	13910	11316	69	20092	16304	83	532013	459297	100	0.471139
231462	165789	103	101890	73111	100	2925	2088	32	4318	3213	39	8852	6390	55	12880	9307	61	345058	251962	98	0.471139
70889	68935	82	27665	27015	75	492	686	0	1371	1097	9	2513	2536	27	3436	3850	31	86979	87620	70	0.472264
194018	171205	99	86530	77447	92	2157	1860	25	5084	4283	41	9254	8012	53	10180	8705	59	372380	319029	84	0.473388
37767	37274	76	15941	16027	50	610	343	0	893	858	0	1410	1499	14	2005	2126	23	49111	48923	63	0.473388
136154	118818	104	56278	49418	88	2196	1792	25	3696	3012	33	6073	5466	45	9161	8517	54	231081	220343	80	0.473388
158927	127502	96	55988	47219	91	2827	2370	30	3377	2567	33	6730	5618	46	9890	8445	59	257736	222411	88	0.473388
31964	34031	54	13738	13635	48	599	669	0	648	759	0	1478	1671	18	2589	2564	28	63516	65942	59	0.473388
265114	207220	118	231631	190764	116	7063	6081	42	10845	9502	57	21208	18237	83	30901	25294	101	804833	684533	109	0.474513
164111	137119	91	71235	58979	91	2219	1778	25	3563	2840	38	7990	6658	54	10385	8766	56	296838	257550	86	0.474513
237881	174106	113	91776	65434	107	3065	2322	33	5733	4389	43	14042	10410	73	15381	11689	79	559394	430428	101	0.475637
150527	125511	98	64497	55189	91	2228	1883	24	3483	3137	35	8546	7715	50	9323	7819	57	354646	328033	84	0.475637
41903	39794	79	11267	11100	44	701	704	0	600	752	0	1516	1773	18	2117	2168	24	60785	59542	67	0.476762
231340	190340	99	93804	78711	97	3940	3352	33	5337	4408	41	11090	8899	60	16462	13944	77	423748	360004	93	0.476762
67698	61706	84	30270	28252	78	930	808	0	1479	1329	22	2948	2668	30	4758	4991	34	104289	104542	70	0.477886
60237	59489	75	35145	34712	75	972	889	0	1212	1251	11	1915	1900	24	2782	2756	32	81507	80468	68	0.477886
150184	117974	94	52296	40589	91	1423	1094	9	2410	1907	25	5108	4170	45	7508	6437	50	194632	158591	87	0.47901
68012	65342	80	22764	21728	69	734	771	0	799	835	0	2405	2563	27	3402	3688	31	98649	98538	72	0.47901
22243	22157	65	11468	11402	45	398	541	0	278	501	0	1154	1011	3	1504	1811	18	32823	35435	51	0.47901
70913	66731	94	28794	28376	76	646	738	0	1529	1183	11	2490	2748	28	2945	2990	28	114253	113544	75	0.480135
269325	214192	138	150436	123897	132	6105	5120	39	7966	6740	50	19939	15031	87	28110	21847	102	687236	509375	138	0.480135
135955	118076	97	49016	43410	86	2802	2462	29	4173	3967	36	9701	9100	52	13986	13347	66	357929	331824	83	0.481259
177984	144120	99	74251	58139	98	1943	1498	21	4327	3431	39	8388	6814	55	8894	7451	53	353710	292411	88	0.482384
184956	140081	107	76293	58522	97	2814	2093	33	3800	3273	38	8261	6841	52	12179	9568	61	323331	270127	94	0.482384
307142	210802	127	151756	111617	123	7481	5652	46	10875	7906	60	21902	16887	89	33615	24294	117	833074	615710	124	0.483508
184541	134436	104	63890	46389	98	2435	1637	25	4227	3194	40	8386	6058	54	11190	7444	64	295250	215976	115	0.484633
256091	188151	108	94959	69830	104	3771	2856	36	5742	4670	46	12400	9887	64	17935	13617	83	481891	397713	101	0.484633
167829	135335	96	62527	50680	92	2441	1913	29	3450	3020	35	7476	6011	52	10141	8242	61	272756	229493	90	0.484633
127909	113765	103	65172	58944	87	1569	1464	17	2904	2628	31	5639	5158	40	8533	8187	53	227471	207729	86	0.485757
115303	108606	82	85125	80950	83	2184	2013	24	3715	3602	32	7802	7715	50	10524	10344	66	282189	265947	82	0.485757
97004	93351	80	25950	25093	62	1168	1012	4	2396	2469	26	5401	5101	39	5866	5622	42	205081	200310	76	0.485757
171294	149488	95	66865	56602	91	2259	1924	24	3984	3839	33	9767	8800	52	11518	9911	62	411081	381025	89	0.485757
68611	68683	81	30420	30028	75	737	829	0	753	1011	2	2454	2470	28	2988	3036	27	96281	98433	72	0.486882
60428	58586	78	22804	22489	64	619	744	0	1011	1048	5	1978	2108	24	3484	3538	31	89809	92864	70	0.486882
38030	37410	70	16154	16032	50	363	376	0	1043	992	0	1633	1656	17	1842	1896	21	62391	58533	69	0.486882
64721	57978	82	30038	26347	81	896	799	0	1281	908	0	2839	2645	32	3913	3676	34	104088	95193	77	0.488006
155544	132022	96	69450	57440	91	1629	1401	19	3658	3285	35	8209	7267	52	8971	7887	55	331508	288464	90	0.488006
56570	55606	78	24615	24385	67	563	645	0	828	1103	9	2662	2825	26	2708	2750	28	104992	101432	73	0.488006
68610	67916	79	19165	19270	55	773	779	0	731	1219	9	2365	2523	25	3591	3725	34	95153	92457	71	0.488006
147500	129208	90	62603	54781	89	2288	1839	27	3234	2412	36	6483	5510	46	9778	8257	54	240541	203243	82	0.488006
154039	138224	89	89591	78858	89	2048	2043	21	3589	3604	32	7866	7335	49	8967	8053	51	321305	299992	86	0.48913
46601	48535	65	18345	18499	51	743	669	0	1420	1195	12	2529	2606	28	3752	3702	35	92470	91902	71	0.48913
126806	113631	102	75049	69602	85	2030	1878	25	3057	2544	35	6994	6320	50	10121	9097	51	263622	233770	78	0.48913
67417	58785	95	31609	27492	95	489	529	0	1867	1298	18	2761	2230	29	3295	2744	35	105678	87569	95	0.48913
165756	151386	107	100207	94265	89	2523	2219	27	5255	4968	43	10828	10426	61	12701	11792	64	428091	409352	82	0.490255
82270	76751	96	18187	16418	65	873	767	0	1452	1498	20	2927	2725	28	4479	3859	37	126798	118339	96	0.490255
200666	160659	99	78942	61150	96	2564	2141	28	4479	3718	40	11985	9751	66	12776	10593	61	496010	416531	95	0.490255
349976	232006	134	298739	216393	133	10923	7026	55	17151	13168	73	35834	27729	119	51374	38200	122	1.04858e+06	992666	127	0.490255
50495	52720	58	22534	23665	50	747	665	0	1063	1044	4	2022	2295	22	2574	2553	29	84622	83953	64	0.490255
130329	105508	107	62422	52606	90	2855	2771	27	3222	2920	35	7718	7037	47	10521	9552	56	303189	273472	86	0.491379
116524	100214	103	68226	60543	87	1574	1365	17	2526	2450	26	6368	5602	45	7639	7299	49	241964	224176	82	0.492504
63601	59973	78	55933	54906	79	1087	999	0	2370	1853	27	4619	4193	37	6061	5785	44	159996	154782	72	0.492504
113513	90988	105	42251	31106	105	1413	1143	10	2488	1968	27	5206	4283	41	6738	5319	48	183249	143436	105	0.492504
87405	79253	82	52302	48447	83	1491	1277	16	1992	1906	23	4060	3595	38	6353	5790	47	144223	126382	68	0.492504
286362	183128	119	143712	94569	115	4035	2507	43	4933	3792	46	12113	8159	65	17056	11476	78	438569	307885	111	0.492504
150476	138420	92	93429	86915	88	3136	2854	30	4704	3841	38	10041	9235	57	14512	13632	69	379956	346462	87	0.493628
61004	53761	93	30205	26027	93	769	737	0	1247	1344	13	2950	2604	29	4273	3422	39	116011	97022	93	0.493628
181854	149569	96	57125	46356	94	2972	2471	30	4638	3710	41	9116	7856	50	12247	10053	63	322240	275364	92	0.494753
70716	72865	74	30174	30553	62	643	594	0	1390	1671	19	2680	2796	27	3137	3407	31	112134	111719	72	0.494753
199700	159995	109	107462	90931	96	3214	2543	33	5009	4370	46	10176	9046	58	14611	12431	68	365622	325105	92	0.495877
182972	144553	99	69164	54712	95	2188	1854	28	3883	3127	39	8660	6726	54	12359	9773	64	313075	257390	94	0.495877
224997	171704	104	69106	51352	102	2436	1853	28	4974	3969	44	12482	10333	71	14300	11066	73	504809	398566	100	0.495877
58714	60118	76	26478	26100	65	909	934	0	1409	1242	12	2603	2630	29	4020	3839	36	110148	109502	68	0.495877
137156	118902	88	70688	63006	88	1751	1513	18	3232	2321	35	5455	4758	42	7172	6552	51	196766	179741	82	0.495877
57985	55124	76	25103	24177	58	989	1087	7	1254	1405	12	2902	2928	30	3994	4069	35	94288	91615	71	0.495877
21621	22049	63	11560	11451	45	345	364	0	168	331	0	1033	882	0	934	1137	8	31895	31624	57	0.498126
77431	76335	78	28695	28326	76	613	731	0	1148	1403	13	2809	2830	27	4315	4352	35	107345	105420	75	0.49925
289411	216200	120	122307	91503	119	4378	3233	40	8410	6554	50	19008	14915	84	24078	19262	91	713584	598849	117	0.49925
130503	126390	85	66285	63240	84	2126	2268	23	3853	3334	41	8505	8080	50	10474	10712	51	390166	364480	83	0.49925
70027	70346	76	20376	20434	53	942	855	0	1331	1586	16	2802	2618	29	3595	3253	31	108786	107909	74	0.49925
107846	104154	84	42315	41043	80	1323	1228	12	1997	2025	24	5744	5738	39	6585	6342	45	240134	233421	78	0.500375
164237	123364	100	59488	45135	94	2364	1748	27	3701	3026	39	7087	5385	51	10978	8645	58	264370	202965	95	0.501499
192738	148338	99	104571	84860	99	2688	1942	30	4106	3438	39	8177	6441	54	10584	8631	65	316322	245238	100	0.501499
103796	98282	88	35537	34473	80	1903	1919	20	2054	2193	21	4544	4564	36	6486	6290	43	158734	150787	80	0.501499
214707	172927	102	69165	56077	98	2279	1737	28	4772	4054	39	9367	8045	54	13375	11372	65	326313	288665	96	0.501499
49479	49510	76	18606	18708	54	685	622	0	914	781	0	1839	1829	20	2712	2724	27	69930	70832	63	0.501499
54031	55893	67	25952	25516	65	835	794	0	1084	951	0	2603	2759	28	3953	3723	34	99784	98730	75	0.501499
92850	82509	98	36179	31314	83	1067	1136	8	1167	1022	5	2734	2519	31	3506	3144	35	94319	85519	80	0.502624
197903	157711	103	60462	48263	99	2875	2427	30	3605	2817	33	8215	6341	54	12195	9964	64	323890	273167	99	0.502624
161182	130189	98	57000	46871	91	1577	1406	17	3934	3727	36	8265	7136	51	9174	7199	56	375447	335259	93	0.502624
99747	93513	75	57803	53377	83	1559	1555	18	2904	2731	31	6174	5863	41	7697	6882	49	214220	202370	84	0.502624
78144	71991	81	29870	26152	81	722	799	0	1655	1478	19	2749	2499	30	3342	3077	34	122641	110920	80	0.503748
104513	99992	82	38423	35445	81	1133	1009	5	2683	2392	28	4324	4333	37	6594	6702	46	173920	168569	78	0.503748
60493	59442	83	23900	24089	64	767	545	0	761	745	0	2108	2182	25	2634	2928	26	82100	81632	70	0.503748
124002	117179	87	49209	47027	83	2292	2267	23	3262	2860	32	6683	6339	45	7086	6293	47	253870	238887	84	0.503748
112850	99590	90	36944	31451	86	1122	1090	7	2147	1934	24	4336	3859	38	5877	4898	43	162060	145701	84	0.503748
76225	74158	79	15512	15023	49	1242	1046	10	1216	1607	16	3149	3354	30	5106	5497	36	135063	130877	78	0.504873
145089	107265	111	65581	46984	96	1828	1483	20	3076	2247	37	6079	4477	48	8791	6493	58	215937	158977	91	0.504873
56532	53198	77	24055	23481	70	866	800	0	1209	1361	14	2317	2473	25	3613	3280	34	92086	90146	75	0.505997
92867	84174	85	35774	31957	82	996	854	0	1184	1611	19	3372	2952	35	4332	3946	37	133232	125388	82	0.505997
54671	53351	77	32708	31725	75	680	689	0	1211	1183	8	2553	2718	28	3981	3852	35	100958	99838	70	0.505997
204425	150586	102	72939	52550	99	3668	2796	35	4985	3518	46	8930	6377	61	12778	9513	66	344796	269020	95	0.505997
63971	64834	74	20180	20353	53	917	994	0	1109	1202	13	2432	2635	27	4290	4401	35	95702	96917	62	0.505997
328470	221886	143	178163	126308	138	6645	4646	47	10175	6592	61	20735	14148	89	29833	20285	102	790186	565682	134	0.507121
160315	131462	94	59307	49148	91	2517	2080	27	3098	2301	38	7437	6168	51	9491	7581	60	284075	243722	87	0.508246
49714	50783	57	18352	18305	50	816	670	0	1517	1356	13	2079	2107	24	3155	3210	31	82830	78711	68	0.508246
51694	52189	73	19462	19567	55	864	834	0	969	1360	11	2482	2441	26	2889	2648	31	72775	74253	65	0.50937
69385	64211	84	25555	24062	77	636	819	0	1202	1431	15	2745	2611	29	3715	3752	34	105561	101413	74	0.50937
102073	88031	93	37598	31978	84	1274	1098	9	1690	1676	19	4281	3647	39	4657	4049	40	157634	147459	76	0.50937
165528	148331	93	76396	69304	90	3055	2878	29	4264	3964	40	9786	9618	51	13209	12650	54	379115	353371	87	0.510495
220072	172284	108	104988	85070	101	3296	2555	33	4868	4008	41	11089	8930	60	15037	12175	68	389132	340644	95	0.510495
57856	56227	76	21786	21602	58	604	660	0	1168	1376	16	2942	3013	31	3342	3016	36	127609	125836	71	0.510495
107382	104131	91	51139	48636	82	1707	1466	19	2540	2583	27	5375	5412	38	7555	7269	48	188288	182004	76	0.511619
103199	93067	92	47108	43296	83	1351	1260	14	2096	1923	24	5163	4790	43	6433	5605	47	189628	185504	79	0.511619
62262	65597	62	29983	30251	59	860	934	0	984	1210	13	3060	3193	31	3580	3963	33	113011	112780	66	0.511619
148232	128964	90	46618	40659	87	2357	2014	26	2728	2713	28	6692	6086	45	9821	9220	52	241692	229060	80	0.511619
37804	37121	74	14422	14399	47	666	537	0	250	452	0	1797	1807	20	2220	2098	24	58250	62699	65	0.512744
67352	62070	90	22645	21684	66	590	543	0	1355	1058	5	2774	2328	31	2925	2920	27	89104	85716	65	0.512744
211233	154071	103	78150	57888	101	2549	2029	28	3779	3154	37	9111	6745	62	13285	9474	70	352932	271542	96	0.512744
141693	111570	110	71619	56041	110	1783	1269	18	3462	2633	33	7052	5490	52	7826	5298	56	270846	211879	110	0.512744
209512	163002	106	100165	78525	98	2128	1816	25	4375	3564	40	8863	7419	51	12244	9918	65	343012	285119	90	0.512744
81297	78237	80	25936	25843	63	882	970	0	1593	1355	14	3250	3559	32	5182	4435	41	133890	132305	71	0.513868
97153	88456	83	52435	49501	80	1607	1443	18	2614	2060	29	5344	5087	40	7309	6457	56	189191	183537	73	0.513868
142871	121675	93	59565	50947	87	1709	1560	18	3109	2634	29	5589	4865	42	6548	5749	47	215512	191102	79	0.513868
60499	60363	75	21143	21028	56	569	610	0	742	1056	5	2073	2067	25	2800	2901	30	84194	86725	67	0.513868
73220	69542	80	31653	30811	78	791	577	0	981	1029	5	2265	2301	25	3256	3276	33	85086	79977	68	0.513868
205454	149912	102	86751	63122	100	2458	1517	29	4441	3581	40	11709	8673	66	12987	9730	69	476837	366295	93	0.513868
83199	76441	93	36657	35041	79	1299	1212	14	2169	2214	25	4162	4065	37	5078	4934	38	169988	165697	72	0.514992
55281	54029	78	18482	18221	55	724	644	0	663	1105	6	1715	1810	21	2709	2030	33	76950	77476	68	0.514992
105302	97346	86	48319	43201	85	1296	1272	11	2092	2029	22	3801	3570	36	6420	5757	43	143634	136532	74	0.516117
115717	111090	84	50912	47360	85	1876	1678	19	3297	3037	31	7993	8290	51	8439	7971	50	322945	324479	82	0.516117
133790	117999	91	72308	65398	89	2749	2585	28	3173	3406	29	7174	6636	48	10813	10111	57	279832	266369	83	0.517241
75029	72028	80	25186	23382	78	1137	832	0	1171	1431	14	2976	3055	30	4337	4027	35	103654	98130	74	0.517241
244276	160926	112	97816	61728	112	2899	1843	38	5005	3546	42	12224	8956	68	14418	10102	70	474002	339522	107	0.517241
102393	94667	83	44153	38633	84	1309	1243	12	1826	1750	23	3858	3515	35	5428	4609	42	154354	139400	77	0.518366
49837	51005	74	20177	20416	55	530	520	0	1899	1539	15	1957	1890	24	2506	2614	28	73632	71240	68	0.518366
194186	157839	98	87146	71219	95	2684	2258	29	4612	3923	43	12318	10388	64	13755	11769	63	496227	436650	91	0.518366
69812	66846	80	28689	27341	73	847	928	0	1442	1240	10	2753	2837	28	4251	4445	35	106994	102620	70	0.518366
147582	134873	88	56665	52085	85	2355	2341	23	4149	4464	36	9555	9048	52	10256	9291	56	371779	357144	81	0.518366
124815	116544	84	45075	42247	83	1516	1526	17	2538	2628	29	5622	5241	42	7066	7066	43	213760	209344	76	0.518366
107178	103606	82	38134	36239	80	1311	1236	11	1963	2248	26	5733	5822	41	6466	6070	47	231609	229323	77	0.518366
128929	121779	83	56071	51709	82	2346	2034	25	3898	3283	37	7368	6419	51	9026	8504	49	278219	273251	82	0.518366
67669	64182	78	33575	30954	78	605	549	0	1301	1099	10	2715	2857	27	3907	3956	33	104918	105565	68	0.518366
71969	70093	79	31175	30549	75	1270	1065	8	1276	1244	15	3046	3204	29	4154	3985	35	106245	105778	68	0.51949
204128	177040	107	115998	101916	96	3646	3154	34	5907	5172	43	13142	11005	63	17932	15427	72	469149	390242	92	0.51949
192185	138139	111	83974	61916	102	3542	2494	36	5102	4243	43	10189	8303	60	14894	10915	73	420817	331339	97	0.51949
62840	61360	77	24075	22511	66	834	882	0	992	1222	8	3008	2617	32	3529	3192	35	95577	93874	70	0.51949
181307	148322	102	80309	64462	96	1943	1601	21	4261	3703	36	9434	7888	56	11777	9901	65	404858	341033	90	0.520615
60746	59562	81	21254	20741	66	692	631	0	1170	920	0	2014	2019	24	3306	2839	32	84139	83072	67	0.520615
261110	212471	121	139826	116373	105	7091	5906	43	9982	8018	63	21614	18255	80	30412	25264	94	820693	668194	121	0.520615
120877	111609	101	66778	62170	101	1697	1734	17	3420	3465	29	6803	6106	48	8107	7182	50	296179	263707	101	0.520615
99055	98001	80	34548	33066	81	1264	1188	12	2501	2275	27	4332	4224	36	6466	6386	44	189908	185404	77	0.521739
191065	148046	98	84097	66718	96	2977	2134	31	4170	3474	39	8982	7200	52	13406	10854	63	357478	294167	91	0.521739
276239	207754	113	149462	111101	112	5850	4076	43	8658	6566	56	17728	12926	70	26165	18074	98	635087	465670	108	0.521739
97722	87360	87	45220	38822	84	1186	1106	8	2102	2068	24	3892	3667	37	6311	4956	49	159482	141122	77	0.521739
61172	59594	79	16004	16141	48	1149	1233	11	1621	1395	16	4268	4265	34	5191	5104	41	136181	133460	71	0.521739
45382	44702	74	17070	16753	52	584	729	0	731	953	0	1901	1893	21	3092	2854	30	67498	70755	67	0.522864
209691	146337	108	83949	60434	103	3251	2186	37	3837	2853	42	9665	7011	56	13423	10471	68	348187	264903	101	0.522864
44089	43557	79	17729	17525	52	299	383	0	782	743	0	1706	1676	20	2287	2398	27	55938	55801	61	0.522864
72992	70954	81	39119	38214	77	529	649	0	1679	1563	21	3360	3347	32	4427	4335	34	119493	117371	71	0.522864
73297	66569	81	32176	28853	78	989	822	0	737	1106	8	2980	2675	31	3143	2859	35	111455	102808	78	0.523988
95495	90419	86	32950	31481	78	1122	1251	11	2320	2154	22	4497	4221	39	5844	6044	40	164676	159804	69	0.523988
128766	110435	88	59170	50758	88	1511	1257	16	2270	2158	25	5140	4435	42	6838	6180	46	201053	179417	83	0.523988
193428	154071	97	68911	53502	96	1956	1382	19	4588	3797	40	10651	8568	61	11936	9679	63	427941	353172	93	0.523988
60519	58880	81	24031	23578	73	716	745	0	964	1282	10	1794	1955	19	2683	2579	28	90659	90716	69	0.523988
206244	156662	104	88448	67577	100	3107	2417	30	5353	4370	43	11292	9085	57	14343	11338	68	522126	434812	97	0.525112
65732	61588	83	33583	31500	78	1223	1012	3	1630	1394	18	3275	3095	31	5278	4874	43	125656	119534	84	0.525112
106767	100563	90	51865	48266	82	1096	1091	11	2277	1923	23	5435	5069	41	6178	5767	42	199404	187932	71	0.525112
154707	130411	91	44577	37751	88	1928	1620	22	2695	1887	29	5979	4855	45	7870	6771	54	227289	203566	84	0.525112
56571	57947	59	21901	22165	56	546	491	0	888	1267	10	2001	2290	25	2635	2524	29	70529	69835	58	0.525112
209674	163000	99	69053	55020	97	3461	2566	35	4274	3358	41	9782	8491	57	14034	11783	69	363906	312275	93	0.526237
21367	20890	62	9455	9369	43	158	256	0	623	497	0	1082	921	0	789	1067	6	32415	34176	50	0.526237
67272	63126	87	31202	28917	76	879	922	0	1110	1044	8	2612	2186	29	2472	2387	26	79507	75990	64	0.526237
164600	144190	92	89351	78628	90	2372	2183	25	4288	3802	37	8416	7358	51	12761	11365	70	331739	291866	90	0.527361
153522	128186	92	65236	55298	90	2215	1879	26	3154	2865	35	6948	6417	44	9067	7537	57	263411	240480	86	0.527361
92840	86399	83	41713	39730	80	1430	1277	18	1794	1879	21	3800	3448	36	5206	4650	39	144597	136392	73	0.527361
161260	134447	108	76880	62645	92	1662	1566	18	3938	3116	37	8726	7076	56	9306	7670	63	350287	299652	86	0.527361
32262	32881	60	14954	15450	47	442	328	0	618	519	0	1166	1326	13	1531	1570	17	49337	52253	60	0.527361
53408	52751	77	17979	18001	51	341	513	0	939	1101	7	1587	1713	21	2228	2342	23	73308	73541	66	0.528486
56715	54653	73	21081	20627	60	979	1023	3	1094	891	0	2258	2288	28	3550	3398	34	87098	88299	67	0.528486
131695	121293	91	65894	63192	84	1612	1485	18	2266	1985	27	5101	4635	40	6099	6000	40	171460	162215	80	0.528486
76765	74488	79	28757	27744	76	662	803	0	1460	1528	20	3790	3744	37	4685	4250	38	145859	140249	74	0.528486
62672	61557	80	12680	12785	45	700	566	0	1055	958	0	2871	2801	30	2688	2731	29	87234	90381	64	0.528486
118768	110674	90	59948	57802	84	1928	1803	24	4130	3630	37	8552	8206	51	9569	9420	54	353130	334234	83	0.528486
29872	32118	54	16760	16300	52	398	374	0	573	614	0	1367	1176	13	1552	1502	18	58073	52786	82	0.528486
79909	71045	86	27956	24575	78	1210	1233	14	1682	1755	22	3725	3355	33	5365	4852	42	140285	131475	73	0.52961
196933	170226	93	125598	107035	95	3380	2766	32	5438	4426	43	13062	11268	58	17144	14652	72	462139	401261	110	0.52961
69510	73976	58	33127	33223	73	845	753	0	1550	1525	15	2199	2311	26	3110	3340	29	97210	98311	69	0.52961
68428	72144	64	40347	40089	76	1266	1200	12	1723	1705	23	3789	3885	33	5183	5114	39	137630	131988	72	0.52961
43218	43714	62	18672	18760	51	279	341	0	879	811	0	1245	1315	12	1860	1958	22	57116	59717	63	0.52961
46469	44379	76	19422	19081	56	602	494	0	699	739	0	1681	1622	21	2664	2435	29	68999	68812	60	0.52961
162164	131754	100	76537	63625	96	1831	1604	21	3395	2512	37	6105	5194	46	8769	7029	55	230126	199624	111	0.52961
154622	131994	97	55430	46653	92	2531	2211	28	3944	2902	38	8026	6907	50	11657	9742	66	297014	268036	88	0.530735
111597	104587	88	48404	44653	85	1307	1241	13	2758	2831	27	6783	6281	46	7140	7476	43	271938	260616	84	0.530735
45398	46580	64	19151	18840	59	481	541	0	508	573	0	1614	1737	17	1893	2065	23	63579	65009	65	0.531859
120764	112901	89	37081	35324	81	1614	1595	19	1854	1765	21	4696	4107	37	6453	6372	48	168184	161244	80	0.531859
159951	129948	94	82603	69667	92	4618	3772	37	5637	4977	47	13927	11498	72	19930	17281	79	491793	412350	89	0.531859
172247	139487	98	53635	40939	94	2303	1787	25	3426	2336	38	6857	6062	46	10357	7720	64	260652	212428	91	0.532983
134606	122474	91	104933	98444	88	2402	2155	25	4914	4927	37	10803	10567	60	11302	10427	59	398583	366225	85	0.532983
104114	101957	79	58126	57193	81	882	921	0	2154	2394	26	4622	4391	37	4440	3817	37	161885	154037	79	0.534108
51446	51287	75	12773	13125	45	593	669	0	1047	1136	9	1633	1945	20	2618	2520	28	82807	80590	68	0.534108
103097	93907	86	43236	39472	84	1502	1334	18	2536	2282	28	4850	4667	38	6819	6298	45	185128	175358	101	0.534108
66619	62347	77	26038	23851	75	1129	1075	7	1498	1580	16	3698	3366	35	4399	4573	37	118154	111141	76	0.534108
153200	128784	95	69703	59387	92	2201	1746	28	2607	2563	31	6187	5145	45	10038	8943	56	243796	222444	86	0.534108
106685	92757	84	43819	37646	84	1224	1021	4	2293	2177	29	3677	3255	36	5452	4322	45	145932	129486	80	0.534108
140644	127620	90	58054	52907	87	2196	1960	23	2434	2497	26	6540	5980	44	9099	7831	55	234629	214162	82	0.536357
98118	89599	86	43628	38918	84	1567	1339	16	2343	1697	23	5070	4361	41	6925	6593	45	179767	166941	83	0.537481
36411	36524	66	15486	15216	50	330	396	0	242	624	0	1193	1323	15	1712	1682	20	49268	49562	65	0.537481
22655	21806	67	10011	10163	42	466	346	0	755	743	0	1013	804	0	1499	1601	18	35411	37722	54	0.538606
54996	55259	75	24752	24308	74	370	518	0	1124	970	0	2099	1869	26	2548	2489	28	88552	86823	73	0.538606
49737	49543	74	15298	14719	50	739	851	0	1101	1149	11	2360	2499	26	2663	2520	29	81640	79940	69	0.538606
108720	100264	94	38408	34318	85	1381	1304	14	1740	1780	23	4489	4216	38	6933	6599	43	172909	166599	76	0.53973
64102	62848	78	28996	27510	75	740	712	0	1547	1105	12	2467	2206	29	3540	3308	36	96932	85429	65	0.53973
186334	155436	101	73444	61352	97	1884	1653	20	3833	3516	36	7804	6401	53	10029	8983	54	315455	278467	91	0.53973
85570	73950	86	36031	30727	84	846	716	0	1765	1489	21	2896	2718	31	5248	4507	42	126977	110918	79	0.540855
26409	28168	56	12394	12817	44	269	279	0	372	543	0	1238	1363	13	1356	1491	16	45026	48843	56	0.540855
186060	155939	96	76020	64142	93	2323	1932	25	4957	4352	39	10815	9553	59	12350	11012	62	445178	403528	89	0.540855
55372	55143	83	22757	22939	58	409	511	0	1036	918	0	1852	1781	21	2307	2411	28	77927	78733	67	0.541979
33110	33243	66	12857	13299	45	399	452	0	410	512	0	1533	1194	18	1680	1777	22	44816	45304	62	0.541979
123191	109395	87	58091	54142	85	1488	1238	16	2681	2271	31	5011	4523	37	6025	5868	46	182124	171784	77	0.541979
21533	20878	63	11343	11667	44	227	370	0	476	638	0	617	692	0	968	902	0	32929	36113	58	0.541979
79481	74151	96	31664	30792	78	666	661	0	1249	1533	14	2334	2467	26	3731	3745	34	97970	99845	62	0.541979
64046	63095	77	25054	24582	74	575	521	0	1104	1022	3	1778	1815	21	2778	2497	26	75257	71356	67	0.543103
74551	68437	83	27124	23696	81	948	830	0	1250	1301	12	3332	3329	32	4455	4292	38	124295	118011	74	0.543103
109024	100840	87	69383	63787	85	1696	1668	19	2875	2793	30	5642	5164	43	8659	8096	49	224637	206724	79	0.543103
100580	87114	87	44147	38814	83	913	871	0	1130	1527	17	3162	2917	33	4280	4167	38	122387	115029	74	0.544228
55043	55664	75	25303	24952	73	588	493	0	1098	1024	3	1607	1724	22	2120	2376	24	72310	72895	66	0.544228
180041	150464	97	61883	51117	93	2429	2101	26	4961	3997	45	9549	7829	56	9711	7963	59	395820	348814	89	0.544228
79919	78946	80	31574	30662	76	932	912	0	1166	1234	11	2680	2829	30	3920	3835	33	97602	99134	68	0.544228
62268	58798	84	23357	21812	63	817	826	0	1764	1557	22	2571	2369	29	3737	3811	36	94053	94480	56	0.544228
91644	90570	79	40315	39167	79	1456	1240	16	1377	1472	21	3466	3336	33	5895	5546	44	151965	143503	69	0.544228
57690	57588	74	24091	23816	66	420	534	0	1162	1210	11	2052	1761	25	2203	2369	26	75799	76839	63	0.545352
67264	60717	85	31032	29348	77	1287	1280	14	1541	1901	17	3325	3197	32	5367	5131	41	139397	132459	70	0.545352
69727	66167	79	31287	29992	77	594	588	0	1689	1248	10	2487	2668	28	3658	3940	32	97774	98147	69	0.545352
112645	107542	89	39500	38167	80	1239	1241	12	2798	2687	30	6643	6598	42	7188	7802	41	269766	262722	76	0.546477
75317	73600	78	30317	29477	76	777	807	0	1118	1096	7	2783	2818	28	3153	2905	34	102729	100835	73	0.546477
93768	88115	87	48843	45375	82	1358	1437	16	2703	2431	26	5255	5066	41	6443	5886	45	193206	181729	75	0.546477
99223	91763	88	47808	44570	80	1244	1140	9	2015	2129	27	4234	3859	39	5095	4182	43	149635	150528	69	0.547601
177608	137799	100	64839	49528	95	3166	2569	31	3944	2554	42	7643	5923	54	11603	8761	64	319464	264145	88	0.547601
96549	93519	82	44643	42937	80	955	942	0	1490	1446	20	3205	3258	31	4835	4218	41	131239	127191	69	0.547601
256418	212051	103	162505	135147	102	5732	4609	40	7680	6403	51	17503	14098	73	23482	19150	90	652933	535005	93	0.547601
85133	80013	82	37884	36097	80	1122	1102	10	1719	1891	19	3486	3547	32	4668	4934	38	144809	137987	73	0.548726
70201	66216	80	33391	30129	81	1171	1170	10	1543	1835	17	3186	2708	33	5044	5225	37	139878	129816	75	0.548726
63857	61193	77	34541	32652	78	716	788	0	1172	1356	14	1979	1996	24	3129	2549	34	77440	75147	62	0.548726
114242	107529	97	49481	47899	82	1132	1361	12	2625	2624	27	6225	6142	42	7246	6836	44	260189	247523	75	0.54985
47207	45955	79	23690	22772	73	1169	1127	8	1583	1364	13	2590	3006	26	3787	4180	32	96336	96828	69	0.54985
79136	74808	85	33950	32818	79	741	794	0	1430	1834	18	2612	2546	29	3622	3737	34	112302	104359	72	0.54985
170214	148643	92	52424	46177	89	2168	2095	24	3764	3266	36	7115	6486	48	10430	8703	63	244674	229714	86	0.550974
175703	148572	93	93978	81515	93	2162	1871	24	3890	3540	37	9926	8784	57	11083	9283	63	410047	375305	86	0.550974
80151	79215	77	29567	29244	76	716	698	0	1075	1276	13	2746	2893	26	3891	3840	35	101205	102127	69	0.550974
92475	79648	89	36773	32730	84	981	991	0	1894	1479	21	3499	3137	35	4177	3667	40	141347	133098	77	0.550974
170146	144569	92	76822	64187	91	2006	1686	24	3578	2925	36	6825	6102	47	9514	8575	57	280467	246380	87	0.552099
115547	97730	102	48171	41304	85	1119	893	0	1875	1796	29	4230	3907	39	6051	5209	46	155948	138044	80	0.553223
63416	60438	83	21168	20792	60	735	733	0	1330	1152	19	2608	2426	27	3507	3557	32	97847	95708	72	0.553223
148103	136766	88	93925	87586	87	3238	3207	30	4778	4654	37	9524	9077	50	14193	12556	72	370009	343506	82	0.553223
108946	103628	86	34258	32843	80	1052	1004	2	1776	1596	18	3955	3810	34	5732	5677	41	149658	142745	77	0.553223
83907	81494	78	22153	21425	64	1156	1071	8	1771	1644	19	3369	3186	33	4775	4942	35	129516	127301	72	0.553223
61277	58868	81	26579	26157	75	774	540	0	1127	837	0	2254	2428	24	2349	2028	30	72576	71442	70	0.554348
156883	135352	98	65308	57344	91	1867	1712	22	3616	3695	33	9786	9201	55	12756	11384	64	420034	392430	90	0.554348
62860	62182	74	34427	33703	77	983	967	0	1142	1509	16	3592	3226	34	4977	4902	38	131236	128191	69	0.554348
178109	154859	93	112222	101165	91	3773	3243	33	6062	5434	44	11951	10543	61	15316	14100	64	438044	377326	88	0.555472
138434	127395	103	71438	63582	103	2289	1713	26	4117	3903	33	10202	9255	56	11281	9565	66	422346	389994	103	0.555472
77143	70278	96	25310	20841	96	1290	1085	7	1683	1501	15	4017	2882	37	4809	4142	37	142252	104159	96	0.555472
35271	35708	70	12376	12703	44	525	554	0	382	908	0	1462	1441	18	1800	1675	24	53877	52866	63	0.555472
59989	57325	76	25343	23486	71	547	656	0	1875	1402	19	3194	3271	31	4419	4448	35	106019	100138	72	0.555472
106302	95660	88	45079	40802	83	1116	967	0	1532	1600	16	4332	3740	40	5761	5313	42	141044	126688	68	0.556597
75775	72661	85	24821	23803	76	826	642	0	1526	1663	15	2979	2833	29	4517	4775	38	120436	117393	76	0.556597
50501	50159	73	19004	19123	53	674	769	0	518	631	0	2136	2078	23	2209	2273	25	70364	71021	52	0.557721
114079	109968	84	63836	60581	83	1703	1545	19	3648	3319	33	7179	6981	44	8020	7687	46	302837	293285	84	0.557721
85968	79347	82	39436	35404	81	1123	891	0	1661	1596	21	3653	3080	36	5331	5054	43	141390	134493	77	0.557721
104505	99838	87	60267	58427	82	1107	1373	12	2879	2667	29	6154	6122	41	6859	6482	46	248512	238008	80	0.558846
27017	27600	50	10621	10434	45	188	264	0	511	452	0	1108	1073	8	1469	1758	18	52981	50524	66	0.55997
177277	143344	108	58998	48002	93	2369	1970	25	3496	2902	34	9023	7880	56	11036	9212	69	397179	348167	110	0.55997
79221	77867	80	22712	21984	63	1269	1425	13	1765	1463	21	3896	3997	34	4748	4716	42	145177	142374	72	0.55997
71663	71018	78	36595	36037	77	876	846	0	1324	1266	13	2989	2969	30	4178	4286	34	116258	114206	73	0.561094
277490	203216	120	100673	72350	118	4093	3198	38	5993	4600	58	14403	10883	69	19632	14818	72	513867	410806	113	0.561094
150483	124996	91	76305	64999	90	2054	1742	23	3307	2893	34	5905	5266	43	9482	7750	57	239169	208910	86	0.561094
61411	57917	76	23938	22350	62	963	760	0	1176	1371	12	2721	2857	28	4044	4212	33	109648	107463	73	0.561094
172868	155075	102	125881	114881	93	3404	3029	31	5015	4859	39	12597	12147	57	13321	12179	60	493346	460688	88	0.562219
31572	33502	50	15259	15335	47	322	357	0	344	555	0	1269	1405	14	1660	1611	18	54226	54897	65	0.562219
90393	72705	90	42114	34612	86	1814	1493	19	2072	1629	28	4414	3695	40	5990	4819	48	169918	142415	81	0.562219
124803	111602	90	53482	48785	85	1534	1490	19	2958	2615	26	5470	5357	40	6182	5774	43	189741	184697	79	0.563343
108946	105916	87	50644	48835	82	1420	1302	13	2643	2642	31	5424	5096	42	6715	6225	47	241939	235382	76	0.563343
148299	136919	88	41007	37403	87	1751	1871	20	4120	3586	32	7560	7090	46	9166	9250	54	310714	302321	83	0.564468
88935	74070	85	32713	27293	84	1061	844	0	1505	1206	16	2934	2470	32	4202	3675	40	124696	109884	78	0.564468
85674	80866	84	35413	33776	80	1565	1649	20	2130	2131	24	4372	4288	38	6407	5845	45	162240	156819	78	0.564468
86506	82830	81	31496	29805	78	1528	1432	18	2244	2068	27	4693	4500	39	6483	6892	45	171984	167421	73	0.564468
253736	193357	110	116190	93812	102	3686	2608	37	5537	4508	44	12573	10190	63	17172	13076	80	445348	375137	98	0.565592
39918	40869	70	12933	13227	45	549	492	0	653	643	0	1348	1610	16	2047	2160	23	56992	56078	65	0.565592
56341	50536	85	25698	23121	76	796	723	0	1505	1379	16	2569	2377	29	3958	3340	40	101007	97319	72	0.565592
61109	55384	80	32693	29249	79	1071	1132	10	1369	1408	16	2973	2595	32	4463	4143	39	115045	101580	76	0.565592
197857	170689	105	65454	57931	95	2824	2506	29	3925	3572	34	9214	8021	50	12612	11076	70	340842	318432	90	0.566717
117082	113224	85	47159	46041	81	1622	1676	19	2493	2256	26	5187	4823	37	7244	6317	46	186951	179077	75	0.566717
169546	139890	100	60273	47822	93	2009	1523	28	3067	2621	36	7762	6361	52	10768	8971	56	288296	242995	91	0.567841
118375	106986	85	47953	43816	83	1490	1242	16	2077	1819	23	5291	5069	40	7426	7109	46	216190	210623	79	0.567841
69025	65218	87	31217	29569	78	704	608	0	963	940	0	2725	2555	31	3214	2645	37	109805	109835	68	0.568965
129795	114777	103	51411	45136	89	1914	1617	20	3043	2623	32	6543	6143	45	7112	6890	43	268831	244157	103	0.568965
110678	104971	84	36765	34371	81	1501	1392	13	2755	2374	27	6569	6299	42	7399	6616	47	278160	272876	80	0.568965
102124	98166	82	50525	47900	81	1962	1566	23	2546	2805	29	6355	6373	44	8711	8452	51	227542	216296	80	0.568965
167659	145316	93	57929	49554	90	3552	3106	31	3769	3692	33	8498	7639	54	11780	10694	59	309481	296610	86	0.568965
77355	74945	80	35806	33087	79	1512	1403	16	2117	1844	25	3167	2853	32	5592	5417	40	139790	132762	76	0.568965
128411	117672	88	54449	51839	84	2485	2321	28	3152	2971	31	6896	6423	44	9638	8527	62	239521	217451	80	0.568965
51864	50319	77	18965	19141	55	223	329	0	241	744	0	1525	1398	18	1762	2040	19	58656	60732	65	0.57009
144454	122296	100	65306	54619	90	1767	1306	22	2221	2415	29	5393	4269	43	8179	6788	52	200502	168412	89	0.57009
108760	97322	86	45945	41122	85	871	855	0	1913	1380	18	3566	3246	34	5163	4108	44	141969	130311	82	0.57009
48605	48713	74	12850	13043	45	393	360	0	815	1329	10	1653	1763	21	2687	2596	27	67194	66988	68	0.57009
70156	71560	77	16731	16628	49	920	933	0	1345	1298	14	2964	2657	31	4131	4077	35	101282	97801	79	0.57009
29146	29399	77	14278	14497	48	227	230	0	687	469	0	603	927	0	1284	1105	15	43177	43259	63	0.57009
251123	193786	119	77202	60770	108	4641	3649	38	6097	4756	50	14382	11199	69	20024	14996	83	532745	397157	111	0.571214
113516	105272	87	41968	39584	81	2122	1921	23	2373	2172	29	5649	5282	42	8016	7479	47	201309	179826	80	0.571214
29682	28213	66	13352	13488	46	276	360	0	633	596	0	1228	1362	16	1775	1370	22	43953	44001	61	0.571214
64298	63487	87	25154	24677	75	749	617	0	825	976	0	2575	2413	27	2839	2661	30	88072	87753	74	0.572339
88544	87094	79	28968	28353	78	1173	1073	10	1868	1751	21	3121	3368	30	4506	4483	35	128782	122253	78	0.572339
83833	76619	86	40190	37012	80	1253	1389	14	1902	1872	23	4263	4048	37	5399	5635	39	149666	149356	76	0.573463
173084	139991	100	64265	51189	93	1856	1700	23	5534	4184	46	9288	7972	52	10724	8700	62	388858	331820	93	0.573463
275006	169448	110	157946	96820	112	4573	2672	46	7252	4274	56	15118	8941	76	21009	11850	87	570491	350456	109	0.573463
208257	104512	121	102468	56857	119	2817	1432	29	4000	2311	50	10042	5460	79	12751	6284	99	387642	205149	116	0.573463
44383	41737	82	19022	18835	58	419	405	0	514	853	0	1218	1237	15	1635	1586	19	53601	53341	55	0.575712
132640	121386	103	51562	48861	85	2032	1856	23	2494	2417	27	6610	6245	44	8852	7955	54	238276	222196	103	0.575712
89626	87806	95	29161	28673	76	1055	998	0	2028	1674	18	3638	3762	34	4772	4758	40	149705	148746	73	0.575712
77472	66205	83	34809	29146	82	1040	831	0	1472	1121	10	3123	2727	33	4941	4287	41	110805	98086	78	0.575712
208251	146384	111	93138	68016	105	3277	2465	35	4335	3185	47	9768	6729	60	11995	8588	66	338001	249242	102	0.575712
112793	104562	86	42910	39387	84	1183	1273	12	2028	1917	25	4943	4855	39	6751	6801	48	182008	177536	79	0.576837
192825	164836	95	109050	96240	95	2944	2430	32	4264	3817	35	10668	9175	59	13974	11503	67	357260	308544	88	0.576837
61346	59906	78	19360	19235	54	540	466	0	1530	1099	8	2279	2424	24	2986	2742	29	83703	85519	69	0.577961
57504	55876	81	21828	21117	65	1048	921	0	1110	1029	9	2861	2745	29	3990	3836	37	111597	107767	69	0.577961
42936	44475	70	12213	12327	44	361	363	0	491	460	0	1315	1302	16	2370	2319	26	60614	62504	63	0.577961
54519	54872	71	17236	17355	52	624	579	0	807	927	0	2015	1828	23	2858	2856	29	82393	78942	69	0.577961
114386	97279	88	46834	39901	85	1544	1470	18	2031	1813	23	4537	3709	40	6388	6079	46	176016	155849	78	0.577961
129036	117246	87	47049	41895	87	1667	1608	19	2114	2178	24	4772	4770	38	6578	5915	46	179018	172897	80	0.579085
64420	62900	79	30952	30655	76	584	637	0	1580	1204	15	2588	2820	28	3555	3443	33	98827	100725	70	0.579085
93535	86715	83	64864	60663	84	1117	1018	5	2010	2010	24	4586	4121	39	6647	6571	49	173917	159066	77	0.58021
58905	55370	83	30312	27638	77	1101	952	0	1254	939	0	2691	2412	28	3998	3595	35	107581	102445	72	0.58021
94011	90093	72	44161	42800	80	1325	1404	16	2286	2152	26	4955	4488	38	7073	7118	40	177079	170311	72	0.58021
77484	75836	72	21559	21961	53	869	737	0	1014	908	0	2678	2789	27	3371	3546	32	105712	103892	68	0.581334
128289	111206	104	57073	49485	89	1594	1614	18	2426	2446	28	6059	5502	45	8809	7902	52	234956	218912	79	0.581334
118173	100511	93	52631	45229	87	1345	995	0	2189	1538	29	3969	3384	38	5740	5150	41	149385	130380	76	0.581334
130719	115445	88	47817	41323	86	1855	1458	24	2779	2669	32	5639	5199	44	8169	7725	48	213512	191504	78	0.581334
120961	109163	87	48782	43114	85	1368	1181	17	2653	1869	23	4742	3989	39	6464	6138	44	174398	165756	76	0.581334
73626	69085	78	34407	31893	78	776	762	0	982	1224	12	2578	2272	30	2648	2522	30	101339	98555	69	0.582459
69778	69116	79	22541	21788	70	925	782	0	1242	1439	15	2937	3308	27	3378	3733	32	99412	98000	69	0.582459
178839	145293	98	75588	62493	94	2039	1448	26	3880	3683	39	9003	8014	50	10424	8400	61	385171	331411	91	0.582459
128375	122558	88	88687	85681	85	1823	1652	22	2775	2406	28	6214	5841	48	7107	6595	48	213378	205180	76	0.582459
91631	87233	82	59859	57767	82	1806	1440	19	2673	2509	28	4609	4811	35	6576	5835	47	166744	162652	72	0.582459
66163	63443	92	24313	24046	61	535	649	0	598	809	0	2098	2036	22	2821	3462	28	87196	88616	57	0.582459
78753	72728	85	24729	22997	69	895	917	0	996	1175	11	3158	2995	29	3624	3684	34	108466	108495	66	0.583583
37834	35617	83	18618	18699	56	291	279	0	225	374	0	1040	1091	8	1470	1290	17	49452	48976	62	0.583583
166963	143712	107	80833	69406	94	2795	2365	29	3872	3696	34	9373	8468	54	10901	9531	60	414463	387355	107	0.583583
129109	97244	109	55986	40788	95	1471	1177	12	2195	1681	25	5148	3980	45	6742	4921	53	194511	139826	85	0.584708
80042	74748	81	31926	29509	77	881	691	0	1034	985	0	3274	3036	33	4114	3927	38	126325	120883	70	0.584708
116639	109826	89	56562	54950	83	1752	1722	19	2552	2759	25	5660	5438	42	7153	6538	50	219049	200932	77	0.584708
229076	169894	121	80939	61334	103	2399	2145	28	6358	4901	49	13613	10949	62	14415	11244	67	527581	413697	97	0.584708
90658	76364	87	40427	33331	84	1574	1211	17	2378	1644	28	4339	3908	38	6572	5473	48	155917	128983	78	0.585832
80475	70547	83	34793	29719	82	1073	922	0	1619	1743	18	3016	2727	32	5065	3977	45	122577	110588	98	0.585832
45808	45463	71	19498	19356	52	747	591	0	807	845	0	1617	1848	20	2353	2288	26	70319	73259	62	0.585832
124792	115840	94	51713	47700	85	1531	1550	19	3258	2870	37	6649	6001	46	7607	7010	48	277217	257344	77	0.585832
53280	50291	89	18206	17934	56	703	643	0	971	732	0	1699	1693	20	2473	2250	28	67274	66315	69	0.586957
45541	45252	77	17448	16596	55	581	509	0	1270	1116	8	2089	2105	26	2570	2497	28	75633	77594	65	0.586957
39649	38739	73	15178	15126	49	644	606	0	595	770	0	1595	1720	19	2526	2802	25	63789	67337	65	0.586957
154816	129505	93	67331	54619	92	1494	1361	14	4084	3076	39	7975	6610	54	9108	7841	50	326145	278227	86	0.586957
125682	116443	91	52015	48517	85	1337	1245	10	2652	2629	26	5573	5228	42	7292	7239	44	198882	189631	79	0.588081
89869	88224	79	32945	31817	77	1151	1110	10	1446	1430	19	3312	3216	31	4601	4539	36	129445	131385	66	0.588081
85663	82441	83	41943	41056	78	1342	1325	16	2066	1804	24	3489	3413	31	5157	4777	39	134461	136602	72	0.588081
45018	44493	63	19603	19474	56	680	627	0	1498	1222	19	2167	2074	26	2627	3269	27	87164	88510	69	0.589205
76587	72580	80	40873	38998	79	751	724	0	1152	1387	12	2570	2497	28	3358	3216	33	89714	87273	70	0.589205
114609	110117	81	42638	41226	81	1686	1478	19	3260	3206	30	7852	7837	45	9028	8654	51	332593	319531	81	0.589205
183802	147551	114	86052	72045	114	3110	2455	30	4128	2946	38	8742	7143	54	11990	9720	67	332657	275424	114	0.589205
124943	119162	85	42573	40917	81	1407	1532	16	3482	3214	37	7131	6770	43	7939	7606	51	284479	269403	83	0.59033
69873	67836	78	25187	24864	75	981	878	0	684	865	0	2380	2570	27	3334	3070	34	92699	92309	70	0.59033
51622	50274	74	22319	22181	61	538	595	0	1239	853	0	1624	1525	19	1961	1959	24	63872	62287	65	0.59033
101548	96174	88	37422	36463	80	725	707	0	1959	1901	23	3750	3743	35	4594	4344	39	139144	138380	69	0.59033
158085	129733	95	56161	45265	91	1807	1488	18	2795	2176	33	5466	4752	42	7503	6303	53	221938	188750	91	0.591454
68404	69144	84	32576	32030	75	767	792	0	1128	1164	10	2901	2901	29	3520	3920	32	92379	90889	70	0.592579
153335	119982	97	64211	52137	93	1831	1234	21	2310	2038	31	5893	5116	43	8063	6364	52	215732	183151	92	0.593703
107672	106329	84	54259	52941	81	1489	1411	16	2540	2718	28	5477	5324	38	8508	8098	46	211223	207516	84	0.593703
184510	145628	115	88729	71147	99	2359	1833	28	4508	3269	38	7815	6121	53	12203	10057	62	322798	243747	115	0.595952
212859	180922	96	188337	166601	98	5606	4550	40	8941	7732	52	18087	15444	75	25385	21819	84	645747	547493	95	0.595952
81380	80312	79	32309	31309	69	1141	1068	6	1915	1661	26	3640	3368	34	5421	5705	39	145137	146289	71	0.595952
113408	106933	90	45886	44011	81	725	701	0	1623	2145	23	5204	5260	38	5441	4776	44	208731	199697	82	0.597076
65872	61896	81	30725	28079	77	1229	1180	10	1528	1540	22	3259	3281	33	4641	4481	37	117692	111796	74	0.597076
68030	60351	90	32787	29357	80	726	698	0	1439	1362	16	3102	2709	33	4016	3434	38	112701	105056	78	0.598201
97339	90886	82	35627	33064	81	1468	1390	15	2175	1997	26	4432	4333	35	6182	5914	45	164534	158778	78	0.598201
100368	95950	83	115940	111416	84	1935	1922	20	4033	3700	39	8925	8502	51	9751	8917	62	365773	335416	81	0.598201
71886	67499	80	24691	22682	68	1334	1130	11	1637	1533	17	3532	3510	35	4994	4833	41	151518	146559	77	0.599325
138893	131394	88	66828	62071	86	1570	1460	16	3636	3615	32	7893	7399	47	8583	7402	53	320827	303056	102	0.599325
98613	83239	101	46556	39873	101	2032	1724	21	2592	2663	27	6060	4906	44	8779	7550	53	213872	169492	101	0.599325
81644	82209	77	21466	21762	52	763	773	0	1760	1599	20	3670	3449	32	4121	4563	34	125027	120456	74	0.599325
206543	176563	96	114561	98514	94	4377	3913	37	7062	6459	44	15119	13492	65	17896	15822	66	540163	497491	92	0.599325
171017	158392	87	61154	56077	87	2685	2354	26	5006	4311	38	10261	8862	62	11104	10040	62	402842	348323	89	0.599325
96517	90678	98	44709	42809	82	1040	887	0	1949	2168	24	3996	3786	36	6127	5924	43	171076	155994	98	0.599325
71479	72007	66	27265	26988	62	1036	1258	11	1742	1501	20	3391	3418	30	4840	4927	36	134530	130219	72	0.599325
79919	76507	80	34052	32505	78	991	986	0	1347	1287	18	3808	3616	35	5018	5004	40	158145	150371	75	0.60045
60592	61727	69	13603	14010	45	780	746	0	1430	1203	14	3050	2950	32	5593	5203	45	123958	124663	72	0.60045
176486	157255	92	116592	106920	90	3279	2805	33	5024	4750	41	10544	8963	59	14156	12396	66	381603	328442	87	0.60045
67109	66360	78	36619	35575	77	741	879	0	1156	1051	5	2800	2628	30	4052	3885	36	97115	94869	71	0.60045
115922	110424	84	44883	43275	81	1404	1295	16	2280	2089	23	6213	5946	42	7827	7470	49	275719	263213	82	0.60045
95625	91038	84	26414	25986	77	1238	1228	13	2147	1868	23	4356	4186	37	6610	6353	45	149823	142672	78	0.60045
155142	133472	97	47626	40649	90	1705	1567	22	2858	3014	29	6123	5526	43	9252	8119	59	243684	220801	91	0.601574
109893	105979	86	34669	33484	79	1435	1333	15	2649	2516	27	6575	6354	44	7726	7562	46	289896	278571	83	0.601574
134737	127661	87	69514	65627	85	2428	2886	23	3252	3250	28	8051	7687	51	11329	10622	59	298590	284590	101	0.601574
104776	92883	87	42701	35643	85	1166	1154	10	2052	1616	18	4145	3625	39	4508	4157	38	147295	129000	82	0.601574
50302	51551	72	19765	19933	53	417	536	0	1228	1059	5	2047	2138	24	2585	2808	26	75316	77629	71	0.601574
165843	133244	96	55714	42854	94	2002	1428	21	3380	2767	37	6022	5016	48	8092	6433	50	229650	187840	91	0.601574
107963	96212	87	44234	39953	85	1415	1115	9	2869	2293	31	4125	3888	33	5664	4804	43	151946	142936	85	0.602699
35493	34283	75	15053	15192	48	410	456	0	542	826	0	1482	1600	17	2143	2343	22	57783	59872	64	0.602699
296129	219700	133	304940	229621	124	10966	8632	51	17193	12161	72	35582	26211	114	50639	38482	115	1.04858e+06	951306	125	0.603823
104054	94522	100	47919	40142	100	797	712	0	2158	1686	23	5326	4648	43	6399	5295	47	195784	167141	100	0.603823
126034	113076	92	56881	51003	86	1962	1870	22	2856	2728	30	6545	5750	46	9210	7647	57	225707	203805	102	0.603823
149725	131451	91	69714	62437	89	1928	1638	24	3952	3663	35	8974	7918	51	10166	9025	61	376629	350004	89	0.603823
149824	125734	100	47602	38789	89	1769	1748	21	3065	2708	29	7945	7142	49	9229	8224	52	326836	293195	94	0.604948
91304	87108	92	31547	30891	77	1300	1295	12	2509	1881	26	4003	3972	36	5376	5297	40	152144	144299	82	0.604948
81820	77653	81	34473	32353	79	1470	1406	13	1616	1697	20	4050	3531	39	6207	5296	48	144588	131463	75	0.604948
103239	98610	82	50153	47734	81	1261	1079	8	1684	1926	21	3504	3467	32	3881	3916	34	139540	134871	82	0.604948
177050	123589	100	83923	57533	100	3587	2279	37	3254	2425	38	7360	5137	52	12196	8974	65	294206	202421	101	0.606072
104236	99850	82	30207	29506	79	1260	1157	11	1730	1875	23	4330	4358	36	5404	5408	42	167962	157775	81	0.606072
128730	124218	97	68457	67065	83	1731	1879	20	3669	3533	33	8463	7716	55	9211	9013	47	322920	307125	81	0.607196
202003	176618	96	141416	125661	96	6183	5436	39	8607	7673	55	20016	17206	79	28886	25726	88	736770	628693	96	0.608321
50872	48865	75	20636	19304	62	464	410	0	1031	1200	9	1853	1995	23	2869	2949	28	83114	79524	73	0.608321
35888	34157	84	15948	15847	51	481	534	0	237	827	0	1349	1194	12	1930	2270	21	63897	65220	66	0.609445
74113	71504	81	17154	16815	53	938	924	0	1105	1192	10	2615	2579	29	3680	3558	35	109007	103774	77	0.609445
115133	107990	86	60526	58072	84	2051	1688	23	3121	2922	27	8413	7527	49	9979	9390	54	352769	332781	91	0.609445
157243	138753	90	125638	114210	91	3925	3472	34	5520	5068	40	11636	10425	61	17538	15880	75	427847	376001	91	0.609445
120662	113593	86	54772	51629	82	1590	1372	15	2324	2111	29	4551	4758	37	5748	5209	42	195023	186153	81	0.609445
56452	58346	63	23733	22745	59	720	865	0	803	1123	7	2771	2994	27	3470	3493	33	94078	89713	72	0.609445
26375	27802	51	8744	8855	40	315	242	0	880	730	0	1043	1219	10	1104	1367	14	54637	56635	64	0.61057
65303	62680	81	28446	27681	76	720	762	0	1517	1153	9	2518	2447	26	3961	4031	32	100262	93301	92	0.61057
164389	147670	94	105851	96341	92	3357	3274	31	5718	4874	44	11794	10291	60	16175	15000	76	429903	376543	90	0.61057
110443	102803	92	50450	47807	82	1430	1431	13	2355	2061	27	5226	5045	39	7423	7127	48	209459	201343	81	0.61057
118599	107318	86	33394	30707	82	1279	1186	11	2350	2139	28	4721	3975	40	6098	5286	48	201752	176318	83	0.61057
33827	35291	69	18054	18622	50	215	198	0	302	653	0	1328	1233	12	2284	2382	26	53255	51614	67	0.61057
95787	88226	91	55911	53391	81	2166	1689	25	3579	3617	32	7884	7221	48	10509	9010	61	239359	218406	81	0.611694
241277	181936	117	95800	72975	110	3122	2226	33	6030	4711	45	12967	10000	67	14331	11219	72	557042	446983	110	0.611694
136996	132336	88	82784	79796	85	2398	2101	24	3967	4164	33	9129	8636	60	11490	10022	67	421878	371291	79	0.611694
237612	174234	116	120575	92751	108	5589	4243	41	8802	7258	55	21053	17122	77	27540	22683	99	847475	701298	106	0.611694
143084	118440	90	54908	45075	89	1656	1276	20	2507	2339	25	5072	4296	42	7453	5901	51	195980	166656	87	0.611694
83402	79680	80	20652	20257	52	1413	1361	18	1366	1607	17	4163	4235	35	6092	5954	44	148918	151534	70	0.611694
241125	148805	195	104641	69872	178	3875	2119	28	3874	3169	35	10748	6619	86	12983	8380	98	381754	257004	192	0.611694
51052	52677	70	19236	19302	53	857	886	0	1194	1036	5	2575	2492	27	3759	3930	35	89649	92909	69	0.612819
117802	110521	83	39450	36625	82	1600	1416	18	2666	2575	29	6017	5766	44	7835	7526	48	274157	263399	82	0.612819
131986	117087	94	72493	65956	88	1691	1674	21	2800	2192	31	5107	4819	38	7112	6363	44	191690	181408	82	0.612819
119384	111523	93	56983	54310	83	1258	943	0	2234	1876	28	4804	4078	41	6323	5784	49	158924	152445	77	0.612819
68260	65504	83	27497	26172	74	1086	942	0	1931	1686	25	3580	3489	34	4864	4843	37	130010	126942	74	0.612819
145684	129404	93	65267	58637	87	2569	2433	27	4280	3769	35	7762	7189	47	11543	10594	56	322920	296794	86	0.612819
148463	133117	94	46682	42511	89	1976	1801	22	4144	3837	34	9502	8823	51	11220	10190	57	400601	377421	88	0.613943
101256	97288	83	58773	55611	82	1421	1400	15	2481	2497	29	4545	4533	37	6346	6243	41	181600	177002	79	0.613943
112769	106178	95	57743	56661	81	1041	1081	8	3047	2889	28	6572	6552	44	7999	7435	48	279361	269872	76	0.613943
113066	106243	84	57210	54797	82	1726	1475	19	2953	2511	31	5622	5518	44	6505	5872	44	234928	225388	76	0.613943
56338	56825	75	17973	18525	51	794	688	0	851	526	0	2076	1926	22	2743	2825	29	73681	74226	68	0.613943
68514	64543	86	31977	31666	77	796	796	0	986	1025	4	2776	2731	29	3798	3995	36	109340	110405	71	0.613943
125821	103572	94	51634	41845	90	1379	1229	13	2197	1653	28	4697	3971	43	5716	4964	42	185199	162611	84	0.615067
66792	66144	78	33805	32934	76	689	888	0	1173	1331	12	2466	2442	28	3443	3258	34	83773	83802	74	0.615067
64296	59273	81	34186	31296	78	1099	1104	7	1673	1642	24	3284	3193	31	4696	4037	38	115090	109844	72	0.615067
141734	92211	123	65672	44825	107	1859	1040	6	3269	1919	27	5809	4126	58	7434	4584	66	227484	164427	103	0.615067
70634	64108	83	42358	38958	80	1174	969	0	1606	1203	15	2953	2668	32	4437	3832	41	119824	115007	74	0.615067
56665	54649	79	25348	25378	69	771	693	0	1476	1283	14	2344	2247	26	3250	3247	34	83184	82097	64	0.615067
87183	83188	80	69130	66574	80	1592	1466	16	2716	2875	30	6391	6065	43	7212	7252	44	246354	241145	78	0.616192
85174	75743	85	43394	38538	83	1307	1142	9	1442	1477	14	3584	3109	35	4349	4178	37	126935	118054	75	0.616192
44817	42192	87	15358	15400	48	198	294	0	812	629	0	1710	1641	18	1873	2027	21	57474	59689	63	0.616192
157235	131057	96	63194	53785	91	2059	1425	24	3520	3158	34	7941	7186	54	9708	8337	55	336356	297938	86	0.617316
56022	57380	74	15589	15534	51	921	827	0	632	716	0	1995	2227	23	3486	3212	32	80265	80715	66	0.617316
110121	105459	85	46874	44493	82	1446	1394	16	1336	1749	17	4655	4457	40	6329	5820	46	163812	154096	76	0.617316
66551	62093	80	26105	24120	76	1077	978	0	1004	1098	14	3019	2503	33	3638	3816	34	108421	106010	71	0.617316
138318	122623	91	44371	40184	86	2390	2167	27	3099	3053	31	7441	7042	46	9989	9115	52	268159	253790	80	0.617316
98572	93410	88	34118	32596	80	1253	1216	12	2416	2210	25	5034	4943	40	5980	5627	47	229360	222571	78	0.618441
101208	86712	87	42650	35976	86	1014	772	0	1589	1509	14	3173	2771	35	5211	4350	42	117987	105965	73	0.618441
52055	50717	77	17669	17043	56	635	581	0	804	823	0	2134	2049	25	2765	2879	28	74914	73945	63	0.619565
43491	43541	72	22480	22371	66	551	627	0	958	901	0	1705	1900	21	3004	3299	28	78087	78862	62	0.619565
29961	29407	76	10576	10538	45	300	307	0	612	767	0	1186	1170	8	1709	1699	20	48361	46949	62	0.619565
175386	113896	130	71334	49743	123	2575	1324	25	4515	3154	53	11052	7589	88	11962	7682	94	415874	293613	116	0.62069
88151	83775	81	27280	27012	77	999	1001	1	1017	1236	9	3201	3035	33	3943	3859	34	123867	122043	72	0.62069
134149	120530	98	61845	57611	85	2246	2012	25	2914	2728	31	7047	6393	45	8854	7940	53	248901	232550	79	0.62069
129876	120196	88	64057	60103	85	2168	1748	25	3315	3049	32	8664	7814	56	9742	9183	65	331401	307129	84	0.62069
50501	48240	66	23027	21289	61	719	664	0	1275	1292	15	2755	2704	27	4155	3925	38	88985	87192	69	0.62069
61498	55355	79	24150	21093	71	1033	970	0	1457	1397	13	3293	2868	34	4975	4587	39	124751	114408	86	0.62069
89243	88848	81	27648	27011	72	1177	1120	10	1611	1571	19	4616	4346	38	4529	4243	36	188530	181699	74	0.62069
42000	39138	85	17366	17274	53	451	397	0	710	594	0	1499	1704	17	1586	1635	20	60491	60659	67	0.621814
119501	113003	87	28734	27430	83	1334	1223	16	2940	2633	31	6742	6568	46	7441	6622	49	285560	279837	81	0.621814
172696	146327	94	70788	59913	92	2288	1974	27	3647	2826	33	7961	7023	50	8925	7719	50	317776	282899	85	0.621814
151098	125439	98	56546	46626	91	2093	1542	25	2895	2415	28	5523	4641	43	7500	5976	54	218176	186078	108	0.621814
161805	133113	95	66199	55121	93	2919	2523	29	3356	3459	30	8708	7563	53	12273	10724	61	313980	283917	87	0.622939
135992	120712	89	51999	46271	87	1340	1146	13	2317	1943	32	5364	4699	42	6426	5293	47	204122	175250	80	0.622939
77787	73537	88	27624	26799	77	684	797	0	761	1258	10	2605	2467	28	3809	3558	34	97355	95384	73	0.622939
46070	46168	75	26769	26712	73	639	531	0	164	434	0	1394	1622	15	2105	2301	23	67175	68215	63	0.624063
62484	61961	76	23783	22956	74	776	597	0	263	792	0	2756	2753	28	3080	2905	32	91535	90510	72	0.624063
90031	83370	90	38253	34603	82	749	749	0	1828	1370	21	3481	3270	32	4942	4745	39	132437	122751	74	0.625187
96417	93485	89	45464	43921	79	1716	1608	20	3294	3094	29	5948	5460	43	7020	6413	46	241235	229257	79	0.625187
30242	31055	66	15114	15322	49	368	306	0	629	860	0	966	990	0	1689	1678	17	49186	50940	63	0.625187
54757	51369	69	20920	19072	58	977	826	0	1946	1522	24	3585	3135	34	4369	3954	37	124471	121132	75	0.625187
170636	151212	93	115471	103230	92	3997	3494	34	5640	4820	39	11285	10225	57	17592	15188	80	418090	389007	88	0.625187
162039	137794	95	64646	54646	91	2018	1675	22	3982	3384	38	9390	8345	53	9701	8486	57	376405	339634	89	0.626312
37692	39156	67	12930	13418	43	390	442	0	763	502	0	1090	1227	11	1313	1730	15	51349	51144	64	0.626312
217064	174183	104	90896	74199	102	3255	2785	30	6126	5093	42	14059	12354	67	15989	13618	69	578296	513525	101	0.626312
111746	103262	84	66611	62038	84	1547	1654	20	3032	3196	29	6306	5896	47	8597	7255	56	236922	220047	80	0.627436
127419	121368	97	59039	57266	83	1641	1753	19	2689	2401	28	5156	4666	42	7209	6633	53	191064	184586	79	0.627436
133156	111930	107	79903	68874	107	1815	1601	19	2689	2223	30	6123	4932	47	8090	7116	48	225123	186507	107	0.627436
127741	113607	86	50891	45444	86	1295	1319	14	2509	2256	28	6741	6218	44	6622	6082	43	253024	240583	86	0.627436
126953	117718	89	70404	66778	84	2577	2412	26	3471	3644	33	8130	8052	45	11771	10822	62	307976	282501	85	0.627436
113750	109946	83	53707	52343	81	1868	1529	22	3519	3270	32	8092	7852	48	8672	8371	51	327389	311301	81	0.628561
154053	131005	93	82047	70564	92	2914	2601	28	4060	3273	40	8385	7445	50	11941	11219	58	319418	292440	89	0.628561
46552	45510	74	16639	17155	48	378	503	0	647	724	0	1634	1624	19	2554	2584	30	64989	68047	67	0.628561
59368	57435	79	19850	19580	65	479	430	0	771	650	0	2072	1866	24	2104	1763	23	85514	83184	73	0.629685
144398	122155	92	69146	60327	91	1701	1522	19	3089	2447	33	6212	5396	44	9122	8250	55	212674	192295	88	0.629685
63700	62101	81	21282	21253	61	680	581	0	984	934	0	2568	2627	26	3151	3549	28	95081	95476	68	0.629685
143596	113628	96	64693	53389	93	2413	1870	26	3000	2510	34	6165	4645	47	9095	6700	54	237775	192342	92	0.629685
79685	76934	82	32347	31387	77	1003	851	0	1294	1403	16	3456	3082	34	4657	4479	37	123265	119029	71	0.629685
44788	44675	72	15269	15472	48	693	527	0	919	900	0	1330	1489	18	1849	1952	24	60870	62362	68	0.629685
147079	124197	98	63819	53602	91	2000	1536	20	2679	2265	26	6110	5641	42	8349	6896	53	219615	192264	90	0.63081
121664	107852	87	70490	64348	87	970	848	0	2368	2226	27	4507	3971	38	5436	4700	41	173550	156566	85	0.63081
52896	52089	82	26539	26014	73	603	478	0	1371	1267	11	2460	2440	25	3330	3048	32	90848	90597	71	0.63081
121780	114169	93	56645	54468	84	1522	1459	18	3378	3315	32	6874	6536	44	7464	7075	53	278027	259881	95	0.63081
66991	68897	72	36752	35987	77	1023	958	0	1853	1713	20	3422	3203	33	5025	4687	40	120787	118492	70	0.63081
165968	133506	97	56464	44322	94	2941	2541	29	3375	2903	41	8191	7040	51	12170	10228	65	323612	266360	91	0.63081
241528	187537	105	135660	109240	104	3732	3172	35	5411	4074	47	12062	9600	63	15029	11760	65	444497	341023	101	0.63081
43588	48129	49	19160	20727	46	582	719	0	876	1177	10	1912	1934	22	2752	2814	29	70307	74111	62	0.631934
92269	90082	80	47722	45732	80	1021	1050	5	904	1092	12	3527	3317	33	5378	5735	43	146309	141276	78	0.631934
49274	49481	76	27297	27470	73	923	718	0	654	709	0	1603	1816	20	2526	2328	26	71327	69728	70	0.633058
66187	62661	78	34884	32993	78	822	842	0	1310	1007	3	2574	2525	27	4082	3887	35	111668	104000	74	0.633058
137960	129795	91	68714	65101	85	1790	1589	23	4647	4147	42	9422	9049	56	11604	11241	60	394874	375341	85	0.634183
106160	101562	84	61403	57829	82	1608	1790	17	1769	2031	22	4407	4151	34	6961	6255	47	171213	164646	80	0.634183
76888	77192	78	25433	24299	77	899	890	0	1303	1037	5	3366	3002	34	4228	3822	35	119036	108923	94	0.634183
43283	44068	73	18545	19212	48	421	480	0	913	958	0	1781	1808	19	2412	2694	24	69105	70792	67	0.634183
32461	34461	61	23891	24457	56	317	348	0	291	556	0	1010	1067	9	1385	1573	18	46608	47529	66	0.634183
88715	87363	80	30999	30654	76	1361	1430	16	2486	2467	25	4235	4210	37	5747	6189	35	152414	148081	76	0.634183
93417	93333	78	37599	37220	77	1217	1353	12	1940	1978	24	4320	4530	36	5943	6246	40	164404	156491	76	0.634183
221428	161628	105	124981	97552	102	3337	2710	32	5724	4269	46	10278	8698	56	16237	12809	69	431954	350968	101	0.635307
178906	150446	99	72381	61519	94	3183	2791	32	4156	3571	38	9008	7735	52	12920	10708	71	323198	293050	90	0.635307
193409	160779	94	71613	58392	94	1847	1513	21	3868	3588	38	8109	7112	48	11721	10178	66	318984	285879	92	0.635307
85406	82930	81	35630	34828	77	981	932	0	1837	1910	20	4658	4708	37	4708	5045	36	182854	182098	76	0.636432
91724	80766	87	47386	43356	82	973	774	0	1700	1520	20	3959	3450	37	4582	4295	38	147881	136034	80	0.636432
66389	63997	81	24536	23829	70	363	510	0	1015	1154	9	1917	2012	22	3198	3443	30	73444	72754	72	0.636432
115690	105396	91	58478	53703	85	2405	2180	24	2829	2735	30	6743	6372	47	9993	8676	53	246325	225071	83	0.636432
245436	166456	135	116011	82604	135	3104	2291	33	4886	3277	47	10280	6899	63	14052	9355	75	363793	249763	135	0.636432
210552	166859	112	88355	70388	98	2893	2229	29	5588	5085	47	12026	10055	59	13364	11339	61	472910	409607	98	0.637556
68475	66985	79	19676	19247	64	909	926	0	823	908	0	2980	2758	32	3931	4072	34	103858	101667	73	0.638681
105304	87523	92	43630	36392	87	1531	1320	15	2162	1789	31	5069	4256	42	7493	5992	50	183113	158137	84	0.638681
81240	79151	84	42032	40881	78	1355	1110	11	1878	1695	20	3679	3714	33	5722	5635	40	131302	126633	74	0.638681
64005	62066	80	27472	26630	76	899	1027	3	1541	1338	15	3091	3081	30	4169	4105	34	120436	117788	75	0.638681
174100	149922	96	72816	63700	91	2365	2033	28	4724	4287	40	11691	10135	59	13368	11590	65	474078	438896	88	0.638681
42450	43463	63	10652	10531	43	779	809	0	999	1100	7	1808	1888	20	2952	2896	32	76526	77375	70	0.639805
135601	131032	85	57331	55240	82	2125	1981	22	4809	4469	39	10140	9790	59	10725	10019	61	418807	407741	80	0.639805
43999	45647	70	19543	19762	53	649	556	0	993	717	0	1751	1759	21	2461	2372	26	70142	71449	69	0.639805
29143	30916	55	13185	13381	46	184	320	0	529	732	0	1008	1009	3	1054	1197	11	43676	45057	64	0.639805
22759	20980	78	7952	7792	41	414	468	0	539	663	0	997	832	0	1037	1332	12	38408	37401	63	0.639805
95632	86910	98	32876	29888	81	988	820	0	1559	1261	12	3679	3310	33	4860	4440	39	128779	127771	75	0.639805
126499	119435	86	31876	31122	79	1420	1346	17	2457	1985	31	5138	5004	39	8076	7289	52	202043	190537	84	0.64093
131183	93413	105	49607	36087	99	1822	1479	18	2633	2099	27	5995	4503	52	8041	6308	55	221306	168858	102	0.64093
68403	63899	79	33077	30171	79	717	723	0	1044	1346	9	2352	2213	26	2719	2692	30	101611	96288	80	0.64093
49658	50212	66	15206	15285	48	875	879	0	1355	1389	16	2248	2184	26	3529	3460	34	87499	89278	73	0.64093
78467	75515	80	30610	28175	78	1423	1297	14	1736	1813	22	3734	3600	35	5759	5532	42	152093	146595	77	0.64093
113597	103367	99	54686	51597	84	1915	1960	20	2460	2360	22	5385	5580	37	8305	7376	56	211672	198810	84	0.642054
146037	134306	89	97507	90004	88	3538	3268	32	5668	5197	43	13922	13130	63	16365	15925	75	519297	490377	88	0.642054
209329	158910	101	109768	85770	98	2120	1625	24	4186	3626	39	10936	8379	62	12286	9701	62	434631	343071	98	0.642054
57246	57817	75	29942	29707	74	968	940	0	1657	1005	2	2557	2615	29	3396	3713	30	96344	100188	70	0.642054
102150	90010	100	37070	32777	83	1444	1020	7	1618	1332	12	3692	3190	34	5571	5162	42	146315	128042	84	0.643178
27623	29274	54	8647	9071	40	283	252	0	570	622	0	1239	1054	7	1637	1560	21	44859	44687	66	0.643178
152075	127319	94	69271	59488	92	2325	2268	26	3117	2647	33	7099	6053	48	9936	8930	62	245460	223865	90	0.643178
153617	141038	88	56306	51091	86	1698	1516	18	3955	3418	38	8400	7770	49	10033	8914	56	363143	329432	87	0.643178
127384	116044	93	61288	55794	86	1575	1345	19	2188	2368	25	5441	5104	41	6698	5934	46	196496	188861	85	0.644303
90184	79557	88	36257	32475	82	1140	939	0	1618	1685	18	3367	3403	32	5660	5064	42	133193	123930	81	0.644303
156295	141115	92	97084	90534	88	2864	2452	30	4646	4105	38	8644	8153	49	12759	11659	65	355987	328678	87	0.644303
188073	159815	96	78546	65438	94	2492	2089	25	4343	3654	38	9283	7782	53	11926	10516	60	409677	362565	95	0.644303
77782	72279	81	39911	37453	80	1301	1149	11	2014	1877	21	3560	3324	34	5305	4715	42	132046	130977	79	0.644303
224757	185870	103	84777	73785	96	3622	3127	33	4458	4091	40	11103	9387	61	16403	13769	73	405306	352430	98	0.645427
111178	107161	82	50577	49487	81	1871	1973	19	2773	2601	27	6143	5816	43	6644	6736	42	257465	251806	76	0.645427
155526	135317	90	59723	49062	91	2667	2386	28	2888	2989	27	6131	5295	42	9564	8244	58	217544	194681	88	0.646552
106967	107192	80	48287	45645	81	1537	1499	19	3203	3195	32	7258	7200	44	7539	7722	49	290692	283214	81	0.646552
69408	66160	86	32054	30629	77	803	860	0	1853	1577	20	3166	3330	31	5360	5685	39	110644	111831	73	0.646552
132340	120022	104	60404	55387	87	2326	1927	28	2824	2508	30	6150	5632	45	10140	9301	53	232586	212789	78	0.647676
72538	68164	80	26267	24285	77	1018	989	0	1215	1409	16	3310	3602	30	4609	4177	37	110131	102604	72	0.648801
87851	75640	100	45993	38799	89	1528	1158	15	1919	1997	25	4531	3936	37	6889	5889	49	162241	143230	100	0.648801
68125	67777	82	25480	24957	69	511	491	0	1308	980	0	2510	2516	26	3325	3353	31	87990	86619	72	0.648801
68140	68422	74	17925	17855	51	667	550	0	1182	1000	1	2315	2188	26	3154	3067	32	93060	92111	71	0.648801
229462	164290	114	84848	61781	110	3739	2593	35	4085	3359	41	10089	7280	59	13691	10344	67	383365	288532	106	0.648801
39776	40913	59	17770	18054	50	874	608	0	951	666	0	1699	1676	21	2483	2484	27	62531	61780	62	0.649925
47147	47056	72	18517	18693	52	406	477	0	811	1144	8	2247	2192	24	2628	2737	27	81992	81613	70	0.649925
113682	105420	86	44446	40935	85	1868	1683	21	2570	2528	27	6283	6117	42	8433	7541	49	218585	214429	80	0.649925
122843	118634	84	71802	68970	83	1857	1971	21	3231	3478	34	8375	8021	50	10177	10165	58	329228	314830	81	0.649925
22095	25147	46	9069	9653	40	162	199	0	642	551	0	795	894	0	1118	1134	9	38477	38851	56	0.649925
164784	131280	94	62618	49514	92	2188	1548	26	3109	2572	34	6210	5370	46	9182	7735	56	241909	204902	85	0.649925
23247	22102	78	11752	11667	44	294	313	0	460	529	0	926	928	0	1212	1301	14	35609	37073	58	0.651049
51454	49743	76	18212	18010	55	547	647	0	1406	1239	13	2438	2071	28	2567	2730	31	75549	74871	67	0.651049
329246	218070	161	187173	133043	148	7712	5465	49	10329	7632	74	24058	17556	93	34328	25458	116	821590	629550	142	0.651049
38454	37422	65	12622	12891	45	381	454	0	748	738	0	1729	1728	21	2451	2153	30	59261	58756	65	0.652174
110097	102994	83	49059	45255	82	1216	1203	11	2160	1903	20	3865	3753	36	5979	5578	45	153552	135917	75	0.652174
103188	96660	83	34976	33968	80	1289	1284	13	1673	1615	18	3503	3373	33	5535	4979	42	130913	126775	73	0.652174
48007	48408	73	15935	15726	50	564	511	0	856	907	0	1755	1839	23	1994	1852	24	63848	68746	64	0.652174
63760	63970	78	25710	25492	70	828	972	0	1261	1210	13	2804	2642	28	4261	4193	35	111700	108388	71	0.653298
273490	160543	151	146732	94952	135	3242	2365	28	6363	4641	62	13101	8770	93	14530	9581	90	526596	359478	132	0.653298
205221	162263	100	67381	53809	98	2786	2381	29	4828	4028	41	11394	8783	64	13334	10609	68	490698	412350	94	0.654423
100453	93181	85	48497	44570	83	1333	1156	11	1971	2071	21	3822	3793	34	5858	5346	40	145050	142676	75	0.654423
284233	217156	118	247730	207371	119	7643	6346	46	14073	11114	63	31349	25863	106	35598	28964	107	1.04858e+06	996691	117	0.654423
292460	217553	129	178910	134110	129	5356	3534	41	10117	7817	58	22860	18362	96	25402	19249	99	944537	731625	129	0.654423
94947	92188	79	42938	43072	77	2124	2093	24	2601	2591	24	5279	5403	39	7063	7217	43	209800	197715	71	0.654423
56676	59126	67	23382	24848	50	625	554	0	1140	981	0	2116	1816	26	3177	3082	30	73989	76855	62	0.654423
118215	109629	88	41132	38770	83	1309	1432	14	3655	2954	32	6663	6610	44	6777	6449	48	269978	253984	79	0.655547
69161	62867	84	29376	27193	77	571	580	0	1109	783	0	2550	2219	28	2837	2705	33	87981	85376	62	0.655547
80371	70953	97	36833	32698	97	929	764	0	1698	1716	17	3240	3028	33	4190	3823	33	122015	110612	97	0.655547
83510	79574	80	37477	35066	79	844	785	0	960	1097	10	2978	2529	31	3786	3648	34	113456	107196	70	0.656672
192695	137226	102	74988	54099	101	3183	2391	32	4520	3774	41	10240	7830	57	14778	11104	70	394200	327972	95	0.656672
180627	141693	108	119215	97785	96	2799	2263	30	4724	3593	44	9078	8110	50	12940	11080	61	347613	295349	91	0.656672
210937	153547	112	73378	54108	103	3291	2374	34	3601	2784	39	8519	6762	50	13182	10349	63	340396	277409	99	0.656672
82360	80354	79	22582	22600	57	1076	990	0	1706	1785	19	4752	4595	39	5573	5660	39	188553	184938	73	0.657796
106449	101041	82	28447	27738	79	1384	1464	15	2678	2543	27	5835	5501	41	6637	6231	42	222307	217840	72	0.657796
176017	124150	101	66592	46872	97	2309	1573	26	3493	2926	37	6432	4925	48	9343	6886	55	253220	187816	91	0.657796
63643	59391	79	17833	17267	56	721	636	0	1313	1249	13	2521	2451	27	3758	3747	34	95628	95551	71	0.658921
179024	154070	116	100216	89610	100	4842	4183	36	6279	5326	44	12372	10501	61	19034	16406	76	461446	384775	116	0.658921
141725	122656	93	68776	59646	90	1780	1675	20	2989	2631	30	6058	5505	43	8288	7456	52	251726	224672	105	0.658921
72490	70551	79	19202	19138	56	258	388	0	944	803	0	2636	2546	28	3590	3604	34	107760	106182	73	0.660045
146071	118046	97	63483	52631	92	1818	1430	22	3309	2350	36	6138	4790	50	8075	6378	52	223602	191702	90	0.660045
187058	150919	97	77445	61615	96	2319	1938	27	4938	4499	42	11253	9546	56	11545	9671	68	460060	400195	92	0.661169
135406	127407	88	78433	74818	84	2134	1965	24	3173	3176	31	7496	7147	49	10268	9957	53	266882	258506	81	0.661169
225765	163749	103	80962	58495	100	2488	1742	29	5376	3561	51	12431	9118	76	13914	10423	67	510545	384494	99	0.661169
142534	120262	92	78428	67942	91	1875	1737	20	2761	2274	32	6374	5099	47	7977	6963	51	221615	184481	78	0.661169
48852	50004	76	22352	22617	55	417	418	0	1075	741	0	2066	2049	24	1970	2134	22	65773	69438	65	0.661169
121055	107835	88	50753	45149	86	2274	1783	26	2656	2139	27	5694	5292	42	7804	7198	54	223083	202509	83	0.662294
129434	111908	89	61481	53009	88	1971	1749	24	2790	2103	32	5653	4699	42	7449	6196	51	200974	178844	85	0.662294
146375	131760	93	50999	46974	84	2488	2363	25	3013	3164	32	7689	6941	48	10272	9009	59	272512	237576	81	0.662294
150508	131974	98	63138	54889	89	1586	1404	15	2835	2358	33	6022	5187	44	7438	6313	47	211120	200291	82	0.662294
71295	69668	87	21566	21338	56	623	753	0	1218	1359	12	2629	2579	30	4113	4175	35	98628	93704	74	0.662294
154257	88663	117	65944	39951	106	2174	1249	14	2792	1528	45	5736	3693	56	9555	6019	67	250200	136291	108	0.663418
58791	56312	78	14772	14332	49	983	862	0	1571	1550	17	2776	2720	29	4335	4594	35	113761	114169	71	0.663418
153175	124799	95	74270	60610	94	2371	1875	28	4526	3627	45	8517	7032	51	10947	10126	58	308635	272182	93	0.664543
87625	85059	80	21633	21495	59	1030	876	0	1690	1517	16	3442	3424	30	5783	5579	41	148962	143758	80	0.664543
110220	99329	94	36358	32102	83	1217	996	0	1376	1342	18	3414	3205	33	4592	3982	40	146749	130765	81	0.664543
74697	69128	95	20624	18997	78	1022	1172	9	1661	1159	9	3421	3160	32	5550	5602	38	130316	116791	95	0.664543
94888	92264	81	40953	39879	79	1552	1638	17	2200	1993	24	4938	4835	38	5867	5849	40	233735	227391	79	0.664543
23442	23399	68	8092	8113	40	275	206	0	730	759	0	837	918	0	1472	1532	16	33867	34479	63	0.665667
156995	136715	90	59006	51729	87	2351	2067	24	3769	3359	36	9102	8569	49	10209	9066	56	388545	356290	86	0.666792
181473	153707	105	72371	63576	92	2731	2132	29	4688	4623	36	10642	9934	55	11918	10659	57	425521	395574	92	0.666792
43376	43540	82	25935	26458	69	326	395	0	637	1175	10	1344	1355	15	1755	1869	23	58565	58219	67	0.666792
117774	111264	82	65482	59911	83	1099	1242	14	3108	2619	36	5024	4492	41	7298	6923	46	199536	183173	79	0.666792
142604	126563	104	79021	72261	92	1943	1606	24	3117	3046	32	7725	7515	47	8855	8320	51	320670	314268	88	0.667916
117559	107911	86	51604	48900	84	1804	1768	20	2645	2798	28	6659	6416	47	6705	6270	44	252497	223947	81	0.669041
142300	131948	91	49686	47103	86	2168	2028	24	3411	3135	34	5968	5715	44	9222	8677	53	238065	219622	83	0.669041
70743	68161	80	25787	25267	76	598	569	0	765	952	0	2411	2380	26	3167	3095	32	95702	91255	68	0.670165
119647	100544	91	71025	61548	89	1955	1485	22	2520	2131	27	5113	4384	42	8103	6858	51	198180	174967	85	0.670165
169597	145275	92	78455	68148	91	2241	1800	24	3978	3128	38	8435	7362	52	9320	7986	52	308938	267052	90	0.670165
107732	100393	85	49522	47632	82	1430	1520	14	2674	2348	32	5616	5049	42	7618	6831	53	193349	180478	79	0.670165
87711	84167	86	35939	35052	78	1216	1175	9	2032	1852	26	4954	4683	37	6442	6535	45	189908	181260	80	0.671289
38343	37314	73	16757	16281	54	492	535	0	574	791	0	1482	1331	15	1830	1664	19	55791	51589	86	0.671289
44319	43476	75	17101	17313	52	434	453	0	897	786	0	1922	2023	23	1865	2279	24	71369	75923	61	0.671289
211980	163880	100	75845	58758	98	2694	2158	29	4933	4144	45	11636	9256	65	12880	11040	67	513181	423231	116	0.672414
92940	86050	81	43824	40143	82	1356	1531	15	1786	1521	26	4372	4226	37	6673	5940	45	168387	157045	82	0.672414
61512	55987	82	30134	28412	77	1126	1069	7	1469	1352	18	2450	2344	27	3705	3612	32	102755	101506	76	0.672414
40827	41285	71	18037	18387	52	167	241	0	633	779	0	2031	2056	22	1833	1783	21	68018	69258	63	0.672414
84293	80268	84	30859	28932	79	896	842	0	1724	1733	20	3304	3307	31	5185	4837	39	136913	131648	74	0.674663
245774	181919	109	106921	80864	107	3917	2859	36	6960	5190	50	15840	12191	74	18213	14643	76	678996	542763	111	0.675787
275211	222568	113	120664	99593	110	4664	3915	36	7035	5775	49	14879	12640	69	21769	18536	85	553124	472487	110	0.675787
76389	74224	78	24248	23131	71	1070	1120	8	1521	1463	16	3653	3492	34	5106	5368	36	129470	126239	74	0.675787
90598	80853	86	38912	34725	83	642	681	0	1301	1647	16	3076	2789	30	3633	3685	37	110779	101580	77	0.675787
154944	133589	91	76813	68033	90	1714	1536	20	3868	3481	38	8992	7735	53	10244	8725	56	361956	329033	90	0.676912
123788	111795	102	85709	75406	102	2068	1809	22	3037	2784	27	6437	5813	42	9130	7676	58	258477	218141	102	0.676912
41352	44687	54	13646	14536	44	256	449	0	825	1066	6	1987	2153	25	2374	2679	26	75730	76963	71	0.676912
42075	43565	71	21775	22455	52	349	409	0	977	643	0	1480	1592	17	1868	2256	21	59733	61437	71	0.676912
48305	50363	70	13932	14644	45	552	534	0	499	574	0	1536	1652	19	2343	2424	25	73441	73293	72	0.676912
64286	64642	81	30604	30906	75	621	825	0	1069	1132	7	2593	2675	28	3333	3194	30	87628	87554	74	0.676912
150391	132796	94	78527	71231	88	1956	2058	21	3876	3694	32	8281	7598	49	11281	9896	59	382522	355106	96	0.676912
59385	57613	85	20116	18701	67	829	721	0	1583	1460	15	3039	2572	31	4863	4408	39	128210	114770	91	0.676912
63599	64725	77	25984	25761	61	713	629	0	1329	1122	9	2088	1905	23	2690	2491	28	76340	70448	92	0.676912
159081	140127	91	106326	94440	89	2346	2002	25	4046	3853	38	8758	7512	59	10888	9305	58	352231	307630	93	0.676912
168212	142324	93	73203	62879	91	3597	3158	32	4617	3793	40	9077	8213	53	14675	13313	72	328380	302900	89	0.676912
170153	137702	104	70950	57464	92	1665	1367	19	3600	2895	38	9140	7172	57	10280	8437	54	371145	314554	95	0.678036
71603	67300	84	20485	20264	58	803	912	0	1801	1408	20	2989	3010	30	4056	3941	36	112944	114552	79	0.678036
132723	107927	92	51097	41724	91	1862	1530	17	1905	1625	27	5316	4534	43	7257	6256	46	196516	162679	92	0.678036
96576	92093	84	47269	46316	79	922	808	0	1866	1706	23	4273	4429	37	4745	4478	38	181591	178559	81	0.678036
24612	27094	46	11509	11807	43	238	314	0	426	415	0	1314	1240	13	1773	1857	19	47222	46072	68	0.678036
103358	98475	82	56391	53535	81	1733	1320	20	2724	3168	28	6077	5750	42	6474	6371	42	236798	213656	84	0.678036
165438	126766	103	62068	49190	94	2609	2096	27	3196	2487	35	7183	5817	49	10826	8699	59	282460	227087	94	0.67916
132478	111176	107	86094	76188	107	1770	1482	18	3461	3030	33	7555	6652	48	9948	8611	54	303184	261814	107	0.67916
152558	127102	93	54075	44596	90	2306	1919	26	3250	2893	34	6521	5719	46	9002	7003	52	248757	219569	88	0.67916
134341	125432	88	36905	35667	82	2262	2580	23	3172	2772	33	7002	6908	43	10716	10158	55	269925	255125	84	0.67916
137920	126452	104	46869	43857	84	2030	2111	19	3748	3445	33	8925	8373	49	11428	10362	60	392343	374150	88	0.680285
50617	49257	76	17125	16709	53	404	560	0	922	706	0	1798	1746	22	2874	2752	29	74910	74077	72	0.681409
53202	51964	89	19211	18769	58	644	731	0	773	915	0	2565	2394	28	3269	3225	30	91679	90712	73	0.682534
197825	157202	101	76995	58283	97	1874	1568	25	3595	3230	36	8117	6988	49	10020	7647	60	339352	281276	95	0.682534
91029	81536	82	31689	27860	82	1221	930	0	1483	1430	14	3941	3355	37	5531	5115	38	148995	137095	99	0.682534
92463	86237	83	47536	43995	82	1250	1079	6	2485	2144	25	5612	5379	40	5896	4853	48	206098	200449	80	0.682534
124985	120438	83	70715	68282	83	1794	1817	17	3514	3292	31	8378	8318	48	10228	10016	52	368238	354433	82	0.682534
266663	194989	111	129594	96759	110	4738	3500	41	5187	4002	46	13014	10306	64	19539	14803	79	483011	386584	106	0.682534
120241	118376	81	58858	56881	80	1705	1814	20	3106	2765	28	4984	4767	40	8025	7957	48	209123	203153	76	0.683658
252195	186332	110	138656	100505	109	3448	2588	35	6462	4187	48	13601	9640	68	17882	13119	83	472713	361308	105	0.683658
154734	137137	91	57569	50229	90	2396	1917	27	2711	2572	29	7030	6581	45	10651	9503	62	256785	243749	85	0.683658
79105	76371	83	35270	34705	77	784	711	0	1645	1626	18	3319	3331	31	4259	3989	38	120809	118397	70	0.683658
62832	62849	77	41405	41400	75	1009	900	0	1810	1690	22	3515	3534	32	5030	4389	39	129511	123743	67	0.683658
108863	103231	88	45122	43893	82	1514	1605	20	2241	2355	29	6459	6160	43	6905	6344	48	259374	254468	82	0.683658
86917	83795	85	33611	33398	77	878	856	0	1575	1520	15	3453	3443	33	2952	3290	29	137294	134376	74	0.684783
62806	53221	87	31198	28329	79	826	922	0	1059	935	0	2741	2456	30	3707	3427	33	99227	94613	74	0.684783
147130	129018	106	46583	39984	106	2711	2352	28	4231	3503	40	8084	6828	50	10584	9919	61	297411	265806	106	0.685907
49210	50259	73	21374	20980	57	710	804	0	1143	1088	7	2100	2304	24	3258	3333	29	92218	91128	67	0.685907
161676	144657	90	92699	85151	90	3346	3096	30	5219	4649	39	10538	9343	59	14250	12616	64	394002	350295	90	0.685907
150039	137224	86	74102	69168	87	1903	1725	23	3388	3038	34	7411	6851	44	8879	8075	51	258906	242837	82	0.685907
137339	117974	94	65215	58595	88	2366	2214	25	2789	2468	29	5900	5077	45	8493	7180	60	220915	185098	77	0.685907
145497	122455	108	50692	42261	108	2278	1848	24	3848	3213	34	9379	8278	53	9943	8067	58	374841	324011	108	0.685907
69362	65048	83	37589	35328	80	677	718	0	907	1032	3	2857	2706	30	4417	3991	36	102603	97615	72	0.687032
384174	241464	144	183792	120180	134	8350	5948	50	12237	8694	70	27246	18055	121	39533	27017	122	1.01524e+06	688986	130	0.687032
46912	50388	51	17858	18251	48	383	479	0	1177	1082	12	1748	1563	18	3362	2821	41	65423	66182	71	0.687032
56418	55618	75	23955	23907	60	359	384	0	1364	1189	10	2080	1997	24	2668	2578	26	71104	74073	64	0.687032
84484	79174	80	24093	23547	69	1197	1118	9	1757	1522	21	3107	2910	33	3959	3806	35	121889	120844	75	0.687032
59584	57319	80	24029	23719	71	773	650	0	649	806	0	2257	2391	24	2859	2926	28	95578	95608	68	0.688156
67764	66261	77	27673	27014	77	718	590	0	918	1083	9	2781	2843	29	3359	3369	29	90765	90033	70	0.688156
55389	49467	78	27694	25554	78	748	906	0	1161	1300	10	2735	2519	31	3987	3504	37	95328	91915	73	0.688156
181703	135378	99	70620	52266	98	2652	2052	30	3837	2961	40	7530	5875	54	10694	8233	57	288894	226967	93	0.68928
68010	60144	95	37442	32519	84	1135	767	0	1482	1330	11	2911	2449	30	4599	3837	40	112678	95139	95	0.68928
97495	94633	82	38080	37375	79	1089	1026	5	2006	2007	26	5416	5516	39	6097	5967	45	222752	216292	77	0.68928
16702	18374	50	7414	7859	38	261	231	0	-156	258	0	857	928	0	1382	1394	17	29202	31169	54	0.68928
211895	176623	109	124211	108451	98	3370	3237	30	7319	6100	48	16013	14058	67	17088	14591	83	619464	543213	96	0.690405
100331	90140	95	43609	40218	83	1058	956	0	2291	1891	24	4266	4121	37	5842	5511	46	155701	154309	75	0.690405
133928	108982	95	70541	58858	92	1489	1248	13	2739	2360	27	5952	4943	47	7251	5854	51	213047	177711	83	0.690405
71129	69409	77	26737	26208	73	1097	1060	7	1491	1062	6	2866	2544	29	4030	4061	35	96812	98690	70	0.690405
149710	138251	93	90363	83658	89	2537	2363	27	4395	3888	36	8778	8453	52	12463	11801	61	334648	318363	105	0.690405
173264	151542	111	60003	50942	111	3196	2947	30	4118	3882	40	9138	7960	53	12236	10394	63	327723	290039	111	0.690405
17587	20501	43	8926	9671	39	335	204	0	-23	179	0	618	816	0	1100	1129	10	34105	35643	56	0.690405
200400	171718	94	135914	121595	92	4916	4436	36	7676	7034	56	16766	14570	67	20705	17761	79	668000	570843	90	0.690405
110320	109066	82	72728	71498	81	1927	1852	22	3578	3676	30	7534	7460	45	8721	8392	55	320808	316570	75	0.690405
92175	88647	85	42213	41175	80	1031	1170	9	1716	1637	18	4540	4312	36	4887	4542	39	176528	168252	72	0.692654
24659	25036	69	14078	13930	49	168	258	0	412	750	0	1200	1027	7	1370	1543	17	35561	37751	54	0.692654
130503	123287	87	64427	60944	85	2101	1777	23	4352	3527	41	9676	9280	53	11665	10993	58	399386	385739	84	0.693778
52023	50376	77	25224	24610	75	979	929	0	776	1010	2	2403	2614	25	3252	3280	31	98637	94985	69	0.694903
122969	112127	87	46887	42928	85	1769	1514	18	2574	2136	26	5172	4945	39	7723	7697	44	202088	194107	79	0.694903
96940	92512	82	46636	45237	79	1205	1239	11	2745	2342	27	5417	5040	42	6500	6153	42	221254	212317	80	0.694903
80948	76729	82	28115	26120	78	1382	1237	13	2206	1988	23	4202	3935	37	5496	5412	44	153898	149267	75	0.696027
19248	20163	62	10801	10908	42	372	417	0	-4	353	0	500	789	0	773	993	0	30105	30310	60	0.696027
43957	45845	55	16269	16534	48	456	465	0	959	975	0	1685	1804	20	2649	2703	27	66846	71402	56	0.696027
55321	55436	74	21162	20713	59	1043	873	0	1367	910	0	2483	2628	26	4276	3977	36	104012	102542	72	0.696027
209565	169743	101	81214	64540	97	2385	1930	27	5376	4368	43	11016	8813	63	12447	10456	59	458905	403929	102	0.696027
230001	194738	104	102566	87701	100	3797	3233	31	6126	5808	41	15798	14149	73	17449	15924	67	660109	586850	116	0.696027
126019	120109	83	41447	40253	81	1470	1373	18	1917	2001	22	5382	5538	39	7608	7401	42	198373	194221	78	0.696027
126418	113965	87	42776	38779	84	2004	1828	22	2636	2611	26	6263	5737	42	9083	8537	54	240403	228049	80	0.696027
137816	130730	93	72418	69220	86	2123	2016	24	4002	3678	35	8936	8821	50	11185	10879	55	405537	372058	85	0.697151
116476	98176	105	55189	48696	93	2755	2643	27	4377	3296	37	8148	7219	48	11786	10367	62	299521	259719	105	0.697151
132237	108889	92	50833	41403	90	1707	1519	19	2716	2251	28	5439	4383	43	7950	6493	51	214020	185379	86	0.697151
111463	98433	88	29524	26301	81	1185	1092	13	1847	2030	22	4839	4426	38	7317	7295	45	182898	169208	79	0.697151
113799	104637	86	68100	64528	84	2094	1825	23	3406	3172	35	5854	5179	44	8694	7990	51	234796	222477	81	0.698276
119121	111393	89	28299	27280	81	1551	1537	17	2869	2294	31	5204	5205	40	7981	7581	46	191990	182984	81	0.6994
97853	89801	99	41079	38693	80	1392	1491	14	2085	1779	25	4043	3637	38	5409	5336	41	150134	146724	76	0.6994
186471	153006	97	88805	75250	95	2360	1891	27	5313	5044	41	11633	9992	61	13167	11106	65	474152	422824	92	0.6994
51407	50162	79	18517	17786	56	1227	921	0	1388	1525	17	3025	3028	31	4407	3908	35	112234	107315	90	0.6994
61260	61137	77	21222	21158	57	775	637	0	736	1025	4	2252	2515	25	3628	3919	30	91667	90713	71	0.6994
68545	63777	79	34867	31654	80	686	719	0	937	1060	5	2518	2412	29	3631	3473	36	96860	89995	74	0.700525
60060	60163	75	22017	22120	59	460	563	0	1215	1137	10	2681	2536	30	2694	2421	29	100181	98265	71	0.700525
70672	71183	76	28187	27631	76	670	872	0	1393	1104	8	2602	2253	26	3461	3073	34	92920	89244	78	0.700525
55604	51124	79	30406	28602	77	753	777	0	1297	1295	14	2546	2508	28	4062	3561	36	106321	101405	72	0.700525
102447	101150	80	30235	29142	79	1118	1142	9	2465	2457	26	5679	5452	43	6727	5704	53	231105	219807	79	0.700525
194503	141021	116	119121	97409	101	3411	2760	33	6169	5133	49	12642	10736	62	15578	13755	69	463384	388265	96	0.701649
39467	40556	66	10101	10592	41	248	489	0	451	1049	5	1790	1830	20	1590	1653	17	63096	63463	69	0.701649
63162	59767	89	15769	15579	49	633	565	0	768	853	0	1965	2005	23	2994	3221	28	80114	81541	69	0.701649
70126	66777	93	20962	20736	58	772	687	0	1263	1340	13	2086	2100	25	3204	3058	31	87814	84217	71	0.701649
69206	67447	77	49304	48791	78	1176	916	0	1150	1320	14	3279	3294	33	4530	4198	37	133730	133268	71	0.702774
110679	99023	88	55116	50235	84	982	936	0	2264	2162	21	4458	4228	39	5206	4950	39	191350	185929	82	0.703898
96350	89786	82	48450	45616	82	1712	1387	19	2316	2561	24	5201	4848	39	5769	5290	46	159824	155801	79	0.703898
33082	35049	54	14575	15308	45	472	368	0	802	780	0	1706	1564	18	1437	1464	16	53802	55849	67	0.703898
25898	26167	65	9838	10350	42	247	312	0	671	445	0	1090	1158	9	1044	1019	4	47298	47558	60	0.703898
167459	140627	91	67837	58328	90	1955	1770	23	3208	2842	31	6276	5372	46	8778	6953	56	225019	195991	86	0.703898
165760	140046	91	71013	60579	91	2926	2361	31	4072	3474	36	7998	6701	48	11589	9816	63	279321	250937	86	0.703898
86641	87801	78	30155	30242	65	1216	1381	14	2258	2272	24	4206	4163	36	6106	5472	42	185996	181578	76	0.703898
54441	55351	69	14454	14656	46	738	725	0	1311	1483	14	2168	1954	25	3251	2906	32	91278	89610	68	0.703898
63704	64002	73	24231	24058	69	798	538	0	994	909	0	2703	2612	29	3381	3023	35	101348	101022	63	0.703898
82621	80049	80	16250	16241	50	1106	1129	12	1534	1380	16	3157	3209	31	4755	4469	38	120896	117877	73	0.705023
99873	82529	102	38120	31523	85	1452	1269	15	2033	1861	23	3946	3377	36	6120	5196	44	166547	148147	102	0.705023
177894	150161	97	63554	53385	94	2395	2049	27	4027	3632	41	10228	9160	52	10816	9756	57	424220	391939	89	0.705023
81903	73834	82	31544	27414	81	919	884	0	1877	1707	20	3731	3193	35	5247	4731	40	140357	131006	75	0.705023
120055	112934	89	52422	49766	83	1527	1409	16	2881	2764	30	6897	6649	47	7886	7475	46	305752	296833	82	0.705023
[truncated: 7,630 more rows]
