# Supplementary material for: Phenotypic heterogeneity follows a growth-viability tradeoff in response to amino acid identity
Source: Nat Commun. 2024 Aug 2;15:6515. doi: 10.1038/s41467-024-50602-8 (PMC11297284; doi:10.1038/s41467-024-50602-8)
Supplement: Supplementary file 6 — Source Data [file 41467_2024_50602_MOESM6_ESM.zip › source_data/fig6cde/240423/240423_1645_yATP_C11_ARG.csv]

FSC-A	FSC-H	FSC-W	SSC-A	SSC-H	SSC-W	BL1-A	BL1-H	BL1-W	VL1-A	VL1-H	VL1-W	VL2-A	VL2-H	VL2-W	VL3-A	VL3-H	VL3-W	YL2-A	YL2-H	YL2-W	Time
81669	78023	90	39830	38492	79	1254	1344	14	2195	1971	25	5393	4884	41	8362	8162	48	224549	220461	84	0.00506997
71699	65902	82	28920	26301	79	1371	1132	9	1981	1856	19	4004	3571	36	5579	5478	40	119311	106412	78	0.00811194
191663	112470	135	97428	62146	128	2983	2227	22	5409	3527	56	12375	8068	86	17735	11210	94	478525	303062	139	0.0101399
121871	104074	91	55166	47279	87	1996	1626	21	2591	2229	31	6554	5299	48	8575	7267	49	194914	159864	84	0.0101399
32611	32457	61	13616	13416	48	388	364	0	514	626	0	1861	1519	23	3173	3020	32	72874	74631	77	0.0121679
65799	65952	77	29321	28933	75	1195	1343	13	1313	1754	15	3504	3273	34	5058	4969	37	104299	105776	72	0.0141959
57775	55494	82	22044	21294	62	1117	906	0	1629	1607	19	3259	3173	33	4418	4110	38	88620	86621	80	0.0162239
61430	59628	78	20923	20497	61	1291	1254	14	1710	1487	19	3833	3842	34	5201	4964	41	109733	109715	74	0.0172379
236870	180607	107	94108	71453	102	4430	3515	37	6935	4947	51	14078	10341	72	17895	13150	75	391415	277667	104	0.0182519
100280	93559	92	50707	48082	81	1416	1332	16	2335	2242	29	5592	5288	45	8763	7788	57	232094	220404	85	0.0192659
87649	81552	83	34946	31804	81	1329	1153	11	1968	1771	27	4111	3674	38	5346	5052	41	127246	120290	78	0.0192659
42474	42165	70	23254	23104	64	582	681	0	978	732	0	2098	2052	23	2980	3145	29	77604	77522	69	0.0202799
100118	81529	101	56077	47847	87	1516	1305	17	2148	1712	27	4930	3921	41	7138	5798	51	168747	144979	83	0.0212939
136957	123284	90	67638	61344	86	2669	2262	31	4406	3825	39	8641	7613	50	10440	9016	58	229504	191704	90	0.0253498
114190	98359	88	34598	29646	87	2554	1964	27	3441	3132	34	7493	6913	45	10425	10034	51	228545	220800	86	0.0283918
68714	67384	78	30771	29357	77	1327	1085	10	1830	1719	22	3333	3307	32	4269	4650	32	105810	102010	75	0.0294058
103795	93594	84	59371	53553	84	1475	1288	18	2375	2564	24	5587	4904	44	9477	8743	62	238173	214356	87	0.0304198
102789	98772	82	66269	63921	82	2462	2102	27	3317	2889	32	5966	5529	41	9040	8230	56	195430	174244	87	0.0354898
202118	162185	96	188874	162446	98	4601	3849	36	6608	5164	51	11260	8470	65	15821	11788	71	322924	250190	97	0.0365038
102877	94731	93	33545	30420	82	2062	1722	21	2721	2563	26	4646	4426	37	6348	6181	44	147334	139663	86	0.0385317
59056	58696	65	24748	24347	74	1163	910	0	1756	1771	19	3347	3229	32	4012	3618	36	88585	84867	76	0.0425877
112340	100396	86	64371	56353	85	1714	1444	18	2779	2814	32	6580	5440	49	10808	8952	58	304073	254260	85	0.0425877
65385	61360	80	34810	32501	78	998	1103	8	1320	1339	14	3011	3098	30	3775	3756	33	97518	90782	78	0.0436017
189566	164756	101	126185	112301	96	3474	3108	32	6616	5840	47	13210	10833	65	19203	15442	85	541557	434627	101	0.0446157
80440	77701	79	43269	41869	78	1999	1954	20	3239	3086	33	6839	6463	46	10007	9080	57	273629	251918	82	0.0456297
54950	52313	80	33656	32507	76	539	548	0	636	1023	4	2381	2671	25	3944	3692	34	94216	94204	74	0.0486717
45964	47083	59	17080	16846	51	611	593	0	693	815	0	1785	2037	22	3509	3507	32	86042	85632	73	0.0496857
140991	125872	90	49482	44728	86	3437	3170	30	3703	3192	35	8820	7440	50	12242	10471	60	277754	232335	90	0.0506997
154925	133197	94	52632	44325	88	3124	2627	31	4151	3589	42	8226	6813	54	10956	9134	62	228364	188951	91	0.0506997
193259	162701	92	122720	104187	93	3956	3368	35	6697	5613	47	16458	13696	77	21866	17288	86	641049	511495	98	0.0517136
65588	62360	81	22757	22741	59	870	780	0	1489	1198	10	2397	2517	26	3938	3764	34	81410	81080	70	0.0527276
134227	117861	91	51219	46254	85	2919	2258	32	3222	3089	30	6774	6037	48	9602	8411	55	206234	173181	85	0.0537416
165937	123479	104	85484	65508	96	2785	2192	31	3796	3299	36	10711	8101	56	14043	10562	71	397920	311342	96	0.0547556
226975	182287	105	102649	84166	102	5200	4322	37	6924	5609	47	14224	11139	68	19915	15423	82	409164	318425	102	0.0557696
119273	104261	93	53568	47857	85	1997	1821	22	3085	2637	32	6011	5040	45	8625	7792	52	183772	159136	85	0.0577976
142720	127701	88	54918	49899	85	4147	3408	35	5226	4374	39	10989	9477	58	15410	13540	68	307252	249546	90	0.0577976
63796	63764	76	22437	22306	66	864	931	0	1727	1499	17	3005	2988	31	4153	4407	33	129183	128671	73	0.0577976
178395	147407	95	88687	71316	92	2851	2323	28	5541	4431	47	11114	8887	61	14682	12289	67	418387	331196	93	0.0598256
270690	185873	119	228114	181966	113	6157	4417	45	10757	8141	57	20224	15314	89	27932	20941	103	587875	449599	110	0.0638816
111144	97206	92	53378	47362	85	1791	1516	20	2285	1930	28	4773	4108	40	7149	6392	46	157598	137071	84	0.0638816
88143	84690	95	38339	36937	78	1464	1454	15	2021	1810	24	4923	4997	37	6985	6774	43	145577	138663	72	0.0689515
102162	90725	86	38424	33693	81	2026	1807	22	2517	2230	31	5321	4688	41	7955	6270	52	169157	143741	82	0.0689515
135827	121396	101	75378	67451	86	2221	1871	26	4252	3584	42	9090	7917	52	14580	11630	77	375325	312096	90	0.0699655
200893	153326	100	101024	80086	99	5317	4230	40	8134	6633	53	15869	13016	72	23053	18629	91	463538	374155	101	0.0709795
91629	87303	83	42448	41183	79	1441	1447	18	2785	2632	29	6283	5997	44	9610	9239	56	253791	250737	76	0.0740215
37180	38042	63	14735	14700	48	707	522	0	737	1023	3	1792	1960	23	2904	3101	27	69012	70879	68	0.0740215
90478	84877	82	44538	40571	81	1240	1459	14	2049	2210	26	5859	5014	44	8664	7591	53	235671	214181	85	0.0780775
95555	89657	84	77405	74798	81	2632	2596	26	3456	3775	33	8635	8605	52	10527	9872	58	240796	221201	84	0.0790915
123125	106352	87	80373	70114	86	2671	2406	28	3700	3089	33	7502	6246	49	9189	7501	55	229388	205028	74	0.0790915
106590	101200	82	54059	52032	80	2418	2173	27	4474	4056	41	9231	8262	55	11942	10406	63	238340	207753	83	0.0811194
59065	55996	79	20725	20101	57	784	904	0	1305	1114	8	2599	2678	28	3271	3428	29	77157	72742	72	0.0811194
128997	111497	104	57197	49221	87	2379	2079	25	3576	3002	31	6791	5746	51	8664	7383	55	215117	182134	88	0.0821334
75904	72816	79	40906	39036	78	1000	1039	4	1651	1658	16	4261	4217	36	7042	6757	43	191504	187149	80	0.0841614
302181	208460	141	174714	121558	132	6339	4556	44	10626	7607	68	20414	14089	82	29293	19428	119	657540	430297	131	0.0851754
158539	129035	95	74405	61874	93	2692	2105	29	3663	3136	35	7793	6028	53	9515	7304	58	206861	167905	89	0.0892314
82230	81396	79	46981	45708	79	2325	2317	24	3417	3324	31	6214	6173	44	9047	8420	52	182055	169253	79	0.0892314
70864	65859	81	33535	30976	79	1399	1167	10	1534	1538	17	3761	3559	35	5460	5049	41	109259	103749	76	0.0902454
87152	79137	86	37304	32991	83	1835	1763	19	2309	2051	27	4742	4403	40	7075	6468	46	138114	122152	77	0.0922734
260101	178092	113	159355	123570	110	7283	5111	45	10524	8083	57	22135	16564	82	30806	23629	100	683960	517736	111	0.0932874
91135	87750	79	39945	38506	79	1537	1477	18	2374	2493	27	6390	6129	42	9219	9188	48	261069	248377	84	0.0963293
72699	68805	94	21610	20456	72	1610	1584	19	2201	2207	25	4255	3959	36	5863	5523	41	114064	106231	94	0.0963293
111207	102857	84	68506	61530	85	2052	1779	24	2766	2765	31	7635	6796	46	11391	9310	59	301925	271180	87	0.0983573
173179	134321	95	92002	73546	95	4165	2993	37	5890	4617	54	10590	8852	62	14602	12388	68	321723	290511	78	0.0993713
110181	101704	83	45348	41771	84	2002	2114	23	2746	2684	29	6822	6370	44	11197	10305	52	297635	265634	89	0.0993713
107986	99549	89	53578	49911	83	2345	2393	25	2426	2616	29	6238	5546	43	8708	8004	48	188885	166793	85	0.100385
78216	75734	78	32160	30350	78	1732	2031	19	2319	2187	25	5020	4427	41	7105	6209	45	140175	124540	84	0.100385
242273	183362	108	97001	72907	100	4966	3872	41	6153	5260	49	12585	9701	67	18322	13382	78	377081	302993	96	0.100385
159451	133123	95	68877	56986	92	2589	2001	29	4488	3711	40	10712	8326	60	15299	12387	70	432813	343664	95	0.101399
80724	74795	80	36029	32985	78	1333	1168	13	2068	1781	20	4890	4349	39	7202	7033	50	208968	193939	87	0.105455
111906	91577	103	51677	42526	87	1883	1696	22	3197	2632	32	5887	4810	46	7077	5823	49	156224	129867	82	0.106469
270553	189892	118	134436	98135	113	4524	3044	40	8032	5497	56	15808	10557	78	25063	16739	99	595961	414989	112	0.106469
48922	49203	73	21406	21383	57	871	892	0	1060	1040	5	2495	2544	27	3204	3119	33	80729	81263	63	0.106469
102850	97911	83	54609	52417	81	1514	1535	17	2309	2473	29	6516	6554	41	9323	8771	55	257645	246462	84	0.107483
147186	126032	89	72624	62020	90	3407	3112	30	6062	4760	48	12075	10092	59	16889	13826	80	486685	393364	95	0.111539
167646	140664	96	122866	105557	95	3397	2617	34	4541	4333	38	11521	10048	59	16211	13898	77	443677	383795	93	0.115595
119717	100604	89	55630	46309	89	2242	1854	24	2817	2324	31	6226	4948	45	8770	6656	56	207803	167908	87	0.121679
124513	116323	85	110094	104737	86	2719	2610	28	5077	4744	39	11347	10569	56	17196	16308	71	476836	432925	90	0.122693
145988	131261	94	62191	56510	86	3194	2772	31	5670	4844	50	10381	8879	58	15182	12047	72	315659	264215	89	0.124721
136010	113884	99	72805	61066	88	2092	1894	23	4107	3841	40	8482	7333	52	12411	10717	58	341539	299464	92	0.128777
195292	162791	98	83286	69705	96	3923	3303	35	5620	4382	47	10861	8792	60	15578	11942	76	323111	248841	98	0.128777
254847	184288	110	110373	81871	106	6009	4576	43	7065	6116	44	16207	12382	71	19974	15110	87	434859	332917	108	0.130805
80122	77093	78	33820	32247	79	1153	1200	10	1682	1826	22	3925	3426	38	5462	5081	38	124014	123332	78	0.130805
55123	53991	77	36822	36087	75	886	927	0	1557	1378	18	2429	2622	27	4038	4037	36	88112	88641	78	0.133847
336312	216393	157	173545	122594	138	9268	6594	51	14070	9466	65	27350	19658	96	38082	27303	122	841831	603313	144	0.134861
42508	40714	82	16584	16562	53	606	547	0	738	1012	3	1586	1714	18	3270	2942	34	70362	71601	64	0.136889
87718	84616	82	34333	33487	78	1609	1330	19	2700	2468	27	4915	4578	41	7844	7594	49	219514	216750	86	0.138917
102607	96452	90	65197	60063	82	1527	1572	19	3307	3064	32	7948	7238	49	11904	10569	64	329509	295622	87	0.141959
43022	42266	73	26355	26407	73	436	417	0	561	456	0	2956	3219	30	4252	4328	35	122060	123886	73	0.141959
188857	148768	98	106008	79805	98	6200	4497	44	9577	6755	67	19616	13908	84	26294	18206	92	525306	367670	101	0.145001
116494	95022	102	61028	50963	89	1732	1338	18	3280	2064	35	5223	4389	45	7449	5940	51	159756	141557	74	0.150071
106751	91300	88	50222	42808	86	1923	1568	21	2329	1806	31	4889	4188	41	7170	5708	51	149757	126085	80	0.151085
129053	120718	85	47532	44846	85	2935	2723	27	4341	4335	36	8817	8209	49	14181	12741	64	356542	312585	87	0.152099
38905	38853	72	19451	19304	55	834	808	0	269	372	0	1672	1492	20	2806	2978	27	63251	67366	68	0.153113
69060	65075	80	32558	30928	79	580	692	0	1656	1393	16	2914	2723	29	4283	3855	36	108995	105408	79	0.162239
135961	125835	87	67505	64086	84	4161	3650	35	5340	4629	40	11899	10290	62	16493	13749	78	335847	277385	90	0.163253
40192	40048	67	18132	17764	54	782	907	0	995	1390	14	2185	2121	24	3621	3372	34	78590	78836	74	0.164267
112282	98959	87	62281	55106	86	1756	1431	18	2791	2584	31	6123	5489	42	9191	8188	53	250646	223886	87	0.165281
235111	162489	117	148083	110432	105	5915	4240	45	7694	5702	52	13866	10183	70	19620	13619	82	407989	311755	100	0.165281
184190	160559	93	84400	75846	91	4404	4058	33	7515	5881	53	14864	11901	66	20166	16347	82	415471	326934	102	0.171365
199302	134562	103	149649	116588	103	6543	4770	46	9496	8185	54	19118	15273	80	26034	19110	96	580793	454090	105	0.172379
134042	121072	89	68330	63660	86	2622	2638	28	4010	4046	36	10489	9205	59	16830	14536	70	450040	374012	95	0.174407
54396	53315	81	25198	24631	74	988	904	0	1513	1540	16	2835	2756	29	3462	3128	35	80612	77153	77	0.176435
87789	84770	81	38692	35993	81	1873	1791	21	2537	2070	31	5013	4467	41	7415	6968	47	186719	170188	84	0.179477
134912	120526	99	41275	36194	87	2641	2388	27	4040	3553	36	8213	7880	48	9928	9977	54	220143	216340	86	0.184547
67810	62747	85	31175	30584	77	1145	981	0	1704	1432	15	2988	2731	31	4728	4695	37	109135	108395	78	0.185561
112644	101317	89	45412	40809	84	2567	2413	26	2793	2632	33	7291	6461	47	9315	7815	55	188359	156595	84	0.185561
120194	101324	89	49941	42063	87	1803	1596	19	2833	2483	29	6748	5739	48	8645	7151	54	233776	204349	77	0.187589
183695	164199	110	95564	88142	93	5692	5301	38	8137	6789	53	15674	13568	65	21714	18447	81	454029	359544	97	0.189617
305793	226012	111	168144	122921	112	8410	6229	49	11318	8858	64	23746	17587	92	33935	24432	104	686032	504446	110	0.189617
108893	92810	91	40036	34100	85	1746	1637	21	3293	2348	36	6297	5537	44	8240	7233	53	181602	153596	86	0.191645
156352	135428	100	72985	64653	90	2944	2520	31	4316	3684	39	8013	7286	47	11531	10528	71	254367	229391	89	0.194687
179728	143303	112	87127	69760	95	3737	2971	36	4855	3572	43	10252	8701	54	15503	12816	72	324488	269489	99	0.197729
109578	104988	84	77563	74155	83	2399	2374	24	4092	3600	37	10017	9422	52	15465	15285	61	425105	386050	91	0.202799
72664	71183	79	36246	34606	76	1224	1441	14	2495	1976	24	3504	3344	34	5906	5182	45	127990	117989	81	0.203813
109241	103999	87	68505	66586	82	2288	2084	26	3751	3056	36	8234	7890	49	13107	12163	61	334345	323912	88	0.204827
135538	118109	105	60024	53754	88	2733	2653	27	3656	3299	36	7476	6754	47	11181	9315	61	261505	227022	94	0.206855
101555	97901	87	89185	87008	82	2133	1898	24	3380	3313	33	8219	7862	47	12574	11912	61	340970	319361	86	0.206855
75412	72309	79	32522	31283	77	1596	1525	17	1898	1730	21	4171	4225	36	6551	6167	45	120609	121643	75	0.206855
68374	66258	78	35287	34438	76	696	739	0	1725	1896	21	3627	3435	33	6038	6018	42	161688	156525	78	0.214967
137770	120025	94	58792	51931	86	2650	2595	27	3585	3053	36	7778	6536	50	11120	9838	58	237262	207110	86	0.214967
135758	120638	87	58811	53625	87	2457	2253	25	4323	3911	39	9927	8552	55	14627	13172	69	406627	350787	89	0.216995
84325	77914	88	33556	31816	79	1254	1369	13	2297	2317	24	5086	4777	39	7185	7835	41	211016	209270	78	0.220036
121113	106685	88	53305	47055	86	2300	1967	25	2995	2388	32	6102	5466	48	8114	7148	54	170925	146758	81	0.220036
55358	54951	77	23680	23250	65	982	883	0	845	1237	11	2825	2693	30	3596	3448	34	84044	81289	58	0.222064
54322	52705	83	36668	36220	75	750	621	0	986	917	0	2249	2157	23	3716	3715	34	92898	95023	69	0.223078
139817	123811	93	75298	66733	89	2164	1898	24	5096	4148	41	10166	8816	56	7775	6866	50	312861	264282	90	0.224092
72580	70110	82	31975	31060	77	1050	1026	6	2109	1895	25	4355	4199	35	5782	5702	40	177780	173484	80	0.225106
123504	107565	91	57418	49542	88	2025	1588	22	3459	3481	33	7355	6749	47	12804	11027	63	341586	303175	87	0.229162
56524	56589	73	22613	22169	64	1206	1113	9	1415	1240	13	2757	2572	28	3886	3836	34	83875	84248	76	0.229162
115948	103936	94	46518	42130	84	2312	2239	26	3439	2708	34	6026	5269	42	9225	8238	58	190757	164518	89	0.233218
88064	84698	79	57159	54949	81	1762	1547	21	2794	2653	29	5953	5500	45	8956	8922	52	250462	246384	85	0.233218
71240	67090	79	32496	29057	78	1212	1147	9	2027	1386	27	3763	3293	36	5576	4867	42	129121	112809	89	0.233218
81841	79282	79	51854	50471	78	1307	1406	13	2545	2425	28	5868	6101	39	7001	6885	43	216503	215392	81	0.23626
128018	115527	87	64996	57614	85	2365	2032	26	3283	2627	35	8098	7441	49	13773	11708	68	340472	291733	92	0.237274
158188	127574	102	113503	96478	95	3205	2628	33	5022	3405	48	10058	8193	59	15198	12906	72	346258	292425	99	0.240316
242263	188206	113	129611	103018	109	4343	3626	37	7752	6334	47	18550	14338	74	29524	23104	101	818312	656885	111	0.2464
96210	89096	85	50114	46317	81	2015	1868	22	3287	2665	34	6636	5952	45	8255	7476	54	178771	153859	80	0.2464
131465	112019	92	59834	51326	88	2067	1603	25	2498	2621	31	5582	4603	44	8493	6705	51	197025	166395	85	0.247414
80947	78282	80	33209	31034	78	1510	1583	16	2126	2196	25	4398	3811	37	5466	5105	41	113011	105910	80	0.250456
124124	114078	88	65987	61929	85	2868	2343	29	3372	2965	32	7669	6774	48	10355	8626	60	225476	195788	84	0.253498
190356	144291	98	196045	156327	99	6074	4320	45	9942	7308	60	19743	15865	85	27797	21342	90	645027	499568	98	0.254512
59699	59095	83	27281	26926	73	919	1043	4	1750	1211	10	2360	2672	25	4042	4074	34	93154	93000	73	0.255526
40678	40180	63	20355	19819	59	620	603	0	802	937	0	1784	1684	23	3089	3133	28	57839	57901	69	0.25654
109712	93347	103	44028	37790	87	1867	1503	23	2316	2048	29	4942	4559	39	7977	6910	49	189346	163086	77	0.259582
98303	95041	79	60762	57500	81	2173	1972	25	2765	2436	31	7093	6703	46	10965	10151	61	308616	292746	83	0.26161
179269	126530	102	77334	55258	99	3848	2788	37	4901	3758	46	9638	6974	60	14288	10044	71	287430	211618	86	0.26161
168534	131103	100	69395	55222	95	3066	2407	32	3814	3047	36	8274	5949	56	10956	9293	59	241245	198935	91	0.262624
64951	64305	77	21159	20876	63	1101	1021	3	926	1139	7	3487	3723	32	4836	4676	38	112614	113703	76	0.265666
94985	87731	84	33659	30088	79	1729	1808	20	2952	2255	34	5840	5427	45	8307	7694	53	182335	156499	82	0.267694
158069	136192	92	75443	63942	92	2687	2248	30	4403	3811	38	8140	6920	52	12878	11235	70	309227	263470	93	0.267694
85475	79702	81	39104	36843	79	1954	1840	21	2579	2456	29	5109	4820	38	6676	5780	48	156498	141221	81	0.268708
115634	93495	93	43052	35038	87	2034	1723	23	3103	2860	31	5514	4290	44	7371	6245	49	157602	132373	79	0.269722
18628	19190	45	15140	15163	50	350	373	0	626	679	0	1124	1203	11	1766	1904	20	48446	50733	61	0.269722
68499	64481	84	34769	33477	78	949	968	0	1825	1599	23	3070	2908	31	4386	4197	37	117127	111182	76	0.270736
197092	165332	94	74377	63450	93	4896	3861	38	8078	6933	47	16842	16086	72	24978	22784	85	518190	485578	93	0.273778
163827	139775	98	118317	102745	93	4296	3980	34	5682	5030	39	12034	10645	63	15766	13389	70	349526	315737	86	0.274792
115944	101372	87	53883	47132	86	2022	1712	22	3082	2535	37	6361	5077	45	7851	6869	54	193117	161611	82	0.275806
124487	111304	87	56149	48896	85	2122	1881	23	3143	2983	33	8063	7165	51	12597	10618	64	320963	292338	86	0.27682
137362	113998	93	68634	56386	90	1839	1507	22	3408	2732	34	6992	5318	48	9703	8171	59	219127	177625	86	0.283918
56928	54841	76	28638	27261	75	1521	1552	17	1433	1488	13	3522	3133	36	4598	4148	39	102799	95881	72	0.284932
107665	92840	94	41848	36019	84	2227	2034	24	2946	2741	30	5979	4824	48	8875	7452	57	176093	145814	81	0.285946
129898	117464	91	52376	48218	85	2142	1958	22	3034	2878	31	7052	6854	46	8829	8273	50	195525	178413	82	0.285946
90323	85613	85	46685	45066	79	1657	1618	19	2468	2447	28	6014	5666	44	8798	8581	52	242639	236500	78	0.28696
125697	111073	101	54110	49278	85	2402	2248	24	4579	4340	37	9408	8120	62	15109	13665	66	418606	370788	83	0.287974
113183	99327	85	49204	43647	85	2075	1868	24	3353	2806	31	8309	7533	50	11664	10588	58	328878	290150	90	0.291016
119140	113514	83	58554	56132	82	3047	2929	29	4103	3732	34	8872	8785	48	11555	10501	63	248639	222577	89	0.293044
318074	207642	154	156546	107364	136	7186	5090	48	11393	7381	62	22355	15301	90	32627	22806	116	690697	481815	138	0.296086
38905	37724	85	13841	13992	49	665	692	0	705	904	0	1790	1887	22	2890	2927	29	75088	76255	68	0.2971
113232	106485	84	63013	58444	85	1848	1917	20	3271	3487	33	7771	7343	48	11907	10478	61	323783	298792	87	0.298114
102998	97589	83	44959	42980	81	1868	1916	23	3431	3254	32	6714	6076	48	9763	9643	50	213469	206580	84	0.299128
154110	124640	100	78707	65100	92	2580	2122	27	4522	3363	42	9797	7899	57	14827	11773	73	406781	319334	92	0.300142
71922	68543	87	53906	52598	78	1556	1686	18	2519	2120	28	4786	4571	38	6709	6340	46	143628	133489	79	0.303184
49503	47416	75	19435	19419	55	702	746	0	978	888	0	2146	2547	25	3460	3669	31	98253	98682	72	0.305212
62670	60414	82	27620	27208	76	1011	1175	10	1166	1127	7	3201	3054	32	4080	4114	35	104386	104374	75	0.306226
109906	100514	91	47470	44629	82	1671	1701	19	3837	3381	36	7766	6900	50	12912	11317	70	350549	312125	87	0.306226
127728	117075	86	60384	56468	84	2826	2612	28	4477	4223	40	8181	7535	50	11819	10477	59	245802	211779	85	0.30724
148094	116356	94	56996	45121	92	2784	2349	28	3493	2976	41	7984	5996	52	10298	7860	62	229084	185003	85	0.316366
81827	73996	83	46108	40832	81	1662	1442	16	2064	1855	23	5146	4268	43	6687	5297	52	143215	128080	74	0.316366
70659	68148	77	39892	39201	77	1113	1193	12	1537	1642	22	3119	3064	31	3993	4075	36	123734	121843	75	0.316366
68922	66150	82	26496	25602	73	1550	1473	16	1463	1717	17	3844	4258	33	5702	5368	43	116227	117481	67	0.318394
300834	177821	126	211789	139448	125	7890	5019	52	11522	7240	72	23099	15397	90	32221	22380	116	711820	505389	123	0.320422
83286	82092	76	48682	47327	79	1858	1856	20	2757	2902	27	6239	6192	42	8645	8079	50	192115	183420	64	0.320422
117289	107248	90	67487	61828	86	2439	2392	24	3150	2986	32	8777	7647	59	13740	12144	67	363910	331776	87	0.320422
156846	127831	93	89839	72085	93	2357	1997	26	4084	3916	36	10071	8397	59	13128	10986	59	361030	302386	80	0.320422
105310	97800	94	48319	46840	80	2218	2578	23	4011	4374	34	9699	9519	54	16197	15599	69	438867	397626	85	0.321436
117408	102825	87	54612	47021	88	1739	1393	19	3475	3208	33	7051	6293	47	10744	9553	55	297327	259416	83	0.32245
175311	142690	102	89946	77734	93	3479	2983	33	4026	3387	38	8737	6825	54	13613	11057	63	315694	258588	92	0.324478
213442	169686	99	166275	141469	100	7371	5971	45	10668	8565	58	22411	18821	82	30451	25907	93	592731	493697	101	0.324478
66473	61971	83	32305	30035	78	1279	1285	14	1490	1442	14	3974	3380	42	4797	4066	40	114511	102906	79	0.32752
114520	108963	87	57741	54958	82	1962	1753	22	2952	2638	28	5968	5541	44	7792	7276	46	164923	153839	79	0.32752
196032	162185	94	85460	70819	95	4286	3396	36	5705	4245	46	11416	8966	61	16022	12561	68	347634	273617	98	0.328534
82710	79607	82	44255	42117	80	1857	2072	19	2092	2048	28	4924	4498	41	7080	5971	46	152703	130142	83	0.329548
105725	94957	85	45543	39032	84	1815	1663	21	3501	2964	35	6847	5807	50	10264	9284	54	286358	260065	87	0.334618
182666	158030	96	81723	72263	94	3635	3263	32	5663	4933	46	13814	11532	66	23369	19891	81	613702	513582	98	0.334618
119775	106429	88	55616	49767	85	2418	2157	26	2647	2517	29	7265	6557	48	9847	8680	59	216987	185796	90	0.336646
68887	67123	80	27444	26883	72	836	775	0	1614	1409	24	3562	3084	31	4617	4566	37	120551	118514	78	0.336646
64987	62030	76	35012	33698	77	907	584	0	1443	1581	17	3070	2868	32	4948	4564	38	121052	117765	78	0.338674
137208	117098	97	63486	54008	88	2597	2151	27	2996	2662	30	6005	4999	45	9391	7176	59	201706	161801	86	0.34273
140428	126623	102	71007	65002	86	2162	2053	24	3837	3650	37	9765	8276	57	13782	11402	64	374834	314213	88	0.3478
56599	54253	77	26298	26093	74	527	517	0	866	873	0	2380	2461	26	3603	3806	33	82189	79391	68	0.348814
35915	35625	71	20465	20447	62	480	390	0	739	648	0	1411	1431	17	2397	2674	25	60742	63912	59	0.349828
113071	105634	83	52487	48781	82	2881	2702	27	3653	3152	41	8076	7070	52	10533	9679	63	232413	197384	83	0.351856
143681	119086	93	57068	44244	96	2577	2170	26	3046	2579	34	7249	5701	52	10412	8849	61	225621	187225	108	0.351856
89750	84881	83	39476	37503	79	1208	1015	4	2062	2203	25	4186	4019	35	6798	6484	43	160179	150450	81	0.35287
148181	130222	90	69822	62433	88	2918	2541	29	4618	4110	39	8453	7410	53	10690	9055	58	247474	214916	90	0.35287
236205	169225	109	129517	95427	108	6666	4969	49	10032	7564	62	20049	14715	85	26674	19442	98	534185	385828	108	0.353884
73562	69276	84	26763	24415	79	1484	1310	16	2030	2139	25	4425	4212	37	5573	4938	41	115834	109955	78	0.353884
112238	98955	89	44509	39419	86	2055	1646	24	3745	3223	35	8007	7228	48	12309	11105	65	314822	282548	89	0.355912
84214	78288	84	36981	33645	80	1263	1198	15	2177	2071	26	4430	4020	38	6769	5558	49	131612	116955	81	0.355912
69333	65803	89	34629	32954	77	1677	1453	16	1686	1712	21	3529	3516	32	4816	4782	36	104680	98268	75	0.355912
102196	97176	77	51936	49346	81	1803	1351	22	3469	2944	34	6561	6353	44	9910	10281	53	260564	248989	86	0.358954
47969	46995	77	14822	14917	48	671	764	0	1392	1637	14	2348	2116	26	3419	3497	33	75384	74876	76	0.360982
143598	118668	95	56527	47365	91	2551	2157	28	3403	3239	35	7194	6173	49	10381	8118	60	208453	169039	100	0.364024
152950	126897	96	72140	60321	92	2153	1870	26	3179	2781	34	6248	5038	45	10002	8559	57	217928	176379	94	0.364024
121240	111621	88	57653	52077	85	2554	2312	27	3395	2696	36	7214	6438	47	11242	10036	60	239314	211652	90	0.369093
100648	95708	82	37095	36001	80	1950	1921	21	3364	3031	32	8454	8529	46	12258	11393	67	331912	319803	84	0.371121
68375	63132	85	32178	29485	80	1140	1092	7	1586	1532	21	3612	3089	35	5091	4514	41	109218	98671	77	0.372135
51067	50889	78	28468	28092	74	533	619	0	556	612	0	2047	1911	26	2955	3072	30	84692	85488	71	0.378219
112384	95684	101	62750	52892	86	1476	1099	15	2739	2268	30	5727	4575	46	8479	7559	56	219846	185154	82	0.379233
106631	92562	89	43385	37398	84	1331	1250	15	2762	2509	31	6126	5416	46	9314	7945	60	256263	229074	78	0.380247
130890	113904	90	52164	43561	86	2148	2026	25	3986	3309	37	8462	7509	51	14253	12557	69	374767	342498	79	0.381261
50220	48399	81	20740	20407	63	967	1012	3	1245	1110	8	2822	2566	29	3905	4011	34	82350	78600	73	0.384303
32069	30364	73	15533	15669	49	510	546	0	691	818	0	1437	1626	19	2642	2589	28	63627	65185	70	0.385317
79446	75307	82	42226	41355	79	1595	1459	17	1702	2156	23	4726	4461	37	6474	6210	44	159783	155680	84	0.385317
120828	109760	91	52159	47693	84	1699	1673	19	2508	2430	26	6218	5433	47	8672	8363	46	168971	154113	86	0.387345
89684	86558	79	36256	35074	79	1694	1818	19	2560	2234	30	5569	5333	42	8665	8289	49	226622	221271	83	0.388359
52259	52427	73	22269	21963	69	1099	919	0	1253	955	0	2587	2635	28	3878	3793	33	84094	82449	73	0.389373
108246	98143	85	54124	47144	86	1638	1339	17	2500	2363	27	5870	5302	45	8490	7076	56	239561	213604	86	0.394443
162364	134419	98	65895	54751	92	2842	2417	29	4813	3686	40	10392	8387	57	15543	12177	75	444733	358134	98	0.396471
64977	63064	80	39306	37622	77	867	809	0	1590	1224	10	3056	3334	30	5046	4951	38	116485	115765	79	0.397485
121349	110273	86	57795	51934	84	2280	1721	25	3175	3027	34	6483	5895	46	10736	9694	63	257549	228513	85	0.405597
217297	167778	107	99203	76345	99	4618	3839	36	6157	5233	47	13405	10916	67	18404	14092	92	383095	311276	99	0.405597
103964	97498	85	35920	33023	81	1888	1611	21	3507	2990	33	7437	6129	48	11186	9595	62	320296	289654	86	0.406611
52989	50993	88	22159	21096	73	806	954	0	1299	1221	9	2483	2435	27	3629	3435	36	73589	72075	74	0.408639
138616	114504	94	68565	57005	90	2372	2097	26	4496	3697	40	9327	8026	53	14743	13067	68	418241	355690	91	0.412695
38835	38356	72	23162	23069	63	307	506	0	763	1176	7	1995	1880	22	2639	3062	27	85501	90001	62	0.413709
65647	64965	78	23269	22685	63	1022	857	0	1711	1481	20	3217	3039	34	4215	4252	33	97098	94628	74	0.413709
139864	125765	92	54325	47533	89	2996	2642	29	4264	3504	37	7422	6861	49	10895	9666	59	255907	228814	90	0.413709
136414	113654	94	60985	50648	90	1951	1812	20	3543	2902	37	7961	6776	52	11258	8842	67	318377	263668	93	0.417765
160288	140324	92	79440	69479	92	2876	2379	31	3787	3276	37	9577	8413	55	13784	11525	67	352696	294766	94	0.418779
125070	109112	98	59061	51032	87	2370	2208	27	3965	3354	35	8480	7140	51	13044	11226	64	369293	315620	90	0.419793
94423	89653	83	34806	32723	81	2000	1891	23	2815	2518	32	7001	6126	48	9266	7912	56	184339	158981	90	0.422835
102960	97786	83	31166	30070	79	1821	1721	21	3170	3147	31	7277	6891	47	10467	9715	56	301215	287976	90	0.427905
120877	106777	89	59631	52257	87	2330	1906	26	3842	3303	33	8996	8095	51	15687	13632	75	374222	341076	93	0.428919
82117	72122	96	41262	35850	96	2371	1819	24	2857	2856	29	5643	4710	44	8909	7476	57	199552	168408	96	0.428919
75745	72589	80	37617	35837	78	1655	1423	17	1838	1582	20	4153	3695	39	5773	5468	42	135826	124325	85	0.431961
30412	31780	56	17817	17608	53	415	470	0	1061	995	0	1460	1453	17	2312	2060	27	67847	66155	71	0.433989
76154	69536	80	31013	28735	78	1497	1176	14	2386	2103	28	3933	3559	38	6507	5664	45	140766	120446	85	0.436017
83644	79464	86	34193	33323	78	2511	2402	26	3255	2947	31	7511	7024	45	10671	9882	62	224443	200077	82	0.437031
137039	123479	88	48054	44737	85	2715	2450	29	4531	4098	38	10584	10100	57	16947	16636	62	476306	456560	86	0.437031
95324	89506	84	44993	41790	79	1826	1504	19	1912	1622	22	5065	4626	41	7003	6000	46	169473	148410	79	0.437031
88419	86189	79	35285	33741	79	1700	1604	19	2531	2436	28	5517	5339	40	7573	6969	49	162835	160767	78	0.438045
69046	66232	79	32771	31053	76	1173	1212	9	1090	1358	15	3407	3284	33	4573	4134	40	105709	97641	77	0.438045
116240	102593	87	48171	43710	84	2871	2619	27	3260	2800	32	5778	4868	45	7941	7323	54	159762	140680	82	0.440073
77506	73985	81	46405	44113	79	1614	1458	18	2185	2383	25	5894	5609	40	10454	9484	59	269397	257811	80	0.441087
155843	133463	95	92486	82228	91	2819	2505	29	5019	3970	44	10986	9222	57	17485	13565	75	443350	365995	89	0.442101
46095	46239	69	20931	20680	58	656	884	0	799	715	0	2008	2124	24	3081	3158	30	74611	76818	62	0.443115
57142	55095	78	37471	36970	75	1259	1217	12	1839	1873	26	3494	3256	35	5672	5276	47	135021	121468	73	0.444129
99517	86560	86	40958	35407	83	1993	1737	22	2088	1863	27	5191	4507	43	7169	5612	49	137476	120860	70	0.445143
145052	124019	90	84188	73080	89	2264	2114	25	3286	2626	37	6824	5777	47	10656	9013	57	295088	253256	88	0.445143
61308	57356	83	28117	27335	76	1281	1260	15	1113	1483	13	3272	3310	31	4230	3881	38	99087	97368	76	0.446157
122711	101650	89	64230	53414	88	2094	1886	22	3566	3242	32	7669	6625	52	13258	11766	62	328382	288628	78	0.446157
55298	51036	90	19988	19744	55	713	538	0	894	834	0	2777	2717	29	3348	3247	33	97231	97394	76	0.447171
70755	68630	79	36725	35873	76	1074	1015	4	2094	1804	21	4646	4359	37	7459	7407	45	185241	180544	81	0.449199
72914	69417	81	38038	36189	78	1035	1250	10	1423	1552	16	3233	3144	32	4663	4332	36	109404	103693	77	0.449199
171669	137642	99	81014	65212	92	3318	2711	34	4291	3343	42	9294	7634	57	14264	11330	67	293048	240065	93	0.450213
117752	107458	90	75123	68486	86	1933	1720	22	3507	2897	30	7326	6648	49	11109	10310	53	301366	264338	89	0.452241
139761	122971	89	74122	65437	87	2205	2085	24	3775	3573	33	9890	8995	59	14689	13756	63	430827	421971	91	0.452241
81485	78902	82	43116	42429	78	1529	1323	15	2271	2313	28	5073	4972	38	7507	7668	43	206297	200778	76	0.452241
126622	112543	96	68939	60321	86	1672	1479	18	2904	2248	32	6009	5009	45	7409	6547	45	203171	176665	89	0.452241
119156	108840	85	61537	56164	84	1865	1608	23	3538	3259	34	6998	6213	50	11396	9286	64	299398	262896	89	0.454269
63006	60638	83	19427	19002	58	962	1017	4	1250	1324	15	3521	3237	32	4526	4982	35	100039	97666	78	0.454269
141286	127873	90	67833	62438	85	2489	2284	25	3256	2904	33	6725	6051	47	10220	8305	56	230735	192915	88	0.455283
143274	134599	88	86344	82041	87	4227	4008	33	5834	5265	41	11945	10796	59	17229	15019	77	362959	311564	92	0.456297
145711	122279	108	66937	55487	92	2664	2211	27	3450	3083	37	7782	6166	54	10062	8608	59	221330	182849	87	0.457311
65952	62488	78	28948	27608	76	1403	1372	14	1568	1631	19	3294	2909	32	5226	4898	40	111547	102117	78	0.457311
222505	167492	102	99196	75122	100	3950	2935	37	6212	4677	45	11298	9447	60	16394	12296	74	346095	280009	100	0.457311
38633	36791	78	19136	18785	60	790	805	0	564	564	0	1730	1858	20	2668	2730	29	61948	62332	75	0.461367
42129	41137	73	21487	21165	60	539	535	0	1089	1236	9	2243	2377	26	4027	4526	34	118650	116602	73	0.462381
151195	123975	99	67610	55983	90	2918	2451	29	4078	3352	42	8427	7101	54	12242	8909	69	238758	194202	92	0.462381
84379	81736	82	49656	48267	78	1476	1283	18	1984	2047	25	4969	4811	38	7693	7397	45	212840	205182	81	0.462381
127618	113945	90	50825	45144	86	2151	2119	25	2924	2838	32	6543	5758	47	9336	8007	54	187812	156735	89	0.464409
100843	96725	83	47354	44657	82	1991	1711	23	2868	2720	28	6217	6339	41	8957	8734	50	248537	243179	84	0.464409
149045	119981	92	80876	66911	91	2173	1821	26	3635	2753	36	7598	5888	52	10478	8613	58	230820	182645	91	0.468465
59784	57537	80	26636	25774	75	1114	1091	7	1284	1243	10	2699	2652	28	3462	3529	34	88052	83037	75	0.469479
39796	39716	65	18800	18455	55	480	566	0	841	682	0	1784	1914	20	2234	2303	26	79984	76755	71	0.471507
136777	111193	94	65879	54248	90	2198	1914	23	3879	2855	36	7652	6030	50	12091	9909	70	321802	263707	89	0.474549
173611	143841	99	118608	99015	94	3345	2671	33	6966	5784	46	14326	13011	67	19447	17006	82	459272	387671	93	0.475563
82969	75528	82	45307	41747	82	1151	977	0	2169	2174	24	5592	4687	44	8085	6940	50	232377	216700	80	0.476577
76282	71630	84	35135	33579	78	1673	1517	19	2085	1619	29	4817	4321	40	6233	5967	42	130792	121630	79	0.477591
32144	32787	58	17842	17791	53	487	652	0	559	346	0	1303	1291	16	2570	2718	26	67401	69519	65	0.478605
118895	108442	88	58686	54345	84	2780	2847	28	3681	3119	36	7955	7236	49	10866	9818	57	240224	203612	84	0.478605
154253	133281	94	41312	35700	87	3242	2747	31	4766	4037	41	9981	8192	59	14302	11608	66	291919	229037	93	0.480633
55958	55515	75	31102	30829	74	804	705	0	1233	1068	6	2454	2543	26	3974	3423	36	99849	103735	75	0.481647
76421	73860	83	29331	28423	77	1535	1377	17	1759	1882	19	3984	3790	34	5643	5462	41	133755	127722	79	0.481647
127683	120976	86	61954	59189	84	3118	2687	30	3873	3880	35	8442	7875	52	11374	10939	55	230500	213228	85	0.483675
169071	142828	97	70347	59481	93	3278	2368	34	4952	4017	42	9219	7197	56	13418	10610	64	277769	221761	94	0.484689
170056	141850	93	60810	50958	92	3272	2673	32	4316	3476	41	9372	7660	54	12894	10076	65	288327	229876	95	0.485703
59067	58043	76	26851	26090	75	1043	721	0	1310	1050	6	2674	2779	28	3723	3305	35	92105	90275	75	0.488745
73622	69591	94	31981	31234	76	1438	1255	14	2103	1774	25	4565	4503	38	6433	6555	44	182960	183418	66	0.489759
85691	78462	83	38650	35196	81	1848	1829	20	2041	2122	26	5610	4985	43	7229	6415	45	148400	135512	82	0.490773
77086	73948	81	37085	36074	77	1299	1211	10	2486	2158	25	4971	4725	38	6725	6597	43	193215	187372	78	0.490773
55829	52802	85	25265	24996	74	883	803	0	1323	1094	7	3099	2950	30	4279	3928	38	150221	141512	79	0.491787
62615	61156	76	20801	20317	59	1062	994	0	1551	1210	17	2962	3087	30	4841	4587	38	99816	98791	77	0.492801
136854	110008	92	61487	48907	90	2151	1769	23	3649	3020	37	5992	4634	51	9012	7481	55	170779	139792	82	0.493815
127854	120800	87	45413	43654	82	2556	2524	26	3697	3368	36	8793	8277	50	13230	12503	61	371849	333767	88	0.496857
41338	40546	73	18506	18272	56	568	566	0	1177	1166	10	2029	2064	25	2394	2753	26	65160	69229	56	0.500913
150505	126635	94	80400	67461	89	3113	2627	30	3635	3378	37	8465	7382	50	12170	9844	64	255937	210266	87	0.501927
61210	56889	85	15270	14811	49	1229	1255	14	1088	1542	16	3462	3105	32	4744	4638	36	92014	89136	72	0.502941
136696	113604	92	44931	36065	91	2078	1710	25	3559	3153	36	8523	6700	56	12107	10232	66	349682	284694	89	0.504969
100607	96022	93	48269	46272	80	1885	1960	21	3055	2408	32	5312	5374	38	8385	8312	47	224884	222629	76	0.504969
82273	76388	82	36175	32719	82	1358	1206	11	2471	1992	30	4185	3931	38	5315	4636	42	118309	105288	74	0.505983
168218	139471	102	81498	69711	92	3324	2729	32	4475	3355	41	8656	7184	55	12664	10046	65	242722	197523	91	0.508011
101350	92658	83	48917	44284	84	1402	1432	13	2201	2233	26	5838	5576	42	8190	7545	49	187051	167806	81	0.508011
171818	142843	93	78225	64729	92	3456	2925	32	4340	3902	41	9421	7468	61	13077	10881	65	290661	235560	89	0.509025
115321	106746	84	57398	51355	84	1625	1488	20	2533	2700	29	7188	6055	47	10222	9507	53	270192	244542	87	0.510038
124965	112377	95	65372	59359	86	1733	1709	20	3762	3461	32	7171	6229	47	11523	10199	62	299786	271742	84	0.510038
169307	152435	96	79360	72972	90	4419	4033	34	7357	6772	44	13692	12695	60	20187	18614	78	426303	377835	93	0.51308
124411	111111	88	57095	50284	84	2379	2103	26	3041	2793	38	6935	5834	46	8617	7297	52	197732	171806	83	0.51308
126326	116297	91	53233	49686	84	2491	2627	26	3709	3707	32	8726	7302	55	12196	10958	59	231747	199022	86	0.514094
121689	109346	88	48499	43505	84	2287	2106	23	3028	2933	32	7357	6471	49	12063	10437	60	329410	284143	87	0.515108
93199	87186	82	35621	32691	80	1780	1556	19	2360	2246	25	5101	4391	42	6696	6375	45	143563	131504	81	0.516122
146418	123684	91	75389	64796	90	2303	2028	26	3948	3335	34	6601	5574	45	9476	7954	54	191469	155538	90	0.517136
76473	72503	82	37045	34655	78	1198	1220	10	1930	1984	18	3663	3258	34	4597	4126	39	106851	103298	79	0.520178
67193	64107	84	33706	32018	78	973	1065	6	1281	990	0	2868	2768	30	4905	4742	38	108839	104162	78	0.521192
124849	112435	85	59449	53804	86	1922	1740	25	2707	2723	30	7650	6799	48	11482	9114	64	328994	290117	87	0.522206
113425	107088	83	53657	51213	83	2175	2035	24	4013	3708	36	8772	8667	54	13660	13418	62	371311	351123	85	0.522206
125814	114783	101	67745	63883	85	2572	2415	26	4725	3883	42	9859	9239	54	16111	13979	66	419596	368002	90	0.52322
86418	82410	80	37792	35690	80	1663	1829	18	1757	2010	19	4713	4641	37	6310	6326	43	131393	125281	81	0.524234
29066	29659	51	16337	16228	50	494	453	0	659	813	0	1365	1380	18	2248	2118	28	54977	54903	63	0.52829
74296	71102	81	35376	34520	77	1346	1154	13	1941	1872	24	4501	4281	38	7168	6689	44	204404	204990	79	0.530318
74610	68730	83	35304	30697	82	2076	1707	23	2053	1756	26	4530	4110	37	6242	5479	45	136888	127705	73	0.531332
87737	84336	84	40736	39364	79	1881	1747	22	3434	3373	33	5830	5586	42	8640	7916	58	257113	237644	78	0.531332
183523	144010	97	104377	83641	95	3415	2343	35	4471	3526	42	9133	7131	55	13753	9698	78	276903	212100	93	0.534374
111991	100366	85	48426	42071	84	1521	1316	18	2519	2059	29	5302	4744	43	7607	6294	47	158043	135861	78	0.536402
55035	51748	78	21848	20934	64	1138	1035	5	1501	1356	13	2325	2396	26	4188	3987	33	85362	83063	71	0.537416
123590	112526	90	51327	47652	84	3375	3282	31	4383	4146	39	9307	8178	52	12086	10657	62	259466	222904	84	0.540458
225319	184036	109	134539	113948	97	4916	3895	37	7623	6212	52	14276	11773	69	22389	17350	90	462673	360203	102	0.541472
52982	53378	75	26928	26688	73	703	868	0	909	1026	3	2440	2521	26	3699	3921	33	83312	81783	71	0.544514
71091	66231	83	39217	36091	80	1262	1196	12	1799	1640	23	3762	3532	36	5181	4690	41	111580	103323	84	0.544514
119883	99803	91	64212	52534	89	1704	1522	20	3723	3184	38	7580	6875	49	12251	10536	65	332420	291555	78	0.550598
160579	135945	93	72101	61293	90	2564	1919	28	4731	3485	44	9312	7619	56	14706	11436	68	416182	342246	94	0.552626
69575	64376	82	29789	28167	76	1229	1178	10	1703	1505	18	3333	3261	30	5799	5656	40	121002	113850	80	0.55364
247638	178734	108	108070	79669	106	5442	4100	42	8830	6623	57	17663	13226	73	25348	17652	94	560921	395023	110	0.55364
134567	121854	88	53297	48962	84	4227	3693	36	4705	4145	41	10852	9224	60	14357	12249	61	283417	232929	87	0.554654
129810	115370	88	62811	56999	86	2549	2385	27	4194	3318	37	8545	7343	51	13221	11404	76	373405	318850	89	0.554654
126176	110197	88	46380	39430	87	2414	2012	26	3707	2683	37	6560	5577	46	8214	6666	53	187030	156592	91	0.555668
77894	73636	84	35939	34358	78	1330	1128	11	1857	1787	26	4482	4657	37	7126	6846	45	189754	185505	83	0.559724
167249	135910	108	85038	72098	92	2356	1871	28	4039	3205	37	7718	6192	51	11666	9832	59	265708	215233	91	0.562766
55712	55738	65	28537	27945	74	620	627	0	1201	1146	14	2830	2778	28	3900	3696	37	112852	119234	65	0.56378
84187	80853	85	38400	37267	79	1281	1316	13	2740	2260	30	5883	5635	43	8382	8012	52	228846	226465	76	0.565808
148725	121926	99	75398	62523	91	3078	2517	31	3742	3170	37	7464	6140	50	11680	9705	62	247796	203416	87	0.566822
46970	46302	66	22753	22721	61	1272	1035	7	1096	1554	15	2520	2392	28	4028	3525	39	74906	75437	57	0.569864
102495	92091	87	48785	44209	84	1612	1395	19	2277	1984	29	4931	4695	38	8681	8345	53	174090	150877	89	0.569864
59436	55348	83	25014	24216	71	1287	1072	7	1268	1362	16	2902	2925	29	4118	4000	39	90519	89971	72	0.57392
115580	103659	101	47835	42967	85	1869	1877	22	2381	1946	25	5163	4762	40	7707	6980	53	181642	158132	86	0.574934
88196	80252	89	45065	40786	81	1349	1316	16	2408	2130	29	4349	4194	37	5142	4654	39	134879	122143	82	0.574934
37692	36886	75	18369	18201	54	358	533	0	458	797	0	2216	2226	26	3177	3036	31	83804	82534	73	0.585074
122465	109686	87	67189	57586	86	2062	1866	22	3358	2792	39	7751	7010	49	11480	10080	58	320052	289134	85	0.585074
191917	145714	103	97203	73710	99	3284	2610	35	6884	5022	51	14520	11300	66	21591	17401	91	593601	455021	102	0.586088
238583	187456	103	93710	73236	101	6474	4780	45	8194	6083	54	17237	12964	78	23559	16590	97	484764	342746	107	0.586088
95026	85340	96	47648	42905	84	1676	1448	17	3068	2785	29	6536	6056	43	9861	8774	52	275391	247328	85	0.588116
149734	136186	91	132917	124309	87	4955	4566	36	7174	5883	47	13631	11971	64	19717	17777	79	448844	380661	92	0.592172
113842	104824	84	56167	53986	82	3345	3438	30	5658	5076	43	10954	9367	62	15870	14114	71	318331	283690	87	0.595214
85674	83869	81	44621	43431	79	2432	2499	25	3721	3115	35	7233	6467	48	9800	8915	55	225310	204852	82	0.596228
128825	118157	87	48602	42962	84	1734	1837	18	3232	2639	31	6709	5999	46	9282	8080	53	245699	216260	83	0.598256
136047	119325	89	63519	55386	88	2062	1945	23	3509	2898	36	6822	6107	49	9948	7705	57	198061	172370	85	0.598256
76818	71802	85	33785	31951	77	1526	1292	16	1135	1526	17	4464	4248	37	5874	5936	44	132429	126082	75	0.59927
68840	64350	79	36195	33297	78	1407	1244	12	1951	1478	22	3849	3567	34	4539	4706	35	101205	96089	73	0.59927
94204	90788	94	38744	37506	79	1049	1093	9	2484	2497	27	5753	5475	39	8923	9312	51	251319	245654	77	0.59927
76904	77356	78	19576	19830	53	1483	1463	12	2008	2356	22	4897	5282	37	7458	7044	47	198385	203909	66	0.59927
154928	133681	106	76483	65976	88	2454	1988	26	3041	2718	34	7121	6227	46	10198	9773	54	214106	189707	84	0.600284
81451	74546	96	41427	37500	96	2108	2140	22	2288	2317	25	5373	4691	42	7787	7049	46	170091	149556	96	0.600284
74720	70222	82	34319	31972	78	1460	1258	13	2307	2061	26	3930	3417	37	4250	4580	36	106683	97826	73	0.600284
38523	39557	69	16054	15686	50	583	569	0	1053	1060	5	1325	1477	16	2258	2271	26	54699	54912	69	0.603326
83797	75986	87	42662	39127	81	1529	1460	17	1985	1583	21	4673	4236	40	6245	5444	47	133542	113953	78	0.603326
65429	60637	81	33250	31987	77	1365	1593	17	2558	2264	26	5169	5255	38	8106	8002	47	156999	152259	78	0.606368
96992	90005	87	52621	50482	81	1893	1870	23	2681	2123	33	6492	5884	46	9307	8623	57	209484	186554	83	0.606368
69520	67159	77	29660	28009	76	1299	1303	14	1838	1515	22	3676	3700	35	5525	5283	41	131835	123713	77	0.607382
117060	107789	85	58920	53359	85	2274	1953	26	3303	2970	34	7158	6510	46	9714	9504	51	195344	175898	85	0.60941
149655	122976	101	63283	52368	90	2834	2390	30	3308	2667	33	7791	6023	52	12213	9189	67	239846	188465	89	0.610424
182121	160298	109	99380	90011	94	5022	4289	36	7178	6314	47	15718	13012	70	22371	18617	86	473172	380586	109	0.610424
89830	86118	84	47053	45335	80	1120	996	0	2707	2040	31	5411	5186	39	9432	8972	48	238364	231558	81	0.610424
86793	80921	90	30475	29752	77	1515	1390	15	2694	2254	25	4867	4752	37	6626	6454	45	197010	192291	84	0.611438
166302	140891	106	78059	66777	90	3582	3174	32	5570	4645	44	10705	9170	58	15207	12976	71	303441	253432	93	0.611438
72942	70064	80	44377	43241	77	2485	2181	26	3226	3076	33	7117	7124	44	9237	8487	52	202982	185802	84	0.612452
59888	56924	79	26927	26464	75	994	1100	6	1608	1411	17	2634	2738	27	3373	3265	31	84422	82201	78	0.61448
86011	81639	85	41813	39756	80	1561	1638	17	1987	1796	27	5700	5305	40	9289	8717	52	250459	233783	85	0.61448
167438	142628	100	64855	55200	92	3450	2730	35	4577	4365	36	8125	7584	47	11339	10679	55	231335	212830	94	0.61448
110694	105120	83	82339	79131	83	2790	2785	28	4430	3953	41	10246	8884	54	17369	16617	78	436730	380147	89	0.61448
111037	98494	87	61324	54690	84	1830	1538	21	3279	3054	34	7255	6514	47	10905	9547	58	297710	258021	97	0.617522
26584	26912	68	15195	15222	50	166	296	0	699	885	0	1535	1597	18	1691	1987	20	53236	56049	72	0.618536
83184	80029	84	47894	46202	79	1640	1585	20	2565	2485	25	5964	5561	48	8473	8229	49	214597	205120	84	0.618536
39226	40131	71	18711	18540	53	606	529	0	960	896	0	2098	1994	23	3059	3083	32	61144	60945	73	0.61955
128784	120393	91	62868	60182	85	4063	3829	33	5836	5571	42	12262	11637	58	17610	17264	72	366190	319729	92	0.620564
86351	81231	87	46648	44599	79	2183	1993	25	2596	2713	28	6354	5811	44	8416	7832	50	172327	151688	83	0.623606
286155	212218	122	148128	112167	113	7349	5819	44	10784	7916	60	21013	15042	87	29142	21498	107	591564	422141	113	0.623606
156705	132804	90	65646	55191	89	3007	2443	32	4029	3466	40	9208	7477	60	13026	10738	60	279899	216005	91	0.62462
86123	81648	83	32928	30155	81	1638	1432	18	2864	1908	32	4840	4226	39	7269	6402	45	144673	133717	82	0.625634
116508	102181	87	52260	44843	85	3100	2541	30	3668	2823	39	6772	6313	45	9826	8884	56	197570	171776	84	0.626648
63822	62463	74	29814	28816	74	1039	1013	3	1031	1083	6	2754	2584	28	4143	4040	36	101441	96053	71	0.626648
152162	128189	96	86176	72598	94	2412	1792	27	4093	3289	40	9577	7909	53	13801	11936	69	403526	330513	110	0.626648
134773	115400	95	56917	47927	92	2485	1860	27	2770	2053	34	6192	4781	51	8070	6449	52	198762	155336	105	0.626648
117694	110564	85	66963	63701	82	2085	1969	24	3940	3207	36	8921	7964	52	13927	12990	63	389124	330769	86	0.626648
238715	152044	114	127190	81126	113	4754	3084	44	6432	4419	50	13597	8686	68	20443	13040	91	472864	307332	113	0.627662
149093	123467	96	68075	56490	89	2607	2146	26	4426	4223	36	9647	7717	53	14609	11811	68	424823	330288	91	0.628676
64734	63132	78	26658	25589	75	1225	1068	7	1652	1627	19	3171	3034	30	4550	4123	37	108059	101504	78	0.630704
239628	185380	106	88529	69354	101	5116	4243	39	6009	4715	45	13432	10345	71	18461	14349	83	403547	302179	103	0.631718
54543	50992	80	23192	22832	69	1004	728	0	1041	1023	5	2879	2791	29	4426	3682	39	95024	94971	72	0.632732
178346	157682	97	104020	93013	92	3080	2652	31	5949	5303	45	13215	11003	66	19548	17237	83	541418	448542	94	0.636788
121029	106499	89	45486	38467	84	2524	1944	28	3094	2762	32	6515	5262	47	10088	8230	64	199678	167558	85	0.636788
152921	129083	93	76711	63807	91	2086	1694	25	3787	3154	38	8333	6668	56	12870	10540	68	354836	286528	93	0.637802
288813	160605	137	240198	164731	133	7573	5028	51	11060	7359	58	22701	15511	89	32026	21465	112	686266	486456	133	0.638816
136395	121321	87	83242	75517	87	2777	2120	29	4469	3743	37	7120	6025	48	11041	9487	59	222695	191799	88	0.638816
52744	50420	75	27138	26270	72	760	770	0	835	1094	8	2990	2956	30	4263	4216	36	82856	81325	77	0.638816
75952	72050	78	34362	33224	77	1525	1502	17	2229	2160	25	4283	4339	36	6982	6830	44	178648	177341	80	0.641858
112252	101596	89	50520	45470	83	2174	1921	26	2949	2603	32	5785	5327	41	8228	6496	54	161694	136057	84	0.641858
101111	90566	96	39721	36845	82	1228	1165	8	2375	2115	28	5285	4951	39	7879	6327	50	207337	185806	89	0.643886
56577	51747	88	27274	26719	76	730	912	0	1200	1155	10	2599	2651	24	4394	3998	39	110086	107288	74	0.6449
116146	100692	87	53095	44703	85	1903	1489	23	3517	2986	38	7410	6223	49	11409	9066	57	320124	277058	94	0.646928
69454	66347	79	34254	33992	77	926	908	0	1982	1752	26	3497	3519	33	5463	5568	39	152703	148183	83	0.646928
70962	67368	80	27620	26816	76	1121	1072	6	1654	1751	22	3211	3334	30	4837	4663	40	106743	102980	79	0.647942
58575	57127	80	33622	32498	78	658	710	0	895	757	0	2444	2128	28	4054	4119	35	101224	98445	80	0.647942
171734	158978	98	115041	108713	89	6381	6008	37	7769	7084	50	16716	15460	71	24435	21865	83	485877	401322	97	0.64997
80621	76509	80	33673	31175	80	1927	1707	22	2059	1876	22	5281	4784	43	6828	6464	46	143325	129068	82	0.64997
93921	89730	82	34849	33704	78	1666	1434	18	2690	2581	29	5896	5396	44	10256	10226	53	280702	277461	84	0.650984
86437	79902	85	31349	29060	81	1319	1316	15	2251	1971	25	4761	4300	38	6459	5529	45	146639	126670	88	0.651998
205767	161260	101	112949	94184	98	3864	3286	37	5459	4701	46	11429	8792	61	15860	11729	77	325161	241922	107	0.653012
196925	161923	109	71818	59792	96	3937	3067	36	5314	4725	46	11517	8792	65	16693	12469	70	344077	261068	100	0.654025
79307	76023	78	28837	27031	79	1374	1373	17	1913	1618	24	4436	3936	38	6568	5808	48	130911	116444	87	0.654025
84638	81919	83	38761	37089	79	1286	1162	9	2381	2195	29	4881	4537	39	7222	6681	44	195092	189391	82	0.655039
132060	114568	93	53974	45251	86	1807	1706	20	3377	2905	37	7225	5975	51	9456	7578	60	263257	219589	91	0.655039
62794	59822	76	34397	32261	79	940	1041	5	905	1085	6	2796	2665	30	4394	3964	38	101611	99885	63	0.657067
231856	169554	104	135283	100588	104	7294	5698	47	9924	7522	59	20103	14667	83	28863	21012	98	558582	421181	106	0.657067
204230	161604	101	106507	89647	97	3780	3073	34	6360	4803	50	11345	8762	62	16408	12362	78	350359	271816	98	0.659095
166080	144139	94	74974	65848	90	3844	3431	33	5213	4084	46	10529	8615	61	15402	12863	64	321273	258845	93	0.659095
62427	58035	81	30156	28215	76	1209	1116	9	1170	1263	13	2978	3120	31	4442	4291	35	93289	91842	68	0.661123
57884	56925	78	30170	28915	76	828	938	0	1331	1377	18	2599	2446	29	3620	3354	33	87938	86761	71	0.662137
121938	106553	88	48689	42454	85	1958	1547	22	2810	2588	30	5779	5127	45	8862	8304	54	209646	191627	76	0.664165
111614	96240	90	45903	39872	85	2067	2061	23	2367	2166	28	5573	4366	44	7959	6497	52	175161	144922	81	0.665179
123136	111669	89	61049	55321	86	2114	1953	23	3552	2980	35	8285	7170	50	12888	11940	60	349046	313488	87	0.665179
149449	134273	88	88385	82175	89	2727	2295	29	4794	3962	43	10451	9522	57	15304	13339	71	420275	366878	91	0.666193
57495	56169	75	21794	21676	66	827	554	0	881	1018	3	2631	2643	28	4262	4103	37	115212	111884	73	0.668221
141806	125661	92	70400	60655	89	2333	1878	26	4323	3876	38	9404	7977	56	13481	11689	63	369432	300346	105	0.668221
74201	71737	91	22472	21760	64	1351	1318	14	2202	1989	24	4334	4270	35	5541	5318	40	124200	120188	76	0.669235
112113	97439	94	62606	54587	86	2056	1930	23	3028	2644	32	6585	6071	46	9693	8562	57	284102	260189	79	0.670249
168617	141126	94	91247	74126	92	3901	3334	36	5884	5210	46	11894	9943	59	17221	14559	72	410770	336346	95	0.671263
102298	95407	92	40475	38994	82	2276	2230	25	3291	3136	33	6339	5588	48	9266	8080	54	193476	170712	85	0.673291
32063	34183	54	20021	19775	58	550	537	0	720	602	0	1107	1054	6	2028	1955	24	54317	54012	70	0.673291
128943	112733	95	52889	47280	86	1885	1515	22	2783	2219	28	6230	5639	46	9055	7762	50	217679	188947	90	0.676333
113145	100446	87	44905	38983	85	2028	1623	26	2810	2090	32	6183	5849	45	7963	6584	59	161447	139347	85	0.678361
86910	79399	82	41010	37510	81	1403	1309	16	1793	1709	21	4219	3775	39	6531	5297	49	147895	127688	84	0.678361
136121	115493	93	62547	53219	88	2065	1983	23	4056	3246	38	8859	7282	55	15136	12490	67	382263	322549	90	0.679375
104272	92851	88	42256	36780	84	1780	1728	19	3187	2586	32	6265	5571	43	9027	7706	54	168117	145010	83	0.679375
64998	64362	77	19501	19515	55	1243	975	0	1623	1383	18	3326	3240	31	4801	4788	37	101283	102327	77	0.680389
319054	217104	132	129171	87358	126	7903	5553	48	11783	7800	64	22791	15494	86	32924	21495	112	706066	467342	130	0.680389
147254	137893	93	81794	75435	87	3104	2700	30	5368	4454	43	11289	9912	55	14749	13040	70	424532	359786	91	0.680389
247921	200026	111	101074	84025	106	6586	5384	44	9845	6851	60	18872	13916	79	26715	19962	101	581648	425051	112	0.681403
69292	65141	82	30645	30350	76	2476	2105	26	2834	2888	30	6507	6356	42	8779	8322	51	200485	181656	84	0.683431
83770	77840	88	31135	28651	80	1879	1572	23	2503	1911	25	4877	4581	39	6046	5999	42	129799	114862	82	0.684445
99815	90444	98	35756	33183	80	1943	1746	24	2661	2423	29	6056	5452	41	7738	7094	48	168362	147533	84	0.686473
146380	121919	103	77135	64289	91	2401	1638	29	3415	3230	32	7661	6260	50	10420	8051	58	269599	224774	93	0.687487
65765	65070	77	24361	24025	70	967	1130	8	1347	1559	19	3483	3374	33	5058	5633	36	107845	105384	78	0.688501
132686	110569	92	79313	68250	89	1970	1522	24	3351	2970	36	7744	6412	53	11838	9663	61	321502	276198	89	0.689515
104692	99006	84	40574	38569	80	1798	1698	23	2503	2348	24	5825	5492	44	8010	7791	46	181087	172752	80	0.692557
136092	121642	89	65669	60136	88	2656	2571	26	5018	4600	39	9299	8519	51	12689	11808	58	279634	264027	87	0.693571
71512	67771	81	16652	16242	50	1443	1330	13	1357	1599	16	3689	3778	33	5143	5181	40	104629	101541	78	0.694585
179740	155390	100	77345	68392	90	3962	3559	34	5400	4327	44	10965	9315	57	16279	13403	75	313618	238929	95	0.695599
46806	45559	75	18879	18511	55	402	519	0	1195	1233	11	2015	1718	24	3355	3536	29	79076	82012	72	0.696613
166704	136159	96	90340	74769	94	2970	2457	31	4517	3373	38	8670	7095	55	12599	10213	59	280659	236401	92	0.702697
104726	97451	85	51734	48767	82	1897	1563	20	2882	2892	32	6488	6071	42	10530	9384	57	263481	250274	83	0.703711
150826	134178	90	57141	50928	88	3269	3326	29	4820	3815	45	9780	8146	60	13712	12020	66	300390	250318	92	0.704725
159166	136467	94	76778	66159	91	2958	2508	31	4905	4124	42	8801	7337	54	12377	9960	63	248730	200308	95	0.704725
155521	128594	96	89232	76114	94	3208	2664	32	4849	4280	42	10502	9276	61	17555	14736	71	462325	397919	95	0.705739
175654	143810	98	69871	54345	96	3061	2322	32	4480	3220	40	9064	7437	53	11777	9397	60	326056	278767	95	0.705739
178336	148783	99	73785	63775	95	3065	2662	31	5342	4348	44	9863	8217	52	13755	10573	71	263483	206467	97	0.706753
110688	100610	89	55443	50679	84	2189	2160	23	3004	2731	32	6085	5357	45	7677	6144	53	192951	165716	84	0.706753
118099	105488	86	66080	59601	85	2386	1945	26	4091	3316	46	8478	7775	55	13973	12398	66	357528	320260	86	0.708781
66970	65098	77	36241	35167	76	892	855	0	2015	1531	25	4489	4272	38	6197	6018	48	174224	169814	76	0.708781
59034	55524	86	31258	30678	75	1018	869	0	1147	1283	12	2425	2307	27	3961	3899	31	89957	87578	74	0.709795
115344	100455	87	58839	51086	86	2090	1766	21	3049	2294	33	6139	5304	44	7594	6333	52	205879	171572	83	0.709795
178646	153182	96	76037	67522	93	5117	4572	36	6458	5188	44	13790	11777	68	17838	14837	72	374614	304932	94	0.711823
184714	165554	94	84657	76647	92	5603	4826	39	8509	6694	57	15580	13231	66	21801	18619	84	427758	335309	96	0.711823
152186	132181	91	87103	76035	91	2544	2245	28	3846	3370	39	9590	8405	57	15403	11902	76	408764	333773	91	0.712837
140583	118779	92	80981	69523	90	3942	3121	34	6095	4541	58	11895	10295	67	17207	15012	74	384379	350873	91	0.712837
106046	95117	87	55483	50108	84	1806	1663	19	2650	2318	24	6282	5921	45	8563	7785	49	248839	223374	85	0.712837
236827	205365	103	134991	122297	101	8055	6832	43	11759	9629	59	24941	20431	94	35544	30450	97	694652	523994	105	0.713851
127253	108976	90	69515	60307	88	2514	2082	27	2985	2870	32	7049	6183	48	10245	8634	58	273690	232130	89	0.715879
114573	101960	89	43083	37131	84	2465	1815	27	3313	3243	32	6632	5600	46	8539	7462	52	198273	170871	87	0.718921
214923	172071	98	95524	76836	97	4399	3475	39	6344	5106	48	14239	11103	73	17767	13768	72	384485	285666	95	0.718921
74524	68847	80	29739	27170	77	1330	1126	11	1708	1697	20	3677	3608	33	5617	5009	39	114479	107124	80	0.719935
107251	96578	97	54652	48691	85	1394	1247	13	2313	1913	25	5216	4492	43	6680	5791	49	208389	194845	82	0.720949
88413	85273	84	59583	57866	80	1446	1385	15	2400	2450	26	5903	5685	41	8433	8180	50	249459	248409	70	0.722977
168753	139321	106	65180	52466	92	2347	2002	25	4131	3747	38	7674	6224	51	10686	8831	62	237619	191928	88	0.725005
115710	105058	86	61895	55334	85	1728	1406	18	3534	2787	35	7360	6671	46	11082	9487	62	295030	252542	86	0.725005
239439	191717	105	124740	101440	104	6159	4708	41	8987	6705	52	18404	13913	76	25021	18912	97	530054	405738	104	0.726019
167315	138396	99	52142	43784	91	3105	2680	31	5026	3917	44	9749	7958	54	13977	11159	64	304032	239320	91	0.727033
173624	150673	95	86035	72869	91	3099	2518	31	4481	3566	39	9913	8209	60	13114	10274	58	299120	246693	89	0.728047
132165	118956	88	52519	48056	87	1880	1912	20	2976	2930	31	5830	5138	47	7077	6706	45	157719	145528	85	0.731089
129940	117927	88	85370	79413	88	2220	1837	26	4275	3471	42	9320	8388	52	12924	11163	63	389914	332326	88	0.733117
253506	203383	117	167014	141802	101	7344	5818	45	10537	8074	56	21364	15660	81	30937	22374	98	653853	473388	103	0.734131
80412	77242	81	38203	36437	78	2176	1792	25	2294	2266	26	5546	5171	41	6864	7062	44	159576	155055	81	0.737173
161222	129139	94	81106	64144	94	2618	2335	27	4474	3554	38	10441	7940	60	15959	12807	69	438914	340684	92	0.737173
223620	179286	104	98658	79647	99	5354	4280	38	7578	6250	50	17596	14027	81	24381	19974	89	536410	454233	101	0.738187
69987	68296	77	34967	33819	77	1233	1417	14	1243	1276	13	2920	3056	29	4840	4302	37	107471	104756	75	0.738187
175478	144035	95	123637	106207	91	2996	2488	30	5096	4352	40	10847	8646	57	16855	13408	72	466318	374783	93	0.739201
176807	147311	96	79954	67148	92	3323	2992	30	4344	3406	43	9811	8303	53	12989	10550	61	289372	234766	92	0.741229
175262	149587	91	84709	73762	90	4189	3594	38	5858	4601	47	11177	9059	64	15270	12793	73	325063	252730	92	0.742243
96649	87596	88	42933	38861	82	2020	1783	23	2683	2351	28	5075	4410	41	7603	6505	54	153893	131023	84	0.745285
59946	58666	76	31414	30722	76	941	724	0	884	1035	4	2873	3017	29	4235	3666	40	126691	121359	77	0.746299
77235	74751	85	32322	30621	78	2058	1852	24	2918	2574	30	5929	5567	44	8856	8827	46	186519	169964	86	0.747313
117701	106624	88	44797	41027	83	3048	2958	28	3691	2856	36	7091	5802	51	10144	8614	56	202552	171200	85	0.748327
64372	61392	85	27020	26683	75	932	944	0	1241	1204	10	2892	2599	28	4141	4518	32	89992	89945	76	0.749341
57815	56593	80	23390	22680	68	915	842	0	1396	1342	13	2629	2616	29	3722	3594	34	88747	88575	74	0.750355
144806	123498	93	78378	67974	91	2291	2278	25	4404	4056	46	11219	8886	62	15493	12725	73	427350	351001	93	0.751369
82944	81099	79	30819	29707	78	1205	1141	11	2106	2190	27	5080	4890	38	6949	6505	46	199529	189381	95	0.751369
111708	104093	85	75232	71640	83	3936	3367	33	5353	4884	43	10813	9936	59	15479	13443	65	320019	274453	85	0.751369
153527	128574	93	60616	50336	90	2717	2139	29	4268	3453	37	8140	6580	50	11489	9173	67	272361	222825	88	0.751369
101721	97717	81	70659	68337	82	2192	2063	23	3346	3444	32	8497	8133	46	12782	11878	67	353199	320782	83	0.753397
68339	63966	80	31240	30196	76	1527	1467	17	2103	2042	21	4233	4297	36	6100	5756	44	122996	109723	75	0.757453
124122	109618	98	59692	52959	89	2125	1824	21	3181	2529	29	6119	5340	44	8908	7236	57	223955	187229	103	0.757453
135239	114082	98	92044	82307	88	3001	2796	30	4940	3935	42	9005	7935	52	13050	11131	64	275494	240066	84	0.757453
150936	136666	96	75966	69703	88	3650	3684	30	5180	4443	43	10959	9613	56	15036	13345	63	297154	251444	84	0.761509
138416	126426	87	68096	62536	86	2993	2305	31	4277	3682	41	7898	6973	51	10679	9080	61	237520	200241	83	0.762523
80110	77000	81	36222	34013	78	1535	1694	19	2507	2141	27	4562	4250	39	6457	5982	45	129771	113030	77	0.763537
156232	129244	94	64189	52560	91	2269	1939	26	3813	2933	38	8616	7425	54	13573	10959	68	360605	303513	86	0.763537
74529	71688	79	27144	24785	78	1651	1563	20	2138	2084	25	4067	4074	35	5922	5189	44	135526	122285	76	0.764551
94164	90262	82	48185	46274	80	1531	1382	16	1992	2044	25	5806	5528	42	8285	7535	51	239975	228667	80	0.764551
143438	114816	94	77344	61816	91	2860	2277	30	3246	2856	35	7628	6199	49	9069	7083	57	222769	173739	87	0.764551
54832	54001	74	28626	28147	75	565	873	0	715	1009	2	2322	2168	28	3446	3363	32	77478	77644	75	0.766579
109566	100394	84	42762	40025	82	2725	2568	30	2957	2581	35	7146	6457	48	9933	8663	59	195839	168182	84	0.767593
195797	158171	96	88690	72088	94	4517	3566	37	5582	4500	44	11765	8988	62	17341	13495	87	360221	277334	94	0.768607
169472	142831	94	67050	56210	91	3288	2811	31	4116	3661	39	8999	7275	57	12828	10184	65	255997	209210	87	0.769621
72943	69814	81	46416	45077	78	1062	1137	8	2030	1769	26	4786	5082	35	7176	7400	43	201108	199546	78	0.770635
78660	72683	81	36783	33412	81	1328	1265	13	2367	2294	28	4603	4408	37	5739	4805	44	128135	111876	83	0.773677
94807	89231	81	43764	40155	79	1851	1608	22	1946	2155	25	5194	5127	40	7879	7176	53	162421	151690	78	0.773677
70216	69245	76	30643	28945	76	1078	1360	13	1758	1730	26	4315	3916	37	5524	5546	42	119505	114542	78	0.774691
120719	107501	90	40421	35366	86	1643	1507	19	2485	2581	28	5402	4402	44	8388	7230	47	207555	181604	87	0.776719
123888	109824	89	59884	52417	86	1898	1713	21	3897	3370	37	7099	6172	47	10201	8524	63	268911	237733	91	0.776719
61938	58983	78	26218	25333	76	1042	1147	9	1812	1808	18	3253	3311	31	4410	4182	36	88955	85256	76	0.778747
92947	86156	84	36197	32517	83	1732	1890	20	2845	2588	31	5145	4953	38	8686	8007	49	219152	209764	84	0.778747
63681	60721	90	28602	28174	76	1461	1213	13	1537	1468	15	3658	3359	34	4721	4721	39	102460	101461	64	0.779761
71090	67105	82	37545	36880	77	2054	1721	25	3151	3011	32	5151	4998	38	8596	7645	50	177268	161904	79	0.781789
114584	100568	87	51396	45985	86	1668	1522	15	2778	2575	30	5720	4823	44	7624	6415	50	200761	172866	84	0.784831
143607	126856	90	97186	86250	89	2874	2355	29	5233	3646	50	9926	8192	56	15494	12668	68	408472	340579	88	0.785845
108943	102891	84	55499	53270	81	2040	2190	24	3840	3535	33	9374	8724	51	15556	13736	73	392429	344945	84	0.785845
53565	51536	74	23691	23378	73	747	911	0	1088	1244	14	2417	2366	26	3813	4157	31	98997	99610	73	0.786859
56457	56918	75	22702	22203	71	983	938	0	1098	1317	13	2710	2669	28	3440	3304	32	75691	72384	72	0.787873
134652	115298	90	57986	49557	90	2395	1854	24	4079	3327	37	8245	7200	55	13734	11415	66	365548	312126	87	0.788887
85359	80967	80	45043	43009	79	1635	1640	18	2712	2891	28	5801	6044	40	8535	8922	46	239289	229021	83	0.794971
85417	83069	79	38781	36946	78	1125	1056	7	2714	2176	35	4482	4321	38	5897	5810	50	186596	178968	74	0.794971
135128	120654	85	73916	66677	87	2039	1580	25	3677	2715	37	7110	6477	47	11088	9245	59	271931	233799	85	0.794971
66660	64133	79	23826	23254	66	1532	1677	17	1354	1469	14	3180	3111	32	5364	5222	40	109540	105395	74	0.795985
147475	116957	92	91302	74353	93	3518	2837	34	4954	3990	40	9493	7574	54	13269	9881	69	277217	228712	89	0.796999
237213	187130	108	137602	112106	106	5101	4502	37	6807	5251	53	13982	11371	64	19930	15344	77	409348	320843	107	0.796999
100367	92494	84	51846	47878	82	1765	1515	22	3010	2376	33	6083	5489	44	8876	7978	51	263479	232627	85	0.798013
102866	85862	97	41521	35513	84	2135	1854	27	2058	1628	25	4911	4202	42	7859	6950	46	138217	117602	77	0.799027
97377	88083	87	39105	36653	83	1750	1738	19	2419	2255	29	5782	5698	40	8599	7603	51	183904	156625	87	0.800041
393370	250934	155	227068	147886	141	11560	7851	55	17018	11747	82	36753	24505	132	51987	34825	140	1.04858e+06	719628	143	0.803083
158893	133247	93	65741	55806	91	3265	2844	32	4432	3647	40	9642	7623	56	12546	9950	63	250035	200357	93	0.803083
185976	145054	106	165801	138604	98	6770	5612	43	9760	7911	63	20388	17458	77	29451	26475	90	645438	568533	97	0.804097
84303	81641	79	41707	40877	78	1788	1804	20	2382	2708	26	5685	5054	43	7559	7689	44	223444	211333	80	0.806124
131997	117900	86	65433	59184	86	2723	2271	28	3141	2913	34	7403	6686	51	10230	9447	57	236483	195023	90	0.811194
114719	107085	86	53482	50557	82	2466	2140	28	3455	3366	31	7470	7000	46	10277	9753	52	218707	202026	85	0.813222
55524	56000	74	25713	25037	74	652	600	0	1677	1156	10	2887	2891	29	4069	4222	35	116526	115681	79	0.81525
117699	97445	89	49836	42081	86	1881	1390	21	2890	2374	38	6076	4605	49	8344	6927	53	177800	144272	82	0.81525
105815	92219	87	60653	52000	87	1599	1571	18	2741	2282	30	5387	4384	42	8535	7244	60	192490	168034	86	0.816264
75967	74915	77	34261	31525	80	1460	1411	14	1750	1926	24	4186	3837	36	7060	6138	49	130501	120022	76	0.821334
142224	126181	95	67610	61498	87	3049	2852	29	3347	3069	37	7899	6650	51	11360	8899	61	237543	193035	87	0.822348
126874	110120	89	55814	48179	86	2126	1658	25	3167	2854	34	6905	5835	47	9418	8311	56	200811	163790	84	0.822348
76753	73705	78	40944	38915	79	1502	1469	19	1899	2004	27	4792	4434	43	7169	6745	49	149102	136630	77	0.823362
64357	59008	82	28534	27021	78	1157	1326	14	1485	1478	17	2995	2876	31	5090	4826	40	92210	89579	73	0.824376
128880	116222	86	54584	49717	84	2444	2164	27	3227	2921	35	7078	6204	49	10528	9236	51	202153	168163	84	0.826404
96272	89340	85	44588	41813	81	1366	1345	15	2398	2505	25	5429	5220	42	9117	9131	53	243748	234525	82	0.828432
51176	49951	76	25994	25751	74	975	979	0	1172	1397	12	2840	2776	31	3893	3958	36	86858	86474	73	0.828432
98097	95089	80	55076	52408	80	2224	1914	25	3308	3143	31	7477	6476	51	9654	8463	55	222451	194600	85	0.83046
199126	162643	110	107775	89653	98	4654	3642	38	5535	4878	42	12719	10453	63	17778	14402	76	389246	320365	98	0.831474
149415	131431	90	63341	56235	87	2906	2479	31	4290	3655	37	8018	6911	47	12337	10831	60	236643	190780	90	0.832488
88579	85499	80	52999	51311	79	1438	1310	15	2495	2494	27	6198	6150	41	9121	8530	51	240298	229708	84	0.833502
105387	94950	86	50085	44735	83	1618	1355	17	2415	2428	27	6549	5866	44	8311	7061	48	262039	228711	87	0.833502
163475	143832	97	72732	65652	89	3652	3460	30	5119	4321	41	11785	9980	59	16906	14041	75	340858	269313	95	0.834516
69114	66325	80	35817	35193	76	912	816	0	1652	1432	21	4365	4343	37	6632	6485	43	177832	176071	71	0.836544
115082	106817	84	42957	39378	84	1806	1699	19	2365	2535	23	5621	5325	39	7026	6105	48	157069	146077	86	0.837558
49146	49185	72	20264	19961	60	759	729	0	1247	1081	6	2195	2059	25	3268	3137	34	68472	67763	63	0.837558
108421	93714	91	57180	49059	85	1503	1334	16	3527	2894	34	8076	6857	54	12030	10439	58	328389	295663	86	0.837558
48030	46018	79	22014	21639	69	755	626	0	770	981	0	2252	2241	25	2951	2756	30	74780	74761	72	0.8406
86115	81128	95	56899	55219	79	1552	1442	17	2052	2142	25	4908	5269	34	6673	6479	42	202602	195701	82	0.841614
85157	81483	84	60020	58854	80	1445	1464	17	3456	3496	32	7555	7420	46	11958	11728	58	296596	288822	84	0.841614
207605	187069	97	124183	113042	92	6529	5934	39	10428	8841	55	20363	17208	86	28584	24085	88	593268	459627	103	0.842628
74923	74131	76	31287	30433	76	1294	1282	13	2070	2294	22	3618	3466	35	4791	4581	38	102101	100513	79	0.843642
34813	33635	72	17957	17976	51	561	583	0	340	689	0	2047	2058	23	2649	2991	25	76882	78117	73	0.843642
258614	176985	132	135736	100218	118	6881	4619	47	9638	6396	64	19277	13031	87	26611	17860	88	573113	395001	121	0.843642
93647	83287	85	38977	35271	82	1989	1818	21	2884	2482	32	5070	4679	40	7405	6153	52	143826	122804	85	0.84567
158776	141359	106	54555	47357	89	3764	3084	35	4425	3690	39	10465	9103	58	13895	12295	72	284254	248823	90	0.847698
166699	141073	96	64428	56834	91	3044	2476	33	4668	4070	44	12015	9333	67	13559	11248	65	379176	322443	93	0.849726
94709	86137	88	35389	32021	81	2498	2245	26	3392	3065	33	5957	5645	42	8946	7402	56	182568	157708	82	0.849726
144990	120813	94	74891	64933	89	2364	1807	26	3376	3014	35	6786	6001	50	9890	8346	54	208625	170136	86	0.85074
132353	118750	96	74003	66934	86	2349	2078	25	3665	3220	34	8310	7310	55	12439	10755	64	361003	307411	89	0.85074
72145	66645	81	33570	30869	80	1543	1390	16	1919	1724	18	4035	3551	38	5691	5099	42	128258	118175	78	0.851754
60743	57733	79	26389	25470	76	1138	1035	5	1443	1460	19	3310	3318	30	5558	5332	43	138093	143079	62	0.851754
120260	111135	86	54521	51330	85	2524	2144	27	3581	3474	34	9104	8260	51	14339	13241	65	412519	361338	90	0.853782
81334	77376	80	35294	32529	80	1762	1594	19	1847	1921	23	4445	3935	42	6662	6475	43	135512	130953	81	0.859866
105205	93890	88	57225	51216	85	1768	1661	20	2877	2703	34	6570	5795	47	8545	7386	53	246154	219188	84	0.861894
74407	70707	79	32578	30902	78	1701	1624	19	2184	2069	24	4217	3752	38	5617	5168	45	121305	113203	80	0.861894
231678	171654	107	105542	79954	101	4260	3254	39	6785	5914	47	14045	10642	72	19843	15192	78	419923	323243	102	0.862908
73643	69283	79	33892	32230	77	785	818	0	1667	1188	23	3435	3230	34	4510	4446	34	126686	120207	77	0.862908
73460	70404	79	37837	37116	77	1074	852	0	1504	1643	19	3916	3732	36	6244	5570	47	161802	157560	80	0.864936
95441	89142	89	44311	41030	81	1942	1547	20	2130	2066	26	4595	4340	38	6812	6413	50	136621	131020	80	0.864936
79160	78255	82	47215	45618	78	1586	1532	19	2245	2482	26	4478	4223	40	6246	6013	44	123868	121060	80	0.864936
94261	88351	82	43415	41009	80	2686	2677	26	3492	2831	38	7071	6657	44	9238	8111	55	201271	172519	87	0.866964
88364	83624	84	39938	36713	82	1516	1733	18	2413	2345	26	5070	4447	42	7606	6899	46	153037	141952	81	0.867978
41599	38914	77	14013	13878	46	537	563	0	1226	1149	12	3444	3414	31	2964	2861	30	108166	110342	75	0.868992
103899	94290	91	54630	49873	83	1718	1695	17	3220	2655	36	6806	6366	44	10246	8934	56	295716	267562	90	0.868992
128565	121339	89	69364	65765	84	4080	3768	32	4643	4261	39	10488	9618	54	15601	13330	70	320733	280199	88	0.87102
75236	73129	78	33093	31393	76	1178	1050	6	1962	1808	25	3902	3644	35	5775	5959	37	125523	118678	78	0.87102
215411	172493	118	95440	74353	103	5362	4353	40	8204	7135	48	16052	13826	69	22412	18768	76	494921	447506	104	0.872034
36392	34839	72	21555	21083	65	605	570	0	979	1029	3	1684	1811	22	3373	3297	32	73413	70404	70	0.87609
188553	160703	98	97953	84765	92	3810	3490	32	6322	5110	49	14433	11617	68	20530	16733	78	573961	443252	101	0.877104
146222	121661	108	69346	59706	91	2635	2251	28	4554	3557	37	8399	6987	51	11197	9591	58	236097	194894	94	0.878118
86851	82993	80	42655	41066	80	1255	1232	12	2510	2436	26	5571	5049	44	8302	8084	52	229716	221467	74	0.88116
50547	52331	56	23887	22021	73	1219	924	0	1609	1206	16	2798	2711	29	4913	4669	38	93998	90979	73	0.882174
40113	38668	73	19386	18885	58	727	856	0	737	810	0	1828	1994	21	2924	2773	31	66544	65877	71	0.884202
110092	97753	85	78468	71517	87	1813	1556	22	3612	2867	39	7563	6749	48	10793	10090	55	312662	290545	84	0.88623
122873	109300	88	58231	51488	86	1763	1549	22	3391	3134	35	6213	5335	45	9879	7921	61	220618	187053	86	0.887244
107540	94338	88	44294	38596	83	1994	1929	24	3418	2622	35	6439	5537	48	8398	7508	53	165007	143769	81	0.890286
60776	58356	69	16729	16210	51	987	916	0	1714	1646	21	3284	3436	31	4713	4707	35	99859	98103	74	0.890286
152140	128713	92	91670	80216	90	2925	2363	31	4601	3654	42	9758	8264	52	15642	13201	67	411953	336579	89	0.890286
98197	89146	89	58191	53696	83	1473	1271	19	2254	2557	24	5511	5149	41	9253	8468	54	265594	246010	83	0.892314
62583	58952	83	27306	25931	75	1201	1184	11	1292	1221	13	3126	3052	32	4717	4651	40	103324	100986	74	0.893328
134162	116327	88	65057	55464	86	2500	2227	27	4441	3562	41	7717	7093	47	11521	9251	69	265179	219505	87	0.895356
87172	80939	82	35112	31366	82	1456	1233	13	2452	2186	23	4772	4565	41	6883	6084	47	151859	137844	85	0.89637
59076	57348	75	34154	31579	77	1149	1018	4	1833	1588	19	3280	2992	34	5265	5025	42	103134	91122	76	0.89637
132338	116671	91	69735	59914	87	2130	1838	25	3395	2565	37	8264	7455	50	12028	10584	61	342295	299572	92	0.897384
75498	74192	76	37063	36316	77	1339	1218	11	2385	2106	27	4771	5128	36	7611	7687	47	216657	218091	77	0.897384
87183	79208	85	45876	42308	82	1711	1443	18	2073	2029	26	4890	4238	39	6466	5902	44	136669	119896	82	0.898398
53400	51033	77	23337	22681	68	1176	1037	5	1627	1342	19	2548	2441	27	3602	3855	31	85930	85434	75	0.899412
153285	141059	89	77890	70488	88	3591	3519	32	5291	4390	45	10172	8922	56	14546	11949	73	318719	262907	92	0.900426
244181	194988	108	137920	112161	107	5267	3794	42	7795	5964	53	15935	12285	75	21423	16382	93	462705	368737	109	0.903468
56158	55051	76	26252	26004	64	935	676	0	1157	1411	13	3303	3002	32	4263	4486	33	88459	87424	75	0.903468
54867	54555	72	24626	24529	65	849	883	0	1369	1156	9	2821	2677	27	3999	3870	35	84519	82774	77	0.903468
122252	107822	88	60170	52578	86	2150	1960	24	3197	2764	32	6573	5412	46	9296	7898	53	216970	178941	88	0.90651
118994	105708	88	55853	48135	87	2323	1759	28	3520	3076	36	7684	6591	52	11059	10224	55	293793	256234	88	0.90651
63404	63701	75	24682	24308	72	1273	1287	14	1529	1630	18	3329	2728	35	4041	3831	36	93552	91748	78	0.907524
69632	64766	82	31218	28771	77	1616	1453	15	1264	1253	12	3127	3005	32	4287	3942	36	102857	96148	79	0.908538
67357	66590	77	24897	24174	67	1433	1305	13	1817	1713	22	3787	3570	34	4793	4778	37	117882	118320	76	0.910566
128064	118970	89	60924	57787	84	3302	3160	31	5131	4488	41	12007	11546	65	19740	18695	77	525853	482016	88	0.912594
117427	103703	90	46336	38457	88	1657	1372	18	2918	2430	35	6748	5796	48	10131	9321	59	286316	246566	86	0.914622
69848	65861	82	30866	30032	78	1394	1402	15	1623	1526	15	3678	3329	34	5210	4875	41	99980	94858	77	0.917664
274537	191030	120	146025	110342	108	7708	4923	51	11267	8070	64	22940	17370	95	31163	23501	97	637034	476585	104	0.919692
96552	84829	85	44963	39506	85	1448	1147	17	2513	2159	29	4962	4246	42	6697	5683	46	139972	123384	80	0.92172
131505	123498	86	87255	82850	85	2706	2413	27	5106	4688	40	11375	10147	60	16992	14934	71	489343	427151	89	0.923748
139195	114019	92	97741	79839	93	4770	3752	38	6153	4749	44	12463	10334	62	16815	13523	74	330340	275103	92	0.923748
110625	101655	97	49073	44922	84	2143	1684	26	3619	2924	33	7321	6437	48	11851	10532	60	334196	304317	85	0.924762
56228	55423	78	26111	25982	73	1056	1053	6	1329	1401	15	2856	2816	30	3624	3950	30	79015	76603	71	0.924762
47188	46389	71	22429	21953	70	967	928	0	1145	1404	12	3177	3241	31	4079	3807	35	87280	88493	74	0.925776
93780	88999	85	14606	14149	49	1666	1590	17	2155	1714	25	4446	4037	38	7445	7188	43	149563	147530	77	0.925776
65504	63143	77	29035	27909	75	1128	1118	9	1457	1418	17	3641	3464	33	5654	5775	38	153848	151800	76	0.927804
98615	93028	85	56745	53156	81	1469	1308	15	2474	2477	23	5690	5305	44	8276	7633	49	237120	213305	84	0.928818
117665	107808	88	49756	44582	84	2083	1836	23	2541	2260	27	5683	5271	42	7443	6004	52	159222	144372	82	0.929832
118812	105093	87	78283	68133	87	2258	2242	26	4228	3644	41	7917	7067	47	13457	11599	63	357561	308169	92	0.930846
116611	104670	85	46772	41528	85	2450	2067	26	3482	3171	33	6477	5764	45	9059	8269	52	206965	180750	87	0.930846
59945	60402	73	29136	28712	74	897	888	0	1331	1350	14	2627	2317	28	3635	3586	31	87192	87191	76	0.930846
106476	97049	84	49323	44343	84	2228	1832	25	3174	2803	31	6191	5610	46	8042	7768	48	167915	150376	83	0.93186
85799	77577	91	42656	38791	80	1179	1067	6	1785	1921	23	4213	4139	39	6646	6024	47	160120	145493	81	0.93186
53332	52392	81	25863	25550	74	872	869	0	1088	1012	3	2452	2309	26	3685	3462	34	85773	84315	74	0.932874
81105	76067	79	34936	32780	79	1474	1043	10	1715	1590	19	3349	3124	33	5332	4908	42	118772	111426	78	0.934902
116275	110355	85	39176	37547	81	2327	2057	27	3607	3750	31	7766	7174	47	10321	10018	52	210151	181567	86	0.935916
39018	39159	73	20105	19834	58	548	445	0	212	775	0	1948	1811	21	3140	2956	32	69228	68815	69	0.935916
61439	59643	78	21588	21199	61	820	781	0	1983	1969	20	3379	3473	32	4585	4421	37	100533	95372	77	0.93693
13954	13018	51	18265	18354	54	-28	127	0	670	447	0	92	158	0	53	116	0	-115	164	0	0.93693
233176	168866	106	116023	84895	106	5067	3827	41	7077	5197	51	14817	10802	75	20023	14727	87	515714	372480	106	0.93693
119785	111001	88	47961	44447	83	2945	2564	30	4039	3592	38	8295	7181	52	11272	9753	60	210664	183056	87	0.937944
121261	108263	93	59513	52598	85	1910	1712	22	3716	3315	36	7617	7182	46	10947	9826	60	316151	284873	88	0.938958
118160	106683	85	57501	51624	84	1869	1472	18	2970	2808	33	6106	5499	43	8693	8316	50	237364	208917	87	0.943014
101244	92793	82	48339	43963	81	1808	1661	19	2552	2242	28	5282	4946	40	7557	6827	48	153949	139475	81	0.943014
205662	162920	103	101743	87051	100	4413	3664	36	6726	5840	48	13248	11730	61	18881	15872	74	389804	331068	95	0.944028
149348	136564	93	102835	95856	88	5335	4923	38	8024	7219	50	16190	14628	69	21719	20813	76	465444	397653	88	0.945042
32649	33047	67	19196	19492	51	409	486	0	608	526	0	1514	1537	17	2626	2831	27	68536	70061	58	0.945042
184479	165989	93	113759	104544	91	6016	5563	38	9057	8537	55	18527	16815	82	27639	25145	84	561611	453461	91	0.946056
158755	132616	94	111001	93957	94	3102	2606	31	4535	4388	37	10369	8864	60	14216	11556	66	353089	298822	91	0.94707
79497	74491	81	37592	35033	80	1436	1287	15	2484	1990	28	4599	4035	39	5440	5195	37	111127	103686	76	0.94707
156833	129077	99	89322	74764	92	3211	2532	33	5724	5096	44	10800	9242	59	15160	12525	77	408629	350134	91	0.94707
90905	87687	82	46345	44662	81	2293	2176	24	3174	2884	32	5980	5563	42	8929	8329	49	186075	166369	78	0.948084
130796	119031	89	93783	87862	87	2752	2682	28	4866	3862	42	11272	9366	59	18000	15156	77	449808	378889	86	0.950112
127587	108405	91	56082	47483	88	2812	2612	28	3904	3832	34	7485	6343	47	10601	9037	56	226535	188486	87	0.955181
67318	63505	89	33955	33005	77	821	929	0	940	1188	9	2894	3022	29	3945	3939	32	119841	118441	73	0.956195
207041	157095	107	95486	70793	102	4326	3372	39	6157	4986	47	12089	8770	65	16959	12543	79	413736	309414	101	0.958223
79021	78101	77	24438	24298	76	1184	1118	9	1781	1834	19	4395	4217	37	6412	6137	44	184435	182046	72	0.960251
131856	123059	87	65541	61097	85	2748	2512	28	4534	3709	38	11110	10177	60	17748	15637	80	472781	397089	91	0.960251
101260	96688	82	51531	48228	81	2036	1822	21	2690	2743	27	6558	6354	43	10192	9582	54	276919	270267	76	0.961265
132274	119010	96	70849	65243	87	2340	2211	23	3930	3950	36	10538	10083	56	16094	15004	69	428244	403730	86	0.961265
23486	25020	51	13181	13426	46	338	427	0	678	751	0	795	1092	6	1988	1908	23	44982	47687	63	0.961265
167364	137323	92	91269	77144	91	3306	3120	31	5016	3991	43	9220	7923	54	12527	10910	64	269013	211595	89	0.962279
110518	98957	88	54857	48857	85	1483	1313	16	3220	2735	31	7242	6446	46	12391	10844	57	323644	295392	83	0.963293
68816	66601	78	31749	30783	76	1447	1368	14	2026	2150	26	3900	3909	34	5631	5353	40	128843	127450	76	0.963293
46206	44863	76	21238	20766	69	817	754	0	710	780	0	2511	2324	26	3077	2732	33	68028	69586	70	0.964307
103553	88693	91	63240	55140	86	1668	1482	19	3184	2486	34	6832	6267	47	7610	6133	55	214324	188445	85	0.964307
170333	152782	104	84078	76979	91	3632	3204	33	6317	5901	45	14463	13396	65	21811	19932	85	589449	540350	92	0.965321
49439	48510	82	24630	24441	66	586	718	0	896	1146	8	2009	2121	23	2892	2723	28	69493	70824	71	0.965321
78926	72433	82	32029	29127	78	1372	1305	15	2220	2524	23	3879	3580	35	5743	4684	46	113001	105268	77	0.968363
104881	93086	91	48803	43710	84	2228	1624	29	2677	2351	29	5732	5395	42	8217	7542	51	149202	142964	81	0.968363
32386	34535	50	17585	17691	50	420	579	0	523	803	0	1277	1303	16	2371	2361	27	57461	58480	67	0.968363
285380	232775	123	188255	159978	117	6616	5247	41	10898	8862	64	21898	18388	82	29697	25345	103	672085	523577	118	0.971405
131796	119762	86	72421	66029	85	2008	1865	24	3572	2786	40	7444	6210	53	10916	9056	56	252357	216683	85	0.971405
123183	107594	97	51872	45413	86	2426	2124	27	3676	2898	37	6713	5984	47	9496	8359	57	187360	158015	81	0.974447
86494	79183	82	32891	30517	80	1491	1154	16	2047	1861	23	3762	3879	33	5430	4839	44	117062	106706	76	0.976475
102220	95299	85	42468	37473	82	1950	1620	22	2866	2520	31	5663	5047	40	7683	6679	52	203023	174363	86	0.976475
87338	82099	85	34348	31039	79	1359	1162	10	2003	1984	23	4303	3679	36	6136	5773	44	130109	115670	79	0.977489
107052	94802	86	49597	44772	84	1976	1743	22	2935	2158	33	5734	4711	44	7601	6886	46	170923	147779	83	0.979517
256765	200194	108	120117	93757	108	6670	5020	46	10218	7536	55	19773	14714	80	27186	19875	101	575981	424093	109	0.980531
112605	100619	92	43772	38567	83	1816	1569	22	2475	2552	27	5054	4527	43	6879	6220	51	150212	136285	77	0.982559
138020	117818	95	62300	53762	89	2393	2104	28	3632	3144	40	8274	7016	55	13602	11566	68	364683	315049	85	0.982559
187582	149783	96	112913	94475	95	4645	3901	38	6426	5300	50	11573	9503	65	16453	12866	81	368031	302601	90	0.983573
55285	52663	80	28201	27466	74	928	1008	3	1511	1560	19	2715	2615	29	4225	4309	36	82837	81773	70	0.985601
67242	63710	79	30704	28053	76	957	842	0	1425	1564	21	3232	3013	33	4850	4373	42	108645	102023	74	0.985601
43743	41712	72	21019	20577	62	849	704	0	1038	1072	8	2249	2400	26	3298	3107	31	74344	70945	71	0.987629
114470	102225	96	56378	50715	85	1837	1648	21	3080	2858	32	5891	4831	45	7994	7045	46	168741	144491	84	0.988643
74287	72308	89	28589	27281	75	1486	1199	15	1847	1795	22	3812	3486	36	5288	4889	41	107119	108015	68	0.989657
115320	104307	91	52760	48534	84	2118	1921	24	2940	3150	30	6317	5916	45	9880	8718	59	214325	191743	82	0.989657
143276	123453	94	56672	48320	90	2646	2108	30	2725	2342	33	6933	5599	49	9702	7957	62	215775	172409	89	0.992699
98766	92671	90	42965	41104	81	1360	1438	14	2220	2188	29	5391	5150	39	7977	7616	47	229222	225872	79	0.994727
270461	180736	110	159887	113581	108	7632	5490	46	11188	8427	61	23295	17533	90	31201	24172	99	642664	508782	106	0.995741
68910	70439	63	38658	37210	77	1270	1023	4	1755	2189	21	3415	3533	32	5085	4576	38	124854	121780	76	0.995741
235196	183379	109	118960	96601	106	4387	3607	38	7621	5534	57	15762	12249	70	23880	18006	89	629000	465882	106	0.996755
59306	54790	79	27802	25980	75	985	1201	10	2638	2298	29	7210	6725	51	6210	6035	43	263238	242087	80	0.996755
117692	100390	88	48469	41476	86	2460	2218	24	2317	2097	26	5782	5015	44	7349	5772	52	164017	140920	82	0.997769
76694	71314	80	29670	27399	79	1702	1375	18	1919	1665	20	4427	3882	39	5799	5042	42	131086	116421	84	0.998783
120253	104335	91	61296	52394	88	2062	1768	24	3330	3025	34	6943	5734	50	11485	9469	62	312154	268615	89	0.998783
49926	48575	88	23076	22804	63	697	664	0	1022	1317	10	2373	2461	26	4546	4561	38	107865	102792	73	0.999797
110534	98236	88	42565	38122	85	2244	1833	24	2684	2271	31	5762	4560	45	8614	7078	51	178625	154222	82	1.00081
169851	150033	99	72057	66163	90	4364	4066	35	6569	5126	46	13185	10877	61	19180	16356	73	389769	319082	92	1.00081
96762	86831	85	52749	46609	84	1362	1147	9	2656	2442	27	4466	4294	39	7417	6331	55	187236	166986	80	1.00284
117555	98980	97	45387	38480	87	2004	1789	23	3706	2906	35	5752	4791	44	8262	7171	49	173950	141942	85	1.00588
68242	61546	82	36886	34211	79	1257	1180	12	1602	1439	16	3832	3729	34	5457	5146	41	122674	109002	80	1.00791
35453	32061	67	16867	16345	50	549	518	0	472	621	0	1539	1716	19	2095	2137	25	62350	64451	65	1.00791
131664	115961	88	60520	53227	87	2722	2207	28	2521	2136	31	6381	5408	45	9609	8307	54	215719	182224	87	1.00791
98192	91722	87	34003	32363	79	1664	1747	21	2351	2420	28	5499	5266	41	8237	7678	49	163940	156009	74	1.00994
68500	65293	79	31438	29188	79	1152	1110	8	1450	1476	16	3653	3441	34	5285	4816	42	113496	109920	73	1.01298
151017	132150	90	78857	69297	89	2491	2027	28	3875	3361	36	7829	6732	51	10981	9221	65	255660	212958	84	1.01501
49350	46101	84	21721	21120	66	1191	1060	6	1189	1169	8	2556	2527	27	3739	4135	32	79297	78587	68	1.01704
110639	97629	88	44352	38537	83	2203	1923	24	3806	3016	34	7076	6159	48	10825	9397	58	294420	252749	85	1.01805
73370	68717	84	37759	34795	83	1255	1131	9	1768	1698	22	3152	2902	30	4804	4136	38	100569	84236	95	1.01805
209181	157221	100	114603	88358	99	5650	3905	44	7922	6345	55	16566	12230	74	23698	19101	90	473715	376608	100	1.0221
90143	81214	85	43863	39149	82	1964	1541	21	3039	2458	32	5303	4680	42	7035	6319	49	159797	140445	86	1.02717
59048	58371	75	24651	24018	74	1357	1294	13	1616	1360	20	2869	3065	30	3891	3791	33	97204	92891	76	1.0292
83407	77401	83	45129	41831	80	1820	1576	19	2193	2267	23	5325	5160	40	6786	5789	47	201123	191076	83	1.03022
86815	83541	80	42031	41371	79	2671	2180	29	2875	3199	28	6346	5881	43	9173	8267	52	195092	175280	87	1.03224
100222	93380	84	50673	48684	81	1956	1679	23	2647	2733	25	6763	6333	44	11799	11309	62	299932	288422	85	1.03224
86180	81736	88	49520	47710	79	1497	1323	18	2703	2582	30	6916	6597	45	10492	9440	57	281212	253080	86	1.03224
113718	99351	92	49442	44509	85	2597	2302	27	3193	2545	33	6287	5579	44	9442	8480	55	203346	171909	88	1.03326
141718	125231	90	99000	89654	89	2552	2427	28	4715	3528	42	9764	8458	56	16573	14894	68	426499	368707	95	1.03529
152591	122552	95	65270	52831	92	2855	2229	33	3287	3026	35	8162	6538	52	10916	8446	60	234376	192965	94	1.0363
55646	53638	82	24105	23314	67	1356	1228	12	1222	1294	16	2758	2698	32	4206	4124	35	84065	79104	74	1.0363
133436	120172	88	68522	61524	85	3263	2678	33	3985	4046	36	7714	6412	51	10940	9540	62	222467	190347	89	1.03934
88445	84481	81	48682	46093	79	1246	1230	11	2163	1983	25	5688	5420	40	8757	8037	57	232865	223440	78	1.04137
164274	131350	110	73608	58816	110	2856	2212	31	4211	3483	37	8622	6678	55	12923	9984	66	280041	205753	110	1.04137
133119	120632	103	76256	70177	86	3464	2886	33	3186	3012	31	7637	6242	51	11120	9781	61	238958	206725	85	1.04238
53434	53043	74	35888	35664	75	761	824	0	1112	1254	12	2507	2677	26	3366	3446	32	84445	86699	71	1.04238
63182	59550	82	21970	21337	64	1025	1167	9	1487	1413	15	2810	3080	28	3521	4023	31	82325	80650	70	1.0434
167824	138870	97	66756	54126	92	2898	2562	30	4924	4244	39	11549	9759	60	17910	14746	72	469498	392428	94	1.0434
147939	116898	109	63329	52224	91	2860	2154	32	3324	2532	40	6961	5564	48	9969	7761	57	202135	160834	86	1.04441
150156	133534	90	59505	51845	90	2955	2755	29	3701	3219	35	7725	7017	47	10132	9102	61	223716	205767	82	1.04441
128035	110497	98	54869	47753	87	2344	1890	26	3366	3285	33	7074	5828	49	9660	8259	59	200203	172073	83	1.04543
132652	118425	100	71744	63216	87	2119	1848	24	3556	3277	36	8551	7518	52	11538	9883	66	324500	286628	86	1.04644
116159	99273	96	60472	52684	86	2013	1784	24	2651	2639	30	6327	5427	46	8614	7503	55	178669	150222	84	1.04644
124046	109111	87	52790	47416	85	2094	1789	24	2949	2583	31	5909	5139	46	7903	6359	54	158640	132748	84	1.04745
211952	167845	103	82661	64974	96	4529	3822	37	6184	5154	56	12796	9712	71	17429	12728	76	408434	310704	95	1.04745
160838	135437	108	74854	65043	91	2664	2209	27	4552	3988	42	10930	9257	57	15280	12846	67	432996	351213	91	1.05151
89332	85708	81	42005	40330	79	2030	1997	22	2822	2485	35	5706	5217	42	8354	7652	49	173758	150554	79	1.05252
45640	42448	83	23190	23292	61	493	502	0	850	937	0	2031	2003	25	3345	2762	36	78171	76814	68	1.05252
132113	125049	89	75596	72845	84	2869	3138	26	5448	4968	43	12145	11176	57	19091	18621	73	536466	479239	89	1.05557
126812	110782	96	71633	63151	89	1954	1783	20	3414	3004	33	5897	5404	45	8108	7108	53	220647	183667	90	1.05658
122934	113560	85	69858	64155	86	2303	2021	26	3403	2927	34	6895	6320	45	10535	9679	58	230742	219315	84	1.05759
138137	120587	91	78173	69093	88	2249	1980	25	4204	3293	39	8274	7066	50	12825	11108	58	338595	296969	87	1.05759
64437	62023	77	38621	36203	78	957	841	0	1497	1365	15	3038	2839	30	4415	4210	39	104141	98441	80	1.06064
255621	181426	113	140572	104056	111	4419	3172	41	7406	5314	52	16231	11842	80	23986	17049	100	679765	505303	111	1.06165
84732	81889	80	51673	50040	79	931	1030	5	1817	1714	22	4493	4552	35	6561	6087	46	174043	169660	80	1.06266
86001	82205	81	60520	56632	81	2213	2016	25	2778	2540	30	5840	5531	40	8443	7617	54	171686	166973	80	1.06266
121508	111178	85	48622	43654	85	2064	1800	21	3066	2623	33	8110	7229	49	11853	9951	59	322957	279920	88	1.06266
47594	46667	87	20677	20851	55	757	738	0	1497	1364	17	2077	2230	23	3332	3215	32	69828	73130	61	1.06368
201818	159325	102	112576	92457	97	3507	2903	34	6247	5155	46	12393	9409	67	21168	15657	85	529877	402535	102	1.06368
164884	139082	103	93255	82018	91	2379	2242	26	4500	3791	39	9332	7968	51	13029	11105	67	364092	311138	92	1.06469
104260	98376	85	62036	58680	83	1786	1897	20	2611	2283	26	6190	5805	42	9386	8851	58	260826	250869	84	1.06469
117811	108407	84	64056	59244	84	1981	1764	23	3860	3377	36	7862	7099	51	12060	11349	61	294826	258772	86	1.06469
83835	80543	82	37727	36580	77	1975	1774	21	3491	2917	34	6737	6456	45	10255	8886	59	272038	247774	82	1.06773
115463	105795	85	49922	44907	83	2471	2320	26	3361	2810	34	7032	5956	49	9520	8165	58	199698	174421	87	1.06976
86263	80233	86	42814	39886	79	1487	1264	14	1603	1656	18	4394	4344	35	5061	4790	42	131902	127222	77	1.0728
255451	190512	110	103659	77068	110	4191	3062	37	7101	5037	55	15127	11123	73	22100	17532	91	536617	401480	109	1.0728
90979	88520	81	51775	49404	81	1671	1497	18	2765	3115	31	5893	6061	41	10522	10006	58	267557	257691	80	1.07585
48043	46761	75	20991	20405	58	805	793	0	1106	985	0	2023	2195	24	3238	2970	34	75305	72953	70	1.07787
85476	83896	80	46193	44525	80	2097	2138	23	3625	3076	33	6828	6070	53	9149	8754	53	196310	176545	79	1.07787
163862	133858	100	112621	93449	95	5881	4948	41	8378	6720	50	19269	15073	82	25431	20877	88	554842	457051	93	1.07889
135934	124953	88	65366	60123	85	3181	2820	30	5160	3775	45	10336	8621	60	15108	12137	71	295538	236201	103	1.07889
112960	104189	85	57119	53171	83	1705	1392	17	2004	2300	24	6486	6054	44	8828	8884	50	248093	236902	79	1.0799
107844	101399	82	48761	46298	82	2203	2035	23	3791	3669	35	8740	8573	52	14372	13696	68	381289	365585	84	1.0799
83786	82757	80	36838	36491	77	1264	1276	12	2199	2629	25	5538	5310	43	7590	7217	51	203560	202181	74	1.0799
35467	35175	71	20871	20731	55	334	377	0	239	505	0	1362	1621	18	2287	2579	27	61563	62837	62	1.08092
61541	60555	78	25048	24152	73	980	1031	7	1054	1288	13	3020	2904	31	4319	4408	35	90619	89220	76	1.08396
66588	63107	80	32355	30227	76	1317	1293	12	1193	1209	22	2816	2614	30	3937	3726	36	96741	90913	73	1.08396
56280	57090	76	30104	29608	74	749	884	0	1436	1112	17	2803	2701	30	3773	3748	33	94863	94628	78	1.09106
118036	107321	86	73217	67398	85	1346	1231	12	3682	3017	37	6773	6096	48	10906	9225	62	313552	278588	88	1.09106
95577	90501	84	48574	46410	80	1186	1263	12	2834	2444	28	5721	5790	39	9618	8903	55	265393	255012	84	1.09207
67300	62988	80	31652	29178	80	943	801	0	1762	1442	16	3138	2815	31	4559	4205	39	95428	90475	71	1.09308
61891	61169	76	20122	20019	58	917	954	0	1354	1218	12	3725	3630	33	4766	4896	36	140035	142069	78	1.0941
143779	128859	87	82643	76646	86	3284	3115	30	4352	3689	42	9019	7556	55	11813	10413	57	284408	239616	91	1.09511
53149	50879	75	25010	24749	70	1058	930	0	1204	1048	6	2699	2630	26	3659	3475	34	83413	82645	78	1.09613
192633	162434	103	110678	96914	95	4217	3618	35	6175	5107	52	12563	10660	60	19249	16069	79	442573	355520	99	1.09917
111107	95497	92	60498	52909	88	2404	2156	26	3422	2476	39	8520	7233	52	12350	10501	67	364990	322610	87	1.09917
116266	105974	87	66372	59478	85	1923	1423	23	2813	2615	29	5878	4972	47	8327	7359	51	202236	172688	91	1.09917
57274	56504	75	14371	14158	48	950	933	0	1247	1360	14	2721	2364	30	3782	3670	34	82008	82312	74	1.1012
68915	67778	76	28902	28045	75	970	1020	4	927	1230	12	2844	2729	29	4232	4594	32	90296	89744	70	1.10322
93487	89558	83	43745	41374	82	1554	1347	17	2725	2426	26	4792	4464	39	6485	6324	44	143464	138048	81	1.10322
51643	49061	82	21310	20724	61	750	980	0	1128	1089	10	2269	2308	25	3615	3936	32	76670	74704	72	1.10424
79754	77381	78	61118	58295	80	1163	1176	11	2420	2100	28	4371	4228	39	6512	6498	45	176071	170764	78	1.10525
49808	51421	72	26369	25903	72	503	520	0	1245	909	0	1906	1954	22	3001	2942	30	70311	68225	69	1.10627
78092	72889	84	30648	28939	77	1675	1730	19	2030	2158	25	4293	3865	37	6516	6137	43	124658	118784	78	1.10627
24998	23406	71	14071	13782	47	289	345	0	1128	835	0	1573	1551	19	1995	2263	21	50847	49678	63	1.10728
49077	48642	73	19854	19508	61	1207	1202	11	1481	1462	15	3230	3188	30	4415	4431	35	87946	88838	71	1.10829
62916	60822	79	29068	27703	77	987	869	0	1087	1134	7	2376	2119	26	3532	3400	33	88845	88260	74	1.10829
95747	90009	82	50631	46516	83	1644	1515	16	2863	2525	28	6763	6423	43	10621	9949	62	280373	262794	83	1.10931
91551	83932	84	40337	37531	81	1777	1590	19	2380	2362	25	5075	4426	41	7973	7006	51	156487	138139	79	1.10931
71954	69171	80	40922	39697	77	1075	1100	7	2473	1880	29	4359	4362	37	6188	5837	46	179305	178363	74	1.10931
70659	68978	79	50293	49623	78	1953	2075	19	2897	2780	32	5616	5661	38	7300	6765	49	157591	143760	77	1.10931
148274	132672	94	70133	64889	86	3797	3321	31	4763	4455	40	9560	8489	58	14213	13268	68	270003	231313	86	1.11032
96980	92133	90	31709	30589	78	1641	1725	19	2081	2256	26	5369	5234	40	7018	6831	46	153735	151757	73	1.11032
111487	101619	86	50764	46328	84	2084	1698	22	2719	2853	27	6432	6318	44	9879	9261	59	238010	224875	81	1.11032
162397	141822	97	73685	65485	88	2689	2462	27	5113	4184	44	10622	8694	58	15703	13805	67	412600	342285	89	1.11134
150391	136015	89	79314	72337	87	2797	2682	26	5073	4200	41	11130	9753	58	17244	14939	81	465752	385394	88	1.11235
63890	60019	85	29931	27792	75	1425	1436	16	1752	1744	18	3558	3483	32	5221	4935	41	118849	113700	72	1.11336
124730	112916	87	55794	51420	83	2577	2221	27	4096	3224	38	9424	8370	52	15226	13066	64	402981	343571	86	1.11336
77572	71681	83	33642	31101	79	1659	1697	18	3117	2718	27	5171	4359	42	8456	7602	47	166601	150104	77	1.11336
154574	135341	90	94592	84956	90	3257	2869	30	4906	4180	45	9959	9201	52	14554	14166	65	364761	344271	87	1.11438
150625	127202	90	83160	71291	92	2603	2185	28	3813	3198	36	7149	6202	47	10476	8974	58	275603	235194	92	1.11539
85910	80136	86	36184	34504	79	2541	2051	27	2393	2620	26	6612	6654	42	9668	8992	53	195523	184918	79	1.11539
157218	136220	97	105681	89898	90	2866	2470	30	4525	3902	39	10049	8658	56	13485	10994	70	320491	267965	92	1.11742
319844	179942	147	211347	138225	147	10107	6957	54	15949	10626	80	31536	20850	124	42848	28385	138	946567	620832	146	1.11945
87631	80844	81	35221	32338	82	1611	1413	19	2562	1695	24	4981	4546	42	6227	5570	43	139568	119821	84	1.11945
101360	88665	92	45720	39144	86	1829	1548	20	2794	2029	30	6597	5778	45	9969	8617	57	290049	257027	89	1.12148
84075	80697	80	38697	35653	79	1492	1437	15	1993	1823	25	4245	3799	36	6676	6516	47	121150	116627	80	1.12148
88942	84553	82	45188	44147	79	1467	1638	16	3281	2917	28	5351	5340	38	9653	9221	59	262276	255530	83	1.12148
127673	113359	88	61200	54425	86	2524	2214	27	3704	3048	35	6363	5275	45	8275	6816	55	188665	161146	87	1.12148
148866	128634	95	54417	48398	87	3080	2820	30	4450	3501	39	9892	8117	60	13465	11521	60	274997	223388	91	1.1235
139717	118477	97	62816	54322	90	2306	1875	25	4238	3282	39	8524	7563	49	13190	10931	73	363624	305655	100	1.12452
88810	85569	82	49990	48254	80	1427	1360	15	1694	1804	20	5032	4701	38	8528	8617	51	223680	215090	82	1.12756
154257	118930	104	109901	90399	94	5856	4529	42	7964	6277	50	16861	13148	75	24653	19514	89	526308	420350	96	1.1306
65881	64288	86	32150	31109	77	1269	1188	13	1735	1634	21	3651	3548	33	5105	4403	41	129088	125352	79	1.13162
101161	95150	82	37380	34380	81	2148	2000	25	3128	2490	36	6423	5700	43	8647	7285	53	210533	182632	85	1.13364
52449	52789	75	30221	29420	75	652	631	0	975	1152	7	2647	2569	26	3157	3015	30	72327	74096	75	1.13364
132789	116700	88	78397	67732	89	1726	1609	21	3837	3547	35	8472	7347	53	13600	11868	62	355036	315197	87	1.1377
88342	81265	85	51028	47748	82	1367	1639	17	1987	1879	25	4682	4211	41	6555	5966	44	134207	119518	77	1.13973
156201	132392	92	73018	61620	91	2424	2167	26	4119	3321	38	8014	6990	49	12760	10215	67	267446	224155	89	1.14074
69670	66923	79	32238	30984	77	1212	1134	9	1875	1636	23	3205	2923	32	4470	4672	38	113077	111774	73	1.14176
97177	88257	84	41387	37381	81	1739	1827	20	3014	2458	28	6398	5738	43	10893	9587	66	280084	263675	83	1.14277
75447	70584	82	36084	33298	80	1412	1252	12	2039	1876	26	4231	3664	37	6870	6497	46	145058	132891	78	1.1448
147873	127931	106	61292	53970	89	3264	2799	34	4451	3785	39	8401	7120	56	12341	10639	66	264725	212090	91	1.14683
114221	107237	83	51580	48226	82	1573	1248	19	3444	3684	31	7151	6691	46	11041	10255	58	325131	313203	84	1.14885
119458	113006	84	40765	38697	80	2935	2575	29	4171	3984	38	8462	7939	50	11001	10132	56	217546	189654	81	1.14885
55780	52852	78	21978	21506	60	915	1066	5	1223	1384	18	2782	2779	30	3870	3966	34	78352	78778	74	1.14987
85164	77206	85	39560	35631	81	1795	1647	20	2054	1866	22	4901	4355	42	6565	6501	41	135664	121898	76	1.15088
85857	82681	80	37226	35217	79	1744	1953	20	2369	2252	26	4061	3956	35	6157	5426	47	142176	135757	78	1.15088
107908	99071	85	41002	38004	81	2505	2380	26	3304	2540	36	7256	6644	48	8623	7363	56	195885	168731	82	1.15088
121576	106802	87	53035	45969	86	1715	1511	19	2967	2803	30	7178	5957	48	10283	8729	60	291903	253481	87	1.15088
142851	124296	89	69312	61027	88	3064	2703	30	3504	3241	35	7897	6748	51	11368	9493	61	231630	193187	89	1.1519
111606	105249	83	61766	58326	82	2265	2328	24	3583	3310	35	8274	7474	50	11599	10620	60	341972	298362	86	1.1519
57080	57220	75	26050	25741	63	1366	1402	15	1312	1149	8	2775	2886	28	4017	3848	34	89961	89868	71	1.1519
158146	134596	97	89611	78897	90	2507	1939	27	3972	3455	36	10209	8524	58	15971	13137	70	442172	360416	95	1.1519
99162	89369	84	52165	46754	83	1929	1651	24	1662	1501	17	5009	4352	40	6783	5937	50	169726	151354	83	1.15291
112304	98524	97	61488	53762	86	1338	1316	15	1566	1564	21	5551	4920	45	8151	6725	50	207407	176552	82	1.15291
103975	90546	86	52448	46866	85	1979	1850	23	3007	2601	31	5767	5031	44	7986	6774	52	156611	131206	83	1.15291
147813	127045	91	58996	49652	89	3636	2892	34	5020	4467	42	9330	7569	54	13082	11398	64	286517	240231	92	1.15392
89193	81385	92	31935	29243	81	1953	1458	24	2552	2304	28	4978	4523	39	7851	6958	53	169759	146583	82	1.15697
114339	103808	86	57799	51327	84	2048	1890	24	2770	2478	33	6792	5704	49	11115	9533	60	235063	196170	85	1.15798
144568	126063	104	78055	69110	88	2302	2084	26	3164	2722	34	7245	6252	50	11274	9669	57	278808	236646	89	1.15899
119334	109423	86	62814	57372	84	1768	1489	21	3380	3154	35	7555	6634	50	12044	10869	55	317043	281951	86	1.16001
123053	111665	86	71695	65091	85	1806	1665	20	4172	3654	37	7623	6370	49	10579	9431	60	315981	266685	87	1.16001
224926	176067	117	96811	77602	99	4440	3747	38	7022	5562	49	14053	10888	67	19999	15366	81	419992	323128	100	1.16001
92961	86355	81	50509	47731	82	1482	1391	17	2344	2276	29	5943	5531	41	9111	8339	51	233143	206538	82	1.16204
155543	130567	108	73009	61703	108	2480	2254	25	3957	3135	37	10451	8560	58	15375	12642	76	397889	316303	108	1.16204
132893	105456	93	58613	48230	91	2625	2085	29	3011	2686	33	6899	5877	43	10010	8877	58	212796	180795	88	1.16204
166510	139758	97	80466	66463	92	2957	2666	30	4809	3921	43	9887	8374	58	13538	11356	66	348983	285799	95	1.16204
93423	86471	84	41754	39393	81	1269	959	0	2148	2049	25	4337	4129	36	6403	5679	44	190353	186229	80	1.16305
163287	141844	104	98745	86476	91	3254	2814	30	6160	5144	45	12941	10465	62	19327	15682	86	534438	428938	107	1.16305
128805	112367	91	85984	76591	88	2064	1819	24	3668	3425	31	8547	7309	51	13076	10850	64	348828	301442	90	1.16406
127912	114030	87	62980	54587	86	2126	1726	26	3494	3099	37	8172	6619	53	11965	10023	61	322838	270717	86	1.16406
183600	140351	101	100975	80284	98	3601	2718	35	7044	5670	49	14448	11054	66	22769	18768	89	594442	469553	99	1.16508
78129	73434	87	39717	36782	81	1188	1187	11	2017	1808	23	4486	4033	38	6079	5238	44	131211	122785	79	1.16609
75325	71689	80	42727	41372	78	864	902	0	2055	1905	22	3980	3963	34	6009	6381	40	176297	171401	77	1.16711
129066	109748	90	65075	56613	87	2192	1889	24	3785	3294	35	6696	5629	47	7896	6442	48	188266	161555	86	1.16812
71384	67239	79	30116	28350	77	1360	1322	15	1777	1722	20	3686	3588	32	4559	4197	36	112608	107672	72	1.16913
155337	132194	100	63493	54211	89	3148	2640	30	4415	4197	38	9117	7750	56	14008	11203	64	292628	252820	89	1.17015
96377	86231	89	38971	34742	83	2070	1788	22	2709	2216	33	5878	5472	43	6994	6467	48	159557	150439	77	1.17015
120660	108262	87	85679	75177	87	2707	2139	28	3733	3327	36	8451	7270	50	12553	10564	62	292226	251231	83	1.17116
95135	87678	87	50131	47575	82	1554	1535	18	2365	2379	24	5919	5792	43	9204	8549	51	259724	251097	80	1.17218
62388	58117	82	22576	21899	65	1026	978	0	1254	1108	7	3158	3208	31	4450	4133	37	88467	88597	71	1.17218
72532	69335	78	33776	32940	77	1182	1182	13	1601	1755	21	4077	4055	34	5827	5793	39	190992	190172	75	1.1742
85038	81522	86	41693	40263	78	1710	1620	19	2852	2719	29	6501	6231	44	9266	8486	52	250199	239295	77	1.17623
63673	60963	82	28899	28317	76	724	762	0	1383	1315	13	3000	2589	30	4072	4099	33	107454	110746	70	1.17623
85845	78419	89	40165	36287	81	1439	1256	13	2242	1990	26	5245	4885	40	7414	6715	45	205131	187958	80	1.17927
103494	89638	101	40493	35961	84	1654	1327	19	2326	1768	25	4170	3409	41	6881	5916	49	129210	110530	83	1.18232
137325	118109	90	76607	67121	87	2114	2015	23	3819	3032	39	9134	7981	51	15292	12964	71	417961	356526	88	1.18232
49330	47272	74	19053	18503	55	392	543	0	1526	1126	10	2182	2248	25	3684	3836	32	86728	86046	71	1.18434
67481	61930	87	34841	31606	79	726	655	0	1225	965	0	2681	2232	30	3980	3417	40	90693	81328	73	1.18434
163735	137847	97	68294	57906	91	3282	3048	31	5086	3828	43	9627	8351	53	13380	10905	65	277475	218843	91	1.18536
53059	50174	80	23697	23044	72	911	954	0	1454	1260	12	2479	2483	28	3736	3412	34	79504	78791	73	1.18739
76287	74060	79	42716	41140	78	1569	1438	17	2633	2293	27	4437	4381	37	5442	5136	39	163564	160562	78	1.1884
62728	60883	75	22414	21684	64	1148	1169	10	1957	1813	25	3256	3549	30	5324	5125	37	103859	101429	75	1.18941
123201	106647	87	37764	32610	86	2197	1763	28	3407	2644	35	6794	6100	45	9730	8069	57	202789	169675	88	1.19144
48732	48559	75	25664	25492	72	1025	988	0	1166	1097	9	2721	2862	28	3180	3466	31	89713	91562	65	1.19246
83017	74995	83	41572	38241	80	1166	1392	13	1451	1268	10	3845	3710	34	5549	4753	46	119146	107278	81	1.19347
65241	63667	77	25544	25265	69	666	668	0	1956	1692	20	4105	4162	34	5811	5584	43	165095	156951	80	1.19347
86766	79384	81	32159	28476	79	1986	1620	23	2236	2371	24	4565	4163	38	6479	5884	46	159108	140350	82	1.19448
106236	100181	84	47338	44754	81	2485	2244	26	3501	3317	31	6472	5799	44	10181	9546	54	215317	205936	82	1.1955
59179	56940	76	30710	29565	75	560	480	0	1222	1141	18	2593	2308	28	3577	3306	34	82313	81250	70	1.19854
114656	101130	86	40438	37007	84	2008	1893	23	3225	2697	35	6657	6148	46	9210	8266	56	197845	169203	83	1.19854
146400	126471	88	80727	70160	88	2697	2172	27	4323	3797	41	9280	7944	51	14432	12389	71	384766	339287	89	1.19854
111188	99895	85	90573	82613	84	3175	2832	30	4647	4178	41	9640	8424	56	13419	11687	71	299093	261876	84	1.19854
116128	104168	86	55652	50294	83	1927	1924	22	3445	3184	32	7972	7545	48	11400	9811	59	319931	275139	85	1.19854
127472	110072	89	40997	34781	83	2009	1643	22	3253	2636	37	6063	5041	45	8265	6555	53	188545	158145	83	1.19955
115516	109182	83	70490	67677	83	2522	2430	27	3959	3554	35	10100	9141	60	16173	15152	71	425609	374101	83	1.19955
80175	77722	81	38241	37884	77	1134	1297	13	1821	1751	23	4941	4841	39	6504	6678	44	201622	198586	79	1.19955
77919	70034	84	38155	34581	81	1709	1311	18	2254	2113	27	4490	3681	40	6203	5268	42	123413	106851	75	1.20057
143033	119456	93	65973	56370	89	2305	2008	26	3872	3442	36	9663	8095	59	14096	11171	72	379615	314856	87	1.20158
93053	85154	86	32783	30009	79	1927	1757	21	2683	2332	30	5950	5322	47	7475	6789	44	160848	146023	76	1.20158
52703	51957	72	15046	14732	49	799	758	0	1234	1303	13	2663	2666	28	4184	3957	38	104856	106708	71	1.20361
68659	64690	83	28839	27732	76	1235	1228	12	1623	1721	18	3367	3762	30	4130	3727	35	103719	99089	73	1.20564
49101	45316	76	18364	18056	54	727	582	0	971	1136	9	2053	1945	23	3103	2969	28	75569	75827	70	1.20868
145208	128257	89	83686	74702	89	1797	1647	19	3462	3252	35	7468	6449	52	10125	8840	57	278104	230186	88	1.20868
133116	113256	92	80205	70398	89	1919	1779	26	3017	2312	33	5980	5017	45	9363	7754	67	160595	130271	83	1.21071
58612	57257	75	28309	27471	74	845	792	0	1209	1300	13	2880	2726	29	3770	3896	34	90424	87394	75	1.21375
120847	101756	94	93065	81587	89	3053	2897	29	4777	3958	38	8802	7668	52	12180	9986	61	302122	247859	88	1.21375
39958	38934	74	23026	22651	69	672	475	0	697	709	0	2116	2103	24	3458	3782	32	87339	87033	70	1.21476
153985	134757	90	71496	63975	88	2936	2933	29	4188	4036	37	9454	7978	52	13215	11215	64	285577	230614	91	1.21476
185571	148361	99	84561	68464	95	3460	2790	35	5371	4176	44	11200	8376	61	14737	12062	68	337500	257174	96	1.21578
102203	91760	86	62882	56430	84	1642	1516	17	1978	2101	19	5991	5622	43	10229	8757	55	269638	242160	86	1.21882
162116	131792	95	80771	65906	93	2126	1756	25	3549	3108	38	9259	7312	60	14776	11061	66	407294	317623	95	1.21983
109936	96965	90	52113	44161	87	1582	1604	18	2894	2699	31	7257	6607	48	11864	10972	67	320427	288220	90	1.22288
78823	75084	84	36369	36010	77	1071	1097	8	1939	1933	20	4813	5088	37	7432	7267	46	204502	201228	74	1.22389
55738	52522	77	28717	27728	76	806	694	0	1673	1313	14	3276	2966	30	4792	4768	37	124272	122188	78	1.22592
53636	53557	72	35148	33703	75	1037	1081	7	1367	1255	12	2686	2632	30	3694	3944	31	99361	100264	73	1.22592
93759	85531	90	41734	37605	84	1940	1825	23	2866	2662	31	5976	5423	44	7651	6674	50	167330	154925	83	1.22693
267335	210421	109	129897	101303	104	6681	5738	42	9730	7607	62	19670	14596	77	28148	21656	96	580921	405278	106	1.22795
181303	165805	91	111012	103318	91	4060	4004	31	7329	6201	50	17487	14982	78	28271	24423	86	777896	623964	97	1.22896
76903	73926	80	36915	35796	79	1466	1470	15	2040	2182	23	3847	3746	35	5745	5588	43	117703	114120	75	1.22997
220487	163744	108	100983	75722	104	4931	4035	39	7739	5691	53	16199	11522	79	20425	15203	93	535918	406333	106	1.23099
194426	157355	96	188201	160792	95	4732	4141	36	9388	7757	54	21167	17418	79	32408	27264	88	874037	723520	94	1.23099
104423	96217	83	51104	47112	83	1479	1265	16	2449	2182	27	6021	5759	43	7860	7788	45	240417	226006	81	1.232
135678	117077	96	114622	100809	88	3392	3166	31	4417	4166	38	9343	8770	52	13079	11373	66	332222	291463	86	1.232
71818	67324	93	30163	28109	80	1235	1019	5	1892	1700	24	4255	4017	36	5723	5609	40	181982	176802	93	1.232
128446	108688	101	57891	47981	88	2193	1960	25	3600	3303	37	7864	7036	49	12517	9376	66	351952	298657	88	1.23403
145329	131207	89	77726	70361	89	2891	2807	29	4868	4274	45	10311	9495	57	16664	14392	80	384095	332904	87	1.23504
255660	169552	109	252658	185629	107	13595	9727	59	20088	15538	89	40537	31777	95	54011	41541	97	1.04858e+06	845318	101	1.23809
124496	113073	91	75945	68936	86	2198	2178	24	3446	2856	37	6299	5833	42	9817	8956	55	199269	182666	84	1.2391
198001	136136	102	176860	142980	101	6975	5356	44	9611	7726	54	20222	16427	79	27938	22334	91	596958	483883	94	1.2391
90921	87009	81	77438	74558	82	1626	1846	18	2857	2575	31	6589	6271	44	9455	8694	54	246759	226570	80	1.24011
139612	123035	92	68475	61107	88	2245	2066	24	3602	3364	33	7865	6927	53	11601	10588	58	265985	230867	85	1.24011
83603	78588	83	61990	59959	80	1984	1886	23	3733	3042	38	7454	7187	45	11703	10909	54	310965	273528	81	1.24214
90853	86499	83	43794	41806	80	1453	1623	18	1829	1925	20	5584	5328	40	8860	8310	53	233528	225258	81	1.24316
149375	131467	90	77486	68992	87	3236	2810	29	4601	4172	38	8938	7631	52	12972	11163	59	266326	215219	88	1.24316
348647	223603	145	233269	153194	126	10775	7441	53	16766	10688	75	33381	21939	118	48168	31866	120	993710	650007	133	1.24417
75829	71381	78	40957	38244	79	1268	1248	14	2315	2183	22	4545	4357	37	6066	5065	46	135833	121067	81	1.2462
166610	142594	97	53517	46274	89	3606	2965	33	4679	3846	43	9830	8330	55	12863	10638	63	295325	237856	95	1.2462
70685	67986	81	15286	15055	48	1295	1188	12	1739	2043	21	4518	4203	37	6763	6796	43	131441	129783	78	1.24721
85389	77058	84	41283	37070	81	1410	1131	16	2197	2007	26	4521	3815	39	6188	4919	43	130986	114148	83	1.24924
136763	121521	90	68260	60069	88	2659	2261	29	3805	3021	39	7659	6437	49	9971	8297	56	205930	182491	88	1.25025
44619	45409	71	24382	24246	72	438	643	0	847	680	0	1950	2118	22	3023	2960	29	73163	75248	74	1.25025
144548	125323	104	58369	51424	87	2952	2582	31	3946	3361	36	9458	7204	58	11996	10315	61	248873	207595	91	1.2533
91398	78888	84	39914	34654	83	1545	1336	18	2663	2014	32	5036	4175	44	6501	5756	47	141991	124017	79	1.2533
180899	145440	101	58137	44982	93	4430	3371	38	5918	4222	46	12123	9328	63	15702	12149	76	332622	255778	98	1.2533
93631	81180	85	43654	37291	84	1751	1325	20	2201	1865	27	4863	4246	43	6518	5778	48	144981	126042	84	1.25431
73173	68833	82	28607	25999	79	1662	1467	20	2140	2155	22	4545	4461	36	6409	6317	50	136383	124293	80	1.25634
98485	85051	97	48432	41855	85	1165	986	0	2450	2014	27	5446	4642	45	9083	7225	52	240063	205489	86	1.25735
70544	69713	76	39267	39092	76	1385	1312	15	1703	1954	24	4522	4630	37	5928	5797	41	179131	173942	77	1.25837
130794	118837	86	57846	53911	85	2942	2750	28	4228	3417	33	8688	7724	52	11472	10095	56	266474	221067	90	1.25837
39624	39209	71	11937	11876	45	559	551	0	786	928	0	1839	1825	23	3068	2763	30	72263	70737	73	1.26039
165577	139730	93	82125	69710	93	3333	2891	31	4712	4393	42	9229	7612	52	14144	11323	63	297669	247008	92	1.26141
294057	195899	128	289274	224586	121	16856	12166	61	26036	20050	107	52444	39174	110	69261	50599	113	1.04858e+06	1.01808e+06	121	1.26242
132961	118908	86	62199	55388	85	2639	2203	27	3433	2458	37	6773	5820	47	9910	8202	58	233524	193770	85	1.26242
140622	115748	93	69407	58500	89	2359	1796	28	4137	3455	37	7610	6732	49	11154	8798	64	231645	196020	91	1.26344
103014	98165	82	42738	37970	84	1807	1810	18	2815	2791	30	5910	5562	42	8534	7436	54	203351	182186	82	1.26344
96190	87537	86	43454	40214	81	1730	1643	19	2596	2460	30	5041	4587	42	6667	6137	45	153393	136436	79	1.26546
171166	149773	93	65588	57722	91	4079	3454	36	5031	4376	38	11363	9215	59	15564	12690	76	321827	258382	94	1.26952
36637	37053	54	13231	13295	46	357	397	0	902	937	0	1665	1660	21	2759	2849	28	75953	76506	67	1.27155
138509	125656	87	71661	66081	86	2629	2677	27	4469	3807	43	9041	7742	51	13393	11358	68	295825	244368	89	1.27662
91005	86565	81	42082	38891	80	1725	1646	20	1723	2005	25	4868	4583	38	7382	7075	48	152500	140787	81	1.27662
98943	89380	84	49342	44724	83	1560	1365	20	2253	2011	26	4955	4730	40	7092	6545	49	170490	153121	81	1.27662
157138	136029	91	82396	71310	89	2419	2342	25	4593	3683	37	9805	8203	56	13742	11865	65	379454	318443	89	1.27662
155779	135588	90	56915	50495	86	3456	2910	33	5402	4191	45	10836	8713	60	14266	11984	69	286510	231744	90	1.27763
123125	110631	91	51647	48352	85	2336	1789	27	2737	2350	32	6675	6143	46	8806	8045	56	202939	191288	84	1.27763
97592	91808	81	43241	39825	82	1801	1597	21	3118	2662	32	7068	6409	45	11915	10139	59	308233	274219	84	1.27763
128548	109883	89	52531	44861	87	2049	1701	24	3353	2458	37	6010	4904	44	9250	7558	52	186940	158119	83	1.27763
93555	90738	82	45781	44358	78	1893	1663	21	3122	2938	29	5907	5944	40	9806	9475	52	276371	272040	79	1.27763
89053	84521	86	35462	34000	78	1491	1399	15	2296	2058	26	5779	5409	42	8497	7931	52	240007	228024	84	1.27865
108017	95299	96	58864	52287	86	1687	1423	18	2554	2516	28	6620	5974	46	10966	9630	64	296561	266521	86	1.27966
82010	76677	81	47580	45222	79	1183	1029	5	2378	2071	27	4905	4673	40	6824	6031	51	156331	143236	84	1.28372
45233	46588	64	21975	21339	63	756	791	0	1038	761	0	2280	2442	25	3518	3432	32	75065	74611	75	1.28372
101388	95320	85	47211	45846	81	1346	1372	14	2997	3091	26	5560	5815	38	8122	7199	51	232563	224287	84	1.28473
70744	67625	78	27320	26388	76	1235	1240	14	1874	1722	24	3267	3116	32	4918	4703	42	95052	90326	82	1.28574
75591	68855	82	39678	36770	80	1368	1383	16	1948	1557	21	3574	3128	34	5361	5063	39	125598	111145	83	1.28676
182495	151087	96	71518	60173	93	3621	2999	34	4824	4199	45	10918	8548	63	14568	11643	71	317480	258810	101	1.28676
68848	65354	78	25175	24722	76	1158	1230	12	1239	1300	13	2837	2728	30	4256	3981	35	101109	98877	76	1.28777
116014	106313	93	65004	60150	83	2033	1903	22	3237	2987	33	8752	8080	53	13910	12956	64	373298	336627	92	1.28777
47769	46163	75	18167	17587	56	650	510	0	713	878	0	2442	2269	27	3141	3381	30	86024	87210	74	1.28879
120668	109092	86	55569	50798	84	2550	2320	26	3451	2786	35	7944	6721	52	10758	8865	58	219894	186414	83	1.28879
59801	56922	78	29072	28491	75	863	781	0	1151	988	0	2643	2672	26	4431	3928	38	110782	105857	79	1.2898
179710	143242	111	95871	77598	94	3755	2968	34	5675	4666	42	11046	9323	59	14348	11973	68	312024	255522	94	1.29081
43218	42779	64	20598	20237	58	559	517	0	1255	1208	9	2731	2617	29	3109	3121	31	85882	85969	70	1.29183
74812	70486	89	32192	30286	76	1543	1351	17	1758	1636	16	3844	3707	35	5343	4871	42	120327	113042	76	1.29284
68846	65978	79	30338	28418	78	1111	1310	13	1514	1300	16	3266	3252	32	4937	4916	40	111763	106479	79	1.29386
86075	79943	85	30252	27513	80	1541	1625	18	2411	2257	27	5183	4681	41	7495	6799	51	140208	123617	82	1.29487
61835	59281	78	33165	32070	76	1424	1316	15	1046	1266	13	3464	3364	32	5371	4915	40	107554	106085	71	1.29487
80200	75379	83	29637	28190	76	1557	1551	18	2357	2045	27	4911	4341	40	6608	6233	45	148705	133664	78	1.2969
115955	106870	90	67877	62652	84	2110	2128	23	2984	2553	33	7994	6983	52	10598	8428	61	300813	268163	84	1.29994
142916	133293	88	69163	65507	85	4323	4012	33	6086	5244	51	12505	11334	59	16600	14454	76	374500	313753	86	1.30095
152033	129042	93	91964	82088	89	2860	2648	28	4617	3625	38	7409	6384	49	10400	7714	56	230565	185994	89	1.30501
102503	89269	90	53733	48386	84	1749	1726	20	2843	2303	31	5492	4440	45	7082	6040	45	160343	141552	85	1.30602
168091	128449	96	105210	84168	95	3069	2378	32	4910	3604	41	8769	7033	54	13114	10564	67	333126	268186	93	1.30602
59820	58291	82	24340	23761	73	891	826	0	1196	1099	8	3031	2776	31	3742	3982	32	100245	98871	77	1.30704
82634	79419	82	42442	40577	79	1340	1117	10	1998	1718	23	5115	4876	40	7161	6492	48	214669	209775	83	1.30906
167579	139745	94	84290	73281	92	3222	2777	33	5497	5033	40	10519	9300	54	15830	12921	78	355646	309979	93	1.30906
77488	73661	95	30700	29985	78	1141	980	0	1845	1629	24	4552	4061	36	6776	6176	47	191360	185968	81	1.31008
112272	101917	83	64992	58857	84	1921	1666	23	3209	2881	31	5731	4918	43	9221	7549	58	215750	180295	88	1.31109
104789	98826	82	50638	48445	82	1881	1771	21	3016	2939	34	6933	6631	43	10202	9395	57	280370	272414	87	1.31211
61731	58758	78	33176	31764	77	1274	1243	14	1772	1508	23	3417	3276	31	4631	4300	39	124908	122360	78	1.31312
63861	62557	78	28351	27121	75	1386	1094	10	2170	1915	21	3533	3353	33	5220	4812	39	99369	89747	77	1.31312
68208	66276	81	37459	36397	77	1028	1088	7	1550	1460	20	4025	4267	34	5432	5414	37	162168	161141	78	1.31718
68086	65673	78	28758	28032	76	2058	2078	23	2508	2960	27	5629	5479	40	8174	7666	52	165606	155149	82	1.32326
101710	95886	84	53754	51612	82	2158	1983	23	2609	2459	30	7181	6670	49	11290	11001	56	305862	284642	84	1.32326
55230	51989	78	23927	23448	58	1185	1180	9	1200	984	0	3029	3042	29	4139	3906	38	88882	88913	74	1.32326
89391	86390	79	49460	48013	80	1494	1449	16	2321	2383	25	5543	5057	42	8368	7740	52	212673	193030	83	1.32326
60668	59234	77	21714	21388	60	1020	930	0	1381	1770	18	2917	2709	31	4030	4124	33	84769	84917	74	1.32427
145326	123008	88	67495	57388	89	2895	2232	31	4211	3481	38	8368	7032	53	11683	9748	59	249457	200540	87	1.32427
107615	99954	89	55705	52622	83	2060	2095	23	2942	3034	30	7192	6679	45	11115	10149	55	314344	292184	85	1.3263
53473	51568	74	24776	24228	71	950	1173	9	1220	1233	14	3080	2961	29	4006	4058	37	80737	79290	72	1.32732
117500	107863	99	54119	50746	82	2298	2294	26	3365	3178	34	6911	6423	47	9943	9476	50	236720	225611	80	1.32934
107795	99419	86	48947	43220	83	1692	1624	19	2727	2882	30	7162	6928	47	11425	10763	62	316417	290939	86	1.3334
132031	116469	99	57920	48533	87	2311	1840	27	3332	3109	35	7714	6962	49	10617	8816	62	224234	185321	103	1.3334
34841	34796	69	15762	15973	49	638	765	0	676	674	0	1801	1607	23	3105	2935	31	65216	66349	60	1.33441
101269	93864	86	49114	45674	83	1850	1487	21	2861	2423	28	6981	6150	48	10264	8787	52	285282	250522	84	1.33441
81302	75518	83	34680	31616	80	1351	1169	13	2204	1413	30	4213	3707	38	6049	5470	44	119328	102500	79	1.33543
90187	86169	82	42370	39128	79	1832	1604	19	2354	2143	26	4382	3994	39	6126	5263	45	140086	130658	77	1.33644
102875	94821	86	38149	35593	82	2222	2122	24	3155	2661	32	7122	6136	48	9284	8329	49	191070	169552	82	1.33746
100315	92530	83	45393	41537	82	2157	1967	22	3590	3204	38	6696	5814	46	9927	8826	53	199354	177245	82	1.33746
86685	78548	84	34657	31052	82	1250	1025	6	2361	1996	24	3708	3221	37	5346	4741	41	114982	103082	80	1.33948
142936	121991	92	100077	89401	88	3216	2757	31	4624	3787	39	9790	8517	55	12572	10913	61	284106	238090	89	1.3405
138919	128404	94	59533	55877	85	4612	4241	33	5772	5436	43	12072	11190	59	16826	14584	70	353290	299234	90	1.34151
154013	126466	92	51742	42627	91	2686	2113	29	3647	3168	34	7324	5997	48	11495	9266	66	243518	191835	97	1.34354
58516	59679	75	21218	20464	60	1231	1102	11	1865	1763	21	2918	2713	31	4294	4573	39	104985	103243	75	1.34354
168399	140458	95	75207	62695	93	3597	2455	35	4553	3988	39	9746	7497	58	11807	8872	65	257286	202666	94	1.34455
67261	67889	69	33646	33081	75	986	976	0	1882	1511	25	3479	3504	31	5508	4901	41	114048	112004	79	1.34455
69638	69240	78	38972	38865	76	933	1076	8	1488	1992	18	3919	3945	35	6736	6476	43	178859	178499	81	1.34455
145194	74284	118	66299	37740	104	2889	1695	40	4336	2562	51	7974	4243	63	10810	5790	71	222233	118327	106	1.34557
82766	78933	80	39378	37134	79	1917	1717	23	2509	2470	26	5134	4833	40	7491	6621	46	144792	127909	85	1.3476
70307	65628	79	36068	33721	78	1294	1086	11	1797	1668	22	4118	3805	37	6119	5577	48	124297	108117	83	1.34861
92418	88148	92	48078	45867	81	1538	1466	17	2375	2242	31	5476	4998	41	9061	8196	53	214536	194931	83	1.34861
121683	108614	86	54074	47444	87	2174	1905	25	3728	3011	36	8511	7559	53	14497	12951	64	406215	355253	93	1.35064
85673	81195	81	55663	53559	79	1373	1314	16	2166	2477	26	5780	5673	40	7846	8249	44	231543	224241	81	1.35064
135409	116182	89	56334	48299	88	2548	2349	24	3691	3361	35	7927	6756	50	10560	9102	61	264752	233902	93	1.35165
127935	111950	87	53887	46458	86	2382	2343	25	3524	2698	37	6397	5466	47	10629	8820	59	204886	170252	89	1.35165
135092	115939	89	68374	59742	88	2148	1794	24	3042	2808	31	6014	5212	43	8595	7737	50	196406	163817	89	1.35267
162161	138342	93	86811	74829	91	2371	2296	26	4459	3468	46	10232	8387	62	13139	10444	70	378715	311547	95	1.35267
52725	53332	72	25014	25016	61	686	596	0	970	1050	5	2295	2416	25	2815	3092	28	70286	69098	72	1.35267
40832	42118	62	20513	20612	55	610	556	0	659	968	0	2006	2086	24	3277	2771	32	80466	80546	76	1.35267
23991	25582	48	15095	15314	46	404	395	0	678	517	0	1148	1270	14	2018	2191	23	53325	52917	67	1.35368
136971	110587	95	56018	45013	90	2480	2131	29	3556	2934	36	8190	6530	56	10202	8060	55	222634	177108	93	1.35368
76223	75249	79	29655	29176	76	960	1001	1	1783	1660	22	3701	3584	34	4833	4949	37	127599	122954	77	1.35571
67864	64818	79	31537	29840	77	926	1006	3	1553	1736	18	2407	2542	26	4027	3929	35	91085	90372	75	1.35571
26945	27787	58	7207	7178	39	154	323	0	685	754	0	1498	1516	19	2158	2090	26	59269	62715	67	1.35571
87941	81924	97	41439	37988	80	1257	1229	12	1801	1750	22	4362	4129	38	5876	5899	43	165547	145638	82	1.35672
132832	117070	88	46970	38857	86	1986	1976	22	3189	3202	34	7205	6265	47	9162	8039	52	204683	177178	86	1.35774
99215	89988	88	31861	28397	80	1993	1857	23	2305	1984	26	5506	4967	44	7907	7030	52	163551	142435	80	1.35976
223058	166097	101	99762	76660	100	3647	2735	38	5611	4133	56	10747	7719	61	16639	12352	71	405706	301478	101	1.36078
91903	88626	81	48848	46771	80	1129	1372	13	2867	2840	34	6318	6073	41	8931	8678	51	243035	235915	82	1.36078
51586	50564	75	26776	26335	74	543	713	0	652	1019	2	2233	2083	26	3298	3046	33	90531	89285	70	1.36179
120759	109697	91	60824	56934	85	1948	1899	22	3920	2986	36	8036	8043	45	12370	11819	58	353998	331612	86	1.36281
187757	153053	108	84807	67790	95	3083	2619	32	4810	4165	45	10106	7787	64	15154	11519	80	343708	269927	92	1.36585
243835	161037	131	111021	70021	128	4867	3559	35	7398	4802	74	14003	9882	86	19356	12785	98	412071	267682	128	1.36585
65769	63285	77	33665	32526	76	1628	1290	15	2113	1959	22	3925	3791	33	5348	5061	40	115612	115883	72	1.36686
112355	103501	86	55954	52107	83	2397	2166	26	3353	3089	33	7297	6349	48	11241	10644	54	301368	270698	82	1.36686
125658	112460	90	52895	46924	85	2505	2178	26	3409	3179	36	7498	6170	52	10136	8717	56	211334	180496	85	1.36788
43740	42465	74	18102	17748	55	818	907	0	725	1144	7	2153	2379	23	3125	2906	33	71907	73314	65	1.36788
126515	116178	88	36495	31959	85	2099	1802	24	3139	2760	31	5554	4513	44	7708	6657	47	168390	150010	85	1.36889
79556	78336	73	41997	39228	80	1016	850	0	2184	1535	28	4697	4805	37	6431	5135	48	131326	121645	75	1.36889
86863	76856	86	33346	29527	82	1613	1819	18	2130	2508	25	4551	4211	38	6185	5666	45	149054	131755	87	1.37092
33492	31943	79	16293	16318	51	582	457	0	711	797	0	1633	1675	19	2402	2403	25	63760	65222	67	1.37295
122650	109947	88	37380	33915	83	2889	2341	30	3360	2822	33	6508	5798	46	9201	7300	52	209356	180180	86	1.37396
138678	116146	100	60621	50963	92	2714	1928	30	3710	3147	39	8711	7762	52	12717	10065	63	356279	308054	93	1.37497
73522	69491	81	31849	29130	79	1437	1277	13	2354	1889	27	4378	3989	36	5469	5202	41	116810	103776	80	1.37599
202267	169376	104	94430	80453	96	3986	3067	38	5756	4489	43	13665	10867	67	18259	14273	84	385594	293792	101	1.377
227875	173259	106	105128	82049	102	4639	3420	40	6104	4641	52	12766	10042	63	17619	13386	86	418168	324098	102	1.377
79449	74870	89	32985	31338	77	1233	1233	13	1620	1370	20	4304	3830	37	5168	4824	41	133905	133049	77	1.37802
125908	110720	90	61111	55043	86	1927	1759	22	3286	2863	33	6493	5846	46	9086	8001	50	213613	181658	88	1.37802
105960	93491	89	46377	41727	84	1687	1420	19	2927	2269	33	5216	4487	42	6813	5890	48	140879	128292	81	1.37903
111294	104910	84	52792	49239	83	2268	2052	23	3145	2648	30	6869	6562	43	10432	9486	56	295184	283877	83	1.37903
88565	85917	80	55231	53350	80	1508	1297	14	1959	2161	26	5240	5407	36	7399	7169	44	220102	212258	79	1.38106
36170	36034	70	17909	17590	59	654	706	0	867	987	0	1596	1395	21	2941	2686	29	67592	67317	68	1.38207
72063	68875	91	28080	26715	76	1786	1828	21	2399	2017	27	4432	4366	35	6439	6177	46	143528	137549	76	1.3841
45758	44495	77	17955	17621	54	833	903	0	786	785	0	2446	2265	26	3125	3071	31	61743	61484	61	1.3841
109735	96581	86	71378	64260	86	2295	2323	23	3510	3165	32	7320	6396	47	10508	9377	56	272380	243999	87	1.38511
115019	103300	88	52301	47513	84	1748	1545	23	3147	2798	35	5188	4995	39	7525	7082	47	160338	146300	84	1.38613
91278	84031	84	43834	40374	81	1795	1712	23	2648	2964	28	4076	3710	39	6330	6019	44	143461	135283	78	1.38714
69157	66149	79	23736	23609	61	1187	928	0	1731	1602	19	3416	3779	30	5547	5230	43	100578	98457	80	1.38714
125992	116502	88	51099	47655	84	1780	1751	20	3235	3299	34	7608	6797	49	11875	10569	65	320840	288839	87	1.38816
56993	55643	81	19717	19400	54	818	739	0	1823	1430	17	2607	2472	29	3805	3548	35	88837	88941	75	1.38816
43645	43588	75	13282	13329	46	511	558	0	706	931	0	2260	2014	25	2741	2639	30	73705	75304	71	1.38816
150077	131199	100	59847	53992	88	2222	1862	25	3969	3465	38	7670	7127	47	12165	10364	58	345168	313015	89	1.39018
73338	67148	84	37099	33745	79	1282	1090	9	1687	1578	16	4104	3846	37	6012	5084	47	125950	111086	75	1.39424
63979	62649	76	30928	29632	76	847	943	0	1357	1351	14	3221	3211	32	4648	4433	36	98381	95251	71	1.39525
110183	98363	86	51001	44597	86	2010	1919	24	2731	2299	31	5746	5070	45	8432	6819	57	168211	152228	83	1.39627
104027	96736	82	53963	51985	81	2912	2699	29	4233	3927	38	9169	7777	58	12337	10414	64	243655	208109	81	1.39627
94177	86378	83	50456	46317	84	1937	1886	21	3359	2917	32	6112	5245	45	9878	8598	54	194860	167070	99	1.39627
86263	81705	85	40497	38030	79	1653	1480	20	2001	1978	24	4646	4648	39	6059	5597	46	128074	120178	74	1.39627
116493	103212	90	48136	43429	85	2713	2559	28	3429	2631	34	7031	6015	48	10396	8532	53	204920	170484	82	1.39728
89437	86901	81	64721	62558	80	1266	1340	14	2501	2432	29	6301	5904	45	8351	7635	51	228171	224176	73	1.3983
184304	140768	101	69549	52333	99	3588	2644	36	5967	4582	49	10788	8581	59	15998	11928	80	315157	247181	96	1.3983
87737	80879	83	39679	35968	81	1220	1294	14	1908	1710	21	4882	4247	40	6626	5505	48	153518	135543	77	1.39931
154208	129486	96	65427	54486	91	2845	2347	31	3761	3488	36	7893	6515	49	10557	8669	56	243656	198148	85	1.39931
131333	117967	90	69916	61420	88	2361	2026	25	4109	3736	39	9607	8850	53	14227	12583	74	395014	348750	85	1.39931
138219	124733	93	65903	61983	85	2147	1903	21	3010	2808	37	5872	5461	42	9659	9382	54	262148	251568	81	1.40032
122444	109215	92	41745	37869	84	2745	2557	28	3899	3314	38	8237	7157	51	11816	10636	65	233050	195277	82	1.40032
173509	149329	95	97189	86751	92	3644	3003	33	6434	5073	50	13563	11460	66	18808	16563	76	547625	454136	91	1.40337
40737	39184	78	13886	13662	48	826	725	0	729	670	0	1774	1861	21	3055	2857	29	70956	71681	68	1.40337
69077	66235	81	30107	28716	77	1314	1093	9	1676	1617	19	3498	3470	33	5169	4976	39	108469	105890	77	1.40337
90411	80745	84	37169	32811	83	1340	1170	12	2378	1539	31	4049	3504	37	6249	5038	43	133247	113562	81	1.40438
81973	78326	82	47907	46054	79	1409	1280	14	2570	2089	25	4936	4607	39	9121	8846	52	223365	217991	78	1.40438
144939	118186	99	99348	86795	90	2661	2277	28	4821	4264	40	10225	8511	62	14136	11456	62	332868	278109	89	1.40539
94204	87822	83	42717	41081	80	1472	1594	16	2419	2145	28	5367	5387	40	9016	8403	51	252672	245310	78	1.40539
48296	46302	83	22978	22088	68	883	1047	5	1152	1324	12	2427	2611	25	4165	4284	34	88034	86808	72	1.40641
178862	141358	99	107332	86504	95	2826	2110	32	5082	4242	42	11440	8913	69	18238	14300	77	504511	389457	97	1.40742
80947	74232	82	36647	32344	81	1571	1395	16	2125	1449	21	3937	3757	36	4831	4523	39	118235	105550	74	1.40742
115323	104339	89	56140	50014	86	1668	1622	20	3054	2898	30	6492	6002	44	9883	8796	55	254818	225137	86	1.40945
159254	135738	95	70829	60890	92	2977	2479	32	4162	3300	40	8649	6659	56	11454	9454	66	245382	212569	93	1.40945
216393	171184	105	83710	65977	100	5110	3948	40	5537	4235	55	12889	9404	64	19082	14793	84	403255	306480	102	1.41046
73807	69215	83	31393	28829	77	1225	1278	13	1888	1802	23	3776	3784	33	5000	4671	39	114819	106075	73	1.41249
89864	85624	82	65361	62483	81	2010	1900	22	3547	2976	32	6910	6569	48	10166	9297	63	294112	264665	85	1.41351
83908	76547	82	44345	41039	81	1369	1096	8	1317	1376	14	3337	2995	35	4058	3854	35	97961	94014	72	1.41452
61903	60438	78	21750	21415	66	1040	1023	3	1462	1269	14	2659	2643	28	3590	3630	30	81688	77176	72	1.41553
105559	98108	83	63066	56451	83	1824	1661	19	2462	2208	29	6949	6004	50	10852	9372	56	297902	267884	84	1.41553
122769	111593	87	61504	54852	84	2335	1962	25	3338	3422	31	7968	6543	49	11426	10484	57	330436	297154	86	1.41655
117287	108249	93	49608	47437	83	2138	1990	21	2307	2448	30	5600	4995	42	7711	7171	49	184553	169350	82	1.41756
123731	111775	88	52299	47368	85	2188	1958	24	3978	3337	37	8778	7701	53	13254	11957	62	352197	296964	85	1.41756
46755	46962	76	26825	26466	73	878	792	0	963	976	0	2053	2050	23	3305	2977	31	79796	78271	69	1.41858
74258	70986	84	33167	30823	77	1132	1074	7	1355	1432	16	3369	3367	31	5099	4641	40	115702	110283	77	1.41858
102503	93533	81	49883	43050	84	2241	2111	24	2649	2129	30	6858	5814	47	8704	6918	59	183808	161056	79	1.4206
147447	129883	92	69298	62254	88	2799	2295	29	4140	3833	38	9913	8416	56	13975	12006	72	367126	309449	86	1.42466
74270	71357	86	27956	26559	77	1555	1450	17	1269	1397	16	3887	3510	36	5639	5110	44	103386	101941	72	1.42973
225011	168701	107	106657	79201	100	5176	3853	43	7896	6128	54	17513	13302	79	24612	18557	92	514393	388425	97	1.42973
82362	76336	79	42049	37915	79	1036	966	0	1987	1790	21	4115	3691	36	6181	5869	46	151917	137564	73	1.42973
56498	56181	76	23107	22907	58	1304	1177	14	1459	1335	17	2923	2791	30	4069	3976	36	84625	84946	62	1.43074
215764	164962	109	90961	69780	97	4618	3513	40	6896	5231	51	12796	9356	66	18231	13565	83	370855	273602	96	1.4348
86657	85222	79	34874	33901	78	2498	2330	26	3094	2949	30	6727	6428	45	8540	8150	52	171658	149127	79	1.4348
144394	130176	88	63006	59509	86	3844	3319	35	4562	3681	44	10063	8438	66	15090	12453	73	310987	258208	91	1.4348
152589	132509	91	90922	78367	91	2761	2184	30	3923	3473	39	9962	8285	55	14970	11811	76	433759	349939	92	1.43581
133946	115214	104	59469	53060	87	2501	2092	29	4111	3253	41	7832	6919	49	9887	8848	58	209182	177094	88	1.43784
120183	111856	100	64110	60728	84	2459	2569	24	4555	4047	36	9414	8166	58	14719	13779	64	409404	359099	91	1.4419
94717	88528	84	50519	46999	83	1823	1515	19	2536	2243	27	5587	5018	41	8657	7775	53	247023	231142	97	1.4419
59972	57961	74	26837	26794	71	750	709	0	989	1204	10	2554	2344	25	3387	3562	32	94090	95065	73	1.4419
114128	104346	84	63319	58008	83	1968	1841	20	2890	2933	29	7639	6820	50	11485	10700	54	330917	290087	86	1.4419
39422	39704	66	18268	18152	53	1028	727	0	878	923	0	2041	2088	24	2835	2771	31	67798	68174	69	1.4419
64517	60882	76	31594	30724	77	1031	1012	3	1653	1290	21	3403	3487	31	4496	4271	39	141952	139940	76	1.44291
97866	90334	86	45875	42807	82	2009	1798	23	2765	2396	34	5628	4648	46	7038	6442	49	141568	124625	82	1.44595
85040	82386	77	52659	51163	79	1499	1320	15	2593	2663	27	5149	5086	38	7813	7512	50	220986	217658	79	1.44798
92709	86148	83	42294	39174	81	1401	1488	16	2019	1732	25	4158	4015	34	6222	5861	42	125522	121145	81	1.44798
107019	100341	83	57149	53801	82	2134	1834	24	3706	3090	39	6825	6076	47	10179	8940	54	200053	175047	81	1.44798
91559	86844	83	37596	35472	81	1849	1829	20	2752	2679	28	5250	4876	40	7251	6627	45	154530	135982	83	1.45102
89350	86077	80	48186	46150	80	1209	1072	6	2798	2547	27	5402	4973	41	9010	8662	51	232713	226903	80	1.45102
169402	134123	97	85252	67518	95	2434	2183	26	4505	4084	37	10964	8075	56	16348	12822	72	423909	326986	96	1.45204
89494	83090	82	49067	45513	82	1512	1534	17	2632	2571	28	4447	3994	37	6711	5732	49	146586	135808	81	1.45204
97474	87241	99	41539	37313	83	2028	1940	23	2483	2553	27	6017	5017	46	7058	6366	49	157149	143188	81	1.45305
162088	140089	91	87534	76714	89	3179	2933	32	5857	4587	45	10284	8364	57	13928	10989	69	293054	245528	88	1.45812
152164	123999	92	56888	46124	91	3185	2223	35	3967	2949	40	8733	7037	55	11494	8848	65	244233	191559	87	1.45812
172367	150324	94	83507	74303	91	3282	3089	29	5200	4623	45	12052	9970	63	19627	16738	79	516502	409671	92	1.45812
193602	155295	99	81555	65949	94	2932	2433	30	5372	4149	45	12684	9866	63	18542	14413	80	520850	395692	97	1.45812
132846	113716	89	59139	51207	87	2250	1852	23	2680	2258	30	6406	5360	49	8741	7108	54	197743	163696	86	1.46319
135650	121698	96	58040	52458	88	1814	1639	21	3140	2833	32	6611	5857	48	10081	8559	62	253120	209022	105	1.46319
102150	93726	83	52345	46856	84	1469	1169	12	2377	2314	27	5079	4670	40	6878	5412	53	197000	179142	80	1.46421
107784	98223	87	53989	49145	84	1973	1827	21	3227	3026	33	6668	6460	44	10558	9253	57	299184	263229	83	1.46421
123906	110692	96	67000	60361	85	2537	2235	28	4170	3491	36	9533	8332	54	14981	12753	62	393456	338269	86	1.46522
91004	85455	83	46530	45213	79	1760	1688	20	2504	2683	26	6219	6019	44	9869	8904	61	280383	270428	81	1.46623
125011	105256	98	70208	60604	88	2561	2194	26	3277	2715	36	8332	7087	51	13187	11400	66	363737	321625	90	1.46725
42912	42675	73	20791	21156	55	1027	808	0	1079	1039	5	2314	2312	27	3590	3470	36	74765	77661	66	1.46725
61453	57846	87	28632	26689	75	814	659	0	1551	1263	18	2819	2700	29	5032	4880	45	120909	115775	79	1.4713
229541	181196	108	109569	87205	104	4972	4113	40	7774	5748	51	15445	11958	68	21640	15916	88	444970	329913	108	1.4713
120526	115011	85	63987	61307	83	2869	2680	28	5145	4213	41	10482	9692	58	17955	16910	76	483265	430229	87	1.47232
71953	69179	78	62470	60656	80	2208	2009	25	3186	2981	29	7946	7799	48	12418	11743	55	328919	311889	84	1.47333
185860	149178	100	103214	86676	95	4253	3392	36	5487	4473	47	11972	9671	63	15873	12274	70	338777	272308	95	1.47435
105736	95428	85	49004	44003	84	1596	1415	19	2661	2718	28	5797	5488	40	8126	7347	49	211063	188156	83	1.47536
68891	66785	85	31630	30628	77	1374	1424	13	1862	1614	18	3352	3312	30	4399	4472	36	130453	126539	78	1.47637
111622	105895	86	44602	42808	83	1913	1972	22	3849	3810	33	8309	7894	50	12067	11888	58	331127	321449	85	1.47637
115756	100659	87	39756	34380	85	1984	1836	23	3193	2991	32	6496	5686	45	8239	6697	52	175128	148698	87	1.47739
106619	93999	89	53275	47625	86	2248	1695	26	3358	2549	33	7467	6346	51	12646	10982	60	332394	292869	87	1.4784
85796	85207	81	51409	50129	78	1341	1234	14	2471	2386	22	5307	5589	39	7084	7117	45	211061	208850	76	1.4784
108089	101717	85	65619	61257	82	2218	1824	25	3707	3599	34	8112	7337	52	12848	11614	63	355459	307833	87	1.48043
132740	121345	89	62634	56659	85	2326	1972	26	3315	3091	32	7547	6235	49	11170	9991	59	270602	230460	87	1.48043
142827	122638	92	63799	56831	88	2769	2514	29	3334	2994	35	7286	6408	46	9114	7293	56	211393	179225	89	1.48043
41427	39654	72	18985	18393	58	565	598	0	866	966	0	1478	1620	17	2958	3046	29	67429	69338	72	1.48144
87851	85073	80	36414	34166	80	1631	1545	17	2380	2170	27	4801	4610	39	6171	5785	42	134177	128297	80	1.48246
63285	59118	79	29970	28932	77	1142	957	0	1303	1223	12	2685	2785	27	4959	4641	38	110325	105247	80	1.48347
85585	80796	84	42418	39653	79	1237	1066	7	2022	1862	27	5656	5104	43	8109	7681	54	204676	195427	81	1.48449
174410	146650	94	91726	76665	95	3272	2913	32	4865	3890	45	10624	8825	62	14449	11543	72	318292	267243	97	1.4855
61581	59607	76	30638	30017	75	740	793	0	1362	1126	16	3168	3077	30	4384	3824	40	112337	111342	74	1.48651
33551	31898	83	18184	18291	52	535	530	0	1088	812	0	1411	1395	17	2104	2027	25	50193	51947	57	1.48753
60847	58572	79	29527	28523	76	615	712	0	1322	1249	14	2880	2630	31	4559	4281	40	123961	119941	74	1.48753
62504	60289	79	32077	31155	76	915	839	0	1337	1180	13	2298	2045	27	3793	3863	34	88729	90996	73	1.48753
74778	68009	85	34563	32462	78	1364	1186	10	2302	2063	29	3590	3857	31	4952	5088	37	118037	111730	72	1.49057
50667	48702	74	19409	18754	53	1242	993	0	1418	1529	14	2523	2475	28	4029	4172	35	81572	81563	68	1.49057
67814	66219	76	28852	27749	76	1018	962	0	1178	1416	14	3110	3007	31	4902	5051	38	115631	114113	72	1.49057
75703	68471	93	31027	28709	79	1174	1135	13	1768	2273	21	4290	3778	40	5603	5459	42	126836	117534	79	1.49158
69735	67533	78	27934	26948	76	1055	1010	3	1780	1782	18	3416	3208	33	4565	4089	39	103188	99300	75	1.4926
75763	72846	80	38674	37514	79	1343	1236	14	2053	2102	22	4828	4839	37	7245	6139	50	193619	193264	77	1.4926
86119	79309	87	33421	30491	79	1400	1161	10	1765	1899	23	4044	3667	36	4985	4396	42	121136	109962	76	1.49361
97481	85387	90	43814	39672	84	2080	1868	25	2721	2342	31	6366	5464	46	8284	6845	49	171610	145443	81	1.49361
105758	96960	83	53801	50595	82	1893	1560	20	3333	3156	30	7147	6299	46	12007	11098	64	310214	293253	80	1.49361
87635	80315	86	45909	42765	82	1564	1579	18	2129	2107	27	4266	3628	37	6691	5843	48	134500	123266	76	1.49463
113240	103429	94	55769	51487	83	1657	1577	18	3108	2846	32	6370	6179	43	10196	8991	60	275402	257784	81	1.49463
65639	63634	78	31806	29988	79	1231	1204	10	2048	1790	24	3624	3320	33	5077	4732	38	108683	102282	74	1.49564
145986	124489	89	64357	53448	88	2538	2138	27	3607	3156	37	8898	7682	53	13846	11360	68	327589	270268	87	1.49564
36318	35443	78	18810	18651	55	441	516	0	623	672	0	1848	1714	20	2465	2382	30	67223	66144	68	1.49665
84125	76036	91	31308	27892	78	1570	1544	17	1717	1652	24	4197	3822	37	5547	4771	46	129986	119848	80	1.4997
128840	107467	89	54666	45853	86	2357	2014	26	3578	2703	41	7256	5975	47	9552	7745	59	215570	178713	87	1.4997
145806	125047	94	86925	74649	88	3125	2656	32	4696	3895	39	9415	7966	52	13357	11491	73	293716	245784	89	1.4997
110914	98938	86	50217	44029	83	2141	1859	22	3252	2712	34	7052	6129	49	10907	9013	58	307679	269118	88	1.50071
211058	148831	109	207561	156518	105	7813	5793	47	11669	8420	66	24173	18107	93	35759	25880	97	751143	538348	119	1.50071
71794	68373	82	26277	25929	76	1594	1359	16	1504	1514	18	3448	3358	34	5112	4884	38	96282	93156	80	1.50375
47592	46616	87	22070	21486	69	776	890	0	1533	1397	15	2050	1921	24	3131	2677	34	72100	70835	66	1.50578
47156	47473	74	20625	20489	58	565	644	0	920	1093	6	2326	2196	26	3874	3556	34	80188	78661	69	1.50578
129269	111847	88	68480	58703	88	1940	1679	21	3167	2748	35	7408	6409	47	10905	8521	63	307631	263978	91	1.50679
134168	123510	89	45941	42472	84	2740	2491	29	4025	3692	37	8540	7520	52	10923	9546	62	227170	201582	90	1.50781
96609	87644	82	34833	31411	81	1573	1265	16	2337	2371	27	5545	4850	40	9163	8158	52	237935	208616	86	1.50882
132120	118100	99	57119	51744	85	2856	2564	31	4142	3433	39	9297	8056	53	13861	11695	67	269965	223348	88	1.50984
54659	53666	77	21623	21215	62	972	835	0	1023	1325	11	2500	2528	26	4016	3993	37	80637	83884	72	1.51085
99134	92528	93	63998	61656	81	1887	1896	22	2618	2547	31	6561	6311	44	11372	10826	59	303160	290260	84	1.51288
98519	93161	83	40814	38790	80	2256	2209	23	2963	2485	30	6811	5922	46	8792	7674	53	220339	197345	85	1.51288
65800	64688	78	29936	29425	75	672	568	0	1344	1463	18	3650	3398	34	4787	5181	36	135981	129448	75	1.51288
86431	81013	80	41493	38859	79	1486	1489	21	2308	2111	23	4700	4357	40	5931	5706	42	127918	116151	79	1.51491
66174	64274	86	18178	17737	53	1476	1320	16	1908	1757	23	3360	3588	31	4349	3466	38	104718	104100	76	1.51693
118321	106416	86	50141	44476	85	1941	1687	21	3648	3238	34	7837	7138	51	12266	10874	66	333434	299884	87	1.51795
98197	91051	83	49482	46268	82	2383	2054	26	3005	2639	34	5950	5156	45	8109	6940	48	174461	151995	85	1.51795
117584	105042	88	42400	37447	83	2494	2080	29	2685	2687	28	6686	5551	49	8416	7353	50	170622	152175	79	1.51896
60243	55734	83	25016	24349	75	1112	1055	6	1117	1204	8	3056	3005	30	4369	4328	36	90565	91561	71	1.522
141585	117323	92	73591	63010	90	2997	2313	31	3944	3226	33	6646	5541	48	9538	7473	58	211285	174770	88	1.52707
76165	72057	80	32930	30763	79	1524	1394	17	2320	1850	24	3911	3625	34	6061	5586	44	125306	117814	77	1.52707
162026	135699	97	75090	63822	91	3186	2528	33	4343	3680	38	8042	6577	48	11274	9670	60	269693	223359	88	1.52809
68783	67236	76	39026	37398	77	1341	1306	11	1565	1618	19	3711	3538	37	5305	4613	43	114785	106163	73	1.52809
159244	124774	94	79042	62556	92	2271	1874	26	3896	3220	38	9020	6980	59	14545	11664	70	393556	314553	91	1.52809
97481	92144	83	50527	48225	81	1508	1295	16	2436	2726	25	5946	5649	43	8704	8569	52	253993	245102	80	1.5291
126028	111684	90	43311	38099	87	2030	1740	23	3395	2880	34	6686	5913	45	10226	8883	64	193340	157537	86	1.53012
31784	30283	72	11788	11876	45	585	535	0	657	664	0	1596	1654	19	2490	2091	30	58465	58976	64	1.53113
41360	40738	75	15392	15434	48	737	515	0	720	779	0	1916	1793	21	2990	2893	28	73485	71709	73	1.53519
53782	52643	73	31603	30776	75	723	949	0	1064	867	0	2494	2239	28	3560	3501	34	99590	99569	75	1.53823
166564	153559	95	139198	129921	91	3183	3177	28	6492	5872	43	13217	11443	65	19607	17169	81	537122	440120	95	1.54127
120982	108101	89	67368	60848	86	2019	1764	24	3358	2401	38	7349	6249	50	11855	10110	61	305543	255808	88	1.5433
45505	45790	70	20712	20434	59	728	948	0	920	1062	6	1908	1975	22	2274	2178	29	60195	62059	72	1.5433
124014	117465	85	54955	50152	85	2177	1823	22	3550	3374	34	6635	5894	45	9689	8795	54	202034	184393	86	1.54431
67561	65849	81	39973	39065	76	1212	1114	10	1998	1739	23	3493	3857	31	5028	4760	43	106835	104427	76	1.54533
152708	131171	96	66253	57329	90	3410	3097	30	3739	3229	39	8120	7233	47	10748	8758	59	239411	201099	90	1.54533
80644	76055	81	28881	27695	78	1531	1348	16	2062	1738	22	5015	4651	42	5941	5420	44	128245	125003	79	1.54634
139493	116584	95	48907	42511	87	2461	2145	27	3697	2835	39	6781	5713	46	10122	8327	62	238084	193527	88	1.54735
119239	104029	87	42953	36806	83	2001	1560	23	2877	2448	31	6382	5614	45	8867	7268	52	199000	169416	84	1.54938
82999	73933	89	39710	35879	81	1239	1131	8	1756	1795	22	3899	3543	35	5729	5403	42	134435	120034	75	1.55242
94460	91402	83	54911	52707	81	2309	2087	24	3279	3305	30	6120	5839	42	8281	8094	48	205822	196352	79	1.55344
167812	138175	97	77620	64019	94	2701	2278	30	4237	3536	38	9686	7867	56	11938	9670	62	258039	205632	96	1.55547
166928	140728	95	82172	69749	93	2674	2399	26	4585	4116	38	10919	8741	63	16432	13482	74	450782	360308	94	1.55547
90320	80702	85	41267	36264	82	1880	1377	22	2647	2109	31	4874	4520	39	5891	4862	43	137446	114642	73	1.55648
153810	132303	98	69621	60863	92	2443	1878	26	4330	3989	37	10004	8707	57	12832	11153	60	371616	327078	90	1.55749
180012	149858	97	80955	69059	95	4180	3169	37	5525	4603	43	11664	9667	62	16509	12936	75	339660	268584	94	1.55952
48771	45512	77	28631	28148	74	479	554	0	754	756	0	1862	1987	23	2621	2721	29	80378	79756	72	1.56054
70284	67891	77	23695	22870	67	1301	1278	13	1968	1691	20	3889	3921	32	5989	6044	42	111035	109725	72	1.56054
78553	75171	80	29905	27600	78	1378	1447	17	1330	1587	17	4194	3845	38	6398	6169	47	116750	106154	74	1.56155
94968	88016	85	42404	38909	83	1755	1820	17	2395	1958	29	4761	4321	40	7538	7427	45	159889	150849	81	1.56256
90465	86796	82	39456	36803	81	1586	1504	19	2656	2220	29	5446	5248	42	8385	8195	47	158095	153076	81	1.56358
40374	40297	79	21314	20850	68	549	618	0	976	1346	10	2034	1874	24	2537	2726	28	74336	71340	71	1.56459
90752	83856	84	46171	42795	81	1616	1469	19	2937	2578	29	5802	5371	44	9255	8403	50	263899	242638	84	1.56662
153643	132356	94	55597	47066	89	3016	2595	30	3851	3298	40	8287	6904	55	10713	8603	54	224541	182249	92	1.56763
66030	64008	85	30624	30454	76	1168	1164	13	1463	1390	17	3294	3380	30	5609	5294	40	151240	148608	77	1.56865
87731	81649	81	35163	33186	78	1751	1887	20	2176	2166	26	5103	4760	38	6256	6056	45	156809	146640	82	1.56966
107927	99724	85	38273	34651	80	2305	2013	26	3205	2700	35	6059	5346	45	8779	7893	56	190830	168642	85	1.56966
94194	88317	82	45128	42157	80	1472	1511	15	2156	1960	26	5347	5115	40	7669	7363	46	205475	197403	84	1.57068
58823	56727	81	27810	27090	74	1242	1274	11	1132	1412	17	2700	2572	29	4736	4203	37	91276	90390	78	1.57169
74568	72368	79	70797	68564	79	2706	2539	27	3671	3214	34	6977	6487	49	10729	9913	56	238037	218279	80	1.57169
101359	90356	85	54465	48785	85	1967	1555	23	1791	1907	24	5251	4802	41	8739	7525	54	173349	150273	86	1.5727
109804	98707	86	67724	59896	85	1630	1383	17	2776	2446	30	6388	5641	47	9228	7606	55	272179	245819	88	1.5727
143185	130135	90	75311	69907	85	3477	3067	32	4762	4067	44	9760	9297	51	15178	13749	73	345418	325762	89	1.5727
55922	54881	81	25379	24622	72	946	1089	8	1150	1174	10	2227	2288	24	3180	3162	33	82838	80669	72	1.57473
37255	36553	69	20647	20366	62	792	873	0	642	530	0	1625	1573	20	2517	2640	28	62635	62028	70	1.57575
109399	100614	86	55581	50862	84	2385	2396	24	2352	2378	26	5907	5334	42	8544	7791	53	201465	183433	89	1.57676
183751	169162	94	109797	102038	92	5733	5076	39	8298	7668	50	17184	15296	71	23457	21489	86	488954	412726	95	1.5798
158068	136807	92	68516	60604	88	3124	2525	31	4320	3651	41	8800	7462	53	11363	9616	57	247418	203090	91	1.5798
124495	110345	87	50874	43958	86	2013	1686	23	3250	2700	33	8444	7676	49	12636	11457	65	359364	322927	89	1.58183
119749	107515	87	92396	85024	85	2183	1823	27	3794	3355	37	7697	6718	49	12860	11778	62	338315	305111	83	1.58487
65930	61172	78	31436	29096	78	1219	1271	13	1696	1862	21	3256	3567	30	4865	4659	39	105301	100509	75	1.58791
71246	67059	87	28600	27526	77	1494	1365	14	1681	1749	23	3582	3779	32	4983	5312	36	114612	110347	71	1.58893
191117	156154	97	77875	64137	93	4517	3769	36	5917	4320	49	10306	8192	60	15751	12344	72	338917	259463	91	1.58893
102122	95689	84	65342	62262	82	1684	1516	19	2463	2210	29	5736	5541	43	8019	7264	54	217994	206145	78	1.58994
79453	74591	81	37791	37404	79	2061	2138	19	2509	2387	26	5499	4973	42	7579	7041	50	173920	159712	79	1.58994
171597	142945	95	86893	74246	92	4134	3527	35	6261	4737	45	11329	9225	60	16377	14009	81	363306	294260	92	1.58994
264467	178409	110	176729	127001	112	5955	4593	44	9154	6488	60	17553	13226	86	25552	20009	92	496901	378840	107	1.59096
154581	132584	91	63287	52887	90	3407	2936	32	4000	3140	38	9051	7557	55	12004	10208	62	255134	212705	90	1.59298
114589	104429	89	47002	40917	84	1954	1729	23	2455	2778	29	6919	6472	45	11106	9258	68	299565	267789	85	1.594
101564	96467	85	45654	43480	80	1857	1500	20	3037	3124	28	6328	6150	41	10749	9666	64	294595	285946	83	1.59501
120278	105860	91	59926	52053	88	2260	1671	24	2679	2153	33	5506	4872	43	8889	7732	53	213728	183228	89	1.59704
114435	102756	87	46626	42052	84	1995	1804	23	2847	2323	33	6395	5631	46	9287	7778	56	217746	186270	87	1.59805
105493	93592	86	49512	44119	83	1497	1450	17	2835	2445	32	5400	4785	45	7718	6902	51	178378	152799	83	1.59805
65618	64695	77	28928	27887	75	831	986	0	1351	1309	16	2986	2761	32	4737	4247	39	96682	98637	75	1.59907
79938	76927	78	32801	31518	77	1845	1729	20	2090	2076	24	4647	4698	37	6070	5839	40	142033	137028	78	1.60211
98520	92281	85	46132	41725	84	1642	1449	17	2747	2507	31	5375	4848	41	7983	7389	51	150862	142785	80	1.60515
122708	111335	90	58668	52768	88	2238	1775	24	3069	2834	30	6654	6090	47	9037	8698	48	227963	203941	86	1.60617
54550	55279	70	27458	27448	73	1052	1202	10	1608	1354	14	3090	3199	32	4625	4563	36	93796	95405	71	1.60617
202142	166442	105	134152	113453	99	4598	3947	35	6976	6252	47	15030	13303	68	19651	16882	82	414275	359331	98	1.60718
207634	147043	102	107747	78156	102	4933	3502	43	7091	4803	55	13331	9334	71	19013	12296	93	381286	253573	100	1.60819
133458	119582	95	68535	62482	85	2404	1895	26	4386	3424	39	9033	7888	51	14030	12668	71	360371	301881	88	1.60921
65804	62235	86	27521	26830	75	1341	1319	13	1393	1257	16	3453	3346	32	4924	4415	41	88792	85552	73	1.61022
315669	220537	138	172292	125028	135	6803	5215	43	10690	7663	56	23048	16678	91	31121	21707	121	651188	462284	132	1.61123
63508	60239	79	23626	22258	69	1114	1056	5	1212	1055	7	3298	3110	30	4617	4468	40	92480	90034	74	1.61123
32311	31557	68	15944	15507	50	490	535	0	381	328	0	1621	1810	19	2381	2404	26	59983	58125	66	1.61225
104967	95596	85	50084	44761	84	2115	2065	22	3809	3170	37	7407	7236	45	11660	10589	61	319034	283567	90	1.61225
89282	82596	83	45337	41828	81	1876	1731	22	2425	1699	30	4591	4095	39	6575	6048	43	147397	129327	80	1.61326
116059	104586	96	52755	47089	86	2125	1713	24	3637	2931	35	7875	6926	50	10907	9762	59	311818	276245	86	1.61326
88722	85107	82	61243	59869	80	1675	1656	20	2616	2240	27	5628	5748	42	8448	8465	47	232446	227864	79	1.61326
59163	58704	75	27831	27275	75	1270	1107	7	1112	1186	9	2471	2499	27	3547	3762	30	85407	84668	68	1.61529
89990	87359	79	42039	40513	79	1358	1518	16	2522	2066	29	5374	4984	41	8229	7515	45	242044	238578	78	1.61529
84208	73907	98	39080	34780	84	1513	1133	14	2606	2202	27	3850	3508	36	6159	5651	43	124894	109693	76	1.61732
67277	65093	76	32184	31329	77	960	1270	10	1623	1830	21	3832	3805	34	6420	5933	46	173235	173232	75	1.61732
80161	73165	84	43296	40321	80	1114	1136	8	1960	1609	22	3674	3550	33	4891	4459	39	122893	113670	77	1.61732
96347	87076	99	47178	42123	99	1819	1493	21	2909	2327	32	5930	5218	42	8305	7136	46	213476	184178	99	1.61732
114021	106802	91	71241	67805	84	2917	2520	28	3779	3339	39	8663	7838	50	11841	10767	66	274090	237955	81	1.61935
115251	103832	85	58890	53556	85	1516	1538	17	2755	2112	30	6297	5573	47	8669	7795	55	225914	194284	82	1.62036
118474	107693	87	66738	60167	84	2135	2136	24	3004	2852	33	6612	5937	46	10191	8236	63	205000	178091	79	1.62036
114706	104165	85	60072	54970	85	1911	1799	22	3592	3215	33	7317	6890	46	10399	8907	53	284738	252290	84	1.6234
114739	101176	88	37004	31819	84	2023	2039	23	2640	2609	25	5116	4799	40	6841	5619	52	143490	125776	79	1.6234
145641	116551	93	63843	51571	91	2729	2127	29	4237	3290	37	7747	6282	51	10509	8526	56	216646	177862	86	1.62442
87642	82991	83	48194	46691	80	1530	1507	14	2870	2904	30	5990	5964	41	8549	8311	58	246028	239518	79	1.62442
152270	131159	103	68023	59484	90	2527	2205	26	3725	3074	34	7706	6390	50	12848	11091	59	293968	248256	87	1.62543
55755	54806	77	32971	32400	75	478	648	0	930	1218	9	2407	2313	26	3687	4041	31	92616	92633	70	1.62543
65681	63559	79	25260	24747	73	769	950	0	1576	1265	12	3146	2846	32	4298	4286	34	90298	86099	72	1.62644
53845	53834	72	27546	27031	74	846	932	0	1382	1475	16	2605	2296	30	4624	4281	37	121368	120419	72	1.62949
78277	76751	79	36830	35686	77	1178	1112	8	1823	1713	17	4097	4002	33	5590	5461	38	165112	160685	79	1.63151
104666	95219	83	44378	40020	82	2233	2049	25	3924	2984	40	6300	5687	43	8300	7090	52	162125	140832	82	1.63354
98176	92589	86	31062	30201	78	1357	1326	15	2951	2943	29	6355	6301	43	10060	9325	54	282413	273042	81	1.63557
120006	111512	91	59852	57198	83	2740	2617	26	3987	3731	43	8008	7318	48	10418	9583	58	292074	249820	86	1.63861
113372	102059	94	61137	54968	84	2008	1926	23	3930	3193	37	7911	7278	48	11252	9990	56	326603	288820	86	1.63861
79074	74426	80	31024	28220	80	1587	1459	19	2741	1921	31	4922	4340	39	7524	6695	51	145642	134046	81	1.63861
67504	62883	83	27043	24743	78	1515	1456	14	1490	1261	20	3475	3213	33	5674	5207	41	109642	98605	76	1.64064
259545	193575	123	135183	105294	104	7622	5724	47	10925	8337	61	22540	16896	95	29124	22193	98	585691	447233	104	1.64267
100052	96077	84	42426	40549	81	1688	1677	20	3292	2926	32	8170	7838	48	11957	10301	68	316686	294725	84	1.64267
69183	65679	79	31309	30340	76	1368	1325	17	1648	1509	22	3278	3224	33	5186	4872	40	118662	114062	72	1.6447
52762	49875	80	30374	28285	76	1160	1109	8	1492	1412	16	2650	2462	29	3539	3308	34	79991	71432	71	1.64571
50978	48625	80	24401	23672	69	805	948	0	980	1019	3	2241	2199	25	3154	3112	32	84166	80661	70	1.64672
120155	108751	90	67735	61014	87	2418	2362	24	3566	3031	35	6246	6011	43	9360	8694	56	202326	178790	86	1.64774
133544	118739	88	52043	47122	85	2859	2675	29	4041	2943	39	8091	7210	53	11259	9495	67	220385	192673	83	1.64977
29898	30017	68	14008	14064	48	293	454	0	1016	930	0	1396	1347	16	3009	2842	33	70171	75250	60	1.64977
228979	168328	103	111685	83732	100	4839	4002	38	7174	5360	47	14795	11986	73	20629	16528	79	452944	355487	97	1.65078
35342	34440	69	19694	18291	78	623	544	0	720	1057	5	1870	1598	21	3141	2764	30	65264	57284	84	1.65078
193361	165767	98	90368	75774	99	3708	2826	33	5467	4602	43	9986	8869	52	14437	12041	76	317001	276192	93	1.65179
184978	154857	97	79530	66809	92	3846	2798	39	4950	4255	42	11294	9034	62	16055	12747	78	326179	260339	92	1.65179
41709	40968	74	21195	20946	62	465	512	0	1005	977	0	2521	2166	28	3483	3389	33	92996	96751	65	1.65281
98494	92291	83	44843	42379	82	1668	1491	19	1482	1578	17	4423	4129	36	5561	5195	39	134017	130088	76	1.65281
103591	94243	85	52887	46439	84	1642	1643	18	2767	2570	28	6081	5391	43	9762	9183	52	263101	236878	83	1.65382
84100	77163	87	42994	40239	80	1645	1513	19	2050	1920	24	4816	4230	41	6976	6506	45	134460	122907	77	1.65585
39503	39784	72	16791	16659	51	498	537	0	1092	1055	6	1818	1688	18	2732	2744	29	73978	74563	68	1.65788
161733	145151	90	114919	105275	91	5591	5298	37	10360	9921	62	20719	19781	78	34006	31938	83	859269	774743	91	1.65788
109766	90863	90	58553	48942	87	1985	1568	22	3341	2675	33	5851	4712	48	7907	6492	52	206166	169286	82	1.65788
154508	135073	90	66985	59329	88	3744	2980	35	4320	3834	40	9570	7883	55	15266	12273	79	324569	271944	88	1.65788
71898	67873	80	35684	33372	77	1293	1130	10	2115	1717	23	3681	3311	36	5093	4435	42	106856	98496	75	1.65889
49623	47331	78	24523	23965	69	893	882	0	816	910	0	2236	2071	25	3300	3341	30	66382	66504	71	1.65889
104198	95895	86	48489	45285	83	1425	1409	16	2013	1673	30	4200	3885	35	6654	6092	45	166541	154284	81	1.65991
168935	147439	93	92749	82895	90	3585	3379	32	4702	4063	41	10666	8980	59	15730	13360	69	332364	265868	90	1.65991
123067	110766	88	59145	52855	85	2191	1715	24	3534	2950	41	8100	7299	47	12532	10965	64	327868	285958	87	1.66092
105833	100172	82	53073	49446	83	1592	1528	16	2690	2740	27	5996	5906	42	8913	8505	48	249194	236096	81	1.66295
188025	157831	96	84491	71477	95	3809	3251	34	5921	4652	49	11065	9352	58	14813	12071	67	328052	256355	96	1.66295
59550	60230	76	26332	25600	75	1126	1191	11	1013	1060	5	3209	3150	30	4381	4436	38	95137	94173	73	1.66396
151426	132036	88	81292	70063	88	2129	1853	25	3983	3233	41	9852	8613	56	14712	12422	66	418264	361672	90	1.66396
109761	101394	83	46479	44524	81	1887	1628	21	2928	3076	29	7511	6983	49	11363	10641	58	305825	297043	84	1.66498
82259	78521	85	31927	29643	80	1317	1421	14	2008	1841	22	4033	3910	35	5629	4868	45	118683	116749	78	1.66802
108683	103295	83	69768	67218	83	3033	2820	30	4632	4311	36	10704	10082	55	16586	15234	75	451533	413538	84	1.66903
123341	117498	88	66120	63664	82	3888	3596	32	5606	5464	45	11944	11481	58	18449	17008	76	378707	330410	87	1.66903
112517	102696	92	47088	42264	82	2112	1900	23	2581	2464	28	5793	5122	44	7515	6676	47	169042	148836	79	1.67005
127137	106775	91	82611	69641	89	2407	1963	27	3642	2585	36	6853	5719	48	10684	8872	59	242390	196125	89	1.67005
65965	62609	81	32904	31878	76	852	1133	8	1075	1186	12	3314	3236	32	4176	3836	37	104330	102377	72	1.67005
154136	124893	93	80859	66259	93	3170	2576	32	4645	3941	39	10119	8358	57	13195	11589	64	264713	227791	90	1.67005
75940	70293	81	28592	25898	80	1399	1399	15	2400	1888	29	4564	4054	40	5738	4733	47	122579	114671	79	1.67207
91237	83743	88	31680	28817	81	983	1063	7	1844	1539	19	4568	3822	40	5390	5044	41	114567	103782	80	1.67309
165032	135095	100	76631	63692	93	2426	2010	26	3405	3080	33	8801	7050	53	13469	10575	76	335178	272271	94	1.67309
174370	133894	99	85568	66749	96	3037	2296	33	5767	3844	48	12913	10275	64	18697	14798	81	523314	402273	97	1.6741
106093	93638	93	56090	50426	85	1222	1235	12	2049	2062	27	4836	4435	40	8060	6451	54	188640	168082	82	1.67816
115389	106899	84	41992	39596	83	1624	1637	19	2105	2148	25	5259	4693	41	7963	7185	50	180829	171068	80	1.67917
97524	93617	85	48553	46301	80	1776	1968	21	2584	3166	27	6255	6272	42	10469	10232	56	277531	268703	79	1.67917
67046	66293	80	39625	37251	79	1152	1157	11	1336	1434	18	3686	3610	33	5266	5443	38	133922	128096	73	1.68019
63766	62816	84	34237	33729	77	1155	989	0	1052	1064	7	2763	2750	29	3648	4015	33	110079	106928	73	1.68019
131507	113167	105	63568	53554	91	2327	2075	26	4211	3223	38	8934	8155	53	13287	12318	69	366977	332933	106	1.68019
122607	108988	88	59252	51961	86	2194	2094	23	2623	2461	32	4771	4199	41	7797	6723	50	159801	143152	81	1.68323
148586	138804	96	84328	79297	87	4405	4060	33	6243	5006	49	13209	12108	63	19645	17306	77	393419	326538	87	1.68526
138888	118969	92	71681	60271	88	2425	2369	26	4410	3988	41	8911	8078	53	14355	11875	68	386117	331662	88	1.68728
86204	78079	85	36454	32826	81	1977	1640	25	2368	2370	27	5019	4631	38	6179	6298	45	125913	114274	78	1.6883
66481	67501	64	30664	29942	75	1461	1221	16	1425	1447	16	3152	3075	32	4246	4013	38	91678	93695	71	1.6883
104556	94004	84	42683	37064	81	1502	1410	17	2680	2322	32	4979	4325	46	8965	7796	56	183229	153822	84	1.6883
72227	68903	87	44256	43142	77	1222	1211	11	2125	2006	22	4873	4840	39	6512	6401	51	196726	194801	76	1.69033
142337	118298	91	56095	47368	88	2191	1875	27	4345	3242	39	8092	6804	52	10575	8845	58	210906	173932	93	1.69134
99061	94127	80	34141	32631	80	1864	1715	22	2417	2699	27	5176	4948	39	7037	6879	41	184262	174972	82	1.69235
99555	93819	91	63234	60937	81	1642	1575	18	2536	2365	24	5569	5034	41	9384	9333	59	246322	239639	81	1.69337
113274	101013	102	59640	53178	85	1766	1552	21	3346	3161	32	7664	6881	49	12074	10314	67	318223	275687	90	1.69641
62280	59620	76	31435	30232	76	1099	1069	6	1169	1010	4	2802	2881	27	4437	4268	39	112781	107994	76	1.69844
129718	115490	90	55557	49214	85	2536	2256	27	3464	2883	35	7194	6225	48	11374	9028	57	258672	214762	89	1.69945
103914	87383	99	35920	31190	83	1992	1794	23	2789	2250	32	5607	5136	42	7975	7024	51	181878	173345	84	1.70047
125959	111007	94	51114	44540	86	1709	1479	22	3711	3088	40	7836	6500	50	11758	9494	62	316172	273425	92	1.70047
88618	85640	82	28595	27594	77	1629	1601	20	2259	2121	25	5304	4960	41	7892	7440	54	222372	213404	81	1.70148
85426	80794	80	43276	39885	78	1710	1740	19	2083	2050	25	4806	4229	39	6355	5715	43	131565	117696	78	1.70148
104777	98797	88	55186	53394	82	3405	3178	31	5060	4943	42	9624	8915	54	13088	11854	62	269902	236493	83	1.70249
103107	94585	83	56771	53050	83	1741	1509	19	2997	2316	37	5476	4641	44	7421	6484	53	168855	150373	84	1.70351
44648	44201	76	18453	18242	54	885	772	0	1028	1017	8	2222	2062	24	3182	3327	28	76120	77925	73	1.70554
76182	75023	78	33647	32787	76	1269	1157	13	1665	1936	23	5427	5240	42	7142	7129	47	214212	208904	81	1.70655
80336	76228	85	36945	34261	77	1799	1442	20	1686	1701	18	4269	3778	36	5552	4862	45	121745	111361	79	1.70655
226542	179704	119	143303	117060	100	5491	4775	38	8036	5805	54	16267	11963	71	22006	16117	87	480722	362370	103	1.70858
53589	52736	78	20638	20284	62	1103	988	0	1973	1579	18	2847	2766	28	4104	3722	38	85413	82906	69	1.71061
54504	53630	76	33717	32826	75	1042	1049	6	1369	1183	13	2677	2847	27	3837	3763	34	81020	77009	70	1.71061
46579	45046	83	15926	15926	50	652	656	0	1289	1290	14	2547	2455	27	3361	3277	31	65671	68102	62	1.71466
208893	167582	99	107012	86691	97	4736	3393	40	6287	4675	49	12158	9700	66	17080	14081	75	398841	322560	95	1.71669
137906	118478	94	69710	60556	90	2360	1851	27	3503	3012	35	8193	6626	50	11320	9891	60	293499	249433	89	1.7177
88682	83882	90	75912	73155	81	2106	1606	23	3027	2664	31	6571	6189	44	10791	11082	49	271204	264943	79	1.71872
39305	39288	72	22848	22716	59	688	585	0	989	968	0	2178	2124	23	2939	2824	30	56823	60007	66	1.71973
59834	55661	89	31013	29526	78	1257	1212	10	1037	1260	13	2826	2750	30	4179	4027	35	101851	99214	75	1.71973
108820	97366	85	35031	31727	82	1799	1752	22	3098	3109	32	7996	7437	48	11539	10082	56	324449	283281	97	1.72075
146155	126655	97	58805	52230	89	2072	1810	24	3785	3289	37	8717	7440	56	13348	10797	67	347359	299827	88	1.72075
30515	31008	56	17374	17230	58	541	619	0	-132	316	0	1387	1458	18	2009	1816	24	49876	52806	64	1.72277
109263	101873	84	58799	54086	82	2488	2164	27	2823	2655	31	6266	5499	45	9082	7600	54	195418	172060	86	1.72379
72226	67078	89	31968	29974	78	1226	1325	14	1820	1812	18	3247	2887	33	4404	3891	40	105577	99755	80	1.72379
43050	42651	71	22836	22229	63	585	542	0	665	688	0	1762	1927	21	2573	2434	27	71399	72000	70	1.7248
193479	164539	99	88069	77074	92	4273	3652	36	7024	5879	46	13376	10283	64	18448	14555	79	389938	301794	99	1.72784
86407	77700	94	37310	33536	80	2002	1581	21	2771	2405	27	5061	4543	39	6262	5762	45	145978	131512	79	1.72987
74857	67665	80	34095	30498	79	1069	855	0	1402	1264	14	3022	2858	31	4496	3861	39	98439	88242	74	1.73089
135007	122435	99	71854	66427	86	2923	2643	29	4099	3693	37	8138	7083	51	12266	10894	58	318388	260050	88	1.7319
91034	85883	84	53682	51375	82	2392	2579	25	3298	3029	30	6941	6307	43	9420	8788	54	198473	172563	97	1.7319
273210	188865	112	257830	191546	113	7934	6016	47	12905	9680	71	26191	19344	102	35764	25914	104	823559	610578	113	1.73697
164922	122980	99	100645	80000	96	3851	2960	37	5265	4004	42	10697	7899	63	14527	10778	69	299039	222579	93	1.73697
64580	63311	77	32314	31556	76	1134	1020	5	1381	1320	13	2754	2640	28	3938	3875	37	83722	84621	72	1.74001
115559	100079	87	47542	39892	84	1990	1585	21	3032	2539	32	8067	7116	51	11781	10421	58	321401	277303	85	1.74103
142599	121696	91	63898	55264	89	3248	2981	30	4437	4122	39	10179	8337	63	14970	12439	73	336137	281799	86	1.74103
71182	69983	78	35638	34939	77	1113	1020	4	1608	1827	17	3623	3776	32	4638	4415	37	148976	147993	77	1.74103
126179	114041	92	53437	47474	84	1874	1672	21	2776	2179	32	4619	3865	39	7091	5858	52	137088	117377	80	1.74204
97184	87928	83	44360	39157	85	1914	1404	21	2647	2061	35	6201	5383	46	10055	8850	58	254100	227519	84	1.74305
101981	95890	96	42302	40133	80	1730	1650	19	2602	2538	29	4998	4965	37	7575	7409	48	148526	144537	77	1.74305
363986	218955	164	210263	132218	152	10284	7102	55	15645	11404	74	32423	21923	120	45294	31026	139	974695	682913	142	1.74407
109885	99286	87	48023	43629	83	1694	1768	17	2575	2031	32	4483	3998	39	5325	4911	41	126227	116942	77	1.74508
84812	81794	82	44873	43636	79	1713	1541	19	2346	1946	28	6129	6078	44	9698	9085	52	266906	260417	79	1.7461
70125	67053	81	35838	33744	78	1198	1408	14	1192	1233	12	3727	3318	36	4571	3985	38	101664	97777	72	1.74711
170819	137922	111	89502	72300	111	2599	1894	29	4615	3549	45	10707	8612	58	17328	12903	86	451174	351217	111	1.74711
84298	82012	80	36493	35503	79	1192	1102	7	1846	1880	21	5777	5584	41	8474	7878	50	233306	226426	78	1.74812
78909	73586	80	38996	35406	80	1227	1347	14	2275	2363	26	4843	4595	38	6845	6443	49	206889	193993	77	1.74812
91527	81536	99	37497	33871	81	1571	1506	19	1818	1419	22	5110	4484	41	6618	5923	48	137886	125853	78	1.74914
78910	72534	83	30144	27530	78	1561	1349	14	1955	1496	23	4448	3946	38	5681	5287	41	129010	121008	76	1.75015
75323	68652	82	38286	34518	81	1354	1330	16	2509	2241	29	3876	3524	36	6027	5333	46	133187	120741	80	1.75319
166309	130784	94	64203	49851	93	3039	2554	32	5004	3802	48	9299	7476	59	13209	9994	62	299473	233964	92	1.75319
216327	177421	97	107799	91122	95	5716	4916	40	7664	6259	53	15235	11744	77	20828	16895	84	439399	331361	96	1.75319
39783	37125	68	23008	19447	87	909	741	0	1429	935	0	2284	1988	22	3987	3020	34	83023	64093	87	1.75319
161468	135301	95	62804	52005	90	3018	2665	29	4787	4422	40	8085	6485	52	12714	9522	68	332909	268643	93	1.75421
207087	160937	106	118893	95180	101	4296	3777	36	5934	4705	47	12825	10323	63	20140	15307	81	462028	398412	98	1.75522
109706	102023	91	64363	60658	83	1813	1632	22	3016	2926	33	6918	6126	46	9885	9114	58	278569	250758	84	1.75522
78971	76713	79	36374	35010	78	1822	1661	19	2202	1907	30	4082	3900	35	5971	5681	39	132865	127802	79	1.75725
62201	62271	75	30101	29642	75	1188	1225	10	1691	1682	17	3585	3499	34	5072	4629	41	115859	115717	79	1.76029
145967	132515	92	84757	77047	88	2657	2240	28	4414	3412	40	10725	9319	56	16178	13804	73	438775	366832	93	1.76232
80998	75561	82	41093	37041	80	1120	1124	9	2006	1954	23	3503	3180	36	5520	4493	42	125636	108921	80	1.76232
68008	65960	77	24088	23546	74	1093	966	0	1374	1273	13	3563	3508	31	5052	4754	38	115084	112506	76	1.76333
119725	107602	85	61691	54829	86	1614	1280	18	2487	2300	28	5862	4987	44	8409	7254	52	212359	181645	86	1.76333
72366	68421	82	32344	31123	76	1117	952	0	1454	1619	19	4237	4089	37	5360	5087	39	127598	127375	77	1.76435
99022	93492	82	60162	57025	83	1869	1800	21	3499	3200	34	6636	6009	47	10043	9742	51	211867	204505	82	1.76435
24885	23652	66	13452	13532	47	488	336	0	468	581	0	1248	1153	11	2124	1723	27	49061	50479	65	1.7684
107314	97451	86	54333	49435	83	1708	1705	20	3432	2866	37	7202	6430	50	10915	9480	62	312112	272697	87	1.7684
120072	111690	85	50371	45636	86	2237	2083	25	3039	2937	34	6410	5817	42	8410	7070	50	193339	174599	85	1.77145
153122	133117	95	58299	50339	90	3187	3085	31	5557	4359	44	9970	7949	58	14315	11582	73	293436	242892	92	1.77347
108722	101896	87	54272	51781	82	2857	2522	30	3841	3675	34	8031	7753	49	12347	12291	63	251552	226098	84	1.7755
49875	49377	66	24043	23644	65	1000	1030	6	1349	1340	16	2570	2568	29	3474	3007	35	76879	74513	72	1.7755
53051	51755	78	18900	18912	54	765	815	0	810	1010	2	2136	2252	26	2800	3093	27	81198	80001	72	1.7755
178812	148673	94	70926	57981	93	3149	2481	33	4546	3509	38	9717	7962	56	13071	11244	68	264861	219876	90	1.7755
106598	96763	87	51606	46498	84	1970	1848	22	2947	3001	29	7627	6604	49	10976	10372	59	301914	270510	83	1.77753
207603	161399	104	160773	131681	98	6159	4376	44	9920	7634	56	19549	15157	78	26581	20776	89	562069	460069	91	1.77854
110437	101692	87	46626	44272	82	2084	1987	23	3010	3140	29	6657	6467	45	10316	9524	55	287324	277165	82	1.78057
110413	100812	91	58580	53364	83	2383	2265	26	2562	2570	32	7283	6339	48	9211	7867	59	182885	154166	79	1.78159
123099	112147	102	63750	60612	84	2809	2659	28	4563	4518	38	11236	10314	59	17608	15925	74	466260	406759	94	1.7826
106261	94192	86	48889	42761	85	1665	1247	18	2519	2193	27	5906	5303	41	9235	8977	58	238346	216632	83	1.78463
131632	117440	87	62847	57351	85	2699	2502	26	3412	3159	34	7575	6582	51	9173	8136	52	206109	181139	86	1.78463
50527	50181	74	19566	19686	53	715	714	0	1116	1117	6	2362	2502	27	4148	3891	35	101533	96140	74	1.78463
55467	54848	76	25014	24419	66	1041	973	0	1131	1364	13	2682	2678	28	3546	3504	33	78570	80718	70	1.78463
105767	98258	87	65891	61544	82	1977	1811	21	3141	3071	32	7197	6610	46	11944	10826	60	304137	273398	85	1.78564
97166	91874	82	65231	62612	82	1630	1639	20	3297	3061	33	7684	7045	47	11917	11552	59	341509	308335	87	1.78666
84451	80806	85	46073	44018	80	1267	1171	11	2165	2355	25	4908	4578	40	6670	6963	45	201541	197899	80	1.78767
126249	112316	87	49471	43417	85	1913	1744	22	3424	2937	31	6194	5263	46	7478	6314	51	164778	141797	87	1.78767
246658	190703	106	124386	97893	106	6405	4895	46	9506	7260	54	16585	12644	72	23547	16987	99	483718	374991	104	1.78868
36845	33051	85	18945	16426	85	682	471	0	1113	870	0	1765	1419	15	2626	1860	28	76430	62512	85	1.78868
28983	30323	60	17668	17672	52	659	592	0	847	583	0	1629	1355	18	2339	2081	25	68552	70168	82	1.78868
64486	63531	80	30520	29268	77	1199	1239	10	1727	1408	20	2962	3073	28	4948	4589	37	92223	91469	75	1.78868
73262	68683	81	39122	37121	81	1273	1155	11	2283	2215	24	4307	3817	39	6784	5979	48	148817	137170	94	1.78868
85518	79468	83	43195	40285	80	1332	1407	16	1878	1556	28	5030	4540	42	6273	5523	46	127025	107470	81	1.7897
59736	57931	79	33026	32814	75	1137	1013	3	1922	1859	27	3352	3446	31	4892	4736	36	110236	109517	74	1.7897
69880	67237	77	34220	33126	77	954	1056	5	1857	1759	22	3913	3638	34	5477	5195	40	136624	134104	77	1.79071
83376	77360	81	29066	26648	79	1306	1461	16	2051	1981	28	4343	4052	38	6170	5521	47	132999	122040	81	1.79071
107252	92001	87	47327	41381	85	1446	1210	18	2505	2165	28	5174	4560	41	7399	6457	49	153484	125363	102	1.79071
37345	36567	63	21942	22215	57	621	687	0	937	703	0	2434	2483	27	3267	3245	32	85775	91038	59	1.79071
64535	60365	87	31114	28435	77	1062	1086	6	1334	1445	15	3404	2903	33	4933	4356	40	94984	87120	92	1.79071
32693	29408	82	7294	7017	40	965	775	0	4213	4129	36	1550	1496	18	930	1046	5	364	854	0	1.79274
39352	39156	71	22656	22716	67	318	335	0	956	1044	4	1920	1640	22	1869	1964	22	69231	67814	71	1.79375
156988	133917	97	75654	64498	91	2371	2052	27	4578	3404	39	9047	7484	50	14484	13123	70	367091	312788	95	1.79375
41140	41622	72	22216	21922	72	375	598	0	1216	950	0	1727	1911	20	3447	3141	35	85972	83905	72	1.79578
236018	177220	113	174633	127087	115	7333	5222	46	11412	9610	55	27256	22328	105	44285	35482	107	1.04858e+06	957132	114	1.79578
53195	50509	81	26831	26125	73	562	475	0	768	806	0	2272	2546	25	3558	3327	32	89427	90823	72	1.79882
63693	61857	76	36017	34886	76	1456	1292	15	2249	2016	27	4221	4096	38	6409	5699	45	119175	109353	74	1.80288
112136	101051	87	53279	48494	84	1873	1649	23	2667	2584	34	5866	4970	43	8956	8174	56	169367	144838	84	1.80288
129234	113363	90	56729	49243	90	1991	1771	23	3210	2840	34	6418	5693	45	8575	7266	60	171288	148569	87	1.80389
94286	87814	81	36291	34357	79	1985	2123	22	2482	2480	27	5474	4964	43	7995	7658	45	149748	134344	79	1.80491
45506	45218	73	17372	17372	51	569	561	0	998	771	0	2115	2248	23	2697	2785	31	81182	81623	70	1.80491
77941	73235	82	48079	45317	80	1630	1271	17	2390	2000	29	4545	4016	39	6333	5488	48	145451	124137	78	1.80795
63281	62638	78	38033	37493	76	1152	1254	14	2154	1654	27	4048	3924	37	5739	5981	42	162218	162804	69	1.81099
103235	94453	86	49631	45708	82	2390	2166	25	2994	2764	29	5900	5096	45	9196	7833	50	168250	145138	81	1.8191
229173	189725	110	109850	92901	101	5379	4597	37	7699	6531	50	17133	13855	74	22975	17157	83	480132	363990	104	1.82012
133897	121806	87	70993	63300	87	2006	1879	21	4025	3481	36	8738	7071	54	13210	10626	67	363052	300945	93	1.82012
122858	112513	85	64247	59613	85	2654	2554	27	4928	4062	39	8801	7980	51	14845	12929	68	392147	335668	87	1.82113
78735	76108	80	22305	21523	64	1224	1390	12	2282	2145	29	3819	3846	34	5633	5387	42	115102	111867	76	1.82113
92235	86289	82	35452	31815	79	1779	1626	20	2323	2334	26	4734	4234	42	6659	6320	45	152523	135792	79	1.82215
65380	60723	82	27228	24616	79	1409	1318	14	1877	1302	17	2867	2909	31	5042	4924	38	102246	93803	79	1.82722
87832	78039	84	27397	23903	80	1729	1647	19	2523	1793	30	4718	4080	41	5953	5358	45	121534	107565	83	1.83026
101541	90626	84	41806	36481	84	1253	1245	12	2209	2131	25	4885	4345	40	6806	6062	45	174125	149610	84	1.83229
63899	62211	78	28540	27779	75	955	1016	4	1954	1721	21	3221	3342	31	4812	4517	37	105135	107119	76	1.8333
172510	147222	103	72918	64114	92	4329	3934	34	5871	4675	44	10773	9127	56	15108	11426	64	303233	245107	93	1.83431
44499	43807	73	22807	22365	61	705	851	0	812	946	0	1895	1865	20	2745	2747	29	69381	67982	68	1.83431
149605	128522	93	64148	54664	87	2640	2388	28	3582	2879	37	8142	6785	53	10801	8728	66	227009	190705	85	1.83634
164678	131227	96	54906	43651	93	3317	2630	32	4179	3013	44	8248	6714	52	11410	8418	63	228930	176944	92	1.83634
162645	122904	98	95055	73764	96	2122	1675	24	3642	3077	40	8160	6391	53	12260	9746	58	333423	263920	94	1.83938
52326	48799	89	13620	13439	47	1122	1025	4	940	1409	12	2481	2584	26	3896	3695	33	76935	76072	68	1.84243
156926	131826	93	133224	114937	94	4139	3441	34	6688	5486	50	13481	11380	63	19208	15388	76	420178	342802	89	1.84243
89203	84596	80	43157	41762	79	1408	1165	15	2361	2250	26	5718	5492	44	8631	8192	48	224126	212594	76	1.84344
116192	105461	89	78040	71971	86	1951	1724	21	4137	3165	45	7649	7311	48	11950	10653	61	328324	295827	84	1.84445
37183	35754	72	14390	14612	47	602	636	0	748	638	0	1673	1898	19	2637	2472	29	55958	56654	62	1.84445
54460	53603	73	28155	27777	74	936	768	0	1023	1179	9	2378	2420	27	3643	3750	31	76887	78881	66	1.84547
132966	122905	85	64253	59373	85	2265	2166	24	3831	3656	35	8699	7598	52	12687	11336	60	346806	294936	89	1.8475
128318	114307	90	37683	33912	83	2448	2191	26	3059	2452	31	6304	5439	47	9137	7557	59	196632	167135	82	1.84851
55818	55748	75	34638	33308	76	1078	1124	8	1421	1650	18	2974	2915	30	4184	4324	32	92511	88467	72	1.84851
61767	60519	72	37642	36810	77	1402	1469	15	2175	2249	21	4264	4190	36	5687	5081	42	130056	116170	74	1.84851
77197	73152	80	38924	36835	78	1730	1621	20	1978	1579	22	4510	4034	38	6296	4893	45	137194	116339	77	1.85054
59491	57513	78	26205	25780	73	872	834	0	1339	1286	16	2840	2749	28	4152	4241	34	95938	96412	73	1.85054
85308	80229	82	34679	33116	79	1440	1426	18	2768	2394	31	5291	4897	42	6875	6695	43	153425	139104	79	1.85054
122764	110640	91	60532	54618	85	1813	1784	21	3118	2437	34	7336	6739	47	11336	10026	63	332130	286980	87	1.85257
122853	115951	95	95222	90382	88	2870	2806	27	4069	4191	36	9379	8196	54	13214	11729	68	353068	310956	102	1.85257
111814	107117	84	74231	69631	84	1968	2008	21	2997	2971	30	7166	6298	46	10512	9552	53	257574	234509	82	1.85358
78453	74256	95	42734	41612	79	1000	901	0	1390	1544	19	3528	3347	31	5306	5168	41	158444	152310	78	1.85358
184774	152521	95	71028	58630	93	3834	3161	36	4286	3195	42	9506	7518	58	12328	9866	60	263066	207064	93	1.85459
155740	133587	92	62354	53488	89	2975	2412	31	4361	4181	37	9248	8237	55	11696	10273	59	235951	198340	88	1.85459
83014	76763	87	29063	27743	77	1911	1835	24	2085	2163	24	5261	4807	41	7147	6612	48	159068	143738	80	1.85459
47554	45870	76	21118	20485	65	573	687	0	909	853	0	2065	2022	24	2591	2752	28	81523	84010	70	1.85561
135217	117872	95	50622	42554	87	2676	2331	27	4148	3349	37	7164	6071	49	9810	8727	49	222155	192937	86	1.85764
114985	104936	92	49124	45760	83	2478	2302	26	3151	2806	36	6647	5696	46	9908	8494	53	207770	175673	85	1.86068
179807	150145	95	55974	46766	92	3429	3075	32	4802	4405	43	10633	8871	58	13795	10956	69	290672	232066	91	1.86271
84494	82891	79	39752	37910	78	2158	2009	25	2398	2487	28	5403	5037	41	7982	7511	50	177169	151403	80	1.86372
154925	130741	94	83215	71262	91	3187	2587	32	4338	3892	41	9320	7713	56	13354	10939	67	318712	266027	88	1.86575
114437	104457	87	59647	54877	84	2102	2048	22	2707	2552	28	6452	5547	45	9159	7722	56	180679	152089	83	1.86676
169837	132184	97	131134	108815	96	3666	3116	34	6946	5227	49	14157	11335	68	22696	19591	84	586062	482097	93	1.86879
71976	68909	81	32291	30931	77	1107	1219	9	1740	1768	21	4090	3935	34	5443	5407	39	132354	132433	73	1.87487
86497	79067	94	38600	34688	89	2348	2287	25	3186	2856	31	7744	6634	50	10147	8990	58	221800	186293	97	1.87487
66404	64566	80	32165	29861	78	848	902	0	1490	1650	20	2501	2480	27	4343	3963	40	101275	99656	72	1.87893
111049	105279	83	60823	58468	81	2514	2315	27	4325	4472	37	11181	10083	60	15296	14164	69	449376	391864	82	1.88197
81077	75506	80	39383	36363	81	1653	1506	19	2384	2144	27	4698	4476	37	7085	6298	48	147038	128651	80	1.88197
137014	115830	97	89902	78815	90	1951	1665	23	3552	3442	41	8590	6986	55	14330	12205	63	366459	322900	87	1.88197
85520	82833	83	40350	39225	78	1116	1265	12	2172	2007	23	5319	5309	39	8915	8588	46	251905	244143	80	1.88299
89879	80227	90	49192	44230	83	1767	1337	18	2381	1905	30	4999	4427	41	7908	7755	51	223043	203333	80	1.88299
165338	141176	93	84395	73204	91	2491	2225	27	4963	3736	43	10762	8582	58	15664	12871	66	411158	331656	91	1.88299
99246	90412	84	37475	34424	81	2013	1989	23	2786	2318	29	5421	4762	44	7796	7332	47	160814	143583	78	1.884
143853	130905	90	83445	75632	88	2977	2706	29	5186	4220	41	11451	9321	63	18151	14913	74	477304	391162	90	1.88501
109276	99327	85	59301	53700	86	2273	2047	24	2900	2742	29	6400	5656	45	9275	8267	54	184582	167335	100	1.88501
82633	79825	78	38240	37160	78	1267	1382	14	2448	2321	25	5068	5106	38	8641	8285	50	206067	194265	77	1.88603
76299	70277	82	31639	28529	79	1383	1019	10	1770	1611	27	3970	3768	36	6204	5599	48	120840	112225	78	1.88704
30647	30164	72	18890	18772	56	709	481	0	562	545	0	1450	1390	16	2129	2124	25	58893	60639	63	1.88806
74412	71093	78	45256	44125	78	1100	1198	10	1763	1752	16	4347	4225	36	7216	6781	46	178806	174507	77	1.88907
93557	90063	84	48078	45511	80	1612	1585	19	2161	2106	23	5424	5310	40	8811	8554	51	245144	237411	80	1.89008
100613	93853	81	56318	52170	83	1708	1435	20	2924	2606	35	6675	6090	46	10743	9466	59	284868	255411	89	1.89008
124792	108533	89	54607	47672	86	1586	1270	16	2579	2185	33	5470	4519	45	8721	7028	52	214031	182055	84	1.8911
99074	88280	84	52481	46122	83	1927	1809	21	2512	2302	31	5546	4804	42	8336	7167	53	215004	191303	81	1.8911
139841	117193	104	71622	62542	90	1790	1519	20	3252	2933	35	7145	6345	47	10979	9375	56	296297	247004	90	1.89211
91296	84547	86	33061	30235	79	1825	1570	21	2535	2287	26	4949	4063	41	6590	6082	45	144639	135365	80	1.89313
83294	78450	80	33861	32578	77	1732	1797	19	2904	2427	28	5117	4629	39	6685	6728	41	141155	133963	77	1.89313
156640	123729	96	84885	66661	94	2628	1671	30	3805	3207	40	8629	7261	51	12871	10425	67	316440	260143	94	1.89414
116209	101691	86	61000	51632	87	1966	1593	22	2828	2479	33	5867	4869	44	8562	7858	51	219267	189681	85	1.89414
89543	83801	83	41216	37745	81	1848	1955	19	2510	2437	27	4886	4273	41	7723	6837	52	159394	137616	83	1.89414
67537	65400	80	29190	28454	74	1337	1308	13	1898	1809	20	3478	3123	34	4553	4524	37	92529	90737	73	1.89414
114402	99361	91	59508	52269	86	1898	1739	24	3652	2637	38	6917	5764	46	10700	9057	62	290952	250011	87	1.89617
196961	159525	105	102119	84587	99	3859	3149	36	5653	4449	45	11648	8861	61	16726	12194	75	331614	253131	98	1.89617
129584	110649	95	74977	65227	87	2212	1834	24	2600	2149	34	5971	5147	43	8323	6836	56	187959	160740	89	1.8982
105832	98994	88	51167	48813	82	1915	1917	21	3433	3068	35	7237	6879	47	10029	9548	55	292531	279589	81	1.90022
85299	83345	78	41910	40620	79	1338	1318	12	2256	2185	25	5186	5100	38	8038	7782	44	214603	210461	75	1.90022
84875	80747	81	33379	30919	80	1484	1515	15	1955	2162	23	4225	4171	35	6462	5540	45	128368	120858	75	1.90022
65495	64945	76	34864	34329	75	932	755	0	2043	2050	19	4516	4447	35	5978	6237	40	195458	193766	72	1.90022
67280	65353	80	32979	31133	76	1707	1419	19	1584	1316	21	3765	3592	35	5770	5484	45	119962	107668	75	1.90124
38491	37038	79	26980	26364	71	352	462	0	990	816	0	1777	1673	21	2433	2291	26	64834	66334	67	1.90225
88074	81506	83	36074	33334	80	1713	1568	18	2101	2257	29	5078	4796	39	6737	5772	49	144448	127802	76	1.90529
155094	120379	96	54895	42972	91	2917	2298	30	3775	3139	38	7986	6486	53	11431	9397	61	228488	184393	88	1.90732
61986	60567	79	30787	28691	78	1295	1259	14	2078	1722	24	3927	3987	33	5644	5591	43	115822	110337	75	1.90833
151232	130007	91	57999	50253	88	2876	2367	31	4519	3710	40	8506	7373	54	11635	9563	67	247748	210321	84	1.90833
129286	114093	90	54260	48417	86	2641	2293	27	3276	2564	29	6288	5703	44	9316	7773	56	188913	164298	84	1.90935
145727	136929	89	122262	116412	87	4580	4223	34	6384	5642	46	12003	10981	60	17426	16248	63	375030	317041	90	1.91138
194892	163811	95	76644	64167	94	4479	3657	38	6562	5372	47	13260	10615	67	18297	14823	87	392907	300557	95	1.91442
149602	140923	90	82709	77906	86	4583	4225	35	6299	5585	40	12515	11634	61	18787	17562	73	372725	326895	88	1.91442
64341	60315	85	26698	25382	77	980	1023	4	1806	1385	17	2880	2667	31	4059	3838	36	92762	91203	75	1.91645
129520	123623	84	62958	60915	83	2860	2756	27	5554	4986	43	11712	10768	60	16250	15067	69	453529	395955	90	1.91645
70548	68305	85	32324	31464	77	1147	955	0	1983	1694	22	4066	4043	34	6850	6694	43	167091	163902	80	1.91746
82761	76143	83	42458	39099	81	1224	887	0	1796	1592	27	3668	3491	36	4878	4465	39	120143	108448	82	1.91746
191408	168067	93	88710	79143	92	4264	3823	34	7016	6115	49	13946	11294	70	19312	15573	81	419743	341778	100	1.92354
61242	60984	74	28407	27708	72	1243	1208	16	1701	1924	21	4365	4313	36	6469	6366	46	121743	114647	74	1.92354
178990	142794	95	103394	83541	94	3476	2947	34	5157	4231	43	11187	9245	58	16267	13039	79	388787	323702	92	1.92354
64402	60922	92	27443	26340	75	1195	1045	7	1355	1539	17	3029	2881	32	4078	4362	34	91705	88926	74	1.92456
87935	81316	82	38217	35631	80	1591	1704	17	2311	2035	27	4979	4759	38	6852	6153	46	144630	137284	86	1.92557
121488	108142	88	53950	47851	87	2347	1935	25	3923	3531	34	7278	6376	48	11948	11074	59	325799	287340	90	1.92557
61678	58800	78	22529	22029	61	1070	1098	8	1248	1163	8	2879	3101	29	3948	3839	35	92133	91763	75	1.92659
94765	89478	81	99467	95736	82	2755	2348	28	3226	3086	31	7832	7161	47	10819	9839	61	224592	200431	83	1.92659
57606	56082	79	25976	25902	63	847	887	0	1496	1403	21	2705	2757	29	3773	3718	34	80444	79608	70	1.92659
36338	34879	72	18899	19084	51	426	354	0	1258	815	0	1375	1135	13	2298	2418	26	53818	53714	71	1.92659
178515	150920	94	78023	65517	92	3666	2836	34	5853	4841	46	10905	9013	60	14061	11443	73	313383	249441	95	1.92963
51999	50514	78	28299	27588	74	646	599	0	1255	1059	7	2365	2324	27	3559	3747	30	89529	85397	73	1.93064
68459	63729	79	30509	29049	78	1088	1196	10	1639	1462	20	3436	2924	36	5180	5178	39	121374	116756	74	1.93368
107723	94988	100	120736	112375	86	5652	4988	38	7100	6185	46	15353	13318	72	22923	19539	78	488155	400387	86	1.9347
117040	107977	89	68063	64257	85	2528	2464	27	4003	3876	36	8743	7912	56	12339	10852	71	241686	205106	84	1.93774
21016	19383	75	7719	7730	39	500	418	0	333	493	0	1104	1022	4	1531	1604	16	37591	37665	56	1.93875
254906	185517	117	137847	104848	106	4419	3200	38	7187	5349	48	16989	12339	78	23988	18672	95	655710	489595	103	1.93875
146372	127510	91	58005	50423	87	2855	2346	30	3884	3129	38	7482	6556	45	10078	8593	52	212461	180190	86	1.93875
168394	144737	91	62124	53821	89	3990	3442	34	5823	4785	47	12205	10369	60	17281	14700	83	354101	281355	94	1.94382
103130	98242	87	48051	46460	81	3159	3153	28	4596	4543	38	9200	8416	51	11369	10531	62	259815	233978	84	1.94484
114788	105879	85	58324	53994	84	2303	1916	27	4041	3350	40	8256	7312	53	12948	11489	62	349766	304844	85	1.94484
84036	79128	81	45944	44037	78	1107	1146	9	1967	2171	24	4696	4222	39	7518	6919	48	217111	208648	80	1.94788
88724	83887	85	39202	37085	80	1155	1187	9	2019	1940	22	4682	4700	36	7160	6615	52	182321	174250	82	1.94991
118398	105788	87	57000	50611	85	1984	1775	23	2954	2366	37	5748	4926	44	8494	6645	53	217546	177803	102	1.94991
153883	128940	93	64842	54408	89	2130	1649	24	3908	2736	37	8802	7496	51	13511	10343	68	365543	295371	94	1.95295
137392	116955	101	54886	47318	88	1984	1748	22	2901	2650	31	6925	5966	48	10605	9189	55	255387	212863	88	1.95396
170626	134608	94	83822	66769	93	3827	3010	33	5213	4220	44	11693	9178	59	16642	13498	71	410360	336542	95	1.95396
58047	55917	79	24804	23983	69	1055	1059	5	1024	1002	2	2593	2503	27	3464	3683	31	84443	81162	70	1.95701
83801	79582	81	33339	31854	77	1551	1404	19	2236	2207	24	4408	4292	38	6249	5447	45	128261	119216	77	1.96005
87775	82808	83	34844	32259	79	2014	2079	21	2551	2162	29	4874	4588	40	7973	6972	47	162388	147832	83	1.96005
69400	66257	82	34419	33031	77	1571	1443	17	2275	2072	27	5150	4578	42	7308	6478	47	143445	128577	80	1.96106
67087	64328	79	30973	29199	77	1273	1106	9	1895	2133	19	3439	3173	32	4251	4117	36	99402	96287	75	1.96309
74745	70502	82	33321	30118	79	1244	1091	8	2097	2030	25	3642	3695	33	5262	4800	41	116943	106784	75	1.96512
61466	58160	79	29680	29508	75	859	841	0	1095	1146	10	2562	2694	28	4447	4318	40	98676	96287	71	1.96512
87075	77373	88	35551	31392	81	1881	1594	20	2312	2151	26	5001	4339	41	6386	5284	47	143555	123091	80	1.96715
177629	148741	98	92471	78179	93	3475	2948	33	5503	3745	49	11433	9686	58	19807	15965	82	520191	402285	94	1.96816
153921	124889	95	76704	62470	92	3983	3163	37	5104	4163	42	10844	8131	62	15518	12289	71	363687	288002	108	1.96816
86608	83571	80	48394	46866	79	1586	1369	18	1673	1690	24	5054	4773	38	7842	7813	47	203499	202841	74	1.96816
146087	122783	100	81290	68993	92	2352	2051	27	4309	3521	38	8537	7359	55	12212	10468	60	354071	311266	88	1.96816
198751	153486	97	130049	106761	95	4026	3357	37	6299	4837	50	11804	9362	62	17422	14622	75	419754	331082	93	1.96917
60556	56722	79	31571	30111	76	912	924	0	1445	1362	15	2778	2754	29	4520	4275	36	86725	84556	69	1.96917
62256	60131	76	32794	31249	76	947	965	0	1364	1498	15	2945	2982	31	5351	5034	40	123836	118691	71	1.97019
129601	110846	93	57294	49933	86	2438	2195	26	3296	2697	34	6763	5968	44	8953	7920	51	183660	154155	83	1.9712
92280	87893	80	39316	37905	79	1534	1520	17	2870	2719	29	6712	7033	43	10011	9582	51	277466	270803	79	1.97222
90344	82937	83	38713	35809	81	1749	1498	18	2481	2082	31	4983	4463	40	7229	6317	51	140795	130552	80	1.97424
278693	181916	116	162519	110736	112	9121	6003	54	13291	9071	72	25686	17526	97	36394	25563	104	744585	520156	111	1.97424
114362	104368	85	52373	45394	85	1966	1745	20	3859	3111	39	8621	7246	53	14392	12172	71	375280	320422	101	1.97424
67281	66723	76	28450	26515	69	1376	1092	8	1854	1510	25	3567	3241	35	4872	4243	42	104193	101663	72	1.97424
126041	110692	88	65857	58080	86	2145	1998	24	3718	2999	41	8891	7815	52	12024	10448	61	350973	293561	86	1.97526
94689	90109	83	45120	43907	80	1436	1630	16	2817	2476	29	5929	5618	42	8156	8752	47	238836	237137	77	1.97526
165934	145671	99	83384	73051	92	3104	2501	30	5604	4399	46	12234	9901	63	19301	16654	81	501073	402905	94	1.97627
76262	72201	79	42558	40352	78	1510	1361	15	2745	2530	30	5263	4998	40	7853	7077	53	168623	150700	80	1.97729
74236	71996	79	34082	32650	77	1197	1116	8	1929	1942	25	3850	3725	38	4819	4682	36	110624	111283	76	1.98033
87224	82613	80	36315	34707	79	1513	1405	16	2204	2426	26	5930	5963	39	9542	9298	52	263803	258702	84	1.98033
56262	55313	77	17952	18039	53	1141	845	0	1563	1373	14	2582	2730	28	3703	4273	30	89324	89664	75	1.98134
101579	92479	89	53818	48605	84	1357	1294	15	3294	2895	33	7492	6716	48	11570	10305	65	303015	268747	87	1.98134
44988	44702	74	22895	22356	72	799	792	0	502	763	0	2517	2296	29	3063	2938	31	70302	70231	71	1.98337
133722	118192	104	62151	55829	90	3252	2693	32	4224	3657	39	9653	8188	55	13158	11236	63	296798	243037	104	1.98337
118313	103197	88	47118	40951	86	2355	2187	23	2899	2625	33	6028	5146	45	7815	6771	50	199902	165327	90	1.98438
134078	113100	91	61319	52310	89	2586	2088	27	2740	2817	27	6957	6086	48	10723	8494	58	222760	184778	88	1.9854
94889	87683	89	54205	49839	84	2067	1989	20	2241	2139	29	5670	5398	42	10753	9581	69	264000	249324	84	1.98641
117026	111829	85	40542	38816	82	2969	2835	30	3224	3503	32	8043	7239	49	11244	9713	66	216819	186775	99	1.98641
65657	64103	75	23798	23177	64	982	871	0	1306	1522	20	2964	3252	28	4332	4538	34	93700	88517	76	1.98844
79175	75842	80	24670	24085	70	1554	1572	19	2722	2289	31	5240	4975	40	7280	7209	48	146447	137798	80	1.98844
49774	47938	88	26390	25918	73	520	479	0	782	923	0	2200	2225	22	3314	3488	30	90830	87118	74	1.99047
132168	117470	91	75334	66755	87	2071	1744	24	4086	3359	38	8335	6851	54	12424	10182	67	355557	301666	89	1.99148
106828	97747	84	58497	52157	83	1906	1647	21	3534	3136	33	7202	6619	50	11834	10992	66	319294	281134	99	1.99148
85295	79823	84	48621	46187	80	2216	1977	26	3083	2907	28	5391	4737	42	7028	5815	50	157890	139689	80	1.99452
29911	30854	52	17994	17932	55	706	717	0	709	742	0	1922	1882	22	2961	2741	30	76772	77260	67	1.99655
151695	126153	91	66526	55453	89	3280	2619	32	3671	3063	37	8326	6233	51	11981	9508	65	246640	198478	87	1.99655
88449	78872	84	35603	32143	83	1779	1587	19	2010	1448	20	5139	4664	40	7160	6130	47	153432	138525	80	1.99858
59684	56714	79	29847	28198	79	677	841	0	1468	1315	12	3206	2921	31	4317	3874	38	130623	121380	92	1.99858
41444	40914	71	22284	21679	68	840	902	0	602	758	0	1849	1825	23	2681	2679	29	64053	62860	66	1.99959
34660	33839	71	14578	14436	48	574	393	0	341	471	0	1892	2116	23	2655	2730	27	68848	67406	69	2.00162
122457	107174	89	51397	45342	85	1674	1456	17	3113	2883	28	5673	5318	45	7456	6230	50	164492	148368	82	2.00365
134049	118597	91	91648	81791	88	2287	2133	24	4468	3465	47	9571	8620	51	15750	14523	69	419462	364275	86	2.00365
145715	134231	87	88934	82236	86	2686	2519	29	4942	4054	42	11844	10649	63	16894	13663	70	471810	388955	86	2.00365
126049	110015	89	69078	59832	86	2092	1651	24	4058	3401	37	10162	8631	59	15420	13603	73	395451	351062	82	2.00365
82678	75421	82	43059	39588	80	1609	1463	22	2526	2455	25	5088	4767	40	7454	6611	47	150635	134732	75	2.00466
96159	88215	83	52232	48486	83	1862	1464	20	2295	2022	24	6021	5266	45	8835	7524	49	243327	225136	84	2.00466
154279	144129	90	94285	88875	88	3942	3528	33	6429	5595	46	12968	11834	63	17626	15894	74	390443	329478	88	2.00568
88155	82720	82	41576	38049	79	1262	1055	6	1956	1689	23	4866	4244	40	6373	6268	47	177178	158179	78	2.00669
76422	75081	78	39807	38804	78	1286	1394	13	1892	1966	28	4533	4514	36	7303	6664	45	198570	197427	77	2.00669
84920	79517	86	40679	38962	79	1552	1530	17	2160	2035	25	4670	4540	37	7797	8302	48	221578	219324	82	2.00771
108640	97779	86	66101	59921	84	1581	1212	16	2841	2474	28	5028	4582	42	7887	6876	53	186338	165298	83	2.00771
52281	52299	78	22960	22833	62	879	940	0	1323	1428	15	2294	2379	26	4150	3810	34	77565	76005	72	2.00872
124921	116887	84	82610	78442	84	3206	3020	30	4783	4684	37	10900	9562	61	14068	12101	65	349416	300003	87	2.00973
47030	47743	71	17236	17076	51	897	1026	4	949	759	0	2377	2561	25	3194	3348	32	72535	74760	71	2.00973
193200	166686	94	104302	90424	92	4661	4230	36	6911	5470	47	13097	10587	68	18727	14918	76	384283	300494	95	2.01075
72833	68806	81	30711	29388	77	1534	1463	17	2023	1477	20	3709	3433	36	4881	3937	46	108074	105333	77	2.01075
202452	164649	105	127880	105072	94	4626	3686	39	5834	4692	45	12396	9721	63	17239	14478	81	343726	277408	96	2.01075
88966	81464	94	39429	38191	78	2004	2073	24	3488	3187	39	6443	6309	42	8472	8156	49	193329	176540	81	2.01176
106484	95744	96	55147	48772	84	1629	1265	14	2959	3191	30	6354	5497	46	10175	9128	54	273901	242757	85	2.01176
62156	58628	91	26449	25690	74	1075	1073	7	1321	1294	15	2809	2490	28	4151	4209	35	83367	79879	75	2.01278
87733	82572	81	33941	32638	79	1312	1285	14	2222	2027	22	4295	4372	35	6460	6021	42	140066	136349	77	2.01278
82029	76970	82	33264	31653	77	1690	1502	18	2571	1957	31	4440	4130	38	6741	6340	43	134774	117880	80	2.01582
131000	111980	94	63636	54764	87	2490	1980	28	3942	3394	35	7606	6595	50	10971	9477	58	244359	203690	90	2.01582
34398	34425	53	17631	17659	54	452	528	0	732	764	0	1441	1269	16	2691	2612	28	65513	64598	70	2.01785
152208	135503	90	177201	163682	91	4445	4271	34	8256	6838	52	16221	14394	74	22641	20188	82	574637	482035	91	2.01785
104304	96303	84	60141	54837	84	1693	1546	20	3121	2804	32	7288	6990	46	11726	11335	59	319338	294439	87	2.01785
234349	184962	112	106686	83710	109	5559	4738	40	7752	6032	49	13379	10585	63	21160	15536	76	439378	326923	111	2.02089
73541	68614	85	32441	29277	80	1611	1378	22	1827	1921	21	4326	3609	37	6902	6381	51	150912	137444	82	2.02393
42490	41721	74	24457	23981	72	535	558	0	864	870	0	2096	2232	24	2713	2609	29	74562	75657	70	2.02393
221538	191296	99	98513	88458	94	6400	5446	40	11962	9089	61	22419	18132	90	33683	26708	93	778877	600982	102	2.02393
38491	33528	86	18447	16124	86	514	416	0	1082	708	0	2422	1781	24	3756	2995	38	89833	64797	86	2.02393
34071	35467	60	18018	17755	56	548	537	0	694	727	0	1699	1662	23	2564	2654	26	72654	72273	70	2.02393
55004	53051	77	27053	26388	75	859	761	0	1396	1219	13	2513	2453	29	3301	3249	33	90558	88649	75	2.02697
42912	44313	51	24720	24232	72	414	495	0	465	572	0	2056	2220	24	3373	3127	33	90200	87806	72	2.02799
83931	77224	86	31342	28220	81	1649	1580	17	2565	1963	30	4513	4108	40	6218	5307	44	138568	124295	78	2.02799
121537	111036	94	60187	55540	85	2077	2016	21	3097	2523	32	6910	6574	42	10505	9472	55	362961	345491	85	2.03001
162266	122668	97	82972	62400	95	2210	1641	27	3703	2838	39	9226	6830	60	15168	10840	84	392994	310650	93	2.03001
154615	129485	90	51285	40746	88	2891	2402	29	3978	3530	38	8131	6642	51	10744	8622	62	226725	182329	86	2.03001
216574	185248	96	104689	89574	96	5670	4688	41	9109	7085	61	16662	13213	69	22057	17139	89	458482	349861	98	2.03001
70513	70378	76	34458	32576	78	1519	1359	15	2155	1522	24	3952	3626	36	5495	4692	44	113339	104767	92	2.03103
146869	111083	96	72700	55831	94	2213	1786	27	4138	3435	37	7662	6240	47	12107	9432	63	269298	212962	90	2.03306
94710	84986	85	53109	45602	82	1844	1536	19	2608	2483	32	6326	5949	45	9179	8103	56	270362	240857	85	2.03508
108665	96110	86	51599	44091	88	1787	1466	18	2931	2751	30	7177	6243	47	10545	9569	53	287000	254269	84	2.03508
251112	182942	122	164958	121766	114	8083	6083	48	11527	9446	57	24146	20210	90	33147	26715	104	694141	579770	112	2.03711
111528	102261	86	74930	68912	85	1832	1855	23	2907	2757	32	6006	5253	46	8875	7724	54	171165	158922	82	2.04015
78463	76540	79	43169	41601	79	1331	1281	13	1825	2035	22	4689	4635	40	7009	6485	46	141020	137721	78	2.0432
53218	53997	66	18737	18189	55	979	1013	4	1249	1281	12	2551	2555	26	4369	4307	36	98965	98854	72	2.04421
91119	86198	82	50996	49117	80	1606	1458	20	2061	2005	21	5170	4941	40	8952	8787	48	240966	233457	82	2.04421
83611	77595	88	41553	40036	79	1606	1597	18	2241	2163	25	5391	5119	39	8174	7728	48	234206	221164	82	2.04624
100651	85942	101	49219	41327	101	1449	1313	15	2016	1684	27	5059	3849	45	7695	6441	57	168749	136710	101	2.04624
74240	73955	77	25547	25136	61	1274	1297	13	3058	2771	29	7379	7517	43	6628	5955	52	174165	174510	75	2.04725
112504	101314	86	60778	54989	86	2164	1878	21	3711	2940	34	7832	6952	50	11263	9712	59	331639	306939	88	2.04928
114059	102252	87	74329	65254	88	2836	2397	30	3360	3632	33	7979	7437	47	11957	10393	61	254059	236887	86	2.04928
204356	137065	110	97032	68731	104	4553	3261	39	6589	5104	47	13841	9751	71	19141	13478	89	393881	281336	103	2.05232
114234	102962	87	48813	44993	84	2278	2055	25	2668	3078	28	8019	7160	54	13553	12529	61	359789	331315	86	2.05739
114858	102262	86	53278	47897	84	2167	2077	24	3050	2595	34	6184	5641	48	7908	7089	51	171262	147316	82	2.05841
121305	110364	87	62436	58177	84	2300	1879	26	3068	2723	32	7241	6654	48	10171	9186	54	216375	185090	82	2.05942
78064	71934	79	37132	34636	79	1547	1381	18	1923	1946	24	4196	3538	37	5571	4929	42	127213	113785	77	2.06246
219709	129012	134	82493	46023	130	4066	2677	39	4925	2665	62	10185	5909	85	15155	8403	99	300253	162270	129	2.06753
121497	107421	86	48757	42835	86	2300	1939	24	3095	2693	37	6431	5404	47	9609	8059	51	205545	178670	84	2.06855
195500	165710	95	79873	68401	92	4521	3780	38	5345	4703	48	12461	9883	62	18180	13719	76	374659	296249	89	2.06855
157160	129820	94	71877	58441	91	2528	2288	27	4220	3731	41	9810	7867	54	15135	12344	68	409588	327067	91	2.07362
148030	125867	90	64574	55637	89	2523	2298	27	3985	3253	41	7763	6475	50	10366	8774	60	216738	175280	88	2.07362
70692	67862	79	32564	31612	77	744	882	0	2123	1833	24	4696	4693	36	6765	6506	43	173638	169413	77	2.07666
236947	196851	110	278258	229631	106	6241	5494	39	10130	8205	54	23004	18445	92	33196	27010	95	876253	669108	117	2.07666
70707	67037	79	40642	38057	79	1107	970	0	1929	1624	22	3910	3533	36	5177	4831	41	123858	111377	79	2.07767
48015	47164	74	18506	18004	58	794	789	0	432	562	0	2316	2291	27	4169	3967	36	90723	87900	73	2.07869
84123	74629	91	36701	33641	79	1314	1204	16	1629	1354	18	4185	3665	37	5130	4462	45	118129	102510	78	2.07869
90197	84050	82	49765	47808	81	2148	1995	22	3275	3058	31	7814	7402	52	11156	10301	56	287627	277340	81	2.0797
108296	93467	93	70222	62078	86	1694	1468	17	3012	2456	32	6895	5918	47	10287	9241	56	286771	255343	86	2.08376
75751	72505	78	44369	43057	79	1019	879	0	1974	1846	24	4307	4212	35	6791	6793	48	184161	179219	81	2.08477
98672	90132	86	50124	44797	85	1442	1247	11	2440	2402	26	4958	4309	42	6580	6112	45	158752	136350	84	2.08578
71850	69590	76	31097	29462	78	1163	1145	9	1402	1578	20	3440	3600	30	4857	4597	39	99712	95931	75	2.0868
75631	73493	82	21325	20763	59	1474	1321	15	2208	2369	24	4624	4715	36	6858	6209	46	153764	150620	78	2.0868
124561	112847	101	57567	53549	84	2248	2224	25	4220	3637	41	9959	9045	56	14896	13868	66	403662	348244	89	2.08781
62788	58796	85	29589	27742	77	1149	1060	6	1821	1823	19	3301	2980	34	4525	4100	41	94600	88982	73	2.08781
57238	52988	91	25046	23907	76	1394	1106	7	1634	1498	16	2997	2971	30	4432	4172	39	99702	98211	75	2.08883
75185	69517	87	31650	30379	78	1130	1257	11	1939	1611	25	3202	3103	33	4706	4919	37	107479	104037	76	2.08883
144751	114281	102	59528	48173	90	2933	2307	29	4141	3493	39	8308	6525	53	11881	8903	73	243400	199227	90	2.09187
170753	143716	94	61698	50831	91	3731	3086	34	4876	3862	41	9461	7374	58	12624	9785	66	266069	208481	94	2.09288
81265	74266	82	38621	35236	81	1450	1204	12	2246	2133	25	4424	4087	39	5490	4645	42	127511	117709	79	2.09288
122211	101968	88	69973	58629	88	2012	1784	23	3192	2485	37	6342	5233	46	9945	8042	60	245071	206916	84	2.0939
120465	105434	88	46055	40782	85	2811	2735	28	3543	3270	33	6554	5307	51	9717	7674	62	206301	172883	87	2.09592
65180	62678	78	32642	31742	76	1274	1294	18	1479	1693	18	3236	3149	32	4040	3858	37	97469	92856	73	2.09592
74960	71615	84	39365	37983	77	1530	1607	19	2551	2597	24	4845	4610	39	7592	6728	48	163968	144761	74	2.09694
103923	93396	85	51925	46330	84	1580	1462	16	3073	2928	32	6276	5358	45	10222	9212	60	277979	241562	83	2.09897
143224	118838	103	68426	57054	90	2718	2512	27	3262	2811	30	8604	7072	51	14290	11740	69	394422	312560	89	2.09998
69979	68967	78	26661	26056	68	1158	1097	9	1480	1886	22	3371	3267	33	4921	4743	36	107092	109215	71	2.09998
132082	115760	90	41537	34394	88	2291	2104	25	3299	2744	35	6330	5556	46	9638	8351	56	238284	225676	80	2.09998
54034	51274	79	25440	24833	74	772	917	0	1060	1017	3	2107	2172	26	3637	3745	34	96997	97255	68	2.10099
89547	81721	90	47151	44554	81	1509	1742	18	2215	2155	26	4507	3696	38	5982	5746	45	142557	128029	78	2.10201
81552	76143	82	32795	30831	79	1139	1015	3	1601	1706	20	4482	4410	36	6331	6582	48	127434	122621	76	2.10201
117400	103682	100	53361	48042	85	2661	2355	28	3179	2506	36	7482	6774	48	10307	8672	60	212049	172648	85	2.10809
107178	97554	85	54235	49429	82	1948	1674	21	3030	2510	30	6776	6434	45	11796	10712	62	295368	276509	87	2.11113
108111	92603	94	55644	47204	85	1748	1686	21	2753	2676	29	6167	5472	46	8999	7437	58	265970	230761	86	2.11215
123934	107206	92	57890	49844	88	1906	1815	22	3128	3169	32	8236	7256	56	13536	12748	62	371837	326944	86	2.11215
76429	73257	83	37900	36667	78	900	972	0	1722	1382	16	3889	4088	35	6349	5955	45	184442	179293	78	2.11418
85022	78376	96	35117	32075	79	1757	1475	18	2581	1863	25	4707	3927	41	6574	6056	43	146798	135368	80	2.11418
99998	91219	91	37180	33790	82	2062	1583	23	2397	2057	29	5239	4819	44	7568	6711	52	150728	133324	79	2.11519
61367	58670	77	22304	21828	62	1090	1079	6	1071	1148	10	2670	2681	28	4267	4210	35	74883	72684	75	2.11519
103482	97629	85	48899	46116	82	1747	1739	19	3609	3227	38	7395	7163	48	9409	8937	52	257446	243437	84	2.1162
131840	112409	96	69009	59924	88	2606	2317	29	3289	2950	34	6924	5574	49	9784	7114	66	206173	168852	89	2.11823
84989	82959	80	43911	42814	79	1494	1279	15	2484	2149	30	5466	5273	40	8753	8701	53	222538	215347	80	2.11823
201762	174395	98	111753	99138	96	5056	4197	36	7345	5931	49	14365	11776	68	21743	16797	85	496332	377250	100	2.11925
83448	77514	86	35243	31801	79	1670	1542	20	2292	1877	29	4766	4098	41	6936	6374	50	138327	123220	78	2.12229
41799	39710	75	21505	21315	67	857	676	0	566	884	0	1276	1569	16	2043	1952	25	63756	64928	66	2.1233
40296	39167	76	19656	19344	57	286	230	0	673	894	0	1801	1651	20	3203	3166	33	74462	76326	66	2.12533
68229	65764	76	25951	25157	75	1174	1104	8	2172	2155	28	4420	4371	35	6037	5931	41	127167	124177	73	2.12634
92196	83375	98	34923	32009	82	2061	1748	23	1733	1849	22	4754	4318	39	6341	6017	47	136061	130209	75	2.12634
123593	109265	92	54918	48426	86	2596	2675	27	3432	3076	37	6822	5774	50	10141	8794	53	184534	155756	84	2.12736
102159	96078	82	59723	56860	82	1703	1601	20	3158	3106	30	5835	5526	43	9178	8824	55	249211	246967	76	2.12736
214407	178918	105	99100	84792	101	7197	5872	42	9161	6553	54	18169	13707	77	25670	18824	93	502343	363315	107	2.1304
67982	68364	76	27615	27075	73	1049	1112	10	1991	2086	19	3191	3433	29	4919	4819	39	93674	92137	68	2.1304
99247	92121	86	41729	39220	82	1736	1818	20	2641	2594	29	4686	4399	38	7419	6751	46	159131	149898	78	2.13141
38155	37520	78	20082	19845	56	550	488	0	805	667	0	1778	1744	20	2864	2841	28	77795	80371	66	2.13141
111864	102279	86	57868	52573	84	1866	1739	23	2885	2651	29	6179	5246	44	8441	6947	52	167740	144135	79	2.13141
47601	46688	79	24493	24262	72	886	756	0	1318	1371	13	2589	2589	28	3397	3074	31	74197	73213	71	2.13446
92165	84638	83	46192	42038	82	985	992	0	2352	2276	29	4766	4615	38	6979	6727	44	204852	190696	81	2.13446
51443	48300	79	23372	22953	71	454	493	0	599	854	0	2297	2086	27	3245	3048	34	70841	70397	71	2.13446
286138	188524	122	318436	245428	117	15780	12130	56	25469	19967	102	50960	39628	108	70840	53809	111	1.04858e+06	1.01665e+06	121	2.13648
143158	111769	94	98032	83905	93	5227	4556	38	7456	6598	49	16391	13370	76	21768	18636	84	453711	377543	92	2.13648
233995	187039	106	108137	88889	102	6872	5883	42	8302	6494	51	17841	13814	80	24839	18684	90	543267	402499	103	2.13851
346244	232949	128	188776	122538	129	10954	7248	56	15247	10715	77	31899	21484	118	42831	27805	119	851221	578003	124	2.13953
218279	174264	117	103267	79141	117	3665	2683	33	6101	4555	44	12583	8891	71	19238	14296	88	461844	339370	117	2.13953
58989	59282	76	28556	28462	67	1276	1073	9	1616	1558	15	2587	2398	27	4141	4029	37	79152	81639	70	2.13953
135860	122281	86	53347	46917	84	1936	1707	23	3365	2710	33	7766	6703	51	12814	11523	62	325426	285402	88	2.13953
365174	222670	153	174117	110167	147	10852	7396	54	17579	11898	80	35192	23259	121	46576	30361	139	988870	698177	144	2.14054
87847	82639	80	41142	39062	80	1760	1700	21	2477	2361	25	5467	4911	40	7849	7394	48	162957	142513	80	2.14054
150609	126838	93	76973	65648	91	3112	2687	30	4099	3101	46	8679	7299	53	11968	9494	63	240230	197302	91	2.14054
102194	94637	85	37867	34446	84	1719	1579	17	2349	2394	25	5444	4860	43	6810	6362	45	153095	147615	81	2.14155
111020	101552	95	59506	55452	84	2506	2378	27	3888	3198	43	7539	6579	45	10710	9567	57	224535	192600	90	2.14257
160917	143638	95	109164	100734	89	3050	2755	29	5329	4711	45	12581	10689	67	17816	15148	78	492772	401073	94	2.14358
132765	112609	93	71462	62209	88	2708	2471	29	3698	3257	35	8407	7029	51	12014	10045	54	301131	259838	89	2.14358
114510	106462	86	47237	43704	84	1664	1536	21	2369	2300	28	7053	6426	46	9981	8838	56	267480	238798	89	2.14358
59487	57688	76	30216	29166	75	1206	973	0	1233	1582	15	3068	2728	31	4164	4540	32	97042	94973	72	2.1446
114766	109022	89	97922	93649	84	2063	1807	24	3706	3386	36	9229	8444	51	13517	12273	66	376094	329977	90	2.14561
47131	47602	77	24175	23596	67	427	642	0	952	767	0	1747	2031	21	3552	3384	35	90232	92270	73	2.14662
36065	35401	70	21038	20600	63	451	398	0	884	887	0	1824	1970	21	3411	3350	34	78124	75255	71	2.15068
260573	203177	109	123632	99508	105	5964	4561	42	8618	6755	56	17123	13936	80	24070	18110	97	511944	402895	105	2.15068
180545	157435	95	84007	74598	93	4519	3943	36	7011	5914	48	13303	11572	62	18416	14918	81	395682	323833	96	2.15169
146147	129127	88	81445	71559	88	2396	2038	27	4606	3853	41	9867	7886	55	16148	13154	83	423204	348739	96	2.15271
74704	71333	81	30204	28249	76	1437	1296	14	1381	1302	13	3766	3740	35	5026	5132	41	110648	105611	80	2.15271
97238	91249	83	43742	41323	80	1692	1653	20	2723	2490	30	4873	4637	37	7803	7230	47	173660	168597	81	2.15271
66067	61035	87	28626	26876	76	1222	1155	10	1512	1323	16	3211	2832	32	4390	4719	36	99431	97210	76	2.15575
62418	61425	75	32969	31994	75	1007	1148	10	1569	2003	16	3175	3072	30	4860	5115	36	99744	97546	72	2.15778
84029	78475	80	41777	39606	81	986	993	0	1944	2153	20	4543	4464	38	6499	6259	45	162553	150589	78	2.15778
157776	137265	92	102032	91590	91	2148	1881	24	3878	3358	37	9373	8024	54	13107	11093	64	353606	296071	89	2.15981
88416	84795	88	44599	42125	80	1637	1509	15	2281	2006	32	5251	5337	37	8712	7904	55	235212	230301	76	2.16183
182644	159090	101	68474	59305	93	3979	3485	35	6054	4994	44	12419	10157	61	17248	14155	82	359112	287868	109	2.16183
287751	168165	139	129148	77541	139	5851	3567	48	9293	5309	64	20776	11971	94	29785	16123	116	815238	465999	139	2.16183
111210	106905	83	68473	65562	82	2388	2443	25	3601	3175	34	8361	7778	53	12656	11626	64	340401	301546	79	2.16285
74237	69159	82	30195	27401	77	1524	1537	17	2387	2166	30	4281	4096	37	5937	5313	46	114205	104559	73	2.16386
71104	69238	81	37700	36961	77	1066	1047	6	2196	1971	24	4749	4866	35	7845	7585	44	223823	216185	76	2.16488
103421	95125	86	66399	63512	83	2735	2373	27	3432	3543	32	7794	7278	52	10606	10724	55	237812	216533	83	2.1669
127244	115636	103	56576	49907	103	3626	3600	29	5125	4638	38	10317	8459	65	13337	11811	67	288723	237062	103	2.1669
51644	49970	75	24950	24286	73	845	795	0	1664	1619	18	3114	2726	32	4040	3449	39	81317	80780	70	2.17197
121805	111436	94	73598	68801	85	2960	2748	29	4412	3925	39	8881	8050	53	11687	10486	59	244114	217759	82	2.17197
83698	78938	83	37024	34611	80	1752	1618	20	2147	2558	24	5254	4598	41	7434	6664	52	151387	137845	79	2.17197
115991	109646	84	56128	53846	82	2429	2409	26	3989	3799	36	7317	6305	48	9551	8298	53	221171	191820	85	2.17299
149593	121544	110	72095	58842	110	3299	2549	32	4408	3045	43	9454	7408	58	12584	9450	68	268649	204623	110	2.17299
93901	85067	88	53221	49270	82	1268	1196	11	2532	2404	28	4706	4304	39	7509	6821	49	190550	178105	82	2.17502
154330	138938	89	72092	66160	87	4089	3498	34	5080	4611	41	10737	9728	54	14585	12789	72	299441	246570	91	2.17502
64920	63018	70	35672	34476	76	873	695	0	1481	1704	16	3027	2838	31	4780	4104	40	137419	131534	78	2.17502
100479	95167	84	58320	53935	83	1628	1720	19	3120	2512	32	5939	5419	43	7449	7164	49	228152	210564	90	2.17502
52230	51407	76	31047	30292	74	622	531	0	1126	1207	11	2204	2445	24	2701	2695	30	73291	75334	72	2.17502
116753	108104	84	63051	60234	82	2364	2148	26	4466	4087	41	9832	8806	54	14837	13486	68	403204	345276	86	2.17603
103247	93408	84	62201	56761	85	2493	1962	28	3276	2546	34	5080	4384	38	7369	6468	46	163671	140881	85	2.17704
174104	152151	94	80104	71589	88	3698	3417	32	5947	5056	49	11647	9550	65	17868	14778	74	359918	288921	88	2.17806
162162	138386	96	65072	54712	91	3309	2770	32	5037	4124	42	9490	7726	54	12012	9692	62	247437	209001	93	2.17806
50456	49918	75	17994	17638	52	1079	1216	10	1385	1119	14	2654	2672	25	3925	3806	35	80814	80184	70	2.18009
76829	71013	82	35952	33147	78	1203	1250	12	2449	2151	28	4342	4098	36	5550	4938	42	119250	110222	79	2.1811
76557	73440	79	43306	42226	78	997	1104	9	2339	2430	23	4649	4699	37	7036	7273	49	186165	183348	78	2.1811
121435	107616	89	56853	50960	86	2088	1977	22	3027	2799	34	6657	5691	47	9058	8157	61	200549	172531	87	2.18211
172914	148833	94	74985	65393	91	4279	3437	35	6237	5258	47	12249	10339	58	17317	13335	79	349165	282690	90	2.18313
79360	73738	84	41386	38097	80	1724	1578	19	1847	1948	21	4288	3970	37	5471	5195	41	151128	141482	79	2.18617
94508	87862	88	40591	37428	80	1461	1470	16	1992	1826	29	4979	4284	42	7272	6487	46	140841	124233	81	2.18718
215263	172675	113	98577	80520	104	4571	3841	37	6766	4910	54	14321	10917	71	19617	15192	82	408866	309466	119	2.18718
109743	99664	84	41321	37427	82	1840	1729	21	2279	2132	28	5254	4666	44	7534	6586	49	167999	142618	85	2.1882
168912	142661	97	80644	69231	91	2871	2635	29	4748	4210	40	10208	8781	59	14075	11452	70	295912	239199	88	2.1882
116571	110999	84	53818	52055	82	3544	3257	31	4995	4862	40	10631	10101	58	15261	14373	67	343168	302201	83	2.18921
243560	185654	119	141298	108736	110	5386	4078	40	8160	6301	54	18343	14586	76	26082	19177	99	664936	520417	103	2.19225
79880	77131	77	34361	32194	77	1883	1923	23	2256	1886	25	5325	4816	41	7102	6834	44	154683	145202	74	2.19327
147477	115900	94	72165	59241	91	3383	2883	33	4700	3532	43	8667	7096	51	12290	10357	73	266755	220396	86	2.19327
53076	50002	84	20683	19946	62	799	796	0	1458	1525	15	2493	2430	27	3358	3478	30	76165	75739	72	2.19327
80868	77298	79	37157	35756	79	1487	1447	16	2167	1905	24	4635	4597	36	7626	7549	42	199026	191037	76	2.19428
67752	65028	78	42713	41145	78	840	1130	7	1379	1313	11	3315	3498	31	5603	5125	42	141069	137195	74	2.19529
108597	102293	83	46411	43358	83	1930	1906	22	3251	2865	35	8828	8256	52	14173	13180	69	382221	353641	83	2.19631
113600	101513	99	58756	54193	85	1948	1665	22	2576	2402	30	6291	5597	47	7914	6678	55	163306	145046	81	2.19631
44759	43494	73	17874	17736	54	500	557	0	1084	1133	8	2217	2384	24	3931	3835	33	79103	78137	70	2.19732
119413	106977	88	60266	53873	86	2388	2167	25	3085	2759	30	6047	5054	46	8279	7530	50	188265	159814	86	2.19834
65926	63391	78	31302	30850	76	1078	1155	7	1769	1946	22	3737	3797	34	5238	4862	39	164254	162814	78	2.19834
97863	90425	98	56220	52992	82	1797	1464	23	2102	2300	26	5158	4782	40	7761	7312	49	197347	183923	83	2.19935
101300	90705	86	45145	40956	82	1561	1553	16	2598	2315	28	5955	5560	43	9460	8244	56	259178	232327	84	2.19935
58403	57614	77	27474	26726	75	751	773	0	1373	1263	16	3694	3803	33	5223	5274	37	152954	153540	77	2.20138
92168	88195	83	47863	45709	80	1378	1433	15	2208	2216	25	6509	6057	46	9988	9449	57	253903	247163	82	2.20239
261630	178287	113	129346	87693	110	6407	4769	43	9037	5760	63	19215	13637	80	28426	20441	105	665346	478847	113	2.20239
327844	207742	119	169064	115825	119	12225	8717	58	17085	12683	74	35092	25721	113	50302	35135	116	1.04858e+06	782522	137	2.20239
176274	146942	95	79209	66018	92	3433	2971	34	6097	5037	48	11872	10221	62	16859	14291	77	343245	288572	93	2.20341
152001	134084	92	62745	56358	88	2144	2262	23	3898	3488	37	8068	6695	48	11183	10540	57	249945	205972	90	2.20442
60230	57486	85	32151	30427	76	935	1075	6	1497	1250	14	2922	2526	29	4169	4182	35	101650	97528	79	2.20543
280588	213521	115	112597	86254	114	7057	5391	44	9867	7321	58	21284	16102	81	31084	22716	108	635387	451146	120	2.20645
229021	167484	104	153051	119190	102	6097	4679	43	9247	7762	55	19170	15539	75	24621	20299	94	555675	466112	101	2.20746
133394	115566	89	60160	53025	88	2443	2236	27	3321	2938	34	6612	5457	44	10956	8853	61	248638	208926	92	2.20848
110144	103043	85	56604	53444	83	1645	1564	20	2701	2379	29	7244	6713	45	10856	10411	53	300876	284717	88	2.20848
97802	92105	93	54768	52289	81	1601	1472	16	3349	3089	32	7045	6294	44	9818	9850	54	269913	261098	82	2.20949
50266	48970	75	24446	23203	73	930	943	0	1322	1312	10	2329	2405	27	4202	3841	36	81057	79410	75	2.20949
128979	120648	88	74792	71774	84	3717	3679	31	4987	4758	39	10610	9880	58	14480	12593	65	296005	247758	88	2.21152
123933	111796	86	44736	39936	84	1929	1640	20	3480	3095	35	5950	5569	46	8876	7655	54	178648	150246	88	2.21152
88914	79958	85	53556	48281	83	1575	1580	16	2912	2216	30	5400	4620	42	9190	8125	49	238884	223106	88	2.21152
55126	55138	81	21256	20876	59	1037	867	0	1172	1411	17	2345	2499	27	4007	3752	35	73796	74160	70	2.21253
44548	45013	70	27137	27263	72	819	589	0	544	743	0	1969	1802	24	3224	3704	31	79448	77801	74	2.21253
125361	111364	87	61102	55147	85	1992	1919	23	2609	2428	30	6341	5649	46	9096	8360	53	226497	192186	91	2.21355
52293	52228	71	29580	28919	75	737	589	0	1612	1463	18	3105	3175	29	5111	4691	40	127389	128230	73	2.21659
63630	59074	85	33492	32746	76	910	840	0	1207	1291	19	3151	3032	30	5136	4527	44	146917	145212	74	2.21862
104046	92173	85	55713	50087	85	1795	1682	18	2952	2378	30	6222	5589	45	8533	7495	54	245157	214792	81	2.2247
157757	138136	98	86966	77447	89	4245	3784	34	5881	4810	45	11394	9873	60	16733	14469	72	348702	284818	87	2.2247
84350	80256	81	42093	40607	79	1348	1383	14	2325	2277	24	4809	4637	38	6595	6645	42	189490	183388	77	2.22571
61046	59279	77	36259	35239	75	780	676	0	1444	1380	15	2817	2790	30	4144	4004	35	105182	105910	70	2.22571
67934	64886	83	27719	26940	75	1039	1097	8	1570	1150	16	3026	2919	30	3979	4295	34	103970	100960	73	2.22977
144426	134570	88	134899	128108	88	3821	3366	34	7290	6153	53	15557	13491	70	22149	19411	83	618844	521518	92	2.23281
103389	94278	84	47968	42635	83	1247	1253	12	2202	1733	25	5451	5036	41	7202	6735	45	200897	176517	82	2.23281
68978	67668	79	44832	43934	78	1106	1138	11	1602	1763	17	3669	3646	33	5711	5546	41	140866	133804	82	2.23585
35808	37442	54	17992	18033	52	541	659	0	544	704	0	1694	1882	19	2737	2844	28	57809	55591	70	2.23585
164115	145180	94	69025	61410	87	3330	3183	31	4982	4182	42	10824	8865	56	15040	12971	79	313377	255187	93	2.23788
107291	97284	84	58752	52574	84	1858	1606	21	3156	2544	40	6638	5955	45	10621	9402	54	272423	240759	86	2.2389
145422	131427	94	78706	70753	85	2271	2154	23	4349	3724	39	8714	7379	54	12387	10480	64	340620	289158	90	2.24194
100790	93037	85	60179	56396	83	1970	1853	20	3296	3545	31	6872	6089	48	9759	8749	53	279357	264792	87	2.24295
122769	114517	86	62255	58396	83	2351	2365	24	3700	3192	36	8197	7667	48	13316	11988	67	336846	318307	88	2.24295
121195	107824	89	55266	48362	87	2008	1542	23	3397	2678	35	6508	5576	46	10974	9114	61	278659	239372	102	2.24295
166517	149197	92	103035	95282	89	4598	4275	34	7973	6811	50	14828	12552	65	20246	18312	79	395449	312055	93	2.24701
163295	147320	93	93851	86350	90	4367	3886	33	5561	4867	40	12293	10419	60	16703	14272	76	351370	290277	94	2.24802
138142	123036	90	65849	58621	86	2659	2252	27	4286	3498	42	8339	6766	50	10503	8866	53	234089	191529	87	2.24802
157016	128855	93	84388	68464	92	2902	2101	31	4951	3135	43	9583	7484	56	13868	11429	69	332681	267267	92	2.24802
162195	132339	104	102849	85314	95	3715	3007	34	7090	5646	53	15141	12653	75	22336	18428	80	645076	562177	94	2.25005
34227	34018	59	19432	19063	58	376	396	0	700	770	0	1614	1701	18	2434	2279	26	60884	61092	67	2.25208
212277	159847	101	82008	61379	98	4612	3595	39	5223	3950	45	11659	9000	60	16142	12411	74	343519	257579	97	2.25208
135532	117559	88	56933	48870	87	1540	1439	21	2526	2497	30	7166	6035	48	10123	8872	56	296806	257956	84	2.25309
73939	68160	85	36348	33328	80	1130	979	0	1692	1824	24	3981	3951	36	5508	5250	39	112592	104226	76	2.25309
156498	126159	95	83096	69590	92	3253	2827	30	4590	4514	40	9428	8328	55	14555	12203	64	303031	262507	90	2.25512
51527	50111	79	27753	26945	74	814	680	0	1057	1024	4	1955	2041	20	3338	3421	30	73589	76400	70	2.25512
90151	84290	89	39742	38087	80	1559	1585	16	2751	2428	30	5830	5666	42	8253	8012	47	219176	210790	79	2.25613
102749	95001	93	47886	45570	81	1916	2200	21	2653	2942	29	7342	6908	45	10207	10134	59	281432	281947	78	2.25613
86442	77238	83	38069	34248	82	2035	1757	24	2356	1768	24	4874	4344	37	6725	6072	47	135664	119776	80	2.25816
117362	104782	87	48999	43141	84	2264	2052	26	3495	2857	32	6205	5253	45	9008	8171	52	188753	169977	84	2.25816
61850	61934	79	25195	24558	69	1003	954	0	1531	1746	20	3343	3203	33	4042	3944	34	91804	89739	73	2.25816
75016	70694	81	36166	34481	78	1852	1786	23	2653	2359	29	4851	4324	40	6716	6382	45	143879	127192	77	2.25816
179284	152941	102	74178	65007	94	4168	3797	33	5278	4481	43	10816	8860	62	14549	12012	79	273966	223399	94	2.2612
118701	107140	89	39755	34247	83	1996	2088	22	3000	2687	34	7547	6485	50	10449	9222	52	292348	258421	86	2.26222
143602	129880	90	60439	54328	85	3130	2878	30	4560	4127	40	9640	8289	55	12284	10365	61	247862	205729	84	2.26222
128895	113180	96	64670	57909	87	1845	1724	20	2986	2480	32	6638	6056	45	9737	7973	57	261516	229410	87	2.26323
92627	87039	82	38847	36153	81	1874	1859	22	2532	2591	28	5334	5090	41	7608	7126	48	150814	147033	82	2.26323
102441	93068	83	44737	40272	83	2308	2203	26	2912	2420	31	5557	4803	44	8456	8257	51	175776	152982	85	2.26425
67774	64013	80	30333	28430	76	1330	1225	11	1591	1642	16	3892	3632	33	4839	4436	38	108831	101923	79	2.2683
192365	145970	99	98187	75623	97	3894	2702	37	5694	4956	43	12250	10246	61	18101	13551	79	409966	327364	96	2.26932
74431	71511	79	33365	30545	80	1521	1362	19	1795	1562	18	3833	3835	33	4972	4527	39	115736	110431	78	2.26932
196933	143159	101	123430	88108	101	2698	1849	31	6216	4272	49	13382	9123	74	20691	14145	84	537850	373300	102	2.26932
102598	98630	83	72004	68700	83	2153	1982	24	3195	2762	32	8100	7588	48	11402	10198	59	313679	279927	85	2.27134
27875	28356	68	17131	16994	54	498	525	0	667	601	0	1172	1117	8	1772	1849	22	45719	45784	65	2.27439
60467	57393	78	26139	25588	74	1338	929	0	1734	1140	13	2732	2870	27	4351	3894	39	99026	95812	77	2.28047
114621	103369	87	61450	55768	84	2203	1731	26	3436	3172	33	7849	6886	53	12313	10737	59	327060	289437	85	2.28047
42142	39850	77	25579	25071	73	589	543	0	945	1130	9	1914	2055	23	3555	3312	35	103842	103300	70	2.28148
99020	93755	81	31409	30043	79	1703	1725	20	2374	2274	24	5499	5247	40	7342	7176	50	167908	163162	79	2.28351
144319	131171	88	68118	62068	88	2113	1932	27	3909	3446	36	7943	7295	45	10751	10453	49	305928	295930	81	2.28351
106124	97992	85	66908	63965	83	2148	2241	23	3084	3290	33	6518	6143	45	8915	8225	51	191211	183578	77	2.28655
68177	67286	77	35947	35119	76	1079	1175	11	1920	1639	25	3700	3616	33	6056	6400	41	166424	165610	73	2.28655
117960	106136	91	67421	60835	85	1689	1469	17	3396	2919	33	6996	6251	47	9280	8032	53	275440	246948	81	2.28757
58780	57621	75	26524	25867	73	696	682	0	946	1037	6	2619	2494	28	3653	3881	34	95656	92795	69	2.28757
68824	66376	79	25597	25283	71	931	864	0	1411	1400	18	3492	3953	31	5612	5496	41	144131	147846	71	2.28757
187416	143466	104	78982	61412	98	3133	2341	34	5744	4062	49	10262	8059	56	13117	9840	67	278886	213466	92	2.29061
62234	61670	77	27015	26122	74	1166	1104	8	1319	1287	18	3218	2968	34	5249	5378	38	106113	105018	70	2.29061
94361	87702	83	47735	44808	81	2147	1757	24	2165	2537	24	4922	4496	38	7710	6746	46	164616	147698	76	2.29264
79958	72862	89	33579	29610	81	876	971	0	1836	1764	23	4279	3669	40	6854	6331	44	165767	149412	78	2.29264
71843	69379	80	29851	28719	75	1749	1672	20	2826	2428	28	4939	4492	42	8120	7537	49	155205	141342	73	2.29264
111622	103886	84	67864	64763	83	3081	2979	30	4189	3553	36	8791	8036	54	13156	12396	60	248808	214592	81	2.29365
116567	109555	84	57902	55153	82	2314	2092	25	3928	3660	35	10246	9346	53	14580	13130	68	413814	360218	88	2.29974
46697	45146	85	26010	25522	73	558	581	0	626	778	0	1636	1899	19	2813	2750	29	72833	74876	71	2.30278
33001	32590	62	18613	18578	56	578	434	0	1071	1030	4	1576	1553	20	1865	1720	25	56719	58936	66	2.30481
48665	48149	75	21782	21431	70	865	1030	4	946	986	0	2332	2457	25	4095	4011	34	80680	80097	73	2.30481
106530	96205	85	48519	41867	83	1647	1602	21	3900	3102	38	7043	6560	47	10061	9041	54	305426	265026	87	2.30582
80742	76793	81	34848	32538	78	1340	1365	14	1991	1729	25	3554	3413	33	5272	5254	39	121996	115428	77	2.30683
132386	115217	90	79548	67827	89	2274	2097	23	3681	3101	34	6836	6124	49	10650	9602	59	263700	225120	85	2.30886
163604	133491	95	58827	49518	93	3196	2991	32	4892	3493	41	8902	6992	54	12172	9254	68	267910	214487	91	2.30988
102193	93958	99	51108	47329	84	1353	1186	11	3470	2663	35	6538	5968	44	9624	8763	54	281831	267445	86	2.31089
104463	97777	82	42942	40363	81	1654	1670	20	2568	2437	31	7033	6675	48	11328	10529	58	296066	288066	83	2.3119
97701	88599	85	36965	32839	81	2287	1925	27	2567	2164	29	5725	5168	45	7123	5828	49	149744	129177	80	2.3119
131763	115463	88	74390	65967	89	2562	2059	26	3633	3522	32	9075	8150	55	13487	11845	74	378037	339234	104	2.3119
102429	98841	82	33621	33002	79	1543	1441	21	2890	3189	27	7123	6935	45	11352	11187	52	303407	295041	80	2.3119
123310	110510	89	46488	42916	84	2965	2612	29	3471	3314	32	8088	6880	49	10625	9850	51	218609	184094	83	2.3119
66925	61632	94	26176	24643	76	1467	1178	15	1544	1688	22	3628	3178	36	4801	4359	44	101263	89594	74	2.31292
55789	52133	82	27192	26291	75	880	827	0	1480	1507	19	2598	2552	28	3496	3309	32	75468	72140	72	2.31292
93432	84456	84	35536	31918	82	2010	1396	23	2592	2300	28	4229	3572	39	7265	5807	49	147055	128321	78	2.31495
84198	81590	81	32202	30636	78	1837	1800	18	2409	2431	28	4721	4666	36	6520	6520	46	159464	156731	72	2.31596
105968	95424	89	47988	43075	84	2094	1900	23	2534	2456	26	5843	5206	44	8004	7108	51	169368	146317	80	2.31596
175929	157755	90	80547	72535	89	4732	4296	35	6939	5844	48	13705	12005	65	19391	16189	74	379945	305470	90	2.31697
90768	85451	81	48493	45733	80	2004	1778	23	2499	1951	29	5551	4840	45	6910	6116	49	145388	131072	77	2.31697
204074	171187	97	83054	69695	93	4603	4303	35	7643	5999	52	15502	12069	71	20796	16447	87	434096	329114	91	2.31799
120991	105775	90	57865	51034	85	2006	1937	22	3125	2724	30	6045	4995	46	7766	6795	52	178153	153471	80	2.32002
60572	59208	76	27791	27466	75	1055	1063	8	1350	1232	14	2528	2155	31	3666	3413	38	79232	75665	68	2.32103
80299	77068	80	38764	38056	79	1203	1424	15	1963	1913	24	4913	5086	36	7494	7296	51	218321	216689	78	2.32306
127262	112980	88	51921	46336	86	2311	2237	25	3163	2658	35	7249	6228	46	9270	7543	53	205889	179856	83	2.32306
123540	111260	88	55324	48751	84	1793	1654	18	3011	2747	30	7136	6119	46	9790	8346	59	248072	212035	82	2.32306
86969	82860	86	51101	49404	80	1396	1356	16	2360	2416	26	5953	5695	43	8715	7994	54	237101	228776	76	2.32407
70556	68886	76	41611	40895	77	1025	1057	7	1773	1959	21	4351	4174	36	7433	7034	49	188888	180484	74	2.32407
133791	114945	93	49178	43086	84	2554	2283	27	4026	3357	40	7320	5944	52	10195	8276	56	224079	182469	84	2.32407
95442	94237	80	42759	41104	78	1602	1424	17	2627	2271	29	6340	5917	41	10211	9477	54	261280	255147	76	2.32407
93525	86842	83	58837	53449	83	1566	1208	17	1978	2397	25	5338	5013	40	8359	6873	52	206350	184969	79	2.32813
68874	64626	82	36548	34549	79	1172	1035	5	1596	1597	14	4241	4616	34	6374	5669	44	186811	177553	94	2.32813
75679	71729	83	37491	36363	78	1505	1516	14	1975	2136	24	4738	4723	36	7733	7481	50	214286	209937	78	2.32813
139447	119742	93	103091	90633	90	3734	3296	34	5386	5193	43	11136	9281	60	15173	13467	61	325971	279248	91	2.32914
104169	87299	90	45035	38262	85	1678	1432	19	2847	1699	35	5231	4223	43	6966	6452	44	156026	128123	83	2.33117
58361	55386	78	26939	25968	75	823	825	0	1434	1417	14	2588	2885	27	4207	4008	37	93893	92713	76	2.33117
133170	114766	89	62824	55025	87	2317	1711	27	4023	2821	36	6719	5294	50	9589	8239	54	202523	162709	86	2.33421
75183	70324	83	29666	27832	77	1490	1372	18	1453	1283	20	3836	3920	35	5265	4746	44	103974	98295	78	2.33624
57030	53207	89	31112	29377	75	989	901	0	1087	1291	11	2434	2404	27	3562	3115	34	80252	73107	74	2.33827
228080	111179	118	153737	90864	118	4707	2347	56	8651	4447	73	16614	8483	87	24429	12629	107	633005	377121	120	2.33827
65776	63942	79	30643	29779	76	1078	1073	7	1386	1607	19	3143	3069	32	4148	3778	36	97735	96306	77	2.3403
96207	86116	99	49024	44061	87	1532	1617	18	2733	2324	27	5509	4659	45	8765	7889	55	167896	148504	99	2.3403
136865	121380	88	103163	93166	89	4655	4408	36	6905	5625	53	14882	12544	66	20678	16705	83	409087	324877	92	2.34131
61264	58378	79	20027	19855	54	1210	1163	10	1058	1305	12	3212	3233	30	4350	4154	34	91131	91865	74	2.34131
189195	152407	96	99700	80255	95	3292	2582	32	4395	3597	42	10147	7722	60	13443	10170	73	278116	213203	95	2.34131
148566	138330	93	106041	101050	86	4983	4697	36	6483	6581	42	13797	12045	64	18637	17359	78	372023	329752	88	2.34232
61279	59458	77	21743	21232	64	920	890	0	1199	1169	15	3091	3205	30	4734	4611	42	97302	94472	73	2.34334
72580	68783	85	42591	39992	80	1248	1092	9	1575	1470	18	3641	3365	33	5457	4868	41	136767	125903	78	2.34537
94909	89619	80	52615	49183	82	2172	1686	23	3946	3583	36	6514	5742	43	9580	8111	54	188916	165439	79	2.34537
[truncated: 7,724 more rows]
