# Supplementary material for: Phenotypic heterogeneity follows a growth-viability tradeoff in response to amino acid identity
Source: Nat Commun. 2024 Aug 2;15:6515. doi: 10.1038/s41467-024-50602-8 (PMC11297284; doi:10.1038/s41467-024-50602-8)
Supplement: Supplementary file 6 — Source Data [file 41467_2024_50602_MOESM6_ESM.zip › source_data/fig6cde/240423/240423_1845_yATP_E4_NH4.csv]

FSC-A	FSC-H	FSC-W	SSC-A	SSC-H	SSC-W	BL1-A	BL1-H	BL1-W	VL1-A	VL1-H	VL1-W	VL2-A	VL2-H	VL2-W	VL3-A	VL3-H	VL3-W	YL2-A	YL2-H	YL2-W	Time
163323	130170	95	63694	52036	92	2067	1762	24	3485	2912	37	6671	5996	47	9613	7903	59	250038	210353	90	0
204472	171551	96	48624	40267	92	3048	2691	30	5593	4898	42	11673	10607	60	16129	13990	75	561407	510386	96	0
170299	153929	92	100396	89598	92	3137	2943	30	5016	4370	37	9414	8898	54	12333	11835	57	305670	290935	94	0
47302	46759	80	22082	22021	64	453	470	0	366	545	0	1673	1627	19	2010	1691	24	60816	58557	70	0.00115031
72599	70413	79	48530	47624	79	1644	1584	17	1974	1755	27	4851	4385	42	6285	6370	43	139466	135040	78	0.00115031
63910	58886	79	25673	23524	76	824	770	0	1055	1220	12	2896	2565	32	4098	3662	36	114682	110367	80	0.00230061
220969	183649	109	72731	61129	98	3263	2644	32	5823	5052	41	13294	12127	68	16373	14132	70	571668	522677	100	0.00230061
227002	181631	103	108523	86534	99	3094	2450	31	5092	3517	43	9188	7791	56	13223	10966	68	326614	262155	88	0.00230061
59865	58516	87	23546	23498	60	561	604	0	951	792	0	2222	2029	27	3039	3298	29	92346	91862	75	0.00230061
291403	196818	119	95029	62972	111	4790	3138	42	6683	4817	49	15063	10215	72	18904	12844	81	447018	317988	111	0.00230061
212019	172579	102	86729	71329	100	3560	3054	32	5165	4341	39	10621	8921	59	14769	12905	72	335729	294852	98	0.00460123
114115	100264	85	78713	69769	87	2488	2312	26	3249	2964	33	7021	6450	44	10529	9883	56	241734	213164	84	0.00460123
104028	99855	80	45617	44724	80	1082	1212	10	2133	2165	23	4917	5003	37	5878	5523	40	211982	208489	85	0.00460123
202029	170819	100	109121	93263	98	3144	2328	32	4764	4049	40	9453	8310	52	13011	10316	71	341299	285825	96	0.00575153
19728	18736	53	9870	9936	42	268	210	0	610	615	0	701	731	0	1352	1526	16	28867	31948	61	0.00575153
109611	98339	86	41767	36727	85	1258	1248	11	2219	1857	23	3676	3377	36	5743	5675	39	137148	123835	86	0.00575153
65938	62845	77	29861	28305	76	863	844	0	1312	1071	14	2689	2553	29	3196	3171	32	86771	83639	77	0.00690184
165924	147862	101	94169	86064	91	3282	2972	31	3984	3702	34	9789	8723	59	13099	11922	69	340881	295803	95	0.00690184
261288	202678	123	94119	74273	116	3717	2914	35	5802	4823	41	12077	9997	62	17813	14478	79	403460	352072	116	0.00690184
164002	149622	90	60917	54790	89	2272	2062	24	4520	3955	39	10390	9847	54	11503	10600	52	415942	398876	87	0.00690184
66096	66441	75	14733	15002	48	1012	917	0	885	1184	15	2720	2693	28	3814	4280	34	103847	101394	75	0.00690184
79130	76430	90	27461	26841	77	695	853	0	1378	1294	19	2820	2518	30	4435	4529	35	87629	85907	77	0.00805215
216289	159279	103	80439	59720	99	2881	2106	33	4422	3417	43	9515	7035	55	14145	11235	67	322176	240137	104	0.00805215
227969	190194	100	97309	81121	98	3714	3101	34	6153	4949	45	12147	10317	59	19991	16555	77	495823	419817	96	0.00805215
133972	125460	85	57922	53251	84	1870	1951	20	3322	2960	32	7899	7235	47	9442	9115	47	316970	310776	85	0.00805215
70485	68207	80	40979	40772	76	888	870	0	1522	1647	17	2843	2750	28	3919	3654	39	98134	91187	71	0.00920245
175127	151083	96	120632	109427	96	5948	5373	39	7608	6445	50	14478	12260	67	20397	18699	85	506917	433580	97	0.00920245
120837	115524	84	38652	38364	80	1238	1301	14	2580	2702	28	6232	6424	43	7133	6559	49	272709	264187	76	0.00920245
91625	84696	82	44201	40338	82	1234	1242	12	1786	1422	20	3335	3154	31	4895	4997	37	117988	108417	82	0.00920245
74889	71161	84	31403	29026	79	920	903	0	1115	1465	16	2730	2706	27	3970	3671	36	101318	96626	77	0.00920245
39346	39157	61	18316	17986	55	293	271	0	697	707	0	1216	1174	15	2125	2085	24	45649	43941	69	0.0103528
124819	106460	89	58826	52029	87	1968	1642	23	2103	2044	25	4867	4298	41	7655	6786	53	175025	163342	83	0.0103528
116219	107823	87	41688	37546	83	1240	1113	12	1960	2093	23	4370	4083	36	6499	6076	44	140235	132206	82	0.0103528
196161	168466	98	83149	70678	97	2287	2197	24	5346	4858	38	11567	10532	60	14207	11963	67	495194	458466	98	0.0115031
239488	142633	136	117232	58579	130	3813	1984	44	5194	3045	57	11458	6264	91	15305	8280	97	347273	198133	126	0.0115031
167876	136993	102	66069	53919	93	1977	1531	25	3594	2679	39	7482	6173	56	9590	7520	61	237907	204223	88	0.0138037
213287	165433	102	74969	59243	98	3920	2553	39	5742	4176	43	10973	8547	60	16814	12749	74	354819	298288	95	0.0138037
215993	186663	95	97429	83410	94	2610	2201	28	4593	3723	45	8547	7046	52	11919	8805	70	301203	234423	80	0.014954
101869	93641	91	45638	41868	83	918	961	0	2117	1825	23	3885	3528	36	5140	4767	40	142405	134428	68	0.014954
224023	172944	102	102276	86928	99	3417	2748	34	5695	4495	45	11861	9686	61	16598	12969	83	383148	327779	93	0.014954
174315	138144	97	65368	55420	92	2484	1881	28	3709	2961	38	8201	7033	52	11287	8947	58	268544	223534	90	0.0161043
170486	142848	105	117875	102709	93	3303	2947	32	5392	4667	43	12285	10491	65	14906	13317	70	432738	360775	85	0.0161043
321153	207701	149	166996	117095	132	4267	2685	41	7834	5417	50	18584	12290	85	23263	16098	101	768127	535508	130	0.0172546
176030	158680	92	102432	93863	91	3631	2984	34	4735	3961	46	9944	8994	51	14292	13743	66	333367	302325	88	0.0184049
62841	62047	78	22698	22495	66	725	701	0	1453	1383	13	2528	2500	26	2911	2869	29	78613	77930	69	0.0195552
363793	267815	147	199033	156617	138	8066	6176	47	14732	11158	66	35851	28312	128	43043	33746	129	1.04858e+06	1.03633e+06	138	0.0207055
112521	109356	84	33551	32861	80	1226	1260	12	2720	2517	28	6093	5856	44	8393	8649	46	276759	267572	78	0.0207055
203832	160894	97	95950	75557	97	3890	3045	36	6125	5364	48	12112	10444	66	17543	15027	72	380092	326927	87	0.0207055
117078	105187	85	53581	47980	84	1213	1087	9	2223	2349	23	4446	4435	37	6352	6120	44	141568	134495	76	0.0207055
128357	120054	84	42009	38456	82	1554	1310	20	1774	1929	20	4435	4167	38	6787	6430	44	159039	158121	73	0.0207055
167041	148628	106	56335	50082	92	2490	2114	29	3939	3555	35	8559	8217	51	11825	9911	60	282210	260551	106	0.0207055
98419	96466	80	41530	40559	79	1659	1708	17	2490	2852	27	5987	5596	45	8128	8085	48	243585	236530	76	0.0207055
41761	41810	61	18334	18484	48	688	704	0	775	485	0	1590	1504	20	1872	2266	21	49366	50283	59	0.0207055
115471	108390	87	51467	48647	83	1690	1534	20	3299	2910	32	7452	6939	48	8135	7678	51	299669	286975	81	0.0218558
106298	94481	86	46252	40990	84	1298	1051	6	1894	1520	20	3969	3422	38	4520	3666	42	132231	114410	80	0.0218558
175652	145007	99	62404	52124	92	1681	1386	18	2773	2518	33	6204	5354	45	9456	7833	59	232486	202866	89	0.0218558
162848	140296	97	77621	67391	91	3171	2873	30	4310	4317	35	9785	9114	53	14864	12959	69	326583	299880	85	0.0230061
65604	61100	89	34087	33225	78	1044	912	0	1158	1365	12	2829	2670	30	4372	4003	40	101284	100553	74	0.0241564
197761	165323	99	89812	74879	98	2175	1826	25	4563	4108	40	11333	9865	63	12297	11174	63	453668	406134	98	0.0241564
151156	136187	90	50450	43419	89	2024	1712	24	3631	3425	37	9213	8632	54	11197	9939	56	388113	370150	91	0.0241564
137171	128483	93	72952	68750	85	1861	1668	22	3123	2822	33	6952	6375	43	8947	7798	50	223952	195257	83	0.0253068
220112	186432	101	108961	94228	97	3374	2688	33	4791	4305	40	9247	8652	52	13817	11567	72	285228	264074	92	0.0253068
98460	92099	82	43578	39498	83	1562	1385	16	2742	2814	28	4947	4468	40	7270	6720	49	175099	171527	98	0.0253068
325480	199613	138	238609	155562	138	9818	6578	56	13977	9651	68	31385	21481	112	41181	29076	129	1.04858e+06	724728	138	0.0264571
312632	197472	143	144144	91512	135	4591	3103	41	7820	5294	52	15199	10169	73	24009	16336	85	548474	398684	128	0.0264571
174610	149720	103	59247	51657	92	2070	1707	26	3632	2626	39	9397	8099	59	12397	11072	65	418069	358497	85	0.0276074
119940	106976	91	59589	54840	84	2404	2616	23	3284	2680	36	6545	5976	45	9120	8202	51	196187	185617	83	0.0287577
57327	56891	78	24469	23997	73	614	521	0	734	616	0	2048	2192	22	2559	2432	26	84106	82411	75	0.0287577
64073	61898	77	29112	28532	76	352	382	0	979	934	0	1640	1585	19	2332	2258	29	67311	66424	73	0.0287577
103169	99441	86	41080	40053	80	1330	1063	6	2715	2473	28	5399	5643	38	6247	5957	45	225215	221745	81	0.0287577
20657	19698	63	10643	10532	43	238	197	0	-18	262	0	793	913	0	1849	1823	19	41207	46281	60	0.029908
95703	87795	97	32704	28750	82	1044	978	0	1779	1691	22	3488	3432	33	4998	4208	39	138466	130657	97	0.029908
46127	46688	71	20084	20099	56	490	471	0	650	658	0	1644	1500	20	2254	2628	23	75616	74436	73	0.029908
146505	126739	98	42085	36663	87	1761	1552	20	2371	2042	23	5605	4910	45	6834	5776	53	180952	153846	82	0.029908
77607	76703	81	30471	30132	76	861	1073	6	1245	1713	19	3174	2912	31	4938	4832	37	104765	101062	75	0.0310583
129745	118408	92	51297	46207	88	1851	1790	20	2581	2375	26	5258	5002	40	7754	7544	48	174670	165278	85	0.0322086
132396	113010	101	65250	55184	90	1321	1268	15	2655	2227	29	5295	4800	41	7655	6420	52	182052	162981	82	0.0333589
58178	57646	87	26603	26053	74	859	711	0	960	1122	7	2438	2483	26	3363	3297	33	98308	96644	71	0.0345092
155440	136938	101	56801	49638	90	2043	1794	25	3547	2779	32	5580	5447	40	7798	6345	56	206925	190209	85	0.0345092
88567	87859	79	42405	41959	78	957	943	0	2396	1790	25	3750	3716	35	4256	3668	37	179697	174171	77	0.0345092
43795	45750	76	14998	15033	49	438	375	0	945	795	0	1633	1433	19	2121	2287	26	54390	52838	86	0.0345092
56415	53459	77	23058	22135	74	703	853	0	1598	1252	13	2453	2609	28	3466	3163	34	96031	89357	74	0.0356595
175031	148994	92	59190	48529	92	2038	1683	23	4841	4039	38	9653	8543	56	11005	9317	63	416707	368750	108	0.0356595
103745	94557	84	33266	30042	82	828	923	0	1319	1313	13	3231	3020	31	4483	4080	36	117960	112719	76	0.0356595
265776	215883	115	169659	146151	110	7672	6728	44	11262	9456	58	24011	19929	96	33343	28131	100	785714	663910	110	0.0368098
128895	119412	87	50563	46526	86	1170	1165	12	3109	3212	29	6503	6177	44	7179	6972	47	231742	220370	82	0.0368098
101775	98481	84	35112	34469	79	1305	1248	14	2427	2406	28	5500	5553	38	5694	5380	40	231738	227003	83	0.0368098
218554	178200	107	96867	81065	97	2711	2237	29	4060	3037	41	7948	6209	54	12120	9554	67	265961	206507	85	0.0368098
228499	190619	99	90328	76509	96	2888	2541	28	5352	4977	38	10770	9376	58	15637	14283	82	358215	328065	90	0.0368098
139591	115704	107	50675	40487	107	1726	1189	14	3359	2296	31	7157	5825	47	7356	5662	59	264730	223412	107	0.0368098
122296	115417	94	67407	64716	84	1528	1637	17	3803	3463	35	8633	8044	53	10077	9082	55	364698	334741	85	0.0391104
42307	43162	67	18000	18519	50	470	437	0	469	618	0	1692	1642	23	2085	2167	25	68552	69231	69	0.0391104
270869	164876	151	96989	58533	141	3686	2362	30	5902	4016	56	12339	7955	93	16102	10527	98	418296	283779	139	0.0391104
113016	108933	86	51103	49214	81	1064	927	0	2766	2652	28	5743	5487	41	5906	5780	42	230807	227397	82	0.0402607
206397	170554	98	89408	74176	94	2806	2364	29	5397	4395	42	11030	9425	61	12368	10981	67	387103	327576	112	0.0402607
22495	22765	64	13045	13354	45	240	394	0	310	501	0	989	920	0	1104	1273	10	39597	40889	62	0.0402607
71784	63855	83	38680	35989	80	1101	1112	8	1801	1259	17	3378	3084	30	4041	3744	37	101190	102253	75	0.041411
209434	170145	99	106420	87659	100	3414	2702	34	5305	3839	44	9220	7376	56	13432	10980	67	311772	255343	92	0.041411
103993	98613	86	34884	32461	80	1383	1344	14	2146	2119	25	4369	4172	36	6248	6003	42	154279	151595	69	0.0425614
130816	123202	90	52652	48831	86	1413	1343	16	3302	3115	29	7535	6641	49	8602	8076	53	327228	296253	86	0.0425614
100621	94664	83	40994	37785	83	1256	965	0	2641	2395	25	5144	4776	39	6123	5075	44	181839	171944	83	0.0437117
209215	159127	122	89268	67191	122	2921	2263	28	4919	4184	43	11628	8801	65	15519	12492	77	512472	402364	122	0.0437117
147671	125527	95	49537	40238	91	1331	1213	11	2463	1969	25	4844	4116	39	7050	6224	49	161079	141154	89	0.0437117
93302	84687	84	39587	36262	82	1089	1003	2	2001	1890	21	4142	3958	36	6251	6087	45	153356	145808	84	0.0437117
91284	92055	80	32231	31886	77	1201	970	0	2687	2339	30	5590	5250	42	6161	6038	52	224095	220826	68	0.0437117
117178	114757	81	57909	56440	82	1367	1510	15	2773	2588	29	6255	5903	42	6765	6265	48	271334	259883	82	0.044862
67172	68146	75	31932	31756	75	793	571	0	1562	1195	17	2629	2645	27	3322	3204	31	92358	91028	65	0.044862
175425	149639	97	85637	75838	92	2929	2601	30	4322	3363	42	9864	8263	59	13354	11147	64	317105	271430	90	0.0460123
57959	56596	76	38067	37829	75	935	954	0	1531	1260	22	2787	2655	28	4067	3728	38	102774	100154	72	0.0460123
162301	137180	102	79842	68879	92	2023	1772	24	3787	3270	34	7014	6154	46	10478	9835	64	222237	209234	83	0.0483129
124110	118600	84	49239	47018	83	1996	1995	22	2908	3118	32	8040	7638	51	10496	9567	61	358707	334563	85	0.0483129
116291	112096	85	26900	26444	81	1127	1126	8	2480	2459	28	6047	6318	40	7769	6540	52	269889	261864	81	0.0494632
146724	140991	85	62936	58947	85	2612	2552	27	4451	3976	40	9202	8671	57	13424	12410	69	294745	276556	83	0.0494632
278309	188874	117	116155	80225	114	2914	2134	34	6099	4173	53	11923	8338	62	15828	10623	70	407900	292173	109	0.0494632
73019	67937	95	35208	34393	78	1740	1415	19	1979	1850	20	4409	3926	38	6170	5956	48	139587	141338	75	0.0506135
47169	47277	74	23063	23311	61	507	681	0	964	919	0	2020	1984	23	2448	2370	26	61138	60970	61	0.0506135
71589	70109	79	22706	22755	61	574	495	0	1202	1005	2	2647	2519	27	3832	3607	34	91366	90960	69	0.0506135
54539	55107	75	26517	26957	66	363	446	0	672	566	0	1561	1375	16	2188	1967	24	55184	53814	63	0.0506135
160802	140322	89	57816	50203	88	2656	2193	29	4521	3371	38	8454	7463	53	11394	10737	54	259616	245567	85	0.0506135
180879	146144	106	62914	51292	94	1516	1355	18	3241	2229	42	8739	7521	52	8975	7116	55	299857	263362	91	0.0506135
77858	75136	86	38442	37808	77	1110	1169	10	1611	1360	13	2905	2747	31	4608	4279	40	103796	99014	71	0.0517638
128269	114362	89	61490	55552	87	1706	1565	19	2394	1899	33	4814	4202	39	7320	6280	50	170756	142451	76	0.0517638
100091	98867	80	53413	52607	80	1501	1566	16	1940	2220	22	5301	4736	44	6731	6775	49	218218	217563	68	0.0517638
116751	111050	84	37132	35976	81	1335	1151	14	2414	2504	26	5923	5641	42	7227	6511	49	259486	255985	66	0.0517638
106738	104055	82	60906	59933	81	1374	1386	15	2070	1851	24	4070	3668	37	4748	4734	37	136133	131938	74	0.0517638
57064	57574	79	23997	23976	63	324	356	0	882	776	0	2078	1993	22	2795	2682	30	80527	79083	65	0.0529141
88043	82498	91	28919	26892	79	996	1039	5	1598	1742	17	3761	3442	34	5213	4730	40	116055	114490	73	0.0529141
56769	54868	80	24108	24123	63	387	453	0	1369	1173	10	2046	2089	23	2238	1902	26	79137	76971	68	0.0529141
136189	126681	90	56991	54388	86	1829	1719	21	3634	3426	35	7194	6378	50	8548	7994	51	301109	284871	80	0.0529141
178166	143539	98	111769	91610	94	2493	2059	28	4140	3374	36	9155	7972	53	13301	11352	64	335645	297779	88	0.0540644
154713	137275	90	73262	65824	88	1986	1797	23	3622	3406	37	8122	7443	51	9118	8698	50	265635	248092	82	0.0540644
175106	141504	96	69330	55423	94	1748	1448	22	2848	2538	28	5285	4308	41	7941	6367	53	216737	182549	86	0.0540644
161932	145501	91	95593	88338	88	3219	2969	30	4388	3947	39	8550	7630	52	12779	11876	66	287239	252769	82	0.0552147
73377	72393	78	38351	38608	77	617	558	0	1359	1153	14	2378	2494	27	3267	3446	31	84400	86088	69	0.0552147
221402	185745	103	122831	104579	101	3580	3039	33	6753	6029	49	13191	11275	65	17725	16266	78	517435	475778	93	0.0552147
62879	63159	75	33192	32430	76	1084	1087	8	1619	1728	21	3311	3367	32	4237	4164	37	101078	94270	75	0.056365
135924	117608	105	68022	60072	91	2244	1882	24	3330	3010	33	7045	6147	49	10878	9406	65	245333	223636	105	0.056365
137642	110109	94	49808	38778	90	2256	1615	27	2926	2563	32	7147	5717	51	9933	8175	59	224421	186957	88	0.056365
120116	104748	89	77775	69406	88	1758	1351	22	2696	1748	32	4884	3570	44	5903	4770	51	157221	127091	72	0.0575153
257283	206546	107	131847	105832	103	6262	4839	43	7735	5710	52	17639	13622	75	25621	20238	92	574923	433447	96	0.0575153
166770	153457	93	75575	69389	87	2145	1898	23	4281	3786	45	9497	9132	54	10533	10119	55	398591	396305	80	0.0586656
78846	77460	85	48151	47709	77	944	1022	3	1306	1343	13	3289	3431	30	4789	4407	38	115321	108544	65	0.0586656
171505	141480	93	83128	68439	93	2544	1743	28	3442	2742	38	6753	5868	48	9032	7641	51	237719	208988	86	0.0586656
230247	154607	123	79702	54801	111	3033	2337	31	4070	2930	43	9923	7012	59	13915	9942	69	323938	242969	110	0.059816
68089	61786	87	33823	31145	78	1036	832	0	1335	1612	15	2915	2755	29	4572	4206	44	89977	86358	75	0.059816
119003	112176	82	47517	44717	81	1421	1297	13	2428	2160	27	5508	5457	40	6977	6508	48	259785	242342	79	0.059816
199731	161748	103	75988	59219	97	1921	1467	25	5741	4610	49	11079	9114	62	12135	9935	63	437057	370136	94	0.059816
31337	32406	53	9822	10322	41	310	322	0	643	508	0	936	1156	8	1329	1212	12	41662	42403	63	0.059816
36471	34559	72	18566	18633	54	359	479	0	859	826	0	1612	1479	17	1513	1645	19	42205	44130	62	0.0609663
127865	122357	87	47821	46809	82	1856	1748	24	3516	3513	30	8387	8084	50	10235	10079	54	361011	345570	80	0.0609663
65010	61328	88	25550	24727	69	1048	940	0	1345	1214	10	2906	2834	29	4159	4012	36	98864	97927	74	0.0609663
58782	58489	76	25589	25475	68	774	947	0	1133	1040	5	1657	1720	21	3295	3386	31	74110	75195	67	0.0609663
107894	105037	82	61907	60183	82	1772	1773	20	2968	2562	34	5702	5441	41	8733	7972	54	196628	189050	73	0.0609663
119361	107096	85	53422	44484	86	1447	1277	14	1838	2040	21	4673	3836	41	5996	5260	44	172140	152251	84	0.0621166
197119	171311	99	76260	68764	93	2919	2488	30	4438	3608	38	9152	8504	50	12477	11220	63	317664	287329	97	0.0621166
141306	86905	114	53682	31490	110	1401	1041	6	3091	1960	39	6507	4217	66	8551	5975	65	234783	162895	110	0.0632669
65722	64844	89	34734	34074	76	972	1053	7	1419	1443	16	3099	2944	31	4689	4569	36	112817	110237	73	0.0644172
117708	110141	92	51704	47659	82	1914	1751	23	3065	2470	29	7089	6443	48	9064	8939	53	216024	213096	83	0.0644172
66778	64521	83	31122	30453	76	1066	972	0	1153	1085	14	3276	3336	31	4837	5206	36	117352	118373	76	0.0644172
76443	74744	79	34245	33170	78	937	869	0	1541	1553	19	3365	3512	32	4483	4879	33	113854	112029	72	0.0644172
95825	83790	88	40039	34754	84	1385	1147	11	1017	1106	11	3823	3228	37	5232	4705	45	125040	109350	81	0.0644172
73234	70417	93	20715	19478	63	836	866	0	1907	1609	20	3095	3264	30	3867	3760	33	104987	103905	77	0.0655675
54661	55463	81	20001	19970	59	634	605	0	1257	1100	6	2098	1872	23	2757	2924	26	68495	67357	69	0.0655675
107540	101953	85	56469	52768	84	1545	1264	13	1713	1886	23	4552	4317	37	5634	5359	40	138410	132763	84	0.0655675
187049	160890	104	93230	81718	93	2271	2002	25	3704	3320	35	8048	6504	52	11847	9923	63	289493	246000	91	0.0667178
114028	104995	86	57909	54735	84	1652	1411	18	2331	1857	26	4327	4037	38	6451	5595	47	148057	129887	76	0.0667178
107327	97171	85	42197	37246	82	1128	1058	6	2417	1884	26	4212	4020	37	5783	5203	41	132689	129005	78	0.0678681
109268	100927	85	55605	53284	81	1399	1494	16	3275	2536	33	6487	5879	45	6664	6218	43	228176	211582	82	0.0690184
162253	135584	98	64324	55237	91	1774	1377	19	3280	2651	36	6443	5504	46	8483	7066	49	220149	193289	90	0.0690184
65802	65139	79	23112	22596	67	671	570	0	1194	1237	11	2517	2511	25	2511	2852	24	91050	89566	75	0.0701687
65656	61633	78	30185	27823	78	872	711	0	1330	1336	14	2721	2361	29	3961	4025	34	95534	90972	77	0.0701687
295734	213555	122	246670	199566	118	5063	3553	41	9456	6230	66	17228	12649	76	23207	16884	92	550775	415048	113	0.0701687
133140	123578	90	62273	58208	86	1810	1618	21	2963	2661	28	6238	5855	45	9937	8551	63	202817	193522	87	0.071319
134970	125471	86	65627	60621	86	2344	2379	25	2840	2504	32	6244	5524	44	9580	8694	55	232692	207915	83	0.071319
156890	135591	91	65577	56270	88	1504	1446	15	3844	3226	37	7973	6966	55	9703	8782	57	353001	324017	90	0.0724693
77961	77978	84	31637	31172	76	679	642	0	1310	1537	13	3255	3226	31	4609	4247	41	107776	106279	73	0.0724693
117701	107666	90	74729	68808	86	2366	2045	27	3234	2749	34	6454	5940	45	9224	8721	54	215878	202801	81	0.0736196
110986	94748	94	47863	42287	85	1484	1272	16	1720	1871	23	4382	3867	36	5789	5179	48	138348	124599	86	0.0736196
183154	153229	97	73359	61442	93	2615	2250	27	3322	3000	35	7645	6791	46	10620	9881	51	255084	225362	92	0.0736196
72646	68190	93	33563	32294	77	920	940	0	1414	1066	6	2195	1921	24	3417	3260	31	86063	75574	93	0.0736196
130471	116576	86	52698	47374	86	1539	1273	18	2047	1926	23	4691	4216	39	7841	7026	46	166833	151515	86	0.0747699
177076	153526	93	74088	67207	91	3397	2959	33	4669	4489	37	9007	8681	51	12722	11606	59	312473	294615	89	0.0747699
77142	77133	79	27094	27057	65	1135	1035	4	1265	1379	16	2769	2695	28	3756	4151	31	97910	94460	76	0.0747699
76104	70409	81	21960	19826	65	847	730	0	1089	1226	13	3086	3142	31	3907	3057	40	122533	119004	78	0.0747699
186324	157111	96	73064	62368	92	2480	2171	26	3897	3281	44	8410	7361	55	10860	9539	60	250093	229259	94	0.0759202
94958	83765	84	46377	40466	82	936	792	0	1737	1734	24	3494	3099	32	5364	4528	44	139252	119638	84	0.0770706
315578	211140	142	111005	73939	128	5250	3592	42	7465	5386	54	16088	11644	71	22991	15591	88	508165	366985	133	0.0782209
78039	78014	78	32280	32248	76	1100	1019	4	1582	1616	20	4501	4392	39	4708	4286	38	183178	181470	78	0.0782209
61689	62685	77	24924	25147	62	932	961	0	1218	1209	10	2588	2337	29	3842	3471	35	81868	81126	73	0.0782209
169137	154267	97	81025	73949	90	1964	1984	22	4703	3925	37	9469	8206	61	11334	10413	57	319564	289671	86	0.0793712
28253	27157	69	11295	11048	45	200	219	0	692	663	0	932	881	0	904	885	0	35949	33581	64	0.0805215
169879	147483	106	98269	89309	90	2691	2397	27	4347	3515	40	7069	6131	49	11067	9541	56	241816	201091	88	0.0805215
170658	143394	110	71366	59351	96	1989	1842	22	3743	3050	38	7844	6797	51	9755	8542	53	296146	266606	110	0.0805215
120128	118218	81	52065	51044	81	1369	1341	14	3000	2987	33	6748	6697	43	7370	7250	45	296633	286104	84	0.0805215
42852	46800	57	15748	16463	45	464	500	0	755	779	0	1572	1589	20	2714	2623	28	75094	75792	71	0.0805215
225876	178978	105	99197	78629	104	3666	2712	34	4788	3906	42	10406	8278	60	14099	11003	62	315699	265010	102	0.0816718
141434	135205	88	71861	69951	84	2122	2136	22	4169	4018	41	9726	9453	52	12122	10866	62	432697	402998	81	0.0816718
94506	86192	99	32111	28251	84	1019	965	0	1698	1589	21	3892	3598	35	5324	5025	40	133180	124353	69	0.0828221
256701	210988	125	139778	120950	108	6895	5796	42	10279	9167	55	21927	19228	81	31362	27819	99	700070	614823	109	0.0828221
96451	95809	79	39420	39143	78	998	937	0	2198	2029	24	5398	5448	39	6008	6168	39	219189	217123	78	0.0828221
149843	136055	89	48132	42736	86	1706	1727	23	2771	2058	33	5791	5353	42	7637	7388	48	203959	197541	80	0.0828221
95369	93177	81	40750	40417	78	1327	1400	13	2000	2133	24	4555	4223	36	5447	5375	39	193153	190382	78	0.0839724
129659	119964	86	62127	56914	86	1590	1563	18	3055	3250	29	7969	7856	52	8944	8603	50	328592	315064	85	0.0839724
222241	180931	106	75379	61983	101	2645	2021	29	4330	3544	43	10304	8995	53	15482	12373	78	344756	308598	98	0.0839724
284792	216678	112	129275	98409	108	4143	3301	37	6787	4759	47	13365	10077	71	19156	13866	77	425133	317085	100	0.0839724
64485	63209	76	44339	43545	77	872	838	0	1339	1267	11	2521	2413	26	3701	3671	31	96699	95048	73	0.0839724
148372	137741	103	85709	81280	86	1361	1277	17	4364	4032	33	8539	8005	47	9669	8834	54	358813	328999	86	0.0851227
179496	152910	102	61920	53947	93	2386	2115	25	3439	3332	31	8466	7781	50	9548	8578	52	310125	288581	91	0.0851227
60913	57921	91	14027	14004	45	622	858	0	1104	1254	11	2128	2213	25	3208	3431	29	80235	79108	67	0.0851227
218886	166112	104	68370	50007	101	2954	2073	33	5237	4510	40	12164	9566	65	14267	11146	67	523408	423269	97	0.086273
93831	81825	95	29361	24096	85	1267	1164	10	1987	2028	22	4227	3704	36	5914	5143	44	141813	122651	100	0.086273
354740	256963	148	243532	178954	142	7907	5702	46	12126	8427	60	25628	18717	98	37699	26200	130	806075	567229	137	0.086273
126277	118181	85	68146	63468	83	1984	1653	22	2851	2390	32	5571	5502	41	7147	6917	47	206766	201009	77	0.086273
128979	114277	99	56156	50572	85	2123	1714	23	2992	2856	33	6674	5903	47	9065	8392	50	262222	232768	78	0.0874233
52758	52536	78	15991	15857	50	388	442	0	818	623	0	1772	1629	19	2453	2422	25	65282	66795	66	0.0874233
377189	214783	152	261099	178593	144	8672	5511	54	11905	7782	65	26878	17742	97	36853	23630	127	819517	540945	138	0.0874233
108036	102592	88	50907	47581	81	1657	1382	19	2592	2132	27	4745	4709	36	8084	7537	48	170248	160138	82	0.0874233
67536	68677	79	27589	28284	60	729	758	0	848	1206	12	3182	2879	31	3628	3637	34	99974	99422	70	0.0874233
184456	155330	97	83354	70108	94	2958	2546	30	4092	3487	39	7465	6834	49	11425	9348	71	262468	246553	88	0.0885736
148939	126860	90	76050	66878	89	1744	1512	19	3464	2758	34	7884	6781	52	9481	7486	58	354907	319023	87	0.0885736
123594	109815	90	43331	37991	86	1266	962	0	2219	1664	26	3756	3206	36	4929	4506	40	140489	121519	71	0.0885736
122355	107803	89	40289	35351	84	1567	1626	17	2686	2135	29	5057	4374	40	7373	6142	46	161482	147351	83	0.0885736
113003	102222	85	46466	42083	83	1860	1625	19	2106	2359	25	6061	5663	44	7892	7329	54	187636	179939	74	0.0885736
160972	138930	94	76557	65637	91	2099	2045	25	3497	3023	38	7498	6267	51	8854	7536	49	202446	182305	81	0.0885736
32822	37215	51	13854	14421	44	378	540	0	890	1033	4	1805	1913	19	2106	1967	25	67647	67935	65	0.0885736
172422	142669	94	63851	51995	93	1894	1678	23	3428	3201	35	6514	5519	49	9269	8064	51	229872	199034	84	0.0885736
177798	153201	100	45224	40040	89	2552	2166	29	3941	3608	36	8442	7503	56	11938	11020	55	261629	246169	81	0.0897239
219590	143787	119	79201	54441	109	3940	2662	39	4178	3190	41	10701	7312	63	14952	10164	70	347005	249935	104	0.0897239
123473	117878	84	64512	61699	84	1944	1785	23	3158	2923	32	7588	7107	46	8542	7911	54	325124	306352	75	0.0897239
120049	109958	87	55694	49709	85	1326	1339	14	2465	2286	24	5161	4768	39	6375	5764	43	193060	181615	81	0.0920245
52876	52648	75	19236	18927	59	466	489	0	911	1095	7	2078	1924	23	2124	2209	24	71112	72153	66	0.0920245
104573	102605	80	27232	26902	65	1316	1362	14	3305	3030	33	7073	6387	48	6681	6372	43	280947	269637	77	0.0931749
138193	119028	91	50856	42530	89	1816	1552	18	3003	3012	32	5340	4766	42	8415	7382	56	175040	160288	83	0.0931749
142882	125911	89	53766	46714	88	2004	1753	23	2336	2529	26	4976	4463	42	7176	6351	53	165947	155082	81	0.0931749
108334	108570	80	48420	48374	79	1476	1211	12	2676	2600	26	6468	6146	44	7026	6966	64	245875	228300	76	0.0943252
162654	138356	108	70495	60365	90	2315	2049	24	3636	3259	37	8075	6635	54	11110	9729	52	264780	217134	82	0.0943252
50467	47490	79	19098	18736	62	407	591	0	270	605	0	1450	1553	16	2275	2482	24	61354	61853	59	0.0954755
143459	120412	97	54928	46248	90	1770	1552	20	2758	2363	32	6020	5112	45	7342	6299	49	229646	192714	79	0.0954755
111804	94619	91	42369	35054	87	1574	1218	13	1807	1663	21	4714	4134	39	5507	5004	41	139273	120197	81	0.0966258
58779	58972	90	11225	11128	45	705	518	0	1265	1314	12	2369	2435	26	3310	3038	31	78606	77238	64	0.0966258
224593	190418	97	133935	118414	96	5831	5145	38	8396	7178	53	17252	15310	74	25002	22844	87	570613	516688	92	0.0966258
238578	156970	108	119627	82820	108	4134	3220	38	5668	4142	50	12667	8882	66	17705	13023	77	450223	333160	103	0.0966258
127572	108513	91	55294	47301	87	1908	1458	20	2755	2747	30	5321	4725	39	5765	5066	48	204494	183237	81	0.0966258
167629	151358	92	100273	92689	90	2325	2169	25	4987	4662	39	10461	10182	55	12442	11893	60	447725	424327	90	0.0977761
234481	192093	107	111424	91563	101	4625	3664	39	6387	5282	45	12429	10785	65	18262	15814	73	413923	372845	97	0.0977761
31333	31755	68	13231	13821	43	130	295	0	776	981	0	1183	1314	15	1597	1839	19	54004	56666	65	0.0977761
189868	163419	97	95019	84862	93	3349	2975	31	6061	5130	44	12542	11334	63	14918	13409	72	394906	369577	91	0.0977761
85899	82353	80	43165	41962	79	1319	1474	15	2068	1927	26	4020	4249	34	6058	5747	44	149385	149913	76	0.0977761
240436	176056	131	87744	63811	114	2756	2236	27	5803	4298	46	13278	10254	67	14535	11102	66	551547	431385	115	0.0989264
119863	116969	84	46418	44049	82	2138	2014	22	3355	3408	31	7549	7373	43	9165	8427	48	332126	321515	98	0.0989264
169409	144919	92	79798	69106	91	2489	1947	27	4757	4359	38	10097	9121	54	12191	11407	62	418905	390387	88	0.0989264
110128	106695	82	29322	28860	66	1331	1381	15	2984	2492	32	6459	6632	41	7465	7396	45	270853	265900	80	0.0989264
105237	100096	81	33449	31100	80	1359	1231	13	2796	2468	32	6324	6006	45	7675	7071	52	274583	262893	80	0.0989264
76793	74722	83	28292	27837	76	639	636	0	1379	1269	17	2755	2945	28	3916	4027	32	83775	82041	75	0.100077
135075	126366	88	64162	61431	83	2245	2189	23	3986	3604	35	9399	8503	50	13630	12865	66	427284	401562	87	0.101227
122135	108002	89	61066	53515	86	1507	1404	17	2176	2108	29	5879	5446	42	7962	7482	49	206247	188822	86	0.101227
78088	68821	87	36217	32791	81	1351	1309	12	1592	1582	20	3387	3175	33	4004	3399	36	120603	110509	79	0.102377
107586	103819	85	35909	34479	80	1140	1169	11	2276	1955	25	5483	5129	41	7568	6887	46	244425	237593	99	0.102377
212349	168728	100	79933	63046	99	2393	2044	25	4618	4010	38	10901	8317	59	12215	9938	60	451224	368441	100	0.102377
177331	155644	93	79498	71058	92	2717	2296	26	3231	2798	32	7506	7050	47	10943	10307	63	253277	233620	89	0.102377
234535	161335	105	83020	57088	103	3297	2366	35	5456	3599	49	10107	6925	60	14329	9378	71	364096	255203	102	0.102377
75442	74709	79	21018	21116	56	752	692	0	1116	1412	13	2461	2415	26	3696	3519	35	91291	93407	76	0.103528
153130	129903	95	63674	53609	92	1652	1097	9	3277	2880	31	7629	7088	47	8365	7470	51	318051	287394	90	0.103528
54809	53564	87	21814	21459	63	424	556	0	449	670	0	1582	1697	20	2130	2103	24	58811	58559	70	0.103528
75868	72085	93	28311	27590	77	947	945	0	1322	1144	14	3189	2823	32	3741	3557	33	100604	95387	76	0.104678
59758	58148	79	18362	18004	54	732	710	0	1380	1570	17	2839	2976	29	4062	3994	37	98821	97636	80	0.104678
286422	197881	117	136502	86321	119	5062	3799	43	7522	5649	50	15496	11567	72	22599	15346	96	515514	370750	115	0.105828
159969	134198	95	71537	60042	92	2091	1901	22	4901	4069	42	10138	8321	60	11282	9426	63	431300	366734	84	0.105828
82316	77650	81	34205	32076	79	742	1011	2	1748	1486	21	3508	3336	33	4838	4427	40	116195	111138	80	0.105828
76396	78932	76	28142	28702	65	491	729	0	2067	1751	22	3110	3143	30	3902	3933	34	107141	106204	74	0.105828
66218	60268	78	28252	25082	79	845	882	0	1821	1649	20	2722	2683	29	4168	3906	36	96869	90350	77	0.105828
219526	175982	103	95256	77895	98	4118	3515	35	5676	4680	45	12022	9574	63	17907	14648	73	412590	318740	92	0.106979
78741	77624	80	28800	28231	77	1145	1029	4	1575	1632	17	3149	3019	32	4981	4881	38	110230	104341	79	0.106979
153645	133584	90	80339	70342	90	2178	1907	26	3650	3161	34	6878	5936	43	9581	8603	58	220556	206616	88	0.106979
140823	133868	93	44043	42118	82	2148	2263	22	3275	2860	31	6374	5779	46	9823	9152	59	202960	186538	82	0.106979
109582	95636	87	36361	31640	83	1503	1174	19	1730	1838	20	4567	4115	40	6737	5881	43	153609	139132	79	0.106979
291069	223447	114	190532	150918	113	5941	4518	43	9200	7063	57	18703	14924	80	26613	20557	98	581024	449832	103	0.108129
99382	97924	80	44261	43914	79	1242	939	0	2577	2240	27	4884	4798	38	5568	4981	44	209246	204742	82	0.108129
145660	129267	92	79698	72391	88	1992	1855	24	3370	3287	37	6371	6086	41	8436	7625	50	225696	212918	86	0.108129
156571	140899	97	90075	84306	90	3277	3078	29	5332	4994	39	9975	9180	54	13825	12623	67	319881	293935	92	0.109279
69590	69246	77	29378	28779	76	725	652	0	1124	1075	6	2415	2508	24	4284	3800	43	85010	85479	80	0.109279
165694	132004	92	71141	55280	91	1627	1439	21	3277	2941	33	6722	5674	52	9839	7735	60	236109	190146	91	0.110429
149064	123784	88	59526	48546	89	2606	1897	29	3774	2915	37	7156	5835	50	10475	9105	54	231008	193001	87	0.110429
221253	184120	99	146451	126758	99	4818	3747	39	7700	6102	50	16115	13877	71	21067	17345	76	529547	437595	101	0.110429
93308	88977	95	47123	46040	79	1187	1174	9	1881	2314	24	3858	3932	32	6330	5788	44	154521	146659	82	0.110429
70436	68230	80	29949	28852	76	881	799	0	1318	1478	19	3132	2749	32	3733	3944	31	106924	107154	76	0.11158
37996	35195	78	22142	21503	73	392	382	0	880	840	0	1213	1156	12	2009	1764	23	51418	49692	86	0.11158
120282	113385	86	46262	44431	83	1502	1416	15	3072	2571	31	5553	5439	41	6926	6778	46	236771	220326	85	0.11158
128119	120721	101	31697	30628	82	1591	1580	19	2813	2548	30	5513	4853	43	7397	6969	45	179609	173046	88	0.11158
169187	149861	99	60869	51815	92	2249	2023	23	4333	4097	33	10412	9442	59	10414	9783	58	407800	382063	92	0.11273
236480	178434	109	109711	83674	105	2999	2311	32	5122	3628	47	9867	7444	58	13562	10254	68	321805	242379	95	0.11273
95590	89378	82	37764	34446	81	1544	1367	18	1770	1829	23	3996	3589	37	6682	6330	44	136108	118375	70	0.11273
127544	120983	84	72766	69215	86	1529	1550	15	3287	3060	32	7546	7020	50	9050	8131	67	268123	250901	87	0.11273
187673	157992	117	57547	45946	117	3290	2787	31	5322	4506	43	9433	8200	53	14820	12448	73	357733	308300	117	0.11273
155011	142110	90	49835	42860	88	1938	1867	22	4113	3711	39	9333	8601	54	9948	9127	52	384708	361148	87	0.11273
241187	188052	100	101259	76826	99	3582	2489	36	5678	4504	51	12485	9629	68	18015	13349	77	393352	321536	110	0.11273
110136	108191	83	52563	50997	81	1329	1305	16	2907	2639	34	6715	6407	45	6796	6766	45	275176	265946	85	0.11388
337090	245362	135	195305	149233	130	5444	3802	44	9135	6661	62	18552	13974	83	26756	20346	101	775904	568576	134	0.11388
59654	62565	65	16320	17045	47	913	986	0	1732	1211	13	2887	2809	30	3975	3881	34	101012	101533	75	0.11388
99175	91953	87	52470	48802	82	1469	1381	14	2109	2132	26	4918	4437	40	7749	7303	45	173935	165580	83	0.115031
190221	153568	100	103679	86676	98	3010	2394	31	5202	3918	42	9798	8030	55	13056	10542	62	363025	310248	96	0.115031
151823	132660	93	90338	81358	89	2215	2023	24	3692	3464	33	8149	7546	46	10550	9411	57	280085	259827	90	0.116181
268636	159052	144	139444	99543	142	5222	3027	52	7112	4461	69	14993	8801	101	19833	12262	117	463938	284986	142	0.116181
107868	94019	92	49705	43183	84	1544	1432	15	1956	1573	26	4187	3708	39	6357	5075	46	139559	120140	84	0.117331
253657	193747	107	153201	115366	108	5896	4186	46	9176	7291	54	18258	13693	85	25907	20403	99	594969	464528	107	0.117331
127536	107861	89	49495	41858	88	1409	1329	14	2523	2225	29	4908	4176	41	6470	5406	45	155324	139367	87	0.117331
52451	48857	83	22041	20711	78	429	465	0	579	980	0	2079	2133	22	3040	2770	31	79401	71422	90	0.117331
69299	62848	84	31029	27151	81	1012	959	0	1527	1499	17	3100	2909	32	3364	3177	32	102385	91238	79	0.118482
151033	132067	94	81721	72848	90	2255	1937	25	2508	2714	29	5318	4591	42	8053	7021	54	185265	153602	82	0.118482
125177	104655	105	51066	42443	90	1495	1320	14	2720	2270	30	5447	4133	44	7017	5757	48	183466	155359	105	0.118482
113085	104163	84	43849	40442	82	2071	1836	21	2520	2342	28	5371	4955	39	7380	6543	49	187987	161138	77	0.118482
210129	169915	100	79586	63803	98	3882	3330	34	4996	4429	42	11051	9543	58	16082	13232	68	375553	329292	95	0.118482
85798	77347	81	32646	29265	79	1199	1023	8	1748	1308	17	3251	2942	33	5476	4707	41	103850	96419	78	0.119632
54531	53422	82	21125	21082	60	793	810	0	639	784	0	1857	1824	23	2988	3272	29	70344	70701	71	0.119632
212728	168551	105	82495	64897	101	3085	2718	29	4645	3400	43	10183	8583	56	13136	10541	67	415029	355460	99	0.119632
156481	138065	92	81801	73402	90	3876	3063	35	5873	5107	47	12038	10515	61	16454	13843	74	384621	329508	91	0.119632
106744	97365	84	41653	37472	83	1459	1272	14	2034	1714	25	4524	4690	35	6541	5974	46	180409	171305	79	0.119632
76146	75891	78	16214	16614	47	808	721	0	1624	1530	14	3230	3125	31	4731	4828	34	112435	114403	75	0.120782
141566	132323	85	96201	90275	86	2124	2185	22	3737	3791	34	7565	7151	45	11303	10091	63	282025	259281	84	0.120782
195784	164928	104	80906	69456	93	2300	2126	26	3708	3522	34	8480	7851	47	12013	10539	57	294474	279243	85	0.120782
179215	151325	112	101430	89338	95	2157	2075	23	3593	3370	35	7154	6377	47	9901	8811	52	245743	220882	92	0.121933
99275	93047	82	36324	33617	80	1281	1109	8	2428	2490	28	4654	4343	40	5766	5168	47	182807	177469	78	0.121933
51957	51877	75	20861	20976	56	485	321	0	990	1081	6	1497	1767	16	2496	2590	24	65995	63231	72	0.121933
110338	101881	99	54653	51498	82	1984	1606	25	2074	2394	25	5502	4867	44	7686	6963	51	179450	165080	78	0.123083
51874	51858	75	35896	35657	74	744	773	0	1498	1226	14	2320	2244	26	3787	3939	32	77581	79070	68	0.123083
76607	65091	82	29934	24929	81	1185	932	0	1550	1415	18	3677	3079	36	4115	3427	38	111072	97322	80	0.123083
148360	128924	94	59361	51327	88	1909	1664	23	3281	2575	37	7737	6810	52	9609	7889	53	317802	285002	78	0.123083
31900	33492	70	16046	16325	49	753	692	0	887	729	0	1504	1596	18	1873	1913	24	46586	50022	58	0.123083
119357	110615	90	55030	52199	85	1156	1269	12	2974	2699	32	6146	5798	42	7819	7088	46	275086	269845	75	0.124233
145252	118232	95	64662	52859	90	1848	1613	20	2406	2597	27	5611	4594	46	8167	6916	49	196937	169505	86	0.124233
105990	93491	86	54112	47340	84	1405	1210	13	1537	1404	19	3627	3175	36	4960	4172	42	125324	108071	80	0.125383
306477	214622	135	101377	67725	127	4727	3701	41	7520	5188	55	15607	11168	74	22396	16998	90	507207	379936	124	0.125383
75591	75185	77	31806	31057	76	810	801	0	1722	1554	18	2745	2627	29	3942	3828	36	117499	115209	74	0.125383
184846	168919	92	90812	84118	89	2944	2648	28	5527	4434	44	9969	8511	58	14371	12661	67	329513	282883	86	0.125383
123193	119880	82	62429	60090	83	1645	1695	19	3167	3013	33	6045	6216	40	8118	8213	46	208192	202182	71	0.126534
174929	127905	111	63051	46838	94	1681	1312	18	2526	2263	29	6169	5190	45	9661	6868	67	214080	167438	89	0.126534
173872	151432	100	77632	69162	91	2045	1730	20	4041	3503	35	8743	8105	48	10369	10382	51	368690	351328	88	0.127684
184406	161191	94	90641	79630	94	2057	2023	22	4201	3296	39	9277	8337	53	11220	9281	74	376626	318473	88	0.127684
84893	85468	77	26611	26385	62	968	802	0	1689	1538	18	3309	3336	31	4985	4741	38	121000	119551	72	0.127684
193247	158738	108	68229	56227	94	2514	2243	27	5088	4113	40	11218	10233	59	12929	11465	65	460053	415118	90	0.128834
119551	112924	85	63048	60042	83	1531	1574	17	4070	3903	33	8947	8737	53	9745	9516	54	359608	337311	100	0.128834
109753	92293	105	46603	38731	105	1368	933	0	2606	1712	24	4734	3755	37	6341	4672	53	189724	150310	105	0.128834
264417	179665	127	105327	70245	127	3441	2301	36	5811	4106	49	12366	8459	64	18592	13047	82	417653	287034	127	0.128834
136655	129561	85	76318	71985	86	3084	3033	29	4629	4248	41	9443	8482	54	13791	12461	74	308653	289303	84	0.128834
123116	116449	90	55255	53092	83	1922	1925	21	3622	3088	38	7637	7187	48	9408	8845	52	354626	340891	79	0.129985
92990	80395	88	39822	34503	83	1181	946	0	1918	1713	24	3990	3296	35	6414	5545	45	139683	126790	85	0.129985
231846	167540	108	80903	59472	103	3463	2360	35	4838	3786	42	10283	7740	59	14483	11105	72	340815	270285	101	0.131135
143164	122164	90	88179	76380	91	2304	1988	25	4873	4169	42	9953	9157	54	10306	9200	57	394114	351273	92	0.131135
70484	69358	82	26114	25856	66	742	645	0	1331	1203	13	2397	2173	27	3014	3053	28	75670	72399	72	0.131135
67177	62802	79	30360	27172	78	629	586	0	1454	1118	14	2829	2573	30	3761	4329	32	100609	92747	74	0.131135
195927	144993	100	75600	56961	98	2587	2174	29	4466	3405	39	8889	6521	56	13032	10245	68	300858	245135	90	0.131135
85632	80189	81	32885	28957	82	1049	1024	4	1518	1641	20	3062	3010	30	4762	4144	40	104911	96618	80	0.132285
163764	147955	106	68815	62898	89	2011	1832	23	4468	4055	35	9612	9004	53	10828	9790	57	392289	368331	88	0.132285
260091	220016	120	123866	107524	113	6861	5780	41	9858	7693	56	22850	19819	78	32000	27545	105	695392	581922	112	0.133436
146037	113431	92	52742	40678	91	1669	1556	18	2382	1976	30	4937	3895	42	7160	5440	51	181120	143345	89	0.134586
151193	139591	89	42554	40103	84	2127	1927	24	3571	3010	32	7931	7218	47	11806	10427	74	242561	232567	85	0.134586
121068	94874	95	50950	40083	89	1847	1563	18	2701	1902	34	5510	4753	41	8515	7077	54	187454	150863	90	0.134586
66245	68413	71	21859	21898	56	726	739	0	1355	1855	15	2919	3029	29	3340	3390	30	116743	108810	91	0.134586
297306	231369	109	166712	135180	109	6947	5554	46	10276	8738	63	21298	17883	79	31926	26902	100	727916	633333	104	0.135736
150403	133441	87	63340	56441	86	1977	1722	20	3526	3748	33	7907	7266	50	9512	8620	56	341600	319897	85	0.135736
66130	68946	68	24190	24504	57	1144	1289	13	1467	1683	18	2725	2965	28	3999	3678	36	90017	92360	71	0.135736
74673	74789	76	18756	19285	49	582	844	0	805	1130	8	2622	2679	26	3685	3846	32	91559	92329	71	0.135736
84844	78848	83	39531	35695	80	1091	1054	6	1419	1311	22	2625	2318	30	4234	4100	35	101973	94430	78	0.135736
78364	75294	89	22314	22578	57	932	972	0	1829	1461	16	3025	3315	29	4243	4392	36	105568	105901	75	0.135736
83851	83183	80	25613	25061	66	791	855	0	1896	1803	19	3192	3223	30	4187	3780	36	117946	115452	75	0.135736
52428	48406	87	21659	21036	67	684	795	0	951	1077	6	1552	1667	19	3094	3302	27	63503	65933	72	0.136887
186944	150767	97	144790	117606	96	5307	4255	39	9371	8186	51	22323	19760	84	24082	21580	84	837166	741515	93	0.136887
149834	134568	92	51011	46311	86	2223	1907	22	3513	3267	36	8183	7313	50	10271	9929	57	366670	349694	85	0.136887
216019	134818	114	87850	55312	110	2620	1743	31	3302	2256	41	8085	5184	58	11574	6796	71	298101	186542	108	0.138037
120580	115948	87	50961	49417	83	1884	1780	20	3067	3168	32	6033	5681	42	8417	7767	56	201222	187195	77	0.138037
253584	193457	110	131949	101856	109	3265	2453	34	5954	4555	46	11670	9455	65	15156	12059	73	371095	289651	105	0.138037
228177	195483	99	141587	125660	96	3534	3302	32	6478	5219	49	14696	11951	67	15539	12602	74	600176	490500	97	0.139187
177223	156386	95	94883	86259	92	3617	3503	31	5373	4537	43	10328	9146	56	13230	12029	61	321768	283027	88	0.139187
49328	48421	73	20803	21606	50	757	731	0	678	713	0	1696	1738	20	2476	2782	25	62804	67115	56	0.139187
154286	128045	100	56342	46856	91	1834	1344	21	2652	2795	29	5566	4922	42	7921	6361	47	202874	173293	90	0.139187
118382	111682	95	30159	28677	82	1463	1507	18	2305	2152	27	4832	4687	37	6840	6451	47	155133	145524	81	0.140337
43248	38128	88	17500	16123	73	528	385	0	905	682	0	1919	1677	22	2478	2397	26	62130	53652	88	0.140337
204186	162283	99	63591	50306	95	3057	2408	32	4451	3616	43	9135	7260	54	14415	11842	68	299026	258150	94	0.140337
116672	99393	92	47132	40327	88	1872	1474	21	2276	2244	30	6378	5265	47	9515	8448	49	204905	190111	80	0.140337
123642	113960	96	82772	77551	85	1990	2051	22	2900	3419	28	6679	6336	44	10198	9116	55	234660	228180	82	0.141488
106236	89162	91	34937	28125	86	1055	1035	4	2293	2026	30	4215	3318	43	6132	4971	46	146770	123527	80	0.141488
81490	78007	79	15801	15776	49	1036	861	0	1774	1991	20	3828	3824	34	4845	5126	35	122736	116404	74	0.141488
47032	46028	81	14085	13655	48	208	276	0	399	619	0	1156	1104	9	1948	1881	25	57627	56728	67	0.142638
69751	68391	81	26167	25812	76	615	521	0	1635	1696	18	2623	2428	29	2990	3515	28	107517	105351	73	0.142638
117072	105938	99	48738	44987	83	1128	1007	3	2222	2078	26	4251	4021	37	6578	5781	44	151872	144278	80	0.142638
267641	207505	131	156736	123704	131	5952	4888	40	9538	7322	58	20060	16057	79	28419	22047	102	622111	486684	131	0.142638
189688	147513	110	64761	50414	101	3004	2167	33	3059	2735	33	6983	6095	46	10757	8603	58	261823	227652	96	0.143788
193129	164661	98	89340	77419	94	2956	2502	30	3952	3356	40	8171	7113	51	11540	9646	69	261956	212520	90	0.143788
122788	114089	88	60243	55668	83	1403	1485	15	3254	2968	32	6483	6070	45	8246	7304	55	295186	269135	76	0.143788
77149	77398	77	27541	27522	75	1090	1106	7	1435	1540	18	2884	2802	30	3882	3843	35	100267	99930	74	0.143788
132522	121856	88	72914	67741	86	1693	1710	19	3212	2557	30	7408	7041	45	7767	6973	49	303257	284526	83	0.144939
97131	93241	80	31876	30842	79	1041	986	0	2198	2455	25	5720	5307	41	6143	5809	46	222701	215158	79	0.144939
136483	122379	86	51114	44488	85	1384	1324	14	3104	2658	30	7140	6843	45	9218	8568	63	294923	280308	83	0.146089
91148	77394	100	50559	43704	89	1072	943	0	1790	1784	19	4102	3751	37	5459	4672	46	148354	125890	100	0.146089
195479	166122	112	86457	71889	112	4091	3538	34	5138	4688	42	10773	9637	55	16356	14109	71	364716	320566	112	0.146089
82371	77692	79	27055	24746	71	1031	1079	6	1468	1444	17	3089	2853	31	4448	3773	41	103259	100284	75	0.146089
107290	97167	92	50923	45098	85	1374	1218	15	2669	2088	30	4147	3462	40	6570	5944	50	140559	131671	83	0.146089
100849	83306	98	44810	38009	86	1428	1111	10	2260	1689	22	4199	3512	42	6335	5243	47	139261	118702	86	0.147239
191722	169122	92	144837	128420	96	5923	5383	38	8765	7729	49	17531	16320	73	26433	24596	85	591445	537666	91	0.147239
59150	57605	85	24909	25027	74	707	627	0	748	889	0	2136	2349	23	2973	2800	31	78197	78100	67	0.14839
109427	95823	102	46250	40346	89	1100	1164	9	1816	1972	23	3862	3232	36	5925	5257	42	145384	133436	102	0.14839
244909	165119	119	131510	94558	107	3607	2292	38	5235	3376	50	10028	7284	61	15249	10347	72	353446	257297	105	0.14839
59431	55837	85	18691	18469	53	671	538	0	982	1152	10	1809	1775	22	2781	2972	27	68938	69392	70	0.14839
109191	89794	102	45358	38974	87	1117	994	0	1725	1943	21	4492	3750	40	6600	5632	49	155365	137805	87	0.14954
106498	95958	93	38661	35520	85	1335	1314	15	2369	2513	27	4472	4395	35	5584	4956	42	167740	156445	100	0.14954
224531	166538	107	100108	75319	104	2465	1871	28	4740	3825	42	11584	8853	66	13915	10289	70	504422	403650	105	0.15069
143281	122656	92	72156	62533	89	1663	1547	16	2918	2447	31	5072	4525	40	6182	5605	42	192935	172555	89	0.15184
124216	112328	92	34141	30179	83	1845	1623	20	2339	2338	28	5418	5198	40	6704	6045	46	168136	163492	81	0.15184
172473	137357	97	90358	74404	94	2009	1745	25	4028	3520	39	9124	7625	54	11239	9590	57	404579	338226	97	0.152991
116468	108909	86	68229	64099	84	1112	1099	9	2204	2124	26	5411	4973	42	7821	7162	51	179089	171162	80	0.152991
206563	163896	109	80668	64041	98	2640	2372	28	5124	4073	44	9304	7702	56	12505	9635	63	297805	253275	95	0.152991
145797	121669	92	59901	49282	89	1826	1547	19	2966	2402	35	6726	5850	47	9725	8568	54	224150	199359	88	0.154141
108582	100032	88	35273	32301	80	1661	1636	19	2124	1942	24	4606	4434	35	6524	6360	47	167702	163144	78	0.155291
97386	93820	80	51160	49613	80	1765	1804	19	2603	2546	26	4780	4608	36	6518	6082	43	159501	150974	78	0.155291
87244	83516	81	18743	17935	55	1142	1094	7	1692	1799	22	4296	4722	33	5294	5230	42	132968	131969	74	0.155291
144921	127904	98	44145	37411	86	1301	1033	4	2992	2493	31	6523	5592	45	7671	6637	50	267137	234164	78	0.156442
77479	75369	86	34589	32822	79	1269	1203	10	2080	1871	22	3607	3244	33	5367	5409	38	122504	117026	93	0.156442
225004	167079	104	101650	74893	101	3040	2319	30	5206	3810	46	9987	7064	60	13392	10278	64	333021	253659	96	0.156442
47724	48367	74	14396	14326	48	495	494	0	244	623	0	1955	1999	21	2115	2164	23	71788	69566	66	0.157592
117627	111392	94	63723	59542	83	1631	1584	19	3024	2539	31	5742	5425	42	8446	7873	51	179950	173321	75	0.158742
75589	72478	82	22717	21777	61	1187	1096	7	1423	1505	14	3249	3202	31	4276	4402	36	108804	108007	70	0.158742
202061	174826	99	135191	118591	98	3276	3128	29	5348	4515	43	12621	11158	62	15174	13346	71	492601	423835	93	0.159893
71324	64524	86	43383	40168	80	1204	988	0	1705	1336	20	3459	3081	33	4492	4051	40	103561	100897	69	0.159893
50707	50196	83	21878	21953	58	523	576	0	729	749	0	1726	1667	20	2374	2182	27	58334	57422	66	0.159893
102057	96436	97	59995	57505	81	1011	915	0	1999	1717	25	3940	3870	34	5634	4812	44	142986	132512	66	0.161043
262523	213411	114	134167	110580	111	5143	4232	39	6922	6643	45	16789	15038	70	24965	21497	85	528606	475155	98	0.161043
112410	108717	81	61033	58955	81	1643	1612	17	2888	3143	29	5673	5630	39	8403	8389	48	207148	197943	75	0.162193
78507	77914	81	29477	29068	73	809	732	0	821	930	0	2475	2753	26	3327	3366	32	98193	95586	68	0.162193
119533	103091	90	34194	27319	89	1838	1821	21	3216	2680	39	6351	5727	44	9711	8454	55	214084	191070	84	0.162193
226679	169533	111	110136	85243	100	3839	2868	36	5245	3836	50	12145	9054	70	18428	13679	85	413227	314173	88	0.163344
83697	79222	88	39342	36926	80	939	934	0	1419	1428	14	3123	3030	30	4282	4402	34	112402	111455	79	0.163344
363941	205800	211	135746	75374	193	5621	3021	43	7926	4390	71	15812	10022	92	25033	15357	116	567973	355890	194	0.163344
268153	222849	104	92843	82707	102	6127	5289	41	8812	6946	62	17421	14864	76	23574	19665	88	565786	488546	96	0.163344
45737	48093	69	14804	15497	45	303	401	0	1551	1399	15	1852	1755	21	2788	3010	28	62108	68766	63	0.163344
111620	95780	103	38025	31360	90	1536	1146	11	2074	1887	21	4938	4107	42	7402	6008	59	175421	156432	103	0.164494
272601	175713	117	97087	62915	114	3899	2578	39	6139	4057	50	11602	7627	65	17140	11370	86	410211	280601	109	0.164494
110406	100234	100	45270	41125	100	1937	1560	22	2768	2406	27	5813	5328	41	7537	6944	44	203315	182629	100	0.164494
149873	123213	93	121725	103283	92	4378	3602	37	10820	9379	67	22361	20281	78	22009	18655	80	680996	579357	85	0.164494
195502	159844	97	125891	108609	95	3318	2862	32	5053	4390	49	10527	8884	59	13910	11753	65	335086	288555	87	0.164494
90569	87173	87	57802	56543	79	1371	1297	14	1894	1916	21	3944	3696	35	6329	5704	44	137160	130849	70	0.165644
119729	111489	95	45117	41665	84	1444	1280	14	2392	2479	27	6290	6215	43	7115	6085	48	250845	239615	81	0.166794
215404	154879	104	97010	72620	103	3104	2223	32	5311	3772	42	8835	6541	57	13182	9439	79	300868	225820	97	0.166794
155548	141036	94	65807	60190	87	2611	2282	28	3861	3550	42	7764	7586	45	10313	9128	52	244559	227203	81	0.166794
35134	35729	64	17011	17287	49	732	648	0	339	464	0	1475	1406	16	2537	2462	28	57420	57840	62	0.166794
60084	61013	79	26237	26678	62	603	689	0	1365	1086	11	2102	1950	24	2387	2735	26	77273	76986	58	0.166794
110217	102507	87	41781	39007	81	1141	1256	11	2088	2273	24	4993	5153	37	5132	4926	39	203539	195501	79	0.167945
127108	120520	89	55796	53968	82	1283	1230	14	2143	2296	25	5060	4791	41	6695	6405	44	158084	148262	79	0.167945
71658	71051	78	27528	27047	71	931	878	0	1138	1460	14	3339	3253	31	3621	3503	34	102133	105000	71	0.167945
164636	148728	89	96553	88857	88	2037	1760	23	4190	3681	39	9071	8280	52	10302	9035	61	386962	345242	82	0.167945
120924	112930	87	35630	33382	82	2134	1975	24	2840	2607	29	5649	5377	40	8844	8401	53	193654	183789	74	0.167945
91025	85812	85	45456	44709	79	1425	1417	18	2040	2123	21	4336	4241	38	5557	5468	42	133232	126544	73	0.167945
119154	113302	82	52067	50158	82	1995	2042	22	3550	3135	36	8550	8539	52	10373	9817	54	377241	358043	78	0.167945
205453	170256	101	108073	92341	99	3218	3046	29	4593	3349	45	9512	8267	52	13392	11767	60	337567	290595	97	0.169095
181156	146441	102	60910	50306	94	2419	1928	26	4005	3192	38	8288	6599	54	11571	10283	63	281184	246468	92	0.170245
221226	195477	96	92978	82268	95	4670	3812	37	6401	4854	44	12209	9863	63	18132	14930	75	418440	333574	95	0.170245
89883	81014	84	39946	36442	82	1176	1132	10	1855	1904	22	3744	3326	35	5222	4998	40	122820	114585	79	0.170245
208588	178397	114	97459	86830	96	4135	3662	35	6821	6521	46	13833	12345	70	18586	17429	80	418635	364022	92	0.170245
44741	42368	73	23259	23199	68	529	604	0	1074	720	0	1222	1230	14	1650	1751	22	66347	67651	65	0.171396
132251	110183	99	51150	42542	88	1761	1546	19	2258	2008	26	5033	4911	38	7599	6594	50	183121	163879	84	0.171396
284199	220198	123	185556	145610	120	5146	3873	40	7600	5735	53	16201	12483	76	22599	17142	85	526262	423091	117	0.171396
304762	213458	147	129977	87910	147	5298	3550	39	8882	5986	54	18233	13337	78	25792	19298	123	581819	444012	147	0.171396
71894	70464	81	34226	32638	78	768	922	0	1289	1426	14	2710	2784	30	3343	3767	30	98922	96944	74	0.172546
89343	88446	79	55651	54902	80	1201	1203	12	2152	2348	27	3823	3593	36	5425	5389	40	125998	119176	73	0.172546
196911	172956	95	90643	81069	94	3323	3213	31	5647	4930	46	10872	10242	57	15357	13996	59	374641	337387	90	0.172546
62775	63811	76	24810	24853	61	626	545	0	818	1160	8	2295	2118	25	3494	3387	33	89722	86280	71	0.172546
119909	115134	86	40554	39352	80	1624	1608	20	2837	2868	28	5351	5094	41	7528	7384	42	180280	170408	76	0.172546
133747	128050	85	39893	38191	83	2014	2069	23	3434	3045	32	6828	6583	46	8958	8343	50	233417	222463	80	0.174847
125179	114318	88	70806	65108	86	2135	1881	22	3490	3030	33	6128	5881	43	8409	7583	51	223063	206802	83	0.174847
66051	65080	76	23188	23071	67	573	668	0	1038	1180	11	2906	3242	29	2969	3067	31	117391	113876	74	0.174847
256967	197553	113	128976	99813	110	4405	3549	35	6319	4940	49	14220	10925	69	19171	15741	77	432677	355942	104	0.174847
76688	74607	78	20247	19398	60	882	908	0	1206	1246	12	3367	3528	30	4164	4559	33	120067	115159	74	0.174847
65271	59200	93	24052	22978	78	504	582	0	1364	1169	8	2452	1911	26	3084	3115	27	81589	70415	93	0.174847
258617	207903	105	149862	120681	104	5752	4864	40	8616	7008	62	16565	13798	74	22635	18618	91	510296	412239	101	0.175997
122055	119178	80	51057	49460	80	1808	1551	20	3131	2774	34	7977	7423	47	9369	8939	52	330185	321213	81	0.175997
168020	147426	91	95785	85209	91	2436	2033	29	4261	3561	36	8808	7603	55	12020	10613	60	292888	266107	88	0.175997
107624	98559	85	45825	41169	84	1113	984	0	2393	1561	25	4087	3952	34	6175	5608	42	144027	132421	80	0.175997
118205	112762	82	55395	53496	81	1213	1156	13	2902	2484	32	6022	5827	43	6358	6565	42	219114	220323	73	0.175997
276176	213123	110	103376	79715	107	5249	3904	43	6404	4932	48	14364	11649	65	21922	18337	84	496770	416217	102	0.175997
30430	30585	60	17611	18066	53	481	525	0	533	445	0	1061	987	0	1550	1589	21	34342	34419	58	0.177147
58019	56366	77	18110	17786	56	608	610	0	1053	1265	10	1967	1785	23	2751	2737	28	74093	73359	69	0.177147
124891	105573	93	47151	40310	88	1953	1400	21	1953	1796	23	4660	4254	40	6774	5875	51	158976	143027	83	0.177147
81871	74222	82	36179	32744	80	832	1061	6	1524	1248	12	3929	3738	34	4998	4803	39	120364	112739	74	0.177147
58282	58888	74	34441	34262	75	571	810	0	1575	1386	16	2890	2892	30	4195	4746	32	95795	98268	65	0.177147
266956	218424	125	119340	103914	109	6415	5562	41	10880	8875	65	22943	19986	83	31506	27343	102	689657	597231	107	0.177147
93743	91547	80	30264	29232	79	1347	1518	16	1863	1725	21	3649	3706	34	6244	5991	44	125393	120844	71	0.178298
61423	58339	92	19674	19308	56	714	615	0	1371	1533	15	2392	2302	27	3342	3302	31	101186	100897	72	0.178298
109535	104090	86	59297	55924	83	1505	1399	20	2482	1655	27	4671	4223	41	6425	6155	44	142211	133330	78	0.178298
144124	105455	105	59468	45304	94	1859	1348	25	2465	2063	31	5662	4137	45	7598	5588	55	191303	153500	90	0.179448
192826	164102	100	82858	70658	95	3174	2520	35	3917	3121	42	8708	7111	55	11947	9290	67	276714	217146	84	0.179448
105573	99319	83	35526	33891	81	1900	1872	22	2674	2374	28	4826	4815	37	7064	7199	43	170208	162975	78	0.179448
208718	168643	101	132801	108084	102	4402	3597	37	7271	6002	50	15707	12406	77	22367	17618	91	544908	433207	98	0.180598
130952	118646	85	77850	72727	84	2037	1555	22	3704	3346	35	7135	6970	43	8162	8183	45	326150	319633	79	0.180598
48416	47384	75	22105	21802	63	495	438	0	1591	1134	8	1896	1633	24	2831	2880	30	61828	61210	64	0.180598
131240	112123	91	50380	44028	89	1959	1614	23	3250	2895	34	8035	6885	53	8895	7499	49	319596	283975	90	0.181748
72525	67099	84	19209	17437	57	1056	994	0	2056	1621	23	3247	2676	33	4598	4282	38	103045	93575	72	0.181748
235952	199665	102	141112	121684	99	6440	5560	42	7676	6803	48	16647	14427	77	23585	19682	90	496214	414837	94	0.181748
197262	164692	100	69083	57993	98	2339	1976	24	4299	3146	40	8706	6981	54	10297	8758	53	327717	267792	88	0.182899
138333	127553	90	61024	56775	84	2050	1921	20	3912	3865	36	8240	7622	50	9964	9040	54	369769	341550	83	0.182899
48082	47795	75	10108	10305	42	387	387	0	1073	874	0	1607	1769	19	2019	2120	22	57569	60419	66	0.182899
115212	109491	84	68851	65273	84	1779	1706	17	2444	2359	26	4371	4384	37	7086	6514	51	162655	146180	75	0.182899
77004	72037	83	28486	26945	78	1122	1160	12	1330	1501	17	3160	2893	34	5017	4637	41	120409	111303	67	0.184049
139113	126195	99	89097	81873	88	2849	2497	28	4250	3767	35	8734	8095	49	12382	11046	60	284843	257184	86	0.185199
161609	146545	91	55401	49809	87	2298	2164	24	3382	2793	36	7911	6963	50	10038	9077	54	230925	201137	83	0.18635
271399	218979	105	138531	111701	105	6765	5300	44	8074	6757	47	16977	13833	75	23841	19619	95	578832	469530	102	0.18635
190648	171265	98	88198	81482	92	2933	2724	29	5909	5278	46	11794	10475	63	15231	12951	67	520995	445002	90	0.1875
44786	42912	79	18375	18463	52	564	662	0	607	494	0	1263	1306	12	1342	1580	20	47743	47517	68	0.18865
110428	101254	88	49925	45510	83	1819	1445	20	1921	2336	25	4800	4866	38	6520	5888	42	163103	164472	78	0.18865
146245	130249	91	58759	53147	86	1732	1556	19	2851	2668	31	5857	5358	40	8259	7322	48	195662	168999	81	0.18865
147933	139051	92	71878	68101	85	2417	2249	25	4090	3567	36	8925	8113	51	9644	9151	55	382303	360509	82	0.18865
113122	110151	81	59908	58674	80	1675	1581	21	2819	2717	31	7331	7029	46	9109	8581	51	328014	303757	76	0.18865
57521	57181	77	23042	23348	60	396	576	0	1037	1011	3	2187	2251	24	2716	2965	26	93316	97829	58	0.189801
131673	114908	98	84285	77336	88	2836	2358	30	3896	3505	37	8713	7964	52	12922	11140	63	281769	247053	86	0.189801
250315	198253	120	92570	78173	105	4059	3485	36	4948	4282	44	12525	9533	66	17434	13116	77	422275	325249	98	0.189801
213164	158612	105	77753	60670	98	2130	1467	23	4822	3572	47	8841	6837	56	13106	9966	66	329188	271482	93	0.189801
113730	106374	86	44439	42472	81	1160	944	0	2271	2300	26	5281	5355	37	4902	4667	39	187061	183433	79	0.190951
235421	196674	102	92882	77904	101	5987	4936	41	8120	6701	51	17556	14437	79	23912	18513	89	521290	432727	94	0.190951
40119	39828	71	17544	17763	51	316	359	0	893	868	0	1500	1523	19	2013	1890	24	60316	62550	61	0.190951
273092	202817	114	103198	77907	113	3393	2788	33	6212	4876	46	12141	9434	63	17292	14076	72	402604	328752	106	0.192101
101393	96374	83	54875	52510	82	1443	1246	13	1799	1895	22	4150	3885	36	5163	5131	39	121528	115127	99	0.192101
205005	148380	114	80096	60010	98	3080	2128	37	3898	2847	40	8783	6183	56	12638	9316	68	290315	223984	92	0.192101
180267	126549	103	65589	46061	97	1845	1175	18	3112	2800	33	6856	4890	52	9759	7092	58	239328	166265	94	0.193252
193977	148703	105	68309	53306	97	2495	1925	27	3544	2960	36	6593	5411	49	9657	7331	58	231290	188197	91	0.193252
68424	68247	76	24610	24490	63	607	579	0	1309	1584	17	2683	2667	27	4259	3933	36	91597	91434	69	0.193252
101354	92138	89	37032	34596	81	1438	1238	14	2087	2079	23	4453	4347	36	7004	6425	47	157394	156561	77	0.193252
215910	178180	107	94521	78323	97	3981	3028	37	5607	5285	42	12110	10877	63	16919	14701	74	399771	375831	89	0.194402
39846	39079	73	12282	12315	45	565	612	0	1152	1252	13	1233	1421	17	2377	2262	26	53304	54487	63	0.194402
231741	191661	99	138666	116099	99	5077	4273	36	7623	6460	53	17096	14430	73	22312	19485	87	551339	489668	92	0.194402
81426	76051	85	27306	25061	71	522	698	0	1517	1641	23	2717	2724	30	4609	4383	37	107392	106667	73	0.194402
78142	75666	82	32105	31092	78	638	868	0	1576	1823	19	3305	3464	30	4480	4159	39	118268	119349	65	0.195552
128849	114999	89	77576	69614	88	1727	1786	20	2097	2075	25	5851	5548	40	8118	8056	47	182212	175499	80	0.195552
44327	44433	74	15343	15679	47	460	463	0	761	740	0	1739	1818	22	2236	2469	23	59707	61187	61	0.195552
58274	56493	82	29471	29509	74	443	539	0	1093	787	0	1710	1567	22	2622	2887	27	57849	58608	64	0.195552
224833	183183	105	105314	88383	100	3349	2588	32	5278	4476	50	11185	9668	59	14557	12209	68	355274	298374	91	0.195552
286343	205150	132	123024	90428	117	6312	4645	43	7099	5591	48	17619	12383	82	25296	17748	102	556508	401976	110	0.196702
200322	153768	101	81345	62838	95	1942	1661	22	4595	3681	39	10586	8403	64	12243	10087	59	455922	375722	89	0.197853
242111	159183	115	95985	62778	109	3464	2419	35	4599	3310	46	10380	6895	64	16286	10722	85	354793	240787	101	0.197853
234768	180307	103	93976	72145	101	3890	3016	38	6290	5145	50	12409	10102	65	18736	14913	75	421705	365600	91	0.197853
66473	63736	80	26198	24022	66	1014	808	0	1491	1452	14	2806	2893	29	4130	4048	35	101094	98134	67	0.197853
197834	154345	97	80636	63893	96	2064	1575	27	3286	2518	34	6941	5481	53	8945	6880	58	227052	191099	86	0.197853
139709	130570	89	79246	74558	85	3024	2720	30	4328	3941	42	9045	8726	50	12959	12063	61	293950	278252	72	0.197853
146493	138245	86	77933	72917	85	2872	2610	29	3834	3524	39	8878	7873	54	12117	10986	61	310583	277043	102	0.199003
74396	65443	84	34871	31091	80	1146	893	0	1525	1176	15	2924	2715	31	4989	4583	41	108230	100257	72	0.199003
141256	120142	93	67004	56764	88	1489	1738	17	2354	2083	30	5747	5243	42	6639	5863	46	198183	175177	77	0.200153
227522	166880	106	85995	64890	104	3408	2714	35	4595	3961	38	10347	8010	60	15259	11544	68	332321	269092	96	0.200153
149642	123510	109	74709	63253	96	2007	1546	25	3509	3035	33	6442	5610	43	9465	8445	52	211145	184087	109	0.200153
88967	81864	98	22866	19883	98	1004	679	0	2331	1913	26	4301	3683	37	6197	5734	44	136831	122619	98	0.200153
130557	119927	86	81314	73867	86	1768	1710	19	3762	3771	31	7515	6936	50	10261	9374	55	252782	233191	79	0.201304
39624	38650	73	13740	13674	47	504	509	0	405	712	0	1121	1355	13	2086	1968	26	50017	51295	58	0.201304
196716	164909	105	104566	89445	96	2922	2694	30	5443	4063	43	9732	8503	55	14587	12394	67	377709	312465	89	0.201304
221959	177517	103	78540	63257	101	3061	2413	31	4723	3512	43	9296	7134	53	13384	10122	66	290177	222903	84	0.202454
126408	121150	87	97483	94661	84	1935	1839	23	3231	2810	31	5498	5310	41	7790	7075	46	195535	189924	78	0.202454
61740	61882	77	23626	23100	74	563	658	0	1062	1231	12	2487	2370	28	3329	3513	30	80298	78811	66	0.202454
320683	206156	136	147527	98711	129	5018	3084	44	8235	5831	60	18762	13647	78	22222	15692	87	739254	563514	122	0.202454
293623	213431	107	178135	134869	108	4037	2854	39	7774	5556	54	18465	13780	77	20352	14381	85	735060	585845	104	0.202454
121136	107380	85	45365	40019	85	1440	1338	17	2210	1981	23	5063	4669	39	8403	7500	52	174035	156456	76	0.202454
176675	151765	100	78564	67268	92	1521	1401	15	3157	3025	35	7648	6745	49	8298	6424	52	303471	254027	81	0.203604
141734	125081	90	50495	45231	86	1988	1912	21	3128	3046	30	6442	6331	43	9210	8310	56	208970	205776	79	0.203604
198264	165684	104	92767	78679	98	2464	2211	28	4583	4232	41	9609	8207	54	11713	10622	58	401259	363380	92	0.203604
94488	93516	79	30903	31020	77	1312	1432	15	2816	2583	29	5117	4864	41	6768	6777	44	171270	166153	72	0.203604
271362	198914	113	93342	67058	111	3576	2668	34	6623	4990	47	16022	12016	73	18021	13276	84	639838	507495	103	0.203604
215274	181817	99	46320	39930	95	3233	2736	30	4521	4090	44	10616	9339	55	14537	13551	65	322010	305002	87	0.204755
182771	145564	101	68434	53439	95	2314	1905	25	4037	3285	35	8809	7645	53	9143	7631	58	327205	275829	90	0.205905
234161	190839	108	99952	82600	99	3874	2930	37	5826	5021	42	11364	10146	58	16347	13745	74	348060	313750	93	0.205905
221929	179190	103	179422	151935	102	5217	4329	39	7773	5981	54	15579	12728	71	21138	17537	88	497162	397658	99	0.207055
88089	81416	83	30850	28983	79	818	788	0	1435	1396	17	3354	3498	31	4567	4222	38	140752	136321	74	0.207055
123035	117119	85	39967	38488	82	1582	1459	16	2765	2642	31	6629	6274	43	7742	6801	51	293631	283617	72	0.207055
54401	54552	81	14403	14297	50	619	535	0	1711	1515	19	3108	3308	29	2807	2657	31	84835	82223	61	0.208206
42384	41392	84	16395	16076	52	430	489	0	902	959	0	1363	1318	16	1547	1930	16	60632	62461	64	0.208206
89898	84628	81	36093	35152	79	1028	1131	7	1690	1610	18	3632	3523	32	5256	5017	39	118571	116278	72	0.208206
171028	145398	96	81103	70536	92	2507	2200	27	4613	4001	38	10307	9658	57	13124	12101	66	369341	339399	86	0.208206
112198	107450	84	48322	46647	81	1737	1789	21	2868	3060	29	6747	6497	43	8517	7828	53	306454	298243	80	0.208206
95662	85041	84	33960	30318	82	1280	1217	13	1835	2007	22	3479	3189	32	4523	4033	38	121577	116683	77	0.209356
55970	55895	75	21242	21500	57	589	723	0	966	968	0	1953	2069	21	2924	2870	29	64822	62923	68	0.209356
87096	85452	79	28492	27965	77	1114	1131	8	1749	1561	22	3457	3303	32	4776	5197	36	124169	117516	74	0.209356
361138	226307	140	167322	106206	138	5360	3253	46	10900	7035	61	23577	15572	94	27403	17970	107	984400	653598	134	0.209356
94617	80801	100	41042	33593	100	1076	729	0	2222	1443	24	4064	2905	36	5383	4057	44	159807	106908	100	0.209356
72487	66766	82	34358	31352	79	1439	941	0	1607	1299	17	3654	3428	34	5062	4448	45	104898	95879	72	0.210506
131783	120567	100	49110	45691	84	1417	1533	14	2833	2198	31	6467	6483	41	7156	6862	45	270859	263134	81	0.211656
220532	188851	100	113382	101389	99	4889	3907	37	7277	6020	49	16051	13678	70	17391	14865	71	561993	485279	95	0.211656
250477	163658	119	98551	64323	114	3273	2153	36	4512	3099	45	9769	6419	57	14479	9595	73	317702	218717	108	0.211656
143655	127353	102	54441	48843	85	2220	2100	24	2669	2267	30	6606	6228	44	9598	8842	49	218702	207221	82	0.211656
88078	79656	96	34572	32345	80	1066	864	0	2165	1810	24	3192	3050	31	4771	4856	40	121285	121906	74	0.212807
124321	111131	88	57454	51744	85	1473	1390	16	2622	2468	29	6065	5417	44	8142	7471	50	260969	244167	82	0.212807
146734	128853	94	52667	46246	89	1886	1816	22	3504	3298	38	7683	7021	46	9519	8850	62	341327	304331	77	0.212807
214488	160596	104	78422	58550	99	2917	1882	33	4127	3217	40	8792	7038	56	12794	9461	76	267894	217941	92	0.212807
71887	69568	79	28356	28343	74	430	524	0	1352	1144	8	2493	2220	28	3460	3134	35	86915	87546	72	0.212807
185473	154931	109	67323	56102	94	2092	1845	22	3776	3098	41	8343	7059	52	10970	9430	56	262449	234146	87	0.213957
80495	80072	78	25010	25107	67	581	769	0	1335	1410	15	3385	3316	31	3641	3410	33	126823	126998	69	0.213957
78656	75345	86	31770	31061	78	1224	1031	10	1054	1087	5	3744	3408	36	4282	4179	35	104844	101319	72	0.213957
60546	58253	87	26514	26163	74	887	873	0	701	753	0	1948	2159	25	3108	3175	30	70132	73150	57	0.213957
132896	120468	89	54349	49977	84	1613	1451	17	3452	2836	34	7614	7277	49	9413	8349	54	344883	324226	82	0.213957
106754	102396	86	48002	46503	81	1553	1337	19	2516	2466	26	5424	5080	38	8553	8460	53	185411	169440	74	0.213957
250404	192640	111	66203	51739	106	3440	2578	36	5031	4525	39	12359	10346	66	17614	14530	77	381953	327304	100	0.213957
128784	119029	89	81286	77151	84	2741	2563	29	3653	3617	33	7050	6936	45	10252	10440	58	242129	237382	75	0.215107
141403	131759	89	62028	58099	85	2800	2586	29	3934	3912	39	10794	10652	56	11779	11699	60	444391	433282	81	0.215107
202546	167526	115	108998	95375	97	3771	3331	33	5357	4544	45	9693	7883	55	14797	12232	67	341758	281588	90	0.215107
98374	94699	81	44700	42729	81	1165	1206	11	2140	2007	26	4454	4431	36	6518	6319	46	167071	164364	76	0.215107
91803	81840	98	35621	32554	82	1083	999	0	1655	1634	21	3496	3172	36	5249	4919	39	120157	112453	81	0.216258
50965	50236	83	20984	20242	69	589	518	0	976	1126	7	1902	1790	21	2493	2647	26	62309	61760	72	0.217408
142421	133942	86	36886	34189	83	2834	2675	27	4150	4002	37	9255	9041	52	14228	14366	64	317988	303477	82	0.217408
129269	119814	90	55455	51549	86	1680	1607	18	2669	2716	28	6621	6103	51	6973	6845	43	263483	241496	84	0.218558
237998	185680	104	97323	77140	101	4229	3369	36	6270	5168	47	13253	11037	67	18821	15206	79	427431	378942	93	0.218558
90989	89730	81	31365	30273	77	1112	1029	4	1418	1455	14	3717	3776	34	5230	5416	37	135517	132075	65	0.219709
68854	67150	77	21770	21011	65	622	693	0	1091	1200	12	2773	2659	28	3514	3089	37	92636	93058	71	0.219709
142310	131302	87	55334	51879	84	2129	1884	25	3515	3632	31	7143	7053	46	10433	9896	59	225205	214319	82	0.220859
111112	97811	87	47540	41005	85	1621	1289	14	1925	1686	25	4350	3653	45	5409	4789	44	159846	141990	69	0.220859
155243	145832	87	98480	92224	86	2492	2018	25	5167	4264	45	8647	8449	49	9455	9486	57	337541	321356	83	0.220859
130422	115322	96	48557	42621	87	2298	2146	24	3018	2872	31	5571	5159	41	8884	8626	53	213521	199877	85	0.220859
188650	161587	97	80188	70348	94	2995	2482	31	3988	3106	37	8560	7240	52	12029	9612	62	261199	216435	92	0.222009
148625	129928	103	74006	66029	90	1793	1598	22	2917	2367	29	5243	5197	40	7797	6572	51	201638	170536	80	0.222009
114210	102489	87	47922	42180	86	1769	1631	18	3041	2466	29	5382	4930	41	8194	7382	48	187690	178669	82	0.222009
90929	85508	83	58674	56881	80	1272	1286	14	1931	1556	20	4144	4207	34	5975	5932	44	152388	142649	77	0.22316
65268	63323	77	23061	22665	70	1122	1232	11	1809	1696	22	3171	3205	31	4712	4801	36	107407	105086	74	0.22316
104284	96372	85	45916	43020	84	1533	1461	16	2635	3028	28	6442	6088	43	7363	6887	50	274875	261466	100	0.22316
153105	136302	91	60607	54229	88	1487	1336	18	2488	2471	30	6391	6081	42	9094	8347	58	210437	201048	85	0.22316
171191	143667	93	76313	65481	92	2265	1706	28	3144	2616	33	6645	5359	47	9902	8041	60	234472	197780	88	0.22316
199073	168970	106	73527	60499	100	2002	1895	24	4067	3113	39	8226	7138	49	9902	7970	60	335272	296393	97	0.22431
188293	156247	95	74017	58704	95	2198	1656	28	3866	3300	37	9110	7658	54	11110	9152	57	421950	357389	93	0.22431
144702	134147	88	58666	53390	87	1890	1883	22	3451	3176	32	6450	6177	43	8830	8399	51	238682	229462	83	0.22431
67572	62850	88	28088	26365	77	1164	913	0	1814	1678	18	3315	3033	32	3951	4293	37	106398	105477	72	0.22546
160967	130641	99	74744	62421	92	1960	1558	23	3017	2263	35	6168	5065	47	8987	7354	57	203405	168078	83	0.22546
165918	138790	93	79232	64975	91	2231	1828	24	3222	2734	33	6520	5280	51	9426	7515	57	217481	181813	87	0.22661
141794	127157	92	65259	58729	87	1978	1754	21	2600	2450	30	5242	4598	41	6972	6834	44	190238	179390	83	0.22661
86907	79664	85	43161	40819	79	1063	1083	6	1657	1570	18	4294	3777	36	5464	5078	41	134507	129506	74	0.22661
144189	113642	98	53997	42722	92	2111	1695	23	2877	1981	35	6301	5163	47	9193	6945	55	209040	169407	87	0.22661
229547	180965	103	145958	120567	99	3649	3170	33	6287	4824	50	12914	9734	70	18258	13227	76	418437	309166	90	0.22661
188964	160325	112	76959	64808	112	3059	2452	30	4518	3235	41	11060	9057	62	12426	10342	71	399488	320712	112	0.22661
145765	126675	90	56662	48742	87	1708	1570	19	3391	2553	35	7199	6296	48	8969	7548	54	321115	290830	83	0.227761
141672	68667	118	63754	33350	110	1671	788	0	2980	1421	47	5672	3035	61	8315	4612	67	208293	102875	102	0.227761
110668	105256	90	27796	26878	79	1581	1414	16	3103	2776	34	5666	5308	39	7998	7420	51	187063	177954	79	0.227761
171404	131572	116	49496	36622	106	2180	1617	26	3153	2745	36	7990	5837	53	10593	8180	73	247041	196205	116	0.227761
52546	49769	80	26405	25411	76	555	404	0	975	628	0	1730	1489	19	2425	2323	25	67252	63387	90	0.227761
130305	125150	84	54259	51500	83	1628	1569	21	3629	3100	31	8690	8760	48	8689	8093	51	337899	328596	80	0.228911
152451	138933	88	43314	38060	90	1765	1659	21	3684	3467	34	8071	7499	54	9459	8304	54	327434	309143	81	0.228911
119563	108607	84	37385	33868	84	1777	1811	21	3142	2671	29	5964	5523	40	8566	7830	49	202097	191303	79	0.228911
156709	144759	92	81160	75330	88	2523	2215	26	4587	4364	41	9569	9013	51	12008	11162	64	404760	389364	79	0.230061
52484	50390	81	20771	20506	60	523	458	0	616	707	0	1493	1800	18	2003	2096	23	68990	67849	65	0.231212
68388	67487	76	30430	29922	76	810	588	0	638	916	0	3024	2895	33	3247	2945	31	112668	110995	70	0.231212
80256	75643	86	33065	30970	78	1138	1035	5	1024	1218	18	3422	3200	33	4498	4289	39	109428	109076	70	0.231212
101741	90197	100	51726	47276	83	1142	1061	6	1398	1357	18	3652	3659	34	5105	4735	41	120516	118531	75	0.231212
146141	123995	93	56405	47079	89	1888	1591	20	3018	3105	31	6410	5761	45	8534	7864	55	191280	179107	78	0.232362
98684	91786	84	39337	37402	80	1420	1416	16	2127	2194	24	4706	4743	37	5903	5428	43	159948	151516	73	0.232362
105228	101543	96	46535	44857	80	1436	1545	15	2897	2596	30	6124	5959	43	7324	7188	47	254318	249854	68	0.232362
30515	32112	56	18227	18364	55	180	282	0	802	787	0	1032	1009	2	1169	1090	10	38363	38785	59	0.233512
54801	51446	85	22033	21172	68	607	598	0	1382	1130	10	2497	2444	28	3754	3370	36	86623	86749	65	0.233512
91842	85021	84	31059	28828	79	1214	1264	14	2417	2485	25	4370	3924	40	5453	5419	38	158075	153792	72	0.234663
94025	80877	89	38784	32277	86	1135	842	0	1585	1217	11	3214	2914	33	4600	3858	40	118815	103656	79	0.234663
159010	147282	89	71762	66421	88	2257	2301	24	4059	3806	35	9343	8949	58	11903	10945	58	401020	383578	78	0.234663
128807	123916	83	63631	60459	83	1500	1392	17	2893	2812	31	7215	6506	48	8762	8901	46	244778	230922	75	0.234663
131149	126631	84	62328	60241	82	2308	2374	24	3419	3602	31	9429	8985	55	11951	10565	69	400340	386342	78	0.234663
68346	69639	73	46191	46107	77	946	1037	4	1673	1412	16	2852	2868	31	3743	3970	33	95904	94279	64	0.234663
170409	144796	92	71955	62154	90	2380	2193	24	3359	2999	34	7144	6311	47	9648	9133	52	220060	202839	81	0.234663
282217	230531	104	211126	182257	105	7386	6099	43	12568	10531	61	25060	20462	91	33972	26657	95	782329	647714	96	0.234663
175715	154139	109	62749	53481	94	2740	2205	28	3774	3079	36	8271	7162	51	11656	10051	60	264326	239035	86	0.235813
142244	129526	91	55853	51424	85	2487	2441	25	3889	3481	38	8085	7725	49	11331	10903	50	270173	260759	79	0.235813
87017	77635	84	39189	34976	82	1442	1329	13	1758	1519	19	3644	3467	36	5488	4684	44	121427	111063	77	0.236963
135720	128550	96	95328	92494	86	2870	2784	26	4678	4544	37	10893	10494	59	11134	10581	55	443101	407747	78	0.236963
56631	54367	76	23619	23136	74	679	563	0	735	813	0	2016	2153	24	2675	2649	27	73949	75579	69	0.238114
159286	130270	110	61105	50580	93	2312	1608	21	2757	2459	33	6227	5568	43	7770	6235	51	208821	184197	86	0.238114
138688	122063	93	68459	60699	89	2231	1851	26	2624	2547	27	7135	6693	45	9352	8632	56	227878	211285	84	0.239264
110849	103241	93	40966	36394	99	1315	1093	9	1744	2225	22	4950	4499	39	7013	6634	44	170042	150879	99	0.239264
59447	60424	66	18809	18517	53	621	692	0	614	855	0	2104	2182	23	3170	3485	31	76320	76563	68	0.239264
111250	101878	86	80830	74827	86	2580	2370	26	3493	2981	34	6700	6161	49	9917	8983	54	219494	199068	78	0.239264
56993	58182	75	30681	31185	73	1111	925	0	967	1027	3	1901	2126	21	2238	2710	24	75637	76595	67	0.239264
78440	76745	84	34339	33731	77	1254	1070	7	1947	1724	22	2949	2798	31	4206	4058	36	106675	104206	76	0.240414
283047	199437	124	102116	70478	116	4413	2833	41	6834	4826	50	13006	9650	72	19807	13771	83	431341	316494	113	0.240414
106364	91131	86	49171	42478	85	1477	1289	15	1786	1602	24	3966	3661	35	5271	4586	42	141986	129283	80	0.241564
83381	82075	82	33131	32930	76	959	1016	4	1996	1809	23	3473	3565	33	5198	5097	38	124710	123569	73	0.241564
62971	60521	78	24234	23929	68	692	717	0	1253	1174	7	2354	2264	26	3111	3238	29	86943	84954	71	0.241564
107298	93742	86	51502	45112	85	1028	724	0	1883	1898	19	4107	3519	37	4414	4039	46	118644	108785	81	0.241564
132549	118424	89	37017	33765	83	1444	1330	15	2568	2466	31	4985	4476	38	6732	6358	44	180318	170375	85	0.241564
101475	97908	81	41223	39686	79	1671	1578	21	2232	1908	24	4903	4553	39	6332	6078	48	151853	151335	77	0.242715
157151	145168	89	83934	78019	88	3932	3601	33	5262	4864	38	11025	10365	55	15255	14329	64	359695	328252	88	0.242715
138557	123419	87	51343	45026	88	2372	2095	28	3519	3084	35	7408	6851	44	11213	9927	58	230816	211927	83	0.242715
70341	64448	80	26840	24381	73	1276	1053	9	1978	1660	19	3761	3283	36	4986	4368	43	122908	114316	95	0.242715
47584	50835	52	16363	16754	46	675	745	0	1130	1116	8	2018	2067	23	2703	2948	28	61946	63205	72	0.242715
366688	219382	142	246393	165519	138	7006	4537	48	12129	7717	67	23871	15142	87	32298	21035	121	845818	516397	132	0.242715
176992	162853	91	129231	121030	90	3049	2687	30	5995	6181	42	13284	12387	60	15002	14088	66	538118	489139	89	0.242715
175864	153423	94	81899	72245	91	2165	2136	23	4084	3987	37	10392	8891	57	10699	8883	54	374496	305637	108	0.242715
43310	43122	76	18552	19338	48	380	467	0	779	655	0	1156	1368	14	2200	2105	26	49789	52332	66	0.243865
106758	102149	90	44851	44274	80	1337	1311	14	2783	2699	28	5635	5501	40	5538	6100	36	234082	232129	82	0.243865
215315	163987	109	79771	61897	104	2567	1955	25	4750	4288	41	10746	8849	61	12980	10760	65	475960	402554	102	0.243865
219149	162141	105	106063	82931	101	3650	2529	39	5434	4098	51	12337	10101	63	15695	12304	69	362212	275391	89	0.243865
187664	145458	99	98661	79865	97	3535	3077	32	4919	3803	43	10632	8459	60	14503	10690	69	335875	263042	97	0.245015
288296	213731	148	142717	113241	148	6418	4620	45	8151	6734	48	17684	14268	72	23621	18625	87	551823	452434	148	0.245015
133517	122293	87	50090	45794	86	2097	1565	26	2867	2809	29	5656	5196	41	7901	7305	54	178651	171787	80	0.245015
69372	66574	80	29563	27705	79	623	523	0	1436	1323	12	2389	2106	25	4035	3229	37	91087	80387	93	0.245015
148789	140614	87	53465	49181	86	2415	2221	27	4413	4082	37	10193	9615	59	12149	12091	60	423454	406206	88	0.245015
55633	57933	66	36719	37357	73	551	788	0	1346	1043	13	2778	2852	28	2866	3471	29	79997	79763	69	0.245015
264763	196331	118	112691	88676	109	4355	2842	41	5699	4066	46	11721	9016	58	18295	14041	82	419828	342541	105	0.245015
117984	111205	86	37888	36147	82	1379	1110	11	1984	2199	25	6091	5841	42	7532	7266	48	269787	260073	84	0.246166
147233	130719	91	57361	50817	90	1675	1308	16	2555	2477	28	5968	5620	42	7388	6707	50	188303	175153	106	0.246166
284051	191025	118	138931	96686	114	5436	3523	43	7156	4733	51	15488	10364	81	23297	16321	101	511663	346990	106	0.246166
146915	122501	91	59507	49999	90	1931	1603	23	2838	2408	31	6623	5908	44	10339	9224	53	217158	196477	87	0.246166
179609	144707	97	67062	53640	94	2239	1905	25	2916	2596	33	7387	6241	48	10445	8559	64	253793	213733	92	0.247316
77207	73795	86	49246	47875	79	1061	1044	5	1644	1330	14	3164	3102	31	4962	4839	38	122143	115373	74	0.247316
212354	169648	103	74997	59996	100	3411	2839	34	4432	3602	38	9743	8368	58	14013	12098	63	337208	296272	101	0.248466
70058	66129	84	25397	24749	76	630	598	0	622	876	0	2190	1966	27	2498	2222	28	87920	85534	75	0.248466
100717	99114	81	41147	39828	80	1779	1714	21	2122	2142	26	5581	5093	43	7853	7880	46	176546	172990	84	0.249617
42951	45089	56	17887	18778	49	451	431	0	965	855	0	1153	1295	11	1808	1990	23	43501	45755	64	0.249617
206250	165217	114	87753	70404	99	2274	2044	25	4850	3791	43	10813	9467	52	12945	10851	69	465920	411735	99	0.250767
103891	100522	87	42467	41539	80	925	1128	9	2027	1856	24	3958	3802	37	6071	5754	43	140356	139265	72	0.250767
95969	88285	83	34806	31442	81	1087	1056	8	1129	1442	18	3967	3547	37	5704	5141	44	142541	143121	80	0.251917
130951	110583	105	42191	35910	87	1374	1306	15	2003	2072	28	5042	4713	40	7224	6792	46	175443	161993	86	0.251917
142609	124684	90	115662	103710	90	2498	2402	26	4717	4095	40	10926	9366	58	13403	12579	66	396224	352935	90	0.251917
181434	161442	91	77336	67340	90	2378	2270	26	4612	4183	36	10226	9070	58	12305	11193	57	400261	378405	96	0.251917
92326	89113	80	42399	41372	79	955	1056	6	2533	2507	27	4312	4116	36	4810	4577	39	152441	147545	80	0.253067
73424	70251	93	24707	24239	72	1067	711	0	1264	987	0	2845	2491	30	3457	3212	33	104631	102040	77	0.253067
92324	83538	87	37080	32565	85	1210	984	0	1633	1285	13	3695	3138	36	5032	4455	41	134508	124204	86	0.254218
113954	108363	83	42446	40492	82	1719	1686	20	2162	2089	26	4944	4781	40	6218	6368	41	166713	155265	84	0.254218
125300	117493	90	61328	58673	84	2015	1879	22	3702	3439	36	8501	7957	48	11255	10395	62	382812	363893	88	0.255368
84122	71768	83	30846	26052	82	1104	821	0	1690	1461	22	2754	2507	32	4562	4610	34	114575	103480	79	0.255368
78762	73612	81	22874	22088	63	822	622	0	1320	1575	14	2952	3191	29	4442	4294	36	106286	108024	81	0.257669
165574	140035	95	55761	45631	92	2658	2042	29	4197	3554	38	7503	6675	48	10928	9099	59	235916	207768	91	0.257669
131158	123339	86	76923	71716	87	2476	2093	28	3486	3026	35	8494	7779	50	10542	10178	62	314683	288483	88	0.258819
172278	150826	93	73018	63656	91	1894	1499	22	3734	3484	34	7624	7081	51	9831	9071	52	311303	283141	91	0.258819
162875	150765	93	67413	60925	88	2521	2179	28	4141	4156	36	10594	9652	57	11564	10532	62	410042	391444	92	0.258819
104625	97641	85	40279	37113	82	1194	1214	11	2326	2052	26	4305	3836	36	5642	6092	38	151516	144927	82	0.258819
212145	178903	105	98425	84841	98	4038	3609	34	5341	4876	41	12381	11220	56	17335	15218	73	398359	366540	99	0.259969
74966	73368	77	22242	21907	64	823	594	0	1921	1765	20	2719	2748	27	3686	3498	33	95893	88301	76	0.259969
85893	75182	95	37810	33505	81	1031	874	0	1388	1564	21	3538	3252	33	4653	4147	41	117296	105726	84	0.259969
277322	203716	117	107496	79295	114	3933	2703	38	6819	4977	47	13872	10177	68	18766	14391	85	442830	359444	112	0.259969
108700	107056	82	43970	43460	80	1539	1538	16	2530	2148	25	5945	5750	41	7514	7368	43	253781	245302	81	0.26112
168638	124153	100	67158	49170	96	2725	1876	31	3026	2412	36	7150	5366	53	9782	7458	60	232946	178607	95	0.26112
64544	60889	77	33154	31362	77	810	702	0	1390	1350	15	2764	2540	31	3863	3485	35	91505	84608	74	0.26112
78650	73885	82	37631	35483	79	1152	909	0	934	1206	11	3739	3518	34	5261	5201	41	115559	114307	75	0.26112
63286	60923	87	23626	23307	62	713	716	0	1129	1250	14	2424	2611	29	3332	3212	34	91830	90862	74	0.26112
145128	137436	86	66590	62447	86	2507	2463	25	3235	3274	30	7346	7328	46	10827	10245	59	227871	214803	89	0.26112
189543	160739	111	121434	107529	94	4706	4165	36	7154	5939	48	14546	12578	66	20346	18663	78	460674	398859	94	0.26227
179017	150380	95	80857	67463	93	2290	1870	26	4276	3598	39	8402	7058	52	11674	10059	60	249778	207662	87	0.26227
130116	117517	93	78223	72258	86	2703	2243	27	4411	4213	38	9013	8762	49	12231	11581	61	298142	283303	85	0.26342
31091	29362	71	15831	16117	50	221	233	0	444	528	0	1263	1134	10	1243	1455	14	38738	40480	66	0.26342
74949	74988	81	31932	31014	76	823	837	0	1605	1094	10	2555	2628	27	3243	3222	33	93741	91275	76	0.26342
51046	52530	65	21150	21389	53	747	702	0	1398	1051	6	1909	1757	21	2766	3069	26	61561	62792	65	0.264571
95040	91337	82	25006	24705	62	1573	1514	19	1922	2239	27	4100	4023	35	6100	6238	42	141106	140164	73	0.264571
148053	132424	92	75054	68756	89	1885	1966	22	3705	3328	39	8013	7393	51	11041	10126	58	364593	348864	86	0.265721
124295	115522	88	65755	62148	85	1915	1942	19	2923	2780	30	7037	6233	45	9058	8129	53	299077	278764	79	0.265721
332765	225738	129	148213	100608	127	4304	2893	41	8726	6414	54	20539	14902	80	24484	16904	106	891493	656873	124	0.265721
69445	66652	78	27979	26876	64	1418	1334	12	1533	1605	21	3670	3706	34	5269	5173	40	124896	123985	71	0.265721
56392	55126	78	23420	22251	73	961	848	0	1409	1276	12	2266	2232	24	2810	2776	28	85614	88492	69	0.266871
165403	137808	111	73175	60257	93	1568	1391	17	3271	3013	34	7766	6818	51	9421	8459	51	354617	312245	89	0.266871
109636	101824	85	63253	60069	84	2122	2130	23	2946	2612	30	6068	5591	45	7647	7552	50	201567	184218	77	0.268021
222509	166991	103	82624	61054	102	2889	2191	31	4350	3504	41	9436	7393	57	14221	10320	67	330105	257284	96	0.268021
88925	80160	84	28115	24674	82	1707	1489	16	2166	2000	27	4364	4436	35	6088	5493	45	149447	140398	75	0.269172
283866	208735	118	169920	126308	117	4945	3735	40	8875	6584	62	16093	12613	71	20871	16838	99	578151	473375	108	0.269172
114083	104830	85	37510	34288	83	1312	1329	13	1682	1462	23	3969	3800	35	6035	5672	41	156374	152333	76	0.269172
121634	114195	87	66659	63325	85	1657	1481	19	3379	3265	31	7575	7005	49	8704	7622	57	304882	289125	82	0.269172
164892	138552	101	85816	74285	92	2054	1784	22	3900	2910	38	9369	8157	52	10074	8746	65	375935	338146	87	0.269172
130388	114071	95	51071	45462	86	1749	1552	20	2593	2216	27	4497	4210	37	7301	6301	48	169882	156387	78	0.270322
123075	115297	84	65315	61464	84	1608	1561	18	3402	3116	34	6848	6436	43	7913	6912	61	261744	249566	79	0.270322
145987	134728	85	70534	66117	84	2653	2376	26	3407	3364	34	9047	8749	50	12480	12303	58	419948	397780	78	0.270322
220014	159257	113	87028	62970	104	3309	2307	37	5018	3478	48	10348	7376	61	15640	10901	70	351760	262936	119	0.270322
50446	52851	51	20052	20908	49	293	423	0	838	959	0	1724	1917	20	2502	2618	28	58502	60231	62	0.270322
59579	53503	93	29329	26951	77	607	586	0	1216	1137	12	2234	1744	25	3627	3416	34	83824	82607	68	0.271472
185059	159947	110	105410	93276	94	2589	2287	29	3631	3361	35	7988	7384	48	10995	9775	56	250920	231201	85	0.271472
183755	122969	107	125942	91497	103	4509	3566	39	7263	5587	53	17393	14175	79	22327	17125	90	650091	517680	95	0.271472
198912	160450	99	70501	55019	96	2234	1741	28	4619	3762	43	9829	8243	55	11689	9681	62	438660	374679	91	0.272623
146727	136096	86	42064	39107	84	1755	1569	21	3148	2853	37	6414	6365	43	8924	8528	53	215609	210208	67	0.272623
37226	36494	65	17917	17403	52	413	444	0	580	835	0	1515	1578	17	2033	1725	25	54230	53280	62	0.272623
242230	178108	107	105969	78115	107	3946	2423	39	5901	4159	47	12080	9012	63	16473	12881	79	375464	291146	100	0.272623
63494	64926	75	18656	18988	49	263	448	0	985	1031	4	2580	2324	27	3044	2759	32	73900	72207	66	0.272623
141174	122099	92	72709	64805	92	1489	1088	14	2727	2408	33	7127	6501	44	7554	6927	53	301749	260400	79	0.274923
168007	124926	113	61513	45032	113	1864	1336	20	3368	2586	33	6654	5065	49	9285	7017	55	235185	175615	113	0.274923
207205	176664	102	124090	107200	96	4690	4188	35	5612	4454	47	12414	11109	56	17079	15016	74	387587	326851	92	0.274923
46689	47292	73	12328	12620	44	482	458	0	1565	1590	16	1942	1859	23	2889	2839	29	67506	66789	69	0.274923
138070	125572	91	70134	63565	88	1688	1492	19	2476	2027	25	5003	4470	41	6898	6370	47	164164	155167	79	0.276074
67254	66949	77	23714	23699	69	610	456	0	761	972	0	2431	2426	26	3206	3201	29	83536	82902	72	0.276074
121346	114109	87	58319	53808	84	1351	1256	13	2469	2642	28	4984	4223	41	6046	5577	43	192456	178141	76	0.277224
32857	33910	67	14619	14887	46	183	247	0	672	833	0	1249	1358	14	1852	1892	22	49130	48743	65	0.277224
178261	157017	94	56824	50141	92	2944	3132	28	4578	3370	38	8739	7374	54	12068	10258	66	285876	231822	81	0.277224
105712	88012	87	43807	36249	87	1597	1494	16	1946	1526	18	3657	3173	36	5727	4670	42	125924	108449	81	0.278374
160338	132797	99	59572	49297	94	2020	1639	22	2800	2459	35	8872	7655	50	10277	8760	61	372921	312098	95	0.278374
121949	116017	83	49497	46372	84	1245	998	0	3044	2597	30	5054	5246	37	6341	5336	47	206216	188298	77	0.278374
40083	41373	72	24083	24725	62	784	645	0	495	667	0	1688	2015	21	2516	2462	27	53858	54371	55	0.278374
105634	92466	93	45829	40450	84	1148	998	0	1985	1930	21	3335	2846	33	5337	4652	43	124558	111252	70	0.279525
229546	182282	103	146028	124352	100	7157	5890	44	9367	7796	56	20653	17215	84	29127	24891	94	661693	552301	100	0.279525
76380	72545	82	36750	34844	79	944	918	0	1606	1499	15	3620	3389	32	4486	4425	36	117363	115541	75	0.280675
24518	24094	71	10516	10592	44	238	172	0	263	309	0	777	861	0	1003	933	0	28687	28428	61	0.281825
57391	57795	75	24344	24281	62	526	542	0	1308	773	0	2072	2284	22	3391	2934	35	76376	73766	90	0.281825
98040	95227	81	20619	19629	60	1774	1621	20	2319	2309	26	4922	4647	40	7008	6573	49	172642	167169	78	0.282975
57091	55822	78	30555	30469	74	472	425	0	827	936	0	2164	2123	25	2830	2159	34	85373	83990	67	0.282975
197545	170005	98	66021	56935	93	2539	2537	26	4095	3998	35	8680	7744	56	10666	9825	53	286806	275122	89	0.282975
178054	154284	93	52933	44940	90	2186	2191	25	4006	3594	37	10940	9534	56	13747	12516	67	480541	437227	91	0.284126
195798	152871	95	75478	56687	96	2956	2284	32	4344	2993	45	9925	7653	63	13106	10216	64	314686	244252	94	0.284126
192458	152697	114	70930	56897	97	2359	1803	29	4951	4245	41	11245	9269	59	12637	11045	60	471568	394400	97	0.285276
58379	58051	77	22850	22426	64	609	502	0	1073	984	0	2005	1994	23	2503	2443	27	94441	94601	70	0.285276
51584	51626	74	27422	27169	73	655	719	0	1332	1513	17	2113	2053	25	2851	3215	29	79727	79145	71	0.286426
146545	130234	91	90404	80505	90	3407	3104	30	4685	3856	41	8710	7423	55	11302	9256	61	275642	232270	86	0.286426
72821	67330	91	15415	14693	50	830	919	0	1411	1519	19	2976	2735	31	4406	4257	36	107300	104663	74	0.286426
115888	103673	91	44911	39504	85	1733	1519	19	2283	2171	26	4888	4163	41	6045	5278	42	156466	143202	81	0.286426
130829	116257	92	55207	48748	87	2381	2186	25	3649	3410	36	7082	6195	47	10251	9321	54	229482	207014	86	0.287577
103569	94724	85	39820	36321	83	1165	1119	9	2058	1756	22	4880	4409	41	6172	5784	44	154865	147853	80	0.287577
121141	114262	84	99448	94893	85	1932	1769	22	3297	3090	33	8171	7418	51	7808	7466	49	300095	281688	86	0.287577
110489	94806	89	46793	39252	86	1535	1348	17	2543	1849	28	4581	3689	40	5944	5919	43	144082	124491	84	0.288727
123051	112771	88	39440	36437	86	1155	1302	15	2044	1996	24	5104	4736	40	6319	5425	50	164159	147090	82	0.288727
104699	96538	86	37325	33903	82	1305	1141	10	1715	1904	18	3637	3589	33	5913	5171	45	131199	129473	78	0.289877
181896	145418	95	65252	53413	94	2427	1843	26	4285	3518	38	7976	6811	51	11821	9792	67	267439	226675	94	0.289877
264286	175061	119	108940	77884	117	4044	2666	40	5388	3816	48	12079	8215	66	17060	11708	76	397233	284387	115	0.291028
339986	193485	158	130276	71657	156	4266	2667	35	9220	5457	71	18815	12222	102	23380	14417	104	774397	515971	160	0.291028
105730	97395	88	37550	33207	83	1153	1227	10	1779	1867	22	3615	3155	34	4969	4475	41	127633	121364	80	0.291028
110412	100957	100	64330	59349	91	1484	1430	14	2303	2037	25	4584	4123	37	7396	6464	44	167475	157555	100	0.291028
110974	105583	83	56178	53476	81	1862	1802	19	2870	2831	32	5238	5051	38	7318	7383	46	172045	168779	79	0.292178
46724	43746	79	15079	14983	48	436	613	0	307	651	0	1620	1532	18	2122	2490	23	55640	53869	69	0.292178
138265	119051	92	56156	47813	89	1709	1451	21	2344	2223	29	5686	5061	45	8080	6917	54	189860	168026	88	0.292178
121388	109934	88	42406	38588	82	1685	1674	19	2646	2619	24	7130	6762	47	8686	8632	46	306199	296056	85	0.293328
104778	96062	95	64824	61415	84	1407	1281	17	2200	2084	26	4643	4076	40	6761	6772	41	167445	153778	83	0.293328
89168	84410	85	42447	40952	79	1554	1512	16	961	1390	16	3687	3442	33	5146	4897	39	122855	114644	80	0.293328
264758	176251	110	106987	71548	108	3052	2136	35	5852	4474	47	14318	9563	70	15662	10451	70	578739	399285	109	0.293328
94861	82953	92	37407	33288	83	1039	933	0	2050	1683	26	3332	3012	34	4993	4519	38	118104	107435	81	0.295629
94218	90305	83	25142	24020	77	1272	1331	12	2350	2043	27	3785	3573	33	4917	4538	39	121729	111094	82	0.295629
152730	132576	90	61778	52146	89	1749	1333	17	3081	2677	32	5907	4863	45	7634	6422	51	183292	170330	87	0.295629
125762	118972	84	56422	53312	83	1708	1698	19	2819	3280	29	6947	6910	46	8435	7487	49	312705	306901	82	0.296779
70171	65786	93	24683	24447	61	486	470	0	843	973	0	2134	2280	26	3000	3222	27	80135	78775	72	0.296779
173283	146040	95	71407	61074	91	2409	2091	27	2725	2670	30	7139	5958	50	9148	8015	53	223166	206643	88	0.296779
170537	151753	92	89604	79703	90	2867	2484	30	4489	3885	37	8086	7273	48	12154	10952	63	276162	242344	85	0.296779
237957	191611	108	119927	98635	99	3571	2969	32	5215	4110	44	10981	9621	58	16837	14354	76	390909	347733	95	0.297929
159199	144425	88	64195	57916	88	2087	1927	22	3195	2883	32	7946	7822	46	10175	9921	61	287681	274597	88	0.297929
155611	139312	87	70222	63514	88	1929	1794	22	4138	3703	36	8344	7273	52	11066	9771	59	389971	356932	86	0.297929
173313	145815	94	58191	48587	91	2663	2073	32	4035	3177	39	8171	7100	50	12427	10334	70	271930	233479	90	0.297929
136219	125922	87	48444	44008	86	2086	1829	24	2660	2618	26	6040	5652	46	9005	8462	54	194430	178755	78	0.297929
49035	46878	83	17323	17099	57	467	428	0	391	772	0	1448	1370	19	1683	1709	20	64252	65044	69	0.29908
55793	54276	78	10847	10903	44	663	617	0	1110	905	0	1901	1845	22	2832	3070	27	71919	68537	72	0.29908
68642	65802	92	23535	23023	75	780	757	0	846	1215	10	2751	2605	28	3772	3763	34	100361	100123	75	0.29908
64713	61303	88	36303	35792	77	470	757	0	1418	1206	10	2559	2960	27	3086	2954	32	90274	87366	70	0.30023
182057	145556	110	96742	80191	99	3218	2314	33	3745	3083	38	9249	7590	58	12536	10928	63	294070	248429	94	0.30023
115681	100496	95	54192	46459	89	1770	1640	20	2132	1833	22	4572	4104	38	6675	5885	46	160117	147921	82	0.30138
266511	182222	117	130835	98901	114	4269	3294	39	6735	5094	50	13943	10054	68	20659	16083	81	447728	351676	103	0.302531
90027	88335	81	39993	38252	79	1250	1292	13	1381	1639	18	3928	3686	36	5269	5386	38	131574	128659	73	0.302531
106300	101305	81	35812	34448	80	1311	1291	13	1853	1811	18	3974	3887	35	5696	5046	43	131343	126894	75	0.302531
195620	154598	100	96142	75927	98	3057	2408	29	5666	4631	46	11001	8916	61	15465	13112	74	364083	308214	92	0.302531
207836	175628	97	107146	94962	95	3870	3424	35	6146	5023	44	12690	11060	66	17487	14113	82	417038	352936	91	0.302531
18304	18322	61	11436	11833	43	285	302	0	304	322	0	870	980	0	1196	1551	15	36321	37156	53	0.303681
81015	75304	85	42880	39778	80	982	1132	9	1787	1810	19	2819	2690	30	4436	4396	36	102205	101283	71	0.303681
67975	64618	78	25150	23287	69	720	753	0	1798	1471	16	2857	2539	27	3641	3415	33	111266	107476	70	0.303681
117523	92179	91	51412	41028	89	1891	1650	21	2044	1557	25	5609	4515	45	7749	6067	49	169362	143124	82	0.304831
198553	157382	118	86015	67075	118	2333	1744	25	4986	3663	44	10084	8702	54	12173	9777	66	440165	368275	118	0.304831
39332	37675	75	11628	11532	46	255	420	0	422	489	0	1270	1269	13	2019	2270	23	52663	52893	65	0.304831
195075	162878	116	136504	112982	103	4268	3595	35	6304	5725	42	13459	11649	65	18256	17351	66	427878	378888	95	0.305982
83539	83902	79	30157	29783	76	1277	1262	10	1937	1700	20	3993	4009	35	5292	5558	40	183338	176859	72	0.305982
80856	77905	79	43376	42399	79	814	832	0	1942	1663	20	2955	2784	31	4115	4025	34	97443	95628	67	0.305982
125805	109665	89	50754	43475	88	1774	1359	21	2764	2526	26	5547	4951	41	7259	5648	48	173897	154016	84	0.305982
210128	170999	97	134694	113184	95	5849	4992	40	8657	6725	61	17046	14428	75	23848	20051	86	546483	462017	91	0.305982
96583	96949	77	46087	46224	78	1275	1216	12	2611	2014	25	5827	5921	39	6151	6351	44	221894	216122	74	0.305982
84825	85203	76	17554	17973	48	1339	1287	15	2085	2006	25	4339	4368	36	5717	5925	42	139733	136120	68	0.305982
112350	102124	91	64050	59628	84	2214	1908	23	3667	3040	37	6346	5994	45	9256	8431	53	200194	178359	77	0.305982
64375	61382	78	32563	31852	76	1266	1195	10	1513	1450	19	3640	3652	33	5278	5306	41	119200	118026	66	0.307132
67840	65839	79	23713	23310	66	835	732	0	1238	1414	17	3064	3240	29	3454	3275	32	115761	116778	70	0.307132
239161	170167	114	89470	63113	108	3456	2344	36	4948	3665	47	9828	6994	61	15515	10643	72	374530	272885	101	0.307132
216507	127679	138	86525	44580	137	2876	1545	22	4707	3250	54	9020	4910	87	13680	7405	107	314729	189914	128	0.308282
306541	194586	128	121725	74719	125	4796	3183	43	7974	5163	55	16643	10630	75	23013	15478	93	536259	386789	116	0.308282
95151	84398	90	39130	34109	85	858	771	0	1636	1944	21	3310	2848	34	4734	4105	40	110195	102751	75	0.309433
152633	142745	90	81410	78412	87	2242	2285	24	3833	3389	36	8116	7417	51	9445	9073	56	268640	244530	84	0.309433
67665	66469	84	25616	25473	67	719	792	0	752	909	0	2230	2037	27	3088	2899	29	74528	76013	62	0.309433
226493	185218	104	83588	70661	102	3723	3181	33	5186	4170	42	10882	9573	57	13610	12247	59	327652	296523	94	0.309433
131631	120141	101	50805	46953	84	1651	1777	20	3561	2872	33	8296	7035	50	9758	8131	59	323265	285981	77	0.310583
161247	147587	91	72693	67996	90	2480	2187	27	3145	3262	30	7901	7264	50	9436	8591	54	305611	288586	86	0.310583
250491	199704	110	117615	91970	105	3995	3179	37	8184	6278	55	18858	15024	91	20609	17213	81	759947	615735	100	0.310583
111726	106477	84	84748	80105	84	2511	2055	26	2915	2787	29	6168	5609	42	8834	8612	50	195799	182694	79	0.310583
190775	158960	94	128503	111054	94	5767	4970	40	9344	7424	63	18005	15001	73	25250	21081	83	550130	451355	90	0.311733
260616	176179	118	93511	63638	112	4082	2916	36	5789	3549	50	12115	8164	62	16152	11199	76	370941	264209	107	0.311733
174968	156636	89	141089	130827	91	3686	3638	31	6032	5154	46	13291	11731	67	18409	16854	71	423433	372985	86	0.311733
126544	108508	88	52474	45339	87	1493	1321	15	2082	1930	26	4975	4288	41	8019	7381	47	165259	140460	83	0.311733
138132	128010	89	65597	62740	84	3122	2842	29	4071	3838	34	9165	8357	52	13694	12586	62	291948	274522	81	0.311733
128488	124464	84	96756	95253	84	1831	1884	20	2803	3243	27	6304	5929	45	9121	8345	59	207416	203548	75	0.311733
156292	126133	93	68649	57506	91	2369	1885	28	2820	2387	31	7170	6547	50	11469	9540	61	240551	215362	86	0.311733
207649	173478	97	60616	49359	94	3483	2661	35	5402	4392	42	10283	9031	57	13912	12351	70	320265	289068	100	0.311733
200938	161079	95	76708	62449	93	3061	2441	32	4626	4139	37	8417	7196	50	12059	9306	62	283469	249561	88	0.311733
213002	176862	97	103030	86623	96	3308	2626	34	4856	4586	38	11157	9771	60	15679	13956	72	389964	349245	90	0.312883
63841	58628	80	29765	27432	76	909	742	0	1263	1230	12	2744	2349	27	3604	3512	34	95055	86530	74	0.312883
64363	64144	74	28704	28355	74	780	904	0	1233	1234	10	2431	2676	26	3716	3949	32	86445	88381	68	0.312883
153502	138211	104	70593	64089	89	1707	1455	20	3268	2262	36	6367	5719	43	9321	9023	45	215367	204371	104	0.312883
91582	82596	82	29908	26349	83	1255	1105	11	1726	1751	22	3990	3595	36	5761	5219	41	128274	120038	77	0.312883
120871	100260	91	52500	44957	89	1747	1429	18	2369	2340	28	5384	4921	39	7557	6529	49	176782	158759	83	0.312883
134478	120228	92	71344	64929	89	2696	2736	26	3686	3336	31	7627	6842	52	9533	8447	56	244179	229438	103	0.312883
156718	132044	95	70091	60985	91	1402	1367	14	3236	3072	32	6207	4939	48	8727	7243	57	199384	163750	86	0.314034
117083	110956	100	43365	41846	82	1807	1618	19	2712	2502	26	4978	4994	38	6712	6328	44	182990	176120	81	0.314034
109102	103442	89	43563	41923	81	1054	1246	11	1944	1911	26	5246	5007	39	6106	6344	41	215149	208871	79	0.314034
188886	139135	103	75592	56916	101	2236	1673	27	3726	2676	41	7293	5684	49	9432	7243	55	244764	191158	99	0.315184
120863	96609	105	47377	38440	88	1555	1225	15	2198	1590	24	3723	2947	38	5785	4651	47	132763	105727	89	0.316334
319928	216068	127	120585	80329	124	4375	3252	39	7142	5176	52	16000	11310	70	22681	15640	86	518819	374385	123	0.316334
101807	93512	83	34784	31331	81	1631	1316	15	2300	2277	27	4926	4867	38	6687	6307	49	163937	153312	83	0.316334
72008	70093	78	35537	34030	71	1110	1009	3	1561	1489	16	2855	2897	31	4315	4216	36	101620	94532	77	0.316334
128342	122827	85	66351	64163	83	2302	2219	26	3536	3403	38	7069	7054	43	10128	9953	53	232571	224870	83	0.316334
166805	152717	91	101401	94804	89	3100	2965	29	4144	3919	35	8496	7782	50	11760	11091	58	297090	275902	85	0.317485
56216	55245	79	29742	29658	73	969	812	0	1083	1168	12	2372	2583	26	3817	3399	36	90823	95717	71	0.317485
175853	136932	102	70448	56509	94	2560	2068	29	3208	2804	36	7556	6307	56	11094	8730	60	280891	234977	93	0.317485
166946	139803	92	70414	60320	90	2050	1682	22	3519	3208	33	7759	6665	53	10303	8851	54	233361	209716	86	0.317485
186659	148526	99	76770	60747	96	2156	1825	26	4541	3558	43	9196	7710	53	11015	10245	54	408649	341562	97	0.318635
100245	83745	101	44413	37700	101	1320	1204	11	1699	1495	19	3599	2825	34	6102	5596	44	136997	108053	101	0.318635
124432	110923	91	43834	37551	88	1717	1436	21	2749	2247	34	5166	4514	42	7695	6996	47	170116	158522	87	0.318635
86166	82598	88	47213	47071	79	1056	1110	9	2235	2162	27	4801	4632	39	6320	5726	45	166417	160129	74	0.319785
191999	163519	110	74347	64189	96	2727	2219	29	4977	4178	41	9838	8613	58	13276	10756	62	306028	247836	95	0.319785
61722	58202	78	26634	25016	74	899	898	0	1480	1346	18	2864	2948	28	4986	4710	40	110332	110033	71	0.319785
87035	84758	84	27268	26974	76	823	847	0	1658	1452	14	3826	3358	37	4349	4032	39	169579	163647	78	0.319785
160050	141720	92	62885	54844	89	2354	2028	26	3673	3786	31	9018	8217	51	10694	10355	52	396755	378901	84	0.320936
121465	115284	87	40898	38687	82	1371	1266	15	2606	2403	28	6849	6422	47	7290	6884	46	272544	260567	100	0.320936
52851	52027	77	22582	22483	66	517	481	0	1237	788	0	1786	1590	18	1899	1984	24	55782	54992	72	0.322086
70320	67418	80	28084	27354	76	634	618	0	1160	1090	8	2427	2452	26	3515	3169	34	110528	109985	71	0.322086
146549	133073	93	64772	59964	85	1590	1474	18	3437	3288	37	8495	7508	52	10914	10474	57	382083	334465	89	0.323236
129287	105381	103	42549	34745	89	1884	1465	18	2929	2736	31	6098	5233	43	8133	6872	50	188348	168299	88	0.324387
126241	119005	85	59727	56705	83	1656	1689	19	3112	3161	31	7973	7595	51	10207	9869	53	351403	334873	85	0.324387
84497	81282	81	34716	33772	77	859	957	0	1302	1256	13	3027	3170	28	3918	3673	35	102029	99094	78	0.324387
59260	58496	78	24595	24685	64	703	609	0	1082	1249	14	2206	2274	26	3186	3191	30	78875	79923	70	0.324387
239307	195174	103	116307	97952	102	5314	4259	39	7494	6406	47	15318	13122	67	20297	18211	77	470180	404695	100	0.325537
197857	153864	95	71636	55470	96	2794	2162	32	4344	3162	42	8888	6807	56	11055	8271	69	293471	237545	95	0.325537
402621	268855	155	202758	144014	146	9765	6900	50	15530	11221	78	33551	25239	115	47545	34551	140	1.04794e+06	764644	150	0.325537
140043	119246	101	68857	58939	90	1787	1515	19	2439	2592	27	5841	5307	41	9408	8725	52	198432	184856	85	0.326687
164566	141442	95	77014	65833	93	2144	1969	22	4782	3790	46	9578	8430	50	10948	9420	59	388917	349469	95	0.326687
99847	94067	85	38237	36164	81	1261	1156	13	1974	1603	16	3984	3856	35	5037	4808	39	146802	135566	75	0.326687
67847	66260	92	15714	14752	53	845	705	0	1522	1032	4	2696	2541	28	4097	3683	42	99113	92613	92	0.326687
121362	109655	91	53157	47875	84	1680	1662	18	2039	1913	26	5293	4610	44	8370	7666	51	184586	163263	84	0.328988
158795	127823	102	62505	51073	93	2283	1684	27	3425	2999	39	6838	5218	52	10792	9211	59	238147	192619	109	0.328988
58620	58234	62	27555	26670	70	602	447	0	1228	1001	2	2036	2152	23	2644	2965	28	74085	71693	68	0.328988
54161	55198	75	21442	21718	54	436	620	0	1005	945	0	1660	1848	20	2397	2275	28	73971	67587	65	0.328988
95745	88856	83	39898	36256	82	1798	1668	19	1829	2204	22	4765	4558	37	7282	7033	46	165285	157550	81	0.328988
90043	82842	90	44913	41501	81	1073	925	0	1817	1755	20	3392	3161	33	4972	4848	41	112543	104068	80	0.330138
230595	167895	114	94787	69120	106	3670	2672	35	4786	3448	43	10150	7726	60	14686	10119	81	326261	251603	114	0.330138
115740	101267	89	47337	41182	86	1373	1132	10	2030	2419	27	4307	3942	38	6841	6574	46	154274	143284	83	0.330138
195681	149215	99	68629	51740	97	2672	1838	33	4333	2859	41	8512	7064	52	11610	9237	62	279194	236056	95	0.331288
88504	84385	96	30903	29920	78	852	808	0	1065	1118	8	2074	2027	27	3594	3086	36	92468	88789	75	0.332439
41943	41058	74	12672	12624	46	489	442	0	959	854	0	1506	1414	15	2235	2094	25	60036	62315	70	0.332439
254528	169803	105	151363	106858	105	4043	2673	39	5525	3954	54	12480	8459	71	16878	10629	82	426853	278919	103	0.332439
190143	171578	89	63018	56515	88	2675	2380	28	4887	4738	39	10815	10428	52	14823	13759	69	380012	368919	82	0.332439
238014	195717	100	113527	91558	101	2870	2319	30	6737	5534	48	14975	13272	66	16921	14536	84	602188	536059	98	0.333589
161836	135632	99	57747	48246	90	1722	1561	20	2907	2777	29	6630	5309	47	10506	8597	56	248144	218952	87	0.333589
77209	72147	85	20564	19097	70	906	686	0	1596	1452	18	2863	2708	27	4243	3798	35	104649	100870	95	0.333589
55954	55047	77	23053	22776	66	686	604	0	900	1016	3	2348	2375	26	2683	3122	27	75410	75003	70	0.334739
59836	58781	76	34251	34263	75	742	607	0	1268	1128	10	1726	1589	21	2659	2937	25	85723	87244	72	0.334739
182573	159003	98	92587	84555	92	2882	2573	29	5570	4914	51	10690	10296	53	13115	12585	57	355250	320700	90	0.334739
105363	99540	84	31648	30321	82	2216	2155	24	3494	3213	32	6370	5759	41	9236	8893	48	201434	187868	82	0.334739
201536	166938	98	94556	78116	98	3567	2716	35	5279	4243	40	11065	9623	61	16088	13520	67	363876	316644	96	0.334739
37620	38702	68	16093	16983	46	331	444	0	1048	918	0	1597	1444	19	1997	1986	22	56072	58215	66	0.334739
112754	110086	81	40959	40109	80	1351	1219	12	2381	2708	27	5462	5506	37	6372	5864	45	194020	186673	75	0.334739
88259	82558	97	44248	43164	81	1128	960	0	1472	1546	15	3497	3687	34	4059	4259	36	151781	151953	78	0.334739
165713	150101	108	92122	85234	91	1872	1603	18	3408	3305	33	8344	7836	49	8217	7019	51	299816	272019	90	0.33589
74765	66997	96	42868	38986	81	1053	921	0	985	1196	10	2587	2493	29	3828	3291	37	85838	80042	65	0.33704
141875	125867	92	46979	41346	88	1692	1325	13	2623	2335	30	5547	4679	45	8191	7490	50	189826	164204	76	0.33704
131523	102205	92	55964	42071	91	1569	1377	19	2338	1726	29	5219	4122	43	8125	6097	52	171333	130452	87	0.33704
105947	102359	83	29518	28295	79	1063	1134	7	2869	2303	27	5760	5531	41	6836	6190	46	259057	241492	81	0.33704
297483	166376	130	134902	74608	127	4426	2295	45	7496	4198	60	13742	8212	78	20937	12676	95	455980	257725	125	0.33819
85929	84426	81	24343	23749	63	1237	1031	6	1080	1094	10	3153	3196	32	4175	4000	38	101411	97380	72	0.33819
159562	138465	92	59655	52085	90	1554	1468	19	3082	2739	34	6671	5977	46	8355	7935	48	203433	191870	83	0.33819
213647	152285	106	135355	103657	103	4091	3177	36	5997	4253	51	11928	8791	63	17981	13205	71	404651	313406	98	0.339341
109792	90014	93	46707	38888	86	1345	1107	12	2200	1956	27	4760	4005	41	6099	5823	44	157535	132535	76	0.339341
143978	126535	92	57116	50746	88	1974	1573	22	3345	2794	34	6417	5442	46	9488	8343	60	227050	194153	81	0.340491
228910	170663	115	133779	99853	116	4501	3144	38	6518	5030	45	14540	11286	66	20477	16535	79	457652	372062	109	0.340491
211747	170727	119	102693	82277	119	3123	2560	30	4923	3700	47	9687	7950	57	13353	10533	65	320327	251369	119	0.340491
236453	174262	102	87407	65884	100	4167	3460	36	5380	4387	43	12040	9083	64	15451	11693	74	372206	296818	93	0.340491
98178	94680	86	49057	48460	79	1475	1313	15	2029	2281	24	4864	4591	37	6630	6006	44	154427	147608	72	0.340491
92710	86374	94	33808	32805	81	1301	1294	14	1714	1410	18	4164	4230	37	5274	5064	39	123026	117585	71	0.341641
82379	75669	89	26257	24565	79	846	867	0	2553	1912	26	3674	3379	33	4294	4278	37	115212	113168	68	0.341641
102060	95404	97	39730	36673	83	1178	1201	9	1783	2222	22	3807	3854	34	5114	5150	39	144535	138245	74	0.341641
242571	196379	111	163145	140298	103	5303	4359	38	7302	6589	58	15058	12611	65	21510	17561	85	490796	410611	94	0.342791
205842	178589	102	120853	107993	97	4240	3886	34	6733	5802	46	13575	12106	65	17937	16072	73	433759	384153	92	0.342791
381820	243005	155	176874	112393	142	6167	3781	48	10937	7243	67	22771	15438	92	31217	20775	122	723110	526895	134	0.342791
175027	150444	93	99803	85917	91	2720	2283	29	4467	3690	37	7704	6885	47	10221	8977	52	296961	271704	85	0.343942
94000	86344	86	39337	36663	81	1480	1429	15	2266	2064	26	3362	3266	34	5696	5312	40	135599	130665	74	0.343942
212761	161099	107	97976	75055	102	3047	2463	32	4297	3450	38	9500	7654	56	12454	9960	58	298488	246484	94	0.343942
38287	39165	64	14559	15052	46	262	321	0	542	578	0	1407	1306	13	1847	2053	23	57754	59014	61	0.343942
109738	103527	85	49612	47819	83	1814	1445	21	3247	3072	32	6115	5813	42	8977	8483	54	223179	221672	75	0.343942
260166	153120	141	136777	87839	132	4898	3461	36	6679	4591	45	14697	10960	94	20486	13006	106	484818	348984	127	0.345092
133277	124249	86	52662	49161	83	1728	1584	22	2963	3044	31	7810	7417	46	9562	8864	54	357558	324999	79	0.345092
103140	89269	94	48160	42264	85	1316	1334	15	2311	1925	21	4078	3761	38	6109	5482	45	148771	140250	76	0.346242
107593	102888	86	66719	64255	83	1341	1272	15	1665	1653	19	4359	4581	36	5800	6108	42	149140	144649	70	0.346242
364345	275342	144	195096	153895	143	8703	6587	48	13124	9844	65	27040	21321	118	38058	28585	129	868878	661129	142	0.348543
146799	127892	89	60506	53777	87	1866	1922	23	3417	3119	33	8905	8019	52	11520	11050	54	384451	360956	86	0.348543
115017	108821	83	44893	41548	83	1070	1048	5	2197	2149	26	4637	4144	38	7480	6828	52	157211	146282	75	0.349693
57184	55285	81	26268	26131	74	592	503	0	597	892	0	1387	1337	14	2509	2611	24	72842	72090	60	0.349693
122520	105537	88	56670	48548	88	1763	1564	20	2679	2005	33	4595	3848	40	6094	5455	45	165230	133980	86	0.349693
124701	108748	96	48378	42043	87	1649	1387	20	2304	2511	27	4072	3807	36	5718	5041	41	155628	138674	85	0.350844
158783	141100	103	102568	93890	90	2449	2232	27	4101	3667	37	7651	6920	49	11135	10105	54	259892	241504	87	0.350844
83646	75178	85	30268	27724	81	1086	1059	6	1842	1635	19	3855	3586	36	5531	5352	41	123163	121486	78	0.350844
61585	58054	83	19005	18728	56	333	518	0	884	759	0	2164	1938	23	3168	3117	31	74587	70816	92	0.350844
190379	155003	98	67736	55181	97	2948	2206	32	4492	3780	41	9609	7929	54	13832	11589	69	307914	269507	95	0.351994
155373	145492	88	84016	79602	86	3007	2907	29	5737	5374	38	13194	11934	70	13478	12147	72	526649	470909	86	0.351994
90620	88237	81	34732	33598	78	1193	1231	10	1662	1585	23	3236	3229	31	5015	5021	40	117248	115415	74	0.351994
178988	149291	96	68526	56838	93	2797	2335	30	3708	3617	37	7812	6956	48	12405	10444	66	264147	238912	91	0.353144
78332	75139	84	24642	23921	77	910	1004	1	1149	1301	11	3353	3529	31	4662	4363	38	119531	112341	77	0.354294
164203	130673	112	72310	60172	95	2078	1364	24	3995	2817	44	7312	5819	50	9118	7312	57	229413	184985	94	0.354294
269567	160284	150	114602	56504	144	3885	2035	41	7819	4596	72	14592	9635	104	18729	10960	105	557389	366362	159	0.354294
223626	176653	98	114644	89762	99	2282	1897	25	4604	3968	44	10000	8183	57	11472	9221	59	377547	322790	95	0.354294
58673	59759	75	21741	22595	52	617	797	0	856	727	0	1951	1965	25	2568	2611	27	82036	82250	71	0.354294
60346	59495	77	21913	21944	61	579	649	0	1038	1104	6	2507	2469	26	3306	3752	30	79107	78147	70	0.354294
149640	131963	93	59572	52607	89	1583	1520	19	3471	3028	31	7295	6582	47	9248	8561	51	319800	302479	90	0.355445
134284	123880	87	52675	48881	85	2418	2148	25	2977	2650	29	6215	5996	41	9215	8753	55	231924	224657	79	0.356595
154418	131043	99	61496	52668	93	2138	1557	23	3241	2507	32	5643	4983	43	8825	7190	57	204316	185893	109	0.356595
188260	147256	99	77330	63009	95	3152	2466	32	3738	2987	38	8685	6741	52	11597	9253	59	268784	225325	90	0.356595
91051	86658	85	48589	46302	80	1712	1620	17	1837	2248	22	4999	4798	40	7524	6761	54	153262	147103	77	0.356595
74654	73330	78	37480	36965	76	1211	1148	11	2407	1886	25	3340	3354	31	5243	5171	39	120627	120761	73	0.356595
161770	128500	96	69127	54673	93	2841	2168	32	3334	3048	35	8058	6579	53	11938	10060	69	255233	215326	88	0.356595
236097	188000	103	90716	72675	103	2627	2175	29	6090	5340	44	15684	13227	72	18400	15393	77	641644	550233	103	0.358896
171931	148253	99	96314	84244	94	2637	2157	30	4153	3625	40	8799	7309	52	13361	11323	69	323424	278863	94	0.358896
80611	78396	88	26514	25520	69	1055	957	0	1508	1599	21	3420	3560	32	5157	5158	36	125636	122592	80	0.358896
69066	68976	88	24510	24236	69	935	873	0	1473	1303	16	2679	2682	27	4265	3829	36	98215	95879	74	0.360046
34649	34568	73	17489	17510	52	365	348	0	992	803	0	1356	1398	15	1924	2030	19	39389	39063	65	0.360046
170594	158444	92	83606	77511	88	3302	2926	30	4794	4204	42	11124	10566	54	15712	14517	73	372931	339970	88	0.360046
169650	149883	108	70732	63069	91	3211	2923	30	4929	4015	44	8831	7890	53	13148	11637	69	313708	267521	91	0.361196
152013	140586	89	40246	37930	83	3672	3253	32	4995	4257	40	9450	8762	53	13723	12246	63	318042	295713	85	0.361196
328333	224396	122	104347	70536	122	6890	4518	46	9246	6534	63	20512	15242	88	29063	20468	113	659611	497683	120	0.361196
309245	221644	119	104033	74450	119	5064	3771	40	8164	6579	55	18941	13737	83	27047	20265	95	606206	467858	116	0.361196
114090	101721	85	48205	41480	85	1165	837	0	1970	1986	22	3758	3225	39	5427	4297	43	141687	132856	79	0.361196
253480	194229	101	127826	98067	102	5201	3835	41	7811	6604	52	17438	14484	72	24941	20315	93	550200	461698	103	0.361196
158309	130542	91	67930	55697	90	2519	1915	31	3132	2457	33	6945	5810	47	9738	8738	55	225775	198353	86	0.362347
117664	107532	86	53716	49402	83	1697	1524	20	2470	2303	30	5107	4588	40	6794	6529	41	158523	156623	76	0.362347
130669	120061	98	55848	52177	86	1652	1649	18	3103	3112	31	7163	6917	46	7527	6829	48	309995	299729	89	0.362347
128238	121046	88	56743	54140	82	1403	1257	13	2917	2919	30	7323	7269	45	8608	8116	49	301106	290059	85	0.362347
98633	95804	82	19708	19520	53	1577	1258	15	1445	2001	20	4623	4489	38	6207	5993	40	151325	139874	81	0.362347
226068	177143	124	96762	77160	111	2654	2265	27	5081	4027	43	10023	8320	58	14012	11279	65	341335	288722	111	0.364647
50619	49114	81	14390	14308	48	596	539	0	1083	1244	9	2101	1999	25	2786	2681	28	74129	73127	76	0.364647
95248	86560	86	49926	46372	82	905	915	0	1818	1402	25	3482	3486	33	5094	4679	39	120503	118165	79	0.364647
114754	98391	96	36528	31529	85	1341	1374	14	2369	2005	26	4467	4025	38	6778	6652	43	157630	146074	85	0.364647
138052	124262	92	51717	45292	88	2105	1884	24	3306	3191	35	6185	6037	42	9131	8555	53	216558	205877	87	0.365798
86293	84938	80	36486	35085	79	950	1123	10	1602	1222	15	2866	2602	31	3943	3819	36	100345	96738	76	0.365798
107146	103980	84	46738	45871	80	1226	1088	9	2374	2465	24	6152	5945	43	6687	6532	44	245384	233663	81	0.365798
196143	170114	110	89859	77641	92	3400	3012	30	5757	5727	41	14867	13853	64	16531	15273	73	553110	507360	96	0.366948
81700	71348	85	33764	30526	83	1272	1159	14	1887	1534	21	3465	3339	33	3959	3743	36	111721	101547	81	0.366948
132331	117473	90	62122	56067	87	2099	1797	20	1800	1609	26	4872	4262	40	7872	7067	47	163109	146244	85	0.366948
88255	74762	90	34881	30760	82	1817	1273	18	2208	1948	33	4612	4156	38	6851	6493	49	153670	137120	83	0.368098
100282	93788	84	47883	45704	81	1509	1277	18	2188	2320	25	4905	4482	40	5988	5593	44	175526	165681	96	0.368098
182613	151368	96	63581	52491	95	2466	1933	27	3431	3174	33	7387	6814	48	10031	8820	55	245053	215624	96	0.368098
127893	113601	87	64875	59374	86	1577	1436	15	2304	2078	28	5441	5268	42	5981	5708	41	178308	170903	82	0.368098
147503	133356	88	70804	64146	88	2029	1988	23	3592	3756	33	8575	8413	53	9414	9093	50	351228	336157	86	0.368098
207381	158510	98	99427	73861	99	3134	2344	33	4295	3638	42	8775	6391	52	13613	10309	77	319844	244989	98	0.368098
71998	69439	82	14042	13656	50	1296	1361	12	1816	1739	19	3534	3496	36	3754	3969	35	108056	107033	78	0.369248
110209	102194	91	42636	40993	83	1254	1020	5	2427	2482	26	5802	5559	41	6463	6413	41	235177	229347	76	0.369248
86867	77358	91	32629	29553	80	856	971	0	1833	1414	23	3449	3231	37	4298	3903	37	105494	94372	67	0.369248
157052	132251	97	69055	59243	91	1743	1487	18	3267	2543	33	6385	5972	42	8434	7563	47	233875	207891	88	0.371549
242635	202067	104	103807	86848	105	5963	5154	40	8028	6957	50	17428	15318	72	25116	21876	95	531852	476811	102	0.371549
43583	44951	61	18783	18848	52	448	444	0	770	808	0	1851	1847	21	2395	2268	29	70734	69479	67	0.371549
156228	145493	92	74985	70373	89	1968	2152	22	4511	4265	37	10414	9641	58	12136	11046	68	441907	417914	90	0.372699
337698	226365	132	119762	80255	126	5394	3562	43	8881	5718	54	18314	12537	73	25574	17564	90	574718	424119	123	0.372699
85122	78748	81	41999	38401	80	1018	760	0	1987	1795	25	3416	3550	33	5939	5265	45	131802	123523	77	0.372699
166036	144493	94	126797	115580	93	2553	2355	28	3918	3207	38	8714	7672	55	11724	9935	66	277593	237815	82	0.372699
53244	53177	79	23750	23434	58	719	733	0	1198	1114	8	2525	2512	27	3175	3183	30	80865	80554	70	0.372699
77108	73977	79	45000	43266	79	1079	890	0	1243	1586	15	3185	2929	29	4459	4076	38	109009	103874	75	0.37385
66144	66130	74	24914	25342	62	541	652	0	1056	943	0	2259	2294	28	3316	3193	33	81061	80969	72	0.37385
277667	199011	131	99585	69672	123	4437	3102	39	6473	4576	53	13143	9825	63	18940	14784	80	418342	327182	120	0.37385
194190	153004	117	82405	66239	108	2811	2153	29	4480	3657	41	10949	9321	55	12096	10414	58	446951	386078	117	0.37385
94547	78615	86	39584	32256	84	1181	966	0	1803	1820	20	3816	3206	36	5101	4209	45	131533	112159	79	0.37385
175065	147805	95	79931	64536	94	2113	1652	24	4073	3282	36	9177	8162	53	9698	7975	58	393168	335608	91	0.37385
224833	174724	105	155704	122845	101	3913	3082	35	5452	4344	44	12915	10145	69	17912	14261	72	432941	361360	95	0.375
179381	162476	94	94325	87629	89	3005	2488	30	3824	3761	34	8613	7399	52	12310	10453	57	253506	209805	78	0.375
119375	111902	85	64919	61320	84	1872	1569	21	3222	3366	27	7144	6912	44	8886	8791	47	315076	308592	80	0.375
228479	174304	106	206288	174573	106	9555	7755	48	14000	11358	65	28475	23788	98	42246	34473	98	891990	717956	102	0.37615
115421	100698	88	42322	37356	84	1317	1140	10	1913	1694	24	3937	3558	35	5967	5334	45	127567	121753	76	0.37615
173698	148962	93	53433	46692	88	2348	2198	26	3974	3041	39	9099	7766	54	12688	10448	67	291134	257035	87	0.37615
68638	66581	76	30313	29992	71	1152	1049	7	1599	1354	15	2935	2924	32	3975	3952	36	92530	92418	67	0.37615
270787	197858	117	133694	106095	113	8639	6993	45	12166	9382	63	22452	17890	85	32456	25132	106	697841	556396	110	0.37615
75186	71426	88	37533	36189	78	997	989	0	1516	1575	17	2998	3003	29	4973	4929	42	107287	103010	73	0.377301
150235	123994	105	62773	52028	92	2209	1475	24	3078	2532	35	6079	5305	44	8190	6415	49	216111	188739	87	0.377301
181357	154421	112	85650	72629	112	3030	2555	30	5249	4435	43	11151	9271	62	14611	11987	77	354314	299936	112	0.377301
62059	63161	76	25708	25787	74	508	483	0	895	703	0	2364	2565	25	3640	3315	32	81622	76705	91	0.377301
101295	88566	85	46639	40967	84	1251	990	0	2267	1654	27	3588	3192	37	5952	4996	50	129699	114351	81	0.378451
111920	112623	81	71390	69790	81	1869	1707	22	3381	3481	32	7322	7264	48	8891	8103	55	319518	308390	72	0.378451
50254	50047	74	22665	22094	58	953	1023	4	1107	1059	8	2269	2019	26	3600	3609	33	80215	77044	68	0.378451
141426	115436	92	55506	44922	89	1843	1482	21	2801	2540	29	5958	4986	45	8400	6896	54	199830	172883	83	0.378451
158757	135297	93	57577	50629	90	2241	1814	25	4273	3557	42	9099	8308	57	11079	10177	54	396091	368991	86	0.379601
248101	178666	117	119060	89747	109	3171	2045	36	7274	5865	52	12899	9634	64	15819	12427	75	528202	429129	104	0.379601
200515	126456	110	81529	52935	103	2002	1162	24	4114	2506	48	8260	5230	60	9798	5974	61	319297	217763	100	0.380752
98416	92120	93	32038	30535	79	1560	1530	19	2047	1956	24	4930	4911	39	7393	7132	48	155293	150717	76	0.380752
139243	128819	88	58052	54967	85	1575	1437	16	2921	2527	32	6614	6597	45	7224	6987	44	294204	275952	85	0.380752
143169	125140	91	50873	43354	88	1529	1363	19	2165	2106	29	5358	4558	43	7209	6527	47	172663	162917	78	0.380752
178701	165651	102	108340	100902	91	2876	2694	28	5079	4836	41	11511	10422	57	12898	10377	66	474011	428599	107	0.381902
130541	120938	94	53758	50930	84	1773	1736	19	2846	2649	31	5351	4909	44	7568	7009	51	188816	162151	77	0.384202
47812	45353	79	17763	17151	56	540	407	0	1334	925	0	1853	1741	23	2485	2507	27	67933	70696	68	0.384202
58007	56313	84	23570	22991	74	605	754	0	812	893	0	2101	2105	23	3542	3433	32	71358	72016	67	0.384202
128284	108686	98	49718	43311	87	1988	1782	22	2622	1830	34	5568	4900	41	6993	6059	46	179767	164086	82	0.384202
142001	129583	93	63180	58335	88	1584	1499	18	2446	2442	26	5014	4394	40	6422	5810	45	183699	162197	80	0.385353
149448	121083	91	59590	48027	92	2017	1687	20	2838	2091	29	6525	5395	48	8862	7503	55	210327	184216	89	0.385353
193465	162953	97	98913	84249	94	2330	1903	27	3975	3522	35	7674	6787	46	10243	8317	56	292103	255214	94	0.385353
89966	90961	79	37930	37516	77	1165	1253	11	2670	2097	28	4830	4531	41	6108	5306	43	196111	191847	81	0.385353
76030	75274	78	37475	35664	77	1148	940	0	2031	2015	26	3812	3416	37	5267	4704	42	145974	140868	74	0.385353
28592	27811	64	13572	14200	45	260	321	0	196	443	0	871	1096	8	1481	1495	20	35764	35966	63	0.386503
66802	62728	79	20825	19692	62	793	857	0	1395	1443	17	2702	2785	26	3809	3731	32	90243	90718	72	0.386503
120221	113765	89	32331	31191	81	1591	1857	18	2776	2835	29	6093	5698	45	7847	7728	44	284130	270230	83	0.386503
42155	37536	88	14596	13894	52	425	464	0	891	617	0	1619	1538	20	2473	2269	25	53309	45377	88	0.386503
239696	180761	113	107984	85989	102	4038	3236	34	6028	4680	46	12146	9730	64	15692	12444	69	374870	320415	99	0.386503
129684	121514	88	67805	63632	84	2203	2080	24	3170	3575	31	7560	7282	47	9674	9376	54	255328	246069	81	0.386503
177787	138127	95	60875	47292	93	2007	1673	23	4292	3455	42	9867	7789	62	11060	9197	63	413421	324091	96	0.387653
99145	87963	88	38502	33847	84	1304	1089	10	2018	1900	24	4238	3681	39	5982	5352	47	134492	122244	69	0.387653
245186	175315	120	95170	72019	102	3207	1993	39	5079	3513	44	10721	7973	63	15762	11949	75	364750	284177	100	0.387653
123613	116019	84	66295	61309	85	2083	1838	21	3918	3076	37	7832	7033	50	10979	10708	52	265374	251162	78	0.387653
154750	139376	89	101457	90950	90	3278	2876	30	5109	4778	38	10253	9867	55	15370	14565	70	348782	312990	89	0.387653
96309	91267	83	41703	38844	80	1155	1093	6	1934	1673	25	3491	3160	36	5311	4949	44	108431	99947	68	0.388804
76676	75449	80	48493	48391	76	1026	830	0	1647	1314	22	2597	2482	28	4164	3910	34	90498	87890	72	0.388804
144682	130504	105	54976	50638	105	1653	1456	20	3700	3225	34	7660	7130	48	8589	7815	53	323477	299287	105	0.388804
193225	140671	105	63706	45825	98	2087	1523	26	2878	2186	34	7092	5100	53	10353	7921	55	252071	193127	95	0.388804
129183	122512	85	61041	57350	85	2210	2220	24	3829	3867	32	8857	8584	54	10848	10287	55	378652	361912	86	0.389954
46584	45747	86	15858	15714	50	795	667	0	814	877	0	1925	1849	23	2154	1937	25	62302	60857	69	0.389954
244478	193157	119	108509	89266	104	3813	2953	34	6326	5001	49	11860	9824	58	16735	13721	72	362874	298464	100	0.389954
106257	100267	83	63041	61054	83	1543	1763	19	2429	2158	28	5144	4829	41	6984	7525	44	165182	157451	79	0.389954
113696	102539	90	43119	38055	86	1431	1031	5	1662	1858	23	4585	3988	41	6644	6103	45	163834	157505	80	0.391104
144566	126480	93	67850	59675	91	2025	1775	23	2475	2501	30	5766	5304	44	8813	7973	49	210560	193386	87	0.392255
89476	85358	85	43766	42530	80	1442	1564	16	1911	1841	23	4520	4365	39	5575	5431	42	144752	139185	74	0.392255
111668	97293	88	37610	33582	84	1443	1458	15	2156	1685	21	5072	4822	40	6360	5988	43	210003	198310	83	0.392255
140384	124996	89	56919	49753	89	1908	1745	21	2445	2294	26	5897	5413	43	8311	7981	53	178781	168118	84	0.393405
99767	84217	85	46092	39018	84	1036	939	0	1651	1502	20	3413	3139	34	4604	4174	41	126471	112309	81	0.393405
170242	155623	89	79165	72191	89	4246	3445	34	5356	4462	46	11236	9525	60	16196	14203	76	360841	309889	84	0.393405
112477	106417	83	66814	63437	83	2021	2003	22	3154	2911	31	5991	5508	41	8349	7940	52	195895	185697	78	0.393405
177846	138085	93	73900	56142	94	1877	1202	21	3306	2848	36	8576	6771	54	11389	8400	66	385168	297906	92	0.394555
53449	55322	56	22676	23280	54	584	651	0	1060	996	0	1837	1807	24	2313	2697	25	72571	71596	66	0.394555
168844	136175	96	64865	51054	93	1930	1825	22	3784	3159	37	9542	7703	54	11697	9478	62	424401	359401	91	0.394555
104574	101470	83	32888	32756	78	1165	1112	9	1989	2012	22	5292	4792	42	5771	6259	42	226510	218830	74	0.394555
32362	32725	58	9285	9422	41	297	371	0	855	731	0	918	920	0	1514	1635	19	46950	49950	64	0.394555
106709	101910	88	40093	38739	79	807	913	0	2219	2157	23	4039	3951	36	5088	4557	41	126951	123489	74	0.394555
177038	153400	91	60000	51159	91	2896	2165	30	4461	4058	39	8180	7274	52	11413	10387	62	239217	222955	84	0.394555
59174	60009	75	30738	30914	74	934	756	0	665	800	0	2582	2730	26	3547	3496	32	84793	85324	70	0.395706
111853	102939	83	29233	26574	68	1100	1010	4	1786	1852	23	3960	3816	38	5682	5724	41	136458	131185	78	0.395706
101406	98721	81	38604	37546	79	1310	1290	12	2907	2674	30	5713	5131	40	6705	6411	50	243631	236730	77	0.395706
95739	93950	81	42431	41028	80	1490	1442	16	2328	2021	29	5154	4897	39	5459	5709	40	157922	155411	77	0.395706
116927	103323	88	56264	48589	87	1189	1046	7	1899	1661	24	3418	3124	34	5445	5027	42	133146	118620	81	0.396856
58785	57617	75	25569	25081	74	590	597	0	951	873	0	2321	2366	25	2712	2932	28	92653	92991	69	0.396856
140249	128421	100	53093	49067	86	1910	1728	18	3191	3176	31	8226	7273	53	10137	9671	56	349102	318458	79	0.396856
57852	51984	92	23784	21022	92	799	555	0	1221	869	0	2869	1993	29	3491	2722	35	94514	69808	92	0.396856
224129	184362	122	105746	89010	104	2662	2332	26	5272	4647	42	12657	10969	65	14410	12131	64	519363	447132	99	0.396856
178617	139594	97	65943	54500	93	2401	1946	27	3202	2659	36	6688	5355	47	10438	7835	61	235221	184965	80	0.398006
53674	54553	72	21611	21464	66	455	495	0	769	729	0	1687	1776	19	2602	2804	29	76042	74124	70	0.398006
172359	143317	95	79874	66830	94	2467	2388	25	4079	3317	41	8253	7319	51	10132	8340	55	253712	217685	85	0.398006
79069	75563	79	44705	43743	79	891	873	0	1310	1560	16	2518	2431	29	4173	4016	36	117883	117546	75	0.399156
68446	65524	81	26812	26115	76	725	679	0	1204	1282	14	2109	2108	23	2540	2331	29	85777	83725	76	0.399156
248164	197547	112	165622	132736	105	4745	3335	40	7735	6715	49	15402	12954	70	21403	17677	83	484049	406118	99	0.400307
149191	132725	89	52489	46181	87	1699	1462	18	3266	2621	36	6659	5357	48	7826	7442	47	278037	243165	86	0.400307
98360	94820	81	39509	38031	79	1797	1505	20	2281	2113	25	4579	4430	39	6584	6347	46	178580	167999	78	0.400307
202121	157450	115	75968	58305	97	2138	1623	24	3888	3411	35	10152	7929	63	10129	7925	60	397213	339642	93	0.401457
46084	44773	80	15868	15724	50	392	502	0	985	725	0	1797	1674	22	2904	2576	30	67422	67210	74	0.402607
91922	85581	82	27241	26691	79	859	637	0	1405	1236	17	3348	3398	31	4852	4454	38	118034	111137	78	0.402607
149665	130257	107	68043	60397	90	1834	1461	22	3325	2882	32	8617	8001	51	9395	8564	59	348865	318902	90	0.403758
50909	50896	73	21439	21260	58	589	455	0	1345	1278	12	2172	2046	25	2821	2465	28	71483	68298	72	0.403758
113244	100442	88	36570	31610	86	980	713	0	1924	1523	20	3935	3765	36	5391	5044	39	146557	134926	86	0.403758
352086	238210	150	200916	151335	141	9192	7036	51	13180	10637	75	26545	20452	91	40292	30528	132	866901	650196	140	0.403758
200131	166725	95	85937	70967	94	2364	1924	26	4385	3767	42	9880	8500	57	10751	8740	65	354701	314728	90	0.404908
103208	97722	84	37959	35969	81	1876	1872	21	2396	2496	28	5674	5179	42	7982	7419	52	185365	178303	81	0.404908
242474	179026	118	94884	70409	109	3374	2457	34	6096	4479	51	14549	11020	74	17015	13401	76	603845	482564	107	0.404908
123130	98982	107	49261	39521	107	1537	1062	9	2382	1849	25	4823	3549	42	7316	5637	56	178415	131863	107	0.404908
102278	97947	97	33865	33270	79	1383	1306	12	2254	2427	25	5512	5308	39	6109	5772	47	235457	231464	81	0.406058
116805	110466	84	43784	41089	82	1509	1274	18	2375	2374	28	4933	4669	38	7018	6314	44	173602	166075	77	0.406058
52157	51592	78	20920	20586	60	929	844	0	1191	841	0	1978	2022	23	2715	3141	28	63127	59734	71	0.406058
113412	108036	85	50506	48914	82	1648	1617	21	2073	2317	27	4819	4854	37	7068	7286	46	158118	154762	82	0.406058
66574	68601	75	16527	16728	49	617	510	0	1060	889	0	2393	2382	27	4310	4239	38	80140	84100	70	0.406058
99160	85329	92	37486	32745	83	1492	1262	15	1948	1183	22	3343	3067	34	5468	5377	42	129380	122416	76	0.407209
141468	124629	89	60230	53331	88	1800	1515	20	2781	2733	29	7065	6478	47	9055	8101	55	301027	278673	87	0.407209
84160	82383	86	32433	31648	77	1411	1117	12	1861	1717	24	3857	3763	33	4945	4536	40	118922	114448	75	0.407209
161991	143497	106	79257	72505	89	2633	2568	28	3393	3366	30	7483	7156	45	11405	11007	55	255237	241673	84	0.408359
362313	252724	153	158684	113105	147	6452	4477	46	12296	10191	56	29585	22770	119	38913	29821	134	1.04858e+06	1.01858e+06	146	0.408359
121181	106319	87	36182	31439	83	1542	1451	17	2154	1788	26	5432	4735	46	8346	7372	52	178622	160215	81	0.408359
70822	68078	79	34200	32767	77	1072	1087	6	1277	1157	11	2686	2634	30	4451	4256	35	101537	101829	72	0.409509
203208	161400	98	69633	55742	96	2782	1998	33	4218	3268	37	7731	6357	50	11359	9156	62	254433	217228	92	0.409509
153423	128430	90	52877	42949	89	1938	1719	22	3675	2961	38	8332	6740	52	9327	7845	55	350634	308698	86	0.409509
164935	149349	106	82257	74633	106	2491	2136	25	4266	3719	38	10101	8994	56	11554	10885	64	409694	367518	106	0.409509
104956	95714	84	29031	25246	70	1088	1025	4	2505	2116	25	3706	3393	34	6009	5284	43	140626	133413	76	0.409509
86850	82088	82	28496	27730	78	1070	962	0	1473	1613	18	3584	3361	33	5266	5434	37	112277	109505	76	0.41066
214559	157624	107	85804	65630	104	3472	2723	35	4524	3755	39	10179	8551	54	14758	11625	74	331177	275592	98	0.41066
99788	95750	97	47872	45692	82	1073	965	0	1531	1504	13	3619	3277	34	5722	5091	42	128719	122657	97	0.41066
275903	208671	109	143280	109388	109	6632	5054	46	8968	7472	62	19306	15295	81	29209	24469	96	679308	569679	109	0.41066
142710	108594	93	56739	43480	91	2077	1257	23	2854	2133	32	5639	4394	49	7258	6458	47	170452	134745	83	0.41181
126316	121056	84	56075	53819	83	1498	1516	18	4156	4045	36	8785	8005	59	9671	9359	53	338750	325301	80	0.41181
94728	93461	80	56653	56016	79	1623	1682	18	1894	2182	24	4251	4307	36	6961	7087	43	154511	151345	67	0.41181
300010	164005	129	147767	87083	126	3915	2260	44	6077	4072	55	13929	8378	73	17617	12009	81	487713	295891	120	0.41181
79844	74404	79	30377	26382	78	1511	1281	15	1624	1714	22	3711	3764	33	5041	4370	42	116304	107562	74	0.41181
117426	95407	93	44232	35367	88	1303	958	0	2445	1934	30	4390	3638	41	6471	5081	50	153297	128619	82	0.41181
324115	203311	146	110012	66365	146	4860	3030	43	7646	4510	54	15105	9225	76	22292	14250	92	505159	334008	146	0.41181
65912	56902	93	37087	33808	93	860	505	0	1209	927	0	2759	2375	28	4131	3397	35	117826	98980	93	0.41181
125055	113158	97	57841	50281	102	1898	1686	21	3116	2986	28	6387	5837	44	8897	8003	55	255704	228487	102	0.41181
119700	114860	82	42318	42095	80	1779	1660	20	2676	2684	29	4954	5059	37	7860	7886	46	166515	156805	73	0.41296
118171	111713	88	34814	33664	82	1399	1372	18	2135	1956	24	5373	5019	42	7517	6895	46	175020	168439	76	0.41296
130142	107502	104	73555	65439	90	1625	1619	17	2734	2836	28	5422	5032	40	6272	6330	43	166543	156599	79	0.41296
146779	136051	88	65025	60474	87	2030	1636	21	3911	3456	35	8285	7879	50	7840	7372	49	306446	282359	83	0.41411
114145	106556	90	37651	34992	82	1258	1193	15	2947	2482	28	6789	6552	44	6731	6859	44	272022	261292	78	0.415261
150560	136819	105	44266	39747	89	2170	2029	25	3562	2849	37	7280	6540	47	11108	10187	63	250580	239209	80	0.415261
107699	102799	86	34258	32844	82	1216	1212	15	1949	1828	25	4648	4314	40	6272	5663	50	148042	142909	72	0.415261
157669	142441	90	125667	114183	90	3471	3056	32	5614	4528	46	12358	11242	62	14165	12573	66	401922	353041	83	0.415261
236910	175659	109	77214	59842	102	4328	3449	38	5591	4524	45	12100	9530	63	18259	15081	83	392781	332946	96	0.416411
223219	171027	102	101656	79836	100	4443	3402	39	6565	6011	45	13767	11435	63	20222	16838	78	464320	395064	92	0.416411
65147	66275	68	23070	22817	66	1015	838	0	979	1218	11	2222	2468	25	3477	3521	32	86300	85622	67	0.417561
158721	128478	97	48586	40758	92	1538	1327	18	2520	1900	32	5856	4965	45	7923	6630	50	183894	163351	86	0.418712
121485	108802	88	57038	50087	86	1534	1391	17	2090	1967	20	4465	4111	37	6434	5864	45	151847	138339	79	0.418712
156491	135455	93	91102	80857	88	3287	2907	31	5061	4956	39	11090	10416	53	16293	14272	69	341914	318549	83	0.418712
178362	152080	99	77028	65491	94	2265	1779	28	4843	4099	40	10578	9521	58	11495	10470	61	411300	387954	85	0.419862
78255	77788	79	19192	18377	59	1357	1252	11	1364	1353	19	2845	2878	28	3889	3790	35	92215	89164	72	0.419862
154028	129020	96	73365	62019	91	2081	1676	24	2772	2517	31	5345	4304	43	7848	6119	59	188987	151194	76	0.421012
77296	74432	79	45471	44481	78	1424	1456	15	1762	1929	21	4516	4313	39	6608	6662	43	138637	128200	69	0.421012
119469	113355	86	63681	61401	82	1929	1715	23	3942	3887	36	8723	8528	48	11993	11756	60	407458	377895	79	0.421012
79699	72168	84	30100	26761	82	973	1001	1	1386	1388	16	3409	3152	31	4957	4428	38	113768	105566	77	0.421012
170301	133534	100	59304	46303	93	1838	1345	22	3516	2767	31	7056	5561	50	9922	7625	56	219746	185452	88	0.421012
131908	122974	85	58678	54773	84	1878	1642	21	3219	2836	31	7418	7028	48	8603	7587	54	282499	258745	82	0.422163
174955	142544	99	56768	47169	91	2054	1816	24	3347	2940	34	6567	5607	46	10011	8623	56	232416	206339	87	0.422163
165386	143842	102	58903	51883	90	1953	1965	22	3677	3098	37	7169	6531	48	10182	9401	61	243974	236544	85	0.423313
219356	178736	108	124457	104503	101	2919	2438	31	5172	4378	40	11844	10283	61	14234	12657	64	473160	425562	95	0.423313
123364	110707	88	68842	63609	85	2421	2266	27	3725	3273	34	6220	5912	44	9968	8923	53	208328	196525	80	0.423313
54494	54995	65	24116	23971	60	729	538	0	574	661	0	2013	2041	24	3572	3532	31	77052	72886	68	0.423313
103326	96745	83	42807	40678	81	1069	1221	12	1828	1839	27	4157	4004	36	5651	5490	44	136718	134854	77	0.423313
95019	80939	97	42374	36584	84	1152	1042	7	1809	1565	17	3971	3400	37	5581	4614	42	135572	120495	81	0.425614
129456	113121	90	68263	61168	88	2047	1806	23	3231	2736	34	6346	5514	46	8250	7400	47	202051	196007	82	0.425614
124867	112557	89	70428	63399	87	2421	2107	26	3022	2588	33	5976	5943	43	8676	7867	52	204788	197348	82	0.425614
207417	181273	95	91110	78950	93	2684	2446	30	4956	5116	36	11899	11329	63	12772	11105	60	442461	412705	90	0.425614
158246	143537	89	63639	56815	87	1778	1760	19	2943	3000	34	9098	8072	54	9516	7709	58	335447	286240	83	0.425614
29020	28781	68	12747	12644	48	501	485	0	618	498	0	1173	1105	11	1740	1642	19	38485	41456	58	0.426764
51067	49145	88	15491	15160	49	487	533	0	1253	1292	14	1957	2092	23	3986	3989	34	77701	77908	64	0.427914
189166	159354	102	61895	52734	96	2737	2333	29	3842	3008	40	7839	6358	53	11602	9443	62	266280	219717	85	0.427914
116483	109551	84	40622	38245	82	2129	1724	24	3302	2774	33	6370	5928	46	8259	7856	48	187639	175650	77	0.427914
148135	132535	93	75271	67964	88	1832	1646	22	3221	3075	30	6367	5874	43	9413	9195	53	224246	213110	85	0.429064
194742	155979	99	102308	84910	96	3011	2699	30	4878	3554	46	9339	7497	55	13936	11465	66	307782	264783	92	0.429064
129339	110606	88	53201	45123	86	2229	1718	24	2322	2381	26	5385	4636	43	8175	6474	53	172535	146568	82	0.429064
37941	36756	73	13830	14102	46	291	284	0	161	335	0	1266	1446	15	1896	2155	20	47175	48508	62	0.430215
268840	217158	117	122307	100550	115	6544	5272	41	9121	7532	56	18896	16462	73	26121	22542	94	600272	521060	112	0.430215
76663	76279	76	46714	46448	77	1052	935	0	1175	1529	18	2697	2889	29	4230	4098	36	100463	98402	73	0.431365
114312	107890	86	40269	38758	83	1783	1591	21	2676	2519	30	5775	5464	42	8656	8394	51	196937	191911	80	0.431365
259647	200411	110	82440	63373	108	4387	3227	36	6808	4929	52	13552	10932	69	19797	16444	86	457207	396377	104	0.431365
208722	160965	107	113455	90396	98	2909	2274	31	4408	3264	42	8097	6209	54	11377	8746	62	268723	217884	92	0.432515
98659	95217	80	42792	41803	79	1205	1076	8	2553	2686	27	5470	5634	40	6070	6219	41	245139	239169	80	0.432515
80972	79055	88	33042	32241	76	1034	1006	2	1807	1572	20	4495	4514	38	4958	4737	38	182061	179643	72	0.433666
160956	131878	95	72203	60919	93	2064	1920	24	3557	2474	39	6235	5154	46	7816	6319	52	205636	167381	84	0.433666
162847	137362	103	45470	37719	96	2942	2404	29	3874	3146	33	7684	6723	51	11108	9312	59	252560	218778	110	0.433666
62197	60972	78	28630	28269	76	857	717	0	662	874	0	1906	1850	24	2248	2213	23	77870	78917	73	0.433666
146915	126687	93	49998	41706	88	1775	1412	21	3449	2744	35	6030	5138	46	9357	7470	60	200958	177557	84	0.434816
60107	56523	82	25246	24846	75	666	594	0	945	1113	6	2187	2266	24	2829	2931	28	84750	83926	71	0.434816
76429	67170	84	38638	33811	82	1045	951	0	883	919	0	2688	2269	31	2884	2520	31	95018	86545	76	0.435966
154286	138647	99	98956	91532	88	3050	2961	30	4630	3930	45	9278	7987	58	13476	11643	66	314292	272480	89	0.438267
163928	149736	93	65611	60339	88	2219	1764	24	5135	4657	42	11606	10835	57	12903	12152	71	490882	464809	90	0.438267
63879	64646	77	27225	26693	75	848	841	0	1269	1306	15	2937	2814	30	3629	3684	34	83286	83884	70	0.439417
158269	135088	93	78046	68336	89	1992	1668	24	2766	2777	32	8223	6934	57	10512	9096	58	365475	330833	90	0.439417
59042	57013	78	35492	34141	76	866	850	0	1441	1334	16	2395	2274	26	3665	3759	30	84468	85037	70	0.440567
284824	200486	119	240844	185817	117	6659	4847	44	11607	8903	61	26615	19603	105	31223	23636	107	984931	752477	115	0.440567
219300	172630	99	73824	57465	97	3216	2458	33	5860	4588	45	10430	8007	57	15569	13055	69	347796	295638	91	0.440567
214511	181553	97	152094	134499	95	4024	3178	36	6349	5465	47	12042	10546	61	17406	15281	73	405676	346772	92	0.440567
108554	103593	87	47032	46226	81	1382	1258	14	1964	2147	26	4979	5056	38	6559	5841	45	161769	157683	79	0.441718
92822	82340	88	31665	28315	81	1275	1130	12	1486	1774	20	3482	3323	33	5272	4855	40	134245	126484	75	0.442868
86226	82132	90	37025	36066	78	746	940	0	1165	1048	11	3017	3144	29	4592	4584	37	106571	103745	74	0.442868
24442	25282	58	8418	8619	40	299	252	0	578	404	0	686	854	0	2207	2295	23	39097	40384	62	0.442868
214470	161603	104	73593	53714	104	2278	1758	26	4927	3113	46	11819	8933	65	12099	9962	66	454658	352363	100	0.442868
137962	121704	90	48009	40184	88	1645	1413	20	2817	2713	31	5709	5369	42	7064	6286	48	191670	175796	83	0.442868
42874	43749	67	20665	20915	53	457	383	0	1141	1142	9	1842	1780	22	2854	2783	32	63066	66737	60	0.444018
119496	106447	89	39864	34858	85	1848	1575	23	3002	2764	31	5518	5046	41	7436	6836	47	189566	181754	78	0.444018
195374	153761	98	78255	61065	96	2787	2238	31	4141	3250	42	9110	7222	52	12298	10129	62	289306	244836	91	0.444018
280290	211556	114	111391	83981	110	4325	3407	36	7665	5993	52	15255	12358	71	19018	15548	84	522074	421887	106	0.444018
99944	99487	79	32374	32115	77	1518	1567	18	2175	2599	26	5964	5375	46	7763	7341	57	257479	247492	79	0.444018
67413	70397	69	25910	25838	59	628	730	0	1136	1287	15	2762	2772	29	3621	3566	32	96495	93946	71	0.444018
70480	68472	77	19133	18693	55	626	743	0	1111	1113	9	2907	3007	30	3366	3484	31	114875	114063	73	0.445169
74529	72960	78	26477	26127	75	668	760	0	1151	1160	10	2562	2766	27	3631	3933	30	84941	83881	70	0.445169
212192	158618	102	88854	65729	101	2786	1843	32	4744	3169	48	8850	6951	56	13313	10691	67	296927	236447	91	0.446319
40106	38860	74	15299	15500	47	339	385	0	897	880	0	1544	1673	18	1977	2064	23	53660	54582	63	0.446319
178982	160715	92	70878	63819	92	3031	2758	29	3948	3652	38	8862	7797	59	13368	11086	67	282845	237424	82	0.446319
199117	157811	99	81689	65963	98	2893	2141	31	4883	4268	39	11007	8817	63	12925	10123	66	470233	406913	92	0.447469
160176	127693	114	61252	48721	114	2727	2054	26	3775	3051	35	7467	6046	49	10554	8458	69	272422	220081	114	0.447469
133089	117394	89	62915	55440	86	2068	2005	25	3226	2803	34	6617	6174	46	8010	7131	47	212897	197763	79	0.44862
94495	88906	82	51668	49401	81	1163	1119	11	1991	2410	21	5177	5218	41	5252	4902	40	193816	191052	72	0.44862
80186	75317	84	45494	43947	79	1219	1195	11	1509	1655	19	3022	2594	31	4222	3980	38	112542	101938	68	0.44977
335827	233701	125	202947	138142	122	7312	5109	48	11040	7263	60	21034	14683	85	31127	21668	108	723141	503694	113	0.44977
105904	87785	90	52668	43569	88	984	1072	6	2133	1694	24	3560	2604	36	5185	4680	44	123396	105101	78	0.45092
104833	85637	101	45302	37349	86	1285	1184	11	2107	1676	29	3934	3304	37	5401	4895	40	135831	114462	76	0.45092
231049	153554	113	79624	49329	109	3552	2533	37	5878	4074	47	13122	9082	68	18521	12789	81	486927	340510	102	0.45092
161580	143593	91	64368	55958	90	2080	1814	23	3664	3266	36	7929	6789	50	9174	8309	59	320417	299888	104	0.45092
234349	174657	102	98977	72913	102	3523	2377	36	5363	4334	46	11088	8318	64	14955	11659	74	334007	267121	91	0.45092
147109	132773	92	66339	59079	87	1652	1779	21	2535	2479	30	5675	4969	43	8934	8412	53	187612	183390	74	0.452071
150617	130049	90	83744	73196	88	2239	1921	25	3563	3187	36	7019	5877	47	10408	8759	62	242295	207294	80	0.452071
137972	73764	103	54944	30565	103	1592	958	0	3227	1644	42	5455	3091	55	8136	5191	62	194617	108312	119	0.452071
214494	164526	104	78337	58980	101	3685	2995	35	5497	4817	43	12274	10164	62	17723	14807	71	425270	362803	89	0.452071
114530	110836	83	38475	37273	79	1373	1654	16	2469	2342	29	4837	4558	39	6521	6312	44	154036	148977	71	0.453221
101341	96908	84	30830	29882	79	1269	1263	15	2097	2028	21	5151	4970	39	6401	6363	47	189974	181660	69	0.453221
109715	100396	86	56673	54501	82	1460	1375	15	2923	3201	31	6834	6427	44	7485	7172	45	260564	251525	76	0.453221
183426	141998	100	65288	51341	94	2174	1611	28	5314	4434	42	10771	8874	58	11798	10074	57	441352	370833	90	0.454371
37612	35116	75	15660	15257	51	413	517	0	451	618	0	1354	1254	16	1870	2111	23	49444	50231	61	0.454371
93653	88422	81	35267	33443	80	642	561	0	1338	1626	16	3590	3516	32	3833	3651	33	134973	127228	71	0.454371
121501	104311	93	49974	43452	87	1439	1444	14	2635	2501	25	5819	5386	44	7500	6243	50	283738	257752	83	0.454371
233322	192803	105	131647	107901	99	3773	3067	33	6050	5086	49	14793	11730	71	20446	16593	84	546107	450134	94	0.455521
179931	142927	115	87307	68209	115	2424	2021	26	4418	3368	40	8995	6668	59	11125	7710	82	316440	228993	115	0.455521
68106	67781	77	29360	29251	70	703	603	0	1425	1403	17	2578	2583	27	3840	3460	35	100022	102388	69	0.455521
106395	101734	81	35439	33708	80	1388	1214	12	2071	2332	25	4908	4933	38	5566	5027	41	199106	192098	76	0.455521
86498	83074	83	43663	41857	80	1273	1435	16	1762	1608	20	3896	4112	33	5981	5860	43	138182	134417	73	0.455521
131767	118625	97	53205	48271	87	2225	2097	22	2803	2695	30	5793	5739	41	8797	8522	50	203165	196029	77	0.456672
66771	63977	77	25040	24465	75	644	630	0	1140	1175	10	2455	2576	26	3059	2689	31	89054	84959	70	0.456672
165613	149421	105	53260	49669	86	2504	2253	27	2865	2686	33	7309	7168	46	9944	8829	56	228091	210332	84	0.457822
129151	116968	90	59443	53567	87	2510	1998	28	2863	2804	29	6570	5953	45	8541	8078	49	232597	224907	78	0.457822
174550	161702	92	79205	73913	89	3183	2878	28	5390	5013	47	10484	9543	61	13453	12529	63	318974	296949	81	0.458972
213316	177113	98	108369	90887	98	3489	2567	34	5211	4533	41	10952	9348	63	15119	12803	66	344016	309626	93	0.458972
64635	63991	75	18454	18519	51	846	795	0	1303	1398	15	3144	2816	34	4232	4182	34	110196	110463	71	0.458972
47567	47500	72	20916	20754	58	599	393	0	669	892	0	2019	1906	22	2677	2623	29	90695	90539	66	0.458972
137049	125671	88	69684	64234	87	2423	2213	25	4187	3858	33	7662	7269	48	10896	9728	57	254753	240620	83	0.460123
98146	93193	83	28793	26394	81	1353	1248	13	2223	1978	24	4207	4361	36	5979	5859	41	161418	161271	73	0.460123
51036	48699	83	21340	20989	67	469	676	0	941	776	0	1760	1792	21	1977	1863	24	66499	66958	70	0.461273
119185	101423	103	51695	43807	88	1163	1047	6	1707	1581	19	4610	3865	42	6433	5789	43	151079	131873	103	0.461273
200458	147795	106	80568	61004	100	2378	1638	30	3918	2676	38	7531	5591	50	10430	8325	62	285628	218229	93	0.461273
119480	110982	85	64059	59030	85	2230	2059	25	3129	3118	29	7497	7192	47	9614	9374	52	275579	264506	82	0.462423
169745	134323	98	74296	61915	97	2806	2050	31	3398	2919	34	7246	5888	49	9977	8277	55	221492	185076	91	0.462423
147279	129378	95	68330	59400	89	2064	1827	22	3144	3012	35	6237	5588	45	8874	7880	54	198339	184221	81	0.462423
221620	174888	103	87847	69363	99	3075	2556	33	4609	3629	37	9090	7634	52	13762	11143	66	299127	262263	93	0.463574
168334	150158	92	110691	102073	90	2719	2338	31	3959	3435	40	8200	7752	47	12879	12262	64	286672	267442	86	0.463574
124718	109794	101	63183	56190	87	1792	1454	18	2838	2773	30	6453	5946	43	7656	6586	47	253865	231923	81	0.464724
203463	161352	105	81259	65979	97	2308	1795	27	4060	3629	39	9903	8854	54	10553	8584	54	398615	350504	93	0.464724
80374	77513	82	29323	28705	77	1246	1342	14	1599	1726	17	3373	3402	32	4669	4935	35	127784	124465	72	0.464724
185553	140640	97	72635	54777	95	2364	1950	27	3130	2531	35	6581	5057	50	9352	7878	52	220469	175399	91	0.464724
54692	54756	77	22748	23097	56	283	377	0	834	1242	10	2248	2277	26	3065	3075	31	80962	80996	70	0.464724
175884	148746	94	74814	61474	93	1983	1581	22	4369	3691	43	9215	8423	49	11101	9326	58	401643	360664	87	0.464724
116722	111235	82	57395	55782	81	1988	1697	24	2901	3033	29	8162	7890	47	9868	10078	50	359119	342975	77	0.464724
194220	149582	100	73910	55910	97	2599	2206	30	4153	2950	41	9286	7128	58	12435	9649	60	290686	237283	93	0.464724
105654	92145	101	34784	28869	101	974	889	0	1999	1650	18	4289	3697	37	5564	4560	43	153651	134280	101	0.464724
26763	32614	42	11279	12476	41	117	310	0	250	430	0	1318	1319	14	1660	1803	23	40098	43846	51	0.464724
159052	144566	93	60689	57104	88	1623	1573	18	3256	3082	30	6947	6384	46	9413	8840	47	304116	285879	80	0.465874
286145	219560	114	161328	127125	114	6807	5105	45	9785	6703	63	21173	15403	87	29908	22732	103	656620	507849	108	0.465874
80816	72936	81	35558	32002	80	1061	987	0	1685	1620	17	3403	3308	34	4889	4475	40	115834	106283	73	0.465874
180681	132129	100	70572	51749	99	2676	1994	31	4195	3039	40	8071	5673	55	11058	8261	60	263218	196415	93	0.465874
200102	171531	100	107632	95973	93	2634	2427	27	4157	3694	43	9636	9027	59	12533	11781	62	359400	337545	86	0.465874
176294	155684	94	76278	67482	91	2818	2478	28	4235	3333	46	9818	9377	52	10803	10601	54	422999	414244	80	0.465874
170389	153218	94	88535	79086	92	2028	1816	24	4121	4244	34	9182	8559	52	12968	11737	65	386078	366282	86	0.467025
73625	73959	76	32952	33029	75	656	641	0	1139	1219	15	2857	2924	29	4174	4361	34	94339	95827	70	0.467025
164811	125594	104	61956	47548	93	2268	1671	29	2862	2189	31	6421	5172	47	9304	7220	59	206547	169948	86	0.467025
113915	98083	94	48314	42975	86	1128	997	0	1858	2167	21	5166	4585	40	6154	5767	49	156693	147881	79	0.467025
156452	134721	92	96324	85202	92	3101	2512	29	4147	3905	34	8519	8139	50	12854	11941	62	254678	240723	83	0.467025
279229	203046	134	113349	88551	119	6242	4380	44	8081	6548	50	16215	13545	68	23066	18496	89	526465	443601	114	0.468175
82822	79890	82	39214	37280	79	906	980	0	2021	1472	26	2846	2874	30	4532	3784	41	107143	106522	72	0.469325
94487	87605	83	44731	41123	81	1177	1024	5	1512	1367	17	3668	3359	33	4424	4196	37	108819	107640	76	0.469325
55515	51300	80	23919	21761	75	868	803	0	605	766	0	2198	2273	24	3623	3351	34	85399	83711	74	0.469325
124608	117767	84	48635	46055	83	1790	1468	18	3054	2620	31	6506	5890	47	8352	7415	48	289158	270987	81	0.469325
296181	215513	150	160232	128847	132	8056	6409	46	12490	9904	61	27152	21466	99	38234	30428	121	854653	648140	150	0.469325
162243	144354	90	69117	61408	90	2579	2521	27	4282	3431	40	8125	7014	53	10996	10089	57	247649	230691	85	0.470475
121954	116141	87	42858	41170	82	1759	1887	21	3652	3464	33	6854	6555	40	9516	8951	53	307472	293668	81	0.470475
197821	161072	97	87970	69837	98	3324	2924	31	4537	4291	36	9159	8297	52	13641	12100	61	291875	267903	90	0.470475
83199	80316	80	33657	31476	79	854	923	0	1682	1574	18	2888	2921	30	4124	4027	36	101850	101481	72	0.470475
56733	55773	71	31219	30901	75	735	668	0	698	891	0	1985	1965	24	2661	2984	26	61489	61377	69	0.471626
155625	141719	92	91076	82958	89	2615	2245	27	4676	4120	44	8308	7399	50	10744	9724	54	300012	276530	84	0.471626
131842	118811	90	63190	57297	86	2085	1932	24	3387	2942	32	6599	6167	45	9982	9319	56	214152	202372	82	0.472776
145213	122274	98	53966	47008	89	1679	1501	20	2811	2630	29	6438	5577	45	8605	7696	51	186504	163761	83	0.472776
115269	100774	89	41478	36102	86	1689	1368	17	2315	2320	27	5058	4293	40	6975	6345	48	169321	161411	80	0.472776
230961	182547	103	117318	95696	102	3108	2350	33	5452	4441	43	11225	9832	63	15213	13024	72	361864	312302	98	0.473926
153602	139199	89	51430	48302	86	2847	2466	29	3713	3509	34	8517	8233	45	12687	11915	63	266129	250607	86	0.473926
203336	177764	100	74627	66261	95	1963	1821	22	4640	4385	39	8738	8081	50	11682	10688	57	283679	273645	89	0.473926
31842	32236	69	8555	8790	39	233	291	0	257	595	0	1266	1330	11	1535	1516	16	48122	49345	64	0.473926
120684	110115	98	36130	32202	86	1610	1534	21	2310	2389	26	5886	5246	45	8435	7735	56	182322	175533	82	0.475077
102660	98099	83	61490	59431	82	1385	1225	12	2919	2857	32	5772	5519	40	7342	7113	55	241950	237404	80	0.475077
144238	133859	94	66185	62246	87	1538	1547	18	2691	2569	32	7325	6883	49	8401	7673	47	268641	237868	80	0.475077
110129	83676	92	49418	34524	92	1282	916	0	2215	2036	28	4039	3047	42	6433	4404	55	138472	103472	87	0.475077
201622	164379	96	72518	59288	94	3027	2250	32	4416	3442	41	8631	7114	55	11354	9828	57	259766	231304	90	0.475077
308967	235155	131	142871	110515	128	6762	5389	43	10849	8179	58	21625	16337	78	32479	24003	114	737310	565107	126	0.476227
51850	53968	75	20611	20331	58	347	409	0	844	1100	7	1649	1658	20	2320	2512	23	64032	61238	89	0.476227
73619	71516	77	37594	34607	78	941	786	0	1800	1887	19	3188	3086	32	4835	4897	36	113241	105308	76	0.476227
121351	118136	85	56496	54177	86	1826	1669	21	3549	3217	32	7682	7214	46	8861	8689	48	306248	273325	100	0.476227
183028	157429	97	75354	66081	93	3336	3025	31	4511	4021	37	8335	7350	51	11142	9958	67	262958	236405	87	0.476227
123610	114606	86	44129	41447	83	1198	964	0	2312	2389	29	5947	5231	43	7131	6408	47	250266	240720	81	0.477377
74771	66396	96	33212	29496	96	1039	772	0	1473	897	0	2481	2190	26	3974	3335	33	95242	80427	96	0.477377
114223	105461	89	47605	45229	83	1031	1036	4	2642	2334	30	5864	5728	40	6956	6636	47	246876	239890	81	0.477377
107892	91954	88	39331	34362	84	806	645	0	2036	1625	21	3827	3363	37	5538	4941	39	129375	118385	83	0.477377
238330	190862	120	129541	107055	103	3735	2891	33	6257	5379	47	13749	11350	65	16561	13447	78	498684	419932	101	0.478528
159066	136783	92	65964	54716	92	1803	1609	19	3589	3174	32	8416	7346	52	9481	8216	50	350206	312066	85	0.479678
144439	131197	93	48049	42409	89	1427	1221	15	3700	3176	35	8106	7199	56	8700	8110	50	310092	288883	105	0.479678
135275	121652	92	54429	50670	86	2076	1962	23	3589	3100	34	6724	6609	44	9122	9106	48	239437	229376	80	0.479678
137945	117974	95	50477	44972	88	1566	1260	17	2655	2068	28	6059	5400	44	8449	8263	48	194563	179847	83	0.480828
117824	105541	88	38688	34309	83	1940	1533	21	2521	2248	28	4907	4318	41	6734	6062	48	138467	120724	71	0.480828
220983	176349	102	79888	64191	99	2961	2374	31	4701	3834	40	9905	8342	57	12508	10705	58	285265	246656	93	0.480828
69469	68396	88	28806	28387	75	613	574	0	1171	1144	10	2418	2383	25	2671	2934	25	87141	88578	59	0.481979
130668	114482	96	64277	57290	89	2198	1953	23	3281	2857	33	7663	6574	52	10867	9916	60	272452	236837	81	0.481979
106439	101113	84	57277	55511	83	1440	1324	14	2566	2650	28	6467	6153	43	6518	6135	45	234382	223938	79	0.481979
62216	61084	79	27937	27379	63	702	885	0	1400	1255	13	2280	2361	25	3214	3478	33	83357	82738	66	0.481979
139046	127093	93	55734	52123	85	1888	1582	22	2382	2321	30	4579	4365	38	7127	6661	46	161470	156710	68	0.481979
105183	101012	82	46008	44117	81	1564	1663	17	3114	3246	30	8423	8002	51	9005	8700	48	339488	319977	77	0.483129
69254	65699	79	31478	28447	80	1039	724	0	960	1208	10	2733	2816	27	3479	3518	33	84277	83631	68	0.483129
149532	114091	100	67966	54682	95	1978	1509	25	3064	2338	36	6159	4960	47	8970	6923	57	201117	162226	85	0.483129
290130	188259	135	137934	86880	130	4224	2771	41	8143	4855	58	15977	9706	76	20331	13247	90	621749	380125	122	0.484279
145132	132579	90	39279	35608	84	2390	1985	25	3937	3645	32	7695	6961	50	10813	10109	57	253248	244124	78	0.484279
131822	111938	88	52008	43481	87	1636	1069	15	2512	1953	26	5153	4289	42	6888	5847	51	171731	152151	79	0.484279
99402	90194	97	35485	33030	80	1264	1299	14	2261	2512	28	4258	4340	37	6887	7234	42	149639	143624	72	0.485429
55616	55427	74	31007	30023	75	409	547	0	1177	1254	13	1987	2110	24	2927	2888	29	77781	77243	69	0.485429
68700	64829	81	30331	28107	78	855	767	0	1455	1415	17	3313	3409	31	4030	4344	32	105387	99980	66	0.48658
78581	69722	88	38761	34571	80	930	1052	7	1712	1290	16	3266	3168	33	4232	3495	41	109702	102843	73	0.48658
147498	134624	93	82600	76462	88	2776	2615	25	4140	4035	36	8819	8076	55	12734	10945	70	306083	279616	82	0.48658
202325	174103	103	68899	59168	95	3180	2529	33	5104	3999	42	10011	8808	55	13639	12074	67	318779	296391	85	0.48658
174991	154344	91	61285	53600	91	2581	2365	27	3955	3742	35	8397	7644	49	11752	9994	66	270664	257831	82	0.48658
150407	131582	89	76787	66611	90	1724	1549	17	2891	2417	32	7454	6729	45	8807	8163	53	304816	286690	86	0.48773
103888	93298	85	38902	34311	85	1138	1017	4	1701	1500	23	4110	3953	36	5646	4694	45	134175	128236	75	0.48773
95579	85210	99	41626	38233	81	1246	1204	12	1802	1826	20	4153	4071	35	6109	6406	42	147147	140315	71	0.48773
252461	206171	113	111986	94536	109	4672	3597	39	7143	5529	49	12321	10859	60	18768	15173	83	410565	334640	106	0.48888
105124	99394	83	56053	52158	82	1974	1771	24	2760	2657	30	6262	5808	45	7379	6883	54	201459	186869	77	0.48888
218292	180023	98	94192	78611	97	4326	3378	36	6747	5898	42	13573	11818	63	19528	16793	76	452298	401857	88	0.48888
128979	119880	88	52699	49977	85	1472	1188	11	3156	2969	32	6516	5821	45	7096	6399	51	264534	250989	80	0.490031
150821	129283	95	54337	46845	90	2170	1617	24	2629	2346	34	6182	4938	45	8261	6318	55	193834	162006	79	0.490031
38430	40064	63	12785	12755	48	701	584	0	1039	851	0	1945	2277	21	2192	2566	22	66220	65383	64	0.490031
89980	84093	95	28799	27285	79	945	869	0	1290	1057	8	3059	2855	32	4167	3951	36	105027	98636	72	0.491181
56706	55463	74	26084	25443	75	459	638	0	837	1136	7	1993	1893	24	2557	2783	26	73151	71617	68	0.491181
59150	53626	85	34084	32013	77	841	812	0	1328	1034	6	2830	2786	28	3698	3256	35	91249	90607	72	0.491181
125468	112778	103	57700	52302	87	2047	1923	26	3422	3206	33	6956	6573	43	9725	8345	57	259823	242989	83	0.491181
89834	88167	79	36163	35181	79	1086	1020	4	1836	2014	20	3893	3535	34	4060	3902	37	149254	147416	73	0.492331
102402	97481	82	34648	33594	79	1256	1091	8	1691	1723	19	4430	4118	38	6610	6138	46	185046	176737	77	0.492331
225288	185556	113	149348	125840	106	6040	5351	39	8725	7109	57	19090	15275	76	28916	24266	97	616537	511079	105	0.492331
75219	74014	80	30180	28569	78	955	887	0	1211	1338	14	2907	2450	30	4068	4048	34	93533	85495	93	0.492331
82020	80580	81	43107	42015	79	1352	1118	10	1707	1916	21	3789	3719	34	5271	5480	40	121481	117188	72	0.492331
150425	129133	97	57088	49569	91	2163	2021	24	3478	3105	31	6428	5911	44	9528	8645	61	212903	205172	86	0.493482
152740	142371	90	76317	71574	86	2057	2046	25	4303	4154	36	10523	10403	54	11995	10951	60	467294	446023	84	0.493482
113206	101725	92	50565	46354	84	1640	1499	17	2498	2197	32	5383	4976	40	8118	7513	52	177580	167438	80	0.493482
385723	250416	148	168635	107331	146	6725	4442	47	9834	6685	58	19735	13693	85	28430	18703	120	616606	430860	137	0.493482
138903	111193	90	52176	41510	89	1834	1313	21	2759	2110	31	5689	4732	46	7763	6110	54	186404	151890	85	0.493482
123554	114282	88	43135	40166	83	1600	1602	17	3199	2829	32	7561	7348	49	8153	7598	49	314037	305013	81	0.494632
232184	206105	99	112184	101324	95	5853	5301	40	7450	6503	48	15817	13945	75	23353	19146	87	519263	452810	95	0.494632
52013	52543	68	19163	19556	52	764	676	0	656	849	0	1918	1804	21	2833	2665	32	67596	68871	69	0.494632
109632	104319	85	47656	45291	83	1436	1225	16	2743	2790	29	4810	4611	37	6199	5772	45	156380	142659	77	0.495782
119403	105015	89	41217	36738	86	1395	1151	11	2249	1858	27	4486	3758	39	5613	4828	45	163781	147312	68	0.495782
107264	93706	87	50184	44143	85	1444	1301	14	2296	1735	27	4328	3759	38	5767	4970	45	143855	125673	82	0.495782
121864	95523	92	49612	38928	90	1398	1329	15	2255	1835	26	5082	4087	43	6724	5876	49	166538	136125	89	0.498083
57231	56672	77	23917	23787	67	266	422	0	616	617	0	2141	2281	25	2512	2815	25	77994	78078	70	0.498083
67602	64455	79	18306	17898	53	951	675	0	1660	1478	21	2439	2651	26	3906	3479	34	94827	92973	74	0.499233
102214	89371	88	41436	36504	83	1635	1416	19	2440	2099	27	4569	4148	38	7890	6656	54	158209	146374	83	0.499233
91133	82922	84	43050	39693	81	1213	1045	6	1334	1643	17	3474	3165	36	4265	3978	35	111865	108194	76	0.499233
112314	99227	86	40491	35135	85	1324	962	0	2076	1779	23	3850	3279	38	6678	5783	52	150565	141080	81	0.500383
71245	68916	77	29306	28352	75	657	779	0	1792	1636	19	2835	2627	31	2887	2864	30	112331	111529	72	0.501534
76113	73400	78	23111	22413	72	631	795	0	1354	1630	19	2578	2767	26	3342	3275	32	101494	98435	74	0.501534
178335	146391	103	160477	139643	99	6344	5507	41	10382	8469	58	20341	16252	81	28935	23689	89	689783	551820	113	0.501534
131916	122909	89	57137	54297	86	1694	1660	17	3867	4048	32	8150	7965	49	10304	9391	60	353753	341332	80	0.501534
276207	212385	119	140560	110906	112	5955	5061	39	8122	6597	54	18607	15209	81	24910	19915	97	564755	449232	109	0.502684
171413	135778	95	73779	58772	92	2329	1894	25	4140	3481	39	8376	6831	52	11628	9073	63	278353	233483	86	0.502684
149600	134785	87	92575	83776	89	3361	2843	32	4206	4246	39	9455	8363	54	13266	11921	66	285207	255414	85	0.502684
249135	197817	101	132888	105975	102	3687	2932	36	5500	4473	49	10297	8154	62	15171	13219	71	316372	266848	96	0.502684
93286	90340	79	34830	33591	76	924	1138	8	1646	1462	19	3195	3042	32	4191	4172	35	111172	106442	69	0.502684
134604	117031	90	84105	75533	89	1560	1500	16	3106	2620	32	5231	4448	43	7743	7035	50	192797	179443	82	0.503834
39340	38749	75	13426	13769	45	487	362	0	859	900	0	1596	1760	21	2154	2036	25	57086	57183	58	0.503834
115988	106630	93	55825	50609	86	1385	1254	15	2460	2190	29	6121	5738	43	7090	6739	48	275540	258979	88	0.503834
132057	118348	103	83947	77238	89	2531	2418	26	4111	3325	37	7401	6589	46	10207	9145	53	241806	213030	103	0.503834
74106	71025	80	27014	26550	75	1200	1051	5	1176	1246	11	3222	3059	29	4491	4384	36	114759	110915	75	0.504985
231182	191074	112	126313	111434	107	5197	4740	37	7083	5851	48	16110	13428	74	22913	18676	91	519241	430388	106	0.504985
122205	111559	87	40038	34049	85	1713	1462	18	2037	1732	25	5120	4674	42	7441	6336	50	196039	186795	82	0.504985
268239	200690	108	112563	87462	107	3670	2813	36	7028	5726	49	13173	10436	64	17257	13865	76	412514	352738	103	0.504985
45830	45082	74	29050	29195	73	213	283	0	1028	1129	6	1488	1409	19	2170	2104	24	67682	67702	72	0.506135
139508	122047	97	39909	35143	86	2381	1907	27	3943	4219	34	9193	9017	56	11295	10857	58	403598	395458	84	0.506135
277281	215963	121	183386	148690	113	4564	3686	37	9921	8221	60	21632	17693	81	25453	20913	87	905316	761232	115	0.506135
134821	130968	85	43987	43442	80	2613	2542	27	3689	3476	36	8489	8120	50	11045	10611	56	376700	355360	84	0.506135
128824	112229	89	60123	52702	87	1034	955	0	1926	1791	22	4524	4304	37	6155	5632	45	159989	142083	83	0.506135
157236	129465	100	55555	46796	91	2756	2501	29	4237	3326	38	8297	7282	50	11574	10370	56	282732	256816	93	0.507285
58791	56591	77	16301	15590	52	803	869	0	1115	988	0	2518	2489	27	3827	3651	34	96133	93163	74	0.508436
174155	134037	101	66150	51900	95	2418	1914	28	3130	2608	34	6824	5371	51	10959	9172	60	241051	194550	95	0.508436
227697	182514	108	83413	65798	102	3591	2894	36	5433	4304	43	9560	8319	54	13047	10850	62	341446	308825	98	0.508436
160164	137036	98	52314	44681	89	1688	1433	19	3315	2675	34	8002	6946	49	8818	7960	54	304462	273601	94	0.509586
101753	100242	85	58320	56854	81	1155	1202	11	1832	1701	18	3950	3812	37	5400	5092	43	136548	128560	90	0.509586
96131	93022	81	63399	61685	81	1859	1659	22	3116	2847	30	7433	7111	52	9241	9073	51	270432	249357	83	0.509586
124513	117868	87	56022	53682	83	1343	1370	15	2696	2484	32	5068	4741	40	6941	6100	51	175829	172987	85	0.509586
160692	144507	96	77961	72441	92	2423	2450	24	4474	3766	42	10068	9258	56	12031	11459	58	442564	402962	93	0.509586
95523	90411	83	31221	29091	76	853	715	0	1664	1579	22	3321	3134	34	4863	4059	42	115857	109957	69	0.509586
62557	61180	79	31574	31299	74	575	711	0	929	774	0	2495	2515	25	3498	3540	33	85401	83223	86	0.509586
129016	114097	94	86977	77533	89	2122	1628	24	3387	2937	33	6625	6135	45	9961	8755	57	233038	221756	87	0.509586
68055	66986	76	14851	15125	47	1257	1115	8	2035	1845	23	3347	3632	31	5031	4707	40	124939	121339	75	0.510736
183700	142708	97	73753	56441	96	2063	1488	22	3021	2202	33	6551	5165	51	8883	7072	56	219118	175013	92	0.510736
79262	75285	95	44506	41773	81	1123	952	0	1905	1834	18	3336	3213	30	3878	3693	36	115153	108747	95	0.510736
108239	105750	86	71902	70734	81	2293	2281	23	2930	2483	32	6465	5888	45	9247	8576	54	213875	202470	77	0.510736
254235	178489	106	155840	119590	105	3819	2455	39	6382	5043	47	16044	11964	76	18588	14529	76	594508	492704	103	0.510736
78932	78701	80	23717	23294	55	1668	1424	19	1567	1672	20	3722	3315	34	5032	4990	37	113386	108466	86	0.510736
177801	157022	93	132108	118745	91	2502	2263	27	4574	4420	38	9229	8650	50	10518	9194	59	366551	343403	90	0.510736
239718	138481	115	109838	64522	113	3280	1889	42	4880	2819	50	9865	5674	68	13515	7592	77	286239	166398	105	0.510736
85268	86834	77	35941	36310	76	1345	1324	12	1635	1735	20	4519	4043	39	6314	6644	42	152371	144129	76	0.510736
192895	155517	98	81925	68480	96	2749	2278	29	4040	3649	36	10883	9330	53	12983	10992	66	461437	408617	96	0.510736
104231	87034	103	42306	35652	86	1306	1041	11	1584	1390	21	3753	3014	38	5843	4892	44	138625	118409	88	0.511887
50723	49037	85	26221	25722	74	376	598	0	1151	1118	10	1784	1795	22	3058	3055	29	65877	64306	68	0.511887
67942	66457	78	21343	21081	61	1099	1022	3	1581	1470	15	2966	2887	31	4031	3960	37	101647	100636	75	0.511887
122184	116335	85	34982	33781	82	1700	1681	18	2653	2672	28	6723	6435	45	7950	6913	47	266184	251051	86	0.511887
206091	156731	104	92412	76578	100	3811	3219	35	5551	4091	47	10304	8636	57	14221	10821	68	339797	290326	99	0.513037
107599	98862	99	85789	80178	84	1573	1441	17	2459	2639	29	4788	4124	41	6782	6478	46	186658	171810	81	0.513037
129853	119420	86	68857	63910	85	1912	1779	21	2700	2535	31	5935	5653	40	9458	8418	52	214890	190837	81	0.514187
119045	106667	98	62099	57992	86	1810	1597	19	2942	2627	26	6770	6095	47	8505	7359	51	285128	265589	86	0.514187
138148	126257	96	51701	47638	85	1348	1306	12	2247	2229	29	6181	5546	44	6591	5761	44	217285	196694	81	0.514187
108909	103998	84	40096	39087	81	1270	1178	10	2223	2205	26	4318	4403	35	6119	6408	39	163116	161326	77	0.515337
97529	89390	85	50310	47313	83	1180	1187	10	1946	1989	22	4463	3850	37	6323	5720	45	146700	134898	84	0.515337
127835	118257	88	56607	53765	85	1761	1723	21	2758	1992	29	5336	4956	41	7000	6718	47	155036	147690	81	0.515337
97912	92780	84	33998	31843	79	1172	1146	10	1564	1808	21	3583	3604	34	4915	5205	36	123818	119959	76	0.516488
84828	73969	98	34596	30553	85	1083	1060	6	2111	1720	22	3806	3314	37	6608	5432	50	150241	137918	98	0.516488
130959	107333	91	49949	39779	90	1666	1350	17	2555	2545	28	5730	4820	45	8613	7647	53	196310	173432	85	0.516488
77838	72051	82	37133	33610	80	1366	1230	15	1598	1594	18	3328	2657	38	4750	4623	40	111920	102575	66	0.516488
48574	46573	78	17954	17540	52	619	663	0	1187	1013	3	2539	2558	28	3719	3774	31	86371	85872	64	0.516488
164316	147204	92	64073	56582	89	1745	1805	20	4225	3863	37	8343	7525	49	9004	8045	51	304922	290220	85	0.517638
177144	149806	95	63903	55774	91	2217	1901	26	4066	3913	33	8671	7294	52	12764	10277	64	276250	243935	87	0.517638
47540	46003	75	18353	18508	51	658	491	0	851	842	0	2078	1965	24	1959	2180	21	56758	58163	60	0.517638
35895	33251	74	10419	10400	43	496	358	0	813	945	0	1377	1333	16	1791	2000	18	52062	54743	64	0.517638
136896	121780	88	57292	49981	88	1657	1573	16	3150	2859	31	6927	6262	49	7912	6607	52	280172	261763	89	0.517638
159567	141016	90	64018	54320	89	2343	1880	26	5088	4695	36	10306	9214	55	11185	9759	61	432748	402543	85	0.518788
60182	59465	81	24416	24809	58	832	696	0	1032	1005	2	1978	1959	23	3382	2952	33	71722	70183	67	0.518788
75386	72335	84	26847	25837	77	703	812	0	1234	1516	15	2561	2361	28	3008	2994	32	93342	93849	66	0.519939
103701	94482	96	44763	41417	85	1350	1287	12	2099	2199	25	4927	4361	38	6445	6096	43	161483	141112	101	0.519939
311320	212247	141	127625	88480	131	4780	3261	42	10829	7827	62	20491	15210	80	31314	22960	109	702184	555808	125	0.519939
81544	79925	78	24573	24149	72	937	941	0	2047	1780	18	3016	2937	30	4097	4375	38	106237	106741	69	0.519939
127885	104760	106	46902	37362	92	1864	1335	19	2712	2375	30	5304	4169	44	7190	6230	49	179123	149360	106	0.519939
127837	118673	85	47747	42858	86	1320	1037	6	2760	2287	31	4652	4395	38	6835	5931	47	161422	148970	70	0.519939
76062	70331	80	32580	29452	79	1007	1008	3	1517	1171	9	2676	2389	30	4138	3760	36	98076	91614	66	0.519939
172804	155252	94	103384	93859	94	3082	2718	30	4641	3703	43	9605	8486	59	13506	12347	63	304920	261279	94	0.519939
183267	162502	104	85541	76364	95	3156	2742	31	5133	4069	40	10559	9433	53	14416	12329	66	344287	296338	90	0.521089
99251	88567	97	55315	49784	85	1623	1600	16	1742	1662	23	3576	3348	32	5865	5644	40	125687	119341	73	0.522239
109510	102681	84	65362	62113	84	1691	1482	16	2077	2030	24	4795	4600	39	6503	5725	42	157886	151158	75	0.52339
61146	57969	79	36399	34522	77	824	892	0	1549	1465	14	2268	2327	26	3173	3114	31	95189	92826	63	0.52339
66428	66261	78	29349	28743	75	982	1021	3	1265	1013	4	2427	2425	25	3264	3287	31	83859	80606	68	0.52454
191514	155512	102	74865	59522	97	2815	2156	32	4062	3510	38	8122	6714	52	12739	10905	57	290758	267312	88	0.52454
285061	222474	115	132789	107943	111	4921	3991	39	6849	5866	49	13236	10529	61	20627	16021	90	458403	365112	102	0.52454
233159	199236	104	202127	174739	100	5220	4504	37	8290	6663	59	16002	13923	70	22987	18778	88	543028	453858	94	0.52569
137752	121105	96	47316	37798	104	2163	1481	21	3034	2514	29	7507	6655	46	8189	7051	48	280802	246867	104	0.52569
94994	89277	98	47810	44129	87	1656	1694	19	2523	2296	27	5016	4301	39	7928	7115	48	174283	155535	98	0.52569
47768	47409	77	18910	18511	57	435	529	0	856	814	0	1700	1683	18	2189	2253	25	60468	58380	68	0.526841
72671	72384	77	17038	16756	54	968	907	0	1662	1649	20	3798	3742	34	4592	4764	34	111456	107534	74	0.526841
234509	155242	110	87628	57598	107	2840	1949	34	4427	3197	43	9761	6564	66	14032	8968	76	312714	215608	113	0.526841
165225	133778	94	64512	51479	94	1865	1667	18	2935	2625	35	7335	6614	48	8828	7490	54	297739	256701	85	0.529141
236725	187034	104	110643	90130	102	5811	4582	42	7453	6340	52	16329	13980	69	22569	20144	89	490956	416889	96	0.529141
227408	167578	107	81390	60036	105	2814	2005	32	4417	3485	37	10013	7506	56	13398	9710	70	295058	228293	103	0.529141
139181	125083	86	57435	51671	86	1306	1180	10	3138	2700	33	7461	6478	48	9739	8684	57	315125	277324	85	0.529141
87544	82750	89	25278	24621	77	1074	1120	9	1589	1624	20	3721	3630	33	5823	5995	43	130783	123131	77	0.530291
178502	151437	109	89484	77105	93	3751	3473	33	6002	4676	51	10237	8678	57	14951	12904	77	354785	310976	109	0.530291
110766	106717	85	40117	39648	79	1142	1213	13	2532	2381	26	5739	5329	44	5744	5013	46	205870	194605	77	0.530291
99808	86132	92	47199	40996	84	1312	987	0	2162	1880	21	3618	3118	37	5287	5267	42	133934	118648	79	0.530291
184446	162405	92	52560	44376	91	2309	1863	26	4931	4316	41	10958	10013	58	14550	12936	71	465841	424385	91	0.531442
142280	130139	90	66108	61640	86	2410	2380	26	3386	2721	34	7479	6192	51	9557	8252	58	231593	211986	77	0.531442
136379	126087	87	42208	40997	82	1766	1899	20	3611	3371	32	7879	7472	49	8027	7787	51	306245	289775	79	0.531442
100046	90051	86	50494	46164	82	1421	1456	17	2061	2041	22	4543	4328	39	6797	6359	46	161540	154737	78	0.531442
221523	153039	102	80423	54185	100	3282	2344	35	5537	3605	50	10733	7394	62	16928	12455	74	352823	260962	96	0.532592
112632	107608	88	58526	56426	83	1763	1703	19	2006	2296	25	5388	4751	44	6745	6388	44	170455	154542	74	0.532592
42377	39522	84	21251	21310	56	523	668	0	482	705	0	1833	1889	23	2813	2513	33	59193	62463	50	0.532592
65912	62071	90	25941	25810	75	358	483	0	1443	1017	6	1997	2003	23	2775	3145	29	88128	90564	74	0.532592
101830	96130	87	68528	65316	83	1732	1547	20	2530	2321	28	5551	5638	39	8563	8336	53	181958	174597	80	0.533742
219033	168262	111	90765	70449	103	3617	2859	34	5318	4141	43	11260	9268	58	15683	12817	72	359509	305403	100	0.533742
237939	177490	113	86133	64323	107	2781	2201	31	4539	3647	47	9242	6938	53	12719	10611	66	318986	249142	104	0.533742
72561	72097	75	26171	25833	67	928	851	0	1190	1163	16	2824	2645	28	3908	3911	36	96604	94894	76	0.534893
327019	237156	130	242518	177506	131	9264	7213	48	13591	9493	71	27603	19935	100	38385	27431	120	926490	636712	130	0.534893
64432	60294	82	30066	28409	74	645	645	0	931	898	0	2393	2032	28	3474	3330	34	82638	77263	72	0.534893
128324	110659	91	55302	48331	86	1807	1669	20	2297	2023	29	5240	4733	42	7372	6259	52	178243	157616	85	0.534893
99434	89038	89	38679	33941	85	901	955	0	1814	1658	23	3079	2796	30	3613	3351	33	110416	105015	79	0.536043
129879	122435	87	55721	53249	85	1898	1625	21	3696	3340	35	6350	5690	44	8417	7844	45	197885	188843	85	0.536043
106742	97878	96	63439	58573	86	1818	1777	20	2775	2481	27	6271	5622	44	8749	8165	60	203354	182891	100	0.536043
100847	91729	97	31274	28908	82	1302	1103	9	1993	1849	21	3816	3564	33	5748	5736	45	129191	125422	78	0.537193
121187	107725	89	92286	85507	86	1730	1848	19	2788	2477	29	6000	5320	45	7776	7358	45	209891	183090	84	0.538344
152064	130663	93	52330	44160	90	1883	1584	22	3338	3109	32	6777	5672	46	9291	8295	51	219270	201750	85	0.538344
79137	73378	82	37885	35532	80	1133	1129	9	1466	1484	18	3590	3243	33	4819	4650	38	120397	115816	75	0.538344
152307	144105	86	63228	59607	84	2036	1858	23	3492	3633	31	8702	8240	51	10693	9987	56	371605	345507	83	0.538344
348943	224180	144	225347	163509	137	10102	7160	51	14883	10697	68	28656	21212	98	41156	30567	128	911490	690048	133	0.539494
175416	155678	101	101359	91297	92	2605	2385	27	3952	3515	35	8971	8561	50	12102	11232	61	286616	272104	86	0.539494
123668	118856	85	46243	44954	82	1355	1145	13	2677	2357	27	6039	5937	44	7163	7144	47	272624	263411	77	0.539494
112557	100912	91	62825	58762	86	1315	1127	10	1690	2002	22	4936	4418	39	5901	5458	41	176074	169753	80	0.540644
63110	62796	73	26541	26052	75	568	711	0	716	1123	7	2069	1940	25	2880	2457	30	80736	79791	91	0.540644
81118	80230	80	32983	32265	78	798	927	0	1789	1331	17	3053	3086	29	4246	3621	39	120577	110489	75	0.540644
225935	186081	97	92170	79156	95	5677	4902	39	8358	6993	54	16777	14615	76	24878	20516	89	533960	463878	98	0.540644
97747	95959	81	37206	36474	79	1575	1377	18	2378	2020	31	4213	4070	38	6584	6583	44	163167	159922	75	0.540644
343264	265772	125	335619	268779	127	12224	10304	52	18008	13587	82	37837	30269	116	52570	41409	120	1.04858e+06	921324	121	0.540644
65055	66178	76	28261	28880	63	724	798	0	1048	1008	2	2094	1990	23	2953	3293	27	86984	88191	74	0.540644
136313	126552	101	43134	40860	83	1744	1618	20	3162	2752	32	7502	6832	48	7586	7483	45	292254	268034	85	0.541794
229222	188161	112	109074	91067	100	4950	3995	39	6704	5878	49	15587	13126	75	19348	15908	77	498837	412767	102	0.541794
151538	138108	89	48096	45234	85	1722	1706	20	3087	2682	33	6416	5936	44	8015	7718	47	207467	191768	85	0.541794
191441	169302	99	99965	90274	95	3864	3404	34	5085	4785	44	9859	9125	55	13991	13332	62	302103	283474	93	0.542945
186629	152328	103	82878	70422	96	2530	2208	27	4058	3434	36	8208	7330	49	11872	10142	58	277144	250029	95	0.542945
196674	153674	98	84192	66393	98	2940	2714	28	3383	3032	35	8600	6774	52	11842	9541	65	286377	238629	94	0.544095
307530	202186	132	114958	74420	130	4489	2978	40	6974	4308	55	14246	9505	71	21184	13310	94	491060	332229	130	0.544095
122042	112476	87	45865	42616	83	1552	1369	14	3425	3197	30	6976	6543	47	7198	6809	44	292498	275533	81	0.544095
31781	30198	69	10920	10909	44	395	328	0	776	778	0	954	1031	5	1474	1447	19	50527	49421	83	0.544095
192067	142020	97	75478	56001	95	1988	1498	25	4108	2838	42	9423	6957	57	10913	8200	55	403127	307973	95	0.544095
102196	88826	96	49694	44389	84	964	927	0	1352	1760	17	3197	3279	29	4806	4671	38	130554	121376	82	0.545245
64111	58028	89	25438	23467	76	625	664	0	1395	916	0	2477	2422	29	3024	2771	29	95295	91885	76	0.545245
137744	109681	97	64793	50848	93	1744	1382	19	2732	2130	36	5860	5039	43	8532	6518	51	214360	172778	92	0.546396
116608	104610	89	54245	49857	85	1527	1463	17	2019	1812	23	4774	4407	38	5652	5418	41	176632	168130	83	0.547546
227087	179737	101	137279	111176	98	6165	4986	41	9074	6645	67	18831	14783	80	25882	21205	90	596728	464274	100	0.547546
108824	104800	80	41881	41021	80	1668	1451	22	3217	2790	31	6281	5945	46	8390	7928	52	288113	277312	82	0.547546
41476	41036	72	18246	18468	51	561	684	0	831	669	0	1533	1861	21	2238	2360	27	51107	52246	64	0.547546
114134	108028	93	43614	41503	82	1415	1314	18	3067	2935	32	6350	6053	44	9995	10041	52	216653	205955	84	0.548696
241238	174055	107	85698	60772	104	3517	2486	37	4665	3421	44	10021	7475	59	14440	10637	79	342377	265759	103	0.548696
106406	100342	83	42042	40288	82	2250	2211	25	2953	2699	31	5872	5894	40	8881	8693	48	192360	182393	81	0.549847
217177	123782	122	79585	47310	119	2791	1241	24	4186	2445	56	8209	4714	72	11076	5724	80	291569	155031	116	0.549847
76575	75588	82	36448	35960	77	957	994	0	1408	1134	8	2954	3133	29	4536	4857	35	103088	101532	77	0.549847
61542	59316	77	33443	32021	77	565	825	0	1322	1257	12	2478	2279	29	3466	3170	32	99951	99639	73	0.550997
22451	23769	51	11460	11566	44	350	423	0	1025	860	0	1049	962	0	1283	1067	15	32300	33558	65	0.550997
157858	140781	94	105772	96149	91	2824	2440	28	5601	4781	42	9345	8312	53	12565	10946	70	324325	288258	91	0.550997
69658	70381	75	28603	28556	75	739	545	0	1579	1099	11	2317	2091	27	3678	3143	35	111187	111812	71	0.550997
154429	133592	95	75479	66066	91	1763	1521	22	2786	2469	32	6082	5743	44	8519	7435	49	219435	202690	89	0.553298
285382	190317	142	108288	70854	142	3773	2591	34	6676	4882	47	12434	8770	69	17487	11405	90	418003	284748	142	0.553298
267408	225082	104	166712	140784	103	5522	4464	41	8282	6859	55	15792	12887	73	21968	19377	82	494534	406631	103	0.553298
311567	251375	117	109559	89197	115	7159	5639	42	10368	8361	66	20282	15499	83	28291	22352	103	629543	492464	115	0.553298
150856	121199	91	44972	36576	90	2632	1887	31	3298	3057	32	7379	5937	49	11346	9084	64	256075	210363	87	0.553298
111074	99973	85	49351	43151	84	1093	1060	6	2046	2075	25	4101	3811	35	5383	5044	39	140077	138991	72	0.553298
91977	87492	79	40726	37398	73	938	909	0	2323	1978	28	4476	3762	40	7032	6632	50	157134	135093	71	0.553298
234450	177174	102	72978	54909	100	3020	2432	33	4732	3748	45	10231	7715	57	15237	12003	73	329425	258242	95	0.553298
94222	89015	83	46944	46290	79	1589	1603	18	2303	2193	26	5795	6009	38	5884	5622	41	234571	225508	75	0.554448
88377	79765	98	36670	33311	82	1238	882	0	2028	1735	25	3558	3300	34	4635	4262	35	126372	122202	76	0.555598
284248	156843	181	115393	67417	163	3498	2333	28	5967	4197	56	11815	7650	83	15368	9908	112	430416	292861	158	0.555598
123695	115804	86	32923	31563	80	1639	1924	18	3363	3110	32	6778	6307	48	10834	10730	53	232445	221618	81	0.555598
52213	51492	81	23828	23373	72	592	566	0	866	487	0	1806	1920	22	2728	2720	28	65427	67064	67	0.556749
220197	189941	109	132955	118830	98	4136	3831	32	5661	4884	45	11731	10082	64	15830	13951	75	400817	339278	95	0.556749
281161	198508	117	141363	105458	116	3610	2795	34	7065	5118	54	15420	11200	70	19587	13893	81	666318	422808	113	0.557899
105461	91774	99	56595	51417	86	1319	1446	15	2121	2034	26	4325	4217	36	6842	6062	50	149114	140926	78	0.559049
51822	50613	82	19808	19280	60	647	557	0	372	705	0	2016	1986	21	2291	2506	23	87071	86466	69	0.559049
65750	62713	87	25535	24938	76	462	537	0	1088	1158	9	2132	2334	23	3058	3115	29	76396	77937	72	0.559049
100125	85202	101	34151	28571	86	1326	1214	13	2126	1774	22	3812	3263	36	6342	5577	45	146717	134641	101	0.559049
114151	108844	84	41443	39711	82	1773	1461	20	2942	3145	31	6860	6995	46	7479	6969	46	286829	273138	83	0.559049
221924	190775	100	107011	92337	97	4184	3588	35	6721	5881	45	13671	12020	60	17964	15865	66	446553	415431	90	0.559049
76471	77339	76	48102	47212	78	752	847	0	1568	1394	18	2925	3559	29	4276	4299	38	99649	103276	62	0.559049
75711	77960	76	43978	44761	76	1416	1374	13	1865	1851	25	4896	4612	39	6303	6924	42	142310	141102	67	0.559049
75536	74298	72	31059	30557	59	1266	1199	16	1999	1934	23	3979	4008	35	5136	5339	38	120967	122029	69	0.560199
168658	138224	95	59406	48223	91	2055	1562	20	3146	2997	30	6697	5581	45	9414	7556	53	247984	210184	86	0.560199
103259	88062	93	34643	29744	85	1572	1492	17	1817	1881	24	4593	4469	38	6723	5960	45	143146	131823	80	0.560199
98313	92656	84	44731	43510	80	930	1096	6	2542	2470	25	5408	5155	41	6695	6830	46	228102	217059	76	0.560199
111983	103190	93	48964	46303	83	1506	1539	17	2047	1844	22	3705	3748	33	5132	5073	37	113189	108592	75	0.56135
124435	115718	90	64413	60988	83	2322	2130	26	3921	3923	36	10382	10217	57	10146	9962	56	402263	380877	77	0.56135
213435	183141	99	136703	117741	98	6589	5639	40	9452	7321	57	19636	17220	80	27321	24517	87	622144	529582	93	0.5625
126145	106277	106	71380	58751	106	2123	1753	19	3729	2830	36	7197	5857	53	9980	7510	96	230747	178487	106	0.5625
143078	111922	95	49148	38139	92	1522	1400	15	2778	2197	30	5325	4435	44	7376	5806	49	168427	137912	90	0.5625
72900	70585	80	29335	28372	77	811	890	0	1442	1295	16	2819	2838	29	4276	3982	40	96740	97060	71	0.56365
77032	71180	82	33557	30373	80	862	865	0	2172	1745	19	3025	2551	32	3999	3516	37	116043	106133	66	0.56365
118113	111568	91	49956	47752	82	1563	1302	17	2450	2647	25	6145	5999	43	7304	7145	45	260215	245922	82	0.56365
142253	125513	91	72094	65116	89	1820	1755	19	2795	2421	28	6747	6469	46	7458	7245	46	205547	191772	84	0.565951
123651	112362	93	54892	50562	85	1838	1719	22	3366	3296	37	7266	6849	48	10616	9948	57	222937	212661	82	0.565951
138901	128342	89	99876	95958	87	1890	2062	23	2542	2514	29	6383	5777	48	8812	7788	53	200440	180539	80	0.565951
133766	113699	91	62624	51693	90	2054	1789	25	2750	2273	35	5606	4777	45	8352	6947	49	191335	162740	87	0.567101
147901	131782	89	79275	70980	88	1777	1650	21	3117	2735	31	6385	5690	43	9391	8635	54	231865	211905	83	0.567101
142813	125262	89	43934	38990	85	1911	1555	20	2617	2423	27	5819	5183	45	7852	6903	48	210553	198470	84	0.567101
92979	91258	80	35765	34622	79	869	894	0	1281	1079	8	3708	3382	34	4242	4012	39	105895	103548	72	0.567101
213101	164936	104	88418	68532	100	2725	2154	28	5202	4072	42	10520	8093	59	12279	9809	62	420899	354883	95	0.568252
139363	124115	90	72034	65129	88	1857	1651	19	3342	2540	35	5639	4836	46	8450	7204	51	217703	182481	80	0.568252
133232	116863	88	48090	41458	87	2620	2055	28	2644	2422	30	5735	5287	43	6725	6105	46	192017	175644	84	0.568252
100970	91741	84	45766	40776	83	1085	848	0	1801	1894	21	3927	3581	37	5126	4785	39	139552	127246	79	0.568252
143807	126348	98	53416	46545	88	2949	2711	28	3131	2905	34	8549	7195	52	12342	11515	63	280879	266596	84	0.568252
66387	62497	79	32868	31349	77	694	724	0	1262	1838	19	3304	3160	34	3957	3944	33	106561	101975	74	0.569402
143010	121691	89	62876	55263	88	2155	1643	25	2666	2606	32	5808	4985	45	8359	6727	53	210277	188102	86	0.569402
47149	45196	87	22066	20858	74	463	311	0	680	601	0	1537	1806	18	2367	2647	25	67901	61962	87	0.569402
92418	79911	83	57033	50708	85	1400	1172	11	2342	1802	26	4434	3666	40	5863	5117	47	141701	128240	81	0.569402
278441	213848	118	139807	106324	115	5044	3744	42	6968	5906	44	15228	12072	76	21963	17771	87	486303	412463	111	0.569402
124116	115534	101	38799	35084	82	1586	1237	17	2677	2554	28	5688	5231	40	9176	8030	52	195427	180996	101	0.569402
221131	161854	106	85336	62321	101	3272	2506	34	4481	3677	45	10203	7949	57	14251	10838	68	330745	253814	102	0.570552
116053	106074	91	31801	28587	84	1777	1406	20	3331	2929	34	7521	7050	46	9001	7957	52	310160	298749	84	0.570552
169947	138245	95	57909	45828	93	2222	1610	26	3055	2750	33	6910	5464	52	8135	6740	52	213880	181297	99	0.570552
181330	163185	92	75046	66341	92	3117	3060	29	4808	4473	37	10730	9994	55	14858	14551	63	319312	301166	88	0.571702
116682	107522	84	53090	48458	84	1510	1409	16	1852	2372	24	4387	4149	38	5907	5758	42	149324	140816	81	0.571702
145944	130664	90	50488	43856	88	2356	1989	26	3640	3247	33	6836	6174	48	10477	9455	63	230768	211956	84	0.571702
87219	81508	82	46296	42632	81	2037	1796	23	2074	2449	24	4777	4674	38	6808	6508	53	169569	162985	79	0.571702
116165	109128	83	35955	34503	81	1708	1408	22	2978	2750	33	6908	6591	45	8182	7860	51	269115	249237	83	0.571702
179127	152586	109	89027	79872	92	2708	2517	27	3435	3075	32	7625	6980	51	10145	8323	58	243881	206543	87	0.572853
138881	117764	92	53547	45503	89	1488	1472	16	2823	2763	31	6756	5919	47	8733	7667	49	309525	277874	89	0.572853
69044	67881	79	19082	18931	55	1316	1147	8	2055	1921	23	3017	2943	32	4248	4079	34	93863	94435	73	0.572853
154345	138383	93	66824	59202	88	1737	1719	19	3635	3400	34	9540	8820	56	11692	10435	60	392128	370320	87	0.572853
53702	55653	60	26667	27283	66	620	600	0	1181	1274	14	2443	2480	29	3483	3403	34	75234	74037	70	0.574003
78799	72645	86	39936	37108	82	979	860	0	1681	1268	15	2895	2888	29	3823	3610	35	115293	110652	78	0.575153
149245	124941	100	71883	60840	90	2976	2289	29	2836	2779	29	7512	6361	49	10515	9294	55	257655	227199	88	0.575153
168801	149948	100	93471	85028	94	3665	3306	31	5417	4582	42	10712	9897	60	15697	14254	71	355439	309823	93	0.575153
106062	96759	90	44202	40414	84	1242	1052	7	2589	2142	26	3718	3628	35	6717	6031	43	126607	120769	85	0.575153
163673	133586	104	66066	55360	91	1956	1721	22	3722	2942	45	7961	6836	49	10643	9231	57	372558	329854	92	0.576304
65253	63447	78	23156	23272	61	626	699	0	906	1126	10	2304	2213	25	2951	3143	28	79504	81325	67	0.576304
76704	74562	93	30668	30030	78	1078	1051	6	1664	1696	19	3521	3614	31	5246	4885	41	126319	121981	78	0.577454
298486	191322	125	111715	72426	123	5084	3167	44	6617	4607	53	14415	9431	68	21197	13760	83	482566	321044	121	0.577454
128327	114662	87	59634	53974	85	2154	2051	26	3890	3658	35	7386	6796	47	11162	9760	56	267371	250650	84	0.577454
50934	53620	67	27879	27994	64	453	354	0	607	941	0	1799	1947	21	2506	2569	28	73332	74179	70	0.577454
98699	95181	86	32558	31975	78	1174	1286	12	1938	2184	23	4710	4766	35	5690	5553	41	213738	204505	80	0.577454
68542	65827	82	27559	27197	76	881	813	0	929	1175	9	2670	2553	27	3444	3479	31	91167	88032	69	0.578604
174666	146605	108	77102	66726	92	2140	1599	25	3911	3397	35	7492	6885	48	10034	9737	58	254694	240072	89	0.579755
216038	158854	118	75381	55847	100	3559	2441	39	3682	2649	39	9331	6660	55	12509	10009	61	295450	221230	98	0.579755
53201	53051	75	20995	21155	59	468	571	0	1218	1071	8	1967	1908	22	2407	2706	25	64415	67758	60	0.579755
71913	68442	82	30178	29430	76	889	831	0	1063	1048	6	3125	2970	32	4141	4049	37	104663	102647	72	0.582055
202878	162472	98	76345	58961	98	2580	2170	27	4411	3677	43	9835	8077	60	12827	10026	65	303769	256725	97	0.582055
128438	111507	88	41579	34853	87	1839	1474	21	2902	2464	28	4968	4313	41	7310	6312	49	168906	149100	89	0.582055
101163	98156	80	35699	34581	80	1611	1361	17	2873	2649	27	6608	6718	45	8216	8201	52	274854	266572	81	0.582055
101611	100110	81	45407	44164	79	917	1107	9	2707	2561	28	5343	5324	41	5542	5592	38	198309	195932	75	0.582055
234389	141279	118	89850	47786	116	3546	2076	42	4489	2977	53	10106	6419	69	14468	8426	83	352858	220568	109	0.583206
281422	174921	154	172835	123934	154	6130	3820	43	9131	6124	79	19368	14861	97	26175	17961	105	682758	521264	154	0.583206
240534	185181	99	129037	103474	99	5821	4263	44	7870	6562	53	17116	14275	70	23041	19193	88	559092	449623	99	0.583206
166386	134495	94	66151	52907	93	2531	1783	30	3758	2944	37	7781	5874	51	11800	9919	56	262373	221050	92	0.583206
245675	222209	97	116625	104739	95	6020	5508	39	9034	7610	55	20140	17953	78	27189	23472	89	637594	565702	93	0.583206
258441	161218	110	108826	73326	110	3183	2088	34	5779	4108	52	12604	8305	69	16197	10121	76	532525	377231	108	0.583206
86913	89768	70	27931	28976	55	1142	1170	12	2128	2440	25	4668	4291	36	5383	5490	41	151905	150512	77	0.583206
113762	113008	80	48109	47756	79	1600	1608	17	3093	2837	29	7259	6759	49	7744	7506	52	290548	275632	77	0.583206
72041	74477	76	23686	24710	53	1003	920	0	1361	1483	17	2828	3156	28	3702	4015	33	96655	98961	72	0.583206
99435	91266	86	45763	42810	82	1174	949	0	2190	1879	24	4686	4398	38	5070	4919	39	192987	186894	81	0.584356
69830	66003	81	29469	27167	78	1343	1118	11	1736	1384	18	3247	2951	32	4084	4292	33	103515	101808	79	0.585506
118713	99886	92	51247	42514	89	1522	1220	14	2143	1694	21	4908	4043	39	7116	6054	48	164744	147092	85	0.585506
84844	76463	86	37825	34793	82	905	908	0	1881	1652	24	3217	2766	33	4381	4022	38	104940	97193	80	0.585506
178682	162555	99	72511	66959	89	2477	2301	27	5065	4804	38	11940	11091	57	14100	12747	75	493400	459836	89	0.587807
300534	219518	123	106719	76023	118	6351	4798	43	8400	6029	54	17100	13753	82	24889	18661	94	541683	448399	120	0.587807
126741	116346	86	39266	34939	86	1788	1718	20	3184	2819	30	6040	5341	44	8117	7213	47	186787	177716	84	0.587807
174276	137904	95	72182	58325	93	1953	1601	23	3092	2531	38	6321	4724	47	9146	7498	52	199683	160374	90	0.587807
82296	84017	77	37445	37383	76	1022	1234	10	2092	1813	24	3829	4030	32	5806	6377	41	138600	138968	77	0.587807
107126	92992	89	55906	46983	90	1867	1546	20	2719	2851	28	6146	5517	45	9136	8382	60	199755	176573	102	0.587807
181573	135882	101	57326	44227	95	2514	1867	29	3240	2240	38	8143	6379	51	12406	9073	61	284931	222517	94	0.587807
178387	150891	103	66138	55441	91	2122	1906	22	4461	3829	37	9968	8822	53	11495	10004	62	418741	369832	91	0.588957
219710	164648	103	97238	75350	101	2551	2059	26	4891	4020	43	11965	9304	63	13856	11398	63	492057	397550	99	0.588957
75219	71028	82	34023	32865	77	1312	1001	1	1867	2035	23	3685	3833	31	6022	6255	42	139025	136641	74	0.588957
93593	84250	83	33660	29998	81	1126	1185	11	1668	1530	19	3623	3087	35	5195	5038	41	139310	129662	76	0.590107
125121	108721	89	48344	41242	88	1342	1229	13	1859	1746	19	4001	3476	35	5573	5238	45	148227	134603	82	0.590107
88489	89895	78	36710	34773	79	1080	919	0	2128	2039	26	4080	3917	36	5667	5390	40	134657	122608	74	0.590107
90776	82248	84	37774	34007	81	1196	976	0	1822	1507	16	3212	3026	33	4076	3904	36	121836	119504	78	0.590107
53094	54260	66	25339	25794	62	694	599	0	1156	945	0	2244	2122	24	2944	2755	30	70299	70411	66	0.590107
78982	76443	81	28825	27867	78	680	790	0	964	962	0	3064	3177	30	4339	4073	38	95772	86500	71	0.591258
230706	181242	108	97200	77428	101	4911	3992	38	6489	5695	44	14734	12488	66	20766	17299	78	469162	403679	97	0.591258
145150	129233	91	63730	57484	90	2496	2125	28	3609	3559	34	7961	7671	49	11043	11052	56	246783	238957	84	0.591258
154665	137177	91	77500	69170	90	1985	1830	21	2989	2942	33	7531	6862	50	7686	7122	49	281595	253162	107	0.591258
147315	127704	92	61015	54481	88	1469	1464	17	3386	3038	32	7869	7350	48	9161	8103	54	338377	315080	84	0.592408
123269	106616	88	84988	75831	89	1431	1218	14	2175	2073	28	4296	4136	36	5579	4809	43	155670	142922	79	0.592408
221553	169910	105	100056	77208	101	3023	2179	35	5798	4764	44	12973	10719	66	15650	13032	80	564913	472378	97	0.593558
170501	115078	128	75328	50730	124	2748	1871	24	3643	2568	41	6812	4802	60	10223	7145	84	223958	160427	118	0.593558
147744	126794	103	53106	46322	91	1878	1612	23	2399	2275	28	5483	4818	45	7917	6979	49	202005	186149	83	0.593558
246823	192233	107	126154	100134	104	5595	4505	41	8897	7556	52	15036	12181	67	22311	18280	83	501788	406175	95	0.593558
64333	67503	66	25573	25825	60	522	390	0	1301	955	0	2006	2305	23	2813	3290	27	81411	81717	64	0.593558
96243	89512	81	53690	50216	82	1300	1306	14	1948	1842	24	4612	4636	35	6525	6641	42	144174	138629	72	0.594709
91433	87136	81	30238	29565	78	738	757	0	1811	1342	24	2984	2869	30	4168	3775	36	117172	115323	75	0.594709
119226	109061	90	68310	64175	83	2072	1910	22	2918	2518	31	6205	5880	44	9531	8579	63	226577	211668	77	0.594709
108377	100211	84	36405	33904	82	2462	2105	28	3122	2950	34	6696	6389	45	10238	9454	53	212809	208042	77	0.595859
100035	95067	85	34185	32413	81	1202	1145	9	1510	1650	18	4152	3643	38	5254	4953	44	146366	142348	64	0.595859
209011	156027	108	84371	61802	104	2428	1983	31	5002	3635	43	10787	8213	61	13614	10313	76	477934	380630	120	0.595859
230463	180707	98	100378	78191	98	3568	2819	35	5788	4279	47	12164	9619	70	15790	13281	69	372208	320497	90	0.595859
124666	115435	88	53149	49595	84	1448	1384	17	2344	2405	29	5018	4652	40	6452	6088	45	174622	161455	72	0.597009
246939	178656	104	134348	100997	107	3614	2484	37	5616	4183	49	13284	10180	66	16448	11840	78	556386	427196	122	0.597009
164462	138157	95	118900	99600	94	3391	2793	33	4888	3776	42	9720	7942	56	12901	10639	65	291614	242142	109	0.597009
51343	49310	78	18966	19088	53	304	461	0	1088	860	0	1731	1620	23	1837	2026	21	73731	74964	65	0.597009
74230	71427	84	24492	24171	74	700	922	0	754	826	0	2192	2363	24	3344	3272	30	77897	79511	62	0.597009
82313	73884	82	36412	31633	82	1116	987	0	1856	1740	23	3884	3344	37	5041	4800	40	127839	122811	75	0.59816
80151	72310	87	33270	30089	81	1375	1193	13	1583	1204	13	3362	2949	34	5270	5138	42	114880	109680	66	0.59931
261620	191858	135	115284	88455	122	3877	2332	36	7415	5628	49	16610	13619	73	19478	15767	79	666171	557538	135	0.59931
189581	155158	99	74674	61926	94	3340	2461	34	4370	3604	42	9199	8210	51	13660	11769	61	303530	268774	91	0.59931
224056	134965	199	89507	53448	182	2914	1790	21	3743	2413	32	9854	5687	82	12977	7175	96	299241	172189	193	0.59931
59133	58341	76	32021	31462	75	1120	1040	4	1154	1513	15	2805	2853	28	4201	3990	38	99327	95735	69	0.59931
165780	148592	106	110245	100639	93	2576	2365	27	5438	4777	40	11739	10266	61	11692	10452	58	454462	419865	108	0.59931
51116	49605	83	20453	19685	71	387	306	0	1012	1045	6	1918	1914	25	2860	3172	27	74712	72135	69	0.60046
99750	96027	86	37846	36312	80	955	989	0	1648	1986	20	3973	3968	34	6448	5848	45	144495	137322	79	0.60046
142677	123831	96	59289	51964	89	2517	1927	27	3381	3137	34	6908	6579	46	10719	9770	58	239327	223798	86	0.60161
206710	175919	104	89834	77600	97	4095	3463	36	5431	4158	43	11349	8907	61	17134	13723	74	394835	320941	113	0.60161
175864	155177	95	79573	69166	95	3497	3138	30	5357	4795	39	10658	9988	58	15559	13924	68	348085	312587	108	0.60161
218606	182887	99	147566	124780	97	4787	3737	38	7758	6657	55	16340	13494	71	23193	19347	87	511702	426032	93	0.60161
104964	103460	80	34862	34726	74	1274	1274	14	2212	2311	25	5287	5126	41	6237	6385	44	228859	218993	77	0.60161
48253	47008	74	30036	29886	73	692	719	0	1500	1272	18	2452	2706	25	3166	3270	30	86004	85741	68	0.602761
123000	108884	87	79970	73324	87	1715	1527	20	3522	3090	32	6203	5744	43	7609	7042	45	230829	217173	85	0.603911
71811	66889	80	37624	34958	81	1297	1226	10	1453	1592	16	2752	2438	32	4108	4188	33	98444	96968	78	0.603911
244883	180916	106	111249	84590	104	3194	2617	31	5167	4146	47	10955	8537	59	13902	10924	66	366907	295633	101	0.605061
135122	125832	102	40380	36347	87	2428	2331	25	2793	2601	33	7293	6850	46	9584	8627	56	241551	211352	102	0.605061
133772	115236	87	58110	50988	88	1935	1631	21	3499	2923	37	7065	6323	44	8850	7889	54	220290	203502	85	0.605061
194259	115208	116	71901	43578	109	2042	1108	10	3581	2233	38	6441	3618	66	9645	5150	77	239273	127037	110	0.606212
245727	188265	108	148602	124263	104	4873	3665	41	7185	5948	48	15171	12913	67	21524	17711	83	497731	425915	102	0.606212
203432	179785	97	112040	99530	95	2821	2625	27	5260	4531	43	11815	10744	57	13010	11248	63	429811	406556	92	0.606212
63426	63605	76	23768	24398	54	541	812	0	685	960	0	1779	1892	22	2287	1881	25	66295	67078	73	0.606212
198054	158760	104	66882	52958	96	3344	2570	31	4465	3901	38	7889	6395	52	12441	10838	62	269024	226860	94	0.606212
212747	167011	116	118945	94356	116	4546	3564	37	6734	5271	47	13561	11148	70	19150	15468	84	453318	377229	116	0.606212
237309	190497	101	94212	77054	97	3546	2822	31	4862	3844	39	10118	8709	55	14339	12561	68	334290	296561	95	0.607362
59810	62166	59	22768	23457	52	788	698	0	1242	1339	14	2587	2736	26	3668	3783	31	89228	93736	57	0.607362
115493	103850	85	36839	32435	83	1296	1056	7	1934	1873	23	4263	3640	38	6070	5079	51	149094	138810	80	0.607362
93009	85619	85	43139	40312	83	1515	1280	15	1995	1954	26	3844	3857	32	5576	5613	42	131505	130111	81	0.607362
92467	85081	82	58418	55254	82	1505	1590	17	1918	2143	25	5570	5431	42	7087	6368	51	183602	175329	79	0.607362
249015	179972	132	88930	65345	114	3321	2126	35	5333	4027	43	10477	7920	57	13685	10888	67	360926	293025	110	0.608512
119360	110910	90	45092	43039	82	1797	1806	21	2206	1687	29	4806	4466	39	6863	5793	46	159039	146829	78	0.609663
192150	173676	98	90903	83305	90	3756	3365	32	5903	5998	37	13349	11950	66	18099	15729	79	403309	352558	94	0.609663
126700	119317	84	58116	54840	85	1739	1640	20	2173	2166	26	5394	5389	40	6967	7442	38	178090	170941	78	0.609663
173862	88267	208	62338	33875	172	2310	1327	14	2779	1770	21	7059	3258	73	9364	4773	88	248406	114774	202	0.610813
134303	112101	95	46696	39160	91	1998	1563	26	3312	2590	34	6032	5385	46	7954	6433	52	198646	167060	79	0.610813
75908	73467	80	36705	36190	77	953	980	0	1433	1409	15	2491	2487	26	3519	3104	36	89397	93186	74	0.610813
78350	75133	82	28487	27765	78	1418	1368	16	2344	1992	22	4459	4586	36	5902	5943	40	132092	126561	75	0.610813
253573	174912	113	93556	61645	112	3298	2087	35	5137	3502	44	10676	7555	62	15493	10486	74	349055	257125	109	0.611963
189049	170289	91	101953	91508	92	3933	3559	32	5881	4918	44	12053	10736	63	15981	14459	68	404223	339610	92	0.611963
124008	119028	84	56542	52954	84	1568	1370	15	2168	2670	26	5795	5438	43	6164	5785	44	230130	213121	83	0.611963
149058	130335	87	68616	58838	88	2054	1866	23	2472	2794	28	6683	6271	46	8535	7183	50	239471	217446	86	0.613114
82119	81017	80	31289	28634	81	808	884	0	1297	1329	13	3113	2797	32	4439	4237	35	108953	102240	95	0.613114
83331	82910	78	30909	30788	75	981	1063	6	1696	1699	20	3534	3698	32	3919	4052	33	141567	136063	80	0.613114
158792	136668	94	66115	58229	91	2330	2068	26	3559	3000	35	7626	6474	50	9791	8599	54	248004	210455	88	0.614264
131219	122140	86	45810	42720	85	1457	1547	17	3099	2131	34	5478	5609	39	7693	7302	50	175895	166266	85	0.614264
98709	92002	84	49759	46976	83	1200	1036	6	2265	2131	23	4360	3886	39	6831	6773	40	142953	134761	99	0.614264
136295	111737	94	73575	61435	92	1671	1172	14	2328	2033	30	4978	4201	42	7514	6584	46	173063	143254	90	0.614264
259245	134942	226	103141	59786	186	3762	1900	24	6142	3724	51	13102	8174	117	15620	8929	131	491887	324825	209	0.615414
157755	138923	105	69602	60880	90	1835	1487	22	3413	2859	32	6510	5572	46	7152	6510	46	270200	251572	89	0.615414
114143	109522	88	73540	71409	84	1685	1485	18	2873	3188	32	6584	6310	48	7170	6295	45	266158	256862	80	0.615414
82871	75360	81	35368	32089	80	1274	1221	11	2030	1629	18	4037	3847	36	6064	5435	47	129685	124188	74	0.616564
125098	119442	85	65557	62543	84	1791	1870	23	4309	3788	37	8638	8219	50	9666	9039	51	354803	337032	90	0.616564
61811	57071	86	19963	19812	58	611	748	0	1036	1027	4	2034	2161	23	3155	3212	31	71567	67046	72	0.617715
183458	138347	103	72527	54295	97	2393	1529	31	3634	2959	43	6878	5674	49	9640	7426	57	240813	193390	97	0.617715
110892	102968	90	42550	40149	82	1723	1376	20	2610	2202	27	5127	4949	41	7400	6512	48	152468	139765	82	0.618865
110482	98592	86	47769	42018	84	1332	1351	14	2228	2008	29	4710	4326	39	6710	6158	46	162871	146625	84	0.618865
133583	123127	87	54863	50966	85	1726	1706	20	3620	3000	32	5521	5010	42	8552	8429	49	193600	184198	87	0.618865
180118	155663	101	82645	71269	91	2734	2741	27	3538	3591	36	7872	7265	49	11310	9943	60	294598	267189	91	0.620015
141797	135978	85	61950	58781	85	2457	2312	25	3323	3254	34	8170	7545	48	10953	10141	59	255673	241705	89	0.620015
232454	170077	109	86160	63816	108	3790	2416	38	5403	3603	46	11116	8360	64	17316	12747	91	382230	296419	111	0.620015
110832	108955	81	40274	39792	79	1580	1647	17	2390	2207	27	4749	4525	37	6273	5737	42	186996	172971	81	0.620015
124501	120770	84	52032	49640	84	2049	2020	22	2416	2217	27	5269	5206	38	8252	7644	49	209058	200704	84	0.620015
264898	207144	108	163668	137397	105	6774	5665	42	8909	7110	53	19527	16075	81	29459	24255	96	687726	560455	107	0.620015
107806	104099	80	48158	46802	80	1896	1508	21	2549	2635	29	5023	4787	37	8454	7829	55	175792	168096	82	0.620015
130606	111760	89	52275	45048	88	1213	1001	2	2177	1858	26	4574	3829	40	6817	6277	47	157714	136406	87	0.621166
263285	195392	125	105808	78382	109	5065	3752	39	6522	5297	45	15413	12077	67	20730	16196	79	483424	400666	125	0.621166
22718	21671	75	11486	11476	45	357	352	0	122	530	0	901	850	0	835	940	0	31018	33226	62	0.622316
109188	93297	90	51074	44599	86	1511	1141	13	2147	2030	26	3984	3131	37	5944	4731	48	132958	111741	73	0.622316
231542	193746	104	110910	94713	98	4589	3886	38	6221	5604	46	13572	11308	65	20784	17093	90	445033	374730	98	0.623466
134012	127732	85	54340	50280	85	2053	1812	23	3818	3256	33	6792	6353	43	9723	9286	52	223620	213465	85	0.623466
195759	167568	96	77681	67230	93	2311	2082	23	4696	3741	41	10046	8660	56	11833	10146	62	410176	363042	95	0.623466
221830	163294	120	112299	85632	103	3043	2194	32	4914	4029	44	10575	7814	65	11124	8646	62	415549	329120	102	0.623466
51624	52633	63	23884	24158	58	519	519	0	1040	966	0	1879	1904	24	2601	2565	31	70067	71651	70	0.623466
108690	100774	85	31039	29050	80	1454	1257	15	1649	2079	23	4483	4224	38	6782	6592	45	157469	147521	79	0.624617
98512	94662	86	32707	31711	79	964	954	0	1967	1593	20	4147	3687	38	6208	5589	45	180060	173404	82	0.625767
42003	44506	56	10817	10859	44	468	564	0	565	678	0	1792	1698	23	2087	2384	22	54296	54480	72	0.625767
72433	66392	85	33359	31274	78	1009	815	0	1449	1340	15	3105	3098	33	3925	3828	34	100183	99197	75	0.625767
51028	48505	84	17384	17096	54	891	980	0	1185	1143	8	2242	2320	25	3365	3466	32	72512	66155	72	0.625767
64740	62841	78	39487	38023	77	1013	897	0	1096	975	0	2391	2587	27	4195	3911	36	95666	87254	71	0.628067
112907	104594	84	49328	45614	83	1338	1256	13	2567	2277	28	4502	4505	38	6068	5768	43	141304	135526	77	0.629218
197701	153852	108	82756	65327	99	2928	2342	30	4153	3146	38	9027	7334	57	12750	10793	66	284147	248964	94	0.629218
142512	111927	105	54071	41748	92	1646	1409	16	2648	1840	33	5615	4368	46	7026	5478	48	176357	138987	88	0.630368
128974	113964	89	43331	37929	87	1484	1317	15	2048	1489	27	4506	4113	41	6531	5578	46	159002	141192	82	0.630368
95499	90119	82	50597	46894	81	1740	1650	23	2617	2275	27	5761	5177	42	7180	6602	45	175040	164001	77	0.630368
214319	192934	94	111255	99344	93	3559	3263	32	6894	6233	49	16702	14822	74	20945	18614	85	715731	621619	93	0.630368
145184	134745	93	64986	60149	86	1792	1551	21	3927	3696	36	8632	8162	51	9825	9516	57	368805	351335	83	0.630368
92850	84749	91	38450	35030	82	1500	1252	18	1293	1495	19	3580	3530	32	6230	5803	50	136598	130592	76	0.631518
180243	141314	97	110344	88356	97	2721	2190	29	4175	3260	39	8360	7116	55	12312	9918	63	268115	231597	89	0.631518
75563	64618	89	30881	27622	81	954	779	0	1371	1497	17	2769	2786	29	3838	4030	35	100552	90284	78	0.631518
111510	104343	85	45926	43798	82	1452	1483	17	3148	2496	33	6673	6367	45	6616	5955	42	276353	266258	84	0.632669
294574	246882	129	144019	122980	120	6559	5434	41	11200	8997	59	21401	18104	78	30795	27912	101	692582	568743	117	0.632669
76131	71645	94	28816	27213	79	893	917	0	1549	1215	14	2795	2493	29	3675	3393	33	109120	93588	94	0.632669
138771	129891	86	63205	60429	83	2314	1905	26	4672	4297	39	9581	9113	53	10807	9840	56	394161	380796	83	0.632669
65449	66096	75	32417	32188	74	1299	1392	15	1886	1886	22	3949	3948	35	5958	5692	42	129425	127355	68	0.632669
182921	144110	99	66454	51706	96	1838	1734	21	4190	3608	40	9487	7854	55	12074	9597	70	415007	346941	93	0.632669
63936	64340	66	28199	27818	67	827	770	0	1176	1264	10	2216	2125	24	3975	4088	38	79888	82154	68	0.632669
229989	165505	105	95580	68855	102	3122	2248	36	4685	3101	45	9104	6658	58	12366	8991	66	319916	243131	96	0.632669
108652	95205	87	48691	43136	84	1715	1513	18	1522	1867	19	4432	4092	39	5995	5504	46	141331	131319	77	0.633819
79757	44373	95	39352	23000	94	615	385	0	2015	1129	10	3113	1755	45	4314	2452	50	111739	64565	88	0.633819
172067	138174	108	77888	64073	96	2116	1801	24	2801	2786	30	6918	5785	48	9212	7970	52	262103	226918	90	0.633819
128617	120072	89	53820	51255	82	1527	1531	17	2525	2406	28	7170	7025	46	8011	7243	53	302770	286726	81	0.633819
190750	147842	100	76557	59848	96	3090	2308	33	4323	3845	38	9288	7401	55	13062	10108	61	298795	256281	94	0.634969
58888	56166	77	19463	18290	58	954	911	0	1479	1368	14	2654	2473	30	4225	4204	36	89014	86675	69	0.634969
75314	76636	77	34877	35314	72	1156	1206	10	2333	1986	28	4052	3947	36	7003	5528	59	134418	126797	77	0.63612
186412	160202	99	112470	100645	92	2635	2423	27	5758	5174	43	12503	11139	56	14437	12905	67	501724	441927	93	0.63612
198256	158832	97	112789	96083	96	2979	2587	31	4517	3955	43	9047	8113	53	13140	11266	63	315659	269272	93	0.63612
102280	96312	91	54061	51647	84	1430	1299	16	2579	2615	29	5806	5578	42	7225	6857	49	210123	197770	98	0.63612
36131	37310	55	21970	22793	54	265	409	0	740	734	0	1174	1488	15	1998	2139	23	52747	57369	68	0.63727
141175	125774	98	61841	55939	87	1710	1667	21	2706	2325	24	4785	4215	40	6704	5730	47	165699	156833	81	0.63727
96943	88191	83	46304	41695	82	1316	1133	12	1889	1874	22	4102	3745	36	5189	4950	42	128501	121367	76	0.63727
70563	68085	82	23582	23215	70	621	651	0	1278	1098	13	2553	2436	28	3117	2914	32	86059	84398	72	0.63842
145117	128291	96	63051	56019	87	1981	1987	21	4010	3496	34	8912	8154	52	12179	11081	60	382455	361659	86	0.63842
135050	116299	94	63172	55781	88	1482	1057	9	2243	2375	24	6052	5451	43	7585	7262	46	195355	183270	84	0.63842
167901	148274	98	99924	89890	91	3574	3172	32	5033	4664	42	10957	9658	56	15115	13415	67	359546	317303	89	0.63842
78936	76526	81	35112	34966	77	1418	1478	16	2202	1812	25	4518	4377	37	6035	6244	42	157034	153674	75	0.63842
79841	77541	80	34661	34137	78	792	824	0	1023	1189	11	2902	2790	32	3946	3195	38	119238	115478	77	0.639571
90773	88518	83	35346	34899	78	1204	1289	10	1932	1865	23	4061	4193	37	5273	5113	40	151908	146572	75	0.639571
277751	202578	126	115465	88307	117	4805	3762	38	7420	5426	52	15430	11952	78	20576	15793	86	468070	378472	124	0.639571
202703	188836	91	104098	95366	91	4344	3904	34	5973	5086	44	11755	10382	61	16284	13880	73	382887	339708	90	0.639571
198230	149236	98	86024	65286	98	3703	2658	37	5771	4208	41	11216	8425	62	15427	12417	74	365506	300120	93	0.639571
113841	101865	86	46266	40279	85	1383	1274	11	2718	2230	29	4335	3922	38	5875	5253	48	138472	130837	80	0.639571
41300	41165	66	19636	20068	52	335	561	0	702	689	0	1346	1423	18	1409	1421	19	51448	52490	66	0.639571
239603	167256	113	112112	82666	108	3187	2529	33	5615	4168	48	10643	7673	65	15896	12286	80	333554	261311	105	0.639571
103941	96870	94	39430	37768	80	1160	1097	9	1833	1672	20	3736	3406	34	4731	4888	36	128960	125731	79	0.640721
124595	115320	91	61614	58348	84	1945	1749	20	3086	2953	31	8221	8036	51	8808	8629	48	334480	305426	84	0.641871
340341	228097	152	140902	94114	143	3595	2490	39	8451	5360	64	17604	12572	75	21778	15169	84	791602	556729	142	0.641871
200471	162271	118	80246	65043	101	2306	1886	25	4805	4902	36	11653	9983	59	12967	11682	58	472040	422130	97	0.643021
146599	137484	90	96211	90172	88	2070	2230	23	3209	3143	34	7656	6927	49	10671	9828	59	228137	209632	83	0.643021
236932	182133	131	129376	96945	131	3755	2709	37	8406	6514	54	20562	15647	89	24945	19208	104	879234	700699	131	0.643021
346536	259170	121	234305	177224	118	6433	4973	44	13136	10250	76	27542	21223	104	33751	25206	107	1.04858e+06	867608	133	0.643021
166953	140166	97	115162	96950	95	2902	2526	31	4636	4568	36	9199	8541	54	13615	11513	66	304490	275968	90	0.644172
114181	93354	91	51522	43207	88	2051	1747	22	2411	2161	30	5038	4518	43	7781	6866	49	183963	174971	84	0.644172
64694	62980	77	29908	29186	75	561	598	0	1615	1329	17	2503	2511	25	3676	3240	39	81591	72861	92	0.644172
107451	95246	87	38827	34170	84	1673	1256	17	1920	1579	20	4073	3727	37	6001	5406	43	142813	130022	81	0.645322
51800	51282	76	24057	23950	63	448	470	0	1018	990	0	1756	1730	21	2384	2651	23	67516	66755	68	0.645322
69258	67523	81	30024	28766	76	738	674	0	1373	1406	18	2665	2603	28	3571	3512	31	79546	78847	72	0.647623
107117	93873	95	38848	33749	85	1309	1132	9	1018	1301	12	4377	3719	39	6378	5401	43	136415	122776	81	0.647623
209984	115846	111	98161	50103	108	2514	1464	35	4724	2819	49	9898	5865	69	12653	6906	70	403201	262651	109	0.647623
119164	105915	92	53530	48846	84	1444	1292	15	3332	2993	33	6749	6072	44	7472	7240	48	277396	262231	83	0.648773
144644	133658	88	62079	55214	88	1578	1264	21	3231	3042	32	7168	7053	49	7500	7072	46	271901	259181	85	0.648773
89858	83466	85	42970	40179	82	1568	1531	17	1941	1878	25	4312	4123	35	6220	6077	44	131268	117414	98	0.648773
159223	120619	98	61621	47635	97	2101	1566	23	3126	2477	34	6927	5554	48	10041	7829	56	219603	176923	95	0.649923
145350	132223	93	63990	58583	87	1908	1703	21	4472	4000	41	9630	8914	57	11534	10802	61	386656	367435	85	0.651074
89329	84994	84	28372	25521	81	1125	932	0	1510	1642	18	4496	4162	39	5836	5923	41	143051	139753	79	0.651074
112987	108919	87	53540	52245	81	1657	1304	19	3001	2913	28	7026	6193	53	7500	7115	48	275135	263379	76	0.651074
76959	74711	78	24958	23932	71	1015	1191	10	1618	1421	19	3181	3392	29	3899	4000	33	107950	106943	74	0.652224
169583	146188	91	73523	64028	91	2889	2506	30	4172	3477	41	8261	7823	47	12488	11099	61	269064	250414	86	0.652224
193583	156473	98	70675	56102	93	2366	2183	25	5350	4327	45	11625	9914	61	13445	11631	61	492235	431758	93	0.652224
59175	61855	63	29818	30123	70	348	566	0	751	1285	12	2208	2062	24	2940	3057	29	73837	73238	71	0.652224
45419	47525	72	18913	19647	50	501	680	0	901	1032	4	1422	1692	19	3308	2788	36	62503	63093	67	0.652224
282613	213709	127	248578	198272	129	7383	5468	45	10316	6879	59	19655	15324	77	28656	21755	107	652930	485041	125	0.652224
209402	155480	105	77737	58012	105	2737	1904	29	4051	3126	40	8061	6175	52	11079	8026	60	248454	196584	100	0.653374
132174	116255	90	40264	35378	85	1875	1610	20	2415	2397	27	5305	4911	40	6965	6346	44	172290	163968	84	0.653374
78206	76994	80	17465	16913	53	848	791	0	1664	1198	10	2328	2458	26	3697	3411	36	97101	95382	77	0.654525
56541	55697	78	23640	23223	70	470	445	0	1239	1238	10	2098	2137	24	3090	2690	32	74535	71676	72	0.654525
82178	76746	82	27900	25595	80	1104	822	0	1688	1697	21	2752	2838	28	3892	3593	36	105300	101352	76	0.654525
82085	80119	80	30199	29690	77	704	686	0	971	1422	11	3184	3324	29	4239	3760	35	97440	95614	77	0.654525
160097	138230	97	69065	59951	90	3396	3105	30	4186	3586	35	8744	7735	53	11852	9820	60	274108	254807	88	0.655675
149820	137289	87	45120	39008	88	1829	1707	21	2699	2369	28	6016	5616	44	9503	8512	52	197337	181176	86	0.655675
170761	139774	101	68643	57234	95	1797	1531	21	4077	3356	40	7707	6844	47	8638	7483	53	334660	293413	95	0.656825
118384	109026	89	48551	42838	87	1127	975	0	1875	1684	21	5115	4540	40	5426	5011	40	194277	180691	85	0.657975
104203	98567	88	41711	39609	82	1156	921	0	2015	1998	22	5844	5864	41	6526	5916	43	248770	237578	98	0.657975
152922	136226	89	53903	48971	88	2759	2710	27	4431	3823	39	8674	7824	50	11437	10085	56	260956	243333	89	0.657975
65770	65296	76	20665	20705	59	745	588	0	1251	1148	11	2659	2522	28	3775	3629	33	97355	96042	73	0.657975
86078	83571	79	32062	31145	78	1308	1154	9	2300	1348	18	2991	2734	32	4039	3705	36	102275	101397	69	0.657975
72412	72936	76	29656	29443	76	838	846	0	1068	1038	5	2486	2325	27	3796	3962	34	102292	107096	72	0.659126
133692	118856	90	53814	47924	86	1616	1680	19	3234	2645	35	5639	5066	43	8938	7295	50	203531	173945	86	0.659126
147732	120027	93	54663	44755	89	1711	1363	20	2374	2063	26	5401	4494	43	7002	5998	49	183975	156300	87	0.659126
155702	140237	92	74916	68188	88	2144	1780	25	3239	2861	33	6794	6635	44	9199	8273	49	259721	249797	85	0.659126
110141	100113	88	44157	39480	84	1535	1319	15	2360	2094	24	5154	4689	41	8416	7274	57	171341	155154	83	0.659126
76785	71603	82	40499	37652	80	1300	1090	8	1233	1200	10	3441	3239	31	5431	4990	38	124874	121981	78	0.659126
96163	93254	80	40059	38719	78	1011	986	0	1587	1831	17	3216	3303	32	4003	3764	37	113986	113219	70	0.659126
172249	153246	108	107115	95472	108	4664	4329	36	6696	5803	44	13258	11765	68	18774	17310	79	423268	376787	108	0.659126
179673	151188	94	67113	54609	92	1890	1614	22	4307	3386	39	9826	8303	53	9569	8643	54	407715	375318	87	0.660276
157843	146798	88	54248	50356	87	2162	2103	24	4274	3969	36	10199	9703	56	13406	12220	57	463341	445373	86	0.660276
169248	135727	98	64265	51776	92	2085	1649	25	3157	2715	31	7133	5744	47	9579	7758	54	232848	198309	86	0.660276
80904	77720	85	26666	25281	79	1538	1601	17	1559	1540	21	3565	3616	33	5269	5231	39	161604	147317	95	0.660276
115789	113383	83	39625	39013	79	1533	1510	15	2130	1749	26	4052	3760	39	5776	5690	41	140241	131713	76	0.660276
215584	173201	107	76532	62099	101	2464	2139	27	4235	3970	38	10899	9296	56	10978	9602	57	386420	340390	95	0.660276
140616	127065	95	65262	60796	86	2830	2486	31	4482	3962	37	9043	8958	48	13374	12093	69	283749	266058	82	0.660276
81133	77159	87	19267	18690	57	971	983	0	1608	1771	21	3480	3376	33	4627	4984	36	124041	120428	74	0.661426
99869	93935	85	46960	43518	81	1386	1131	13	1515	1335	18	4004	3504	39	5394	4836	44	128251	110320	68	0.661426
113288	99045	101	52534	46360	101	1648	1426	19	2553	2380	22	4435	3787	38	6726	5853	45	150769	135675	101	0.661426
76185	72343	85	36509	34797	79	793	561	0	1345	1199	14	3228	3214	32	3841	3849	34	109436	107456	74	0.661426
94675	92494	84	39294	38001	78	1573	1541	17	1970	1552	23	4663	4666	38	4910	4810	36	193774	190636	73	0.661426
98529	88454	88	30487	26911	83	1977	1884	21	1983	2255	23	4650	4538	38	7649	7073	47	164799	161325	76	0.661426
242820	171563	115	115162	82514	109	3133	2301	35	5091	3414	45	9825	7176	62	14723	10565	67	320341	244352	102	0.661426
114297	107995	84	68652	65849	84	1685	1776	19	3043	2731	35	5559	5500	42	7678	7734	46	191633	184168	77	0.661426
64904	65186	78	16489	16339	49	571	651	0	1055	1082	7	2569	2684	26	3431	3853	31	87664	87802	70	0.662577
227000	173400	103	74986	57085	100	3720	2885	34	4834	3793	41	11236	8759	57	15747	12765	72	373120	311374	95	0.662577
120396	102965	91	51320	44834	86	1337	1290	12	1978	1583	27	4193	3740	38	5531	5013	44	197774	180042	81	0.662577
189485	151362	104	64387	51236	96	2211	1903	22	4113	3975	38	9969	8378	55	10872	9144	57	414627	357630	91	0.662577
58666	58474	78	24249	24381	58	330	398	0	1157	1086	6	1891	1720	23	2490	2429	28	65840	68707	61	0.662577
67296	63329	78	29588	27812	76	842	734	0	1338	1209	11	2358	2503	28	3520	3253	35	99767	100316	71	0.662577
151186	130367	92	53870	47440	87	1675	1445	17	2756	2230	33	5967	5067	44	8016	6619	51	173412	144973	74	0.662577
148710	128668	96	48355	38547	92	1886	1838	23	3312	3106	33	9496	8670	52	11240	10108	59	407792	369614	86	0.663727
49401	47375	76	13576	13302	48	125	249	0	995	840	0	1813	1796	21	2117	1979	26	77018	77462	67	0.664877
114042	100517	90	42962	37066	86	1470	1175	15	2272	2286	29	5332	4833	40	6690	6076	45	170218	164533	77	0.666028
29310	30398	56	19909	20262	57	204	315	0	606	354	0	1089	1132	10	1730	1779	20	53731	54703	59	0.666028
167704	129178	96	65741	50012	96	2244	1809	25	3007	2635	33	6912	5404	46	10251	7546	64	225707	179996	88	0.666028
115994	112777	84	66693	64195	83	1437	1304	15	2255	2400	27	4593	4069	40	6864	6121	47	163074	150175	74	0.666028
131348	121041	85	51241	45779	85	2052	1873	21	3566	3162	34	8758	8365	50	9592	8393	56	348067	316417	82	0.666028
120914	109424	85	51093	45703	84	1641	1498	16	2258	2109	30	4996	4702	41	7087	5882	46	175103	164157	76	0.667178
138209	131185	85	57008	54095	84	1960	1853	20	3648	3724	30	8877	8484	52	10562	9710	58	367118	341678	80	0.667178
96734	92162	97	40666	38424	82	1309	1316	13	1541	1454	19	4561	4148	38	5550	5164	39	195770	179768	97	0.667178
91637	85590	82	51549	47026	81	1708	1510	18	1982	1999	24	4565	4365	36	7436	6072	55	152591	147361	71	0.667178
146402	134891	88	53386	49003	85	1861	1453	21	3234	3027	28	7454	6924	47	7801	7670	47	274616	261482	78	0.667178
88990	86470	78	31935	31499	76	902	964	0	1644	1461	16	2779	2702	28	4518	4312	36	107231	107162	70	0.667178
151953	139403	88	60943	55808	86	2480	2132	24	3814	3197	37	7340	6396	46	10497	9166	60	238506	204822	70	0.667178
169127	140051	94	114045	97715	94	2547	2133	29	4703	4352	42	11236	9459	59	13248	11326	69	419542	373521	82	0.667178
114479	99410	97	38787	34683	84	1259	1328	13	1945	1744	21	4674	4481	38	5505	4821	43	168923	168307	75	0.668328
134671	123068	104	50962	48449	85	1497	1548	17	3112	3490	30	7715	7311	49	8602	7996	49	300824	289087	82	0.668328
190575	152952	98	71413	56880	97	2625	2096	27	3677	2837	37	7243	6367	47	11231	9047	67	269142	229562	87	0.668328
202580	152551	115	76309	57535	100	3163	2697	32	3817	2980	39	8423	6686	51	12742	9940	62	291779	241972	91	0.669479
103405	99341	82	50555	49279	81	1468	1464	16	2627	2080	30	5798	5395	43	6372	6134	45	239087	231196	75	0.669479
175459	136323	114	80829	65469	98	2535	1892	27	4258	3222	42	9156	7336	60	12608	9844	62	304338	255293	114	0.669479
298534	212798	127	103461	75802	117	4499	3132	42	6712	5464	53	16243	11835	78	23783	16900	86	492113	389553	112	0.669479
46676	47966	70	19144	19417	51	635	608	0	837	1308	11	2118	2191	26	2859	2906	27	67116	70753	59	0.669479
67128	63691	80	18618	18293	53	900	1054	5	1017	1121	8	2834	2806	29	4096	3993	36	94305	94378	66	0.670629
126360	110832	92	60774	55903	87	1682	1509	18	3054	2787	32	6982	6449	45	7734	6982	49	276077	263908	80	0.670629
163705	151309	89	119316	109017	90	3123	2716	31	4959	4525	39	9206	8541	53	12718	11684	61	332998	313876	81	0.670629
181458	147024	96	72900	59087	93	3092	2679	32	4155	3091	41	7518	6770	51	11578	9384	69	264504	240314	83	0.670629
290075	192892	143	103445	67452	143	5588	3486	45	6939	4950	47	15786	10253	73	24125	16439	95	551987	396589	143	0.670629
86723	82084	81	40316	37283	81	786	816	0	1410	1213	13	3203	2918	33	4422	4068	38	115615	109198	80	0.670629
145784	132830	95	102606	96337	87	1836	1649	20	3209	3027	33	7469	6932	51	7664	7280	48	271199	249936	83	0.671779
198364	162894	100	69757	59237	95	2617	2420	28	4846	4364	39	8968	7791	53	12397	10320	61	301117	270882	88	0.671779
60183	58525	80	20704	20930	52	312	470	0	1039	1137	8	2043	2021	24	3096	2842	33	68125	65896	67	0.671779
142867	121706	107	65607	56896	91	2323	1946	25	3654	2795	38	7117	6169	48	10132	8320	57	230594	190711	107	0.671779
136862	123831	90	66495	59853	88	2419	2185	24	4011	3731	35	6542	6487	42	9577	9205	54	246611	233931	81	0.671779
130702	113743	97	50439	46006	84	1827	1634	20	3228	2809	37	7339	6709	50	9434	8586	55	232863	221842	77	0.672929
163836	131710	111	101470	87059	95	1926	1496	22	3149	2769	32	6789	5563	52	9240	8164	54	200786	172699	87	0.672929
138113	117469	101	59527	49759	92	1155	1217	11	2792	2847	29	6536	5837	47	7068	6134	49	269002	243469	86	0.672929
101118	93707	83	34860	30491	85	970	768	0	2140	1983	29	3962	3714	37	5663	5537	40	167933	161007	77	0.672929
59831	56772	79	23194	22903	70	926	945	0	1510	1243	14	2191	2072	27	3943	3637	34	86357	87841	66	0.67408
119723	90553	93	57081	44196	92	1715	1344	17	1870	1549	25	5028	3288	49	6405	4835	45	145902	109719	87	0.67408
113806	101839	97	43669	39358	85	1255	1097	11	2222	2305	22	4573	4506	40	6098	5517	45	153147	146482	76	0.67408
71134	69403	86	31644	31022	77	790	678	0	1278	1214	9	2801	2944	29	3305	3398	33	91379	92434	70	0.67408
118311	106683	89	50858	45882	84	1790	1616	19	2820	2651	31	6987	6418	42	8518	7816	52	289561	271853	101	0.67408
135461	115228	92	54433	47052	89	1464	1253	15	2216	2011	23	4724	4056	43	6796	6319	43	167573	152289	81	0.67408
214045	180402	105	127449	111297	98	3512	2996	33	6118	5317	45	13053	11865	61	17270	14933	69	460535	400303	94	0.67523
134601	123510	87	157683	149539	89	4700	3970	39	6071	5814	44	14133	13374	57	18594	17391	71	407363	377608	84	0.67523
73275	67875	85	35561	35241	77	1296	1100	8	1482	1478	16	3241	3185	30	4869	4568	41	112876	110368	73	0.67638
52462	51667	76	26827	26143	74	592	590	0	302	602	0	1649	1550	20	2501	2425	27	67063	67914	68	0.67638
40409	39491	73	15277	15210	50	246	229	0	430	517	0	1304	1378	14	1666	1831	19	57621	57954	70	0.677531
178373	148693	99	76599	63973	93	1828	1374	22	3843	3263	36	8178	6788	53	10580	9344	57	340710	300198	89	0.677531
108759	104232	82	38049	36221	79	1252	1276	13	1661	1976	23	4145	4305	37	5105	4796	43	176429	169653	76	0.678681
74001	73461	84	31791	31428	76	696	818	0	1331	1300	14	2739	2771	29	3611	3437	34	104207	101215	69	0.678681
172106	155739	90	108154	99090	89	3227	2564	32	4259	3957	40	8599	7455	54	13084	11812	71	289282	265919	84	0.678681
164500	140087	96	99459	87201	91	3030	2709	33	5103	3810	47	9055	7436	56	13173	10605	68	291768	243118	88	0.679831
113409	108795	90	43955	42627	81	1535	1530	19	2213	2263	24	5264	5063	40	7563	7433	47	181675	171265	78	0.680982
89727	85359	79	36262	33976	79	1163	1356	13	2775	2213	28	4364	4475	35	6176	5602	43	164813	158993	75	0.680982
239382	193289	109	182377	150018	110	6835	5919	43	8981	7652	50	20037	15972	81	27815	22141	98	677621	537890	106	0.680982
70301	69592	79	31968	31828	76	626	903	0	1409	1394	14	3114	3190	30	4421	4194	37	110150	104517	70	0.680982
106739	102007	89	31413	30874	78	1469	1501	16	2299	2307	24	6070	6209	41	7578	7177	46	266078	258044	78	0.682132
204277	153765	104	73323	54533	102	3711	2635	37	4625	3887	43	9561	7124	58	13028	10546	64	297243	241507	94	0.682132
131427	120447	89	53610	50579	85	2194	1801	24	2390	2087	26	5375	5376	41	6996	6483	44	169224	159602	79	0.683282
110195	102472	85	51593	48984	84	1358	1495	15	2055	2380	24	4723	4874	36	7597	6837	48	149853	146094	76	0.683282
116356	98193	98	35445	29046	86	1432	1253	15	2335	1716	25	4135	3465	39	6365	5166	55	140861	125842	80	0.683282
206865	165832	103	110460	90928	98	3148	2608	31	5480	4479	47	10714	8543	60	15885	13283	71	363251	326435	91	0.684433
102018	93831	88	49683	46155	84	1524	1311	18	2045	2081	28	5124	4817	40	6652	6359	42	188514	180306	79	0.684433
106530	98837	85	42350	39573	83	1264	1105	8	2356	2201	20	4607	4508	37	5892	5878	44	157914	152454	78	0.684433
105483	97777	85	39321	37124	81	1969	1954	21	2167	2307	23	5430	5043	41	8260	8160	47	184458	177664	74	0.684433
70267	64465	80	28198	25017	80	1318	1194	13	1510	1099	10	3323	3256	32	4804	4471	35	110629	106220	73	0.684433
75952	74312	80	33019	32421	77	764	715	0	1310	1258	16	2621	2489	28	3138	2884	35	75544	75231	69	0.685583
171074	128651	131	64765	46009	126	2661	1992	24	3158	2869	28	7762	5733	69	11255	8393	87	261352	198025	120	0.685583
208903	173534	109	67003	54329	99	3218	2582	33	5308	4177	44	10639	9385	59	15176	13173	70	334984	300385	94	0.685583
82031	79630	86	28644	28081	77	1597	1867	18	2567	2763	26	4847	4560	37	7327	7388	44	154853	147914	75	0.685583
85675	86233	80	34864	34165	77	1144	1130	9	1595	1786	21	3572	3207	35	4976	4816	42	112303	107711	72	0.685583
75996	69639	95	36700	34329	79	844	706	0	1534	1437	20	2841	2807	30	4242	3845	39	97843	90052	76	0.687883
193713	154282	102	80499	61485	101	2790	1960	32	4418	3254	44	8625	6800	50	11464	8679	62	272643	223625	95	0.687883
94369	90370	84	54029	52118	80	1102	1112	9	2273	1852	25	4897	4719	40	5812	5363	44	216355	207188	78	0.687883
71983	69880	76	44623	44033	78	1018	992	0	1666	1440	21	3325	3250	33	4279	3973	39	117525	112312	69	0.689034
83677	75369	96	32777	29713	96	1285	998	0	1241	1257	15	2705	2370	27	4015	3862	31	103770	96140	96	0.689034
106077	99610	83	39912	38050	81	1248	1104	10	2627	2328	29	4346	4184	36	6087	6204	43	142269	132393	80	0.690184
147987	137336	88	71727	65591	89	1644	1490	18	2938	2284	33	6890	6037	45	8272	7599	47	239199	217430	83	0.690184
179838	145375	96	73118	60695	94	2425	2188	23	3996	3736	34	9507	7693	54	10255	8261	59	392464	333468	90	0.691334
43845	41901	73	23607	22404	77	697	620	0	382	597	0	1790	1551	19	2346	2218	21	61564	52030	88	0.691334
262235	146107	145	123731	75025	143	3620	2162	29	6020	4010	61	14287	9657	98	17972	11742	118	575594	411640	141	0.691334
118994	112366	85	35804	33792	81	1179	967	0	2254	1891	25	5253	4522	47	4859	4881	39	186560	165349	74	0.691334
166270	148961	90	115061	105686	91	2487	2249	27	5367	5047	41	9579	8617	57	13963	13137	61	318312	280598	87	0.691334
141521	132463	89	81038	76659	87	1982	1921	23	3210	3306	31	7965	7781	45	9922	9310	62	271883	257431	81	0.691334
335116	227462	130	127979	91787	125	6733	4547	45	10612	7143	66	22754	16462	94	30796	20929	117	833981	573832	124	0.691334
90269	84841	81	34390	32167	79	1145	1066	6	1682	1866	20	4048	3962	35	5440	5066	44	128800	126292	73	0.692485
64582	66870	66	30059	30441	61	928	923	0	1216	1244	12	2787	2852	29	3988	3854	36	73771	75852	68	0.692485
88576	77308	86	31433	26723	83	1543	1222	13	2270	2016	26	4036	3801	37	5665	4785	45	124093	114671	79	0.692485
100656	88922	101	36568	31418	84	1507	1433	17	2296	1755	27	4015	3673	37	5690	4918	42	146556	130495	101	0.692485
78649	72709	81	34594	31959	78	1100	978	0	1727	1121	12	3164	2786	32	5136	4457	41	117040	106299	67	0.692485
250069	189689	109	130733	105065	105	3982	3262	35	5781	4803	43	12601	10008	64	15006	11964	70	442840	350270	102	0.692485
174393	141046	100	65001	53554	92	2096	1781	20	3864	3504	38	8863	7127	55	10823	8832	68	382662	342939	91	0.693635
166698	142158	107	90039	77969	93	2160	1724	25	3359	2963	34	7410	6179	47	10421	8948	55	243121	208486	109	0.693635
170405	156171	91	71796	67442	86	2359	2280	25	5191	4959	37	10662	10187	53	13314	12789	68	451637	434390	81	0.693635
154629	142946	102	74748	68519	91	2114	2073	23	4615	3688	43	9553	8588	53	10623	9769	54	399506	368690	105	0.693635
122779	114315	85	53711	51103	83	1764	1516	19	2876	2688	28	6111	5560	43	6557	6289	46	205080	196252	79	0.693635
44337	44556	72	18496	18862	51	569	520	0	753	961	0	1653	1763	19	2498	2918	26	59290	62602	66	0.693635
113634	107525	83	35136	34107	80	1523	1647	17	2612	2426	28	6621	6096	43	7916	7358	45	276063	270916	79	0.694785
68877	67490	86	29577	28881	75	501	493	0	1352	1219	12	2140	2441	24	2889	2839	31	93310	92768	69	0.694785
170005	126527	108	69202	54351	95	1826	1437	20	3124	2115	33	7400	5882	47	9803	7505	56	244371	197987	87	0.694785
392262	260236	144	322775	236310	140	11310	7888	55	19241	12987	89	39036	26919	129	56860	39389	132	1.04858e+06	894155	139	0.694785
104013	105257	80	42689	42714	78	1232	1190	9	1653	2171	24	4589	4846	36	6317	6646	44	155861	151526	75	0.694785
71096	65482	81	32346	30637	77	1113	872	0	1493	1456	14	3221	3069	31	3801	3708	33	96398	94757	70	0.695936
84564	76222	81	38631	34178	80	1112	938	0	1634	1193	16	3593	3228	34	5236	4561	44	117677	107146	77	0.695936
116060	112645	84	37402	37001	80	2040	1849	22	2636	2750	32	6576	6412	44	9139	8970	50	213123	206528	77	0.695936
105821	95633	83	36654	31265	84	1099	1088	8	1558	1408	18	3790	3339	35	5655	5078	42	147291	134668	76	0.695936
[truncated: 7,497 more rows]
