# Supplementary material for: Phenotypic heterogeneity follows a growth-viability tradeoff in response to amino acid identity
Source: Nat Commun. 2024 Aug 2;15:6515. doi: 10.1038/s41467-024-50602-8 (PMC11297284; doi:10.1038/s41467-024-50602-8)
Supplement: Supplementary file 6 — Source Data [file 41467_2024_50602_MOESM6_ESM.zip › source_data/fig6cde/240423/240423_1445_yATP_B2_NSTARVE.csv]

FSC-A	FSC-H	FSC-W	SSC-A	SSC-H	SSC-W	BL1-A	BL1-H	BL1-W	VL1-A	VL1-H	VL1-W	VL2-A	VL2-H	VL2-W	VL3-A	VL3-H	VL3-W	YL2-A	YL2-H	YL2-W	Time
86334	83220	81	30199	29474	77	1217	1343	14	2135	2064	26	4590	4676	36	7188	6828	43	157680	153996	85	0
126950	114267	87	50978	45114	86	1386	1243	14	2962	2537	31	7263	6482	45	10173	9017	53	225059	202415	95	0
168686	134759	95	58583	46764	93	2464	2040	28	4415	3530	39	9268	7419	55	13335	10706	58	287836	241326	98	0.00274949
101524	95418	92	44425	41534	81	1170	1284	12	3546	3134	33	7244	7021	45	10221	9585	50	232709	221496	87	0.00366599
117459	111546	83	39834	38186	79	1993	1728	22	3109	3166	29	6359	6113	42	10179	9977	54	205591	191232	83	0.00366599
132368	115256	96	42948	37460	86	1838	1657	20	3792	2722	37	7649	6820	49	13283	11707	62	242475	218121	97	0.00458248
101097	97139	84	35949	34648	79	1436	1596	17	2457	2570	30	6124	5665	43	8404	8151	49	188694	181540	86	0.00549898
126980	111566	89	54498	47878	87	1686	1409	20	2990	2561	32	7405	6780	47	11439	10244	57	240365	209784	94	0.00733198
101351	95874	83	43853	41716	80	1346	1192	11	2007	2011	24	5385	5103	40	9377	9069	53	181889	171373	87	0.00916497
78196	75179	78	26978	25992	76	1192	1413	14	2089	2186	24	4551	4447	37	7252	7088	45	152798	147466	82	0.0119145
65029	62828	80	12640	12616	46	792	684	0	1546	1357	15	2879	2977	30	4123	3909	33	88153	85513	86	0.0119145
118463	110216	86	56788	53017	85	1989	1948	22	3345	3512	31	8684	7737	53	13136	12102	63	274405	260025	96	0.012831
126630	115362	86	55820	51026	84	1992	1664	22	3057	3307	29	7460	6867	45	10702	9337	57	237513	220905	96	0.012831
158131	138525	100	53815	46646	88	1993	1859	21	4059	3956	33	9083	8211	50	12957	11846	67	271233	249462	98	0.0137475
131238	124325	86	67473	64898	83	2318	2196	24	3698	3274	36	8402	7624	48	13229	12548	67	277323	260071	95	0.0137475
209192	169193	105	87773	73450	101	3447	2808	31	7753	6277	50	16155	13838	65	23935	19473	99	506494	451849	111	0.0137475
143119	121908	89	55597	47728	87	1896	1879	20	3424	3145	37	8099	7687	48	13543	11468	63	258799	227461	98	0.014664
120291	104306	91	43798	37809	87	1447	1467	15	3806	3124	37	7108	6004	47	11169	9904	62	231122	201207	99	0.014664
226424	177678	102	86818	69530	99	2860	2619	28	5504	4455	43	13773	10703	68	20039	15670	79	435506	350978	112	0.0229124
123992	104542	90	52266	44461	87	1952	1706	20	3269	2663	35	7885	6505	51	12946	10927	74	260617	219727	99	0.0229124
105281	101908	84	27625	27309	74	1663	1542	19	2653	2471	28	6950	7003	42	10347	9498	60	228423	221513	91	0.0229124
180953	139889	96	72332	57254	94	2709	1962	29	4639	3545	47	10302	8003	62	16116	12819	76	321226	258608	105	0.0238289
131668	114112	98	43684	37718	87	1836	1695	20	3583	2731	39	7153	6420	48	9986	8875	58	227324	203324	100	0.0238289
155900	129752	103	51333	43157	92	1955	1587	23	4320	3530	39	9227	7707	54	13615	11717	65	294671	254589	101	0.0247454
174223	139758	96	66359	54135	93	2140	1805	26	4023	3048	39	8583	7085	54	12695	10233	65	274335	231788	106	0.0256619
123867	109217	91	44488	39465	86	2012	1948	23	3567	3123	33	7734	6627	53	11527	10217	63	252221	220403	88	0.0256619
103384	98646	81	35413	33967	79	2051	1838	23	2810	2432	30	6414	6007	41	9456	8790	51	199171	188166	90	0.0265784
172595	136911	97	74706	59712	94	2262	1848	25	4164	3195	39	10757	8863	57	16143	13203	68	354706	291436	106	0.0274949
183413	142206	99	70045	54196	95	2402	1943	29	4453	3451	40	10729	8592	61	17967	13961	72	339833	268801	104	0.0302444
94174	90371	81	38337	36921	79	1521	1423	18	2401	2601	24	5234	4808	41	7573	7574	46	161911	156052	88	0.0311609
193507	156392	98	140922	117856	96	2557	2284	27	4740	4086	42	10716	8511	57	16581	13735	78	340303	265101	92	0.0320774
115682	110321	85	33872	32228	81	1794	1767	20	3024	2962	29	8046	8011	46	12238	11966	57	255132	241306	88	0.0348269
228752	168311	105	90011	66509	104	3052	2302	33	6099	4902	42	13628	10286	62	20261	14641	94	407904	313272	109	0.0348269
82488	80741	81	32341	31503	78	1203	1318	12	2228	2076	28	4610	4325	37	6812	6775	46	143194	136657	86	0.0366599
167042	136349	95	75803	65265	92	2518	2015	30	4881	4176	41	10587	9111	63	15853	13329	65	341607	289410	103	0.0384929
146692	125218	90	56226	46589	90	1827	1480	21	3328	2832	31	7801	6830	53	11778	10712	59	260536	229596	98	0.0394094
102066	97163	85	39770	38245	81	1117	1241	11	2809	2649	27	5879	5377	45	8910	8709	47	173845	160266	90	0.0403259
96930	91562	82	24491	23062	78	1491	1292	16	3094	3149	30	7527	7631	44	12587	11435	66	230004	217165	92	0.0412424
144494	124270	98	51538	44668	89	2345	2064	26	3858	3436	34	8402	7591	48	12315	10968	64	270112	228239	104	0.0430754
117080	107962	84	54901	50228	84	1467	1612	19	3427	3094	32	7110	6560	44	11163	10536	55	236531	220674	95	0.0430754
155868	135268	91	72032	62499	89	2457	2110	26	3352	2864	34	6730	6047	47	9883	8761	56	287808	253670	91	0.0449084
32160	31448	69	11155	11400	44	444	369	0	695	709	0	1696	1664	21	3123	3204	31	59651	58358	82	0.0458248
97837	95986	84	46678	45795	78	1647	1593	22	2557	2509	28	6167	5990	42	9751	9469	52	204464	196715	92	0.0458248
95155	91932	82	28557	27801	78	1675	1485	20	2886	2604	31	5541	5096	41	8348	8471	46	182235	171902	91	0.0467413
93912	91453	82	49905	49089	80	1048	1259	11	2072	2340	27	4720	4655	38	7365	7567	45	155875	148960	92	0.0476578
55051	53075	76	21905	21405	72	733	586	0	1122	1581	13	2866	2739	29	4015	3978	36	88562	84697	91	0.0476578
71302	69316	80	23652	23301	68	928	863	0	1232	1689	15	3549	3397	34	5753	5658	37	118260	110343	88	0.0494908
104620	96893	87	44416	41039	82	1873	1838	22	2766	2934	29	6707	7034	41	9560	8906	55	213872	200704	93	0.0504073
80082	79386	80	28569	27699	76	972	989	0	1494	1704	23	4048	3993	35	6552	6242	46	122939	119701	90	0.0513238
185816	161540	95	100905	88952	93	4300	3791	36	8642	7340	52	19471	16914	76	28091	24143	93	582654	477672	106	0.0522403
244996	188491	109	108966	84076	122	3567	2720	35	7602	5431	52	15507	11704	72	23771	18682	97	526832	426262	122	0.0522403
130813	115796	90	44576	39498	85	1773	1463	20	3509	3414	34	8113	7408	46	11883	11053	61	257106	234892	96	0.0531568
90493	86441	84	30083	29008	79	1033	1192	11	2087	2037	26	4458	4689	35	7740	7548	46	152726	145491	90	0.0540733
82780	82076	78	30816	30692	77	1088	995	0	2131	2181	23	4706	4587	38	7821	7674	45	154469	148705	93	0.0540733
178289	139488	117	60185	47031	100	2243	1862	24	4319	3244	40	9754	7821	56	15485	11745	75	313023	249562	114	0.0540733
72628	72278	78	26271	25808	75	1033	964	0	1957	1712	23	3950	3927	33	5904	5758	45	131942	129090	88	0.0549898
103205	100206	85	35803	34885	79	1355	1245	16	3505	2928	39	6719	6435	41	9496	9432	48	202916	196712	92	0.0568228
94306	93273	79	51638	50864	79	1509	1207	17	2121	2352	24	5521	5392	41	8736	8137	52	172426	165072	91	0.0577393
127565	110709	96	48306	40669	90	2110	1727	24	3178	3054	32	7677	6620	47	10963	9161	57	251509	214252	103	0.0577393
96315	95202	80	39536	38598	79	1372	1553	16	2561	2688	29	5120	5196	38	8330	8601	48	176727	171195	92	0.0577393
29927	28998	74	12866	12926	45	269	212	0	766	595	0	1476	1597	16	2315	2110	26	46439	45600	80	0.0586558
171617	147064	105	76025	66307	92	3310	2669	33	6393	6325	43	13297	12298	61	20193	17909	76	410634	385437	102	0.0595723
138896	127307	86	47394	44143	83	2033	1850	22	3961	3740	39	9001	8336	49	13186	12281	60	289366	278055	89	0.0623218
79404	78434	78	39889	38908	78	777	702	0	1489	1402	16	4361	4365	37	5913	5848	41	129172	128434	86	0.0623218
182047	146388	108	63671	51253	95	2932	2417	30	5169	4159	41	11595	9976	56	18810	16405	76	371182	316202	103	0.0650713
112131	98684	87	50466	43994	87	1350	1389	14	2997	2566	34	6824	6483	44	10723	9360	56	218846	198494	95	0.0659878
107461	102138	85	31687	29670	81	1396	1473	18	2954	2782	34	5789	5648	39	9308	9403	50	193480	175424	87	0.0669043
92475	91098	80	34714	33422	79	1436	1237	15	2392	2450	27	5619	5211	40	8627	8439	47	176365	166773	90	0.0687373
212029	162432	103	107363	85923	98	2953	2300	33	6734	4637	48	12771	9856	65	20061	15597	90	404072	314041	110	0.0687373
164694	139153	108	59157	51035	91	1567	1228	20	4022	3118	38	8006	6725	53	12357	11168	64	264751	239718	101	0.0696538
100603	95122	87	47446	45249	80	1693	1659	16	2250	2199	29	5954	5796	41	9329	9087	50	200671	187327	92	0.0705703
68421	67422	75	28168	26914	76	1389	1563	16	2469	2170	27	4576	4583	37	7939	7472	46	167494	158330	85	0.0705703
136107	113094	98	64922	56100	88	1838	1402	21	3567	3116	35	8471	7371	50	12978	11155	62	279643	243607	102	0.0724033
109673	105149	85	34329	32712	81	1984	1992	23	3440	2661	35	8014	7620	49	12638	11754	65	240468	227386	97	0.0733198
122137	110681	88	39043	34398	85	1726	1613	21	3330	2931	34	8008	7739	47	10965	9578	62	250793	234742	96	0.0733198
78325	74033	80	29730	28516	77	1066	894	0	1694	1527	20	3766	3954	31	5802	5199	44	125160	120577	87	0.0751528
221741	171127	102	86313	65588	101	3250	2167	36	6314	5093	46	14662	11392	68	23310	18631	91	488424	391565	113	0.0769857
135409	119345	92	56491	50206	86	2464	2124	26	3630	3667	37	9597	8779	54	15701	14392	67	283103	261654	98	0.0769857
171684	131942	99	70203	53791	94	2359	1917	26	4721	3892	39	9208	7457	56	14659	10989	73	306446	244733	106	0.0769857
178097	155779	103	76903	68491	92	2964	2622	29	5914	4864	44	11244	10201	53	18673	17105	69	387902	355845	102	0.0788187
175727	136995	99	85910	66191	96	2161	1674	26	4810	3601	43	9862	7337	58	15255	11459	68	339383	264948	109	0.0834012
212761	167124	102	71487	55159	99	2613	2175	30	5738	4689	43	12967	10525	59	18640	15420	76	396123	335415	111	0.0843177
166704	146207	92	74493	64896	90	2544	2101	27	4529	4347	39	10152	8562	58	15747	14494	74	333810	300946	103	0.0843177
178163	142498	96	64228	52421	96	2774	2057	29	4869	3862	47	9453	7325	56	14979	12350	69	308894	247171	106	0.0852342
113282	103739	93	37292	34292	82	1977	1902	22	3656	3273	34	7797	6847	49	13237	11943	64	249538	232872	96	0.0861507
112769	104721	86	50168	46230	83	1581	1715	20	3240	2897	32	7054	6556	47	10103	8696	59	232986	207051	89	0.0889002
111932	111531	82	63463	62148	81	1941	2028	21	3336	3128	28	7087	6603	45	11600	11501	62	243795	232831	87	0.0898167
121452	113372	86	44050	41305	83	1932	1738	21	3894	3738	33	7774	7413	45	11672	11473	56	252174	238426	93	0.0907332
173692	155947	93	87367	79582	90	2541	2413	25	5092	4880	39	11113	10554	54	16395	15866	67	328910	304158	95	0.0925662
193266	153223	105	82984	67461	97	2614	2170	25	5005	4470	43	11430	8974	60	18179	14588	78	358670	295206	105	0.0934827
117454	103477	89	39650	33558	86	1979	1782	22	3382	2635	33	6125	5473	44	10056	8475	56	198041	175214	94	0.0934827
114181	101082	88	47780	42898	84	1647	1500	19	3235	2782	34	7760	7060	49	10816	9815	57	239543	215100	92	0.0943992
72152	71096	79	31646	31101	75	853	955	0	2048	1581	23	4272	4291	34	6273	6072	41	123071	115591	85	0.0962322
180531	160774	98	79277	71881	89	3245	2889	30	5560	4451	44	12939	11559	63	19455	17146	74	385040	327166	98	0.0971487
101609	96739	85	44860	43296	80	1898	1793	20	2685	2698	25	5624	5617	39	9644	8749	56	198471	189149	91	0.0971487
89778	82203	96	34330	31574	81	1084	1116	10	2894	2649	28	5579	5302	40	8515	7401	53	180463	163877	91	0.0971487
165114	128332	99	66349	53170	93	2103	1425	23	5166	3513	47	10192	7860	55	14706	11476	76	323416	250915	102	0.0971487
166925	150233	90	54134	48545	88	2690	2456	30	5446	5480	39	12603	11705	59	20271	18842	77	442715	407284	97	0.0980652
121774	109787	88	50241	43126	86	2007	1474	24	3216	3028	32	7817	6903	49	11789	10187	75	253868	228464	98	0.0980652
243386	196614	120	157305	132803	103	6853	6128	41	13790	11998	72	31670	28712	98	48055	42564	101	978650	848377	112	0.0980652
76361	73585	80	25477	25130	65	1123	1105	8	1930	1433	22	3974	3638	35	6238	6119	43	137824	132444	85	0.0989817
101022	94817	87	34344	33372	79	1473	1432	15	2443	2670	26	5141	4721	40	7843	7476	49	169885	165757	91	0.0989817
122929	110287	86	43028	38297	84	2007	1733	21	3329	3091	30	7320	6366	47	11899	10441	57	230841	210627	97	0.0998982
177401	151957	93	71697	61350	92	2517	2122	28	4446	4335	37	10566	9432	54	15972	13748	73	317818	285605	100	0.100815
222691	184174	107	72857	63113	96	3811	3410	33	6321	5810	42	14240	12651	72	21379	18596	78	468298	426760	111	0.101731
158924	146299	91	75038	68516	89	2223	2027	23	3436	3853	32	9818	9277	53	14720	13656	64	316630	301265	99	0.102648
201414	158020	116	63662	48953	101	2670	2254	29	5264	4416	44	11887	9801	68	18824	15041	84	372648	307173	116	0.102648
126563	118162	85	72203	68152	84	2982	2746	29	5283	4737	39	10777	10708	54	17007	15777	68	338798	307147	91	0.102648
139097	126064	90	50367	45348	86	1963	1757	23	3886	3124	35	7612	7028	50	12880	12070	58	262752	238539	98	0.103564
106344	104188	82	37533	36726	79	1726	1454	20	2863	2671	28	5413	5337	38	8887	8925	48	170840	161413	92	0.103564
179330	149291	92	81075	68636	92	2465	1948	27	5179	4908	37	11745	10017	57	17968	14980	76	388250	342993	103	0.103564
85543	83783	80	27932	27487	68	1584	1791	19	2303	2572	26	6136	6039	44	10829	10375	61	213535	203609	88	0.103564
108964	101851	95	43834	41416	81	1971	2041	21	3393	3033	33	7532	7352	45	12008	12171	59	250618	239662	91	0.104481
133650	107623	92	48402	39593	90	2226	2144	25	8012	6435	57	8709	6986	53	8235	6908	51	225871	184332	102	0.104481
86611	82066	90	28187	27279	77	1150	1065	8	1530	1989	19	4938	4980	39	6438	6552	45	146550	139521	89	0.106314
237587	160061	114	113701	84837	110	4218	3160	38	8950	6973	57	20023	14616	85	30864	21942	107	641712	478322	120	0.106314
146134	121798	96	52982	43203	92	2270	1796	25	3978	3222	37	8141	7035	51	12682	10308	61	251675	203719	102	0.10723
142782	130667	91	59981	55847	86	2392	2539	25	3818	3995	35	8306	7866	48	12924	12443	63	277159	262605	98	0.109063
181396	146234	95	88962	73031	94	2924	2172	32	4295	3716	37	9957	8099	56	14485	12675	69	304987	251626	105	0.10998
155771	132055	101	63539	54176	91	2430	1825	26	3605	3419	37	8889	7486	52	13318	11781	64	285654	254697	103	0.10998
126758	120278	84	47272	45705	82	1821	1882	20	3296	3063	35	7739	7023	46	11134	10765	57	225989	208621	93	0.110896
195594	146937	118	74903	56493	118	2774	2028	29	4498	3925	37	11173	8413	57	16616	11598	80	345244	261719	118	0.110896
159555	134683	101	70592	61044	90	2096	1874	24	4749	3862	41	9503	8069	57	13921	12188	71	299872	238389	92	0.111813
43031	41727	77	19696	19134	61	520	548	0	1225	1250	11	2273	2097	25	3882	3295	36	71566	71023	77	0.112729
219165	165987	101	80902	60187	100	2975	2008	35	5396	3859	45	11447	8672	60	18582	14517	86	365371	278748	111	0.114562
177845	140281	97	70489	57420	95	2395	1907	27	4773	4211	41	11199	9594	59	17271	14337	75	383696	319413	103	0.117312
133714	116855	87	63627	56254	86	2261	1856	27	3917	3564	35	9050	8074	52	14116	12944	58	295319	273264	92	0.117312
152766	136264	106	67198	60956	88	2353	2056	24	4868	4235	39	10019	9380	52	15676	14538	69	322953	300747	95	0.118228
89282	85299	95	31481	30543	77	1503	1390	15	1681	1650	21	4093	3872	37	6853	6714	45	151931	146949	83	0.120061
123537	116399	87	55754	52477	83	2597	2493	27	5249	4543	45	9888	9374	59	15563	14603	70	331287	298879	90	0.120061
86599	78538	85	36992	32654	82	1254	1178	10	2864	2675	27	5882	5205	44	8651	8196	51	184721	165655	91	0.120978
132163	113629	90	55253	47649	88	1877	1851	21	3875	3439	31	8368	7283	49	11971	10352	59	253837	226868	95	0.122811
174593	134129	100	66525	50067	96	2097	1465	27	4037	3281	40	8518	7048	57	12362	9448	71	271007	209514	103	0.123727
80211	75772	89	26089	25690	72	1298	1427	13	2372	2633	23	4748	4337	39	6683	6336	42	133374	129658	83	0.123727
104324	99040	89	36904	35319	80	1453	1559	15	3350	2802	32	5822	5880	38	9283	8544	50	199101	191683	89	0.124644
128722	117707	91	52176	47596	86	1536	1487	19	3568	3545	34	8321	7791	49	14183	12766	74	269007	238148	93	0.124644
159859	127155	97	59148	46586	92	1622	1439	21	3641	3210	35	8428	6987	55	12088	9242	61	266067	216427	100	0.12556
94730	86454	86	36682	33467	81	1557	1518	18	2460	2099	30	5730	5360	41	8733	8522	51	200426	192632	91	0.126477
127383	116853	87	55148	51080	84	2056	1959	21	3618	3210	34	8075	7430	48	14570	13629	64	261895	243969	93	0.127393
115961	107438	86	46936	43500	83	1704	1466	21	3793	3671	33	8112	7607	47	13041	11820	63	264452	251639	94	0.127393
179884	137705	106	68508	53000	94	2160	1536	24	4904	3334	43	10859	8666	59	15430	12381	72	325459	265147	102	0.12831
113652	102120	85	44914	40339	83	2085	1753	21	3163	2978	32	7202	6673	45	11817	10514	56	233981	209839	97	0.129226
352514	220159	140	165418	102146	138	5075	3283	45	11499	7467	63	26005	16244	101	42989	27523	136	908966	602924	147	0.131976
170473	142693	96	64023	52518	92	2095	1694	24	4476	3591	41	9644	8740	50	15128	13181	67	309374	278840	95	0.133809
142579	130409	88	73191	67294	88	2176	2270	23	4014	4271	33	10211	9753	53	14354	13542	67	320215	299168	94	0.134725
140449	124109	98	48627	42576	89	1997	1892	22	3635	3254	30	8717	7582	53	11726	10449	61	269491	245985	94	0.135642
240012	197976	107	160681	136751	106	5332	4506	38	10161	8880	52	23600	19881	88	34937	29380	104	759116	622413	118	0.138391
62880	60499	77	27245	26204	75	759	716	0	1221	1258	15	3020	3205	30	5332	4692	43	96921	95153	73	0.139308
97013	95477	81	38513	37463	78	1313	1208	10	2448	1930	27	5215	5543	37	7326	7339	44	162080	152990	87	0.140224
104486	98447	84	42879	40404	82	1691	1356	17	2703	2907	28	5849	5515	41	9974	9779	52	199588	189131	92	0.141141
228401	187043	99	147692	125194	100	4219	3295	36	8639	6947	51	18707	16079	79	27248	22473	97	555804	465000	113	0.141141
184140	145470	97	84017	68095	95	2738	2347	28	4963	3894	42	9921	8252	54	16081	12810	80	319052	269956	107	0.142057
131932	120845	86	38565	35075	84	2283	2136	24	3449	3124	32	7815	7154	48	12619	10902	69	272334	238864	93	0.142974
66461	65930	77	26507	25799	75	799	824	0	1692	1752	19	4128	3953	35	6329	5893	45	132107	125897	84	0.144807
116196	100976	89	42907	37140	86	1956	1578	22	2982	2919	33	7112	6257	47	10579	8946	57	228164	201007	96	0.145723
186548	144411	101	65281	49683	96	2926	2375	32	4258	3583	39	9786	8080	60	14712	11458	68	311322	253080	103	0.14664
209961	148409	113	92389	66321	103	2551	1607	32	5568	3660	50	11295	8225	63	18587	13677	77	420301	300657	112	0.147556
86085	83481	80	32078	30837	77	1545	1530	17	2602	2602	29	6353	5917	42	8536	8138	46	196857	191408	81	0.147556
94851	90765	80	38401	37096	79	1763	1756	20	2819	2484	31	6887	6509	46	10224	10339	52	205017	200172	86	0.148473
167504	144916	92	73621	63148	91	2178	1942	25	4371	3839	37	9176	8174	51	14200	12283	60	290055	256366	98	0.149389
120318	102521	89	47332	39978	87	2148	1934	25	3273	3053	34	8351	7343	48	12972	11174	67	260671	237706	92	0.150306
187065	155988	96	79738	65596	95	3212	2640	31	5495	4941	39	12509	11068	57	20031	16446	84	405721	355951	103	0.152139
214387	168003	103	110066	87450	103	2796	2111	31	4733	4392	40	12621	10236	62	18646	15455	74	380702	310125	108	0.153055
91766	89489	82	49048	48321	79	1243	1468	14	2625	2400	27	5425	5455	38	7786	7488	49	174889	168007	87	0.153971
180125	154756	94	75627	65774	92	2424	2088	25	4839	4560	44	10099	8912	55	16709	13913	78	326588	289157	100	0.154888
86897	83800	89	23681	22949	69	1228	1021	5	2825	2881	28	4897	4804	36	8296	7442	47	173494	168199	87	0.155804
96751	94071	81	58299	56289	80	1622	1460	17	3458	3087	33	6668	6416	42	9967	9195	52	202997	188669	89	0.158554
117319	109137	83	54682	50477	83	2043	1737	24	3181	3083	35	8118	7574	52	12523	11907	51	249603	235676	90	0.15947
242383	167877	127	89436	60754	112	3472	2362	38	6046	4512	48	14173	9915	75	20248	14203	85	458930	327395	119	0.16222
176204	140063	114	70851	55075	101	2051	1649	23	4680	3703	41	9200	7613	53	14303	12310	66	299372	246574	114	0.16222
95628	89663	82	30838	28961	79	1357	1395	14	2013	1902	25	5975	5911	42	9266	8786	57	181889	169929	89	0.163136
113101	110764	82	67212	64782	83	1596	1612	19	3287	2742	38	6714	6294	42	9803	8830	58	204585	185926	88	0.164053
99968	92562	83	37801	33693	84	1609	1367	19	2467	2282	26	6490	5740	44	9346	9167	52	187266	171813	84	0.164969
196132	142730	120	69035	50583	103	2483	1698	27	5302	3736	44	10076	7431	57	15710	12079	75	309589	237388	111	0.165886
166238	147677	94	69231	62421	89	2396	2170	27	4371	3859	37	9289	8653	53	14474	13030	62	302313	279198	101	0.167719
90663	87538	79	26518	25967	76	1439	1458	14	2663	2652	31	5689	5625	40	8683	8295	48	197818	183079	87	0.168635
114594	105479	84	46890	44033	82	1573	1328	16	2763	2147	31	5682	4955	43	9570	8298	51	174947	152409	90	0.169552
140735	111008	91	52016	40696	90	2057	1521	25	2922	2594	32	7402	6045	52	13009	10481	63	269149	209771	99	0.169552
246584	190589	108	94698	76867	106	3215	2541	32	6492	5726	46	15191	12003	72	23055	18552	94	517307	436128	113	0.169552
88897	86142	85	32196	31201	78	947	850	0	1752	1731	21	4957	4705	40	6862	6474	48	153157	145565	89	0.171385
104490	95826	86	51431	46943	83	1464	1254	16	2617	2387	26	5857	5583	45	9906	8544	56	195931	177549	79	0.175051
117086	108292	101	54918	51620	83	1913	1766	22	3219	3174	31	7262	7026	44	12142	11750	56	240121	229202	88	0.176884
176330	150186	93	60992	52383	91	2663	2085	29	4966	4376	41	11908	10852	67	17746	16247	71	361027	344423	94	0.1778
104825	102080	80	18463	17811	54	1783	1583	19	2739	2906	27	5942	5740	43	8759	8648	50	177447	167287	87	0.178717
155375	135202	92	43182	37032	88	2338	1760	27	4946	4348	38	9049	8107	50	13473	12501	59	276638	262894	91	0.18055
186893	164823	94	97435	87045	91	3479	2752	32	6253	5742	39	13761	12207	66	21043	18912	77	440558	403291	100	0.181466
158639	140563	106	65719	59228	88	2328	2212	25	4436	3848	41	10322	9395	59	16246	15517	64	332604	306183	98	0.183299
134259	123196	85	41208	38628	84	2077	1735	22	4282	4024	40	9134	8876	51	14213	13596	64	290006	272505	92	0.183299
162316	137541	91	50165	42139	89	2079	1645	24	4405	3701	39	10570	9676	57	16352	14207	72	362575	320608	97	0.184216
151743	138549	97	55754	50615	87	2103	1930	24	4661	4860	34	9944	9246	54	15269	14382	61	334982	310162	96	0.184216
219501	165203	118	75294	56834	100	2515	2029	29	4867	3925	46	11074	8573	61	15503	12401	69	360530	280865	109	0.185132
100206	97884	80	48254	47106	80	1836	1754	22	3355	2867	35	7731	7403	52	10547	10300	59	221646	213575	82	0.185132
136751	127491	101	60328	56353	84	2579	2489	26	4787	4338	40	10561	9689	58	16207	14012	75	325781	291263	94	0.186049
101242	94299	89	46937	44469	81	2108	1749	21	3528	2920	36	7188	7390	44	11976	11540	63	227360	209489	90	0.186965
349735	268149	148	191321	146729	141	7853	6059	44	15818	12611	67	36826	28370	135	57590	42603	142	1.04858e+06	904907	152	0.188798
55827	53590	84	23136	22549	69	598	621	0	1495	1102	11	2806	2651	28	4200	4359	34	84534	82502	74	0.189715
81818	80060	80	31512	30511	77	1313	1225	13	1955	1665	21	4468	4329	37	6309	5736	42	138153	132926	88	0.190631
114058	104554	87	53882	49422	86	1990	1882	23	3037	3094	31	7151	7044	50	12163	10754	63	223986	209828	96	0.191548
97588	91020	83	28589	27006	79	1604	1533	19	2819	2583	30	6360	5795	44	9499	8860	51	196680	180113	86	0.192464
102383	100128	82	31327	30466	78	1383	1196	12	2630	2255	27	5556	5424	39	8348	7607	52	167966	160421	90	0.192464
127628	123053	85	26894	25874	71	1803	1851	21	3281	2965	35	7919	7962	48	12056	10991	60	249073	236012	90	0.192464
361868	238090	148	164433	111059	143	7889	4764	48	13804	9426	73	31124	20339	122	51939	36529	142	1.04858e+06	799492	153	0.193381
160104	136052	112	59797	49148	112	2976	2212	31	4913	4088	39	10380	8672	62	15216	12411	93	351120	287004	112	0.193381
139279	125312	89	86160	76957	89	2544	2395	29	4917	4418	39	11441	10345	58	17761	15501	73	366488	325000	103	0.193381
92634	89393	81	22501	21655	66	1354	1274	16	2602	2337	26	6146	6095	39	9465	9905	54	182561	176218	89	0.195214
142713	132300	92	65374	61576	87	2075	1793	23	4598	4077	40	10879	10555	57	14954	13968	72	317514	297778	94	0.195214
129520	110920	89	49748	42188	87	2010	1718	24	3584	2821	38	8553	7128	52	12494	10692	62	251051	219571	95	0.19613
178921	155670	96	87376	77742	94	3365	3157	32	8179	7161	54	17395	15642	70	26220	22230	88	543767	464364	104	0.19613
103605	97193	84	37070	35624	81	1676	1365	17	2446	2245	25	5204	4919	40	8634	8176	49	172185	166144	89	0.197047
129631	113101	95	47094	41614	86	2055	1546	25	3797	3740	34	8276	7418	49	12775	11031	61	278707	250209	98	0.197963
103453	101091	82	50759	49764	80	1414	1305	14	2673	2671	27	5948	5700	42	10073	9376	54	195565	189512	91	0.197963
192006	166913	99	111094	101139	91	4116	3301	34	8304	6733	50	17959	15471	80	27010	23599	90	536208	459940	102	0.197963
75599	72476	90	24374	23717	72	940	1001	1	1587	1774	16	3122	3058	34	6150	6117	39	127042	119024	90	0.19888
209517	156476	103	75851	57322	99	2968	2108	33	5401	3882	46	11110	8169	65	17589	12742	87	342256	257644	111	0.199796
115093	101867	87	47866	42494	85	1463	1199	13	3183	2741	37	6146	5590	43	9392	8873	49	198228	182657	91	0.201629
130662	125064	88	66616	64710	83	1866	2061	22	3905	3703	32	9292	8741	54	13803	13406	67	276971	256908	88	0.205295
117482	104541	86	56564	50745	83	1956	1852	24	3147	2830	34	7953	7796	45	12009	11479	63	231399	218887	81	0.205295
163181	139232	96	73951	62788	94	2494	2246	26	4921	3901	50	9761	7973	56	15304	13299	68	326814	269165	94	0.206212
124654	117089	86	32612	31598	83	1638	1563	20	3388	3115	32	7510	6823	47	10785	10943	55	239877	230592	89	0.208045
98139	92753	82	38467	35624	80	1492	1424	14	2684	2743	28	5977	5648	41	9506	8942	55	186361	171066	82	0.208045
209571	156109	105	80185	62161	101	2391	1839	27	4339	3282	42	10297	7887	56	15854	12398	70	348221	272079	114	0.212627
99649	95277	83	39736	38374	79	1510	1426	17	2325	2537	27	5507	5017	44	8568	7811	53	181601	173633	87	0.213544
104925	100828	87	36503	34926	80	1632	1566	22	2740	2430	31	6421	6296	45	9842	9165	57	206242	195680	94	0.215377
31420	32481	52	12751	12765	45	361	457	0	466	432	0	1648	1513	19	2652	2700	29	50219	49355	77	0.215377
33621	33742	74	9591	9688	42	430	455	0	655	710	0	1416	1465	16	2355	2430	25	53526	52668	79	0.21721
118208	111211	91	58379	55488	83	3243	2894	30	4809	4137	41	11420	10600	55	17225	16469	70	357200	322555	90	0.218126
115207	109553	84	45326	42703	83	2165	1971	24	2997	3409	32	7894	7267	47	11829	11481	56	253561	238295	93	0.219043
98509	95244	82	29745	29141	75	1526	1616	18	2299	2350	28	5721	5804	40	8988	8284	55	195742	180271	91	0.219043
120192	108405	88	39308	34246	87	2032	1868	20	3798	3419	35	8169	7126	49	13221	12065	67	269069	240594	98	0.219959
106456	99410	95	47998	44856	84	1829	1770	21	3968	3759	34	8817	7995	49	13417	12170	58	259688	227796	99	0.219959
110548	106119	93	57496	55928	82	2098	2080	24	2565	2980	25	7639	7383	47	11999	11143	57	241619	221692	93	0.220876
99627	95414	92	22835	22018	62	1446	1376	15	2661	3049	27	6477	6266	43	8753	7915	46	202774	192600	89	0.220876
159822	124343	97	63299	49488	93	2192	1606	26	4150	3188	40	9352	7323	54	13934	10917	67	292815	241152	104	0.221792
126930	115465	102	38874	35380	86	2410	2180	27	4081	4187	34	9157	8545	49	15122	13977	68	325699	285188	102	0.221792
165592	146985	90	66796	59022	88	2830	2289	30	4864	4097	38	9916	8467	55	15903	13440	66	341455	284027	94	0.221792
174798	150627	106	82874	74682	92	2427	2429	27	5496	4898	43	11649	10369	60	18113	16650	80	366527	339134	103	0.223625
168226	140358	100	53857	43964	95	2003	1433	26	4542	3505	37	8892	7816	54	13625	10963	71	294074	258465	106	0.225458
86657	82274	80	39522	37857	79	1531	1422	19	2859	2954	28	6641	6665	44	10434	10055	53	202726	198375	92	0.226375
94973	88206	85	41121	37864	81	1440	1481	15	2398	2314	26	4949	4953	35	7720	7181	50	166036	156593	82	0.226375
108173	101790	83	46867	45055	81	1571	1561	18	3366	3240	31	7274	6641	45	11318	10374	57	236726	213197	90	0.227291
149273	139103	87	58368	54821	86	3126	2780	29	6354	5818	43	13244	12348	61	20595	19422	85	435754	385822	98	0.227291
126050	119719	88	42745	39409	84	2492	2472	26	4225	3630	34	8706	8422	50	13120	12858	64	275036	267694	94	0.227291
88045	84640	83	34191	32985	78	1100	1066	5	1887	2294	22	4198	4262	34	6738	6462	44	149863	142456	88	0.228208
135202	123257	95	68206	63699	86	2577	2398	28	5633	5070	42	11355	10470	57	18064	16680	74	378200	333123	99	0.228208
76900	75170	86	34665	34766	76	1235	1160	13	2385	2324	29	5024	5106	37	7093	6850	45	157548	148265	88	0.228208
95498	90977	97	35846	33810	81	1661	1561	17	2741	2331	31	5559	5569	38	8239	7336	49	173947	159084	97	0.228208
199066	159153	95	68924	55819	94	2839	2221	31	4572	3805	42	11757	9385	61	17752	14705	75	374972	308054	105	0.228208
105304	100315	84	26974	26124	74	1451	1440	15	3199	2784	34	6672	6122	40	9483	9414	53	205605	192806	91	0.229124
113894	99279	86	53581	47400	85	1298	1104	8	3570	2814	36	6925	6392	45	9774	8631	54	219618	199354	96	0.230041
154083	138612	99	61345	57025	87	2536	2379	27	4234	3845	34	9478	8757	50	15581	13616	66	327873	283728	101	0.230041
89420	83170	85	40630	38319	79	1279	1247	14	1769	1981	19	4900	4939	36	7802	7077	53	167575	159197	79	0.230041
249716	165741	112	102577	66965	111	4156	2625	42	7502	4789	52	15838	10718	74	23110	16201	98	462550	326095	117	0.230041
47550	47453	75	19265	19158	56	548	464	0	923	834	0	1914	2219	22	2758	2530	31	66782	64194	79	0.230957
50046	48804	79	16098	16096	52	479	689	0	742	899	0	2553	2545	26	3722	3534	34	85192	83179	81	0.231874
134163	121061	89	48719	44717	85	2175	1838	26	4389	4124	38	9671	9215	57	14705	14023	66	302510	285330	90	0.231874
136233	124524	87	49005	44270	86	2091	2094	23	3690	3304	34	8913	8708	50	13285	12796	66	283193	262794	91	0.23279
212331	160069	107	88321	67222	102	2642	2027	28	6550	4836	48	12809	9943	63	19676	15467	83	411607	315633	109	0.23279
230768	182020	102	83100	66145	98	3332	2998	33	6791	5498	47	14445	12342	70	21253	17349	79	460794	393506	105	0.233707
190179	153749	99	69991	56562	95	2350	1659	26	5280	3752	43	10391	8401	54	15410	11779	80	314209	270490	101	0.233707
169156	138045	108	74262	62595	94	1811	1554	21	5352	4453	40	10752	8979	60	16997	13791	80	359014	306344	99	0.234623
105606	99040	94	46076	44362	81	1590	1710	16	2755	2808	26	6633	6741	42	10807	10449	54	205990	200374	89	0.234623
128677	110269	93	65533	58442	87	1263	1417	14	3212	2714	30	6805	6030	48	10194	9101	53	201148	179476	93	0.23554
105761	99619	85	29764	28037	80	1566	1521	16	3170	2904	30	6717	6463	42	10110	9755	53	229833	222110	87	0.236456
158961	136441	93	61164	52719	90	2595	2308	25	4725	3592	39	10581	8790	53	14510	12912	69	298127	266371	97	0.238289
122178	112100	89	52013	47296	85	1861	1602	21	3089	2845	32	7563	7220	45	13255	12036	67	247845	232566	95	0.241955
86291	82923	81	34338	33145	79	1336	1172	13	2332	1992	26	4335	4303	36	7218	7158	45	167685	158388	92	0.244705
116123	108903	90	41509	38994	82	2321	2157	25	4116	3722	35	7685	7236	47	11797	11057	59	240601	225045	93	0.245621
107043	101051	86	29393	28876	78	1204	1470	14	2957	2931	28	6322	6195	41	10442	10230	52	213851	201981	99	0.246538
106414	97214	83	42856	39473	83	1637	1344	19	2484	2352	30	6433	6121	44	11612	10103	66	214615	193156	92	0.246538
143990	131372	87	83221	75892	87	3246	2836	31	4984	4558	42	11644	10685	59	19053	16984	80	385449	343718	102	0.246538
153068	130079	91	55687	47938	89	1974	1686	23	3832	2979	35	8446	7487	52	13418	11204	65	276933	240283	102	0.246538
195519	162409	104	91297	78158	99	3040	2575	31	5496	5095	42	11252	9718	58	17442	15483	69	367214	332462	105	0.249287
109818	97243	86	42576	37618	84	1731	1580	18	3436	3173	32	7640	6705	50	11225	10305	61	238247	210866	97	0.250204
105620	95961	94	42830	39943	82	1849	1827	20	3258	2760	35	6803	6477	44	10289	9572	56	224028	197956	95	0.250204
111529	105749	87	66477	64737	82	1522	1514	18	3529	2832	34	6226	5540	44	10121	9465	55	210159	187019	97	0.250204
112181	108435	84	44711	42903	82	2824	2243	30	3966	3549	35	8719	8551	50	13500	12489	60	273720	251086	92	0.25112
79027	75404	79	35694	34732	77	1530	1842	17	3297	3165	31	5755	5980	39	8517	7950	47	181075	172726	89	0.252037
116127	102348	93	47579	40903	87	1424	1017	5	2722	2991	28	6781	5802	55	9251	7811	55	201620	186969	97	0.252037
171857	144756	93	64894	53728	92	2406	2179	24	3717	2993	34	9385	7973	56	14198	12045	69	295105	256846	105	0.25387
176415	141919	95	62548	51082	92	2034	1815	25	4734	3900	43	10367	8463	59	17297	14155	67	346990	302855	104	0.25387
151554	125851	94	63358	53762	91	1880	1567	20	3996	3691	34	8388	7166	49	12793	10961	65	277344	244572	102	0.255703
97233	92591	81	35768	33232	79	1548	1436	16	2977	2812	32	5851	5108	43	8550	8079	46	212835	200904	94	0.255703
80695	80344	77	39356	38764	78	1344	1409	13	1898	1885	23	4267	4168	38	6623	7065	41	142544	137502	89	0.256619
112557	98762	90	46881	41614	86	1632	1332	18	3332	3023	30	6788	6323	44	10356	9676	59	220987	205281	98	0.257536
132869	117024	104	48502	42928	87	2077	1881	26	3439	3131	32	8075	7547	48	12871	11447	65	256078	238102	96	0.258452
125390	116433	86	60112	55933	83	2165	1885	25	3836	3615	38	8559	8099	51	13417	13195	62	281946	248313	91	0.258452
202899	159903	100	71613	56263	99	2597	2207	28	5095	3714	47	11442	8850	67	18877	15930	77	352339	297471	107	0.258452
81402	76844	88	30881	29575	77	795	850	0	2198	1809	25	3883	4143	33	6092	5519	45	126631	119273	85	0.259369
137354	129810	86	63144	59927	84	2868	2601	29	5144	5046	40	11210	10203	56	16810	14918	74	356875	310838	97	0.260285
242819	179566	112	155666	125038	110	4916	3608	41	9756	7642	57	22788	18840	79	34791	29062	109	709747	586340	119	0.260285
109342	105305	84	33093	31245	79	1638	1316	16	3542	3248	36	7643	7103	48	11115	9665	64	233198	214250	98	0.260285
248913	215631	104	100779	86687	101	5586	5119	38	11607	9903	59	27305	23924	89	40894	34991	100	845643	696445	118	0.260285
82827	83861	70	24431	24582	54	1412	1609	17	2424	2554	25	4743	4584	37	6782	6968	42	154269	152801	84	0.260285
153323	131845	98	46184	38612	90	2225	1986	23	4032	3197	37	9005	7686	53	13240	11754	62	281497	249007	97	0.261202
135917	123685	90	59463	56214	85	2724	2541	27	4527	4114	38	9555	8850	54	16037	14725	76	299190	276800	96	0.261202
179642	146465	103	68021	55005	96	2447	2038	25	4805	4310	41	10192	9034	53	14199	11590	73	320621	279583	103	0.262118
144412	119717	107	65473	54865	91	2247	1921	22	4322	3744	37	9129	7855	55	13259	11647	67	280822	251163	97	0.265784
103268	89517	88	36483	32058	84	1576	1217	17	2596	2349	28	7120	6568	46	9568	9014	53	205641	187680	93	0.267617
91784	88271	88	34967	34010	79	1259	1206	13	2226	2594	23	5096	5028	39	7737	7437	45	161840	157639	87	0.26945
119733	107053	89	46882	41505	84	1747	1766	19	2765	2798	31	5883	5153	44	9005	7330	54	197371	182412	91	0.26945
225637	188914	114	138433	116158	109	4679	3559	37	8360	6706	51	19594	16058	75	30597	25200	107	615297	503684	123	0.270367
96203	92646	80	34276	32752	78	1504	1205	15	1832	1967	23	4870	4677	37	7521	7406	49	152301	146803	85	0.270367
176213	144392	106	66857	55736	93	2236	1871	28	4368	3550	41	9439	7753	57	13827	11750	70	300425	255655	102	0.271283
132501	111881	90	50546	42230	88	2288	1502	29	4379	3832	36	9510	8348	54	13798	11975	66	289316	247664	102	0.274033
189966	156051	102	55074	45002	95	2853	2160	32	5098	4103	44	11736	9645	60	18553	15620	70	374979	309663	108	0.274033
138958	123483	94	56227	50255	88	2180	1915	22	3527	2973	37	7435	6782	48	10960	9752	58	234948	203663	98	0.274949
85961	81958	84	30178	29549	78	1134	1126	13	2457	2557	26	4407	3981	37	8249	7800	49	160611	147573	93	0.276782
152210	128239	92	55293	46965	89	2256	1760	25	4205	3828	36	9801	8850	55	14159	12267	67	296120	269125	98	0.277699
90952	89285	80	35412	34789	78	1468	1378	15	2559	2924	25	6003	5921	41	9366	8529	52	207914	202951	94	0.277699
104593	94654	95	41745	38152	82	1599	1616	19	2337	2267	26	5647	5352	42	8971	7960	53	179129	165275	95	0.277699
124355	116436	88	43954	42153	83	1575	1644	18	3356	3375	31	7648	7270	44	11843	10233	64	236353	225262	95	0.278615
99783	94496	81	34109	32652	80	2264	2352	24	3454	3212	34	8167	7985	49	13063	11941	61	269297	256669	93	0.278615
168724	136613	96	66797	52418	95	3254	2676	31	6033	4744	43	13949	11440	67	21754	18423	81	458552	399697	103	0.278615
111354	102901	88	71329	68249	83	2013	1941	22	2915	2749	31	7305	6912	47	10567	9820	54	221680	205769	95	0.279532
96945	92095	84	40066	38919	79	1070	1120	8	2308	2460	24	5199	5036	38	8090	7418	51	158433	150711	88	0.279532
141984	126531	99	53928	50250	88	2488	2269	26	5680	5232	43	12128	11021	62	18103	16566	79	397126	358268	97	0.281365
92224	90147	82	20183	19796	57	1366	1342	13	2348	2065	26	4775	4612	38	8407	8464	48	156672	148287	92	0.285031
166577	144955	102	76276	66670	91	3041	2491	32	5908	5451	41	11892	10658	60	19127	17489	70	395060	359577	102	0.285031
173506	137687	100	65472	53182	93	2199	1826	25	4530	3637	39	9593	7944	55	15458	12347	70	310817	253207	106	0.285947
176070	143500	97	66098	53248	95	2599	2019	28	4256	3545	37	9441	7586	56	13931	11401	81	296162	248860	107	0.285947
130765	122474	91	71053	66554	85	1739	1682	20	3373	3075	36	6734	6637	41	11102	10539	56	252302	238844	95	0.285947
103650	88623	90	36111	30121	86	1591	1216	12	2656	2432	29	6326	5463	46	10263	8393	58	205779	172263	101	0.28778
119474	108744	87	50864	47206	83	1784	1555	18	3466	3369	32	7859	7575	47	12330	11080	62	247082	232484	93	0.289613
123991	111964	89	45062	40385	86	2176	1796	26	3857	3327	38	8071	7322	51	11900	10104	64	250472	226290	92	0.289613
102216	99501	84	16633	16133	52	1378	1416	16	2876	2771	27	6200	6145	43	10174	9822	50	198582	189187	88	0.29053
145710	128916	89	69536	59664	89	2218	1951	24	3808	3414	35	8604	7739	52	14019	12636	61	301252	269492	93	0.291446
83966	82491	82	37525	36460	78	1015	1076	6	2031	1692	24	4228	4016	36	6023	5980	40	129274	124079	87	0.292363
201881	166561	104	85715	71923	94	2455	2042	30	4862	3968	40	10457	8935	54	14692	11456	66	328777	268792	101	0.294196
139150	116946	92	45113	37617	88	2493	1841	28	3725	3601	35	8388	7840	47	13823	11753	63	265367	237555	93	0.295112
108029	101378	92	50144	47471	82	1523	1636	18	3605	3483	34	7503	7082	47	11359	11066	51	246872	238183	89	0.296029
105482	101369	81	30153	29209	79	1482	1317	17	2025	1920	23	5528	5306	40	8922	8338	51	175426	169099	87	0.296029
97797	92532	81	42058	39868	80	2275	1888	24	3751	3430	36	8350	8248	47	12253	12106	61	247143	228718	88	0.296945
158470	139330	90	60469	51718	90	2446	1868	29	3758	3393	37	8615	7976	52	13188	11745	65	283877	257518	92	0.296945
132702	122641	102	70340	67141	84	2572	2166	28	4326	3662	39	10245	9577	53	14026	12336	62	317795	300861	94	0.297862
169650	148081	96	51442	43689	91	2619	2315	27	3934	4039	35	9712	8156	59	14201	13327	58	311963	281914	102	0.297862
193402	142432	106	76641	56384	98	2322	1378	29	5253	3518	52	11275	7988	70	17821	13895	78	367871	266366	107	0.298778
73677	71404	78	21667	21539	57	997	1227	10	1750	1932	20	3946	4081	33	5761	5666	44	115020	112490	83	0.298778
152115	135647	89	62631	56417	87	2781	2661	26	4872	4227	39	9444	8718	52	15474	14004	74	315326	295257	100	0.299695
100627	97449	83	18294	18025	55	1805	1780	24	2820	2795	32	6953	6985	42	9995	9797	51	222335	211002	91	0.301528
157846	121035	101	62135	47955	93	2494	2198	25	4290	3493	39	10081	7745	57	16516	12999	77	328156	258822	104	0.30336
97173	90888	84	34233	32273	80	1966	1850	23	3485	3490	29	7005	6676	45	10770	10690	56	219089	205677	92	0.304277
117281	102398	88	41260	36843	86	2031	1851	24	2881	2561	25	6918	6602	44	11060	10279	61	231930	209842	100	0.304277
103877	100895	81	30496	29603	78	1442	1458	15	2199	2692	25	6566	6027	42	9703	9411	54	191239	181346	91	0.304277
154822	135555	91	38624	32144	91	2490	2239	26	4303	4131	37	9759	8754	54	16184	14829	75	321440	284224	102	0.308859
94811	93414	80	38329	37404	79	1490	1455	16	2536	2191	26	5770	5440	43	9053	8164	57	186918	174602	89	0.309776
94357	91005	81	40738	39253	79	1213	1401	13	1757	1801	28	5038	4754	39	8082	7804	47	166905	156414	89	0.310692
135376	113245	92	58735	47570	90	1748	1392	19	3763	3263	36	7646	6347	50	12237	9740	67	236379	193843	100	0.310692
105618	95618	85	40196	36901	83	2119	1846	24	2978	3109	30	8025	7770	48	11343	10452	66	240941	231166	93	0.311609
97222	94859	82	29327	28630	78	1575	1480	17	2833	2796	27	6383	5898	43	8992	8456	50	172542	162493	92	0.313442
159005	133351	95	69288	58829	91	2635	2223	28	4617	3534	41	9635	8111	54	14915	13991	69	289966	256964	101	0.313442
135744	113793	105	53328	44717	89	2019	1869	21	3138	3059	33	8143	7461	50	13485	12176	68	292945	255157	92	0.315275
99563	94072	87	31824	30586	79	1592	1306	14	2742	2197	30	5505	5552	38	8457	8255	47	178010	168850	87	0.317108
146535	130440	89	47504	41040	87	2028	1783	23	4045	3673	36	7610	6529	48	11546	10236	61	266696	238825	94	0.319857
86185	82815	78	24005	23294	68	1573	1500	18	2508	2343	27	6424	6066	41	8845	8705	52	191040	182725	86	0.320774
154132	135365	91	74147	67066	89	2359	2099	26	4459	3801	39	9191	8213	55	14781	13427	67	308508	289945	93	0.322607
208024	149082	103	73451	52777	100	2491	1854	29	5131	4042	44	11002	8216	65	15422	11804	72	360284	277521	106	0.322607
110009	103923	85	56819	53652	83	1916	1756	21	3633	3431	37	8353	7756	50	12635	12354	58	252903	236494	90	0.323523
122010	103958	95	51565	44513	86	1542	1290	21	3227	2967	30	6296	5551	43	9905	9111	53	207020	186060	82	0.323523
165080	145555	95	50122	44319	90	2859	2403	30	5036	4737	38	11876	10758	55	17991	16297	82	369360	339805	98	0.32444
83754	82284	79	21198	20628	61	1265	1133	12	2162	2275	23	4971	5248	36	8822	8555	50	163795	157507	86	0.326273
84810	80893	87	29345	27965	78	1056	1091	9	2961	2143	26	5477	5120	39	8574	7656	54	168687	163260	81	0.326273
97679	90120	82	41624	38097	83	1540	1306	19	3494	2931	34	7384	6808	47	10760	9672	54	230471	213430	92	0.326273
154968	134010	93	64637	57391	89	1869	1793	23	4206	3169	37	8630	7441	53	12204	10749	64	263082	242597	99	0.329022
129243	120213	85	49945	45988	85	2532	2228	27	3343	3494	31	7677	7140	48	11281	10281	60	241241	233102	93	0.329022
64999	64880	76	21406	21065	66	632	479	0	1402	1431	16	3087	3215	28	4949	4869	41	97500	93528	84	0.329939
67360	67903	81	28848	28890	74	660	821	0	1435	1357	16	2804	2949	27	4686	4483	40	116023	113783	83	0.330855
139441	122528	97	63138	54727	88	1941	1837	22	3677	3505	35	8158	7227	48	12950	11189	63	254333	231466	96	0.331772
232166	176562	112	73486	54732	103	3799	2578	36	6874	5796	51	15810	12617	74	22742	18710	87	476144	381412	115	0.336354
99693	96157	83	27028	26211	79	2025	1843	23	2817	2746	28	6373	6295	47	9268	9338	48	215033	204054	90	0.336354
196669	162089	100	75662	64954	99	2579	2058	28	5365	4325	40	11192	9677	56	18808	15596	71	360673	319032	108	0.336354
94922	90441	82	44002	41775	80	1618	1748	20	2920	2759	34	6753	6310	43	10430	10223	53	213807	196686	90	0.34277
96126	90831	83	36393	34049	80	1062	995	0	2585	2811	27	5802	5390	41	8542	7894	52	188497	177537	89	0.343686
132021	124353	85	70476	66778	85	2189	2124	26	4061	4066	37	9640	8859	54	14448	13008	76	282438	263468	98	0.344603
180497	154063	94	74373	64307	92	2987	2467	29	5185	4581	43	10852	9352	58	16762	14683	78	341175	301869	98	0.344603
84202	80874	80	35004	33603	78	1409	1304	16	1878	2353	26	4800	4734	38	7966	7406	48	155944	149139	83	0.346436
85820	82159	80	32086	30772	79	1112	945	0	2416	2158	25	4815	4479	39	7069	6780	45	156067	148623	85	0.347352
113151	99471	86	48097	42480	85	1779	1401	24	3171	2880	29	7014	6222	47	11015	9500	58	238757	216563	91	0.347352
102515	95901	87	40166	36162	84	1777	1356	22	2332	2472	27	6379	5552	47	10079	9707	53	204479	186112	88	0.347352
104682	96894	88	48509	43067	84	1283	1072	7	2583	2785	29	5960	5413	44	8694	8345	53	185255	169168	88	0.348269
104828	98423	85	40471	36708	83	1442	1357	15	3267	2401	32	7605	7025	50	11727	10510	66	232281	217479	89	0.350102
88883	85615	79	28871	27743	78	1582	1435	16	2186	1801	24	5612	5420	41	7108	6785	50	178991	172035	84	0.351018
177515	141633	98	55084	42871	94	2350	1953	24	4945	3875	45	9924	8006	57	15835	12371	74	335428	282668	100	0.351935
107229	101414	96	29080	27454	78	1086	954	0	2576	2455	27	6216	5676	48	8023	7513	46	183551	172535	86	0.353768
150089	124643	92	56152	47090	91	2435	2249	24	4533	3926	44	9718	8568	53	15176	12472	74	292846	254167	97	0.354684
94852	91445	81	44528	42532	80	1751	1396	18	3575	3606	32	6968	6715	45	10594	9847	53	218640	201961	87	0.355601
183930	140515	96	86123	68531	94	2860	1989	33	5429	3771	44	11421	8725	64	17094	13651	85	377150	306027	101	0.356517
100648	89627	88	36598	32320	81	1595	1458	18	2820	2488	29	5806	5564	39	9462	8495	54	184139	169602	91	0.357434
193158	156287	96	82994	68184	94	2637	2149	28	4907	3811	40	9662	7783	63	13990	11327	75	305670	253056	106	0.362933
130637	120412	87	66679	62403	85	2296	2162	26	3905	3784	33	9824	9459	51	14706	14469	71	296177	279891	92	0.363849
79650	76397	81	31463	30331	77	1264	1162	10	1906	1898	22	4588	4609	35	7045	7083	44	155130	149829	86	0.366599
94111	90842	79	36468	35406	79	1450	1310	15	2448	2368	25	5192	5317	38	8392	8160	51	171025	161647	89	0.367515
54418	52793	84	21251	20891	62	606	581	0	775	922	0	2317	2229	25	3175	3318	32	76420	75409	82	0.367515
141269	125123	92	58694	50572	89	1585	1476	18	4003	3146	37	7956	7226	48	12026	10839	56	266626	236104	100	0.369348
107550	103009	82	42184	40012	81	1790	1858	20	2753	2871	25	6163	6023	40	9231	8765	47	202369	193448	89	0.369348
119148	110256	86	45619	41336	82	1595	1518	18	3296	3072	34	7600	6521	48	10994	9389	58	219894	200668	93	0.369348
109765	96736	93	48952	44175	83	1454	1185	14	2714	2373	30	4808	4496	39	7592	7186	50	170854	156134	93	0.371181
87027	81420	83	33157	31335	79	916	1183	9	2086	1959	24	4985	4948	41	8136	8197	46	157873	153077	78	0.372098
101817	96062	86	40384	37890	81	1351	1350	16	2460	2241	27	5642	5040	44	8418	8115	48	179748	169368	89	0.373931
87409	84632	81	31139	30181	77	914	980	0	1855	2099	21	5148	4858	38	7131	7240	44	153229	150657	85	0.375764
157160	128783	95	59265	47602	92	2575	2127	27	3452	2903	38	9994	8241	56	15296	12528	78	309655	258567	98	0.37668
256191	204988	120	125702	103687	114	4570	3806	36	8465	7142	49	18476	15978	75	28643	23755	107	576715	504503	115	0.377597
184861	151867	111	73456	60172	94	2914	2238	31	5875	4528	47	12106	10057	63	18231	16298	74	370725	328572	99	0.37943
112311	108460	84	58338	56675	82	1366	1517	15	2509	2239	31	6566	6188	47	9954	9806	52	210221	199573	85	0.381263
191738	142829	116	71727	53663	99	2771	2210	28	4753	3712	39	11607	9080	59	18280	13511	79	337871	255610	106	0.382179
128256	108781	89	41416	34464	86	1954	1886	22	3684	2754	35	7768	7002	47	12485	10230	63	252009	218694	97	0.384012
114716	105822	85	42451	38130	86	1560	1488	16	2957	2888	28	7185	6494	49	10348	9748	58	214865	203821	93	0.386762
116155	111711	100	40950	39547	81	1678	1846	21	3255	2967	31	7545	7091	47	10859	10267	48	236672	215250	90	0.387678
31917	32470	63	12549	12311	45	346	344	0	287	787	0	1816	1663	22	2764	2566	29	55348	53724	78	0.388595
186176	155278	98	191429	170592	97	6235	6002	41	11648	10999	61	27498	25227	91	40295	36142	95	824009	726644	105	0.393177
113154	108532	84	31910	31265	80	1521	1367	15	3016	3003	29	6454	6368	43	9040	9067	51	198049	185920	91	0.393177
118121	109036	83	47261	43773	82	1509	1308	14	3579	3280	36	7909	7537	48	11881	11024	55	242414	229967	88	0.394094
129111	118269	90	65568	61403	85	2218	2068	24	3997	3850	36	8888	8180	52	13791	13355	65	283768	254010	90	0.394094
97724	92840	91	26226	25349	78	1904	1825	22	3069	3037	30	6828	6360	50	10420	9797	61	217808	205208	89	0.395927
163193	141353	96	57939	49965	91	2105	1768	26	5351	4368	45	11140	10066	54	17815	15295	71	358656	324053	99	0.396843
100741	95139	84	34598	31762	81	1993	1761	20	2632	2609	27	6213	5732	44	9050	8356	55	210480	195836	85	0.39776
115754	109345	86	48106	45781	83	1345	1264	15	2296	2776	26	5626	5305	41	8394	7197	52	194570	179981	93	0.398676
100666	95476	83	38364	36262	80	1802	1861	21	3891	3316	33	7844	7336	47	11764	11502	57	238730	228965	89	0.398676
137051	117176	93	46818	39264	89	1902	1705	22	3697	2783	40	7659	6246	51	11072	10123	58	245582	216434	97	0.402342
151701	134608	90	61683	55424	87	2677	2541	27	3827	3678	34	9339	8853	56	14684	13732	69	318075	302947	88	0.404175
170156	151314	94	69062	61488	89	2488	2357	26	4419	4177	35	9791	8897	50	16072	15234	65	366680	351341	92	0.405092
260387	179827	118	116551	89564	112	4190	2720	41	8720	6034	60	18583	12880	81	28350	20432	97	593470	430198	119	0.407841
85827	80909	85	21352	20788	64	1602	1478	19	2562	2521	27	6262	5906	45	8813	8173	52	193874	178896	84	0.408758
92968	88138	81	42494	40394	79	1327	1238	15	2671	2851	31	6857	6778	46	9350	9275	52	205099	198215	82	0.408758
71877	66187	94	33465	30274	94	1036	838	0	2039	1773	20	4307	3687	36	6597	5953	45	144103	126322	94	0.408758
80847	79766	81	23321	23077	66	1276	1221	11	2370	1946	28	4466	4545	34	6263	5898	43	142853	138981	84	0.409674
59494	59048	77	24591	24372	74	612	762	0	1716	1506	16	2839	2909	27	4149	3976	36	88098	86675	72	0.410591
128721	121230	84	53004	49870	82	1984	2011	21	3908	3421	32	7807	7096	50	13117	12777	65	279577	262716	91	0.411507
181104	136683	100	66554	50100	96	2408	1793	28	4106	3289	40	9066	6779	54	15377	11373	65	304473	236515	102	0.412424
294676	194146	125	249184	189644	118	9590	7162	50	19903	15490	80	42754	31562	116	66927	48958	118	1.04858e+06	992459	131	0.415173
168056	140807	95	73403	61488	93	3206	2533	29	4470	3805	39	10852	9512	56	16006	14664	70	353887	313621	98	0.41609
204761	165744	100	80734	64749	96	2917	2409	30	5463	4550	44	11655	10152	62	17996	15189	82	370507	319414	106	0.417923
109565	102225	99	44956	41197	99	1651	1470	17	3288	2931	29	6905	6365	47	10375	9212	57	214627	193919	99	0.417923
107238	103056	82	40177	38573	79	1419	1564	15	2048	2185	22	5873	5595	43	7596	7731	42	172905	166200	92	0.419756
117987	109230	101	51192	48459	83	1564	1460	18	2967	2517	33	6264	5476	45	9765	9581	55	196599	181699	93	0.421589
82687	78147	79	30054	28738	78	1146	1255	11	2679	2503	28	4786	5004	38	7568	6967	45	155747	147011	77	0.421589
106326	96479	90	40060	36217	84	1586	1439	16	3219	2668	32	7039	6529	46	11181	10096	60	216737	199104	92	0.422505
156114	132419	95	56194	49721	88	1898	1679	22	4044	3250	44	9005	7311	54	12856	10744	66	280011	231286	92	0.422505
108736	105680	83	33802	32773	79	1271	1325	12	2572	2005	27	5537	5280	40	8236	7621	53	187223	177995	92	0.424338
114420	105462	91	48856	46574	83	1971	2102	22	3325	3736	30	8741	8351	52	13155	13000	68	276043	264870	92	0.425255
94960	91750	81	26841	26264	77	1568	1354	18	2766	2404	27	5287	5074	38	8575	8089	43	181186	169503	88	0.425255
186001	149540	95	66442	50873	96	2745	2115	28	5288	4283	43	11584	9221	59	17583	14036	74	358728	288350	105	0.426171
59867	59075	77	24324	23945	65	690	561	0	1328	1071	7	2623	2549	28	4798	4851	38	105971	103271	83	0.426171
107788	103188	85	43829	42123	81	1542	1228	16	3031	2847	27	6339	6146	43	10787	9529	59	198266	188243	94	0.427088
124815	114884	89	48237	43628	84	2019	1803	24	3559	3344	31	7960	7390	46	12294	11112	69	240439	222407	96	0.430754
103013	95704	83	44976	41464	82	1759	1700	20	3697	3379	32	7277	6574	48	12204	11470	59	232633	223250	91	0.433503
170832	144512	96	66363	56935	91	2483	1985	29	5441	4904	41	12310	11169	63	18266	16284	73	398737	355175	98	0.433503
169160	142094	96	60575	53005	91	2633	2144	28	4538	4132	37	10853	10052	55	15890	14009	67	339470	312517	98	0.43442
134601	118631	90	57415	52240	86	1331	1375	16	2664	2495	31	7055	6251	49	11330	10046	60	244653	220830	93	0.436253
130696	113339	95	48235	41148	86	1922	1526	23	3418	3225	34	7308	6713	46	12255	10199	63	247480	225621	92	0.437169
89627	85036	82	25751	24994	76	1531	1375	15	2133	2351	23	4876	4819	38	7713	7341	49	156749	150538	84	0.437169
111222	105190	86	27124	25985	79	1588	1514	18	2518	2496	26	6801	6395	44	9986	9818	51	199992	190398	84	0.438086
87531	86079	82	26027	25624	77	956	1097	8	2002	2089	24	4904	4421	39	8310	7713	48	141108	134955	84	0.438086
88299	84656	82	27416	26843	77	1077	960	0	1948	2111	22	5064	5155	36	7757	6914	51	155313	150802	86	0.439002
145023	129771	89	45750	41295	86	2130	1864	24	3843	3316	36	8693	7907	48	12641	10768	65	269060	242621	90	0.439919
112487	107757	84	29187	28426	79	2063	1848	24	3035	2866	30	7465	7212	45	12289	11862	61	248596	238196	91	0.439919
142140	128615	88	56062	51114	86	2253	2114	24	4358	3944	35	8981	8860	49	13784	13255	57	290507	273176	95	0.440835
141205	120961	95	50365	43219	89	2227	1700	25	4052	3149	35	7992	6769	51	12894	11350	61	256106	224547	98	0.441752
216020	182521	101	102682	86799	99	2992	2759	31	4883	4856	40	12254	10966	59	17981	15547	80	374771	330932	106	0.441752
87755	82040	81	18900	17968	57	1550	1504	18	2648	2551	28	5848	5805	40	9617	9247	50	187313	177022	86	0.442668
97048	94244	81	21342	20784	64	1350	1261	11	2234	2264	24	5105	4785	39	7874	7176	51	161808	153217	90	0.442668
140331	118825	90	58649	47973	89	2234	1806	25	3921	3745	37	8219	7180	53	12745	10769	62	265931	228687	99	0.443585
120159	107667	95	60386	54559	84	2229	2022	22	3162	3058	32	7362	6919	45	11311	11052	53	239828	223395	95	0.445418
127891	105849	91	54274	44711	87	1689	1402	16	3374	2567	34	7217	5875	49	11639	9917	61	231401	187826	101	0.445418
121557	110226	87	32775	28320	83	2036	1914	22	3789	3508	31	9118	8362	53	13473	12103	58	287931	274657	93	0.445418
173098	140833	99	58794	47003	94	2122	1823	23	4539	3021	44	9113	7243	58	13885	11316	70	316759	261476	106	0.446334
94129	90339	83	15310	14726	50	970	964	0	2224	2234	24	5063	4853	41	7057	7030	46	156530	144854	90	0.447251
170396	144345	97	95275	83987	91	2080	1894	24	4734	3845	44	9121	7634	57	13093	10982	61	350376	309199	102	0.447251
171578	144152	91	75443	63115	91	2246	2063	24	4277	3642	42	10447	8962	62	13696	11873	67	302672	267156	97	0.447251
158636	129223	95	55907	45421	90	2305	1850	28	3980	3476	37	9744	8492	56	14755	11443	70	287242	243702	105	0.448167
170411	142280	96	56227	47918	90	2215	1940	26	3804	3200	40	8629	7700	52	14611	12563	71	298002	262027	106	0.451833
193459	158075	114	54907	45770	93	3417	2820	33	5191	4401	44	10864	9619	57	17325	15019	66	368971	329263	107	0.453666
168056	142066	97	62665	52640	90	1875	1741	24	4019	3586	34	8712	7412	53	15486	14312	68	303750	277254	98	0.455499
157193	141925	90	49483	43736	88	2590	2162	27	4152	3709	36	8519	7732	48	14683	13047	72	288536	261244	100	0.455499
106023	101791	84	43927	42690	81	1225	1121	10	2499	1957	30	4605	4396	36	6448	6613	41	156379	149231	95	0.455499
92731	90016	82	28996	28900	78	1610	1710	17	2472	2457	27	6556	5992	43	9105	8644	49	204243	198384	92	0.456416
105699	99133	85	26178	24369	80	1445	1521	17	2934	2940	29	6392	6123	45	9761	8756	49	204491	198577	92	0.457332
142114	125031	95	53032	46758	87	1715	1632	20	3778	3515	34	8886	8399	53	12670	11173	62	263428	244527	100	0.458248
175378	134549	99	62642	49802	95	2182	1362	31	4358	3213	44	10647	8055	60	14417	10559	69	326478	243367	109	0.460081
188548	151535	99	55219	43789	97	2319	1999	27	5067	3917	44	10758	9071	58	16424	12783	70	343220	278923	110	0.461914
135592	123532	91	61545	56655	87	2509	2136	28	5254	4479	41	11117	10102	57	16664	15473	67	363003	325472	98	0.462831
103873	99766	86	25556	25303	69	1219	1260	14	2694	2739	28	6364	6046	40	9597	9573	59	193285	184879	94	0.463747
112134	109033	83	42545	40868	81	1577	1605	20	2063	1969	24	5161	5134	39	8879	8531	45	185338	170864	92	0.463747
227420	163465	116	72138	50689	111	3774	2352	40	7337	5446	49	14617	11037	71	24166	17874	87	468715	354276	121	0.464664
148713	129190	96	64404	56942	88	2256	2091	25	3806	3917	36	9907	8812	54	14368	13351	65	311257	290390	95	0.466497
93794	89306	80	30634	29328	78	1289	1435	15	2418	2346	25	5081	4886	39	8763	8814	47	182723	172294	88	0.466497
87233	85103	79	25439	24450	68	1138	1138	9	2663	2286	28	5365	4994	40	8274	7503	53	172207	162254	89	0.467413
137093	122205	87	58440	51848	86	2412	2327	26	3740	3695	34	9326	8691	50	15778	14416	78	303590	281924	93	0.470163
100930	97648	84	31115	30178	79	1642	1449	19	2969	2711	31	6557	6306	43	9525	9101	54	200006	191432	94	0.471079
97565	91225	95	38458	37160	79	1332	1125	13	2882	2547	30	5376	5448	38	8215	8054	47	170277	163741	92	0.472912
252955	193855	113	209163	178224	104	8748	7233	46	16967	13316	74	38080	31597	104	58084	47935	107	1.04858e+06	976945	119	0.472912
167171	140477	95	74123	62636	92	2894	2316	31	5419	5044	38	12797	11061	62	21987	20228	90	418255	384408	99	0.474745
181575	155108	98	87616	75695	92	2575	2313	27	4476	3618	39	10165	9114	51	14661	13061	66	326021	295847	103	0.475662
110169	106619	86	33680	32762	79	2035	1877	23	3000	2970	27	7104	6866	44	10884	10190	59	230381	214667	92	0.476578
139698	127206	94	48203	43721	84	2534	2353	25	3925	4134	34	8680	8027	51	12340	10057	68	260077	232491	95	0.476578
112868	104043	84	43070	39877	83	1608	1711	19	3366	3562	32	7424	7036	45	11929	10880	61	220574	210869	93	0.477495
99405	94412	81	28559	27673	78	1587	1581	17	3107	2605	34	6077	5715	40	9075	9066	53	199096	191583	94	0.479328
99404	95560	83	28756	27541	79	1521	1595	19	2262	2047	22	5183	4883	39	7512	7240	44	163328	156700	91	0.480244
113658	110469	82	45577	44143	81	1540	1683	18	3700	2985	36	7154	6922	44	11040	9983	59	211882	206838	93	0.481161
174877	134315	100	60734	46231	94	2472	1973	26	5035	3595	47	9240	7089	61	14537	10879	72	318369	252063	102	0.482077
167081	148667	95	83197	75725	90	3266	2811	33	5385	4713	41	12958	12393	64	20730	19624	82	428412	389886	101	0.48391
203234	176775	98	105422	93643	93	3879	3254	34	7818	7097	55	17630	15871	73	26346	23761	92	577861	522575	104	0.484827
93917	91642	79	28750	28280	78	1452	1594	17	2538	2616	28	6126	6023	44	9587	8977	52	186363	178511	88	0.484827
109265	102521	92	40009	38462	81	1586	1509	19	2310	2222	26	5506	5245	41	9199	8955	51	199654	189050	92	0.488493
122833	111424	88	50822	46267	85	1576	1498	16	3329	3118	31	6973	6391	45	11036	10234	60	232582	214301	94	0.489409
77868	71770	92	31532	28855	81	744	747	0	1648	1328	22	3723	3354	34	5652	5258	40	133070	118910	95	0.489409
81560	78538	82	31058	29572	79	1428	1320	13	1745	2086	20	5012	5204	37	7385	7454	47	150314	150708	82	0.489409
98722	93744	90	40797	38887	80	1383	1275	14	2462	2230	22	5628	5196	42	8179	7865	45	186777	173834	88	0.490326
114867	100089	88	45647	40349	84	1712	1785	20	3195	2882	34	7602	7050	46	10614	9730	59	235122	214862	94	0.490326
167216	138977	104	66956	55448	94	2801	2301	30	5022	4299	42	10461	9201	56	15600	13404	68	330193	301729	99	0.491242
107734	105845	83	34113	33018	79	1904	1738	20	2721	2623	29	6456	6144	43	9424	8396	52	202392	190079	85	0.492159
199554	166123	97	89319	78485	95	3063	2618	31	5742	4865	47	12709	11393	56	19085	17441	78	419985	386148	101	0.492159
110600	104908	83	34373	32656	81	1866	1831	21	3648	3297	33	7941	7456	47	11530	10759	59	239928	223544	88	0.492159
211052	161655	116	74983	58745	103	2790	2071	30	5668	4038	44	11818	9340	63	17435	14263	74	359102	299850	108	0.493075
76273	74697	77	28768	28233	76	1179	1039	5	1547	1467	17	4302	4230	35	6955	6677	42	129687	122213	83	0.493075
97952	93187	81	40748	38794	80	1202	1213	12	2242	1968	24	5103	4943	38	7337	6704	49	155173	149141	87	0.494908
104684	97543	92	39070	37088	80	1457	1129	15	2704	2454	29	6189	5989	41	9251	9410	52	197321	189205	88	0.495825
118572	111191	88	50906	48683	81	2020	1994	22	3990	3808	36	8064	7399	49	12842	12310	63	263354	243919	87	0.495825
78348	77580	78	24967	24634	66	1114	1004	1	1739	1650	18	4928	4909	39	6989	6458	46	149772	144278	83	0.495825
129497	117005	87	47049	41435	86	2477	2403	26	3814	2986	36	7840	7015	49	13419	12111	64	269696	252773	93	0.498574
143656	125189	92	43954	36119	89	2219	2032	25	4067	3531	36	8851	7845	54	13745	11713	67	284984	253721	94	0.498574
144944	129066	93	57644	50803	89	1963	1873	21	3654	3617	33	8428	7455	49	12656	11670	59	288221	266308	95	0.499491
149347	124249	100	55874	47610	91	2034	1761	22	3584	3522	34	7877	7028	48	11617	10055	57	262457	227425	99	0.499491
91955	89305	81	37004	35846	78	1123	1353	13	2144	1830	23	5214	5099	39	8469	7999	48	167518	161561	92	0.50224
135952	119740	89	58797	50743	87	1623	1413	21	3854	3128	35	6854	5927	46	11027	10071	54	224792	204662	96	0.50224
97598	95393	84	28130	27071	76	1476	1218	14	2198	2393	25	5903	5581	41	8659	8338	48	193485	185427	93	0.504073
136586	120198	95	43061	37485	86	1650	1580	18	3428	3289	33	7149	6664	45	10956	9705	59	231970	218058	94	0.50499
103002	100119	80	34089	31625	81	1583	1503	18	2718	2727	30	6582	6211	43	9358	9122	52	196700	187726	92	0.50499
94180	87283	90	41266	38916	80	1214	1243	10	2561	2369	29	6877	6157	47	9341	8863	54	207432	202281	89	0.50499
213216	165086	110	81683	65628	105	2936	2166	34	6083	4467	50	13000	10605	61	19846	16122	81	386663	325491	112	0.506823
101827	98477	83	37013	35830	79	1417	1555	17	2252	2151	27	6117	6011	44	10463	9276	58	194468	184368	94	0.506823
114919	107334	87	50063	46523	85	1753	1521	20	3955	3608	35	8830	8377	49	13291	12573	65	262457	246408	95	0.507739
164512	134786	99	78491	66988	92	1960	1712	22	3895	3374	37	8077	6954	50	11498	9793	57	246058	202431	105	0.508656
195413	165802	99	82709	70987	97	3092	2555	31	5859	5179	44	12575	10912	56	19762	17030	80	397583	360366	106	0.509572
71900	69887	80	23886	23427	70	1023	1020	3	2346	2404	24	3980	3970	33	7126	6395	49	130403	131489	87	0.510489
119048	101846	95	50093	41383	88	2053	1695	21	2694	2556	31	5649	5004	43	9025	8009	59	206738	179288	96	0.512322
84607	81610	81	35282	33823	78	1706	1778	19	3027	2790	31	7197	6982	45	11477	10819	50	229431	211127	90	0.512322
77599	78337	78	32113	31821	76	1270	1116	10	1627	1763	21	4402	4229	36	6626	6000	46	134355	130100	87	0.513238
227810	185128	101	111831	93092	100	3522	2930	34	7249	5871	46	16665	14116	76	23581	19623	96	502760	452179	109	0.513238
99264	95562	82	42439	41102	79	1545	1404	18	3009	3213	31	6927	6820	41	10049	10213	48	215185	206011	91	0.513238
73720	74396	79	10676	10922	42	617	573	0	1379	1546	17	776	871	0	537	674	0	1258	1975	16	0.513238
218553	183211	100	131958	113829	98	4457	3961	36	8217	6888	51	20523	17311	85	30812	25762	98	629037	519215	110	0.514155
140747	125645	87	73163	66873	85	2703	2472	27	5242	4807	43	11597	9815	59	17179	15922	70	348684	303559	97	0.514155
103867	89806	88	30201	26423	83	1674	1599	18	2758	2088	30	6669	5683	47	9427	8246	49	196490	183108	94	0.515071
79481	73874	94	29686	27695	84	1131	1045	7	1817	1497	21	3696	3386	32	5750	4987	44	133143	115359	94	0.515071
175858	153140	94	78052	68769	93	2165	1997	25	5793	4810	42	11880	10442	59	18851	17364	74	376180	336528	106	0.515988
146505	129863	90	50315	43817	88	2194	2000	24	4602	3721	38	9193	8029	53	13425	12256	59	288530	260722	98	0.516904
149772	135711	90	36273	33369	87	2476	2416	27	5131	4399	40	12673	11381	59	18525	17694	72	417516	373282	97	0.516904
118228	108257	98	53724	50272	82	1502	1157	15	3044	3279	28	6754	6389	44	10231	10570	54	221803	215984	86	0.517821
102367	96315	96	39919	38593	80	1231	1359	14	2224	1925	23	4977	4843	37	8541	7975	52	166410	158041	89	0.518737
163679	137171	104	70473	59852	92	2232	1991	25	4017	3510	32	8361	7285	53	12924	10826	62	282194	251958	99	0.521487
171094	141824	94	60340	47772	95	2166	1616	23	3971	3317	39	8475	7174	54	13015	10609	66	283070	235667	102	0.521487
218954	165498	106	93886	73523	99	3454	2943	34	6201	4978	45	13804	10940	66	20768	15535	86	439858	356658	107	0.522403
154423	138177	91	87823	79773	88	2706	2158	29	4697	4299	37	10537	9626	57	16638	16110	70	326761	309202	92	0.522403
100661	88547	86	38833	33880	83	1586	1444	15	3148	2704	32	6019	5741	44	8853	7974	52	182991	160214	90	0.52332
153634	144826	87	52661	50089	85	2603	2586	24	4096	4326	34	9443	9083	51	14412	12914	72	323350	306329	95	0.525153
86537	81833	81	30632	28474	80	1411	1216	16	3252	2859	31	6017	5649	40	8827	8331	51	171406	158684	85	0.526069
190164	148318	97	65737	50676	96	2401	1932	26	4073	3143	39	9870	7701	55	14623	11429	67	314303	242370	103	0.526069
93535	90740	79	31811	29844	77	1555	1508	19	2301	2420	25	5424	5163	39	9070	8947	50	177105	164417	83	0.526069
132296	118500	88	56142	48997	87	2262	1847	24	3951	3217	35	9102	8141	53	14089	13599	64	298219	277002	95	0.526986
237920	187343	108	183447	150357	107	5824	4930	42	11200	9287	58	23971	20025	84	36925	30807	101	754408	641174	112	0.527902
190579	151672	96	62577	47629	95	2260	1847	29	5360	4165	42	11418	9468	61	16437	13992	74	352184	288617	101	0.528819
247063	167502	111	95847	67969	105	3051	2023	36	5750	4097	48	12438	9286	61	19884	14073	79	412692	293888	113	0.529735
31985	32039	59	13603	13897	46	214	201	0	198	804	0	1683	1722	20	2135	1951	23	43517	41362	74	0.529735
136703	119719	88	53634	47507	86	2129	1884	24	3624	3121	33	8689	7922	50	11756	10312	60	253962	233029	93	0.529735
117172	106733	89	47231	42284	83	1993	1749	24	3228	3452	28	6769	6047	45	10462	9448	59	208467	191977	93	0.529735
54309	51645	78	18087	17583	52	942	780	0	1027	1041	5	2677	2956	27	4383	4169	39	91816	89677	73	0.529735
115400	104887	86	48904	42676	86	1406	1167	13	3280	2371	30	7080	6417	45	10066	9648	53	212807	188816	95	0.531568
184050	139504	97	61066	44951	96	2665	1960	29	5050	3790	44	10197	7498	56	16299	12163	75	337164	252886	106	0.531568
40838	42515	72	15671	15824	49	411	468	0	1207	1036	4	2193	2383	25	3145	3329	29	67476	67230	80	0.531568
199550	158271	98	111620	91982	98	4597	3718	37	9924	8970	53	20760	17950	83	31583	26311	96	668514	558555	106	0.532485
116604	104599	85	53993	47513	86	2195	1923	27	3244	3267	32	8339	7693	48	13498	12354	65	250927	224291	83	0.532485
198911	155825	99	67991	54482	96	2568	2232	29	4186	3301	41	10983	8266	64	16912	13336	72	356386	281252	108	0.532485
88112	84878	80	31445	30422	78	1404	1042	9	1893	1793	20	4740	4707	36	7520	6808	47	147215	140801	87	0.534318
102835	95714	88	37539	34559	82	1948	1720	18	3059	2623	32	6320	5835	44	9553	8939	54	212383	204355	89	0.536151
120724	111953	85	49735	45944	84	1776	1824	23	3730	3290	37	8137	7056	51	13021	12031	61	265956	228355	93	0.536151
104820	96141	98	47265	43117	81	1465	1377	14	3090	2785	29	6644	6014	44	9822	9614	55	214307	204951	86	0.5389
144874	117894	93	67055	54217	92	2728	2379	28	4717	3682	40	10697	8728	65	15841	13113	73	342980	292350	100	0.540733
170891	149765	95	74065	67046	88	2477	2181	28	5308	4991	40	11453	10443	60	17844	15884	69	356531	320064	99	0.54165
91022	84637	90	35823	32836	82	1699	1729	19	2787	2858	25	6197	5719	40	10754	9279	61	201671	186884	92	0.542566
73205	71755	81	23136	23108	63	923	945	0	1410	1768	19	4109	3793	36	6154	5888	42	127445	126955	88	0.542566
45272	47463	71	21318	20982	62	475	543	0	713	1006	1	2390	2497	26	3180	3002	34	79627	80046	80	0.545316
60791	59878	77	23128	22947	63	629	826	0	1296	1398	17	2627	2499	28	4703	4771	35	104491	102230	79	0.549898
152115	133796	89	76852	66501	91	2919	2476	29	4968	4194	43	10896	9902	56	17023	15662	70	357293	330369	92	0.549898
100339	94066	87	29950	28868	79	1758	1907	19	3159	2478	33	6704	6198	49	10501	10377	55	205660	193003	85	0.549898
97487	94870	80	26188	25414	78	1206	1244	13	2059	2214	18	5254	4998	40	7904	7970	45	156087	145569	85	0.551731
196926	148398	106	60914	46530	97	2665	2386	28	5343	3963	45	10922	8469	64	15741	11850	76	331435	258665	102	0.551731
167649	151095	92	73841	68448	89	2739	2573	27	4551	3768	39	10498	9627	53	16353	14926	73	324424	293740	97	0.553564
165583	136691	95	57045	47056	92	2389	2148	27	4410	3831	43	10206	9123	54	16363	13886	77	321621	289290	93	0.554481
91753	88293	82	29976	28523	78	1546	1322	16	1892	2493	24	5717	5953	40	9020	9020	48	183570	183050	75	0.554481
87683	85836	84	36074	35201	77	1447	1432	17	1764	2004	19	5217	4950	38	7908	7988	47	165695	159343	85	0.554481
84649	80039	84	29790	28647	78	1457	1443	15	2659	2865	27	6056	5781	42	10222	10405	53	197356	185371	87	0.555397
166329	134247	97	62303	51077	92	1889	1369	21	3914	3140	39	7461	5735	53	12134	9473	68	262432	218783	100	0.558147
94781	93096	78	39734	38561	79	1170	1113	12	2129	2062	21	4084	3736	36	6500	5711	47	158841	149055	90	0.560896
158811	134710	102	56371	46780	88	1977	1617	23	3407	3356	35	7825	6887	50	12173	10060	66	256767	222890	95	0.560896
102350	96913	85	40848	39267	80	1084	1161	9	2538	2493	30	6859	6275	46	9954	9771	50	206903	201782	86	0.561813
125003	115196	89	45534	42824	81	1954	1630	24	4522	4130	38	8983	8714	49	13764	12675	74	299712	276598	91	0.561813
179753	139744	97	57041	43816	92	2324	1926	26	4157	3580	37	8955	6937	58	13634	10057	69	284332	219709	102	0.562729
109057	103455	81	38563	36709	80	1811	1682	21	3030	3077	32	7288	7240	44	10530	10219	53	218737	202947	87	0.562729
111324	102035	87	50857	46062	84	1672	1877	20	3650	3488	29	8293	7923	48	11918	11616	57	224818	219003	88	0.565479
182317	155872	98	88870	77869	93	2933	2592	29	5352	4221	45	11612	10606	57	18861	16931	78	367409	328708	100	0.565479
76722	75045	77	37659	37074	77	740	835	0	2200	1681	22	4285	4041	36	7217	6840	52	133310	128841	84	0.566395
101321	94351	85	42794	40635	80	1744	1475	18	2353	2327	25	4938	4772	38	8316	7599	54	188418	176250	80	0.566395
214589	154493	104	86683	62756	99	2941	1839	33	6220	4552	46	13027	9607	66	20430	14889	94	436802	315742	106	0.567312
196714	152893	101	76367	62187	99	3347	2879	33	4973	4604	39	12818	10767	64	19288	16176	82	408176	342992	107	0.568228
93411	91357	82	31288	30617	77	1619	1609	19	2494	2698	29	6273	5942	42	10498	9448	60	201071	194165	88	0.568228
175454	137189	94	74501	58712	93	2318	1966	26	3509	3138	37	10696	8290	62	15139	11760	69	330080	270561	101	0.568228
103457	94096	84	42882	39257	82	1947	1772	22	2905	2757	30	7398	6791	48	11116	10037	59	239569	213142	83	0.568228
97581	92806	88	20081	19447	59	1395	1254	14	2849	2735	30	5405	5080	39	7531	6920	44	180456	170275	87	0.569145
160883	123775	103	53686	41598	93	2144	1775	25	4175	3666	38	8644	6825	52	13349	10563	67	274548	221764	103	0.570061
136293	120350	88	57417	50961	87	1897	1776	20	3026	3053	29	7016	6323	46	11577	10433	55	217600	199768	96	0.571894
86963	82697	94	28902	28258	78	1016	861	0	1677	1635	20	4373	4465	36	6592	6309	42	144420	135180	87	0.571894
175260	143143	95	61936	50902	93	2227	1604	26	3989	3545	38	8480	7293	50	12228	10613	66	255654	224978	97	0.572811
100120	97188	82	49924	48720	80	1470	1512	15	2331	2520	24	5775	5626	41	8477	8482	46	183948	176945	89	0.572811
237789	175722	109	104481	76486	100	3643	2443	37	6386	4561	48	15158	10878	76	23479	16093	89	464818	343004	110	0.572811
115644	102307	89	44533	38776	86	1679	1505	18	2367	2468	26	5793	5485	42	9577	8639	53	196021	180316	94	0.573727
107130	98907	83	43369	39945	83	1720	1755	21	2770	2986	28	6665	6234	44	10466	9561	61	207966	201573	91	0.573727
197669	140395	101	75689	54130	99	2742	1863	33	5954	3894	47	12497	8812	66	20021	14847	84	409213	288717	108	0.573727
125209	120277	85	64208	61938	82	2083	1866	25	3036	3097	31	7985	7803	50	11665	11179	55	243819	232968	91	0.573727
86120	81373	92	31644	30321	78	1055	1156	10	2033	1919	19	4757	4560	38	7354	7410	43	160708	154227	82	0.574644
128139	114478	98	33375	29949	85	1857	1778	21	3480	3397	30	7471	6999	46	10416	9796	55	238858	228059	89	0.574644
100863	95189	88	40714	39379	79	1069	1095	7	2154	2033	26	5058	4652	40	7220	7076	45	158413	149053	86	0.574644
184384	142119	102	60907	47258	94	2696	2097	29	4727	4312	43	11175	8950	56	17347	14170	76	368296	300020	104	0.57556
123224	106453	90	36960	29921	85	1872	1647	21	3777	3561	33	9627	8741	50	14524	13120	66	319088	295045	91	0.579226
96009	93023	80	35143	33756	78	1451	1204	14	2124	2377	22	5696	5669	41	8004	7767	46	178941	169463	86	0.581059
155849	136937	106	55955	49195	88	2798	2417	27	4108	3951	38	9991	9813	53	14476	13395	69	299483	283017	88	0.581059
109649	103325	84	47134	45235	82	1593	1715	18	3538	3525	32	7629	7262	46	11239	11360	58	233921	226014	87	0.582892
159212	140756	95	73002	65290	89	1948	1920	23	4547	3797	40	8910	7848	51	13024	11268	66	265546	244932	93	0.582892
110231	96660	87	38139	32469	85	1418	1300	14	2898	2385	31	6010	5566	41	9667	9060	52	194731	170002	88	0.583809
125551	118494	86	24000	23501	63	2101	2048	23	4782	4292	38	10446	9811	57	15304	14674	63	339999	325873	91	0.583809
145781	134736	88	62084	57531	86	2167	2114	24	4699	4337	34	10934	10681	52	16818	15620	70	356705	333863	92	0.584725
146187	127560	89	60649	53244	89	2113	2150	23	4141	3851	35	9044	8077	52	15421	13738	65	307551	281019	93	0.584725
165614	150893	93	94589	87794	90	3293	3193	29	5969	5577	40	13104	11959	63	20974	19340	87	398495	368335	97	0.584725
200419	161687	98	62200	49016	95	3418	2614	34	5677	4689	42	12466	10314	60	19187	15924	77	382220	315033	103	0.586558
103856	98854	93	21964	21271	61	1759	1865	18	2800	2412	31	6481	5873	43	10056	9485	52	210049	198602	89	0.587475
115284	99587	88	46601	40602	87	1454	1181	13	2804	2404	35	6083	5430	45	8933	7547	55	186768	169055	94	0.588391
104317	99535	81	24835	23698	73	1150	1110	10	2605	2299	23	4778	4841	38	8213	7899	49	176601	169868	87	0.589308
113346	105941	89	59718	57010	82	1672	1573	21	2995	2870	28	7024	6588	46	10813	10919	54	219938	211978	89	0.592057
193578	153927	114	98670	80518	97	2478	1927	30	4232	3377	37	9435	7931	53	14470	11817	71	306330	260570	105	0.592974
121465	103815	89	37509	32104	85	1655	1418	21	3226	2744	34	7111	6326	44	11955	10894	56	232133	207805	91	0.592974
95207	89551	83	29334	28455	80	1017	1281	10	1803	2007	23	4612	4177	38	7297	7203	47	156901	150958	90	0.594807
29987	30308	73	9025	8861	41	563	467	0	583	813	0	1585	1686	17	2082	2174	24	44470	48996	74	0.595723
61754	63169	67	22590	22476	63	583	476	0	1293	1177	15	3031	2777	31	4563	4439	35	93738	90109	83	0.598473
103396	98631	84	62625	60751	81	1745	1510	21	2833	2732	31	6781	6531	41	10325	10093	56	198678	187898	89	0.601222
84440	81165	87	33058	32816	77	919	1021	4	2335	2222	23	4668	4462	38	7064	7080	47	163100	154406	87	0.601222
122560	115908	87	47102	45158	84	1821	1863	21	3612	3324	33	8710	8351	48	14551	13445	66	281418	256308	93	0.602139
159821	131588	104	44977	36842	90	2225	1751	26	3751	3529	36	9231	7833	52	15353	12876	72	286965	246876	100	0.603055
251708	185185	123	111368	81075	115	3627	2713	36	6946	5068	45	14756	10912	72	22155	16638	94	496103	380197	120	0.603971
106437	100201	83	42013	39707	81	2267	2200	26	3302	3301	30	7543	7596	44	11952	11248	55	261702	247273	89	0.603971
120046	110275	84	45447	41013	84	2194	1743	27	3769	3917	34	8755	8465	49	14051	13687	64	269369	259502	83	0.605805
96064	90982	85	52264	51143	80	1135	1105	11	2644	2294	26	5704	5250	39	8466	8178	48	184048	181795	86	0.607637
99481	95084	89	43689	42297	80	1325	1362	13	2502	2279	30	5277	4827	39	8429	8056	46	169229	166032	83	0.607637
133605	110930	94	52669	44439	89	2272	1866	24	3501	2846	36	7550	6394	50	11380	9982	63	240877	207904	93	0.607637
116948	107537	85	43917	41077	82	1597	1231	16	2902	2930	28	6272	5844	45	9494	8632	52	209313	201266	88	0.608554
92750	88825	81	43040	41577	79	1621	1522	17	2812	2747	26	6499	6094	43	9939	10373	55	219248	209142	85	0.608554
207414	148650	100	77690	54639	102	2387	1922	26	5986	4007	49	11031	8064	60	17977	13201	87	381376	275069	117	0.608554
166576	131969	96	47072	37405	91	1889	1819	21	3672	3342	32	8938	6984	60	12874	10297	66	285491	233063	98	0.608554
130449	117603	103	39692	37065	84	1797	1763	20	4047	3355	37	8665	8407	51	13574	12511	63	272777	257422	85	0.60947
155261	144805	92	43524	40413	84	2287	2125	25	4843	4202	40	8396	7887	47	14527	14078	64	278106	261634	89	0.60947
32129	31955	60	13250	13395	46	309	402	0	506	799	0	1338	1742	16	2621	2823	28	52049	50294	75	0.610387
162213	144080	91	49962	43389	89	2449	2022	27	3963	4286	33	10246	9495	57	16113	13980	81	314492	287274	97	0.610387
107991	100435	98	39458	37154	80	1469	1450	17	2871	2681	29	7083	6588	46	9562	9458	48	211821	202312	84	0.611303
165673	136851	95	59031	49249	92	2256	1714	29	4531	3706	38	9248	8133	53	14800	12839	66	305005	263985	98	0.611303
99508	93175	91	34946	33237	80	1547	1559	17	2557	2413	28	6223	5950	43	9315	8842	50	193361	185024	87	0.61222
100100	96118	91	28513	27331	78	2044	2039	22	3668	4090	32	8635	8276	52	12939	12046	63	286392	264323	85	0.61222
129081	109652	93	46086	37526	88	1660	1537	19	3217	2979	33	7597	6398	50	10453	8916	59	222507	188918	94	0.613136
98932	93893	81	33840	32649	79	1170	1184	10	2185	1944	26	5257	5017	41	7512	7460	44	158352	152290	85	0.614053
85363	83615	79	40714	39745	78	1300	1134	10	2112	2055	25	5149	5296	39	7520	7010	47	159628	156183	87	0.614053
138698	123821	91	38774	32847	86	1723	1715	19	2946	2709	28	7251	6730	42	11754	9884	62	239996	211366	94	0.614969
166896	139609	99	55711	45111	95	2095	1751	25	4238	3597	35	10126	9120	55	16015	14384	72	334325	302838	101	0.615886
108082	100513	89	34612	32538	82	1539	1536	18	3406	3165	32	7598	7301	50	10555	10615	57	231013	221682	91	0.616802
147345	136507	90	39886	36112	84	2719	2711	26	5233	4842	42	11064	10612	60	18675	17993	78	364023	336116	96	0.617719
126875	115580	92	46497	42084	84	1762	1726	19	3209	2916	31	7118	6506	47	10044	8858	58	198825	172778	92	0.619552
183525	145812	102	63655	50748	95	2654	2175	29	3990	3318	40	9635	7493	59	15290	11761	69	305202	239625	106	0.620468
153607	130872	94	51175	42083	93	2002	1699	22	3714	3303	35	8567	7086	51	13013	10986	66	272419	231598	107	0.621385
95584	92283	79	28295	27675	78	1881	1696	20	3413	3533	30	7173	6922	45	10350	10259	53	213101	203874	91	0.621385
175035	144284	97	68654	55230	92	2256	1991	27	4367	4075	37	10160	8970	53	14777	12439	69	300843	256268	99	0.621385
109814	104134	92	45612	43603	82	1417	1345	18	3079	3344	28	7073	6885	46	11250	10427	56	232951	219865	94	0.622301
184039	149198	94	70335	57341	93	2343	2033	27	5207	4513	40	11108	9595	59	16159	13571	72	345112	295749	102	0.625967
105703	99777	82	30822	28479	81	2000	1688	23	3055	2669	27	6648	6342	43	10439	9907	58	221124	205469	96	0.626884
164927	142467	93	65935	57569	90	3227	2806	31	5714	5238	41	13346	12145	64	19838	17934	75	445082	402763	101	0.626884
246252	180640	125	99289	72407	110	3597	2780	36	6912	5482	48	14293	11029	71	23892	18459	106	466283	361145	120	0.6278
99126	97300	82	23962	23516	76	1229	1428	13	2573	2582	29	5811	5570	40	8896	8127	53	190321	185775	90	0.628717
110450	104075	83	44661	41846	82	1958	1843	21	3136	3111	29	7729	7599	44	11040	10260	57	233132	221602	94	0.628717
100923	98179	83	33736	31312	81	1676	1825	21	4117	3729	36	6701	6196	44	10591	9949	57	218341	206468	97	0.63055
124590	111291	92	44508	38116	86	1774	1496	23	2782	2408	32	6247	5068	49	8912	7594	52	210745	186356	98	0.631466
118616	106725	87	55501	50462	86	1943	1615	24	3464	3300	31	7951	7618	46	12389	11650	61	255430	241781	97	0.631466
38029	37616	74	8788	8829	40	590	523	0	619	823	0	2011	2233	22	3181	3137	28	64548	63556	79	0.632383
203572	170551	115	97910	83024	98	4437	3716	37	7237	5719	53	17036	14937	79	26705	22468	96	543887	472632	108	0.633299
139893	122674	96	37089	33192	84	2191	1830	25	3864	3550	37	8297	7644	50	13046	11799	62	270358	250081	98	0.634216
115375	103324	86	55233	50098	85	1655	1502	20	3182	2887	34	6760	5901	45	10314	9303	54	224860	200195	93	0.635132
81834	79759	89	31518	30341	77	1136	1078	7	2405	2187	25	4575	4126	39	7415	7274	46	143817	137888	83	0.636965
206923	163432	99	88235	70471	97	2639	2090	29	4880	3916	46	10820	8689	55	16160	12147	80	333715	277492	101	0.636965
111173	99881	87	40087	34496	85	1804	1815	21	3027	2715	32	7393	6829	44	10828	10037	62	219552	205522	87	0.639715
190087	158423	97	61166	50993	94	2589	2355	28	5292	4793	42	12202	10109	64	18230	15298	72	380664	338454	102	0.640631
132707	124655	86	38010	34750	81	2013	2062	22	3785	3935	33	8246	7226	50	12919	11673	65	257910	238980	90	0.640631
112641	108838	84	33747	32135	80	1658	1745	16	2389	2196	29	6805	6494	45	9579	9314	49	213599	203658	90	0.641548
110089	101076	87	42584	39872	83	1994	1960	22	2609	2844	27	6559	6339	43	10401	9874	57	226349	215648	89	0.641548
96544	90859	83	36336	34126	80	1492	1530	18	2933	2638	28	6032	5741	41	8777	8827	48	181816	172589	78	0.642464
99878	95259	81	39372	37985	79	1293	1325	12	2648	2423	26	5264	5011	38	8114	7868	47	171225	162087	89	0.644297
112053	107929	82	55362	52964	80	2252	2420	23	4255	3623	37	8199	7949	48	12186	10943	59	267643	250189	89	0.644297
124031	110853	86	46661	42914	84	1931	1608	22	3335	2857	33	7399	6778	46	10572	10189	53	221433	208173	95	0.64613
114899	98628	99	44271	37646	86	1215	1137	8	3372	2546	36	6594	6053	47	9892	8793	58	211317	185630	96	0.647963
138397	117138	91	48676	41279	88	1598	1444	18	3381	2931	33	7115	6140	44	9960	8170	59	226532	198739	101	0.649796
140481	117738	97	51731	42611	89	1971	1785	22	3848	3361	33	9417	7991	53	14092	11716	67	287674	240850	102	0.651629
76430	73256	80	29603	28817	76	1118	975	0	1919	1617	22	3739	3849	32	6338	6234	44	132544	128914	86	0.651629
84359	82287	80	28209	27592	77	1507	1395	17	2712	2242	26	5857	5438	42	9692	9413	54	196156	184315	89	0.652546
167263	141617	95	52818	42579	93	2470	2144	28	4659	4193	36	9769	8339	56	14556	12677	67	315246	269395	107	0.654379
178537	145103	106	63734	51049	94	2440	2020	28	5398	3927	46	10962	9015	56	16577	13873	71	356349	304293	104	0.656212
110145	103066	95	40041	37910	81	1795	1690	22	3493	2627	33	7146	6647	48	11149	10035	55	226106	207316	96	0.657128
191043	150952	105	73501	57774	98	2751	2021	30	5229	4556	42	11569	9389	61	16695	12587	78	345758	286041	111	0.657128
106033	96358	87	41308	37160	84	1284	1408	13	2411	2295	28	6552	5639	47	9820	8867	56	199178	179904	96	0.657128
125978	110049	97	47613	40504	86	1801	1488	22	2805	2737	31	6695	5885	44	10351	8845	58	215910	185634	97	0.658961
111406	103567	83	37792	34709	83	1870	1584	21	3766	3621	33	7183	6650	46	11729	10915	54	241617	224438	96	0.659878
147792	124391	100	61760	52489	91	2430	2063	28	3827	3175	36	8704	7949	52	13231	11554	65	276274	232387	103	0.660794
102985	99136	82	35020	33733	79	1375	1344	16	2381	2266	26	5730	5613	40	9523	8752	53	187795	179341	92	0.660794
88104	82420	96	39257	36408	92	1318	1355	13	2038	1969	19	4218	3889	34	6987	6540	45	165736	151490	96	0.660794
183482	153685	97	89556	76913	94	2973	2154	33	4554	3859	40	11304	9789	57	16909	14528	75	343071	298853	107	0.660794
164193	134686	95	61246	50541	92	1948	1522	21	3881	3126	39	9336	7829	55	14263	12054	68	280971	235256	103	0.660794
144521	118080	108	56471	46949	90	1802	1603	22	3936	3201	37	8498	7080	49	14486	12166	78	294900	251341	99	0.663544
91878	91420	78	24908	24226	76	1350	1454	16	2266	2239	24	5007	4823	38	8809	8259	50	173568	164846	91	0.663544
76558	75747	78	26449	26307	74	814	896	0	1678	1643	20	3876	3808	33	5325	4844	39	124707	120747	86	0.663544
127934	113249	87	49188	42945	86	2234	2171	24	4449	4278	37	9070	7998	50	13263	12001	56	265877	250845	94	0.663544
190690	149938	98	74714	59815	97	2422	1837	29	4364	3362	38	10140	7669	60	15347	11854	67	320309	252722	105	0.66446
129004	119221	86	48634	45105	83	2373	2077	26	3876	3772	32	8603	8394	49	13390	12738	61	296600	280433	91	0.666293
97917	96992	80	31911	31241	79	1275	1107	11	2040	2208	24	5166	4804	45	8692	8347	46	167077	157492	90	0.669959
103703	87883	88	42067	36282	84	1364	1480	16	2566	2404	27	5855	5281	42	9273	8186	53	193162	177513	92	0.671792
91585	88798	82	31198	30053	78	1449	1512	18	2553	2765	26	6429	6264	42	9800	10015	51	206857	200446	88	0.671792
179352	141474	96	62958	51428	93	2250	1815	24	4052	3482	37	9890	8085	60	15863	12756	82	314644	260638	104	0.671792
82771	80884	80	34801	33233	78	1130	876	0	2253	2246	28	5052	4719	38	7516	7144	43	156234	149643	85	0.671792
166736	130467	99	60105	47752	94	2382	1667	27	4452	3362	42	8906	7056	51	12618	9528	62	276779	222823	103	0.672709
98105	89858	96	39751	36489	82	1220	1091	10	2873	2388	28	6160	5798	42	9656	8925	55	199310	185188	82	0.673625
94192	89823	83	22745	22516	62	1341	1233	13	1997	1692	27	4744	4741	38	7208	7068	43	159778	150759	89	0.673625
105147	102435	81	24142	23635	61	1465	1247	15	2963	2882	33	6716	6344	44	10642	10500	49	219306	204882	91	0.673625
99558	94739	81	52225	49959	82	2058	1774	24	3265	3138	33	7312	6911	46	11170	11140	53	217264	200797	92	0.673625
134713	118430	98	50905	44502	87	1559	1599	17	2942	2674	36	7958	7211	51	11617	10608	64	233284	214982	98	0.674542
123441	114656	86	42473	40655	82	1724	1620	20	3497	3378	32	8299	7431	50	11569	11306	54	264218	249738	95	0.674542
160084	129191	93	58251	46487	92	2308	1904	25	4438	3885	38	9880	8419	53	15874	13581	72	316503	261756	107	0.678208
96359	94149	82	30530	29464	79	1010	1030	6	2510	2427	29	5230	5398	40	8136	7790	44	181758	175821	91	0.678208
84738	83459	80	24402	24086	65	984	1117	7	2281	2267	24	4891	4734	37	6822	6884	43	168223	158342	91	0.679124
95120	92418	83	33949	33319	78	1634	1390	16	2361	2035	25	5629	5636	40	8407	7745	51	171592	162523	90	0.679124
64457	62226	91	20271	20154	57	506	578	0	1234	1277	12	3106	2985	29	4916	5089	35	97496	97301	83	0.679124
191565	148391	108	80968	62490	99	2438	1928	28	4534	3570	41	10789	8876	58	16113	12390	72	342600	277467	105	0.679124
119138	100464	98	40163	34095	86	1361	1225	13	3207	2594	32	7082	6003	46	11258	9598	55	231118	203308	99	0.680957
96243	82609	87	41064	35101	84	1153	960	0	2021	1786	21	5264	4396	40	8030	7295	53	192992	165588	97	0.681874
96027	93674	80	22825	22147	66	1515	1556	17	2553	2387	28	5996	5609	42	8562	8068	48	188109	179216	92	0.683707
118690	106128	84	51013	45852	84	1881	1732	23	3137	2689	32	6856	6264	46	10423	10209	56	228822	216836	95	0.683707
166362	136174	93	63556	51295	91	2579	2010	28	4487	4085	38	8446	6816	52	13715	11011	67	259275	211332	102	0.683707
164073	139030	100	56939	48557	93	2190	2038	23	4095	3115	41	10004	8992	57	15073	13141	68	308462	278062	101	0.684623
103761	93866	100	25047	22426	89	1723	1343	19	2701	2031	31	6216	5598	42	8950	8165	56	204349	180301	100	0.684623
98952	93760	97	49338	47497	81	1605	1709	17	3093	3346	29	7436	6777	48	11347	10498	61	244251	229582	92	0.684623
95885	88793	87	38038	34720	81	1405	1241	15	2581	2490	29	5692	5428	41	8661	8288	49	172597	166181	89	0.687373
173196	146738	94	58165	49647	90	2114	1999	23	4220	3578	45	9397	8730	55	12928	11019	69	302391	276178	100	0.688289
100349	96438	90	30596	29928	78	1876	1501	23	2382	2459	26	5817	5990	38	9519	9639	49	176428	170049	91	0.688289
104841	98487	85	32906	32122	80	1909	1933	22	3198	3257	30	7199	6760	50	11734	10998	61	239491	228718	95	0.688289
41536	41226	84	16757	16893	50	605	707	0	919	913	0	1978	2328	21	2947	3141	29	58621	58199	77	0.688289
173450	149600	99	62242	53253	91	2415	1917	28	4537	4128	36	11068	10134	56	16888	14900	68	353535	320222	101	0.689206
99171	96517	82	38348	37714	78	1101	1061	7	2049	1913	23	4732	4815	38	7636	7419	49	161599	154716	92	0.689206
126307	113049	91	51102	45698	87	2000	1832	23	3692	3078	38	7585	6866	48	12984	11233	64	253796	230294	97	0.691039
99463	90636	87	44749	39197	85	1699	1552	20	2599	2125	30	6439	5976	44	9976	9304	63	205903	183772	94	0.691955
133348	115233	89	41792	33715	89	1360	1096	9	3491	2725	32	6891	6161	46	10324	8655	55	220779	191579	100	0.692872
75007	70578	88	26489	25641	77	1250	1197	13	1153	1341	15	3771	3421	34	6121	6683	41	124023	116195	86	0.694705
79548	78804	79	25333	24760	76	1273	1120	9	1602	1475	21	4426	4355	36	5823	5698	43	133361	129219	82	0.696538
78292	75949	80	30197	29209	77	1218	1320	11	1625	1617	19	3948	4282	32	6539	6155	43	144604	139531	85	0.699287
145712	125114	91	52314	44488	88	1781	1614	19	3874	3096	39	7992	6883	55	13113	11421	75	269054	236482	96	0.699287
174731	160044	90	110097	101984	90	3988	3539	33	8482	7524	53	18362	16819	73	26522	24111	86	561337	496070	101	0.700204
172924	134649	98	63999	49945	94	2562	1925	32	4128	3383	39	8622	7033	53	14273	10684	68	295062	236451	104	0.70112
171369	138351	95	62317	48830	94	2666	2132	29	4964	4179	40	10746	8642	61	17697	15029	74	345428	285419	102	0.702037
96302	94510	81	25226	24538	74	1181	1104	9	2393	2437	23	5433	5380	40	8438	8582	43	177744	166694	95	0.702953
126617	115278	86	58519	52821	85	2218	1905	23	3580	3499	31	9476	8916	56	15349	14814	60	305926	288589	94	0.702953
77376	73457	79	25810	25243	75	1223	1438	14	3113	2917	29	5967	5934	42	9245	9458	48	205622	194156	86	0.70387
105344	100126	93	42107	41062	80	1372	1320	14	2892	2579	28	5525	5070	41	8044	7611	51	183522	171277	98	0.70387
121317	112590	88	49415	45997	83	2424	2124	27	3691	3522	36	8711	8453	49	13531	12179	72	285676	271909	94	0.704786
119449	109145	86	42499	38723	82	2158	1832	24	3179	2989	31	7655	7527	44	10665	9640	59	255269	242536	93	0.704786
133829	123399	91	41524	39589	83	1883	1824	23	3325	3261	31	8096	7441	48	12504	11536	59	260229	240236	94	0.706619
93497	92389	81	29467	28819	78	1354	1128	12	2787	2389	29	5426	5311	38	8386	8271	49	173357	166320	90	0.706619
87114	84523	83	36600	35455	79	1287	1531	15	2317	2729	23	4949	5106	36	7454	7582	41	146446	137432	94	0.709369
97625	87568	99	36354	32911	81	1750	1858	18	2185	2034	28	5126	4860	40	8957	7772	56	191534	179044	89	0.709369
187416	149535	100	66520	54272	94	2273	1851	27	4841	3755	42	10170	8050	58	15825	13182	77	355113	297626	106	0.711202
106408	101959	84	29879	29032	80	1419	1320	16	2190	2136	24	5237	4979	41	8294	7976	52	171888	162831	95	0.712118
109273	102045	86	29492	26340	83	1467	1314	17	3031	2885	29	6868	6786	44	9720	8791	64	222974	207523	96	0.712118
90972	88182	84	40273	39125	78	1165	1074	7	2349	2462	27	5030	4834	37	8190	7824	47	158517	151888	90	0.715784
125807	117356	86	52911	49030	84	2230	2206	24	3409	3566	32	8239	8037	48	13302	12189	65	276736	265437	93	0.715784
120737	111369	89	36270	31493	85	1802	1535	20	4182	3640	37	7012	6209	48	11491	10879	53	236619	215765	94	0.716701
101347	97041	89	27581	26246	80	1572	1585	18	2978	2699	32	6885	6782	41	9975	9908	51	218054	209315	91	0.717617
103895	95174	83	41763	37755	82	1262	1180	12	2002	1859	26	5109	4497	40	7252	6774	43	160009	144349	93	0.71945
188398	140135	99	70374	54077	95	2401	1732	30	4786	3692	43	10120	7692	57	16132	12244	68	339131	272986	104	0.720367
128676	109340	98	52787	45588	88	1759	1507	21	3407	2651	35	7042	6263	45	11191	10315	55	222341	200894	96	0.721283
234282	163015	105	87409	61404	104	3070	2213	30	4913	3171	50	12013	8611	66	18836	13892	73	388404	278052	113	0.721283
115039	108315	86	25430	24206	73	1618	1542	17	3376	3232	34	7693	7442	50	11949	10707	63	255791	240845	90	0.7222
131653	119111	95	51951	47916	84	1816	1827	21	3600	3053	35	8187	7645	50	14098	12694	64	269970	250148	94	0.7222
118134	111678	85	49566	47260	83	1736	1792	20	2603	2657	30	7422	7129	44	10375	9830	55	224619	215422	90	0.724033
160535	129823	103	53915	42987	91	2600	2109	29	3974	3491	38	9771	7727	56	15568	13676	69	303970	246914	97	0.724033
207928	160626	98	118762	93644	98	3380	2464	35	6240	5136	48	14649	10778	74	22707	17413	92	470374	353682	104	0.724949
207122	155437	99	71759	52543	97	3127	2197	33	5893	4463	44	11726	9172	66	18818	14466	73	377614	287077	100	0.724949
100147	91395	87	33408	31849	81	1266	1207	13	1957	1771	21	4872	4580	38	7306	6287	51	151648	147513	87	0.725866
178342	145017	95	65602	53424	93	2761	2353	30	4639	3793	42	10915	9251	58	16488	13313	72	339283	289456	99	0.726782
109797	102272	86	41689	39394	82	1671	1692	18	2433	2867	28	6711	6330	45	9537	9352	49	215785	205860	88	0.726782
166691	130075	97	59729	46775	93	2888	2265	31	4252	3076	38	8581	6959	53	13549	11186	67	280214	218537	100	0.729532
300235	196968	145	147139	99897	133	4813	3326	40	10618	7338	60	21683	15280	88	34247	23400	130	711090	505283	142	0.729532
77974	74222	82	26467	25836	76	1066	998	0	1323	1729	20	4245	3956	38	6616	6242	46	136578	131017	83	0.730448
96588	91051	97	42861	41216	81	1278	1313	13	2635	2767	28	5689	5404	44	8172	7627	51	171037	167803	91	0.731365
99173	97183	83	19916	19492	55	1465	1520	17	2641	2698	30	6589	6407	43	9940	9072	57	203040	194644	87	0.732281
45274	45795	72	10534	10528	44	542	706	0	1314	1185	10	2182	2469	25	3848	4186	32	83180	83900	78	0.732281
99473	91856	83	48005	44897	82	1474	1345	16	2854	2493	29	5898	5601	41	10303	10112	58	204950	190852	90	0.732281
304776	239022	130	163868	136155	128	6819	5744	39	14929	11887	73	30715	25795	116	47722	37164	127	960218	762508	138	0.733198
109436	103865	84	34370	32785	80	1571	1360	19	2890	2531	29	6234	5976	44	8899	8997	45	187740	182424	91	0.733198
159763	124925	93	62547	47935	93	2393	1848	29	4850	3961	42	9629	7610	57	14966	11461	74	307782	248685	101	0.733198
178088	148163	95	60923	49946	92	2544	2069	26	4822	3969	43	9680	8246	51	14617	12208	68	297528	256750	102	0.734114
267029	172472	138	167010	112637	132	6103	4493	45	13225	8780	72	28944	19575	110	44205	30423	132	929941	652932	143	0.735031
111332	99185	92	44961	40102	83	1662	1524	21	2729	2520	28	6843	6359	48	10381	9852	52	219059	202525	93	0.735947
110883	105832	82	33774	31383	82	1659	1520	19	3510	2981	34	7422	6966	44	10551	10041	52	225039	214058	92	0.73778
200292	156004	104	74716	58348	98	2990	2101	32	4916	4410	39	10223	7909	60	17193	12944	72	338606	264138	106	0.738697
99701	96471	80	36617	35064	79	1123	1139	9	2207	2204	26	5982	5462	43	8728	8251	50	193455	189282	88	0.739613
86933	85681	81	33044	32478	76	1230	1316	12	2137	1791	27	4339	4579	35	6704	7004	40	154210	148525	89	0.74053
66493	64664	77	29502	28101	76	967	955	0	1549	1651	25	3752	3640	36	5937	5799	41	113927	115096	79	0.742363
81013	78062	81	24921	24249	75	989	1085	8	2096	2145	25	5183	4991	37	7697	7502	46	162135	157135	86	0.743279
115636	104705	87	44128	39973	84	2001	1857	23	3518	3123	33	7569	7001	49	11828	10453	67	243427	229907	94	0.744196
148974	136589	88	46922	44507	85	2477	2707	25	5191	5265	36	12069	11222	59	18602	16781	77	387739	357826	98	0.744196
78277	75548	83	23620	23451	63	794	866	0	1581	1827	22	4062	3850	34	6134	5877	41	119310	116745	85	0.745112
221515	189511	101	122739	108190	96	5002	4196	37	10219	8511	60	21434	18009	79	33005	28445	93	674208	549227	107	0.748778
123009	102371	97	45828	38401	87	2006	1729	23	3375	2876	31	7821	6550	53	11042	9348	57	233247	205201	94	0.749695
159199	140667	90	58950	51146	89	2477	2185	29	3919	3685	36	9997	8852	54	15459	13104	76	332170	305343	93	0.749695
115063	105203	95	53339	50136	82	1486	1382	17	3033	2604	31	6325	6431	43	10581	9870	54	211898	204475	87	0.751527
189468	163576	96	82934	72741	93	2913	2640	30	5653	4894	42	13667	12489	61	19808	16912	75	393865	352986	100	0.752444
130621	122167	85	41131	37696	85	2416	2362	25	4267	3800	38	8943	8203	51	14490	12699	75	286201	267241	90	0.752444
190201	153878	106	68138	56879	94	2500	2287	27	5652	5164	44	12729	11440	60	20009	16805	85	394661	355669	99	0.754277
104950	98680	84	31195	29381	81	1730	1689	18	3561	2991	35	7297	7158	45	11390	10809	59	237256	231431	87	0.754277
107527	100030	90	28130	26968	80	1427	1409	18	2827	2922	29	6386	6000	43	9583	9107	58	207066	193488	84	0.755193
101778	94200	89	36444	33758	81	1570	1179	18	2621	2359	28	5099	4645	39	7255	7083	46	172450	157066	89	0.757026
89953	85297	80	37528	35555	80	1651	1613	21	2885	2968	29	5856	5929	40	9712	9338	56	212041	203240	88	0.757943
181895	146500	95	73813	58261	94	2606	2381	27	4629	3589	41	10731	8455	63	16336	13405	74	349015	288772	99	0.75886
90862	88216	83	21098	20575	61	1229	1277	15	1963	2267	25	4946	5047	36	7083	7290	44	156134	146359	88	0.760692
116270	109301	83	50303	47571	82	1921	1657	23	3247	2784	33	7002	6655	46	11027	10507	56	233975	210556	86	0.760692
148552	136967	93	84668	79030	86	2712	2290	27	4011	4223	36	9762	9015	51	15580	14229	75	303281	286606	94	0.761609
102067	98382	82	42239	40641	80	1020	868	0	2214	2049	27	4422	4460	35	7224	6740	46	158754	151052	86	0.762525
114227	96622	90	42538	35927	84	1536	1383	15	2784	2571	34	6617	5634	46	9925	8269	57	204793	178739	92	0.763442
61072	59348	87	21049	20557	63	504	574	0	1069	1589	14	2554	2501	29	4496	4219	40	94479	91042	84	0.764358
250733	179760	112	81282	57953	109	3865	2577	39	6023	4943	42	14245	10472	73	21293	14934	86	438177	329507	118	0.765275
112308	97193	89	45717	40195	85	2033	1719	24	3799	3406	33	8717	7378	51	12785	10760	69	253296	225457	92	0.766191
185727	156820	104	79737	68142	94	3070	2554	30	5198	4718	39	13082	11488	64	20084	18061	80	391030	357663	101	0.767108
185595	145448	98	70719	54728	95	2970	2074	32	4688	3532	43	10229	8158	58	14222	11737	64	327420	262623	101	0.767108
109031	99544	84	43973	40274	84	1794	1724	18	3287	3004	31	7270	6972	46	11595	10484	58	251588	221354	92	0.768941
111716	106717	87	39333	37476	81	2254	2155	23	3603	3056	36	7424	6853	48	12082	11685	61	232584	218585	89	0.768941
78309	77492	79	21280	21158	62	1169	1196	10	1883	1703	23	4431	4460	35	7134	6682	54	140527	139612	87	0.768941
348258	227860	150	170591	118871	135	6215	4573	44	12026	8335	65	26847	18085	103	39411	26834	133	810700	539038	144	0.769857
109474	101019	86	45407	42538	83	1626	1491	19	3022	2734	30	6429	5944	46	9263	8951	50	196474	186890	89	0.770774
82636	76678	94	30636	29213	78	924	946	0	2131	1554	27	4202	4051	36	6876	6285	47	135389	136867	76	0.770774
141503	119983	105	59983	52448	88	1944	1552	21	3252	2507	34	7928	6985	47	11594	10278	61	235458	212322	96	0.773523
130336	106791	91	46241	37448	88	2265	1479	28	4109	2986	40	8399	7164	49	12292	11103	61	262803	225399	99	0.773523
101311	94854	82	43841	41147	82	1321	1040	8	3025	3001	30	5851	5295	43	8798	8813	52	185822	173815	88	0.77444
129998	115674	89	51342	46081	86	1544	1345	16	3234	3207	29	6899	6388	45	10146	9387	54	229574	216930	91	0.777189
97826	92824	83	41084	39050	80	1497	1333	17	2516	2093	26	5415	5098	40	8514	7958	55	178183	165598	87	0.777189
160889	134740	100	58198	48501	90	2181	1764	26	4595	3369	42	8821	7369	54	13054	10707	65	286480	247714	99	0.778106
119150	109535	87	44435	41499	85	2517	2225	26	3909	3784	33	8439	8127	46	13362	12400	59	266928	255828	90	0.778106
147838	138034	93	72203	68511	85	2954	2698	29	4860	5152	37	11156	10909	54	16374	15537	77	331199	310473	92	0.779022
82188	78798	91	26181	25445	72	930	789	0	1913	1956	20	4360	4345	33	6174	5345	44	124404	120170	84	0.779939
97881	94428	82	20327	19493	60	1370	1351	16	2420	2302	26	5865	5875	40	9047	9019	51	190284	183825	83	0.780855
201876	164662	104	90783	74621	100	4272	3330	35	7609	6264	46	16414	14320	72	25932	22346	92	573180	518831	103	0.783605
181197	146097	95	74245	59011	94	2395	2083	27	4569	3289	39	9894	8322	57	14949	12021	68	320303	263610	99	0.783605
191335	168869	94	102229	90887	92	3165	2885	29	6851	6032	44	14685	13254	65	22628	21084	85	461760	419922	97	0.784521
177692	144849	95	73049	60277	94	2563	1939	29	4839	3662	40	8989	7401	53	13972	11248	69	293046	258455	95	0.784521
156572	125855	95	55581	43928	92	2396	2077	27	3964	2876	40	8612	7030	54	14297	11800	71	280297	230884	96	0.785438
171025	142408	95	68935	55853	92	2600	2130	29	4566	4031	36	10063	8025	63	16445	13728	71	319688	272104	97	0.787271
88145	85349	84	20763	20432	63	1011	942	0	1858	1574	19	4535	4158	37	7106	7055	44	144912	137322	88	0.787271
116103	109072	84	53744	50244	84	1621	1598	20	2808	3289	29	6825	6317	43	10252	10126	49	214281	207558	89	0.791853
97772	95702	81	30083	29311	78	1469	1234	15	2691	2566	26	5672	5380	41	8519	7978	51	177558	167747	87	0.79277
78642	76446	80	23500	23114	68	994	1058	5	1912	1940	20	4286	4286	35	6294	6230	43	144826	139861	86	0.79277
157015	144048	91	66660	60718	88	2971	2950	29	4988	5344	37	11712	10096	62	18363	16924	76	348768	329706	97	0.793686
29774	28575	64	15568	14233	64	644	449	0	1287	779	0	1874	1681	20	2876	2625	29	58629	49914	82	0.793686
97749	94309	84	34002	33127	77	1450	1530	19	2844	3037	26	5805	5806	38	8391	8211	51	175985	170783	87	0.793686
131052	117527	89	57503	51548	88	1896	1566	23	3335	3092	34	7471	6677	48	11447	10850	53	242873	220355	95	0.794603
90956	85950	91	44860	42821	79	1563	1466	18	2983	2867	34	6995	6260	46	10188	9317	52	208261	192712	83	0.795519
111991	105280	84	44721	41168	83	2011	1893	23	3327	3077	30	7845	7465	46	12442	11392	63	257706	240475	91	0.795519
72851	73018	78	29070	28012	76	1513	1439	16	1475	1675	16	4024	3786	38	6687	6235	43	141271	134180	84	0.796436
75099	73811	83	27758	27095	76	1304	1337	14	2057	1797	23	3868	3788	35	5814	5171	43	121482	115040	84	0.797352
98183	91043	84	52734	50132	82	1692	1505	21	2825	2380	35	7271	6832	46	11248	10355	61	231087	216929	90	0.799185
114879	103582	85	64330	58874	85	1832	1563	21	2922	2425	35	7372	6902	46	10647	9234	54	219930	205172	95	0.800102
115177	98955	86	47304	40374	86	2076	1670	22	3750	2718	38	7814	6507	51	11735	9519	64	248785	207461	99	0.801935
94675	91717	83	39008	38390	79	1381	1223	11	2476	2101	28	5460	5115	41	8405	7932	47	170970	162670	92	0.801935
119254	96118	91	60906	50457	90	2079	1603	24	3386	2748	33	7152	6125	49	11777	9755	64	265125	225746	97	0.803768
86423	83712	80	25147	24081	68	1303	1427	14	3320	3104	30	6016	5938	44	9943	9476	59	205200	197413	85	0.803768
161012	122183	100	66750	51295	96	2146	1853	25	4835	3906	39	10592	8396	59	16278	12120	82	321553	248830	107	0.804684
212398	165893	103	110971	89782	100	2677	1892	30	5651	4520	43	11358	9208	61	17004	13751	71	358989	294764	106	0.804684
80663	80026	77	33364	33239	76	1024	976	0	1925	2124	25	4392	4168	36	6708	6624	44	143577	138689	84	0.805601
109171	103761	83	42110	40302	80	1781	1799	20	2334	2066	26	6229	5917	45	9453	9880	50	192343	183313	88	0.805601
95027	90711	80	34640	33137	79	1800	1772	21	2347	2095	25	4943	4585	38	7586	7583	46	161401	152580	88	0.806517
120191	112509	85	51049	48214	83	1724	1538	19	3628	3576	31	6948	6396	46	10974	10635	53	217432	203098	96	0.807434
140912	127017	89	45791	40342	88	2165	1817	25	3671	3219	36	8567	7860	51	12348	11322	65	287838	262189	97	0.80835
143603	121083	98	65396	57022	91	2242	1977	24	4190	3885	36	8539	7298	50	14422	12245	69	275752	239992	95	0.809267
138923	117692	92	72992	62913	91	2171	1830	25	3661	3468	31	9286	8294	55	14630	13118	59	292813	273502	92	0.810183
132650	112782	89	57737	49309	87	1805	1283	21	3571	2854	34	7427	6490	48	11551	10135	61	236216	206212	90	0.810183
124189	109738	97	40210	36395	83	2304	2050	25	4324	4187	34	9879	9089	55	13580	13039	58	285716	268819	85	0.8111
102827	93581	83	42540	38906	82	1419	1126	9	2818	2249	31	5968	5469	44	9813	8664	50	208308	189851	77	0.812933
109118	101187	85	33771	32430	79	1693	1633	19	2948	3023	31	6812	6568	46	10028	9325	56	209399	192777	85	0.813849
128776	119030	97	76251	72799	84	1986	1949	22	4323	3970	37	8873	8397	51	14310	13344	73	274089	255178	88	0.813849
93090	85828	84	32113	30566	80	1665	1486	18	2601	2751	25	7092	6796	46	10210	9872	56	220324	206806	87	0.814766
69165	67227	78	26482	25488	75	1000	670	0	1761	1414	22	2884	2975	29	5263	5398	36	114787	114102	78	0.815682
192819	148240	110	71849	55010	100	2883	2227	31	5649	4236	47	11839	9252	65	18533	13785	79	382633	300076	108	0.816599
167657	141602	106	44901	38191	88	2542	1975	30	4089	3784	39	10246	9271	61	14798	12563	71	323537	293478	98	0.817515
120065	111016	86	38764	36578	81	1696	1573	21	3305	2815	31	6914	6769	43	10177	9230	52	234473	223408	90	0.817515
112053	105867	86	39968	38087	81	2239	2103	24	2671	2633	33	7149	6847	43	11331	10237	59	245235	233594	94	0.818432
200083	146338	104	82574	59871	97	2859	1963	34	5332	4160	46	11233	7738	62	17222	12576	80	360184	261407	105	0.818432
89320	85991	82	30252	28640	79	1538	1316	18	2423	2152	28	5733	5478	42	8168	7971	56	172276	165544	89	0.819348
190742	138383	106	70234	50930	100	2479	1763	30	4965	3777	43	11034	8153	61	18474	13424	88	365445	273113	111	0.821181
159894	141992	92	73407	66230	90	2777	2355	27	4144	4188	34	9660	9212	51	16253	15321	70	312800	300700	95	0.821181
91787	88592	82	31683	30859	78	1213	1112	10	2143	2274	26	5078	5228	38	7268	6995	44	167096	161421	91	0.822098
102920	96142	82	44452	42380	81	2206	1961	25	3993	3678	33	8798	8319	48	12628	11720	64	261945	251075	91	0.822098
154707	138528	99	72329	65297	90	2250	2115	26	4129	3683	36	9820	8899	57	14577	13275	68	303916	282679	99	0.822098
177370	155179	97	94971	84940	92	2908	2595	27	4789	4026	42	11366	9863	60	17604	16094	74	364238	323535	101	0.822098
146299	131960	90	81861	76265	87	2320	2292	25	3809	3558	35	9072	8134	54	14452	13491	61	293041	272516	93	0.822098
228717	196516	100	114214	100985	97	4849	4422	36	9457	8546	48	22099	18718	85	32801	28238	97	694994	587507	109	0.824847
106149	98434	82	33803	31967	80	1840	1966	20	3474	3197	33	7592	7184	45	9980	9534	50	243688	220926	88	0.825764
109251	101348	83	45666	42286	80	1731	1582	21	2481	2702	28	6435	5838	45	10418	9769	51	209760	198913	90	0.825764
129072	103586	94	61074	48093	92	2299	1892	26	3987	2821	40	7701	6689	49	13001	11096	60	254893	212126	101	0.825764
110612	101694	95	30819	29268	79	1753	1746	19	3060	3094	29	6670	6438	43	11242	10647	58	210860	196542	89	0.82668
169608	139567	106	68229	54574	95	2299	1746	29	4237	3474	39	10416	8119	63	16346	13463	75	314082	263951	103	0.82668
139133	114063	91	56476	45837	90	1768	1157	24	4239	3581	40	8191	6569	54	11358	8886	64	251791	209742	100	0.828513
96596	93117	81	36400	35455	79	1042	1070	6	2137	1988	25	4905	4673	38	7894	7760	45	159326	151676	89	0.828513
145792	128588	92	57572	50736	89	1958	1905	20	3708	3191	35	8484	7680	48	13553	11868	66	286065	265119	98	0.830346
128117	111082	92	45488	39522	87	1632	1363	23	3452	3503	35	8112	7643	50	12979	11798	65	270113	243370	94	0.832179
160560	131556	93	49366	39432	91	2453	2338	26	4469	3696	43	9847	8193	51	15653	12446	68	311671	258801	101	0.832179
91507	89215	80	34055	33349	78	1414	1396	14	2115	2214	24	5374	5127	40	7998	7791	53	170960	164160	87	0.833096
142139	121588	92	51081	43682	89	1928	1826	22	3573	3228	34	8803	7351	54	12549	11294	58	261966	223603	98	0.833096
221314	181245	99	95721	80015	97	3878	3069	35	7285	6333	54	15762	13635	71	24206	20995	83	490682	433749	105	0.833096
185579	146160	98	62296	48815	94	3119	2379	31	5107	4550	40	10802	9059	58	16039	14042	68	342648	291274	104	0.833096
197038	157392	107	90598	71968	97	2622	2237	28	5183	4015	40	12511	9883	65	19195	15632	86	387727	324605	104	0.834012
77208	72543	93	34330	33041	79	1617	1405	19	2518	2333	29	5803	5640	39	8783	7825	49	178649	167902	85	0.834929
39517	38232	73	7753	7649	40	366	411	0	903	883	0	2386	2256	26	3190	3328	30	66733	67633	61	0.834929
121405	113519	87	48642	45546	84	1532	1475	16	3268	3149	32	7212	6821	46	9829	9609	55	215870	200309	94	0.835845
161329	131296	109	57880	47795	93	2079	1647	21	3889	3227	37	9454	8036	54	14156	11045	73	303564	259886	109	0.835845
140355	120798	90	65417	55432	90	2563	2155	28	4606	3588	42	10200	8883	60	15271	12345	72	339198	294194	96	0.835845
163266	134347	97	64515	52653	93	2298	1909	27	4078	3638	37	8961	7339	54	14223	12394	63	291423	243627	99	0.836762
109247	102169	83	38729	36623	81	1478	1395	17	2670	2541	29	6360	5771	49	9399	8753	51	193284	190177	84	0.836762
77365	74991	81	34322	32909	78	880	885	0	2244	1940	26	3597	3472	32	6007	6141	38	115160	109214	95	0.836762
79508	74361	80	35846	33731	78	1325	1067	10	1648	1722	19	3849	3820	34	6653	6567	40	148968	146717	75	0.837678
129706	112957	88	53462	44479	89	2246	1724	23	4333	3881	40	9253	8315	51	15096	13002	78	275129	240176	97	0.838595
144585	122466	90	49464	40397	90	1916	1546	24	3358	2881	34	8711	7579	53	12481	10261	68	252409	221389	95	0.838595
101506	96051	82	45200	42502	81	2181	2136	23	3394	3488	33	7620	7139	48	11162	11314	56	246176	234835	84	0.838595
178129	137241	101	67960	52039	95	2665	2001	31	5251	3520	53	10808	8354	64	14976	12551	72	325214	257368	99	0.838595
101513	93400	84	32360	29248	80	1617	1677	18	3109	3090	32	6568	6360	42	9964	9558	54	207986	195662	88	0.841344
43477	43635	70	19637	19512	55	399	478	0	991	884	0	2159	2074	24	3212	2964	33	68630	68734	75	0.841344
141296	120327	95	62195	52293	91	2063	1905	23	3850	3291	38	8964	7427	53	12786	10438	67	271567	236039	93	0.841344
51581	50796	71	22899	22776	60	843	783	0	1278	1314	15	2545	2536	27	4450	4301	36	84405	83492	71	0.841344
58881	55166	79	11648	11313	46	584	621	0	1133	1375	12	1381	1430	16	567	534	0	12695	13355	46	0.842261
101278	95448	89	43648	41492	82	1714	1485	22	3026	3028	31	6844	6204	45	10694	9887	56	209158	203841	87	0.842261
118226	112074	84	35302	33530	81	2292	2145	25	3739	3564	34	8641	8322	47	12600	11801	60	270546	245517	93	0.845927
113019	106135	95	34738	32897	80	1969	1973	20	3336	2857	32	6728	5968	45	11041	10583	61	211197	199501	92	0.846843
129203	112006	104	45010	38231	104	2482	2074	26	3581	3463	32	9338	8081	55	13775	11656	70	282672	254833	104	0.846843
88268	83962	81	34220	33207	79	1772	1663	18	2941	3183	30	6959	6519	44	10282	10329	56	203908	192049	89	0.846843
97439	93244	81	54472	51198	82	1810	1796	20	3110	3189	32	7239	6652	45	10052	9248	55	230539	219148	92	0.848676
128193	113569	91	48205	40726	88	2048	1904	19	3407	2920	34	7283	6467	48	12238	10557	68	232295	206622	98	0.848676
100417	97425	82	26812	26417	73	1792	1616	20	2514	2415	26	6100	5820	42	9670	8502	57	183417	171906	90	0.848676
152393	129288	94	55736	47386	90	1925	1748	22	4035	3006	38	8111	7051	49	13366	11337	60	261988	231712	99	0.849593
137905	117061	102	75639	68038	88	3330	2986	31	5348	4804	41	11976	10168	63	18987	16510	78	387521	327199	105	0.851426
109217	102646	89	37051	34734	81	1539	1765	18	3093	2992	29	6859	6248	46	10876	10019	61	223531	208528	90	0.851426
151633	126848	94	51381	42808	90	1407	1243	17	3579	3288	34	7206	6104	49	10697	9502	58	235628	200638	102	0.852342
35424	35545	78	14287	14876	46	541	544	0	576	823	0	1728	1517	21	2556	2510	28	52933	49908	77	0.852342
80345	79361	81	28003	27721	77	1288	1246	13	2202	1986	26	4784	4426	39	6726	6458	42	141324	132900	88	0.856008
105996	91631	94	40417	35211	83	1557	1453	16	2787	2650	30	6523	5236	47	10208	8952	54	208158	188345	94	0.856008
90167	85944	79	32505	30033	80	1620	1397	20	2996	3251	28	6142	6137	41	9693	8960	51	224424	215053	94	0.859674
209941	166379	111	88804	72266	99	2913	2120	32	5526	4281	42	11961	9896	61	17682	14305	79	383206	322903	111	0.860591
147973	133916	88	59265	54088	87	2355	1959	27	4250	3708	35	8704	7942	48	14979	13774	62	302056	276815	97	0.860591
118448	110981	91	52093	49856	83	1724	1898	20	2903	2722	29	7332	7007	46	11093	10832	54	218632	207204	93	0.861507
182840	146250	96	62654	50106	94	2663	2138	30	5800	4807	45	11701	9727	58	17495	14104	68	363197	305999	107	0.861507
32473	32102	80	10402	10822	42	438	631	0	465	720	0	1388	1373	15	2287	2273	24	48797	51228	75	0.862424
123699	113947	90	54513	51902	83	2179	2153	21	4135	3848	34	9505	8927	55	15317	13881	62	313355	290448	97	0.86334
97136	95761	79	29518	28788	77	1352	1299	17	2629	2557	26	5345	5189	40	8076	7716	47	173631	170668	89	0.86334
116067	107803	85	42010	38486	84	2033	1865	22	3760	3578	34	7322	7058	44	11611	11285	54	223529	211586	93	0.865173
94952	90593	83	32460	31255	79	1586	1557	18	2255	2538	26	5689	5648	38	8419	7730	52	166274	157213	92	0.867006
90014	86397	81	48537	47066	79	1300	1045	6	2196	2198	25	4960	5002	36	7504	7423	47	159273	152084	88	0.868839
121180	112357	86	45529	42827	84	1801	1572	19	3775	3432	36	8066	7220	47	12391	11434	64	256327	241468	92	0.869756
104880	97981	87	45596	43621	81	1521	1490	17	2425	2725	26	6599	6108	43	8854	8713	50	190766	184231	85	0.870672
146844	127301	99	50448	44302	88	1791	1625	21	3292	3020	38	8584	7572	51	12820	11476	65	277752	255208	99	0.870672
102702	99650	83	50889	48536	80	1690	1705	20	3169	3267	30	6598	6298	44	10230	9597	54	203564	193420	89	0.871589
192271	148238	97	80936	61989	96	2883	2249	30	4794	3256	43	9845	7354	59	14399	10759	75	316768	239717	114	0.871589
155245	128444	95	59687	48900	90	2125	1958	27	4564	3526	42	9421	7502	54	15303	12647	67	296138	242933	99	0.871589
188016	143655	94	82447	64233	94	2612	1802	31	4616	3520	42	10206	7679	58	15275	11763	67	327072	255161	102	0.871589
72346	70635	77	18932	18535	58	834	865	0	1611	1782	22	4654	4596	36	7070	6690	44	133185	127430	84	0.872505
97600	95669	81	31988	31251	77	1178	1209	9	2534	2620	25	5182	5261	38	8881	8791	48	173073	162957	91	0.872505
156526	139888	92	94251	85692	89	2995	2675	29	5925	5656	44	12832	11929	61	19769	17494	72	392807	360716	99	0.872505
119765	110695	85	38549	35938	83	1581	1548	20	4063	3971	32	7342	7212	44	11856	11061	69	255883	246083	93	0.874338
205634	162909	110	85437	66775	99	2882	2132	33	6511	5270	46	13416	11164	67	19791	15930	84	423712	359779	105	0.874338
109962	103520	84	40505	37428	82	2101	2209	23	3785	3618	35	8022	7616	48	11635	10805	55	250782	245254	92	0.876171
71257	68708	94	18854	18702	54	673	621	0	1382	1585	18	4038	3732	34	5531	5177	41	111657	110429	87	0.876171
121614	111002	96	44827	42494	83	1955	1552	23	3576	3228	34	6558	6358	47	10242	9707	54	214112	194039	95	0.877088
88362	86568	79	24235	23394	71	1410	1295	15	3291	3006	30	5998	5776	40	8623	8102	54	194299	186697	90	0.878004
206487	154286	104	77440	59192	98	2383	1624	27	5091	4391	38	11966	8882	63	17192	13008	72	372360	280138	111	0.878004
130543	118544	89	43051	38290	86	2485	2191	28	4281	3836	36	8728	8251	49	14170	12806	71	289874	268395	97	0.878921
173980	133506	113	59927	45488	95	2186	1889	24	4010	2950	40	9719	7247	57	15291	11907	70	320117	246830	112	0.880754
143507	119635	103	55530	45404	91	2002	1531	25	3918	3417	37	8529	7003	55	12841	10332	65	265591	219113	106	0.88167
118434	112119	86	29484	28206	82	1892	1739	23	3162	2889	28	7490	7222	44	11928	11542	57	230535	213515	96	0.882587
143325	119644	100	56459	49448	90	2235	1851	23	3745	3272	35	8130	7065	51	12096	10337	55	258632	232665	98	0.883503
113048	95933	90	49209	43393	86	1790	1563	21	3597	2639	39	7232	6106	51	11357	9658	59	233082	201969	99	0.883503
131602	123089	87	78402	72390	86	2372	2197	25	4929	4174	44	11302	10514	55	17991	16643	70	372408	338272	100	0.88442
89150	86600	82	31383	30688	77	1119	1242	10	1657	1634	20	4447	4770	36	7354	7150	49	161802	155683	90	0.885336
116221	110022	89	38313	35608	82	2258	1928	25	3720	3463	32	7656	7659	45	12990	12027	58	248140	237120	93	0.886253
140548	118731	91	57048	47927	89	2185	1686	26	4269	3696	36	9300	7972	53	13834	11966	60	307409	270416	103	0.887169
99710	93230	98	24559	23750	75	1678	1540	18	2739	2796	27	6914	6566	46	10337	9853	59	206002	196522	92	0.888086
174834	140553	99	50516	41286	94	2234	1890	24	4498	3382	42	9428	8185	54	15915	13583	68	304846	258057	104	0.888086
82031	79880	80	33508	32611	78	940	1027	3	2204	2025	25	5419	5122	39	7157	6702	44	157407	153246	87	0.889919
154529	131262	97	61214	52836	90	2529	2007	30	4363	3684	38	10000	8665	57	15031	12027	73	306998	270057	103	0.890835
68595	66689	78	17357	17184	53	1024	1035	5	1807	1761	26	3669	3541	33	5471	5432	39	118739	114730	85	0.898167
149784	128635	98	48890	41027	87	2305	2018	25	3820	3423	34	8126	7196	49	12349	10640	75	265132	236988	94	0.899083
179245	125924	107	71510	51022	99	2349	1668	29	5252	3712	46	11052	8060	63	16943	12100	79	344581	250902	105	0.899083
125417	114219	86	49230	43511	85	1397	1138	12	3165	2858	32	7192	6731	44	9774	8674	52	216169	189452	90	0.899083
125685	107397	89	56465	49224	86	1565	1421	19	2862	2910	33	7317	6249	47	11018	9844	53	245264	211421	91	0.899083
185502	143266	102	81600	64064	97	3294	2418	34	5686	4423	48	10793	8667	60	17347	14445	81	359821	289658	104	0.900917
171070	137454	98	63608	50438	93	2557	2069	27	4302	3407	40	9526	7795	56	14759	11169	72	318892	261223	102	0.901833
109690	102338	84	69641	65740	83	1714	1577	19	3252	3268	31	6901	6635	45	9690	9165	51	210907	201080	93	0.90275
121514	113679	88	55563	53005	83	1843	1699	22	3652	3608	32	7816	7412	48	12169	11370	64	260899	248184	92	0.90275
168102	130609	104	57470	44880	93	2583	1987	28	3908	3385	38	9454	7868	53	15200	11946	66	305836	236670	104	0.903666
142199	119032	97	55168	46640	90	2158	1546	26	3459	3186	35	9457	8425	55	13299	11762	65	269738	233776	100	0.903666
133730	121398	87	79815	74003	88	2208	1576	26	3509	3321	33	8932	7966	53	12983	11946	71	255488	238552	103	0.903666
78064	75155	80	31858	31213	76	965	965	0	2018	1659	23	4506	4272	35	6755	6848	41	141096	135883	82	0.904583
112563	97141	92	43436	36696	87	1616	1450	15	2520	1949	29	5864	5034	44	8977	7521	52	203244	174260	96	0.905499
88764	84388	87	28246	27362	77	1236	1203	13	2559	2412	32	5094	5015	38	7235	7088	43	155284	155433	86	0.906416
177200	144447	96	69724	57010	94	2990	2438	32	5079	4345	40	11354	9602	59	18564	15646	81	381672	329558	106	0.907332
96373	88309	88	33795	31208	80	1771	1779	20	3063	2719	30	6923	6753	45	11756	11672	59	234045	224714	91	0.908248
124600	115923	90	44263	40909	83	2769	2635	28	3981	3573	36	9739	8940	53	13851	12981	67	283700	262923	91	0.908248
71391	68997	81	26321	25761	77	588	598	0	1623	1410	22	3305	3380	29	5071	4457	43	114648	106630	86	0.910082
34507	35394	68	15828	15991	50	413	234	0	658	951	0	1717	1604	20	3055	3052	28	61670	55684	80	0.910998
78547	75802	79	27160	26458	77	1447	1384	16	2948	2761	27	6675	6624	46	9516	9240	52	207539	193342	89	0.911914
108128	102667	84	36913	35411	81	1692	1860	19	1623	2503	21	5966	5989	41	8829	7906	51	191424	175453	93	0.911914
97135	91721	83	44145	41718	81	1389	1152	13	2189	2187	25	4735	4423	37	7428	6712	49	166367	158038	87	0.913747
71559	69337	77	23011	22177	67	1318	1306	12	1868	1805	22	4270	3931	36	5568	5615	41	128610	127090	91	0.914664
129399	118976	93	92467	87226	86	1983	1858	23	4388	4002	40	9000	8479	48	14241	13085	64	301479	275253	98	0.91558
46370	47329	72	21461	21149	66	595	651	0	912	827	0	2250	2389	24	3600	3572	34	78712	76559	79	0.916497
153908	134438	92	62536	55242	88	2125	1780	25	3587	3543	30	8201	7834	47	12122	11119	63	262633	245708	96	0.917413
137751	112004	92	56765	44424	91	2120	1511	25	3810	3504	39	7922	6299	52	12031	9911	62	272077	219552	102	0.917413
168154	136767	102	57297	47029	92	1855	1564	22	4341	3348	44	9327	7510	57	13339	11507	65	289167	238124	105	0.91833
223294	175158	107	81153	64292	97	3141	2360	33	5323	4245	42	11631	9256	58	19553	15774	79	391088	321232	109	0.91833
172707	137904	96	53864	41311	95	2259	1730	27	4952	3753	47	11272	9231	60	15773	12851	73	329912	280819	103	0.919246
235026	175450	119	104891	80604	113	3706	2840	34	7475	5283	53	14792	11729	65	23784	18980	80	480252	390151	122	0.920163
229379	169795	101	87111	64671	99	3198	2401	35	6580	4360	48	13874	10101	71	22305	16629	83	445951	345286	107	0.920163
132281	122900	90	73970	69301	86	2490	2140	25	4315	3734	37	10392	9937	61	15269	14697	65	311741	282712	94	0.921079
136790	123299	102	43650	39346	85	2014	1507	22	3413	3484	33	9225	8756	48	13405	13227	61	297824	286169	92	0.922912
94397	91135	80	33640	32800	78	1452	1579	14	2509	2584	25	5576	5285	40	9257	8859	49	182577	171420	86	0.922912
117727	111516	100	48756	46161	84	1996	1945	20	3546	3063	31	7821	7171	47	13141	12301	58	250035	227173	100	0.922912
103741	98582	89	34627	33055	79	1204	1104	8	2540	2984	25	5382	5226	40	8178	8320	49	169986	160321	85	0.923829
123167	113890	90	43392	41487	81	1691	1608	19	3061	2601	31	6960	6391	46	10873	9566	59	235150	227002	90	0.923829
123113	105095	89	51260	43875	87	1790	1709	21	3383	3271	34	8134	6667	51	11927	10607	60	249698	215159	92	0.924745
109986	92533	88	45622	38896	86	2030	1838	23	4236	3455	37	8311	7178	51	13333	10605	62	258452	232096	92	0.925662
158483	143492	89	58943	53718	87	3069	2468	31	5390	5236	40	12105	10829	62	18191	16276	76	371065	349656	95	0.925662
100545	96124	83	22911	22371	67	1353	1238	15	2587	2782	27	6675	6201	45	11130	10665	58	209982	200046	89	0.927495
169718	139531	102	59630	50601	91	2369	1972	27	3945	3607	40	10204	8691	57	14914	12813	68	306393	261214	99	0.927495
223780	159796	113	84976	60768	109	2621	2047	29	5362	3816	49	10896	7740	59	16151	12021	71	353943	258443	116	0.928411
210525	183876	96	98914	86889	94	3673	3163	32	6569	5976	42	13650	12703	64	21601	19139	84	450255	410623	99	0.928411
157750	138616	90	105015	93783	90	4417	4136	34	9195	7450	58	18535	16908	70	30015	27062	88	588999	521776	97	0.928411
127513	117177	86	52793	49042	84	2348	2149	23	3850	4077	32	8749	7762	52	12848	12373	58	268611	256843	89	0.928411
90822	85976	88	29786	28855	78	1068	960	0	1820	1982	20	4250	3945	36	7073	6735	43	148296	140608	85	0.929328
154858	128465	95	60886	51341	90	2404	1920	28	4160	3687	36	9353	8548	49	15392	12545	74	306002	271109	96	0.929328
94805	91880	80	26333	25337	77	1182	1295	15	2721	2591	25	5970	5923	43	8900	8870	49	177196	167460	85	0.930244
106455	100664	85	51254	49063	81	1599	1723	18	2064	2376	26	5953	6300	40	8594	8294	50	193462	183197	88	0.930244
97883	93950	85	33282	32216	79	1155	1172	13	2498	2706	27	6021	5921	40	8489	7592	49	187836	178023	91	0.931161
159236	126890	99	62855	49822	93	2217	1842	23	3843	3198	36	9095	7684	52	12339	10221	57	283459	235232	102	0.934827
129777	118885	99	52749	49437	83	2244	1881	24	3951	3663	35	8474	8199	48	13027	12498	53	278088	264612	93	0.935743
111155	103932	84	41724	39544	82	1835	1581	21	3229	2955	29	5514	4927	42	9282	8866	46	195159	184123	88	0.938493
71366	69362	81	18490	18169	54	950	969	0	1768	1703	18	4122	3908	34	6005	5664	41	120991	117963	83	0.939409
93387	85807	97	38050	36190	81	1948	2047	23	3086	2965	30	7305	7295	46	11089	10284	62	242321	225479	97	0.939409
139719	126898	89	52469	46807	87	1996	1831	24	3674	3292	35	9006	8252	58	12913	11728	65	254801	239413	92	0.939409
96430	92334	84	29377	27782	76	1429	1261	13	3106	2792	31	5353	5234	41	8817	8588	50	180160	172948	84	0.939409
124870	108848	90	43598	37420	85	2106	1559	24	3330	3228	34	8537	7828	50	13426	12063	64	264533	242371	91	0.939409
95892	92510	86	38140	37306	79	858	862	0	2060	2035	24	4931	4935	37	7036	6530	45	165124	161473	87	0.940326
83106	80817	79	35947	34044	79	1411	1453	16	2157	1884	25	4933	4794	36	8904	8414	48	178743	170915	80	0.940326
135024	120802	93	46958	41779	85	1633	1648	19	3277	2629	35	6491	6254	43	10502	9768	56	204276	189529	93	0.941242
27309	27295	61	13060	12914	46	319	347	0	741	779	0	1563	1848	21	2335	2500	25	53801	54345	70	0.942159
124620	111537	89	50371	44859	85	1836	1621	22	3084	2663	32	7286	7037	46	10021	9414	58	221758	208750	92	0.942159
66845	64199	76	24266	23633	66	839	774	0	1423	1314	15	2683	2510	29	4508	4317	34	94599	91743	79	0.943075
30096	30909	56	15276	15403	49	331	339	0	947	1053	5	1437	1837	17	3054	2935	33	57616	55315	75	0.944908
177449	148259	98	77053	65255	93	2839	2308	31	4831	4317	43	12336	10436	59	19937	17594	89	395307	356583	101	0.945825
70871	69683	76	14930	14685	48	1043	966	0	1242	1341	13	3854	3614	33	6361	6164	44	127633	125608	83	0.946741
81484	79419	77	25253	24691	74	788	1026	4	2403	2068	27	5081	4543	38	7353	7378	47	171519	165510	87	0.948574
166953	138325	97	59368	49164	93	2614	2068	27	3810	3645	35	8814	7679	50	14059	12567	65	284761	249127	99	0.949491
105399	101219	84	27911	26796	78	1443	1273	17	2502	2696	26	6124	5752	45	10201	10006	51	207708	200007	94	0.949491
80180	78554	80	28712	28178	77	997	1236	9	2359	2017	28	4728	4652	36	7811	7202	48	156770	149673	84	0.949491
74194	72884	76	26104	25690	72	669	855	0	1555	1556	19	3240	3091	31	5209	5023	39	113951	113510	83	0.949491
58857	55835	84	19921	20150	54	748	769	0	1480	1696	15	3002	3109	30	4486	4342	38	93326	92163	80	0.950407
123712	115185	100	33627	31955	82	1899	1668	21	3724	3227	37	7936	7232	49	12957	12075	66	274495	252729	100	0.950407
145989	121974	93	55985	46896	90	2207	1841	25	4147	3325	35	8374	6949	55	12283	10402	63	262329	224438	97	0.950407
109666	102003	83	42038	37292	84	1553	1456	17	3220	3061	32	7058	6522	46	10394	8974	58	207527	192437	90	0.950407
209241	157724	105	80850	60027	101	2734	2117	29	5257	4157	47	11620	9530	58	19341	13868	88	400992	308755	107	0.950407
218063	177436	102	158377	135203	100	5500	5048	38	10659	9083	61	24581	21767	91	36748	32820	95	784052	675233	105	0.95224
133855	125534	86	85705	80188	85	2636	2747	27	4599	4132	42	9644	9096	52	14778	14364	68	298757	281091	89	0.953157
120591	111120	88	28364	25827	83	1631	1461	18	2823	2732	29	6233	5955	40	10358	9958	54	210814	199557	88	0.954073
62325	61920	75	29027	28231	74	688	658	0	1438	1484	19	2973	2891	29	4172	3862	33	85573	85121	72	0.954073
242796	178364	107	143563	107464	105	5420	4066	41	10887	8279	67	23438	17844	90	35819	27444	100	747585	604279	111	0.95499
81946	80370	78	34162	33876	76	1235	1351	13	2361	2102	25	5148	5151	37	7118	6729	45	157431	156261	77	0.95499
84518	83512	82	21430	20776	62	1700	1526	19	2476	2255	29	5073	5119	38	7324	7313	45	158678	153552	83	0.955906
116587	107426	87	42427	38500	84	1953	1636	21	2905	2900	31	7305	6765	47	11882	11572	50	233342	224458	87	0.955906
166434	148332	94	76674	68639	90	3234	2798	30	5771	5332	45	12723	12064	58	17511	16543	75	389054	360762	92	0.956823
103194	97536	98	36440	34723	81	1425	1415	17	2640	2650	26	5064	4741	40	8939	8282	57	177417	166243	86	0.958656
68806	65765	78	18340	17791	54	1163	1086	8	1518	1489	20	4247	4101	35	6931	6445	44	142578	138257	82	0.959572
140943	129862	90	55773	52059	86	2732	2703	28	4043	4018	34	9699	9038	52	15372	14186	65	307821	279282	96	0.960489
103837	100235	82	34451	32870	78	1583	1432	17	2486	2182	28	5575	5147	42	7694	7414	48	170469	162301	87	0.961405
118619	111530	84	32713	30609	82	2412	2178	25	3794	3614	34	7767	7167	46	12175	12303	57	247595	231213	88	0.962322
143440	120380	100	58896	49086	90	1881	1720	22	4060	3512	39	8373	6939	49	12891	10272	71	275181	241575	96	0.962322
198453	168606	96	73785	62582	94	2911	2500	30	5524	5053	43	13071	11435	66	20033	18261	78	440055	395454	102	0.962322
256045	168421	114	118434	80490	112	5056	3544	41	10512	6597	77	21393	13349	89	34033	21664	110	715854	436068	125	0.963238
157263	135153	90	64529	55568	91	2243	1757	24	4646	5087	35	8919	7915	50	14531	12747	62	291402	271159	97	0.964155
128883	110916	91	52881	43959	88	1569	1150	10	2873	2301	31	6910	6058	47	11204	9334	59	223989	194525	96	0.965071
114559	106930	93	73317	70574	85	2883	2718	28	4107	4062	33	9744	9382	53	15088	13935	67	310966	294329	100	0.965071
129428	110140	89	56357	48339	87	1757	1672	19	3407	3248	31	7953	7091	49	12928	11255	61	253697	218228	94	0.965988
69660	68420	77	30074	29710	76	789	936	0	1446	1383	17	3511	3456	32	5983	5955	40	123352	117572	84	0.965988
170672	138504	95	54342	43948	94	2696	2164	32	4464	3869	37	9740	7613	55	14585	12183	71	316089	266495	100	0.965988
88487	85169	83	31495	30299	78	1590	1253	17	2794	2821	27	6349	6227	43	10134	10066	56	206638	199865	88	0.966904
102141	96468	84	44822	41789	83	1419	1477	15	2676	2625	28	6745	6235	48	10068	9414	54	199954	191191	88	0.967821
92648	89235	79	33568	32455	78	1092	1242	11	2831	2745	30	5939	5402	43	8449	8216	47	182104	170572	88	0.967821
117955	115715	80	33859	32369	80	1669	1453	20	3372	3478	31	7975	7344	46	11937	11482	57	246795	237056	91	0.968737
195622	146672	101	72814	54396	98	2670	1776	28	5186	4070	46	11641	8624	59	17532	13287	89	365839	280568	106	0.968737
134237	118000	90	40541	35022	85	2065	1724	23	3977	3247	38	8612	7977	51	12831	12352	61	268997	245882	94	0.969654
156611	124826	94	63109	50653	93	2703	2350	30	4748	3533	42	10451	9060	56	16651	12926	77	322193	269146	99	0.97057
194380	150360	100	107816	87380	97	3444	2785	34	6563	4799	47	14930	11741	68	22233	17602	89	475671	382982	105	0.97057
117442	111254	84	49990	47734	81	1534	1656	19	2496	2291	27	5856	5483	40	9450	8778	52	185157	176625	87	0.971487
195492	164848	101	113986	99072	96	4194	3790	33	8244	7152	52	17296	15293	75	26272	23343	92	563829	488252	103	0.97332
99438	98460	80	41585	40639	79	1259	1364	14	2916	2297	27	5863	5814	39	9525	9476	54	183694	178015	89	0.974236
106912	100805	85	28024	26822	79	1703	1397	19	3042	2720	31	7017	6437	50	11086	10601	55	223814	214421	91	0.976069
82858	77307	88	19957	18963	66	1293	1307	14	2206	1779	22	5370	5227	39	7185	6449	52	161737	151613	95	0.976069
128500	110552	89	46728	39675	86	2324	1977	26	3916	3868	31	8323	7059	51	12537	11005	64	281510	254699	94	0.976069
146437	127961	105	54968	48224	105	2251	1760	26	3837	3446	37	8769	7809	50	13352	11450	72	284634	251451	105	0.976069
148205	119006	97	58889	46579	93	1874	1749	21	4092	3223	45	8053	6762	52	12835	10859	65	256417	214441	103	0.976986
122603	104603	90	39060	33525	84	2149	1778	23	3232	2977	35	6675	5584	47	10369	9515	59	221709	197196	95	0.976986
90328	88373	81	26841	25955	78	1453	1405	16	2312	2471	26	5810	5787	40	8543	8072	50	189122	180136	89	0.977902
184215	148969	104	59093	47604	94	2018	1771	24	4298	3705	42	9241	7813	54	13713	11278	72	285145	234442	105	0.978819
135399	113591	99	47340	39486	89	1227	1243	17	3343	2849	36	8419	6975	53	12918	10693	63	273176	235634	97	0.979735
177835	145703	108	70630	58547	95	2437	2024	28	4633	3929	43	10904	9680	55	17866	15001	74	339121	303686	97	0.980652
126617	115513	87	42878	38958	84	2291	2257	23	4320	3845	35	8615	8200	50	12946	12622	59	269568	249390	87	0.980652
210161	163397	100	85422	67412	97	3053	2559	28	5201	4205	43	10840	9092	59	16637	13329	68	333789	282125	100	0.982485
115923	104155	91	48000	42790	86	1713	1701	20	2933	3207	30	7209	6626	47	11989	10518	57	232440	216803	92	0.984318
132412	119257	87	58294	51928	86	2225	1969	25	4110	3271	33	8359	7614	46	12647	11622	59	259980	239303	89	0.984318
75287	72746	81	28941	27869	77	953	814	0	1826	1689	21	3797	3590	36	6610	6379	44	122076	115230	81	0.985234
106696	101836	81	36538	34683	79	1611	1501	19	2953	2852	29	7204	6968	47	10334	9636	55	213139	194598	88	0.985234
123198	114555	85	45064	42047	82	2807	2249	29	3767	3980	35	9360	8472	56	13570	12670	63	271999	251924	89	0.985234
95720	86050	86	39310	34829	82	1201	1289	14	2922	2254	29	5764	4933	43	9185	8851	53	177316	158621	86	0.985234
132012	123435	96	38068	35135	82	2230	2009	24	3784	3843	33	7634	7164	47	12217	11223	61	250110	234424	90	0.987984
101150	97683	82	17437	16756	56	1670	1456	18	3201	2971	31	6741	6491	46	9748	9578	49	212642	202630	87	0.9889
147612	126249	93	51158	43564	88	2077	1823	22	3663	3248	35	8648	7134	51	12843	11449	63	266692	226490	97	0.989817
136991	123031	88	39229	33144	88	1935	1797	22	4204	3770	36	8674	7826	50	13303	12286	67	265446	231513	94	0.989817
132850	104567	92	57190	45077	91	1912	1310	22	3657	3087	40	7627	5942	52	11323	8112	64	230876	180098	97	0.989817
114775	99104	86	47156	40972	85	1752	1500	20	3055	2871	32	7265	5914	54	11426	9843	66	227836	198295	92	0.990733
89368	85433	81	26789	25726	77	1359	1453	16	2595	2680	29	5587	5493	39	9378	9183	54	195103	188801	88	0.990733
104937	96516	85	39472	36930	81	1619	1447	19	3472	2644	33	6950	6731	42	10828	10102	58	223525	208318	92	0.990733
184942	145821	112	55407	42358	95	2648	2121	28	4807	3958	43	9669	7771	59	14320	11663	67	342821	270003	104	0.99165
191900	161003	97	92871	77280	95	3182	2809	30	6935	6169	47	15935	14207	73	23500	20493	87	483595	431692	101	0.99165
117488	104668	88	47296	41269	88	1862	1565	22	3607	3264	37	7362	6840	45	12120	10768	63	253815	227032	94	0.992566
131026	112515	89	55549	47628	89	1484	1363	17	3269	2926	37	6950	5926	46	10478	9027	57	208392	183849	94	0.992566
91982	88146	81	20927	20280	60	1510	1333	15	1769	2068	23	5187	4837	39	8042	7326	57	166732	160134	86	0.993483
146985	127254	91	56003	48306	89	1943	1695	21	3973	3572	37	7947	6891	50	12669	11375	56	268225	237926	95	0.995316
99131	96121	80	25881	25250	77	1855	1617	23	2877	2961	27	6323	6242	42	10357	10427	58	217537	207490	88	0.997149
163684	148239	94	76793	72401	87	2876	2750	29	5432	5481	37	11497	10520	55	18004	16599	76	354257	331521	100	0.997149
121919	104077	104	44945	36562	104	2071	1385	25	3530	2716	36	7945	6448	53	12546	10702	68	252519	217464	104	0.997149
125936	110863	88	50366	43755	87	1927	1798	21	3308	2984	34	7754	6828	49	11669	10917	63	261554	230456	98	0.998065
156339	136573	90	67059	57274	89	2262	1926	25	3939	3017	40	8222	7080	51	13513	11700	65	275626	246278	96	0.998065
153259	138684	90	69607	64817	86	2969	2582	28	5192	4680	44	10182	9420	52	16174	14494	70	325341	307252	96	0.998065
168640	131801	97	58171	45950	94	2029	1525	24	3544	3397	31	8529	7154	50	13210	10715	64	272960	227698	99	0.998982
105679	99838	86	47148	44817	81	1889	1649	24	3746	3600	33	7844	7261	55	13041	12493	63	239955	230277	90	0.998982
117562	106082	91	39496	35825	83	1704	1474	19	3226	3326	29	6774	6135	49	10117	9477	52	212597	197722	89	0.998982
143436	125855	87	58066	50771	88	2342	1913	26	3877	3244	35	8719	7856	52	13207	12174	67	278581	259380	96	1.00081
85747	79970	96	27123	26148	77	1029	1161	10	2326	2078	28	4786	4797	38	7268	6833	47	149045	139504	85	1.00081
129387	113937	96	49967	44185	87	1472	1355	16	3138	2997	32	6792	6028	45	10733	9751	55	236099	215440	95	1.00173
97547	93910	80	40166	38553	80	1552	1462	20	2691	2543	29	6056	6043	41	9122	8202	57	185447	177658	88	1.00265
109040	99537	90	43260	39356	82	1584	1269	17	3333	2957	30	6346	5997	43	9356	9128	52	188740	180994	91	1.00265
192151	138338	102	70640	54149	99	2720	1948	34	5169	4221	43	12992	9255	74	18883	13684	85	390887	297515	109	1.00356
96944	91126	82	42562	40394	80	1724	1464	19	3097	2987	30	7850	7360	46	11627	10848	56	249998	229347	89	1.0054
126215	106066	93	46511	38807	89	1496	1282	15	3575	3087	34	7453	6644	49	11178	9478	55	231684	193525	96	1.00998
103909	95998	82	39077	36483	81	1902	1643	21	2973	3013	29	7474	6916	47	11370	10481	61	222026	212696	85	1.0109
159633	145815	95	67695	63190	86	2588	2503	25	4365	4125	35	8177	7463	48	12870	12127	67	280590	256640	92	1.01181
103611	91053	99	52946	47380	99	2165	1995	21	3481	3436	30	7732	7007	49	11800	10261	69	248452	219459	99	1.01181
150664	121431	95	61354	49461	92	2763	2155	29	4490	3961	38	9621	8072	56	14172	11616	66	304894	253054	96	1.01365
22616	24260	53	11653	11762	44	367	356	0	673	483	0	1347	1231	14	2000	2186	25	40068	39747	64	1.01365
107407	101832	82	47856	45577	80	1955	1796	23	3717	3521	33	8280	8110	47	12121	11619	59	267403	248193	82	1.01365
140337	114442	91	58414	47723	89	2090	1604	26	3874	3161	37	8879	7123	54	13371	11386	61	277879	235019	92	1.01456
276956	224728	110	121622	103391	106	4944	4119	39	9033	8113	51	21114	18510	78	32691	27450	102	692254	595280	112	1.01456
132877	118176	88	44056	38682	87	1618	1350	16	2951	3060	30	7044	6350	45	11028	9034	62	219683	203131	93	1.01548
145345	125056	106	57837	48329	91	1842	1674	20	3917	3247	39	8050	6801	56	11413	9367	62	261347	228842	98	1.0164
153470	130345	100	58938	48538	90	2425	2234	26	4973	3956	41	10181	8770	58	17056	14398	73	330214	288949	94	1.01731
158312	128115	105	55482	43979	91	2456	2159	26	5078	3787	47	9173	7916	54	16405	13732	71	326428	279240	95	1.01731
97310	91975	84	39702	37475	81	1472	1515	15	2761	2757	30	7370	6893	47	10800	10304	57	226485	214399	87	1.01731
146451	139079	87	53858	51263	85	2523	2210	27	6514	6000	42	13344	12489	69	21881	20541	80	442279	406394	93	1.01731
90692	87914	80	30519	28848	78	1789	1610	21	3268	2855	30	6083	5570	44	10178	9058	56	200451	177276	95	1.01731
91827	81713	90	26484	23845	80	1683	1494	20	2722	2659	29	6409	6121	45	9225	8409	50	189963	179285	88	1.01823
177713	138488	99	68684	54173	97	2167	1989	25	5188	3775	46	9385	7591	58	16317	12782	70	329866	259073	107	1.01823
115646	103915	91	42789	37544	86	1843	1426	22	2983	2756	29	7035	5870	50	10202	9112	60	218155	192848	95	1.01823
164763	130797	108	55144	43834	92	2224	1742	26	4106	3107	42	9289	7460	61	13348	11214	66	295968	231576	103	1.01914
167151	134492	93	53729	43327	92	2022	1613	24	3837	3320	36	8811	7405	52	14312	12143	68	289546	247210	103	1.02006
147520	126841	91	41937	35483	87	2182	1978	22	3964	3828	35	9445	8345	53	14272	12102	65	297508	264582	102	1.02373
196605	147865	105	77644	62157	99	3152	2289	33	5568	4215	51	12630	9047	66	18343	14575	84	389467	306006	108	1.02373
169943	142852	92	65592	54814	92	1940	1648	21	4384	3599	42	10218	8975	55	14395	11760	71	313711	275360	100	1.02373
162779	131931	100	51513	38972	93	2765	2426	28	4079	3586	36	10093	8824	57	15699	12738	74	330444	277190	100	1.02464
131348	120357	86	65909	61047	87	2639	2455	26	4322	4344	35	9538	9044	50	15179	13073	70	305112	287752	94	1.02556
138171	127578	88	85424	79332	86	3189	2895	30	6110	5907	44	14019	12925	62	21414	20231	78	438389	392151	96	1.02739
93148	89206	82	30992	29865	79	1389	1082	10	2471	2371	29	4930	4651	37	8201	8164	52	165367	158254	91	1.02831
167720	136650	96	60927	49797	94	2786	2274	29	4758	3965	40	9991	8400	53	14857	12223	66	296926	246606	104	1.02831
125771	113881	93	63026	58113	86	2329	2252	24	4223	4413	32	9156	8266	54	13397	13043	57	281433	274385	94	1.02923
108459	100830	85	39615	36920	83	1965	1923	22	3676	3270	33	8340	7898	49	12478	12030	64	264091	248429	94	1.02923
107920	96071	88	37908	34030	83	1809	1610	23	3607	3280	33	7593	6994	49	12416	11445	60	256324	241576	93	1.02923
107696	102557	85	27538	26725	79	1626	1203	15	3360	2958	32	7090	6773	44	11860	11051	65	239631	228777	93	1.03014
115361	107365	84	47127	43749	83	1214	1267	12	3537	3199	37	7245	7253	41	10718	10724	55	249164	239255	93	1.03289
77155	77768	79	27303	26947	75	1240	1164	10	1929	2127	23	4297	3932	38	7765	7873	45	146158	146280	88	1.03289
140077	112015	93	51899	41347	90	2319	1872	23	3075	3141	31	7978	6337	51	13268	9845	72	257768	219810	99	1.03564
170768	150341	92	127484	114378	90	3832	3638	31	6375	5425	45	14514	12470	62	23936	20380	83	509546	422305	101	1.03656
101736	97289	82	33791	32420	79	1514	1260	13	2188	2216	24	4547	4200	36	6987	6874	44	149854	142074	85	1.03839
126905	115355	90	59730	54957	86	2298	2134	23	3732	3496	36	8395	8259	46	12766	12148	59	289429	274860	90	1.03839
91617	87810	82	31176	30154	78	1337	1305	12	2202	2544	23	5078	5084	40	7908	7969	51	149001	139837	83	1.03931
108433	103523	84	37727	36494	80	1783	1631	21	2716	2803	30	6253	6024	43	10284	9056	58	201124	191535	89	1.04022
138208	113538	96	51621	41431	91	2201	1927	27	3638	2638	36	8466	6993	53	13677	11184	73	260367	219380	97	1.04114
116905	106004	91	32561	29477	83	1378	1235	16	3221	2747	31	6443	6154	44	8251	8012	47	199398	189204	87	1.04114
122598	106263	90	49345	43339	87	1931	1715	23	3028	3204	31	7473	6832	47	11163	9907	59	240107	223772	92	1.04206
194751	140407	111	75477	54904	100	1754	1268	22	4238	2943	43	9253	6609	58	13869	9631	70	306105	231043	106	1.04297
94590	93523	81	36075	35477	78	1396	1444	16	1909	1993	26	5513	5126	44	8212	7378	48	182262	174979	85	1.04297
108835	97032	93	35914	33080	81	1723	1339	18	3142	2852	28	6481	5875	47	9471	9083	48	198751	192454	81	1.04297
118091	109353	83	58579	53640	83	1569	1466	18	2720	2241	33	7716	6433	49	10644	9882	57	227714	210229	88	1.04297
90344	88672	79	31020	30881	77	1587	1245	16	2199	1903	26	5674	5583	39	7557	7611	45	172187	167655	85	1.04297
102721	97049	90	28353	27226	79	1734	1429	20	2527	2629	25	5808	5457	41	8541	7996	48	185272	175625	87	1.04389
43209	42418	73	18311	18271	56	339	443	0	1288	1060	6	2052	1974	23	2895	2676	31	60706	59062	79	1.04389
168814	153202	100	71525	65169	91	2843	2619	29	5407	5190	39	11989	10616	67	17779	15938	76	371558	330399	107	1.04389
113434	104762	92	42524	40255	81	1780	1577	18	3234	3037	32	7263	6889	46	11732	11688	61	241089	232465	88	1.04572
124081	111829	85	55334	49429	85	1645	1508	20	2775	3339	28	7129	6445	48	11606	10858	62	236163	222839	93	1.04664
104909	95729	88	34382	29598	84	1853	1823	20	3348	2755	37	7077	6110	48	9988	8718	55	213625	194983	94	1.04756
98395	94600	82	35740	34448	79	1459	1124	9	2009	2006	21	4028	3878	35	6457	6323	43	141658	134929	88	1.04756
144135	118523	93	50096	40840	89	1875	1465	22	3535	2777	33	7928	6473	51	12910	11206	64	256454	218532	100	1.04847
113201	108718	88	36013	34151	80	1609	1400	18	2278	2453	26	5701	5390	42	9217	8685	53	184338	171876	95	1.04939
92433	88745	81	30836	29320	79	1649	1589	21	3460	3281	32	6696	6391	44	10926	10396	53	234220	226870	92	1.05306
99131	96466	84	26774	25909	77	1550	1489	19	2477	2444	28	6007	5806	44	9801	9349	56	197085	184745	94	1.05397
41135	39519	73	19195	18654	57	689	598	0	713	637	0	2043	2142	24	3413	3247	33	58379	60066	80	1.05397
101087	96239	81	37785	35029	81	1761	1478	20	3303	3216	34	7679	7551	45	12031	10986	57	254353	241083	92	1.05397
116104	99492	89	46326	40432	86	2277	2000	26	3597	3521	32	8394	7501	52	12182	10559	60	251825	216916	97	1.05489
89635	86379	79	30434	29777	77	1324	1140	9	2211	2618	25	5293	4976	39	9091	8478	49	181641	173689	89	1.05489
85180	79753	94	33700	32030	80	1416	1422	16	1805	2212	23	4811	4655	37	8034	7530	53	164516	156947	86	1.05855
77151	73027	81	23787	22972	73	1638	1743	19	2941	2693	32	6305	6450	42	9293	8417	58	199645	195034	89	1.05947
89805	85017	83	32152	30156	79	1258	1443	14	2408	2412	23	5486	5234	40	8650	8081	52	185736	171932	88	1.05947
130204	110991	91	52912	45280	86	1713	1357	22	3976	3217	37	7626	6734	46	11581	10027	56	254418	222652	98	1.06039
147668	129571	89	60669	54245	87	2037	1907	22	3435	3437	32	8741	8298	50	13320	11898	65	278366	253355	101	1.0613
84624	81085	91	21179	20716	61	1003	1039	5	1657	2048	24	4608	4694	36	7702	7201	46	154648	149456	88	1.06222
171768	141029	96	60142	48834	91	1967	1739	22	4693	3653	42	8442	7405	51	13141	11595	62	278145	234327	103	1.06314
108537	102006	86	34958	32856	81	2167	1728	25	3218	3299	29	7489	7461	44	11895	11324	57	244385	229370	94	1.06405
226243	184059	126	137030	117428	126	5064	3942	37	9130	7671	51	20896	17988	81	33051	27694	109	650531	531157	126	1.06405
96627	91322	94	22640	22030	71	1543	1351	17	2506	2242	27	5467	5628	39	8338	7715	47	165636	158047	89	1.0668
152995	131135	98	69318	60701	90	2110	1894	23	4466	3843	44	9214	7971	51	13756	12009	66	295796	242006	98	1.06772
205569	155724	98	67250	50890	95	2608	2211	29	4824	3658	43	10489	7797	59	15977	11107	90	323199	248027	106	1.06772
106142	100866	84	27693	26754	72	1461	1398	16	2497	2701	28	6631	6051	48	9981	9670	53	199899	188321	90	1.06772
104541	98762	94	36591	35040	80	1541	1763	19	3036	2870	32	7424	6955	43	12245	11769	63	245159	230932	91	1.06955
211322	150419	100	72445	51934	100	3321	2446	35	6483	4193	52	15774	10804	76	22970	15693	89	517274	359948	110	1.06955
171906	141511	93	60693	48064	92	2395	1827	28	4315	3872	41	9112	7738	52	13335	11078	63	295852	247040	99	1.06955
143288	127709	94	78464	71160	88	2194	1957	23	4108	3738	34	8738	7906	49	13910	12829	67	270434	246582	94	1.07047
234774	172814	116	98835	73325	117	2842	2080	30	5676	4552	49	13303	9904	73	19578	15384	92	434736	337113	125	1.07047
157204	134637	99	84939	75387	91	3162	2594	31	5755	5265	40	13115	12286	60	21271	19650	88	445861	399543	97	1.07047
257910	206247	118	138621	111877	114	5022	4000	39	9059	7106	60	21293	17539	81	33383	26830	112	677531	528775	125	1.07597
141364	131197	102	61483	57905	86	2925	2689	28	5088	4795	39	10166	9473	53	17858	16272	72	361290	337588	98	1.07597
171842	137649	103	66279	53248	96	2666	2156	31	4625	4174	43	9838	7899	55	15525	12783	79	297277	244301	105	1.07688
107789	103620	83	34270	33147	79	1491	1349	19	2649	2572	27	5908	5791	42	8442	8235	50	192837	184439	90	1.0778
99765	96898	85	30702	30163	78	1550	1499	17	2297	2755	25	6929	7068	44	10397	10081	52	220494	212923	91	1.0778
166585	131420	93	56365	43911	91	2136	1827	26	4912	4330	39	9040	7592	56	14660	11117	69	293836	240909	105	1.07872
174429	152964	92	72216	62901	91	2545	2044	30	5795	4819	44	10057	9260	53	15620	13550	67	337697	310304	102	1.07872
255058	160031	127	117127	78220	110	4191	2707	41	7754	5158	60	15715	9824	77	25966	16872	99	534258	349513	120	1.08147
93725	93102	79	29799	29088	78	1179	1100	11	2991	2631	31	6073	6087	41	8593	8752	49	179750	170014	90	1.08238
122522	108951	88	33014	28782	82	1749	1585	21	3285	3172	33	7336	6661	50	11025	10383	61	244277	224217	94	1.08238
84385	78501	94	35674	33836	79	1518	1356	17	2504	2443	28	6633	6384	43	9838	8781	52	207302	194583	91	1.08422
87072	86321	80	34432	33502	77	1169	1154	9	2183	2156	28	5143	4988	36	7686	6683	55	168466	156235	89	1.08605
193354	143284	103	74689	55158	99	2931	2123	35	4589	3475	46	9445	7534	54	15264	10889	69	325491	243561	110	1.08697
175611	134266	102	65622	51697	94	2188	1534	23	3829	3164	40	8613	7148	51	13850	10111	79	277132	218204	108	1.0888
67110	64042	90	24184	23718	72	756	994	0	1726	1680	20	4104	4054	36	6170	5992	43	114972	112690	86	1.09063
198081	150435	107	68217	51740	96	2796	2146	31	4762	3848	39	11112	8677	60	17140	13523	75	342199	268606	109	1.09063
78142	75303	87	23084	22601	66	1138	1030	5	2221	2166	24	4261	3989	36	6657	6207	44	134914	129617	89	1.09246
149595	121618	94	56655	46760	91	2150	1872	23	4320	3246	43	8222	6930	53	11958	9919	53	248106	212626	104	1.09338
100648	96940	81	39809	38584	80	1627	1558	19	2404	2159	29	6939	6612	45	10451	10118	56	219987	203493	92	1.09338
100018	98460	81	22381	22784	56	1597	1536	17	2795	2458	31	5971	5813	44	9266	9117	49	193767	186700	90	1.0943
124356	116263	87	59953	57172	84	1909	1623	22	3879	3557	33	7937	7617	47	12733	12087	59	258143	238582	94	1.0943
124385	118835	86	44657	43615	82	1490	1344	17	3034	3377	30	7142	7372	46	10714	9740	55	206932	196046	91	1.0943
172339	148054	94	68595	58828	92	2899	2756	29	4677	4198	39	10820	9505	58	14785	13321	67	326137	293526	100	1.0943
166769	142596	100	99207	88616	94	2336	2220	25	4479	3882	39	8959	7919	53	15153	13163	70	278234	247639	100	1.09521
127493	116872	85	53293	48165	85	2520	1987	29	4241	3549	37	8778	8064	47	13389	12538	60	283330	265225	94	1.09521
114557	101264	88	39899	34282	85	1644	1600	17	3026	2759	32	8291	7037	52	12224	11018	58	258451	236936	97	1.09705
86888	82900	81	18036	17294	52	1650	1456	18	2503	2592	28	6113	5724	45	9416	9375	55	185453	179468	87	1.09796
168295	135062	98	53980	42261	92	2648	2018	29	4125	3589	37	9698	7748	57	14749	11460	77	300069	245982	101	1.09796
46578	44434	74	15204	15017	48	333	368	0	377	599	0	2160	2151	23	3601	3389	34	61932	59111	79	1.0998
128729	119111	87	52682	48100	85	1992	2053	22	4199	3507	40	7831	7402	49	12475	10967	65	245781	234081	94	1.10071
126266	117323	92	50334	46351	84	2466	2211	27	4183	3592	39	10257	9584	54	15775	14955	72	323648	296492	97	1.10163
148416	134386	89	51563	46738	86	2274	2024	24	3936	3603	36	9231	7985	59	13000	12327	56	261220	235926	95	1.10255
127330	114199	86	47602	40018	88	1444	1246	18	2908	2910	31	7747	6767	48	11705	10039	58	246961	220574	103	1.10255
99985	82716	90	41031	34487	85	1673	1508	17	3152	2384	38	6401	5770	45	9544	8550	51	201371	178126	97	1.10438
83011	82493	82	26959	26594	76	1083	1216	9	1765	1994	23	4594	4445	35	6854	6970	42	144178	139997	90	1.10438
193983	166228	95	83486	70784	94	3430	3207	32	6317	5821	46	14346	12556	64	22880	19521	81	466463	411933	104	1.1053
44000	46260	61	7482	7938	38	586	563	0	824	1183	9	2685	2599	29	3833	3584	34	79058	78979	80	1.1053
97457	94375	81	28026	27013	78	1503	1456	18	2500	2183	28	6175	5807	44	8414	8496	44	179118	169330	91	1.1053
69162	64810	77	28390	27524	76	817	855	0	1738	1758	17	3557	3199	35	5487	5123	38	109254	107061	80	1.10621
72422	70391	80	29481	28413	76	996	866	0	2072	1559	29	3666	3461	34	6183	5505	44	130215	127849	87	1.10896
150845	131392	90	56566	48064	89	2464	2073	28	3727	2903	39	8601	7742	50	14349	13326	64	283611	253504	99	1.10988
158680	129433	94	57515	46204	91	2378	2026	27	3425	3015	37	8046	6845	48	12497	10675	63	251672	209833	99	1.10988
132629	119054	88	53558	49475	85	1908	1379	21	3975	3684	32	7416	6722	51	11500	10721	57	243930	236857	95	1.10988
51328	52877	64	22234	21740	55	702	742	0	1288	1531	17	2654	2680	28	4656	4317	40	91545	90935	76	1.10988
49005	48224	80	19979	20063	54	593	488	0	1255	1198	11	2072	2018	22	3014	3282	27	59295	58641	80	1.11079
98940	93644	93	27971	27332	79	1263	1314	15	2280	2365	25	5751	5551	41	8949	9073	46	188207	177347	92	1.11079
97518	92053	80	38928	37236	80	1398	1216	14	2891	2537	30	5481	5247	41	8643	8178	51	189549	184634	90	1.11263
90656	87300	81	28710	27890	78	1261	1334	16	2690	2474	26	5381	4873	39	8180	8217	49	168289	160089	89	1.11446
114767	111155	83	32804	31664	80	2337	2263	24	3357	3865	30	7694	7464	44	12069	11981	58	262421	251008	95	1.11446
97873	95132	80	25937	25181	76	1589	1385	17	3204	3082	27	6475	6341	42	10235	9999	50	205424	193463	89	1.11538
306494	218063	127	135094	101663	123	5838	4129	44	12792	9783	62	28807	21213	107	44356	32437	122	946442	705341	132	1.11538
289433	197673	139	129351	87772	124	4661	3202	45	7401	5344	50	17786	12775	72	26939	19142	95	547358	397041	131	1.11629
90716	84784	89	25714	24178	78	1590	1645	16	2901	2906	29	6121	6094	41	10004	10048	59	192834	189726	92	1.11721
139355	130174	91	48430	45006	83	2042	1738	25	3936	3676	37	7247	6982	45	11080	10357	54	239318	224824	97	1.11813
157354	121813	98	64079	50343	92	2080	1744	25	4042	3054	37	7978	6230	52	11970	9869	58	251083	196076	103	1.11813
153262	129270	102	81029	70245	92	1887	1787	23	3904	3460	34	9302	7810	52	12857	10474	62	288812	264028	99	1.11904
118264	98942	92	54915	46627	87	1848	1752	22	3700	2999	35	7368	6450	46	11737	10240	56	247711	210366	98	1.11904
108586	101176	87	35669	34062	80	1494	1414	19	3138	2717	32	6567	6446	41	9634	9070	53	198694	185328	90	1.11996
89121	85340	80	29163	28088	77	1100	1092	8	2330	1845	24	4842	4775	35	7493	7466	48	159076	147353	90	1.12179
172764	153929	93	73929	66530	91	3193	2606	31	6761	6024	43	13041	11930	63	19436	17400	78	418367	382362	101	1.12179
126716	100906	95	55156	43462	92	1565	1226	19	3238	2675	33	6826	5755	49	11399	8944	65	228773	183125	103	1.12363
181376	145465	97	72034	57610	95	3002	2759	27	4210	3799	39	9467	7872	54	15953	13082	69	303387	251379	101	1.12454
60760	61789	75	27327	26765	74	663	672	0	1282	1593	17	2784	2758	29	4542	4513	34	93946	88660	82	1.12637
125449	115315	87	70967	65051	87	2077	1852	21	3701	3656	34	7767	7356	46	12428	10773	66	266516	246390	94	1.12637
239206	185546	111	100547	79007	102	3877	2918	36	6855	5877	43	15669	13004	71	23228	18503	96	483166	413269	106	1.12729
129376	119247	86	48952	44856	85	1868	1777	22	3826	3360	35	7988	7282	46	10753	10069	63	255283	237007	91	1.12729
176594	138768	97	69350	54627	97	2788	2033	30	4674	3655	44	10986	9152	58	16775	13345	75	361220	296730	105	1.13004
156409	135048	90	59219	51679	88	2472	2080	26	4044	3658	33	9890	9061	56	15180	12980	66	312315	277207	96	1.13187
85458	83496	82	16507	16555	49	1253	1301	12	2231	2312	24	4670	4618	38	7450	7952	43	153507	143197	87	1.13187
181916	137502	101	73175	56044	95	2261	2066	28	3615	2951	37	8363	6628	56	13344	10563	64	279775	218223	104	1.13371
124216	105853	89	49278	42154	86	1900	1443	22	2905	2648	31	7590	6406	48	12955	9995	70	245659	214939	95	1.13371
74758	74553	78	14148	14225	46	1059	1080	7	1384	1480	19	3937	3861	35	6182	5526	42	132738	127566	84	1.13462
99551	94069	81	28998	28471	77	1258	1463	15	2602	3076	25	6270	5888	44	10247	9339	55	204850	198609	92	1.13462
50142	52007	66	15300	15083	49	423	612	0	590	816	0	2781	3021	29	4616	4842	36	94343	90982	79	1.13554
92183	90814	82	33066	32168	78	1547	1373	17	2000	2096	25	5189	5278	38	8384	7981	47	172157	165172	91	1.13737
89861	89573	78	33592	32131	78	1485	1387	14	2486	2473	28	6062	5960	41	9560	9285	50	211922	205203	91	1.13921
155839	118610	97	56212	42416	92	1663	1341	18	4178	2970	42	8975	6904	52	14378	11141	75	282867	213595	100	1.14012
165788	149440	99	68201	62147	88	2963	2800	29	4473	4457	37	11245	10653	53	17781	16668	73	331042	314648	98	1.14104
152715	130371	98	54430	46068	90	2125	1864	23	4085	3433	36	8509	7171	55	15404	12788	78	286075	244294	102	1.14287
132662	107482	100	48662	38592	90	1725	1464	21	3611	3012	35	7587	6109	53	12432	10420	60	249633	200387	99	1.1447
303078	237886	117	156787	128257	115	5422	4811	38	10644	8396	61	23642	19132	97	34716	27794	113	781960	602974	124	1.1447
84814	84812	78	29618	29657	70	1088	1043	6	2281	2364	25	4859	5117	36	7434	7230	46	159526	152448	86	1.1447
91374	88423	83	25579	24708	77	1761	1741	20	2355	2370	27	6313	5977	42	10153	10017	57	207057	198774	87	1.14562
185753	150985	99	74837	59788	95	2670	2277	27	4812	3508	41	11824	9626	61	18901	15776	75	386120	319060	104	1.14654
127857	116178	91	76043	71375	84	5527	4914	36	9361	8700	52	20539	19191	77	31583	28581	83	646202	586804	97	1.14837
104451	100162	86	50416	48428	81	1883	1661	20	2598	2472	28	6190	6210	43	10443	9611	56	205725	199899	90	1.14929
180630	145143	96	64179	52841	93	2441	1953	29	5035	3999	42	11127	9793	62	17993	15122	81	374462	320404	104	1.1502
92087	87450	88	32803	31516	78	990	860	0	1665	1612	19	4721	4497	38	6942	6733	47	150929	144777	87	1.15204
167329	140341	95	62436	51403	92	2576	2314	27	4288	3604	40	10823	9490	57	17358	13501	77	358809	313975	98	1.15204
87007	84169	80	32397	31503	78	1368	1015	4	1899	1901	22	4494	4415	36	7261	6287	47	144080	137987	85	1.15295
82697	81893	79	23688	23609	63	1356	1338	16	2011	1783	19	4672	4601	34	7764	7388	45	159037	155722	84	1.1557
158572	137248	94	70929	62520	89	2549	2117	28	5242	4655	40	11345	10692	53	17838	15259	73	351733	310907	96	1.15754
131982	117127	88	44769	37819	88	2144	1920	24	3549	2990	32	8024	7269	51	12246	10696	72	251106	222878	92	1.16029
106425	101973	87	26119	25396	78	1527	1365	16	2771	2554	29	5803	5760	40	8612	8321	49	195015	184169	88	1.1612
165247	130011	96	66384	52573	93	2515	2030	27	4409	3184	42	9149	7732	53	15765	12882	69	323112	259887	102	1.16212
166217	142058	92	70990	61093	91	2055	1843	24	4948	3853	40	8463	7550	49	11885	10368	65	270602	235592	101	1.16212
126430	120164	84	43276	41022	83	1571	1630	20	2854	3157	30	7576	7281	42	12095	10887	57	252048	238801	93	1.16395
211523	166475	98	98987	78702	99	3427	2603	33	6912	5599	46	14869	12013	68	21904	17373	86	474148	390703	106	1.16945
159478	128408	95	61465	49208	91	2350	2010	24	4205	3361	44	10023	8458	57	14570	12094	65	319783	270559	100	1.17128
202090	162669	111	68671	55199	94	2395	2026	27	5460	4356	44	12510	10566	61	18059	14694	75	377684	321507	102	1.1722
95373	88011	88	27407	23919	83	1350	1074	8	2625	2713	31	6012	5153	47	9758	9272	54	194715	179687	89	1.1722
102926	97277	82	32105	30998	79	1271	1276	11	2115	2091	26	5348	5161	39	8847	8422	50	191378	185915	88	1.17312
97272	92509	84	38320	36700	81	1681	1535	18	2414	2157	24	5046	4739	38	8145	7729	49	177062	168037	89	1.17495
130025	115303	95	53016	47091	88	1933	1860	22	3513	3244	32	8471	7388	50	11911	11405	62	253252	227757	105	1.17495
96752	90926	93	37129	34718	81	1312	1146	10	2332	2389	26	5543	4891	45	8769	7623	55	172691	160580	89	1.17495
245187	136602	141	83760	42596	137	3314	2120	26	5924	3514	55	13852	8697	97	21841	13483	112	444390	263721	146	1.17587
81011	75190	81	26207	24570	67	883	923	0	2512	2171	26	4241	3902	37	7067	6852	41	142574	132663	86	1.17587
84988	83587	80	24066	23327	69	1057	1216	10	1472	1645	21	4661	4486	37	7370	6910	49	155417	146446	88	1.17678
103166	100656	83	38956	37526	79	1387	1268	16	2971	2318	31	5911	5915	40	8392	7769	51	181953	175640	89	1.17678
147263	130542	93	95940	87498	88	2880	2870	28	5401	4815	42	11565	10841	57	18313	16749	82	361327	335057	94	1.1777
177933	152761	98	81157	70175	95	2824	2440	28	4942	4154	39	11423	10013	61	17580	15079	74	342738	313132	100	1.1777
64718	64237	77	14759	14707	48	753	599	0	689	1237	9	3107	3210	29	4734	4797	37	98098	95356	83	1.17953
157876	123894	95	62202	48298	93	2213	1690	27	3528	2650	34	7313	5941	50	11383	9168	56	241257	193092	100	1.18045
83179	79934	87	29537	28909	77	1374	1330	14	2399	2270	24	5411	5116	40	8008	7279	49	169831	164916	82	1.18045
86081	81912	85	29581	28572	79	1178	1135	8	1902	1532	21	4046	4013	34	7238	6801	50	139107	130832	85	1.18136
135183	123523	85	57525	52181	85	2266	2110	24	3908	3754	34	8088	7506	47	12667	11884	61	252087	237228	90	1.18228
92681	86887	94	42724	40908	80	1542	1355	15	2745	2446	29	5792	5536	41	9245	9002	50	191778	186973	85	1.18411
179842	137740	99	73000	56981	98	2495	2052	28	5101	3618	44	10088	7922	57	15291	12016	66	316308	254363	104	1.18411
85895	83682	81	29689	29126	77	1002	1062	6	1953	1805	23	4904	4528	39	6887	6894	42	161464	156451	81	1.18411
99895	93775	85	36279	34328	80	1302	1194	13	2262	2486	23	5823	5242	42	10285	9896	55	183134	174904	83	1.18503
129110	115058	87	40573	34370	88	1646	1710	20	3282	3157	32	7064	6679	45	11917	10208	61	236086	211929	94	1.18961
157397	130267	94	59703	50144	92	2291	2004	26	3567	2583	36	9182	7711	55	13810	11461	63	263921	219637	97	1.18961
77818	78582	82	19525	19418	52	1267	1245	14	2040	2401	24	4592	4699	35	6796	6919	44	172148	168135	85	1.18961
168702	136147	94	55191	43352	93	2908	2292	30	4772	4086	40	10127	8683	56	16933	14280	76	342741	284437	99	1.19053
135236	118620	94	53816	47111	87	1504	1311	16	3988	3295	36	7645	6936	49	11322	9774	58	236981	214998	98	1.19053
114554	105455	100	45300	42574	82	1316	1181	11	2350	2404	26	5790	5853	39	8948	8694	57	197537	187226	88	1.19145
47856	46926	81	17429	17321	54	423	331	0	861	778	0	1856	1827	20	2798	2750	27	61074	61151	76	1.19145
152520	119621	94	58243	45279	92	1991	1686	23	3862	2929	39	8141	6550	50	12694	10446	66	278072	220641	100	1.19328
229594	165806	112	91497	63790	109	3860	2680	36	7139	5168	51	16364	13197	73	26094	19780	105	535466	403110	117	1.1942
97130	88272	83	34808	30245	81	1301	1161	12	2790	2286	27	6804	6410	45	8392	8201	48	199003	182421	91	1.1942
53621	52678	76	17232	16776	52	669	554	0	1264	1118	9	2947	2974	29	5112	5341	36	97903	97478	81	1.1942
165586	139984	94	54665	46042	92	2357	2115	26	4454	4069	36	9424	8424	51	13863	12217	71	316618	287152	102	1.19695
98029	91193	85	39523	37809	80	1855	1817	19	3136	3140	30	6608	6560	42	10416	10307	54	208896	195633	90	1.19786
111582	106742	85	45363	43237	81	2053	1882	22	2548	2915	29	6560	6236	44	10581	10141	55	206505	191015	93	1.19786
22887	25047	49	10486	10641	42	328	327	0	640	732	0	1390	1233	15	2120	2302	21	38097	39433	70	1.19878
84317	81968	81	21528	21401	61	1123	1068	9	2156	1870	25	5156	5258	37	7785	7288	47	160544	151460	87	1.19878
93871	90894	82	26013	25328	75	1794	1566	21	2465	2319	24	5935	5623	43	9077	8770	51	190653	180941	90	1.19878
144041	127241	87	49999	44192	88	2452	2010	25	3876	3572	34	8649	7922	52	13775	12258	61	275188	260798	95	1.20061
125697	105761	91	46332	39573	86	2418	1707	31	3694	3330	32	8552	7440	54	14344	12731	74	253583	214414	96	1.20061
155465	128595	94	54015	45244	89	2320	1712	26	4687	3630	40	9621	7590	54	13996	12650	65	286418	247735	101	1.20153
275140	190603	124	78600	54452	122	4719	3339	40	8035	5975	51	19384	13327	83	29121	20438	121	592405	433438	132	1.20244
143551	127327	88	67574	58657	89	2242	1904	24	3966	3332	35	9203	8169	52	13123	11564	63	287837	253540	96	1.20244
203388	180232	95	107696	93082	95	3598	3261	32	6256	5983	40	14656	13009	66	21271	19596	79	489504	432607	105	1.20336
87021	84322	80	25707	25131	77	1321	1351	13	2114	2138	21	4524	4340	38	7525	7038	48	147324	140676	90	1.20428
97734	93491	83	35842	34625	79	1735	1479	22	2605	2343	28	6259	5857	43	9869	9561	51	192458	184850	87	1.20519
216205	173691	105	100585	82791	95	2832	2316	30	5774	4683	46	12094	10592	59	17074	14460	85	361327	307293	106	1.20794
186846	147219	101	77893	61519	98	2697	2487	26	4177	3060	44	9652	7497	58	15233	12295	67	316467	255975	102	1.20794
99955	89288	85	43827	38914	82	1544	1334	19	3326	2771	34	6782	6314	46	10711	9562	57	221122	200332	92	1.20794
162244	125347	95	60670	46820	92	2321	1921	26	3729	2737	37	8277	6255	51	12671	9786	65	264134	207951	100	1.20886
41951	43405	59	13887	14225	46	497	731	0	1024	1177	9	2418	2335	26	3465	3694	32	75217	71188	76	1.20886
107466	99385	87	46160	42524	83	1680	1600	18	3366	3055	32	7700	7346	50	10727	10344	55	235035	227019	88	1.21069
76640	73403	79	20393	19895	57	837	819	0	1610	1239	11	3702	3983	31	5709	5447	40	115094	111182	81	1.21161
161851	138506	91	52445	44390	88	2656	2328	28	4282	3892	37	9787	9141	54	15206	13957	68	296987	276663	91	1.21436
75521	71935	83	29731	28952	76	878	703	0	1719	1897	21	3795	3759	34	5443	5590	37	124515	116654	80	1.21527
110185	95684	93	38149	32469	86	1749	1227	16	3273	2892	30	7299	6418	45	11231	10192	64	237462	210944	94	1.21802
63164	61767	84	24077	23974	73	828	901	0	1809	1795	18	3409	3174	34	4503	4656	36	100768	96655	84	1.22077
111474	97250	102	45403	38931	86	1684	1219	13	2668	2253	28	6047	5316	44	9817	8232	60	183625	163706	94	1.22077
122751	113412	98	39683	37751	82	1940	1914	23	3611	3360	35	8241	6969	53	11506	10566	58	258001	239962	94	1.22261
82668	81334	81	24449	23929	72	1631	1796	20	2909	2604	29	6503	6464	41	9191	9536	47	190086	180798	90	1.22352
125071	118446	84	57949	53973	84	1441	1459	14	2606	3078	28	6834	6405	47	10652	10515	58	218797	206664	93	1.22352
109296	104089	83	47262	45278	80	2086	1981	23	3410	2957	30	7945	7469	50	11445	11502	52	247987	231796	91	1.22444
139106	113883	91	56338	46972	90	2192	1893	24	4514	3228	45	9280	7886	51	13950	11929	66	291580	238579	103	1.22444
215815	167914	107	86687	68260	102	2732	2159	32	5228	3700	42	12520	9651	63	18135	14072	81	396523	321145	117	1.22444
73166	73893	76	35491	35610	75	1124	1278	12	2135	1737	23	4242	4279	35	5892	5910	40	136831	134308	85	1.22444
84606	79568	81	34908	33565	78	1305	1034	6	1753	1564	23	4485	3998	40	6468	6202	44	129640	124768	88	1.22627
188766	149174	100	80426	65354	97	3008	2428	33	4966	3955	39	10816	8646	56	15262	12197	72	323143	263719	106	1.22627
99722	95351	82	38728	37417	79	1427	1277	15	2635	2646	29	5857	5519	40	8498	7300	49	189386	179064	91	1.22719
133738	120615	93	46071	41144	86	1935	1739	22	3797	3674	34	7648	7146	45	11851	10947	61	276344	255995	95	1.22811
82764	80084	81	32214	31134	78	1617	1468	18	3086	2739	31	5969	5386	42	10177	9818	56	197349	186428	91	1.22994
145201	133784	93	41903	39385	86	2450	2437	26	4923	4361	40	11055	10249	56	16997	16073	69	363793	340964	99	1.23177
97447	94367	80	22816	22089	64	1286	1282	12	2722	2902	28	5629	4965	48	7316	7393	42	174488	166576	89	1.2336
129150	115178	89	48853	43252	87	1568	1294	15	3366	2953	31	6623	6086	43	10975	10019	58	235613	211688	97	1.2336
128507	115244	89	58978	52410	88	1625	1483	21	3668	3592	30	8050	7317	50	11855	11042	58	248659	225326	97	1.23635
161323	132681	98	66218	54641	93	2622	2121	28	4608	3798	39	9227	7938	56	15448	13166	76	308322	271366	100	1.23819
98708	94693	84	32861	31162	79	1655	1570	21	3243	3044	33	6024	5871	40	10721	10172	55	226337	215684	87	1.23819
171552	134673	97	62759	51160	93	2109	1676	24	3761	3518	35	8648	6738	53	13068	10220	65	270924	218556	101	1.2391
73714	70819	80	16663	16076	52	939	1059	5	1783	1687	21	3718	3637	32	5360	5372	38	115269	112286	83	1.24094
111220	104444	88	38050	35920	81	1928	1654	21	4068	3562	37	8198	7213	55	11681	10785	57	239296	222209	90	1.24094
102495	98205	82	32142	30904	79	1773	1724	21	3416	3185	36	6452	6124	41	10703	10464	56	228645	211954	88	1.24094
134635	123395	92	56791	51642	85	2015	1684	22	4579	3925	34	9236	8693	49	14419	13294	65	293103	281739	89	1.24185
84875	80976	83	23292	22611	66	1478	1309	17	2335	2153	31	4987	4795	40	7166	6718	45	156178	150911	86	1.24277
80419	78262	79	29625	28780	77	1334	1250	12	2918	2571	32	5536	5416	41	7812	7594	47	167618	157985	85	1.24277
256577	178025	122	144468	100268	108	4183	2917	40	7307	5747	51	17932	13083	80	25881	18796	99	555554	415580	111	1.24277
111876	108464	84	22174	21667	62	1504	1281	18	3251	2885	29	7122	6582	47	11430	10813	68	218379	208999	86	1.24369
42332	43100	73	19482	19094	61	630	649	0	356	727	0	1628	1461	17	2619	2806	26	63607	63157	72	1.2446
142585	120294	92	58912	48902	89	2126	1833	22	3658	3058	34	7255	6413	48	11557	9796	66	240632	209271	97	1.24827
134194	124335	85	46506	43802	82	2231	2010	24	3720	3540	34	8962	8385	53	13975	11937	61	296052	264114	94	1.24827
52280	51125	74	16700	16354	49	607	666	0	1494	1120	9	2401	2588	26	4101	4107	34	87270	87203	71	1.24827
162670	129040	93	64036	51338	92	2495	1837	29	4688	3975	39	10357	8083	59	15201	11768	72	316259	257604	101	1.24827
157783	136644	90	56310	47970	90	2086	1962	23	4404	4133	38	9822	8697	51	15451	14940	67	307864	276916	98	1.24827
115773	108416	86	50071	47488	84	1584	1477	16	3509	3501	29	7800	7300	47	12648	12042	60	256018	237202	96	1.2501
143776	124179	92	57478	50272	88	2210	2072	23	3630	3300	34	8395	7519	53	12439	10979	64	264672	233560	97	1.2501
90901	88453	80	37429	36142	79	1555	1474	16	2512	2674	23	5501	5014	39	8736	8163	55	178900	167815	92	1.25102
96157	93329	80	28504	27715	78	1084	939	0	2493	2489	29	5935	5480	43	9655	9552	60	193303	184812	90	1.25102
95918	92426	81	37685	35870	80	2284	2115	23	3226	3416	31	7999	7123	50	12205	11110	60	235263	223881	92	1.25102
84280	82475	82	30018	29107	77	1403	1232	13	2625	2428	31	4677	4795	34	6549	6041	40	145823	138266	92	1.25102
51045	54367	61	16358	17280	45	874	904	0	1347	1278	11	2979	3090	30	4816	5112	37	88985	91342	82	1.25285
100286	96662	80	41639	38234	81	1728	1427	20	2376	2280	24	5767	5350	42	8002	7452	50	185906	176043	93	1.25285
115512	104229	98	43374	39261	82	1474	1458	16	3071	2387	32	5983	5516	42	8635	7587	52	179820	164275	98	1.25377
318864	236400	126	191154	145693	119	7732	5999	45	15400	11746	76	35835	26874	117	52996	39762	121	1.04858e+06	807151	131	1.25468
211254	152597	106	72877	53483	102	3011	2093	34	4800	3499	42	11446	8517	65	19346	14864	80	374465	283255	113	1.25468
95732	94339	82	23507	23501	59	1701	1501	20	3230	2930	33	6743	6308	43	10557	9589	56	216071	206994	93	1.25468
111132	96014	87	39852	33583	84	1653	1192	14	2934	2775	29	6140	5352	44	9213	7486	52	199370	175124	96	1.25652
137742	120789	91	50927	44066	89	1857	1502	19	3326	2976	33	7591	6539	50	10522	9755	57	219044	193147	99	1.25835
103113	98796	84	27310	26428	78	1847	1661	21	2987	2918	28	7130	6952	45	11164	10719	56	224658	210145	96	1.26202
146200	130379	93	61206	54609	88	1709	1674	21	3540	3227	33	7145	6946	43	11073	10288	60	249696	228959	99	1.26293
88412	87095	78	26463	26188	76	1146	1176	10	2201	2090	26	5345	5346	38	8331	7937	45	179042	169190	89	1.26293
103596	91726	90	41024	35691	84	1369	1310	16	2180	2183	27	6259	5879	44	9396	8395	57	198004	178684	95	1.26385
117938	102897	96	44126	37911	85	1825	1441	23	2938	2557	32	6747	5974	47	11093	9525	60	214508	187128	103	1.26385
215149	151815	108	74755	53208	102	3120	2278	33	5824	4042	50	12765	8976	63	19227	13443	85	383674	276893	115	1.26385
124917	112267	89	58071	52367	87	1892	1729	20	3248	3112	32	6885	6201	47	10560	9483	57	234459	209815	99	1.26568
163261	140119	109	92430	81773	109	4007	3329	32	7899	7067	49	16189	14524	71	24988	22531	91	514700	447797	109	1.26568
115333	106605	86	55516	52933	83	1791	1801	18	3028	2879	34	6255	5991	42	9791	9395	52	197261	178394	93	1.26568
151361	137121	92	77122	70576	88	2753	2414	28	4425	3927	38	10859	10261	58	15964	14392	67	335550	310240	96	1.26935
193718	165178	99	64540	53407	98	2770	2198	30	5566	4728	41	10411	9303	55	16497	14230	82	359099	315108	104	1.27118
107762	94179	89	43449	38173	85	1897	1423	20	2221	2282	31	5895	5371	43	10191	8922	56	186901	165866	94	1.27576
173487	132015	96	62336	47014	96	2307	1743	29	4474	3457	42	9943	8251	57	15283	12196	73	330607	252951	105	1.27576
234543	172975	114	77065	54687	109	3137	2368	31	6320	4974	44	13602	9608	69	20028	14623	85	426648	326618	118	1.27668
67418	66852	77	25552	25463	69	683	835	0	1938	1843	20	3928	3942	33	5196	5589	35	130297	128916	85	1.27668
110508	101239	84	49380	47395	82	2560	2508	25	4116	3725	38	9784	9056	49	16126	15297	73	314748	295397	94	1.27851
184456	138478	99	67974	51427	96	2375	1652	28	3931	2784	41	9282	6677	57	14326	10723	73	299425	223721	106	1.28035
160760	126169	96	61182	48547	93	2384	1847	28	3949	3488	34	10565	8804	62	15777	12658	69	335569	272184	105	1.28035
247702	174989	117	97028	71147	116	3745	2651	37	7193	5585	50	14996	10269	76	22318	15760	92	459040	333365	130	1.28126
129488	112473	89	51031	43891	86	2266	1916	25	3409	3538	36	9263	8456	51	13396	11819	58	288006	255117	98	1.28218
174392	140065	96	71948	57484	95	2977	2485	31	5535	4027	45	12121	9646	68	19968	16151	79	392904	326811	105	1.28401
106481	97193	92	38148	35060	81	1575	1474	17	2618	2687	29	6327	5960	44	9818	9471	50	209549	191723	95	1.28493
180802	144259	95	74907	60396	95	2645	2172	30	4497	3630	41	11091	9254	64	16774	13431	70	346513	282744	105	1.28493
52320	51660	79	15959	15787	50	499	413	0	913	962	0	2102	2072	24	2831	2658	30	82030	78671	83	1.28585
63296	62668	76	16261	16002	52	746	763	0	1623	1851	19	3100	3020	31	5011	4571	38	107465	102643	86	1.28676
84937	81819	81	32415	30877	78	975	1079	7	2073	1812	24	3972	4297	33	6741	6466	45	137199	128665	86	1.29043
89966	87712	80	36927	36489	78	823	761	0	1494	1857	18	2893	2625	31	5004	5210	39	117018	112482	90	1.29043
234421	176739	108	138340	107528	103	4271	3347	38	7991	6549	49	18007	14001	75	27777	21650	99	567308	450262	111	1.29318
102911	96054	82	42804	39031	82	1641	1504	19	2707	2723	27	5749	5116	42	8736	8430	51	168474	160349	89	1.29501
127394	112347	92	54297	48184	87	1660	1632	17	3137	2431	39	6514	5487	44	9347	7579	53	209290	186144	96	1.29593
88353	85672	79	26658	25928	77	1538	1497	16	2375	2211	29	4779	4478	38	7433	7151	43	157860	149287	89	1.29684
85429	81320	81	27535	26792	77	975	1070	6	1828	1776	19	4577	4315	38	6513	6511	38	131467	127938	84	1.29868
126787	108849	93	49263	43204	87	2171	1853	22	3224	3528	33	7777	7143	46	12948	11950	61	251113	224904	101	1.29868
107307	101240	83	21876	21180	58	1271	1360	14	4003	3480	34	7649	7215	45	11373	10645	57	230757	213217	86	1.29868
144107	128865	88	53071	46987	88	1994	1753	22	3557	3406	35	8581	7988	51	12373	11568	58	266618	251231	92	1.29959
212354	154875	104	89904	67910	102	3246	2426	33	5859	4405	47	11811	8789	62	18864	14104	83	412133	311934	108	1.29959
176028	159014	89	90102	82437	89	3744	3516	32	6950	6090	47	16628	15215	74	26495	23681	86	525730	454340	96	1.29959
135663	123420	87	70929	64293	87	2151	2031	25	3484	3245	31	8458	8041	49	13697	12624	64	293363	275025	90	1.29959
88668	80760	84	36816	34418	80	1637	1560	16	2653	2854	27	6505	6271	44	9854	9596	51	215510	208761	88	1.30143
110457	101080	88	42844	37413	85	1656	1633	19	2986	2722	33	7273	6666	47	10002	8744	58	226532	213086	89	1.30234
132881	117111	96	47379	42003	87	1646	1451	19	3256	2998	33	7376	6437	47	9994	9764	55	208373	191757	93	1.30326
111068	106097	83	75432	72139	83	2066	1915	23	3928	3401	38	7926	7607	49	11996	11605	56	227875	213191	90	1.30784
131988	120358	92	54974	50299	86	1945	1903	23	4022	4230	31	9198	8610	49	14261	13465	65	306785	286065	95	1.30876
176661	145026	101	58975	48106	94	2800	2154	30	4894	3660	43	9847	8635	55	14693	12643	67	300565	258502	103	1.30876
109608	101140	91	42145	39479	82	1976	1990	21	3481	3080	35	7045	7154	43	10943	10705	53	237869	219676	94	1.31059
114674	104523	92	43849	39776	83	1269	1084	9	3300	2604	32	6661	6029	46	9662	8470	58	203706	189445	101	1.31059
148669	132386	88	68995	60859	88	2745	2325	29	5616	5006	43	11573	10846	61	18121	16504	73	373811	345526	97	1.31242
97646	85467	89	45687	39428	86	1419	1160	15	2575	2207	30	6221	5751	45	8288	7646	52	197285	178313	95	1.31426
159952	129454	92	61620	50588	90	2597	1861	30	4264	3603	40	10167	8427	58	16538	13722	75	327486	275729	102	1.31517
128350	124220	84	48082	44511	84	1377	1278	15	3004	3013	30	7781	7136	47	11414	11274	53	262942	249629	94	1.31517
171729	146954	100	61511	53018	92	2569	2069	27	4246	3196	39	9530	8343	55	14847	12809	66	308504	276281	102	1.31609
123915	112519	89	59486	53235	87	1624	1463	19	2500	2933	28	6387	5773	44	10858	9421	56	222456	207186	95	1.31701
103438	98476	83	38305	37063	80	1520	1544	17	2886	2596	28	5919	5570	41	8525	7919	45	191009	180816	91	1.31792
92481	89081	83	37706	36184	79	1323	1156	11	2066	1976	26	5694	5264	41	8820	8653	50	175840	162005	91	1.31792
115451	101672	86	46178	40615	85	1880	1594	22	3602	3249	32	6967	6541	47	11475	11109	54	233606	212262	96	1.31976
56763	56007	74	21032	20293	62	602	562	0	1812	1610	19	3812	3706	33	6359	5507	50	114431	109175	83	1.32067
109027	97805	85	39485	34154	85	2132	1741	25	3799	3550	38	7931	7347	45	12607	10701	64	262179	237044	95	1.32067
93488	91331	79	18855	18259	53	1539	1545	18	2640	2384	28	5549	5630	38	7824	7668	49	157460	144745	89	1.32067
81413	81789	79	29793	29006	77	1303	1184	10	2195	2145	26	4690	4660	37	7155	6681	47	157410	147358	89	1.32342
106585	99048	83	45567	41390	83	1599	1430	20	2773	2800	30	7073	6383	46	10235	9796	52	217463	208732	93	1.32434
106453	98507	89	43936	39548	84	1481	1290	22	3045	3008	28	6957	6360	50	10284	9571	54	199701	185166	92	1.32434
118059	111163	85	58401	54905	82	1896	1517	24	3199	3061	31	7227	6863	44	11327	10434	57	228160	215392	93	1.32434
146226	130845	98	79289	70403	88	3580	3571	31	5872	4871	46	12434	11419	58	19102	17425	84	399586	366425	98	1.32434
183766	133191	100	77181	56680	100	2435	1739	31	4771	3676	40	11479	8623	62	16753	12459	81	359227	266005	111	1.32525
101726	94025	93	50733	48982	82	1164	1303	13	2577	2823	27	5650	5732	39	9073	8874	51	177995	171379	88	1.32617
80926	78424	81	31022	30083	77	983	1168	7	2432	2391	26	4385	3756	38	5494	5175	44	127413	125440	80	1.32984
175511	145023	92	66756	54431	93	2687	2009	29	4271	4081	37	9911	8087	59	14069	11707	78	308795	265728	96	1.32984
100006	95593	89	41580	40154	80	1676	1387	18	2742	2529	28	5657	5696	38	8616	8504	49	183702	171075	89	1.33167
144240	118113	94	49752	40380	90	1580	1177	15	3974	3255	36	7979	6778	50	13424	11621	63	268169	231619	97	1.3335
107799	100747	99	37775	36043	81	1801	1645	22	2537	2819	26	5978	5918	40	9136	8859	46	187004	175669	90	1.33442
246109	179292	114	101821	75907	110	4242	3101	36	7264	5413	52	14767	11569	73	22930	17768	84	485494	367441	123	1.33534
195912	164701	94	57670	48259	91	2865	2371	29	6391	5790	45	14262	12563	65	21944	18690	84	458378	419474	100	1.33534
94370	91658	80	19572	19592	52	1339	1067	13	2439	2490	24	5525	5362	37	9351	9615	50	188567	178117	87	1.33534
100272	97156	83	35326	34295	78	1069	1207	10	3084	2812	29	5763	5652	39	8170	7720	47	166510	155045	90	1.339
93546	89779	85	31941	30998	78	1688	1467	18	2616	2505	30	5759	5617	39	10032	9091	51	182356	169209	90	1.33992
196112	157198	100	72612	55719	98	2316	1746	21	5052	4273	41	10891	9111	59	15740	12446	73	338900	271255	106	1.34084
158935	137620	95	69205	60020	91	2185	1980	26	4478	3553	38	9643	8573	50	14436	12877	69	294578	262681	97	1.34358
119268	109126	89	45603	41266	86	2418	2284	27	3699	3087	36	7718	7333	48	13685	11975	64	267761	250409	92	1.34542
87396	82633	83	27170	26174	77	1166	1169	10	1506	1618	24	5051	4861	40	7391	6814	50	175918	169508	84	1.34542
161303	122349	98	57960	43906	96	2336	2038	26	3785	2954	37	9297	7283	57	13859	10475	63	285596	225159	107	1.34817
154670	142487	87	74952	68193	87	2565	2194	26	4941	5031	36	10915	10147	56	17210	15087	69	342674	324689	97	1.34817
118349	104900	87	54753	49309	85	2059	1990	22	3520	3390	35	7608	7035	45	11284	9749	60	240907	225030	95	1.34908
168033	135917	97	50343	39994	92	1971	1718	26	3820	3424	34	8434	7077	51	13050	10766	68	289550	235010	102	1.34908
109377	100612	99	37400	36069	81	1665	1616	18	3583	3422	34	7095	6694	47	11071	9818	55	223781	216839	91	1.35
143141	123715	94	66712	56668	90	2024	1731	24	3992	3255	34	8900	7996	52	13355	11058	65	286908	247425	99	1.35092
119972	110910	92	37337	35738	82	1542	1432	16	3572	3158	31	7532	6923	44	10938	10161	64	241606	227434	94	1.35092
98891	94243	86	45221	43801	81	1490	1354	16	2581	2517	29	5904	5780	39	8561	8258	45	158950	148684	90	1.35183
218357	172669	115	84559	68819	97	4288	3094	37	7397	5501	48	15778	12981	72	24787	20143	93	495374	403025	105	1.35275
111690	104685	83	38987	36703	83	1688	1677	20	3041	3130	33	7985	7562	50	12347	12189	57	234734	221605	92	1.35275
185052	151892	106	76251	62530	97	2767	2499	29	4635	3863	45	11246	9441	57	17764	15583	73	383318	330244	103	1.35458
175287	150297	96	67111	56036	91	2885	2290	30	5288	4581	39	10626	9294	56	16252	13750	79	369693	325952	96	1.35458
92268	86042	97	25336	24185	74	1536	1552	17	2813	2591	28	6017	5608	42	9676	9608	57	184011	174989	86	1.3555
57880	55105	78	25471	23921	75	828	763	0	1136	1168	9	3154	3206	30	4769	4660	37	94482	90761	70	1.3555
186004	149223	96	77527	61977	95	2968	2215	32	5188	4485	45	11039	8923	58	16456	13905	75	361162	299689	99	1.3555
170025	140596	96	61998	50102	94	2866	2302	31	5704	5119	46	12195	10860	60	18561	16839	78	375688	340774	93	1.36008
153395	132520	99	64827	57270	89	2245	2116	22	4786	4141	41	10801	9926	55	17372	14626	74	345898	312833	97	1.36191
163325	143755	107	68816	62709	88	2388	2069	26	4461	3686	37	10264	9166	55	16085	14276	66	321493	283677	98	1.36283
161238	147352	92	54576	50905	86	3182	2978	30	5767	5433	41	12543	10642	61	18679	16738	73	381560	332408	99	1.36375
194818	174811	93	112208	102109	92	3960	3374	34	7664	7196	45	17270	15843	71	25218	23149	89	514507	479442	98	1.36375
105932	98607	84	41122	38114	83	1474	1115	12	3092	3238	29	6765	6258	50	10678	10337	54	216052	206383	91	1.36466
149890	122604	103	52131	43226	90	2200	1781	25	3906	3058	38	8603	7725	48	14242	12002	74	289285	258761	98	1.36558
123959	110665	88	36447	32840	83	1722	1495	21	3829	3774	31	7914	7198	45	11862	10659	58	257188	243950	92	1.36558
196665	145218	114	74995	57071	98	2446	1891	25	4567	3528	39	11700	9228	62	16407	13036	67	362218	285758	105	1.36741
99049	97349	80	37230	35839	79	1701	1668	20	3031	2924	31	6506	6230	44	9955	9541	50	198204	189750	86	1.36741
100707	96190	84	36906	35469	78	1583	1390	19	3478	2712	38	6201	5919	44	10924	9803	59	206339	196433	88	1.37016
156173	141026	89	52458	47718	87	2108	2033	24	5051	4542	38	10109	9326	57	15795	14475	67	310640	288906	95	1.37108
95555	87700	98	33189	32454	79	1273	1222	17	2889	2683	29	5455	5310	39	8282	7521	57	165501	156590	87	1.372
114460	106703	88	36403	33538	83	1940	1817	21	3203	3200	30	7896	7838	44	12380	11545	67	249454	241686	90	1.37291
196747	158085	97	66806	54557	94	2700	1972	32	5209	3855	43	11198	8882	60	17289	15041	69	347137	296334	99	1.37291
182756	150616	94	69842	56303	94	2092	1564	27	4388	3451	41	10144	7877	55	14403	12057	70	307171	252248	99	1.37291
142619	129358	89	69326	63530	87	2371	2059	27	4097	4072	35	9303	8640	48	15546	14718	74	296730	278731	94	1.37475
262723	172389	121	105077	69517	118	3769	2793	37	7740	5641	53	17772	12993	74	27308	18801	100	565206	407893	128	1.37475
158590	126892	97	62422	48917	94	2319	1877	27	3809	3565	39	9589	7694	54	14464	12070	67	293423	238416	110	1.37566
106707	102833	82	43147	40239	81	1735	1564	21	3037	3002	32	7621	6985	53	12094	11449	59	251464	235543	89	1.37566
151322	136122	97	45904	40843	88	2457	2276	26	4023	3577	34	9425	8668	52	14670	13854	72	300488	274793	96	1.37658
188721	148761	96	79374	63617	94	2423	1901	26	4406	4036	38	10917	9287	60	15841	13341	73	341108	290830	104	1.38024
156760	132873	93	61941	52082	92	1988	1848	23	3941	3669	37	9561	8592	50	14280	12398	68	285591	249052	97	1.38208
149007	120664	94	56319	44514	92	2621	1833	29	4321	3682	37	9048	7716	54	13448	11185	65	293831	244827	102	1.38208
93389	90835	80	27548	26604	78	1261	1231	13	1905	2389	22	5588	5285	39	8053	8271	51	173476	166932	84	1.38299
166260	133158	94	61394	48143	93	2069	1623	23	3879	3047	39	8972	6588	55	14401	11197	73	289050	236880	96	1.38299
99769	95525	86	34265	31107	82	1429	1321	14	3100	2649	28	6696	6556	42	9538	8951	56	224065	212760	89	1.38666
115331	98943	89	43283	34427	87	2197	1542	26	3471	2961	34	7237	6124	49	10795	9866	60	235501	202030	91	1.38941
110915	98974	88	43974	39194	84	1520	1626	17	3559	2737	34	6388	6208	41	9973	9526	53	196058	177549	92	1.39033
170272	137452	96	68316	56686	93	2137	1657	20	4249	3470	48	8370	6701	56	13463	11736	69	274180	233367	98	1.39124
110391	101271	88	41015	38189	83	1637	1412	19	3266	3047	30	6793	6196	44	10708	9636	62	228034	213407	92	1.39491
128098	119534	91	61444	57807	84	2476	2114	27	5030	4884	42	11446	10306	58	16860	15508	70	357645	326359	101	1.39491
171844	134553	95	57788	45819	93	2801	2213	31	4460	3356	43	9575	7448	55	15226	11492	75	296129	237106	103	1.39491
128258	118010	85	35232	32496	82	2095	1732	24	4034	3871	35	9233	8837	49	13551	13075	60	287168	273648	91	1.39582
102325	97159	83	29476	29078	79	1509	1519	14	3451	2824	31	6630	6517	46	10178	10026	52	205223	191175	89	1.39582
102716	97209	89	29573	28688	79	2162	2079	24	2968	2945	30	7298	7265	47	11915	10866	60	236440	223949	88	1.39582
89180	86278	79	34175	33063	77	980	1196	11	2470	2654	25	5360	5002	41	8392	7939	51	163453	153896	83	1.39582
89164	83646	80	29114	27962	79	1391	1559	18	3112	2894	29	6659	6856	42	10182	9806	55	197148	186927	87	1.39674
71955	71103	80	11983	11807	44	893	926	0	1708	1623	22	4209	3930	35	5630	5422	40	127538	122051	84	1.40132
128417	114471	88	40220	33665	87	2166	1816	21	3033	3046	34	8315	7067	51	12305	10438	64	264808	231390	96	1.40132
102998	98519	82	29677	28538	78	1811	1604	19	2601	2513	29	6797	6572	44	10405	10380	52	203617	190795	90	1.40316
112353	101339	91	44703	40178	84	1563	1158	16	2748	2692	28	7110	6475	45	11508	10971	60	232253	214677	96	1.40407
210267	168851	107	83180	68839	99	2781	2423	29	5588	4848	48	12313	10620	61	18313	15512	84	372187	320195	108	1.40499
99490	95479	83	33630	31203	81	1383	1394	14	2414	2393	26	5729	5310	43	9358	9002	50	192031	179483	88	1.40957
89431	86621	85	32653	31496	79	1351	1344	14	2607	2718	25	5284	5115	41	8798	8608	57	182781	177709	87	1.40957
100403	96142	94	30896	30415	78	1183	1130	9	1997	2149	25	5932	5705	41	7926	7621	48	176723	170587	86	1.41141
104318	94797	87	40516	35810	84	1229	1079	8	2266	2253	26	5376	4626	41	8074	6873	58	166859	149687	90	1.41232
93105	89662	92	28457	27468	78	1249	1334	14	2109	2039	23	5338	5034	38	8515	7776	46	172013	165319	84	1.41324
103135	97927	86	21899	21000	64	1142	1160	10	2864	2944	29	6443	6064	43	8827	8499	58	197998	188175	86	1.41415
130087	116088	91	40832	35013	88	1739	1445	17	2825	2431	29	6914	6126	49	10331	9142	56	220752	201614	91	1.4169
209179	158491	101	88700	68672	100	3152	2337	31	5094	3723	43	12034	8900	63	18509	13670	78	376879	299776	105	1.4169
141450	121444	105	59499	48626	95	1998	1655	22	3458	2888	34	8651	7014	55	13414	10725	67	276073	230705	108	1.4169
146406	129584	105	49975	44395	87	2241	1937	23	3543	3510	33	9162	7968	54	13283	11567	69	282873	262900	93	1.41874
187054	163428	96	135435	119902	96	4579	3910	37	8728	8106	48	21620	19689	84	32014	29320	92	628260	562573	101	1.41874
140230	123408	91	59988	53432	86	1820	1617	21	3566	3478	33	8001	6826	48	11826	10358	58	235015	211957	91	1.41874
69453	69046	76	28546	28217	73	672	700	0	1457	1345	16	2975	2994	29	4326	4484	36	124339	122856	83	1.41874
136282	114041	92	59205	49798	90	1874	1729	23	3338	2984	34	7986	6742	50	13729	11626	66	264831	232161	96	1.41965
150624	131465	91	67126	60674	87	3387	2890	32	5808	5295	40	13700	12211	67	20672	18031	80	432462	384811	98	1.4224
114788	107848	85	33050	28002	85	1791	1525	21	2433	2304	28	6422	5960	44	9692	8590	57	210505	198039	94	1.42332
127746	119332	88	53080	48781	86	2386	2209	26	4081	3908	33	8666	8158	50	12820	11784	57	269639	256607	94	1.42424
59374	56866	76	22294	21518	64	927	921	0	1396	1345	13	3398	3439	34	4944	4068	41	97244	94748	78	1.42424
48873	48466	76	14023	14090	48	496	653	0	1807	1574	20	2859	2754	28	4418	4472	35	89405	89775	82	1.42515
110416	103965	83	50248	48031	82	2403	2152	25	3165	3045	32	7768	7822	44	12168	11306	68	252954	240766	93	1.42607
254903	186301	125	85924	62491	109	3338	2355	36	7870	5749	53	15545	11789	69	25096	19080	89	538046	419623	120	1.42607
117667	104749	93	51909	47551	84	2007	1616	22	3714	3040	40	7412	7022	47	12242	11913	57	236815	220340	93	1.42699
74971	75478	68	19832	20316	52	957	975	0	1814	1734	27	4472	4681	34	5996	6284	39	146823	141628	85	1.42699
122512	113453	94	42734	39939	84	2358	1979	26	4204	3841	36	8464	7904	48	13694	13262	67	282712	263663	96	1.4279
201275	163731	103	85337	68477	98	4067	3071	36	7122	5980	47	15752	12995	71	24827	20542	94	478158	406593	107	1.4279
166910	129347	99	62221	48241	94	2343	1750	28	4375	3314	43	8424	6459	55	13760	10716	70	274821	220351	104	1.42974
107510	103758	83	37992	36855	79	1467	1394	17	2772	2491	30	6039	5860	40	9665	9287	54	200656	190677	93	1.42974
169023	139803	109	53046	43269	92	2333	2080	24	4460	3903	38	8852	7543	51	15468	12834	67	315955	269499	109	1.42974
61343	60558	86	13848	13768	47	610	385	0	1172	993	0	2923	3176	28	4078	3851	36	96050	91007	83	1.43065
185397	144719	98	66073	50765	95	2307	1900	26	4094	2898	43	9793	7345	55	13222	10541	67	298861	229870	109	1.4334
147332	135812	88	75049	70055	86	2706	2421	30	4805	4880	37	11947	11368	55	18026	16620	73	371495	341005	96	1.43615
106309	97487	86	64348	60659	83	1707	2006	20	3093	2619	34	7310	7098	46	10351	10190	50	246906	219036	93	1.43707
132146	123442	88	60522	56458	84	2403	2216	25	3867	4081	34	8645	7799	51	13130	12221	61	272667	256631	94	1.43707
103077	95540	83	41974	39003	82	1955	1934	23	3357	2895	35	7483	7154	44	10809	9885	57	244239	230019	89	1.43798
215460	148286	116	78409	54830	111	2893	1989	32	4116	2793	39	11168	7976	64	16417	11178	72	348563	249389	120	1.4389
52836	50750	77	23352	23150	73	374	449	0	1226	907	0	2142	2072	23	3079	3493	29	81387	78802	81	1.43982
199580	165708	97	78260	66257	96	3043	2445	32	5926	5163	45	12690	11349	64	19813	16898	81	415747	357777	104	1.43982
98198	97162	80	31539	30630	79	1534	1545	17	1808	2196	21	4960	4744	40	8402	8412	47	162133	153178	88	1.43982
121982	113303	90	46978	43856	83	2427	2231	27	4630	4019	34	9041	8683	49	14073	13452	63	296767	276959	94	1.43982
60368	57624	89	10927	10730	44	805	775	0	926	782	0	2839	2821	28	4420	4434	34	89331	88674	81	1.44073
103068	96936	94	22844	22001	66	1798	1725	18	2859	2883	32	6930	6711	42	10134	9750	53	221251	209891	89	1.44165
135721	118524	94	56306	49823	88	1872	1654	22	3583	3212	36	8383	7628	50	12975	12105	64	260400	248867	92	1.44257
72820	70836	80	16045	15699	50	934	997	0	2162	2198	25	4641	4106	39	7196	6925	45	144430	138688	84	1.44348
89603	84981	82	34290	32817	79	1448	1298	16	3065	2528	32	5786	5863	40	8874	8166	54	177112	170470	86	1.4444
128510	115151	92	39523	35157	86	1968	1874	22	3878	3834	34	8451	7494	57	12206	10646	70	250091	234555	92	1.4444
127160	108341	91	56354	49766	87	1810	1561	19	3622	3439	32	7499	6767	49	12233	10561	60	249862	223150	91	1.44532
101493	96117	86	33816	32573	79	1986	1624	24	3527	3447	31	7905	7400	48	11994	11664	59	229132	209913	87	1.44715
89739	87292	79	27622	26193	74	1344	1194	10	2596	2279	32	5831	5694	40	8102	8212	49	161908	155102	87	1.4499
107979	102386	83	32144	30929	80	1326	1333	15	3223	3011	31	6897	6288	43	9987	9156	51	201802	188058	92	1.4499
171887	138974	98	70329	56853	96	2375	1691	27	5041	3696	43	10289	8522	57	15335	12649	76	330300	270986	106	1.45081
83741	80246	81	16228	16223	49	1054	1232	10	2075	2123	23	5323	5236	39	8942	8149	52	163703	151743	91	1.45173
95146	92618	81	28791	28156	77	1471	1386	18	2823	2840	27	6129	6060	41	8594	8251	49	189984	180747	90	1.45265
98776	92321	90	31571	30437	80	1568	1243	14	2595	2760	27	5898	5617	42	9071	8927	52	184216	169057	91	1.45356
212023	161518	110	79017	60625	98	2590	1832	32	4801	3426	42	11397	9006	62	16063	12085	78	346711	278383	109	1.45815
105217	96626	87	45703	42166	82	2055	1871	21	3494	3310	31	7556	7472	44	12805	11617	63	240186	227931	92	1.45906
88274	85539	83	32236	31324	78	1415	1442	19	2614	2325	26	4939	4769	37	7621	7528	45	165265	155022	90	1.45906
84541	82308	86	42641	41600	78	1261	1187	10	1810	2303	21	4786	4878	34	8135	8014	46	146941	137915	90	1.46181
110371	99688	89	31692	28193	82	1816	1590	19	3480	3276	31	7290	6916	46	11585	11093	58	233917	216878	97	1.46273
86533	85471	81	24385	23722	68	1272	1082	9	2328	2205	27	5013	4684	38	7996	7844	46	165459	154088	90	1.46365
87949	86326	81	40446	40242	77	1797	1662	19	2868	2651	27	5644	5419	41	9271	9014	50	198238	186628	91	1.46365
212258	158476	100	71618	53224	100	2593	1983	30	4424	3762	40	11544	8035	60	16691	12194	70	348807	256024	111	1.46365
107747	97393	94	50444	45727	84	1448	1286	16	2960	2805	30	6805	6379	44	9863	8927	51	205269	187654	93	1.46456
141804	117612	95	46221	37348	92	1599	1406	20	3236	3052	33	7640	6435	50	11850	9713	64	260818	219565	104	1.46548
191281	148317	104	69125	54016	96	1914	1604	24	4332	3597	39	9306	7546	51	14615	11741	72	307169	250590	107	1.4664
99088	97333	81	30102	29048	78	1335	1377	13	2176	2464	24	5695	5430	41	7769	7507	52	166280	157777	91	1.46731
104990	97633	83	31919	29850	79	1863	1759	21	3677	3564	35	8187	7672	48	13257	12539	62	260127	246778	93	1.46731
91238	87071	87	31959	30601	78	787	638	0	2152	1587	21	4376	3991	38	6438	6497	43	136050	127304	89	1.46823
110114	104651	89	31083	30360	79	1729	1660	21	3346	3058	30	6746	6141	42	10200	9524	52	208113	194233	95	1.46823
49218	51193	71	17683	17596	52	704	638	0	1620	1421	17	3002	3046	27	4605	4780	36	92023	89068	81	1.46914
88733	84434	87	24573	23505	79	1542	1554	17	3183	3010	32	6261	6473	38	10274	9523	55	201859	194728	96	1.46914
249097	202488	110	126888	105638	102	4698	3894	38	8166	6638	51	16070	13477	69	23462	19328	90	539146	451604	110	1.47006
137858	120371	91	45387	39862	87	2200	1793	26	3623	3550	34	9216	8512	48	14368	12814	64	297453	270432	97	1.47189
89412	86753	82	34344	33439	78	1116	1215	10	2172	2330	22	4970	4887	37	7328	7140	44	150125	137822	90	1.47189
223396	185390	100	138922	120335	101	5111	4265	37	9873	8661	54	21898	19393	83	35336	30878	97	727340	645013	109	1.47189
121259	108734	89	45923	40926	86	1450	1422	17	3729	3261	34	8074	7009	51	12412	11279	65	249356	232587	93	1.47464
157818	133058	107	60071	50243	92	2346	2216	22	4589	3816	38	9952	8279	58	14619	12792	69	324606	282626	107	1.47464
167303	143715	92	78686	68288	90	3299	2766	32	5317	5225	39	11682	10107	60	18796	15981	77	376863	339087	97	1.47464
128294	110683	90	42633	37415	85	2182	1570	27	3155	2814	31	6782	6292	45	10774	9556	55	214637	193567	91	1.47556
106160	100158	98	39239	37873	79	1461	1230	11	3119	3048	29	5430	5295	38	8878	8574	49	189399	179310	88	1.47556
132204	114266	92	46201	39405	87	1625	1335	19	3199	2882	31	6559	5794	46	10054	9170	58	228477	205726	95	1.47556
76107	74120	78	30554	29756	76	985	899	0	1790	2347	22	4493	4266	36	6989	6612	47	151918	143957	84	1.47556
260422	192345	109	115388	88486	107	4242	3045	39	8571	7003	57	18925	15328	74	29190	22821	99	599397	493697	113	1.47556
186258	160384	93	76136	65552	90	2548	2132	29	3998	4111	35	10741	9739	59	16721	14920	76	327392	298082	95	1.47556
179589	151828	94	88349	76245	93	3925	3388	34	7488	6812	47	17263	15649	72	26523	24156	93	534380	478097	101	1.47648
244736	165361	117	96691	67282	114	4363	2955	41	7196	4964	50	16791	11788	82	25569	18840	93	550950	406667	131	1.47648
149453	116386	97	55780	42401	93	2106	1489	24	3643	2871	37	8335	6297	56	13861	10849	63	278925	217934	100	1.47739
106390	94240	100	38506	34465	82	1481	1368	16	2370	2581	26	6649	6035	47	9603	9121	51	203026	192895	93	1.47831
93154	89165	88	32077	31022	78	1238	1199	12	2762	2649	27	4874	4766	39	8112	7770	46	171129	163844	90	1.48014
47351	45531	73	22223	21476	70	641	568	0	929	931	0	2459	2488	26	4049	4003	33	91026	88846	81	1.48014
146958	134999	87	72489	67829	86	2253	2302	24	4369	4201	35	10380	9500	55	14680	14364	60	299914	281533	96	1.48014
134129	125455	89	58006	55134	83	1860	1960	21	3605	3581	33	9095	8516	51	12228	11052	60	274108	259896	94	1.48289
246537	188888	118	102944	81120	105	4796	3701	41	8743	6976	54	19310	15453	78	30336	25174	103	641056	522629	115	1.48289
155646	135415	87	51584	44068	87	1999	1723	22	4231	3218	39	8245	7253	49	12580	10375	66	276455	242834	97	1.48289
47973	46045	76	16654	16774	50	513	534	0	914	817	0	2322	2352	27	3425	3249	33	67879	68241	83	1.48473
124686	115777	95	60061	56379	84	2186	2460	22	4475	4094	38	10289	9835	54	15454	14208	74	324301	305355	94	1.48564
145348	120313	97	49069	40488	89	2051	1624	23	3434	3365	33	8219	6634	53	13404	10989	73	268059	226071	103	1.48564
109849	101010	84	38781	34687	82	1905	1661	21	2944	2701	30	6856	6366	47	11282	10304	54	228923	206704	94	1.48656
75843	73510	82	29701	28650	77	921	893	0	977	1496	16	3723	3530	32	5828	5498	41	123777	118019	92	1.48747
234186	178831	115	109233	83596	111	3287	2671	32	7639	5701	50	15999	12814	73	22863	17848	82	503761	413052	119	1.48747
134772	126903	85	46237	43737	83	1875	1839	21	3329	3333	33	7649	7105	47	12155	11017	59	259282	239276	94	1.48931
111399	104106	85	47469	45441	82	1785	1742	20	3234	3261	30	6260	5584	44	10893	9952	66	206807	199543	94	1.48931
133452	124404	86	79778	74504	85	2325	2198	25	4651	4060	37	8474	7914	49	13618	12788	67	281512	263118	95	1.48931
199894	149677	100	77798	58861	99	2960	2271	31	4524	3213	41	11653	8330	60	17264	12709	76	370339	278017	110	1.49022
41466	44311	57	10229	10952	40	486	458	0	884	764	0	2431	2312	26	2847	3104	28	60909	57495	80	1.49022
100621	93318	82	42383	39887	80	1881	1814	22	3549	3418	34	7676	6994	50	11612	10930	55	249733	233898	91	1.49206
107624	102323	83	38204	37086	80	1554	1479	20	2681	2885	28	6968	6495	42	11174	10653	56	235929	226198	94	1.49206
63027	61797	81	25869	25554	70	584	498	0	1065	1117	6	3174	3225	29	4029	4340	33	98168	95057	85	1.49206
209955	153025	105	77950	57185	102	2445	1852	29	4668	3353	46	10308	7808	58	16360	12223	74	344408	253580	114	1.49389
142190	130213	103	55533	51925	85	2628	2481	25	4236	4173	35	9781	9095	51	15038	14295	78	307123	298081	96	1.49389
102519	98112	82	32629	31180	79	1934	1802	23	2981	2933	30	7337	7309	43	12144	11534	57	242945	235769	94	1.49481
133585	114390	91	47277	40684	87	1839	1445	19	3248	3296	30	7339	6624	45	11808	10649	63	232788	202649	96	1.49481
88087	86218	82	37232	35455	78	1704	1493	16	2307	2742	25	5099	5312	39	8904	7936	51	181567	169280	89	1.49481
207378	156135	101	92979	69494	101	3017	2085	34	5405	4176	43	13116	10674	63	20044	14898	85	411628	332110	109	1.49664
161598	138218	98	59214	49899	90	2168	1925	24	3909	3795	36	7605	6993	46	11981	10399	59	266874	235868	98	1.49664
102525	96960	92	28332	27323	79	1572	1489	17	2451	2401	28	6576	6433	43	9878	9518	52	198857	183955	91	1.49756
115897	108147	84	35701	32957	82	1666	1263	18	2818	2882	28	6203	5971	41	9102	8805	50	196099	184353	89	1.50122
82662	82115	81	19274	19106	54	1248	1275	13	2867	2414	27	4744	4817	38	7763	7884	48	149893	147496	85	1.50122
197693	144851	101	64475	47470	96	2769	1833	30	4879	3348	46	12114	9274	66	18271	13446	86	364642	278851	105	1.50214
185106	148051	97	81399	66993	95	3363	2712	31	5261	4212	49	12002	10076	59	19145	15890	74	369721	317078	100	1.50305
158408	123013	100	67712	53213	94	2096	1732	23	4410	3366	42	9477	7289	57	15017	11501	76	302880	236576	101	1.50305
70906	69746	77	19213	17957	59	1060	909	0	2291	2061	23	4114	3744	34	6529	6062	45	138975	129180	93	1.50305
135780	127893	86	44047	41148	82	2029	1883	22	3979	3944	37	8241	7843	48	14110	14237	71	302259	290334	91	1.50305
120805	107542	100	42039	36620	86	2002	1730	23	3335	3079	32	7463	6902	46	11600	10484	59	231565	206760	94	1.5058
199214	155558	103	72825	56279	97	3467	2698	35	5075	3814	44	11547	9285	60	18455	14551	84	383773	313517	104	1.5058
105692	103323	81	49530	46283	83	1589	1361	18	3726	3075	33	6981	6889	45	10367	9568	53	214856	205120	92	1.5058
125190	116738	85	52347	48892	83	2137	1881	24	3904	3430	37	8524	8182	50	12849	11796	59	263774	250929	92	1.50672
85095	80588	81	34003	32517	80	663	751	0	2066	2040	22	4112	3622	38	6291	5890	46	127953	122926	87	1.50764
103154	95628	84	49387	46278	82	1780	1594	21	2847	2775	31	7031	6589	43	9926	9311	48	208612	197228	91	1.50947
99244	95540	83	35968	34084	79	1663	1436	19	3779	3373	35	7466	7427	42	10770	10608	55	208767	204225	90	1.51039
186840	142254	98	75598	56862	97	2620	2178	29	4835	3926	43	9280	7367	50	15481	12407	76	326131	258175	106	1.51222
246619	192096	118	127831	101044	106	4540	3509	39	8680	6879	49	18174	14054	80	28076	22130	103	560777	445481	116	1.51405
100525	95377	85	30779	29049	80	1476	1328	17	2776	2948	29	7227	6873	46	10072	9887	53	209922	196890	92	1.51589
123725	115014	90	44209	41443	83	1740	1656	19	3682	3320	37	7619	7569	47	10499	10147	56	238260	222297	93	1.5168
154117	130705	95	56429	49392	90	2052	1737	20	4364	4042	37	10121	8831	56	14385	13206	69	309220	272310	101	1.51772
129248	107294	91	42322	35106	88	1561	1403	16	3167	2746	30	7260	5444	50	10663	7854	68	216821	179578	99	1.51864
89074	88959	78	24086	23481	70	1067	866	0	2797	2605	30	5094	4822	40	7333	7266	47	159537	156234	89	1.52138
194981	150286	102	72103	54888	98	2588	1778	29	4573	3476	42	9858	7608	56	16422	12733	73	327533	251872	109	1.5223
162073	133400	96	58197	48140	92	2539	1801	27	3894	3122	34	9832	7974	60	15385	12739	74	300483	261985	101	1.52413
108800	102700	86	22447	21108	69	1934	1891	24	3090	3182	32	8238	8003	47	12725	11674	64	265185	249506	91	1.52597
193445	134715	108	78825	57030	100	2483	1763	27	4304	2685	48	10236	7524	58	15346	11122	75	331889	249040	107	1.5278
104621	96039	84	38657	34916	83	1980	2011	22	2933	2695	30	6828	6744	45	10854	10124	59	230963	217793	89	1.52963
138920	119567	91	59259	50222	90	1862	1925	21	4192	3874	37	9490	8167	60	15580	13731	71	307618	269147	95	1.53238
88021	85397	79	43144	41434	79	1191	1265	11	2347	2555	27	5261	5134	40	7545	7541	44	173612	161419	83	1.53238
134511	124841	87	55740	51770	84	2428	2488	26	4339	4104	37	10090	8971	53	15597	14777	72	313007	296601	90	1.53238
105950	100042	91	36948	35483	79	1683	1537	18	3510	3185	36	6710	6393	44	10522	9820	57	228110	218563	88	1.5333
116460	102274	87	46842	40493	86	1846	1360	22	2778	2311	33	7643	6831	52	9792	8320	55	213517	190324	93	1.53422
101684	99342	81	28854	27574	79	1670	1648	19	2793	2658	28	6812	6708	43	9975	9433	53	234169	218649	90	1.53422
296909	230521	128	130333	103244	123	5399	4140	39	10924	8108	57	24017	18864	86	37257	29094	121	744257	580269	136	1.53697
112561	103073	90	44923	41701	82	2279	2087	22	3519	3503	31	8144	7605	48	12468	11536	62	250329	236935	90	1.5388
183183	136109	107	62741	46775	97	2860	2277	30	5437	4287	49	10643	7849	58	16968	13808	76	350615	269304	107	1.53971
110241	96364	86	47856	41757	85	1744	1690	21	2825	2703	32	7102	6417	49	10908	9902	52	226018	211292	90	1.54338
86577	83634	83	21770	20962	70	1699	1764	20	2800	2182	24	5243	4750	39	7039	6853	46	150607	147157	84	1.5443
99750	96650	82	27956	26971	77	1601	1517	18	2717	2763	30	5277	5123	39	8932	8859	50	199458	185095	87	1.54613
132722	115982	89	44878	38909	86	1708	1517	19	3442	3032	32	7634	6947	47	12505	11704	66	255655	226975	94	1.54613
226634	132930	133	112582	75432	131	3508	2155	32	7054	4610	77	13340	9322	84	20880	14606	106	429385	290239	140	1.54888
200880	148092	106	88249	67197	99	2818	2012	32	4892	3726	45	10577	7720	59	16284	12525	68	348084	256618	107	1.5498
104721	97161	82	41456	37560	83	1639	1456	17	2730	2840	27	6083	5836	41	10114	9354	61	202897	191907	90	1.5498
93660	86577	95	53631	51008	81	1701	1849	17	3456	3185	36	8092	7464	50	11795	10993	64	236176	213299	97	1.5498
167574	141998	94	62037	53236	91	2243	1946	25	4642	3883	43	9605	8020	51	13790	11437	74	300269	268219	98	1.5498
156449	136680	100	71046	62881	89	2566	2125	30	5354	4959	44	10534	9227	59	13447	12556	66	322023	297217	96	1.55071
143366	117181	108	49577	37826	108	2188	1863	22	4228	3698	35	9650	8196	56	15287	12420	79	311050	260600	108	1.55071
72199	70639	77	27962	27358	76	1177	1028	4	1828	1631	20	4560	4055	38	6971	6724	42	135202	131626	81	1.55071
121223	105312	92	53455	45673	89	1615	1478	18	2545	2486	28	6653	6461	43	11406	9856	64	214963	189777	95	1.55163
244992	185837	107	126603	102096	104	4310	3229	38	7834	6539	47	17652	14555	71	27500	22685	99	554675	469100	110	1.55255
127700	116962	88	50711	46582	86	2012	1838	23	4083	3399	38	8713	8096	48	13475	12439	61	269403	254929	93	1.55255
186098	153899	95	77940	63507	93	3171	2659	34	5990	4872	48	12152	10444	68	19022	15831	80	390704	332607	100	1.55255
110542	100171	100	44987	40558	84	1106	1039	5	3296	2552	32	6310	6273	43	10012	8885	59	216822	207217	90	1.56263
163558	126293	97	64134	52322	95	2473	1907	27	4169	3144	43	9708	7460	57	16555	12634	80	331261	257723	101	1.56263
114168	112207	80	38863	37418	79	1735	1701	21	4120	3573	35	6119	5583	41	10345	9403	66	221361	207732	89	1.56263
198860	167219	96	84654	69555	94	3382	2694	35	5978	5413	42	14791	12923	66	23016	20262	86	496834	441916	98	1.56354
113166	94857	87	43166	36220	84	1422	1357	14	3075	2549	33	7410	6276	49	10681	9892	54	226357	192330	92	1.56538
116200	100740	91	33251	28639	87	1543	1451	17	3141	2830	30	7963	7027	55	11416	11071	64	237375	213450	93	1.56629
106568	97319	86	43990	39503	83	1541	1579	19	2681	2531	31	5884	5468	44	8938	8338	52	194410	175945	92	1.56629
145526	132186	91	51079	45549	88	2353	1934	24	4273	3867	39	9982	9477	55	14899	13647	64	309081	286432	98	1.56721
241824	159904	117	110619	72874	114	3995	2664	40	6075	4473	46	14035	9289	70	22076	14821	94	497074	343512	120	1.56813
116372	98209	89	47849	38772	87	2029	1598	26	4008	3243	40	7886	7256	50	11727	9714	59	251189	207758	97	1.57088
161507	128654	94	62055	49646	93	1973	1612	25	4376	3409	37	9437	7868	55	14066	11264	68	300377	255033	99	1.57088
95650	91951	81	32848	31434	80	2214	2082	23	2949	2498	30	6658	6217	43	9872	9769	53	211548	196990	89	1.57363
102074	97043	84	43706	42452	80	1712	1472	16	2857	2283	33	5271	5161	40	8534	8838	47	184618	177093	89	1.57454
110611	104632	85	21341	20353	62	1245	1355	14	3106	2926	31	6670	6648	42	10623	10235	56	227800	213577	90	1.57546
71562	68863	84	19555	19189	57	997	848	0	1668	1632	17	3704	3499	33	5834	6108	44	112022	109673	83	1.57637
156466	136273	93	61122	52288	90	2230	1965	25	4708	4260	39	9151	8557	53	15454	14111	77	298149	271240	98	1.57821
173543	138917	95	68001	52984	94	1622	1426	20	4208	2986	40	8582	7087	55	13331	10354	68	285787	229777	99	1.57912
180417	155895	92	67060	56528	92	2859	2686	30	3676	3469	34	9543	8343	53	14537	12810	70	304907	266350	98	1.57912
82835	81047	79	23912	23600	75	1009	1096	7	1727	1845	23	4359	4680	34	7110	6748	46	145116	136370	85	1.58462
175489	145910	93	58945	48392	93	2338	1909	27	4485	3582	43	10612	8476	59	16872	14165	79	334051	282902	96	1.58462
105570	98075	97	21732	20972	60	1428	1369	16	2721	2967	28	6802	6831	44	10767	10408	56	229035	214791	89	1.58554
106537	102380	85	56429	54414	81	1397	1273	16	2623	2583	28	6909	6649	44	10957	10202	59	212364	201307	88	1.58554
152019	131578	103	49808	44359	90	2347	2092	25	4270	3819	40	10077	9198	55	15991	14201	71	307556	277734	94	1.58646
184573	148430	94	82544	65026	94	3001	2289	32	4709	3769	40	10499	8417	62	16107	12426	74	332282	270363	97	1.58646
181255	136239	110	63882	48994	96	3057	2369	34	4838	4254	39	10112	7780	57	17142	14113	78	333640	264841	99	1.58829
100069	89417	100	43563	37544	100	1635	1231	15	3329	2687	34	6409	5576	47	9471	8102	58	191645	162239	100	1.58829
155167	136855	97	68420	61126	90	3027	2872	31	5620	4838	42	12902	11553	63	20486	18385	79	413676	356744	96	1.59104
123021	107074	89	49269	43391	85	1874	1614	23	3342	2862	35	7547	6994	45	12452	11493	64	246482	225052	90	1.59196
126566	116481	91	61109	56663	84	2885	2810	28	4015	4099	36	9418	8834	51	14627	13430	67	305474	288205	91	1.59196
182571	143152	113	59114	46131	95	2344	1637	29	4803	3659	39	10259	7587	61	15179	11463	69	334615	268645	101	1.59379
114067	104242	85	45934	41395	84	1778	1559	18	2905	2832	27	7241	6900	44	10437	9508	54	228058	220552	90	1.59379
135731	123748	91	66408	60527	86	2203	1809	24	3824	3321	36	7761	7267	45	11608	11040	63	251823	235930	92	1.5947
132026	112948	102	57949	50020	87	1812	1505	21	3524	3487	33	8104	7546	50	13005	11751	60	268565	243991	96	1.59837
155931	132567	95	54155	45556	91	2185	1847	22	4368	3573	40	9129	7793	53	14216	12328	63	289723	252898	97	1.59929
112497	107942	83	47508	45708	82	1813	1607	20	3255	3204	33	7715	7696	46	10663	10199	54	219731	207353	89	1.59929
112501	105564	92	34328	30975	82	1665	1650	19	2971	2894	31	6981	6288	48	10770	9711	61	203331	190476	90	1.6002
128831	122733	85	17753	17178	52	2174	2152	24	4462	4165	36	9194	8615	55	13126	12573	71	308989	288503	93	1.6002
89536	86748	82	33162	31718	79	1067	1185	10	1815	2146	26	4996	4898	36	6517	6816	42	146200	141246	85	1.60112
245604	170612	117	116216	80654	108	4400	3280	39	8381	5807	56	18872	13138	80	30249	21649	104	654074	480036	117	1.60204
105149	98144	98	20574	15758	98	1441	1320	15	2641	2428	28	7264	6553	48	11006	9065	76	231893	195337	98	1.60204
166376	138696	93	63349	53515	90	1922	1523	23	3862	3007	40	8576	7276	50	13594	11304	70	268595	233024	100	1.60295
92137	87848	82	25015	24536	70	1553	1604	20	2176	2557	21	6073	6074	40	9477	9253	51	183716	175392	85	1.60295
249459	183901	110	119777	91709	107	4939	3711	40	9155	7227	64	19403	15323	82	29333	23260	102	613639	482173	114	1.60295
109986	104466	84	43596	41971	81	1461	1367	17	3479	3336	33	7378	7272	43	11729	10491	63	253150	230687	95	1.60754
42309	43929	71	12467	12603	44	814	689	0	1033	974	0	2402	2321	26	4011	4180	33	81138	79684	78	1.60754
161231	140343	90	56453	48002	89	2533	2203	27	3871	3585	35	9997	8973	53	14516	12240	66	303777	276158	97	1.60754
114317	108551	89	30506	29578	79	1358	1533	15	3077	2840	31	7396	6559	45	10756	10265	61	213911	200797	91	1.60845
96259	86718	84	38032	34393	82	1882	1660	22	3065	2632	28	6346	5506	46	10728	9792	57	205172	189894	91	1.60845
97623	94183	82	33127	31186	80	1344	1278	12	2450	2453	25	5862	5762	42	8756	8311	47	192084	178003	90	1.60937
173213	141794	97	65946	53303	93	2376	2036	29	4740	3526	44	10279	9010	60	15747	13157	77	322939	272930	103	1.61029
117711	106778	89	33119	30264	81	2040	1753	21	3897	3093	36	6995	6611	46	10484	10326	54	232384	223210	91	1.61029
109079	102774	84	32327	29411	83	1788	1674	20	2414	2409	31	6826	5854	48	9818	8674	58	210868	196795	90	1.6112
132861	116776	90	48618	42556	86	1740	1882	19	3832	3674	33	7313	6831	46	10953	9865	58	223383	206666	92	1.6112
34279	35973	67	15405	15417	50	602	614	0	1341	911	0	1999	1997	24	3363	3533	31	60321	60164	69	1.61303
100948	99643	79	37283	35868	79	1942	1848	20	3100	3050	31	7991	7554	48	12382	11534	63	245471	228832	87	1.61487
91596	87796	97	25880	25321	77	1066	1185	11	2118	2305	28	5421	5354	43	8072	7645	48	164049	160707	83	1.61578
216278	161031	104	105673	82453	102	3279	2243	34	4883	4423	41	11669	8962	63	19605	14751	82	384818	292093	107	1.6167
238535	194386	105	129184	106573	101	3435	2691	33	7127	6038	48	15468	13046	72	22078	17904	96	506206	439529	107	1.62128
196669	165767	101	144961	124520	96	4194	3653	35	8742	7580	54	21034	18469	81	33387	28346	97	750316	655655	104	1.62128
96499	94432	81	33233	32960	78	1551	1334	17	2721	2405	29	5462	5125	40	8289	8159	45	171682	164955	88	1.6222
92837	88434	83	39692	38057	79	1339	1263	13	2210	1779	27	5199	5138	38	7708	7366	44	166311	163095	86	1.62312
83342	80258	86	27535	26749	77	1020	1101	7	2126	2276	26	5250	5063	38	7867	7305	51	158420	149544	91	1.62495
188862	156875	102	96907	81101	97	3917	3038	35	7338	6140	52	16359	13531	76	25189	21395	81	519539	422977	108	1.62678
124622	105491	89	51831	43657	87	1480	1260	18	3423	2580	36	7111	5848	49	10951	8794	63	223040	192477	97	1.6277
180458	135221	101	68151	50653	95	2558	1842	29	4618	4074	42	10950	8555	57	16036	12520	72	318432	251638	105	1.62862
124321	109744	92	39845	33938	87	1297	998	0	2942	2508	30	6446	5763	47	9309	8239	61	201492	176475	96	1.62953
125130	113737	85	54423	48761	86	1967	1818	23	2761	2690	32	7587	6554	47	11968	10351	65	234239	215104	92	1.63045
149310	118586	99	61336	50933	90	2131	1735	25	3999	3074	39	8572	7026	56	12883	10267	68	270690	219824	99	1.63411
181734	150192	101	122026	105872	96	3388	2835	31	6183	6253	44	13378	11645	61	20466	16746	81	433442	381602	108	1.63503
108577	101592	99	27260	23389	99	1279	1251	14	2816	2723	29	7199	6549	48	10865	9646	63	257049	225988	99	1.63503
98958	87233	83	35810	29759	82	1826	1454	17	3282	2722	32	6853	6072	47	9767	8236	58	219486	191616	94	1.63503
99461	95035	94	28865	27515	79	1470	1497	19	2703	2442	26	6283	6103	45	9759	9581	49	211869	200703	91	1.63595
96487	94166	86	25447	25006	71	1234	1192	12	2426	2485	24	5005	5086	39	8823	8631	48	178178	169586	94	1.63778
107023	101277	84	48307	45214	82	2071	1821	22	3292	3252	33	6860	6727	43	11062	10099	60	232498	220112	91	1.64053
87074	82465	82	36087	34177	79	1371	1362	14	2449	2604	25	5377	5067	42	8723	8119	50	181546	173078	87	1.64053
101079	97463	84	27342	26383	80	1326	1516	17	3158	3171	30	6657	6162	46	11498	10966	67	213844	199389	90	1.64328
239237	177856	106	133382	106168	105	3839	2762	39	7774	6057	54	17370	13624	75	26034	21481	90	545147	454732	108	1.6442
131341	120936	95	83443	77700	85	2264	2076	24	3816	3579	37	8457	8109	47	12291	11885	61	269598	250691	89	1.6442
139792	124969	87	42713	38421	83	2327	2120	25	4892	4521	40	9624	9047	54	15334	14138	65	310497	291980	89	1.6442
132568	121100	87	45494	41860	85	1919	1884	20	4234	3924	38	7780	7194	49	11619	10764	62	266513	243827	91	1.64511
93387	89404	85	32966	31698	79	1283	1203	12	1697	2045	22	4392	4257	36	6550	6582	43	138808	132872	83	1.64511
109570	99551	91	34545	30828	84	1657	1441	20	2796	2460	33	6708	6287	45	9651	8300	55	221952	204983	88	1.64603
110717	104660	87	22910	22167	69	2249	2061	23	3073	3309	29	7414	7126	49	12288	12033	56	236825	226541	90	1.64694
189751	153478	96	70478	56111	95	2375	1932	28	4910	3935	45	10445	8993	55	17299	14296	73	325474	270679	99	1.64694
105209	97416	83	37102	33654	82	1414	1097	9	2275	2287	27	5015	4925	38	8050	7377	45	170774	157716	86	1.64694
150878	121713	93	53660	41894	92	2304	1704	23	3909	3252	44	8182	6959	54	12640	9865	64	264812	224261	95	1.64694
225970	166789	110	68552	52711	104	2865	2217	32	5513	4260	47	11555	8724	63	16382	12522	77	380649	298045	109	1.64786
133668	113545	92	55762	47232	88	1917	1539	24	3355	2761	34	7657	6958	48	10915	9898	62	241401	213300	93	1.64878
96564	89163	98	26588	24026	98	1169	1054	7	2425	2195	28	5341	4898	39	8262	7884	51	178442	157032	98	1.64878
129917	113073	97	55981	50056	87	2138	2313	23	3624	3254	35	9305	8121	53	14294	12482	70	283726	260323	91	1.64969
94342	84543	95	35992	31664	84	1208	1110	9	2664	2449	31	6203	5564	44	9427	8718	50	198524	176468	91	1.65153
218892	163122	116	97197	74087	104	2703	2058	27	5502	4109	48	12081	9088	62	19871	14646	84	417087	328219	110	1.65244
135443	118354	88	53691	46534	86	2092	1839	24	4056	3786	35	8543	7229	54	13400	11825	61	292311	265236	97	1.65244
97058	94707	82	31237	30225	78	1389	1432	17	3050	2841	30	6334	6534	41	9468	9902	52	195297	189070	91	1.65244
89858	84633	95	29273	27845	79	1439	1557	17	2319	2055	24	5371	5482	37	9214	8512	59	171143	161611	93	1.65336
168264	144883	94	67026	55256	94	2282	1977	26	5189	4123	42	11485	9746	57	16827	14472	70	366145	327739	102	1.65611
112052	99079	88	44266	38129	86	1976	1675	25	3745	3188	37	8530	7981	54	12241	11398	64	275448	254077	95	1.66069
96540	95986	80	45654	44094	80	1283	1476	16	2795	2244	29	5432	5459	37	8428	8118	47	173548	171397	90	1.66161
98953	92005	84	37024	34516	81	1144	1132	9	2794	2258	32	5753	5417	41	9332	8623	50	181215	174624	91	1.66161
95223	93116	79	28975	28426	75	1475	1348	17	2245	2071	26	5048	5228	36	7657	7458	45	171027	166662	90	1.66161
107271	101609	83	36552	34894	81	1398	1383	15	3476	2971	33	5700	5691	40	9628	8759	54	194725	181261	93	1.66253
97330	96451	83	22596	22004	63	1609	1411	16	1913	1791	23	5272	5247	37	7866	7170	58	166282	156757	93	1.66344
357034	258041	146	218375	161722	135	7667	5889	46	15884	11758	64	36142	26483	132	54155	39662	137	1.04858e+06	821147	148	1.66436
201977	160840	93	90739	72225	95	2863	1999	33	4686	4207	41	11595	8790	64	17064	13216	83	368791	286645	107	1.66436
118481	102714	103	51874	43867	103	2285	2132	25	4083	3808	37	9392	8148	53	13693	12165	72	284897	252293	103	1.66436
40482	39993	74	9622	9604	43	639	625	0	592	765	0	1838	1766	24	2593	2626	29	56579	57818	81	1.66436
106202	94181	101	38062	32389	85	1212	1240	12	2819	2429	28	5839	5044	41	8554	7735	52	191277	171899	96	1.66527
101371	91398	92	36326	31558	82	1512	1393	14	2646	2420	26	5933	5469	41	9398	8603	53	189951	176147	93	1.66527
178313	135453	100	60084	44627	95	2498	2191	26	4370	3385	43	10852	8330	58	16817	12904	68	354105	272458	107	1.66711
59498	59046	75	23720	23576	67	612	551	0	1460	1253	15	2921	3092	28	4542	4696	36	100627	97954	86	1.66802
118752	106580	90	46882	41931	84	2001	1852	22	3472	3123	32	8355	7822	49	12404	11634	61	256277	234778	95	1.66894
102894	90074	86	47440	40606	85	1122	898	0	2642	2162	28	6111	5627	44	9818	8638	57	203921	172542	96	1.66986
98809	97412	79	22704	22759	60	1505	1326	12	2919	2816	31	5972	5658	43	9259	9541	50	194050	184735	91	1.66986
181164	153502	94	66675	56068	92	2421	2191	25	5238	5159	40	10565	9018	61	16476	13489	76	345089	295453	99	1.66986
81753	79643	79	28753	28430	76	1021	929	0	1380	1792	19	4015	3940	35	6008	5795	42	133167	131584	85	1.66986
182602	147066	96	64878	51694	94	2540	1862	26	4441	3389	41	9771	7972	59	14301	11490	72	305670	250936	103	1.66986
98043	93363	85	37506	36215	79	1353	1386	16	2293	2087	28	5463	5198	40	8248	7854	54	182719	170976	88	1.67077
40058	38129	76	13565	13672	48	418	374	0	706	774	0	2071	2268	23	3168	3107	28	65486	66489	78	1.67352
165322	138038	95	63143	52860	90	2037	1997	22	3929	3457	40	8879	7814	51	14430	12299	66	294941	265527	97	1.67444
177664	145503	94	63521	51863	93	2318	1934	28	4275	3650	38	10356	8631	62	15597	13428	78	292739	249619	101	1.67536
122996	109962	89	50439	45331	85	1931	1755	22	3227	2983	34	7562	7101	43	11350	11089	66	233271	216921	92	1.67627
94771	92091	82	26256	25445	72	1200	1304	12	2615	2400	27	5232	5126	37	8489	8229	48	165074	158295	86	1.67627
105514	98051	86	36460	34467	82	1492	1157	14	3350	2823	34	7246	6956	42	10361	9946	55	215450	206506	91	1.67627
69732	68748	76	31764	31292	76	1020	1036	5	1520	1604	18	3623	3826	31	5380	5165	41	130057	125290	86	1.67902
151257	134428	93	63108	56591	88	2107	1945	23	3558	3105	38	8573	7792	53	13941	12965	66	275238	252394	96	1.67994
93053	90425	81	43090	42224	79	1540	1372	17	2626	2246	30	5319	5046	39	7914	7984	45	166559	156675	89	1.68086
198817	170004	96	107674	94225	96	3914	3170	34	7172	6876	42	15929	14195	72	24136	22309	82	501670	452390	105	1.68086
144127	134344	86	63209	58842	86	2152	2098	26	5025	4388	40	9221	8536	52	14838	13545	65	294398	273363	99	1.68086
240617	179392	110	122644	92262	107	4778	3641	38	9204	6264	56	19444	14135	85	29024	21439	106	619278	431754	122	1.68269
130041	111824	101	54735	47485	87	1781	1555	21	3932	3122	36	8009	6987	51	11869	9669	58	248805	217775	99	1.68544
160037	128321	95	71529	56645	93	1911	1259	27	3748	3719	34	8361	6945	51	13913	11224	70	284194	232831	106	1.68635
258971	209126	109	216316	186070	110	5762	4958	38	11878	9713	61	25427	21053	94	39934	33396	109	793466	645996	125	1.68635
167991	135859	92	68010	55217	92	1977	1626	22	4430	3443	43	9491	7384	63	14424	11640	65	296239	232690	102	1.68635
88971	86294	84	17470	16972	51	1570	1340	17	2162	2590	26	5181	5029	37	8064	7208	55	173793	172864	89	1.68727
153263	135691	93	60636	53117	89	2426	2013	27	4213	4131	35	8657	7829	50	13866	11195	70	274488	248580	98	1.68727
158003	130057	95	52633	42030	92	2567	1858	30	3840	3610	34	8463	7551	50	14050	11040	67	266020	220353	102	1.68727
127483	115658	87	50594	45844	85	1354	1333	15	2884	2555	25	5957	5534	43	9399	8016	60	200031	183005	98	1.68819
112031	95820	93	43564	37644	84	2268	2162	24	3353	3244	34	8023	6922	49	12579	10888	68	244679	224341	97	1.69185
129521	111448	90	58341	51438	88	2076	1955	22	3882	3649	35	8189	7385	49	11810	9994	66	249845	231144	99	1.69369
203589	169007	98	81118	67048	97	2994	2586	31	5392	4434	41	12028	10439	61	18040	15098	75	371093	322515	108	1.69369
102129	94920	89	35648	33340	82	1590	1353	15	2797	2363	30	6016	5774	40	10045	8818	61	199144	187357	94	1.69552
100324	96622	81	31438	30121	80	1416	1166	11	2551	2654	27	6293	5694	47	9921	9944	52	214471	204355	93	1.69644
136639	120357	90	53308	47325	85	2389	2028	27	4096	3552	34	8993	7683	55	14736	13432	68	274409	255342	96	1.69827
144579	129617	95	50309	45154	87	2146	1729	24	4372	3927	37	9417	8524	60	14060	12250	66	299761	279065	98	1.70285
89896	88092	81	26300	25904	68	922	1089	6	1945	2018	21	4892	4853	38	7226	6892	44	147287	141001	85	1.70285
117891	111129	84	50294	46893	83	1463	1321	15	3318	2918	34	7917	7593	48	11589	10584	68	241612	233150	86	1.70285
117404	108704	89	50666	47543	83	2216	1971	25	3695	3091	38	9006	8849	47	12855	12824	66	261588	247138	92	1.70285
118442	104645	86	38005	33194	83	1886	1859	22	3783	3218	36	7909	7256	50	11222	10098	58	246232	231593	90	1.70377
35879	35038	59	6983	6873	38	198	362	0	863	805	0	1819	1748	21	2774	2690	31	62399	59859	74	1.70377
186013	140370	102	79288	61820	98	2343	1773	26	4671	3541	40	10490	8427	61	16459	12530	86	331256	262181	104	1.70377
214603	158464	103	77624	59411	100	3108	2222	33	5207	3478	47	9892	7301	56	14615	11247	75	355472	271672	111	1.70927
95963	91112	98	17326	16920	55	1542	1512	18	3025	2952	32	6302	6112	40	10296	10308	64	192902	182506	91	1.71018
126742	116688	87	48476	44709	84	2062	2206	24	3757	3909	33	8624	8265	55	13370	13083	57	281112	268983	94	1.7111
34804	35290	68	12943	13119	45	406	327	0	550	562	0	2075	2048	21	2149	2476	24	52675	50539	78	1.71293
69619	68736	83	24017	23801	74	711	710	0	1446	1573	17	3494	3324	33	4855	4971	35	106234	100453	88	1.71385
34392	34636	64	9357	9198	42	263	353	0	559	551	0	1589	1752	18	2860	2825	29	63543	61801	77	1.7166
127917	116902	95	69255	63264	86	2064	1979	23	3356	3418	29	7071	6475	45	11245	10752	57	232642	215796	95	1.71752
304025	214142	121	244178	188410	118	10604	7208	55	20491	14922	94	34228	27086	114	51216	41545	115	975179	822613	125	1.71752
41575	42850	58	20079	19031	62	255	400	0	1289	1028	3	2124	1937	23	3281	3000	33	69623	61303	87	1.71752
170317	149994	102	59925	52389	92	2591	2118	29	4445	3954	38	10476	9651	54	16481	14572	71	323468	292842	101	1.71935
83541	82888	79	20656	20445	62	1116	959	0	1950	1996	23	4972	4961	37	7499	7544	44	167415	158198	90	1.71935
102304	97520	82	43163	41170	80	1756	1848	20	2819	2497	26	6303	6033	43	10137	9568	50	203731	192091	91	1.71935
36003	36983	60	8961	9155	40	409	432	0	829	1130	9	2165	2231	22	2866	2765	29	64673	63860	81	1.71935
153866	133835	98	71377	61987	88	3100	2717	30	4452	3783	36	10987	10078	58	16744	15316	70	338182	317738	99	1.7221
73606	71548	84	19023	18766	54	1261	1319	14	1783	1793	21	4403	4459	35	6883	6867	43	143204	140660	85	1.72485
129561	120581	87	62331	57614	85	1694	1617	22	4184	3374	40	8332	8233	50	13649	12884	61	281202	267820	93	1.72576
148570	114097	104	58658	46061	92	2190	1464	24	3988	3280	39	8046	6095	50	12032	9834	64	258992	206477	99	1.72851
108177	103454	93	46711	43335	82	1627	1402	16	2578	2035	30	5957	5731	41	9136	8195	53	191658	186106	88	1.72851
96293	91178	86	32622	31193	80	1002	1037	4	2783	2553	30	5275	4790	38	8516	8548	50	181473	170325	87	1.72943
92536	90959	78	34864	33307	79	1532	1482	16	2535	2549	26	5427	5356	39	8103	8111	49	171861	163083	88	1.73035
123837	108331	90	46784	40617	87	2182	1775	25	3352	2993	34	7392	6706	50	11030	9785	59	226169	212523	91	1.73035
84664	82464	79	22593	21844	61	1513	1433	17	2353	2065	29	5165	5153	38	8215	7981	55	165311	156979	85	1.73218
169299	135156	102	57937	45998	92	2634	1857	32	4425	3737	38	9994	8048	60	15338	12670	71	325215	271107	100	1.7331
113994	104364	88	39121	36441	83	1258	1240	12	3009	2613	32	6059	5593	41	9105	9023	51	210651	195399	90	1.73493
87851	86437	80	30935	29644	77	1346	1157	11	2684	2077	28	4880	4466	40	7061	6984	44	159998	152888	87	1.73585
95139	88104	91	29725	27519	81	1460	1499	19	2715	2706	28	5826	5951	40	10695	10158	57	208339	191696	90	1.73585
82364	81519	80	26353	25718	72	1293	1210	12	1955	1810	20	4069	3875	35	6541	6138	47	132424	131295	83	1.73585
185989	148002	97	60979	46171	94	3468	2539	36	5398	4304	42	12236	9700	67	18188	13940	79	385095	300223	101	1.73585
73944	71064	82	31912	30469	77	1385	1235	11	2186	1740	22	4729	4507	38	6695	7352	42	144712	142011	84	1.73585
211149	164442	103	80391	65742	100	2640	2257	29	6216	5463	45	13606	11548	63	19886	16379	78	428595	361537	109	1.73676
111846	101139	93	34626	30550	85	1552	1529	18	2775	2782	29	7351	6740	47	11413	10148	67	215528	199474	94	1.74134
127780	118007	91	47208	43110	84	1961	1675	23	3326	3184	29	8120	7563	51	12740	11754	65	270565	249842	95	1.74226
145802	117307	93	60327	48205	91	1763	1556	19	3497	2759	36	8530	6895	55	12069	9501	59	271074	220411	100	1.74226
110649	105249	89	55414	52928	82	1564	1510	17	2748	2516	28	5923	5992	39	9220	8876	57	188757	182421	91	1.74409
197152	169623	101	61032	52836	95	3086	2743	30	5907	5607	43	11595	10526	58	17991	16773	78	394939	365608	103	1.74501
220501	184695	100	132009	107823	99	3316	2998	32	6171	5471	50	13943	11551	70	20688	16728	82	445120	374195	107	1.74501
142476	126978	95	50429	41665	104	1985	1600	21	4859	4448	39	9318	8395	53	13853	11453	73	309051	276259	104	1.74501
140525	123796	95	49009	44456	86	2125	1896	22	3512	3527	31	8876	8782	49	13563	12380	67	277566	257122	93	1.74593
157144	123836	97	64154	52577	93	1956	1721	23	4461	3584	39	9949	7829	58	14278	11222	80	298465	241599	102	1.74684
165628	132747	101	56853	44923	92	2250	1864	25	3662	3552	34	8661	7107	53	12953	10433	67	299919	244497	101	1.74776
133229	116785	89	49288	40863	88	1515	1192	16	2766	2454	29	6857	5673	48	9978	8554	54	210440	182883	95	1.74868
98161	95105	85	32776	30532	81	2034	1923	23	2909	3064	30	6742	6201	43	11510	10974	52	209517	200015	88	1.74868
207869	162437	100	85294	65825	97	3710	3009	34	6797	5397	54	15427	12716	77	24434	18444	95	495998	413317	105	1.75051
161460	131593	95	52269	42744	92	2033	1803	23	4697	3591	42	10284	8744	59	15920	13543	72	326841	280079	101	1.75051
135279	128649	83	60436	55451	85	1980	2041	21	4940	4429	40	10925	10116	56	16270	15722	64	341018	304888	94	1.75143
243207	200657	104	128808	107353	104	3915	3273	36	6946	6245	48	16373	14133	74	26141	22843	94	515340	457323	111	1.75143
156991	136119	94	51741	43816	91	1971	1710	24	4409	3559	39	9416	8440	52	15182	13492	72	313112	277245	102	1.75509
205419	158978	112	63761	49288	96	2934	2241	32	5873	4666	44	14243	11135	70	20662	17076	79	445287	370767	105	1.75601
110508	103025	83	35443	33718	82	2074	1927	23	2580	2534	28	6602	6081	42	9845	9426	58	212598	203812	88	1.75784
170446	144304	99	90099	78094	95	3482	3024	30	5710	5067	41	13297	11867	65	20156	18187	84	415139	367322	101	1.75784
202213	160506	100	70771	55542	97	2841	2218	29	5216	4351	39	10679	9000	57	17225	13465	80	333576	284981	99	1.75967
273801	203830	124	187007	150461	106	6777	5228	43	12428	9375	65	28637	21359	101	42139	33183	102	867442	657460	112	1.76059
248013	169340	113	95453	67740	107	4257	2586	40	7092	4684	53	14343	9908	68	23335	16137	97	453857	325035	108	1.76151
173100	146424	94	65069	55372	90	2428	2183	26	4511	3787	41	10344	8755	56	15545	13357	71	332386	305526	92	1.76151
55974	53768	82	18791	18406	57	524	516	0	1322	870	0	2249	2229	25	3731	3448	35	65561	65206	72	1.76242
97052	94282	84	43564	41915	79	1392	1294	13	2579	2209	28	5892	5557	41	7673	7327	46	173869	169588	83	1.76242
265978	199221	112	205474	169493	112	7552	6127	45	12884	10487	62	30465	24677	107	45987	37286	111	946298	778205	117	1.76242
147356	129198	93	54519	46528	89	1439	1294	18	3687	3570	34	9057	8054	59	13997	12804	60	279296	256615	92	1.76426
100546	94823	90	34661	33167	80	1716	1579	19	3083	2813	36	7042	6725	47	11154	11142	57	227075	220592	85	1.76426
118920	98667	94	40476	33556	85	2022	1535	23	3240	3096	34	7521	6839	48	11411	10025	62	248337	216521	92	1.76517
97026	93502	84	24769	24107	77	1590	1737	19	2861	2692	27	6293	5886	43	9520	8948	50	194787	189409	87	1.76609
197804	157055	100	76435	61422	97	2846	2341	30	5200	4423	42	11113	9388	58	16700	13965	69	334375	282489	103	1.76609
89155	85087	82	32051	30866	80	1673	1558	19	2624	2831	28	7168	6603	46	11250	10697	57	229231	220612	86	1.76701
122863	108582	100	40927	34841	87	1896	1659	18	3790	3251	36	7809	6831	47	12122	11033	54	254040	228600	94	1.76701
249989	201180	104	135522	110806	103	4969	4123	39	10186	8043	56	22597	17967	93	35716	29026	103	713300	557756	110	1.76701
168033	146806	92	66742	56887	91	2877	2477	31	5175	4575	42	11106	9689	60	17177	14737	66	352550	315126	94	1.76792
102748	96020	86	44334	42260	81	1626	1495	21	3443	3404	34	7729	7476	47	13669	12993	64	258934	246793	89	1.76792
77336	76346	83	28762	27711	76	764	831	0	1572	1900	22	4569	4612	37	6548	6678	43	126618	120809	87	1.76884
71319	68291	92	18344	17771	55	1112	787	0	1212	1389	17	3674	3878	32	5323	5096	40	120733	115481	83	1.76976
114078	105678	87	36611	34815	81	1741	1713	17	2980	2693	31	5850	5635	39	9441	9029	56	201587	190144	88	1.77342
142698	129110	88	42820	37524	86	2659	2364	27	4521	3350	37	10082	9321	51	13925	12998	66	303757	284659	93	1.77525
125489	119546	84	39256	37441	82	1978	1862	21	2817	2568	28	6886	6506	46	9948	9502	51	246557	238954	90	1.77709
88656	86645	79	31387	30353	78	1503	1462	17	2426	2326	23	4915	4650	38	8167	7984	48	161095	153493	86	1.77709
106513	98519	85	51208	47599	82	1509	1298	15	2748	2393	30	6079	5686	44	8404	8022	50	188670	174118	91	1.77892
130399	111135	88	49689	42086	87	2226	1840	23	3291	2745	36	8064	7035	50	11838	9753	58	244229	214305	94	1.77984
150813	135778	98	62080	55292	88	3019	2963	29	4543	3910	42	10237	9631	56	15795	15019	77	330178	308452	96	1.78075
178787	153691	94	106107	92563	92	2745	2583	26	5814	5339	42	12209	11183	54	19161	16785	78	386485	346897	99	1.78167
224483	176115	115	80456	63356	105	3249	2229	34	6451	5334	45	13334	11468	61	20652	17542	74	433164	376608	111	1.7835
109956	103780	84	26157	25485	74	1857	1821	20	3671	3607	38	6675	6613	43	11133	10959	56	232055	221254	91	1.78442
98743	95250	84	22004	21487	62	1315	1360	16	2308	2302	24	5567	5400	40	8483	8533	50	167689	162451	87	1.78442
243415	177512	123	110150	84673	107	4055	2933	37	7898	6227	57	18161	14139	74	26103	20517	100	549997	435763	123	1.78442
98010	93152	84	21597	20995	68	2082	1980	23	2761	2659	30	6764	6473	44	10862	10008	62	214640	200183	87	1.78717
127815	116485	88	50315	46137	85	1863	1738	23	3757	3654	30	8249	7453	51	11819	11272	61	266510	251760	90	1.78717
155347	136952	99	78398	70060	90	3678	3295	33	6395	5861	46	13912	12615	64	22250	20385	83	443482	379585	94	1.78992
106696	100950	82	48673	46487	81	1456	1481	16	2190	2474	27	4747	4515	37	8433	8143	48	168264	159907	87	1.79267
177000	151937	96	69753	60325	92	3107	2771	29	5359	5078	46	12782	11500	60	18518	16073	76	386032	365924	100	1.79725
183358	144781	97	68759	55390	95	2134	1711	24	5090	3821	44	9516	7808	52	16162	13175	72	310085	251466	103	1.79725
151358	133313	90	46024	40112	87	2387	2056	27	4702	4273	36	9701	9046	54	15382	14333	74	319672	297084	97	1.79725
210907	159816	101	70246	53185	98	3032	2405	33	5867	4560	45	11803	8668	67	20482	16056	84	403534	309653	107	1.79817
134308	117092	88	53819	46600	87	1924	1622	19	3254	2785	33	7979	7507	45	12018	10741	63	251946	226012	96	1.79817
164614	132407	112	73220	60722	94	2095	1844	26	4918	3582	40	9338	7571	55	13375	11532	64	287147	244134	105	1.79908
149910	124124	94	54513	44824	90	2411	2090	25	4424	3909	37	10222	8150	58	15300	12984	73	314374	269636	99	1.79908
90829	86292	88	31538	30466	79	1517	1036	14	2312	2709	27	6705	6432	42	9659	9780	52	192170	185958	89	1.80275
172877	132307	101	56050	44104	98	2516	1989	26	4284	3367	37	9912	7782	55	14590	10971	66	302227	231958	111	1.80367
167912	149315	90	69705	59664	91	2676	2337	27	5176	4278	39	10527	8842	61	16474	14414	73	340829	285042	107	1.80367
204724	163804	103	90882	71429	96	2639	2116	30	5164	4215	45	11472	9712	64	17034	13122	74	361739	298785	107	1.80367
[truncated: 7,693 more rows]
