# Supplementary material for: Phenotypic heterogeneity follows a growth-viability tradeoff in response to amino acid identity
Source: Nat Commun. 2024 Aug 2;15:6515. doi: 10.1038/s41467-024-50602-8 (PMC11297284; doi:10.1038/s41467-024-50602-8)
Supplement: Supplementary file 6 — Source Data [file 41467_2024_50602_MOESM6_ESM.zip › source_data/fig6cde/240423/240423_1645_yATP_D2_NSTARVE.csv]

FSC-A	FSC-H	FSC-W	SSC-A	SSC-H	SSC-W	BL1-A	BL1-H	BL1-W	VL1-A	VL1-H	VL1-W	VL2-A	VL2-H	VL2-W	VL3-A	VL3-H	VL3-W	YL2-A	YL2-H	YL2-W	Time
144541	127161	96	91383	81773	89	2274	1999	23	4121	3150	40	9214	8334	50	11206	9945	63	353710	313381	95	0.00299103
143144	126999	99	59715	52332	87	2200	1862	24	3574	2696	38	9324	7700	58	13061	10196	75	343374	280046	90	0.00398804
36427	36700	70	21689	21678	58	799	810	0	1006	975	0	1884	2005	21	2941	2805	31	79259	76718	74	0.00398804
128597	117152	86	64084	60054	86	2003	1797	22	3135	2736	36	7755	6994	52	10696	10142	54	313116	292052	90	0.00498504
109806	102802	83	86580	80938	85	1513	1647	19	3388	3288	36	7378	6744	46	9999	9030	53	307887	279759	86	0.00897308
256832	181619	118	150633	107232	114	3939	2758	39	8011	5499	62	18613	13139	80	22761	16496	89	667436	481256	123	0.00997009
95236	90271	85	70313	67181	82	1705	1459	18	2633	2649	30	6500	6048	47	7878	7264	54	251692	228295	85	0.00997009
121880	114356	88	88811	85328	84	2579	2590	25	4229	4148	37	9150	8423	52	12685	12054	65	363467	317684	87	0.0129611
51790	51159	76	22749	22418	65	584	513	0	1181	1098	7	2352	2518	28	3610	3925	30	111932	114806	72	0.0169492
177386	141315	103	85602	67801	93	2872	2401	29	4707	3780	48	12443	9243	68	15301	12077	72	437927	349013	89	0.0179462
27423	26345	71	15749	15706	50	405	455	0	597	758	0	1510	1734	19	1711	1827	22	58126	61391	55	0.0199402
91712	88824	84	34539	33377	78	1087	949	0	2258	2274	24	5194	5203	36	7203	6944	45	205728	201358	81	0.0199402
131819	120363	86	74595	68971	85	1956	1718	23	3841	3707	36	9914	9036	56	13715	12475	66	393591	365438	86	0.0209372
100226	89580	95	55196	49881	84	1621	1362	14	2802	2537	26	5720	4777	48	7467	6809	45	218029	191616	82	0.0219342
113370	104303	88	55416	51974	86	2417	2255	25	4112	3540	43	9533	8689	53	12413	10205	63	364880	312206	101	0.0219342
136133	116229	87	54355	45625	88	2197	1948	25	4686	3620	41	10327	8606	60	12333	9822	64	365478	318520	88	0.0219342
144496	112502	102	69565	55160	92	1575	1365	20	3347	2917	36	8356	6528	54	10014	8560	56	305090	250987	79	0.0229312
109325	101439	90	55969	52578	83	1928	1757	22	3717	3581	37	8503	7881	52	11564	10468	62	351509	310032	87	0.0229312
111809	105129	81	90940	87374	83	2247	2263	23	3725	3550	35	8754	7715	55	11905	10213	59	343195	312660	88	0.0239282
147477	134942	90	104019	94756	88	3246	2856	29	5937	5610	40	13971	12833	67	18649	17001	80	550646	491210	92	0.0239282
70394	66230	80	37719	35410	79	1262	1044	6	2507	1901	26	4494	4242	38	6031	5703	47	168897	157468	81	0.0269192
88968	85488	80	47908	44708	81	1263	1136	10	1916	2367	25	5488	5285	43	7802	7709	47	217193	213578	87	0.0299103
179260	147763	95	127417	112169	92	4123	3540	35	8342	6781	50	16805	14097	71	24808	19224	88	679997	538335	98	0.0299103
77738	75577	82	37071	35575	78	875	896	0	2153	1752	20	4732	4588	39	5927	5421	47	178241	174042	78	0.0309073
105535	97880	91	59280	54644	82	1543	1336	16	3118	2520	35	6763	5972	48	9514	8761	59	278017	254816	88	0.0329013
110903	101495	86	67543	62885	84	1778	1859	21	3773	3424	34	8131	7222	49	11941	10488	61	341874	296824	90	0.0329013
79969	75299	80	34552	31215	78	1039	917	0	1728	1561	17	4878	4425	39	6226	5823	43	178721	160371	80	0.0329013
198973	169173	102	86461	74380	93	3062	2699	33	7178	6007	50	16255	12811	74	20375	16002	80	592482	467450	99	0.0338983
92796	88319	94	46102	44506	79	1525	1354	16	2293	2444	24	5527	5265	43	7634	7379	48	219505	206143	86	0.0348953
130594	113704	96	60528	52529	88	1897	1618	21	4325	3582	39	9571	8342	53	12414	10557	75	366468	309156	93	0.0348953
137567	121591	94	70781	64335	87	2095	1854	24	4156	3924	38	9528	8218	54	13475	11100	65	389199	330802	93	0.0368893
96019	92103	85	44112	42926	80	1061	1036	6	1664	2055	20	5720	5320	43	7093	6376	46	209258	208107	78	0.0368893
114090	104549	88	55358	50631	84	1905	1600	21	2967	2398	33	6708	6134	47	8015	7490	48	254674	224576	91	0.0378863
17898	18034	50	11318	11551	44	317	246	0	669	757	0	957	1178	9	1767	1906	21	42855	43979	66	0.0378863
97214	92957	87	45366	43611	79	1571	1469	16	2305	2253	26	6489	6472	42	9563	9637	49	273441	262298	87	0.0388834
187152	142468	101	125630	101947	99	3222	2290	33	5986	4568	47	15230	12150	65	19854	14971	87	585623	450353	103	0.0398804
178334	143486	95	117647	99325	95	3057	2721	31	5822	4779	46	13824	11368	64	18654	14335	74	543248	435759	100	0.0398804
83869	79787	85	35354	33307	79	1295	1274	13	2680	2437	27	5411	5544	40	7126	6438	42	213053	200108	83	0.0418744
82066	79485	78	42744	40954	78	968	927	0	2067	1696	26	4626	4582	35	5929	5588	42	161771	153167	85	0.0418744
124698	111448	87	87689	78893	87	1891	1928	21	3437	3302	33	9205	7821	54	11505	9904	61	348522	289836	93	0.0418744
172439	131754	98	85126	65814	97	2348	1890	26	4731	3723	44	10785	8627	64	12701	10468	64	380369	308358	84	0.0438684
124786	105878	105	69079	58476	105	1561	1390	19	3657	3417	31	7432	6219	52	10995	9422	61	314124	258341	105	0.0438684
53480	52844	76	21090	20770	61	710	636	0	1307	1114	16	2884	2863	28	3730	3724	32	116089	116650	74	0.0438684
53952	51196	72	21863	21485	64	470	461	0	1382	1154	13	2791	2785	29	4496	4072	36	128434	126779	77	0.0448654
104238	96321	83	55906	52871	82	1662	1497	18	2937	2617	28	7333	6965	48	9493	8641	54	299471	271933	87	0.0448654
50105	50036	77	26352	25946	73	803	622	0	1095	1335	14	2585	2780	28	3725	3511	34	103977	102425	76	0.0448654
96041	91616	82	56864	53763	81	1509	1524	19	3945	3177	41	8102	7622	50	11685	9991	64	318514	292045	84	0.0458624
139684	124820	97	71332	64194	87	2398	2279	24	4200	3751	35	10468	9199	60	13701	12228	67	386357	335700	90	0.0458624
120748	107306	97	63399	56222	85	1739	1713	20	3589	3213	32	7159	6678	48	11453	10384	60	326491	281990	86	0.0468594
35691	35095	70	15523	15467	51	191	305	0	516	841	0	1787	1894	22	2098	2037	24	68764	72193	70	0.0478564
30063	28881	69	11744	11767	45	404	332	0	1030	1078	6	1535	1582	17	2344	2786	25	58172	61128	63	0.0498504
22435	20917	70	10493	10570	43	57	128	0	450	786	0	1219	1258	13	1646	1804	21	49067	49337	62	0.0498504
125900	108290	90	61140	51036	88	1791	1628	19	3774	2990	34	8129	7321	54	10810	9023	64	303988	263534	82	0.0498504
123886	107330	89	88854	79369	88	2615	2353	28	4364	3778	39	10013	8684	57	14156	11581	68	393566	337758	90	0.0508475
127458	113776	91	73806	66912	86	2250	1999	23	3657	3076	36	8212	7407	50	10778	9369	63	326673	291091	88	0.0508475
87306	81296	90	49740	46209	81	889	868	0	2665	2335	25	5872	5593	41	7420	7369	43	221019	210451	81	0.0528415
59384	59388	76	16983	16683	51	993	1089	7	1806	2147	22	4502	4424	35	7251	7706	42	211954	203921	80	0.0538385
99371	92976	84	51204	47167	82	1375	1276	15	3192	2479	31	5355	4848	40	7037	6226	43	207654	197645	82	0.0538385
15794	15051	54	9290	9458	41	201	140	0	370	334	0	868	1056	5	1356	1534	19	38998	40419	54	0.0538385
44199	42906	76	25817	25040	73	662	532	0	719	588	0	2063	2091	22	2453	2671	25	79117	78073	70	0.0548355
85740	82125	80	38684	36929	79	1364	1231	11	2199	2135	30	5910	5527	41	7935	7891	48	230468	223802	82	0.0558325
95291	89556	82	35408	33538	78	1110	981	0	2604	2182	30	5748	5681	42	7560	7032	44	214674	205554	83	0.0568295
94260	87714	85	31842	30573	79	1146	1360	14	2535	2516	28	5446	5364	40	7485	6916	50	215422	210920	82	0.0578265
44337	43626	73	17744	17776	51	586	569	0	846	1040	4	1983	2037	22	2803	2717	29	86967	87413	74	0.0588235
121484	112024	88	83353	79543	86	2153	2078	26	3927	3857	35	10318	10212	52	13906	13570	69	370428	346955	94	0.0588235
101653	97576	82	36383	33911	79	1513	1413	17	2873	2855	29	6877	6961	43	7713	7837	48	249596	236751	87	0.0608175
77520	71480	84	36298	32990	79	1375	1362	17	2153	2378	28	5437	5190	41	7766	6718	49	220923	197890	86	0.0628116
47223	43676	86	32008	32220	73	741	641	0	959	1292	12	2170	2139	23	2699	2841	28	86482	88258	72	0.0628116
34701	34439	63	16284	16672	48	292	288	0	223	695	0	1889	1902	20	2118	2157	24	67137	68158	72	0.0628116
86945	80526	89	52313	48752	82	927	1057	5	1960	2013	20	4894	4178	44	6663	6100	46	179909	166042	86	0.0628116
104963	96820	83	61130	56424	84	2140	1996	24	4172	3687	37	9480	8485	54	13294	11987	64	366648	320721	93	0.0677966
129767	107914	87	76419	63981	89	1867	1626	22	3361	2822	34	8789	7046	54	11028	9013	68	335930	291658	84	0.0697906
85105	79551	85	57181	53998	81	1784	2021	19	2537	2519	26	6820	6135	46	8341	7788	51	253778	228296	88	0.0697906
88135	77697	86	46281	39887	86	1429	1409	15	2320	2086	27	6054	5503	46	7833	6830	49	222720	214467	68	0.0707876
97372	89052	84	55809	49702	84	1356	1308	12	2998	2006	35	6871	6052	48	9639	8047	52	258247	224028	88	0.0717846
36692	36595	72	13709	13961	46	551	573	0	948	786	0	2070	2149	24	2786	2920	28	76155	75103	73	0.0717846
35937	37582	61	18202	18592	52	508	514	0	768	1140	7	2297	2141	27	3191	3303	30	93304	93547	67	0.0717846
48232	46613	75	18798	18688	54	341	561	0	1212	1194	12	2519	2376	29	3329	2940	37	94726	92742	80	0.0727817
36980	35190	73	13323	13537	46	369	416	0	1100	1143	10	1985	2037	23	3391	2999	36	90241	88844	69	0.0777667
91263	88266	81	45003	42533	80	1165	1139	12	2000	1761	27	5675	5435	40	7471	6963	44	223790	217002	84	0.0787637
156343	127656	104	71934	60800	91	2699	2071	30	5352	4075	45	11850	9972	62	15738	12645	79	464261	386642	89	0.0797607
52909	51828	77	21797	21338	61	587	546	0	1436	1580	16	2755	2843	27	3676	3812	32	123242	122494	74	0.0797607
127259	116896	92	73507	68861	86	2024	1926	23	4005	3988	34	9010	8096	50	12279	10646	60	336676	291379	88	0.0817547
92225	87049	83	43004	40185	81	1181	1166	11	2281	2264	27	5565	5271	42	7793	7138	47	218354	203499	82	0.0827517
28534	28243	68	13139	13164	47	280	402	0	680	685	0	1523	1500	20	2514	2465	30	62519	63859	70	0.0857428
180463	130571	101	79683	57397	101	2699	2018	28	4719	3442	44	9838	6648	64	14284	10774	72	393048	292856	86	0.0867398
75825	74068	79	30491	29590	76	1125	980	0	2685	2556	28	5813	5958	40	7754	7550	45	241413	241325	82	0.0877368
102133	93147	89	69335	63991	84	1307	1178	13	3076	2939	31	6467	5552	46	9185	8062	51	248427	228586	90	0.0887338
51726	51597	68	22109	22267	59	573	761	0	1170	1043	7	2663	2624	28	3095	3770	27	96871	96106	74	0.0887338
186144	156134	110	120033	103455	93	3147	2766	31	5882	5017	47	14034	12106	66	19489	15534	82	534138	429386	102	0.0897308
162963	139764	92	78391	68909	89	2625	2026	29	5023	4085	41	10500	8659	55	14144	11237	62	433796	339019	97	0.0897308
130113	121242	88	103510	99346	85	2726	2672	27	5465	4448	42	11064	10032	60	14926	13866	69	432896	372195	91	0.0907278
121408	112329	100	65873	60668	86	1778	1733	21	3851	3147	37	8137	7546	45	11229	10430	56	321715	296208	92	0.0917248
132860	117466	104	63249	57450	86	2108	1886	23	3161	3126	32	8526	7657	50	11528	10447	57	338888	298197	94	0.0957129
103411	99106	84	45654	43667	81	1359	1249	14	2520	2341	27	6144	5715	45	8698	8117	53	250198	239084	86	0.0997009
72308	72344	78	38336	37744	77	1161	1147	11	2027	2121	24	4884	4691	39	6633	6228	44	194457	194195	79	0.0997009
80885	79373	78	39172	38474	77	871	943	0	2948	2264	34	5256	5369	38	6991	6908	45	205148	202329	72	0.100698
107331	98423	86	44114	40312	83	1265	1109	9	2365	2157	26	5809	5822	40	7877	7352	47	216216	194989	85	0.101695
120461	107371	89	50907	44977	85	2188	1916	23	3365	3195	35	7587	6321	47	10473	8944	69	284584	249723	91	0.102692
101999	90215	86	51588	45095	86	1388	1164	10	2204	1998	28	5467	4836	42	7252	6438	47	203365	181619	85	0.103689
149820	121687	107	71639	57980	89	2484	2041	28	4053	3186	37	9494	7532	57	14371	11774	76	379113	322741	85	0.103689
124838	101730	90	54986	44614	88	1712	1506	18	3066	2586	26	7474	6089	54	8370	7393	54	276299	232368	85	0.103689
97672	90629	82	45534	41753	83	1307	1186	10	2878	2832	33	6833	6163	49	10042	8927	55	276712	245304	86	0.104686
26257	25795	66	12724	12516	47	330	407	0	546	570	0	1605	1864	18	2176	2324	23	53332	50293	69	0.107677
147822	126410	97	59595	50698	90	1662	1490	19	3685	2952	37	8992	7529	54	11855	9604	58	331523	264475	101	0.107677
83448	79116	84	47640	44600	81	1114	1173	8	2490	2467	26	5767	5213	43	8574	8068	52	219044	205841	80	0.109671
76138	75117	77	39376	38379	76	1102	986	0	1610	1793	21	4804	5119	36	5914	5955	38	184719	180008	78	0.109671
127666	113622	89	79091	69654	86	1867	1761	18	3942	3590	34	8525	8102	50	12255	11168	60	329732	293746	85	0.111665
38035	37113	72	20507	20012	61	361	369	0	1027	1116	8	1843	1830	22	2922	2699	28	74238	73590	69	0.113659
119152	107016	88	72540	66072	86	1675	1703	18	3484	3040	34	8234	7135	52	10685	9616	52	322277	283154	87	0.114656
73614	71217	78	32611	31469	77	921	867	0	2037	1970	26	4568	4419	37	6008	5758	42	173102	168132	80	0.117647
137180	120068	94	68247	62591	88	3215	2987	30	5567	5538	38	12851	11915	64	16603	15850	74	494555	466964	91	0.118644
79557	76313	81	37137	35376	78	1058	958	0	2295	2565	26	5718	5676	40	7310	6949	52	223601	220565	81	0.118644
93904	87327	84	42891	40784	80	982	1013	3	1759	1708	19	4487	4396	35	6572	6450	42	182327	174106	83	0.122632
69876	67565	82	39118	38903	76	1023	895	0	2653	2514	27	4409	4428	38	6173	6252	44	178724	179077	82	0.124626
47919	48231	72	25616	25588	72	797	724	0	1420	1137	13	2738	2660	31	3465	3732	31	104272	109254	60	0.124626
167979	144124	94	77321	66890	92	2384	2196	24	4261	3356	40	10779	9007	57	15336	12499	71	408768	343133	99	0.125623
23282	22960	54	17129	17214	52	297	218	0	372	675	0	1286	1456	14	1907	1862	24	49783	49674	64	0.12662
92801	85355	85	39787	37895	80	1412	1622	17	3156	2885	31	6113	5731	44	8173	8102	48	243647	221592	87	0.127617
114637	106621	86	54589	50269	83	1856	1693	23	4017	3433	40	7718	7085	46	10503	9026	58	314236	278324	90	0.130608
84449	76881	85	46769	42340	80	1264	1313	12	2591	2366	28	5702	5133	44	6727	6353	48	222690	203758	85	0.130608
110346	98744	89	49908	44450	85	1566	1559	18	3052	2694	31	6889	6237	47	9599	8867	48	275653	238218	89	0.131605
71999	68255	86	69058	66230	81	1587	1556	17	2779	2418	30	6114	5622	43	9356	8882	52	253092	229332	88	0.131605
88238	83665	87	26953	26301	78	938	1305	9	2704	2293	29	5768	5451	40	7239	7471	42	214046	211245	78	0.133599
102049	92560	85	75220	69560	84	1590	1577	16	2975	2848	31	7480	6902	44	9770	8806	59	293869	259319	87	0.13659
83569	79564	80	38399	36824	79	1524	1498	15	3269	3060	32	7218	6752	52	8763	7731	53	269465	247521	83	0.138584
90261	84423	96	51333	48909	83	1355	1172	10	2688	2224	27	4820	4350	39	6904	6214	43	204697	187040	96	0.138584
76925	76348	77	37230	36775	77	794	884	0	1428	1726	22	3837	3844	33	5602	5632	40	164409	161117	79	0.138584
95394	87451	90	53584	48816	84	1641	1515	20	3179	2600	32	7160	6280	47	10291	9492	52	281082	259516	80	0.138584
104809	88142	89	60704	49950	88	1338	1118	8	2334	2194	31	5355	4372	43	8419	7079	55	228771	195895	76	0.139581
65355	63784	80	31234	30624	76	631	582	0	1147	1351	14	3015	2690	33	4348	4116	36	128187	124027	76	0.144566
106916	99068	84	76800	73946	82	2091	2021	23	3738	3308	36	8814	8172	47	12176	10761	67	342627	304222	86	0.144566
169250	134163	96	71590	55527	94	2851	2430	29	5050	4063	42	12052	9098	61	16889	12641	77	467475	346998	96	0.145563
155007	137435	91	90061	83119	89	2514	2446	25	4255	3951	38	9682	8963	51	14212	13103	68	383745	345811	90	0.150548
81301	77434	82	35567	34071	77	1069	1013	5	2131	2386	24	4786	5071	36	7073	7133	45	188523	186560	78	0.150548
40936	39871	82	19059	19086	53	443	498	0	886	797	0	1792	1767	21	2475	2467	27	72887	75732	71	0.151545
61918	58973	80	28540	27641	75	631	554	0	1568	1579	17	3475	3443	32	4384	4121	40	131391	128941	76	0.151545
130364	120639	92	63728	60198	86	3058	2945	27	4828	4592	39	13890	12788	68	17737	16232	72	534344	460605	102	0.151545
123467	113701	88	73701	69004	83	1689	1670	19	3350	3458	32	9704	8976	58	13140	11635	66	353781	315939	90	0.153539
134987	123223	86	79119	71429	87	2608	2155	30	4992	3920	49	11264	9892	61	14629	12144	82	451430	368747	103	0.153539
122271	105498	96	56688	49858	85	2035	1994	22	3362	2935	34	7805	7174	46	11083	9553	58	304224	261793	88	0.153539
110061	98166	87	60861	54108	83	1768	1480	18	2867	2464	32	7089	6507	45	8138	7598	49	266589	254594	86	0.153539
147239	123366	88	78961	66188	89	2344	1764	27	4008	3198	40	9958	7612	58	13572	10479	69	389562	299221	90	0.157527
92509	85994	94	42650	39546	81	1139	966	0	2268	2244	25	5588	5381	40	7657	6690	48	222049	201881	80	0.162512
77436	75013	80	34200	32722	78	1389	1273	12	1817	2044	23	5018	5010	39	6251	6057	42	196561	191375	81	0.162512
24627	25170	55	14684	14868	47	251	296	0	534	615	0	1308	1353	13	2059	2224	25	49869	50717	66	0.163509
142373	128370	90	56965	51210	86	2381	1998	26	3854	3385	38	9772	8536	54	12454	9927	65	372948	324729	95	0.164506
297106	168199	130	183715	113531	130	4999	3282	50	10382	6223	67	23995	13494	103	33120	19465	117	886375	506673	134	0.1665
139693	114613	93	71481	59594	89	2078	1791	24	3655	3296	36	9666	8106	55	12418	10532	63	374044	320136	91	0.1665
189002	148264	106	85543	66720	96	3338	2702	33	5812	4530	48	13073	10053	65	18158	13270	76	526523	392400	100	0.167498
108359	92119	86	53092	46146	85	1798	1539	22	3623	3286	35	8400	6949	59	12999	11075	61	332692	285483	88	0.168495
111212	100639	86	67073	61338	85	1856	1697	18	3273	2712	31	7320	6900	45	9846	9126	55	293932	254884	85	0.177468
130231	111593	92	58989	51535	90	1881	1473	20	3462	2886	34	7407	6601	46	10862	9878	59	298687	259732	92	0.178465
92716	87254	83	45369	43322	79	1464	1315	15	2381	2074	34	7159	7068	44	9649	9364	53	261380	248736	81	0.178465
164953	130122	98	59643	47040	94	1953	1463	27	3897	3345	39	9846	7774	57	11630	9064	66	375843	297721	87	0.181456
113182	103072	83	57964	51189	85	1519	1628	19	3597	3611	33	8325	7460	51	10668	9666	54	313239	282720	85	0.182453
98970	91567	83	34955	32387	81	1802	1684	20	3040	2965	29	7429	6608	48	9811	9033	56	291835	266517	82	0.184447
41338	40697	70	21797	21701	62	381	439	0	759	801	0	2115	2155	23	2789	3137	26	84550	85341	73	0.185444
90360	86624	81	43324	40754	79	1565	1359	13	3158	3029	28	6654	6117	44	9094	8828	49	247739	231590	82	0.186441
151460	127448	93	130072	111360	93	2339	2043	26	4312	4195	37	10752	9221	54	14241	11869	64	422298	354953	89	0.186441
36586	33991	86	16692	16607	52	413	444	0	1243	967	0	1725	1908	21	2324	2486	27	75520	76692	75	0.187438
89916	83903	83	46347	43062	82	1669	1348	17	2597	2538	26	6027	5295	43	8117	7244	47	228082	212226	87	0.188435
17037	16210	57	10509	10733	43	379	466	0	604	514	0	968	1070	6	1446	1657	18	41356	42440	63	0.188435
143812	123621	94	83418	71922	91	2354	1964	26	4881	4694	40	9975	9182	56	13157	11359	69	399271	356754	90	0.190429
117423	110862	88	78220	74356	85	2456	2654	25	4896	4081	44	11596	11250	57	15399	14894	70	459668	423587	89	0.190429
86570	82020	80	49524	47568	80	1924	1833	22	3679	3552	35	7781	7141	48	10473	9175	57	293188	260882	85	0.191426
123915	107064	90	66915	58638	87	2290	1690	24	3022	3443	28	8263	7018	52	11164	9857	58	328506	277761	85	0.191426
69853	68179	77	34507	33674	76	1072	717	0	2249	1958	23	4115	4159	34	5627	5952	40	168175	161048	79	0.192423
67141	65527	76	33459	32458	77	682	765	0	1486	1423	19	3371	3611	33	4293	4432	34	126769	128660	78	0.197408
24350	25212	67	15548	15477	50	207	158	0	537	378	0	1491	1564	17	1543	2227	18	53226	51585	66	0.199402
278559	195541	131	130052	92718	118	5327	3871	43	9831	7078	56	22095	16111	88	27896	20342	110	810544	607385	121	0.200399
93442	86441	82	49824	46688	80	1343	1305	17	2499	2813	26	6176	5853	44	8191	7789	47	232401	224480	78	0.201396
136948	110898	93	66709	55710	90	1730	1531	18	3718	2901	38	7537	6458	49	10701	8126	60	287835	238468	87	0.20339
143833	127305	94	66042	58087	88	1986	1560	24	4183	3333	37	8610	7551	51	11099	9923	61	321767	282036	86	0.20339
89701	77665	91	54811	48422	84	1394	1322	17	2058	2199	28	6347	5401	43	9366	7616	53	253834	218151	83	0.208375
80339	78063	79	37168	35977	77	1058	915	0	1717	1704	20	4624	4390	37	5361	4972	39	167830	164967	75	0.209372
121172	108860	94	57782	53796	84	2207	1968	24	4049	4293	40	10260	9877	55	13051	11983	68	385263	368478	83	0.209372
121885	102392	89	71324	59449	89	1681	1480	20	3665	3116	38	8552	7239	50	11120	8958	58	312055	263314	86	0.209372
48362	49057	74	23560	23808	65	585	565	0	1177	864	0	2294	2186	26	2778	2945	27	86367	90021	70	0.210369
96405	90953	85	48516	44944	82	1485	1527	17	2671	2187	29	6201	5973	46	7764	7101	49	253004	249176	82	0.210369
88923	81870	82	45268	41926	81	1338	1106	9	2416	2606	30	6703	6086	47	8852	8260	45	253201	227726	84	0.212363
55656	53737	76	32271	31601	76	1144	1127	8	1840	1744	21	4952	4865	41	7285	7543	43	206932	197460	80	0.21336
139525	123388	98	71871	63696	87	2011	1748	23	4371	3443	39	9651	8353	53	13094	11384	62	373903	322823	91	0.214357
119443	108289	87	48015	43588	85	1889	1518	22	3297	3048	36	8412	7677	53	10845	9793	61	318286	273025	88	0.216351
78650	75257	82	41185	40113	79	1223	1035	6	2678	2758	29	5786	5627	42	7573	7204	46	230859	215195	83	0.218345
106840	93856	94	69209	61102	85	1428	1363	16	3429	2710	36	6936	6024	46	8635	7357	53	258859	222826	88	0.219342
102505	94061	90	41690	38825	82	1436	1161	11	2763	2731	30	6265	5690	44	8944	8420	48	248949	226096	86	0.221336
115788	100635	86	48684	42277	85	2003	1922	24	2936	2666	33	7780	6887	48	9980	9276	54	309431	264308	88	0.221336
103170	94519	89	59515	53057	86	1537	1404	17	3394	3061	30	6099	5544	44	8240	7278	55	224765	206908	81	0.221336
132127	118042	95	70282	62531	86	2143	1777	25	3974	3098	36	8695	7249	53	10521	9518	67	307189	263733	92	0.22333
100854	94329	88	50912	48599	81	1596	1329	14	2317	2570	24	5833	5439	41	7709	7556	46	221145	216951	82	0.22333
121636	108058	86	67390	58548	87	1723	1859	21	3363	2736	34	8301	7527	49	12405	10104	62	337537	289382	89	0.229312
93211	89161	81	42136	40251	80	1256	1190	10	2093	2156	28	5160	5003	38	6878	6395	45	189381	181596	81	0.231306
99645	93252	85	65439	62375	82	2338	2195	25	4156	3513	40	9352	8219	57	11906	11444	59	348927	307163	84	0.2333
205816	161118	107	110022	86456	98	3700	2721	35	6468	5287	46	14990	11417	70	21189	17147	85	572223	431800	96	0.236291
89844	86018	79	37835	36454	79	1866	1803	22	2846	2980	29	7546	7178	46	10006	10222	52	292124	268560	80	0.236291
94891	89095	79	37169	34464	79	1088	1015	4	2382	2030	25	5028	4740	41	6371	6217	42	195389	182309	77	0.236291
115340	102892	87	77344	69708	85	1790	1547	22	3105	2825	31	7617	6730	50	10053	9274	63	271867	240013	85	0.239282
76434	73054	83	35674	34629	77	891	838	0	1211	1465	19	3476	3774	31	5054	4818	42	140549	139558	77	0.239282
38700	40013	59	17247	17030	53	658	653	0	1321	748	0	2354	2271	27	2900	2981	31	89776	93086	70	0.240279
39659	40556	60	19044	18983	54	368	476	0	874	857	0	2396	2163	26	3029	3021	29	75206	79520	60	0.242273
17370	17534	53	13127	13014	47	434	314	0	375	523	0	1088	1161	12	1615	1843	17	40648	42045	65	0.244267
101997	87794	85	54474	46714	86	1619	1396	16	2588	2592	26	6120	5552	44	7750	7020	50	229403	206885	75	0.247258
102270	97686	83	47297	45845	81	1627	1526	17	2620	2491	27	6796	6500	42	8728	8110	52	266310	260925	85	0.248255
160717	129577	99	67175	55940	91	2272	2216	25	3901	2968	40	9357	7260	58	12627	10513	62	368848	301241	92	0.248255
109812	98672	93	52135	48264	82	1317	1344	14	2361	2483	25	5571	5133	41	7166	6354	47	222802	209344	87	0.249252
77856	74081	82	41512	40010	80	1772	1852	20	2691	2880	27	6583	5987	48	8586	7861	55	250180	241808	81	0.251246
78908	75889	94	33751	32941	77	820	869	0	2131	1968	22	3752	3351	35	4662	4152	39	139506	141434	79	0.252243
81883	77627	79	34721	32583	78	1111	1201	12	1645	1812	20	4708	4537	39	6804	6608	43	183881	175146	85	0.25324
42221	41446	75	20806	20207	59	523	580	0	752	921	0	2331	2359	26	3394	3472	30	97663	95815	74	0.256231
138364	128992	88	74831	70226	86	2470	2229	25	5107	4433	41	12202	10482	63	16082	14944	68	485650	404581	95	0.257228
122687	101207	90	69318	58167	89	1669	1259	16	3275	2299	33	6492	5375	47	8661	7498	55	233955	211056	81	0.258225
28316	26291	81	15451	15506	50	304	413	0	243	351	0	1453	1420	16	2316	2376	23	55043	54750	62	0.258225
142420	125676	93	102057	90765	88	2036	1846	23	3547	2807	34	8319	7129	50	10330	9209	55	307417	259645	94	0.258225
84510	80826	81	44782	43420	79	1367	1159	11	1956	2018	23	5717	5439	40	7781	7504	44	216619	212129	83	0.259222
20964	21119	51	15096	14911	49	429	564	0	1069	996	0	1566	1985	18	2565	2614	30	64986	65197	70	0.259222
116646	112235	82	69422	66168	84	1477	1342	16	3505	3270	33	8359	7658	52	10313	9038	54	330712	297175	87	0.260219
142372	128065	90	71903	64772	88	2139	1912	22	4450	3969	40	10895	9349	57	13872	12282	71	395057	340165	94	0.262213
84331	81843	79	39185	36918	80	1348	1331	14	2304	2387	29	6482	6152	44	8278	7723	50	228187	218816	81	0.262213
109507	97451	88	55358	48987	85	1660	1393	16	2546	2385	30	6096	5655	43	8055	7183	55	242124	215315	86	0.26321
115222	101726	89	69895	62733	85	1972	1848	21	3819	3430	37	7500	6484	50	10057	8533	58	294839	255077	86	0.264207
94071	84126	83	57999	51585	84	1776	1154	19	2352	2364	30	6714	5654	49	8194	7278	50	244176	218351	81	0.264207
77522	72212	84	54435	51948	80	1629	1629	19	2300	2063	26	5851	5832	39	8032	7393	48	237361	220468	82	0.265204
96889	91412	85	77509	72511	82	1702	1543	19	2761	2546	30	7776	7244	48	10069	9408	51	288822	262489	83	0.268195
125206	111313	98	53594	49031	86	2090	2001	23	3261	2928	32	8452	7473	51	12781	11487	65	338733	293147	89	0.269192
132891	121366	88	75503	71171	85	2512	2312	26	3936	3541	37	9840	9409	56	13538	11966	65	372601	350105	83	0.269192
133224	120804	87	74869	67260	86	2289	1979	26	4162	3603	40	9018	7703	52	12140	10527	58	333273	291195	87	0.269192
53337	52173	75	27080	27108	69	642	585	0	1538	1344	14	2965	3134	29	3443	3720	31	106580	107234	72	0.269192
178834	136370	111	131077	103081	97	3368	2529	33	6222	4896	51	13753	10120	69	18384	13580	77	497921	361243	92	0.269192
93702	82083	86	51442	45635	84	1280	1229	15	2237	2328	21	6041	5186	46	8002	7183	50	238235	206981	84	0.272183
242942	174641	112	175492	135273	104	4672	3625	40	9488	7088	65	21452	15122	82	28724	20162	98	847315	602206	104	0.272183
115224	103247	89	44969	40368	86	1502	1451	15	2971	2442	33	7376	6614	48	7710	6783	51	252316	218475	85	0.274177
125564	110322	94	66705	60180	86	1898	1717	21	3521	3303	32	7657	6658	48	10737	8724	69	298909	260978	88	0.275174
158886	141632	90	97745	85027	92	2987	2971	29	6928	5879	50	15756	14462	73	23210	20149	84	639197	578283	93	0.276171
120014	112419	86	70689	68161	83	2820	2568	28	4821	4487	37	11353	10873	56	15434	14748	72	453313	400509	88	0.277169
125762	115495	95	74884	71012	85	2392	2029	27	4876	4302	40	10137	9290	52	12602	12340	60	367276	326922	88	0.277169
79637	75401	80	38336	37154	78	988	1344	11	2148	2073	23	4864	4615	38	6819	6162	45	188098	185646	81	0.279163
152987	127059	96	97180	82819	92	2308	2156	24	4938	4088	40	10721	8986	60	15022	12368	63	438243	378730	96	0.281157
99715	92151	84	41516	38839	82	1420	1433	18	3468	2954	32	7774	7429	50	10009	8618	54	287334	259979	88	0.284148
120182	110917	87	67710	63453	84	1681	1678	19	3674	3336	33	7409	7054	47	9313	8324	52	276180	266737	87	0.284148
66730	69726	67	31022	30268	75	859	945	0	1853	1921	17	4263	4095	36	4846	4901	36	166402	163873	79	0.285145
184455	95384	121	99878	61255	106	3107	1818	42	6304	3802	60	13945	8732	71	19981	11814	88	558120	319544	111	0.286142
101980	98440	85	47944	46435	81	1873	1520	21	3672	3579	34	8349	8439	50	11136	10439	57	311911	288781	87	0.288136
69514	67191	82	34825	33447	77	1172	1125	8	1465	1604	16	4841	4413	38	6223	5988	42	182765	181167	79	0.294118
28161	27470	64	9525	9294	42	336	245	0	729	641	0	1474	1389	15	1937	1929	22	60677	62437	65	0.294118
155780	133024	98	85206	74433	91	1735	1605	19	3712	2668	37	7986	6680	50	10757	8770	59	299156	248511	91	0.295115
81627	76266	82	66643	62748	81	1277	1056	8	2196	2238	25	5884	5056	45	7559	6738	48	225302	204993	82	0.295115
139679	127252	87	70437	64161	87	2173	2030	23	4245	3795	40	10512	9806	57	14522	12604	67	412746	351836	89	0.296112
51058	44479	90	20171	16291	90	564	587	0	866	871	0	3136	2644	28	4091	3211	32	123689	94833	90	0.296112
188695	151969	99	102389	84177	97	2869	2420	31	5188	4585	45	12941	10398	65	17601	14490	78	502246	393472	96	0.297109
14821	17875	38	12765	13019	44	272	405	0	273	440	0	1219	1153	13	1540	1805	18	47019	50656	59	0.297109
127927	103295	96	79332	65922	92	1691	1413	18	3922	3178	41	8570	6905	53	10400	8671	56	307610	265450	83	0.298106
41991	41154	76	21756	21304	66	517	466	0	1215	951	0	2627	2564	27	3812	3816	33	103951	102158	71	0.299103
14719	15609	45	11261	11152	45	102	163	0	386	506	0	1037	902	0	1447	1447	16	42112	43135	62	0.3001
138904	115603	99	65782	54921	89	2165	1771	26	3689	3207	35	8950	7916	55	11736	10314	61	347680	289050	82	0.3001
122904	106030	103	58929	50785	88	1737	1376	22	3201	2916	33	8126	7050	50	11437	10237	55	305371	257536	89	0.302094
236056	154840	111	156030	99834	110	4753	3184	44	10430	7306	60	24173	16329	94	32906	21406	101	936246	628534	110	0.302094
74992	73747	75	34291	34138	77	1852	1803	19	2917	2908	30	7041	6865	44	10055	9862	56	293543	290082	78	0.302094
114697	101992	102	32792	29977	82	1445	1328	16	2995	2497	32	7224	6511	45	8539	7202	49	262215	229263	85	0.304088
154193	127102	94	77208	62972	90	2291	1941	24	4532	3791	39	9721	8119	55	11959	9956	63	376008	316657	86	0.304088
82004	79453	81	37243	35317	78	1116	1238	11	1803	1927	24	4844	4609	38	6026	6037	39	192652	186497	79	0.305085
100831	94266	85	44696	41845	80	1386	1239	15	2723	2572	26	5509	5229	38	8397	7206	52	232527	220106	83	0.305085
33854	33259	69	17586	17773	50	772	594	0	882	864	0	1725	1653	20	2751	3156	26	71304	74185	66	0.306082
14695	18042	38	13634	13543	46	157	221	0	599	609	0	957	979	0	1980	2003	25	46366	47741	60	0.306082
112918	99858	90	49198	43287	84	1853	1476	20	3218	2929	31	7614	6792	47	11029	10217	61	303712	272688	84	0.306082
85493	76714	96	44341	39967	80	869	870	0	2520	2275	28	5148	5093	38	6859	6389	44	197185	176551	82	0.307079
102004	95558	85	51212	48580	82	1537	1340	16	2611	2428	28	6243	6097	40	7983	7626	55	249998	242470	85	0.307079
99989	90386	94	41865	38462	81	1569	1313	17	2753	2583	29	6116	5699	45	8217	8228	51	226663	220083	83	0.307079
33635	34457	69	19556	19093	59	134	272	0	385	814	0	1916	1916	21	2463	2346	27	66815	68131	74	0.308076
132640	110263	93	67190	55587	92	1583	1361	16	3107	2392	35	7318	5928	48	9644	8247	57	265918	236058	75	0.309073
125488	111862	96	51132	46154	84	2519	2114	28	4106	3659	35	8600	8152	48	13254	11488	63	371478	330218	93	0.311067
136659	118285	92	56365	49859	88	1900	1736	21	3653	3227	37	7127	5979	45	10150	8016	59	295108	249965	95	0.311067
106266	99543	91	54819	51880	83	1594	1493	16	3786	3855	32	8412	8419	49	11882	10790	67	338577	335208	89	0.312064
83548	80578	84	46487	45426	78	971	832	0	2304	1835	26	5491	5274	41	6947	6591	44	197090	191308	84	0.315055
97720	96446	81	63178	60460	80	2441	2176	26	3342	3258	34	8847	8260	49	11879	11744	54	344133	305249	90	0.316052
50101	49254	80	19465	19370	56	472	504	0	664	823	0	2304	2360	26	3138	3223	29	90876	91352	74	0.318046
99329	88805	90	45022	39172	85	1656	1618	19	3141	3177	30	7326	6803	49	9313	8471	55	265685	241605	83	0.32004
111098	100377	97	54254	48377	89	1576	1486	16	3485	3209	35	7816	6749	50	10811	9828	64	312972	262549	100	0.32004
89275	83995	82	41698	39858	79	1434	1455	15	2332	2208	28	5792	5781	41	6825	6091	47	224613	214768	86	0.322034
198326	171922	112	187388	165031	96	3730	3332	32	7331	5517	47	17379	13827	75	24250	19788	88	701800	533718	107	0.323031
154294	123797	93	94144	76986	94	2136	1809	24	2981	2655	38	9086	7286	56	10790	8966	58	307830	248683	89	0.325025
19822	19719	55	13647	13698	45	290	380	0	370	471	0	1463	1843	17	2626	2573	30	68826	70551	58	0.325025
43888	43972	73	19744	19454	59	560	565	0	1414	1138	12	2585	2477	28	3685	3505	36	93709	94816	74	0.326022
119265	108558	89	82196	77246	85	2033	1928	22	3656	3299	37	7687	6854	48	10823	10110	57	312562	274465	87	0.328016
106232	99464	89	42262	39564	82	1805	1804	20	2869	2508	33	6760	5925	47	8435	7886	55	253350	241487	81	0.329013
48600	46718	83	22134	21931	70	569	707	0	1355	1395	11	2724	2777	29	3832	3694	34	96144	96413	68	0.33001
76675	72477	82	44996	41317	79	977	906	0	2194	1988	24	5561	5119	41	7111	6799	42	212939	197318	81	0.33001
32100	30673	68	21004	20869	62	335	434	0	925	738	0	1557	1875	20	2499	2058	28	59903	61290	62	0.331007
125264	107551	90	83351	75272	89	2519	2157	26	5460	4285	46	11685	9590	61	16163	14311	70	448580	372053	91	0.333001
117058	106115	86	49123	44847	84	1806	1642	21	3271	2866	35	8433	7840	50	11007	8866	57	323931	291472	87	0.333998
94862	84661	92	59621	53955	82	1461	1286	17	1434	1576	21	5510	4831	43	6786	6910	43	213507	197052	80	0.334995
75959	71173	95	32885	31822	77	971	1105	8	1736	1779	18	3890	3762	34	5125	4744	42	143542	140870	73	0.334995
73151	69008	83	35246	33947	76	1276	1115	7	1163	1622	16	3850	3618	37	5784	5506	40	161206	158327	76	0.335992
83059	78024	87	40982	38105	81	1468	1394	16	2642	2302	29	6766	6618	46	9074	7535	58	268085	246536	84	0.335992
98736	89344	84	55598	50923	83	1657	1577	21	3181	2594	35	7863	7086	50	11196	9129	61	309192	272913	87	0.336989
108397	92900	88	63386	55267	86	1597	1306	16	3282	2810	38	7577	6310	50	9902	7462	61	290793	250298	87	0.337986
117682	105577	93	61401	56314	85	1487	1340	18	3607	3262	31	7957	7818	47	10682	9894	58	329599	306616	86	0.337986
128567	122440	86	98039	93650	85	2407	2210	25	4895	4671	37	12041	11146	59	16763	16082	71	488968	450799	89	0.337986
82674	81116	77	46245	44908	78	1311	1462	15	2141	2033	21	5075	4759	39	6382	6179	48	208552	200679	82	0.338983
137671	116177	92	75804	66262	91	2865	2662	28	3454	3051	35	9622	7720	56	13122	11644	67	355685	310690	92	0.338983
117104	108993	86	98365	92673	85	2814	2541	28	4755	4103	37	10316	9403	56	15986	14727	73	414326	365852	89	0.33998
114095	103479	86	59524	55487	84	1583	1454	19	3672	3056	33	7491	6768	47	9461	8130	58	286794	251147	89	0.33998
150669	129418	102	75807	65079	89	2224	1984	26	4191	3806	40	9745	7865	55	13710	11676	61	351592	295741	92	0.340977
119669	108590	100	76282	71284	85	2290	2086	24	4187	3893	37	10088	9396	53	12638	12287	60	383999	372075	89	0.343968
129875	107117	103	58732	48647	90	1769	1352	21	3322	2730	36	8137	7130	48	11959	10052	61	328035	277020	96	0.345962
143890	124044	94	63121	54295	89	1947	1763	22	4136	3655	40	9166	8476	52	12219	10306	69	362117	319540	91	0.347956
96885	92195	81	44402	42897	81	1060	981	0	2423	2516	25	5275	5164	38	7980	8229	45	222819	216657	86	0.348953
47252	45957	73	23977	23605	75	369	406	0	1003	757	0	2538	2498	28	3507	3504	33	97046	97465	74	0.351944
70870	69469	77	35971	34491	77	1808	1552	21	3236	3293	31	7969	7666	50	10878	10841	52	316930	294382	84	0.352941
205398	173276	100	202098	166923	96	5813	4868	41	11136	8478	62	26599	20970	88	34499	28248	89	1.03011e+06	793782	100	0.352941
95625	91632	83	43295	42053	80	1112	1033	5	2021	1924	21	4142	4323	36	5969	5397	42	173697	167352	81	0.352941
139220	123098	89	48845	43272	85	1804	1589	20	3001	2365	35	8405	7473	52	12323	9791	62	345488	301815	88	0.352941
141289	127391	103	83799	77060	86	2007	1839	23	4473	3611	40	9833	8697	56	12345	10740	61	361510	308140	92	0.353938
115541	111487	86	68006	65867	82	1780	1574	22	3947	3627	37	9785	10130	51	13362	12748	63	393551	371914	87	0.354935
94554	89664	90	72371	69971	82	2598	2342	28	4745	4455	37	13078	12429	63	17532	15892	70	494297	448722	90	0.356929
106609	101201	83	60372	55748	83	1947	1640	23	3173	3208	32	7991	7700	49	10750	9422	55	315042	277259	87	0.356929
132169	113202	89	98083	88688	90	1241	1430	14	3128	2580	32	6705	5424	46	8268	7344	52	244814	208838	89	0.356929
78573	77730	82	30298	29864	75	1407	1241	12	2070	1863	25	5063	5045	38	7020	6647	47	200859	197402	78	0.357926
61512	60459	73	26384	25868	76	928	815	0	1134	1549	16	3751	3752	34	5303	5520	38	143369	143979	74	0.357926
83651	80570	82	40249	38810	79	1017	1046	5	2629	2614	30	4622	4652	36	6717	6225	47	189442	178263	82	0.358923
184593	146153	100	318365	277361	101	8589	7615	44	16832	12770	78	38947	31099	91	55007	43700	95	1.04858e+06	1.03112e+06	104	0.35992
50130	48992	77	26706	26091	74	546	486	0	1255	1235	14	2734	2774	28	3486	3680	31	103707	102595	73	0.360917
258376	175510	122	157771	103137	118	4615	3264	43	8715	6121	58	20318	12673	86	25771	16958	102	780869	506891	118	0.362911
99378	93858	83	44659	42659	81	1461	1397	17	2501	2378	28	6453	5999	44	8239	7643	51	240804	233145	80	0.363908
108666	100382	86	65005	60298	83	2109	1824	25	3365	2939	34	7625	6679	50	9704	8358	52	299988	268401	82	0.363908
45058	45431	78	19486	19166	52	639	708	0	999	1127	7	2564	2596	28	3191	3275	33	99043	99417	72	0.363908
104978	94738	88	49437	43995	83	1343	1218	16	1695	1903	24	6695	6025	46	8459	7528	52	248743	227425	82	0.363908
142208	117886	94	64720	53930	91	2268	2090	24	3803	2843	38	8547	7273	55	11150	9381	60	312889	269393	91	0.364905
35883	35817	62	18834	18548	54	547	419	0	721	781	0	2142	2208	25	2955	2869	31	84063	84486	69	0.365902
140886	125233	90	49574	45494	86	2106	1754	23	4126	3828	31	8885	8044	47	11560	10757	60	338129	316400	89	0.368893
103584	92820	84	40159	35500	83	1328	1090	7	2295	2154	26	6423	5497	44	7725	7105	48	227114	197425	89	0.36989
31233	30764	70	16979	16926	52	438	391	0	569	642	0	1660	1824	19	1952	1748	25	68193	69313	68	0.370887
21193	21384	53	13746	13604	46	382	353	0	513	727	0	1264	1216	11	1860	1856	23	52340	55173	66	0.371884
144256	121979	91	73986	62968	90	2078	1571	25	4358	3281	41	9429	7644	61	12810	10537	62	359931	295234	93	0.372881
85154	83559	79	44733	43592	78	931	1114	7	2516	2315	28	5819	5338	42	7881	8006	46	241612	235580	83	0.373878
181453	153140	111	84905	73026	92	2887	2639	28	5562	4732	45	11522	9390	58	15706	12357	73	455920	357125	96	0.374875
114459	95019	98	60905	49787	87	1594	1413	19	2207	1921	25	5920	5163	47	8455	7332	52	246794	214026	79	0.374875
60922	57685	88	31880	31224	75	702	918	0	1019	1154	9	3404	3542	33	4091	3995	37	128166	130462	76	0.375872
71288	66215	77	36890	33455	80	1302	1082	9	1565	2076	19	4921	4575	37	6651	6190	48	181420	172549	78	0.375872
36675	35192	71	23459	23152	65	456	413	0	485	1014	3	2329	2323	26	2921	3175	28	82846	80170	71	0.376869
92508	89089	83	53322	51064	81	2210	2093	24	3897	3905	34	8914	8780	46	12106	11424	57	349658	330530	84	0.376869
24866	24182	58	12978	12923	46	526	425	0	439	426	0	1186	1165	9	1698	1747	23	56476	58262	63	0.378863
75184	70389	84	50603	48887	78	1675	1392	19	2495	2348	29	6191	5766	46	7062	7259	46	217685	215559	74	0.378863
105594	98655	84	65938	62736	83	1694	1569	19	3371	2777	34	6793	6373	45	9511	8794	53	284965	254061	81	0.382851
25996	26106	70	15908	15589	50	483	619	0	694	723	0	1374	1186	13	1984	1962	21	53412	57823	64	0.383848
61680	60501	83	28457	27867	75	579	596	0	1228	1195	11	2778	2801	29	4302	3988	36	112263	112270	79	0.384845
121392	100481	98	68454	57536	88	1506	1287	16	3464	2470	36	8127	6513	59	9347	7791	66	302308	257923	82	0.384845
80128	76960	88	34536	33082	78	933	1154	9	1412	1913	21	5248	4672	40	6350	6262	41	190967	186425	81	0.385842
35566	34032	64	21636	21027	61	416	326	0	492	763	0	1808	1797	21	2797	2849	27	71090	72784	85	0.385842
162395	146008	97	85656	80704	89	2907	2690	27	5905	5305	43	13892	12033	65	17639	15681	69	558049	474054	90	0.387836
53337	52546	75	27491	26913	74	575	591	0	1521	1543	15	2812	2938	27	3435	3806	29	99026	94453	72	0.38983
96498	87506	91	47116	41724	81	1443	1215	13	2890	2557	33	6387	5992	42	9054	7659	50	236688	216580	82	0.391825
100170	88589	87	36098	30423	82	1777	1605	20	2640	2262	30	7563	6814	47	11080	10233	59	290605	262803	76	0.393819
93103	90226	80	44327	41953	80	1373	1108	10	1833	2176	22	5242	5103	40	7122	6708	44	200081	191457	77	0.39681
148631	129271	88	95979	82740	90	2331	2002	26	4848	3783	43	10223	8331	61	13445	11179	64	376852	306306	91	0.397807
138418	118123	90	73931	61638	92	1787	1534	19	3508	3020	32	8595	7310	55	10950	9425	60	328398	294613	82	0.397807
105007	94319	85	60778	55523	85	1243	1239	11	2915	2612	31	5369	5235	41	7031	6069	51	211270	190788	84	0.399801
94661	85655	84	39715	35068	80	1813	1795	20	2948	2591	29	6714	5870	47	8800	7762	52	259451	239815	83	0.401795
95133	88360	82	55718	51387	83	1407	1444	13	3409	2978	37	6667	5988	44	8908	8049	50	266621	240151	87	0.402792
26211	22478	79	13801	13808	46	203	231	0	458	672	0	1507	1538	18	2177	2087	25	51939	54498	68	0.403789
89214	81203	85	50907	47074	81	1196	1058	7	2231	1891	27	5281	4843	40	7032	6451	46	201915	184741	83	0.403789
27289	27550	60	18643	18713	60	349	579	0	706	674	0	1526	1798	19	1813	1617	22	53411	53567	68	0.404786
125225	113912	86	64699	59833	84	1902	1909	22	4338	3851	35	10005	8911	56	14286	12485	66	403807	353444	90	0.405783
100833	90761	85	42373	38528	83	1771	1542	15	2616	2045	29	6175	5181	47	9042	7613	52	240425	216074	86	0.40678
127885	115634	89	60274	54937	85	1794	1735	18	3164	3339	31	8083	7296	49	11696	11146	58	318950	297504	88	0.40678
123301	107052	87	62176	52851	86	1850	1617	20	3537	3105	36	7853	6373	52	10179	8502	57	309161	261188	89	0.407777
137876	124236	93	70172	63902	85	2223	1848	26	4830	4312	40	10811	9594	59	15159	12999	68	419718	357131	91	0.407777
53844	53892	74	21962	21755	64	867	642	0	1078	942	0	2593	2862	25	3751	3738	32	90215	89719	65	0.408774
92281	87233	81	41089	39398	80	1377	1058	13	2260	1994	27	5160	5085	37	6821	6590	40	207007	196066	84	0.409771
136527	117763	90	68796	59545	88	2034	1568	25	3724	3643	38	8718	7850	52	11279	10063	57	311249	268715	90	0.410768
28259	27883	60	15735	15615	50	387	260	0	960	1005	2	1379	1306	13	2343	2320	26	62868	62186	71	0.415753
33754	34170	51	18295	17957	54	567	602	0	635	851	0	1753	1768	20	2618	2581	30	83979	83052	72	0.415753
68888	70228	76	42856	42668	76	834	734	0	1941	2064	22	3871	3541	34	5065	4827	37	157547	155247	68	0.415753
22021	23048	58	14975	15115	48	414	396	0	367	320	0	870	824	0	1558	1720	17	46017	46423	65	0.415753
138293	114283	107	66904	55999	91	2113	1713	24	4118	3456	40	8381	7257	51	11417	10109	58	315584	267204	90	0.417747
91182	86145	83	60748	58838	80	1883	2063	20	3392	3740	30	8341	7655	47	12208	11109	67	338586	307896	82	0.418744
113729	106000	85	55221	52458	83	2538	2391	25	5383	4984	40	11840	11359	58	15905	16077	74	466734	439942	85	0.418744
48750	45044	75	41907	39715	75	217	295	0	892	710	0	1579	1504	17	2141	1939	26	64431	65361	73	0.419741
56371	55507	75	26136	25915	75	877	859	0	1120	1148	12	3003	3005	30	4795	4850	38	124493	123763	71	0.420738
145184	126084	90	67595	57337	90	2891	2432	31	4671	3372	45	10229	9002	54	15011	12528	80	402521	344622	91	0.421735
125493	118271	85	81446	76278	85	2489	2500	27	3981	3542	35	9789	9115	56	13398	11945	64	379921	342849	87	0.421735
47291	48946	72	22396	22569	54	613	656	0	759	786	0	2376	2471	27	2994	2939	30	95626	96776	62	0.421735
116993	108017	100	52487	48588	84	1682	1590	17	2496	2722	26	6281	5938	43	9118	8076	55	262680	247073	83	0.423729
99448	92587	83	59965	54888	82	1511	1712	16	2895	2575	32	7296	6598	50	9363	8583	51	261724	238261	81	0.423729
93594	87957	82	46951	43768	82	1209	1136	9	2396	2366	25	5118	4580	42	6887	5982	46	185871	176999	78	0.423729
104563	97842	94	52935	50135	80	1665	1467	20	3798	3141	42	7835	7302	48	11014	9510	57	319805	286470	82	0.423729
80054	73350	82	44497	40568	80	1076	1080	6	2025	1742	21	4994	4640	41	6564	6061	44	188683	176829	74	0.424726
26629	27367	62	15026	15148	47	202	295	0	856	808	0	1261	1225	13	2076	2072	25	58491	61011	64	0.424726
112566	104615	83	76040	70505	83	1397	1320	14	3086	2548	35	7822	7548	47	10613	9848	56	286802	253183	79	0.424726
95638	86866	89	47430	44673	82	1022	1080	6	2302	2644	25	5177	5059	39	6425	6183	42	208364	200340	77	0.425723
102823	94148	100	63033	59039	83	1877	1667	23	2795	2735	29	6595	5806	44	8877	7523	47	240247	216317	82	0.42672
48868	48348	72	17054	16885	50	474	585	0	928	996	0	2584	2552	28	4325	4269	35	112585	112809	69	0.427717
141884	122620	94	69029	60462	88	2254	2044	25	4355	3759	39	8793	8046	55	12808	10813	62	364505	311733	101	0.428714
122732	106521	95	49413	42104	86	1485	1360	19	2866	2217	31	6508	5660	48	8481	7177	59	242869	211638	83	0.429711
176542	143886	108	89651	75240	93	2466	2016	27	4952	3791	47	11452	9514	62	15434	12150	77	440170	345845	95	0.431705
139443	115059	93	72121	58283	92	2515	1847	28	4936	4101	41	11006	8847	58	15133	11677	72	403315	323094	89	0.433699
128968	120266	86	58081	54109	83	1869	1636	21	3400	2855	34	7536	7073	52	9362	8672	49	277256	263930	86	0.433699
86323	81376	82	37665	36429	80	1268	1035	6	2385	2137	27	5186	4735	39	6960	6834	48	207739	203149	82	0.435693
54359	52925	76	27303	26657	75	599	454	0	1139	1407	12	3002	2789	31	4503	4349	35	125351	121395	77	0.43669
103439	91617	92	53198	47482	84	1763	1597	19	2594	2637	30	6490	5620	49	9008	8010	55	255584	234120	81	0.437687
120788	111113	85	59127	53569	85	2041	1918	24	3465	3104	35	7641	7026	47	9893	8591	56	304840	290396	89	0.439681
111131	103152	83	59524	54107	83	1486	1284	16	3778	2922	37	7529	6713	48	9660	8607	51	291431	262641	88	0.439681
277127	216144	110	138843	109732	109	5724	4496	42	11641	9757	62	28069	23064	100	37680	30522	103	1.04858e+06	882473	110	0.439681
170599	142224	93	91439	78098	91	2991	2566	31	5055	4293	42	12139	9814	65	16317	13197	72	457537	374974	90	0.439681
100790	96823	82	45426	43879	79	1323	1274	13	2603	2547	31	5325	5263	41	7353	7211	45	198367	194349	80	0.439681
160790	131127	98	65010	54201	91	2000	1935	23	3600	3521	36	9217	7391	58	11761	9234	61	349155	285268	96	0.440678
150819	123377	93	86028	68838	92	2509	2039	29	3488	2667	39	9955	7829	62	13520	10316	72	373529	296712	89	0.440678
82680	79744	81	37938	37679	76	1386	1344	15	2341	2224	29	6630	6276	47	8047	7643	49	242939	218305	81	0.440678
101157	92694	83	48517	43845	81	1575	1338	14	3316	3005	35	7740	6954	51	9632	8622	51	291778	255556	86	0.441675
202083	150759	102	87152	65053	99	3847	3119	36	6272	5198	44	13951	11105	65	20240	16142	84	561612	451638	102	0.441675
83220	80583	80	33233	32396	78	1368	1179	12	2027	2537	23	5067	4959	39	6884	6903	43	196807	186654	80	0.447657
94424	86397	85	54587	51102	83	1210	1336	14	2817	2265	31	5901	5341	44	7963	7793	44	214664	204544	84	0.448654
130658	115574	94	47874	43120	84	2115	1846	24	4561	3811	42	10573	9069	60	15287	13556	69	429304	367866	90	0.448654
12681	12883	45	5639	5655	36	-55	69	0	134	397	0	260	224	0	156	348	0	4100	3964	34	0.450648
112776	105522	85	63241	59482	83	1926	1955	22	2977	2751	31	7975	7725	47	9912	8889	56	291529	260689	84	0.451645
93923	89611	88	50742	49107	80	1440	1209	14	2266	2367	24	5764	5707	41	7351	7086	47	225139	222699	81	0.454636
150553	130093	95	76939	64800	91	2239	2057	23	4303	3749	34	9152	8184	56	11912	10023	58	347434	313030	89	0.454636
86991	80377	82	41706	38381	81	1720	1434	20	2675	2600	28	6314	5991	45	9861	8877	61	261911	241956	81	0.45663
34151	34150	69	11325	11331	43	671	779	0	581	905	0	2181	2149	26	3542	3232	34	90777	89865	72	0.458624
77404	71063	82	39610	35164	82	1515	1374	14	2402	2151	25	5318	4648	42	6921	6385	49	187664	170430	74	0.458624
126674	114677	86	63397	57345	84	2059	1898	23	3958	3496	38	8511	7428	51	11963	10622	59	352609	313797	86	0.458624
74427	75924	76	42412	41051	77	880	949	0	1641	1602	22	4725	4772	36	6596	6138	44	174203	168048	71	0.458624
80666	78268	85	44358	43226	77	863	892	0	2708	2572	26	5400	5329	40	6794	6242	48	200721	194944	77	0.459621
102917	97009	83	63515	60891	82	2240	2192	23	3740	3144	36	8902	8014	49	12612	12112	60	355395	322675	83	0.459621
11856	11667	55	8906	9184	41	236	209	0	278	371	0	670	670	0	996	982	0	27456	29744	54	0.460618
93499	85139	85	49480	43723	84	1462	1541	16	2641	2581	30	6239	5913	43	8738	8682	49	263007	253174	86	0.4666
88632	80636	82	32584	28461	78	1615	1355	19	2704	2456	31	6592	5902	46	9487	8210	56	256389	236192	83	0.467597
30331	28758	70	13300	13070	47	248	170	0	959	1015	2	1876	1821	21	2891	2634	33	77002	76640	73	0.468594
30969	30532	54	18381	18098	55	326	359	0	921	1117	7	1638	1851	19	2395	2241	26	74714	75970	72	0.469591
108354	99831	93	49983	46280	82	1826	1746	20	3263	2933	33	7325	7249	44	9934	9696	55	281436	270394	86	0.469591
11877	13315	46	10094	10124	43	242	196	0	839	674	0	959	872	0	1535	1864	16	39128	39587	64	0.471585
101338	90413	98	61541	55169	83	1422	1230	13	2829	2494	28	6564	5663	49	7473	6430	49	222867	196463	89	0.472582
118061	107616	92	63098	57603	85	1671	1511	17	2907	2977	31	7853	6770	50	9566	7581	54	299897	260669	92	0.472582
107373	90065	87	50170	43085	85	1256	940	0	2565	2412	28	6192	5389	46	7483	6657	49	235313	205710	88	0.473579
113701	105575	89	43417	39392	81	1404	1326	15	3016	2799	29	7097	6226	50	9299	7789	52	256251	234695	91	0.474576
115535	102945	96	66425	60569	85	1625	1505	18	3801	3344	35	8049	7627	47	10819	9573	60	308990	276210	87	0.475573
103060	99007	83	51854	49804	80	1776	1429	21	3081	3139	32	6877	6526	45	9033	9070	51	287284	272288	87	0.475573
91257	86643	83	57413	54596	81	1428	1436	17	2831	2384	33	5641	5559	41	6659	6212	46	203131	185229	84	0.475573
92816	86422	83	47433	43827	81	769	684	0	1718	1609	22	5085	4896	40	6211	5555	45	192036	176814	85	0.47657
78731	74517	84	40812	38963	79	1215	1217	11	2205	2133	24	5132	4672	42	6272	5651	41	182581	177991	84	0.477567
177871	141227	99	94759	77502	97	2380	1980	28	4935	3325	44	10837	8271	59	14563	11540	69	417159	316171	100	0.479561
74071	73437	78	38173	37009	77	1102	1001	1	2039	2188	24	4783	4306	41	6741	7039	40	180775	175793	80	0.479561
101183	96081	83	43762	41340	81	1571	1398	14	2964	2451	31	7198	7183	44	9855	9817	53	289547	270210	83	0.480558
140473	125096	91	86910	77617	90	2688	2328	26	5037	4622	40	12503	10565	61	16565	14333	73	462211	412506	92	0.482552
82047	80890	79	36141	35443	77	1488	1508	16	2190	1989	26	5598	5315	41	7067	7058	43	214839	207093	79	0.482552
13863	15358	40	11334	11392	45	175	347	0	106	556	0	817	969	0	1791	1773	21	41214	44326	60	0.485543
51609	47878	80	24706	23648	69	846	587	0	1641	1618	16	2616	2728	27	3453	3349	30	97453	94596	74	0.485543
91239	87053	80	39388	37813	80	1332	1178	12	1860	2065	22	5010	4924	41	6937	6957	44	195618	188967	81	0.48654
154772	124491	96	81951	68272	93	3002	2174	32	4182	2968	38	10576	8669	57	15076	12221	72	400556	314315	92	0.48654
90142	88789	79	56733	54701	80	1233	1306	13	2601	3046	24	6881	6769	45	8860	8887	49	248642	244528	74	0.488534
82488	77918	83	41145	39612	79	1084	1239	10	2457	2311	27	5061	5170	38	6351	6018	44	199074	194526	77	0.489531
166796	132061	96	100642	82847	94	2494	2154	27	4487	3455	42	10203	8785	54	13620	11217	69	396444	324405	92	0.490528
137386	127099	86	69305	63744	84	2513	2182	27	4545	3751	41	9930	9111	55	12528	10941	56	379870	327310	92	0.491525
225560	171002	99	92436	73639	97	3978	3219	36	7358	5486	53	17168	13125	76	22590	16752	91	641457	492233	102	0.491525
97773	90163	88	46524	44663	80	1494	1411	16	2250	2507	29	6333	6418	42	7746	7136	48	232805	224625	81	0.492522
79407	75607	90	41305	39121	80	1346	1188	15	2186	1838	26	5224	4934	42	7457	6494	48	193990	179203	95	0.492522
93622	84357	85	60579	56183	83	1345	1328	14	1970	1810	18	5638	5061	42	7715	6763	48	216346	200587	83	0.493519
86447	82537	83	25173	24389	67	1567	1367	15	2543	1990	32	5462	5146	43	7129	6660	44	209516	202903	79	0.493519
83041	81314	80	58450	56455	79	1298	1256	14	1571	1883	19	5038	5131	38	6478	5952	44	195741	187696	80	0.494516
154924	139780	94	52666	48091	87	2477	2063	26	4443	3821	40	9822	8719	57	12167	10688	62	359981	298656	90	0.494516
139420	119413	90	59648	51299	89	1782	1436	21	4073	3223	39	8539	7156	49	12299	10251	60	350159	304564	91	0.494516
20098	19717	54	11986	11914	45	273	238	0	513	597	0	813	1064	5	1707	1839	20	43543	45630	64	0.49651
314268	192803	157	241847	169087	140	5925	3856	45	11066	7511	58	25945	17616	95	33128	22632	110	1.00498e+06	678868	141	0.49651
149322	133984	92	131627	122522	88	3470	3428	30	7395	6248	47	16268	13776	71	21548	17993	81	624394	491494	93	0.497507
81910	78292	87	36818	36128	77	1489	1286	15	2046	2154	23	5373	5436	38	8094	8214	46	216770	212002	81	0.497507
99253	89361	86	49869	43835	85	1826	1655	22	2810	2590	29	7137	6746	47	9594	8935	51	297295	269678	84	0.497507
159858	137741	97	77726	68934	91	2455	2162	27	5236	3945	43	10701	8797	56	14639	12434	75	399110	330591	97	0.499501
93033	83786	95	51460	46189	85	1699	1525	18	2434	2173	29	5707	5321	43	7785	7102	46	225099	210316	88	0.500499
61642	59904	74	24606	23953	74	899	746	0	1693	1745	21	3299	3231	31	5023	4611	40	136705	136584	82	0.502493
81768	77858	78	45157	41430	78	1059	874	0	2634	2193	27	5614	5074	43	7357	6722	52	216329	197712	83	0.504487
76489	73895	80	40883	39646	77	1354	1458	16	3819	3452	32	7452	7342	43	10993	10344	56	301835	286445	82	0.505484
81630	77480	80	45154	42688	82	1356	1121	10	3320	3324	33	7740	7185	47	10269	9606	59	293517	261403	96	0.505484
153514	130182	91	90044	77517	91	1953	1500	21	3616	3108	39	7783	6730	48	10756	8683	55	311579	260914	94	0.506481
68319	65275	86	37590	36143	77	1120	1144	10	2537	2304	30	5447	5267	41	7426	6925	52	211630	195206	81	0.506481
118359	110935	96	73959	71210	83	2374	2302	26	4670	4135	35	10531	10677	55	14660	14918	62	404428	377676	91	0.508475
78204	76708	78	39140	38501	77	602	814	0	1767	1360	16	4039	3871	36	5509	4945	40	162238	163219	78	0.508475
137520	124168	88	65866	59205	86	2851	2765	28	4011	3680	35	9321	8526	52	11921	10248	58	367751	317148	93	0.510469
149764	125866	104	80650	68901	90	2085	1872	24	3494	2940	31	8832	7710	51	11180	9252	62	337285	284551	93	0.512463
179753	139347	110	97999	79374	96	2197	1911	24	5642	4003	45	10932	8966	56	14999	12232	78	417726	338535	94	0.512463
32802	32631	68	17973	17970	51	448	341	0	725	954	0	1597	1450	18	2305	2652	25	67385	67644	66	0.51346
118841	101726	90	58573	51166	86	1721	1508	20	2898	2669	32	6983	6098	49	9440	7621	58	271887	229601	86	0.51346
178239	151474	105	95611	82321	94	3618	2903	35	6934	5522	54	14670	11892	72	20335	17350	84	564677	442649	98	0.514457
130578	113644	96	67091	61513	88	2194	2111	23	3769	3915	33	10291	9882	59	14354	13138	72	408107	389065	89	0.516451
77673	75725	78	34754	33671	77	1784	1509	20	3253	2914	34	7891	7515	47	11601	10946	58	310274	281053	80	0.516451
12168	11772	51	9071	9310	41	90	123	0	238	475	0	525	726	0	1388	1517	14	28721	29436	55	0.517448
21163	18971	72	12351	12416	46	362	361	0	430	412	0	1331	1207	17	1952	2053	21	54154	58380	51	0.521436
91669	84881	84	49188	45832	81	1213	1292	10	2666	2221	28	4773	4040	41	6928	6095	46	190737	172941	75	0.521436
59978	58269	80	27700	26779	76	617	690	0	1176	1286	13	2665	2877	25	3463	3444	33	97807	94299	75	0.521436
80655	77087	83	40245	39241	77	1324	1361	13	2390	2336	23	4974	5026	38	7031	6810	44	206239	197081	82	0.522433
97597	89721	88	46207	41623	83	1353	1331	13	2087	2180	24	5950	5722	42	8213	7219	57	234034	205983	80	0.522433
187621	142271	98	92747	72043	96	3076	2311	31	5317	4027	43	13466	10758	66	17822	13515	79	517354	406895	95	0.52343
92793	90020	81	63802	61869	80	1525	1656	18	3226	2808	32	6933	6630	43	10779	9636	59	272802	256364	80	0.52343
88936	76644	86	37552	32252	82	1498	1184	12	2014	2102	24	5660	5059	42	7498	6771	43	216049	195222	83	0.528415
68310	66540	85	39733	38449	77	1008	676	0	1501	1181	22	4014	4005	34	4650	4091	45	137867	137195	78	0.528415
147607	133421	88	68060	63199	87	1874	1966	23	4194	3684	38	9582	8494	53	12524	10317	64	373702	323898	91	0.529412
73304	69111	79	56544	53295	79	1071	1158	10	2751	2374	27	5569	5858	40	7775	7294	47	216932	197939	82	0.529412
104946	97551	83	51276	47205	85	1629	1551	18	3228	3220	29	7467	7264	45	10614	10273	53	310735	289015	85	0.529412
141999	124969	89	76924	68748	89	2655	2650	27	4114	4161	34	11761	11133	59	15810	14537	64	465503	444271	95	0.532403
97682	91184	85	51345	48220	80	1143	1177	12	2755	2867	28	6788	6281	46	8435	7677	55	249252	225984	86	0.5334
274676	174934	131	155359	103547	119	5007	3391	43	9617	6445	57	23528	16232	97	31173	21959	111	887052	632496	123	0.5334
94661	86278	91	48827	43803	82	1308	1288	14	2383	2508	23	6386	5737	43	7950	7002	52	247855	229455	88	0.536391
59688	59183	76	29792	28790	75	359	524	0	1804	1662	21	3468	3316	33	3597	3355	34	124686	121730	78	0.536391
69114	66344	82	31501	29757	76	924	890	0	2257	1903	23	4121	4055	34	4640	4190	41	150881	143973	80	0.538385
89038	84796	87	28172	27058	78	1192	1303	14	2841	2657	28	6248	6292	41	8338	8420	46	244657	237282	85	0.539382
103901	89602	89	48233	41240	86	1340	1242	13	2357	1975	26	6302	5334	46	8677	7374	54	241493	210284	88	0.540379
100730	92889	85	41602	38273	82	1561	1426	17	1806	1935	24	6387	5860	48	8347	8004	52	252742	237427	88	0.540379
150284	127284	91	139737	122574	91	2523	1986	27	3795	3167	37	9674	8451	53	13426	11622	72	382876	326608	91	0.540379
104216	94235	88	46710	42008	81	1688	1574	18	2730	2538	31	6808	6200	47	9990	8925	52	272632	241887	88	0.541376
103931	98431	98	42211	41054	81	1698	1647	18	2733	2596	26	6278	5629	45	7962	7684	48	238804	218052	88	0.542373
99012	91738	88	50194	47064	81	1390	1203	14	2783	3052	28	6318	5631	46	8133	7300	50	253320	232068	84	0.54337
21386	23238	44	13105	13538	45	417	468	0	446	576	0	1331	1413	17	1747	1669	20	47403	48506	65	0.54337
26884	27723	66	9981	9802	43	267	472	0	742	690	0	1346	1498	16	2408	2464	26	69083	72485	67	0.544367
33897	34406	70	16859	16686	52	407	314	0	898	1032	3	1452	1324	15	1898	2196	21	65254	66210	71	0.544367
121244	105106	87	82010	72541	88	1755	1452	22	3879	3680	37	8037	7346	50	11160	9282	62	306254	278869	87	0.545364
31752	31624	69	18244	17991	53	514	508	0	574	1246	9	1744	1627	21	2283	2459	26	71149	75518	67	0.546361
29881	29392	70	14329	14073	49	476	391	0	158	247	0	1345	1462	14	2097	1974	20	61208	61851	65	0.548355
93803	88685	97	43311	40412	81	1394	1344	13	2582	2569	29	6313	6101	43	9102	8710	55	257832	263413	67	0.549352
71678	69779	80	34409	33527	77	957	895	0	1943	2004	25	4531	4832	35	6896	6717	47	177713	176445	74	0.549352
149347	131407	99	98032	89526	88	1537	1517	17	4694	4222	37	9287	8143	52	11591	9863	58	342814	294712	87	0.551346
60581	59994	75	38891	37298	77	838	585	0	1629	1410	14	3635	3644	32	5009	5002	37	145158	136950	74	0.551346
19219	18500	60	13319	13539	47	332	327	0	631	477	0	1118	1187	9	1471	1628	18	43435	44190	63	0.55334
174541	137384	101	85983	67211	94	3449	2585	35	5484	4423	46	13302	10039	66	18265	13983	85	507180	393459	91	0.55334
46459	46825	58	20627	20449	59	419	428	0	1183	873	0	2296	2462	26	2854	2608	34	93246	91602	64	0.554337
150548	129850	95	99812	89090	90	2944	2614	29	4755	4253	43	12096	10724	63	15952	13674	69	465325	390117	88	0.554337
126314	110804	90	72869	63618	89	1630	1488	18	3270	2646	40	7192	5924	46	9964	7761	55	273606	232629	88	0.556331
100669	93085	87	47345	43503	82	1306	1161	11	3062	2735	33	7878	7663	46	9872	9420	58	283391	267961	84	0.557328
105595	98231	83	50046	47729	82	1934	1950	23	4321	3689	40	9072	8140	56	12386	11877	65	347268	299892	87	0.558325
100902	85517	89	49968	42355	86	1260	1022	5	2555	2158	33	5973	5364	45	7894	6781	48	223490	193370	79	0.558325
273739	160478	122	135695	85389	116	4156	2509	47	7536	4377	68	17571	9744	89	24097	13048	103	694767	367674	114	0.558325
88008	81358	82	40848	36134	79	1120	1069	8	2752	2354	29	5655	5437	42	7475	6648	53	213308	192395	82	0.56331
92098	84310	87	49353	46115	81	1580	1351	19	2446	2067	31	6341	5773	44	9820	8571	57	263034	243321	87	0.564307
41145	40397	61	20086	19987	54	469	664	0	1071	877	0	2423	2482	24	3449	3513	30	94244	95344	75	0.564307
110896	95640	88	58232	52133	87	1706	1642	20	3186	2841	33	7272	6355	48	10553	9399	56	284394	251221	89	0.565304
144559	126983	92	67689	61602	88	2625	2573	25	5364	4803	44	12275	10801	61	16761	14549	78	472451	399449	92	0.566301
19541	18981	60	11502	11543	44	259	304	0	314	408	0	1041	1270	11	1684	1359	19	41891	41314	66	0.567298
79811	81672	78	39671	38935	77	1128	1110	9	2828	2349	29	5503	5487	42	7322	6873	45	204308	202742	74	0.570289
51759	49038	74	27200	25786	74	985	863	0	1032	1090	8	2540	2549	26	4111	4386	36	114739	116268	75	0.571286
144664	126424	91	76282	66530	90	2851	2715	28	4774	4256	39	12203	9804	66	16255	13812	73	451956	359589	98	0.572283
45358	45526	73	21459	20976	62	450	460	0	1053	957	0	2268	2375	25	2701	2665	26	89620	90894	75	0.574277
138343	127755	89	57657	54474	85	2572	2528	27	5267	4622	40	11622	10184	61	15049	13868	64	436692	373796	91	0.576271
27062	27129	65	14151	14250	48	515	573	0	708	654	0	1142	1319	12	2333	2606	26	59422	62916	66	0.578265
108098	97584	91	80069	72903	84	1779	1482	23	3228	2977	33	8094	7583	47	10790	9818	58	316710	292690	81	0.579262
78457	74191	81	36145	34171	77	1391	1247	12	2517	2583	24	5741	5334	43	8020	7366	49	228766	212144	79	0.579262
154388	132699	97	95314	85305	91	3008	2821	29	5755	5070	41	14049	13068	65	18184	17546	73	541371	517158	88	0.582253
118479	103649	88	64718	55341	86	1663	1505	19	2741	2665	31	7963	6956	50	11606	8383	68	322593	268233	86	0.58325
97026	83547	100	55458	47273	100	1455	1163	14	2648	2138	29	6424	5303	46	7941	6616	49	243757	213747	100	0.58325
44478	43644	81	18858	18485	53	463	494	0	638	869	0	2402	2253	26	3400	3457	31	88550	95362	61	0.58325
38418	39555	62	21046	20383	65	762	695	0	568	855	0	2438	2218	28	3762	3201	35	102547	103520	66	0.584247
119815	110918	87	59164	55000	83	1994	2029	22	4251	3442	41	8434	7300	53	10461	9414	56	319199	281366	87	0.585244
55982	54620	70	26345	25975	74	967	914	0	1198	1152	9	3367	3608	32	4346	4203	41	128070	127727	69	0.585244
87870	84650	80	29200	28122	77	1284	1416	16	2138	2236	26	6130	6011	42	7527	6762	45	231258	229256	81	0.587238
102445	89086	91	62177	54570	85	1397	1104	10	2466	1864	33	4909	4408	41	7321	6448	49	198671	176615	81	0.589232
110624	103372	83	78608	73019	84	2131	2000	23	4199	3577	37	8699	8111	48	11285	10409	56	344518	298441	88	0.590229
68567	66113	80	28494	27311	76	1181	1338	11	1653	1648	20	4444	4311	36	5685	5521	38	176732	171226	77	0.590229
76739	74810	78	46618	45036	78	1473	1401	16	2473	2497	29	6231	6001	42	8533	7468	55	238415	213176	82	0.590229
92658	82827	85	44960	41607	81	1420	1378	13	2894	2777	32	7119	6211	48	8294	7979	51	247173	222105	84	0.591226
72302	71083	77	33399	32628	76	859	920	0	1861	1329	21	3507	3519	32	4970	5339	35	136657	134003	79	0.59322
99680	94285	82	47246	43055	81	1608	1679	18	2628	2459	30	6144	5273	45	8821	7476	55	253250	228857	84	0.59322
81849	77529	80	43887	42117	80	937	929	0	2199	2016	22	4795	4614	39	7254	6523	45	205045	196441	82	0.594217
122857	110557	86	49773	44019	85	1636	1514	19	2538	2371	30	6863	6515	46	8829	7711	56	259889	234455	84	0.595214
92208	86961	87	41114	39178	79	1293	1298	12	2401	2753	25	5374	5327	40	5892	5996	43	198789	196940	80	0.595214
44344	43468	76	29083	28831	73	533	548	0	759	638	0	2285	2371	25	3187	3089	30	84756	87086	73	0.595214
37025	35697	75	19954	19711	57	435	483	0	581	712	0	1738	1701	22	2140	2184	24	72671	70258	70	0.596211
66730	63559	80	31341	29792	77	862	871	0	1608	1548	18	3728	3624	33	5302	4765	41	152468	148058	80	0.596211
118852	106752	89	77794	71304	85	1414	1355	15	3233	2657	33	6671	6154	46	8439	7877	47	244594	218465	85	0.597208
134745	118286	90	60665	53714	86	2280	2029	25	4096	3468	37	9036	7594	55	12554	11208	64	356510	311810	89	0.597208
154855	136356	102	76189	67929	88	2215	1900	24	4836	3770	42	10520	9109	53	14105	11482	66	409127	347085	91	0.597208
89790	83199	96	41067	38692	80	1128	1145	8	2071	2381	24	4890	4480	38	6676	6742	44	198966	194350	79	0.598205
101083	91664	86	53672	48255	84	1436	1248	15	3007	2783	31	6205	5326	45	6798	5938	47	229665	205415	84	0.598205
53034	52314	74	18629	18721	54	611	793	0	1783	1463	18	3184	3457	29	4396	4614	34	133825	135249	75	0.598205
140399	127904	91	76019	70393	87	1888	1879	22	3736	3697	32	8394	7644	48	10817	9141	60	326515	280928	91	0.599202
98075	89665	86	47060	41808	83	1293	1181	11	1985	2221	24	5719	5335	42	8449	8208	50	211844	192516	82	0.601196
48020	46875	77	21700	21627	65	928	883	0	832	1182	9	2589	2568	28	3772	3942	32	97706	99569	66	0.60319
90484	86465	82	34580	33408	79	1785	1526	22	3315	2952	33	6817	6890	44	8857	8351	56	260686	255576	85	0.604187
87165	83852	87	40464	38810	78	1102	1111	8	2387	2640	27	5739	5348	42	7940	8120	45	219302	217176	81	0.604187
89829	85105	96	34917	33344	79	1212	1294	12	1926	2080	24	5685	5439	41	6527	5889	42	210509	206930	80	0.607178
80386	75825	81	40692	38376	79	1228	1193	9	2098	1589	26	5029	4439	41	6994	6414	43	192541	178339	79	0.608175
158382	138286	91	98495	86634	88	2630	2188	29	4782	4041	48	11416	9903	59	15063	12395	80	423371	363060	92	0.609172
77521	71994	83	43996	41189	80	1248	1080	7	1932	1926	22	5708	5464	41	7445	7267	46	225531	213508	78	0.609172
91559	85375	81	42788	38234	79	1567	1414	16	2840	2560	31	6400	5800	44	9001	8525	51	272235	250967	78	0.609172
123342	104603	91	56110	47995	88	1899	1650	19	3755	2834	36	8285	7208	60	11167	9255	64	308402	265084	82	0.61017
40611	39215	81	14840	14839	48	502	614	0	755	925	0	2565	2353	28	3436	3426	32	89022	90149	68	0.611167
74387	68089	95	37451	35202	79	898	798	0	1746	1603	21	4592	4516	37	5793	5489	48	166373	154311	76	0.612164
100353	94779	85	57824	55053	82	1432	1469	17	3134	3036	32	8158	7881	46	11335	10326	60	304319	274404	79	0.613161
139580	123731	90	64155	58014	86	2400	1801	26	4709	4011	41	10857	9844	54	14420	12333	63	400679	340981	86	0.613161
145330	121699	99	76872	65082	90	2581	2184	26	4775	3911	47	10434	8190	56	14193	11669	70	400852	324331	90	0.615155
81105	77181	86	41547	39592	79	1186	1068	7	1217	1552	15	4912	4983	36	6514	6282	44	183040	180880	71	0.615155
23718	24958	58	10558	10462	43	319	394	0	471	625	0	1180	1149	9	1608	1679	20	55562	60738	59	0.617149
17425	17883	59	8738	8730	41	172	278	0	593	536	0	911	967	0	1328	1402	15	41341	41502	59	0.618146
76407	72290	82	35753	34472	79	913	901	0	2037	2052	24	4414	4196	36	6241	5969	41	173379	167920	76	0.618146
87803	83593	82	36809	35117	79	979	1092	7	2287	2275	24	5029	4917	41	6895	6228	47	204781	198889	81	0.621137
94791	85602	85	52746	47069	84	1657	1348	19	3074	2627	30	7053	6371	47	9991	8889	59	291584	268039	85	0.623131
50898	47876	90	19142	18147	63	711	602	0	1436	1496	15	2929	2880	29	2840	3342	29	113243	108709	90	0.623131
22592	22989	60	16684	16668	51	204	170	0	818	873	0	1352	1373	16	1829	1770	22	48668	49666	65	0.623131
164437	89636	121	73695	42386	120	2150	1153	9	4640	2784	57	10968	6036	81	15046	8020	89	439315	238528	120	0.624128
148909	131047	95	78253	70944	87	1997	1838	22	3897	3371	36	8260	7388	53	10428	9248	55	288518	261745	88	0.624128
21625	21545	64	13592	13749	46	438	215	0	469	657	0	1239	1530	15	2293	2390	27	54977	59419	59	0.625125
103411	95764	93	47905	44430	83	1326	1284	13	2648	2529	28	6114	5530	43	8215	7081	52	245644	218112	83	0.625125
89916	83149	84	40773	38334	80	1154	916	0	2232	1922	26	4409	4327	37	6062	5810	47	170261	163760	81	0.626122
136298	121587	101	50249	44661	88	2553	2435	26	4812	4299	48	10215	9541	58	14378	12581	73	407607	377313	88	0.628116
88862	84615	86	60476	58783	80	1574	1275	16	2524	2364	27	5444	4982	40	7774	7297	49	202558	201117	79	0.629113
200641	156353	102	130349	105593	98	3874	3483	34	6401	5093	53	13153	10148	65	18258	14407	77	520277	401302	100	0.629113
72766	73291	77	44331	43967	76	990	1064	6	1920	1881	23	4770	4888	38	5875	6053	42	173429	173405	77	0.63011
127150	116598	88	57523	52356	85	2344	2362	24	4731	3929	39	9991	8622	55	14217	12619	73	391904	327012	89	0.631107
99217	95084	87	55617	54064	80	1321	1387	13	2240	2336	28	6439	6714	44	9407	9533	48	262594	250428	81	0.631107
96979	92751	89	43663	41870	80	1701	1613	18	2395	2599	27	5972	5801	43	8006	7739	49	236094	242101	64	0.632104
118515	108611	86	53337	49554	84	1566	1368	19	2748	2390	28	6946	6536	45	8951	8037	51	260515	248253	84	0.637089
36409	34658	72	22991	22500	69	374	365	0	904	648	0	1759	1730	21	2263	2398	25	66309	63080	69	0.637089
131737	120701	90	89931	84450	88	2151	1958	25	4795	4388	34	10887	10440	58	14145	13260	66	411129	390823	87	0.639083
93202	87653	84	43584	41387	80	1416	1050	7	2117	2405	26	5116	4765	37	7425	7490	45	207817	194634	78	0.64008
137672	117255	93	76232	66394	89	2244	1515	26	4208	3721	40	10377	8949	61	13597	11531	66	402213	343330	88	0.641077
86017	79949	83	37494	33909	82	1379	1081	10	2190	2025	25	4704	4485	40	6716	6310	40	199176	177031	78	0.642074
64354	63523	77	41316	41073	75	927	973	0	1183	1202	10	3954	3911	36	4861	4893	38	146280	150062	68	0.642074
78426	80943	76	31431	30984	76	1183	1182	10	2210	2049	23	5303	5385	37	6226	6319	44	192243	191469	75	0.642074
118419	102756	88	51942	45251	86	2135	1873	24	3783	2826	36	8065	6556	52	11367	10289	64	325286	286969	83	0.642074
162335	132507	104	64821	53296	91	2627	2448	28	5269	5250	43	13668	11720	70	17718	16132	73	507728	436244	93	0.643071
32529	33354	57	17784	17430	55	516	485	0	785	845	0	1839	1754	23	3353	3185	31	78766	77699	67	0.644068
100032	91692	92	38177	35023	82	1916	1504	22	2837	2672	29	7135	6822	46	9674	8602	53	296558	268376	83	0.646062
91338	87804	81	39655	37488	79	1417	1248	17	1990	1762	21	5379	5390	39	7269	6573	44	212308	208180	73	0.646062
130508	114840	89	76461	68733	87	2568	2334	24	3731	3542	32	9982	9325	55	12885	11242	65	364758	328037	87	0.648056
176913	143029	97	70351	58110	93	2548	1970	28	4538	3838	38	10252	8275	55	14302	11508	63	420249	328390	94	0.648056
38547	38198	71	19284	19408	51	267	268	0	765	842	0	1748	1906	22	3365	3286	34	74933	76476	66	0.648056
72485	72921	68	33164	32691	75	821	922	0	1725	1605	18	4457	4561	36	5787	6239	38	171817	170417	74	0.649053
90860	83490	82	48418	44895	82	1521	1417	13	2064	2153	24	5560	4845	43	7423	6169	52	224063	202242	82	0.65005
18694	18879	56	12455	12595	46	299	280	0	509	594	0	938	1160	8	1588	1723	18	40096	41058	63	0.651047
102460	97496	80	49124	46772	80	1543	1546	17	2558	2715	28	6432	6013	42	7996	7141	52	261727	247744	80	0.652044
22030	23278	52	15021	14953	50	298	361	0	405	555	0	1524	1719	20	1912	1851	22	55827	56448	58	0.655035
95449	87631	84	33452	31425	82	1780	1726	20	2757	2813	34	7912	7519	50	9724	9448	55	281780	272144	87	0.657029
97477	91442	85	44782	42323	80	2095	2071	23	3858	3869	33	9325	9070	49	12538	12198	62	360951	348299	84	0.66002
169785	156728	89	114604	108591	87	2891	3174	28	5640	5213	43	11976	10659	61	16485	14685	72	462250	401849	89	0.66002
44452	45993	64	18745	19083	50	520	616	0	878	891	0	2540	2576	26	3265	3309	31	95106	96239	72	0.66002
65970	66124	76	28814	28247	73	2051	1987	23	2668	2488	28	6635	6514	43	8797	7881	62	245140	230975	77	0.66002
110776	97641	85	54892	48281	84	1793	1469	21	3496	2790	37	8154	7099	51	11641	9990	59	344656	292812	86	0.661017
128752	109223	97	65149	55082	86	1890	1427	21	4309	3651	42	8428	7174	53	10819	8271	62	295209	246332	88	0.661017
28143	24908	77	14315	13967	48	321	390	0	591	393	0	1406	1433	15	2033	1764	24	55452	55357	67	0.662014
121961	110592	86	64028	59948	85	2211	1965	24	3669	3489	34	9437	8993	52	12262	12195	57	372181	348463	87	0.663011
69069	66016	80	37502	36761	77	887	961	0	2043	2036	23	5443	5319	39	6956	6929	43	210488	193345	83	0.664008
24235	24859	67	14400	13991	52	380	384	0	49	273	0	1108	1249	11	1885	2166	23	61187	56345	79	0.664008
124744	116175	86	60884	56036	86	2198	2098	24	4870	4420	37	10276	9301	54	13897	12364	69	397758	337921	91	0.665005
172623	139711	96	92538	77061	92	3158	2175	33	4541	3670	43	10943	8649	56	15450	12628	76	405952	327826	95	0.665005
18402	20579	53	13406	13540	46	224	311	0	581	473	0	1246	1385	13	1701	1520	16	51280	53106	63	0.665005
139778	124506	90	74197	65405	87	2235	1905	26	4003	3358	41	9642	8256	57	13741	12099	67	401739	340205	90	0.667996
99547	95462	83	41109	39993	80	1946	1784	22	3006	3010	28	6710	6605	43	8859	8596	50	275853	270576	81	0.667996
67320	66224	77	32988	32359	76	926	904	0	1713	1764	18	3860	3864	34	4768	4897	36	143046	141395	78	0.668993
105711	96615	85	41959	37266	82	1901	1786	19	3277	3267	30	7644	6860	46	10750	9641	59	286968	257986	84	0.66999
85562	80181	82	44618	42912	81	1160	1118	10	2204	2392	26	5510	5341	42	7565	7100	43	229150	224560	79	0.66999
94552	87989	83	48375	43591	81	1362	1200	13	3092	2593	32	6235	5535	45	8846	7165	56	251054	223514	81	0.670987
85614	81502	78	38309	35143	80	1183	1219	13	2236	2251	25	6000	5452	47	7103	6466	44	208565	190981	78	0.671984
135523	120612	93	56989	50480	86	1410	1288	14	3403	3068	34	8056	7159	50	10281	9385	54	301284	268506	85	0.673978
270246	197307	115	163950	123000	111	5068	3895	40	8995	6283	67	21159	14967	90	27765	19048	96	799342	546308	109	0.673978
85414	81246	81	51913	48136	81	1582	1331	19	2647	2605	30	6398	5871	44	8709	7803	61	259047	241285	96	0.673978
85059	79645	80	42700	39743	80	1024	1028	4	2099	1892	18	4634	4674	37	5250	4876	40	180872	175846	77	0.676969
126207	110833	94	79629	70099	88	2186	2059	24	4281	3711	38	8414	7129	51	10232	9337	53	313610	277445	84	0.676969
208212	157954	105	101569	80318	99	3148	2581	31	5532	4223	47	14537	10925	69	19516	14703	88	543305	405451	103	0.677966
115016	102930	85	64453	56987	84	1765	1321	20	2945	2816	29	7291	6428	47	9825	8546	64	282149	243358	83	0.677966
32311	31999	70	25354	25475	70	398	267	0	554	576	0	1475	1476	18	2277	2499	21	64381	63087	70	0.680957
58299	58752	76	15874	15494	49	1021	908	0	1301	1259	13	3476	3338	34	5035	5503	37	148236	146807	75	0.680957
117114	107336	86	70594	64810	85	2345	1740	28	3761	3483	34	7708	6631	52	9901	8434	54	299404	261993	88	0.681954
138104	124232	87	83478	76516	86	2386	2040	28	4332	3927	36	10084	9232	53	13580	12102	63	393945	337507	89	0.682951
110209	97263	98	65638	59886	85	2205	1632	25	3776	3107	34	8180	7423	51	11155	10079	57	310346	276288	87	0.683948
85405	78791	82	50154	47187	81	1316	1272	13	2087	2011	27	5315	5226	40	7992	7572	47	205418	186619	82	0.684945
127670	109371	88	73277	62563	87	1648	1344	19	3331	3033	33	7788	6784	52	11480	9776	59	314082	264283	88	0.684945
40585	40961	72	17039	16727	51	625	509	0	952	1023	4	2122	2128	25	2697	2643	26	82038	83571	72	0.685942
126005	108409	91	66833	56645	88	2153	1984	24	4103	3715	39	9065	7953	55	12178	9986	60	351642	313888	88	0.686939
266956	211199	126	159866	129331	118	6431	5160	42	13268	9973	69	30316	22623	114	40353	31446	114	1.04858e+06	877359	125	0.686939
14845	17786	40	12410	12811	44	213	204	0	215	426	0	1068	1252	10	1853	1722	21	41746	40845	64	0.686939
23359	22979	67	14928	14826	49	400	372	0	588	920	0	1581	1640	20	2559	2696	30	59148	60667	68	0.687936
104979	93378	98	51234	46569	83	1766	1662	19	2497	2572	28	7314	6497	51	10435	9920	53	280000	250111	90	0.688933
28479	28234	70	14111	14053	48	529	574	0	466	511	0	2036	2110	23	2254	2402	23	65131	64918	68	0.688933
86850	80754	85	33792	30515	78	1402	1528	15	2616	2034	29	6192	5537	43	9402	8808	56	244577	223214	86	0.690927
94904	87017	84	30717	28111	80	1683	1367	19	2965	2666	30	7068	6400	45	9652	9091	54	276644	254684	83	0.690927
139051	116495	107	80715	66129	94	2083	1864	24	4317	4032	33	9147	7338	56	12522	10202	66	367189	290093	107	0.690927
69323	65752	86	22285	21788	63	998	887	0	1368	1516	17	4380	4178	36	5857	5560	40	171313	169909	78	0.690927
104064	90193	92	49268	42548	84	1863	1583	22	2848	2521	32	7693	6475	51	10832	8853	61	305142	272961	79	0.691924
119057	110307	85	63669	60464	83	1942	1841	24	4253	3658	39	9759	8720	59	13044	12150	62	384289	333057	87	0.692921
96727	91955	81	44479	42239	80	1473	1660	16	2972	2950	26	6905	6363	44	9220	8648	53	269203	259565	85	0.692921
115485	104765	92	109981	104608	86	2793	2490	28	5685	5525	38	12759	12314	62	16778	16737	66	493875	461663	89	0.693918
128159	114210	94	69200	61911	86	2342	2146	25	3565	3040	33	8181	7220	49	11340	9543	66	315870	271263	89	0.695912
56540	55168	78	28499	27688	73	674	761	0	1605	1660	19	3249	3393	31	4694	4052	39	136762	135270	79	0.695912
89794	84279	89	67179	64674	80	1506	1565	19	2735	2461	31	6722	6385	49	9696	9129	51	277765	253879	81	0.701894
205788	168889	98	104200	85668	97	3387	2788	32	6304	5223	45	14451	11859	66	20434	15376	83	561943	435068	99	0.701894
72385	70739	77	31536	30187	69	1071	1067	7	1709	1768	18	4413	4163	38	5453	5566	40	161735	147542	78	0.701894
91735	83851	90	36280	34647	80	1437	1445	16	2820	2501	27	5902	5675	44	8401	7732	51	225049	213730	80	0.703888
125171	118275	86	56623	54254	83	2573	2309	29	4035	3751	40	9879	9054	53	13126	11822	66	380427	325459	89	0.703888
175002	142734	98	80946	65478	95	2800	2291	29	5267	4473	46	12143	10274	59	14887	12539	68	441908	383886	97	0.704885
78994	77179	78	45152	43804	78	1757	1742	22	3198	2768	31	6880	6790	45	9659	9069	55	286787	263663	79	0.704885
27867	26949	66	13484	13336	46	509	348	0	934	668	0	1651	1673	22	1982	1811	22	54464	57135	67	0.705882
80346	77925	80	41348	39543	79	1178	1198	10	2379	2509	25	6005	6439	39	7883	7738	49	234396	230536	85	0.705882
96097	89676	83	45844	42844	80	1499	1441	17	2084	2198	25	6488	6181	44	9010	8095	50	263529	250814	82	0.708873
14643	15217	46	10127	10198	44	210	194	0	99	287	0	921	926	0	1368	1814	16	36392	36697	60	0.70987
88793	84039	85	38821	36807	80	1091	1024	4	1897	1992	24	4936	4642	39	7035	6486	42	194598	190255	80	0.710867
41186	42246	52	20094	20104	55	587	568	0	925	965	0	2110	2076	25	2818	3153	30	81091	83451	58	0.710867
116904	101667	90	58472	50530	86	1708	1654	17	3096	2341	30	6612	6207	45	9310	8430	58	274279	243036	80	0.711864
84368	82793	81	42093	40796	78	981	1137	9	2657	2560	31	5510	5296	40	7594	7615	49	217511	212061	77	0.711864
157119	138511	89	66973	60256	87	2563	1990	30	4949	4416	38	12576	10539	62	17729	13767	80	482842	403752	95	0.716849
72075	64728	85	47400	44110	80	1333	1158	11	2038	1478	27	5346	4901	41	7292	6782	45	204327	184110	81	0.716849
82172	77054	86	35791	34905	77	1323	1236	12	2231	1751	23	4597	4308	38	6949	6952	42	199145	193270	82	0.717846
22200	22633	57	13728	13628	46	184	326	0	536	541	0	1282	1237	12	2163	2034	24	51657	52537	61	0.718843
47387	45220	85	20733	20213	60	611	618	0	589	655	0	2631	2599	27	3070	2758	31	93247	89665	75	0.718843
91886	80388	100	45150	40599	86	1195	1149	8	2251	2012	27	5495	5497	41	6974	6793	45	203026	177701	100	0.718843
138449	121752	90	76992	66448	89	2306	1961	24	4352	3908	37	9903	8883	58	13381	11929	60	368622	335029	91	0.71984
77408	72418	89	34554	33632	78	944	1071	7	1380	1733	17	4562	4500	37	6055	5918	45	194623	193892	82	0.720837
95263	84495	89	64209	58451	85	1649	1314	20	2599	2509	28	6247	5372	43	8410	7292	56	252863	222887	90	0.721834
84107	81393	88	33325	32367	77	988	885	0	2034	2033	22	4393	4451	36	5810	6105	39	182364	171335	81	0.723829
186779	145969	108	93899	74764	100	2577	1923	28	4939	3696	42	10993	7853	62	13620	10565	68	396769	300412	103	0.723829
29429	28960	64	18860	18518	55	432	440	0	530	1005	1	1803	1625	20	2412	2358	29	66588	67227	62	0.724826
104202	93807	85	55227	49246	84	1800	1628	20	2736	2510	33	6521	5745	46	9045	8133	48	253078	226720	88	0.724826
25284	26526	50	17588	17873	50	337	478	0	593	586	0	1253	1430	14	2222	1776	27	53892	51809	66	0.725823
102213	90814	84	50955	45106	85	1476	1675	15	2942	2559	29	7046	6293	47	8654	7059	59	271961	243775	81	0.725823
113835	103713	85	55683	51449	85	1449	1340	15	3251	3085	33	6765	6397	45	8754	7771	50	253570	238635	87	0.725823
134307	122456	90	70171	65895	85	2584	2485	26	3721	3257	39	9606	8702	54	13437	11505	69	385887	332367	89	0.72682
73233	71025	77	39270	37897	78	1037	990	0	2018	1993	25	4735	4648	38	5517	5811	39	176797	167460	81	0.72682
108992	102322	84	45423	42698	82	1250	1427	16	2874	2557	28	6692	6471	43	8691	7779	53	248278	239464	84	0.727817
254825	180999	126	153567	109836	109	4705	3394	39	8722	5468	60	19431	13365	87	25324	17487	99	735777	521939	111	0.727817
54828	54509	73	23587	23424	64	779	674	0	1554	1703	17	2516	2557	28	3781	3767	33	112553	113145	75	0.728814
132132	116850	97	79548	72999	88	2194	1934	24	3927	3277	36	8922	8329	52	11555	9926	63	344327	296801	91	0.729811
102802	97305	84	39065	37456	80	1458	1422	15	3007	2869	34	6347	6412	41	9147	8637	56	260601	261507	83	0.729811
95922	90761	80	57062	53607	81	1639	1330	20	2639	2663	30	7724	6918	49	9430	8548	59	287759	264930	85	0.729811
122782	110623	94	79991	74357	85	2373	2085	28	4155	4734	32	10277	9864	54	13243	13025	58	406235	382790	88	0.731805
66678	64350	79	36717	36068	76	1403	1265	11	1538	1711	19	4380	4238	37	5729	5896	37	168555	154448	78	0.732802
33054	32944	65	16116	15949	54	510	471	0	1051	860	0	1485	1631	20	2461	2593	25	72812	70932	70	0.733799
108985	97066	88	53001	47026	85	1585	1628	18	3362	2837	31	6595	6008	45	9410	8614	55	279339	251615	87	0.733799
128423	110649	91	70722	63462	86	1903	1627	22	3845	3701	39	8993	7853	51	12398	11276	60	376613	325131	87	0.735793
102822	93356	90	61143	57381	84	1537	1344	18	2525	2865	30	5459	5163	42	7577	6894	49	220590	201399	83	0.735793
92886	83701	86	44688	39467	82	1572	1449	20	2124	2236	28	6326	5925	44	8243	7215	49	252207	234839	79	0.73679
32619	33849	68	17720	17809	54	241	474	0	1227	916	0	2152	1869	25	2400	2392	25	70900	72958	65	0.738784
101326	95040	82	46647	43609	81	1481	1537	15	2711	2828	26	6265	5934	41	8704	8299	49	236020	224631	81	0.740778
22053	21011	68	16574	16571	52	188	152	0	898	869	0	1623	1626	18	1800	1894	18	47035	49069	62	0.741775
31554	30086	64	14254	14310	48	643	587	0	1067	1099	6	1762	1716	20	2278	2245	23	76718	76877	71	0.741775
80065	74675	85	39686	37888	79	1083	948	0	1593	1378	21	5102	5013	40	6514	6621	41	195666	190990	78	0.742772
19768	19888	50	14438	14476	48	383	402	0	732	526	0	1103	1298	11	1578	1445	20	49118	51040	64	0.742772
117981	110497	98	66600	63658	84	2270	2029	25	4464	3628	36	9811	9326	52	12875	11786	60	364501	320082	87	0.743769
102542	97411	95	79080	76440	82	2041	1896	22	3599	3308	34	8274	8118	46	11943	10890	63	327168	306309	87	0.745763
128880	119288	85	54017	49467	84	2171	2048	23	4733	4039	41	10420	9611	58	14729	13478	75	399871	339719	89	0.745763
29092	29611	53	15690	15856	49	224	296	0	754	702	0	1763	1707	21	2763	2311	29	66885	66962	71	0.748754
60189	57596	78	27845	27059	76	870	852	0	1240	1154	10	3470	3565	32	5319	5197	38	139454	132630	80	0.748754
77952	73821	84	36050	35101	77	1036	877	0	1479	1758	21	4085	4181	34	5439	4807	43	154259	151660	80	0.749751
103745	97262	98	58079	54281	82	1400	1422	14	2542	2410	28	6276	5802	45	9245	8402	56	252657	229196	88	0.749751
114420	109941	89	61855	60451	82	3019	2745	30	5215	4896	42	11852	10906	55	15837	15308	78	447239	407174	90	0.752742
68621	67188	78	34259	33203	77	1013	880	0	1477	1650	16	3368	3287	31	4968	4741	38	139174	136538	79	0.753739
128404	113760	89	80148	71475	89	2485	2046	28	4446	3450	43	10616	9147	56	13716	11565	69	417943	344694	93	0.753739
113292	107869	82	58282	55493	81	2896	2542	29	4126	3722	40	8505	8150	53	13218	12996	66	413473	386648	87	0.753739
54660	55243	74	22190	22210	67	719	514	0	1198	1142	12	3232	3182	29	4277	4489	33	123318	125176	73	0.755733
36277	35106	73	17823	17648	54	496	522	0	862	988	0	1885	1942	23	3048	3205	29	91977	93734	74	0.755733
71294	69928	77	37912	36799	76	909	795	0	1383	1605	16	4047	3826	34	4801	5052	36	146821	142441	80	0.75673
37732	36537	74	19277	19139	54	576	605	0	1171	1026	4	1807	1790	23	2291	2145	28	76044	77897	71	0.75673
202628	165222	107	94561	82179	93	3063	2370	30	6362	5445	46	14660	12713	64	20871	18358	77	582833	540945	96	0.75673
36164	35660	71	12502	12534	45	484	511	0	778	1005	2	1855	1785	21	3207	3182	30	76926	78788	73	0.757727
122981	107294	89	48553	43017	87	1869	1628	22	3328	2564	38	8041	7281	49	11279	10049	58	309351	272330	87	0.758724
92758	88352	82	60668	57759	80	1284	1223	12	2606	2091	28	5734	5938	37	7674	6549	48	218824	217453	80	0.759721
110650	92743	103	64485	52979	103	1369	1214	11	2429	2123	30	6870	5541	49	8181	6451	54	227650	189084	103	0.759721
33275	33555	73	18377	17872	59	649	663	0	865	877	0	1850	1716	21	2232	2199	23	61983	61268	83	0.759721
152191	130262	106	86651	76815	91	4056	3629	34	7398	7002	49	18093	17193	77	24446	22950	82	682725	625620	91	0.763709
177807	151333	104	80544	68338	95	3136	2574	29	7390	6387	55	11787	9922	66	15308	13019	80	429676	365134	108	0.763709
209222	165070	115	120003	97897	98	4242	3220	37	7239	5860	52	17635	13959	77	22948	18287	89	677880	548727	98	0.7667
148499	130649	90	62996	55802	89	2681	2399	28	4570	4034	42	10945	9475	58	15021	13068	65	438108	374252	88	0.7667
63837	64485	75	32894	32376	75	825	730	0	1697	1387	18	3547	3461	33	4571	4897	35	126622	127359	73	0.7667
195125	95805	116	104414	52081	115	3167	1474	37	6437	3091	63	14369	7342	86	19247	10186	91	574561	279422	115	0.767697
99871	89806	82	48400	43335	84	1918	1661	23	2998	2666	30	7518	7279	50	9153	8067	53	285723	263832	81	0.767697
146787	130520	90	81979	75116	88	2207	2007	25	5426	4742	41	12799	10773	59	16186	13947	69	477747	405326	86	0.767697
149997	128275	95	99367	85565	92	2987	2689	28	5016	3889	49	12133	10759	61	15708	14411	67	469624	446974	87	0.768694
113529	99081	85	53614	47384	85	1460	1456	18	2904	2901	33	6742	5739	50	8402	7749	47	248132	215922	84	0.768694
47142	46009	74	23447	22701	73	543	422	0	704	825	0	2342	1942	27	3488	3113	33	93020	90782	68	0.769691
122111	104642	88	81225	69839	88	2090	1731	22	4314	3529	37	8371	7716	50	10907	9380	75	333925	281679	88	0.771685
101391	93118	87	49092	45015	82	1593	1501	19	3153	2546	31	6482	5853	43	9008	8475	51	256851	235855	86	0.775673
157670	137396	98	60009	54439	87	2354	1986	24	4415	3544	44	9088	7797	54	12105	9723	68	334101	275660	88	0.775673
80659	78957	78	31413	31083	77	1252	1286	12	1855	1681	24	5353	5208	40	6287	6346	41	199982	201766	81	0.77667
90968	82953	89	40056	37072	80	1713	1385	20	2274	1876	32	5510	5011	42	7408	6336	50	227136	211131	83	0.77667
72814	68866	92	34332	32909	76	633	632	0	2006	1782	27	3589	3336	33	5573	5184	39	149525	146523	79	0.779661
85301	80324	82	44978	42165	80	1242	1184	14	1713	1598	19	5086	4878	38	7342	6424	47	207697	198626	82	0.780658
194504	151093	100	158681	131921	97	3076	2545	31	5570	4100	44	13144	9792	68	16595	13086	70	502750	401364	97	0.780658
118782	103537	90	66832	59317	87	1716	1566	18	2892	2775	31	7275	6287	47	10657	9499	56	296127	256417	89	0.781655
99742	97400	82	60195	58354	81	1419	1446	16	4118	3729	37	8483	7892	51	11779	11273	56	340759	305966	88	0.782652
106804	101980	85	106162	101495	85	2347	2522	24	4477	3985	39	11164	10437	59	14407	13573	67	397566	355854	90	0.784646
94229	89265	81	47213	44546	79	1141	1318	12	2031	2208	27	5459	5460	39	7895	7160	54	207259	200171	79	0.785643
332624	191113	133	242602	159639	124	7095	4749	50	13435	8969	68	32194	20812	117	43299	28422	116	1.04858e+06	804365	133	0.785643
117915	108214	86	57268	51695	84	1706	1496	20	2635	2370	28	6896	6340	45	10358	9398	56	282412	257902	84	0.78664
44865	46322	59	26741	26577	70	474	608	0	1446	1252	14	2438	2142	26	3277	3335	31	91616	89511	71	0.78664
38466	38714	60	15154	15398	48	491	480	0	1355	829	0	1908	1949	20	3503	3348	30	85547	87623	71	0.78664
72566	70012	77	31422	29361	79	1206	1039	5	2366	2011	27	5117	4715	40	6898	6472	45	207542	197646	81	0.78664
118646	98922	101	65578	56684	89	1609	1430	19	2831	2595	30	7907	6448	54	10064	8643	57	294328	252327	90	0.787637
108907	98673	93	69466	64555	84	2103	2212	23	4023	4119	32	9204	8490	53	12478	11432	64	371048	348248	87	0.794616
53424	52833	77	26007	25706	70	632	754	0	1540	1558	20	3170	3048	31	4114	4249	35	109294	111012	75	0.794616
112102	103857	99	46352	41758	85	1299	1094	8	2899	2426	32	7222	6697	44	8658	7830	49	251339	216224	99	0.794616
74797	68635	90	38894	35209	79	1142	1193	10	2306	1845	26	5484	4872	43	7368	6722	47	214682	201903	81	0.794616
76586	74855	82	33146	31855	77	1154	1044	7	2615	2203	28	4968	5200	38	7288	6981	46	213243	209244	73	0.795613
145021	129462	91	75982	69452	89	2024	1823	23	3247	3151	31	9248	7693	54	12580	10595	66	353178	297339	88	0.798604
120518	102455	98	56092	48212	87	1899	1642	22	3838	3192	38	7859	7032	48	11556	9449	58	315467	274344	87	0.800598
28233	29210	58	14196	14157	48	344	374	0	956	939	0	1171	1330	11	1917	2082	24	57124	59790	62	0.801595
111841	98664	88	90922	83623	86	1477	1501	16	2935	2590	29	7197	6361	45	8635	7487	54	255333	233815	82	0.802592
151281	132803	93	72194	63954	87	2242	1856	25	4117	3417	36	9237	7765	54	12255	9844	70	351036	289569	91	0.80658
93872	89470	82	50395	46956	83	1047	1143	9	2069	2318	24	6194	6087	44	8584	8150	49	244741	228256	81	0.807577
85627	79853	87	47776	43728	81	1422	1318	11	2283	2141	25	5019	4779	40	6549	6081	46	209860	194235	80	0.808574
24906	23455	64	14226	14266	46	216	374	0	603	637	0	1369	1366	16	2231	2188	26	63337	63429	68	0.808574
82577	75921	82	40335	35953	83	1536	1242	15	3439	2881	29	6334	5552	46	9274	8360	55	265906	243182	85	0.811565
109500	99842	85	46519	43697	83	2363	2206	25	4275	4209	35	9376	9112	53	12089	11499	60	360324	347027	86	0.811565
102638	96958	84	43219	41263	80	2241	2116	26	4621	3940	38	11761	10645	59	15669	14162	74	452004	407675	84	0.814556
89095	83614	86	42010	38198	79	1306	1340	12	3224	2627	29	6717	6361	44	9296	8120	58	282973	255851	82	0.814556
85989	80470	83	40850	39411	79	1112	1189	11	2180	2019	22	5066	4948	38	6472	6501	41	202478	198663	78	0.814556
81883	77818	90	26221	25725	75	1038	989	0	1901	2168	21	4796	4215	38	5814	5662	40	173355	172660	78	0.815553
109294	97901	84	54214	48142	85	1522	1514	17	3594	3221	34	7682	7297	50	9350	8425	51	278469	238071	87	0.81655
76368	74497	80	41925	41429	77	1556	1614	18	2602	2678	27	7154	7066	45	9687	9035	57	287908	268783	80	0.81655
22898	23742	56	12037	12256	44	387	470	0	503	644	0	1476	1441	16	1840	1967	20	56158	59514	62	0.81655
153419	136101	93	89843	81114	92	2477	2085	28	4062	3725	37	9753	8348	53	13328	10649	73	392702	324491	92	0.81655
34533	34372	64	17688	17571	50	336	370	0	513	907	0	2132	2180	23	3104	3297	28	102149	101607	71	0.81655
164593	134755	95	85663	72040	92	2172	1823	24	4769	3698	44	10684	8134	64	14009	11439	62	385923	313764	93	0.818544
142294	132910	87	120233	113885	87	2824	2478	28	5592	4987	41	12758	11609	62	16947	14616	74	471767	405670	89	0.819541
136522	124175	88	48431	44417	85	2174	1917	25	3516	3605	33	10294	8950	57	12425	11250	64	388425	331247	90	0.819541
38965	37310	78	19110	19024	58	258	268	0	1053	1175	14	1922	1729	22	2359	2304	27	65105	65126	65	0.820538
137060	122355	90	71648	63928	87	2429	2136	26	3251	3072	30	9774	8742	58	13665	12408	68	390831	347716	87	0.821535
116437	101337	87	66422	57291	87	1547	1192	14	3065	2309	34	7139	6385	46	9911	8085	53	299603	252661	89	0.823529
134735	117151	89	65832	57757	87	1815	1355	20	2999	2159	35	6838	5371	49	8147	6844	52	253780	215812	87	0.825523
46116	46469	73	21969	21496	62	560	535	0	928	1035	6	2299	2257	26	3231	3370	30	95953	97516	70	0.825523
13762	12969	51	8853	9042	40	170	148	0	242	355	0	952	1121	7	1624	1817	19	34462	35646	55	0.82652
77178	71556	82	43142	39143	81	1059	1295	9	1606	1514	17	4825	4453	40	5812	5525	44	182067	166424	75	0.82652
95447	87201	84	44747	42322	81	1134	1255	10	2390	2609	26	6279	5854	42	7812	7984	48	260935	247693	81	0.827517
109292	102202	86	58863	54890	83	1855	1424	24	4134	3418	42	9227	8272	53	11646	10732	56	348544	316471	83	0.831505
85997	83129	79	43196	41288	80	1920	1926	22	2819	2826	29	6381	5933	41	8672	8307	56	254526	235288	80	0.831505
89791	85410	91	55390	53939	81	1397	1057	13	2576	2310	29	5852	5864	40	8677	8301	48	227540	220377	78	0.832502
194974	144881	100	138222	108714	100	3977	2748	39	8080	6162	56	19030	14094	82	25256	18872	91	715549	531152	98	0.832502
21148	19891	66	13056	12503	47	362	396	0	451	840	0	1253	1224	11	1917	1765	24	51586	52011	58	0.833499
135494	125751	89	99776	92360	87	3125	2804	29	5157	4582	42	13865	12442	67	17957	16325	76	517307	426229	91	0.839482
107632	97761	91	49956	44304	100	1756	1524	20	2826	2844	30	7534	6441	52	9388	7785	51	299955	265960	100	0.839482
66393	64507	81	33499	32022	76	779	831	0	1555	1286	14	3568	3183	34	5267	4445	48	140526	131147	75	0.839482
78133	73687	84	36743	34284	81	1199	1080	7	2837	2393	29	5711	5235	41	6834	6587	44	211486	191580	82	0.840479
115611	103364	86	66839	60404	85	1507	1454	17	2739	2357	32	6670	5983	44	8799	7915	49	249875	229158	87	0.840479
164750	138391	97	69867	60259	92	2904	2510	31	4993	4498	46	10926	9567	59	14673	12699	65	391266	332658	94	0.841476
168091	136829	99	85798	70664	94	1685	1339	18	4127	3406	38	9032	6870	55	12186	9580	61	344415	279472	94	0.84347
97864	92393	83	41495	39939	81	1320	1169	11	2278	2206	25	5440	5286	40	7213	6615	50	215471	210765	84	0.84347
126589	108190	96	69042	60037	88	1996	1763	21	4012	3229	34	7251	6673	48	9941	8309	60	297522	255838	90	0.845464
98513	91623	83	43462	40855	82	1885	1663	23	3182	2721	31	8002	7305	50	10321	9290	53	305305	282627	83	0.847458
34922	33435	77	15056	15037	48	515	456	0	203	340	0	1805	1786	22	2492	2500	27	69004	72713	61	0.848455
88306	85158	83	15950	15591	51	1244	1410	14	2159	1899	31	6283	6006	42	7931	7987	49	234596	230113	81	0.848455
99495	89734	84	55202	50808	83	1406	1502	14	2632	1875	30	6480	6304	44	8273	7771	48	246502	226253	82	0.848455
19728	20363	53	13323	13736	45	117	313	0	566	453	0	1357	1245	15	1928	2145	20	47449	47238	63	0.848455
49091	47829	74	21662	21657	62	601	584	0	1334	1445	13	2657	2794	28	3958	3772	35	108007	105422	70	0.849452
101367	92566	99	49824	46132	84	1448	1331	14	3216	3032	29	6739	6101	46	8587	8071	50	267129	249543	99	0.849452
96012	88375	82	52126	47058	82	1484	1187	17	2841	2761	31	6724	6172	45	9348	8035	57	245564	221962	86	0.849452
97732	87276	87	41706	36241	82	1623	1312	18	3064	3082	31	7604	6586	50	10759	9683	59	312838	279789	87	0.852443
53861	52959	76	20383	19852	60	635	811	0	1320	1218	11	2983	3198	30	4242	4373	35	115986	113701	73	0.85344
35566	37292	70	20409	20156	58	348	434	0	868	787	0	2019	1746	24	3128	2847	32	82272	82029	68	0.854437
87599	83036	84	43407	40644	80	1034	1075	6	2174	1891	23	4683	4537	38	6904	6160	46	190673	182716	80	0.854437
37188	36667	73	17901	18028	52	602	617	0	832	962	0	1713	1773	21	2835	2798	29	71968	72301	62	0.855434
82516	76691	87	34162	32186	80	1640	1545	19	2387	2373	27	7121	6713	45	9249	7994	54	249407	236710	80	0.855434
127664	118710	96	61449	58356	84	2504	2100	27	4556	4075	37	11383	10313	63	15036	13151	72	426644	366162	87	0.855434
146509	134268	90	91561	84610	88	3049	2571	30	5469	5284	39	14274	12543	64	18775	16164	72	547306	451643	87	0.857428
80940	79172	78	60199	58505	80	1209	1233	12	2375	2348	28	6242	5876	42	7438	7328	44	234714	219711	79	0.857428
66681	64018	80	31329	29438	77	726	774	0	1542	1425	24	4100	3669	37	5568	5289	39	157609	153989	78	0.859422
96997	90083	82	45471	43458	81	897	817	0	2308	1969	27	5466	5297	42	6233	6251	42	203172	196050	75	0.861416
118437	107900	86	47354	42308	83	2066	1768	24	3308	3151	34	8862	7612	50	11528	9667	59	342418	300741	84	0.86341
98150	90913	92	46919	45115	79	1226	1360	15	2872	2954	29	7185	7015	42	9894	9455	53	269104	264921	78	0.864407
51155	50565	76	22543	22270	60	774	775	0	1288	1078	7	2637	2747	27	3281	3092	32	99637	96735	70	0.865404
86371	81142	96	54450	52193	80	1428	1297	15	3257	3555	30	6317	6082	43	8535	8022	50	234085	219247	79	0.866401
119704	111780	97	68169	66029	84	1964	1651	23	3695	3306	34	8785	8533	54	11411	10778	54	311554	286939	82	0.866401
80667	77202	82	40996	40010	78	1144	1061	6	1555	1896	19	4488	4449	35	5633	5107	41	178435	176179	76	0.866401
34230	35013	62	17416	17298	50	459	489	0	1003	1317	11	1771	1549	22	2518	2749	27	77865	76736	68	0.867398
60350	59989	77	26016	25821	69	701	676	0	1635	1775	22	3361	3323	33	4333	4291	36	131144	129672	72	0.867398
104658	96514	96	94530	90171	84	2470	2040	26	4855	4601	38	10554	10139	54	13924	12853	67	399991	381215	83	0.869392
32126	31351	69	12756	12739	47	290	333	0	337	638	0	1534	1679	17	2548	2854	27	69164	70683	66	0.869392
23786	23975	60	8115	8060	40	251	281	0	326	735	0	1655	1738	21	2411	2301	30	65097	65247	66	0.871386
94231	89181	83	43450	41433	80	1522	1463	17	2971	3570	29	5449	5114	41	7631	7197	50	216258	206943	83	0.874377
136627	118160	100	81593	72031	89	2968	2418	29	4764	3931	44	12318	10734	59	17118	14745	79	491943	403557	92	0.876371
257992	170861	129	168090	114936	115	4348	2755	44	8129	6443	53	20747	15386	80	27828	20768	105	800694	647974	114	0.880359
15704	15938	46	11025	11145	44	264	247	0	296	640	0	679	706	0	1178	1452	13	34511	34547	61	0.880359
76761	75121	83	40950	39619	77	922	996	0	1996	1842	24	4539	4265	39	5786	5171	42	175012	173472	79	0.881356
95785	90812	91	43806	41909	80	1640	1491	18	2105	1923	22	5542	4935	41	7439	6924	49	216256	205394	84	0.881356
89396	83736	82	44539	42249	80	1400	1176	13	1479	1529	16	4966	4736	37	6796	6049	45	193073	185696	82	0.882353
59447	57560	77	38184	37240	76	1036	1063	6	1620	1675	22	4987	4779	41	6818	6690	43	199584	184564	79	0.886341
97517	93139	82	41156	39221	79	1394	1363	13	2883	2737	28	6875	7050	43	9595	8856	61	272677	261974	80	0.888335
163292	146715	93	104792	95313	91	3298	2870	31	5871	5790	40	14091	12661	61	17833	16975	80	534703	455594	92	0.889332
178027	140497	95	87200	69672	95	3269	2602	33	5834	5533	43	14434	12796	64	19136	16478	86	547092	503394	92	0.889332
94546	87819	88	46686	44058	82	1452	1453	17	3301	3427	33	7749	6782	48	9547	8982	48	279760	264565	82	0.890329
147303	134269	89	80166	71943	88	2858	2531	28	5485	4945	42	14032	12387	64	16868	15136	76	498539	423932	89	0.891326
95996	87492	89	47179	43144	83	1392	1390	13	2794	2827	31	6324	5823	42	9127	7885	57	260729	238362	81	0.891326
219900	126868	232	115056	69095	200	3046	1988	25	6001	3997	46	12122	8359	90	16946	11581	116	488671	343917	218	0.892323
238561	184116	117	141928	110886	110	4913	3977	42	10019	6953	60	24340	17800	95	31729	23180	101	922650	646907	111	0.892323
264938	179762	110	174669	120536	112	4999	3611	41	10138	7875	58	22266	16241	89	30757	24012	99	883413	739574	126	0.892323
100376	95773	81	74462	71895	81	1604	1721	19	3475	3329	31	8315	7751	48	10931	10695	61	330076	322585	76	0.892323
115477	109575	83	53231	50039	82	1923	1728	21	3198	2882	34	7424	6702	48	9194	7632	54	268680	256882	81	0.895314
101222	94604	83	61408	57154	82	1377	1452	15	2280	2287	26	6583	6513	43	8607	8033	48	241406	230237	79	0.895314
175413	151140	94	91183	80001	92	2598	2170	27	5244	4218	42	11278	9124	63	13257	11285	66	408869	326130	88	0.896311
98436	90658	83	64191	59441	84	1584	1731	18	3454	3141	33	7934	7398	47	10204	9403	57	308301	284120	83	0.897308
105079	98124	84	55539	52680	81	2208	2117	24	3541	3427	34	9328	8403	55	11937	10924	59	349290	315904	84	0.899302
378038	224577	159	276860	180201	150	9416	5831	54	17822	10723	83	40038	24325	141	54224	31710	144	1.04858e+06	875251	153	0.899302
262149	172412	118	143021	94379	112	4177	2733	41	9307	6600	58	21923	14915	92	27042	19142	100	826920	559403	111	0.900299
134052	123463	90	71034	65100	86	2381	2130	25	3898	3549	33	8911	7639	54	11819	10359	59	334776	288528	87	0.901296
92675	85519	83	52609	47850	82	1198	1161	11	2367	2436	24	5880	5180	44	7646	6389	48	220799	199197	82	0.902293
86354	78502	87	45289	41894	81	1319	1397	17	2491	2219	31	6136	5913	43	7989	7986	46	244799	228271	84	0.902293
42630	41319	79	25819	25261	72	545	664	0	815	1133	9	2106	2122	23	3120	3587	28	87261	85888	55	0.904287
92632	87758	80	45146	43572	79	1398	1471	14	2857	2855	32	7144	6745	50	8960	8605	50	249901	223606	85	0.907278
78862	75542	80	34992	33998	78	1352	1590	15	2943	2572	29	5949	5625	43	9096	8335	53	253634	233390	85	0.908275
111293	97418	86	64330	57102	85	2104	1744	23	2099	2298	26	6653	5999	45	9070	8062	51	245098	217618	86	0.908275
91012	86880	81	44794	43352	80	1289	1028	5	2314	2155	26	4709	4523	39	6127	5277	47	182305	176023	82	0.908275
128577	109551	90	58242	49299	89	1583	1301	20	3476	2818	38	7942	6901	51	10230	8788	53	302041	265427	92	0.908275
89630	84049	85	42498	39220	80	1311	1284	11	2493	2275	27	5494	4665	45	6825	5811	47	199806	179993	83	0.909272
63297	63039	76	26843	25933	75	910	916	0	1904	1448	17	3693	3904	33	5041	4703	38	143514	146470	79	0.91326
77065	73062	79	42068	39111	80	1515	1442	16	2274	2110	28	5756	5460	41	8407	8168	50	235577	212905	84	0.91326
145653	125664	101	74395	65183	88	1976	1851	22	3492	2986	37	8276	7005	53	10949	9544	56	304475	255511	93	0.914257
137400	114461	90	73744	62654	89	2523	1848	29	4350	3677	42	9915	8486	55	13590	11577	71	376287	312652	93	0.915254
20699	20399	52	10755	10732	44	307	405	0	611	481	0	1021	1074	6	1479	1439	16	43977	45258	63	0.916251
27825	28010	59	13707	13464	48	674	616	0	701	717	0	1648	1770	22	2935	3069	29	62677	65942	51	0.916251
82077	77061	84	36519	35216	79	1190	926	0	2584	2438	26	4870	4685	38	6507	6129	44	181846	174653	91	0.917248
78904	74901	83	54173	51637	79	1330	1290	14	3072	2272	33	6443	5863	43	8352	7199	56	266642	242855	84	0.919242
119052	104396	92	54044	48134	86	1804	1446	17	3558	3156	32	7626	7403	47	10363	9015	60	298873	263783	87	0.919242
28240	27222	67	15453	15425	49	331	328	0	459	440	0	1275	1546	15	1580	1256	19	46879	47550	68	0.920239
115563	104419	86	59603	52539	85	1795	1699	20	3347	3128	33	7642	6886	46	11220	10009	60	310725	277882	85	0.921236
124899	114539	88	61263	56079	84	2452	2218	26	4833	4574	40	10396	8859	59	14845	12733	67	404876	352761	88	0.921236
110353	98625	85	41514	36516	83	1746	1721	20	3515	3011	36	6990	6420	45	10168	8877	58	270686	239087	85	0.921236
144703	126651	89	74481	65335	87	2190	1897	25	3917	3147	41	10157	8493	56	13721	12061	62	386872	322187	87	0.92323
133284	117003	97	69753	60945	86	1406	1342	17	3437	3166	35	7893	6951	51	10493	9116	54	294741	257524	85	0.925224
149452	131729	92	81933	72976	88	2266	1985	26	3501	3210	33	10272	8497	56	14490	12247	68	393478	330520	87	0.926221
51241	54478	72	27000	26485	71	636	450	0	743	813	0	2669	2663	28	3835	3726	34	99171	100956	70	0.927218
132729	118477	101	82948	76247	88	2285	1963	24	4488	4660	34	10750	10401	56	14159	13348	62	410835	396015	82	0.927218
106535	96322	88	53270	48142	83	1287	1373	15	3189	3007	35	6846	6283	48	8961	7643	56	246677	224511	82	0.928215
97888	92065	82	60043	57020	80	1607	1477	18	2968	2419	31	6907	6474	45	8324	7413	53	269925	242853	79	0.928215
55100	54421	77	29216	28770	74	588	493	0	1491	1457	15	2782	2920	29	3739	3962	33	113507	113550	74	0.930209
85292	78699	82	49117	46354	81	1425	1563	16	2784	2768	25	6897	6129	45	7845	6934	48	245890	229448	81	0.931206
135960	111262	92	75822	64361	91	2089	1789	23	3753	3033	41	9379	7604	58	12127	9709	61	365437	306990	88	0.931206
100247	87519	84	44551	39258	84	1382	1310	13	2526	2062	29	6077	5418	43	8628	7393	58	233567	198382	83	0.936191
87666	85289	82	37598	36441	78	1096	1136	7	2358	2091	23	5949	6167	41	7905	7648	47	224887	212801	81	0.936191
107765	93545	100	77356	68220	85	1820	1631	22	3623	3067	33	8208	7140	52	10354	8697	59	324196	281348	87	0.937188
132917	115899	92	69823	61267	88	1851	1732	21	3658	2930	36	8043	7165	51	9647	8177	54	285527	245602	91	0.939182
130958	112668	90	59444	51278	87	2279	1676	24	3509	2886	35	8451	7153	52	11275	9518	60	332094	278998	90	0.941176
29103	29286	68	12864	12900	45	504	327	0	904	839	0	1840	1816	22	2179	2506	24	75731	76221	66	0.945165
86284	83683	80	39627	38453	78	1335	1217	15	2424	2433	26	6080	5838	41	7734	7227	45	250912	243818	81	0.945165
83033	76468	82	41261	39621	80	1368	1152	14	2783	2268	28	6827	6452	47	9171	8308	52	250997	226171	87	0.948156
168417	148855	95	66687	59403	88	2504	2141	26	5015	4591	38	10891	10361	55	15330	14015	65	432007	392548	91	0.949153
135557	113560	95	65667	55704	89	2185	1842	25	4056	3428	36	10492	8972	59	13301	12097	67	395971	332334	94	0.95015
27481	26631	73	14105	13866	48	383	269	0	333	595	0	1473	1738	17	1989	1915	21	62012	64739	62	0.952144
96603	85928	83	57055	51202	84	1726	1422	18	2595	2434	27	6898	6074	46	9454	9455	49	278338	250161	85	0.952144
100201	95463	81	51258	48553	81	1608	1745	19	2868	2778	29	6689	6495	45	9084	8730	55	266758	257584	84	0.954138
56050	55586	76	27291	26491	74	620	652	0	1527	1657	18	2528	2345	29	3356	3333	31	106000	109032	72	0.955135
212352	163467	100	200638	169455	100	4645	3967	35	8875	7372	48	20702	16783	86	28779	23644	91	809838	666840	98	0.955135
183248	141379	101	100879	81061	96	3313	2641	33	5601	4270	47	14020	10350	73	17978	13459	71	534068	396760	96	0.957129
107762	97049	88	62018	54799	86	1491	1370	17	2871	2805	30	6469	5827	45	7116	6245	47	239820	214042	82	0.959123
106571	98971	83	54258	50627	82	1684	1436	16	3327	2669	30	6290	5942	43	8860	7847	62	263159	253050	85	0.959123
107984	97181	93	46813	41791	85	1624	1246	13	2407	1988	23	6668	6154	45	8376	7449	48	236742	218298	82	0.96012
24190	24547	52	12198	12287	44	406	416	0	422	553	0	1510	1505	15	2332	2307	28	64234	64839	66	0.96012
153175	125685	95	79529	64240	94	2495	2023	28	3652	3834	31	10298	8962	58	14078	11892	62	393915	369178	92	0.962114
149933	126527	98	70827	60288	89	2757	2269	29	4658	3246	40	11030	8904	63	12610	9950	72	387934	313354	93	0.966102
135539	121340	88	63776	58289	85	2344	2048	26	3938	3451	37	11954	10371	60	14495	12422	64	439603	375384	92	0.966102
79510	72382	82	49629	46231	81	1667	1465	19	3369	3175	34	6072	5322	48	5117	4215	43	173451	150359	84	0.966102
24275	24535	57	14310	14302	47	451	404	0	645	859	0	1490	1603	19	1721	1889	22	60876	60503	70	0.967099
119175	104992	88	48576	43535	86	1772	1477	18	2571	2306	34	8113	7577	51	11130	9672	59	324717	282592	88	0.969093
93127	87963	81	45446	42204	81	990	1002	1	3394	2510	33	5807	5345	42	8135	7606	51	221608	202016	87	0.969093
113104	105914	83	42410	39801	82	1760	2137	21	3628	3354	35	7068	6667	47	10380	8828	53	274848	237300	89	0.97009
30121	29150	73	16618	16304	52	401	472	0	336	782	0	1580	1703	18	2349	2145	28	70873	67074	75	0.971087
85967	82040	81	44480	42750	80	1175	1254	15	2041	1901	28	5043	4847	40	7001	6491	45	206853	204691	82	0.973081
89664	84986	81	39459	38301	79	1459	1485	16	2627	2769	26	6481	5974	45	8808	8418	51	259322	248553	85	0.973081
110998	101231	85	49614	44386	85	1735	1566	18	3096	2878	30	6973	6334	47	9148	8563	51	266539	245650	86	0.974078
28829	29471	58	17217	17458	56	361	289	0	762	734	0	1529	1644	19	2301	2431	24	60669	62494	70	0.975075
130296	125907	84	75369	72548	84	2823	2559	28	4789	4291	37	12083	10797	61	15383	13978	66	450238	397184	91	0.976072
95744	89755	87	68205	64685	83	1715	1741	19	3584	3115	30	7585	6922	46	9078	8055	54	287036	257735	98	0.976072
32675	33713	69	8056	8595	38	493	499	0	966	522	0	1579	1611	18	2513	2525	27	68862	71037	69	0.976072
98293	88528	91	49785	45280	84	1273	1366	14	2515	2470	25	6075	5497	42	7771	6817	47	241344	224844	81	0.976072
46762	48933	58	23223	23108	61	585	564	0	783	1070	5	2855	2969	29	3736	3631	33	111736	110941	73	0.977069
29003	28338	62	16959	16991	53	334	336	0	915	799	0	1859	2029	21	2326	2207	24	58814	57714	72	0.977069
96218	89714	84	57820	53529	83	1077	976	0	2556	2307	32	5956	5451	41	7930	7083	49	239198	209373	88	0.978066
106071	98915	92	58827	55311	83	1521	1757	19	3510	2778	37	7858	7338	48	10766	10366	54	310100	282609	89	0.979063
93658	90381	80	57895	56055	80	1922	2057	21	4042	3794	34	9450	9062	54	13969	13039	61	373471	332279	84	0.981057
16641	15594	53	11683	11466	45	380	425	0	600	670	0	1036	1120	10	1942	1712	23	49740	50435	62	0.981057
85092	77039	84	31695	28209	81	1229	1207	15	2230	2206	23	5899	5276	43	7759	7303	49	222751	205805	84	0.981057
83681	76930	84	36433	33311	81	1035	1029	4	2013	1836	25	6055	5929	40	7279	6891	46	206871	190607	85	0.982054
146089	124491	91	65265	55754	89	1779	1745	18	2902	2701	32	7870	6665	50	9243	8185	54	292997	243943	89	0.984048
115682	106006	96	52425	48287	82	1722	1515	19	3513	3266	35	7898	7070	51	10661	9189	58	321815	289965	85	0.984048
20840	19743	73	19588	19713	62	235	401	0	857	574	0	1184	1491	14	1584	1679	20	44618	50792	45	0.987039
115647	105826	85	54831	50878	83	1754	1641	17	3392	2871	34	7346	6587	45	9951	8760	59	303061	269566	85	0.987039
34757	35741	52	17205	17232	51	387	511	0	1027	1026	3	1646	1837	18	2654	2715	26	75876	76788	68	0.987039
93203	87837	84	51962	48146	80	1729	1474	20	2704	2216	32	5990	5778	44	7646	7229	47	249685	236482	78	0.987039
79668	75557	85	43955	41972	78	757	707	0	2080	1738	22	4349	4346	35	5219	4890	44	158571	150999	78	0.987039
76084	73633	77	33312	31424	76	905	879	0	1652	1475	16	4661	4173	40	6330	5234	50	174020	165936	75	0.987039
73686	70746	85	21175	21099	58	896	842	0	1681	1599	16	4003	3966	33	6382	6222	42	178119	178875	74	0.988036
91211	85759	88	46012	43297	80	1399	1234	15	2248	2001	25	5614	5136	39	6930	6745	45	205558	197606	76	0.989033
181935	140619	99	105962	83600	100	4461	3383	40	9116	7114	55	21030	16522	84	30383	23751	93	821146	654757	101	0.989033
95817	90599	85	39545	38171	80	1759	1703	20	3331	3317	31	8081	7717	47	10946	10371	62	305810	289729	81	0.989033
88062	84730	80	43266	41626	79	1314	1355	13	2723	2816	33	6449	6496	41	8161	7817	52	245009	238974	78	0.99003
88357	80732	87	48436	44762	81	1145	1159	9	2330	2272	23	5237	5255	41	6317	6050	45	192903	187618	79	0.991027
168504	145093	106	84560	70934	92	2746	2497	26	5072	3908	42	12471	10663	63	17720	14288	77	503816	419312	93	0.992024
111798	99975	85	73451	67827	84	1848	1716	22	3266	2822	29	7081	7035	44	9931	9503	51	265837	250095	81	0.993021
117677	102621	93	63266	55782	86	1837	1552	20	2904	2680	33	7844	6483	53	10146	8841	58	287430	241847	87	0.994018
142931	120196	107	69980	58891	100	2342	2168	23	3561	3176	37	8426	7518	50	11865	9774	65	335225	267842	107	0.994018
134344	127332	88	84849	81040	84	2660	2525	27	5220	4528	41	12659	11376	63	15873	13899	71	454256	386357	90	0.994018
108784	97161	96	65784	59640	82	1625	1662	17	2855	2681	30	7561	7129	47	10728	9674	65	311019	280048	84	0.995015
80631	77584	87	34292	33412	78	1352	1168	11	2236	2401	26	4608	4856	34	5178	5355	39	181570	180815	75	0.996012
147444	129730	92	77376	69374	87	1980	1649	24	4603	4120	45	9812	8401	54	13771	11815	66	387357	331211	93	0.997009
76372	74426	78	36230	35735	77	861	885	0	2431	2145	22	4322	4513	35	5744	5905	43	167570	164964	77	0.998006
95175	87051	83	43265	38535	84	1293	1307	16	3248	2880	31	6893	6147	46	10029	8804	58	277620	259322	87	1
18549	20139	47	12120	12211	45	306	321	0	587	624	0	1159	1203	13	1564	1567	19	39306	39340	66	1
106577	99432	82	45382	41190	81	1664	1531	17	3285	3048	33	6722	6513	44	9910	8981	52	290915	267162	85	1.00299
69075	66766	77	39453	36944	79	1269	1171	12	1705	1875	23	4987	4968	38	6693	6397	47	198379	190630	78	1.00299
255235	195526	122	105833	80073	112	4396	3157	36	7131	5240	48	15952	11892	71	22939	15859	87	629634	456292	118	1.00598
91838	84369	84	45617	41293	83	1440	1248	10	3337	2854	33	6108	5659	42	8846	7976	51	257119	240413	84	1.00598
155853	123134	98	92539	77090	92	2931	2438	31	5004	3947	44	11101	8961	61	16143	12497	79	443873	358426	95	1.00698
37669	37041	73	17740	17661	54	349	327	0	816	986	0	1952	2026	22	2556	2685	27	73823	74974	62	1.00798
121708	104676	90	53164	44309	85	2056	1811	22	2948	2405	33	6994	5645	48	7883	6869	52	246182	214212	89	1.00798
80921	79125	79	42134	41055	78	1082	1002	1	2035	1962	21	4601	4683	35	6201	5935	45	181799	174340	84	1.00997
107127	97493	85	56438	50559	84	1485	1442	17	2832	2242	30	6493	6094	44	10495	8676	52	263793	233819	84	1.01695
37097	38650	61	24361	24367	69	595	653	0	849	798	0	2280	2472	25	3259	3309	31	99340	98587	70	1.01795
157366	128603	96	105627	93558	92	2669	2283	27	4478	3834	40	10322	8624	65	13772	11427	67	397329	335393	91	1.01994
135738	116668	93	74199	63424	90	2312	1653	26	3842	3435	36	10266	8752	60	14387	12707	65	411643	346877	88	1.01994
74589	73311	79	32686	32173	76	1581	1377	14	2058	2336	21	4559	4690	36	5429	5636	39	173455	174605	76	1.01994
106220	98118	84	41050	37386	83	1913	1714	21	3211	2560	34	8278	7536	49	10194	9368	57	327269	298893	84	1.01994
104011	97761	85	37529	34548	83	1694	1431	20	3260	2961	33	7580	7268	47	10071	8926	54	289536	264487	84	1.02094
88500	84867	79	41830	40351	79	1189	1113	10	2264	2641	24	6117	5994	40	8010	8352	46	225945	221663	78	1.02193
112622	101780	90	46688	41553	84	1606	1381	15	3094	2879	30	7485	6873	45	9871	8622	56	295526	274072	85	1.02592
36407	35747	69	18523	18423	57	529	622	0	922	906	0	2163	2067	25	2820	2625	29	79675	81539	70	1.02592
117249	104874	86	70094	61920	86	2258	1789	24	4175	3703	36	8500	7326	52	10991	9149	60	332342	275280	87	1.02592
33965	33815	64	16089	16042	52	297	406	0	1096	1193	10	1461	1511	16	2008	1869	27	58361	55527	67	1.02792
85833	80438	84	37251	36286	79	1419	1433	15	2119	2229	24	4978	5012	38	7106	6797	47	215057	211336	79	1.02792
140863	121681	93	63987	55325	88	1818	1484	25	3826	3491	35	9130	7747	57	11496	9719	59	347384	287165	90	1.02891
78357	76686	82	41376	40322	78	1253	1134	13	1992	2456	27	3907	3979	35	5126	5169	36	150991	146032	78	1.02891
129961	118469	84	81255	74273	85	2588	2102	28	4823	3907	46	10218	9063	57	12498	11131	62	392908	339022	89	1.02991
92234	88256	79	48430	46062	80	1394	1376	17	2448	2533	29	6042	6320	40	9849	9665	54	259268	255062	80	1.0349
153175	127801	88	63644	52619	89	2335	1982	24	3923	3354	37	8997	7408	55	12372	10297	64	363151	302179	89	1.0349
167244	140815	92	87683	73543	92	2864	2525	28	5365	4347	44	12296	10266	63	16098	13708	76	440798	368865	95	1.0349
30166	29916	55	20382	19985	62	114	265	0	575	708	0	1637	1739	21	2667	2947	28	70060	71626	68	1.03589
137337	84168	102	89226	54690	101	2446	1529	31	4760	3401	42	10227	7056	58	15167	10568	75	408486	297414	98	1.03689
110756	99374	86	46525	41106	84	1458	1452	16	2698	2468	28	6875	6253	47	8812	7974	51	255403	225795	88	1.03888
79740	75451	82	39168	37588	79	1047	1063	6	1941	2052	23	4874	4733	38	6402	6443	41	185345	178139	78	1.04487
86700	81535	84	40877	38883	79	1115	1152	10	2634	2526	27	6131	5579	43	8681	8115	52	226872	217284	96	1.04487
103618	96255	83	43645	39114	81	1716	1774	18	3061	2857	31	7532	6838	47	10397	9495	61	288107	263643	83	1.04487
242160	187572	112	143815	112934	107	4083	2994	40	8027	6117	53	20673	15656	80	27869	19958	98	783419	556734	106	1.04487
102664	100692	81	73988	69941	83	1619	1345	21	3167	2713	30	7060	6296	46	10092	8191	61	274170	245946	87	1.04487
129174	114442	86	72804	65611	86	2117	2038	22	4286	3263	40	9488	8537	54	12381	10057	62	373816	325570	84	1.04586
138350	128284	89	91313	85986	88	3322	3179	28	5803	5741	40	13779	13094	64	19394	17748	79	526099	460731	86	1.04885
149863	132044	99	58599	53142	87	2544	2336	26	4410	3934	36	9875	8260	59	12691	10914	60	390607	327630	87	1.04985
19672	19224	62	13569	13793	46	208	295	0	444	300	0	1185	1445	13	1652	1814	22	44767	40981	64	1.05085
61339	59444	79	32514	31572	76	572	700	0	1284	1352	15	3829	3852	34	4110	3994	36	147686	147142	74	1.05085
23275	23130	65	11232	11504	43	447	433	0	563	524	0	1286	1310	14	1902	2001	22	52833	54482	62	1.05184
36099	34316	67	18261	17280	56	566	751	0	923	910	0	2116	2249	22	3066	2785	35	87937	88333	69	1.05284
144582	117629	95	65558	55317	89	2433	2025	26	4409	3417	43	9610	7791	53	12180	10586	64	368953	317298	87	1.05284
101062	95854	83	38891	37563	79	1144	1283	13	2818	2963	31	7556	7378	44	10315	9783	51	287687	282276	78	1.05284
101794	93224	84	48965	44920	83	1465	1320	15	3015	2555	32	6795	6207	47	9629	8244	52	263430	235616	78	1.05284
148882	127223	92	69567	59836	90	2207	1699	25	4274	3539	41	8744	7513	51	12486	10624	62	351599	297251	90	1.05384
267582	206450	116	227164	181887	115	6261	5222	42	11747	8856	63	28012	21601	105	37153	28803	104	1.03092e+06	789252	112	1.05583
26870	26811	55	14472	15158	44	89	204	0	346	374	0	1070	1236	10	1451	1996	16	54563	57567	61	1.05583
86618	82020	82	48414	46952	79	1373	1433	17	3134	2967	30	6928	6771	41	9672	8972	53	274909	245717	78	1.05583
77694	73973	81	35903	34100	79	1275	1201	11	2748	2274	33	5758	5477	41	7883	7133	51	235990	219728	83	1.05783
89842	84030	86	41101	38422	80	1304	1104	8	2710	2587	26	5469	5002	43	7185	6426	49	206304	186845	78	1.05783
50297	48596	77	23064	22774	65	494	556	0	868	1120	6	2397	2198	24	3127	3154	31	88309	90813	70	1.05882
103622	94567	91	79393	74076	85	1493	1116	11	2859	2498	32	5970	5585	43	8369	7208	51	232770	216978	84	1.05882
212827	171149	101	131926	109481	96	2761	2335	30	6733	4737	54	14001	10757	71	18296	14598	78	519049	403471	96	1.06181
142702	122834	95	83099	73617	89	2099	1724	25	4243	3699	34	10488	9491	59	13074	10468	81	366909	320023	90	1.06481
23297	24248	57	14726	14883	49	174	378	0	726	443	0	1185	1226	12	2288	2294	24	55636	54717	66	1.0658
86861	82058	92	28107	27082	78	1331	1150	10	2297	2149	24	5330	5555	37	6848	6289	45	203065	197517	80	1.0658
94581	87586	83	59063	55427	83	1090	1199	11	1836	1953	25	5246	4811	40	7327	6905	44	212457	190918	84	1.07079
115624	101434	87	54292	47417	85	1411	1307	12	3128	2695	31	7628	6531	50	10070	8546	60	283744	241199	85	1.07178
130505	109821	92	52269	42653	88	2105	1800	23	3267	2867	38	8685	7337	52	11662	9368	61	334712	287171	91	1.07278
86452	82979	83	54760	52955	80	888	974	0	1462	2102	19	4603	4457	35	6254	5781	46	171520	164459	81	1.07378
91287	85196	83	39333	37217	81	1056	855	0	1727	1664	19	5216	4809	40	6968	6876	43	200009	195967	80	1.07378
85434	83534	81	34840	33678	78	1435	1393	14	2432	2529	27	6233	5816	43	7907	7408	47	238084	227239	80	1.07378
16331	17620	46	11517	12075	43	382	480	0	573	444	0	1002	1069	7	1643	1567	19	39967	40786	57	1.07378
217660	158978	109	146930	110049	109	4316	3047	38	7263	5699	54	19419	14195	78	25979	19461	92	770152	573857	108	1.07677
166216	140612	104	96626	84605	93	2524	2009	27	4698	3657	39	10211	8473	57	14203	11825	64	390447	312226	91	1.07876
180199	143692	99	84750	70188	94	2602	2092	29	5069	4258	43	10569	8592	66	15595	12628	73	418822	353312	91	1.08175
113173	95287	88	60902	52879	88	2171	1688	23	3882	3634	38	9445	8098	52	14445	13024	64	395936	374133	82	1.08275
93698	87172	90	53681	48986	81	1320	1353	16	2654	2568	29	5998	5796	43	8864	8286	49	233162	215850	81	1.08674
69980	67226	79	32080	31228	76	750	869	0	1416	1441	14	3256	3459	30	4233	4300	32	123145	122141	79	1.08873
130675	120702	93	138143	130816	86	2067	2018	24	4021	3587	37	9388	8080	61	12011	10592	63	337154	296172	87	1.08873
137764	121828	88	72896	65299	87	1966	1821	24	3832	3608	37	8197	7789	48	12121	10786	68	341799	307540	87	1.08973
102939	91092	99	41055	35535	82	1597	1514	17	2686	2624	32	7133	6396	45	9274	8334	53	270239	239583	85	1.08973
93662	87310	97	45065	41862	81	1367	1334	12	1534	1563	16	4913	4479	43	6160	5398	45	169648	151737	97	1.08973
84154	81531	94	77812	75370	80	1333	1223	15	2833	2294	33	5342	5067	41	6696	6712	44	204038	200884	78	1.09073
75660	71388	82	40590	39020	79	1768	1633	22	3633	3218	33	8332	7402	49	10859	10245	63	312316	284428	84	1.09172
104297	96208	92	53529	50188	82	1282	1288	12	2017	1998	24	5579	5428	40	6437	5883	42	212891	204267	83	1.09372
60723	58024	82	26882	26469	74	694	482	0	901	1206	9	3423	3348	31	4132	4479	33	116936	119870	75	1.09671
76104	74576	78	33067	32196	77	1175	1038	7	2413	2733	26	6201	5815	40	7848	7547	50	243104	237442	78	1.09671
171378	128632	97	98797	76273	96	3482	2705	35	5859	4812	41	15199	11161	68	19716	14802	81	590927	445581	97	1.09671
80983	76313	82	43157	39815	82	1383	1349	15	2841	2323	30	6552	6102	48	7996	7372	49	267469	245739	82	1.09771
74503	71977	83	33351	32925	76	1163	1223	10	2245	2113	24	4663	4645	38	5379	5264	36	174607	175290	77	1.09771
95024	89661	80	57132	53259	81	1793	1668	21	2825	2554	31	6108	5738	42	7878	7006	48	242495	221508	84	1.0987
110055	102941	82	55952	53261	81	1904	1708	23	3450	3044	33	8540	7662	50	10598	9139	60	316791	276459	88	1.1007
110408	98580	93	54358	47468	83	1313	1225	14	2822	2658	30	6080	5310	44	8289	6290	55	240069	211983	85	1.10469
21805	21000	57	11433	11655	43	396	457	0	393	884	0	1216	1220	14	1742	1804	22	53859	55328	67	1.10469
53687	51734	76	23824	23668	73	605	703	0	1265	1029	5	2228	2381	24	3422	3437	33	91268	91164	76	1.10668
123672	109294	95	70579	63778	87	1919	1709	22	3738	3242	41	9495	8212	53	12311	10764	60	324170	276770	102	1.10668
105258	93160	100	50185	43276	100	2019	1949	22	3392	2718	32	8504	7166	54	10067	8484	58	305753	252862	100	1.10668
86293	79377	96	59371	56275	82	1408	1342	15	2386	2093	25	5446	5048	41	8396	7685	51	219115	199425	79	1.10867
52564	51236	75	22656	22423	69	294	562	0	1197	1462	15	2298	2321	26	3416	3175	33	97615	96772	71	1.10967
141106	115617	91	58801	48188	90	1707	1341	17	3730	3057	35	8123	6876	50	9960	7916	60	314407	253603	91	1.10967
155993	122282	100	68907	53501	95	2553	1943	30	4209	3555	42	11662	9689	59	16228	13948	72	437461	406607	89	1.11167
107250	95367	84	50015	42440	83	1346	1401	17	3066	2979	32	6945	6184	47	8588	7373	53	258009	231313	83	1.11167
133596	115229	92	52989	45767	86	2191	2047	25	4053	3689	38	9565	8240	60	13006	11674	61	374344	332847	87	1.11266
168068	118802	102	76078	52614	101	2214	1739	26	4134	3499	36	10865	8061	63	14580	10127	74	420805	323132	99	1.11266
84250	79935	81	32467	31513	78	1194	1265	14	2325	1969	28	4962	5424	37	7270	6408	50	195192	192270	74	1.11466
92294	85229	83	56288	52080	83	1425	1180	15	2999	2534	30	5580	5307	42	8245	8284	52	237048	214300	80	1.11466
125146	114749	85	70479	63806	84	1261	1212	12	3271	2669	35	7980	7327	47	11313	9363	63	312167	273659	84	1.11565
37756	36863	84	20682	20144	62	618	498	0	1075	1272	11	2153	2298	25	3227	3377	33	93644	94720	70	1.11665
125111	114488	101	66068	60177	86	2282	1877	24	3182	3024	33	8095	7083	50	11942	10712	64	328999	297571	85	1.11765
104555	95256	93	42319	38987	81	1565	1498	16	2827	2265	32	6908	6503	45	9595	9001	52	286922	263138	87	1.11964
40885	41530	57	14085	14084	47	343	488	0	1210	993	0	2405	2184	26	3069	3379	30	92555	95510	73	1.11964
111871	100544	86	35807	31474	83	1658	1605	18	3011	2749	31	7106	6784	46	9855	8529	57	278805	247085	85	1.11964
119501	105425	87	63789	57357	86	1659	1436	18	2580	2933	26	7262	6564	44	9485	8719	57	275793	245625	89	1.12064
64557	62989	76	21557	21298	59	787	703	0	1725	1670	16	4129	3813	38	5455	5423	36	158404	162016	76	1.12064
120291	104758	88	64453	55816	87	1825	1684	22	3817	3317	38	8454	7310	51	11508	9733	66	337017	294653	90	1.12164
93217	85153	84	57094	51992	83	988	965	0	2978	2641	32	6135	5248	43	7478	6881	51	226817	204348	85	1.12263
81045	74440	81	46008	41970	81	932	938	0	2416	2310	28	5202	4877	40	6617	6172	42	205384	190440	82	1.12363
137748	122677	95	60822	54950	87	2515	2357	27	4420	4498	37	10487	10208	54	13540	12783	63	419006	411167	90	1.12363
91484	84817	84	40144	36230	81	1654	1685	18	2555	2776	25	6297	5976	43	8309	7667	49	252613	233417	87	1.12463
92214	86360	82	48065	44427	80	1128	1152	11	2709	2727	27	6275	5650	45	8299	7428	56	220124	203913	86	1.12762
102174	96896	83	57090	53073	82	1561	1492	16	2548	2605	29	7538	6728	46	10419	9593	53	307730	277829	88	1.12961
80924	78617	81	65369	63541	80	1365	1346	13	2843	1936	35	5930	5547	40	7994	7093	51	215105	199439	84	1.12961
77564	74831	87	35123	34360	77	957	968	0	1931	2025	19	3355	3278	31	5604	5351	40	164318	158221	79	1.13061
91893	86165	83	38098	34477	81	1483	1257	14	2278	2247	23	6543	6370	45	8292	7208	52	243717	224613	86	1.13161
67335	63970	85	41399	39865	77	1106	1235	9	1632	1499	20	4662	4622	37	6008	5792	42	172435	159002	79	1.13161
120761	110072	90	60534	55769	83	2132	2006	23	3954	3455	40	8442	7114	52	12440	10619	63	348304	305759	92	1.1326
50577	49634	80	30066	29716	73	665	621	0	1009	740	0	2428	2420	26	3205	3228	33	91084	90672	76	1.1346
95499	88693	83	38663	35092	79	1579	1409	18	2118	2082	23	5750	5377	41	7966	7618	52	219022	201674	82	1.13958
98193	89287	91	46343	42278	81	1435	1327	18	2424	2586	26	6947	6376	45	9946	8329	55	262963	232501	84	1.14058
127080	115424	101	78277	72291	90	1992	1830	22	4275	3652	38	9426	8268	50	13005	10877	75	356580	295985	101	1.14058
90965	84471	83	50460	47008	81	1093	849	0	2202	1902	28	5236	4784	41	7530	6777	49	206166	184311	79	1.14058
120805	107518	87	58371	53246	85	2120	1919	24	3390	3225	34	7793	6683	49	10508	8916	57	321351	288814	90	1.14158
122684	118150	83	96362	92962	84	2268	2125	25	4505	4339	38	11245	10255	56	15192	13591	71	413864	368075	83	1.14158
155125	130007	94	87370	73204	93	2167	1822	26	4352	3744	40	10459	8516	59	14158	12544	64	396477	336449	91	1.14158
146960	123136	93	58204	47055	89	2770	2396	28	4335	3674	41	11212	8799	66	15099	12388	68	419033	351637	90	1.14158
94279	89011	83	35933	33678	80	1214	1217	13	2407	2429	28	5717	5556	39	9071	8828	50	228986	219165	80	1.14158
115116	101748	91	55675	49138	85	1575	1433	17	2943	2689	29	6659	6041	48	9223	7983	64	270722	241956	83	1.14457
101295	90452	100	63506	55440	91	1259	1051	9	2741	2812	25	5476	4354	43	6978	5656	50	203163	175846	100	1.14556
27988	28972	47	17404	16991	54	118	255	0	1053	701	0	1505	1693	20	2175	2189	26	62830	64291	65	1.14556
79628	77577	79	35992	35125	77	1086	785	0	1672	1822	23	3794	3859	33	4914	4916	37	156690	154488	76	1.14756
91883	85557	82	42215	39066	81	1338	1128	8	2400	2041	27	5083	4858	39	5807	5426	44	182732	163218	76	1.14756
101704	92112	90	96130	90038	84	1994	2015	20	4326	3926	37	9686	9445	49	13525	12581	62	387966	355354	81	1.14855
138838	119132	93	101117	87867	90	2940	2364	31	5461	4543	44	12653	10713	64	17118	14568	75	480607	389804	90	1.15055
46851	45765	75	24404	23737	73	351	564	0	1121	998	0	2774	2626	27	3136	3075	31	98493	95932	74	1.15354
84754	82195	79	62088	60375	80	1658	1369	18	3203	2738	35	6917	6341	48	10125	9434	56	260451	234003	82	1.15454
76408	73796	80	36284	34844	78	988	964	0	2308	2277	26	4658	4744	35	6988	6181	45	193249	193603	79	1.15653
104148	90958	85	53067	46085	85	2103	1898	24	3269	2725	36	7601	6923	49	9278	8756	50	297933	275264	88	1.15852
108506	98936	97	52513	48502	82	1726	1748	18	3034	2598	35	6398	5428	48	7802	6975	51	235537	213654	85	1.16152
75125	71460	82	35583	34501	78	1046	1054	5	1654	1678	19	4448	4375	36	5586	5199	43	161301	156584	81	1.16152
99936	93849	80	48111	46103	81	1275	1347	15	2172	2238	24	5241	4766	42	8557	8054	54	227778	218217	82	1.16152
90363	86652	95	42672	41123	79	1729	1509	19	2454	2330	26	5639	5660	39	7902	7143	49	234566	233115	82	1.16251
153804	121302	103	85370	68556	94	2404	2148	26	4753	3773	44	10912	8421	58	14934	11743	74	429647	336814	98	1.16451
46430	46442	62	20014	19858	57	679	627	0	1022	1136	8	2786	2816	28	4070	3760	38	118610	115778	75	1.1655
100195	91059	85	58179	53210	83	1423	1445	15	3088	2297	34	7316	6635	46	8575	8168	49	248428	228188	83	1.1655
165118	136919	97	155364	133644	94	3621	3265	31	6809	5611	48	15377	12405	71	20758	17201	84	582848	473254	97	1.1675
104855	95556	87	49543	46441	82	1999	1791	20	2607	2401	28	7818	7468	48	10983	9632	57	314681	280796	86	1.1675
122154	110821	87	52615	47965	85	1776	1656	21	3519	3609	34	9389	8222	55	12760	10892	66	349335	319695	87	1.1675
36200	38421	59	21137	21288	55	392	296	0	428	581	0	1808	1610	20	2689	2599	30	71935	77402	65	1.1675
113205	108413	87	104128	101150	84	2661	2442	28	4016	4075	35	10424	9466	55	14226	13299	62	395293	347849	85	1.1675
95144	86515	83	40384	36538	81	1649	1412	19	2301	2242	31	5945	5455	42	8774	7862	55	260083	234289	84	1.16849
121740	109919	88	57996	51782	85	1809	1314	21	2600	2666	32	7216	6355	48	8860	7731	55	269294	242285	84	1.16849
24850	25799	57	13394	13247	49	549	563	0	956	750	0	1300	1200	12	2170	2272	25	57126	59802	51	1.16949
122550	108924	86	52505	46592	86	2045	1774	24	3373	3015	32	7717	7126	47	11210	10174	59	310948	273948	88	1.17348
105239	101074	83	59260	55219	84	1555	1583	18	3343	3014	31	7576	7044	51	9709	9123	53	277410	266295	82	1.17348
22283	22279	67	13838	13416	49	184	180	0	80	382	0	970	1122	10	1348	1253	18	42157	40849	64	1.17846
73248	70062	81	50256	48221	79	1652	1394	15	1918	1840	22	4958	4672	39	7136	6877	42	199927	191129	76	1.17846
132224	113467	96	71862	62018	88	1970	1819	22	2752	2851	30	7575	6586	49	9876	8992	57	292584	249845	87	1.17946
26874	27889	64	15645	15503	50	175	246	0	608	649	0	1682	1646	22	2277	2264	25	69209	69129	67	1.18046
38155	37788	76	17749	17742	51	432	528	0	741	906	0	1959	2009	22	2472	2634	26	74062	74754	69	1.18046
73894	69682	81	33093	31459	78	990	911	0	1808	2008	21	4164	4049	35	5844	6208	38	169330	164507	78	1.18146
18649	17914	50	12856	13047	46	192	278	0	1030	686	0	943	1015	3	1811	1989	21	45983	46442	65	1.18245
103045	92041	85	63805	56810	84	1824	1632	20	3284	2634	35	6369	5559	47	8508	6941	53	256464	225505	87	1.18245
98503	92465	86	48385	46365	80	1468	1267	13	2643	2658	27	4894	4478	38	8334	8431	45	212714	207814	78	1.18245
92187	85770	83	65070	61051	84	1509	1580	16	2476	2331	27	6873	6382	46	8066	6975	51	263431	239611	86	1.18445
113595	107928	84	162946	156332	84	2402	2184	27	4297	3740	37	10076	9222	58	12937	11518	71	357101	332386	84	1.18445
123159	110788	89	68580	62376	86	2099	1990	24	4097	3468	35	9202	8886	51	12280	10375	64	371927	335710	89	1.18544
102244	96649	85	42598	40843	82	1609	1553	19	3030	2856	32	6377	6087	43	8854	8387	51	246677	220860	84	1.18544
49677	49139	76	20825	20714	55	659	757	0	1467	1195	12	2354	2114	26	3362	3105	32	100515	97405	72	1.18644
144531	123076	92	71223	61936	88	1844	1610	23	4131	3495	38	10456	9217	54	13234	10975	66	382838	326349	93	1.18644
129058	116371	86	48472	43983	86	2041	1582	22	3386	3300	30	8468	7654	53	10999	9260	59	308960	276956	93	1.18744
113474	105324	85	61995	57758	83	1717	1681	18	3302	3329	31	7460	6906	47	10119	9644	51	298364	271969	87	1.19242
80904	80400	77	22954	22618	61	928	670	0	2218	1904	26	4559	4760	36	6024	6406	38	166059	163485	78	1.19242
154746	135012	98	81762	74423	91	3083	2664	29	5811	4723	49	12032	10010	61	16616	14156	74	466378	385507	94	1.19242
56156	54913	73	28642	28100	75	692	755	0	1272	1211	14	2832	2762	28	3254	3355	33	106638	105067	76	1.19242
190985	149527	105	123370	97372	100	4260	3315	38	6973	5757	58	16856	14250	74	22884	18832	84	673581	567249	100	1.19342
25942	28285	48	13512	14319	45	352	382	0	507	482	0	1504	1355	16	1669	1597	21	52985	54773	65	1.19342
54174	53525	77	23448	23574	67	497	540	0	964	1131	7	3057	3286	29	3494	3655	31	119733	120601	69	1.19442
24238	23427	67	15592	15487	52	311	182	0	744	504	0	1490	1139	16	2744	2423	30	66606	66594	70	1.19641
106495	99613	91	74509	71756	82	2496	2514	26	4528	4213	38	11580	10576	56	14569	13133	64	417455	359736	91	1.19641
128621	104832	106	79795	67397	89	2037	1580	24	4054	3177	39	9351	7646	55	12165	10317	62	359378	294946	92	1.1984
114209	104412	89	57164	51388	85	1932	1627	20	3203	3023	29	6980	6240	47	10095	9281	55	280999	257324	87	1.1984
100994	92921	85	55428	52522	82	1959	1792	24	3239	3220	31	8682	8306	50	11840	10739	59	350299	320469	89	1.2004
114191	106145	89	104528	98372	85	2626	2310	29	4936	4319	40	10881	10234	60	14127	12757	67	409086	360333	88	1.2014
182958	144574	97	93124	75670	95	3131	2529	32	5541	4612	46	13530	11064	63	20539	15813	79	563330	439332	97	1.20538
27173	28926	46	14142	14317	47	605	537	0	864	616	0	1609	1758	17	2506	2157	28	64989	66498	63	1.20538
68377	66177	77	35034	33911	77	675	692	0	1291	1456	16	3374	3019	34	5318	4910	45	133342	128772	73	1.20538
126797	121018	83	85061	80230	84	2878	2562	28	4899	4517	42	11702	10379	59	15680	13922	76	469898	420894	85	1.20538
90276	82638	92	47049	43186	82	1429	1275	14	2417	2024	28	6354	5754	48	7521	6815	48	235810	214024	77	1.20638
10841	11094	39	11561	11630	45	292	256	0	464	413	0	924	923	0	1339	1171	11	31332	32375	52	1.20738
91776	89059	80	31324	30784	78	1249	1231	11	1868	1929	24	6423	6200	42	7834	7820	51	244868	241319	77	1.21037
18117	18797	62	11410	11377	45	296	419	0	611	461	0	1058	1024	4	1192	1217	9	40437	41368	59	1.21037
117525	103575	89	71463	62805	87	1611	1588	18	2967	2419	30	7113	6182	49	10713	9879	58	277063	246376	85	1.21137
87531	82956	85	46205	44455	79	1307	1337	14	2098	2387	25	5506	5414	40	7565	7394	44	211052	205381	79	1.21336
95162	88607	81	48043	45259	82	1529	1538	16	3062	2557	33	5863	5644	42	8829	8450	55	239874	225474	81	1.21336
98350	93024	83	45511	42632	82	1543	1535	16	2694	2799	29	6368	6041	44	9271	9138	52	260429	251901	84	1.21336
46837	47439	67	22842	22538	63	494	719	0	1090	1100	7	2532	2665	25	2953	3118	29	85587	85597	74	1.21436
210965	159226	105	79815	58998	101	3667	2809	35	6785	4985	48	14438	10650	68	20470	15010	83	564463	427402	107	1.21535
80597	75574	84	29770	29353	77	1048	1044	6	2132	1815	27	4331	4174	38	5775	5341	39	164112	164750	79	1.21635
92492	82381	84	39572	34176	81	1582	1262	13	2046	2146	28	6366	5559	45	8089	7106	54	239969	216817	85	1.21934
193419	145362	105	109851	85699	96	2994	2732	29	4257	3860	40	11666	9242	61	15758	11617	75	470534	352932	103	1.22134
146685	127163	108	138079	123947	108	2971	2645	29	5302	4804	42	13810	11750	66	17852	14902	83	528436	445635	108	1.22134
110890	105123	85	36824	35146	80	1833	1556	22	3528	3178	32	7088	6500	46	10937	9936	56	288781	261304	87	1.22134
155474	123755	96	83975	68611	93	2752	2244	28	3914	3600	37	10035	8561	54	14351	11535	70	403230	320062	100	1.22632
93941	87652	84	53672	51648	81	1709	1753	20	3576	3481	34	8832	8298	47	11842	10517	56	341329	309275	86	1.22632
83817	76460	85	38736	33619	80	1273	1126	10	1675	1854	19	6285	5549	46	7783	7018	48	227105	207941	83	1.22832
75966	72287	80	38126	35270	80	1273	1092	6	2712	2415	33	5461	5059	42	6945	6085	44	211150	190215	83	1.22832
112856	107697	84	86808	82505	85	2247	2068	24	4811	4241	41	10261	9720	56	14676	13692	63	414480	372873	91	1.22832
38963	38150	80	16953	16988	51	517	459	0	628	503	0	1595	1779	19	2734	3030	28	72993	74625	67	1.22931
110909	105227	87	68249	65685	82	2130	2051	22	3869	3923	32	9301	8439	54	12520	12538	61	349444	303836	87	1.23031
94013	85906	84	52740	47453	83	1446	1254	15	2642	2707	28	6768	6058	46	8993	7743	50	258685	233909	86	1.23031
117492	109437	86	68681	63785	85	1886	1844	21	3679	3563	33	9327	8785	54	12568	11125	66	363565	320214	89	1.23031
78635	76133	86	32918	31105	76	1170	1041	6	2388	2143	27	5811	5545	40	7811	7298	48	230435	217060	80	1.23031
67460	63780	80	27602	26870	77	638	721	0	1252	1750	18	3223	3229	31	4591	4533	36	134482	130895	78	1.23131
77263	75277	91	32245	31314	76	995	904	0	1881	1904	21	4644	4431	38	6030	5570	43	176595	169972	80	1.23131
103953	94390	86	56367	50422	83	1723	1472	19	3328	2690	33	7066	6404	47	9230	7998	60	269332	235701	86	1.2333
115531	99464	89	87443	77678	87	1727	1460	21	3328	3398	31	7718	6569	52	9902	8626	66	273665	237146	87	1.2333
45405	46111	66	18585	18172	53	432	477	0	1604	1155	9	2627	2746	27	3636	3242	35	106388	107051	73	1.2333
103556	95424	89	51032	47945	83	1682	1593	19	3708	2994	33	7347	7184	44	9806	8885	53	302625	277307	85	1.2343
30699	30814	68	17225	17181	51	428	437	0	744	676	0	1868	2000	21	2132	2254	24	65362	68818	57	1.23529
101740	97002	93	36675	35210	79	1150	1146	10	2787	2607	29	6503	6435	43	8111	7694	50	237983	230514	79	1.23829
64733	62333	77	31442	31111	75	682	738	0	1651	1612	16	3611	3532	32	5045	4984	38	158235	155175	75	1.23829
22946	20822	75	12491	11364	58	222	273	0	1016	655	0	1431	1300	13	1900	1588	23	53995	49887	79	1.23829
188549	147368	101	82380	64484	96	2957	2090	32	5943	4533	50	13685	11044	63	19760	15422	81	546434	435743	96	1.24028
116601	99518	87	59402	51056	88	1733	1366	21	3749	3106	34	7457	6626	52	10597	9158	55	313382	257906	86	1.24028
84714	77216	87	39558	37383	81	1295	1204	13	2237	2032	24	5110	4792	39	5962	5642	41	172063	157920	80	1.24327
23048	21237	64	12866	13019	46	383	435	0	544	640	0	1216	1261	13	1525	1639	20	47099	48733	56	1.24427
103315	92106	86	62143	55932	84	1604	1282	18	3104	2810	35	7184	6227	48	8763	7795	49	260967	222477	86	1.24526
88063	80742	86	46529	41662	82	1489	1307	14	2699	2271	29	7122	6610	49	7782	7040	48	267905	251680	83	1.24626
15993	14545	63	11737	11853	45	180	151	0	617	503	0	930	1001	1	1686	1703	18	41661	42692	58	1.24626
90741	86197	82	65217	63292	80	1447	1488	18	2924	2736	29	7383	6806	50	9905	9001	54	273542	253667	85	1.24726
33674	34765	62	19890	20017	52	326	400	0	595	746	0	2002	2133	22	2456	2824	27	69997	68960	70	1.24826
26793	26607	69	10843	10965	44	490	522	0	209	636	0	1471	1392	18	2445	2458	28	64816	66172	70	1.24925
101535	96456	85	43579	40674	82	1440	1208	13	2474	2380	27	6597	6026	45	7573	7130	51	238080	224946	81	1.25125
235155	175107	105	137791	105884	104	3812	2953	37	7151	5202	52	17035	11955	77	22901	16659	97	652841	477091	102	1.25125
156686	131533	91	75680	63661	91	2680	2320	28	3566	2649	42	10088	8115	58	12566	10543	65	376750	307491	92	1.25125
376454	245264	137	271538	178286	134	7755	4787	52	15250	9739	75	34797	22421	123	48768	31096	126	1.04858e+06	868502	131	1.25125
80026	76890	83	30526	29560	76	1381	1463	15	2928	2891	34	6456	6217	43	8980	9314	47	257824	245855	79	1.25324
29869	29991	67	20241	19837	69	458	522	0	560	561	0	1372	1462	16	2526	2752	25	62673	61167	70	1.25424
89606	82561	81	40704	37717	79	1410	1279	13	1748	1977	23	5640	5244	42	7301	6821	44	222355	202301	83	1.25623
70325	68218	80	30498	29850	75	1227	1369	14	2524	2154	26	5254	5081	42	7830	7577	46	210818	208639	76	1.25623
137332	120118	105	80423	73326	88	2511	2269	28	3838	3712	38	10419	8866	59	13322	11207	63	398365	343824	91	1.25723
243936	171255	202	167950	125564	175	4385	3178	34	8358	5593	54	19518	13475	92	25181	17030	119	716526	481255	198	1.25723
77029	71024	81	45755	42049	80	1238	1129	9	1708	1844	20	3765	3510	36	5605	5343	42	170574	159073	81	1.26122
162422	133782	104	96590	81372	95	2699	2566	27	4778	4177	40	10854	9692	53	14853	13435	65	433838	413428	93	1.26221
47007	43774	79	22260	22309	58	497	502	0	836	845	0	2341	2413	27	3466	3310	33	103221	101118	72	1.26321
42621	40245	73	18711	18433	55	469	492	0	1079	1035	6	2233	2120	25	2826	2939	28	88303	85700	70	1.26421
187360	153753	96	108141	91202	94	2800	2324	28	5789	5000	46	13168	10747	64	18205	14088	79	533797	406005	95	1.2652
32855	31988	79	17234	17113	52	267	227	0	938	999	0	1474	1497	20	2648	2927	26	71238	72546	67	1.26919
49542	46140	76	22943	22770	68	490	437	0	794	891	0	2284	2340	25	2739	2836	28	87858	91234	69	1.26919
57607	55666	76	26565	25809	74	542	477	0	1616	1323	12	2752	2817	29	4013	4240	35	110534	109275	73	1.27119
94835	86994	84	51009	46402	83	1351	1254	12	2770	2695	32	6451	6054	45	7920	7449	49	222692	199988	77	1.27119
109677	98501	86	54324	49563	84	1564	1356	18	3025	2623	35	7294	6554	50	9948	9367	52	295494	271985	80	1.27119
100953	92201	89	48761	44416	82	1681	1565	19	2884	2404	34	6698	6003	49	7871	7538	49	239290	213192	81	1.27517
105737	98652	82	48617	44551	82	1215	1140	10	2829	1947	31	6739	5919	46	8941	7846	58	249680	226108	82	1.27517
129526	110931	88	60557	52034	88	2736	2424	30	4077	3448	41	10707	9514	58	14151	11673	61	442908	388543	90	1.27817
23242	23156	57	12192	12333	46	377	302	0	519	740	0	1312	1429	15	1568	1652	19	49162	50379	61	1.27916
130406	114562	88	65392	56438	87	2267	1621	27	3679	3250	32	9389	8059	53	13854	12351	65	353301	304428	90	1.27916
116560	106254	90	50255	45719	84	1960	1633	23	3258	3016	31	7625	7338	47	10774	8796	56	303375	271090	85	1.27916
207748	155947	100	119206	90556	99	3040	2635	32	6818	4839	49	15682	11462	70	21108	16444	85	570453	423581	99	1.27916
88635	82675	86	41339	38600	79	1059	1062	6	2227	1995	26	5438	5253	41	6576	6041	44	197341	177328	80	1.28016
98438	91036	96	54005	49229	82	1492	1517	19	2888	2368	34	6068	5463	44	8158	7008	54	236545	212153	81	1.28215
18005	18643	49	12553	12617	46	77	163	0	163	538	0	1241	1203	12	1476	1368	16	43999	47200	57	1.28215
89891	84817	82	40362	38085	80	1431	1523	17	2379	2341	23	6217	5852	43	8789	8304	57	248894	243155	84	1.28415
155491	139094	106	86397	76943	90	3021	2720	29	5874	5047	39	11973	10375	61	16680	14751	81	469869	393803	92	1.28415
115990	109391	84	64963	62018	83	1991	1870	22	3771	3197	36	8439	7554	52	10906	9937	60	313902	282108	85	1.28514
71112	69888	79	35521	34660	77	922	853	0	1978	2110	22	4670	4708	37	5693	5363	44	177681	179978	77	1.28514
91781	89018	83	38189	36508	79	1125	983	0	1896	1709	22	4965	4333	41	6829	6532	44	201171	193547	82	1.29013
58894	57262	78	30665	30217	74	585	733	0	1101	1668	17	2582	2581	29	3714	3762	32	110328	109504	75	1.29113
78384	76944	78	28766	28125	76	1190	1252	11	1659	1672	21	5127	5099	39	5942	5709	38	192675	186876	78	1.29312
85274	83322	80	39068	35380	79	1183	1191	10	2796	2359	32	6327	5679	43	7786	7299	48	251365	232856	83	1.29312
174232	142765	93	89465	73935	91	2654	2479	26	5040	3894	44	11617	9308	61	16580	13064	71	454904	366169	95	1.29412
86969	77598	98	40474	34973	98	1119	960	0	2459	2015	24	5214	4390	41	6491	5781	43	205844	174580	98	1.29412
94493	88121	82	42965	39551	80	1809	1690	19	2874	2480	34	7173	6190	49	9105	7837	61	273160	247797	82	1.29412
48218	47714	67	25409	24779	73	537	753	0	1238	1307	13	2974	2888	29	3984	3863	34	114216	112385	72	1.29412
110933	99470	88	47702	42376	84	1591	1186	14	2594	2265	27	7533	6461	50	8788	8032	48	274604	245960	83	1.29511
93380	84451	83	54075	48954	84	1574	1479	19	2821	2518	31	6979	6609	45	9352	8201	50	274872	251538	84	1.29611
17405	16687	50	10455	10683	42	282	297	0	485	633	0	1072	1074	9	1455	1397	15	37828	40368	57	1.29611
70320	69094	79	32108	31083	77	1222	1113	8	1431	1653	16	4483	4114	37	5126	5068	41	154589	154547	75	1.2991
100698	90300	87	48949	43593	84	1443	1422	17	2971	2851	35	6949	6133	46	9624	8325	63	299066	266915	84	1.30209
84184	79577	81	41969	39254	81	1052	832	0	2776	2189	31	4891	4750	41	6901	6293	50	195336	180877	78	1.30209
92175	83809	82	52337	47079	83	992	1007	2	2116	1951	26	5049	4685	40	5112	4685	42	177508	169155	78	1.30409
178060	143062	96	91522	73889	94	2898	2412	31	4900	4008	44	12242	9756	64	17151	12787	74	477538	368643	91	1.30409
117195	111383	82	137179	130900	85	2158	2099	23	4594	3639	37	9115	8701	49	11939	10894	58	338283	302091	82	1.30508
153894	126394	91	73569	61719	90	2044	1786	24	3649	2979	38	8638	7402	55	11505	10245	60	341136	289623	85	1.30508
83742	78798	81	27769	25599	65	1382	1243	12	2782	2486	33	5912	5432	43	8391	7542	50	226724	216064	77	1.30508
116227	109361	90	78022	74644	82	2115	1886	23	4459	4211	36	10158	9792	56	13114	12628	64	374248	350299	80	1.30508
59541	60354	70	28749	28103	74	647	591	0	920	1303	13	3225	3286	31	4127	3923	33	137347	136327	73	1.30907
137699	127410	85	77266	71842	86	3021	2711	31	4909	4964	42	12723	11518	60	17379	15641	68	502602	435644	88	1.30907
120496	106522	87	55084	48758	86	1724	1488	17	3157	3045	34	7328	6046	48	9401	8090	52	281985	249112	86	1.31007
101522	95085	85	61180	58459	82	1802	1536	22	4014	3923	35	9376	8760	54	13319	13287	68	376060	356014	87	1.31406
22439	22792	64	15064	14999	50	147	269	0	621	452	0	1266	1265	11	1837	1698	20	50691	53056	65	1.31605
185873	158064	98	213206	187997	93	3845	3508	35	8480	6845	61	19975	16797	76	26868	21785	87	750370	590390	97	1.31705
17853	18248	57	9309	9330	41	265	334	0	528	765	0	1309	1222	15	1805	1720	21	50239	52156	65	1.31705
53508	49614	78	29108	26652	76	859	876	0	1780	1355	21	2791	2638	32	4511	4129	39	123411	115238	77	1.31904
133724	115148	89	78099	68729	89	1916	1712	24	3633	2840	41	9054	8078	54	12648	10476	62	337258	302674	89	1.32004
19847	19746	55	11740	11732	44	307	311	0	418	719	0	1308	1409	13	1889	1946	22	53859	54409	66	1.32303
17026	16960	54	11398	11514	44	201	324	0	-45	184	0	1166	1087	8	1536	1213	17	43189	41653	63	1.32303
83866	79010	81	56112	52927	81	1533	1687	19	2055	1951	26	5410	5143	39	6713	6505	46	212415	192236	82	1.32403
100204	96652	82	48829	46545	81	1369	1138	16	2620	2676	30	7492	7251	47	9659	9204	54	267401	249429	97	1.32403
103928	94308	84	75794	67759	87	1276	1084	9	3010	2458	31	5990	5211	42	7763	7118	48	224044	189459	100	1.32403
90040	84641	85	65554	62975	81	2342	2212	25	3701	3607	34	8568	8120	53	10703	10318	58	333546	308500	86	1.32502
108269	98810	87	44484	41198	82	1816	1648	22	2610	2613	25	7455	6602	47	11087	10338	54	290651	258712	85	1.32502
103279	92986	99	51283	45140	99	1356	1300	12	2495	2451	29	6818	6011	46	8255	7206	48	247871	218951	99	1.32502
193362	148688	109	81910	63350	99	2999	2388	31	5381	4229	49	12766	9947	67	17138	13642	74	478339	372222	96	1.32802
69354	69078	76	28468	28455	74	655	790	0	1696	1567	18	3347	3366	32	4513	4380	37	134199	136149	72	1.32802
54368	51854	77	24851	24474	74	1265	1333	13	2315	2100	26	5363	5364	40	7276	7208	50	217644	211632	77	1.32901
10332	11304	41	8651	8987	40	101	123	0	495	379	0	535	608	0	991	1267	9	24735	26110	52	1.33001
106036	100865	85	82152	77043	84	1525	1366	21	3820	3582	35	8296	7621	50	10848	9793	59	315429	286211	84	1.332
117580	102578	102	60872	50573	102	1397	1215	12	3260	3117	30	8300	7099	53	10849	9566	61	312737	266179	102	1.332
146855	121632	91	68786	57493	89	1820	1352	20	3907	2957	38	9056	7102	57	11375	9304	58	328479	277531	87	1.332
47358	47114	75	24614	24203	72	453	632	0	997	983	0	2489	2395	28	3393	3242	30	97719	95811	70	1.333
97313	90200	83	48996	45883	82	1789	1860	19	3615	3268	34	7707	7740	48	10583	10681	54	318018	303489	84	1.33599
88506	83620	84	54231	52370	80	1653	1657	20	3417	3099	34	7766	7010	47	10588	9911	56	308826	278145	80	1.33699
80638	75334	95	46158	41387	95	783	654	0	1706	1328	14	4109	3486	33	5623	5521	44	167032	140808	95	1.33699
86583	82795	80	42972	40609	80	1014	946	0	1739	1502	22	4819	4471	38	5773	5828	39	169685	160929	80	1.33699
151222	129768	102	63826	54494	89	2538	2087	29	4607	3748	40	10126	8495	56	13425	11429	64	391334	341110	89	1.33699
104724	96870	82	45890	41539	82	1450	1384	16	2184	1792	26	6436	5565	46	8774	7265	51	246269	228068	81	1.33799
44314	43472	65	24545	24086	74	842	609	0	1070	1096	8	2348	2059	27	3071	3173	31	90843	91929	71	1.33898
18359	19591	48	17267	17618	52	371	335	0	522	621	0	1150	1103	11	1402	1576	20	41917	45849	49	1.34098
90008	83131	82	49761	46903	82	1294	1372	16	3652	3429	36	7121	6792	45	5933	5032	40	222548	218764	87	1.34197
90619	84805	82	41250	39139	80	1072	981	0	1748	1442	20	4128	3838	37	5175	4734	42	155037	146198	81	1.34197
98619	93116	81	43600	40982	81	1273	1240	14	2177	2492	26	5985	5731	42	7300	7069	44	221174	215613	85	1.34197
37476	35335	86	19071	19094	60	401	383	0	384	588	0	1526	1727	18	2062	2113	23	71595	70686	72	1.34397
94813	85342	83	52618	48136	84	1211	1131	9	3154	2695	31	6537	6007	46	8223	7328	52	240485	209753	86	1.34397
138074	125507	90	49220	44587	83	2122	2000	24	4214	4040	35	9520	8616	52	12064	10295	61	366994	311827	89	1.34497
103453	98161	88	87251	83896	82	2062	2193	21	3871	3934	34	8776	7908	55	11481	11073	54	345575	308210	86	1.34497
90326	87587	87	41216	40762	79	1528	1410	16	2376	2745	25	6389	6417	41	8933	8824	53	243020	231687	80	1.34596
97878	89193	85	50386	44541	83	1448	1338	14	2688	2136	30	6066	5487	44	7790	6927	57	221114	204923	82	1.34596
27928	27954	59	15329	15488	48	353	310	0	732	796	0	1790	1640	21	2359	2380	26	72715	75169	72	1.34596
91091	84832	83	45535	43092	81	1376	1333	12	2954	2295	32	6177	5960	41	8360	7640	46	249356	234651	86	1.34696
128278	116333	92	66884	60358	86	2825	2355	28	5303	4844	43	12654	10941	60	16759	14501	71	492197	414687	90	1.34696
118296	109024	83	74751	69385	84	1728	1496	21	3664	3190	39	8557	7878	53	10511	9552	57	321929	286016	87	1.34696
125215	113176	88	49492	45340	84	1692	1770	18	3289	2993	31	7627	7075	48	9346	7665	53	294287	258417	87	1.34796
105478	102022	82	92223	89675	82	2068	2068	23	3488	3305	31	8511	8388	48	12192	11888	56	339357	311419	84	1.34796
114205	102053	90	46245	42547	83	1740	1508	17	2649	2630	28	7540	6690	49	8934	8373	48	277088	247705	86	1.34995
79996	76573	82	36445	35273	78	1556	1502	19	2085	1875	23	4711	4223	37	6364	6021	46	187492	185538	82	1.35095
355979	213731	147	199522	124929	146	7320	4608	51	14291	9236	68	34658	22339	123	49282	29849	137	1.04858e+06	872693	147	1.35194
156732	127261	100	86118	70058	93	2253	1605	25	3677	3506	36	9683	7534	55	13699	11514	63	384541	310131	94	1.35494
42413	42633	68	18721	18781	51	535	452	0	967	927	0	2049	2148	24	3061	3151	29	93084	92644	71	1.35494
29284	28948	63	15183	14936	49	577	581	0	1160	832	0	1837	1866	21	2159	2206	25	65017	66782	70	1.35892
36938	36581	68	20077	19715	57	621	544	0	1054	960	0	2501	2566	26	2775	2882	28	82438	81268	66	1.36092
88507	84475	82	39871	38283	79	1295	1175	11	2606	2567	29	6278	5853	43	7790	8094	47	230604	227213	79	1.36191
139672	119244	93	68263	59284	88	2123	1838	23	3700	2730	36	8281	7364	52	11087	10042	55	302981	254688	85	1.36191
104684	96400	85	56961	52940	84	1483	1171	15	3221	2821	35	6521	6004	43	8347	8517	46	248446	225958	99	1.36191
106486	99336	85	56134	52598	81	1686	1577	21	3038	2511	33	6765	6373	47	9884	8522	56	281707	252297	81	1.36191
28689	29059	57	17679	18027	50	644	382	0	425	483	0	1662	1815	19	1898	2377	23	64987	67900	63	1.36191
20711	19908	64	11509	11762	44	428	416	0	368	769	0	1375	1439	15	1480	1469	17	47526	48377	61	1.36291
63990	62689	74	31792	31152	76	651	719	0	1330	1192	11	3328	3232	31	3710	4027	32	125565	124691	73	1.36291
97841	91050	89	39810	38081	82	1430	1218	19	2860	2481	33	6861	6566	42	9521	8813	51	258062	239786	80	1.36291
103938	91545	83	66888	60498	84	1288	1244	12	2644	2527	29	7186	6424	49	10085	8709	54	280028	242112	82	1.3659
92908	86074	86	30514	27791	78	1173	1098	9	2164	2049	27	5812	5248	44	7844	6915	50	226864	205275	77	1.3659
81089	79855	78	33569	32558	77	1321	1058	9	2019	2105	22	5632	5263	45	7215	7209	46	195860	194333	74	1.3659
87166	84436	80	33318	32678	78	1420	1279	15	2429	2255	26	5576	5450	40	7623	7340	50	214302	214669	78	1.3669
22322	22143	65	14336	14390	47	205	237	0	478	821	0	1237	1063	10	1195	1520	16	45610	49614	61	1.3679
80518	75900	81	32229	31512	77	965	1038	5	1871	2159	22	5075	5347	36	6025	6391	41	193652	189075	77	1.36989
128787	100469	92	60449	47291	90	1793	1417	25	4384	3825	40	10227	8142	59	14046	11454	72	393859	313215	98	1.37089
119042	110401	89	66013	62737	83	1874	1803	20	3815	3801	34	8109	7962	47	11416	10653	54	310501	292147	85	1.37089
46537	45483	77	20201	20061	57	638	439	0	1085	1273	15	2395	2523	26	3343	3317	33	105974	105677	69	1.37188
96751	88887	86	46071	42412	81	1229	1087	8	2229	2107	25	5472	5266	41	7895	7206	48	217098	189455	84	1.37288
135933	119423	90	86977	77753	88	2114	1748	25	4445	3693	38	10229	8976	57	12325	10747	63	392531	349207	93	1.37587
93342	85358	82	45609	40078	81	1356	1179	12	2764	2632	31	6209	5606	45	7967	7099	54	240279	219280	84	1.37787
92080	88094	83	42677	40415	80	1470	1330	17	3095	2518	31	6739	6183	47	8771	7475	49	239028	223255	82	1.37986
105313	98240	84	52623	49831	83	2291	2145	24	3622	3177	34	8394	7720	54	11637	10666	65	325879	297135	87	1.37986
89790	86604	85	52675	51051	80	1115	1200	11	2697	2469	26	5817	5791	40	7826	7554	47	212899	212208	81	1.37986
41934	40710	67	18224	18076	54	592	665	0	1014	773	0	2087	2196	24	2947	3450	28	82925	85966	68	1.38086
18693	18116	61	11626	11539	46	224	440	0	-112	301	0	863	923	0	1115	1479	12	38320	37868	64	1.38185
19777	22551	46	15856	15768	51	317	377	0	912	617	0	1530	1532	18	1772	2030	23	58090	57749	66	1.38385
95217	91414	83	44364	41223	82	1411	1495	15	2465	2336	26	5897	5706	41	7520	7391	43	224721	219152	84	1.38584
34272	35867	61	14949	14923	48	448	491	0	1087	718	0	1736	1853	18	2693	2642	29	74062	77984	73	1.38684
28185	29380	64	15016	14961	49	619	474	0	414	960	0	1407	1683	19	2279	2140	28	60324	65186	55	1.39083
127291	114227	91	55652	49685	85	1603	1406	18	3686	2962	35	7761	7270	51	10604	8843	58	301381	262425	89	1.39182
146507	126068	91	86174	75401	89	1663	1734	20	4032	3447	38	8730	7499	52	11290	9896	57	342349	296036	88	1.39182
78390	78460	77	40394	39018	77	1402	1311	15	2015	1668	23	4533	4188	39	6473	6237	43	178264	172730	76	1.39182
86994	83517	80	41829	40120	78	1325	1303	15	2327	1907	28	5659	5520	41	6973	6667	48	207555	208419	76	1.39282
85345	80912	79	40528	38907	79	1689	1549	18	2658	2647	27	6534	5971	47	9194	8265	52	246459	230637	80	1.39282
35727	35102	71	20131	19496	59	831	654	0	762	946	0	1976	1970	24	3035	2904	31	88101	89186	66	1.39382
82860	81491	81	38307	36932	79	1094	1130	9	1752	1915	19	4303	4234	36	6029	5722	41	163761	161664	75	1.39482
48290	45276	79	22715	22031	64	494	635	0	1286	1156	9	2627	2823	27	2832	2946	29	95877	91552	70	1.39581
83559	79283	85	38537	37206	78	1184	1075	7	2478	2296	25	4981	4542	42	7007	6622	44	187429	183487	77	1.39681
80933	78985	85	51143	49493	78	1294	1232	12	2195	2311	27	5805	5516	43	7963	7760	45	215682	196709	76	1.39781
203117	140771	106	164188	125321	104	4120	3083	38	8061	6205	52	19341	15675	85	26596	22784	92	749068	662563	100	1.3988
107912	96948	86	54269	49757	83	1755	1433	20	2859	2984	31	7079	6528	49	8068	7330	49	273254	252726	81	1.3988
90167	85473	83	59563	58397	80	2053	1944	22	4241	4498	35	10098	9666	54	12352	11725	59	382282	361582	82	1.3988
87942	83150	81	33262	31933	79	1581	1331	17	2238	2489	26	5957	5577	44	7547	6639	49	221016	209382	79	1.3988
80902	83339	77	36713	36627	76	1167	1187	12	2082	1977	25	5151	4961	39	6815	6947	42	201389	204368	73	1.3988
140425	120349	93	65899	57979	88	2017	1925	23	3372	2905	34	8385	7141	53	10945	9645	54	315905	272939	86	1.3998
66759	64261	92	27540	27020	75	953	1048	5	2009	2026	24	4487	4486	37	5380	5145	40	178072	176624	78	1.4008
99595	92428	83	62646	58000	84	1491	1506	18	1771	1902	25	5835	5098	43	7754	7048	49	219833	196318	86	1.40279
161114	134055	94	59387	48123	93	2776	2146	32	4578	3915	43	11573	8682	62	15617	12312	70	446341	354781	95	1.40279
195188	168673	98	127764	114647	94	4571	4304	35	7662	6713	51	18977	16297	69	25143	21196	88	757642	598269	100	1.40479
103702	98399	89	55340	53097	81	1723	1787	21	3234	3193	32	7718	7236	44	10091	9664	56	309764	273698	87	1.40479
175276	146026	96	138556	118868	94	3793	3237	34	7124	6224	48	18484	16189	84	23320	20886	85	698316	634474	93	1.40778
137971	112924	97	76451	65568	89	2026	1702	23	4443	3986	41	10729	9584	61	12711	10676	68	374188	329474	94	1.40977
96836	92523	82	52662	50457	81	1782	1493	20	3547	3024	33	7222	7258	44	9668	9397	50	300383	274387	86	1.40977
100084	95516	83	56160	53613	82	1568	1269	18	2798	2787	29	7218	7207	48	9419	8781	54	270121	243074	87	1.40977
105130	98418	85	47891	45966	81	1941	1568	20	2784	2709	29	6888	6483	44	8810	7830	55	246382	227473	86	1.41077
109162	99759	92	66799	61608	83	1563	1501	19	3480	2701	37	7476	6730	48	9591	8060	56	281581	243048	91	1.41176
111121	100190	85	53424	47755	84	1878	1571	23	2755	2577	26	6625	6104	46	8932	7680	54	258054	240213	87	1.41176
75852	71475	81	42412	40089	77	856	951	0	2485	2092	26	5235	4646	40	6479	5737	45	203907	186475	82	1.41276
107747	97831	87	56919	51256	84	1377	1237	15	3033	2416	36	6975	6004	47	8742	7503	51	256528	226351	87	1.41376
86183	80742	81	42347	38670	81	1315	1204	13	2610	2250	30	5985	5589	43	7794	7465	46	231106	212426	84	1.41476
106329	94671	87	56642	49614	85	1560	1297	13	2890	2808	26	7082	6262	51	8342	7319	51	265744	238131	100	1.41476
130271	115460	90	64034	56131	86	1889	1540	22	3354	3311	35	9283	8124	53	12556	10695	68	356831	309497	91	1.41675
116891	107509	84	62096	57120	84	1317	1248	15	2729	2738	31	8021	6859	51	11220	9104	58	306492	273376	87	1.41675
164100	134959	97	81829	67927	92	2475	2121	27	4887	4327	41	10538	8728	55	14915	11077	77	432086	347715	97	1.41974
112530	96385	85	76550	67359	86	2184	1986	24	3608	3051	36	8508	7458	51	10516	8507	61	328922	273926	90	1.41974
147468	131612	88	89948	81591	87	2982	2563	30	4436	3520	46	12068	10297	60	17524	14343	67	470554	380517	90	1.41974
124346	111971	88	64789	57440	84	1821	1696	21	3915	3409	36	8485	7372	54	10693	8701	64	297765	267667	89	1.42173
72761	68004	80	42293	39025	80	1240	1160	9	1898	1465	16	4127	3718	37	5680	5200	43	159917	151927	76	1.42173
51967	52483	73	17060	16731	53	764	872	0	906	1166	8	2480	2592	26	3848	3736	35	106907	107670	67	1.42473
98057	90964	83	45128	42363	82	1142	1147	9	1749	1652	23	5313	5092	41	7334	7265	46	201138	197684	79	1.42473
76531	73672	80	29881	29391	76	859	762	0	1619	1779	22	3280	3252	32	4897	4967	41	142898	138117	74	1.42572
95894	90146	85	50323	48974	81	1689	1425	18	2582	2951	30	7420	6757	50	10035	9524	56	270500	246418	83	1.42572
99590	91181	82	48267	43047	82	1718	1597	19	2747	2738	34	6787	6193	44	9199	8148	64	259087	230691	86	1.42572
116526	96911	89	40031	33901	84	1573	1433	17	3169	2580	35	7627	6412	50	9461	8486	57	284525	240138	82	1.42672
43862	44380	73	17899	17926	55	431	332	0	1084	1040	3	1678	1549	19	2058	2167	24	63378	64382	66	1.42772
92937	87300	81	46657	43697	82	1355	1176	14	2772	2900	28	6474	6259	44	8844	7702	49	246567	235355	82	1.42772
129279	108178	97	42578	34207	86	1847	1503	22	2872	2776	31	7805	6168	52	9766	8101	55	266913	229007	86	1.42971
171054	133565	96	88901	69416	94	2600	1985	28	4912	3598	46	11708	8990	62	14373	11906	65	430388	342130	94	1.42971
176190	160003	92	120179	110159	91	4193	4070	32	8292	6413	49	18124	15354	80	22444	19660	83	659670	534783	91	1.42971
131902	115277	88	92642	80005	87	2472	2412	25	4871	3646	45	10881	10153	54	16175	13970	73	424712	381001	83	1.42971
126018	121901	83	61693	60524	81	2253	2107	26	4740	4133	41	10318	9751	55	14075	13418	65	394743	348942	83	1.42971
101915	96746	83	48678	46838	79	1236	1200	11	2980	2681	29	5145	4982	40	6188	6269	42	207219	205362	74	1.42971
242371	153790	125	139657	93252	107	4250	2889	41	8355	5467	56	20017	12899	86	27398	18561	97	786755	518536	106	1.43071
88049	80717	82	45376	40761	81	1012	779	0	2472	1976	29	5712	5012	44	7088	6449	49	209893	191198	80	1.43071
58175	57114	79	22187	21888	66	715	649	0	1408	742	0	2810	2680	29	4344	4327	39	106053	106461	71	1.4317
28171	26365	72	15832	15573	53	554	511	0	777	970	0	1520	1706	19	2250	2352	23	67559	65876	68	1.4327
220517	175729	106	130207	100517	102	3980	3493	34	7575	5880	55	18545	14928	78	26077	19368	95	697804	544539	103	1.4337
52147	50858	76	27071	26730	74	339	490	0	1062	1411	16	2689	2481	28	4102	4481	36	106508	105622	75	1.4347
19345	20061	52	11484	11388	45	369	270	0	250	534	0	1167	1034	5	2131	2172	25	50662	49807	66	1.4347
19862	20153	64	16817	16982	51	232	307	0	530	551	0	1180	1350	14	2006	1740	23	51871	55223	54	1.4347
47574	46729	73	22891	22367	71	569	565	0	1280	1083	8	2516	2424	29	3336	3579	28	100893	97784	76	1.43669
21820	20736	60	12669	12531	45	98	141	0	447	403	0	1105	1022	3	1926	2019	23	50334	50247	66	1.43968
129732	121669	85	51907	48253	83	1966	1880	22	3862	3145	37	8902	8469	52	11790	10493	57	348430	301523	89	1.44068
110152	105406	83	65401	61600	82	1819	1809	21	2368	2364	26	6552	6029	46	9590	8785	57	267188	241507	84	1.44068
90188	86151	82	31591	30605	78	1427	1134	10	2462	2233	29	6174	6024	42	8044	7714	48	235758	220017	87	1.44367
69818	69514	77	29580	28861	75	770	649	0	1699	1471	17	3820	4084	34	4911	5194	38	146903	143698	76	1.44367
112315	94233	89	77168	66290	87	1623	1379	16	3259	2603	34	7311	6380	51	9607	7871	58	267177	222368	91	1.44467
154849	133704	91	80948	70023	89	2494	2064	28	4545	3983	38	10372	8107	62	14824	12227	69	421109	339541	95	1.44467
72998	71058	76	22383	22184	60	774	708	0	1433	1505	18	3517	3939	31	5753	5433	39	160326	159933	80	1.44467
102452	96116	83	60362	57921	81	1927	1739	23	4227	3687	37	10056	9751	52	13262	13517	61	384109	359928	86	1.44467
139717	114999	94	68860	55704	91	2057	1616	25	4097	2885	42	8915	7274	54	11935	9934	60	356550	279774	108	1.44467
129709	121812	83	72330	66305	84	2267	2162	23	3687	3289	38	9196	8190	52	11908	11002	62	358104	315288	87	1.44566
23129	22207	61	12407	12481	45	384	551	0	936	863	0	1054	1131	8	2101	2546	23	56646	58010	67	1.44965
140923	117006	93	63683	53622	89	1933	1627	22	4124	3866	39	9687	8544	57	13633	12214	62	404723	334164	92	1.45165
94385	90075	81	63737	60498	81	2020	1780	20	3225	3307	33	7225	6412	49	10675	9781	60	315506	282224	85	1.45165
74604	69414	81	34307	32573	78	940	834	0	1817	1940	21	4061	3644	36	5237	5008	40	159706	158165	81	1.45264
114572	100297	89	49600	44551	86	1393	1273	13	2786	2272	34	6980	6245	44	9561	7699	53	262938	232510	87	1.45364
92991	82208	93	51346	46368	85	1825	1495	23	2110	2442	24	6142	5594	43	8266	7893	49	238235	221737	85	1.45464
148755	124246	106	64193	52392	89	1961	1522	21	4107	3497	38	8815	6786	53	12519	9318	69	341880	276392	89	1.45663
113070	104467	92	46599	43277	82	2132	2097	24	3828	3307	40	8503	7841	51	11576	10238	66	349293	305996	85	1.45962
40289	38451	72	21120	20420	62	699	718	0	1185	1071	5	2028	1849	24	3629	3309	32	98094	102015	66	1.46062
26237	26080	68	13578	13609	47	220	294	0	762	744	0	1139	1417	14	1950	2054	21	60716	62424	65	1.46162
85889	80563	81	40395	38254	79	1166	1232	10	2036	1899	23	4984	4703	39	6996	6838	43	211466	199280	81	1.46361
116358	102843	90	53213	46220	85	1467	1490	14	2911	2762	31	7251	6550	48	9550	7697	57	285022	247368	88	1.46361
94885	87321	85	41883	38594	80	1280	1112	9	2364	2030	26	5771	5429	41	7556	6830	45	214726	195360	82	1.46461
49777	49074	64	10677	10811	43	581	487	0	968	1023	3	1964	2263	23	2831	3134	28	88710	90680	71	1.46461
68538	65576	89	32562	31988	76	369	401	0	2018	1812	20	2970	2871	30	4276	4654	33	134842	128286	78	1.46461
165296	143204	90	99756	87737	89	2536	2129	26	4533	3390	40	10723	9074	61	13371	11563	66	384178	308789	91	1.46461
32633	32229	62	15488	15543	49	321	382	0	516	632	0	1421	1567	15	2313	2242	26	61651	64674	66	1.4656
109562	97972	89	65059	57895	84	1823	1479	20	3047	2379	32	6427	5562	45	8813	7706	53	253702	220223	87	1.4676
62121	60950	82	23137	22539	69	624	631	0	1329	1258	18	3348	3454	32	3595	3950	31	120042	117769	75	1.4676
98735	89135	91	45882	41742	84	1600	1600	19	2843	2803	30	5890	5609	43	9263	9126	51	260334	240692	85	1.4676
74201	73063	79	36198	35548	77	1013	856	0	1821	1951	19	4636	4636	36	6348	6025	45	172501	169040	79	1.46859
120085	109495	89	57265	53208	83	2335	2141	24	3919	3455	33	10013	9055	57	13178	11679	61	365624	314809	88	1.46859
16098	18671	40	12744	13258	44	506	403	0	943	1051	5	911	1025	4	1710	1905	23	51580	52596	61	1.46859
59913	56555	82	25820	25113	75	889	718	0	1267	1223	13	3524	3455	32	4477	4335	35	126853	125427	77	1.47059
66947	63715	81	41070	38793	80	1156	876	0	2019	1696	21	4329	3980	38	5894	5172	48	176517	164760	82	1.47059
84295	75431	83	45923	40386	82	1432	1251	12	2082	2167	25	5810	5100	44	7743	6397	56	220451	198122	81	1.47159
63164	61778	81	30046	29438	75	801	921	0	1343	1145	20	3547	3765	32	4536	4051	37	124437	119285	75	1.47159
92860	87941	82	61545	60420	80	1916	1823	23	4194	3918	38	10667	10630	58	12632	12100	65	383518	362625	83	1.47258
32114	32449	74	17630	17614	51	295	361	0	623	957	0	1785	2016	21	2495	2573	28	73770	73929	67	1.47258
203111	157305	108	146133	118187	100	4254	3497	38	7597	5888	50	17361	13415	71	24199	19018	87	677972	548133	100	1.47258
143133	114125	93	90893	73084	93	2285	1788	26	3749	3564	34	9845	7831	60	14184	10587	74	390297	326560	90	1.47358
193596	94065	146	82246	38827	133	2002	967	0	4688	2335	48	10447	5301	84	14977	7336	101	419827	213219	133	1.47757
52891	49233	88	38499	37571	76	1268	1149	10	1855	1740	21	4466	4590	36	6478	6367	41	172156	161442	76	1.48156
117800	102077	88	65497	56365	87	1568	1313	17	3835	3253	37	8196	7504	48	11798	10446	61	344535	302044	87	1.48355
92367	87036	82	41858	39400	80	1226	1123	9	2168	1676	30	4973	4521	39	7294	7219	46	203176	191281	81	1.48455
53836	52410	77	29898	28477	75	705	641	0	1792	1770	15	3343	3229	33	4414	3959	38	128770	128492	72	1.48754
100156	93194	85	56743	51711	82	1512	1381	19	3360	2758	39	6936	6096	48	9617	8768	54	272651	246427	83	1.48953
80707	77727	87	34831	33609	78	960	1073	6	2200	2259	25	5523	5291	40	6417	6817	40	214531	212875	73	1.49053
127022	105872	90	68749	57506	89	1861	1471	18	3330	2650	38	8292	6744	50	11733	9852	61	315672	252570	86	1.49053
105956	91865	101	56249	48260	101	1516	1230	14	3175	2205	31	5623	4599	43	6755	6245	44	208193	171032	101	1.49053
81195	79377	79	38267	37346	76	1258	1049	7	2176	2207	24	4613	4407	37	6342	6200	43	179004	174689	73	1.49053
83917	80555	84	33723	32521	78	1211	1134	10	2629	2166	26	5244	4939	40	6390	6046	45	193161	192956	74	1.49153
123191	111122	86	45123	39605	83	1856	1473	20	2708	2901	28	7466	6839	46	10156	8567	61	286922	254047	83	1.49252
94115	87919	83	60087	56023	82	1420	1394	16	3223	3029	29	6694	6660	43	8241	8066	46	258622	236544	79	1.49352
91856	85157	88	45118	42304	81	929	995	0	2278	1947	28	4855	4789	39	6757	6925	43	186822	177408	79	1.49352
116811	109981	84	54497	50701	82	1666	1548	19	3433	3229	32	8533	7888	55	11217	9252	57	336052	293267	83	1.49352
188182	145930	111	74789	59885	94	2612	2088	29	4793	3997	46	13522	10775	66	17331	13479	79	484683	386642	93	1.49452
27402	26008	62	14855	15109	47	479	537	0	389	623	0	1373	1464	15	1889	1970	24	54868	55811	60	1.49452
31754	31003	70	10747	10755	43	184	354	0	838	907	0	1429	1434	17	2441	2189	28	73652	77336	64	1.49452
105279	97347	96	56397	52933	82	1290	1302	14	2693	2021	34	6350	5648	44	9102	8064	53	255496	222822	81	1.49551
73153	65859	83	50882	46846	82	884	742	0	2097	1924	21	4479	4154	38	6309	6139	45	178612	165036	77	1.49551
47353	46731	69	30366	29336	74	310	489	0	745	910	0	2452	2364	28	3311	3152	35	101463	101870	74	1.4985
70749	69279	79	33727	33275	76	883	924	0	1666	2072	19	4433	4268	36	5988	5716	43	166060	168898	73	1.4985
89186	82989	82	46045	43017	81	1384	1316	13	2592	2585	31	6412	6252	44	9113	8658	52	269258	254269	81	1.5005
44666	43736	79	24604	24006	73	652	541	0	1732	1244	14	1990	2007	23	3347	3508	28	95874	95865	77	1.5015
138987	120958	89	76758	67431	89	2313	1872	25	4478	4219	36	10107	8982	56	15090	13312	73	407061	347284	89	1.50249
130566	110034	105	73951	62832	105	1919	1809	20	4356	3342	41	9584	7802	60	12713	9814	69	367698	295224	105	1.50249
146170	119271	91	69475	56983	89	2465	2002	29	4531	3576	38	10074	8615	58	13359	10777	64	387202	319302	88	1.50249
121848	109670	87	66954	58651	85	1906	1358	23	2855	2459	34	8391	6965	49	10167	8288	58	306085	263126	89	1.50249
91900	88731	87	40679	39812	78	1242	1171	11	1969	2040	23	5030	4829	39	7079	7464	44	208003	204101	77	1.50249
101999	93228	83	50037	47345	81	1271	1244	12	2267	2694	24	5971	5493	44	8404	7655	49	223638	216164	79	1.50349
29533	27569	72	13047	13051	46	519	485	0	325	511	0	1500	1484	16	1753	1766	21	59732	61145	65	1.50349
121394	105790	88	55419	47926	85	1930	1425	23	2889	2986	31	7298	6202	49	8800	7587	55	267300	226343	85	1.50349
41098	38694	81	20910	20365	66	600	570	0	861	1066	6	1894	1973	23	2981	3003	34	90135	91480	67	1.50548
163240	144402	92	96547	88472	89	2662	2321	27	5779	4923	47	12725	10963	64	16754	14802	72	487506	395272	93	1.50648
166117	133441	98	105107	88910	94	3248	2540	32	6415	4453	47	13516	10597	69	18941	14939	83	530825	428373	94	1.50748
84861	80015	81	53471	49737	80	1368	1124	11	2045	2085	22	5015	4799	39	6737	6368	45	202468	187559	78	1.50847
82765	80179	79	30298	28664	79	1456	1296	14	2509	2347	31	5901	5643	43	8191	7493	49	233321	209508	81	1.50847
31527	31039	69	15877	15673	53	314	264	0	343	639	0	1268	1335	14	2277	2079	26	53675	53045	63	1.51246
38776	37930	74	19553	19121	55	480	421	0	971	840	0	2067	2090	22	2646	2732	26	77764	77565	69	1.51246
21238	20547	68	12786	12824	45	214	381	0	681	732	0	1120	1230	11	1902	1882	23	51302	50819	66	1.51346
99116	93376	90	41958	40576	80	1011	915	0	1782	2135	20	6356	6320	43	7962	7287	51	240260	225999	84	1.51545
153455	135856	92	77705	71006	88	2787	2464	29	5476	4314	42	12626	10842	61	18745	15776	81	476295	391548	88	1.51645
107313	93188	85	58245	51082	86	1748	1392	21	2969	3088	28	7008	6232	47	9189	8065	54	285921	251224	81	1.51745
25827	24564	81	14813	14809	48	308	306	0	171	357	0	1563	1318	17	1776	2136	22	60695	61145	64	1.51745
30508	30538	70	17889	18039	52	173	264	0	684	659	0	1470	1497	18	2269	2380	26	64335	66004	58	1.51944
124329	104761	93	67768	57622	88	1777	1495	15	3457	2748	33	9055	8157	51	11845	10322	67	347786	305572	86	1.52144
43045	40686	83	21245	21146	59	307	468	0	650	1033	4	2533	2332	28	3756	3661	34	94742	99333	67	1.52144
161901	135609	92	62578	52885	90	2378	1954	28	4649	3889	39	10948	9257	57	15104	11823	73	451472	356748	91	1.52243
56157	54289	79	25832	25163	74	596	770	0	2055	1724	19	2833	2797	31	4512	4230	36	116499	118660	73	1.52343
108570	100486	88	41761	39820	81	1855	1750	22	3085	2735	31	7592	6902	48	9543	9009	52	275416	256998	80	1.52343
88844	85826	82	46299	44595	80	1421	1172	14	2461	2452	26	5574	5444	39	7606	8021	48	233354	229237	78	1.52443
141611	130508	90	61607	57498	86	2605	2238	27	4722	4139	42	11610	10202	60	15246	13646	72	451028	389792	94	1.52443
102804	91721	91	45741	41582	83	1218	1436	14	3246	2547	32	7041	6344	48	9652	8706	54	260383	224443	81	1.52542
108986	103406	83	53277	49455	82	1834	1637	20	3185	3005	33	8149	7469	49	10857	9517	65	301750	260037	81	1.52542
89495	85488	83	41294	40365	79	1513	1401	16	3077	2517	32	7390	6760	46	9485	9499	48	280042	263894	79	1.52542
157480	121926	95	91978	72867	93	2449	1917	26	4514	3583	43	10166	8179	56	15049	11516	65	432005	343350	91	1.52642
83858	79781	82	36827	35963	78	1029	948	0	1648	1889	23	4633	4446	37	6435	6366	41	176767	175350	77	1.52642
41960	38893	87	22523	21688	73	569	511	0	924	1183	8	2193	2183	26	3330	3146	31	89676	86584	87	1.52642
130775	114774	91	54684	48998	87	1921	1540	22	3283	3213	29	8416	7159	50	10346	9133	57	304182	264456	86	1.52742
76485	75344	82	23429	23237	62	1018	1097	7	2607	2664	27	4990	4857	39	7999	8098	46	226989	230741	79	1.52742
95933	93701	82	21387	21028	59	1238	1296	11	2308	2383	24	6152	5808	44	8273	7926	45	238130	231478	79	1.52742
96281	92850	92	51225	49081	80	1449	1493	15	2718	2735	26	6190	6202	40	8476	7933	51	239849	227586	82	1.53041
69189	70410	78	38741	37858	76	799	779	0	2233	1984	25	4296	4355	36	5880	5657	41	160742	162515	75	1.53041
120243	107949	90	135226	125758	87	1807	1826	21	3522	2965	33	7879	7096	49	9815	9174	52	263916	238005	84	1.53141
14004	13492	61	11355	11515	45	210	203	0	890	727	0	786	639	0	983	1081	8	30010	32169	58	1.5324
304013	208094	130	213770	154838	127	7307	5674	46	13756	10006	78	33386	24459	118	42715	33212	119	1.04858e+06	912863	131	1.5334
26201	27794	48	14437	15216	44	486	369	0	351	398	0	1310	1187	11	2118	2208	24	58330	58078	64	1.5334
179166	86931	138	76250	42141	130	2225	1291	13	4735	2320	57	10685	5357	85	15374	7844	105	443573	225248	134	1.5334
105814	97929	82	50935	47155	83	1481	1472	18	2798	2666	32	6108	5548	44	8756	8112	50	250817	233569	81	1.5334
81809	79155	81	35823	34535	78	1179	1213	11	1820	1824	21	4777	4604	36	6729	6417	50	182886	179095	81	1.53639
82718	75858	87	42489	39122	81	1269	1113	13	2222	1964	26	5881	5773	43	7310	6889	49	212684	197340	83	1.53838
143531	122822	106	97924	89886	88	4205	3847	32	9135	7714	62	19418	16932	80	26713	23500	85	717875	579061	95	1.53938
97238	92416	84	57102	55584	81	2167	1785	26	4866	4822	36	10970	10151	56	15587	15070	65	441294	412917	86	1.54038
42559	40652	75	21030	20620	58	535	526	0	1057	944	0	2271	2075	26	2853	2866	29	91538	89161	73	1.54337
119252	106031	88	72757	65247	86	1513	1629	17	2690	2890	31	7563	6687	48	11093	10047	64	313183	276156	86	1.54337
88397	83336	88	41536	39911	79	1117	1140	9	1967	2127	22	5287	4995	42	7197	6478	47	207158	201663	79	1.54536
107027	96795	98	45534	41377	98	1745	1356	19	3255	2970	31	6622	6264	43	9274	8877	54	273386	252231	98	1.54536
81397	78216	83	35189	34258	78	681	986	0	2269	2295	26	4910	5037	37	5911	5396	40	196682	192558	79	1.54636
29038	29013	59	13357	13418	45	176	224	0	343	524	0	1427	1452	17	1229	1417	14	55625	56970	66	1.54636
149558	136705	101	87381	81771	86	3387	3261	29	5150	5575	35	12853	12061	63	16876	16116	68	510271	472388	89	1.54736
80719	76207	81	39267	36788	80	1162	1147	8	2107	2090	24	5024	4728	38	7316	7207	47	189089	179380	76	1.54935
115610	103373	88	64125	58370	83	1882	1799	21	3294	2980	36	8882	8396	50	10307	8912	59	331088	292641	83	1.55135
118002	104510	90	63623	56717	86	1846	1702	19	3983	3259	37	7737	7192	50	12170	10677	64	336524	294430	85	1.55334
28973	27654	68	17823	17915	51	319	311	0	1085	689	0	1544	1605	18	2192	2682	24	62149	64411	62	1.55334
94414	89892	81	41547	39910	80	1130	1317	14	2157	2098	22	6184	5894	42	7327	6980	45	220545	215128	78	1.55434
58107	57789	74	34890	34293	74	849	724	0	1707	1584	19	2909	3135	30	4164	3828	36	115723	117590	72	1.55434
90743	84299	83	39471	36160	82	1542	1512	16	2256	2129	27	5513	5205	43	6953	6307	46	215252	202392	79	1.55533
182697	155335	98	84258	71426	93	2992	2421	31	6101	4777	46	12939	11047	61	18275	14630	82	528819	442882	93	1.55733
94980	91840	83	78152	75049	82	1750	1881	20	4072	3657	34	9250	8507	54	11397	10030	60	351620	318870	86	1.55733
112400	100320	95	59236	53187	84	1454	1243	15	3510	2770	35	7590	6676	49	9587	8306	57	282630	248785	85	1.55833
194887	146607	119	100006	74253	119	3192	2547	32	5568	3915	46	13034	10018	67	17936	13978	80	525744	408232	119	1.55833
48541	48736	68	22076	21477	67	658	717	0	751	864	0	2637	2548	28	3521	3603	31	98835	99601	71	1.56032
110160	103154	83	65397	61108	82	1877	1698	22	3236	3231	33	8174	7651	48	10080	9132	55	299236	259742	86	1.56231
95790	90269	80	47528	44524	81	1665	1710	18	3053	2791	33	7382	6710	48	8988	8582	51	277645	250495	89	1.56231
184163	149868	103	95376	78759	93	2661	2279	26	4744	3345	44	10447	8631	61	14253	10808	71	384823	300268	98	1.56331
142113	124120	92	95568	84180	89	2030	1730	22	3788	3719	34	8962	7702	56	12415	10590	62	345992	286067	91	1.5653
100070	91307	89	55366	49934	84	1279	1281	12	2046	1625	22	5421	4809	42	7004	7136	42	225133	206855	87	1.5663
104303	95910	97	50669	47120	82	1760	1708	19	3217	2894	31	7475	6638	50	10191	9624	52	295730	272141	87	1.5673
75669	71518	82	34475	31364	94	799	827	0	2104	1643	18	4016	3822	33	6004	4936	45	168193	151977	94	1.5673
90112	85573	80	42612	41010	80	981	1098	8	2557	2250	28	5040	4957	37	6590	6106	40	188230	182402	81	1.57029
143804	128634	93	96350	88290	88	2364	2203	26	4470	3990	39	10449	8652	59	12806	11020	70	369726	303118	93	1.57129
158191	135215	90	88025	76754	90	2545	2160	28	4841	4072	42	10678	8965	59	15217	12536	65	419639	348609	94	1.57129
84231	80788	86	33806	32817	78	1056	1170	9	1846	1934	25	5325	5398	37	7154	7082	48	192705	190397	80	1.57328
103436	96353	82	51987	47887	81	2224	1915	25	3808	3121	40	7926	7188	49	11243	9476	62	313615	270880	85	1.57328
97604	92484	85	52922	50022	82	1677	1607	17	2752	2681	29	7935	7028	50	10460	9885	54	284025	255157	83	1.57328
168640	136450	100	74440	62708	94	2583	2140	26	4621	3403	39	11233	8724	61	14830	11706	70	428451	349522	100	1.57428
63046	61926	78	28041	27425	75	704	709	0	1129	1332	11	2773	2861	28	4551	4455	36	121329	120119	78	1.57627
29225	28211	70	17113	16990	50	392	336	0	470	625	0	1434	1469	16	2195	2379	24	59989	60265	68	1.57627
55582	54714	79	36771	36261	76	745	807	0	1451	1297	13	3072	3025	31	4097	4260	34	109324	109266	74	1.57727
115364	108517	84	57801	54661	83	2281	1926	26	3940	3524	37	9094	8244	54	11621	10123	61	354461	320845	88	1.57827
77968	76099	80	36386	34859	78	1038	1269	10	1939	1768	23	4771	5235	36	7800	7678	48	204504	202740	78	1.57926
137985	118394	93	66085	57923	88	1401	1377	15	3551	3022	34	8004	6878	57	9727	7682	57	281597	238340	86	1.57926
41201	40402	73	21353	20655	63	568	571	0	1328	1244	12	2095	2024	23	2937	2928	29	85301	85613	72	1.58026
112531	104446	87	48828	46760	83	1843	1693	21	3596	3134	33	7740	7773	48	10423	10271	64	307752	292378	80	1.58026
92797	84724	87	41759	38108	80	1052	879	0	2518	2279	27	5919	5374	46	7936	6613	57	221513	202504	78	1.58126
122604	108364	86	54214	47351	85	1871	1639	21	3380	3128	34	9254	7788	54	13016	11524	63	365941	307803	86	1.58225
113331	104575	87	49958	46273	85	1858	1484	19	2776	2670	29	7149	6367	50	9311	8421	55	254085	243809	80	1.58325
84605	79284	82	43046	39834	79	1025	917	0	2437	2499	27	5380	4735	45	6507	5763	46	196651	180785	77	1.58425
76735	75078	78	54036	52892	79	1195	1054	7	1851	2119	20	4474	4238	37	6559	6330	43	175053	170732	75	1.58425
93250	87750	84	45089	42961	81	1094	1105	7	2336	2511	29	6075	5729	42	7956	7671	48	235545	228627	80	1.58824
120854	109136	85	73248	66282	85	1910	1815	22	3858	3636	37	9256	8383	52	12804	11418	60	384245	339214	86	1.58824
102960	95697	85	50053	45900	81	1599	1601	18	2827	2857	29	7216	6683	45	10007	9104	59	299635	266742	85	1.59023
150182	127213	93	79435	67639	89	2774	2150	30	4182	3768	38	11817	10152	60	15005	12197	65	423521	363445	91	1.59023
94796	86103	84	48725	44029	84	1284	1181	10	2600	2719	25	5763	5223	43	7199	6746	43	221223	202981	83	1.59123
126986	112799	103	79683	72301	88	1986	1793	22	4054	3962	38	9691	9564	55	13260	12663	60	383268	366628	89	1.59222
87018	79891	82	51617	47969	81	1261	1236	11	1943	1896	22	5200	4510	42	5876	5400	42	195790	175323	82	1.59222
88990	84481	82	59574	57371	81	1948	1936	22	3456	3488	30	8911	8247	50	12037	11054	59	334950	307188	83	1.59422
128392	114115	102	50171	45454	85	1659	1451	18	3411	2614	36	7537	6966	48	9970	8582	56	286318	254153	88	1.59721
171006	151482	107	114181	104703	89	2584	2291	28	5248	4139	41	13151	10973	64	17724	14112	81	491968	399603	95	1.59721
98399	92386	85	64165	61400	82	1610	1584	20	3369	2738	34	7914	7290	56	10660	10266	52	294898	280794	84	1.59821
34024	35880	52	18485	18584	53	343	265	0	1091	876	0	1656	1763	20	2454	2613	28	67379	67209	69	1.59821
73086	70345	82	31484	30756	76	1128	1189	12	1680	1650	21	3916	3896	34	5795	6069	39	156246	155216	77	1.59821
125550	106832	101	64641	56870	87	1807	1490	20	3838	3027	34	9418	8098	57	11272	9053	63	356393	296283	90	1.5992
48388	46980	76	21604	20963	60	348	527	0	1221	1122	11	2145	2506	22	2609	2637	28	84243	83659	74	1.5992
94148	89556	79	55635	52900	82	1534	1327	16	2907	2951	28	6075	5981	41	8437	7998	49	230525	227021	85	1.6002
69364	66937	79	36521	35885	76	1055	1130	8	1510	1644	22	4400	4362	37	5782	5648	38	169202	165152	79	1.60219
125467	113035	89	104075	94228	89	1811	1836	21	3488	3165	38	7588	6980	45	10089	9050	56	299532	274736	88	1.60219
126835	115428	96	43347	39065	83	2333	2047	26	4408	4344	36	9895	9017	54	13289	11685	62	408666	354251	90	1.60419
34879	37201	59	18497	18686	55	381	500	0	1124	960	0	1912	1992	22	2706	2694	28	81394	82871	66	1.60718
137902	124936	102	116160	109548	90	3333	3046	32	5572	4905	45	13231	11371	62	17974	15071	81	489682	423975	91	1.60818
108362	101463	83	61190	57979	83	1936	1855	23	4648	4550	36	9974	9719	53	13939	13653	61	353123	337889	84	1.60818
140520	125263	88	89052	80330	88	1994	1551	25	4414	4487	39	9147	8305	57	11682	11090	64	347804	317744	84	1.60818
18301	18666	45	9643	9978	41	-3	125	0	563	603	0	959	994	0	1449	1645	17	38195	39075	62	1.60818
67683	64948	78	29318	28065	76	677	770	0	1258	1258	12	3784	3377	37	4812	4603	39	136217	130911	75	1.61017
157149	133404	96	91955	83391	90	2941	2630	30	4989	4422	38	12906	11217	67	17408	14994	73	485521	393746	93	1.61017
25997	25524	57	14845	14824	47	429	563	0	559	913	0	1303	1529	16	2287	2124	27	55882	54973	63	1.61017
145615	123777	99	104180	90557	90	2108	2034	23	3819	3436	39	8835	7462	56	12451	11060	67	359997	307026	87	1.61017
92396	87628	82	37484	34905	80	1369	1274	12	1643	1595	22	5810	5471	43	7802	7079	53	214147	199878	79	1.61117
105408	98542	85	43486	41283	82	1294	1344	13	2465	2251	30	5743	5294	42	6987	6582	44	199389	194032	82	1.61316
29044	29418	55	13057	13401	46	471	381	0	1250	845	0	1318	1461	17	2601	2407	30	66163	67534	65	1.61316
25646	23978	68	14021	14091	47	231	291	0	888	719	0	1544	1598	19	2539	2411	27	56770	58143	61	1.61515
108441	99434	90	54220	49905	85	1462	1337	17	2771	2807	29	8367	7406	53	10161	9189	57	305300	270641	87	1.61815
93127	86745	82	42313	39252	80	1485	1330	20	3167	2717	33	7483	6838	47	9737	8222	56	268314	245624	86	1.61815
205639	144593	119	152686	112586	119	5705	4438	42	9753	6866	60	22715	16040	94	29570	20202	98	841258	553854	119	1.61815
38780	39528	71	21983	21571	61	522	409	0	859	771	0	1927	1985	23	2991	3232	28	88943	90145	72	1.62114
98539	92129	82	71273	67825	82	1461	1467	16	2959	2827	30	7115	6184	46	8185	7595	55	246754	222464	85	1.62114
36035	36544	68	11197	11249	44	446	390	0	357	756	0	1733	1800	21	2754	2747	28	72990	71790	73	1.62512
122179	111172	88	54472	49058	86	1501	1500	19	2931	3021	29	8053	7426	46	10145	9009	55	292836	270858	86	1.62512
57880	57475	88	28217	27772	74	673	483	0	1332	1304	14	3338	3280	31	3997	3864	34	131553	130216	75	1.62512
43289	42403	76	18480	18299	51	491	393	0	998	800	0	1982	1961	23	2748	2725	27	82568	87106	71	1.62512
20514	19771	69	11543	11686	44	375	329	0	891	813	0	1136	1157	12	2322	2064	30	49172	51149	54	1.62612
114968	98896	89	55972	46633	87	2014	1838	21	4236	2823	42	8804	7201	56	11001	9623	56	332789	287768	92	1.62812
42298	42066	69	21752	21575	61	421	503	0	1132	1181	10	2228	2361	24	3514	3746	33	101051	100440	74	1.62812
67770	67238	76	29494	28661	76	1076	1016	3	1648	1444	21	4149	4042	36	4640	4815	36	151830	149551	81	1.62812
116518	107853	85	55442	52044	82	1436	1235	17	3273	2719	34	7282	6362	51	11062	9658	54	305763	271715	90	1.62911
44521	43999	76	20528	20261	60	662	563	0	545	832	0	1842	2013	21	2863	2828	29	76811	75087	73	1.6341
81854	76502	84	47305	44682	80	1240	1247	14	2299	2181	26	5547	5107	40	7310	6298	50	209069	198145	82	1.6341
25112	25898	66	19504	19913	52	455	586	0	652	725	0	1462	1465	18	2252	2460	24	63164	64686	66	1.63509
97429	91701	83	45386	42818	80	1185	1104	9	2450	2622	27	5307	4927	38	6794	6333	43	215825	206254	81	1.63609
17337	17779	44	13565	13796	47	35	122	0	440	537	0	1298	1450	15	1564	1581	17	51030	52299	64	1.63609
180792	141700	104	120583	95662	98	2893	2140	31	5901	4710	49	13105	10055	66	16526	13100	69	500834	412631	95	1.63809
28242	28983	67	25827	26259	69	303	372	0	1177	1001	1	1875	2076	22	2204	2118	25	70077	74630	66	1.63908
28471	27838	79	12966	12920	46	292	384	0	742	831	0	1199	1270	14	1905	2118	21	54091	54685	69	1.64108
106457	100026	94	72996	68600	82	1930	1841	21	2848	2670	30	8125	7170	51	10529	9112	62	290742	261254	81	1.64108
124792	110590	89	64838	57320	86	1737	1734	18	4179	3445	40	9361	8367	54	12320	10225	66	366472	316805	85	1.64207
89577	83880	84	48177	44585	81	1255	1177	14	2417	2007	27	6063	5792	44	6997	6394	47	228176	216337	79	1.64506
221778	145645	107	112692	76277	105	3688	2173	41	5486	3988	47	15338	10159	74	21353	14071	93	605932	435664	101	1.64506
91210	85788	80	53362	48895	82	1693	1738	19	2220	2089	27	6446	5991	45	8851	8001	53	241820	230062	77	1.64506
101366	93135	90	54743	50067	84	1697	1412	20	3023	2770	35	6928	6428	44	9538	8499	51	272932	250159	81	1.64606
20068	20390	57	14778	15067	48	380	378	0	183	452	0	1118	1172	12	1839	1833	22	46224	46773	61	1.64706
97307	87851	100	30175	28815	80	1111	1159	9	1634	1923	18	5513	5608	39	6586	6319	45	200210	190220	77	1.64706
146376	118046	92	86447	70639	91	2024	1366	26	3570	2640	39	8882	7109	52	12234	10042	68	356343	287704	90	1.64905
77927	76210	78	37451	36553	77	975	1006	3	1412	1830	20	4852	5077	37	6310	6069	41	190818	187575	78	1.64905
109556	100071	85	74946	68610	84	1579	1412	18	3492	3121	38	6951	6129	47	8928	8271	55	252172	226424	79	1.65005
54210	52243	75	25217	25063	67	468	612	0	1235	1094	6	2183	2272	23	3292	3288	31	91994	90743	71	1.65005
43182	43913	65	20755	20800	60	458	498	0	821	897	0	2538	2719	26	3699	3650	35	109343	107068	70	1.65005
84995	82553	80	35787	34385	79	824	913	0	1962	2060	22	4498	4461	37	6477	6843	39	189925	183521	81	1.65105
49218	47924	74	15281	15001	50	596	579	0	1494	1318	17	2508	2651	27	3346	3645	31	100002	102957	72	1.65105
42845	41669	74	15658	15660	50	618	556	0	802	1152	9	1635	1650	20	3084	3077	30	76309	77738	70	1.65304
92333	87623	97	43652	41758	80	1381	1371	13	2730	2129	27	5505	4999	41	7903	7706	48	227571	217744	84	1.65703
268679	180731	114	161717	112041	115	5202	3641	44	9457	6432	61	21647	15677	87	29041	21134	106	840005	592312	116	1.65803
88650	85809	84	64942	61936	83	1502	1296	13	2879	2677	29	6793	6402	45	9098	8533	48	260243	230172	96	1.65803
133793	117868	92	63117	57122	88	1336	1428	17	2965	2515	35	7060	6273	48	10573	8652	62	311454	267407	91	1.65902
121639	111267	101	54362	51290	84	1689	1467	20	3398	3398	30	8042	7381	50	11153	11217	54	304271	285571	88	1.66102
63270	59480	81	26528	26112	75	435	610	0	1263	1249	13	2501	2456	26	4126	3915	36	124095	126514	75	1.66201
63919	60518	82	37982	35979	78	629	648	0	1493	1272	12	3519	3309	33	5053	4923	39	137071	126916	87	1.66401
55563	55029	70	27826	27858	73	798	810	0	1399	1521	16	2833	2954	28	3968	3885	35	118242	115208	78	1.66401
120376	99533	99	56222	47824	88	1695	1264	21	2920	2416	28	6740	6106	45	8280	7107	51	271651	230582	89	1.667
131821	117816	93	149451	136766	89	2939	2492	29	5382	4702	40	12614	10717	64	16681	14662	75	476752	411449	92	1.667
30099	32260	58	16059	16478	47	360	326	0	434	507	0	1410	1752	18	2264	2459	25	70046	71337	68	1.667
92253	84610	85	49945	46734	81	1575	1518	17	2451	2512	28	6817	6451	44	8736	7830	50	272119	237941	87	1.667
28019	31385	52	17415	18659	46	235	411	0	692	716	0	1391	1486	16	1939	2671	23	59690	62587	67	1.668
47827	48532	75	20587	21086	52	445	567	0	794	1117	7	2915	2824	29	3323	3471	32	103951	108662	73	1.668
126272	110670	94	76015	67673	87	2165	2021	23	3436	3316	36	8799	8186	50	12475	11122	59	357858	316891	91	1.668
136055	114724	90	50070	41212	88	2447	2115	26	4250	3262	38	10138	9202	56	14337	12390	62	384523	339339	93	1.66899
24779	23687	69	13793	13603	47	156	173	0	504	645	0	1234	1129	9	1425	1382	20	49877	50557	65	1.66899
29846	29796	62	17418	17020	55	400	335	0	532	501	0	1483	1560	19	2347	2611	24	67401	67779	67	1.66999
140137	119661	89	85275	73444	90	2016	1845	21	4281	3573	42	8692	7196	54	11783	9235	62	358359	305613	89	1.66999
65568	63360	78	36418	35327	77	1565	1563	18	2466	2104	25	5491	5371	39	7430	6494	54	223043	214898	81	1.67298
160400	136770	101	71643	62735	88	2372	1816	26	3560	3185	37	9902	8300	58	12984	11290	60	353105	287792	90	1.67398
36392	35899	73	15029	15097	49	444	524	0	786	835	0	2019	2168	22	3308	3172	34	79075	82111	67	1.67498
104127	91703	86	59804	54195	83	1419	1320	18	2951	2661	31	7409	6365	50	10172	7903	57	298959	260840	85	1.67498
93843	89435	88	45130	43706	80	1384	1115	8	2961	2615	29	6948	6477	50	8464	7659	51	247293	241563	82	1.67597
75321	71716	80	34667	33127	78	863	876	0	1775	1358	23	3995	4029	35	4823	4439	39	148818	140195	76	1.67597
98506	93485	83	89042	84876	83	1840	1917	21	3575	3307	33	7597	6942	51	9906	9413	53	284052	259098	83	1.67697
46837	43958	75	19681	19570	54	257	314	0	667	874	0	2278	2066	27	2836	2681	30	79945	81172	71	1.67797
21777	23211	48	13630	13704	46	366	435	0	492	530	0	1251	1209	12	1764	2043	21	52128	51577	62	1.67896
176067	142291	96	85369	70409	94	2654	2212	31	4808	3612	44	12516	9725	67	16338	12942	71	468665	364201	94	1.67996
15749	15664	58	12036	11712	47	91	255	0	169	275	0	1123	1066	7	1551	1601	18	36577	36668	60	1.68195
41174	42239	71	20535	20440	59	241	387	0	742	553	0	1941	2019	21	2637	2512	28	80417	78619	67	1.68295
97422	90712	82	60168	55945	83	1296	1226	13	2964	2852	28	6489	5852	46	8348	7607	49	247191	215845	84	1.68495
27043	26849	75	21107	21206	64	294	370	0	603	679	0	1375	1379	16	2012	2160	24	57855	59854	51	1.68694
20878	20680	62	11951	11893	45	366	403	0	561	693	0	1650	1663	20	2205	2155	25	65476	67700	64	1.68893
92393	85317	83	58422	54328	81	1452	1601	17	2722	2697	27	6744	5922	49	9515	8275	59	262702	243669	83	1.68993
121087	104627	87	56523	49025	87	1819	1727	21	4003	3327	41	9648	8633	55	12565	10221	68	358866	309066	89	1.68993
19521	18918	68	7653	8046	38	294	305	0	609	348	0	1313	1448	16	1959	1837	23	46535	44964	64	1.69093
128775	114466	87	56888	50212	86	1948	1699	22	3560	3042	32	9507	8497	53	12630	11861	59	337276	300764	86	1.69093
83799	80619	81	41032	39554	79	920	1188	9	1938	1839	21	5238	5134	40	6431	6335	42	192775	186158	81	1.69093
118671	98419	89	68133	58209	87	2400	1869	28	3488	2880	35	8607	7021	57	11541	9167	67	334324	283492	87	1.69392
47033	47030	67	22751	22193	63	424	520	0	1305	888	0	2000	1950	23	3152	3001	31	91687	89968	70	1.69492
99594	86924	92	50606	45154	84	1785	1415	20	3275	2625	33	7048	6573	45	9593	8509	52	289408	250385	86	1.69591
187061	148966	98	104924	86647	97	2677	2094	30	5266	4240	43	13680	11287	63	18063	14324	82	531953	402936	97	1.6989
30480	30347	72	15975	15912	51	630	569	0	337	380	0	1681	1740	22	2453	2545	27	61104	60081	66	1.6999
34211	33225	65	18991	18393	58	587	581	0	612	997	0	1841	1882	19	2621	2703	26	72992	73728	70	1.70389
97177	85796	86	49540	44462	83	1192	1128	9	3448	3083	35	6524	5571	46	7986	7399	48	238360	212976	84	1.70389
101421	95698	82	59874	56878	81	1912	1643	23	2922	3215	29	7502	7126	46	10036	8700	57	275782	244575	82	1.70489
43311	41368	72	14237	13968	49	329	475	0	1308	967	0	2115	1909	24	2308	2258	23	73262	75180	62	1.70788
212090	172668	101	120742	102716	100	4596	3622	36	8763	7140	53	21613	17543	88	29524	25094	91	820019	643266	97	1.70788
112735	74378	96	52197	33188	93	1926	1292	17	3067	2108	39	8268	5930	55	11056	7446	68	313119	224549	90	1.70788
124411	112892	92	60669	55260	85	1880	2141	20	3832	3156	36	8162	6917	50	11339	10158	53	318561	279706	82	1.70887
240107	143594	144	126305	85808	133	3923	2807	28	7436	4773	82	17903	12097	101	23738	15155	117	685846	402996	131	1.70987
198579	165902	95	87439	73666	96	3557	3035	32	6748	5592	50	14256	12233	71	20194	16015	83	517449	407656	100	1.70987
28098	34787	42	13903	14531	44	573	592	0	933	981	0	2629	2492	28	3781	3790	35	97038	101165	60	1.71087
30638	29543	80	14066	13872	48	425	547	0	1000	1054	5	1501	1538	21	2009	1929	25	66569	70236	64	1.71087
34881	33867	62	20370	20091	64	555	642	0	514	687	0	2102	2124	23	3055	3298	29	85475	83419	65	1.71186
181803	149799	97	104848	90086	95	3123	2437	32	5403	4332	46	12339	10313	63	17434	14752	71	468804	379066	99	1.71286
110234	97972	89	80288	73221	84	2114	1754	27	3734	3232	35	7858	6911	53	11691	10205	58	320664	287347	83	1.71386
82983	80048	79	33637	32503	77	1127	1215	9	2300	1761	30	4827	4645	38	6284	6222	45	177934	174985	74	1.71585
107852	96833	86	55325	49412	85	1516	1429	18	2632	2628	29	7189	6485	47	9239	8124	54	272228	237592	85	1.71785
99556	92412	84	51675	47513	84	1490	1565	15	2989	2868	28	6467	5426	46	9205	8491	57	245813	223400	82	1.71785
126891	115417	88	62528	56322	85	2439	2205	26	4541	4022	38	11601	10043	57	15113	12494	71	421898	367126	90	1.72483
100380	84798	90	73740	64773	89	1964	1918	22	4115	3462	38	10280	8681	59	12795	11174	64	359432	324127	90	1.72682
101509	89752	88	57339	52057	84	1575	1470	18	3263	3175	34	6909	5998	45	9736	8477	56	257250	224176	84	1.72881
140134	128058	88	66806	60782	85	1972	1681	21	3739	3351	35	9320	8064	57	11438	9556	61	340425	293786	88	1.72981
119356	110417	84	65389	59971	84	2018	1743	25	4134	3575	35	8531	7668	53	9887	9039	51	286201	252051	85	1.7318
127212	112252	91	83458	73716	88	2135	1788	25	3471	3010	34	9285	7595	57	10963	8858	55	332440	290212	87	1.7328
98395	91412	92	63450	59098	83	1632	1536	19	3550	2801	32	8165	7464	52	9682	8978	49	299073	265189	82	1.7338
46342	45235	78	20256	20203	54	773	435	0	639	1278	9	2300	2127	28	3207	3371	30	91972	93696	69	1.7338
76889	72332	82	36904	35998	77	864	876	0	2087	1880	22	5011	5093	36	6596	6090	44	190242	187028	76	1.7338
133970	108978	97	128346	110750	93	3930	3408	33	7236	6237	51	17035	14281	72	24420	21305	86	688254	588591	90	1.7338
42427	41106	67	20084	20624	51	805	691	0	1116	1084	6	2458	2326	26	3108	3671	27	93280	97982	67	1.7338
165154	133723	92	75645	60143	91	2257	1685	27	5462	4617	44	11642	9099	61	17764	14799	79	478824	386029	91	1.7348
126833	108925	98	62186	51354	95	2041	1509	25	4234	3217	38	9754	8146	60	11629	9170	62	363524	293071	105	1.7348
27530	30545	52	14110	15168	43	330	328	0	625	607	0	1450	1461	18	1938	2160	23	58040	60933	61	1.7348
25951	27491	54	14849	15482	46	165	276	0	547	642	0	1293	1489	16	1872	1643	21	50411	54129	60	1.7348
131749	116159	88	58703	51927	86	1730	1514	18	4028	3381	36	8216	7576	47	12259	10468	65	327076	283137	84	1.7348
102966	93638	87	50372	45134	84	1357	1254	15	3262	2565	38	6697	6042	48	8552	7810	57	247074	218631	82	1.73579
76303	76267	78	30386	29408	76	1248	1049	9	1609	1728	22	4548	4685	36	5873	5652	40	180061	176006	73	1.73779
26734	26718	60	17743	17685	52	448	394	0	888	677	0	1749	1752	23	2457	2439	28	68414	69164	64	1.74078
96126	87556	87	50274	48050	81	1560	1361	18	2581	2696	26	7063	6656	45	9199	8696	53	271046	260416	79	1.74078
40465	40240	76	21074	20895	63	554	610	0	842	898	0	1988	1958	23	2945	2901	29	83598	80901	67	1.74277
95375	87775	85	40186	36287	82	1318	1256	16	2515	2258	29	5988	5319	45	8119	7265	51	233778	214309	80	1.74277
157083	129198	110	92821	77304	110	2272	1842	26	5069	4163	41	10256	8432	61	14545	11729	72	420970	343434	110	1.74277
81870	81884	79	40595	39948	78	1404	1173	15	2564	2458	29	6234	6054	43	8252	7843	58	234331	234655	76	1.74277
20837	21466	54	13708	13776	48	110	225	0	335	627	0	1097	1150	10	1435	1383	16	49672	51114	63	1.74377
15306	14549	64	10597	10529	44	235	269	0	357	416	0	856	988	0	1210	1386	13	32848	33684	57	1.74576
44299	42817	74	15021	15016	49	674	706	0	851	576	0	2379	2513	25	2743	2927	27	87264	87295	71	1.74676
85769	81289	81	37236	35605	79	1155	1023	3	2978	2361	32	5878	5546	43	7778	6966	54	226913	206192	80	1.74676
90410	84476	89	53056	50573	82	1963	1841	22	3550	3261	35	8521	8260	49	11028	11154	66	334089	301679	97	1.74676
35145	35813	66	16412	16259	51	474	463	0	783	694	0	2041	1921	23	3188	3099	31	88348	81712	85	1.74676
79760	75732	81	44156	41673	81	1158	1015	4	2401	2216	29	5628	5030	41	7964	7888	47	229940	221515	78	1.74676
111499	103089	87	65599	57545	84	1620	1614	19	3227	2696	29	7636	6997	48	9624	9061	55	299869	271486	83	1.74676
150282	129559	91	64021	55477	89	2319	1760	26	4437	3621	41	9406	7828	54	13200	10900	61	367833	307036	92	1.74776
112155	103280	84	60617	54452	85	1938	1686	21	3619	3361	33	8358	7401	52	10718	9662	61	306995	273880	88	1.74975
81116	79100	78	38433	37690	79	1566	1657	17	3472	3694	32	6981	6782	44	10162	9755	54	287983	273444	85	1.75673
59034	57135	74	28731	28179	74	622	653	0	1163	1319	14	2568	2694	26	3727	3397	37	107551	106438	75	1.75673
96898	89137	91	37555	35782	81	1328	1235	13	2766	2521	29	6142	5815	44	8372	8591	49	229870	224226	88	1.75673
131683	124354	84	83699	78238	85	1923	1971	23	3746	3296	40	9272	7986	55	12249	11050	66	355824	317568	89	1.75673
150343	114115	100	116165	93330	94	3323	2398	35	5724	4096	49	12735	9834	65	19130	14746	82	513304	395891	94	1.75773
119424	111410	85	63626	58845	84	2041	1728	23	3890	3513	36	8586	7596	50	11937	9922	64	327934	288071	86	1.75773
133373	115071	89	94110	82993	89	2281	1794	24	3913	3713	34	9987	8795	55	12335	10566	63	364653	319767	89	1.75872
156587	125739	98	90910	75124	91	2315	1722	25	5005	4197	43	11878	9719	62	15460	12942	69	451045	361829	93	1.75972
86885	81304	79	50258	46364	82	1585	1666	20	3115	2852	34	6014	5632	42	8503	7569	55	242099	219898	82	1.75972
41001	38998	80	19806	19513	58	361	423	0	887	949	0	2352	2497	25	3056	2993	32	83528	85778	71	1.75972
76309	74178	79	35832	34378	78	1101	1032	5	1807	1962	21	4722	4963	35	6481	6199	44	187806	185178	77	1.76072
36882	35656	72	17775	17416	53	501	558	0	466	884	0	2260	2411	26	3247	3406	29	92739	93935	71	1.76171
98073	91787	82	73931	69570	83	1359	1310	12	2751	2385	29	5981	5173	42	8496	7958	55	245421	221757	84	1.76371
125633	116369	102	98542	93460	85	2649	2658	28	5042	4563	39	12042	10542	61	16476	15378	67	456637	389174	91	1.76471
76133	73205	84	37722	35180	80	1180	1168	10	2374	2258	27	5604	5420	45	7520	7397	46	220617	206972	79	1.7657
102594	91902	85	57658	51828	85	1571	1446	16	2822	2476	31	6533	6149	44	9784	8718	61	259329	236333	83	1.7657
79591	79649	80	36584	36335	77	1444	1429	16	2645	2608	29	6575	6577	43	8864	8709	52	255875	249215	77	1.7657
182236	134932	105	96455	69682	100	3397	2425	35	5714	3823	46	14389	10363	70	19043	14053	82	564486	429027	115	1.7657
166672	139611	108	127861	108077	94	3145	2694	31	6159	5636	44	14581	13259	66	19825	18264	82	591225	554034	88	1.7667
161470	140138	92	84872	77359	88	2416	2188	27	4918	4292	39	11575	10284	61	14673	12407	69	440367	387381	88	1.7677
111073	97911	88	63003	57143	84	1845	1790	18	3277	2902	35	7663	7174	48	10298	9335	55	272623	245522	84	1.7677
148183	133741	91	119303	109905	88	2539	2429	26	4960	4277	40	11674	9929	60	14296	12470	69	431336	362426	104	1.7677
52994	52333	74	21673	20942	72	750	824	0	1110	1087	8	2729	2706	28	3592	3447	35	103264	103081	68	1.76869
27063	25862	76	16666	16342	52	259	300	0	895	844	0	1502	1328	17	1938	1996	22	54897	56329	62	1.76969
119268	104951	95	60640	53676	86	1754	1694	20	3318	3217	33	6577	5848	48	9077	7642	55	263824	232914	82	1.76969
24105	23801	60	16800	16721	51	390	356	0	1130	733	0	1491	1417	19	1959	1738	24	64153	66977	63	1.77069
115267	99428	87	62985	53738	86	1609	1438	18	3308	3126	38	7784	7007	48	10352	9557	58	308346	279042	83	1.77368
65132	63491	77	31062	30121	76	917	961	0	1753	1783	20	4086	4035	34	5956	6274	40	157717	151769	75	1.77567
84298	80555	80	48488	45743	81	1247	1341	14	2635	2092	31	5498	5299	40	7394	6880	50	208559	204225	79	1.77567
81115	76851	81	46282	42803	79	1323	1166	11	2329	1844	28	6860	6240	47	8561	7857	52	256036	230501	81	1.77767
29769	29244	60	17614	17266	54	282	288	0	443	672	0	1333	1491	16	1845	1741	20	53818	54541	66	1.77767
63862	62605	76	30860	29958	76	892	741	0	1093	1094	10	3342	3331	31	5032	4511	42	127687	123428	76	1.77767
71727	68042	91	36238	34930	77	1069	1031	5	1092	1400	17	4134	4002	34	5926	5433	43	155214	155033	78	1.78066
136953	125109	86	62043	56542	86	2254	1755	27	4299	3513	39	9279	7961	53	11921	10379	67	365065	317663	88	1.78265
117175	103573	88	70605	64030	86	1607	1307	15	2839	2574	31	7534	6499	49	9979	8629	54	269804	237757	89	1.78365
37545	38403	59	18976	19091	57	300	352	0	1084	1028	4	2046	1904	24	2932	3131	26	74114	71528	72	1.79063
39780	38551	79	19712	19432	59	453	494	0	615	968	0	2013	1974	23	2495	2644	25	81970	83011	70	1.79063
15807	14464	61	11343	11427	45	291	402	0	347	370	0	869	971	0	1409	1471	13	38666	39220	59	1.79262
114801	104201	85	50754	46425	83	1849	1998	19	3428	2798	31	8630	8348	50	11294	9999	63	347305	313818	85	1.79262
102492	96429	82	48945	45190	81	1315	1122	11	3160	2535	30	6285	5809	46	7409	7003	46	215596	194139	82	1.79462
227214	164456	104	120796	86855	102	3784	2753	36	7410	5207	53	16634	11958	78	21288	16029	85	648408	479951	120	1.79462
70735	67499	75	37660	34883	79	1233	1053	7	2070	1895	24	4550	4264	38	6112	5840	41	185435	170780	77	1.79462
126763	114525	86	73362	67366	87	1818	1557	18	3285	2554	31	7930	7135	51	9632	8982	55	272398	237681	87	1.79561
70975	68951	78	24768	24257	74	1029	1043	5	1457	1426	17	4569	4253	40	6616	6446	43	184390	183956	79	1.8006
36371	37002	62	19464	19167	57	656	571	0	886	778	0	2051	2113	24	2824	2644	28	76697	80218	62	1.8016
56436	56000	71	26491	26149	74	770	723	0	951	1434	12	3236	3116	34	4274	4184	36	119717	115909	74	1.8016
43427	44417	60	16001	15964	49	793	797	0	1174	989	0	2554	2484	28	3734	3631	35	103749	104540	66	1.8016
21003	21456	44	13422	13378	47	160	264	0	609	698	0	1260	1235	12	1703	1679	23	47339	47505	64	1.80259
79580	77807	79	34948	33866	78	584	825	0	2180	1911	23	4659	4456	40	6403	5850	45	174880	175306	74	1.80259
139499	115753	96	62844	51203	89	2183	2044	24	3686	3287	36	9506	7841	55	12123	9820	69	347504	288191	88	1.80359
140364	128668	85	94275	87560	85	2291	2256	26	3667	3622	39	10414	9051	60	13958	12872	63	393261	344202	84	1.80359
176014	92025	235	79284	39234	215	2094	1298	15	4257	2483	27	11134	5868	96	13794	7215	112	426433	230508	228	1.80459
34061	33014	75	18775	18287	58	443	353	0	972	1053	6	2067	2102	24	2618	2207	31	70236	69957	64	1.80658
157477	142375	92	103925	96495	89	2392	2242	26	4922	3772	46	11352	10082	58	14247	12604	66	418741	352148	88	1.80658
108200	96036	91	56342	49355	85	1653	1415	21	2680	2688	29	7518	6766	51	10199	8579	62	281330	245785	85	1.80758
178639	160019	93	73707	65035	90	3450	2861	32	8256	7328	56	15448	14110	66	22268	20046	84	663449	601511	93	1.80758
107212	98330	98	54912	50415	84	2034	2061	22	3167	2863	34	8202	7048	56	11573	10178	66	338703	287742	99	1.80758
37260	33559	86	17519	17554	53	518	511	0	784	968	0	2107	2077	24	2405	2676	23	81497	83509	69	1.80857
50915	49126	75	24955	24009	74	736	647	0	991	1105	8	2697	2694	28	3651	3329	34	109128	105729	71	1.80957
101536	88160	85	55822	50229	86	1496	1536	18	3093	2287	32	6522	6262	43	8839	8517	55	248207	236152	84	1.81057
94338	88228	86	57511	54074	83	1466	1444	18	2327	2332	26	6227	5787	44	8614	7980	50	237465	221732	81	1.81157
73439	67669	86	36838	34512	78	1021	1097	7	2318	1716	23	3985	4080	33	5123	5052	37	166661	157562	80	1.81256
121912	108174	103	59008	51298	84	1630	1353	19	2798	2468	29	7028	5872	48	8769	8102	54	260088	233478	88	1.81555
139967	118800	94	74610	63678	89	2415	2154	25	4277	3631	41	9349	7653	55	12603	10722	63	379390	327186	93	1.81555
76929	75485	80	35559	34574	78	1090	1068	8	2996	3102	28	5481	5471	39	6876	6468	43	222473	207078	78	1.81655
86091	81501	80	48058	45521	79	1203	1092	7	2470	2281	26	5188	4880	40	6657	6299	45	203866	187893	81	1.81655
75353	71988	79	34250	33649	79	941	1049	6	1670	1987	19	4661	4864	36	5409	5066	43	169801	162590	78	1.81655
67524	67346	75	26839	26650	74	997	990	0	1766	1509	21	4418	4364	36	6080	6007	41	170182	172568	75	1.81655
73600	72640	77	34302	33343	77	785	746	0	1229	1535	19	4419	4445	37	5754	5612	40	182204	174950	94	1.81655
105543	95731	90	47412	42654	83	1721	1490	15	2709	2457	31	7366	7189	48	7896	7117	51	262709	238881	83	1.81755
61294	55432	81	46689	43094	80	1166	1045	7	2041	2062	27	5038	4328	41	6565	6311	45	205579	188874	81	1.81755
17365	17643	48	10861	11129	43	201	238	0	-20	334	0	782	885	0	1140	1440	14	34251	34676	54	1.81755
143173	123972	90	84343	74672	90	2403	2352	24	4096	4162	34	9835	7966	57	12786	11136	67	377134	308479	94	1.81854
21931	22674	53	13452	13842	48	469	435	0	853	643	0	1080	1119	9	1488	1543	18	42760	44587	53	1.81954
31129	30170	70	19435	19143	59	375	574	0	755	654	0	1873	1842	23	2555	2597	27	72563	74878	69	1.81954
86204	81101	86	42402	40546	80	1289	1068	10	2177	2128	21	4600	4490	38	6717	6752	43	190552	183873	83	1.82154
96627	87820	83	56783	51536	83	1475	1203	14	3138	2870	33	6800	6124	46	9053	8222	55	246809	227129	83	1.82353
92299	88485	82	43063	41128	79	1642	1554	18	3007	2824	30	6690	6386	44	8352	7479	49	232592	223091	82	1.82353
97861	92422	83	45995	42734	80	1587	1380	17	2510	1796	35	6076	5650	43	6768	6255	47	220352	198081	79	1.82453
137379	120064	88	109023	94857	87	2471	2128	28	5588	4472	49	12530	10065	66	16576	14437	78	467852	391943	90	1.82453
134065	121178	99	59816	54590	87	1823	1549	22	3609	2728	39	8282	6907	50	10550	8406	59	308425	259273	87	1.82453
90970	85535	81	43875	42072	79	1304	1309	12	3058	2962	28	6754	6748	46	8142	7574	50	249216	242674	83	1.82552
134718	116817	87	72288	62120	88	2287	2029	22	4019	3560	36	8738	7745	53	13076	11333	64	361755	327429	89	1.82652
35665	36299	67	20477	20298	59	592	461	0	682	1063	5	1947	2105	23	2609	2626	27	80841	79453	62	1.82652
61854	59410	78	31892	30831	75	806	681	0	1685	1525	19	2788	2786	30	4004	3795	35	121268	120393	73	1.82851
15061	15540	53	7321	7475	39	174	214	0	346	584	0	1158	1119	8	1071	1249	14	38939	39219	56	1.83051
20134	21522	53	12113	12175	45	242	234	0	626	657	0	1235	1151	12	1631	1547	21	48135	48932	64	1.83151
44183	43863	74	18999	18431	55	637	713	0	718	840	0	2272	2275	27	3520	3459	32	92968	92563	69	1.8325
23132	22728	54	17763	17596	53	377	454	0	838	620	0	1332	1583	16	1541	1538	18	54377	57997	65	1.8325
44070	43140	74	20073	19908	58	455	486	0	758	910	0	1693	1921	21	2876	2529	32	79472	81290	70	1.8335
119492	103771	98	58234	51160	86	1744	1380	19	2853	3170	30	8263	7252	50	11481	10127	58	318116	284697	84	1.8345
62447	58878	83	42991	42455	76	1308	1322	14	2138	2080	23	5567	5456	44	7668	8192	43	224619	211640	75	1.8345
67691	65368	76	32220	31402	76	625	685	0	1018	1287	14	3658	3427	33	4260	4312	36	133525	134519	73	1.83549
41196	41378	71	24952	25002	71	519	446	0	954	1050	5	2167	2124	23	3323	3275	32	82187	82847	68	1.83549
135100	118189	95	72569	65074	88	1971	1435	23	4705	4042	38	10310	8965	55	12677	10685	60	354996	307773	90	1.83549
95557	89806	81	40967	39080	79	1241	1273	12	2297	2326	28	5386	5158	40	7215	6522	46	218486	211722	78	1.83649
45919	44345	81	22077	21681	62	358	514	0	1361	960	0	2573	2643	27	3108	3035	32	92125	88235	71	1.83749
16775	15241	65	11678	11632	45	169	154	0	628	359	0	954	956	0	1319	1145	13	38532	40417	60	1.83848
27411	25464	71	8463	8613	40	289	324	0	566	636	0	1421	1580	19	2225	2157	26	59733	58589	68	1.83848
100023	96474	84	46331	44605	81	1657	1675	19	2812	3058	25	7285	6878	48	8460	7853	55	278084	251407	82	1.83948
263230	133011	138	132151	70779	125	3630	1747	46	7912	3948	67	17177	9513	86	24318	13025	104	683283	355267	126	1.83948
179677	150495	94	118695	99008	93	3224	2748	32	5321	4368	43	13252	11005	67	17894	14235	78	493619	391680	98	1.84048
94247	86093	89	62652	59188	84	1550	1339	17	1973	2028	25	4976	4708	41	6498	6021	45	197422	176744	84	1.84148
122945	115372	84	74770	70212	84	2163	2194	24	4332	3658	37	10430	9649	56	15217	13110	73	406155	346307	91	1.84247
67965	65189	76	36229	33963	78	745	728	0	1702	1466	20	4245	3934	36	5750	5463	39	171137	160452	90	1.84247
86747	84700	79	39322	37739	78	1257	1294	14	2006	2055	26	5105	4939	39	6219	6220	42	184547	177292	79	1.84247
153244	130497	91	83566	72065	90	2076	1649	24	3612	3171	36	9047	7797	53	12799	11033	66	368019	312288	89	1.84347
48300	48446	73	24078	23710	72	466	563	0	1026	975	0	2407	2504	26	3064	3019	29	92359	94687	74	1.84347
85252	77886	82	40833	37973	79	1163	1125	11	2086	1891	25	5501	5348	43	7458	6452	47	213732	189891	81	1.84347
111890	104348	86	89290	83724	85	2688	2452	28	4173	4076	33	9927	8931	52	14042	12323	68	403668	369066	89	1.84447
137462	118986	89	66589	57402	89	1828	1638	20	4044	2962	40	8740	7824	55	12656	10002	67	345346	304487	90	1.84546
116275	107079	84	40604	36655	82	1487	1478	17	2911	2682	33	7490	6563	50	9573	8524	52	298868	262790	90	1.84546
116763	112288	83	76339	72082	83	2004	1811	22	4301	4240	38	9700	9593	50	13372	13018	64	376408	353200	86	1.84546
64093	62268	78	32528	32116	75	1013	851	0	1607	1827	22	4001	4265	34	5140	4892	37	167418	168277	75	1.84546
81094	77039	80	45055	42377	78	1245	1123	11	2864	2651	31	6136	5934	43	8194	7386	50	232108	215490	81	1.84546
108897	96553	89	58436	52181	84	1665	1668	19	3683	3193	37	7342	6380	51	10012	8352	58	283418	249819	89	1.84646
72832	65727	83	36767	32792	81	987	907	0	1788	1483	26	4178	3543	38	6399	5836	45	165868	146734	84	1.84746
40304	39716	73	21087	20997	61	589	422	0	657	670	0	1674	1780	20	2993	2796	32	79693	82701	69	1.85344
18179	18433	47	12098	12079	45	112	232	0	767	435	0	1413	1696	17	1754	1808	22	46954	48309	64	1.85743
162925	85256	117	75303	39215	104	2359	1235	24	4339	2699	54	10339	5548	67	14389	7741	79	398253	224448	110	1.85842
73630	70772	79	38943	37642	76	857	810	0	2685	2620	26	5543	5312	41	7558	7231	48	213860	197133	78	1.86042
142450	127097	93	73631	66693	86	2633	2443	27	4351	3723	39	11083	9456	57	14375	12455	67	409583	339313	88	1.86042
34153	34862	65	8814	8796	42	537	409	0	507	722	0	2287	2310	25	2789	2791	29	82188	82933	70	1.86241
134888	123237	97	73084	68958	85	2396	2184	26	5284	4765	40	11057	9535	58	15610	13195	69	431012	373154	86	1.86341
55923	53261	80	16282	16238	50	619	768	0	899	1138	10	3030	2856	31	4782	4703	39	126426	123933	70	1.86441
130433	114439	100	68504	60136	87	1678	1599	19	2724	2344	31	8000	7109	51	11527	10193	62	293173	264775	85	1.8654
89647	85705	81	56906	54458	80	1342	1141	14	3108	2966	33	7992	7552	49	10275	9589	58	291921	263865	79	1.8664
96213	88745	82	49568	43998	81	1704	1736	19	2749	2969	31	7012	6578	45	9288	8276	51	264102	241980	82	1.87139
164031	135405	92	108295	92663	92	3307	2763	32	6544	5186	48	14418	11634	68	18291	14965	72	523686	425626	92	1.87238
110314	103723	85	50521	48055	82	1479	1515	16	2799	2958	29	6681	6611	43	8703	8629	54	247500	236189	81	1.87238
88422	84627	82	34203	33103	80	1251	1195	11	2532	2757	28	5459	5298	41	8607	7873	47	215427	202989	83	1.87537
107256	94588	96	76857	69633	87	1604	1658	21	3860	2979	37	8702	7112	57	10861	9064	59	313852	270281	101	1.87537
41388	40952	74	21769	21845	57	660	562	0	924	839	0	2308	2329	27	3621	3887	32	91864	96743	72	1.87537
25401	25435	67	12937	12855	44	412	444	0	677	672	0	1489	1526	18	2681	2838	26	70796	72759	68	1.87637
140651	131041	87	80055	75049	88	2964	2524	29	5817	5311	42	13373	12471	60	18144	17123	76	500416	449142	90	1.87836
66399	62970	93	30119	29173	76	833	664	0	1359	1466	18	3180	3253	30	4998	5149	34	128754	126538	77	1.87836
36999	36494	62	16119	16088	50	120	313	0	868	992	0	2203	2356	25	2989	3413	27	82503	82068	72	1.87936
141879	129003	86	85436	78255	88	2622	2496	26	4050	3740	36	12291	10690	65	15575	13793	71	463152	390563	91	1.88136
150020	132653	92	80481	72053	89	2419	2041	24	4339	4255	43	10377	8660	57	13700	11110	67	412916	354241	93	1.88235
92384	84065	85	47150	43148	82	1716	1510	19	2363	2335	30	7013	6309	46	9165	8350	50	258060	226590	88	1.88335
25963	25081	67	12862	12889	45	458	352	0	317	588	0	1232	1353	14	1925	1840	20	52538	54514	68	1.88435
182285	148831	100	122761	100037	92	2826	2023	31	5968	4223	51	12031	9388	59	15707	12193	76	449761	357997	99	1.88534
85434	80031	93	42290	37769	97	1158	1158	9	2100	1798	23	4994	4510	38	5883	5063	42	191252	171843	97	1.88534
97746	91462	85	44259	40864	80	2069	1773	21	3519	2695	35	7498	6748	50	8977	7574	55	288868	259405	84	1.88534
167273	134707	95	100959	81144	95	2775	2379	28	5190	4149	42	10830	8320	59	14246	10856	71	412142	327727	97	1.88933
38460	38388	65	21875	21251	65	513	550	0	634	782	0	1804	1869	23	2605	2541	27	83177	84884	70	1.89133
150247	138062	87	113295	105917	88	4038	3332	35	7210	6451	45	16745	14868	69	22014	19615	81	652639	523393	90	1.89133
20662	19232	71	12002	12072	45	338	358	0	312	400	0	1066	1122	8	1889	1733	25	46869	48092	62	1.89332
102093	94662	87	51861	48329	83	1755	1906	20	3227	2728	33	6549	6105	45	9082	8235	52	276688	255036	85	1.89731
145690	126703	90	62145	54227	88	2711	2207	29	4125	3543	36	10750	8943	64	14499	12073	69	397432	341718	88	1.89831
48195	46182	78	21853	21585	60	688	543	0	1417	1903	17	2349	2353	27	3616	3838	34	99123	99057	70	1.9003
94641	88501	92	60203	57976	82	1320	1430	15	2797	2411	31	6294	6057	44	8344	7642	47	247080	227690	83	1.9013
102246	98238	81	56756	53409	80	1385	1448	15	2482	2022	31	6696	5714	44	9072	8011	51	246890	226950	82	1.90229
81008	77606	82	61341	59136	79	1344	1326	14	2994	2394	33	6927	6127	46	9448	8673	49	235689	226834	78	1.90229
100987	95381	84	40839	39320	81	1468	1227	14	2637	2372	29	5803	5894	40	7176	6784	44	220664	210222	82	1.90229
84173	80485	77	39267	37563	79	1242	1165	13	1369	1747	19	4533	4719	35	6151	5807	48	182285	177016	83	1.90229
139084	124571	96	76329	70808	87	2455	2040	27	4918	3936	39	10656	9194	60	13452	11657	59	403545	337769	87	1.90329
42835	43830	71	21845	21666	59	575	508	0	1034	986	0	1889	1951	22	2520	2622	26	78177	75805	72	1.90329
89632	83698	85	42452	40480	81	1102	1114	10	2950	2787	30	5700	5802	41	7135	6864	47	218851	206350	83	1.90528
27767	28666	67	14392	14429	48	400	343	0	487	785	0	1491	1689	17	1720	2126	23	55575	55825	68	1.90528
241663	177454	106	139616	110317	106	4766	3499	39	7516	5248	57	20610	15673	84	26567	19790	99	753898	571227	107	1.90528
26371	25802	65	13649	13546	47	641	576	0	625	775	0	1496	1536	18	2123	2194	22	53712	52881	68	1.90628
111559	97374	90	53371	47658	85	1974	1850	23	3371	2867	32	7037	6475	44	9536	8224	57	269063	243604	87	1.91226
33629	33375	76	15012	14949	49	333	371	0	1110	921	0	1649	1522	18	2652	2410	27	63553	65379	67	1.91326
184321	147916	95	74985	59550	95	2218	1863	25	4918	4259	41	12329	10370	66	15678	13367	69	452242	401810	95	1.91326
96277	93240	79	44830	43681	79	1936	2114	21	4290	3783	36	8549	8039	52	11749	11226	61	348215	319329	83	1.91725
145349	131689	104	74066	67395	88	2646	2497	27	4870	4624	38	12740	11391	60	17938	15764	71	471355	396474	104	1.91725
94001	89430	80	59759	55970	83	1312	1577	17	2443	2251	27	6409	6278	41	8955	8443	52	255377	243609	82	1.91825
54702	52622	76	28804	27611	74	426	481	0	1012	1183	13	2553	2811	28	4187	3771	37	117780	112226	74	1.91924
88053	86581	79	40211	38966	79	1193	1037	5	1852	2027	21	5457	5024	43	7383	6980	47	206536	204137	80	1.92024
121712	114971	90	79640	75776	84	1856	1820	19	3511	3135	33	9634	8714	56	13138	11898	61	367445	334866	87	1.92124
114689	107990	86	54577	51897	82	2326	2094	25	3818	3492	35	10250	9368	55	13978	12572	68	400093	355512	84	1.92323
32080	30746	63	16309	16384	51	301	466	0	544	573	0	1770	1750	21	2608	2383	28	60749	62408	65	1.92423
154398	134569	90	76261	65942	89	2301	1988	26	4260	3753	40	10198	9056	57	13212	10979	65	373590	317517	87	1.92822
61139	60202	82	23226	22917	67	873	777	0	1335	1410	15	3013	2884	30	4166	3907	35	110798	114237	67	1.92822
32733	32395	71	21169	20889	57	648	476	0	650	981	0	1824	1718	21	2041	1867	24	68965	68666	67	1.9322
29442	30019	60	15218	15119	50	361	411	0	686	705	0	1789	1773	21	2658	2527	30	73980	76129	66	1.9332
24894	23414	67	15498	15632	48	376	339	0	278	408	0	1363	1428	17	2218	2352	26	62220	62898	63	1.9332
104163	88781	91	57379	47860	87	1757	1421	17	3115	2502	32	6853	5627	51	9064	7611	52	265134	228301	81	1.9342
138876	125369	87	80194	73169	87	2459	2330	26	4480	3182	37	9775	8297	61	13268	11231	65	361195	304589	85	1.93619
24242	24319	59	13429	13504	46	275	363	0	616	593	0	1525	1619	18	1939	1832	25	59737	61813	62	1.93619
191936	162193	99	111054	96987	92	3696	3265	32	6457	5865	52	15784	13379	68	21644	17156	89	575349	442960	97	1.93719
100353	92784	87	32661	30505	79	1388	1510	15	2606	2325	28	5633	5379	41	7599	7110	48	222816	205974	81	1.93719
61379	60501	82	28121	27815	73	828	778	0	969	1154	9	2879	2843	28	4686	4597	36	118908	120191	72	1.93719
24167	23064	66	15097	14119	56	353	479	0	446	526	0	1372	1320	13	2170	2107	24	62330	58217	79	1.93719
85469	81408	80	45507	41783	81	1576	1350	15	2505	2584	28	5073	4933	39	6457	5686	47	193239	189891	77	1.93719
16625	17067	62	11327	11396	45	275	365	0	201	447	0	838	1071	5	1708	1934	18	42896	43571	60	1.93918
97128	88329	86	56552	51333	83	1847	1673	21	2037	2060	25	6130	5586	44	7969	6546	55	228597	201368	84	1.94118
71824	69165	78	34096	32485	78	674	880	0	1569	1533	18	3883	3840	33	5712	5389	44	153596	145006	76	1.94217
94914	87100	83	48637	44198	82	1282	1108	11	2490	2108	26	5621	4984	43	8212	7063	52	229230	206440	83	1.94217
110817	101255	89	65606	59830	86	1539	1100	16	2788	2319	29	6408	6409	41	8010	6999	49	229678	201434	100	1.94217
75143	71553	95	38806	38073	77	948	998	0	1819	1642	22	4484	4252	38	5865	5815	41	169047	166046	78	1.94816
108458	91987	102	59559	50130	88	1643	1315	16	3263	2784	35	7969	6780	53	10832	9406	57	306235	268273	87	1.94915
96297	89631	92	55250	52091	81	1330	1027	6	2576	2672	31	6411	5615	46	9290	8334	53	252390	246199	81	1.94915
114785	96017	89	62703	52093	89	1643	1371	15	3367	2788	40	6682	5606	47	9402	7962	59	279716	245388	85	1.95015
129965	108632	90	78434	66663	89	2048	1797	22	3347	2913	37	8095	7200	50	11373	9265	64	322550	280018	87	1.95115
96538	87864	85	38640	34606	80	1442	1282	15	1948	1966	22	6627	5978	49	8741	7728	52	233727	209430	82	1.95115
94759	90666	81	66007	63069	82	1986	1839	22	3447	3233	33	8208	7895	47	10529	9716	57	318628	289757	85	1.95214
53370	50411	81	26031	25421	73	1098	838	0	1020	1081	9	3074	3264	29	4377	4028	37	118129	118187	76	1.95214
95470	88686	81	47284	44563	81	1305	1076	7	2586	2630	25	5201	5023	38	7323	6878	49	218301	211643	75	1.95613
84372	78543	83	37792	36816	79	1237	1338	13	1790	2014	24	5423	4908	41	8230	8008	53	218349	206488	77	1.95613
78728	73610	77	40734	36911	80	1187	1056	5	1472	1525	19	4662	4310	39	6015	5611	44	177760	165627	76	1.95713
17430	19131	54	9129	9344	41	280	287	0	414	628	0	824	799	0	1538	1532	21	42671	44329	57	1.95912
94310	89972	83	44288	42493	80	1743	1678	21	3031	2971	31	7504	7231	49	10012	9296	53	286625	264292	79	1.95912
84459	79809	79	55705	54189	81	1442	1380	14	3682	3265	34	7579	7278	47	9646	8774	50	284534	264968	79	1.96112
78194	71392	88	43083	39612	82	1101	965	0	1974	2078	24	5287	5049	41	6948	6565	46	203419	186874	96	1.96112
124204	109291	90	70251	61825	87	1755	1659	20	4056	3295	37	7294	6290	48	10451	9351	59	274703	243538	88	1.96211
98061	92993	81	36040	35033	78	1901	1802	23	3876	3853	35	7923	7371	47	10776	10513	52	302085	302770	78	1.96211
185533	153582	109	98871	82657	95	2289	2004	26	4806	3817	41	11311	8541	60	15904	11961	81	436240	345172	95	1.96411
125170	112092	95	60564	54749	85	1528	1302	15	3163	3126	30	8175	7527	51	10362	8034	61	290462	253485	86	1.96411
30741	28795	71	19876	19825	57	213	366	0	482	677	0	1253	1594	16	1839	1752	22	59329	62391	64	1.9651
119225	106671	88	56326	50934	86	1716	1503	19	2549	2219	28	7040	6744	45	8444	8212	48	267578	243981	86	1.96909
148371	128587	92	65443	56989	89	2322	2022	27	4972	4452	41	10722	9274	57	16082	13346	72	434395	371727	92	1.97009
254058	183577	111	170955	126618	108	5863	4225	43	11088	8752	58	27095	20067	98	36322	27550	99	1.02215e+06	766185	107	1.97009
92156	86271	81	52975	48597	82	1575	1472	17	2709	1909	29	6879	5847	51	9354	8693	54	261991	240700	79	1.97009
30333	33268	49	17038	17975	46	311	317	0	623	748	0	1834	2279	21	2756	2807	29	78484	81253	64	1.97009
115914	107084	89	80838	76623	84	2684	2373	26	5183	4477	44	11330	10954	55	15562	14348	72	426608	370904	89	1.97208
103343	94641	83	68411	62433	85	1931	1851	20	2905	2385	33	6857	6188	47	9938	9379	50	266048	233026	83	1.97208
47368	47040	72	12637	12770	45	696	730	0	944	949	0	2494	2444	27	3192	3103	30	92778	95161	71	1.97208
55865	54889	83	23074	22698	66	714	663	0	738	1158	8	2708	2556	27	3602	3254	32	102603	103059	74	1.97408
143214	121613	107	70348	60640	91	2210	1838	25	4041	3320	39	8924	7740	57	12131	10650	58	339427	281360	107	1.97408
107608	100359	85	58288	52762	82	1221	1160	11	3230	2918	32	7708	7162	50	9888	8716	53	302334	273495	84	1.97408
36036	38313	56	21543	21801	57	485	470	0	1029	886	0	1837	1793	22	3362	3116	32	74777	76888	72	1.97408
145290	121043	90	64743	54129	89	2118	1711	27	3657	3144	34	8773	7075	57	12789	10650	64	343077	275442	88	1.97408
69400	70819	72	32850	32268	75	1032	1081	9	1940	1739	23	5793	5287	44	7002	6412	45	201157	192077	78	1.97408
32982	35733	51	18797	18985	50	176	274	0	583	882	0	1386	1448	19	1812	2103	23	59804	60655	65	1.97507
217798	127219	120	145913	103453	121	3823	2416	41	7340	4600	66	16804	10843	88	21513	13864	105	637080	390973	118	1.97507
29765	30595	50	17772	18356	48	244	308	0	445	626	0	1627	1647	20	2281	2500	24	63533	65895	69	1.97707
33515	35760	66	16936	17291	49	335	301	0	971	869	0	1862	1892	23	2566	2681	28	65687	68271	66	1.97707
98442	87525	87	52403	47884	82	1183	986	0	2866	2205	32	5796	5409	44	8418	7173	49	220444	198631	82	1.97807
138245	120112	103	60401	53017	87	1994	1558	23	3665	3207	35	8012	6599	52	10161	8406	56	296449	249483	90	1.98106
78784	71795	88	43043	39924	80	1337	1165	11	2133	1768	24	4980	5004	41	6818	6232	50	194290	183653	79	1.98305
82274	79459	82	33373	31646	79	1402	1221	13	1936	1805	21	4624	4350	39	5196	4718	42	183734	179261	75	1.98604
115878	106898	85	62932	57336	84	1956	1840	21	3614	2963	36	8869	7773	54	11584	9842	57	328955	282770	83	1.98704
142115	123501	107	80050	69729	107	2311	1955	25	3774	3251	37	10417	8526	59	12966	10532	73	382988	312442	107	1.98704
40972	40028	72	19198	18795	54	663	629	0	818	1050	5	2103	1888	25	3168	3164	29	82527	83532	67	1.99003
43375	43281	66	20454	20485	56	424	421	0	924	1109	7	2051	2040	23	3173	3221	29	87862	86504	67	1.99003
100338	94294	94	38398	36781	79	1215	1405	13	2640	2642	28	5892	5394	46	8221	7721	52	237187	226811	78	1.99003
39569	37625	68	20934	20646	58	475	538	0	911	765	0	1827	1838	24	2900	2967	30	78194	79576	67	1.99202
139975	118546	90	55794	46248	87	1862	1343	24	2984	2763	34	8594	7365	49	10469	8347	57	289412	240511	86	1.99202
100362	92881	84	45483	42092	82	1106	1142	9	2643	2853	24	5841	5434	43	7222	6764	45	208853	203450	83	1.99302
63030	62682	80	33708	32934	76	662	566	0	1500	1531	19	4189	4028	35	5264	5241	36	158047	159010	73	1.99402
145011	127209	91	105306	94739	90	3457	2876	32	6265	5529	43	14283	12966	64	19216	17223	82	551459	509859	87	1.99402
94901	88992	83	55574	51731	81	1478	1410	16	2164	2044	24	6088	5603	45	8531	7472	54	230293	208447	79	1.99402
113754	104136	84	66540	60986	83	2124	1810	22	3616	3033	35	8899	8087	56	11976	10285	58	322965	279781	86	1.99701
105571	92903	97	57443	49032	102	2120	1989	22	3484	3158	33	9328	7847	60	12757	10467	75	352100	287071	102	1.99701
99076	92609	84	45156	42652	82	1533	1175	17	2672	2579	30	5481	5304	42	7499	7407	46	220541	212024	82	1.99701
75935	72414	82	36167	34557	78	1219	1001	2	2178	2352	26	5179	5237	38	6404	5913	45	193408	191733	80	2
21834	21727	57	10891	11013	44	315	514	0	792	892	0	1503	1731	18	1645	1788	20	55465	56680	52	2
130966	117768	90	80469	72627	85	1823	1426	17	3142	2988	32	8127	7644	47	10859	9838	61	306643	298659	86	2.00399
162514	133230	92	63903	50962	91	2229	1806	24	4729	3872	43	11507	9804	56	14385	11756	64	429013	351815	92	2.00399
[truncated: 7,784 more rows]
