# Supplementary material for: Phenotypic heterogeneity follows a growth-viability tradeoff in response to amino acid identity
Source: Nat Commun. 2024 Aug 2;15:6515. doi: 10.1038/s41467-024-50602-8 (PMC11297284; doi:10.1038/s41467-024-50602-8)
Supplement: Supplementary file 6 — Source Data [file 41467_2024_50602_MOESM6_ESM.zip › source_data/fig6cde/240423/240423_1445_yATP_A7_ASP.csv]

FSC-A	FSC-H	FSC-W	SSC-A	SSC-H	SSC-W	BL1-A	BL1-H	BL1-W	VL1-A	VL1-H	VL1-W	VL2-A	VL2-H	VL2-W	VL3-A	VL3-H	VL3-W	YL2-A	YL2-H	YL2-W	Time
186850	152045	97	79422	66166	95	3031	2306	33	5861	4572	46	11945	10350	64	18344	16597	79	368708	331343	100	0.00098401
237514	177949	102	105536	79782	100	3991	3201	36	5868	5185	44	13750	10787	62	22902	18370	92	459729	382634	106	0.00098401
87004	82949	83	40566	38509	79	1369	1181	11	2067	1826	22	4416	4421	36	7401	7023	47	159164	151716	82	0.00492005
210798	173752	102	93913	78381	100	4260	3594	37	7607	6709	50	18121	16291	75	26936	23541	90	544699	490546	100	0.00492005
95751	90332	83	31965	30351	81	1661	1421	22	3228	2488	33	6293	5550	43	9973	9712	53	215494	204107	87	0.00590406
150229	128466	96	72434	62027	90	2046	1819	24	4375	3511	41	9097	8036	49	14219	12884	69	276184	248471	92	0.00688807
193385	158999	98	72458	59684	97	2565	2232	30	5454	4310	42	11402	9841	62	16994	14035	76	344067	295592	103	0.00885609
101509	95404	83	39931	38361	79	1484	1326	18	2688	2507	30	5647	5493	39	7982	7707	48	175827	167185	83	0.0108241
165484	125383	97	72188	55281	94	2342	1662	27	3957	2985	40	7959	6086	52	14218	10856	62	277261	218088	96	0.0147601
35085	35761	55	18129	18107	55	406	510	0	949	875	0	1307	1430	14	2928	2740	28	55181	57256	72	0.0147601
96966	92382	97	34051	33265	79	1432	1497	18	2674	2889	24	5625	5424	42	8238	7636	48	172366	160698	84	0.0147601
96500	92476	81	34235	33917	79	1147	1184	11	2577	2759	24	6122	5731	44	9072	8828	51	186447	176782	87	0.0177122
133482	116271	89	48146	41338	86	1776	1431	20	2731	2700	29	6202	5636	42	10090	8308	57	210565	183554	93	0.0177122
144642	125598	91	49741	41747	89	2129	1702	25	3570	3182	38	6948	6523	46	11271	9767	59	224227	201546	92	0.0177122
102946	96419	86	31527	29620	81	1970	2048	21	2948	3003	27	7082	6305	47	11331	10450	58	234074	213142	99	0.0186962
150459	128484	98	61712	52883	91	2254	2052	25	3452	3084	35	7474	7062	45	11733	10697	60	247701	228628	94	0.0196802
56859	55434	76	25450	24942	72	957	855	0	1931	1768	17	3130	2983	31	5319	5240	37	101457	100042	80	0.0216482
307762	233275	129	161217	124438	126	7350	5834	45	12342	9372	62	27581	21319	107	43278	33240	120	849424	640849	130	0.0226322
80819	78865	78	29643	28846	77	1255	1147	12	1646	2100	18	4872	4348	39	6887	6588	49	158953	154179	85	0.0246002
194572	167509	101	119725	104701	95	3296	2766	32	5766	5043	43	12775	11306	62	19656	16807	84	385286	321263	110	0.0246002
182415	147441	98	76425	65099	98	3660	3057	34	5442	5298	40	12417	10770	62	18358	15708	80	383200	351825	101	0.0265683
97349	93975	80	56214	54052	82	1677	1366	19	2629	2684	29	5732	5590	43	9160	8552	52	192312	179913	96	0.0265683
100658	89931	85	47932	42760	84	1649	1375	15	3388	2363	34	5504	5316	40	9215	8266	52	166893	155725	86	0.0305043
40448	40071	70	21495	20870	62	794	711	0	1485	1397	18	2267	2139	25	3389	3516	32	69409	67951	68	0.0314883
82080	78417	80	29714	29246	77	1326	1425	16	1841	1937	25	4139	4058	34	6581	5959	45	143513	141688	77	0.0324723
105012	101496	80	46903	45649	80	1862	1868	22	3347	3083	34	6928	7013	48	10197	9322	60	211142	196453	82	0.0354244
94995	86770	90	38279	36403	80	1389	1169	13	2467	2150	27	5294	4994	40	8849	8573	47	185103	179850	80	0.0383764
321802	202130	136	130267	81789	126	5700	3279	46	9697	6663	56	21253	14043	87	31559	22215	119	653970	449753	127	0.0413284
99119	91416	89	34294	32935	80	1452	1589	17	2965	2958	30	6175	5643	42	10477	9397	60	199476	189933	83	0.0423124
113307	104588	85	52289	48324	83	2142	1888	25	4305	4101	40	8918	8431	52	15255	14228	68	284309	267513	85	0.0442804
118973	113129	98	51202	48654	82	1486	1425	17	3076	2646	30	6124	5763	42	9583	9036	53	192852	185560	83	0.0442804
71343	70458	77	27495	27549	75	1246	1077	10	1485	1736	18	4219	3956	36	6167	5818	41	127403	121571	82	0.0442804
107546	99087	89	30256	28043	81	1972	1563	23	3031	2565	29	7410	6927	49	10957	10290	53	234554	228597	77	0.0462485
89609	86410	90	21084	20507	58	1658	1656	18	2616	2111	30	5425	5161	41	8570	8311	52	156216	151646	84	0.0462485
111888	100692	87	44177	39283	84	1891	1605	22	2976	2710	32	7685	6884	48	12343	11344	58	238546	210752	85	0.0472325
164538	138221	96	66547	56904	89	2840	2367	29	4232	3732	39	10454	8781	59	16032	14735	70	308783	279170	92	0.0472325
89151	83888	83	40218	38675	81	1556	1402	17	2979	2906	30	6569	6422	41	10082	9708	55	206262	189304	83	0.0482165
92654	85407	87	96930	92641	83	2690	2389	29	4868	4412	39	9795	9530	53	15213	13127	69	294998	278063	89	0.0492005
57523	56894	76	24336	24433	66	703	639	0	1574	1186	19	2653	2573	27	3726	3434	34	85029	85767	78	0.0492005
112554	107143	90	61863	59514	82	2358	2240	25	4131	3804	34	8030	8068	46	13499	13010	60	258741	248449	91	0.0501845
86210	82903	80	26587	25481	77	1301	1430	16	2171	2517	27	5181	5374	40	8099	7943	47	169912	165289	80	0.0501845
64127	61980	78	32168	31524	76	822	898	0	1515	1507	20	3640	3533	34	5642	5756	42	117550	114156	84	0.0511685
149941	132734	94	64833	57056	90	2311	2362	24	4224	3204	38	9052	7620	52	14526	12092	69	265902	217859	92	0.0521525
179143	141562	95	81501	62787	94	3056	2634	32	4493	3211	42	10679	8389	58	18618	14141	82	347287	272219	97	0.0521525
135987	116166	93	53497	45873	89	2309	1754	25	4012	3489	37	7709	7191	45	13955	12190	74	272548	241574	93	0.0531365
118844	111990	86	64210	60860	84	2335	2118	25	3949	3901	32	8708	8511	51	13126	12344	66	274331	263876	91	0.0551045
182345	141232	96	66443	49976	95	2930	1882	34	5208	4208	41	11080	8686	58	18606	14130	80	373467	298535	100	0.0551045
85561	82581	80	31465	30783	77	1246	1006	3	1585	1463	18	3812	3774	36	5411	4936	40	130704	125411	79	0.0551045
92342	88527	80	29684	29091	77	1427	1358	16	2428	2473	24	5795	5379	44	9718	9869	51	199619	194336	83	0.0560886
120493	112715	98	42550	39996	82	2492	2250	26	3496	3686	32	7691	6948	50	13390	13412	61	260055	250595	87	0.0560886
128791	118218	100	65599	60317	85	2065	1856	24	4471	4272	39	8949	8843	50	13787	13254	69	281371	266340	87	0.0580566
168138	144300	95	64642	54757	94	2718	2402	27	3461	3460	33	8878	7363	57	13854	12620	57	273215	250208	97	0.0600246
110567	95926	85	46614	40493	85	1705	1451	21	3757	2842	38	6822	5614	47	9918	8806	51	209102	182645	86	0.0600246
83442	80901	79	38198	37290	78	1210	1161	10	2726	2487	28	5024	4772	39	8961	8499	48	178251	173030	84	0.0610086
119389	110830	87	31657	27790	85	1624	1455	19	3161	3053	35	7287	6581	49	11414	10411	59	218996	207230	90	0.0619926
171798	128590	107	72933	54486	97	2245	1840	26	3831	3063	39	8799	6988	55	13720	10567	69	274202	215787	98	0.0639606
111696	103347	91	39305	36263	83	2061	1891	22	3944	3099	37	8115	7646	48	11969	11948	52	246727	236243	86	0.0649446
123697	115923	86	83956	80291	84	1885	1741	23	3623	3467	35	7930	7447	46	11479	10765	56	231731	215698	81	0.0669127
198332	177886	95	102230	94119	93	4386	4399	33	7645	6374	53	16525	14312	75	26351	23009	90	513737	437464	95	0.0678967
119934	105894	91	54748	49777	85	2342	1852	29	3814	3333	38	7788	7105	45	12975	12554	63	248466	229416	83	0.0678967
154493	121951	111	59593	47390	95	2456	1906	29	3974	3401	37	9444	7772	55	16270	12987	79	299255	249731	95	0.0698647
149223	121686	93	71007	58036	92	2329	2037	26	2966	2698	34	7003	5733	46	11260	9490	57	236667	200714	91	0.0698647
153866	137784	105	53076	48995	86	2305	1874	26	3555	3207	33	8422	7504	50	12359	11288	64	252246	245498	88	0.0708487
120866	108599	92	58475	54641	84	2362	2033	25	3671	3419	34	8424	7595	53	13174	12128	63	255086	228659	84	0.0708487
93822	81660	90	37577	33715	82	1432	1300	14	2464	2403	27	5808	5353	42	8492	7715	51	172936	165987	82	0.0728167
32776	32234	71	19073	18458	57	607	574	0	815	933	0	1754	1907	20	2956	3489	27	57334	59718	64	0.0738007
90268	85312	89	41765	39377	79	1517	1531	18	2896	2265	35	5541	4992	40	9242	8194	59	181383	179501	75	0.0747847
145145	132210	95	76840	71192	87	3501	3249	32	6262	5974	39	13472	13155	64	21018	19910	82	399055	366199	91	0.0747847
190507	137169	108	84706	60118	100	3020	2377	32	4674	3811	39	11148	8344	60	17056	11898	79	338055	252995	102	0.0757688
58666	56491	89	18183	17582	55	941	827	0	1126	1341	13	2751	2719	29	4311	4161	37	86386	85645	72	0.0767528
117235	109119	85	54152	50147	82	2194	1973	26	3201	3501	32	7236	7227	42	12510	11607	63	252154	244955	84	0.0767528
102810	99587	83	36666	35271	80	1494	1245	14	2873	2225	29	5408	4934	41	8830	8307	49	177943	168137	79	0.0787208
274441	181087	132	132052	91558	127	5179	3578	43	8135	5466	55	18644	13116	77	28247	20636	106	580312	412882	121	0.0787208
104007	95330	84	39366	36701	81	1489	1293	16	2197	2187	26	5347	5347	37	7713	7875	43	160250	155965	74	0.0797048
49165	46222	77	22338	22154	63	725	531	0	1042	927	0	1470	1826	20	2979	3128	31	62444	58871	75	0.0806888
94705	89205	81	28861	27616	78	1790	1838	21	2681	2426	32	5961	5780	39	10005	9775	51	189160	178162	88	0.0836408
300024	201376	123	195085	139231	124	5834	3931	43	10791	8467	63	24305	18623	90	35983	25887	116	706605	540092	126	0.0846248
131736	115924	89	43308	37321	88	2060	1948	23	3560	2900	34	7055	6450	44	12549	11383	61	248682	231113	92	0.0856089
75044	71489	84	26220	25142	76	1318	1151	11	2244	2177	26	4135	3703	35	6824	6363	43	132295	130061	81	0.0875769
111742	104996	85	55063	50980	83	1925	1905	21	3423	3076	34	6454	6142	44	10262	10179	49	206091	196921	89	0.0885609
79238	69884	83	37804	32701	81	1228	1016	3	1991	1538	20	4124	3374	36	6559	6125	45	129545	115827	74	0.0895449
110695	102467	85	53218	49979	84	2004	1761	22	3225	3360	30	7651	7310	47	11766	10887	60	242770	229328	87	0.0905289
102748	95899	89	46053	43174	81	1931	1658	23	3781	2871	35	7185	6498	49	11438	11179	55	228136	213053	89	0.0905289
198931	162277	100	68984	57624	96	3323	2794	32	6169	4921	43	10936	8574	58	15780	12789	64	320241	251132	98	0.0905289
125544	117327	86	53529	49931	83	1963	1754	23	3484	3320	30	7766	7491	48	11689	11653	57	229631	216265	88	0.0905289
90876	83626	83	30209	26599	82	1294	1129	11	2362	1941	28	4920	4461	39	7572	6621	50	162200	144641	88	0.0915129
177311	148320	93	70250	58322	93	2668	2192	30	4298	3903	40	10133	8848	57	16418	13303	77	308009	276075	93	0.0924969
51339	53241	61	7658	7868	38	1109	1004	2	2563	2722	26	5756	5337	41	2812	2380	30	81433	78848	76	0.0924969
123595	112036	89	86794	79758	86	2020	2129	23	3792	3036	34	7974	7054	48	13358	12715	57	242755	212494	87	0.0934809
177339	145402	102	70965	57230	94	2021	1605	20	4431	3358	45	9651	7719	56	14811	11818	68	309731	246581	98	0.0944649
132398	116736	87	43854	37683	86	2116	1707	26	3431	2826	33	7654	7203	46	11980	10335	56	244967	232325	88	0.095449
115309	106655	88	51042	47295	84	1643	1870	20	3100	2716	37	7021	6670	46	11233	10889	61	229197	218578	82	0.096433
108919	105104	81	59394	56250	82	1981	1799	24	3839	3866	35	7716	7418	45	13149	11708	61	254957	242911	87	0.097417
166073	130711	96	69673	54357	95	2448	1809	30	4570	3710	42	10103	8249	60	16019	13733	67	323442	259019	98	0.099385
64272	60808	79	26139	24900	76	866	845	0	1778	1235	23	3274	3151	33	5796	5930	39	102665	102932	67	0.102337
94577	88116	87	33252	30734	82	1614	1478	18	1992	2286	25	4863	4592	39	7964	7568	50	162095	152733	99	0.102337
110034	99296	85	38019	36087	82	2655	2385	27	2907	2978	29	8255	7870	48	13071	13242	62	254554	244084	88	0.104305
112129	105559	94	37421	34618	80	1884	1766	21	2985	3051	31	6744	6342	43	10153	10011	56	207773	187052	83	0.106273
89801	85371	83	40682	39030	79	1940	1752	22	3108	3313	30	6345	6475	40	10258	10061	56	198867	186515	80	0.106273
122763	111618	89	42767	38836	84	3085	2638	31	3484	3446	31	9060	8715	55	13995	12938	65	285383	278900	86	0.107257
300232	216392	140	156336	116812	131	6552	4372	43	10543	7464	60	21761	16268	87	34272	25399	119	677023	494036	133	0.108241
167775	141532	101	78933	68432	94	2909	2365	30	4667	4408	37	10922	9614	57	16483	14578	69	333772	306039	100	0.108241
120560	110023	85	42384	38981	84	1411	1364	13	1836	2194	25	5259	4808	40	8270	7987	46	193065	179111	91	0.110209
160805	127320	111	68533	55256	111	2525	2029	29	5010	3754	40	10408	8291	63	14532	12339	63	312161	257706	111	0.110209
164250	123269	99	62324	47042	96	2577	1945	30	4242	3039	40	8382	6572	52	13355	9552	64	275162	215696	101	0.111193
145735	118476	92	65572	54030	91	2743	2346	29	3433	3161	34	8616	7103	54	13621	11561	70	281906	241919	97	0.111193
67409	64389	80	27171	26376	76	1206	983	0	1884	1775	21	3214	2878	33	5046	4434	38	99278	95728	85	0.113161
81444	74212	89	34483	31125	81	828	915	0	1514	1568	22	4382	3948	37	6132	5519	42	128358	114617	85	0.113161
153757	129913	101	54698	46445	90	2344	2055	24	3782	3064	38	8964	7680	52	13353	12125	66	253248	227599	97	0.115129
84390	80532	80	36669	35351	78	1279	1253	12	2059	2022	24	4636	4508	36	7765	8299	43	160857	153696	83	0.117097
92294	88715	87	29904	28212	79	1554	1469	18	1761	2216	22	4938	4768	39	7177	7067	44	144109	140253	83	0.118081
70370	67396	89	22897	21783	69	1120	1101	8	2144	1958	25	3902	3669	34	5921	5685	45	118920	110786	80	0.119065
104693	91598	99	46324	40444	82	1577	1425	18	2930	2229	35	6521	5579	47	11061	10206	59	214869	194882	80	0.120049
83817	80900	81	35390	34469	78	1159	1018	6	2053	2371	23	5687	5380	42	7543	7445	42	164965	158895	85	0.121033
108174	104557	81	68040	66326	81	1702	1918	20	3173	2898	29	5791	5394	43	8532	7439	53	186855	169338	82	0.121033
186293	161355	96	76142	65227	92	4026	3366	37	6550	5850	52	14752	13482	65	23025	21403	87	454009	411515	101	0.121033
45243	42157	88	22005	19995	75	625	809	0	1126	1381	12	2505	2358	27	4636	4258	40	82077	74109	88	0.121033
150453	132324	91	64719	57043	90	2338	2235	25	3285	3184	35	8112	7244	47	12715	10511	67	232550	190012	94	0.123001
100718	99691	80	38018	36447	78	2269	2001	24	3643	3465	35	7878	7562	50	12278	11474	56	256041	246564	83	0.123001
130797	119699	89	58636	53682	86	2750	2720	26	3609	3628	36	8149	8086	48	14693	14233	72	288114	278692	90	0.123001
209959	171504	116	118114	100567	101	3691	3205	33	7905	6935	52	14633	12606	69	24055	20248	92	474533	423784	106	0.123985
63524	63539	75	18645	18832	49	1213	1058	8	1317	1408	13	3616	3474	33	4969	4655	39	106444	108587	73	0.123985
208128	144290	108	93096	65925	103	2949	2089	35	5128	3699	50	11120	7828	59	17197	12516	78	338583	245229	110	0.124969
73328	71633	85	30038	29482	76	883	738	0	1131	931	0	3465	3216	35	4869	5124	36	102917	98031	83	0.125953
62780	61610	76	34715	34135	77	887	825	0	1406	1599	17	3271	3572	30	4148	3566	39	90269	90487	78	0.126937
132795	117591	103	58701	52794	86	2195	1853	24	3754	3848	32	7922	7514	47	14584	13172	68	248761	229169	88	0.127921
233005	200480	100	193445	173078	99	6126	5445	39	10968	9663	64	23522	19704	87	34707	30042	94	707093	587439	106	0.128905
127751	114247	86	48978	43397	84	2263	1856	27	3645	3770	34	8443	7875	50	13691	12252	67	256724	240819	87	0.129889
211753	172858	103	93060	77879	98	4051	3433	36	6956	5583	47	14005	12337	64	23380	19778	88	476634	424401	101	0.129889
254699	187994	109	165311	128393	108	6341	4695	45	12041	9738	60	26375	20557	100	40571	32000	102	792450	625199	109	0.130873
94477	87573	84	39456	36734	80	1633	1466	17	2549	2259	28	6149	6029	42	9326	8537	49	167830	156652	74	0.130873
281586	195196	127	196442	148244	116	8473	6546	49	15223	10751	74	28074	20969	102	45243	33628	110	881442	648903	119	0.131857
206137	145264	105	81764	57527	101	3458	2475	36	5666	3622	51	11576	8410	64	20055	14126	82	378183	273871	101	0.131857
156846	140559	93	81703	73699	89	3186	2839	30	4443	3965	40	9723	9141	53	14966	13671	70	316856	294485	90	0.131857
68051	65297	80	23764	23552	60	1064	978	0	1585	1664	20	4289	4223	34	7374	7295	44	136211	131389	76	0.131857
78569	72387	86	20698	19631	60	999	945	0	1882	1928	24	4136	4072	35	6982	6995	42	135156	128039	81	0.132841
86003	81229	88	36732	35858	78	1371	1317	13	2123	2193	22	5089	4912	37	7579	7108	47	153374	149039	80	0.133825
88560	82882	80	29705	27624	79	1595	1492	17	2292	2185	27	5519	5159	42	8740	8079	49	164925	157535	82	0.133825
43917	42794	80	18884	18213	56	890	794	0	1563	1410	15	2608	2521	27	4394	4326	40	75198	75427	72	0.134809
158049	138213	99	80781	72373	91	4150	3669	34	6384	5828	44	13046	12097	61	21777	19613	80	441103	380162	90	0.135793
149553	119249	94	49909	38146	93	1935	1793	23	3240	2833	34	8266	6746	52	11813	10286	63	250371	209901	93	0.136777
174808	147179	97	75727	64932	92	2505	2139	27	4527	3837	43	9658	8845	51	15727	14154	66	351403	324734	94	0.136777
100335	93333	91	44082	40357	98	1852	1749	17	2996	2615	29	6137	5359	45	9759	8696	61	210085	180807	98	0.136777
94611	88373	85	36698	34342	80	1743	1524	20	3293	3042	31	7025	6495	44	11338	10233	62	220856	204033	83	0.136777
78190	72847	85	23618	22358	69	1266	1325	14	1922	2190	23	4839	4451	40	7236	6980	48	151836	146284	78	0.138745
113913	105480	85	41285	38115	82	1739	1559	20	2806	2492	30	6605	6004	47	9722	9421	52	183611	172884	88	0.139729
77300	74589	79	23987	23099	67	1273	1104	10	2385	2269	25	5224	4619	43	8009	8320	50	168004	159380	86	0.141697
104785	95444	84	46004	42407	82	1631	1558	19	2162	2303	29	6036	5925	42	9852	9102	53	180975	169373	88	0.141697
114106	106221	87	47435	44479	82	2046	1763	23	3464	3391	35	7625	7210	48	10821	9862	55	227445	216544	92	0.142681
65025	66299	76	11374	11387	44	1066	1125	8	1361	1521	16	3354	3050	33	5859	5685	40	107911	106038	81	0.148585
90295	87743	79	36955	36347	78	1219	1160	10	1918	2085	23	4658	4824	36	7750	7660	45	153390	151270	85	0.149569
96176	89218	87	31980	30475	80	2069	2141	23	3014	3190	31	7032	6692	43	11548	10345	57	241435	215742	90	0.151538
250411	191927	111	102735	78245	106	4624	3593	40	8492	7227	51	18452	15633	75	29786	24170	101	600662	520647	109	0.151538
193471	159039	96	63067	51732	95	2734	2221	29	5244	4303	43	10503	9190	56	16938	13964	71	342178	311587	99	0.153506
202020	157987	99	73835	58177	98	3066	2250	34	4827	3886	41	11161	9435	60	16138	12286	84	331460	269261	104	0.15449
95494	93296	86	29878	29484	76	1328	1390	16	2885	2692	28	5668	5698	39	9040	8815	52	193286	189523	84	0.155474
236157	199053	103	161557	141155	102	4871	4305	37	9593	7983	55	19636	17062	74	29059	26721	95	607540	511340	107	0.155474
194877	146814	100	81387	62377	98	2716	1777	32	5566	4037	45	9142	7240	53	16075	12608	74	303053	245522	103	0.155474
122169	109784	86	40745	37033	83	2320	2340	23	3504	3383	32	8009	7343	48	12473	11441	65	254431	243850	89	0.155474
44759	47727	63	21000	21763	52	446	405	0	843	1067	6	1985	2288	24	3196	3088	33	64734	65525	73	0.156458
158583	141930	88	130500	119669	89	5892	5691	37	10243	8982	63	21278	19428	79	33248	30122	86	688036	616718	97	0.156458
224824	168154	102	88123	66885	99	3732	2725	36	5979	4492	49	13114	9604	68	20355	15290	84	417077	332124	104	0.156458
112016	101244	89	42504	39104	83	1845	1749	21	3387	3007	32	7699	6957	43	12215	11569	69	245801	235528	87	0.157442
136443	122472	102	80089	73896	86	2094	1986	24	3930	3416	37	8468	7566	50	13603	11850	65	272826	245584	90	0.158426
100720	96668	85	39156	36463	82	1498	1411	15	2243	2217	30	5643	4921	41	8735	8235	49	165376	158291	87	0.15941
203739	166519	105	95685	77220	102	4289	3359	37	6611	5298	44	14810	11994	69	21771	17460	96	438460	350075	102	0.160394
108232	102235	87	38895	37003	81	1677	1489	21	2627	2506	27	5952	5991	41	9838	9125	56	204157	191751	86	0.160394
200836	170923	98	79275	67891	94	4820	4214	36	7542	7036	44	17024	16397	71	28447	26079	90	542514	494651	94	0.160394
223299	181960	100	80558	64243	99	3546	2895	34	6340	5876	44	12867	11395	61	20087	16933	90	382890	344573	100	0.160394
101689	95908	82	33629	31251	81	2004	1865	23	3702	3131	36	6959	6593	43	11348	10565	57	240099	231668	87	0.162362
66228	66641	77	21066	20326	57	704	811	0	1559	1516	16	4302	4519	35	6734	6770	49	134456	128177	76	0.162362
176510	132271	104	71469	52449	96	3032	2099	32	4562	3435	42	10296	8015	61	17211	14019	82	330580	251574	97	0.162362
83141	78726	95	38219	37429	77	1043	861	0	1580	1976	18	4268	4369	35	6165	6370	42	136693	134655	81	0.163346
92871	87531	81	33619	31720	79	2055	1818	20	2713	2340	28	5562	4902	44	8502	8550	49	165956	164301	72	0.163346
205295	151739	111	89883	68400	100	3206	2073	36	4982	4014	42	11113	8537	61	17052	13346	78	359901	301371	98	0.165314
230426	163791	108	82832	58676	105	3301	2094	35	5461	4184	46	13935	9752	73	21340	14958	91	428746	302957	109	0.167282
100510	95958	81	30073	28996	76	1377	1400	15	2761	2770	28	6184	5908	41	9260	9373	51	187257	178668	85	0.167282
138089	117480	90	49904	42332	88	1911	1633	23	3677	3146	36	7665	6612	50	12068	10034	58	246199	217681	92	0.168266
72363	68997	81	31290	30246	76	902	888	0	2035	1850	20	3866	3732	34	6885	7161	42	134900	131892	82	0.16925
82718	77957	85	28748	27578	77	1528	1666	17	2470	2527	25	6486	6140	43	10953	10115	62	216706	203489	82	0.170234
124776	117456	85	41876	39841	82	2524	2668	26	4570	4388	34	8452	8549	49	14499	13672	64	286278	264409	92	0.172202
40641	40995	72	18243	18041	54	350	448	0	1035	711	0	1591	1547	20	3414	3168	36	60546	58823	80	0.17417
150477	128811	93	59163	51947	89	2324	1874	26	3794	3729	34	8713	7624	53	12762	11555	62	270967	247546	95	0.17417
166839	145494	103	62662	53655	92	2962	2593	30	4924	4545	37	11268	10400	56	17450	15216	75	343995	316143	97	0.17417
108517	98090	91	46541	42261	84	1493	1233	18	2748	2411	31	5904	5405	44	8617	8150	49	197211	187953	90	0.176138
108830	102570	86	44926	42589	80	1505	1418	17	2358	2375	28	6347	6142	46	9875	9696	54	208691	194790	88	0.177122
165421	142920	93	65875	56726	91	3002	2490	31	3821	3688	33	10449	9495	57	16210	14616	64	337737	323163	90	0.177122
77822	77342	76	23997	23829	55	1511	1514	15	2573	2392	26	5160	5201	40	8061	7388	48	156965	147351	84	0.177122
141382	116418	99	64121	53034	91	2045	1540	27	3295	3191	34	7553	6440	52	11346	9111	66	233361	202029	99	0.180074
56980	56368	74	30211	29943	75	1036	1006	2	1585	1511	20	2869	2977	28	5104	4904	37	97844	91830	83	0.180074
146691	129341	88	51799	43939	88	2303	1878	24	3808	3458	40	8252	7154	51	12327	10970	62	239437	217402	93	0.181058
104499	97685	88	33086	31189	81	2354	2305	25	3972	3627	32	8725	8386	51	12250	11315	58	256645	240037	91	0.181058
109226	103535	84	32233	30425	79	2061	2032	25	3369	3398	32	7767	7428	46	12204	11434	58	241589	225829	88	0.181058
77645	75338	81	28596	27733	76	1167	1101	9	2116	2187	22	3637	3543	31	6813	6949	46	130338	124111	84	0.182042
164417	126955	111	61692	48810	92	2563	2094	28	4940	3574	41	9384	7731	51	17152	13242	78	301071	238440	102	0.182042
78853	74530	82	27296	26266	77	1906	1539	22	2423	2263	29	5361	5138	43	8363	8486	47	187760	176346	87	0.183026
98550	87841	98	37512	34300	82	1885	1767	23	3054	2481	29	6483	6013	44	10018	9415	57	207233	188661	98	0.183026
98456	95221	82	40396	39201	79	1465	1490	16	2825	2225	30	5221	5381	36	8176	8073	45	167539	161392	89	0.18401
140361	115187	95	57808	46494	91	2005	1595	22	3414	2883	35	7746	6169	54	12541	10772	69	233738	187118	98	0.18401
205513	180549	97	99930	88376	96	3998	3437	34	7010	5921	48	15442	13090	75	23863	20109	94	456624	384543	105	0.184994
172997	151430	90	58113	51479	89	2837	2405	30	5145	4754	37	11886	11264	56	19553	18292	71	389323	369383	90	0.184994
104451	97481	88	38560	36658	80	1732	1499	19	3075	2615	29	6247	5522	45	10582	9764	56	206610	196198	87	0.186962
143207	130231	96	48055	45147	84	2290	2228	25	4021	3433	36	8955	7970	51	13669	12379	65	260349	226604	89	0.18893
100530	96428	85	36764	35662	79	1482	1475	19	2263	2040	28	5613	5471	40	9246	8903	47	187661	175947	86	0.18893
181577	156180	93	71709	61832	91	3312	2551	34	4729	4020	40	9759	8647	56	16271	14518	74	301238	278436	95	0.18893
276030	204342	118	189471	144942	117	6127	5309	42	11300	8525	60	23388	17407	92	34151	25622	111	726812	566419	120	0.189914
196179	161910	96	136457	119872	93	5604	4832	39	10953	9301	56	23802	20432	83	35949	30801	89	693373	564347	97	0.189914
105734	100369	85	24435	24218	66	2234	2014	24	3079	2958	32	6722	6506	42	10912	10517	56	225295	210639	84	0.189914
151564	126768	98	60906	50171	91	2294	1804	25	3639	3173	40	8443	7774	53	13882	12074	72	278287	245205	94	0.190898
143808	123641	89	64135	54910	89	2137	1646	26	3757	3502	34	8708	8263	47	13425	12353	60	277665	260309	90	0.190898
156612	135310	93	65787	55943	90	2431	2103	26	4614	4167	39	9811	8544	55	13693	12018	69	306415	277296	92	0.190898
220299	174757	103	123364	99408	103	4155	3320	36	7278	6044	52	17866	13841	81	26503	19560	96	555824	430003	105	0.191882
135456	123457	88	71151	66133	87	2107	1932	21	3505	2467	35	7269	6780	44	10199	9167	56	211708	187466	87	0.192866
41083	40407	74	12855	12615	47	554	566	0	804	951	0	1918	1881	22	3366	3559	36	72719	71593	75	0.19385
140737	124205	89	56235	49688	87	1923	1725	22	3316	3024	34	7433	6726	45	11521	10311	58	228205	208071	90	0.199754
196806	157610	100	76389	61377	98	3262	2543	31	6510	5749	50	12762	11203	61	19809	16507	87	379885	338218	100	0.200738
127118	114783	89	47350	41560	86	2277	2285	25	3861	3315	35	7547	7106	49	13295	12656	64	266945	248467	93	0.201722
104320	97877	76	41816	36747	82	1986	1855	22	3198	2937	33	6698	5977	45	12035	10550	60	234554	217795	89	0.202706
97003	92838	82	42311	40097	80	2021	1635	24	3437	3084	30	7876	7666	46	12229	11681	59	219695	208999	86	0.20369
116608	106890	89	48966	45448	83	2191	2026	26	3863	3542	37	9071	8186	53	14195	12754	65	288778	259110	85	0.206642
141514	126230	90	66313	59100	88	1682	1624	19	3384	3318	29	7404	6925	44	10912	9879	58	225681	209988	91	0.206642
123054	107707	89	40156	33166	87	2126	1876	24	2965	2647	30	7552	6561	47	13229	11637	62	264081	230026	95	0.206642
160124	123216	101	61963	47786	92	2466	1832	29	4062	3041	38	8092	6590	54	12560	9988	65	248763	192705	100	0.20861
86511	84543	79	44718	43755	80	1717	1433	19	2414	2603	24	6597	6404	43	10323	10445	51	200658	182600	89	0.209594
123729	108435	90	44793	38635	88	2090	1897	26	3042	2794	34	7845	6991	53	12587	10940	68	245752	215829	94	0.210578
95980	88229	91	31664	29770	80	1316	1090	10	2659	2551	31	5196	5201	37	9099	8365	57	188183	173514	86	0.210578
94815	88005	82	55893	52932	82	2071	2043	22	2876	2611	31	6412	6052	44	10950	9596	59	214742	196825	85	0.212546
106497	99584	85	39525	36749	81	1573	1418	15	2670	2217	29	5836	5774	43	8214	7425	48	171385	167694	88	0.212546
93909	85362	84	41250	36812	83	1252	1263	12	2369	2475	30	4926	4454	40	7095	6203	50	151715	140572	90	0.214514
127234	115759	87	47423	41972	84	2087	1736	23	3521	3289	30	7277	6229	51	11962	10850	60	225909	213988	91	0.214514
122401	108140	88	42681	37833	83	1817	1378	22	3374	3142	32	7183	6469	48	11606	10131	63	232843	213096	92	0.215498
150695	133329	94	58022	52035	88	2375	2029	24	3872	3564	37	8095	7049	50	14337	12859	67	255302	231614	95	0.215498
82550	79452	79	30762	28514	80	1399	1386	13	2055	2044	21	4995	4573	39	7774	7266	50	169722	155657	95	0.215498
76367	72328	94	30859	29952	77	1166	1087	8	1976	1871	20	4672	4448	38	6576	6377	41	141453	138334	86	0.216482
176181	153969	94	102051	91510	91	5565	4852	37	8819	7842	49	18142	16082	75	29063	26534	88	603829	517970	100	0.21845
281696	226092	111	120668	97343	108	6568	5343	42	13518	11487	66	27656	21949	98	42131	34833	106	820159	658536	115	0.21845
109552	98985	87	45270	42711	82	2241	1831	25	3681	3449	32	8633	8205	49	13266	12621	65	266795	243906	89	0.219434
38617	39022	68	20849	20730	60	517	567	0	855	809	0	2061	2252	23	3399	3367	35	68722	63679	74	0.220418
158638	141807	89	135908	124601	90	4598	4078	36	8540	7978	50	17974	15850	80	29774	27849	87	580543	514129	96	0.221402
145269	123113	106	60859	52230	90	2495	1953	28	4473	3770	39	7551	7162	46	11955	10269	58	242095	228601	90	0.222386
70872	71756	77	26312	25459	75	1042	1041	6	1564	1522	21	4217	4408	35	7008	7129	44	126660	123317	80	0.22337
259905	201729	108	149955	119941	105	4961	3644	41	8319	6902	51	18781	15060	82	27713	23563	99	583643	490376	107	0.225338
226938	165783	108	106541	84118	104	4311	2977	39	7388	5006	51	13177	10433	62	20793	15362	81	410454	316265	106	0.225338
193809	144032	103	79611	61362	98	3217	2694	32	4800	3811	47	10638	8450	57	16995	12934	76	349174	272680	99	0.225338
182511	156529	94	54677	43801	92	2830	2194	33	4740	4301	39	10136	8359	59	15573	13323	68	296418	261184	93	0.226322
90171	84405	83	35377	33642	80	1566	1677	20	2817	2575	27	6216	5776	43	8664	8266	47	180621	166802	77	0.226322
107713	100117	84	51031	48677	81	2369	2106	25	4002	3947	32	9310	8919	54	14780	13515	69	296889	273427	88	0.22829
111761	105942	83	27268	26363	79	1772	1898	19	3428	3027	35	6903	6836	44	11608	11366	57	292645	275528	89	0.229274
231852	165728	107	97683	70093	103	3010	2347	35	5515	4159	46	11569	8338	63	17809	12848	76	355666	265837	107	0.230258
93519	89191	83	44851	43620	80	1920	1658	21	2833	2804	28	5418	5146	38	8946	8610	52	167895	161532	85	0.231242
155739	124608	93	59293	47619	92	2295	1663	28	3824	3214	33	8600	6605	59	15082	11848	72	289733	246370	98	0.232226
82417	80586	78	40066	39321	77	1178	1085	11	2104	2367	23	5229	5125	40	7070	6871	42	150626	144798	83	0.23321
140073	124088	98	74997	68251	87	2444	2420	26	5116	4533	39	9911	9275	51	16630	15790	71	314783	298046	88	0.234194
119029	112558	86	73358	70991	84	2462	2157	27	3956	3862	33	9083	8356	51	15049	13426	69	302079	286708	86	0.236162
127937	107088	92	60354	52200	88	1940	1579	23	2824	2413	32	6565	5682	45	9612	8293	57	201607	178565	90	0.237146
71544	68519	80	32564	31365	76	1000	891	0	1497	1397	20	3588	3648	33	5364	4793	40	118099	113623	76	0.237146
118138	100426	89	51858	43881	87	2064	1540	23	3189	3049	31	7703	6494	49	12622	10923	66	246905	215581	84	0.237146
170614	141595	96	59907	49777	92	2908	2508	29	4844	4052	39	9836	8591	55	14644	12667	66	301516	259100	96	0.23813
90044	87596	82	36261	35555	78	1357	1254	14	2061	2250	23	4970	4857	38	9642	9272	53	176000	166972	82	0.239114
114459	103898	85	36796	33034	81	1684	1497	19	2742	2612	29	7408	7040	45	11692	10600	60	229666	217360	85	0.239114
99628	92440	88	44249	39296	85	2105	2014	23	3587	3541	34	7322	6928	48	12440	11653	58	231666	211704	86	0.240098
107054	97815	88	54878	48483	85	1656	1500	21	2656	2640	29	5747	5192	41	9152	8396	57	196510	177260	78	0.242066
96308	89962	86	33242	31627	80	1845	1737	21	2167	2286	26	5946	5967	41	10614	10566	53	197478	185629	86	0.242066
166304	144367	90	62703	52859	90	2693	2290	30	4802	4264	42	10614	9439	56	17706	15855	72	342392	319620	91	0.242066
114447	105252	88	44014	40802	83	1740	1826	22	3853	3604	36	8740	8067	49	15024	13383	76	272329	252307	87	0.246986
182587	139521	95	68207	51761	95	2885	2032	32	4897	3119	47	9202	7655	54	14321	11129	69	331613	261973	97	0.24797
217098	175555	99	88872	72620	99	3591	2959	34	6041	5777	45	13420	10779	69	20890	16798	84	437411	375040	101	0.248954
80358	78382	78	33879	32486	79	1376	1393	15	2447	2016	28	3951	3693	37	6119	5865	44	126638	118084	78	0.250923
64429	63775	76	19720	19284	53	950	984	0	1463	1572	18	3921	3723	34	5927	6117	40	123044	121462	78	0.250923
117131	109981	85	62765	57961	85	1749	1600	20	3478	3241	34	7539	7104	47	12111	11811	59	226822	218665	85	0.250923
128895	121176	87	41616	39428	83	1425	1310	17	3366	3134	33	6594	6419	40	9475	8782	61	185734	173848	85	0.252891
86597	80289	81	31788	30585	78	1204	1194	12	2273	2618	26	5889	5409	43	10835	10495	64	205647	193318	81	0.253875
83905	80182	94	33306	32386	79	970	1031	4	2520	2769	25	4631	4864	36	7390	7478	46	146937	141410	83	0.255843
205068	147943	104	81822	60245	100	3517	2751	34	5697	4508	46	12405	9589	67	21715	15510	84	415762	326631	99	0.257811
89006	85789	82	27834	27129	78	1628	1635	19	2806	2745	29	6061	5824	42	10399	9744	57	195027	182941	80	0.262731
139438	124186	89	61169	55702	87	2533	1988	27	3866	3660	36	9209	8557	52	14382	13262	68	286299	268525	89	0.263715
77170	74524	78	37120	35781	77	1036	1136	7	1558	1444	18	3889	3648	34	4899	4959	37	129351	124694	82	0.267651
94943	91303	80	39779	38249	79	1629	1554	16	2003	1826	24	5335	5065	39	9247	8554	51	168266	160587	85	0.270603
96971	89764	85	43947	41341	81	1565	1492	18	2723	2778	27	6499	5648	47	9443	8767	50	217635	194804	80	0.271587
164464	124927	97	75896	58447	95	2334	1769	27	4897	3523	45	9330	7256	57	14680	11450	69	283412	229330	99	0.272571
163579	136522	94	70982	59011	91	2785	2202	29	4725	3819	41	10354	9380	53	16450	14256	77	331050	301437	93	0.272571
194607	159354	121	96480	82520	111	3969	3350	35	6805	6019	49	14351	12938	64	22017	20036	90	437630	396821	110	0.273555
195988	157448	98	99788	84229	97	3351	2656	32	5683	4726	48	11455	10022	56	18189	15456	81	354336	313966	97	0.274539
88790	86666	79	31532	31059	78	1342	1237	13	2416	2322	26	5020	4738	39	7635	6942	48	155690	145812	83	0.275523
78943	75848	81	32254	30970	78	1372	1342	14	2582	2520	28	4727	4664	36	8080	7609	48	164384	153660	83	0.276507
131498	119419	87	66470	60761	86	2906	2906	28	4423	4081	37	10403	9680	56	15051	14544	63	309642	289449	86	0.277491
48082	47327	70	14963	14605	49	510	469	0	980	1289	11	2121	2147	24	3605	3643	31	71865	71127	77	0.278475
102918	95809	82	35949	34046	79	2056	1831	23	3158	2975	33	6631	6300	44	10665	9514	59	207934	186978	84	0.279459
323720	245439	123	173335	132826	119	7283	5441	44	12678	10276	68	27867	21539	107	44798	35642	113	877840	678841	123	0.279459
132740	120151	88	71317	66004	87	2593	2403	28	4037	4015	34	8017	7862	48	13084	12398	62	271069	259503	88	0.280443
121905	115685	85	63352	60501	82	2686	2620	27	5148	4397	45	9618	9056	54	14679	13623	66	295905	271135	87	0.280443
112463	103752	86	59760	55925	82	2575	2420	26	4037	3749	38	8497	8161	52	13442	13162	65	264300	253332	83	0.280443
208103	170840	102	205482	179450	101	7689	6294	43	12210	10164	59	26767	22331	93	41588	34438	97	841588	694646	105	0.281427
144893	125976	90	51122	45641	87	2328	2059	24	3778	3523	38	9038	8575	52	14730	13448	58	278614	256731	90	0.281427
166528	145478	94	62103	54430	90	2258	2110	24	4418	3845	39	9936	9046	53	13648	12645	64	302753	281730	92	0.283395
276541	202492	118	167130	130394	115	5343	4034	42	9342	7380	57	18956	14247	75	28857	22105	105	542759	410552	113	0.283395
361369	209807	201	174229	101507	205	5511	3235	40	10107	6151	65	20914	12504	109	33744	20275	152	656034	409672	211	0.284379
104060	100703	81	33933	32961	79	1564	1554	20	2974	2893	30	6819	6564	43	10087	9305	54	209096	200684	80	0.285363
172438	149350	91	65366	56577	89	3256	2853	31	5053	4483	42	12237	10788	66	19316	17143	76	373730	352357	92	0.285363
160352	142415	107	53277	47236	89	2682	2481	27	4410	3854	38	10394	9788	55	15446	13881	67	315137	299561	91	0.286347
188396	138048	102	76744	55472	100	3009	2235	35	5019	3838	43	11660	8316	64	18927	14583	78	360833	271663	100	0.290283
89178	85284	81	39853	38185	79	1352	1487	15	1928	1436	23	5142	4630	38	7379	7173	49	163849	149191	81	0.291267
107393	100354	91	38319	36289	81	2118	1916	24	3580	3898	34	8770	8539	52	13971	13589	62	282770	264180	86	0.292251
89880	87320	81	29850	29378	76	1165	1209	12	2621	2417	26	5096	4591	39	6279	6086	43	151665	142152	81	0.293235
153832	129831	92	52377	41160	93	2119	1814	22	4189	3484	40	7970	6698	50	12749	10729	66	245926	207868	94	0.294219
126906	107040	92	55908	47140	87	2367	1970	25	4660	3683	46	9077	8012	54	13064	10788	65	287441	250673	93	0.295203
90907	84024	85	34608	32084	81	1770	1530	22	2498	2282	30	6302	6183	43	10336	10253	55	207869	200477	84	0.296187
184051	155070	104	74532	65022	93	3286	2624	34	5821	5376	44	11558	10763	55	18471	16749	84	379196	347743	90	0.297171
91073	85301	95	39993	37924	79	1432	1118	12	2425	2162	25	5805	5898	40	8079	7536	51	178035	173128	80	0.299139
110393	98964	101	46441	41472	101	1683	1650	17	2440	2548	25	6992	6054	46	10514	9772	57	205372	178476	101	0.299139
94188	89164	82	25604	24724	70	1248	1373	13	2630	2686	28	5590	5223	42	8931	8913	44	168602	161855	85	0.301107
106442	97788	87	40550	37498	81	2222	2052	24	4050	3810	35	7217	6953	43	11912	10542	71	223821	211899	82	0.302091
84278	81844	81	32074	31249	77	1658	1496	18	2453	2352	24	5108	4941	39	8222	8359	47	157099	150784	82	0.303075
120781	106161	90	52254	45252	87	1513	1413	15	3265	2899	33	5641	4753	43	8761	7565	52	167321	145150	93	0.303075
235040	166426	114	95670	67995	114	4293	2946	42	6888	5171	53	13777	10293	66	20874	15202	81	435080	332300	117	0.304059
120672	97716	90	49192	41202	88	1978	1717	22	3107	2803	34	6978	6122	43	10697	9516	54	212398	189193	90	0.309963
113479	104303	85	44483	38805	85	1662	1374	20	2889	2284	29	6873	6233	47	10964	9514	55	199393	183580	87	0.309963
110447	104385	85	49770	47277	82	1810	1674	20	2424	2261	23	6457	5968	43	9704	8915	53	187450	178068	84	0.310947
167850	128146	97	69045	53159	95	2429	1796	29	4422	3100	43	9143	6938	56	14312	11200	64	293336	233192	99	0.310947
162349	143989	90	72890	64830	90	3024	2543	31	6149	5730	39	12954	11785	58	21382	20411	76	432204	395778	93	0.311931
127135	112417	87	52460	46219	86	1900	1752	24	3222	3119	32	8340	7326	52	12048	10633	59	249563	233188	87	0.312915
102143	99555	82	31067	29625	80	1658	1517	18	2788	2728	30	6288	5872	42	10974	10466	53	204528	190804	86	0.313899
151258	129652	101	50182	43134	89	2464	1808	30	4065	3720	32	9072	8477	50	14454	13457	62	285709	269750	88	0.314883
52629	50912	73	13055	12715	46	860	817	0	1395	1489	15	2472	2459	28	3822	4078	33	89991	87583	75	0.316851
165392	127384	112	74848	56564	96	2425	1876	28	4452	3808	39	10225	8069	61	16268	12940	77	309207	242851	83	0.317835
133108	111581	90	51135	42484	89	2425	2065	25	3750	3417	35	7790	6512	56	11848	9598	63	244293	210121	87	0.318819
100374	94858	84	41227	39675	80	1679	1545	19	2662	2502	27	5597	5258	39	9762	9476	50	182811	174986	79	0.319803
86183	82780	84	34105	33003	78	1031	1020	4	1617	1666	23	4501	4433	36	6571	5908	45	143093	132761	78	0.320787
119254	111887	87	70658	67029	84	2505	2520	26	5447	4479	40	8905	8148	49	14332	13683	63	290008	268284	89	0.320787
96285	85679	88	39531	35417	82	1328	1261	14	1868	2075	21	4947	4511	40	7693	7152	46	163285	148522	77	0.321771
206171	160333	99	73744	55475	98	3012	2102	33	5344	4469	44	11512	9383	64	17544	13606	84	351234	275877	102	0.322755
85538	77232	91	31712	29597	79	1580	1293	16	2436	2255	26	5538	5287	42	8494	8521	46	173896	167277	72	0.323739
118827	106965	92	52309	47320	87	1979	1950	22	3532	3323	35	9147	8691	52	14211	12321	62	271032	244872	94	0.323739
152411	133281	94	76675	68621	89	3070	2936	30	4954	4356	43	10377	9445	55	17966	17330	72	340252	320441	91	0.325707
226404	185245	98	137757	116864	97	4682	3502	41	8507	6977	49	18112	15390	76	27748	22883	88	554058	473036	103	0.325707
96430	91622	96	46369	44558	79	1549	1433	17	2706	2858	31	5290	5186	41	9449	9170	52	178263	168574	84	0.327675
96893	90561	88	44855	42181	81	1893	1864	19	2715	2402	28	6002	5838	40	8804	7987	51	190534	181110	83	0.327675
107924	99108	88	52359	48956	82	2115	1898	23	2811	3100	29	7560	6904	49	12393	12037	66	250650	226393	85	0.328659
170354	145219	102	110125	94294	93	4133	3651	35	7330	6118	53	15721	13331	70	23028	20038	85	463680	387665	95	0.329643
169810	132979	97	70306	54718	95	2340	1931	28	4530	3375	47	10011	7789	58	17199	13022	87	330298	262357	101	0.332595
83932	73304	98	36034	30847	83	1156	959	0	1438	1352	14	3871	3595	36	6966	5987	48	125589	112154	86	0.333579
143802	122122	98	52873	45051	88	2029	1828	24	3389	2701	36	8209	6965	50	13634	10446	75	265976	219742	85	0.335547
182340	137124	102	70623	52220	96	2512	2112	30	5068	3609	50	10990	8437	66	18164	13817	84	362274	278241	100	0.335547
143930	124097	92	54779	46215	89	2600	2129	30	4006	3372	37	8727	7574	51	13939	11724	67	276038	240783	95	0.336531
157466	138519	94	89846	80059	89	2738	2368	28	4520	3925	39	10729	9835	60	15409	15101	67	300436	272288	94	0.338499
200309	160958	97	151953	125450	96	6614	4970	44	10072	8695	58	23623	19335	90	35066	28488	93	723385	592998	104	0.338499
174133	152824	90	78243	66660	89	2600	2426	27	5133	4099	40	10775	9358	58	15745	14669	63	309468	277477	91	0.338499
268431	207646	110	190568	159150	107	7762	6086	45	12374	10865	60	28513	23890	90	44275	36771	105	829197	723573	112	0.338499
135259	115662	90	55359	47383	88	2236	2090	23	3986	3068	33	8341	7573	50	13398	10910	70	275724	234401	96	0.340467
30443	28568	73	204946	197010	78	1133	894	0	950	764	0	382	547	0	510	395	0	-214	276	0	0.341451
104351	103177	81	31675	30310	78	2194	2023	24	3300	3072	31	6805	6252	43	9710	9904	49	193301	186056	84	0.343419
81017	74681	90	31917	30140	79	1514	1440	18	2649	2776	26	5412	5065	38	8327	8125	50	174893	168070	84	0.344403
144859	130219	106	98254	91412	89	4070	3662	33	6177	5381	42	14779	13744	69	22017	21004	79	436675	413424	95	0.345387
79954	78355	80	34826	34005	77	1413	1313	17	2305	2492	26	5553	5048	42	8098	7082	55	151207	140025	83	0.346371
302976	214891	124	147968	111599	120	6765	4723	43	12850	9350	75	28151	21474	104	43582	33698	115	830900	624367	124	0.346371
82771	80640	81	23615	22697	67	1080	1106	8	1810	1599	21	4118	4099	34	6656	6463	40	137362	133549	82	0.346371
172119	134384	111	70805	56394	94	2485	2202	26	4821	3906	44	11298	9420	58	18068	14446	76	352486	299151	95	0.349323
115710	112386	84	40111	38693	80	2367	2322	25	3818	3791	35	8242	7564	50	13292	12420	68	258010	244446	85	0.352276
124500	115494	84	58387	54700	84	2405	2088	26	3837	3778	34	9065	8598	49	13458	13275	60	252294	230131	83	0.352276
93719	88600	82	37285	35376	80	1863	1837	21	3569	4150	33	7935	7523	46	14232	13806	64	268892	257142	81	0.35326
167336	149625	92	75022	68518	90	3782	3379	33	6257	5856	43	13763	12241	67	21872	19313	86	438693	389890	94	0.35326
162276	132990	92	68671	57094	92	2708	2028	31	4157	4019	37	10141	8921	58	17136	14804	86	324544	286837	91	0.35326
154472	135048	89	78186	67891	87	2945	2705	28	4846	3866	42	10227	8354	57	16124	12734	76	306048	248980	83	0.354244
148280	132787	90	69787	62937	88	2512	2233	28	4015	4058	38	9775	8589	54	16065	14088	71	329197	289109	90	0.355228
93990	90826	80	39578	38108	79	1284	1285	13	2215	2226	25	5305	5009	39	7513	6886	47	186725	178227	83	0.356212
168708	136756	93	58318	48153	90	2569	1794	27	4642	3914	42	9118	7793	51	16014	13564	72	319209	274640	95	0.356212
232303	175577	107	121253	91606	101	2900	2041	30	5491	4790	42	11864	8957	66	18243	14001	83	372783	285973	104	0.356212
130219	120542	94	40325	37996	82	2423	2098	27	4796	3988	39	8790	8516	49	13094	11916	64	277696	252105	92	0.357196
206029	143146	104	72181	50522	100	3236	2386	34	5714	4064	49	12729	9129	66	19038	13242	82	357558	266207	107	0.35818
159550	122802	94	77297	63055	93	2787	1972	31	4080	3437	41	8946	6936	52	14686	10320	73	275065	219914	105	0.360148
168671	140132	95	66253	54637	93	2879	2458	30	4248	3330	41	9512	8001	54	15425	12724	74	326696	258114	89	0.360148
105799	95457	86	44373	39696	83	1608	1412	18	2794	2511	25	5640	5085	43	8396	7393	59	166408	152781	89	0.360148
147772	138088	93	55112	52676	86	2648	2552	27	4639	4504	40	11474	10929	57	18481	17256	74	342431	327811	94	0.361132
141964	122667	89	62435	53865	89	2406	2089	24	4545	3741	37	8885	7597	55	14549	12903	65	261651	232227	95	0.361132
342989	200748	146	186888	113906	135	6668	4050	49	11799	8028	64	25787	16672	112	39881	25536	130	777835	521806	143	0.3631
136501	108670	91	64845	50674	91	1763	1323	18	3481	2440	39	6759	5536	49	10695	8382	63	209986	169731	93	0.3631
186127	146193	102	66662	52648	95	2437	1860	29	4150	3306	46	9738	7651	55	13936	11116	67	287082	231295	101	0.364084
142561	129135	90	75851	70625	89	2470	2208	27	5166	4662	43	8474	7996	49	15297	14698	69	298595	277054	95	0.365068
211319	175171	102	104419	88252	97	4216	3377	35	7352	6165	52	14247	12275	73	21742	18037	80	445916	391416	103	0.366052
71168	70403	76	30185	29660	75	691	820	0	1220	1215	13	3417	3431	33	6233	5882	41	110067	107799	78	0.366052
120603	99969	88	51205	42019	88	1819	1473	18	3345	3073	35	7170	5900	48	11982	10308	61	222576	192639	93	0.367036
146016	121527	91	64899	53679	90	2875	1913	33	4372	3734	39	10222	8119	60	14709	11618	65	309449	245340	87	0.367036
165561	139339	94	60385	51423	92	2355	1760	26	4015	4097	33	10395	9156	54	14733	13122	60	312673	281438	100	0.36802
191812	151026	102	73170	58323	94	3451	2726	35	5602	4820	45	12829	10803	62	20688	17551	84	401794	350773	101	0.370972
98761	91429	85	39489	37125	80	1304	1151	12	1776	1978	24	5130	4836	38	8206	7882	45	169442	160288	85	0.371956
78390	77077	77	24814	23993	66	1347	1257	13	2184	1894	25	4528	4191	36	7649	7157	44	151199	145437	84	0.371956
137786	113997	96	48750	39768	89	2304	1795	24	3950	2882	42	7954	6671	51	12899	11269	68	269736	232565	98	0.37294
162128	128420	96	80916	66159	93	2464	1912	26	4168	3405	39	8909	7447	53	15466	12223	69	290227	242889	97	0.373924
190905	145809	102	79845	61297	96	2784	2050	29	4997	4013	42	11005	8738	63	16845	13846	75	350708	290392	97	0.374908
91972	86946	84	26532	25048	77	1817	1826	20	2978	2576	30	6783	6405	44	9800	9771	51	209579	192797	84	0.374908
170297	147985	96	75495	66883	91	2422	2084	26	4509	3838	43	9384	8367	50	14705	13317	69	280803	265704	93	0.375892
123305	108714	93	47572	40422	87	1771	1526	21	3655	3074	34	6666	6054	46	10954	9513	57	219869	204729	89	0.37786
148345	121436	95	74169	60891	92	2042	1517	23	3568	2943	34	7914	6655	48	12314	10554	57	247167	214661	93	0.378844
84887	83190	79	31818	31116	77	1363	1293	16	1811	1707	20	4464	4711	35	7479	7001	50	150151	147558	78	0.378844
99038	93490	81	49667	47876	81	2605	2428	26	3166	3344	31	8776	8789	48	14000	12943	66	289768	273936	84	0.378844
80849	75447	85	32069	30673	78	1223	1281	12	1860	1951	24	4912	4696	37	7179	7241	45	140460	130956	82	0.379828
156893	134729	96	52246	44683	89	2335	1935	25	3831	3489	36	9475	8449	50	15171	13838	65	307656	291245	90	0.380812
153560	130331	98	85289	74949	92	2007	1819	22	3979	3119	37	7725	6814	50	11965	9965	64	242467	219586	92	0.381796
99091	91573	82	34063	31324	81	1627	1685	21	2079	2187	27	6187	5649	42	9670	9523	53	197427	190245	79	0.38278
99517	93201	82	30984	28752	79	1739	1580	17	3201	2532	33	6658	6167	47	10939	10040	58	215778	208929	84	0.38278
89206	82090	97	27172	25989	76	1304	1200	12	2114	2081	23	4545	4541	38	7179	6790	49	139208	130857	84	0.383764
105294	99474	82	41426	39372	80	1771	1735	20	3097	2984	30	6936	6347	48	9692	8709	58	201376	179700	85	0.384748
129043	113447	92	42924	36670	87	2843	2281	29	3653	3432	35	8360	7142	50	13278	11451	69	271827	243324	92	0.384748
101258	99771	79	61197	58630	80	1602	1396	18	2912	2763	28	6176	5804	41	11394	10492	59	202982	190048	88	0.3877
144778	125333	98	60839	52530	89	1977	1709	22	4051	3555	38	8594	7678	52	13839	12123	66	272106	236348	97	0.3877
68656	66114	86	18988	18808	53	1148	1103	7	1636	1572	17	3947	3676	35	5555	5274	42	114477	108495	86	0.388684
187854	148872	104	75571	59369	98	2965	2462	31	4689	4259	39	10695	8931	60	17168	13634	78	348171	286676	105	0.388684
137846	119459	89	73222	61816	89	2433	2143	26	4689	4087	41	9346	8297	54	14991	13136	70	306999	268706	84	0.388684
85076	80628	84	30499	29258	78	1239	1073	10	2538	1991	23	4251	3917	36	7510	6844	48	146287	136955	83	0.389668
305317	220412	130	211139	158961	125	5991	4749	41	10693	7797	61	23954	17356	96	35710	25009	119	731618	513250	134	0.391636
266803	215595	108	98630	81165	100	4962	4202	38	9490	7826	60	20898	16989	85	32364	26223	98	637950	520438	108	0.394588
59838	62144	73	24515	24289	70	1109	918	0	1659	1976	21	3428	3397	30	5207	5200	38	106076	102601	83	0.395572
95431	91926	82	25360	25111	67	1711	1668	20	2458	2611	26	6093	6292	42	9389	8871	51	193572	186178	86	0.395572
191083	156318	101	77177	64123	95	3138	2830	30	5735	4766	49	10619	9628	54	16026	13243	79	320403	297648	97	0.395572
98824	89910	88	35241	30865	83	2108	1749	25	2824	2399	30	6020	5513	41	8724	8175	51	181911	168654	88	0.396556
106994	97826	83	37478	34498	82	1662	1698	19	3221	3551	30	7278	6539	48	11902	10849	62	243528	224347	83	0.396556
218651	181909	108	187860	161151	101	9558	8431	44	16316	14293	74	36056	32187	94	57569	50436	98	1.04858e+06	982055	106	0.396556
116052	101799	90	45391	40553	84	1924	1742	22	2950	2304	34	6718	5888	47	9276	8325	52	193903	163677	82	0.396556
107834	100715	87	50015	46314	83	2016	1756	22	3024	2340	33	6951	6736	45	11766	10882	61	212636	203052	91	0.39754
171673	148335	100	124145	112434	92	5055	4267	38	8153	7023	51	16296	14237	71	24986	21990	86	497486	413973	100	0.398524
173361	131214	112	73171	55172	97	2308	1560	25	4350	2774	41	8196	5811	58	12875	10181	65	247308	187927	102	0.398524
158833	130232	104	65318	53503	91	2187	1858	24	3638	3143	36	8013	6743	51	12334	10179	61	271836	228748	96	0.399508
99058	98041	82	46715	45493	79	1547	1524	17	2774	2397	29	5275	5269	39	8873	8578	47	176181	161956	88	0.399508
105338	101131	81	26139	25017	78	1653	1451	19	3110	2886	30	6467	6355	45	10166	9878	55	211524	205222	88	0.400492
111153	100425	88	33949	31350	83	1716	1726	20	3120	3327	30	7531	7054	46	12096	11180	60	252233	231003	89	0.401476
121978	98577	91	59508	49163	90	1819	1528	20	2957	2598	33	6883	5917	48	10862	9619	61	219223	187713	93	0.401476
81383	78172	79	36689	35768	77	1447	1291	14	2419	2382	28	5106	5031	37	8887	8240	48	164719	161101	81	0.401476
96660	91003	85	35558	34058	80	1340	1435	17	3225	2686	33	6532	6511	45	9494	8875	52	194082	188421	84	0.401476
178720	149624	95	62856	52677	92	3048	2582	30	5121	4209	39	9820	8362	53	16184	14239	79	300580	268934	98	0.403444
85871	82833	86	25181	24022	71	1550	1425	19	2300	2252	25	4595	4307	38	7318	7382	48	149029	141339	83	0.405412
240576	163899	112	105456	71858	111	3984	2468	41	7047	4724	55	12462	8314	67	18766	12895	80	374076	262470	116	0.406396
142915	134542	89	74902	70929	85	2496	2354	24	4470	4221	34	8982	8197	51	13872	12347	61	276966	242186	91	0.406396
180082	147641	92	72389	58766	92	2986	2566	30	4920	4351	40	11090	9305	58	17305	14427	75	354842	308079	97	0.406396
187363	157517	97	113699	97281	97	2846	2450	30	4544	3694	38	9174	7699	52	14522	11723	68	302263	272080	98	0.406396
244535	184703	115	89840	69966	113	3232	2523	33	5951	5057	46	15164	11959	68	22357	17322	105	419733	364543	111	0.408364
111517	105083	85	46088	43990	81	1771	1663	20	3028	3120	29	7188	6538	48	11547	11027	58	218512	206685	81	0.409348
117166	107462	83	57224	52505	83	1823	1718	21	3221	2936	29	6800	6459	45	11216	10972	59	235935	230525	83	0.410332
171227	141885	95	70402	59803	93	2721	2416	29	5059	4073	39	10483	9135	57	16818	14736	72	323900	287004	95	0.413284
101358	97332	80	43301	42063	80	1566	1481	16	3034	2848	30	6186	5893	42	9695	9427	54	183995	173245	85	0.413284
75021	72795	79	34175	33612	77	1215	1029	5	1968	1765	19	3618	3445	33	5878	5817	41	126040	120767	81	0.414268
115171	108430	85	43899	39904	84	2185	1962	23	4149	4181	32	8554	7949	50	13084	11926	61	261063	249254	87	0.414268
86025	80711	79	34291	33114	78	1441	1353	16	2164	2473	22	5309	5150	40	8790	8696	53	172023	165683	85	0.415252
154134	125292	103	57876	45421	92	2426	1857	27	3625	3368	33	7389	6276	50	12912	10102	63	245481	204209	95	0.416236
129732	113097	95	51857	45597	87	2412	2262	27	4181	3959	42	9096	8408	52	14310	13269	62	286822	259726	92	0.416236
150710	128730	93	64628	56139	91	2599	2233	26	5035	3793	43	9923	9303	54	17138	15229	74	323956	303501	93	0.418204
110570	105521	84	72129	69191	83	1356	1268	16	2570	2603	27	5765	5850	41	8713	8287	52	179696	163395	89	0.419188
133773	115595	89	49513	43021	87	2233	1960	23	3591	3207	36	8458	7111	50	13151	11078	67	249908	209379	94	0.42214
81798	81099	81	28156	27687	76	851	882	0	1758	1393	17	3647	3533	35	6853	6921	47	161477	155420	86	0.42214
111696	107099	84	55634	52711	82	2379	1918	24	3317	3288	33	7816	7535	48	12313	11927	59	244759	230443	87	0.423124
140597	118616	95	57166	48113	91	2063	1721	21	3844	2580	42	7244	6160	46	11462	9617	58	248062	207185	97	0.424108
151641	128318	94	66457	57094	90	2280	1885	24	4371	3695	37	8099	6562	50	12960	10901	65	241784	210152	97	0.425092
151314	126943	96	72191	62235	90	2172	1768	26	4501	3891	39	9749	8674	56	15484	14230	67	319979	295296	92	0.425092
135168	122506	87	45856	41879	84	2144	1797	25	3552	3180	35	8085	7767	46	13074	12187	62	262740	245244	91	0.426076
168567	144488	93	84118	72212	93	2721	2410	28	5401	4033	47	9792	8750	51	13932	12229	64	298775	246932	94	0.426076
156183	134576	92	64325	55096	90	2727	2072	29	4816	4400	36	9815	8645	58	14722	13681	69	302810	276710	93	0.428044
174068	141800	99	64335	50974	92	2487	1941	28	5101	4343	42	10330	8958	60	16770	14091	72	348013	313648	95	0.432964
214941	137014	129	111860	73948	128	4161	2804	30	7109	5158	60	15502	11025	93	23559	16926	115	447422	303153	124	0.432964
95944	94919	80	33755	32339	80	1357	1242	15	2526	2455	27	5350	5430	40	8286	7776	49	175394	164235	87	0.433948
196753	155458	102	88331	71247	97	2761	1909	31	4307	2904	42	8971	7349	51	13815	11056	70	295560	239192	103	0.433948
153872	121900	112	59532	44347	112	2316	2033	25	4141	3171	35	8738	7196	54	13218	10178	75	270652	222085	112	0.433948
207279	151465	110	75841	55958	101	3362	2424	35	5175	4108	47	12038	9074	66	18668	13588	80	366996	288391	110	0.434932
116430	106851	90	53200	49773	83	2902	2501	29	3996	3325	36	9590	9148	53	15283	14877	71	307382	286672	90	0.434932
161685	133004	94	46485	35820	93	2449	1876	26	3652	3016	37	8619	6845	55	12951	10453	66	253290	212846	100	0.435916
83579	78847	81	31516	30323	77	1688	1682	20	3148	2772	29	6586	6225	45	10432	10332	54	203302	191005	82	0.435916
140684	127935	94	65345	61664	85	2862	2788	28	4749	4724	35	10456	9837	53	16182	15500	66	346213	321527	89	0.4369
152923	127815	92	60252	51265	92	2113	1743	25	3798	3667	34	8772	7615	52	13665	10357	73	277329	237182	99	0.4369
141300	121596	94	49227	41921	89	2273	1994	25	3774	3275	35	9100	8212	52	14157	12013	65	285913	257449	91	0.437884
101146	96760	81	49640	46726	81	1543	1350	18	2798	2758	28	4890	4774	38	8250	7636	45	170863	161645	80	0.439852
226249	180420	119	161875	134292	105	4810	3970	37	7780	6262	46	15443	13826	70	24503	22243	88	480985	432026	102	0.440836
166197	127934	96	73629	56338	94	2373	1832	29	4865	3576	43	9701	7636	58	15912	12366	76	337337	265557	95	0.440836
211812	159437	102	93745	72900	102	3215	2855	32	6158	4466	45	11812	9380	61	18461	14695	74	370009	298909	100	0.442804
220731	174297	112	111838	89759	108	3546	3046	36	7218	5812	49	14535	12154	74	21353	17716	80	443392	384305	109	0.443788
151230	123527	91	50282	41328	89	1995	1574	24	4118	3363	37	9204	7594	55	14550	11945	63	282757	243333	93	0.443788
165380	143585	98	68206	58825	91	2341	2168	25	3786	3178	39	9013	8133	52	14596	12663	75	288185	271320	92	0.444772
102289	97369	85	31454	29752	80	1467	1466	17	3011	3625	29	7022	6519	44	11521	11266	57	217922	208272	84	0.445756
128448	120064	86	66710	63064	84	1913	1761	22	3239	3195	30	6614	6164	47	10701	9645	50	226931	216724	82	0.44674
103326	98640	84	38036	37274	79	1756	1567	20	3046	2727	32	6298	5889	41	9405	8932	64	195973	191893	87	0.447724
118164	105901	89	42598	36964	87	1846	1658	20	3144	2967	33	6966	6619	46	10981	11009	53	232372	211337	90	0.447724
207823	145764	105	84362	58279	102	3165	2333	35	5921	4229	51	12224	8654	63	20299	14029	78	414411	287012	105	0.447724
119939	115246	84	52640	49666	82	2297	2274	25	3335	3095	34	7280	6984	45	10766	10095	62	224003	210085	87	0.448708
92036	87134	85	23778	22548	70	1833	2048	20	3004	2744	28	7132	6683	45	10254	10146	50	235736	224023	88	0.449692
138360	119933	92	47405	39926	88	2544	2048	28	3467	3075	37	7857	7339	49	12283	10960	64	250416	227885	91	0.449692
114425	107814	83	59184	56614	83	1388	1423	17	2353	2295	28	6009	5517	42	8738	8256	50	175924	163569	83	0.450677
102498	98584	82	30147	29041	80	1953	1957	22	3060	3013	28	6500	6379	41	11601	10923	57	232406	223059	86	0.450677
88297	85533	79	32399	31761	77	1357	1358	14	1981	2158	20	5843	5425	42	9483	9339	51	176332	172070	83	0.453629
69378	65620	80	16568	15805	52	1253	941	0	1400	1338	18	4320	4552	34	6065	6370	40	145637	140174	68	0.454613
41648	42253	68	18762	18818	53	619	534	0	873	803	0	1922	1904	23	2538	2793	25	54845	55083	69	0.455597
190139	153005	99	74892	60039	96	3354	2613	31	3544	3957	33	9341	7711	56	15486	13362	70	290353	247825	100	0.457565
128587	112444	88	51059	43525	85	1463	1269	12	2892	2689	34	7133	6265	48	11107	10128	62	239784	204599	81	0.457565
154970	133197	91	63722	55793	88	2815	2594	26	4453	4004	40	9426	8579	50	14634	12801	63	304438	291444	87	0.457565
153057	129554	97	61572	52543	91	2275	1871	27	3340	2868	33	7664	6589	52	11545	9884	58	228280	203166	89	0.457565
98895	90680	85	45581	42237	81	2074	1693	22	2553	2479	27	6987	6675	50	11005	10821	55	209688	202463	84	0.458549
144980	126645	88	64320	55838	87	2371	2226	25	2970	2534	36	7822	6845	48	12398	10777	69	238525	204042	86	0.460517
113582	106112	83	45725	42044	82	2060	1950	21	3721	3574	32	7617	7292	45	11908	11308	58	238923	229116	88	0.461501
134678	121854	98	64254	60403	85	2886	2573	29	4226	3975	41	8406	7813	51	13020	11774	58	284823	256436	89	0.462485
50372	50340	75	25633	24744	73	781	647	0	1231	1408	14	3342	3086	31	4426	3944	35	86642	86742	71	0.462485
137071	120903	87	56930	50004	87	1982	1775	24	4060	3753	36	7531	6745	44	11709	10106	58	264396	241786	89	0.462485
180304	150688	95	70712	58624	92	2166	1807	24	3779	3299	34	9122	7644	54	14326	12547	67	329497	290478	94	0.462485
100669	94359	83	37209	34117	83	1523	1491	17	2758	2435	30	5132	4906	39	7603	7176	45	165897	149970	88	0.463469
118167	111318	84	55071	52193	84	1617	1539	19	2751	2809	31	6627	6233	43	9008	8059	55	189234	174276	88	0.464453
160979	118008	106	73485	54387	97	2367	1643	23	4108	3236	40	9054	6693	57	14630	10774	68	289915	221563	100	0.465437
72515	71787	76	29473	28970	76	921	934	0	1478	1535	20	3493	3553	31	5157	4538	41	111474	106528	75	0.465437
170212	134189	97	76108	60409	95	2593	2161	27	4600	3893	42	10780	8441	63	15861	12908	72	320160	263581	97	0.466421
212084	174838	102	119910	101400	97	4312	3364	37	7907	6440	48	15735	13301	68	23983	19242	85	472372	390290	104	0.468389
169337	126565	114	67996	50056	99	2100	1633	22	3413	2966	35	7594	5756	52	12354	9279	69	228905	179056	98	0.469373
111319	105704	90	57175	55842	81	1593	1634	18	2851	3124	29	6363	5902	41	9456	9235	55	203332	196630	84	0.470357
83338	78499	86	37799	36050	78	1337	1245	13	2159	2264	23	5197	4842	44	7151	7177	47	152392	151682	76	0.471341
154310	137222	95	68693	60697	88	3141	2653	31	4474	4182	38	10864	9931	56	16991	15221	73	345208	316471	89	0.472325
103165	95571	86	30917	29437	81	1811	1910	20	2959	2701	32	7301	6688	49	10896	9704	60	230653	216590	87	0.473309
86557	83996	82	32813	31325	79	1050	1046	5	1910	2020	24	4743	4942	37	6930	6707	47	160131	151546	83	0.473309
52524	50244	74	21560	20991	63	704	910	0	1593	1411	15	2862	2583	32	4247	4061	41	87628	84503	70	0.474293
124356	115558	85	45051	42536	83	2982	2405	30	4259	4443	32	9448	9008	49	15227	13807	69	297917	267861	84	0.475277
127380	106574	96	57432	48980	89	2282	1888	24	3931	3523	36	7172	6431	45	12409	10418	60	235066	210603	90	0.475277
115093	105190	82	43515	39519	83	2038	1778	23	3747	3155	35	7823	7222	50	12863	11123	64	248692	224184	84	0.476261
208919	155628	102	87794	64504	102	3014	2085	35	5703	4357	48	11687	9108	60	16869	13360	73	378273	308421	99	0.476261
161844	132220	96	65140	52597	91	2413	2042	26	4176	3620	38	9298	7570	57	15701	12080	72	294838	253442	92	0.477245
74967	70523	80	35904	34075	80	1322	1229	11	2137	2139	24	4912	4777	40	7319	6961	43	147901	140703	77	0.478229
92007	87532	82	40231	38613	80	1553	1441	18	3141	2781	31	5796	5789	41	9444	9007	54	196662	179015	88	0.480197
100447	90688	87	54725	48055	83	1748	1349	25	3411	2916	37	6379	5706	42	11225	9772	58	225364	205625	76	0.480197
94640	88729	82	38027	34535	83	1898	1751	21	2392	2298	30	6683	6111	45	10515	9617	61	200396	190101	85	0.480197
186523	168968	94	62588	58869	91	3483	3336	30	6040	5642	44	13048	12084	64	21674	19389	77	397450	362626	96	0.480197
78928	75324	82	36963	35888	77	1340	1213	11	2182	2475	26	4098	4328	34	7030	7166	47	130626	132218	81	0.481181
101331	95798	82	47633	45419	81	2065	1995	22	3148	3047	32	7758	7618	45	12181	11699	64	246129	227078	87	0.484133
46441	46547	64	19502	19419	57	737	753	0	1042	1132	11	2477	2449	26	3868	4009	33	71605	71329	72	0.484133
171485	151497	96	68003	61012	90	2885	2664	29	5512	5351	37	12087	11576	59	17863	15795	78	387219	368437	91	0.485117
170381	143112	97	69495	58586	91	2859	2398	31	5039	4191	41	10753	9496	57	17117	16233	72	325821	305135	93	0.485117
122353	115700	93	52659	49958	83	2129	2155	24	3131	3068	33	7174	7071	46	11214	11027	57	224158	213823	84	0.486101
102436	97330	84	25409	24621	68	1713	1745	19	2436	2597	24	5349	5266	41	8334	8025	46	168761	160446	84	0.486101
147540	131728	89	67107	60364	87	3400	3038	31	4262	3625	38	9799	8476	53	16290	14321	78	328847	269190	84	0.486101
95873	91290	81	40197	38723	80	1501	1398	17	2619	2455	28	5224	5245	41	8417	7808	54	171786	162961	85	0.488069
255033	195727	107	148178	122118	107	5395	4334	40	8416	6628	55	19823	16499	77	29269	23788	102	616536	489683	111	0.489053
128884	105888	89	60572	49985	89	1594	1202	15	3116	2761	35	6935	5856	50	9372	8074	51	212665	172801	90	0.490037
97410	94923	84	66724	64724	81	1887	1990	20	3243	2782	38	6770	6302	44	10068	9852	59	212135	199458	81	0.491021
107884	100919	86	36141	33869	82	1930	1659	21	2470	2956	27	6793	6120	43	10445	9967	58	202780	189718	85	0.491021
187747	136365	100	70292	49508	98	3227	2427	35	5238	3824	44	10479	7808	63	17877	13652	79	351661	269403	103	0.491021
79182	76268	90	21219	20631	57	1498	1505	18	2604	2637	26	5575	5332	42	8493	8614	49	177860	175441	78	0.492005
96389	92088	81	28087	26989	78	1773	1741	20	3499	3258	33	7398	6870	52	12334	11803	58	249391	239691	84	0.492005
109237	101329	84	57996	54960	82	2812	2603	29	3686	3728	33	8095	7502	52	13648	13116	65	271565	251936	85	0.492989
131514	112501	92	62047	53609	89	1738	1532	20	3064	2882	31	7255	6816	46	10916	9169	59	227171	201747	93	0.492989
76802	73051	83	28047	27385	76	1264	1215	13	2107	2177	24	4407	3997	37	6893	7244	40	146465	142560	80	0.496925
158308	128383	96	76884	60934	95	2764	2185	27	4344	3721	38	10235	8298	60	15726	12595	75	320799	280186	93	0.496925
66319	62857	85	27758	26075	77	1054	1021	8	1406	1799	19	3503	3228	33	5455	5268	40	108701	105486	72	0.497909
144780	121406	97	73478	62559	89	1751	1663	18	3634	3600	33	8856	8089	49	12616	10906	67	253690	239359	87	0.498893
38378	35070	82	15393	14883	51	450	343	0	1109	1025	5	1616	1860	20	3536	3320	33	60313	60203	71	0.499877
144597	110686	100	54489	41178	93	2247	1967	26	4134	3237	39	8949	6817	55	14185	11255	69	289474	241372	94	0.500861
196196	160259	96	86810	70691	96	3247	2701	30	5061	4607	42	10860	8995	58	17864	14830	71	359129	299857	96	0.501845
171821	135211	99	78704	62316	97	2876	2217	31	4511	3605	40	10283	8326	60	15443	11832	75	307657	240140	92	0.503813
104012	97682	83	40862	37097	83	1577	1424	19	3042	2828	35	6424	6156	43	9728	9504	54	200999	191220	83	0.504797
204802	167832	99	121017	101998	96	4440	3634	39	7382	6332	46	17314	14700	75	26314	22747	89	529497	473637	97	0.505781
186792	154865	98	88091	73361	95	3036	2575	31	6681	6171	49	12217	10474	62	19569	16977	79	388165	344685	92	0.505781
88221	86807	80	23493	23283	55	1524	1467	17	2857	2839	26	6341	6125	41	9997	10467	53	204303	199793	79	0.505781
146590	120915	94	56117	46022	91	1866	1732	18	3480	3511	34	8153	7519	49	11776	10134	64	245346	224222	87	0.506765
72554	67468	88	33252	31458	77	1045	1147	9	1538	1611	16	3683	3616	34	6467	5677	44	123298	123359	76	0.507749
182433	149474	101	72737	59296	95	2675	2132	27	4845	4613	41	9645	8253	54	15496	12878	86	313998	274523	95	0.508733
91555	91111	80	46169	45334	79	1211	1296	14	2088	2630	24	5789	5828	41	8280	8142	56	186955	183061	83	0.508733
152361	129984	90	50037	42269	88	2545	2428	27	4251	4023	36	9774	8591	58	15462	13722	69	304980	282422	88	0.509717
67318	65721	78	23972	23664	68	1186	1001	2	1504	1523	18	3643	3914	31	5592	5622	43	122148	118539	79	0.509717
161524	143783	106	83952	75030	92	3219	2989	29	5943	5563	39	12700	11830	62	20025	17641	83	371535	340515	106	0.509717
173085	144702	107	94472	81687	92	3319	3000	32	6812	5471	57	13050	11398	64	20131	17269	82	387146	326947	95	0.511685
128795	109727	108	51087	43018	108	2330	1913	24	3463	2759	31	7735	6700	49	12820	10806	76	255328	211595	108	0.511685
158106	145369	90	65569	60614	87	2789	2377	28	4726	3948	39	9363	9287	51	14058	13307	59	324149	300790	90	0.512669
110176	100065	100	35979	32614	83	1463	1265	17	2609	2256	30	5586	5196	40	9176	9034	51	185804	177492	81	0.513653
86292	81168	82	31991	29685	78	1314	1243	12	1800	1864	18	4288	4322	37	7239	6806	46	135051	121177	77	0.513653
129561	122179	83	80797	75652	86	2892	2676	29	5536	5587	38	11608	10360	59	18543	17585	73	354807	321422	89	0.514637
305064	237076	143	147520	118646	124	7657	5835	45	11949	9756	57	27123	21126	105	42769	33025	122	846015	646592	132	0.518573
109793	99324	98	59107	54366	83	1850	1613	23	3031	3079	27	7345	6916	46	11172	10824	57	226926	217989	87	0.519557
95651	90021	86	35153	33150	80	1482	1454	14	2189	2217	27	4831	4630	37	7214	6934	45	155122	148541	81	0.519557
103609	93627	84	51289	46966	83	1383	1220	14	3613	2953	35	6317	5396	47	9910	8827	51	195531	172375	88	0.520541
201037	161809	100	104243	86540	98	3791	2959	35	6309	5332	46	13698	11986	64	21782	18179	86	443335	378408	102	0.521525
217214	148656	110	87738	61917	107	2962	1954	36	5684	4114	48	12212	8518	64	19082	12319	88	393855	279315	112	0.521525
157265	134487	93	64238	53206	91	2285	1922	25	4232	3882	36	8999	7457	55	12582	10718	62	261957	234354	92	0.521525
93872	81824	89	49798	44235	83	1435	1171	15	2333	1964	25	5028	4559	42	7798	6632	53	154201	131082	76	0.522509
125685	110560	89	55601	50254	87	1751	1537	23	2825	2984	34	6880	6205	45	11541	10034	59	210122	184587	85	0.523493
180360	138342	100	75970	58956	98	2687	1978	31	4036	3220	36	9405	7621	53	14660	11872	67	288834	234575	101	0.523493
205004	168423	105	76025	63449	97	4265	3753	35	7126	6283	50	15216	12940	72	23328	19509	88	458178	384582	106	0.524477
127666	117234	85	61233	56570	86	2610	2289	28	4123	3769	37	9546	9457	51	15033	14598	76	293914	282180	84	0.524477
215798	169701	104	87083	68595	101	4264	3433	36	7406	5978	47	14601	11265	69	22854	17647	96	458017	355803	105	0.526445
220062	172320	99	85303	65219	98	3374	2424	35	5052	4230	42	11197	8819	61	17375	13062	77	357861	289366	102	0.528413
146845	132410	96	61439	55699	88	2368	2236	26	4259	4197	33	9557	9101	55	15437	14739	66	342788	326230	90	0.529397
122151	108442	93	69007	62921	87	2153	1881	26	4003	3514	35	8634	7803	53	13536	12167	61	282874	254762	87	0.529397
109704	103236	87	53484	51033	82	2094	1884	22	2697	2670	30	6816	6348	46	12087	12172	56	228788	221113	85	0.530381
138952	114178	89	56559	46516	89	1979	1535	24	3001	2559	32	7808	6416	53	13731	10689	72	249125	216808	91	0.531365
45982	48124	70	24354	24346	65	780	789	0	1225	1146	11	2313	2132	28	3776	3740	35	73643	74246	73	0.531365
170290	129686	97	68698	52725	98	2778	1983	31	4163	3173	41	9146	7318	55	15156	11834	69	301461	244920	99	0.532349
96923	92599	82	38512	36346	80	1729	1483	21	2883	2626	31	6652	6366	47	11339	11067	55	229472	218008	81	0.532349
215948	173031	102	112524	94193	99	4006	3400	34	6784	5251	51	14107	11790	68	23976	18695	93	449276	366548	100	0.533333
143523	119329	92	55767	46345	91	2309	1971	29	3461	2935	35	8032	6935	47	12454	9931	61	245654	215491	90	0.533333
97597	89902	85	30230	27331	82	1988	1720	21	2790	2754	28	6219	5748	44	8569	8419	46	180827	170270	81	0.534317
86742	81727	96	36131	34803	78	1171	1085	7	2378	2612	23	4975	4690	39	7090	7185	45	155295	148691	78	0.534317
127086	107357	105	40699	35625	87	1714	1563	21	2875	2554	31	7276	6422	50	10927	9730	58	228471	208010	87	0.536285
118918	110783	87	68825	65110	84	2961	2696	28	4019	3644	36	9031	8228	54	13502	12611	66	274076	255282	86	0.536285
137452	114036	92	54938	47354	88	2715	2327	28	3240	2662	30	7155	6074	51	11096	9355	56	230083	203788	87	0.537269
159215	129655	94	70408	56987	94	2082	1634	22	4085	3331	36	9220	7666	54	13909	11419	64	287195	245903	94	0.538253
79690	74618	81	30191	28318	78	1030	1025	3	2124	1885	27	4634	4408	38	7037	6922	40	139505	136223	81	0.538253
202967	152155	101	111008	84948	100	3997	2896	38	6207	4406	48	13383	10055	63	21472	16105	83	429401	333023	101	0.539237
106991	101992	84	43760	41479	81	1820	1764	24	2935	2925	30	6545	6112	43	11655	10622	63	215719	204939	83	0.539237
108666	102362	88	51257	47563	82	1929	1408	23	3051	3381	29	7155	6698	46	11627	11411	58	234942	225184	83	0.540221
94258	89625	81	35338	33575	80	1096	1219	11	2427	2381	28	5318	4915	40	8866	8328	50	176777	170032	97	0.540221
192012	144053	104	78007	60235	103	2843	2086	33	4878	3712	41	10511	8172	61	15391	12153	74	303806	244143	106	0.540221
71526	66996	78	27573	26214	74	1409	1026	5	2050	1866	29	4129	4023	34	5871	6003	42	126620	120665	76	0.540221
114949	104132	93	57936	53880	84	1724	1616	18	2682	2247	34	6909	6229	48	10405	9221	56	217803	196275	83	0.541205
100361	93264	84	43435	40553	81	1495	1466	18	2213	2113	28	5418	5042	41	8605	8259	51	178033	172716	77	0.541205
124700	116599	86	62207	58306	85	2159	1860	26	3717	2996	33	8316	7863	48	13861	13231	58	280906	258581	89	0.541205
37731	36657	80	15850	15552	50	389	482	0	630	735	0	1667	1725	18	2705	2720	29	49714	48713	68	0.542189
91082	86539	79	32466	31158	78	2427	2273	25	3413	2918	34	8475	7798	49	12788	11636	63	244907	225411	85	0.543173
90818	85516	84	31420	30290	79	1449	1541	18	2586	2226	27	5105	5024	38	7756	8042	42	157780	152571	81	0.543173
124375	114502	85	60057	55646	86	2121	1964	24	4320	4126	36	9569	9103	52	14948	14361	67	308127	289947	91	0.543173
125822	107055	97	48696	41382	85	2351	1852	27	3563	3245	33	7286	6693	45	12462	10572	64	237945	211920	90	0.544157
124502	114258	97	50993	48821	85	2586	2391	27	3610	3216	34	7893	7119	50	11559	11425	61	235675	219088	91	0.544157
62613	61526	77	29634	29174	75	1033	1042	6	1323	1465	13	3498	3411	32	5163	4642	42	110402	107057	78	0.545141
115612	103361	93	69689	63423	86	2291	1994	25	4156	3380	44	9945	9207	56	15057	13345	70	280040	244653	91	0.547109
151570	124184	106	80492	66688	111	2449	2097	26	4194	3947	41	10637	8494	59	15935	13688	71	328992	279955	111	0.547109
169597	106636	101	68174	43431	97	2736	1586	35	4605	3063	49	9569	6472	59	15118	9734	72	309385	210558	101	0.548093
219946	181075	104	126380	103173	98	5021	4261	38	9223	7668	50	20125	16898	76	32106	27056	95	640292	523657	104	0.548093
158975	132920	92	66481	54734	92	2423	2246	25	4441	4076	40	9938	8063	56	16095	13468	70	315360	273013	94	0.549077
88775	83245	82	35681	33519	79	1934	1610	23	2673	3009	26	6409	6088	44	11635	11033	64	212436	203561	86	0.549077
106388	100857	85	45128	43384	81	1467	1315	16	2734	2291	32	5675	5051	43	8411	7509	49	183333	173373	85	0.550061
114942	107563	85	38048	34592	84	2026	1978	21	3210	2840	32	7124	6910	45	13007	11731	68	242089	221374	87	0.551045
57881	57771	77	23649	23320	70	870	853	0	1283	1304	14	3144	2978	30	4369	4123	37	95329	88673	80	0.551045
103538	97351	86	42406	40196	81	1759	1660	19	1983	2143	26	6372	5607	44	9121	9090	47	198043	183467	83	0.551045
97623	92112	80	38441	35952	80	2136	2029	23	2801	2887	28	7030	7239	40	12549	12006	66	231496	217721	86	0.553998
139840	121437	91	60023	50729	89	2091	1607	27	3587	3002	38	6932	5721	45	11985	9921	63	224521	193398	92	0.553998
110148	99279	85	43704	38950	85	2310	1893	25	2987	2821	30	6769	6203	44	10625	10157	57	219496	209427	89	0.554982
93674	89060	81	43760	42002	78	1630	1472	16	2634	2239	29	5504	5580	40	9180	8820	47	176794	166938	86	0.555966
109922	100868	84	37076	34852	81	1909	1708	21	3580	3171	35	6697	6795	40	10050	10085	50	232072	221043	83	0.55695
98608	92805	85	38228	36165	81	1347	1390	17	2468	2359	29	6062	5497	45	9119	8643	55	188113	176359	87	0.55695
119316	111090	86	47103	43841	84	2203	2026	23	4231	4030	37	9623	8812	50	14116	12951	65	270226	251803	85	0.557934
113916	102808	88	46050	41921	83	1595	1326	16	3589	3312	35	7143	7268	44	12394	10670	68	217503	207481	90	0.557934
107013	101476	83	38222	36839	80	1802	1546	21	2537	2854	28	6868	6676	43	11104	10785	55	220317	205199	87	0.557934
103378	97781	88	27888	26544	79	1639	1594	19	2207	2432	24	6017	5515	45	9264	8729	54	194040	184879	89	0.559902
181072	147551	96	79017	61685	97	2788	2133	31	4786	4007	39	10093	8278	55	15809	13216	69	304532	260784	95	0.560886
91881	86774	82	27223	26509	77	1484	1652	17	3155	2868	31	6605	6507	46	10022	10260	53	202438	188606	79	0.560886
125927	114638	88	60709	54589	86	2225	1994	23	3099	2908	33	7086	6668	44	12004	11596	61	217812	205048	87	0.56187
180528	142559	95	80593	64354	94	3090	2635	32	5095	4647	41	11297	9501	56	18787	15136	82	361213	300781	96	0.562854
57477	55144	86	17397	17380	51	510	631	0	1497	1382	17	3042	3144	29	4311	4269	36	97360	92595	73	0.562854
69522	66665	77	26699	25768	76	1124	1056	7	1553	1496	16	3431	3414	32	6051	5262	41	123471	119258	80	0.563838
185612	156519	95	80638	69263	91	2392	2065	29	5015	4457	40	11080	9730	56	16315	14505	72	339585	306406	93	0.563838
114377	105282	91	36114	33931	82	1745	1346	21	2835	3098	28	6810	6482	44	9874	8803	55	196638	190330	83	0.564822
108459	101884	88	51288	48446	82	1948	1872	22	3525	3223	36	7327	7377	47	12328	11513	64	243706	231421	82	0.565806
97872	90665	87	35831	34026	79	1745	1624	17	2623	2567	25	6751	6514	43	10253	10470	54	209977	196980	79	0.567774
106412	96681	85	47051	43284	83	1767	1645	18	3110	2980	30	6173	5970	43	9606	10217	48	206243	197170	84	0.567774
175192	144220	93	81282	67288	93	2641	2167	30	4588	3695	36	10881	9575	62	18614	16602	75	348537	309970	97	0.568758
164288	144372	95	95440	86441	92	3530	3187	31	6434	6037	45	13180	11811	62	22015	20185	84	430662	384494	98	0.569742
143271	121171	95	48564	39944	89	2434	2123	24	3966	3715	36	8828	7943	50	13681	11861	72	285785	268047	91	0.57171
131398	120777	88	62786	57315	85	2279	2123	25	3537	3344	35	7531	7232	47	11291	10354	58	222213	213992	88	0.572694
73063	71285	77	34431	33292	77	1185	1090	9	1778	2169	20	4351	4348	34	7241	7284	43	136063	133214	84	0.574662
145334	127236	89	58148	50698	88	2420	2211	27	3815	3998	35	9006	8334	51	15066	12945	80	294791	272492	94	0.574662
163951	144535	94	102178	91511	91	3824	3387	33	6390	5930	42	14967	13796	67	24163	22620	86	475376	439037	95	0.575646
104338	92636	88	44091	40624	82	907	897	0	1758	1687	19	3769	3445	35	3136	2626	33	103771	100206	85	0.57663
283090	175240	127	251614	189375	123	8503	6330	50	15757	11469	73	32487	24509	116	49831	36988	121	991993	739485	131	0.578598
120476	107177	88	54817	49075	86	2042	1715	21	3465	3055	31	6733	5951	49	10587	9398	64	208139	184463	92	0.578598
157810	137372	89	56517	47864	90	2555	2091	28	4270	3839	40	7943	7419	48	12816	11510	62	253318	227307	94	0.579582
127085	116607	89	52820	48508	83	2354	2301	25	3415	3363	31	7965	7554	48	11691	11044	60	239953	226156	88	0.579582
151985	134486	95	59749	54100	88	2884	2313	32	4851	4266	38	9720	8990	53	15605	13988	63	293913	271133	93	0.579582
95892	90977	82	39080	36783	80	1978	1891	23	3067	3201	31	7391	7001	47	12598	11384	62	253065	239339	87	0.580566
124278	112010	92	46994	42952	83	2244	2335	23	3877	3862	34	8454	7281	53	13092	11424	64	284110	245603	91	0.582534
105906	100080	83	38259	36034	81	1835	1541	21	3428	3411	30	7310	6735	47	11621	11577	62	240258	225143	88	0.582534
176888	144226	97	65555	54211	94	2756	2341	29	4653	3795	39	10570	8824	56	16652	14829	66	310489	284759	95	0.582534
97556	93103	81	35548	33861	79	1570	1503	16	2635	2145	28	6123	6035	41	10395	9929	63	189886	180237	85	0.584502
190814	167599	98	89222	81011	97	5214	4681	36	7912	6940	54	17207	14823	68	25965	23465	94	520458	452378	106	0.585486
205955	165924	100	99866	82093	98	3131	2434	32	6157	5036	43	13625	11566	68	21374	18108	79	433326	378930	107	0.58647
122788	111713	92	57636	52796	85	2695	2080	28	4074	3683	37	8022	7666	48	13128	12944	56	259344	251522	85	0.587454
111639	103390	88	39095	37734	81	1915	1737	23	3885	4045	33	8235	7461	47	12284	11344	63	238106	221234	87	0.588438
128766	118015	98	59750	55781	85	1971	1813	21	3400	3444	32	7304	7162	45	11888	11113	60	232742	210853	90	0.589422
146591	130704	88	71446	64583	87	2763	2780	28	4614	3684	40	9881	8751	53	15977	14370	73	305440	252937	88	0.590406
152164	141119	94	92356	85845	88	3244	3260	29	5632	4899	44	10618	9395	60	17460	16186	82	326058	288909	94	0.590406
162403	134297	95	72296	59327	93	2610	2249	28	4436	3482	42	8126	6948	49	13353	11594	63	267232	235254	94	0.592374
72372	67896	87	27087	25915	78	1296	1155	10	1734	1788	19	4092	3755	37	6452	5620	46	129313	124490	82	0.593358
227291	178915	108	94821	73897	100	4260	3663	36	7133	5507	51	14335	11105	68	23346	18575	86	480561	387867	103	0.595326
161258	129148	95	70927	57072	94	3029	1988	31	4435	3343	44	9407	7443	57	13860	11907	65	290797	245767	94	0.595326
164898	125745	111	71238	56348	94	2343	1833	27	3524	3367	34	9061	6855	56	14006	11571	67	248522	206784	95	0.59631
114438	109306	85	56807	53398	83	1941	1865	23	3508	3337	32	8074	7547	49	12612	11764	63	242521	229274	100	0.59631
143619	124408	89	89518	77667	89	2856	2206	29	4851	4183	37	8826	7513	55	14834	12200	71	306735	259913	91	0.598278
155661	123853	93	61040	48198	91	2489	2064	27	4392	3424	42	9449	7551	57	16335	13285	70	304928	248554	91	0.598278
114614	104123	93	37766	34237	84	2058	1750	24	3577	3551	32	7453	7555	44	12399	12337	55	237849	224827	84	0.599262
109216	95034	89	56498	50388	86	1530	1154	13	3034	2348	33	6298	5607	45	10162	8804	55	204662	178489	80	0.600246
128958	121240	86	63743	59070	84	1979	1864	22	3892	3608	38	8081	7474	55	13205	11773	66	246630	238805	87	0.60123
82916	81859	79	28924	28105	77	1543	1473	17	2188	2128	22	4740	4608	37	6629	6449	45	141788	138348	84	0.602214
100855	98356	82	45231	43925	81	1740	1804	20	2462	2466	28	5130	4918	41	7365	7049	46	166401	162514	85	0.602214
48483	46648	77	7802	7790	40	757	741	0	2176	2056	27	4225	4540	34	2640	2774	26	77965	78451	73	0.602214
320945	231988	132	215014	166833	130	7301	5615	45	12201	9910	57	22185	17145	88	33840	27521	118	643866	528076	131	0.602214
140789	126723	103	73485	62962	103	1978	1550	19	3945	3328	35	7562	6780	47	11627	10019	63	238075	208723	103	0.602214
165939	143814	93	62489	54753	88	1834	1830	20	4365	4188	35	9324	8734	52	14786	12854	67	291570	275462	92	0.603198
125053	114383	92	65366	58865	85	2283	2100	24	3586	3653	39	8364	7899	47	13976	13652	69	281609	265872	89	0.603198
115635	107542	89	57867	56426	83	2550	2348	25	4527	4506	39	8820	8150	49	13849	12923	64	282351	262811	90	0.604182
111034	98075	91	47589	41121	87	1733	1404	21	3171	2483	32	6659	5838	52	10483	9214	57	224804	202051	89	0.60615
178383	146160	114	82677	69802	114	2832	2272	27	4488	4010	38	9934	8269	52	16134	12821	90	314813	271224	114	0.60615
146327	119639	92	71881	60212	91	1906	1575	23	3403	3301	32	7604	6251	52	12234	9968	64	232189	203246	95	0.60615
87333	82850	82	29417	28717	78	1661	1585	19	3292	2903	35	6960	6551	51	10487	10361	58	211583	194870	87	0.60615
130151	111108	97	50976	44079	88	2711	2578	26	3450	3187	32	8170	7493	49	12521	11360	65	255812	237906	90	0.607134
73347	73395	79	28503	27960	75	1110	1125	9	1597	1696	20	3869	3706	34	6343	5944	42	131557	128300	83	0.607134
122811	110486	88	57767	53401	86	2311	2241	26	3567	3504	34	8596	8134	49	13422	12872	68	290044	274067	92	0.608118
140195	113757	102	59156	47549	92	1841	1530	22	3819	2919	39	7260	5625	49	12144	10140	61	245395	204156	108	0.608118
94404	89453	83	45551	42836	80	1723	1525	19	2715	2750	29	6443	6176	43	9912	9258	58	199391	189051	85	0.609102
162138	126754	96	65359	51832	94	3020	2313	33	4245	3395	38	8916	7335	54	13784	11542	71	269135	219621	99	0.612054
136632	122448	92	55218	49740	85	2717	2491	28	3888	3501	37	8365	7685	51	11857	10689	59	256607	238100	91	0.613038
248885	198916	105	147336	117323	104	4755	3973	38	8904	7585	54	18852	15019	78	29095	23053	100	578109	455836	109	0.615006
90981	87623	81	33437	32706	78	1587	1334	17	2659	2518	28	4514	4095	35	6827	6382	44	144148	140319	85	0.615006
108371	99578	84	43952	39058	85	1530	1245	17	2401	2348	28	5039	4700	41	8823	8362	50	185603	178055	87	0.61599
80930	79301	82	24238	24038	63	776	1007	3	2092	2068	23	4149	3995	37	6971	7081	43	141127	137598	85	0.61599
127539	113203	88	62171	55933	86	2024	1880	22	3591	3492	34	7377	6891	47	11369	9625	60	231115	196231	85	0.616974
34855	34700	72	15872	15784	50	523	532	0	1500	1198	19	1767	1962	20	3537	3518	32	67706	67047	77	0.616974
156846	135104	92	68329	59111	91	2401	2243	26	4655	4148	39	10528	8969	56	16210	13831	72	322708	284433	97	0.617958
51394	49820	75	22538	22113	69	480	711	0	996	1291	13	2220	2233	26	4052	3802	34	78062	76675	74	0.62091
87217	81713	82	36900	35021	79	1572	1322	18	2412	2206	27	4944	4822	39	8900	8522	52	172941	158762	80	0.626814
77496	77418	80	40234	39855	77	1287	1307	13	2002	1854	24	4817	4671	40	7360	6769	45	151988	147074	81	0.626814
90929	86754	81	27486	26094	77	1839	1648	23	2844	3012	31	7536	7437	45	12615	12050	62	238988	228326	82	0.626814
171436	143084	95	78733	64897	93	2776	2354	29	4578	3472	38	8541	6892	52	14360	11766	68	277531	229684	96	0.626814
77818	75105	79	31150	30977	70	1267	1156	12	1986	1944	22	5112	4882	40	8262	7626	48	148159	145064	75	0.626814
214495	157304	104	80770	59139	98	3675	2712	38	6529	4844	48	12672	9631	64	19319	14806	79	404317	331121	96	0.626814
132659	120706	89	41375	36677	85	1855	1606	21	2986	3207	30	6578	5861	46	9408	8870	51	215594	198127	88	0.627798
148678	128860	89	86902	77987	89	2819	2521	28	4626	3958	44	10097	9428	51	14818	13664	65	294003	269853	90	0.628782
92841	89816	90	34157	32867	79	1617	1463	15	2399	2263	25	5824	5343	42	8515	7523	48	176648	168209	85	0.63075
90256	85546	90	40826	38245	80	1918	1792	22	3327	3158	30	7447	6827	50	10418	9791	54	218630	197314	80	0.631734
161983	129968	101	67720	53903	93	2713	2282	29	4363	3496	37	9934	8246	55	16008	12705	78	321608	276729	97	0.631734
134330	114383	89	57232	46527	89	2133	1767	22	3400	2931	35	6904	5820	50	9805	8173	60	197113	165910	91	0.631734
101846	92310	99	39951	37283	82	1838	1778	21	3698	3235	37	8285	7826	47	12652	12569	58	256807	245213	87	0.63567
245881	191292	110	144490	117799	104	6283	4971	43	10600	8032	65	21638	16482	89	31803	24548	101	645850	491656	111	0.63567
230666	192352	112	152210	133574	100	7807	6723	43	12188	10508	67	25142	21125	94	40475	34231	97	777234	636681	104	0.636654
104990	102002	82	26747	26465	61	1695	1632	20	2889	2711	31	6889	6673	43	9870	9330	49	203651	196577	87	0.636654
75749	74912	77	37342	37137	77	839	1023	3	1394	1600	21	3209	2950	32	4806	4812	38	111483	109347	84	0.637638
96424	92228	81	40535	38496	80	1659	1338	18	2923	2392	31	5530	5888	40	9305	9225	50	181566	168100	87	0.637638
217765	174898	109	98526	79191	104	3285	2709	32	6174	5208	41	12555	10188	58	20605	18032	81	416704	341395	111	0.638622
193677	141683	102	85368	61712	101	3088	2019	35	4970	3208	48	11169	8262	67	16200	11787	77	333418	246698	107	0.64059
70943	70152	79	32551	31788	77	1600	1473	21	2261	2470	25	5140	5056	38	8601	8613	49	167523	153652	84	0.64059
86886	78861	88	40215	37296	81	1241	1221	11	2121	2202	25	4443	4499	37	6676	6031	48	136914	127521	79	0.641574
94964	91122	80	37576	35801	78	1457	1295	16	2829	2396	30	5630	5242	42	9088	8181	47	176062	167460	85	0.641574
114243	106318	86	65504	61334	85	2479	2226	25	3590	2972	35	7743	7484	47	12040	11737	65	227898	215499	87	0.642558
84165	84813	77	16218	15865	51	1780	1741	21	2996	2975	31	7778	7535	52	11739	11716	64	236747	230064	86	0.64551
83684	79597	80	23693	22481	72	1821	1830	21	3481	2789	32	5534	5346	40	8848	8532	52	188506	182578	88	0.647478
42029	41840	71	20644	19968	56	604	596	0	952	1591	14	2433	2549	27	4392	4214	36	79624	78878	71	0.647478
116294	111774	90	71275	70216	83	1640	1670	21	4094	3921	33	8558	7835	52	13590	13608	61	244303	222231	84	0.648462
159426	142850	92	88034	80620	90	3243	2919	30	5289	5012	40	11924	10688	59	18154	17238	72	367318	338449	95	0.649446
94636	82554	84	34715	30323	81	1569	1455	16	2157	2155	23	5344	4811	41	7340	7192	47	171152	151986	83	0.650431
247449	168887	116	75362	50321	106	3513	2171	41	6366	4735	49	14199	10329	69	23067	18190	96	435465	315719	112	0.653383
89650	84943	84	45939	44160	80	1964	2004	21	2939	2493	29	5086	5197	36	7969	7225	50	160133	152024	85	0.653383
99586	94512	86	33261	32108	80	1865	1699	24	2693	2624	31	6240	6241	40	8892	8878	47	220799	212985	87	0.654367
100871	96488	88	32180	31422	79	1798	1534	20	3518	3289	32	6854	6444	47	11361	10673	55	225970	218088	85	0.655351
165932	146936	92	81229	74658	91	3461	3011	32	6143	5416	47	13088	11936	68	21107	19534	85	417960	392744	92	0.656335
189094	164119	96	83807	72513	92	3905	3375	33	6878	5939	46	13666	11806	64	21299	17565	81	448660	370941	97	0.656335
159237	139265	92	42939	37548	87	4839	4109	36	8345	7129	51	21738	18988	83	12951	11120	62	467261	411932	95	0.656335
76262	73755	81	32582	31206	78	1229	1051	8	2114	1769	26	3920	3812	35	6408	5636	43	137851	133527	84	0.661255
109478	99677	85	44091	39621	84	1839	1932	21	3356	2992	34	6018	5981	43	10868	9811	64	200266	189861	84	0.661255
176126	153448	93	78403	67534	91	2862	2321	30	4391	4108	37	10155	9249	55	15727	13864	66	299669	278835	94	0.661255
87210	83211	81	36299	35450	78	1181	1177	11	2411	2241	28	5511	5088	44	8540	8314	51	179005	167385	86	0.662239
269515	199091	117	98367	72593	114	4992	3675	40	7547	5709	50	16990	13505	76	26227	20129	109	506966	404438	118	0.663223
92563	89913	81	37604	34666	82	1505	1393	15	2365	2478	24	5117	4732	41	8722	8423	46	172712	166580	85	0.663223
111165	98950	90	47020	41814	84	1395	1209	13	3202	2819	32	6456	5581	44	9775	9302	51	188459	173341	88	0.663223
101917	95205	89	41336	39168	80	1749	1656	20	2849	2754	31	6469	6602	41	9649	9301	55	193581	180069	85	0.664207
185590	148961	98	80804	65591	94	3047	2506	31	4583	4271	38	10893	8970	57	18135	14585	74	365987	315838	99	0.665191
108735	103125	83	67660	63185	83	2357	2255	25	3713	3291	36	8019	7698	49	13033	12375	55	262456	229784	86	0.665191
161379	144162	89	84974	76464	89	3071	2830	30	5556	4786	41	10592	9797	55	17267	15156	80	364257	332376	93	0.665191
174989	157868	90	84445	73471	90	2875	2407	30	5277	4826	41	10111	9752	52	17266	15965	70	322595	303194	91	0.665191
89646	84256	85	29212	27849	79	1754	1771	18	2209	2394	26	5172	4759	44	8401	8050	48	165319	156375	83	0.667159
48049	46865	83	20535	20149	58	717	715	0	675	791	0	2426	2414	26	3783	3631	34	76149	74342	79	0.667159
166666	141540	96	59290	48167	94	2413	2213	27	4679	3918	38	9373	7895	56	15261	12745	70	315202	280175	99	0.668143
99713	96374	80	58872	55808	80	1772	1773	20	2602	2469	26	6242	6054	42	10877	10056	57	197129	181827	82	0.668143
99451	85079	89	57368	49720	84	1609	1289	17	2688	2406	28	4942	4425	41	6929	6012	47	165111	152198	76	0.669127
232364	181144	105	115505	91751	100	3644	2777	35	5953	4875	50	12676	10235	66	20434	16840	90	398137	340015	101	0.669127
88161	85379	87	35028	34215	78	1163	965	0	2026	1950	25	4493	4107	39	7196	6802	51	133399	125726	78	0.670111
178142	141990	100	100892	84426	97	2966	2541	31	5600	4171	44	11303	9592	61	17664	14573	75	349758	301672	99	0.672079
147939	120704	108	65256	52149	108	2396	1851	27	3866	3011	37	7905	6476	53	12951	10333	79	262320	221220	108	0.672079
228858	182227	102	141347	115131	99	4592	3682	39	9806	7409	58	19815	14715	81	30385	22876	97	603561	469489	102	0.672079
194327	161227	97	67954	56451	93	2593	2112	28	6334	5426	43	10366	8750	55	15543	13003	70	344497	313805	97	0.672079
118906	106591	95	53462	47044	85	2030	1952	23	2810	2697	33	7326	6469	46	11614	11406	59	227959	212049	85	0.674047
121777	110788	95	67716	63196	84	2303	1955	24	4062	3974	36	8130	7164	49	13396	11867	65	277565	254603	86	0.674047
278243	201278	134	124162	93790	116	5578	4293	41	11152	8089	61	23798	18112	99	35008	25977	111	709058	519339	124	0.675031
97801	94951	79	20598	20118	55	2173	2109	25	3594	3784	29	8159	7855	52	12481	11945	60	263097	250756	80	0.675031
79934	76082	90	22892	22388	63	920	731	0	1366	2222	20	4153	4225	37	6336	6104	44	127409	123016	80	0.676015
138789	119921	91	55218	47711	88	2155	1746	24	3363	3107	31	6615	6244	45	11409	10847	58	233495	212662	90	0.676015
114774	108908	83	40749	39071	82	1955	1557	24	3805	3487	32	7472	7155	45	12452	11596	58	250583	241346	87	0.676015
143334	116767	109	60914	49886	94	2519	1956	28	4563	3708	38	9283	8248	56	14115	12356	79	288452	257048	109	0.676015
196092	158044	98	73354	62003	94	2790	2245	30	4803	4286	40	10656	8226	57	16562	13832	76	328472	267515	99	0.676015
101610	93831	91	27703	27145	80	1610	1587	18	2798	2856	25	5239	4791	41	7819	8147	47	158896	148484	85	0.676999
240620	153757	118	117889	76880	108	4003	2496	42	6838	4321	55	15977	10814	79	25949	16969	102	538371	358430	112	0.676999
103787	100227	87	55346	54627	81	2114	1921	23	3902	3582	35	6717	6721	45	10966	10071	56	217633	209179	80	0.677983
85462	79485	91	17917	16981	54	1827	1733	20	2638	2713	29	5996	6162	41	10417	10083	55	191132	183963	82	0.678967
37903	35868	78	9992	9738	43	580	713	0	1209	1139	8	1705	1969	21	2851	2958	29	63974	63680	72	0.678967
150498	119561	99	63191	51025	92	2809	1877	31	4087	3259	39	7974	6444	51	12568	10836	65	257684	214188	92	0.679951
103921	94447	83	54528	49718	83	1791	1499	21	2773	2410	30	5989	5725	45	8392	7854	48	185311	172020	78	0.679951
126799	111226	86	51824	44970	86	2000	1834	22	3285	3251	31	7176	6623	43	11528	10184	60	224202	208811	86	0.679951
273656	216341	115	155141	124493	110	6315	5681	40	12963	10605	69	26872	22909	97	40325	33507	106	804302	662120	119	0.680935
87188	83835	81	27012	26260	77	1186	1203	12	2535	2412	24	5270	4813	38	8291	7828	48	166277	155532	84	0.681919
177180	143297	95	81268	67966	93	2621	2108	28	4136	3419	37	8939	7078	56	13420	11391	65	275156	220707	95	0.681919
57922	55028	90	32194	31754	75	596	531	0	862	712	0	2508	2487	29	4380	4519	33	87450	85127	76	0.682903
95932	90540	81	34923	33928	79	1195	1451	13	1969	2198	23	5231	5029	40	8213	8231	45	157524	151405	83	0.683887
87970	83125	82	39309	37227	79	1198	1121	10	1716	1963	19	4862	4777	39	7691	6853	50	146001	136657	77	0.684871
85882	83157	81	14052	13763	48	1258	1367	13	2309	2093	25	5072	4712	37	7545	7024	49	169103	163017	79	0.687823
118339	107089	86	38935	35062	87	1829	1432	24	3194	3025	33	7497	6999	48	12879	11177	66	248594	235648	83	0.687823
88629	85324	85	30378	29191	78	1438	1510	15	2199	1820	28	5352	5151	40	8978	8939	50	188196	179469	79	0.687823
84459	79074	82	32619	31493	78	1288	1099	8	1968	2268	21	4099	3849	35	6767	6677	45	139547	137663	76	0.688807
139323	120004	91	46506	38934	89	2345	2223	23	3922	3179	37	8568	7235	52	13445	12322	67	294017	261422	87	0.688807
158542	140902	91	71882	64328	89	3185	2881	30	5853	5469	45	12697	11339	63	20762	19220	77	415946	365773	89	0.689791
173804	122703	99	77295	54106	98	2625	1886	29	5282	3321	49	9944	7051	65	15159	10560	74	298761	217119	95	0.689791
112981	105159	86	48902	45530	83	1955	1797	22	3433	3444	35	8007	7760	50	13099	12244	58	251896	230545	84	0.690775
165992	138443	104	58976	49554	90	2529	2170	25	4019	3285	39	9067	8156	50	15078	13896	75	298129	270345	90	0.690775
104694	94464	89	51275	47276	85	2357	1927	26	3735	3179	33	7864	7647	51	12580	12762	60	254383	243385	81	0.691759
83683	81090	82	38545	37831	77	1206	1429	13	1857	1729	22	4609	4608	39	7531	7194	45	155359	148369	77	0.691759
183694	138247	103	80919	61920	97	2980	2368	31	4527	3478	41	10818	8238	65	18402	14204	75	348442	280171	98	0.694711
265541	182823	124	326004	262470	119	9962	7862	49	16565	12997	74	37418	29209	112	57627	44895	116	1.04858e+06	872024	130	0.694711
146100	128936	90	64840	56807	89	2644	2288	25	3765	3711	35	9350	8494	50	14242	13702	61	284817	261523	89	0.696679
160756	130371	99	73052	57608	92	2818	1945	32	3825	2790	39	9962	8044	58	16180	13014	70	329194	272846	100	0.697663
216550	150104	107	90329	65068	100	3505	2539	35	6005	4367	53	11702	8260	68	17303	12631	77	354768	264902	100	0.697663
132972	116291	89	52294	45541	88	2373	1983	26	3829	3602	39	8705	7933	49	11805	10180	62	250090	237937	87	0.701599
126314	112960	86	47223	42291	86	2118	2014	24	3256	3330	34	7724	7362	48	11375	11061	57	241417	229706	88	0.702583
76037	72850	78	43943	43298	78	1233	1161	12	2190	1912	24	4625	4630	35	7328	6506	48	152494	147184	82	0.703567
126498	111972	87	53268	47006	86	2473	2179	26	3700	3810	32	8273	7217	51	13188	12716	60	271988	254660	89	0.703567
90477	86797	81	40650	39558	78	1494	1297	14	2714	2371	29	5615	5452	40	8679	8966	49	168223	157984	81	0.705535
298116	196043	128	214386	153235	123	9188	6519	52	16469	11867	73	36727	25523	117	57703	40311	119	1.04858e+06	795210	125	0.705535
66917	64038	77	23793	23406	56	1371	1189	10	2358	1846	22	4219	3718	38	5963	5575	40	120054	107568	71	0.705535
254301	196196	107	214627	180844	107	5652	4543	39	10417	8464	60	21023	16772	85	32776	26622	101	699737	544906	110	0.706519
207891	172840	106	87032	70758	114	4022	3322	35	7081	6238	45	15976	13897	72	27155	22565	100	539133	459931	114	0.706519
102083	93235	99	46018	42643	81	1453	1567	15	1435	2145	21	4955	4571	37	6651	6656	42	149382	139765	86	0.708487
167686	144903	93	89196	77051	91	3135	2701	29	3995	3975	34	10191	9263	56	15849	13572	73	313749	287813	91	0.711439
132412	112105	90	59865	50350	90	1710	1265	20	2808	2405	34	6966	5915	45	11627	9050	63	219282	194324	90	0.713407
132989	114824	89	54602	47104	88	1798	1781	22	3431	2554	35	7019	6042	49	11149	9709	56	214833	192722	89	0.713407
125543	111180	87	63440	55842	87	2293	1728	27	3465	2765	35	6551	6159	42	11213	10700	70	235288	218636	88	0.713407
102226	96127	87	35845	33825	80	1700	1551	18	2503	2625	25	6181	5869	42	8216	8109	53	181152	172594	85	0.714391
108494	98208	92	48035	44442	81	2528	2198	28	3955	3642	34	8961	8153	53	13049	12101	64	245472	223764	83	0.717343
65284	62592	78	33894	32332	77	1038	1079	7	1683	2020	23	4692	4718	36	7261	6814	46	146636	142812	66	0.717343
117411	100233	92	46692	40262	85	1803	1467	22	2311	2229	26	6624	6256	45	10062	8575	54	193519	172113	85	0.717343
108782	100318	89	31726	28626	83	1515	1816	17	3444	2872	36	7137	6435	46	11641	10717	66	230625	219166	85	0.718327
32554	30887	69	14056	13625	49	392	543	0	515	801	0	1920	1862	23	3303	3187	31	64176	64065	67	0.718327
96551	92463	82	33983	32419	79	1578	1269	16	2222	2367	26	5490	5056	40	7855	7272	49	157859	149727	82	0.719311
233047	194860	106	152304	127381	102	5503	4797	39	8594	7358	48	18208	15139	74	28397	23112	96	559002	448802	103	0.720295
173181	135905	99	74034	58503	94	2497	1972	31	4778	3842	41	9573	7700	54	16984	14324	77	332860	285369	92	0.720295
78347	75948	81	23717	23385	62	1077	1104	9	2380	2061	25	4602	4295	37	6517	6482	45	133135	130543	76	0.721279
115938	104110	101	51118	47139	87	1909	1608	20	3859	3107	37	8570	7722	52	13809	12927	62	311513	265960	101	0.721279
152313	137292	87	62345	56920	86	2776	2464	29	4205	4572	36	10007	9543	52	15769	14327	70	311846	309500	83	0.721279
117514	108092	85	37248	32057	85	2010	1582	24	3086	2852	29	7290	6700	47	10569	10026	56	225978	209172	83	0.721279
112835	100896	89	58557	53006	84	1824	1458	20	2326	1925	27	5704	5154	42	8676	8143	50	184931	177660	73	0.721279
97088	88388	85	40985	36314	83	1518	1383	15	2405	2444	24	5417	4765	40	8742	8669	51	169545	152836	85	0.724231
114425	104841	85	41585	38836	82	1814	1792	19	3947	3127	36	7723	7062	56	11589	11155	55	244367	214656	83	0.725215
177022	138776	97	69819	54467	94	2733	2106	29	4745	4014	39	9221	7561	57	13211	10818	65	299092	249870	95	0.725215
77541	73047	81	37488	35422	79	1687	1526	18	3022	2929	33	5559	5491	38	8961	8590	53	181820	176184	80	0.727183
303520	195096	138	121070	79325	133	5455	3673	45	8397	5947	56	18388	12344	76	28118	19963	108	566876	408558	134	0.732103
172996	140130	97	68602	55252	93	3111	2359	33	4165	3594	39	10628	9291	57	15977	13443	72	331222	281046	97	0.732103
82192	78259	88	39180	37846	79	1072	1008	3	1641	1930	18	3564	3858	33	5745	5340	39	113958	108967	81	0.735055
73473	69886	85	31929	31020	76	1246	1284	13	2057	1591	21	3842	3616	35	6518	6106	47	137574	132747	77	0.735055
201800	174139	99	184801	161864	97	5276	4736	38	9038	7652	57	18058	16280	69	27960	24889	90	569265	510217	101	0.736039
235812	160048	115	89740	61136	110	3770	2596	38	6827	4741	57	14085	10357	69	21391	15441	98	465756	346503	112	0.737023
116623	102778	91	51138	45688	85	2153	1861	26	3537	3089	33	7609	6757	50	12303	11101	62	224553	212307	91	0.738007
104666	97544	83	54915	51243	83	1514	1299	16	2998	2682	32	6301	5746	43	9664	8679	51	209581	196041	85	0.738991
105224	96151	89	48350	44093	84	1658	1608	20	3399	3174	31	7459	7229	46	11252	10332	64	242509	236772	84	0.738991
161329	126347	104	60060	46187	95	2557	2172	26	4563	3474	39	9850	7767	58	16286	12723	86	324015	262422	99	0.740959
86743	83816	81	34595	33303	77	1432	1532	17	2537	2176	30	5398	5178	39	8154	7410	54	173338	163744	84	0.741943
138341	120981	88	59635	52869	88	2538	2082	29	4170	3482	38	9078	8057	53	13332	11205	74	268499	241910	91	0.741943
185136	160432	95	102981	91194	92	4135	3562	34	7270	5914	48	13764	11809	70	21465	18320	81	433709	370540	98	0.741943
85358	82486	81	32706	31713	78	1192	937	0	2265	2362	26	5297	5254	38	9014	8828	51	174247	169109	77	0.741943
241715	194645	104	104143	83717	104	5657	4401	42	9866	7718	57	20784	17427	83	33463	26814	102	665830	544387	109	0.742927
92607	87743	84	24300	23873	74	1839	1974	20	2564	2441	25	5118	4941	39	8748	8323	47	186686	178015	85	0.745879
87983	84384	80	40230	38896	79	1698	1443	18	1603	2007	20	4479	4493	36	8029	8160	51	146136	139624	81	0.746863
102992	97214	84	27343	26227	78	2229	2319	24	2618	2353	28	7531	7369	48	11639	11263	58	232623	218937	82	0.747847
239897	204197	102	123473	103896	102	5534	4757	36	10417	9386	57	23090	19593	89	39008	33662	95	718729	602327	102	0.748831
117257	103195	87	40375	33855	87	2313	1775	25	3240	3157	32	7192	6249	48	11463	10033	63	223903	207580	86	0.748831
81559	81682	78	34805	34223	77	1040	953	0	1581	1421	17	4344	4112	37	5912	5897	42	127587	127931	76	0.748831
88563	85415	80	24577	23635	77	1055	1293	11	1990	2003	22	3770	3570	34	6667	6900	45	132150	126420	80	0.749815
102336	95747	88	38214	36092	80	1926	1770	24	3314	3122	30	7259	7099	46	10855	10499	51	218380	205588	82	0.750799
119329	109077	87	55374	52188	84	2362	2173	27	4141	4100	32	9227	8771	56	14795	13417	65	283735	271274	80	0.751783
162171	127561	96	68489	53644	93	1877	1475	21	3443	2535	40	7493	5949	48	11687	9482	61	236482	185658	92	0.751783
284342	193994	132	363718	290937	123	10836	8003	51	18701	13719	81	40570	30182	116	62910	48592	118	1.04858e+06	970246	126	0.752768
68386	68944	76	13601	14434	43	701	943	0	1713	1818	22	3606	3584	32	5773	6067	40	114829	111987	76	0.752768
101335	95140	83	31114	30142	77	1661	1692	20	2868	2694	32	6593	5985	44	10068	9096	55	192125	179039	82	0.753752
198493	171298	108	114503	99904	100	4463	3483	36	7232	6283	45	15314	13970	69	23189	21279	91	461923	403049	103	0.75572
80204	77452	78	32523	31459	77	1327	1295	14	1830	1998	20	4497	4484	35	7685	7463	46	136428	133304	81	0.757688
117399	109550	87	38150	36316	82	1620	1610	19	3389	3230	32	6582	6295	43	10638	9858	56	210137	199352	90	0.759656
131659	112571	89	49452	40746	88	2092	1731	25	3575	2760	37	7808	6507	54	12795	10808	67	263088	224666	98	0.76064
131290	120754	87	65178	59552	85	2423	2103	26	3683	3474	35	8615	7540	51	12601	11150	59	281856	242570	92	0.763592
107323	101341	98	50650	47736	81	2148	1964	23	3688	3535	34	8420	7784	47	13534	13367	65	255482	244149	87	0.764576
256012	193505	112	132721	101051	109	5508	4209	40	9806	7657	54	21879	16479	94	31211	24458	99	638165	496342	112	0.764576
108977	99411	85	29044	26875	80	1681	1706	19	3336	3073	31	6944	6605	47	11289	10746	66	227890	225839	84	0.766544
66014	65847	75	26472	26028	76	998	858	0	1393	1905	18	3461	3642	31	5112	5218	39	107713	103689	81	0.766544
192256	166310	96	95231	83399	93	3051	2550	30	5502	5038	42	11756	9641	59	17651	15559	73	371199	296988	103	0.766544
130957	108312	93	48770	40752	87	2526	2167	28	4059	3250	34	8528	7557	52	13758	12321	61	291402	261173	94	0.768512
115452	107426	88	71259	67630	83	2137	1929	24	3569	3377	30	7400	7273	44	11127	10491	56	229142	222656	84	0.769496
173545	149222	95	85199	73552	92	3113	2581	32	5325	4884	41	12116	10640	62	19363	17162	77	380107	348473	95	0.769496
99600	93249	83	38081	34589	82	1568	1431	17	2900	2857	28	6664	6215	43	9961	9739	50	206080	201373	84	0.769496
108072	103108	81	46731	44326	81	2249	2049	23	4141	4267	32	8494	8249	52	13654	12706	60	270858	262731	84	0.769496
58699	58063	83	19767	19428	54	655	618	0	1271	1501	16	2684	2443	26	4089	4178	35	87596	84090	82	0.77048
103582	98457	83	41570	39325	81	1602	1776	19	3367	3088	32	6663	6179	44	11947	11194	59	222230	208441	88	0.77048
118115	106738	90	50226	44687	85	1806	1573	18	2338	2045	25	5462	5402	40	8515	7502	50	174263	156293	89	0.771464
23818	24321	46	10605	10606	43	510	427	0	788	658	0	1287	1516	14	2452	2549	26	42894	41569	61	0.771464
105188	98130	84	44659	40998	81	2110	1948	24	3107	2655	29	6780	6099	45	10336	9953	53	197333	180407	82	0.772448
105895	100226	90	33971	31957	81	1734	1739	21	3517	3369	31	7663	7041	46	12941	11815	65	254543	246153	90	0.773432
219538	155464	117	93762	66467	103	4137	2605	40	5447	3759	45	12196	9051	62	19480	13997	88	380804	283577	119	0.773432
132872	115944	89	55036	47766	87	2499	2301	26	3707	3671	34	9775	8758	53	15722	13464	67	311353	283174	91	0.774416
235895	176275	109	99028	74589	104	3475	2924	31	6307	5078	44	13355	10371	64	20200	15485	85	433554	353844	107	0.774416
115834	99537	90	45272	38424	87	2196	1865	25	2838	2349	32	7726	7087	50	12605	10636	58	233842	209243	80	0.777368
77968	75978	82	25691	25211	75	840	790	0	1655	1530	21	4060	3959	34	6019	6045	42	110592	107244	79	0.777368
188856	159075	98	92931	81731	94	4027	3649	34	7266	6656	47	15540	13917	68	23685	21281	90	484382	446930	96	0.778352
168967	146457	91	92432	80470	92	3222	2731	32	5004	4138	43	11242	10184	60	16739	15427	76	341437	321145	88	0.779336
154034	131513	101	97843	87733	91	3690	3127	33	5917	5003	44	12111	10360	60	19793	16405	85	369822	311990	88	0.78032
25707	25306	63	12095	11929	46	500	342	0	585	940	0	1384	1465	16	2172	2533	24	39968	40453	64	0.781304
118495	109405	87	64052	60053	84	2825	2489	30	3880	3347	37	8668	8243	49	12968	12595	67	258129	242406	83	0.782288
100824	89695	84	38471	33347	82	1562	1491	19	3345	2796	31	6214	5809	49	11277	10140	61	210046	195611	87	0.783272
146956	135895	87	58010	54311	85	2665	2477	28	4870	4003	40	9794	9162	51	17185	15289	81	337804	320521	88	0.784256
126090	116353	85	41110	38916	83	1927	2000	22	3637	3914	34	7655	7201	48	12250	11880	58	238490	215719	86	0.784256
143677	118686	94	63829	50717	92	2486	1959	29	4048	3167	37	8626	7359	49	14294	11230	67	289401	246730	94	0.784256
81724	77842	91	32675	32133	77	1299	1345	13	1867	1957	21	5101	4655	39	8071	7545	48	150648	146696	82	0.78524
210377	164136	107	79666	60789	104	3183	2271	34	5466	4751	42	12627	10795	64	16914	13762	82	369273	312651	105	0.787208
94187	90633	87	31913	31250	79	1797	1861	19	2264	2150	22	5298	4943	42	9081	9204	50	175376	173764	84	0.787208
108343	101395	85	39789	37485	80	2391	2583	25	3452	3121	33	7653	7082	47	11524	10680	57	238384	223899	88	0.788192
90211	83890	96	19316	18646	55	1336	1307	11	1959	1709	26	5197	5139	38	8888	8207	56	172893	161379	84	0.789176
98646	91270	84	44502	41614	82	1583	1235	16	2897	2520	33	5221	5205	38	9487	8625	58	183354	174887	85	0.79016
44151	43822	75	21791	21606	72	273	335	0	1339	1174	11	2154	2278	25	2747	2958	28	68231	66531	71	0.79016
203033	159894	103	73198	57072	98	3093	2809	30	5483	4070	43	10194	8779	57	15225	12745	65	327066	279970	100	0.791144
149676	132655	90	66246	57155	90	2490	2067	27	3687	3155	34	7697	6807	48	12179	11269	63	262052	245540	95	0.792128
191409	144335	102	106347	78442	99	3249	2511	34	5869	4289	49	12406	9731	66	19560	15014	85	424819	334172	103	0.792128
80216	77301	79	33042	32153	77	1090	881	0	1581	1503	19	4296	4475	36	7247	7091	45	137749	132219	83	0.793112
149124	124736	90	54634	44711	89	2744	2122	32	4315	3959	37	9571	7958	51	15605	13409	70	295228	259950	95	0.796064
111954	106754	86	54726	52365	81	1998	1969	23	3242	2846	30	7373	7016	47	11242	10505	62	225961	218357	85	0.796064
76698	69926	82	40837	38779	78	1036	830	0	1762	1803	21	4067	3617	36	5490	5409	39	116963	109760	83	0.796064
118775	96739	92	50152	40322	89	2064	1702	24	2965	2824	36	8109	6615	54	12060	9641	65	246387	207858	88	0.797048
125187	109652	90	51366	45733	87	1632	1567	17	3195	3023	33	6944	6529	43	11748	10557	59	244438	230245	90	0.797048
164422	139736	101	63485	54067	91	2589	2194	27	4402	3527	37	9439	8413	53	14754	12870	72	270528	244542	95	0.798032
147212	130722	90	53979	46464	88	2080	1922	21	3203	2613	35	7082	6730	47	10883	9961	55	234076	217621	88	0.798032
171354	134063	106	54811	43659	93	2781	2134	29	4501	4149	41	10826	8327	59	17763	14267	76	334402	276467	101	0.801968
119176	110757	84	59923	56231	82	2344	2193	25	4252	3898	36	9075	8568	51	14507	13530	64	268108	248137	86	0.801968
142238	121664	96	49054	43255	85	2484	2313	27	3943	3724	36	9242	7732	57	13653	11270	79	268289	223762	89	0.802952
104009	93655	94	38862	35363	83	1959	1841	23	2624	2446	29	6716	6319	43	10574	10063	56	197550	188024	84	0.803936
82439	78760	84	28272	26937	79	1480	1575	16	1999	2110	25	5018	4777	39	7714	7468	47	156582	150506	84	0.80492
188492	141799	101	71596	54140	96	2501	1981	28	4228	3084	43	10431	7828	55	18056	14235	78	337923	265783	103	0.805904
143264	130297	89	84387	78190	87	3367	2988	31	5930	5412	40	11941	11646	57	19101	18437	69	367204	338631	89	0.805904
144944	132798	92	61666	56970	85	2611	2571	26	5060	4983	34	10985	9976	59	17360	16447	74	360022	336182	87	0.807872
224241	176871	109	138027	112486	102	3678	2787	34	6736	5724	46	13616	11591	66	21829	17231	81	419382	355336	104	0.808856
81890	81526	78	36783	35336	78	1034	858	0	1876	1783	25	4728	4094	41	6800	6394	43	131520	123316	82	0.808856
89180	82701	88	24765	23530	66	1575	1434	18	2248	2212	25	5780	5685	41	8990	8961	56	192716	186028	80	0.80984
32256	32279	63	13011	12866	46	554	592	0	866	853	0	1535	1580	18	2748	2680	28	53895	54165	70	0.810824
79011	76907	80	31791	30465	78	1644	1504	18	2365	2397	25	5243	5041	38	7927	7661	47	152884	147160	80	0.811808
135070	101984	110	66153	49417	110	2410	1578	28	3902	2856	43	9572	7236	65	14939	10957	71	321139	253075	110	0.811808
121284	110601	85	53841	46399	87	1950	1593	23	3104	2670	32	7294	6829	44	11613	10572	57	232854	213719	85	0.812792
125894	111362	89	68808	62363	86	2368	2003	24	3696	3508	34	7728	7369	46	12345	11038	65	228421	215275	84	0.812792
93961	87871	82	36313	34402	79	1710	1509	20	3244	3067	32	6122	5890	41	10264	9721	54	190411	181029	81	0.81476
90989	84723	89	28828	27716	78	1499	1472	18	3276	2717	33	5307	5279	39	8396	8091	49	181009	173892	87	0.81476
115067	103809	100	42850	38113	84	1687	1515	20	2920	2315	29	6369	6255	39	8861	7996	50	202761	193905	83	0.816728
186067	142436	99	71391	54007	98	2900	1982	34	4439	3423	44	10468	7998	60	16693	12588	73	341460	266495	103	0.816728
106869	96922	86	43739	39549	83	1715	1567	18	3637	2943	32	6859	6337	45	9580	9495	48	202524	197075	82	0.818696
96798	92116	83	29796	28837	79	1775	1754	20	2982	2908	28	6245	6060	42	9357	9170	51	202902	191879	85	0.81968
104788	98161	85	34985	32194	80	1737	1546	22	3243	3059	32	7639	6784	50	12096	11655	63	237867	223547	87	0.820664
167284	152952	95	93039	86631	90	3566	3489	29	5083	4762	39	13060	11811	60	19891	19030	79	384295	347983	95	0.820664
57435	57146	82	18588	18502	54	664	844	0	1568	1297	12	2956	2828	30	4404	4563	35	86695	84536	81	0.821648
117837	102041	87	40615	34196	86	2244	2142	25	3442	3233	33	7545	6799	48	11990	11587	59	257906	234787	93	0.822632
119488	107108	86	50629	46536	84	1575	1553	16	3073	2619	33	6010	5396	43	9914	9439	52	202431	187243	89	0.822632
103613	96922	98	56484	53636	82	1545	1547	18	2805	2720	31	5795	5505	40	10512	10602	55	189355	178755	98	0.822632
293083	198079	146	159255	113433	146	4830	3436	39	8980	7213	54	20435	15219	85	31353	22332	125	625786	481845	146	0.822632
165711	145419	93	67622	59528	91	3225	2893	31	6089	5343	43	11814	9742	65	17531	14667	78	368029	323247	97	0.823616
159105	122762	96	66806	51153	93	2301	1973	26	4424	3518	42	9673	7832	55	15619	12466	69	312749	252012	98	0.823616
78953	77391	80	25834	25455	64	824	777	0	1087	1400	13	3156	3053	33	5276	5455	39	123866	121938	86	0.823616
173848	151877	92	114398	100230	91	4567	4366	35	7779	7216	49	15553	14654	70	24401	22972	86	499486	467843	93	0.8246
145746	129621	92	60852	54136	86	3102	2862	29	4640	4259	37	10926	10602	52	17748	16854	77	358585	343535	88	0.8246
118065	107815	87	55969	51180	86	2037	1901	25	3275	3292	34	7554	7130	45	12626	11537	62	238298	226466	92	0.827552
86620	82285	91	30308	28701	78	2079	1797	25	3737	3308	31	7089	6812	49	11999	11942	56	233002	225381	86	0.827552
136455	111074	90	57979	46787	90	2538	2115	27	3405	3187	34	8566	6744	54	12735	10043	67	262392	210253	106	0.827552
89096	86407	82	24071	23195	68	1659	1306	17	2529	2317	25	6013	5625	42	8716	7885	49	185776	178911	86	0.827552
85158	81436	81	28790	27444	77	1713	1522	19	2313	2242	21	5706	5684	40	9427	8755	56	173542	164388	95	0.827552
103722	100138	83	24738	23933	68	1802	1834	19	3115	2861	31	5675	5559	40	8498	8251	45	188950	180494	87	0.828536
114744	101916	87	48770	42165	85	2055	1864	23	3256	3094	28	6698	5725	47	9516	7911	56	194661	167871	91	0.828536
146170	124699	91	59670	51006	90	1722	1389	17	3503	2893	37	7641	6538	48	12270	10396	62	238359	212736	93	0.82952
118016	105872	101	55855	50669	85	2188	2007	24	3825	3466	33	7965	7035	48	11878	10983	68	246791	226838	90	0.830504
132430	123314	87	40663	38474	83	1902	1897	22	3475	3379	36	8514	7756	56	12625	11847	66	247257	230869	90	0.830504
142503	116435	96	58406	48510	89	2146	1743	25	3653	3290	32	8538	7635	51	13422	11701	66	248154	217519	92	0.831488
178887	130055	100	75085	54631	98	2873	1821	35	4374	3480	39	10409	7305	60	17335	12799	72	339959	247665	104	0.832472
203166	172726	106	92664	81204	95	3736	2952	35	5615	4832	43	12119	10850	65	17772	15682	71	354784	317754	100	0.83444
56062	52829	78	16051	15262	51	516	697	0	809	771	0	2252	2552	26	1932	2041	22	48838	45971	69	0.835424
212369	154637	109	82553	60751	102	2996	2171	34	5931	4380	50	12143	8904	64	18214	12418	82	391466	298284	108	0.835424
164680	132450	96	63803	50470	94	1875	1633	23	3910	3139	39	8209	6574	58	12694	10466	65	255456	214363	97	0.837392
113457	100102	101	46269	40348	101	1389	1522	16	2787	2112	29	5928	4940	45	8504	7500	49	184491	158434	101	0.837392
97780	93068	82	53795	51606	80	1719	1679	19	2871	2764	31	7018	6657	45	10535	10439	57	205205	193803	83	0.838376
124000	112533	87	58849	52424	85	2256	1797	26	3543	3384	32	7127	6247	48	11277	10619	57	231259	216968	87	0.83936
149857	116283	103	59234	45322	93	2477	2056	29	3767	3266	36	9286	7749	57	14658	11304	66	290414	236895	85	0.83936
123655	116736	85	37479	35952	81	1601	1644	17	3388	2838	34	6295	6029	46	9632	9717	51	240441	226461	86	0.840344
75197	71335	81	31662	30278	77	997	1000	1	1510	1617	17	3998	3878	37	6934	7173	44	133530	127392	78	0.840344
141941	116960	99	61652	50487	93	1978	1738	23	3987	3275	42	8018	6837	52	12024	10091	56	266542	232370	92	0.842312
103850	93846	86	55891	51270	84	1979	1781	23	3475	2506	43	6189	5746	43	9599	8969	55	178401	170628	83	0.842312
188627	158411	95	79644	66899	94	2689	2401	28	4991	4331	43	11084	9460	58	16796	13821	73	319050	284645	97	0.843296
150039	126796	92	56847	46620	91	1952	1631	22	3123	3405	32	7517	6751	47	11189	9267	61	230891	194940	87	0.84428
136513	115854	105	70446	61189	90	2475	2188	28	4211	3447	36	8712	8182	51	11975	10383	66	278482	254172	105	0.84428
128193	120513	88	58922	54654	85	2078	1851	23	4069	4016	35	8611	7986	51	14184	12995	65	271550	241343	89	0.845264
133999	124449	86	48655	45092	84	2751	2387	29	4388	3641	38	10662	10471	54	16059	15770	62	334319	313920	102	0.845264
31063	30747	68	17726	17751	50	317	484	0	581	834	0	1504	1613	19	2564	2478	28	47112	48541	70	0.845264
86151	81340	85	31468	30135	78	1552	1568	19	2473	2626	27	5199	5099	39	8602	8459	55	174429	163959	79	0.846248
168631	148568	90	101838	91051	91	2830	2692	29	4910	4576	41	10911	10532	55	16806	15192	71	311846	287667	93	0.846248
128252	121649	83	35232	33741	81	2290	2174	26	5343	4767	44	10593	9783	54	16815	16096	72	332134	313051	84	0.846248
96202	90342	86	34699	33098	80	2030	2009	22	3426	3136	34	7488	7115	47	11468	10606	63	227851	217968	86	0.848216
61188	60200	76	24055	23656	67	771	840	0	1261	1490	15	3124	3075	31	5230	5106	38	110562	106597	80	0.848216
137338	115520	91	61899	52903	89	1647	1310	21	3580	3393	34	7729	6783	49	13114	11434	58	253336	228800	93	0.8492
157915	140106	90	69534	64062	88	2995	2695	30	6041	5021	46	12117	10537	63	17938	16128	73	354168	307369	98	0.850185
58007	54425	80	33276	32985	75	957	816	0	1204	1273	11	3371	3029	32	4714	4657	38	94699	92309	80	0.851169
164837	130379	96	58081	43981	93	2867	2422	28	4646	3597	41	9668	7662	60	15063	11544	70	302025	247623	99	0.852153
238607	186465	107	119615	98127	104	4229	3690	36	7908	7065	47	16626	13637	69	25228	20816	100	497153	422276	109	0.852153
80504	79066	75	29475	29191	67	1790	2005	20	2216	2630	27	6863	6383	46	10876	10183	62	230120	214787	86	0.852153
64578	64120	77	28229	27768	73	1186	1132	10	2747	2269	27	5369	5536	38	8080	7825	51	158361	152462	80	0.852153
105260	98308	91	60151	56522	82	1827	1532	20	3789	3754	31	7513	7027	49	12420	11893	59	248748	237386	88	0.852153
109803	101955	94	50845	47924	83	1850	1666	20	3588	3261	34	7478	6567	45	11568	10771	62	238389	225302	88	0.853137
88882	83236	86	44915	42513	80	2010	1915	22	3461	3043	34	6686	6363	44	10056	10655	47	205791	200512	84	0.853137
144003	125424	91	68423	60804	89	2813	2490	30	4039	4129	35	10984	10008	54	16198	14870	74	333803	317273	92	0.854121
123752	112641	88	56163	51774	85	1998	1654	23	3391	3425	30	7655	7384	46	11593	11324	57	219456	211971	87	0.854121
219605	160526	109	83446	62794	102	2844	2072	33	5726	3496	49	11184	8574	64	16100	11626	71	330171	257720	105	0.854121
93415	90193	85	35136	34437	78	1324	1337	17	2465	2537	25	5226	5239	38	8607	8511	55	171540	160614	86	0.855105
106486	97268	84	33316	30889	79	1848	1617	21	3325	3215	31	6400	6483	42	10270	9381	55	201723	192967	86	0.855105
89741	85628	82	29450	28238	78	1364	1390	14	2468	2120	27	4392	4119	36	6755	6537	43	142218	135182	84	0.855105
140179	126137	89	41380	36759	87	2497	2216	27	4083	3787	36	9102	8190	54	14529	13716	65	292863	264083	92	0.856089
102506	98875	80	48860	44233	83	1861	1594	21	2757	2566	30	5575	5239	41	8589	7695	49	178498	170315	87	0.856089
162178	127850	98	58999	47675	92	2377	1784	30	3961	3680	40	8512	6822	55	13494	10455	65	276914	229834	97	0.856089
173598	143186	94	63591	52187	92	2794	2289	29	5021	4332	38	9637	8169	58	14146	11556	65	312771	272711	96	0.856089
148226	121567	100	61806	50378	93	2602	2216	28	4104	3174	38	9466	7976	56	15424	13062	68	282667	235874	108	0.856089
68119	66009	74	24318	23471	71	800	865	0	1292	1555	13	3083	3040	29	4712	4599	40	90742	88175	77	0.858057
97474	92908	81	37632	35443	81	1674	1637	18	2904	2719	30	6070	6033	42	10868	9971	57	207778	196042	85	0.859041
115146	102884	98	41391	37052	84	1708	1437	18	2914	2909	30	6139	5563	42	9147	8041	52	196122	174657	91	0.860025
104981	94860	84	52773	48574	85	1695	1487	19	3241	3536	30	6744	6473	44	10798	10166	55	203098	192674	90	0.860025
98103	93630	82	43120	41929	80	2268	2063	25	4101	3912	34	8893	8517	51	13851	13459	62	278321	266661	87	0.861009
157762	130381	93	50995	42329	89	2732	2392	29	4084	3364	36	10491	9163	55	16262	13318	78	334079	300347	96	0.861993
198160	160586	98	79030	63827	96	3409	2678	33	5780	4267	49	12074	9533	63	20242	18086	86	405370	337491	105	0.861993
166545	131337	108	62077	49393	92	2791	2210	32	4045	3629	40	9947	7468	56	16808	13167	78	326938	267562	100	0.862977
94485	83617	88	40363	36714	83	1945	1724	21	2480	2506	29	6058	5603	41	9874	8532	57	196448	185768	88	0.862977
83594	80100	79	34082	31889	78	1550	1466	18	2207	1818	25	4680	4824	36	7456	7034	42	150136	142728	84	0.862977
231422	180500	110	86544	68863	97	4831	3695	39	7366	5853	49	16821	12787	71	24030	17524	83	484310	353369	108	0.863961
72236	71362	78	19263	18841	54	982	1224	9	1849	1751	28	4744	4609	34	6896	6945	43	144736	140825	79	0.864945
73809	72078	79	21183	20644	63	1270	1257	14	1779	1575	23	4471	4276	34	7174	7068	47	139468	135485	94	0.864945
101921	94103	82	62528	59442	83	2324	2147	26	3888	3696	37	8227	7794	51	13594	12451	65	269642	249138	88	0.865929
124163	109979	95	50822	45568	86	1895	1932	23	3327	2715	32	7369	6668	45	11204	10128	63	215228	201653	90	0.866913
90913	86763	82	34933	33990	79	1222	1374	14	2098	2057	22	5130	5293	38	8696	8810	49	174782	168820	84	0.867897
134490	115469	89	68883	58759	90	1824	1450	22	3944	2788	38	7852	6437	53	12499	10539	66	244534	217145	90	0.867897
53405	51254	76	24040	23376	73	708	686	0	1233	1417	12	2186	2235	26	3329	3304	31	81087	77409	75	0.868881
123661	112171	90	57827	54143	84	1944	1904	22	4335	3920	38	8105	7535	49	13646	12089	66	258218	242577	83	0.868881
152337	123609	97	59190	47676	92	2546	2086	28	4081	3191	41	8440	7191	52	12611	11013	62	273102	240340	93	0.868881
142956	118913	91	56690	45708	91	2591	2069	28	4359	3603	38	8903	7615	51	14416	12115	63	267537	231668	93	0.870849
99764	92433	85	39389	36480	81	1521	1606	17	2707	2303	30	6350	5852	43	10094	9088	56	196914	185721	84	0.871833
113932	99466	100	61513	54973	86	1818	1628	20	3088	2526	30	6911	6058	46	9060	8315	53	194758	177838	91	0.872817
154898	123651	92	61475	48489	91	1940	1512	24	3902	2860	40	8136	6507	55	12830	10587	72	280381	232124	95	0.872817
75887	73183	79	28727	27403	77	1182	1186	13	2059	2275	27	4529	4435	38	6914	6068	49	130514	124599	83	0.873801
186820	165665	103	120484	108064	94	3193	2798	31	5651	5000	44	13082	11421	65	19575	18333	79	382391	334827	94	0.873801
84666	79051	89	37766	35703	79	974	1048	5	1516	1560	18	4072	4165	34	6412	6323	44	130693	125689	69	0.873801
100190	92285	88	35500	33433	80	2015	1818	22	3392	3434	33	6535	5866	46	10491	9245	56	184019	167240	82	0.874785
205249	165810	101	115489	98385	97	3868	3157	34	5594	4991	42	13431	11070	71	20738	18187	76	403012	361072	97	0.875769
188525	166817	99	100746	90620	90	3687	3195	33	5788	5071	43	12657	11997	60	18349	16564	71	368797	342177	90	0.875769
171549	137323	100	67830	54342	94	2024	1471	24	4342	3397	41	8979	7492	52	13173	10951	62	302021	260788	94	0.876753
88911	83663	83	31081	29795	78	1520	1273	19	3496	2962	32	6764	6671	44	11424	10173	60	217743	209091	80	0.876753
118017	105939	87	57091	51623	84	1997	1651	25	3285	3084	31	6013	5613	47	10476	9158	63	214906	203244	87	0.876753
196030	156733	101	74944	60088	94	3116	2536	32	5998	4862	49	11893	10242	62	18513	15086	70	361562	313368	96	0.877737
59730	58172	78	16091	15988	50	592	528	0	2094	1680	24	2966	3110	31	5422	5421	38	102998	97310	80	0.877737
109068	102432	86	55961	53909	83	1966	1761	22	3139	2793	33	6461	6241	47	11026	10074	51	211954	199814	88	0.879705
307170	181879	135	171329	104889	132	5383	3773	44	10965	6649	63	20662	13107	90	31954	20598	126	618176	415605	132	0.879705
68762	69868	75	32074	31637	75	953	1018	3	2013	1877	21	4240	4202	34	6496	6970	42	118943	116141	78	0.879705
129017	111005	93	46751	41911	86	2052	1941	23	4004	3691	34	7970	7517	50	12186	11447	59	253333	234561	89	0.880689
194204	158042	101	77773	64107	98	3408	2830	32	6397	5189	43	13786	11339	60	21685	18131	92	427743	370730	100	0.881673
155765	134865	106	53611	46888	92	2876	2367	29	4775	3855	37	9755	8419	56	13808	11815	72	293885	254795	106	0.881673
59187	58516	64	28677	28140	75	944	945	0	1396	1305	16	3004	2946	31	5605	5623	38	111459	104734	77	0.882657
117979	96786	94	54090	45761	88	1618	1465	18	2765	2714	31	6711	5944	44	10021	8844	52	204568	181509	94	0.882657
91506	86394	85	23039	21649	66	1084	975	0	2106	2424	27	5268	5081	40	7641	7357	45	155972	148661	84	0.883641
206631	175041	107	110233	95275	97	4983	4548	36	8377	7926	49	19673	17988	75	30185	27494	94	617062	533875	102	0.884625
274782	214867	123	137530	106745	118	4767	3562	39	9587	7717	55	19599	16326	80	29053	24446	109	576555	491822	119	0.886593
312556	228453	141	184549	140629	132	7988	5952	46	13247	10642	60	29183	22474	106	45078	34977	128	883926	674150	135	0.886593
63081	63681	75	24226	23954	54	1422	1296	16	2130	2406	24	4918	4883	38	8388	8302	52	153307	146318	74	0.886593
69621	68722	79	33984	33615	76	963	930	0	974	999	0	3030	3058	30	5992	5879	47	110359	111315	78	0.886593
149959	131659	88	54063	47510	87	2525	2274	27	4844	4352	37	10073	9099	56	16596	15638	64	333521	301369	91	0.887577
161478	140835	90	59064	52803	87	2837	2386	30	4753	4336	38	10254	9268	57	15421	13956	72	331454	311270	91	0.888561
180662	150478	95	68994	56859	93	3266	2694	31	4641	4502	35	11026	10267	55	18243	16324	74	343633	312559	91	0.889545
153509	134405	106	68694	61851	88	1997	1644	24	4003	3774	35	8741	7929	53	13655	12712	70	282238	271545	90	0.890529
44201	44826	74	23288	23239	71	487	412	0	928	991	0	2063	2053	23	3806	3830	34	65786	64728	71	0.891513
98386	90566	96	35029	32843	81	1539	1742	18	2827	2896	29	6604	6261	44	12082	11099	61	234821	227308	86	0.892497
117275	103794	91	48753	43099	85	1757	1575	20	2415	2560	28	6055	5469	43	8657	7346	51	180923	171158	87	0.892497
179959	148326	112	76397	63132	94	2479	1849	30	4795	4032	41	9770	8018	60	17245	14085	79	329678	293634	99	0.893481
86118	83122	80	35492	34518	79	1951	1874	22	2780	2472	27	4996	4744	39	9177	8893	52	181351	174550	85	0.893481
124972	102113	94	47005	39863	88	1739	1360	18	2963	2873	31	7407	6228	49	10120	8390	59	222572	188845	90	0.894465
129532	121665	88	54087	51676	83	2736	2337	29	4109	3897	35	8325	7711	48	14034	13314	68	286979	268872	87	0.894465
136348	119274	91	59732	54093	86	2314	1976	27	2858	2887	28	8145	7398	47	12848	10971	63	248229	219326	91	0.894465
88344	83996	81	30509	29350	78	1097	1168	9	2524	2378	26	5378	5299	40	8729	8674	56	170825	163671	81	0.894465
103258	97587	87	31841	30332	80	1598	1609	19	3077	2609	32	6248	6072	42	9238	8916	53	200548	186038	87	0.896433
89640	86481	82	33019	31414	78	1460	1418	17	1934	1888	22	5562	5517	39	8609	7672	60	174204	164773	85	0.900369
89228	84041	81	33853	32713	78	1678	1705	20	3711	3652	31	7786	7612	49	12079	12700	55	243059	224751	82	0.900369
132669	112872	95	56033	47238	92	2071	1590	24	3331	2711	31	7046	6034	48	12099	11231	59	247901	217458	92	0.901353
86593	81561	90	43660	41750	79	1411	1412	15	2180	2069	23	5608	5470	39	7458	6697	47	163745	158868	77	0.902337
99553	95133	90	42356	40413	80	1710	1847	19	2496	2243	28	5476	5290	39	8212	7452	54	158396	149209	83	0.903321
146441	113629	94	67855	54199	93	2175	1662	27	3488	2742	39	8557	6730	52	12405	9860	63	251945	207955	91	0.904305
152588	133467	90	82491	70754	89	3124	2554	32	5487	5078	43	11603	10568	62	17437	15469	70	367412	327726	88	0.904305
133472	115832	90	57066	48889	88	1730	1460	21	3202	2591	34	6564	5564	47	10528	9061	55	192942	177548	86	0.905289
84493	77661	81	43838	39435	82	1853	1818	21	3300	2936	28	5585	5291	42	9345	8656	57	186587	177319	78	0.905289
99825	93684	83	47482	45623	79	2218	2191	23	3500	3512	35	8241	8010	47	13330	12907	64	261386	247554	81	0.905289
123460	110763	85	50950	46133	85	2286	2062	23	3803	3462	33	8010	7567	47	11752	10685	62	237327	225378	81	0.905289
157817	140875	90	62352	56267	89	3299	3199	29	5956	5029	43	11584	11040	57	18393	17181	72	367878	340357	86	0.905289
319883	210075	144	133217	90208	135	5598	3734	45	10359	7871	64	22203	16454	97	34473	24007	125	690057	496132	132	0.906273
139134	121713	98	59417	52682	88	2284	2087	26	4667	4133	39	9703	8522	55	15516	15136	64	306127	287348	86	0.907257
89410	86014	91	43277	41999	79	1781	1817	19	2208	2371	26	4840	4766	38	7925	7302	51	154854	148239	80	0.907257
122237	110551	87	47976	42769	86	2002	1516	24	2859	2675	34	7087	6757	47	11308	10872	59	226478	219288	84	0.909225
202676	136358	107	80443	54354	104	3463	2619	36	5983	4263	52	12090	8096	63	20035	14148	83	396042	274738	104	0.910209
172374	140575	97	77784	63118	94	3005	2379	31	4906	3906	41	10910	9285	58	17504	15002	76	358860	316590	94	0.910209
43806	43695	75	17422	17337	51	521	472	0	851	761	0	1870	2072	22	3189	3229	31	60957	62700	70	0.910209
66220	65279	83	17313	16904	50	1137	1014	4	1887	2218	24	3774	3877	35	6163	5886	42	128944	124722	78	0.910209
133954	124136	86	92498	85958	85	2301	2236	25	4375	4193	35	8712	7951	51	13086	12080	68	273767	245480	87	0.912177
136651	121126	87	53385	47783	85	2216	1971	27	2938	2738	32	6488	5858	46	10613	9381	58	220767	195873	87	0.913161
169095	119891	115	66142	47220	98	2596	1604	30	4743	3103	46	9103	6853	55	14481	10319	71	288051	219531	101	0.913161
161142	136443	94	69284	59408	91	2116	1798	22	4077	3590	36	8370	7375	53	12783	11289	65	257209	230727	94	0.915129
155732	140057	89	69237	63404	86	2776	2405	28	5334	5051	40	11030	10908	59	18112	16528	77	374217	343646	90	0.915129
87060	81398	81	38022	35566	79	1467	1306	17	2897	2122	37	4752	4604	39	7831	7204	48	156701	151075	75	0.916113
144785	129637	99	57639	53099	86	2815	2555	29	5074	4540	41	11767	10268	59	18714	16651	76	380148	333844	91	0.917097
129092	118735	88	44386	41870	84	2378	2028	25	3163	3557	30	6849	6366	45	11782	11209	61	224052	206472	87	0.917097
213284	153572	108	86838	63147	103	3235	2189	36	5581	4076	49	12889	9824	65	19042	13611	82	384418	297730	105	0.918081
98429	92207	85	44873	42821	81	2386	2031	27	3541	3333	32	7326	6870	47	11586	11372	53	226169	205098	83	0.918081
102248	94803	92	42288	40159	82	1816	1527	20	2153	2203	28	5845	5702	43	8717	8125	48	186114	176517	84	0.922017
101327	96358	82	28445	27409	78	1731	1857	19	3076	2794	33	7143	6635	48	11875	12010	57	226912	220876	85	0.923001
73206	72597	77	31966	30643	77	1073	1113	7	1640	1585	17	4119	3802	34	6379	5995	42	151507	147619	80	0.923985
190904	167091	97	109167	97648	93	3785	3372	33	6172	5187	44	14149	12266	69	20796	18398	79	430435	382783	97	0.923985
55723	54081	80	17852	17739	50	940	813	0	1361	1431	16	2644	2579	27	4465	4343	39	84196	79170	76	0.924969
100161	94444	81	39926	37887	80	1636	1549	19	3096	2846	31	5992	5669	40	9140	8306	57	174608	167173	81	0.926937
123316	108172	91	56865	47704	88	1936	1657	21	3415	2866	36	6780	5502	46	10211	8442	67	207731	179344	86	0.929889
123450	114041	88	52907	48942	84	2493	2228	27	4265	3754	37	9753	9196	51	15625	14935	66	301975	284614	86	0.932841
165682	143411	109	92516	83043	94	2818	2572	30	5094	4481	41	9736	8914	52	15832	13899	73	355056	331541	92	0.932841
77752	75098	79	24057	23588	70	1443	1223	13	2002	2163	26	4447	4536	37	6994	6722	49	140296	136939	78	0.932841
80033	74946	88	33029	31222	78	1152	1058	7	2215	2033	27	4323	4275	36	7193	6520	43	136521	130278	78	0.933825
83887	80184	81	34987	33713	79	1091	1160	9	2343	2171	25	4425	4370	35	6865	6550	49	142234	135229	81	0.934809
113589	106169	90	48506	45965	82	1996	1603	23	3825	3657	33	7546	7430	45	11779	11103	54	234674	219777	81	0.934809
106839	96564	85	36109	31560	81	1696	1512	22	3396	3263	30	6867	6594	45	10262	9649	52	205751	195657	79	0.934809
48895	49899	55	26156	25989	70	598	553	0	776	924	0	2259	2543	26	3711	3855	34	74372	74913	66	0.934809
170158	140164	94	83001	70822	94	3012	2534	30	5153	4157	43	10213	8502	58	14744	12726	76	308354	283363	89	0.935793
89761	87414	79	25650	25184	64	1484	1639	17	2666	2507	28	5349	4926	40	8606	8179	57	171788	166404	79	0.935793
141222	118974	101	58307	49974	89	2591	2449	26	3800	3420	36	7897	7020	49	12097	11014	57	263207	246283	81	0.936777
96272	90440	83	47519	45606	81	1819	1532	23	3255	3342	31	7230	6568	44	11843	11553	56	232435	215798	83	0.938745
138357	122200	88	56873	50308	86	2145	1893	22	3821	3453	35	8050	7536	48	12557	12262	63	256613	243837	86	0.938745
138826	124468	87	54228	47782	86	2879	2559	29	4189	3517	39	9237	8497	52	14440	13238	60	283895	269403	85	0.938745
153982	132463	93	88707	77393	91	3967	3507	33	7160	6477	45	14617	13462	70	22082	20173	82	443416	398648	89	0.938745
31426	29809	59	12099	12121	44	614	569	0	412	613	0	1495	1668	18	2628	2469	31	46228	47231	65	0.939729
122682	109620	103	42296	36510	88	2114	1562	25	3387	3373	31	8286	7477	52	12961	12092	61	246858	227564	89	0.940713
168958	132149	98	63933	50545	96	2648	1927	30	4441	3208	41	9434	7281	56	15538	12710	68	314078	258385	97	0.940713
135694	110895	93	64797	54044	90	1811	1530	24	3652	3121	36	8262	7285	51	12521	10141	67	250166	220131	89	0.941697
122912	112926	86	51257	45606	85	2120	1905	24	3474	3347	35	8174	7279	49	13009	11681	62	266326	250003	85	0.942681
122017	110259	92	47682	42766	86	2494	1810	25	3061	2939	31	7348	6445	47	12821	11472	64	235987	227497	89	0.943665
71628	69880	77	22483	21919	65	1201	1277	11	2007	1827	21	4039	3973	35	7056	6525	50	132737	129514	81	0.944649
197378	144809	101	74430	54439	96	3077	2122	34	4848	3847	41	10825	8142	62	18484	13487	83	360997	269366	99	0.944649
92947	87114	83	45241	42399	80	1427	1281	16	3024	2715	28	6466	6574	44	9735	8926	63	177412	160678	83	0.944649
99370	92208	86	43111	40327	80	1355	1395	14	2293	2515	30	5637	5700	40	9405	10003	48	185857	179031	74	0.945633
86138	81019	83	32955	31675	77	1943	1770	21	2697	2545	27	7009	6906	45	11095	10554	56	230640	217309	82	0.945633
119658	107756	92	53108	47536	86	2425	2059	27	3679	3266	35	8309	7258	51	13206	11898	66	250996	233784	91	0.947601
112348	103437	85	48293	43766	84	2016	1744	24	3670	3398	34	6926	6564	45	11552	11106	55	246608	233845	91	0.948585
75195	72863	77	36102	34662	78	1465	1097	13	2207	2235	25	5121	5303	36	7703	7761	44	153898	145341	82	0.948585
103337	94567	94	42395	38888	83	1476	1294	15	2651	2866	28	5828	5627	40	9733	8832	53	180896	174072	84	0.949569
98854	93085	84	31703	29471	79	1545	1546	16	2913	2543	29	6485	6176	43	9859	9099	63	196703	179757	80	0.949569
130117	123668	84	48525	45126	84	2215	1954	26	4023	3902	36	8092	7820	48	11558	11594	58	250331	240043	86	0.949569
113851	104687	87	41529	38403	83	2118	2024	22	3410	3113	32	8836	8158	48	13569	12995	67	268979	258326	89	0.950553
159570	136605	94	87642	74757	92	3454	2904	32	5806	4823	45	12123	10356	62	20118	16059	86	383258	314423	99	0.951537
137255	123913	94	63039	58000	85	2348	2150	27	4285	3724	42	8848	8236	50	14093	12339	65	262236	237195	88	0.951537
135487	115911	92	57727	49557	89	1950	1696	21	4065	3548	35	7877	6978	49	12285	10960	59	263399	232384	91	0.952522
124034	113479	88	70480	64729	85	1634	1764	20	3385	3229	29	6391	5956	43	10454	9562	61	194424	175335	85	0.952522
93877	88915	95	28408	27589	77	1268	1287	15	2521	2375	28	5229	4923	39	9375	8699	50	165022	151932	84	0.952522
103244	97205	86	40968	38709	82	1944	1726	23	3471	3375	31	7410	7221	47	12369	11773	65	246460	234820	88	0.953506
165671	131150	99	59581	47552	91	2421	1999	28	4932	3909	42	10906	8622	63	16950	13656	74	345647	286810	100	0.953506
87983	82649	87	27945	27055	78	1361	1496	16	2268	2015	27	5146	4958	38	8148	7196	54	163994	158366	84	0.953506
55758	55463	76	22230	22252	57	493	504	0	1126	1183	9	2646	2391	27	3648	3333	36	78882	77570	75	0.953506
115176	106836	85	58838	54076	83	2321	2030	25	3963	2951	38	8366	7736	48	13100	12110	69	252884	237614	86	0.95449
156416	132598	95	61574	51880	92	2596	2237	28	3964	3247	39	8512	6881	54	13078	12018	62	278688	245316	95	0.95449
98268	87045	84	41570	36489	82	1618	1513	19	2873	2764	29	6830	6831	43	10925	9623	59	223029	204103	87	0.955474
95297	90827	83	27898	26703	78	1307	1423	14	1867	2541	23	5108	4864	41	8459	7579	51	158704	149927	83	0.955474
93724	86229	84	40496	37981	80	1498	1521	18	2282	2344	26	5456	5314	38	9359	8197	54	188435	178055	86	0.955474
169984	133603	95	61792	48098	93	2557	1876	29	4209	3322	40	8707	6822	57	14557	11191	73	301318	239780	99	0.956458
193961	143379	101	77156	57152	98	3380	2423	34	4733	4368	42	11245	8666	65	18747	13740	79	355862	267721	105	0.957442
155419	124345	96	71478	56540	94	2492	2049	30	3844	3631	37	8598	6746	53	14236	11131	68	291078	238619	94	0.957442
150467	120310	103	58642	48349	90	2429	1978	27	3884	2877	37	8624	7066	52	12369	10375	64	262183	218079	94	0.958426
190448	159856	98	109173	90516	96	3559	2816	33	5962	4755	45	12480	11112	60	18795	16340	74	386080	339947	98	0.960394
175931	151175	92	92543	81980	91	2976	2637	30	5682	5011	47	12740	11578	62	20930	18796	86	400015	371770	91	0.960394
169545	147857	96	79384	69492	90	2835	2456	28	4020	3511	39	10502	9697	57	16192	14438	75	352625	326443	91	0.961378
142142	133862	88	77774	73289	86	2698	2320	29	5311	4964	39	10750	10589	55	17088	15377	75	343032	315963	86	0.961378
42368	44345	71	14663	14955	47	632	439	0	1100	1053	4	2433	2183	26	2804	3087	26	64917	64655	71	0.961378
252368	166865	105	91068	59972	105	4046	2571	42	6695	4441	54	14601	9825	75	20556	14223	84	431729	303652	107	0.961378
123413	109198	87	56587	50511	85	2262	1917	23	2743	2342	32	6915	6304	46	10780	9116	59	244695	217262	83	0.962362
100868	95026	86	39870	37905	80	1341	1242	14	2719	2561	28	5045	4849	41	8516	7996	53	179944	169232	82	0.962362
121457	108546	98	41779	37113	82	2042	1768	23	3847	3584	33	8577	7690	51	13559	12398	65	271646	253256	85	0.962362
90905	84615	84	24759	23378	68	1859	1752	22	2582	2117	27	5923	5634	42	9767	8973	57	188336	179694	75	0.963346
172649	141650	94	53414	41922	94	2436	2135	26	3610	2626	35	8073	6375	50	12629	10362	64	234632	201631	95	0.963346
234857	190110	101	117851	99385	98	5334	4430	40	8745	6958	53	17551	14827	80	27262	23063	91	563520	476503	97	0.96433
101848	94666	81	48042	45651	79	1824	1849	21	3606	3780	33	8050	7752	46	13000	12081	63	251480	235806	82	0.966298
121833	110848	86	82545	74390	87	2473	2356	26	3924	3624	36	8991	8423	52	13522	12726	63	286630	267273	82	0.966298
129620	110518	105	53396	44685	90	1999	1794	21	3774	3186	33	7884	6718	48	11409	9747	58	222934	190784	88	0.967282
182611	155078	93	97278	84516	92	3947	3393	35	6518	5640	47	13075	11513	64	19977	16940	79	429017	355684	96	0.967282
219957	162968	106	118069	91377	105	4626	3614	38	8088	6366	56	17906	13853	83	28275	21731	98	558659	446702	105	0.968266
152523	130055	92	65697	56087	90	2533	2262	27	4789	3984	40	11766	10574	64	17882	15589	77	360789	338176	92	0.96925
95308	90795	82	36015	34596	80	1914	1626	20	3069	3022	32	7124	6280	51	11082	10006	61	219245	199014	82	0.96925
149431	129474	93	71126	62849	89	2555	2302	26	3932	3754	37	8840	8248	52	13667	13007	61	265248	246214	86	0.96925
99360	92458	84	45536	43063	82	2268	1923	25	3428	3249	33	7065	7182	45	11562	11070	56	242566	236132	80	0.96925
99963	96577	82	46156	43778	81	1467	1364	17	2726	2368	30	5464	5103	40	8139	7679	55	172241	167332	82	0.970234
139362	123863	100	62160	55894	86	2217	1859	24	3800	3470	34	7274	6592	48	10966	9887	57	220119	203045	88	0.971218
74250	67222	83	38209	35009	80	1095	979	0	1983	1495	24	4036	3825	36	6339	5542	44	130035	128337	80	0.971218
245372	184395	112	87364	65579	105	4475	3077	42	6852	5695	53	15088	12052	69	22642	17125	81	469640	405901	104	0.973186
133749	111760	89	52418	42400	88	2338	1964	26	3771	2904	36	7799	6057	52	13742	11429	65	279349	241164	95	0.973186
157404	114979	99	61068	43713	96	3002	2258	31	4433	3370	41	9134	6570	56	14604	10622	73	289865	212873	98	0.973186
263261	180884	116	156998	113263	113	4480	3098	40	8290	5461	57	15544	10606	81	24201	16897	92	487661	343849	115	0.97417
136782	119873	97	52489	47023	87	2755	2686	28	4271	3979	37	9386	8600	53	15261	15208	68	292974	277562	90	0.97417
175776	152088	96	73587	63513	91	2757	2484	29	5913	5477	42	12647	11610	58	20506	17518	86	411802	350893	98	0.975154
185903	152402	94	78337	63794	93	3284	2886	31	5775	4954	46	13584	11546	65	21895	18839	83	455057	405704	97	0.976138
92492	87866	89	28002	26688	77	1356	1255	14	2682	2613	29	6160	5617	44	9448	9310	53	197938	188006	84	0.976138
113504	97814	90	48153	41184	87	1734	1283	21	2653	2648	27	5320	5006	41	8939	8355	50	187691	176772	88	0.976138
130321	126578	81	50299	47501	82	2133	2160	23	3980	3297	33	8531	7752	54	13178	12219	58	266564	248686	89	0.977122
189716	158762	102	98295	81510	96	4015	3556	34	5162	4582	41	13427	10824	66	20347	16805	82	419680	337571	111	0.977122
130807	117664	91	53354	48292	84	2632	2152	28	4289	3941	37	8713	7919	49	13485	12492	67	259963	226492	91	0.977122
90426	88764	83	45642	43226	80	1867	1588	21	2576	2373	31	5134	4781	39	9191	9012	45	160573	155664	83	0.977122
97651	88854	86	34801	33091	81	1716	1551	19	2424	2445	27	6105	5756	43	9120	8667	49	194677	182045	87	0.978106
110909	104624	83	37920	35775	81	2315	2127	26	3097	2831	29	7335	7281	43	12301	11509	57	249598	238872	86	0.978106
133065	123290	89	81238	74327	88	3030	2981	28	5083	4619	45	10555	9884	55	15607	14438	71	340573	310498	96	0.97909
82334	79082	79	32846	31503	78	2072	1910	22	3438	3221	33	6464	6263	41	9906	9438	50	227436	215582	84	0.980074
89318	84135	80	36726	34273	80	1272	1258	13	2554	2511	25	5728	5373	40	8908	8897	52	193570	189883	83	0.980074
114925	104310	90	43834	39835	83	2240	2102	24	3225	3136	30	7615	7259	50	12536	12372	54	256366	252722	86	0.981058
82249	81823	79	21086	20458	65	1122	1140	9	2447	2469	25	6254	6064	42	9385	9467	48	191265	184857	84	0.982042
129771	110454	91	48196	39619	89	2218	1910	24	3655	3115	35	8400	7151	49	13144	11733	62	277669	246556	94	0.983026
116515	103193	89	54884	47677	87	1693	1495	20	2639	2418	30	6263	5451	44	9003	7931	51	188289	172577	89	0.983026
146415	128497	93	60167	52182	91	1993	1748	21	3561	3583	35	8034	7071	51	10964	9896	58	236176	212926	93	0.983026
166305	145851	95	94950	84266	91	3155	2717	31	6111	5508	43	13886	12911	62	20773	19237	86	422598	390188	95	0.98401
89560	82135	86	39159	36253	81	1577	1408	17	2204	2197	25	5793	5526	42	8183	7925	47	179750	176340	79	0.984994
147406	120190	91	56899	46732	90	2503	2010	26	4255	3296	38	9041	7558	50	13755	11754	67	287362	255508	94	0.985978
140356	125625	89	74448	67030	87	2601	2586	26	4621	4455	37	10529	9330	56	15653	13636	68	314340	296649	91	0.986962
123798	116116	85	35939	34370	82	2125	1815	23	3524	3354	31	7248	6603	49	11272	9853	56	216676	202248	86	0.986962
90242	87077	82	38674	36695	81	1536	1619	16	2489	2439	25	5124	4887	40	8707	8533	49	171874	166228	86	0.987946
130753	112276	91	54392	45607	90	1955	1451	20	3274	2825	33	7497	6619	47	11474	10644	56	232684	202968	93	0.987946
149594	124384	102	62711	53805	90	2239	2014	28	3715	3236	35	8867	7453	51	13187	11381	65	264246	242535	91	0.987946
114153	106147	84	57819	53049	83	1622	1416	20	3986	3612	35	8122	7927	46	12510	11914	62	256768	246040	86	0.98893
84438	83586	75	36198	35469	78	1472	1241	13	2018	2076	26	4318	4458	35	6659	7156	40	145421	141952	83	0.98893
90370	85478	84	39923	37763	80	1701	1582	18	2192	2190	25	5530	5208	39	8613	7791	50	181671	170339	83	0.98893
143604	126393	90	55575	48160	90	2535	2366	28	4233	4435	33	10070	9373	53	15461	13828	72	303264	278927	91	0.98893
175667	134523	97	75633	59211	96	3140	2485	32	4639	3661	44	10327	8353	55	16182	13243	73	332456	271466	98	0.989914
103475	97179	97	43539	41290	80	2162	2070	23	2911	2771	31	6784	6131	46	9919	9116	59	196745	180425	81	0.990898
121778	109332	94	36105	31946	86	2716	2283	30	3342	3313	31	8634	7806	51	13517	12177	64	269433	255304	87	0.994834
53031	51200	76	35080	34244	76	651	734	0	1710	1819	18	1263	1125	12	551	789	0	2802	3460	31	0.994834
135779	124379	98	72485	66592	87	2687	2695	27	3952	3808	41	9135	8739	52	13679	12997	61	276688	265453	86	0.995818
204865	163441	103	65487	50792	97	3595	2636	36	5739	4332	42	11601	9593	62	17005	13769	72	321901	273203	96	0.996802
131291	109047	93	52325	43086	89	2269	2089	24	2940	2267	33	5963	5181	44	10813	9379	61	203262	178210	89	0.997786
129894	108421	89	58816	48740	89	2655	1923	27	3262	2561	38	7262	6407	47	11283	9459	57	212909	179930	89	0.997786
126644	113075	89	56903	51199	85	2403	2009	28	3937	3866	37	8806	8231	50	14780	13365	62	271643	258073	82	0.99877
258518	185779	127	136036	100024	119	4940	3605	41	7117	5852	48	17427	13473	75	26783	20742	90	566680	452368	115	0.99877
142560	129171	87	64677	57637	87	2373	2097	24	4129	4204	37	9107	8541	47	14573	13354	60	269917	252826	87	0.99877
129274	111215	90	53986	45412	89	1984	1588	24	3205	2827	34	7460	6627	49	10881	9306	54	213119	187253	88	0.999754
47362	46151	74	23576	22773	68	689	728	0	1220	1255	10	2797	2698	30	4148	4482	32	75709	75548	69	1.00172
130277	111678	92	56095	47200	88	2133	1820	24	3876	3252	39	7870	7496	48	13144	11537	63	261840	243064	90	1.00271
138573	120526	89	60912	53739	87	2028	1559	21	3541	3395	33	8054	7675	47	11671	10581	57	242785	221630	93	1.00467
136249	119344	91	63054	56284	88	2381	2293	25	4094	3558	37	8066	7693	46	14147	12348	66	246804	229903	92	1.00566
167367	141431	93	74050	63659	91	2439	2164	27	4322	4193	37	9481	8384	52	13905	11975	66	274530	258236	91	1.00566
152921	134780	92	75431	67916	89	2674	2206	28	4881	4584	36	10219	9597	54	16796	15665	71	332646	303594	96	1.00664
76069	73051	86	28334	27760	76	976	1051	6	1668	1764	21	4429	4200	36	7535	7585	45	150309	140102	86	1.00763
171725	129860	98	71210	54790	97	2915	2124	32	4287	3528	41	10495	7919	58	17580	13253	74	328727	259638	101	1.00763
111438	108348	82	40063	39105	79	2016	2030	22	3451	3233	31	7723	7452	45	11337	11106	61	231803	219038	88	1.00763
82216	79354	79	30162	29397	77	1558	1447	15	2241	2209	26	4966	4858	37	9071	8239	50	155527	151577	82	1.00763
65263	59394	79	33489	31051	78	957	836	0	1334	1416	18	3125	2830	33	5236	4646	46	117375	108756	84	1.00959
152656	138077	91	76015	68830	89	3156	2765	29	5019	4654	45	10259	9381	57	15864	14662	67	306114	285655	92	1.01058
263876	193821	131	151161	114103	122	5061	3935	40	7858	6327	49	19454	14168	74	30981	24331	114	601631	459049	129	1.01156
237580	160047	111	96344	64065	110	3735	2142	39	5780	4173	51	13312	8371	71	21002	13728	94	409012	271830	119	1.01156
120970	110564	87	46981	43693	83	2317	2395	24	3831	3933	34	8228	7790	45	13457	12922	62	288974	274024	86	1.01255
107684	97658	91	39081	34700	85	1915	1572	19	3477	3145	33	7392	6855	44	11710	10572	62	229814	214155	90	1.0155
107417	96852	85	47622	42891	85	1747	1543	20	2985	2837	26	6375	5596	49	10165	9288	52	199849	185706	90	1.0155
176811	160286	92	100503	92389	90	3410	3246	31	6682	5333	50	14318	12669	72	22465	18417	90	445143	390117	97	1.01648
135488	114072	91	51116	43436	87	1755	1681	21	3784	3050	36	6831	5982	45	10671	9172	57	211092	194956	91	1.01648
84042	78496	86	43857	41557	79	1339	1442	13	1888	2124	22	4361	4245	38	7770	7886	49	162851	154827	78	1.01747
254754	194784	114	135884	107855	109	4126	3256	35	7837	6279	51	16199	12653	70	24549	20227	90	524980	435550	112	1.01747
96666	90162	97	35634	33958	80	1668	1608	19	2621	2360	28	4876	4633	38	8430	7931	50	180489	166458	88	1.01845
138492	120810	90	67804	59867	88	2901	2386	30	4606	4355	36	9711	9179	52	15680	14671	75	298082	278927	93	1.01943
89806	86031	82	30760	29454	79	1736	1658	21	1937	2248	22	5445	5343	40	8960	8750	47	174144	169846	86	1.0214
303386	227174	124	178884	137482	118	6558	5319	44	10854	8069	63	21722	16428	81	33858	27093	115	708909	542072	124	1.0214
78854	76102	81	22140	21372	63	1086	817	0	1860	1390	21	4585	4460	39	6600	6293	43	140895	136801	83	1.02337
74109	72045	79	32005	30927	76	1222	1068	6	1598	1605	18	3402	3357	32	5440	5328	40	116659	109989	78	1.02337
107575	100680	83	47705	44842	82	1515	1558	20	2795	2503	33	6741	5977	46	9763	9264	54	212074	195653	84	1.02435
98309	89561	99	34294	31173	93	1570	1515	19	3070	2869	27	6460	5629	43	10615	9887	55	191577	170441	99	1.02435
95428	89800	80	38735	36836	79	1474	1222	11	2523	2327	28	5585	5225	39	8258	8073	53	180543	173695	79	1.02435
135632	120943	91	51595	46089	87	1581	1487	22	3456	2795	33	6726	6446	41	11330	9742	59	217019	196331	89	1.02534
96769	92605	96	37085	35972	79	1431	1487	18	2561	2254	27	4991	4626	40	7233	6688	43	152930	147937	82	1.02534
103283	97093	87	31665	30484	79	1543	1354	17	2329	1798	27	4938	4816	40	8819	8423	53	163506	153663	84	1.02534
84498	82400	79	33854	33053	77	919	927	0	1912	2044	23	4525	4460	34	6541	6184	41	138105	137595	81	1.02632
113907	107102	85	47896	44726	83	2220	2235	22	3184	3436	29	7845	7714	45	12132	11845	61	256551	245082	86	1.02829
89131	84025	84	40160	38101	79	1313	1324	13	2551	2417	26	5700	5610	41	8057	7686	53	169192	164998	82	1.02829
253440	207753	103	136204	109901	104	5066	4079	40	8265	6414	51	18940	15683	82	29172	23681	98	571741	460221	106	1.03223
141535	113073	98	57998	46546	90	2350	1734	28	3935	3176	40	8231	6920	50	13102	10513	63	266952	218674	92	1.03321
96857	93500	81	37547	35992	80	1342	1223	14	2338	1972	27	4869	4910	37	7100	6928	43	149046	137875	97	1.03321
87280	81299	85	16810	16242	52	1173	1295	13	2369	2452	26	5508	5394	42	8068	8449	48	169956	166768	81	1.03419
119882	109004	86	52647	47895	84	2206	1888	26	3590	2919	32	7041	6844	44	11171	10399	58	220174	211304	88	1.03419
83098	79399	81	37302	36134	78	1051	920	0	2152	2078	22	4438	4520	34	7558	7165	54	148120	139676	81	1.03419
188342	146552	99	73755	57831	95	2514	1901	28	4382	3574	47	9923	8155	56	15221	12020	66	299063	248208	99	1.03518
61312	61905	73	17992	17773	55	1055	1309	12	1537	1550	17	4039	3895	35	6728	6236	44	145743	138902	81	1.03518
116887	108639	94	79141	74793	85	1952	1589	20	3761	3924	33	8239	8262	46	11874	11429	63	261958	248950	91	1.03616
102768	97795	90	33407	32195	80	993	1009	4	1934	2055	22	5320	4942	38	7805	7065	51	152640	138583	89	1.03616
106553	103862	82	35759	32620	83	2138	2087	24	3724	3444	35	8422	8015	49	12762	11915	67	266279	253620	88	1.03715
85859	81406	85	26915	26545	76	1607	1467	18	2671	2396	28	5404	5033	40	8691	8601	44	170872	162347	85	1.03715
81684	79455	78	28647	27433	77	1385	1116	10	2297	2230	23	4905	5131	37	7889	7540	47	160142	158034	82	1.03715
128308	113238	87	49387	44022	85	1966	1574	21	2856	2636	31	5968	5435	42	10496	8758	57	199652	180409	89	1.03813
82537	79519	80	45237	43962	79	1613	1522	17	2630	2504	29	5483	5717	37	8535	8883	48	185274	170976	85	1.03911
150025	132262	90	64924	57717	88	2181	1719	24	3551	3534	35	8412	7794	47	12401	11827	62	262834	233996	93	1.03911
107764	102402	87	39504	37679	80	1935	1843	21	2882	2330	28	5596	5561	40	10039	9541	59	219485	209940	90	1.04108
97921	95425	82	30192	29520	79	1575	1601	17	2515	2560	25	5731	5443	41	9187	9483	54	190923	185593	86	1.04502
162224	135294	92	66515	55116	92	2605	1854	30	4658	3677	40	10227	8979	62	16030	14402	75	312778	276819	96	1.04699
156187	116537	96	68588	51901	95	2589	1837	30	3948	3393	36	9820	7000	65	15242	11173	69	305706	230843	101	1.04699
92929	87147	92	32968	31575	80	1488	1344	14	2338	2158	25	5127	4962	40	8495	8231	53	169826	162396	86	1.04797
54483	53030	72	19100	18737	54	637	541	0	1223	771	0	2342	2433	25	3783	3599	35	73238	69230	77	1.04895
151055	123079	95	58475	44999	93	2294	1857	27	4051	3561	37	8293	6852	52	13932	11426	63	279028	239376	95	1.04994
132307	114609	91	53721	46363	87	2162	1910	25	3478	3558	33	7065	6192	46	11080	9539	59	225774	199744	92	1.04994
101740	97796	81	43312	41550	81	1992	1969	22	3180	3030	30	5788	5830	39	9572	9899	46	203572	194305	84	1.04994
118468	110796	85	45653	42167	84	1894	1722	23	3258	3665	30	8132	7632	50	13324	13035	61	266303	252681	91	1.05191
138322	121449	91	53830	46527	89	2060	1842	22	3630	3169	34	8952	7708	52	13603	11776	64	281088	254058	92	1.05191
106907	102605	83	26464	25612	69	2014	1718	23	3005	2538	31	6258	5943	43	10136	9809	54	216530	202886	86	1.05191
206394	148126	107	102297	72229	106	4043	2682	40	6215	4552	49	14155	10079	66	23039	15968	102	452540	335799	110	1.05289
130691	112559	93	54139	46840	88	2123	1824	21	3678	3053	39	7206	6291	45	10126	9164	54	216075	194040	90	1.05289
123563	110796	90	61933	56451	85	2553	2273	26	3981	3709	34	8939	8341	54	15024	12970	69	287918	262241	88	1.05387
125874	109966	86	51237	44088	85	2107	1544	23	2690	2412	34	7126	6261	47	11739	10598	59	243019	220615	91	1.05387
137670	117117	106	60146	51822	106	2883	2503	28	3946	3570	38	9423	8740	53	16293	13935	81	313042	283287	106	1.05387
176037	151804	96	80885	70231	91	3015	2410	31	4995	4644	38	9654	8630	52	15734	14117	74	321075	292143	94	1.05387
56667	54096	77	21777	21386	65	976	1037	5	832	1214	10	2791	2542	31	5225	4928	39	88493	88778	74	1.05486
87179	81423	82	31515	29978	78	1656	1564	17	2565	2562	29	5690	5351	40	8426	8228	53	186154	175699	83	1.05486
151156	121375	92	76583	62262	92	1938	1356	21	2761	2428	35	7306	5848	49	11740	9804	60	212421	172919	92	1.05486
99937	93554	95	37657	36192	80	1547	1530	18	1921	1969	23	5475	5433	41	8585	7936	48	178412	163021	86	1.05486
46772	46324	73	26840	26111	73	526	497	0	1287	1312	11	2078	2158	25	3727	3440	33	68523	67371	71	1.05879
164258	139617	95	69336	57307	92	2968	2661	29	4241	3880	38	8968	8106	51	15986	13669	74	298406	269001	91	1.05978
240083	169782	112	90865	61620	107	3193	2260	34	5880	4064	45	13281	9807	67	19999	14657	82	406153	306513	105	1.05978
97827	91987	84	39836	38012	80	1605	1579	18	3189	3180	32	6321	6149	44	9826	9883	54	200787	194013	81	1.06076
85605	81062	79	40253	38713	79	976	791	0	1809	1888	23	3871	4002	32	6759	6740	44	147276	135536	79	1.06371
108854	101094	88	45800	41503	83	2201	1988	23	3547	2811	33	7652	6584	49	12148	11063	67	246057	224206	86	1.06371
236937	164058	116	122512	86116	115	4870	3314	41	8560	6039	56	16689	12339	79	26375	18554	110	532444	389976	115	1.06371
92471	89470	79	31863	30631	78	1696	1576	17	2887	2755	31	6985	6616	45	11791	11356	56	225316	221878	80	1.0647
102665	95257	93	36516	34355	82	1647	1428	19	2021	2220	25	5167	5069	38	8367	7994	51	180912	174062	85	1.0647
134863	120919	88	53294	48516	86	2373	2014	25	4476	4346	35	8487	7832	52	13769	12884	64	274956	270383	88	1.0647
110978	103555	86	48155	44870	82	1206	1248	12	3109	2612	34	5832	5454	43	9592	8917	54	187457	178628	82	1.06568
85787	81187	82	30130	29059	77	1637	1462	17	2258	2538	24	6585	6131	45	9606	9444	53	217765	208290	84	1.06568
176242	144818	105	58313	47317	94	2560	2037	31	4592	4082	38	10867	9075	63	16420	13633	70	351291	300894	100	1.06765
83298	80668	85	28311	27142	77	1442	1360	13	2368	2324	26	4972	5083	36	9107	8571	55	176930	166291	85	1.0706
90559	78559	86	36956	32672	82	1508	1144	10	2144	1414	30	4187	3804	40	7869	6951	48	160325	141529	85	1.0706
234413	175919	106	104101	78551	104	3597	2903	32	5875	5063	46	13687	10932	64	20503	16246	81	407682	336083	106	1.07159
176256	149977	93	117282	100620	94	3244	2778	32	5280	4249	44	11427	10209	54	18100	15814	70	366491	311601	99	1.07159
49091	52354	71	21996	22024	67	785	786	0	923	887	0	2358	2397	27	3966	3628	35	75668	73819	76	1.07749
151925	122532	107	53680	44084	91	2212	1822	24	4308	3450	42	8837	7507	52	14119	11724	67	271753	232089	99	1.07749
76523	73686	76	38707	37953	77	1224	1039	6	1692	1680	22	3683	3838	31	6133	6016	45	121145	120178	81	1.07749
137404	111621	106	56674	46632	89	2387	2160	26	4123	3542	41	8137	6912	49	14316	12387	73	299007	261958	97	1.07946
120531	113717	85	52479	49666	83	2259	2125	24	3995	4062	35	8736	8507	48	12252	11399	63	281983	258762	90	1.07946
126051	109803	88	48496	41553	87	1878	1703	21	3002	2331	37	6924	5897	46	10116	8814	56	207728	187667	92	1.08044
142697	113507	94	55858	44638	91	1942	1743	21	3381	2643	40	8838	7208	53	14406	12172	72	275151	222743	99	1.08044
166133	139342	94	57638	47854	91	2701	1946	32	4350	3789	37	8872	7471	57	14696	12237	68	303605	271755	95	1.08143
122645	107367	89	44657	39675	83	1915	1760	20	3561	3269	30	7888	7216	50	11851	11014	55	224659	211562	88	1.08241
148037	121256	95	64002	51404	93	2147	1783	23	2944	2610	31	7982	6541	51	12478	10026	66	283469	237430	97	1.08438
112443	104979	86	36417	34963	79	2387	2123	26	3707	3579	33	7790	7073	48	13265	12853	62	262319	244204	86	1.08438
114511	100976	100	61907	55648	86	2106	1577	25	3974	3165	42	6953	6653	43	10789	10575	61	246155	224956	89	1.08438
66224	64734	77	23987	23709	72	819	911	0	1487	1742	20	3465	3609	31	5406	4907	40	103693	102110	79	1.08536
85140	78388	83	27704	24910	82	1313	1395	13	1925	1705	21	4593	4614	37	6773	6009	45	163970	154719	82	1.08733
104056	95903	91	29673	27929	80	1671	1380	19	3117	3273	30	6082	5805	41	9741	8915	59	195887	183784	83	1.08733
90541	87567	80	39127	37580	79	1376	1185	13	1793	2040	23	4677	4586	37	7802	6750	55	168977	168007	80	1.08831
229129	156989	108	87859	63672	102	3444	2841	34	7062	4532	54	14302	10376	69	21766	15316	89	414974	288521	105	1.0893
149632	123383	94	47075	38742	91	2721	1963	31	3914	3482	39	7643	6721	53	13370	11284	66	259862	221871	92	1.0893
153735	132083	91	57480	49281	89	2256	1801	27	4135	3206	37	8892	7627	52	13880	11904	61	271563	242790	89	1.09028
153239	123468	96	66458	53309	93	2612	2141	29	3931	3241	39	8601	6725	54	13484	10882	75	262098	217901	94	1.09127
221534	172550	102	108260	89173	100	3789	2833	37	6592	5336	54	14579	12079	71	22376	17268	89	461860	397922	100	1.09127
76434	74467	81	26526	25637	70	1817	1712	23	2949	2785	29	5902	5953	42	9441	8899	56	196501	184038	75	1.09225
117240	102818	89	42965	37473	85	2295	1815	26	3736	3014	36	7251	6946	47	13029	11504	66	244189	230918	84	1.09225
124650	106667	88	49547	41281	88	2199	2112	25	3740	3233	38	8329	7373	51	12490	11916	61	271422	249631	88	1.09323
228741	162019	122	70784	52270	102	4062	2946	37	6001	4718	49	15067	11141	69	23871	17254	90	472632	351587	109	1.09422
126254	116416	88	48330	45468	83	2286	1900	28	2834	2866	33	7180	6869	45	11268	10459	63	220421	207790	88	1.0952
139180	113832	93	54496	44730	89	2010	1524	25	3533	3162	38	7004	5942	48	10912	8719	67	212048	179203	91	1.09619
122544	111083	88	53225	48663	85	2261	2079	23	3418	3382	31	7596	7047	46	11986	11243	53	227484	214120	88	1.09717
95447	90105	84	38223	34906	82	1405	1341	14	2839	2575	29	5579	5362	39	8927	8493	52	174302	161768	78	1.10111
164555	141439	92	61957	52574	91	2572	2420	25	5012	4010	40	9307	8302	53	15764	14528	74	289660	269768	92	1.10111
125469	114258	86	63246	57588	86	2068	1878	24	3218	2836	31	6862	6575	45	10907	10309	56	205700	186434	87	1.10209
138265	118295	90	57143	47697	90	2093	1623	26	3697	2703	37	8521	7782	47	12596	11274	60	257059	232050	90	1.10308
104035	96372	83	39734	36606	82	1839	2016	20	2987	2856	27	8061	7360	50	12786	12311	68	230446	212958	86	1.10406
107493	100166	84	39800	37594	82	1484	1640	16	2394	2258	25	5897	5577	41	9922	9462	54	198523	186822	86	1.10406
107116	99661	83	57516	54376	82	2458	2057	26	4193	4077	36	7484	7239	44	11381	10830	60	238486	223902	87	1.10504
107462	100987	84	30060	29303	78	1601	1370	14	2971	3184	28	6477	6660	42	9414	8615	56	201937	197214	85	1.10504
133729	116163	89	42237	36548	87	1860	1858	19	2921	2532	29	6203	5645	45	10985	10246	58	211587	196956	88	1.10701
74717	74403	78	31687	31123	76	1418	1273	12	2322	1938	22	4603	4820	36	6765	7556	39	142364	136296	81	1.10898
150962	127071	98	76291	65029	91	2357	1954	27	3108	3012	32	8441	7654	54	13383	11175	64	265318	243411	96	1.11095
148516	119866	93	70301	58467	90	2077	1738	21	3560	2757	38	8211	6492	51	12654	10343	65	279861	227456	97	1.11292
217641	191306	98	139042	121662	96	5097	4211	36	7785	7540	45	18325	15500	72	27593	23251	90	561397	480223	100	1.11292
85429	84234	80	29405	28100	78	1523	1437	14	2686	2067	34	6204	5913	42	8734	8288	45	183153	173653	95	1.11292
178907	139471	98	75305	60513	95	2471	1944	29	3982	3408	41	9888	8103	65	13788	11203	75	293431	247299	97	1.1139
82303	78687	81	24316	23710	69	1018	1064	6	2178	2220	25	4397	4253	36	7427	7324	42	146047	138334	82	1.1139
177459	144027	111	109281	91310	97	3301	2669	32	5704	4394	44	11295	9553	61	17627	14502	75	373096	321672	111	1.1139
104658	98637	84	39453	36450	82	1756	1477	19	3340	2883	32	5967	5886	41	9714	9588	52	186918	181491	85	1.1139
84860	82263	80	33873	33025	78	1372	1499	14	2541	2727	28	5542	5435	38	8757	8311	48	171046	164374	82	1.11488
224839	177367	103	107181	87079	99	3788	3011	37	5962	4899	45	12968	10830	59	20871	17248	88	398895	330463	101	1.11488
98406	91845	92	26758	25421	77	1354	1452	15	2898	2497	25	4967	5219	36	8475	7748	47	171394	163765	80	1.11587
84975	79934	89	29500	27960	79	1473	1347	14	2131	2290	23	5649	5276	44	8648	8377	56	176476	174390	82	1.11587
54592	54742	74	16820	16544	53	1003	609	0	1365	1353	13	2614	2602	27	4128	3969	37	78025	76364	73	1.11587
113098	100823	84	73237	66481	85	2415	2305	26	4161	3646	44	9859	8621	56	14027	12445	64	294432	263529	85	1.11685
69098	66891	79	32292	31203	77	737	723	0	1479	1363	16	3424	3639	31	5358	5219	48	106171	102479	75	1.11784
182438	146497	94	61640	48421	94	2900	2154	32	4177	3586	37	9122	7914	53	14298	11809	63	298032	242684	90	1.12177
29183	29340	63	17536	17027	50	441	420	0	440	651	0	1507	1515	15	2349	2635	26	45754	44051	58	1.12177
166568	128636	105	77653	59891	95	2677	2191	27	4453	3683	44	10459	8652	55	17199	13345	72	313663	264950	92	1.12276
88868	82824	89	25669	24293	79	2037	1958	22	3172	2942	31	6740	6507	42	11504	10702	57	219725	204420	81	1.12571
105993	94994	85	46071	41361	84	1633	1476	18	2790	2685	29	5910	5150	46	8678	7742	53	179388	174420	82	1.12571
99114	92160	82	43791	40883	82	2132	2116	22	2841	2605	28	7502	7347	47	12169	11300	62	251920	239973	87	1.12866
170653	134819	96	77470	62537	93	2594	1823	30	4677	3354	43	10062	7661	56	17873	13669	89	341636	281927	97	1.13063
110217	101739	84	47258	41868	85	1849	1694	21	3839	2929	36	7061	6162	47	11628	9956	60	228591	209143	88	1.13063
72585	71501	77	32109	31228	76	1224	1431	13	1867	1797	22	4115	3974	35	6591	6477	45	138288	132438	81	1.13063
84478	80209	83	33593	32405	78	1271	1182	11	2260	2015	24	4564	4619	36	6776	6223	44	153296	143575	81	1.13161
88002	84458	91	45021	43674	79	1640	1442	16	2828	2828	31	6160	5903	43	9445	9680	53	181501	175201	80	1.13161
91169	87774	80	53008	50672	80	1249	1052	10	3881	3534	37	6647	6477	47	10983	10771	50	221945	211021	82	1.1326
72656	73166	75	19727	19563	55	1080	979	0	2067	1807	22	4222	4004	36	7209	7248	44	138648	139732	79	1.1326
97610	93228	84	56201	53317	82	1941	1845	22	3702	3638	34	6752	6391	43	12001	11841	62	218491	200721	85	1.13358
81464	79606	79	31196	30075	77	1564	1299	19	3119	2851	34	6778	6813	43	11103	10311	57	207992	201581	80	1.13456
109764	95046	87	46182	39567	84	1618	1364	16	2150	1835	30	4580	3817	42	8192	6553	55	156666	141844	89	1.13456
132982	112190	91	49089	41385	87	2109	1762	23	3153	2591	31	6946	5934	48	11233	9696	59	219481	190095	92	1.13555
206358	146999	114	85642	60942	104	2766	2150	33	4906	3853	44	11331	8631	60	17532	12681	69	330107	248586	102	1.13653
152338	129005	90	93250	82691	90	3178	2585	32	5234	4811	40	10967	10138	56	17710	15976	73	350357	330640	91	1.13653
88003	86004	79	42666	40602	80	1507	1428	16	2899	2414	29	6007	5870	49	8187	7672	55	177745	167165	79	1.13752
326645	226078	140	181808	128830	135	6825	4871	45	13434	10214	67	29825	21837	112	46638	34487	128	905082	654840	135	1.1385
94166	89614	84	37541	35800	81	1779	1502	19	3295	2902	30	7423	6918	51	11841	11095	62	223443	213756	86	1.13948
97613	91348	92	41281	38961	80	1495	1348	17	2537	2580	28	5384	5177	40	9303	8768	62	182015	171563	98	1.13948
109435	103086	86	33034	31370	81	1727	1501	21	2920	2837	30	6438	6176	43	11260	10444	62	220144	204050	88	1.14047
173334	151582	93	57097	50355	90	3674	3197	33	4984	4528	40	11724	11026	58	17637	15520	76	349446	324395	92	1.1444
127860	109874	100	56226	49244	87	2080	1944	24	3224	2821	35	7638	7130	45	13209	11587	63	250956	233388	87	1.14539
143372	124850	91	66219	55963	89	2037	1478	24	4035	3329	39	8238	7470	54	12483	10541	65	268068	235494	91	1.14539
66814	66305	77	25049	24035	77	1378	1199	14	1643	1593	18	4146	3689	35	5164	4756	40	121635	110992	93	1.14539
320991	195752	151	196421	137549	142	7506	4909	58	12547	8038	76	27181	18615	110	42897	29777	132	861749	585529	141	1.14637
101249	95573	82	41361	38879	80	1715	1746	22	2331	2604	28	5498	5516	39	8750	8210	50	184303	172517	79	1.14932
87938	84781	80	30704	28723	79	1506	1555	17	3335	2873	32	6117	6148	42	9187	8681	54	197726	192826	78	1.14932
88983	85084	81	22369	21641	70	1328	1146	12	1718	2245	21	4873	4698	35	7356	7114	43	141989	135093	79	1.15031
168165	132303	95	66114	50973	95	2731	2139	31	5388	4545	41	11996	9723	64	19445	14965	76	366222	312088	94	1.15129
201476	145008	100	84191	58897	101	2387	1696	28	4903	3561	46	10094	7552	57	15837	10144	85	289739	206078	102	1.15129
116668	108447	93	40561	38139	82	2027	1631	25	3071	2670	32	7092	6553	46	10942	10668	52	226581	213281	86	1.15228
39425	37773	75	21464	20682	60	375	467	0	877	932	0	1682	1912	21	2919	2993	30	49062	47382	61	1.15326
191226	145326	100	104087	84447	96	2950	2317	31	5636	4608	44	12156	9378	60	18310	14824	75	378323	308820	94	1.15326
156129	127151	102	65171	53048	92	2358	1953	24	3302	2792	36	7827	6587	51	12336	9894	61	261024	227968	91	1.15326
38634	38023	72	9871	9990	42	449	698	0	806	765	0	2040	1970	22	3091	3134	30	60277	59796	66	1.15326
168949	135739	98	62420	50590	93	2243	2040	25	4500	3621	38	9158	7583	54	15595	12772	85	293374	249293	91	1.15424
116730	103450	86	50461	44167	86	1938	1718	21	3330	3109	33	6974	6278	46	11584	10505	67	231867	206423	89	1.1572
146147	125788	90	57701	48878	89	2182	1870	24	3538	3547	38	8790	7896	49	13731	12331	68	270119	244838	91	1.15818
159951	127378	91	57361	44185	91	2347	1930	24	4413	3639	41	8490	7266	51	13163	10386	67	262646	214894	93	1.15818
105537	100834	83	49731	47633	80	1684	1596	20	3724	2917	39	7205	7514	43	11354	10813	63	217085	210338	81	1.15818
137980	109902	108	51534	40356	91	2221	1959	23	4124	2869	41	8891	7112	55	11819	9764	61	256203	207539	94	1.15916
100263	93866	84	38811	36724	81	1399	1396	14	2644	2198	30	4483	4182	39	7363	7142	43	148983	142553	82	1.16015
177223	134657	97	65788	49276	94	2085	1560	24	4027	2880	40	9054	6915	54	12667	9606	70	268243	208094	97	1.16212
63683	62775	74	18819	18200	54	1212	1299	13	1613	1681	19	3565	3712	34	5590	5322	40	116732	111343	76	1.16212
41645	39907	87	21983	21268	63	402	588	0	659	862	0	2269	2161	24	3115	3564	30	62598	62338	70	1.1631
97060	92844	81	41352	39095	81	1581	1468	19	3244	3077	29	6127	5968	40	10299	10096	54	197779	185552	84	1.1631
52881	52768	74	21829	21824	62	595	794	0	1031	993	0	2538	2610	28	3842	4324	31	78815	76707	78	1.16408
39817	38990	71	17909	17798	52	441	497	0	857	1089	7	1817	1853	23	3291	2893	32	62429	60496	73	1.16408
104338	98968	83	29401	27949	79	1556	1341	15	2733	2657	31	6331	6164	41	9818	9214	51	203545	191049	86	1.16507
200442	177390	94	56039	51734	89	2734	2396	29	4857	4384	39	10278	9150	58	14942	13863	66	299859	266096	93	1.16802
129441	107407	88	47427	37926	89	1887	1613	21	2991	2601	29	6235	5202	44	10617	8226	63	202857	172689	92	1.169
123363	112240	95	46782	42035	85	2144	1815	22	4246	3639	39	8836	8217	49	14233	13185	62	277862	260431	87	1.169
148983	136645	89	68627	61878	88	2463	2210	28	4702	4229	38	10347	9314	60	16012	15158	69	313756	295042	93	1.169
169538	138685	106	69938	57390	93	2610	2180	30	5127	4169	43	10557	8900	60	15156	13640	64	326880	289866	94	1.16999
142033	136583	86	65184	62044	84	2343	2404	25	5406	4884	38	10606	9893	56	15754	15086	67	323283	299070	87	1.16999
90255	86851	81	28385	27572	76	1803	1753	21	2110	2323	24	5793	5602	41	9519	8993	51	185216	176460	86	1.16999
95215	81900	86	42953	37063	85	1623	1202	11	1941	1877	27	5224	4604	41	8192	6912	53	166754	150765	86	1.17097
142331	118916	99	49313	40946	90	2109	1578	23	4221	3213	38	8739	8032	51	14265	12640	66	283910	246761	95	1.17097
119819	110671	92	58046	53902	84	2848	2616	29	4477	3995	38	9478	8684	56	14739	13336	72	262521	240714	85	1.17196
128983	116206	97	51596	45495	87	1813	1544	23	2803	3035	29	7367	6710	46	10942	9591	56	214215	198057	88	1.17294
75061	73305	80	39773	39146	77	1206	1064	8	1657	1736	16	3683	3784	33	6271	6230	41	119190	115084	80	1.17294
167090	136144	94	70067	56488	95	2217	1986	27	3999	3204	37	9070	7952	53	14024	11558	62	327415	281996	96	1.17294
136399	116400	92	57775	50199	88	2389	2084	26	3193	2694	35	8237	7262	50	11897	11002	54	267973	253337	89	1.17392
102515	99003	82	55199	51905	82	2205	2073	25	3421	3428	35	8614	8138	52	12601	12028	59	266574	253524	83	1.17589
109746	100120	96	29852	28215	82	1928	1654	22	2709	2116	35	6531	6115	44	9500	9090	52	191592	180626	87	1.17786
94030	90781	84	43969	41806	79	1742	1564	19	3853	3229	36	6607	6977	41	11026	10584	62	229810	214999	78	1.17884
143629	125321	89	64075	57103	87	3013	2479	31	5549	4988	38	11182	9979	60	17221	14427	75	343308	303627	89	1.17884
329680	244012	122	169575	129845	120	7485	5968	44	13514	10872	75	29105	23170	111	43902	34797	115	901285	748793	119	1.17884
134359	116282	90	45669	39110	87	2347	1802	27	3701	2960	37	9123	8020	54	13274	11765	67	265029	239133	86	1.17884
75481	75712	78	35817	34298	77	1379	1408	17	2014	1841	22	5122	5058	39	8535	8284	45	160573	156046	77	1.17983
173237	136772	108	62744	49014	93	2710	2066	30	5460	4412	46	11766	9912	59	18610	14930	76	351541	302827	89	1.18081
60432	57848	79	29352	28006	76	716	692	0	995	1398	14	2867	2939	29	4540	4427	39	99358	98910	72	1.1818
96871	92218	81	36948	35022	80	2132	2196	22	3622	3928	33	7500	6697	49	10419	9159	60	233539	225512	83	1.18278
88419	84435	84	35457	34137	78	1415	1338	17	2302	1982	25	5396	5480	38	8825	8876	47	168431	162974	79	1.18376
74388	72657	78	29732	28749	77	1294	1114	10	1891	1748	25	4599	4784	36	8646	8480	49	146477	140442	81	1.18475
93506	88477	85	39024	37104	79	1108	1397	14	2667	2375	29	6439	6105	44	9574	9441	54	183281	169698	83	1.18573
140525	126422	93	84364	76624	88	2725	2395	27	4449	4189	38	9322	8858	50	15163	13845	69	312747	290812	91	1.18868
110623	102753	84	63872	59806	83	2087	1871	25	4050	4077	34	8304	8197	45	12973	12664	67	254572	241038	87	1.18967
104177	95013	84	44147	40071	83	1747	1701	21	3046	2394	33	7143	6760	45	12701	11780	62	227544	207001	87	1.18967
86806	78436	82	34599	31124	80	1379	1159	10	2374	2142	26	5402	5077	41	7677	6854	46	155507	147748	86	1.18967
140667	128526	87	53580	48421	84	2689	2636	26	3531	3248	34	8920	8311	51	13131	12742	62	262884	248887	87	1.18967
170041	150138	91	85251	75432	90	3123	2731	31	5733	5177	41	12724	11390	65	19504	18243	75	394895	355900	97	1.19065
138946	109016	101	58343	45371	92	2018	1400	22	3692	2867	39	8728	6925	52	14358	11331	67	267728	220775	96	1.19164
92470	88827	84	34466	33124	79	1508	1196	14	2784	2660	28	5056	4928	40	8231	7794	50	173069	160647	84	1.19164
77576	75827	80	21924	21426	60	1142	1225	14	1451	1918	19	4111	4227	36	5859	6056	40	138230	130973	84	1.19164
204487	143917	106	83255	59694	102	3522	2383	36	5883	4022	49	11971	8875	62	19481	13481	92	379673	270016	109	1.19262
123405	106665	103	60371	53666	87	1895	1737	21	3165	3020	32	7562	7013	49	12290	11231	57	232260	217211	91	1.19557
105753	97308	82	41128	37850	83	1979	1702	26	3181	2756	34	6371	6229	41	9270	8880	52	200719	196569	84	1.19557
84465	81558	81	29101	28352	77	1120	1330	12	2019	1855	23	4527	4309	37	7773	7429	44	153331	145568	84	1.19656
101642	94432	84	38891	37024	80	1607	1475	16	2688	2731	25	6346	6165	41	10138	9644	58	196939	174907	85	1.19656
83252	81184	77	41907	40955	78	1076	984	0	1486	1450	16	4132	4115	34	6180	5988	40	122385	116952	81	1.19754
227640	187568	97	112923	93465	97	4787	3805	38	8549	6818	56	18677	15019	82	29064	24297	94	583417	456471	107	1.19754
120167	102724	88	52085	42965	103	2153	1634	24	2937	2347	34	8192	6709	50	12467	10353	63	264452	221699	103	1.19754
89015	83963	82	37890	36183	79	1460	1376	13	2416	2149	27	4693	4924	36	7802	7437	46	156153	147040	87	1.19852
100131	95424	81	27973	26884	78	1756	1685	23	2344	2834	26	6137	5777	43	10132	9902	53	187383	178113	85	1.19852
167527	80224	128	72668	44479	123	2564	1258	25	4179	2118	55	10554	5295	83	16331	8004	100	328183	162196	127	1.19951
167181	126238	97	64939	48840	94	2826	2098	31	3934	2964	40	9665	7670	54	14215	11496	64	304955	253487	96	1.20049
199331	156204	101	92161	73566	98	3847	3241	33	6458	5662	45	14650	12252	71	21096	17886	78	447296	384439	101	1.20148
73138	69511	78	30724	29826	77	1273	1155	9	1656	1953	20	4104	3966	36	6265	6207	39	137448	131809	84	1.20148
134258	107520	100	56518	46700	91	1909	1545	23	3190	2489	34	5656	4686	42	9810	8530	56	190841	158952	95	1.20246
167941	139001	97	56468	46342	91	2654	2410	28	5216	4466	39	10457	8991	59	16606	13749	70	334737	299887	96	1.20344
89352	83243	88	39957	37440	81	1591	1605	19	2562	2498	28	5986	5713	41	10311	9889	56	189494	177911	97	1.20344
294973	171316	119	121220	68605	118	4952	2921	47	8051	4784	60	18608	11224	80	29396	16686	114	592141	338040	127	1.20344
169789	131671	105	72692	56467	94	2778	2560	28	4378	3474	40	10825	8736	56	16983	13810	72	336023	275108	96	1.20344
189899	154673	97	71660	57282	96	3348	2579	33	5065	4377	44	11422	9568	62	16972	14209	75	346899	301875	98	1.20443
97005	90415	90	33317	31123	80	2057	1784	24	3123	2901	31	6334	5877	42	9905	8953	53	186641	180537	86	1.20541
102281	98097	82	35347	34006	79	1464	1537	19	2813	2430	28	5254	5419	37	8752	8333	49	174997	171033	86	1.20541
120264	111199	85	51021	47123	84	2271	1970	24	2992	3148	28	7563	6982	46	13344	12931	61	269000	251288	92	1.20738
95803	92011	82	32065	30789	79	1711	1603	19	3544	3487	33	6596	6365	43	10938	10791	49	223802	215857	85	1.20836
128996	115882	98	73558	67613	87	2982	2529	30	5769	5318	44	11747	10560	59	18974	17905	72	356454	317616	92	1.20935
129321	112430	90	46394	40759	86	1813	1552	25	3825	3551	37	8217	7182	52	12860	11420	60	252672	235965	88	1.20935
65114	63115	75	33154	31535	76	1124	992	0	1768	1840	21	3383	3150	33	5778	5755	43	119978	116647	71	1.21033
98386	91132	81	41876	38533	82	1832	1475	21	2822	2849	28	6657	6464	44	10403	10286	52	185553	176253	83	1.2123
93956	87431	91	31849	30144	80	1944	1762	21	2613	2469	31	6596	5965	46	9469	8586	54	194504	187754	81	1.21328
111633	98762	87	45590	40521	85	1539	1551	18	3716	3017	34	6916	6019	44	11700	10622	59	222366	201525	84	1.21328
153255	130701	91	57253	48592	90	2347	1915	27	4555	4098	38	10585	9270	59	17058	14579	79	326600	290076	90	1.21525
62190	57837	80	20540	19605	62	852	781	0	1764	1542	18	3419	3365	33	5182	5806	38	97879	97769	63	1.21525
117692	105940	92	57709	51648	85	2014	1743	22	3895	3516	35	8968	8404	50	14029	13036	62	271462	239230	85	1.21624
77570	77303	79	29221	28375	74	1321	1425	15	1720	1992	21	4638	4788	34	8311	7232	52	165798	159562	79	1.21624
205975	154623	108	92556	69071	102	2886	2012	36	5112	3646	45	11093	8156	64	16116	12261	77	345844	263475	100	1.21722
191631	163141	96	95353	82880	95	4160	3493	35	6116	5548	42	13565	12759	60	22127	20207	84	468603	425925	99	1.22017
321233	248975	123	164866	125112	122	7293	5492	45	12378	9582	60	27436	20991	101	39816	31276	116	838249	651408	125	1.22017
94654	89357	91	32888	31345	78	2148	1942	22	2803	2467	39	5834	5756	41	8794	8260	52	183774	175952	82	1.22116
53264	53127	75	19397	19070	55	714	747	0	1286	1214	9	2873	2971	28	4663	4438	40	80228	79383	78	1.22116
290270	227846	136	199619	162959	119	6319	5061	43	11948	9361	59	24715	20913	80	36046	29572	112	731958	616436	124	1.22214
128019	105626	92	56249	45817	90	2376	1996	23	3730	2779	36	7951	6452	51	11961	10559	59	233140	201012	92	1.22312
176907	141085	97	69730	54550	95	2947	2373	30	4901	4148	38	10495	8130	62	17842	14245	75	338577	284647	98	1.22509
210385	168823	106	98772	80061	104	3191	2307	34	5954	5668	46	12198	10298	62	20122	16818	92	416230	364122	107	1.22706
130880	120733	94	63009	58845	86	2001	2086	23	4213	3974	38	8414	8071	47	14197	13549	65	287130	267510	91	1.22903
101004	97693	82	19396	18619	56	1655	1622	18	2815	2948	29	6001	6014	43	10568	10444	53	201851	187808	89	1.22903
128170	120832	84	52002	48598	83	2226	1969	25	2802	3043	31	7017	6458	48	12568	12205	56	249043	237299	87	1.22903
72569	68799	81	27694	26353	76	1082	1151	10	2114	2159	24	4196	4067	33	6419	6117	44	150650	144937	80	1.23001
150447	134276	90	70169	62969	88	3448	3018	31	5219	4958	41	10144	9925	53	18306	15899	78	351001	336486	92	1.23001
124494	109564	102	56919	51147	85	2187	2153	24	3494	3352	33	7817	7243	48	11944	11139	64	250655	233747	91	1.231
149545	122088	110	79599	66544	110	2611	2313	27	4548	3772	37	9564	8083	53	14999	12311	70	299650	242332	110	1.231
114453	101956	99	41795	36473	102	1704	1607	19	4054	3122	35	7945	6931	47	12151	10847	65	240079	216473	102	1.231
166948	144019	94	77401	69304	91	2788	2385	28	5971	5531	43	11656	10141	61	17542	15362	73	345021	310253	96	1.23395
125378	105101	89	60876	50949	87	2096	1864	24	3767	2883	37	7025	5874	49	13522	11968	68	262174	224354	94	1.23395
120963	110135	86	41102	35268	86	2107	1593	26	4001	2940	41	7969	7452	48	12278	10652	61	264765	235435	96	1.23395
244596	169025	122	94126	67784	122	4425	2805	42	8367	5553	56	18245	12079	90	27828	17407	104	553235	349104	122	1.23395
70579	67787	78	37601	36392	77	1555	1216	18	2321	2073	22	5006	5024	39	8400	7694	56	164943	157143	83	1.23395
120479	104038	88	44001	38174	86	1593	1391	17	3074	2701	37	7501	6748	46	11989	10412	58	229547	208219	90	1.23395
124121	113140	88	61579	56117	86	2763	2724	26	5228	5457	34	10054	9138	56	16195	15150	68	312286	285831	92	1.23493
121365	108552	88	44604	39582	86	1470	1325	17	2444	2278	26	6005	5461	45	8826	8221	58	185548	174470	90	1.23592
158115	125531	92	71982	56251	93	2516	2171	26	3889	3106	39	8775	7179	53	14210	11523	67	310407	256560	97	1.23788
98084	88123	84	43206	39307	82	1551	1269	15	3072	2555	34	6106	5950	40	9688	8998	61	201551	186826	84	1.23985
95280	93160	81	36924	35261	79	1519	1445	16	2591	2493	27	5476	5175	41	8298	7581	54	179737	167271	84	1.23985
246374	189573	116	124422	96044	106	4392	3647	38	8180	6910	53	15898	13315	71	27361	21922	97	525231	452436	107	1.24084
84077	80029	93	24405	23421	70	1458	1626	17	2802	2804	32	6271	5855	45	10604	10568	51	197811	190202	81	1.24182
138361	110302	94	63937	52049	93	1694	1246	19	2957	2332	38	7122	5893	50	11984	9972	64	260020	217936	96	1.24182
99228	96640	82	40152	38481	79	1497	1531	18	2417	2193	23	5426	4800	41	7933	7671	45	155965	148872	81	1.24182
151482	125338	89	57190	46709	90	2334	1849	28	4382	3657	39	7833	6366	52	14053	12059	68	253299	223890	92	1.24182
166811	137107	95	84194	71674	93	2972	2312	32	4892	4082	41	9728	8513	54	15843	13441	74	324372	280399	93	1.2428
93690	87307	82	34868	32386	81	1354	1405	15	2577	2181	27	5013	4647	39	7941	7932	46	157344	152768	77	1.2428
119906	109547	86	47212	42278	85	1921	1682	18	3269	3387	30	7081	6617	45	11344	9987	60	211952	196734	88	1.24969
64610	63339	74	29342	28845	74	1011	831	0	2010	1659	24	2884	3038	29	4467	4415	38	95804	94711	75	1.25068
153950	134649	101	47072	40061	90	2701	2275	28	4249	4075	35	10270	8778	55	16476	15067	75	327347	297128	94	1.25068
84612	78551	84	30084	29288	78	1370	1417	15	2383	2331	25	4624	4195	39	8116	7646	48	145985	141600	85	1.25068
95770	91394	81	45903	43302	82	1943	1661	21	2765	2478	27	6744	6490	44	10041	9772	55	203790	195822	86	1.25363
84988	83108	82	18815	18063	53	1255	1253	12	2762	2733	25	5663	5277	41	8887	8281	60	189057	184756	84	1.25363
123545	116322	90	54786	51369	83	2583	2273	26	4634	4483	37	10157	9425	58	14483	13521	62	295000	269136	100	1.25363
103639	101468	84	44539	42577	81	1467	1409	17	2344	2107	24	5267	5093	37	8130	7964	48	171288	163653	88	1.25461
205084	176614	95	119383	103695	95	4773	3806	38	7576	6909	48	15655	13320	68	25218	20909	89	495551	419696	100	1.25461
83795	81865	79	34748	34067	77	1680	1461	22	2923	2641	30	6732	6523	45	9905	9933	54	203947	193266	87	1.25461
89686	82369	97	34934	33959	79	1160	1233	13	2137	1965	25	4184	3809	37	6893	7292	42	145038	138450	86	1.25756
87953	83262	82	33496	30546	79	1248	1155	12	2496	2338	28	4761	4294	39	8248	7504	52	162527	157479	81	1.25756
74839	71308	82	24856	24404	71	960	722	0	1788	1422	17	4178	3844	38	6526	6601	42	134804	133497	82	1.25756
109948	95561	102	47069	40758	86	1772	1404	18	2344	2187	27	6157	5549	42	9203	8817	54	181728	170329	87	1.26052
90300	85503	84	30111	28638	80	1835	1984	18	3044	2889	30	6695	6263	46	10930	10029	57	223935	209513	86	1.26052
83139	79058	80	30439	29438	78	1241	1208	13	2146	2755	26	4411	4355	35	7607	7501	44	145859	138976	82	1.26052
216608	145139	111	91566	63494	102	3583	2109	40	5004	3494	50	11375	8014	62	17833	11639	75	340117	234115	105	1.2615
145007	117653	94	57237	47087	91	2020	1597	23	3889	3363	36	7148	5987	46	10673	9569	63	233653	202103	94	1.26248
109180	104682	82	36883	34743	81	1493	1507	15	3053	3284	29	6866	6435	46	12064	11329	63	234000	217752	99	1.26248
105727	99997	85	51507	49451	81	1665	1687	17	3501	2988	33	6665	6055	43	11140	10514	63	210722	194115	87	1.26347
106581	100545	95	40720	39056	80	1852	1713	21	3354	3278	32	7391	6850	48	12832	12220	64	251243	233169	89	1.26347
163657	114149	100	62538	41928	96	2512	1785	28	3980	2502	42	8676	6172	55	14388	10666	67	295010	204728	102	1.26347
135668	127121	85	51327	48366	83	2942	2446	29	4933	4597	40	11245	10723	59	17384	15566	76	342250	322293	89	1.26347
136231	116547	93	47532	38414	89	2160	1784	24	4086	3653	40	8603	7303	51	14871	13159	72	286906	255370	92	1.26445
83815	81309	86	30462	29660	77	1618	1595	15	1755	1812	22	4997	4786	42	8950	8661	50	154550	151825	83	1.26642
138111	120982	88	42943	36135	85	2025	1677	23	3366	3133	33	8597	7428	53	12105	11018	61	259735	239237	92	1.2674
113240	99808	87	53948	46742	85	1776	1508	22	4047	3229	40	7374	7088	47	12586	11745	62	248277	234109	88	1.26839
208666	156326	104	90736	69468	99	3226	2309	34	5458	3972	46	11468	8928	61	17729	14479	76	392635	320081	100	1.27036
63769	59798	90	25925	25549	71	742	797	0	1005	1070	6	2532	2529	27	4678	4764	34	85237	80344	78	1.27036
63034	63140	75	26831	26423	69	910	901	0	1817	1541	20	3393	3301	34	5419	4877	42	111149	108091	77	1.27036
122214	115260	85	82976	78646	85	2774	2628	26	4679	4298	36	9154	8234	54	16343	14857	68	309711	287959	89	1.27036
180216	151393	96	76493	64213	93	2915	2608	29	5123	4267	42	10404	8795	55	16854	14144	71	349925	316687	94	1.27134
192398	148366	98	77220	60908	97	2926	1996	35	4819	3297	48	10232	8091	59	15343	12793	70	297526	235249	100	1.27134
267014	189594	124	104721	73515	119	4485	3398	37	7557	4942	51	14753	10682	70	23099	17540	96	458169	356043	118	1.27232
90728	87139	95	35103	34076	79	1501	1378	17	2266	2351	26	5297	5468	38	8277	8124	55	169336	163519	85	1.27331
130207	113889	91	48239	42088	87	1956	1642	22	4301	3850	37	7777	7284	48	13130	11878	71	254766	237338	85	1.27528
75117	73844	78	22350	22151	62	1265	1306	15	2392	2249	27	4638	4348	40	6603	5952	43	131754	128973	80	1.27528
82251	80653	78	29031	28098	77	1549	1471	15	2366	1960	29	4856	4994	36	7736	7080	50	163253	157695	78	1.27724
87064	84795	85	25991	25229	76	1214	1082	9	2410	2211	25	5088	5013	39	8180	8168	48	153252	148579	82	1.27724
97038	92170	98	25282	24585	75	1421	1397	14	2538	2783	26	5529	5434	42	8376	8364	53	165047	159230	84	1.27823
101023	92774	89	48437	45002	84	1741	1456	20	2589	2286	30	5448	5210	40	7908	7735	45	164397	156735	86	1.2802
152032	135929	87	82451	73862	90	2819	2707	27	4662	4619	37	10400	9485	56	15567	14591	69	311835	292902	89	1.2802
166625	140559	91	75034	61656	92	2718	2282	29	5033	3708	42	9436	8086	54	13825	11640	66	297036	258110	94	1.2802
128493	119683	86	66656	61021	85	2090	1894	24	3413	2864	33	7025	6860	44	10865	10263	57	209025	195863	86	1.2802
85455	83829	78	36668	35917	77	1205	1221	12	2446	1795	28	4701	4605	36	7592	7193	52	139363	133449	79	1.2802
47096	45453	82	23399	22881	58	915	869	0	1106	1262	12	2840	3115	27	4463	4554	33	94436	92288	70	1.28118
116650	106417	91	46964	43180	83	2536	2290	27	4023	3801	36	9386	8566	53	13694	12922	62	288186	275902	90	1.28118
238337	156055	124	107177	71368	110	3602	2111	38	6311	4373	52	13585	8949	73	21256	13516	96	410666	270475	124	1.28118
87213	83382	85	36026	34793	78	1019	1139	8	2303	2236	24	4187	3850	38	6951	6882	50	131932	125489	83	1.28216
132676	123634	96	45721	43189	84	2067	1820	25	3635	3336	35	7159	6613	47	10242	9368	60	208544	194229	90	1.28315
184983	153403	109	80318	66543	91	2423	2059	26	4692	4014	40	10292	8162	57	15727	12452	73	308896	269238	97	1.28315
117317	100696	103	60806	50789	103	2126	1934	21	3656	2918	36	7570	6084	52	10611	8994	58	210807	183018	103	1.28315
108417	92089	85	51493	43637	85	1657	1199	20	2897	2120	33	6620	5803	47	10773	9197	63	202778	178233	86	1.28315
159172	122402	95	68767	51201	95	2537	1733	28	3900	2669	37	8305	6089	56	13641	9746	67	259774	188973	100	1.28315
85317	83420	79	38759	38193	77	1295	1265	12	1936	2044	23	5019	4811	39	7779	7384	53	144809	136680	82	1.28413
183085	155210	96	86866	74733	95	3606	3182	33	5697	4657	43	11556	10280	58	19630	17095	86	370215	335530	97	1.28512
122046	116244	84	45906	43434	82	2127	1927	22	3364	3024	32	7996	7756	49	11408	10256	57	245568	230624	89	1.2861
98834	93718	80	29187	27624	78	1759	1656	20	3133	3055	29	5767	5472	41	9736	8813	57	192722	188740	83	1.2861
89531	87360	80	21343	20798	59	1599	1556	19	2894	2390	29	5442	5452	38	8831	8618	45	187755	181069	83	1.2861
89198	81511	89	28427	25598	82	1636	1601	18	2843	2742	29	6039	5507	42	10027	9991	53	191080	179612	86	1.28708
86172	84217	84	24242	23581	68	1455	1267	13	2773	2589	28	5987	5804	42	8619	7677	50	175489	167331	86	1.28708
79503	77688	80	27868	26911	77	858	907	0	2052	2079	22	4477	4190	35	5899	5791	41	128164	127852	85	1.28807
117235	98234	102	40857	33592	88	1718	1558	20	2827	2547	30	6371	5898	44	10146	8957	66	205829	181706	92	1.28807
125018	105565	91	55386	47352	88	1529	1313	16	3074	2332	35	7059	6018	49	11313	10104	59	224154	196185	92	1.28905
134707	123140	90	69592	64814	87	2088	2034	23	3773	3802	32	8376	8266	47	12964	12401	68	266401	249461	90	1.29004
60126	58190	76	22188	21819	63	897	875	0	1574	1464	15	2578	2843	26	4670	4346	38	105371	105049	80	1.29102
90670	89425	80	39038	37708	79	1505	1311	17	2641	2170	30	5398	4911	43	8836	8651	53	168808	156439	84	1.292
182088	160439	93	69117	60477	92	2936	2725	28	5605	5240	43	11713	10659	61	17860	15986	78	353621	324078	98	1.292
215663	156699	107	92866	68615	106	3085	2281	34	5829	4081	46	11576	8768	62	17381	13467	67	331194	252344	108	1.292
78843	73360	83	38664	35425	79	1028	899	0	1725	1956	21	3908	3551	34	7136	6249	47	131942	123567	84	1.292
169014	139442	97	66433	55757	95	2641	2154	29	4644	3920	41	10099	8333	55	16949	14424	64	324862	282217	99	1.292
104729	99153	87	37871	36380	80	1886	2134	22	3423	3436	33	8103	7320	53	12495	11708	66	265731	256002	88	1.29594
95649	90389	85	35973	34633	79	1726	1783	17	2784	2735	29	6605	6053	45	10028	9319	53	202223	188872	85	1.29692
212104	166540	115	116531	95821	97	3931	3225	35	6859	5431	47	14691	12568	72	24006	19996	83	457852	368595	111	1.29692
118253	98824	99	42306	36450	86	1977	1779	21	2396	2326	27	5804	5102	44	9494	8673	49	194389	179281	93	1.29791
176011	138836	101	77452	62551	94	2584	1957	30	5454	3965	48	10277	8120	57	14044	10949	67	290548	240552	99	1.29988
136711	126602	89	61872	57059	85	2575	2330	27	4259	3826	33	9829	8992	52	15516	14204	68	304973	274547	91	1.30184
135462	109589	92	59839	49124	90	1607	1367	19	3269	2370	37	6351	5587	45	10780	8901	62	207836	176834	89	1.30381
228660	175093	102	88833	68691	100	3679	2681	37	6132	5180	46	12959	10423	64	20479	16320	79	409762	331839	101	1.30381
227791	174567	100	88843	67517	99	3655	2737	36	6233	4513	46	12976	10091	67	17993	13992	83	367776	291675	99	1.30381
93141	87883	87	28183	26730	80	1811	1583	19	2604	2647	27	5554	5602	39	9418	9363	57	190334	181632	85	1.30578
167222	150814	90	67879	61025	90	3210	2896	31	5815	5460	41	11873	10876	58	18795	16830	74	388624	348964	93	1.30775
113240	103747	89	57022	52023	85	1774	1647	18	3327	3115	31	7846	7690	49	11657	10261	66	217807	206235	102	1.30775
170754	137962	97	68931	54205	94	2606	1945	30	4367	3552	45	9248	7208	54	14978	12182	69	295972	244273	92	1.30775
90281	85396	81	33708	32299	77	1585	1626	17	2186	2253	29	5528	5363	38	8441	8745	46	185452	180159	81	1.30775
129981	110505	90	55419	47866	87	2163	1751	25	3055	2749	28	6394	6310	41	9492	8859	49	210797	189831	87	1.30775
116421	102309	101	46888	41834	101	1963	2192	20	3198	2906	31	7172	6061	52	11110	9954	58	227695	202278	101	1.30775
70933	68993	77	31113	30373	76	660	856	0	1674	1510	16	3175	3213	29	4502	4394	37	84183	80669	78	1.3107
81944	78063	79	37104	35268	79	1706	1694	18	2581	2341	28	5929	5726	40	8718	8223	50	189296	172781	83	1.3107
90608	87276	83	22428	21756	57	1455	1496	15	2365	2359	24	5474	5341	39	9056	8942	58	182289	174498	84	1.3107
116704	108503	83	55759	50505	84	2822	2572	30	4460	4348	34	9886	9567	55	15884	15147	68	298219	272180	91	1.3107
221102	178915	114	154223	128153	108	6374	4895	44	10601	8566	53	23488	19393	87	37288	29124	105	704745	565138	112	1.31169
57537	51160	79	69607	66935	78	3284	3331	30	5129	4790	39	12074	11756	62	17077	16526	70	322452	303753	85	1.31267
120794	113260	84	60199	56612	84	2128	1926	23	4016	3334	36	8100	7227	49	13268	13079	65	266067	245824	88	1.31365
106479	96334	84	49767	46451	83	1776	1702	21	2925	3216	30	7137	6837	45	10486	9643	58	205355	191819	86	1.31464
66529	63926	81	21876	21788	60	732	746	0	1098	1199	9	2758	2701	28	3478	3271	33	89779	85731	81	1.31464
132349	112693	90	53980	46362	88	2190	1736	26	3457	3161	31	7298	6410	47	11778	10395	58	240789	217074	92	1.31562
143223	114988	95	60722	50023	90	1728	1494	22	3578	3421	37	7833	6580	56	11667	9170	65	251514	209708	95	1.31562
187226	142219	109	73930	57219	97	3068	2211	35	4927	3433	42	11068	8382	60	16797	13002	73	317818	244759	102	1.31857
130708	114344	92	51127	43771	88	1825	1709	21	2683	2511	32	5779	5015	42	9032	7950	50	191159	167314	91	1.31857
108967	102116	86	50870	48008	82	2019	1893	21	2947	2717	31	6880	5934	46	10649	9763	54	204336	187321	88	1.31857
142959	117832	89	62917	51587	89	1945	1777	23	3081	2923	33	8527	6799	53	12606	9894	66	252371	210465	94	1.31857
128469	108820	90	48470	41402	86	2480	1874	28	3274	2825	36	7184	6347	48	12146	10657	57	236667	215293	90	1.31956
82906	82033	79	26520	26205	63	959	870	0	2736	2459	26	4872	4789	36	7730	7586	45	151043	144840	78	1.31956
146481	135167	89	89639	83466	88	2698	2418	27	4836	4783	37	10426	10062	56	16315	14962	80	335888	311591	89	1.31956
110953	99352	100	44464	37806	100	2005	1667	22	3766	3198	43	7892	7075	54	13393	11315	67	273752	233669	100	1.31956
93429	87218	89	32688	30830	80	1499	1401	14	2006	2378	24	5025	5022	36	8526	8597	43	151483	143584	83	1.32054
100327	93626	83	33509	31626	80	2100	1761	22	2892	2466	30	6856	6653	44	10729	9516	59	217657	204621	84	1.32054
245733	197459	111	107433	85106	105	5538	4556	38	9605	8272	52	21468	17242	88	32645	26570	98	652412	532164	108	1.32153
268544	197828	118	122242	92298	113	6178	4792	44	11071	8933	55	23442	18799	92	34769	27699	108	709511	596057	116	1.32448
97704	93792	81	36198	34385	79	1913	1756	19	2860	2999	28	6758	6819	42	10728	9994	53	218299	211140	83	1.32645
66489	64898	77	18626	18256	57	945	1057	8	1913	1816	19	4436	4278	35	6692	6522	44	128531	124170	81	1.32645
146334	133202	89	110581	102830	89	3627	3356	31	5350	5256	44	12009	11039	60	18396	17180	70	363468	336388	92	1.32743
109842	102320	85	49961	46316	82	1238	1227	10	2818	2305	32	5623	5488	39	8482	7580	49	165333	157832	86	1.32743
179879	146811	101	101625	83993	95	3544	2810	32	5611	5028	46	13808	11824	63	20884	17625	83	420438	355812	97	1.32841
66996	65599	77	26380	25738	75	1003	1011	3	1199	1307	12	3689	3550	33	6100	5797	46	125693	124682	78	1.3294
85958	83733	81	31306	30808	77	1364	1354	16	2716	2701	28	4723	4574	36	7771	7289	46	158450	152258	85	1.3294
117150	105943	88	68164	63345	85	2595	2316	26	4912	4096	38	9689	9148	53	13535	12626	59	299690	276290	88	1.3294
96038	93500	80	35448	34227	79	1508	1366	18	2565	2159	27	5587	5545	39	8867	8311	52	192377	184855	85	1.3294
108904	104988	81	37799	36238	80	1865	1463	21	2985	2945	32	6351	5863	46	10161	9423	58	205806	198763	82	1.33038
159414	138870	94	68582	59306	90	1946	1627	25	3583	3412	30	7812	7029	49	11334	10955	53	240433	217404	92	1.33235
48487	48384	71	19961	19466	55	790	817	0	1617	1305	13	2302	2422	26	3535	3358	34	68312	66874	70	1.33235
136832	116978	97	47476	41248	89	1957	1808	22	3529	3014	33	7115	6610	44	10604	8924	67	206373	183353	90	1.33235
133026	112211	100	50806	42625	88	2771	2404	28	4196	3449	36	8043	6709	50	12936	11213	62	271993	244856	90	1.33333
132934	111787	93	49028	41706	88	1893	1566	24	2789	2536	32	6285	5440	42	10135	8775	52	207361	186009	90	1.33333
128353	111843	89	40253	35171	84	2296	2133	26	4024	3797	39	8980	8474	56	13856	12590	67	282568	262854	90	1.3353
118548	108703	86	64970	59965	85	2616	2161	28	4566	4303	35	9109	7969	50	14695	13356	72	302008	267726	85	1.3353
103935	98452	84	28550	27278	79	1466	1340	18	2528	2467	27	6239	5703	44	8432	8473	48	180927	170928	81	1.33629
95192	84555	86	40050	34695	83	1743	1557	18	2629	2141	30	6520	6059	46	9841	8568	57	218623	196540	86	1.33727
83808	82437	79	29378	28443	77	1247	1044	6	2801	2298	26	4463	4260	38	6669	6182	47	139637	131911	81	1.34022
109788	98467	87	48768	42588	85	1603	1462	16	3302	2730	34	6243	5869	46	10486	10194	55	198753	185027	81	1.34022
100558	94592	81	34902	32141	81	1859	1508	20	3231	2847	38	7158	6978	46	11452	10634	62	239200	233273	82	1.34121
121842	106553	86	50221	43135	85	2244	1575	24	3518	2811	36	7866	6906	51	12076	10338	64	259094	232653	87	1.34219
197514	151697	119	74629	56407	102	3278	2447	33	5483	3798	44	11587	9406	63	18408	14654	75	338455	286292	104	1.34416
92397	87488	84	34453	32548	79	1782	1632	20	2421	2251	27	5020	4604	40	7831	7008	50	173484	162006	83	1.34416
136923	121367	91	47163	42041	86	2178	2091	24	3970	3849	38	9520	8752	54	14507	13890	72	291084	278829	88	1.34514
117232	108464	87	42088	38275	85	2220	2072	23	3514	3424	35	6967	6209	49	12101	10905	60	242344	222425	101	1.34514
187556	158453	102	110333	97172	95	5386	4841	38	9240	8931	48	20517	17824	79	33289	29630	91	620222	568585	97	1.34514
105165	98851	86	37302	35028	82	1750	1495	18	2805	2362	26	6068	5684	43	9154	8434	49	203734	194671	85	1.34514
78859	77624	78	19887	20077	55	1491	1446	16	1617	1489	19	4251	4308	34	5823	5436	44	113102	106960	78	1.34613
110519	98719	88	34972	31254	82	1393	1293	12	2892	2383	31	5663	5341	43	7849	7318	51	175575	169260	84	1.34613
190067	163939	94	79872	70075	94	3759	2961	35	5497	5413	42	12367	10489	63	20630	18271	87	425327	385324	98	1.34809
216122	170435	109	90032	70920	102	3559	2965	33	6101	5020	46	12106	10246	61	18709	15250	79	375617	324825	104	1.35006
239783	155942	137	104430	67249	137	3841	2438	39	5920	3721	50	13308	9068	66	22412	14220	90	446623	287820	137	1.35006
160726	135258	95	71038	61051	91	2554	2393	27	4404	3982	41	9465	8506	53	13586	11513	63	249135	231735	92	1.35105
122206	110995	88	46161	42273	86	2097	1946	22	3330	3312	30	7772	7503	46	12867	12287	60	270044	250364	90	1.35105
230377	172485	113	88983	67660	101	3487	2640	35	5363	4002	44	12277	9542	60	20026	15209	82	380551	311374	106	1.35203
118346	106607	95	45523	42090	85	1791	1813	20	3223	3250	29	7262	6835	47	10518	9772	53	219229	205559	89	1.35301
169541	139949	100	66878	55431	93	2394	1769	27	4291	3788	40	8340	7319	46	13004	11066	70	268667	238750	95	1.35301
148732	122562	108	73190	61788	91	2316	1918	26	3341	3037	35	6964	5986	47	10257	8920	54	208144	187811	92	1.35301
43331	41694	77	18886	18732	55	566	595	0	953	834	0	2098	2008	24	3854	3540	36	67075	66482	74	1.354
76093	72932	81	29410	28487	77	1183	1273	11	1576	1827	17	4527	4470	38	6005	5773	46	132914	126341	80	1.35498
160668	130605	95	59987	48419	92	2868	2406	29	5073	3909	43	9475	7957	58	15297	12960	78	316072	269516	93	1.35498
110870	95739	101	57341	51160	101	2116	1682	22	3921	3752	36	7886	7022	49	12317	11060	70	253082	224876	101	1.35498
133545	126663	88	86394	80600	87	2608	2710	26	5180	4830	37	11368	10524	61	15611	14185	65	336670	309952	88	1.35498
141965	116037	93	51907	42319	90	1825	1563	23	3167	2838	35	7852	6487	49	11214	9925	53	220858	188465	92	1.35597
182378	139689	98	81270	62227	95	3401	2534	33	4836	3743	46	10091	7485	64	16144	13285	72	331264	258303	99	1.35695
99746	91869	99	33164	30986	82	1796	1483	22	3363	3338	32	7166	7122	44	12278	10794	60	233812	220831	86	1.35695
138938	121438	99	52697	45959	88	2255	1967	24	3523	3396	35	8056	7568	51	11674	10368	62	242907	232245	92	1.35892
196168	154297	98	83000	67322	95	3416	2713	33	6177	4711	44	12843	10320	64	17565	14622	71	380091	311209	99	1.36089
147617	119512	93	58489	47216	92	2507	2021	25	3943	3220	37	8815	7087	56	14293	11937	69	273647	228454	95	1.36187
141494	127679	88	69114	61967	88	2692	2510	26	4132	3911	34	9424	8851	53	15838	14881	71	313141	298426	88	1.36482
111470	104300	84	45855	42988	81	1817	1762	20	3122	2864	32	6588	6186	43	10886	10619	51	204320	193565	82	1.36679
141334	123718	90	50919	45030	89	2265	1830	26	4198	3465	40	8720	7819	53	13098	12325	66	272274	257343	87	1.36777
178271	138444	97	63311	49964	93	2308	1718	22	3702	3035	41	9501	7785	54	12771	9912	62	289031	229491	96	1.37171
207503	153033	102	78952	58085	98	3546	2683	35	5925	5262	45	13039	9949	62	20112	15496	77	400548	307444	97	1.37171
45074	44571	70	21935	21735	61	681	711	0	964	802	0	2402	2088	27	2931	3072	29	66583	65442	72	1.37269
130679	111602	96	54044	46734	87	2306	2076	26	3453	2996	34	7502	6182	50	11204	10543	53	252902	234130	87	1.37269
87534	82840	83	42194	40166	80	1456	1532	19	2874	2926	30	6530	6298	42	10224	9851	56	200450	193150	84	1.37565
149779	123714	91	62986	51208	92	2218	1781	25	4195	3020	46	7843	6813	49	12956	10040	71	246738	206671	94	1.37565
65437	62143	77	34343	32222	77	1155	871	0	1855	2039	20	3660	3579	32	7303	7286	46	136091	134869	76	1.38155
97052	91356	98	40114	38318	80	1335	1369	15	2508	2331	27	5653	5221	42	7832	7441	48	167331	159977	81	1.38352
89843	87214	79	30504	29373	78	1193	1304	14	2239	2130	27	4945	4549	38	7714	7701	47	164872	156719	83	1.3845
66767	65830	78	18448	18402	51	1053	1113	7	1317	1628	20	3803	3572	34	6441	6319	43	117820	118171	77	1.3845
89257	84052	83	25976	25192	77	1145	1151	9	2144	1847	23	4185	3898	39	6442	6641	41	136038	131383	79	1.3845
108273	101625	83	40022	37598	82	1814	1705	20	3338	2807	32	6200	6099	42	9235	8480	53	208057	200133	89	1.38549
70678	69998	75	26840	26252	76	1139	1091	6	1382	1898	18	4546	4636	38	6696	6545	43	143555	140603	81	1.38549
162267	135236	94	55342	45822	91	2266	1906	26	4306	3174	38	8910	7775	55	13904	11466	63	268403	225444	97	1.38549
184989	146538	95	73870	57329	94	2793	2300	30	4890	4110	45	9432	7480	57	13332	11448	65	271847	224648	96	1.38647
110971	104711	84	67686	64065	83	1976	1978	22	4311	4141	37	8237	8120	56	13174	12113	64	262685	251925	84	1.38745
60137	59448	79	14561	14507	49	877	693	0	1742	1344	15	2965	3012	31	5139	5066	39	106027	101397	77	1.38745
166450	124055	101	73796	56237	96	2154	1593	28	3482	2910	39	9493	7630	56	14191	11032	64	293013	229259	98	1.38745
217188	175413	100	96677	80027	98	3835	3179	35	6581	5013	49	15096	11986	74	23762	19586	94	471204	376364	102	1.38844
95088	88990	95	33281	32078	79	1998	1839	22	2931	2667	27	6351	6044	41	9737	9108	52	181457	167743	83	1.38844
95861	87027	83	45406	39729	83	1711	1641	19	3748	2582	37	6347	5660	45	10285	9009	54	210078	187018	91	1.39041
105786	100119	97	48823	46484	82	2001	1741	23	3594	3129	34	7755	7430	46	12145	11246	64	247194	234136	84	1.39139
247250	180034	109	126870	95590	106	4829	4028	39	7717	6023	49	17153	12617	72	25736	19505	97	550161	405001	107	1.39434
130783	117011	86	55735	49031	88	2082	1798	24	3007	2952	29	7607	6638	49	10303	9585	57	222311	203648	87	1.39729
97193	93695	80	36927	35295	79	1377	1409	15	2223	2219	23	5733	5302	40	8303	7283	57	170618	163131	80	1.39828
124534	107771	87	56025	48064	87	1776	1607	18	3947	3211	38	7214	6443	47	12379	11195	61	230281	209166	84	1.39828
69134	66279	82	27102	26287	76	1176	1144	9	2022	1766	25	3870	3770	34	6161	6115	42	118094	115095	74	1.39926
117436	103761	96	46117	42189	85	2206	1975	21	4030	3689	34	8639	7658	51	13059	11484	67	265191	249615	84	1.39926
93522	86855	82	32017	30500	79	1696	1901	19	2734	3043	27	7411	7225	44	12170	11898	58	229973	217723	80	1.40123
115231	102395	92	51973	46359	85	1873	1646	22	3678	3185	35	7260	6319	46	11393	10441	59	235086	219185	84	1.40123
84860	81824	80	28342	27222	78	1466	1419	15	2793	2636	30	5742	5741	41	9916	9806	57	192793	183296	79	1.40221
127801	113192	90	49527	42208	87	2174	2242	22	3570	3399	33	9073	8567	58	13339	12505	59	270722	242278	88	1.4032
97359	94464	80	22743	21798	64	1368	1477	15	2500	2558	29	6138	6219	42	10223	9483	58	206209	200088	82	1.40418
215475	140299	108	104494	71169	107	4216	2905	38	6739	4995	51	15540	10565	74	23323	16429	100	459093	326030	106	1.40418
224495	169666	105	74849	57990	100	3042	2349	31	5802	4454	47	12237	9269	73	17159	13291	77	342196	269063	103	1.40517
99078	96384	80	27329	26590	72	1403	1441	17	2498	2110	29	5475	5323	44	9744	9515	53	190686	178541	83	1.40517
100049	96889	81	24579	23712	61	1489	1508	17	2746	2648	28	5973	5884	39	9176	8889	48	193971	187777	82	1.40517
125780	110464	98	52758	45715	86	1923	1686	22	2834	2814	30	7530	6838	48	11969	11196	62	223908	207535	91	1.40615
120643	112188	84	59657	55070	84	2355	2466	24	3245	3104	34	7197	6697	43	11677	11083	51	228099	201965	89	1.40812
80321	77700	79	33850	33310	78	1289	1268	15	2459	2043	29	5533	5774	40	7942	7624	47	165221	158866	86	1.40812
98732	93839	91	49693	47640	80	1799	1787	21	3157	2973	33	5715	5732	40	10395	9534	55	208101	197258	86	1.4091
139135	120650	96	60912	51810	89	2272	1648	25	4014	3360	39	8240	7297	51	12839	11191	66	242119	218710	93	1.4091
133568	113557	91	55213	46305	89	2382	2146	26	4254	3425	38	8645	7369	54	13611	11846	68	278928	244808	92	1.4091
136243	116533	96	53750	45274	90	2426	2240	27	3355	3018	35	8634	7303	53	13015	12031	68	267770	234257	93	1.41009
140967	127875	97	65379	57956	87	2696	2361	28	3889	4089	38	8458	7826	48	14237	12658	71	276010	257234	89	1.41107
84497	80657	80	31626	29993	77	1647	1592	17	1828	2215	27	6063	5492	43	9100	8498	52	184396	172052	81	1.41205
95746	91775	81	22655	22130	61	1881	1682	22	2166	2231	25	6034	6008	39	9320	9028	63	192262	188023	85	1.41205
140279	121108	89	49666	41165	89	2167	1845	24	3482	3065	39	8009	7433	48	11025	10306	58	241472	220882	92	1.41205
114955	102054	86	54677	49501	85	1801	1519	20	3198	2809	33	6217	5927	42	10076	8645	59	190977	176024	86	1.41304
128802	113676	94	48352	42924	85	1801	1508	19	3670	3034	35	7165	6587	45	12446	11303	60	236987	219681	90	1.41402
239916	196573	102	142206	119637	101	5204	4208	39	10190	8638	56	20905	17034	81	32594	25689	97	650470	517546	105	1.41402
96909	92993	82	49215	47592	80	1419	1555	18	2839	2998	30	5899	5600	39	10195	9818	56	200173	189404	84	1.41402
108323	101720	87	49271	47853	81	2043	1859	23	2759	3009	29	7015	6496	45	10797	10038	55	216638	206984	87	1.41501
71876	69654	77	24503	23691	63	1511	1419	17	1931	2278	24	5470	5271	40	9566	9258	52	188238	179603	80	1.41501
52590	51017	75	13568	13354	47	718	783	0	1133	1225	11	2616	2691	29	4448	4367	37	83726	81907	68	1.41796
189125	152355	98	74300	59226	96	3110	2343	34	5493	4952	42	12379	9943	71	17963	14923	86	379275	325145	98	1.42189
103477	98631	83	40356	39004	80	1540	1599	19	2745	2795	30	5898	5632	40	9347	8699	55	203851	195458	89	1.42189
103637	97506	86	30908	29288	79	1998	1742	23	3486	3416	33	6772	6715	42	12477	11383	61	229914	213348	87	1.42288
63883	61014	76	26727	26176	75	981	959	0	1049	905	0	2956	2890	30	4220	4291	33	90870	86257	79	1.42386
150427	122206	92	58560	47519	90	2424	1744	28	3790	2893	35	8846	7381	53	11514	9384	56	269992	228822	93	1.42878
145178	136095	85	79141	72553	86	3153	2893	30	4980	4984	40	11528	10939	56	18906	17496	74	382863	365897	87	1.42878
161843	137716	98	66458	57452	90	2636	2410	28	4082	3735	38	8577	7565	49	13885	11934	70	246538	223401	88	1.42878
146198	121351	91	59054	47850	91	2292	1616	26	2973	2689	32	8237	6422	54	12248	10790	61	257473	222868	90	1.42977
85218	80743	89	25541	24827	71	1478	1382	16	2192	2147	22	4520	4303	36	6774	6467	47	143954	140660	78	1.43075
353242	240219	149	225734	162864	147	7504	5478	48	14147	10243	67	30388	20940	117	45753	33691	139	938346	646541	146	1.43075
97926	94376	84	29672	29373	70	1914	1754	20	2765	2375	33	6481	6312	43	10469	9838	58	222272	214511	81	1.43075
121840	112436	95	46707	43099	85	1932	1865	24	3450	2939	34	8231	7631	47	13216	12187	65	264761	258084	83	1.43173
158514	122698	102	62074	48378	94	2192	1780	26	4054	3769	36	9618	7527	60	15520	12852	70	320537	264303	95	1.43173
171778	126595	99	70565	51631	96	2712	1892	30	4324	3578	40	9924	7539	58	16993	12568	69	338877	252366	97	1.43272
104673	95400	89	50200	45431	83	1871	1720	21	2766	2334	29	6172	5761	42	9538	9042	50	194439	188799	81	1.43272
111566	103435	88	35386	33261	81	2121	2126	23	3815	3796	33	8025	7563	48	13205	12692	63	251572	238400	82	1.43567
105209	99150	85	41054	38939	80	1982	1858	22	2669	2497	30	5997	5532	41	9574	8850	53	199071	189671	84	1.43567
120407	110016	86	61244	54700	86	2319	2121	27	3115	2755	35	6982	6575	46	11695	10633	58	232108	210670	88	1.43665
103327	100746	83	31636	30470	78	1582	1423	16	2777	2489	31	6281	5893	42	9899	9315	51	200301	195087	83	1.43764
73439	72513	79	30861	29930	75	1319	1169	10	1294	1495	15	4562	4317	39	6951	7001	45	125472	125343	79	1.43764
224415	167784	111	128307	97021	110	4605	3518	38	8074	5901	61	17954	13119	81	26887	19862	101	621283	457146	114	1.43961
92706	88119	81	35971	34385	79	1386	1415	13	2394	1956	26	5152	4903	39	9051	8600	56	182058	172912	86	1.44157
173379	145932	99	67568	57691	90	3112	2665	32	4838	4336	39	10346	9263	55	18852	16112	74	369204	335171	97	1.44157
125092	115735	100	75190	69537	84	2387	2192	27	4242	3796	36	8885	8079	49	13104	12688	59	261051	249342	88	1.44157
98021	93581	84	23966	23505	69	1505	1217	17	3576	3184	33	6201	6196	42	10570	9750	56	215927	207705	88	1.44256
174683	144433	99	62401	49982	95	1820	1744	23	3562	3068	36	8318	7343	47	12803	10237	69	237942	199482	97	1.44256
134081	125761	98	55134	51994	83	2919	2510	28	4193	3612	32	9730	9415	53	14583	13782	62	288839	263345	92	1.44453
91932	88708	81	24961	24572	66	1566	1550	18	2341	2491	25	5575	5372	40	8006	8256	48	169068	158702	83	1.44551
152915	122968	94	55929	44446	92	1913	1454	23	4040	3415	39	8720	7146	53	14822	11867	73	278053	233393	97	1.44551
225332	182118	112	58870	47879	103	3984	3228	35	7366	5889	51	14097	12362	64	24709	20753	87	471948	417063	107	1.44748
387206	267378	155	249468	171781	150	8905	6265	50	16889	11038	82	34811	23720	120	54555	37272	146	1.04858e+06	767260	155	1.44748
156294	140863	92	61676	55394	88	2936	2624	29	4604	4173	39	11191	10648	55	18312	17111	77	339680	317366	93	1.44945
107059	102161	87	48664	46540	82	1876	1662	20	3093	2836	29	7033	6827	45	9537	9053	49	203584	189138	87	1.44945
158149	133826	96	48877	40974	89	2489	2426	27	5033	4273	42	10413	9386	57	17109	15381	78	344225	315182	95	1.45043
211743	168981	107	101415	80489	100	3949	3008	36	7334	6061	45	14822	12126	70	22858	18773	95	472000	390385	103	1.45043
94771	86351	98	32233	28637	98	1698	1695	19	2908	2897	33	5514	5085	40	9191	8045	54	189530	162453	98	1.45043
236936	184291	106	191801	160393	105	6576	5285	42	11872	9193	59	26098	20660	96	40010	32163	101	825078	658043	117	1.4524
123177	107674	89	51156	44566	86	2523	2051	27	3802	3013	35	7870	7263	46	12558	11282	68	254971	242301	91	1.4524
152901	121193	111	53127	39990	111	2455	1991	26	3128	2395	35	7434	5602	53	11722	8648	72	227263	172770	111	1.4524
81283	79709	78	32455	32017	76	1195	1266	14	1691	2078	20	4731	4685	36	7015	7358	45	149882	148549	81	1.4524
76840	75928	81	31602	30713	77	885	908	0	1902	1875	23	4947	4828	37	6869	6931	44	143973	138124	83	1.45535
161426	122622	98	73524	55471	97	2600	1912	27	4265	3000	39	9648	7526	66	15669	11117	72	292075	228366	100	1.45732
99946	92568	86	46709	45300	81	2019	2222	24	3629	3563	30	8200	7607	52	13141	12351	57	262354	242170	87	1.4583
79461	76643	89	16049	15678	52	1414	1401	14	1910	1938	20	4892	4816	37	7614	7559	49	150768	148340	81	1.4583
124148	113155	88	56991	51892	87	2628	2237	27	3938	3576	38	8435	7694	48	13541	12416	67	264106	246775	88	1.46125
118426	111373	88	49527	47295	81	2227	2081	23	3687	3833	31	8513	8248	49	12877	11990	71	251159	240254	83	1.46224
210856	164845	101	91816	72075	96	3221	2521	35	5421	4327	46	11192	9062	63	17762	13659	84	404270	337994	98	1.46421
158177	135839	93	69928	58477	90	2612	2141	29	4272	3104	42	9438	8373	55	14544	12931	69	315763	288517	92	1.46421
77848	75286	78	26199	24752	77	825	912	0	1781	1765	19	3737	3678	32	6563	6613	41	136580	132652	77	1.46617
124614	110003	88	50442	44752	86	2228	1997	24	3415	3157	36	8679	7407	51	14834	13154	70	264940	238581	93	1.46716
78647	76905	81	41187	40160	78	1091	1176	9	1761	1490	24	3991	3968	34	7637	7469	45	133445	129213	79	1.46814
91136	86899	83	29695	28650	78	1969	1567	22	2523	2885	26	5647	5431	41	8884	8848	49	179649	166798	86	1.46913
86263	82326	87	27002	25731	77	1317	1193	11	2292	2289	29	5100	4957	41	7349	6811	47	160772	158636	85	1.46913
228023	185874	112	129235	107041	99	4352	3809	36	7656	6571	46	16837	14246	70	28210	23593	96	548213	471861	104	1.46913
128276	110209	97	59930	52201	86	1642	1396	22	3360	2714	35	6974	6246	48	10626	9290	53	214700	191751	90	1.47109
155974	139092	91	75354	67365	89	4084	3775	33	6910	6519	40	15156	13971	69	24938	22490	86	500274	431161	100	1.47109
128862	120126	85	56860	53144	86	2328	2073	26	4090	3529	39	8957	8393	51	13415	12518	67	260494	243396	96	1.47109
188184	146250	96	75574	57482	94	2640	1975	32	4375	3658	37	9541	8014	58	15487	12168	70	309140	253498	96	1.47109
112800	105287	84	50451	45770	83	2038	1871	25	4030	3691	35	7840	7181	49	12262	11099	65	246951	223291	96	1.47109
170386	132515	94	72970	56787	94	2450	1657	30	4678	3773	41	9472	7496	54	13416	10676	61	281621	224709	97	1.47208
157650	134283	98	88819	78607	91	2763	2483	30	4640	4295	39	9514	8767	52	15858	14449	67	322498	294370	94	1.47208
157024	132690	93	66834	57551	91	2785	2347	29	3951	3584	35	8431	7590	51	14702	12275	70	275633	241380	98	1.47208
169590	151716	107	89929	82143	91	3136	2807	31	6765	6186	47	14631	13206	69	21643	19278	82	455752	419035	97	1.47405
164334	138365	94	74834	63528	91	2901	2243	30	4085	3700	39	9153	7689	53	14386	11888	65	295238	250753	96	1.47405
97425	92041	83	43724	42046	79	1441	1384	14	2896	2747	31	6406	6583	41	9119	8785	56	198056	198030	84	1.47503
135658	106670	92	58312	45185	90	2281	1781	26	4098	3427	39	8338	6525	51	13992	11989	68	286139	235089	96	1.47503
159170	128934	108	65992	53933	92	2776	2218	27	4476	3759	40	8608	7710	50	14281	11552	66	287439	250487	94	1.47601
74777	70410	80	21581	21275	65	896	780	0	1559	1145	15	3121	3192	31	4672	4529	38	101702	96894	79	1.47897
147285	122561	92	62177	51603	91	2791	2252	30	4954	3483	41	10479	8862	59	16236	13881	81	334606	276509	98	1.48192
106556	96403	85	34665	30604	81	1630	1396	16	2709	2421	33	6144	5622	41	9816	9373	60	199437	183713	88	1.48192
114743	109386	84	25515	24273	73	1876	1722	21	2922	2571	26	6455	5888	42	9116	8458	59	192977	182765	91	1.4829
73305	72450	79	30959	30724	76	1011	910	0	1587	1518	15	4215	4081	37	6650	5922	45	129116	120817	82	1.4829
157454	128754	93	70174	57984	92	2800	2368	29	4547	3623	40	10775	8800	61	15582	12668	71	315125	275863	94	1.48389
178864	141755	99	74870	59118	96	2669	2085	29	4292	3538	38	10800	8092	62	14398	11170	69	304421	248948	98	1.48684
72209	73397	76	22022	21678	59	1093	1077	9	2485	2602	27	5556	5032	43	8075	7799	45	178746	172589	82	1.48684
257718	182636	115	103372	73594	109	3417	2462	36	6558	4983	47	14380	10385	75	21492	14944	91	416828	310795	112	1.48684
173749	146562	94	57486	48895	91	2884	2463	30	4672	4248	38	11213	9869	59	17743	15088	71	358757	327572	93	1.48684
106661	94709	87	51554	45478	84	1304	892	0	2946	2514	29	5682	5709	40	9287	7953	53	176504	161156	82	1.48782
85336	83480	79	29675	28971	77	1309	1172	11	1996	2125	24	5048	4999	39	7756	7591	49	155261	150617	83	1.48782
77327	70977	92	28565	27384	78	710	873	0	1211	1393	16	4268	4020	35	5884	5569	42	120794	117313	78	1.49077
179809	159497	93	79798	71241	90	3945	3519	34	6102	5703	44	13439	12564	63	21284	19304	85	398177	364888	91	1.49077
99762	94029	82	44089	41092	81	1584	1571	18	2927	2912	31	6199	5959	42	8943	8299	53	209788	201014	80	1.49176
72745	71736	76	21475	20849	60	944	902	0	1878	1862	25	4870	4464	38	6636	6372	45	136077	128553	80	1.49176
157964	136418	92	57926	49908	91	2589	2239	28	4909	3873	43	9923	8766	58	15861	13905	70	308593	281123	90	1.49274
132486	115785	93	51884	43312	89	2295	1778	28	4206	3227	42	8482	7593	53	12067	11088	58	265405	232591	87	1.49274
132291	110566	89	67545	57790	89	1811	1699	22	3204	2812	34	7460	6312	51	11681	9961	64	245862	216570	93	1.49569
191556	143027	103	79761	57555	100	2880	2061	32	4508	3652	42	10764	8019	62	15678	11825	77	321874	252834	101	1.49569
167433	141927	93	93832	81525	93	3147	2730	32	6317	5443	42	11388	10211	55	17736	15500	78	357743	329694	95	1.49963
89577	86887	84	32539	31246	77	1204	1021	6	2245	2349	24	4237	4324	34	6918	6255	43	143436	133720	85	1.5016
181348	154603	97	81366	69437	93	3057	2456	31	4874	4283	39	10841	9209	57	17084	15518	80	325265	292473	97	1.50258
101368	96679	83	29824	28582	79	1712	1464	17	2737	2293	27	5666	5586	40	9022	8763	50	194050	183792	86	1.50357
153193	122483	99	63976	51715	92	2388	1768	27	3873	2755	41	8426	6575	50	14598	11887	75	290810	249472	96	1.50455
95158	90024	82	43055	40583	81	1807	1654	18	2837	2225	30	5590	5196	41	8583	7718	50	183947	177095	84	1.50652
219866	163258	107	88584	65671	102	3566	2446	35	5986	4349	51	13921	9997	65	19333	14572	80	383980	299344	105	1.50849
98444	88445	86	46616	41884	83	1250	1339	14	2418	2021	28	5420	5265	39	8467	7896	55	157064	148917	85	1.50947
96216	92019	86	28687	27770	78	1595	1845	19	2646	2657	28	4869	4887	38	8089	7937	51	165766	158792	89	1.51144
75911	74640	83	34803	34070	77	857	959	0	1590	1542	19	4487	3861	39	6929	6612	46	134336	128988	87	1.51439
138209	119286	105	51646	44054	90	2435	1828	29	3470	2962	30	7195	6376	46	11270	9418	62	227589	203231	93	1.51439
93897	89530	86	36707	35656	78	1446	1157	17	2403	2470	28	5519	5054	40	8519	8398	54	168289	157892	85	1.51538
182488	141261	98	74016	56552	96	2228	1790	29	4952	3463	41	10466	8320	54	16657	13320	77	322043	260599	101	1.51538
112278	102776	94	38263	34814	83	1704	1706	19	2794	3041	29	6695	6292	44	11298	10888	56	234074	222696	89	1.51636
84670	82123	80	33030	32115	77	1685	1459	18	2451	2811	28	5585	5599	39	8328	8404	48	167120	161874	83	1.51734
187825	146521	104	77415	60270	96	3343	2586	33	5484	3959	46	11862	9659	59	18863	15055	76	398383	334174	112	1.51734
174906	153628	94	96530	85097	91	3193	2726	31	6272	5173	48	12152	11218	60	18946	16213	71	375035	322772	93	1.51734
21283	24225	45	14552	15045	45	269	283	0	157	395	0	1662	1559	21	2351	2040	30	52022	52315	67	1.51734
51391	50792	77	14214	14406	46	521	569	0	684	947	0	2225	2140	25	4159	4191	34	84254	82873	74	1.51931
123234	110739	95	53682	48729	85	2465	2241	27	4061	3647	34	9193	8318	53	14966	14767	66	302451	290780	102	1.51931
165694	142300	109	80636	69645	109	2554	2229	26	5093	4166	38	9365	7781	56	13941	11943	76	307312	250871	109	1.51931
205225	172577	95	82873	70841	94	4378	3829	38	7488	6280	49	15785	14002	77	24471	20147	92	464577	397238	112	1.51931
131950	110753	91	49685	40010	90	2270	1837	27	3780	3639	36	8664	7437	49	12610	11096	69	268117	240203	90	1.5203
147656	127435	93	79332	68783	92	3454	2941	32	5657	4924	43	11845	9988	61	17371	14997	77	355255	303715	93	1.52226
90271	87187	85	33339	32627	78	1579	1622	17	2288	2412	26	5538	5351	42	8893	8566	52	185895	173264	81	1.52325
109185	102660	85	38361	36332	81	1650	1635	17	2428	2709	27	6345	5507	44	9219	8507	51	197018	187165	86	1.52423
57095	55084	77	26857	25848	74	682	622	0	1140	1043	5	2756	2649	29	4329	4417	34	91835	91471	71	1.52423
68413	64897	78	23656	23166	72	1052	1008	3	1419	1274	18	3378	3516	30	4501	4755	36	101129	95349	80	1.52522
146263	133360	88	60066	54401	85	2531	2612	24	5112	4245	41	10373	9681	49	15873	14386	68	327179	302861	93	1.52817
217044	166175	103	86231	66027	100	3071	2243	32	5244	4350	44	10178	7715	58	16494	12197	78	318638	252100	104	1.53014
157125	131459	99	58809	49737	91	2434	1905	26	4321	4018	38	8957	7516	51	13951	11669	67	291822	256463	96	1.53112
124428	109397	89	40840	35692	85	2224	2076	25	3609	3174	38	8929	8219	52	13868	12775	66	264925	246266	90	1.5321
105165	96585	85	52464	49011	83	1556	1437	16	3344	2847	34	6612	6534	42	10811	10549	58	221824	214627	84	1.5321
92667	89662	81	27281	26583	78	1541	1507	16	2782	2380	28	4827	4934	37	8299	7954	45	172502	161331	82	1.5321
84966	80702	81	22874	21853	65	1506	1340	17	2868	2895	27	5666	5658	43	8571	8223	51	178286	171445	81	1.53309
166502	130264	95	70503	56117	94	2323	2110	25	3957	3516	34	9298	7479	55	14781	12092	74	279315	234205	96	1.53998
142709	118415	90	54641	44255	89	2346	1892	25	3754	3018	39	8609	7141	53	13476	11272	66	269406	230969	91	1.53998
277713	211640	135	199838	158537	121	9400	7255	47	16467	12535	78	35357	27463	115	52974	42532	118	1.04858e+06	816039	131	1.54293
128255	112658	94	53678	44691	92	2049	1689	23	3270	2589	34	7149	6393	47	11109	9213	62	233883	196045	104	1.54293
137187	118519	100	62284	54388	91	1681	1309	18	3182	2883	33	6215	5093	46	8824	8267	51	191434	172521	93	1.54293
186898	149868	103	87195	70982	96	2611	1923	33	4397	4022	41	10018	7788	63	15621	13610	72	315597	265084	98	1.54391
140424	117946	92	57461	47161	88	2128	1745	24	3814	3625	38	8072	6836	53	12270	10060	65	250070	209205	91	1.54391
168498	130511	99	66879	52039	94	2658	2314	28	4223	3645	39	10856	8646	58	15816	12987	68	327256	263963	98	1.54588
107299	97744	87	45824	41325	84	1860	1660	23	2529	2485	29	5968	5655	40	8762	7723	59	175305	165476	86	1.54686
75162	74605	77	25541	23681	77	1071	1136	9	1512	1685	16	4708	4663	37	6234	6247	47	139513	139072	82	1.54785
225135	187050	101	106672	89826	99	4436	3461	37	8738	7467	59	17682	14721	77	28198	23974	93	574358	464101	102	1.54785
147485	132229	94	71273	62537	88	3076	3014	28	4779	4676	41	10919	10175	56	16151	14076	69	333095	307154	88	1.54883
177934	139759	94	74876	57732	94	2527	1806	30	4520	3651	40	9861	8309	58	15582	12790	73	316550	256725	92	1.54883
162079	136761	90	140826	120093	92	6759	6076	39	11905	10638	64	28282	26059	82	49474	44850	86	941939	852493	93	1.54982
73279	70550	81	27492	27079	72	1171	967	0	1990	1579	20	4132	4143	36	6687	6805	41	142918	139064	77	1.54982
288287	205479	128	195337	154001	120	6294	4896	43	9633	7270	56	21447	16699	87	34579	27366	113	672548	547682	117	1.5508
172510	138867	99	86779	70506	96	2352	1870	26	4655	3860	40	10366	8697	59	16530	14684	72	319005	277763	92	1.5508
140261	128244	87	68196	61186	86	2666	2498	26	4892	4333	44	10819	9925	56	17464	15672	71	333593	299497	87	1.55178
92800	87027	82	50119	47641	81	2021	1904	22	3407	3615	34	6624	6357	43	11619	11181	55	210027	201360	78	1.55277
85893	76807	83	36239	31734	82	1185	925	0	2304	1841	23	5003	4520	42	8168	6694	53	156888	140285	80	1.55375
125175	108347	91	44746	37583	88	2321	1973	26	3757	3401	34	8034	7254	50	13610	11854	69	265473	247528	87	1.55572
273770	182229	122	103248	68862	117	3834	2501	39	7162	4991	57	14601	10155	71	22732	16316	92	473458	336762	116	1.55769
249999	177134	110	102881	73314	106	3698	2353	39	6645	5099	48	13855	9877	71	21609	15573	94	430311	320025	104	1.55769
199459	164332	97	94312	78537	95	4136	3371	36	6324	5547	49	13412	10944	65	21911	18469	88	424111	349086	98	1.55867
88023	84002	82	40679	39632	79	943	926	0	2159	2026	24	5178	4834	37	8169	7574	50	171082	163298	82	1.56064
231042	203473	102	152218	132722	96	5377	4733	37	9351	8516	49	20738	18042	80	30695	25517	90	601052	514066	99	1.56261
103288	97617	85	36110	34573	80	2138	1988	23	3095	2759	30	6623	6115	45	10773	9934	61	210943	201756	84	1.56359
165925	143388	92	66300	59017	89	3094	2497	33	4990	4978	39	11061	10205	53	17821	16956	82	365456	340156	91	1.56359
332007	244239	140	129282	93387	138	6786	5123	43	11944	9186	60	24266	17904	92	36211	27067	125	754439	556128	143	1.56654
76158	73829	79	19414	19035	55	1228	1303	12	2475	2365	23	4070	3958	33	7031	6122	48	141951	135868	79	1.56654
175891	142995	112	76982	62972	96	2964	2395	30	4704	3661	42	10346	8767	56	16939	14399	73	326443	283331	112	1.56654
246141	176053	119	93405	66744	114	4102	3078	38	7627	5148	53	15389	11256	68	25010	18073	101	480647	356448	117	1.56753
89515	86645	82	37541	36061	79	2098	2037	21	3810	3312	42	7857	7451	49	13019	12806	60	246303	235429	85	1.56753
58637	58238	75	18849	18494	55	1048	1046	8	1319	1537	14	3637	3544	33	5710	5791	41	100763	96593	79	1.5695
117028	111834	86	30807	29120	81	1857	1834	20	2864	2467	30	6375	6218	41	11830	11279	61	244958	232925	88	1.57048
170337	150851	93	69217	60474	89	4195	3984	34	5773	5611	41	15036	13881	66	23420	21390	86	450415	409710	93	1.57146
149743	121673	95	53653	43068	91	2269	1884	27	3760	2902	38	7697	6345	51	13443	11536	67	252134	211306	92	1.57146
139249	125750	88	54768	48558	85	2511	2235	28	4029	3408	37	8367	7357	50	13572	11758	62	263105	244302	89	1.57146
153392	118894	96	54562	40292	93	2307	1933	29	4162	3677	37	9145	7344	56	13480	10292	67	267921	212930	93	1.57245
96068	90301	83	40168	38894	78	1462	1458	20	2293	2172	23	6340	5830	41	10161	9492	59	195599	191406	82	1.57245
116356	102280	88	51461	44375	87	2240	1839	24	2795	2795	30	7063	6353	47	10353	8912	57	225101	202000	87	1.57245
180297	154445	93	86054	73779	93	2555	1782	30	5563	5382	44	9605	8530	54	14545	12678	67	330247	304618	95	1.57245
47757	45202	80	24046	23809	72	619	552	0	1510	1348	12	1870	1857	21	3338	3320	33	66321	64552	75	1.57442
317552	222028	135	199935	140331	130	7720	5096	48	12349	8265	64	26803	18468	114	43250	29184	125	826793	548609	134	1.57442
118620	103777	88	51506	45068	86	1564	1418	19	2740	2975	31	6210	5296	45	9531	8867	54	189413	174358	87	1.5754
107218	90763	87	49187	42407	85	1668	1415	17	3347	2551	33	5252	4993	42	8874	7671	53	182975	165489	87	1.57638
84511	81461	92	33128	31808	79	1520	1505	16	2263	2416	23	4337	4280	37	6933	6972	41	135640	127460	85	1.57835
144287	123648	90	64886	54934	89	2791	2056	29	4187	3381	41	9085	7693	54	13723	11533	68	262424	227009	89	1.57835
117661	106823	88	43467	39961	83	1912	1857	21	3126	2859	30	7407	6721	47	11750	10835	63	227412	211808	85	1.58032
181480	150374	97	79613	66279	94	3204	2562	33	4811	4109	37	11117	9457	59	18131	15234	84	344385	312458	95	1.58327
79640	76059	83	17799	16854	53	1404	1317	13	2350	2133	29	5049	4969	39	8052	7644	52	162468	158011	81	1.58426
87469	82454	85	26436	25393	76	1038	1013	3	2018	1868	23	4724	4604	38	8592	8263	45	153299	145915	78	1.58721
249309	204916	105	184350	155224	105	5553	4843	40	8934	7557	55	19157	15928	77	30200	24982	96	592268	506385	101	1.58819
81287	77316	82	28256	27542	77	1255	1350	15	2729	2430	29	5390	5113	38	8253	7697	51	160260	149718	77	1.58918
82859	78557	79	29733	28327	77	1304	1121	11	2838	2534	28	5725	5529	41	7369	7537	42	169526	165965	78	1.58918
91576	86290	83	38786	37032	80	1782	1659	19	2560	2594	26	5650	5660	40	9591	8313	53	178166	170487	81	1.59016
119336	112513	84	50391	47431	81	1818	1827	22	3115	2815	31	7473	7090	49	11357	10093	57	235142	225016	82	1.59016
94263	86290	97	34914	31830	79	1584	1553	17	2335	2604	28	5765	5344	42	9189	8195	53	182798	166850	83	1.59114
81356	77084	79	33256	31282	78	1702	1550	20	2287	2222	26	5450	5092	41	8393	8106	51	164476	163421	76	1.59114
88168	80373	93	36160	32521	80	1640	1488	18	1426	1822	22	4662	4430	37	7273	6298	54	157681	151218	80	1.5941
103922	98106	83	34078	32539	80	1566	1713	18	3035	2637	31	6099	6150	43	9605	8636	56	198187	190145	83	1.59508
268050	192451	120	123286	90613	116	4497	3430	39	8967	6155	56	17792	13279	75	25615	18487	100	514791	364473	119	1.59902
145019	126366	100	64927	56996	89	1693	1616	18	3258	2684	33	6890	6163	46	11069	9856	57	218507	198704	92	1.60492
130000	119399	88	66357	61464	85	2130	1845	26	3697	3395	31	7339	6924	48	11721	10654	64	240662	225608	87	1.60492
143023	117512	92	51507	42482	90	1875	1624	23	3457	3043	34	7887	6561	49	11311	9791	59	233727	197068	93	1.60492
145392	130192	89	60906	52918	89	2180	1781	24	3412	3129	34	7439	7052	47	12264	11709	60	246658	227794	89	1.60492
94901	90641	84	32844	31718	80	1865	1599	22	4010	3947	34	9632	9042	57	14535	13479	68	280433	270438	86	1.6059
116396	106278	86	40356	37482	83	1796	1572	19	3121	3121	31	6539	6330	42	10273	10046	54	222936	214317	87	1.6059
81538	78606	80	23777	22994	70	1365	1305	15	2148	1713	30	4772	4541	39	6747	6173	48	147497	142359	77	1.61181
61126	58445	88	34827	33375	76	758	709	0	1609	1362	19	2595	2327	31	4041	3903	37	79209	77839	67	1.61279
42373	41210	69	22118	21059	66	587	558	0	585	662	0	2357	2305	25	3202	3444	30	62784	63713	58	1.61279
155273	139992	89	86319	78642	90	3244	2924	30	5142	4709	39	11180	10495	58	17183	15622	70	353108	313977	91	1.61476
43809	41187	73	13552	13607	47	475	395	0	438	690	0	1977	1956	23	2729	2868	29	58044	59943	69	1.61574
91149	86853	81	56994	54052	82	1888	1975	23	3616	3530	31	7416	6835	45	11476	10443	59	227404	210820	79	1.61574
143009	122655	92	56438	47928	90	1771	1502	19	3854	3479	36	7757	7250	47	12206	11559	64	231260	203709	92	1.61771
142786	121366	91	69865	58708	89	3019	2542	31	5763	4650	46	12958	11531	59	20290	17892	79	406918	362645	91	1.61771
251236	170650	109	108905	70938	109	4026	2461	42	6120	4110	52	14492	9932	72	22452	14813	89	451653	302108	109	1.6187
93152	87490	84	40880	38243	81	1329	1119	10	1890	1741	20	4381	4230	36	7491	6962	46	147698	139572	80	1.6187
102809	92864	83	46252	41224	84	1850	1652	23	2827	2850	32	7892	7325	50	12801	12266	63	238636	221305	85	1.61968
156241	124045	106	77277	65313	93	2686	2116	29	3818	3397	37	9671	8379	56	13586	11424	71	296484	260580	92	1.61968
46468	45275	82	12756	12521	46	818	762	0	1388	1508	14	2978	2825	30	3817	3826	32	86087	83977	75	1.62362
126130	117226	91	51997	48888	82	1922	1844	22	3524	3550	31	7914	7654	46	14211	13525	65	268315	248556	89	1.6246
131237	113245	89	54002	46443	88	2009	1913	23	4162	3633	35	8177	7103	51	12567	11641	60	239342	213214	90	1.6246
158987	145755	89	86605	80287	87	3026	2657	30	5271	5161	42	11243	10452	60	18587	17677	71	369084	333688	91	1.62657
112644	106035	82	42591	39874	82	1299	1349	15	2523	2566	27	6532	6105	47	10574	9257	56	210334	202885	88	1.62755
154326	133415	95	75025	66002	90	2740	2363	28	5230	3949	45	11443	10398	56	17486	14421	75	353007	306459	94	1.62755
74963	75897	73	34399	33689	76	1119	1143	10	1892	1824	21	4501	4252	36	6451	6383	41	134656	133738	82	1.62755
86383	82338	80	30403	29836	77	1523	1484	17	1967	2273	26	5162	4984	39	8632	8513	50	169083	165417	83	1.62854
179933	142217	98	75923	60906	96	2335	1706	27	4706	3563	49	9778	7535	61	15090	12040	71	308672	252111	100	1.6305
59136	57650	75	30889	29641	76	917	861	0	1146	1374	12	2718	2687	28	4112	3802	37	78718	75905	75	1.63346
108420	103913	84	41732	39778	80	1303	1240	12	2754	2485	31	5305	5083	42	8884	8589	50	186511	173207	85	1.63346
302059	229102	134	143957	108500	135	7892	5811	48	10584	7682	59	23917	18578	89	36593	27937	127	745328	556692	139	1.63444
203074	170041	107	118095	100407	98	3487	3048	31	7247	6192	52	15595	13691	66	23672	19905	94	465999	382758	107	1.63542
122442	110972	88	46849	41780	85	1886	1664	23	4167	3786	39	7796	7240	53	12297	10973	64	245531	226715	90	1.63542
86907	83327	80	35512	34782	78	1083	1140	11	2236	1910	26	5057	5067	39	7887	7640	46	164817	158847	85	1.63641
114366	108040	84	40899	38754	81	1579	1377	18	2899	2619	35	5948	5711	42	10690	10267	57	216459	208268	88	1.63739
156226	135013	92	46614	40126	90	2216	2142	23	3313	2999	36	7839	7270	45	10971	9723	61	228013	208084	92	1.63838
107062	100691	86	55914	52099	84	2341	2201	26	4004	3646	35	9624	9293	51	15646	15035	62	309415	293239	87	1.6433
95183	90145	90	32821	30724	79	1158	1009	2	2357	2344	26	4535	4263	37	7280	6830	48	153471	147433	82	1.6433
193936	138256	102	83366	61107	100	3393	2522	34	5470	3873	51	12170	9317	64	18289	13600	81	374810	284827	101	1.6433
118618	101376	86	45615	40065	86	1764	1706	20	2540	2217	27	6667	5561	47	8907	7910	52	185998	166561	85	1.64428
91499	87420	83	46546	45373	80	2148	2174	25	3843	3837	33	7983	7285	50	12222	11847	59	238639	226549	83	1.64428
106053	99746	85	39074	37301	80	1846	1847	21	3118	3102	29	6285	5786	42	10286	9084	58	205370	191952	82	1.64526
68599	66514	77	27039	25348	77	1228	1286	15	2305	1539	26	4126	4033	35	6895	6731	50	137289	133413	77	1.64625
99621	94951	83	44275	42315	81	1810	1750	22	2901	2472	33	5717	5590	41	9336	9069	63	205155	193923	79	1.64723
102118	91549	85	42225	37586	84	1347	1216	12	2995	2865	30	5663	5296	42	9036	8420	51	188909	181043	81	1.6492
91628	88117	81	18516	17723	56	1788	1568	23	2639	2539	26	5251	5117	40	8757	8314	52	173121	165165	80	1.65018
100326	93905	85	32787	31410	81	1856	1856	20	3032	3034	31	6801	6714	44	11167	10386	61	225823	213652	86	1.65117
111086	103795	86	41639	37439	82	1549	1568	18	2950	2867	28	6467	6043	43	8806	8903	51	193385	178721	86	1.65215
43743	43199	73	12516	12489	44	616	559	0	1466	1541	18	2455	2588	26	3226	3446	30	79829	77833	77	1.65215
97028	91900	83	38222	36740	79	1546	1645	18	2516	2271	28	5766	5435	42	8676	8109	49	172670	163386	89	1.65412
161910	141611	104	55353	49406	89	2753	2445	28	4254	3995	36	8992	8367	51	13572	12680	64	281925	263345	92	1.6551
150418	123156	96	53706	44546	89	2373	1799	28	4205	3490	35	8680	7675	53	14742	12133	70	280557	243920	96	1.6551
118241	110143	87	42595	40762	83	2147	2297	22	3408	3158	33	8083	7955	45	11965	11850	55	251848	236979	91	1.65609
112749	105821	84	45223	42801	82	2173	1851	25	3509	3167	33	7317	6970	48	11384	10350	58	211211	195902	87	1.65707
127923	115896	88	65272	59518	87	1816	1615	20	3054	3211	30	7503	6982	47	10665	10042	59	221373	214025	91	1.65904
189498	153984	95	104100	85005	95	3588	3044	35	5236	4418	43	12350	10260	62	19300	16499	86	391969	351338	97	1.66101
251575	179010	117	90930	65171	114	4168	2788	40	5961	4804	45	14195	10496	67	21790	15775	86	436933	331662	121	1.66199
213694	165084	110	81448	62892	98	3784	2817	36	5442	4613	44	13006	10370	66	19987	16095	80	415635	340091	103	1.66199
149722	115352	97	60283	46543	94	2062	1590	28	4408	3078	43	9245	7228	54	14755	11797	66	301554	232477	99	1.66298
222364	187668	112	129599	108522	98	4908	4011	38	8120	6551	53	17297	14312	75	25743	21918	92	514538	432208	103	1.66298
98416	90355	83	36888	34082	79	1693	1527	20	2596	2676	25	6202	6323	39	8861	8313	52	177197	171786	85	1.66396
90559	87343	81	34266	33312	79	1497	1477	18	2203	2278	27	5548	5214	40	8638	8829	47	187276	180278	86	1.66396
63374	61342	76	20231	19628	60	792	756	0	1486	1572	21	3609	3765	31	6076	5959	43	123570	122996	83	1.66494
114267	104321	87	53473	46806	86	1998	1710	22	3609	2739	36	7904	7623	50	11785	10647	66	242254	218189	89	1.66593
157264	135189	107	87869	77914	90	2915	2629	29	4450	3769	38	9976	9297	54	16021	15329	67	308980	283599	93	1.66593
187743	141853	103	82651	60882	99	2941	2339	30	4385	3691	43	9547	7288	59	14493	11733	74	298770	226890	105	1.66888
136197	104323	92	71868	54503	93	2248	1497	28	4299	2920	41	7789	5792	54	12260	9151	65	246033	183024	98	1.66888
[truncated: 7,676 more rows]
