# Supplementary material for: Phenotypic heterogeneity follows a growth-viability tradeoff in response to amino acid identity
Source: Nat Commun. 2024 Aug 2;15:6515. doi: 10.1038/s41467-024-50602-8 (PMC11297284; doi:10.1038/s41467-024-50602-8)
Supplement: Supplementary file 6 — Source Data [file 41467_2024_50602_MOESM6_ESM.zip › source_data/fig6cde/240423/240423_1445_yATP_A4_NH4.csv]

FSC-A	FSC-H	FSC-W	SSC-A	SSC-H	SSC-W	BL1-A	BL1-H	BL1-W	VL1-A	VL1-H	VL1-W	VL2-A	VL2-H	VL2-W	VL3-A	VL3-H	VL3-W	YL2-A	YL2-H	YL2-W	Time
197345	152179	100	95208	74518	97	3578	2571	35	5473	4481	46	11823	8974	66	18307	13398	87	382854	288067	101	0.00319187
48205	47615	75	15140	14984	47	782	655	0	990	1460	15	2806	2768	30	4053	3808	36	84617	81868	78	0.00425582
98193	93836	80	25047	23939	71	1388	1378	15	2150	2278	21	4651	4795	36	7784	7309	46	160156	148054	83	0.00531978
157088	135817	92	81574	72455	90	3379	2913	32	5679	5175	40	12685	11188	65	21121	19523	84	412337	386275	96	0.00531978
188276	164291	96	96909	85225	93	3772	3360	33	5922	4555	47	13139	11344	59	19519	17303	80	370893	307764	98	0.00744769
264851	179737	119	99611	68163	116	4997	3168	44	7673	5321	55	16162	11069	72	23667	15331	110	444907	284867	121	0.0106396
92572	88495	81	26343	25636	77	1309	1513	14	1891	1804	23	4197	4190	35	6220	6045	40	139839	137652	82	0.0117035
74672	72433	83	32562	31415	76	1264	1321	13	1196	1438	17	3838	3658	35	5945	5720	46	116472	112280	77	0.0159593
200051	150527	98	68931	50505	95	4247	3013	38	6019	4798	44	12219	9594	63	16838	13603	72	337699	256969	98	0.0159593
161174	136517	93	55885	48181	91	2726	2244	29	4460	4066	36	9639	8872	49	14255	13089	62	303386	283564	89	0.0170233
134974	117965	88	56899	49013	88	2380	1913	27	3536	3017	38	7940	6693	48	11650	10185	66	250939	226520	89	0.0191512
90813	87589	82	48421	48031	78	1532	1439	17	2653	2615	27	4982	4676	37	8082	7970	46	171173	162185	80	0.0202152
143927	128312	89	65545	59466	87	2123	1869	26	3304	3241	32	7095	6827	49	11457	10927	58	213109	194314	82	0.0212791
180688	153277	94	78413	66289	92	3068	2421	30	5279	4497	49	10877	8891	58	15253	13026	67	304769	268691	91	0.0212791
52280	52175	73	17223	16848	53	493	476	0	1069	1146	8	2423	2473	27	3518	3374	34	76174	72445	71	0.023407
94736	82501	87	41976	36339	84	1520	1112	13	2638	1915	33	4530	3920	41	7515	6517	50	142478	125415	80	0.023407
103187	95472	84	54651	51568	81	1337	1320	13	3191	3245	32	6061	5782	43	9372	9160	50	200425	191268	82	0.024471
153307	134123	100	66163	59009	88	3202	2790	32	4003	3734	38	10098	8614	63	15701	14226	66	323670	268594	87	0.0276628
180366	140668	99	72693	57484	96	2731	1976	30	5107	3720	40	9943	8293	56	14829	12431	63	290696	242569	96	0.0297908
151197	115102	95	60906	45396	93	1821	1488	23	3560	2471	39	8345	6749	52	13917	10822	80	285824	224153	100	0.0308547
138475	121483	89	42523	37346	84	2584	2019	29	4311	4178	34	10896	9766	59	16915	15316	69	323482	301462	87	0.0308547
63919	62940	75	28050	26583	72	1224	960	0	1485	1767	20	3554	3434	33	5643	5657	44	110221	107265	77	0.0319187
89138	88357	79	32177	31449	77	1844	1951	21	3699	3653	32	7671	7508	47	13599	12737	61	262633	242826	87	0.0319187
235794	165950	103	114953	86200	102	3483	2468	37	6353	4072	57	12149	8783	66	17644	12953	78	337351	241442	105	0.0319187
106840	101871	82	44881	42874	80	2397	2136	25	3810	3963	34	8573	8435	48	13603	13422	66	263062	251191	82	0.0319187
250517	200659	109	100851	76929	106	4428	3600	37	8375	7636	56	17402	14141	74	27527	21828	101	531266	442063	111	0.0319187
156305	139748	91	70374	63373	87	3074	2649	32	5283	4817	43	11120	9501	61	16436	14832	70	328948	276324	91	0.0329826
143997	122426	107	62654	53234	89	2489	1997	27	3708	3094	37	8760	7277	53	13650	11982	62	267457	217224	107	0.0329826
196101	165461	105	92585	79276	93	4233	3538	37	6827	6092	45	13171	11638	61	18463	16203	67	372198	341282	97	0.0329826
114462	106125	86	50604	46828	81	2078	1810	23	2605	3044	28	6030	5568	43	9635	8794	51	172027	149964	82	0.0340466
182792	158770	100	78567	67457	92	3438	2894	32	5534	5186	38	11609	10278	58	17566	15554	67	334711	315902	95	0.0383024
99711	91441	94	35639	33796	80	2134	1894	22	2244	2328	23	5429	5074	39	9539	9018	51	186955	180912	86	0.0404303
85282	82316	83	36825	35260	78	920	1057	5	2446	2178	28	4617	4454	37	8177	7689	51	148078	141620	80	0.0404303
160151	135315	96	56791	48302	91	2590	2218	26	4312	3732	40	10384	9311	56	15067	12892	75	303009	279665	94	0.0404303
162187	130273	98	64471	50768	96	3156	2496	32	4917	3561	46	9447	7937	53	13566	11534	64	253287	215598	99	0.0414943
148384	120521	97	53268	43957	91	1838	1542	21	3562	3075	32	7875	6932	47	12655	11036	55	252771	223795	93	0.0425582
91109	87476	85	46749	45343	80	2281	2102	25	2919	2570	30	5970	5778	40	10146	10234	53	181392	174214	83	0.0425582
84362	80219	83	33593	31632	78	1345	1366	15	2419	2486	28	5784	5501	43	9079	9097	47	179575	179763	82	0.0436222
166569	140655	93	98486	83156	93	2617	2233	30	5786	4704	50	10712	8812	59	15259	12553	74	322767	260973	92	0.046814
88963	84105	81	26112	25481	70	2035	1956	21	3262	3333	31	7465	7113	51	12514	11897	65	239197	225190	85	0.047878
83576	80808	87	30420	30036	77	1278	1585	15	1849	1766	21	4783	4518	37	8491	8389	48	156292	150283	80	0.047878
116169	103459	86	53719	47236	84	2184	1697	24	3333	3252	32	7510	6482	49	11518	10597	55	222317	205109	87	0.048942
129337	115996	88	45320	40050	85	1861	1851	21	3051	2912	31	7820	7541	49	12132	10658	61	242176	227029	91	0.0500059
146394	126782	93	50680	43600	88	2951	2804	29	4232	3741	35	9507	8157	53	16451	14132	77	305285	257957	84	0.0500059
153233	130964	95	82426	70796	92	3244	2841	31	5733	4474	49	11057	8935	59	15335	12844	65	308378	262510	89	0.0510699
110294	103001	87	43148	40667	82	1986	1731	22	3061	2771	26	6530	6065	43	9774	8803	58	186270	174105	80	0.0510699
143308	120368	90	53153	44087	89	1915	1510	23	3591	3088	39	6948	5633	51	10779	9241	55	205467	172584	90	0.0521338
97399	88632	82	36870	34051	79	1544	1258	16	2580	1969	31	5228	4880	40	8662	7427	55	171161	156163	78	0.0521338
110891	106551	91	52661	50753	81	1904	1833	21	2777	2604	28	5759	5708	39	8734	8335	49	182318	169573	82	0.0521338
131341	116746	90	57744	50321	88	2362	2056	27	4564	3884	37	9394	8994	48	13315	12795	59	293178	271846	88	0.0531978
110736	101924	90	42022	38319	83	2194	2054	25	3841	3713	35	8450	8542	49	13245	12397	61	254277	241036	84	0.0553257
201639	157368	104	104766	82568	101	3584	2800	35	4893	3469	46	10462	7987	65	15651	12641	70	310703	244023	88	0.0553257
81272	78023	80	34826	33452	77	1417	1416	16	2052	2244	23	5130	4867	39	7832	8434	44	152175	146659	77	0.0585176
86295	82893	80	29157	27990	78	1944	1548	20	2761	3187	27	6624	6099	48	10486	9528	55	205395	196218	76	0.0585176
131031	114217	86	44402	38877	85	2705	2221	30	4879	3998	41	9781	8615	54	15034	13246	72	296688	240451	83	0.0585176
180064	151294	94	48225	40042	93	2935	2448	30	5453	5058	43	12453	11843	59	19645	17297	75	356763	332396	90	0.0595815
142446	126574	91	57599	50690	88	2578	2231	27	3872	3291	38	8596	7812	45	12992	11498	64	248778	229861	92	0.0617094
144854	119360	98	63380	51804	92	1978	1561	24	4174	3508	43	8652	7665	51	12050	9701	61	244217	211326	95	0.0638373
215575	162074	105	85751	64363	103	3432	2563	36	5771	4639	46	13017	9889	65	19502	14426	79	372026	301612	106	0.0638373
59963	56926	81	30993	29696	76	755	743	0	1266	1178	13	2749	2701	29	4910	4731	41	85927	83982	70	0.0649013
208421	162661	100	83051	64914	98	3109	2588	33	6027	4656	47	13209	10373	67	21336	17567	86	408098	340422	103	0.0659653
149236	138143	88	88968	82914	87	2650	2304	28	5371	5118	46	10650	10151	59	17399	16273	70	327264	292286	94	0.0670292
78434	76201	80	28274	27607	77	1212	1049	7	1892	1847	20	4054	3842	35	6595	5170	52	126945	120089	86	0.0691571
178167	149632	97	59761	50442	94	2694	2305	30	4648	3870	34	10641	9421	55	16050	13865	69	339306	301164	103	0.072349
179371	149096	95	69311	56587	94	3461	2926	32	5438	4383	49	10672	9493	55	16896	15336	72	351486	317042	99	0.072349
103944	93705	87	38283	34033	83	1827	1565	20	2831	2798	29	6819	6587	44	10889	9636	58	209935	197038	88	0.0734129
96812	92910	82	43034	41283	80	1490	1318	14	2969	2721	29	5436	5296	38	8697	8135	48	156538	147229	84	0.0744769
77900	76858	77	21069	20888	60	1638	1571	17	2961	2658	30	5094	5274	38	3823	3830	34	172333	168475	85	0.0755408
101828	95331	84	44104	42214	82	2394	2224	25	3802	3589	34	8066	7559	52	12793	11624	62	263888	245675	95	0.0766048
132877	112347	88	60376	50907	89	2559	2038	30	4306	3108	41	7910	6938	49	11122	10015	61	223387	198426	92	0.0797967
191774	153071	97	90510	73652	96	3408	3014	31	4756	3959	46	10229	8256	58	15384	12643	66	317447	266379	102	0.0797967
158226	122231	93	62923	49093	93	2719	2208	30	4531	3705	40	9819	7954	53	13978	11260	68	272577	215377	97	0.0797967
53566	52333	75	26962	26377	73	694	729	0	1585	1361	19	2392	2669	24	4282	4615	35	80079	79582	75	0.0808606
129636	110099	94	88351	78121	90	1879	1655	21	2675	2531	29	6459	5814	46	10122	8532	56	199603	167392	85	0.0819246
133397	114838	88	50168	42079	87	2175	1926	23	3347	2795	36	6848	5901	47	10535	9311	58	189464	165660	92	0.0819246
273217	200824	117	127160	95163	111	6923	5152	45	10918	8178	66	22722	17097	93	34994	26460	105	656427	512775	114	0.0840525
151876	121514	97	61230	48513	93	2866	2002	31	3912	3563	35	9251	8117	52	14533	11584	69	284621	235751	94	0.0851164
180020	151364	96	111304	96013	94	6250	5086	41	10454	9069	62	21711	17656	89	31119	26287	89	628951	514167	98	0.0861804
172755	133861	94	60404	46396	93	2772	2222	30	4425	3650	39	9996	7592	58	16245	12135	78	332002	262047	100	0.0861804
110059	102743	84	42048	38299	84	1974	1698	20	3123	2811	34	6582	6200	43	10102	9314	53	197709	191998	86	0.0883083
140160	125820	87	64285	57161	87	2780	2534	27	4491	4125	37	9796	9096	52	16060	15511	74	315104	302261	81	0.0883083
77362	73243	80	34383	32519	77	1282	1273	12	2159	2085	22	4636	4650	37	7016	6719	52	141084	135777	77	0.0893723
196826	153938	98	75305	58722	97	3057	2430	30	5147	4323	45	11776	9895	63	18383	15070	74	354646	299328	97	0.0893723
101904	95120	87	30098	28480	79	1969	1873	23	3372	2905	35	6681	6507	46	9905	9529	55	210458	195514	83	0.0915002
154875	127920	106	62560	51332	93	2690	2320	28	4521	3503	39	10132	8789	57	15701	13375	73	314483	268046	93	0.0915002
83026	79411	79	29673	28494	78	1263	1261	12	1895	2618	24	4759	4385	37	8323	7853	50	156677	147617	77	0.0925641
96069	91723	82	35956	34214	81	1534	1368	20	2157	2090	28	5675	5558	42	9561	9178	54	179594	172469	84	0.0925641
159512	139873	103	62699	55923	88	2824	2417	30	4409	4007	38	10132	9336	58	15184	14457	65	305145	291905	87	0.0936281
93737	83765	94	47229	42798	81	1468	1102	16	2419	2166	26	5068	4814	38	7410	6567	50	164951	154795	71	0.0946921
98301	92261	91	21338	20294	59	2005	2235	22	3308	3305	34	6855	6654	43	10701	9676	68	214112	193751	85	0.095756
84566	82602	84	30149	29256	76	1467	1139	13	2099	2332	23	4954	4660	39	6868	6937	43	142621	136381	83	0.09682
188262	161111	99	66177	56994	95	3726	3037	35	5397	4992	37	11877	10345	62	17480	14657	68	341001	314428	95	0.09682
166330	141610	92	68885	59065	90	3045	2825	28	4832	3646	42	9672	8769	60	14509	12310	66	293680	269085	94	0.09682
111537	105629	83	42563	40929	81	1810	2003	21	3224	3208	32	7651	7024	50	12064	10892	61	237489	216433	89	0.0978839
126123	107847	90	61712	53122	87	2240	1901	26	3530	3102	38	8520	7625	54	12836	11478	59	299608	252876	84	0.0989479
151159	130140	95	125877	113417	90	5835	5308	39	9895	8698	63	21482	19349	81	33716	28689	86	664960	581086	97	0.0989479
140523	125703	90	63215	56680	87	2519	2187	26	3574	3679	32	9854	8728	55	15527	14648	70	298945	278042	93	0.0989479
160867	142680	90	116535	103510	90	3339	2764	33	6368	5401	46	11993	10872	57	20244	18908	81	378919	360224	97	0.100012
91055	88807	79	37512	36487	79	1445	1402	16	2401	2435	26	5247	4929	40	8131	7412	47	162449	153573	84	0.100012
99732	94926	86	32885	31123	79	2387	2291	24	3161	3388	30	6950	6474	46	11247	10160	60	215110	202759	86	0.10214
88693	85246	81	27382	26670	78	1449	1410	14	2524	2293	28	4746	4389	39	8085	7652	49	153817	147042	89	0.103204
98488	94963	91	29513	28282	79	1714	2029	19	3293	2796	29	6407	5828	42	10851	10383	58	212545	208046	89	0.103204
161593	134714	96	61086	51345	91	2847	2543	29	4111	3684	38	9605	8927	52	14068	13022	67	294876	273093	95	0.104268
76779	73943	82	35675	33911	78	1208	1053	12	1749	1813	22	4272	4109	35	7332	7625	47	144711	144556	74	0.104268
117197	107553	99	46855	44682	82	2345	1995	26	4099	3580	38	7970	7797	45	12846	12189	62	250916	230424	87	0.106396
151294	119535	93	62927	49987	91	2710	2063	30	4066	3132	39	8864	6855	56	14336	11398	67	293881	225678	98	0.106396
104863	97002	84	27932	25662	80	2100	2221	22	2995	2898	31	7290	6848	45	13392	12421	64	242939	232327	89	0.10746
132342	109845	91	49472	39987	90	1875	1720	21	3693	2754	40	7575	6129	51	11175	8876	57	234736	201847	94	0.10746
133080	121615	88	53087	48200	84	2145	2058	23	4018	3637	33	8214	7617	49	12462	11511	59	241691	227218	91	0.108523
293015	194650	121	153415	114042	118	4566	3051	41	7427	5647	51	15962	11540	70	24777	17703	92	518829	375954	123	0.109587
120333	97881	91	46140	37409	88	1742	1273	21	3316	2993	28	7228	6182	48	12461	10084	69	237009	202249	95	0.110651
153765	132520	92	76332	66762	90	2489	1995	27	4102	3798	38	8410	7480	52	12657	11209	63	242720	211797	96	0.113843
108282	95802	99	39788	35069	85	1211	974	0	2561	2247	32	6820	6181	44	9410	8255	53	194025	173538	91	0.114907
131275	118064	87	41401	37080	86	2191	1874	23	2879	2913	29	7503	6704	47	12133	11549	60	245124	228879	91	0.115971
109473	96460	98	35433	29533	86	2060	2026	24	3007	3076	31	7604	6527	49	12849	12149	64	236528	209637	92	0.115971
135273	118455	91	58140	51544	88	2026	1841	26	3328	3079	32	7113	6674	45	11340	10422	55	216552	202338	91	0.117035
114126	102939	85	49156	43744	85	2230	1753	25	3063	2440	36	6225	5925	44	9869	9340	60	198118	180397	86	0.118099
139634	119902	93	45699	39278	87	2484	2093	26	3675	3238	36	7566	6853	51	11767	10143	63	225307	204222	88	0.120227
224485	180609	104	98802	79466	101	3143	2697	33	6442	5434	44	13570	11539	61	21793	17488	81	417572	363855	104	0.121291
74519	70197	81	30903	30563	77	1116	1235	11	2309	1725	23	3964	3575	35	5455	5237	40	116663	110628	77	0.122355
135683	123589	88	44982	41904	84	3412	3032	31	6262	5939	46	12167	11094	61	17984	15929	76	340354	302984	83	0.122355
216974	156182	103	81892	59347	101	3112	2035	37	5158	3523	45	11218	8060	64	17267	12889	81	350378	261610	105	0.123419
85196	81284	79	40518	39120	79	1122	1085	6	2127	2022	24	4250	4311	36	7069	6348	47	145610	137213	80	0.125547
129071	112263	89	58467	50759	87	2323	1912	25	3496	2791	39	7807	7202	48	12005	10819	58	259163	241675	87	0.125547
182276	131660	102	65484	47686	99	2969	2039	32	4340	3256	42	9913	7499	58	16191	12069	76	314756	239586	100	0.126611
103465	97684	93	37318	36201	81	1237	1098	8	2584	2500	29	5370	4778	41	8677	8241	47	170771	160166	78	0.126611
181674	148540	96	89444	73855	94	3163	2553	32	4776	3641	43	10555	8054	56	19223	15223	85	369695	291819	87	0.126611
151532	130629	91	58539	50108	88	3048	2543	33	4440	4046	38	10134	8725	55	15437	13433	71	306586	282501	88	0.126611
84329	79463	81	31196	30460	77	1277	1305	11	2120	2046	22	4396	4464	35	7449	7174	45	137207	136396	80	0.127675
122266	114065	89	43688	40722	83	1666	1452	21	3279	3092	36	6944	6357	44	10219	9784	53	222553	215745	87	0.127675
121765	112456	93	34762	32351	81	2053	1815	21	3399	3001	31	7165	6601	45	11135	10092	59	227760	216255	89	0.131931
106857	102239	82	40299	38482	82	2494	2372	24	3969	3745	35	8524	8430	50	14715	14307	66	277482	269201	89	0.132994
94657	90091	83	35442	34230	78	1386	1200	13	1556	1518	19	5051	4772	39	7209	7150	45	147564	136404	80	0.136186
122791	114694	86	50469	46786	83	1914	1701	22	3835	3596	34	7845	7905	45	12353	11393	67	239012	235910	87	0.13725
192735	151696	98	84010	66490	96	3512	2564	35	5520	4343	47	11079	8265	62	16551	13705	67	327255	256092	94	0.138314
129469	120670	90	60677	56435	85	2592	2410	27	5152	4686	41	9356	8309	54	14634	13919	62	319809	302294	94	0.139378
136615	121004	91	53101	45053	88	1866	1544	21	3162	3372	31	7666	6623	51	11731	10738	58	245167	221394	92	0.140442
98305	91036	84	36365	33360	82	1435	1357	15	2754	2624	29	5850	5467	44	8469	7956	51	166289	160428	88	0.140442
135652	110892	98	62069	51824	91	1812	1381	20	3020	2402	31	7224	6183	48	10666	8265	58	203880	164923	95	0.141506
279722	207881	132	199929	160244	127	6634	5256	42	11098	8070	59	21604	17902	84	31824	26530	120	609872	504425	129	0.145762
103877	93083	84	50985	45090	84	1557	1195	20	3587	2927	37	6580	5624	45	9498	7803	56	195618	176118	91	0.145762
136115	117116	91	61747	53737	88	2323	1937	29	3749	3089	39	8808	6792	52	14934	12929	74	266846	223497	84	0.146826
85407	79463	90	34380	33124	79	1315	1143	10	2376	2060	28	4590	4324	38	7447	6783	45	158105	152203	86	0.146826
86688	86626	79	25090	24045	76	1529	1503	17	2972	2770	33	5122	5086	37	8702	8316	52	173700	164683	82	0.14789
104726	98571	83	39772	37835	81	1598	1270	16	2063	2197	28	5599	5212	40	8076	7000	50	167989	162171	86	0.14789
151859	125501	96	58741	49042	91	2873	2446	31	3901	3433	37	8755	6696	54	13329	10950	65	287492	225667	90	0.148954
98277	93473	83	45349	44187	81	1682	1515	20	2451	2364	25	5911	5366	44	9605	9422	50	181056	174543	85	0.148954
94027	89277	81	36619	34785	79	1537	1454	18	2616	2226	26	5774	5700	42	9145	8777	49	170816	160525	82	0.150018
157310	118620	103	66475	49923	97	2558	2007	26	3889	3050	40	9456	8151	55	13351	10420	73	264252	227327	91	0.15321
152063	129211	93	64363	54802	90	2678	2306	27	3973	3474	38	8756	7899	54	14305	13477	65	287438	266819	92	0.15321
72109	71550	79	22570	21877	64	1476	1272	14	1900	2027	21	4714	4378	39	7014	7039	41	144276	137056	77	0.155338
147563	122077	94	52430	41015	92	2093	1583	26	3482	2941	35	7633	6513	50	12190	10120	63	220320	188274	90	0.155338
155400	127263	101	61865	51327	90	2957	2330	31	4782	4143	48	10112	8764	56	16359	14920	71	338113	317061	83	0.155338
112376	106247	92	48389	46606	81	2026	1718	25	3482	2989	34	7123	7077	48	10523	10273	52	233587	218298	82	0.158529
127083	117069	87	51539	47503	85	2149	2067	24	4124	3622	36	8029	7941	46	13948	13403	57	262959	249336	87	0.158529
168710	141661	112	70060	58735	94	2697	2413	27	4206	3529	40	8954	8102	48	13209	11853	61	264193	251158	89	0.159593
98880	94679	81	38141	36826	79	1354	1362	16	3164	2800	34	5582	5114	44	9441	8990	51	184881	179277	87	0.163849
191548	168496	93	109168	96385	93	4330	3540	35	6313	5547	43	13610	11829	70	20651	18554	88	413957	363065	96	0.163849
165771	143460	88	67159	58045	88	3237	2792	32	5149	4209	45	11745	9742	62	17145	14087	79	326682	272038	91	0.163849
135582	120024	103	51327	46860	85	2965	2864	29	4274	4188	37	8738	7633	53	12245	10595	62	242805	197385	85	0.164913
169852	145077	94	67466	56967	91	2476	1886	28	4115	3566	34	9175	8042	52	14934	12488	72	269555	246846	94	0.165977
124228	112758	89	44235	40012	83	1882	1495	21	2297	2389	27	6042	6087	40	8955	7959	51	181862	172758	86	0.165977
120015	113155	85	35440	33130	81	2333	2029	25	3349	3570	31	6954	6692	44	11632	10127	61	216069	193548	87	0.171297
91717	88355	81	47766	46136	79	1934	1791	21	2963	2696	31	6458	6209	43	10689	9892	63	202015	189118	82	0.174489
131911	114357	90	45253	40144	86	2171	2023	23	4032	3717	34	8761	7850	51	14347	13116	72	263496	243792	89	0.175553
86250	81619	82	27506	26110	78	1749	1539	22	3115	2452	33	5514	5258	40	8543	7460	51	168415	154412	80	0.176617
286942	203826	118	88671	63386	107	6592	4719	46	10243	7836	63	21759	15700	91	31923	22690	104	617913	478145	111	0.177681
99505	96121	82	30511	29754	78	1878	1696	22	2995	2564	31	6264	6104	41	10692	9964	55	203903	190193	83	0.178745
80818	77920	79	26592	25651	77	1333	1318	13	2180	2072	25	4261	4361	36	7709	7608	45	142819	138126	81	0.179808
144087	121724	104	60383	50816	90	2417	1948	28	3736	3657	38	8342	7729	49	14773	13517	64	278940	259430	86	0.180872
110301	106379	86	54528	52028	82	2140	1720	23	3363	3605	32	7970	7281	52	12632	11315	65	238451	227744	83	0.180872
101856	94781	85	49558	47201	81	2549	2554	26	4146	3573	38	7635	7340	47	12070	10842	59	220321	197781	83	0.180872
113230	105352	86	62807	58721	84	1996	1747	26	4083	3979	38	8154	7975	48	14766	13637	76	277570	262072	85	0.181936
128518	112751	93	45493	40166	86	2433	2126	27	3664	3547	35	8739	7733	52	14573	12741	62	279121	255836	90	0.181936
135575	121307	93	72411	64794	89	2321	2064	27	4016	3787	33	7739	6820	48	11423	10075	64	215182	194511	89	0.184064
103035	92196	86	45856	40683	84	1692	1537	20	2087	2070	23	4579	3938	39	7401	6900	51	153326	141935	83	0.186192
93137	87265	84	32739	31282	79	1459	1236	15	2739	2465	27	5425	4798	44	9268	9187	51	169078	158944	80	0.186192
178440	145322	96	81482	67395	94	2616	2289	29	4190	3882	36	9800	8122	58	13969	11791	66	284320	245967	94	0.18832
130884	119291	102	65886	60404	86	2953	2614	29	4191	4183	38	9116	8251	52	13494	13100	63	280633	252275	87	0.190448
165954	131056	95	63161	48648	93	2544	1937	28	4145	3487	38	9199	7039	56	15384	11969	75	301604	246707	92	0.191512
177295	133047	103	64759	47416	98	2598	1877	30	4611	3199	43	10050	7468	63	14725	10667	67	284215	220617	95	0.19364
223636	162985	104	79920	58136	101	3951	3069	35	6479	4586	47	14105	10963	73	23258	17703	92	446457	343154	103	0.195768
187116	155034	107	63130	52843	94	2750	2043	31	5202	4474	44	10636	9383	60	16891	14875	68	347753	313930	96	0.196832
78538	76466	78	33139	31847	77	1078	1097	7	2245	2121	28	4359	4502	36	6577	6642	40	134988	133233	77	0.196832
96909	93682	82	29193	27936	79	2042	1835	23	3146	2897	31	7380	6865	45	13254	13047	63	234577	220891	83	0.196832
143968	133394	92	58995	53770	85	2742	2387	29	4845	4692	37	9304	9216	50	17600	15944	73	312315	289651	88	0.197896
97915	94662	79	35445	34012	79	1702	1673	18	2888	2878	30	6094	5874	40	10078	10568	51	182365	174467	83	0.19896
137872	120062	93	48175	41889	87	2296	1853	27	3551	3133	35	7772	6725	52	12175	11027	56	241174	222507	87	0.200024
167760	137397	93	62534	50667	93	2823	2135	30	4120	3815	33	10263	8742	61	17840	14560	74	349892	301215	93	0.200024
221079	170174	109	94828	75378	107	3347	2641	34	6615	5245	55	13890	11063	65	21850	17572	81	477776	403810	107	0.200024
151811	122103	106	61102	49923	90	2319	1866	27	4680	3768	40	9367	7778	52	15953	13296	78	304114	258647	92	0.201088
190640	168427	94	89395	80379	93	4222	3552	35	7276	6193	46	15410	13525	70	22340	19699	84	443352	391827	99	0.202152
121243	111792	98	42205	40175	81	1859	1807	22	3454	3310	33	6859	6527	44	10387	9925	62	226006	211082	85	0.202152
166233	138802	96	62539	52286	92	2508	2218	27	3957	3196	37	8648	7464	51	12085	10285	60	270194	232584	95	0.203216
47823	44870	74	23882	23633	73	558	575	0	1042	707	0	1963	1878	23	3733	3702	32	60712	59726	73	0.205343
167480	137178	94	65933	53370	94	2845	2337	29	4135	3552	37	10155	8677	61	16258	13254	71	310519	264422	97	0.205343
93615	89613	81	31886	30453	79	1404	1366	16	2820	2728	28	6000	5666	42	10396	9841	56	190284	183123	81	0.206407
187894	153644	98	84810	69977	96	3098	2422	31	6389	5047	44	11721	9817	60	17814	14997	73	345019	304577	97	0.206407
100121	93961	81	29991	28539	80	1819	1589	20	2823	2873	28	6388	6117	45	11237	11283	59	210018	203022	89	0.209599
269168	168579	125	97267	60193	112	4327	2992	42	7579	4821	53	16177	10601	77	25640	15538	103	522919	300254	112	0.210663
83551	80305	80	37319	35538	79	1264	1145	12	2350	2055	29	4598	4460	38	7702	7424	46	147558	142332	81	0.210663
62687	58132	83	29911	29179	75	617	608	0	968	1055	6	2516	2513	28	4164	4166	37	79561	78670	78	0.211727
84410	80779	80	26503	25489	77	1579	1691	19	2364	2504	25	6527	6150	45	9393	9122	54	174155	166500	78	0.213855
325122	233784	130	199527	151153	130	10052	7567	53	16624	12138	75	37098	27607	122	53566	40093	125	1.04698e+06	789444	139	0.213855
86233	78421	84	29956	27113	79	1580	1347	17	2742	2275	31	5332	5023	45	8209	8056	50	150566	135762	74	0.215983
46574	45884	73	20302	19859	60	574	547	0	1178	1273	12	2587	2349	29	3856	4217	32	85500	85238	69	0.215983
239513	189066	120	85808	68180	102	4445	3336	40	7666	6519	51	16347	13953	73	24177	20777	94	466196	418746	101	0.217047
121369	107639	88	46014	39447	86	2275	2117	24	3552	2802	38	7291	6290	47	10643	9639	61	209783	187552	102	0.217047
168939	143817	98	60347	53581	94	2846	2330	31	5381	4964	42	10005	9008	56	15107	14143	72	282459	255005	92	0.218111
82967	79821	80	25992	24555	77	1548	1345	16	2170	2042	22	5287	5070	41	8730	8482	48	161381	155133	75	0.219175
103387	94957	92	42643	38271	84	1416	1162	12	2740	2347	32	5595	5257	42	7994	6979	51	180819	162176	83	0.220239
121506	110418	87	61920	57192	85	2808	2680	27	3865	3442	35	8356	7547	50	12259	11841	61	223295	212889	84	0.222367
92217	86756	84	34753	32539	80	1494	1298	14	2331	2388	27	5664	5388	40	8820	8281	58	185562	182624	79	0.223431
160948	134601	102	69988	56470	94	2735	1952	33	4469	3692	42	9649	8274	54	15457	12892	74	292729	257662	88	0.223431
173247	142410	95	78563	65022	93	3064	2423	33	5204	3574	49	9953	7697	58	16434	13176	81	298050	237939	85	0.223431
96587	93084	80	43180	40934	80	1397	1093	11	1814	1899	22	4673	4430	40	6841	6826	43	150254	144656	72	0.223431
262964	198102	115	90049	66574	113	5134	3646	41	7670	6498	48	16996	13692	73	28357	22641	104	545663	464377	107	0.225559
130615	118242	87	57484	52158	86	2174	2003	24	4682	4830	38	10796	10004	54	15707	13779	70	310438	302964	84	0.226623
106748	99746	84	49710	47624	82	1667	1604	19	2338	2416	26	5431	5255	40	8192	7622	55	168053	159498	79	0.227686
105999	98858	93	47073	43880	81	2285	1853	27	3362	3400	30	7544	6772	52	11941	11850	57	240274	230566	83	0.230878
195588	174273	96	86390	75854	93	4352	3985	35	6675	5541	48	13867	12830	63	22516	20245	86	425738	379253	95	0.230878
204279	153931	106	74629	54735	102	3709	2664	38	5882	4134	47	12525	9219	68	17834	13453	74	344968	270872	102	0.230878
169798	151342	91	100970	89943	91	3955	3585	33	5862	5286	48	13261	11737	65	18809	17418	68	339551	308416	89	0.231942
427951	304699	147	232147	159991	144	11256	8236	54	17593	12255	75	33991	23551	116	48682	34291	137	960615	685778	141	0.233006
78054	76326	92	25935	25771	76	1121	1014	3	1729	1570	20	4413	4611	33	7259	6791	50	144737	141272	78	0.233006
103848	97352	84	49593	46909	82	1738	1582	20	2446	2597	26	6052	5854	42	9868	9866	55	194975	180604	84	0.236198
133349	121659	89	49044	44682	85	2177	1949	25	4107	3946	35	9204	8751	55	15495	14579	73	283894	272904	90	0.236198
167432	135579	96	63260	50715	92	2937	2421	32	4379	4065	38	9145	7489	56	13456	11343	69	255046	219500	91	0.237262
119389	113763	84	56354	53281	83	2595	2591	25	3913	3971	35	8446	7915	51	13167	12663	60	282262	264066	89	0.238326
87437	83945	95	28990	28176	77	1621	1314	19	2605	2631	26	5100	4867	41	6984	6813	44	154218	146879	85	0.238326
130616	120331	102	55432	51782	84	2344	2267	27	4807	4015	40	10146	9297	54	16399	15722	67	319966	295277	86	0.23939
86222	82783	80	34303	32355	80	1799	1686	21	2226	2217	24	5275	5171	38	7647	7184	48	162849	158747	85	0.240454
36630	35705	73	18813	18589	52	614	648	0	509	662	0	1955	1900	21	2187	2317	25	44133	42736	69	0.240454
135085	113619	93	47845	40088	89	1328	1248	14	2607	2483	30	6131	5502	43	9706	8003	63	199859	173191	90	0.240454
140299	133610	85	110956	104824	85	3349	3252	29	5651	4896	44	11615	10729	59	19817	18523	83	367106	339194	89	0.240454
81550	75046	95	30900	29756	78	1810	1510	18	2868	2868	30	6615	6338	49	10437	9625	64	197117	186726	81	0.241518
193391	163476	102	94787	82495	95	3696	3086	34	6491	5627	44	13055	11292	69	20029	16770	82	412366	364791	98	0.241518
130160	111024	97	48664	42473	86	2008	1709	20	3728	2955	37	7297	6541	50	10972	10112	61	225741	205982	89	0.242582
97455	89981	86	43489	41115	82	1586	1465	19	3167	2786	31	7053	6269	45	11774	10969	67	201831	194568	89	0.243646
201319	163556	98	83354	67050	96	3726	2966	35	6565	5118	47	14737	12401	68	22255	18792	80	481777	411539	100	0.243646
41679	42080	76	18981	18764	59	395	632	0	767	861	0	1952	1686	24	3197	2798	35	53503	49623	74	0.24471
95008	85437	85	41692	38583	81	1210	885	0	2931	2743	34	5976	5826	39	8582	8001	49	192312	170586	80	0.24471
222061	188779	114	126157	110835	98	4706	3972	38	7778	6854	49	15623	13047	71	23350	20378	84	453436	375914	101	0.245774
127179	115310	88	44733	40499	84	1993	1604	26	3422	3153	32	7091	6794	46	10825	9811	64	199996	191150	84	0.245774
73306	72371	78	19977	19352	61	846	805	0	1798	1394	21	3563	3459	33	5486	5927	39	113558	111196	78	0.25003
93233	90301	80	34947	33209	79	1669	1481	18	2935	2908	29	6955	6540	46	11484	11518	58	199932	191568	80	0.251094
100763	95453	85	30587	29522	79	1342	1491	15	3049	2877	31	6363	5815	43	10034	9273	59	190911	180809	82	0.251094
84790	83094	79	36936	36215	78	1596	1609	20	2775	2790	30	6517	6472	44	10217	9733	60	203036	194736	79	0.251094
70281	64829	79	27747	24999	78	836	726	0	1391	1841	19	3747	3514	35	6410	6106	46	129060	125779	68	0.252157
175472	132253	99	66130	50352	95	3117	2402	32	3905	3131	41	9703	7373	60	17369	12993	75	337469	264748	93	0.255349
112480	101087	90	51318	46588	82	2389	1933	28	3887	4031	36	9249	8546	56	14821	13319	66	285369	271104	82	0.256413
118268	111296	85	59745	55424	83	2927	2624	28	4633	4562	38	10391	9920	53	15631	15144	69	304744	286440	83	0.256413
119169	116037	82	38755	37342	79	1942	1941	21	3412	3106	35	7220	6528	47	11515	10209	60	239762	218743	81	0.259605
203553	161226	98	85270	69436	95	3906	3011	35	6079	4754	46	13688	11203	65	20780	16469	90	388854	323710	96	0.260669
95359	86411	84	38796	34335	83	1559	1201	20	2504	2303	29	5236	4802	40	7526	7096	44	157778	142942	84	0.260669
139758	118195	89	61446	51720	88	2754	2315	28	3603	2982	32	9111	7685	54	14599	12370	68	271490	239392	89	0.261733
86880	79302	82	27063	24321	77	1272	1079	7	2355	2241	27	5217	4700	40	7076	6620	45	141356	132772	80	0.261733
52162	50061	79	25223	24327	74	884	814	0	833	1302	9	2359	2337	25	4029	4261	35	76161	74676	71	0.261733
118332	110274	89	40261	38132	82	1636	1469	19	2688	2430	31	5668	5518	39	8687	8320	54	164265	153288	86	0.262797
45956	45964	70	21517	21351	57	735	760	0	1049	1222	8	2137	2310	26	3586	3562	33	68721	68670	73	0.262797
180811	137304	99	73364	53435	98	2791	1967	31	5036	3595	44	9851	7273	63	14594	11191	78	301345	238625	101	0.263861
102616	99394	84	40264	39272	80	1788	1516	20	2553	2505	28	5934	5649	41	10125	9281	55	192085	184744	85	0.263861
58366	54781	91	17165	16514	54	920	926	0	1119	1156	10	2693	2772	26	4306	4537	34	81436	76322	77	0.265989
171641	147057	99	79388	69043	92	2444	2220	27	4384	4023	39	9613	8312	57	14675	12716	74	292504	271147	97	0.268117
136162	122443	88	64337	58958	85	2344	2157	25	3489	3406	33	8043	7440	51	12695	12264	66	255162	242240	90	0.268117
247077	177397	118	94824	68427	110	4498	3118	39	6695	4603	51	13545	10267	66	21387	16635	93	437404	334937	117	0.269181
271977	208016	129	119491	93574	112	5895	4785	42	9484	8356	53	21071	17395	84	30869	24815	108	611597	513039	129	0.269181
93336	85812	83	38597	35793	81	1182	942	0	2365	2156	31	4108	4033	34	6836	5848	51	134007	130351	83	0.269181
145126	127934	94	65791	59101	88	2434	2300	26	3899	3480	36	8298	7593	50	12552	11728	57	252008	231007	93	0.271309
264542	161021	116	121317	73970	113	4742	2847	45	8052	5098	59	17520	11083	78	27565	17762	107	559291	355051	115	0.271309
82942	78497	80	28036	26329	78	1383	1408	14	2218	2497	27	5788	5454	41	8003	7772	48	164490	154943	76	0.273437
133002	111053	93	54975	45208	89	2256	1851	27	3689	2634	39	8465	7225	51	12979	10331	63	253612	218650	92	0.275564
118740	109916	84	56269	51214	84	2627	2532	28	4323	3608	37	8758	7567	52	12233	10873	64	249728	225826	88	0.276628
85206	82971	79	43102	41672	77	1401	1666	17	2473	2432	27	4831	4664	37	8475	8610	46	155635	155067	81	0.276628
169032	153427	91	124396	113353	90	4614	3942	35	8067	7259	51	15857	14445	69	23471	20868	85	475860	419146	96	0.277692
116638	104001	94	42450	39202	83	1804	1790	19	2692	2473	32	7547	6582	51	12648	11939	61	249658	222137	85	0.27982
95150	87461	83	33267	30507	81	1874	1682	22	2570	2480	29	6213	6105	41	10072	9340	55	211525	195009	79	0.27982
137410	120983	88	55488	48436	88	2136	1846	23	3901	3455	33	7830	7152	48	12982	11746	64	242137	224066	92	0.27982
132402	115727	87	56725	49039	88	2472	2107	26	3484	3178	36	7946	7088	50	12611	11238	60	249027	232809	90	0.27982
185397	157014	93	71116	61322	90	2782	2403	30	4714	4285	43	11281	9961	58	17639	16034	76	323763	290345	96	0.27982
143072	120521	102	66349	56745	89	2900	2471	29	4000	3529	37	9049	7595	54	14308	12571	68	280529	258035	91	0.280884
79060	76549	82	28955	27175	77	1253	1436	14	1919	1564	25	4951	4768	37	7216	6925	46	142930	133078	77	0.283012
96535	84868	85	35454	29719	84	1525	1228	12	2413	2019	28	5466	5095	40	8532	7907	54	173007	158897	83	0.286204
198619	158425	103	121371	100682	101	4974	4015	39	8904	6832	66	18066	14536	74	29527	24164	94	599562	497268	103	0.288332
136761	121499	89	45298	39473	86	2555	2129	28	4466	3646	38	8875	8168	57	13841	12551	64	290381	265001	86	0.289396
169372	130658	95	72325	56117	94	3063	2344	32	4475	3257	42	9485	7516	55	14587	11604	73	314748	251100	95	0.29046
88746	85494	83	34932	34156	78	1331	1157	13	2666	1973	33	4854	4803	38	8237	8119	47	153112	149701	75	0.29046
134579	124883	87	57609	52318	84	2269	2209	25	3838	3751	35	9511	8652	52	16008	15486	71	285035	273785	81	0.291524
153710	134063	106	70039	62828	88	2659	2664	28	4533	4036	38	10148	9514	51	16185	14267	73	309643	292641	88	0.293652
147766	124781	92	54290	44419	91	2569	1999	29	3134	2663	34	7668	6412	53	11962	10527	58	219664	194482	90	0.294716
78600	77938	81	30039	29306	76	1161	1144	9	1918	1545	20	4287	4098	36	7008	6692	43	148544	143574	79	0.29578
227455	116559	125	76040	38094	122	3518	2035	40	6189	3839	68	13563	7564	82	20571	11283	108	402218	224216	123	0.29578
169148	141851	95	70354	58483	92	2370	1978	28	4625	4298	40	9514	8232	55	14684	12444	66	294872	251831	94	0.296844
107344	99917	84	37649	36484	81	1736	1484	19	2654	2342	25	6015	5578	44	9798	9141	51	195024	184057	88	0.300035
87056	84673	81	24300	24045	73	1860	1539	21	2902	2890	26	6040	6024	42	9501	9562	56	197583	186970	88	0.301099
99195	93130	85	37750	35318	80	1594	1623	22	2604	2250	26	5939	5943	39	9666	9186	55	189647	178715	85	0.304291
99861	94489	94	19895	19295	55	1887	1660	23	2544	2874	28	6392	6003	44	9812	9392	52	188160	178669	86	0.305355
110110	104148	84	46315	44825	80	1965	1931	22	3496	3626	30	7420	6937	45	11427	10934	60	231732	223203	85	0.305355
213189	155833	105	79266	55256	102	3522	2469	35	5438	3926	45	11499	8233	68	16832	11785	83	349224	261369	104	0.306419
199804	156742	108	78161	61648	97	3445	2865	32	5387	3796	42	9498	7744	54	13850	11971	62	264051	215345	101	0.307483
230022	178982	111	102073	79354	106	3416	2791	33	5846	4595	43	13866	10714	70	20517	17207	90	416033	342276	122	0.307483
143208	110036	96	52055	39606	93	2386	1774	26	4337	3122	44	8364	6663	56	14393	11442	68	273080	218704	97	0.308547
169356	135595	110	76110	61103	94	2240	1649	24	4881	3579	42	8565	7200	58	13456	11222	67	276491	231114	98	0.309611
110541	101926	87	47937	44694	84	1330	1279	13	3075	3040	30	6759	6357	44	9914	9765	51	202284	193552	88	0.310675
163563	149854	90	80457	73891	89	3300	3074	31	5600	5192	43	12452	11631	60	18477	17607	81	357132	327316	93	0.312803
115032	96528	90	48813	41995	85	1677	1356	16	3500	2827	36	6687	5850	48	11053	9512	54	224499	199121	93	0.315995
161769	130693	93	48490	37765	92	3003	2503	30	4584	3815	38	9489	7950	55	14481	11640	72	266618	233968	93	0.315995
106200	100597	85	38172	36615	79	1785	1467	21	3068	2602	31	6273	6195	45	9862	9808	51	199285	193521	83	0.318123
133047	107390	96	57779	47559	91	2100	1686	25	3688	3160	35	7548	5774	52	12448	10249	59	227629	190802	92	0.318123
91783	88813	80	45399	44288	78	1639	1670	18	2526	2772	28	5900	5939	41	10027	9321	62	190002	182506	81	0.318123
152039	142206	90	119393	111396	89	4373	4198	34	7610	6902	58	15317	14459	66	25957	24934	81	489810	442677	90	0.319187
190330	149047	101	72259	56372	97	2524	1938	29	4865	3630	46	9495	7714	59	14372	11193	69	280024	243548	95	0.320251
116068	108147	87	45847	43754	82	1887	1867	22	2861	2979	27	7196	6882	48	11276	10022	60	206312	194377	83	0.320251
68905	67467	79	26532	26053	75	1396	1355	15	1736	1225	24	3796	3806	33	6280	5782	42	115441	116754	77	0.320251
123747	111616	98	43833	40164	83	2066	1501	22	3366	3257	31	7008	6453	45	10840	10050	54	208372	200865	85	0.322379
97785	92150	84	23708	22872	72	1710	1515	21	3376	3439	33	6907	6839	45	11413	10708	67	222592	213718	83	0.323442
115053	104132	86	44262	39873	85	1997	1678	24	2921	2889	32	6976	6553	43	10978	10087	61	197676	193364	82	0.323442
197684	162779	100	84378	68612	99	2800	2158	29	4821	4077	43	11212	10157	62	17350	14301	76	362721	314173	97	0.32557
74820	74319	77	28622	27659	76	668	882	0	1717	1700	22	3402	3838	31	5700	5126	45	126253	121067	77	0.32557
186672	152221	102	68818	54734	96	2337	1822	25	4577	3400	39	9504	7565	59	14430	11266	72	291853	245629	98	0.326634
149188	136476	94	84199	78325	86	3127	2797	30	5469	4889	41	11300	10404	59	17629	15836	80	359395	320458	90	0.327698
86625	81646	81	35821	33843	79	1324	1312	13	1864	2149	23	4938	4800	38	7646	7562	47	156380	154104	78	0.328762
144056	120342	93	55964	46626	90	2254	1661	26	4328	3987	43	9224	8237	49	14339	12902	69	300615	265302	92	0.328762
82222	79308	86	25312	24336	76	1969	1708	21	2496	2245	28	5490	5284	39	9672	9607	46	184440	172401	82	0.329826
28933	28667	67	16008	15679	50	274	276	0	482	717	0	1263	1531	15	1947	2408	23	41380	42883	66	0.33089
57020	56159	76	29255	28980	74	1008	1007	2	1093	1162	9	2774	2514	28	4387	4403	35	88387	88492	77	0.33089
71177	69658	78	30972	29751	76	1070	1018	3	1480	1360	20	3402	3241	34	5016	4877	37	103705	100770	74	0.33089
162149	147320	91	92190	85201	88	3787	3209	32	5736	5112	40	12923	11776	65	21123	18932	74	413810	361663	92	0.331954
103728	98032	93	28481	27330	79	2254	1989	23	2886	2833	30	7503	7464	46	12251	11427	70	241250	228542	87	0.331954
26861	26697	64	14467	14547	49	380	453	0	809	752	0	1595	1582	17	2193	2526	24	44652	47800	71	0.333018
107997	100573	84	40332	37761	82	2143	1797	24	3595	3546	33	8320	8226	48	13215	12457	63	258964	243993	90	0.334082
172837	148609	99	90072	80023	91	3648	3148	33	6493	5588	45	13067	11357	66	19794	16624	80	370345	315554	97	0.335146
106145	97727	85	42389	39135	82	1539	1488	18	3090	3020	29	6396	5939	47	9871	8610	54	207198	184231	84	0.335146
156703	140827	88	50333	43862	86	2144	1983	24	5068	4239	38	7498	6279	51	11906	10614	58	256114	222872	91	0.335146
114411	101107	84	49900	43969	84	2307	1927	26	2700	2621	28	7626	6589	51	11362	10038	56	227802	190852	83	0.338338
81324	79172	79	30744	29749	77	1355	1355	14	2448	2230	24	5162	5092	39	7946	8460	45	164483	156154	83	0.338338
162193	147440	94	75312	69075	89	3703	3234	34	6027	5526	41	11947	10790	62	19180	17328	76	370123	318106	98	0.338338
280658	198353	127	178840	119329	124	5551	3628	44	9668	6654	56	19568	13788	81	31282	21658	117	583997	427512	126	0.34153
120452	102883	94	52826	45198	87	2540	1843	28	3295	3162	35	7386	6140	49	11762	9861	57	244679	214970	92	0.34153
188349	158674	111	93893	80664	94	4030	3662	35	8421	7331	49	17367	15547	67	28030	24738	91	566147	486178	98	0.342594
172430	141999	95	76730	62136	92	3182	2367	33	4574	3851	44	11023	9059	57	18196	15801	80	369115	321548	94	0.342594
127288	116285	100	39458	36366	83	2468	2628	25	4321	3570	39	9377	9271	51	14094	13663	68	274072	253666	79	0.343658
105276	99043	94	25627	23795	79	2091	1746	23	3145	3503	29	7190	6901	44	12647	11532	63	258224	240149	87	0.345786
216072	148320	106	82780	57199	104	3867	2738	38	6460	4484	48	13049	8730	74	19322	13446	88	371485	267418	109	0.345786
104479	96260	96	41369	36441	85	1512	1483	18	3116	2761	33	6053	5319	43	9876	8179	59	198559	178304	99	0.345786
77199	79014	76	42216	41776	77	1193	1347	13	2078	1977	22	5202	5055	40	8768	7996	48	164101	160311	80	0.345786
119531	112292	88	54568	52043	83	2694	2536	27	4144	4030	35	9374	8384	53	13563	12590	64	263015	243142	89	0.348977
115780	107012	84	56176	50534	96	1585	1447	17	2763	2716	29	6058	5773	40	9283	8801	51	176869	169548	85	0.351105
133863	123221	89	62916	59268	84	3229	3004	30	5451	5221	40	10772	9912	61	18853	17404	75	344541	308729	86	0.351105
137738	121364	90	55079	47414	90	1845	1907	20	3477	3502	32	8052	7070	49	12520	11207	61	248206	237204	87	0.353233
129725	108940	100	47849	38208	89	1867	1734	21	3354	2753	33	6948	5820	50	11817	10002	64	224654	192662	93	0.353233
81963	78712	79	26353	25045	77	1987	1676	20	2693	2905	27	6556	6319	43	10676	10435	60	214088	197069	81	0.353233
53920	52628	74	25500	24773	68	841	815	0	1347	1556	15	2594	2607	27	4495	4795	35	87686	89702	71	0.354297
307166	196683	130	101951	60220	127	5549	3266	47	8702	5938	53	17595	11384	83	28514	19822	117	579248	385570	127	0.354297
96814	92069	82	36557	34278	82	1865	1647	19	3808	3379	34	6993	6697	43	11816	10944	58	234606	223079	85	0.354297
171388	148140	95	97812	85173	90	4092	3521	34	6583	5926	46	15025	12730	68	22502	19506	84	435868	378878	90	0.356425
215510	166836	101	68678	51532	99	3340	2680	34	6095	4983	44	12272	9853	62	19241	15579	82	357706	287822	98	0.356425
156466	131800	95	70538	60394	91	2583	2143	25	4478	3489	43	8215	6973	53	13259	11698	60	263819	229021	90	0.357489
100695	95124	82	44079	42027	80	2029	1866	21	2795	2940	29	7120	6810	47	10995	10630	59	222785	213730	83	0.357489
141397	130570	88	49578	46284	85	2968	2582	27	4776	4432	41	10095	10065	53	15719	13807	76	335986	313678	89	0.358553
150510	125059	89	51095	40575	89	2130	1834	26	3272	2453	36	8200	7168	51	11940	9847	61	227989	189252	90	0.359617
157859	141936	91	64890	59451	86	2598	2446	28	4732	4373	40	9107	8100	52	12892	12288	64	261672	243999	87	0.359617
153686	134196	90	56726	49833	87	2282	1951	26	4102	3474	41	8389	7966	48	14605	12353	67	285313	262077	93	0.360681
42139	42056	70	18642	18325	51	969	762	0	866	765	0	1805	2019	21	2951	3314	29	60306	59240	65	0.360681
80198	77533	82	28372	27848	77	1215	1343	15	2355	1980	28	4634	4512	37	8045	8133	44	146156	143561	81	0.361745
124697	110126	87	40297	33630	87	2600	2339	27	3838	3410	35	8846	7932	55	13642	12188	66	272410	246545	89	0.366001
59762	57975	77	12440	12213	46	1213	1209	10	1383	1462	18	3817	3786	35	5351	5250	39	117315	112852	77	0.369193
96544	94753	79	26332	25624	75	1630	1528	18	3102	3027	28	6636	6298	44	11449	10645	59	214869	205429	86	0.370257
90577	86472	84	49176	46964	81	2065	2085	22	3546	3458	32	6920	6778	49	11193	10281	57	230433	218630	86	0.372384
111322	109384	86	30322	29232	78	2194	2103	24	3353	2981	35	7362	6965	47	12011	11319	59	235562	220103	85	0.372384
39555	36858	77	22990	22805	61	386	452	0	246	593	0	1747	1711	22	3469	3137	33	61770	62287	71	0.377704
140195	122643	89	53421	45994	86	2273	1760	29	3885	3384	34	8408	7929	52	13787	12532	63	255285	236999	92	0.379832
108693	98966	86	48607	44389	82	1983	1674	22	2210	2060	29	5543	5262	41	9264	9167	53	180137	165175	75	0.38196
204441	169301	95	76680	62202	94	3890	3159	35	6379	5330	51	13745	11532	71	19311	15994	90	394421	338509	97	0.38196
74222	71267	89	22751	22518	63	1402	1272	13	1792	2223	20	4515	4238	37	7212	6992	45	140109	132582	83	0.383024
65805	63690	81	32990	32230	76	729	797	0	859	1191	12	2888	2801	29	4835	4579	38	81854	78440	77	0.38728
77790	74645	80	35033	33947	77	1096	1172	10	2351	2198	26	4204	3899	35	6252	6226	39	126662	120686	79	0.38728
167247	135416	96	65898	52090	94	1989	1815	23	3665	2820	37	8590	7657	50	12208	10110	64	254252	217400	92	0.389408
100749	95123	83	51937	49533	81	2408	2225	25	4058	3442	35	8748	8148	48	13655	13889	62	272887	250182	79	0.390472
137426	121627	91	43857	39586	86	2925	2472	30	4573	4153	38	9074	8614	51	12442	11176	68	262217	247763	87	0.3926
117887	107141	90	41414	36131	85	1639	1329	16	3035	2686	33	6754	6339	45	11039	9950	58	230512	215406	85	0.393664
96856	92111	80	33260	32056	79	1641	1542	18	2411	2291	27	5892	5641	39	9821	9079	60	170354	160863	80	0.393664
102878	98357	83	52046	49035	81	2328	2140	28	4018	4190	35	8847	8282	50	12644	12377	60	262246	240252	83	0.393664
117559	105424	90	51694	46085	85	1925	1668	23	3515	2923	34	6604	5834	46	10248	9176	58	209947	192036	88	0.394728
115427	101791	89	41465	36004	86	2267	1741	28	2945	2762	30	6128	5648	41	9322	7880	52	171310	147257	86	0.394728
51711	51332	74	18209	18045	52	591	430	0	1061	1226	9	2614	2494	26	4141	4110	38	79457	76942	74	0.395791
100125	95478	83	28450	26977	79	1727	1405	20	2998	2847	28	6230	6212	41	9867	9165	58	205715	200024	84	0.396855
98386	91426	96	44118	42401	79	1303	1304	15	2727	2309	29	5449	5262	39	7284	7200	45	164123	160040	80	0.397919
276392	217602	122	165144	135643	114	8555	6355	48	13369	10082	69	28433	22579	107	43090	34279	109	820129	630419	121	0.397919
109595	104227	83	50243	47523	82	2423	2331	25	4404	4284	34	8575	8295	48	14199	14017	59	294934	278027	87	0.398983
98969	92734	88	37750	36400	80	1288	1301	14	2368	2737	24	5721	5440	40	8977	8209	48	174625	169053	82	0.398983
133136	116777	90	49006	42009	88	1949	1536	21	3582	2956	36	7600	7147	46	11003	9680	58	215788	199712	88	0.401111
171767	142530	93	55325	43481	93	2338	1905	26	4087	3878	37	10184	8415	58	16269	14749	70	309450	264161	97	0.402175
176302	138976	95	72414	55529	94	2792	2291	31	5196	3642	46	10505	8560	59	15430	12532	73	306073	247757	96	0.403239
143081	129731	95	91096	82528	88	3637	3160	33	5655	5397	41	11280	10361	57	17609	15914	70	345309	300588	90	0.406431
53876	55033	73	22192	22070	60	527	638	0	1609	1350	17	2416	2354	28	4183	4135	35	87730	81698	76	0.407495
99621	94554	86	40751	38864	80	1451	1449	14	2246	2293	25	5514	5273	39	9537	9160	49	192239	187343	84	0.409623
109262	103356	83	37143	35046	81	1648	1838	17	3293	2834	36	6940	6496	47	10857	9469	66	215140	201635	87	0.411751
126822	106061	96	46045	37451	88	2242	1840	24	3230	3339	30	7078	5959	48	10470	9432	56	215056	189887	91	0.411751
120216	113006	92	50926	48230	82	2080	1985	21	3432	2990	32	7940	7205	50	12246	11449	60	240529	226791	85	0.413879
99720	89922	95	46226	42635	82	1678	1329	18	1829	1854	23	5863	4911	44	9034	8157	50	180750	168576	83	0.413879
238025	186769	107	127727	104563	100	7169	5735	44	11127	9034	67	23829	19903	86	35884	28055	95	712959	574541	102	0.417071
90757	87157	83	33026	32452	79	1650	1674	19	2389	2214	24	5813	5770	40	9124	8632	49	183935	177692	80	0.417071
92236	88973	80	34772	33420	79	1055	918	0	2691	2584	26	5006	4719	39	8192	7371	47	144976	140655	77	0.417071
149741	138200	96	79873	73617	86	3183	2943	30	4590	4105	40	10417	9665	60	16917	15292	71	308287	270217	88	0.418135
149112	132291	90	54266	48848	86	2593	2163	28	4487	4284	40	9508	8816	56	14871	13665	67	293023	276804	84	0.418135
143472	127777	93	56363	50212	87	2213	1787	26	3867	3524	33	7539	6973	48	12436	11197	67	237572	224487	84	0.419199
94650	86791	84	34506	31909	81	1591	1427	22	2994	2754	29	6065	5577	46	9597	9553	51	190407	187872	80	0.420262
40805	39228	61	21446	20395	65	628	588	0	920	1029	3	2175	2216	26	3844	3948	33	66285	64095	62	0.424518
103395	94386	83	32147	29471	81	1972	1827	24	2853	2722	31	6815	6311	46	10705	9828	57	207148	193647	79	0.425582
101221	88243	84	37896	32130	83	1231	1037	7	3003	2361	30	5185	4387	46	8432	8013	47	154306	138599	82	0.429838
145668	119092	95	59999	48845	93	2731	2266	28	3744	3332	32	7961	6584	51	13921	11907	60	282049	254951	89	0.429838
193954	145175	105	73478	56195	104	3256	2518	31	5545	4264	43	11731	9454	61	17159	13995	73	341445	292438	99	0.431966
107589	100046	84	47780	43668	83	1839	1740	20	2857	2797	29	6845	6677	43	11203	10244	53	214692	207789	84	0.431966
149879	132900	92	56411	50394	88	2947	2832	29	5893	5435	38	11313	10803	52	18879	17510	80	363735	348850	89	0.43303
84813	83716	80	28600	27892	77	1372	1269	12	2228	1883	24	4719	4393	37	8142	7660	48	161502	154463	82	0.435158
141842	128245	94	69804	64191	87	2873	2574	29	4447	4477	38	10651	9843	54	17002	15733	75	335775	313370	89	0.435158
93671	89897	87	40891	39218	81	1219	1364	13	2618	2839	25	5932	5724	42	10000	9671	51	199184	189489	84	0.437286
112703	108016	83	47296	44033	84	1758	1681	22	2917	2596	29	7686	7050	48	11423	10457	57	222791	214132	86	0.437286
117210	110461	91	58553	55269	82	2212	1997	24	3595	3631	32	8029	7370	48	12945	12042	61	258362	241896	85	0.440478
201914	162032	101	114398	91930	97	4410	3259	38	7434	5547	52	17115	13470	76	26075	21060	90	520423	423719	100	0.441542
128129	115506	94	57034	52873	85	2783	2731	27	4947	4555	40	9794	8888	61	15236	14467	67	306880	289849	86	0.442606
71572	67767	86	32395	31695	76	1093	1137	8	1759	1591	21	3548	3632	32	5747	6058	41	125722	121198	76	0.442606
60600	61691	74	30490	29857	74	1147	1020	4	1632	1701	18	3359	3492	31	4977	4839	39	107880	105465	75	0.443669
123946	115769	84	45637	42107	82	2570	2490	27	3905	3991	32	8093	7703	46	12759	11748	64	256629	247785	83	0.444733
154504	130549	94	67312	55638	92	2613	2419	27	4684	3807	38	9781	8494	59	14043	11606	65	294006	254269	94	0.445797
116983	103229	90	41456	35904	85	1694	1411	19	2874	2746	31	6366	5804	45	9782	8427	56	181889	167423	87	0.445797
80299	78016	78	32426	31392	77	1554	1408	17	2299	2169	25	5500	5279	39	9306	8998	61	160073	148395	89	0.445797
169414	140295	93	62939	51561	92	2065	1612	24	3711	2962	36	7737	6745	49	11870	9291	66	239710	207979	93	0.448989
182605	149757	96	64158	52938	93	2529	2156	28	4539	4316	35	9762	8535	60	15713	13303	71	295599	265375	90	0.448989
73883	72582	79	27768	26504	73	1008	1073	9	2491	2052	29	4494	4525	38	8757	8115	52	159838	153142	76	0.448989
147812	131013	89	50018	43039	88	2151	2106	23	3543	3477	35	7592	6708	49	10419	8749	56	207736	183074	89	0.448989
86587	82319	80	31669	30376	78	1671	1307	18	2520	2093	23	5541	5203	42	8476	8129	50	162766	154605	80	0.450053
107757	97986	87	52709	49730	82	1680	1689	19	3053	2944	32	7559	7127	47	12087	10788	65	233627	221909	80	0.451117
162384	127234	93	66030	52280	92	2694	1996	31	3851	3310	39	9218	7750	53	15436	13315	66	298622	241210	92	0.451117
115868	108900	84	44282	42040	82	1988	1630	22	3775	3245	33	8273	7654	56	12288	11586	65	256205	237436	78	0.452181
163850	132834	106	63867	51344	93	2276	1746	23	3950	2871	39	8387	7232	53	13526	10435	66	266239	226587	92	0.454309
46436	46708	73	18437	18110	56	856	785	0	1135	1138	11	2584	2671	29	4437	4307	37	78853	77332	71	0.454309
128411	116354	92	62174	57136	85	2264	2024	26	4329	3805	38	8644	7852	54	14422	13515	66	253898	245290	84	0.454309
101865	99851	80	49619	47754	80	2077	1979	21	3180	3396	27	8510	8307	49	14337	13354	62	269242	257420	82	0.455373
199479	150687	116	78377	58109	99	3886	3029	36	5584	4343	48	12880	10085	69	21274	16754	85	388821	316796	95	0.455373
150832	124638	107	60932	50217	90	2063	1932	24	3297	2907	38	7835	6788	52	12027	9940	62	237828	215993	84	0.456437
176851	146824	97	74487	62807	94	2349	1990	29	5316	4291	43	10591	9192	58	14776	13329	65	315138	289579	90	0.456437
192267	157808	101	109533	93681	98	4931	4185	37	9107	7001	58	16823	14132	71	25352	21283	91	463297	374263	100	0.457501
108275	102963	84	32119	30230	80	1704	1774	21	3105	2641	31	7148	6773	46	10538	9945	54	216236	204873	82	0.458565
163823	142057	99	78105	70016	90	2425	2185	27	5012	4758	39	9233	8470	52	14213	12554	71	318260	302773	88	0.459629
113359	105574	85	34965	32470	82	2244	1941	24	3712	3220	37	8074	7876	52	11697	10997	53	236923	224076	81	0.460693
168180	133257	110	70263	55962	95	2997	2197	32	4523	3837	41	11301	8921	64	17652	13874	75	341843	284732	110	0.460693
133577	108188	97	49907	41913	89	1620	1201	16	3449	2846	36	6736	5628	47	10874	9466	57	184197	160323	89	0.461757
179438	151185	100	72632	61504	90	3167	2739	32	5040	4619	40	11988	10696	65	19401	16897	83	358441	328040	88	0.461757
79281	78945	77	34208	33028	76	1125	1179	10	2470	1873	28	4413	4584	34	7652	7374	46	158552	153854	74	0.461757
264885	182801	116	126441	91107	112	4609	2835	41	6941	5019	53	15258	10895	71	25582	17912	105	489523	351902	113	0.463885
164459	144926	100	82997	74633	90	3312	2861	31	5714	5254	41	12382	11985	57	18499	17427	75	376876	352740	88	0.464949
74539	71023	83	33415	32242	77	1560	1183	12	2431	1764	28	4546	4069	37	6950	6785	57	117484	110011	76	0.464949
98119	91011	98	38117	36572	80	1697	1464	19	2702	2985	25	5863	5330	42	8533	8053	48	180888	169102	81	0.466013
230757	184636	111	127075	101224	106	5509	4814	39	8185	7041	53	19344	16089	74	31108	26029	99	616240	531931	104	0.466013
96491	89043	88	38006	34877	81	1710	1479	19	3049	2517	33	6099	5878	42	10035	9249	52	194769	189409	81	0.467077
125724	109856	97	51422	45686	86	2235	1809	26	3502	3504	33	7700	7368	44	11212	9870	57	234518	219766	86	0.469204
79132	73600	82	32451	31065	78	1586	1633	19	2963	2483	30	6285	5913	43	10269	10087	54	197390	188596	80	0.470268
116793	110414	85	46563	43490	81	1929	1749	23	3906	3780	35	8028	8030	45	13555	12995	66	249263	239960	85	0.471332
124934	111924	87	34100	29124	86	2228	1687	26	3567	2676	35	6078	5276	44	10340	9503	54	180848	161032	89	0.471332
164589	142094	92	71274	60588	91	2444	2160	27	4959	4724	38	10874	9547	57	17633	14792	84	336533	312894	91	0.471332
115894	107295	84	53763	48537	84	2068	2148	20	3247	2822	31	7335	7017	46	12297	11545	65	230806	218554	86	0.472396
95660	91203	83	43044	41164	81	1499	1531	17	2825	2622	28	4987	4752	39	8019	7272	51	158197	153656	83	0.472396
173400	130940	98	62888	46930	95	2553	2049	31	4678	3862	41	9993	7531	60	15701	12300	73	318316	254026	96	0.474524
86470	82476	82	38672	37122	79	1228	1142	15	2210	2241	22	4427	4262	36	7264	7134	40	144786	138524	79	0.474524
73148	68620	83	34314	32046	78	1074	881	0	1636	1581	24	3953	3838	33	5621	5587	40	110185	106080	80	0.475588
70903	69116	79	30586	29812	76	1264	1152	12	1839	1691	21	3910	4097	33	6943	6580	47	128838	124540	79	0.475588
91454	85015	86	47629	44154	81	1499	1390	17	2229	2522	23	5949	5525	42	8642	8444	49	165865	161337	83	0.477716
111627	100076	86	39032	34529	84	1578	1402	18	3115	2777	29	6023	5598	44	8522	7928	50	174382	168586	82	0.47878
76269	74617	79	24598	23972	70	1432	1576	16	2013	2105	26	5114	4785	38	7122	6895	47	133945	129754	81	0.479844
124568	116011	83	37906	35535	81	2568	2207	29	4418	4292	36	10152	9902	55	15823	15163	69	310234	300016	81	0.479844
98029	95576	81	31849	30951	78	1685	1778	19	3253	3192	33	6874	6458	45	11538	11032	55	209678	196692	86	0.480908
92629	86506	82	36969	35379	80	1521	1521	16	2445	2240	27	6032	5830	41	9359	8716	50	178857	164084	84	0.480908
129336	119356	86	68216	63809	85	2973	2358	31	4087	3871	36	9692	9199	56	14885	14643	69	271769	249697	85	0.481972
95380	90571	89	31234	29629	79	1838	1557	22	3810	3108	37	7516	6940	52	12482	11885	62	240500	224041	78	0.481972
380443	268496	146	197981	146569	136	8781	6315	47	14558	10991	70	30176	21112	110	44405	31666	130	867240	635272	140	0.483036
137171	125060	86	50044	45387	85	2054	1736	24	3460	2816	34	7817	7539	44	11444	10359	65	219282	212328	83	0.4841
101762	94725	86	40356	37065	82	1599	1519	17	3045	3021	31	6232	5705	44	9832	9039	55	200151	184370	80	0.487292
149635	133228	88	67136	59975	89	2712	2596	29	4943	4686	38	10335	9371	53	17197	16249	78	322968	304499	84	0.487292
83205	79848	79	44819	42951	78	1673	1744	20	2754	2519	32	5905	6144	41	9053	8910	50	180767	172849	75	0.488356
330753	231958	131	97207	70879	123	7047	4944	46	11034	8235	57	22952	17336	88	33239	24652	116	638129	522172	120	0.488356
203196	160485	98	76879	59981	96	3136	2253	33	5638	4682	47	11908	9704	65	19340	15674	77	359732	305450	90	0.488356
115971	109837	86	38923	36675	81	1986	1657	22	3219	2663	32	7303	6992	47	10998	10834	65	223319	213248	79	0.491547
139463	116591	93	52386	43536	89	2624	2483	29	4406	3991	42	9497	8196	57	13101	11759	56	279125	256562	85	0.491547
123881	114391	86	58082	53303	84	3046	2821	27	5039	4745	37	10948	10308	59	17171	15245	76	331843	316137	82	0.491547
149668	131986	99	55363	49572	90	2842	2599	28	5146	5320	36	10367	9824	55	15956	14992	68	308848	288373	86	0.492611
140729	120892	89	52872	44631	90	2675	2239	29	3261	3584	33	9133	7945	56	14376	12795	63	266751	234583	90	0.492611
114212	106288	98	38720	36270	81	1725	1625	19	2985	3187	28	6450	6210	46	10271	9584	54	208498	199293	82	0.495803
144871	117629	94	60354	48488	91	1796	1651	23	3673	3310	35	7671	6501	48	12404	10037	65	249911	203041	94	0.495803
131379	112291	90	51238	43774	87	2049	1917	21	2950	2469	29	8021	7095	50	12206	10575	61	246201	218612	90	0.500059
126739	115080	87	61201	55033	86	2233	2238	24	3218	3216	31	8249	7049	52	11174	10915	57	236033	219526	89	0.502187
118092	97924	94	56504	47563	89	1987	1838	20	3017	3313	30	6396	5630	46	11267	9219	68	220102	187794	94	0.502187
160315	133025	98	61354	50968	90	2246	1928	26	3915	3740	35	8869	7284	52	14012	11956	64	293372	257112	99	0.503251
71002	70013	80	34725	34470	75	1164	1288	12	1703	1722	23	4205	3961	35	6462	6367	45	132486	124071	78	0.504315
108548	102022	93	51560	48830	82	1877	1724	22	2830	2552	30	5954	5716	43	10428	9528	52	191447	180570	85	0.505379
106909	96685	86	44256	39651	84	1942	1656	23	3823	3553	37	7388	6617	48	12091	11032	65	226633	213647	88	0.506443
142526	125506	90	51544	47170	87	2919	2477	29	3728	3418	33	8577	7571	47	13531	11334	67	241336	207569	88	0.507507
167125	130194	95	80688	65382	96	3201	2248	34	3974	3385	39	9761	7821	58	14345	11013	75	301515	249345	97	0.507507
157883	123192	93	54863	44103	92	2371	1991	26	4348	3540	42	8812	7487	54	14271	11489	64	282292	237389	92	0.507507
195554	162112	96	119508	100975	95	3499	3219	33	6505	5776	41	14811	11803	74	22498	18695	88	433809	359384	97	0.508571
117179	109808	84	49157	46888	83	1714	1629	20	3362	3222	32	7729	7330	48	11966	11437	64	234632	221767	85	0.510699
96991	90621	85	38845	36846	79	1668	1773	19	3551	3074	35	7215	7155	45	11650	10661	61	242874	225301	83	0.511763
121098	112692	86	64267	59560	84	1558	1338	16	3191	3318	28	6493	5693	46	9903	9362	52	202550	183910	85	0.511763
144894	127818	92	90451	81569	90	2482	2431	27	4330	4013	37	8875	8204	52	13989	13281	62	276324	259017	93	0.512827
102398	98001	88	44258	42275	80	1658	1659	20	3025	2914	31	6011	5760	43	8542	8244	51	167908	156771	84	0.513891
106479	97265	87	36443	33571	82	1535	1299	15	3049	2779	33	6185	6187	39	8334	7587	50	165434	160535	81	0.514955
104690	99931	83	51006	48882	81	1665	1654	18	2950	3145	27	6880	6483	45	10588	10485	56	214274	201084	86	0.516018
190379	171297	92	74511	67607	88	3184	2851	30	6550	5464	42	13251	12081	65	19483	17849	81	400400	368432	93	0.516018
87490	83791	79	43630	42838	78	1526	1323	15	2531	2255	27	5894	5241	43	9273	8683	52	183789	173774	79	0.517082
116541	107463	90	36085	33126	82	1784	1623	17	2777	2627	30	6352	5505	44	8370	8055	49	173872	159681	86	0.517082
48836	45874	86	17270	17279	52	612	550	0	1291	1071	13	2630	2448	29	4114	4222	34	68853	69269	73	0.518146
115314	105765	84	47858	44603	83	1560	1677	19	2948	2647	29	6941	6205	46	11933	12159	55	214692	201191	83	0.51921
103379	95896	85	38684	36276	81	1931	2070	20	3081	2819	35	6790	6501	44	10828	10686	60	212180	196679	82	0.51921
50922	48571	76	17966	17820	52	959	1165	8	1337	1121	10	2651	2687	25	4835	4639	41	88313	87348	74	0.520274
181366	154676	95	88776	78956	92	3336	2861	30	6116	4991	46	13223	11523	60	19737	16246	79	398967	337778	93	0.521338
85207	80770	91	25145	24228	77	1760	1675	19	2582	2566	24	5523	5349	40	9004	8581	51	171188	162807	78	0.523466
120507	113859	85	52728	49029	82	2355	1986	27	4176	4116	36	9512	8737	54	15533	14737	66	296072	281350	84	0.525594
110467	96299	88	43979	38217	84	1666	1268	20	3135	2648	37	5870	5428	44	9606	8744	53	181261	165348	82	0.526658
155718	126577	93	58044	46565	93	2506	2326	25	4298	3672	38	9577	8410	55	14679	12698	72	289808	251157	93	0.526658
113895	99395	102	41032	35733	102	2199	1998	24	3321	3203	34	7448	6455	46	11955	9755	70	217353	175743	102	0.526658
92389	86490	84	48850	45955	80	1846	1884	22	3385	3157	32	6760	6176	46	10482	10228	57	198680	190090	80	0.526658
109040	101059	84	41245	38903	83	1486	1307	17	3039	2909	28	6922	6450	44	11062	10770	58	228017	217936	89	0.527722
43474	42656	63	22842	22123	65	745	598	0	943	1189	10	2182	1902	25	3039	3080	28	66181	65242	66	0.527722
87934	83005	81	36408	34803	79	1245	1339	13	2775	2314	27	4971	5091	38	8037	7769	52	170408	162078	81	0.528786
93980	90417	79	27332	26098	70	1773	1748	20	3300	3005	33	7390	7247	45	11977	11454	61	232579	213757	80	0.52985
99873	95458	81	49880	47898	80	2109	1994	27	3731	3837	33	7460	6959	51	11062	10731	63	212698	200733	79	0.52985
145372	127126	93	73352	65610	89	2607	2362	27	5338	4191	43	9276	8653	53	15124	13001	69	298551	277728	92	0.53517
138889	115296	93	55883	47338	91	2677	2214	28	3918	3151	39	9896	8645	51	16624	15146	67	311285	272582	97	0.537298
101396	96532	81	36159	33492	81	1977	1837	22	3168	2542	33	7636	7331	46	12102	12045	64	238917	228838	87	0.538362
202955	159139	101	59910	46672	97	3451	2725	34	5634	4322	48	11015	8650	60	15861	11990	71	290321	241176	105	0.541553
226318	174873	120	93026	70688	120	3465	2537	35	6335	4976	48	13541	10440	69	22037	16355	92	415777	332664	120	0.541553
138134	115467	93	48114	40520	88	2489	1969	26	3501	3171	33	8305	6997	48	14484	12521	67	268268	241040	93	0.542617
127572	111164	91	41974	36407	85	1471	1437	15	4057	3600	34	7903	7190	49	11735	10230	65	234498	216853	91	0.542617
78709	75600	79	29231	28253	76	1178	986	0	2129	1300	26	4213	4059	38	6554	6407	44	130392	128014	80	0.542617
152367	133963	92	112558	102769	91	3840	3249	34	6156	6136	39	12450	10943	60	20828	20419	84	406968	377067	95	0.543681
162924	141390	97	60381	52173	91	2491	2306	26	4352	3691	39	9557	8692	53	15537	13421	67	301269	281809	96	0.545809
124590	115447	84	44434	40683	81	2101	1843	24	3590	3352	36	8169	7910	48	12558	11734	63	245567	233437	85	0.545809
140657	130758	88	71798	65623	87	2696	2433	27	4702	4314	37	10383	9590	56	17204	15995	78	313906	298345	93	0.545809
112167	103358	95	44091	41874	83	2377	2001	27	3791	3384	36	7829	7409	48	13689	13262	66	253268	235020	90	0.546873
113130	98908	92	39225	32313	88	1540	1481	17	3155	2759	32	6395	5784	44	9544	8069	54	207685	190329	90	0.547937
99067	93638	81	33102	31220	79	1846	1692	20	2452	2383	30	6456	5650	45	9794	9042	56	182843	179067	82	0.549001
231771	175894	105	84576	64355	103	3713	2863	34	5867	4930	42	13559	10697	68	19910	16374	74	425876	332434	104	0.549001
197453	149868	102	86024	65328	98	3725	2480	35	5965	4640	52	12447	9572	62	19013	13958	80	378676	297748	102	0.550065
123919	113361	87	47596	43673	85	2379	2298	25	4124	3544	42	8873	7782	55	13902	11916	66	291367	251042	83	0.554321
80414	75855	84	36565	34167	79	1409	1339	15	2637	2635	27	5068	4940	38	8558	8208	52	162460	156013	72	0.556449
142691	126597	87	68988	63238	87	2969	2688	29	5185	4878	42	10073	9028	55	16769	14521	80	315011	270235	87	0.556449
93199	86439	82	47697	44422	80	1465	1424	15	2125	2116	27	5093	5311	38	8570	7570	51	151840	145569	72	0.557513
94041	86725	83	22759	21448	65	1545	1302	18	2646	2471	29	6477	6168	45	11033	10128	59	204300	197606	81	0.558577
110738	104648	85	48959	46489	83	2670	2308	27	3560	3599	34	8224	7675	51	12029	11327	54	270647	250823	87	0.558577
96117	92646	81	33120	31866	78	1648	1605	17	2188	1983	23	5881	5636	41	9458	9270	47	173232	166175	76	0.559641
118343	110268	84	36123	33390	81	2389	1981	29	3298	3398	33	9258	9005	54	15006	13683	69	276762	262104	87	0.560705
200896	183827	97	130192	119881	94	5387	4867	37	9230	8497	55	19800	18218	76	31936	29128	87	608419	557607	97	0.560705
145187	122738	91	59851	51059	88	1950	1710	22	3848	3561	34	8233	7248	53	11767	9951	60	224461	200382	86	0.561769
359686	237177	144	244989	170779	144	10721	7414	53	16910	11237	68	36733	25331	136	53886	36907	137	1.04858e+06	765623	142	0.561769
138028	123606	90	56735	53029	85	2804	2725	28	5403	4816	41	11329	10415	58	16828	16388	74	338712	322618	87	0.561769
143010	128132	91	81829	74351	87	2573	2190	29	5952	5526	42	12352	10820	61	19570	17696	81	403913	355597	92	0.562833
91166	87599	85	35160	34500	78	1907	1914	22	3191	3634	30	6947	7039	42	11941	11484	55	224120	213186	80	0.562833
97395	93543	86	42948	41548	79	1501	1440	15	2381	2220	28	5904	5551	42	9510	8809	55	184522	179659	88	0.566024
118221	106013	86	48067	41369	89	2401	1881	28	3370	3333	31	8346	7642	49	13987	12547	72	265585	248306	92	0.567088
90432	82416	82	37239	33171	83	1196	1245	12	2110	2274	26	4943	4387	38	7839	7288	48	153980	142039	87	0.568152
169639	141920	97	70077	59101	92	2897	2566	30	4707	3581	39	9255	8506	53	15232	13337	67	279088	252203	94	0.568152
161625	134008	93	62182	50887	93	2720	2408	28	4305	4313	33	9068	7684	54	14273	12071	67	262965	232438	94	0.568152
73125	69565	84	25005	24029	75	1637	1359	21	1819	2004	25	4619	4405	35	6994	7402	42	128490	118738	77	0.57028
124128	116295	86	60908	56719	84	2610	2447	27	5044	4615	41	10011	9369	54	14191	13115	62	288358	274254	93	0.57028
368563	259572	147	195428	140304	144	9870	7417	50	18104	13591	80	36464	27089	135	58040	43703	139	1.04858e+06	884966	148	0.571344
159334	135848	96	74796	65605	90	3089	2452	32	5050	5250	38	11363	9988	57	16339	14452	69	306791	263178	94	0.571344
93907	91382	80	25571	25274	61	2170	1973	24	3336	3180	30	7026	6710	46	11016	10801	59	223039	211420	81	0.573472
135577	125755	90	69429	66177	84	2694	2661	27	5323	4693	39	11192	10131	63	17741	16176	72	336937	303467	89	0.574536
153073	122064	97	58970	47652	93	2770	1996	28	3697	3486	33	8277	6889	52	12270	10347	62	233887	205377	92	0.5756
189712	165255	93	90011	79253	91	3568	3262	32	7178	6537	45	15326	14217	63	21813	20496	80	468006	437856	94	0.578792
161506	144669	91	68381	60154	91	3192	2728	31	5122	4648	41	11363	10699	60	18487	16685	75	357516	329883	96	0.58092
196199	159608	99	82957	70101	96	4089	3212	36	6331	5772	41	13636	11855	64	20863	18269	76	424902	384869	98	0.58092
92386	88226	84	22492	21980	61	1503	1427	18	2458	2261	25	5965	6005	41	9762	8945	55	170863	165339	82	0.58092
147098	120441	100	59751	48486	91	2172	1880	22	4281	3253	40	8312	6948	50	12292	9908	69	240473	197445	94	0.581984
86887	83886	84	40028	38842	77	1627	1602	17	2604	2824	27	5190	5323	40	8226	8334	49	156330	151052	81	0.581984
96319	90563	85	39617	36934	80	1416	1448	17	3043	2675	32	6274	5906	44	9799	9651	51	183838	178267	83	0.584112
124349	110355	91	47449	40947	86	1897	1586	21	2681	2794	31	6677	6334	43	11718	11164	64	223215	211052	85	0.585176
105855	98202	84	61517	57963	83	1170	1364	16	3402	2770	29	6277	6104	42	9684	9246	54	197059	186595	84	0.585176
105142	99350	92	37294	35771	81	1557	1461	19	2843	2775	26	6575	6596	42	9848	9391	53	209606	196120	84	0.587304
99038	94181	82	36086	34304	80	1368	1328	17	2767	2639	30	6392	6534	42	8653	7685	54	188535	177607	81	0.587304
160536	128868	102	62205	50425	92	2339	1869	27	4688	3372	42	9071	7402	54	14889	12414	70	296204	253029	93	0.589431
104001	97284	89	44451	41645	83	1947	1718	22	3301	2889	32	6777	6759	42	10419	9641	62	195985	180317	84	0.589431
130746	121410	90	56253	52118	83	2258	2305	23	4541	3980	39	8228	7824	45	13861	12534	65	270452	256212	89	0.589431
95040	92201	80	29732	28347	78	1526	1424	15	2461	2413	28	5903	5503	43	9645	9262	51	187813	179597	82	0.590495
92652	85541	97	21509	20557	60	1718	1750	21	2791	2976	27	5690	5555	41	9851	9148	53	179516	170008	82	0.592623
139977	124269	95	52223	45877	88	2044	1888	25	3495	2877	35	8136	7222	48	12139	11224	60	240288	222436	91	0.595815
169189	140023	94	68498	57158	91	2537	2021	28	5845	4868	47	8733	7314	51	13381	11142	65	264903	225035	92	0.595815
94749	89086	82	36063	34370	79	1484	1185	16	2253	2421	23	5253	4952	39	8481	7702	49	162146	149772	80	0.596879
147805	129860	92	62341	55069	88	3457	2806	33	5701	5559	41	11779	10978	55	17847	16911	74	358734	334866	93	0.599007
124782	111719	87	41050	37425	84	2703	2464	26	4124	3975	35	8784	8121	52	13935	13214	62	250308	244374	86	0.599007
123197	116703	85	71410	66629	83	2655	2632	27	5242	4816	39	10937	10600	53	16928	16249	69	362699	341716	84	0.599007
145902	132325	88	76310	69399	88	3310	2804	30	5447	5407	42	11636	10722	67	21362	20760	82	374680	351164	87	0.600071
91940	88342	79	35271	34033	78	1399	1389	18	2486	2728	25	5919	5783	42	8272	8080	45	173927	166514	80	0.600071
137737	120563	91	56983	48606	90	2368	2065	25	3940	3439	36	8854	7899	54	15031	13602	71	280853	249808	92	0.600071
134677	113383	93	54394	44303	87	2115	1555	24	4213	3619	43	8463	7226	50	14304	12729	68	294888	269531	90	0.601135
92935	87610	87	28487	27476	78	1279	1333	16	2736	2506	30	6261	5993	42	10006	9750	48	193176	187164	82	0.601135
178354	150072	102	64757	54981	94	2980	2492	32	4877	4134	39	9604	7809	57	13395	11318	63	278166	247245	102	0.606455
125222	115478	87	64536	60009	85	2981	2653	30	5062	4397	38	10404	10064	54	16746	16298	78	315038	296257	87	0.607519
177352	127547	104	59678	43087	97	2392	2125	26	4881	3249	46	9705	7630	55	13086	9539	68	269851	201735	102	0.608583
91718	89770	86	33432	32634	78	1551	1624	17	2506	2507	27	5956	5634	43	9504	9540	52	194040	186082	84	0.608583
97147	94231	87	34088	33337	79	2090	1924	22	2807	2849	31	7034	6655	42	10822	10201	57	235175	214574	87	0.608583
168880	142610	97	88328	75904	92	4646	3973	36	8079	7108	50	16064	14450	67	26871	22860	89	502055	450765	97	0.609647
107109	100076	87	40988	38657	83	1964	1742	23	2957	2962	29	6393	5521	44	10435	9397	59	184753	170495	87	0.611774
127501	116506	88	54748	49062	86	2362	2006	27	3565	3319	30	8213	7820	47	12194	11304	57	248460	234059	91	0.612838
123165	107275	90	45005	38057	86	1803	1392	16	2582	2116	29	6417	5578	47	9758	8861	58	192924	168565	89	0.613902
91583	86537	90	31028	30001	79	1471	1636	17	2766	2745	27	4981	4975	37	8206	7551	53	169565	159954	90	0.614966
148661	130942	91	57030	49013	88	2704	2459	28	5009	5091	34	10249	9619	57	17620	16029	66	342268	326769	87	0.618158
58227	59158	73	25558	25355	73	635	667	0	1304	1116	9	2696	2825	28	4226	4323	36	92992	89694	76	0.618158
127603	112601	103	34974	30857	85	1893	1805	23	3995	3580	34	7450	7016	45	12287	11339	60	219968	207056	87	0.618158
74593	74570	77	29634	29259	75	1139	1266	12	1715	1902	19	3666	3503	34	5581	5103	42	117898	117144	78	0.618158
91673	90287	80	39647	39199	77	1112	1406	14	1790	2021	21	5131	4719	40	8111	7989	49	181963	167223	83	0.618158
106241	99758	85	36338	34843	80	1789	1558	21	3167	2773	27	5982	5899	40	10873	10033	60	226549	219224	83	0.619222
175954	145946	100	69780	57295	93	2823	2216	32	4482	3938	38	10047	8387	54	16603	13292	69	326488	277956	94	0.620286
149083	134506	94	70954	64423	89	2534	2383	28	4845	4217	40	9258	8596	57	14780	13478	62	294356	277048	90	0.62135
182635	152700	96	87100	72549	93	3751	3052	35	6309	5694	47	14261	12154	65	20462	15803	76	390267	320844	97	0.62135
184736	146478	102	68680	54065	97	3161	2256	31	4814	4116	38	10072	8476	60	17679	14766	81	331271	277775	97	0.623478
69008	68866	77	27925	27313	75	1200	1153	9	1745	1480	19	3751	3534	34	6258	6611	39	116572	117264	76	0.624542
131634	106301	101	53309	43451	89	2129	1760	25	3519	3376	32	6918	6235	48	11597	9973	65	236776	208220	87	0.625606
51919	50586	80	16440	15930	53	629	700	0	808	580	0	2380	2693	25	4238	4276	34	80604	80621	74	0.62667
177407	134553	99	71213	55504	95	3083	2371	31	5409	4229	44	9353	7856	54	14633	11841	68	275809	223121	96	0.627734
172277	145040	97	62541	53482	92	2503	1893	30	4570	3536	41	10779	9460	57	18580	15973	82	339708	318516	92	0.627734
223139	168723	103	100632	77650	102	4098	3478	34	6896	5125	51	14749	11401	70	24154	18747	86	470960	383435	102	0.627734
89584	86474	81	43462	41507	79	1791	1553	21	2937	2957	29	6254	6139	46	9658	10205	50	181032	176177	74	0.627734
228918	180355	101	119647	96412	100	3566	2511	37	6652	5418	47	14133	11805	71	19787	16373	72	377593	313602	100	0.627734
127455	110017	87	45924	39162	87	2032	1688	24	3829	3431	36	7240	5968	47	11507	10559	54	220734	195662	87	0.627734
105809	100255	93	53502	50266	80	2094	2000	22	3300	3453	32	7246	7135	45	11391	10742	58	231889	223631	80	0.628798
58034	57785	77	23858	23737	62	774	797	0	1210	1379	15	2383	2584	24	3737	3737	32	77697	74972	75	0.628798
59052	58021	76	28941	28560	75	653	692	0	1075	1367	14	3234	3257	30	4770	4702	38	109247	108023	80	0.630926
101730	93951	86	38592	36831	81	1373	1278	12	2779	2716	27	5165	4640	40	8429	7851	48	176464	161520	86	0.63199
97206	92250	84	44767	42329	83	2182	2120	24	3250	2761	35	6701	6258	44	10909	10957	60	214331	206971	88	0.63199
74171	71785	78	34171	33429	77	1259	1117	11	2076	1627	26	4431	4273	37	6365	6659	38	127950	124280	81	0.633054
133515	113613	89	62168	51355	89	2425	2088	23	3894	2830	40	8598	7661	53	13404	11326	70	267482	229422	89	0.634118
82435	78681	82	29021	28059	78	1362	1380	13	1502	1640	16	4555	4378	38	7040	6852	45	144168	132682	81	0.635181
308841	221154	120	179582	131605	120	7748	5517	49	12106	8866	64	26871	20352	103	41733	31258	115	813393	602644	122	0.635181
97105	94547	80	31965	30049	81	1899	1779	20	3464	3157	35	6963	6387	45	11245	10677	54	231005	211671	97	0.635181
155922	139860	90	88886	80288	89	3181	2858	31	4959	4735	40	10373	9316	60	17088	16311	70	316443	303890	86	0.635181
60268	60041	77	25577	25357	72	637	542	0	1037	1231	10	2566	2706	27	3994	3857	35	99874	96386	77	0.635181
170321	146169	96	62425	55362	91	3478	3164	30	5693	5427	42	12001	10711	61	19081	17814	75	377710	349665	96	0.636245
102293	96029	88	33837	31966	80	1527	1511	18	3113	3039	30	6581	6344	42	10375	9876	55	205983	188474	84	0.637309
94521	93435	79	31472	29951	78	1789	1547	17	3636	2717	41	6780	6546	45	11480	11574	66	210438	196219	83	0.637309
80092	75803	87	23699	22852	68	1301	1363	16	1964	2155	24	4590	4167	37	7643	8220	43	144951	137597	81	0.639437
109933	99403	85	37215	34129	82	2648	2222	27	4118	3713	40	8515	8242	49	13563	12882	68	259361	257017	84	0.639437
129647	111001	89	49501	42463	86	2477	2119	25	4446	3556	39	8679	8039	51	13625	11338	62	278442	250010	91	0.641565
99374	96776	82	37393	36041	79	1344	1151	11	2619	2260	31	5565	5368	43	9685	8603	55	187107	176887	82	0.641565
237779	187601	107	95504	75658	106	3262	2979	33	6810	5138	50	13592	11477	68	20406	17213	86	403866	354283	107	0.642629
66536	65509	77	19309	19065	55	897	950	0	1410	1593	19	3388	3152	31	5302	5229	39	111364	106364	78	0.643693
120846	112699	85	82546	77496	85	2426	1971	27	3410	3566	31	7841	7414	50	10749	10434	56	212106	204125	85	0.643693
110605	104378	87	40293	37776	81	3014	2928	29	4816	3753	41	9313	8694	57	14340	12673	67	294990	270704	86	0.644757
94328	88576	91	32268	29802	79	1600	1305	18	2353	2218	30	6442	5819	44	10581	9470	62	213805	203950	85	0.644757
155971	126020	92	62398	50445	92	2523	2001	27	4523	3688	41	9062	6915	55	14282	11581	71	290857	252891	98	0.645821
93508	87826	83	32202	30286	80	1534	1771	16	2536	2648	27	5939	5845	42	9313	8681	51	181756	176335	83	0.646885
92188	91023	93	26145	25479	78	1635	1365	15	2658	2417	31	5401	5133	40	9471	8692	56	170487	166277	83	0.646885
129088	120494	84	38117	33260	85	2497	2212	26	4021	3950	34	8862	8190	54	13666	12686	62	256698	232955	89	0.646885
99028	97831	81	42721	41323	79	1619	1717	20	2509	2854	27	6005	5520	46	9335	8950	57	193443	183016	84	0.646885
78532	76574	82	28362	28134	75	1168	1270	15	2367	2480	25	5335	5255	38	8610	8867	48	166557	160133	81	0.646885
23756	22272	76	3958	3828	32	273	343	0	310	536	0	1176	1484	14	2002	2021	20	36464	36054	69	0.647949
221135	165135	103	70670	50403	100	3554	2518	37	6287	4562	48	12327	9168	63	19269	14925	89	348462	272919	103	0.650077
117559	106991	87	52132	47214	85	1712	1565	19	2898	2872	29	6900	6188	46	11045	9970	61	225828	212267	87	0.651141
86833	83467	81	27113	26202	78	1628	1499	19	2936	3043	29	6296	6414	40	10847	10616	55	203866	192895	82	0.652205
93736	89283	83	34127	33362	78	1463	1253	16	2625	2519	28	5740	5734	39	10141	10150	50	195409	187730	81	0.654333
151819	130701	94	56275	48109	91	2923	2631	29	4203	3627	39	9301	8314	56	16463	15521	68	324670	310881	89	0.655397
216979	166893	100	74902	57074	98	3463	2699	33	5387	4508	48	11972	9434	65	17097	13923	70	352109	286091	115	0.655397
99137	92511	82	43705	40814	80	1716	1514	20	3375	2683	36	5528	5243	42	8934	8462	53	179260	171117	75	0.655397
153925	129912	92	73693	60662	91	2608	2497	27	3665	3165	37	7362	6471	45	11252	9224	60	216766	195513	83	0.655397
45754	45096	70	14372	14376	47	792	813	0	981	757	0	2432	2366	26	3664	3565	34	74705	72582	71	0.656461
100159	92819	83	53701	50239	83	2638	2601	26	3965	3903	37	8105	7958	48	11884	10989	57	228340	209842	76	0.656461
106110	101391	85	47099	44632	81	2184	2035	24	3653	3330	33	8409	7838	49	12838	12459	64	253241	239462	79	0.657525
146734	125799	92	51983	44391	89	2470	2012	28	3109	2898	31	7532	6895	47	13118	11658	64	229213	210861	83	0.657525
177021	146424	92	79566	63867	94	2962	2383	31	4797	3793	43	10579	8766	58	16631	14162	71	326103	282242	92	0.658589
95661	89822	97	45457	43305	80	2210	2252	22	3140	3173	34	7245	6863	46	12510	11965	66	239468	230043	73	0.660716
163101	143537	99	82507	74785	88	3396	3068	32	6674	6207	45	12720	12036	60	20439	19246	79	404532	378497	88	0.66178
168530	136129	97	66271	52572	95	3460	2939	34	5465	4307	50	11649	9747	59	17213	14888	71	324660	288612	94	0.663908
41687	42010	73	12985	12667	46	560	597	0	915	1199	8	2308	2088	26	3396	3159	34	68763	67813	69	0.664972
164232	144997	92	81281	72803	89	2986	3064	28	6460	5764	45	12685	11330	61	19510	17382	83	379230	318044	93	0.6671
103019	94867	91	42736	39686	83	1954	1811	20	3355	2558	38	7519	7256	47	12245	11644	62	230729	210548	79	0.669228
104340	100856	83	41107	39738	80	1817	1710	22	2874	2846	30	6503	5970	45	10107	9771	57	192817	179398	82	0.670292
54202	55947	73	29530	29393	73	798	664	0	1447	1117	12	2562	2694	28	4307	4121	35	85137	84703	77	0.670292
118764	111030	84	47413	43342	85	1513	1342	17	3431	3200	29	7272	7109	45	11858	10961	61	256747	244885	86	0.671356
125966	117782	84	75576	71565	85	1894	1781	20	3245	3217	29	6148	5728	45	9500	8656	56	185432	174225	85	0.671356
147821	132982	86	84417	76329	88	3400	3086	31	5773	5266	42	11531	10807	55	18695	16965	77	342231	308715	86	0.671356
211100	173233	102	86988	71494	99	2680	2095	28	5501	3957	46	10912	9097	62	17679	15011	75	347411	291964	101	0.67242
93523	85159	88	35243	32283	80	1437	1215	14	1576	1815	18	4507	4049	40	7544	7087	46	147934	142750	79	0.673484
102767	96619	84	30110	29113	79	1330	1422	16	2625	2636	28	6119	6001	42	9216	8780	57	201574	191966	87	0.673484
219033	160523	106	73984	53258	104	3910	2840	38	5874	4854	45	12704	10216	66	18879	13754	79	346683	275582	104	0.674548
81348	77638	81	32699	31884	77	1677	1691	18	3383	2780	37	6728	6808	43	10270	9540	57	199605	190675	78	0.674548
156600	135398	89	61109	50830	90	2573	2230	27	4270	3701	38	10420	9515	56	16778	14273	79	334990	300333	89	0.675612
96708	90288	81	37206	35673	80	2392	2412	25	3350	2928	34	8073	7644	49	11671	10785	64	246283	237320	83	0.67774
175184	145464	92	62040	49628	91	2637	2127	29	4962	3944	43	10429	8598	59	15907	13201	79	325179	276357	93	0.679868
184312	146527	95	81793	64647	96	2776	2106	30	5728	4604	41	11369	9044	64	16643	13647	71	341588	281815	98	0.681996
96884	91509	84	34660	31831	82	1765	1811	20	3216	3381	31	8004	7526	47	12413	12453	57	249555	234875	82	0.681996
82926	77836	95	30575	29237	78	1196	1100	10	2917	2420	33	5366	5131	36	8702	8512	49	174632	170232	78	0.68306
185373	148924	112	162884	137811	97	7367	6204	44	12217	9986	67	26034	20855	90	37474	30204	91	754290	596190	98	0.68306
129208	122966	83	95807	90844	84	2947	2650	28	4801	4311	40	11382	10617	56	19226	17757	75	350108	322776	79	0.684123
140227	118432	91	47348	39772	90	2235	1700	25	3934	3218	42	8519	7619	48	13309	11167	74	258192	230800	88	0.684123
214205	158025	101	80820	58628	99	3935	3058	38	5696	4985	43	14190	10596	70	20424	15044	91	411967	330724	98	0.684123
304889	234657	117	171651	135823	114	8917	6811	49	15046	11776	70	32949	24956	108	50841	38900	110	961004	728604	115	0.684123
95121	93149	80	34345	32803	80	1529	1363	15	2965	3013	28	6783	6295	45	9989	9391	56	203294	190374	97	0.684123
108469	95156	85	31266	27152	83	2313	2285	25	4586	4157	39	7824	7232	51	12301	12045	56	233578	223770	82	0.686251
141031	125085	102	81419	74278	88	2598	2271	29	4180	3846	37	8500	7766	54	13221	12195	63	235323	216994	83	0.686251
110409	98698	90	35551	29952	86	1598	1180	15	3317	2192	35	6234	5629	44	10062	9268	63	191420	175598	82	0.687315
128495	121049	86	52793	50713	83	2469	2463	26	4291	3872	38	9286	8717	54	14685	14228	67	286778	280886	83	0.688379
170392	134652	95	67204	51874	94	3053	2375	32	4910	3929	41	11324	9149	65	17776	14160	79	352437	293316	97	0.689443
111115	98358	85	40848	35483	85	2450	2099	28	4189	3249	38	8192	7050	53	13073	11069	70	257772	230041	76	0.689443
154097	131450	94	58077	47717	91	2903	2550	29	4512	3920	42	9973	8574	56	17143	14648	81	351460	313938	92	0.693699
112334	102706	84	47986	44583	83	2084	1772	23	3498	2800	33	6758	6274	47	10495	9799	63	213708	195176	79	0.693699
124314	110548	92	73456	66455	88	2349	2213	27	4593	4332	41	8772	7833	52	13503	12340	68	281497	273638	85	0.694763
86681	84542	86	31889	31137	77	1259	1200	11	2305	1804	26	4802	4734	38	7607	7006	45	156509	156534	78	0.695827
95290	89825	82	55324	52630	82	2157	1987	25	3411	3233	32	7851	7554	49	11897	10522	59	241753	229041	82	0.696891
146995	122265	93	60144	51470	90	1999	1487	26	3571	3009	34	7942	6622	49	11977	10578	61	240113	211121	93	0.697955
173154	151939	99	69305	61498	89	2858	2764	28	5765	5105	48	11754	10466	58	19117	16735	78	361035	318116	90	0.697955
124505	106343	89	54486	47794	87	2119	1915	24	3099	3412	30	7213	6173	49	10983	9542	56	203261	180867	89	0.697955
78008	75730	79	26053	25165	70	1613	1499	18	3167	2782	35	6490	6200	41	11590	10606	58	211014	200312	80	0.699019
79154	71850	85	36488	32256	82	1100	936	0	1806	1852	22	3624	3609	33	5465	5386	40	114033	109403	71	0.699019
284544	204763	117	110027	78489	114	5892	4504	43	9098	7128	59	19554	14842	82	30195	23892	97	591246	472978	114	0.700083
232213	151299	112	97253	65644	109	3684	2480	39	5642	4184	46	11683	7441	63	17504	12114	84	349082	238181	109	0.701147
205158	170296	104	100233	84862	97	3914	3216	35	6203	5600	42	11530	9910	63	18453	16316	74	338071	306866	95	0.702211
72995	69925	94	29626	28184	78	1102	1101	7	1646	1685	16	3344	3261	31	4461	4841	36	98138	95828	73	0.702211
74593	73516	81	22259	21782	67	1033	941	0	1526	1745	20	3694	3533	32	5327	4616	47	109505	106841	80	0.704339
80135	78312	83	33264	32032	79	1101	1150	10	2104	2348	23	4929	4656	39	7047	7183	41	136031	130640	81	0.704339
157201	146727	86	43368	38832	87	3252	2884	31	4893	4357	40	11193	10484	56	18285	16394	76	346914	319833	89	0.704339
110555	104480	91	37960	36030	81	1235	1328	14	3166	2600	29	5798	6048	41	9196	8383	52	190074	177091	86	0.70753
100923	94474	88	41821	40006	83	2036	1710	25	3054	2723	31	7182	6788	47	12240	11740	57	231233	221004	82	0.708594
157995	127770	94	62154	50414	91	2479	1929	28	3601	3027	38	8721	7459	52	13746	10861	67	264313	214550	92	0.708594
168172	141829	110	61694	51821	110	3109	2854	28	5256	4442	40	11422	10161	62	17268	16071	81	346668	309146	110	0.708594
108820	99296	85	35916	32707	83	2065	1728	25	3121	3338	30	7681	7177	46	12255	12306	69	229780	219957	83	0.710722
113834	107058	83	69235	63824	85	1932	1942	22	2750	2610	29	6778	6615	44	11219	10443	56	223023	219791	86	0.710722
94624	89664	80	37291	34917	79	1893	1907	22	2803	2839	31	6367	6413	42	9303	8741	56	181239	162376	80	0.711786
87608	82911	82	62430	60285	81	1589	1426	17	2866	2570	28	5575	5564	40	8834	8374	50	173805	167843	83	0.71285
99046	92635	98	36493	32782	98	1687	1590	18	2825	2177	30	6505	6278	44	10271	9357	58	196456	174269	98	0.71285
351637	236210	137	185572	125100	134	10300	6881	54	16878	10997	83	37560	24893	127	54457	36044	130	1.04858e+06	688544	136	0.713914
121163	98376	91	40519	33553	87	2354	1791	27	3245	2690	39	7253	5964	49	11825	10057	66	215363	183604	86	0.714978
81301	77203	83	31592	30167	77	1502	1508	17	2645	2571	31	5779	5823	41	10217	9912	55	185348	177566	79	0.714978
101875	96455	93	37995	36424	79	1487	1560	18	3842	3010	38	6601	6751	43	10532	10063	64	194021	185088	82	0.717106
93777	87053	85	23310	22383	63	1913	1995	20	2729	2814	32	5858	5701	41	9234	9567	47	190071	184327	72	0.719234
90689	85112	90	30825	29463	79	2173	2162	23	3529	3525	34	8087	7992	47	13102	13052	60	239162	233360	80	0.721362
150815	125608	96	50997	42163	88	2207	1755	28	4480	3925	38	9043	8569	51	14388	12972	67	292695	266214	88	0.72349
121698	113526	85	51446	49613	83	1827	1624	22	3081	2986	29	7216	6901	48	11859	11103	59	235299	215773	83	0.724554
106293	93224	90	42119	36453	85	1781	1529	18	3151	2811	29	6246	5491	43	9658	8639	54	184577	175084	79	0.724554
146532	124005	90	67760	57877	91	2463	2176	24	4966	4111	37	9806	8548	55	15623	14424	74	301785	282392	90	0.724554
219648	146663	104	82253	59371	103	3833	2391	40	6733	4411	52	12263	8319	65	18188	11862	81	366345	258559	100	0.724554
73293	68423	85	23885	23098	69	1236	1089	9	2356	2213	23	4376	4420	36	6706	6789	41	133096	128451	74	0.726682
177840	137768	97	73738	56539	95	2419	1698	28	4674	3954	38	9981	7686	57	16640	12134	73	323332	259275	95	0.726682
142689	128687	87	74420	66798	88	2743	2586	28	4951	4709	40	10186	9284	55	15900	14518	72	288788	270119	87	0.727746
224731	167474	114	71832	49577	101	2521	1668	32	6631	4839	47	11493	8792	60	19185	14081	87	406505	307233	102	0.72881
132432	115779	94	55378	49244	88	2472	1983	28	3094	2892	34	7532	7181	46	12895	11869	65	247814	228660	89	0.730937
51578	49052	76	28003	27108	73	643	670	0	1082	1051	5	3028	2763	31	4700	4178	39	87663	87158	73	0.730937
164939	128091	110	65323	50689	94	2224	1628	25	4026	3569	37	9520	7633	57	15163	11507	67	287849	223366	98	0.733065
158005	141625	88	73875	66549	88	3725	3214	34	6453	5680	42	12624	11021	63	18124	16040	83	348923	312883	94	0.733065
100214	92945	84	43540	40902	82	1838	1530	20	3170	2801	32	6720	6438	44	10246	9628	63	195547	191208	84	0.734129
206366	148419	108	73801	53003	100	3213	2028	35	4714	3856	42	10637	8125	59	17228	12683	76	331107	243055	103	0.735193
63790	61929	77	21842	21137	65	932	1008	2	1711	1673	22	4058	3944	36	5293	5064	38	115742	108756	80	0.736257
181930	154188	94	76733	66839	94	2881	2219	28	5100	4592	41	10815	9737	59	14949	12766	63	283576	257147	95	0.737321
125164	106630	98	50124	41723	90	2230	1682	29	3933	3353	35	7988	7212	49	11539	10399	57	213605	197365	88	0.739449
181990	146108	107	71097	55946	95	2457	2069	26	4172	3178	42	8853	7321	54	14437	12015	77	296439	245999	99	0.741577
94954	90855	81	33758	32358	79	2253	2249	23	3045	3024	30	7180	6793	46	12512	11855	63	223290	217796	82	0.741577
94628	92254	80	39234	37413	80	1164	1062	10	2623	2536	26	5979	5974	40	8421	7656	57	179158	170241	83	0.742641
100292	93185	86	36386	34238	80	1996	1595	25	3657	3336	35	6705	6603	47	11543	10527	58	218914	210354	83	0.744769
117591	110233	87	39405	37190	81	2437	2270	26	4358	4001	37	9631	9110	51	14863	12997	66	308332	290244	99	0.744769
124650	120423	82	60109	57469	82	2349	2345	24	3851	3428	32	8896	8205	54	14501	13315	71	263951	242433	87	0.747961
177451	141198	94	63904	50762	93	3170	2549	33	4797	4010	40	10831	8248	59	17813	14939	77	347215	294152	99	0.747961
117302	110055	85	58285	55446	83	1915	1863	23	4402	4241	35	9662	9165	53	15483	14245	63	291771	269283	83	0.749025
139987	117984	93	66096	56093	90	2521	2097	28	3233	3429	34	8016	7195	50	13457	10512	66	256440	227464	91	0.750089
129152	115599	86	46983	41101	86	1602	1542	17	3822	3393	32	7425	6898	49	11900	10075	60	229428	215196	88	0.750089
101660	92929	90	37797	35231	81	1482	1391	17	2905	3233	28	6004	5811	41	9608	9192	53	195330	180928	83	0.752217
173489	152873	95	89636	79913	92	3293	2972	32	6734	5705	45	13035	12161	66	21088	18864	79	408326	361206	92	0.754345
118139	109815	85	54743	50420	84	2186	2110	24	3521	3138	34	6986	6548	45	11511	10628	57	219068	205363	80	0.754345
141142	111059	98	70422	52863	94	2711	1977	29	4492	3419	43	8866	6611	62	14127	11186	65	291612	232397	93	0.756472
72103	69534	78	30156	29009	76	1223	1013	3	1350	1457	19	4462	4435	35	6611	6501	43	132999	129340	75	0.761792
117750	106273	94	49488	44379	85	1324	1223	15	3707	3542	31	6378	6335	42	9990	8833	56	192649	181996	84	0.762856
108218	101187	83	34385	32921	80	1602	1607	18	2943	3010	30	6945	6710	44	11349	10772	58	222829	212950	84	0.76392
45975	45472	75	16961	16788	53	472	647	0	436	928	0	1912	1907	24	3308	3173	33	61392	61003	73	0.764984
100269	92029	83	39868	37441	81	1280	1160	11	2541	2434	27	5126	4947	41	8351	7807	49	156984	146110	81	0.766048
95123	90573	79	34907	33181	79	1928	1915	22	2740	2575	29	6873	6811	41	11454	10094	67	215142	204930	86	0.766048
115729	107892	84	41756	38930	82	2221	2126	25	4313	3991	38	8776	8600	53	14485	13244	65	294891	279193	90	0.767112
113972	100678	88	47742	41585	85	2028	1765	21	3271	3194	33	7382	6526	46	11778	10357	62	223330	200387	81	0.767112
171683	133988	98	65186	52618	94	2789	2318	30	4553	3521	42	9783	7763	59	16489	12896	76	314219	261736	96	0.768176
158568	135809	92	88278	77866	93	2472	1960	27	5117	4119	41	8960	7968	52	13635	11386	65	258701	233542	94	0.76924
113872	100038	90	35883	30876	86	1692	1540	20	3506	3167	35	6390	5784	43	9967	8728	57	195320	188541	87	0.770304
208239	163025	103	70760	56265	96	3361	2329	33	5945	4732	43	11706	9536	59	18245	13799	83	357898	297251	101	0.771368
163607	138886	94	72795	63536	94	3082	2874	30	4774	4162	41	10937	9709	57	16164	14407	65	321989	293684	96	0.772432
89888	86632	81	34635	33429	78	1265	1484	14	2509	2599	25	5485	5395	40	8596	8656	46	175858	167603	86	0.772432
103104	92010	89	35308	31269	82	1383	1260	16	2172	2191	26	5767	5449	42	8278	7892	47	166419	155437	88	0.777752
65145	62369	92	19238	18418	56	916	904	0	1611	1617	17	3591	3442	32	4998	4928	39	106315	103446	74	0.778816
69144	64725	81	32312	31133	77	844	866	0	1407	1264	20	3612	3586	34	5865	5561	42	117512	116266	77	0.778816
166839	141115	98	74137	63575	91	4300	3650	35	6826	5714	49	15325	13701	66	23767	21668	85	449363	400372	95	0.780943
83784	81789	81	41341	40265	77	1462	1327	17	2430	2408	25	5309	5259	39	7452	7315	45	171228	164886	82	0.780943
120655	113083	85	50500	47862	82	2580	2497	26	3557	3602	34	9263	9051	55	14338	13871	61	260410	242888	87	0.782007
128179	113549	87	53124	46678	85	2090	1854	25	3435	3292	38	7420	6907	48	11492	10572	60	244135	230047	86	0.783071
150054	120690	94	59791	48505	92	2193	1908	26	4017	2931	42	8578	7053	52	14564	11520	70	290919	246141	98	0.784135
88623	81201	82	40925	37179	81	1143	912	0	1770	1923	22	4612	4068	39	8157	7615	48	165063	149385	85	0.785199
109796	103457	85	39722	37666	80	1477	1280	17	2645	2405	25	5407	5299	37	9081	7961	51	178530	163172	85	0.786263
148968	129956	90	48596	41883	90	3029	2713	30	4936	4234	38	10423	9685	57	16199	15226	67	298951	286074	90	0.786263
103803	96350	86	34613	31474	82	1680	1332	20	3365	2806	31	6304	6201	41	10114	9011	53	203837	195483	82	0.786263
134887	119340	89	81124	73559	89	2398	2397	24	4634	4141	46	10326	9666	51	15181	14064	64	316103	298421	87	0.787327
234487	150825	111	98053	64496	107	4213	2849	39	6226	3840	49	12513	7948	71	18347	11795	82	355143	219205	106	0.788391
178174	136620	95	58848	44860	95	2809	2215	32	3908	3285	37	10941	8579	61	17144	13770	76	341435	275585	94	0.788391
137395	109907	95	51979	41144	91	2169	1934	23	3631	2740	36	6861	5663	47	10286	8046	57	196593	165016	91	0.789455
174793	137343	95	62523	49420	94	2758	1933	30	4614	4213	38	10695	8667	57	17286	15056	75	334029	284005	95	0.789455
45102	44180	68	14109	14243	47	660	700	0	1211	1007	3	2487	2281	29	3120	3793	28	61390	58212	72	0.789455
121360	111909	87	48812	46055	83	2160	1887	22	3153	3225	32	7527	7576	44	10995	10615	67	239065	226897	83	0.790519
102562	97464	84	49553	46985	82	2521	2010	27	5518	4987	39	10997	10549	54	17787	17481	70	335646	314844	87	0.790519
134532	121198	92	55784	51046	85	2893	2531	28	4607	4810	34	9056	8468	52	13435	12941	70	262206	252313	83	0.791583
89702	81766	82	89342	83715	83	3722	3263	33	6201	6055	42	13876	13365	68	20351	18322	76	409971	395326	83	0.791583
118052	101907	89	47725	41175	86	1592	1337	18	2839	2550	32	5769	4863	44	8408	7507	52	165088	151891	85	0.794775
94761	85738	85	32973	30834	80	1460	1218	15	2257	2477	24	5859	5589	39	9166	8848	55	172118	165478	83	0.795839
254852	189664	125	165195	133914	121	9229	7384	47	13843	10526	69	28135	22481	100	41134	31795	117	821828	627412	126	0.800095
176593	137966	103	74649	58927	96	2766	2145	30	4678	3619	43	10102	8637	55	16318	13479	72	319729	273850	99	0.801159
152536	136401	90	77612	69823	88	2845	2674	28	4822	4538	39	11198	9798	61	19015	17072	75	374634	323397	95	0.801159
108578	100040	93	47100	43121	82	2013	2040	22	3519	3121	31	7403	7171	45	12501	12274	60	224682	219869	84	0.802223
86811	82843	86	28364	26805	78	1883	1604	23	2584	2722	27	6625	6523	46	10491	10078	51	219622	215796	82	0.802223
187538	140406	100	77352	59316	98	2660	1726	31	5082	3853	40	9853	7248	57	15675	11544	70	303716	236057	100	0.803286
98334	89625	82	36290	31812	82	1726	1421	16	3161	2855	32	5903	5089	45	8418	7288	55	174233	155373	87	0.803286
178583	150080	95	71786	60677	94	2570	2314	28	5068	4274	43	10501	9252	56	17130	14528	77	326971	304581	96	0.805414
172114	144143	96	69713	56968	93	2624	2298	27	4498	3818	44	9761	8360	54	14395	12510	67	283334	251590	93	0.806478
147642	131373	94	56942	50031	88	2433	2016	26	3618	3554	33	8275	7699	47	12633	11294	62	240060	221023	88	0.806478
107105	102667	88	47590	45054	81	1934	1715	24	3121	3160	33	7303	6635	45	11825	10811	54	227599	210016	90	0.807542
269291	218419	113	208153	172172	106	9611	7518	47	14362	11604	68	31316	25713	102	47902	37535	108	952957	762598	113	0.808606
89535	86914	79	31255	29103	78	1908	1916	20	2788	2788	30	6726	6115	47	10471	9789	57	207718	196981	96	0.808606
162427	133598	96	63307	51445	92	2450	2185	27	4713	3876	40	9438	8274	50	15192	13168	64	305241	265566	108	0.808606
214808	187168	96	93544	81696	96	5336	4575	38	8174	6737	50	16409	13758	77	26082	21996	93	483293	404027	102	0.808606
115321	105222	91	47461	43515	82	2130	1829	25	3573	3532	35	8364	7888	50	12838	11830	62	236218	228285	85	0.80967
101053	95976	80	39288	37798	80	1473	1555	17	2935	2925	30	6087	5662	40	9430	9014	52	198394	185816	85	0.80967
100844	93717	95	45304	41699	80	1566	1512	16	2584	2532	29	6389	6103	40	10291	9809	53	204383	196737	84	0.812862
176855	151490	94	67895	56928	92	3264	2691	33	5684	5041	41	13148	11345	61	20180	17726	86	379566	342238	95	0.813926
168676	139150	109	51371	43231	90	2918	2483	29	5732	4474	45	11571	10368	60	17946	15489	77	358227	328032	98	0.813926
151635	121678	108	56632	45040	91	2644	2236	28	3467	2757	42	7942	6796	49	12348	10140	64	219110	182577	95	0.816054
159499	133308	95	65319	55219	93	2667	2176	30	4441	3466	43	8818	8248	48	14070	12577	70	269564	241808	93	0.817118
80680	78130	80	36779	35737	79	1274	1360	16	2257	1890	26	4810	5000	36	8547	8798	44	157575	148761	80	0.82031
146114	124018	92	50467	42362	88	2645	2076	28	4064	3745	35	8028	7504	49	12999	11506	59	235611	213474	92	0.82031
127363	114464	93	63167	56976	87	2136	1728	24	3354	3498	33	8150	7257	49	13514	12312	62	258351	235682	103	0.82031
161190	146858	87	112615	103706	88	3128	2762	31	5321	4412	41	10673	9513	58	18339	15769	72	345254	309393	89	0.821374
133609	118825	91	48826	43376	84	2157	1908	25	3571	3406	32	7310	6253	49	12216	10679	66	231710	195884	81	0.824566
104363	96913	84	47201	44274	83	1925	1787	23	2769	2946	27	6874	6566	43	10490	9988	55	191938	178466	85	0.82563
147807	128752	93	60070	51138	90	1821	1829	20	3657	3202	34	8310	7214	51	12148	11041	63	247220	225237	89	0.826693
89074	86733	80	46799	44535	79	2032	1720	24	2516	2512	27	6865	6425	46	11175	10404	60	214640	204742	80	0.826693
107765	102194	83	34113	31718	81	1799	1767	20	3230	3386	28	8083	7679	51	13807	12821	74	248704	238276	84	0.827757
110399	102421	83	45363	42784	82	1907	1576	21	3495	3382	31	5470	4744	42	8574	7859	51	185052	176363	84	0.832013
49668	47071	85	18529	18280	56	742	732	0	1412	961	0	2778	2659	28	4351	4153	38	83321	79377	77	0.833077
86239	82710	80	33569	32346	78	1388	1191	11	2107	2112	26	4857	4631	38	6906	6468	49	158033	154278	79	0.833077
140139	121605	91	55128	47843	89	2536	2128	27	3510	3304	33	9398	8528	57	14956	13739	73	301358	288722	90	0.834141
85339	83551	78	32195	31256	78	1857	1898	20	2888	2814	27	6114	5920	39	10321	9962	54	214979	203848	83	0.834141
121272	109972	88	54749	49580	85	2188	2007	26	3377	3280	31	7508	6956	49	10779	9558	58	216919	210503	88	0.834141
152619	131620	94	60970	52712	90	3049	2474	32	4543	4543	36	9419	8551	50	15004	13847	65	284799	271358	92	0.835205
141988	123959	92	70025	61609	89	3041	2579	29	4395	3914	37	10015	9134	53	15195	14285	67	304767	292796	91	0.836269
128725	117066	87	46585	41179	86	2385	2084	25	3596	3552	31	8361	7292	50	13606	12142	77	274946	262068	90	0.837333
144320	124085	95	59828	51654	87	1788	1821	18	3349	2953	31	6387	5710	43	10776	9832	57	193717	173645	91	0.838397
143403	117915	93	57797	47178	89	1836	1580	21	4260	3782	39	8041	7185	49	12324	10965	60	255977	222586	96	0.838397
118197	110149	85	66318	62321	84	2305	2401	23	4592	3994	38	9300	8907	51	13586	12461	68	270260	250532	88	0.839461
87816	82632	82	26326	25166	79	1312	1095	14	2356	2488	26	4978	5097	38	7647	7112	45	151914	147976	86	0.840525
99624	93637	83	33051	31322	80	1548	1609	19	3160	2524	34	6675	6329	42	10534	9679	58	213067	196475	85	0.840525
126367	116342	91	37027	32154	85	1834	1857	20	3557	3478	34	8309	7705	50	13731	12533	68	260187	246936	92	0.841589
89202	86215	82	37202	36162	79	1790	1752	19	2508	2452	26	5287	5466	39	8831	8197	49	154814	145736	86	0.841589
147333	135009	92	73701	68989	85	3152	2997	31	4838	4871	39	11235	11038	59	20076	18263	74	369787	344393	92	0.842653
90530	88933	80	38189	37121	78	2100	1845	25	3335	3047	33	7723	7417	51	13284	11569	62	254138	230275	82	0.842653
162494	139923	100	70186	60843	91	2763	2626	27	4700	3802	41	9202	8185	54	14555	12794	68	291201	268292	95	0.842653
124033	115459	95	69731	65800	84	2491	2169	27	4516	4210	40	10267	9665	56	16528	15532	77	314154	299318	89	0.843717
138643	118341	101	52585	45008	87	2260	2034	26	3626	3288	38	8985	7735	52	14514	13031	66	277690	259817	91	0.843717
99270	93579	85	43648	41394	81	1494	1438	16	2757	2582	28	5763	5341	41	9052	8677	51	184867	173212	83	0.845845
136874	113230	106	56607	49023	88	1965	1623	24	3655	3115	39	8222	7175	52	12509	10481	63	276265	249446	91	0.846909
80358	76970	80	35259	33963	78	1270	1141	11	2532	2100	26	4602	4698	36	7073	6660	44	133892	129590	84	0.846909
303487	192221	129	101353	62312	125	5510	3825	46	7985	5431	57	16438	10383	81	24150	16160	118	489732	323404	130	0.846909
123726	115312	85	68602	64140	84	1791	1698	21	3461	3435	34	7872	6962	49	13348	12500	58	243367	219115	89	0.849037
109801	97482	91	54531	48671	85	1729	1471	22	2884	2773	31	7114	6725	45	12294	11158	57	194370	180522	88	0.849037
76845	72707	81	27428	25899	78	1440	1433	18	2595	2146	26	5051	4858	39	7829	7121	48	153741	147948	79	0.850101
167160	146652	97	79354	71437	90	3279	2889	31	6188	5633	44	12266	11441	64	20785	20066	72	374110	349686	92	0.851164
93397	91056	81	32865	31802	77	1693	1619	20	2478	2523	24	5935	5617	43	8482	7911	49	173933	162245	79	0.851164
240026	180936	121	114602	91313	103	5081	4109	41	8046	6357	58	17362	13383	75	26747	19882	97	517632	381894	105	0.852228
82136	77557	81	29518	28328	78	1426	1278	13	1387	1599	22	4205	3998	36	6894	6439	56	127075	121716	84	0.853292
150550	126799	98	59206	50629	92	2574	2500	26	4253	4104	39	9566	8974	51	15422	13924	70	300161	279503	92	0.854356
108680	105638	80	46537	45228	80	1770	1807	20	2769	2770	29	6047	6028	42	9686	8986	56	191313	178434	83	0.854356
137037	111225	91	53406	42608	90	2131	1535	23	4252	3479	39	8960	7963	54	14328	12389	65	277465	231241	90	0.854356
233947	188816	109	125109	102602	99	5749	4474	42	8996	7710	51	18900	15868	81	29454	23841	93	551564	485685	98	0.85542
222092	169097	102	85258	64415	102	3612	2876	35	6170	4338	49	12233	9234	61	19763	14573	82	367088	298005	100	0.85542
96707	90997	89	42302	40767	79	1650	1685	21	2972	3021	26	5909	5783	41	9574	9342	58	190022	181572	80	0.856484
125846	111217	88	45952	40109	86	1773	1958	21	3385	3213	32	7744	6869	49	11376	10549	63	215684	202821	84	0.856484
99084	88592	99	37231	32451	97	1722	1735	18	2707	2585	27	5698	5135	41	9037	7627	54	163419	143096	99	0.856484
107530	103329	86	30505	29059	79	2089	2282	23	3132	2918	31	7699	7239	46	12787	12147	65	232802	222627	85	0.859676
75417	73282	76	21034	20328	57	1487	1403	18	2336	2071	29	6003	5629	41	8307	7796	48	167797	156882	74	0.859676
239603	185154	102	100690	77164	103	3989	3030	36	6472	6110	40	12861	10918	63	17950	14244	79	352836	303842	98	0.86074
68496	66808	77	31960	30595	77	1290	1228	13	1611	1626	16	3843	4259	32	5870	5297	44	129230	128013	65	0.86074
50964	52376	64	23430	23180	60	719	662	0	1613	1488	18	2813	2412	29	4201	4248	34	84114	83076	72	0.86074
106599	98966	87	45386	43270	81	2352	2302	26	3774	3326	34	7676	7535	46	13418	13101	64	258547	239613	81	0.86074
308339	236229	120	200084	152880	120	8039	6148	45	13840	10256	73	28465	21954	100	42149	33296	114	832153	646731	120	0.86074
157097	131211	92	63348	54201	90	2876	2824	28	4081	3660	38	8730	7602	54	13206	11537	58	258442	231071	90	0.86074
242803	182843	105	85124	63840	103	4254	3042	40	7242	5805	48	14676	10902	74	20819	14923	85	420339	332950	103	0.861804
94548	90433	86	41718	40166	80	1574	1608	17	2745	2936	29	5388	5064	39	9139	9334	53	182681	172620	79	0.861804
138247	127711	87	96677	89356	86	2961	2632	30	5058	4688	40	10000	9078	50	17769	16376	74	321854	291052	82	0.861804
209669	164013	118	94455	78012	101	4473	3827	37	8768	7527	54	17788	14990	75	27874	24255	95	555997	461525	102	0.863932
60950	57800	91	25286	24449	75	785	796	0	1125	1269	12	3383	3251	31	5046	4681	42	94457	91940	75	0.864996
152045	130007	92	50108	42142	90	2822	2178	31	5526	4406	45	10481	9434	52	20095	18179	83	346584	322467	91	0.864996
222929	172602	116	81127	63817	97	4063	3233	35	6236	4582	51	12349	9770	67	18946	13833	77	367052	301362	100	0.86606
42025	40772	72	14174	13881	47	791	714	0	1282	1357	13	2563	2786	25	3752	3372	36	76263	75544	74	0.867124
205940	153109	112	73317	54029	99	2928	2249	32	5534	3663	49	11338	8768	60	16325	12682	73	326028	260469	101	0.868188
140770	114488	92	55952	45326	91	2737	2116	31	4395	3400	41	8588	7129	52	12494	10549	62	235159	203774	90	0.869252
118138	110623	84	55381	51596	85	2041	1538	24	3094	3097	32	7643	7040	48	11419	10794	54	232984	219324	84	0.870316
139896	129885	90	81770	76068	87	2669	2689	26	4806	4430	40	9667	8552	53	14916	13453	67	302111	273551	89	0.870316
66148	63348	77	27535	25901	77	1345	1581	15	1734	1268	15	3775	3773	32	5684	5597	40	109789	106247	77	0.87138
183800	152381	97	72187	60398	94	2906	2530	30	6014	5039	43	12159	10813	63	18961	15772	74	361242	313853	95	0.873508
139296	124656	89	66340	60149	86	2109	1780	25	4732	4211	44	9383	8732	50	14521	13143	67	303767	282638	88	0.873508
156655	129849	94	62632	51221	92	2232	1752	27	3977	3736	36	8819	7505	55	13328	10884	66	280666	244013	91	0.874572
160111	123279	103	63201	49464	95	2566	2005	30	4350	3608	40	9559	7624	56	14276	11312	71	282581	237874	94	0.874572
99936	93467	85	43516	40728	81	1767	1699	19	3457	2733	35	6827	6015	47	10772	10139	52	201726	195111	84	0.876699
82417	78706	79	36495	35163	79	1291	1273	13	2245	2378	25	5553	5356	39	8417	8208	52	173041	159419	82	0.877763
65355	64366	76	25542	24739	74	549	641	0	1738	1788	18	3278	3328	32	4432	4530	34	132235	126012	77	0.877763
110889	100841	83	43278	39831	82	1927	1678	23	2690	2363	29	6216	5760	42	10137	9456	50	182303	169927	80	0.878827
127466	110619	91	48918	41930	88	2008	1742	25	3240	2635	33	6997	6405	45	10738	9295	52	216775	198702	86	0.878827
154300	132365	96	56798	48286	90	2594	2629	26	4646	4124	41	9464	8200	52	15281	13731	69	310320	286657	88	0.879891
148393	131872	94	77610	68543	89	3266	2762	31	5575	4915	45	11563	9871	68	17056	15169	73	350900	316809	93	0.880955
144935	120905	98	55519	47524	88	2062	2013	24	3599	3276	34	8174	7259	48	13249	11115	62	274851	254387	93	0.880955
135330	118219	90	53506	45690	88	2040	1937	24	4242	3814	33	8433	7553	54	14588	13228	68	273365	252449	88	0.882019
78559	73885	81	36812	34899	78	1334	1454	16	1710	2067	20	4724	4777	37	8408	7714	58	158293	151633	95	0.882019
41156	40767	85	19346	18760	56	667	580	0	686	1090	6	1970	2175	24	3040	3107	33	63167	62089	71	0.883083
156623	131999	92	54128	47531	89	2397	1808	28	4345	3867	36	7837	7447	45	12408	9535	63	247727	226840	89	0.884147
116761	109521	88	51521	48928	81	2107	1994	23	3650	3069	38	8197	7666	48	13231	13138	60	254533	241158	84	0.884147
185759	165052	102	70599	63713	89	3390	3036	31	6258	5488	45	12131	11084	62	18586	15422	82	373087	325289	89	0.886275
81563	78915	78	36466	34511	78	1439	1228	16	1288	1717	22	4689	4476	38	7768	7083	47	149747	147944	77	0.888403
171200	129974	96	62268	46039	94	2801	2166	31	4759	3293	45	9483	6917	58	15181	11418	67	279667	224327	96	0.888403
194796	162113	96	77119	64597	94	3301	2965	32	5090	4847	40	11122	9705	56	17538	15601	76	330539	308430	88	0.891595
115143	98785	88	39201	33535	84	2231	2179	23	3251	3276	32	7091	6124	48	11657	10608	63	209754	196745	80	0.894787
76394	75330	79	30197	29338	76	1377	1383	15	2009	2048	23	4414	4326	35	7856	7461	47	151649	143339	75	0.895851
168620	142152	99	94964	80911	94	2369	2182	24	5389	4832	40	9740	8432	56	15178	13271	82	287061	259843	92	0.900106
86428	84119	83	29164	28080	77	2128	1972	22	3025	2947	31	7558	7468	51	12916	12824	60	261270	249548	83	0.900106
92050	89320	79	45509	43366	79	1643	1636	17	2435	2474	29	6038	5729	44	9914	9391	55	192581	183618	78	0.900106
99074	95189	80	39044	37304	79	2204	1734	25	3369	3310	33	7959	7324	50	11916	10589	65	215044	193526	76	0.90117
168399	124771	101	76285	58602	98	2709	2142	32	4141	3294	37	8324	6455	55	13175	9686	73	248602	196193	97	0.90117
72906	68079	85	27233	24687	94	1440	1360	17	2336	2131	28	5286	5272	41	8379	7847	47	162969	150212	94	0.90117
123025	114536	84	60235	55858	84	2415	2120	25	4497	4470	42	9123	8831	48	13283	12279	63	259993	243374	84	0.90117
106236	99639	84	46422	44028	82	1532	1436	20	2515	2721	26	5836	5715	40	8916	8267	54	183401	171294	81	0.902234
111013	101089	87	47343	44119	81	2004	2005	24	3480	3005	38	7740	6872	51	11269	10272	65	241495	219684	85	0.902234
161416	136423	92	63806	53370	91	3191	2453	33	4002	3447	37	10030	8243	56	15568	14365	73	313326	293434	88	0.903298
129777	119750	86	65632	59695	85	3275	3158	29	4799	4079	40	10224	8890	59	15827	14115	74	296861	267402	85	0.904362
123630	114659	85	39333	35465	85	2278	2110	24	4708	3961	39	8813	8188	53	14254	13456	59	293926	276208	101	0.904362
176019	141303	96	63818	49520	95	2367	1976	28	4847	3847	41	10033	8448	58	14978	12540	64	291822	240035	92	0.904362
79070	78790	78	22591	21949	60	1533	1422	16	2964	2652	39	5525	5526	38	9195	9110	52	182530	177208	79	0.904362
95054	89412	82	32150	27830	82	1501	1180	11	2278	2167	30	5012	4505	40	7410	6977	47	154418	144248	80	0.904362
160402	141116	90	81745	72406	90	3777	3313	32	5816	4819	44	11877	10068	59	18626	16128	74	352237	295563	93	0.90649
240347	182861	109	90145	68405	107	3877	2987	37	7391	6328	56	15023	11912	71	25374	19465	102	466432	378740	108	0.90649
163802	131142	103	62851	49646	95	2382	2023	25	4303	3274	47	8980	7206	58	14563	12035	71	281296	246163	93	0.907554
112002	102982	92	45939	43086	83	2715	2630	28	3989	3940	32	7910	7090	47	12260	10924	63	247024	230947	83	0.908618
96010	93926	82	32566	31713	79	1243	1370	13	2173	2008	25	4899	4555	41	6978	6776	42	147830	143770	81	0.909682
282598	187672	122	100024	68975	115	4474	3007	42	7721	4962	54	17774	11961	79	24517	17137	93	496665	335068	117	0.909682
74747	71286	80	31648	30585	78	1368	1213	14	2660	2346	28	4334	4475	36	7345	6651	47	137829	132040	80	0.91181
109968	104519	83	53027	50779	82	2110	2063	22	3787	3488	33	7348	7037	42	12270	11482	68	238537	223921	87	0.91181
159224	133877	92	62275	51697	89	2262	1786	24	4057	3213	38	8361	7663	48	12139	11063	60	253320	228333	87	0.912874
164719	127610	97	68908	52685	95	2275	1802	25	3746	3125	37	8712	6679	57	12251	9877	71	241959	191919	96	0.912874
195886	160406	95	89056	73225	95	3116	2534	33	6049	5161	53	12205	10086	63	18779	15105	76	360527	314542	94	0.913938
70326	68419	80	24222	23237	67	1454	1346	12	2173	1871	28	3788	3444	35	5153	5803	37	112173	111310	77	0.915002
84943	81474	82	28096	26802	78	1187	1067	7	2707	2492	27	4973	5147	38	7667	7239	49	153163	149836	78	0.915002
137450	126336	86	49695	46241	84	2379	2006	26	3929	3726	33	8791	8595	50	13357	13016	61	254841	242200	84	0.916066
108934	102837	82	44241	42559	81	1551	1403	19	2131	2587	26	5419	4744	41	8934	8220	48	172864	160969	80	0.91713
156110	142382	89	70651	64225	87	2219	2071	25	3964	4012	34	7860	6876	50	11538	10510	59	232634	206876	91	0.91713
101263	94266	88	31045	29239	80	2275	2110	25	3251	3317	32	6654	6647	40	9927	10530	51	191402	192056	81	0.91713
183214	164641	90	100249	89930	91	3888	3427	35	6957	5675	57	13472	12012	66	21410	18494	83	403509	350281	96	0.919258
177504	158397	96	107565	96854	92	3906	3254	34	6476	6002	43	13927	12878	69	21488	19296	85	411966	359977	92	0.920322
182435	159240	96	90880	79456	93	4076	3354	34	6868	6358	46	15355	14476	69	23604	22259	82	447045	414012	91	0.92245
78728	74796	84	35476	34106	77	1443	1250	14	2193	2242	23	4493	4246	38	7406	7009	47	144314	138934	73	0.92245
95205	90952	81	25067	24299	68	1389	1397	14	2309	2275	27	5515	5080	42	9319	8691	50	183926	171849	78	0.923513
129991	112004	95	50271	43942	87	1708	1565	18	3234	2911	33	6842	5981	47	10916	10144	55	210695	191665	82	0.923513
119925	104040	94	52070	45176	86	2312	2127	24	3463	3045	34	7575	6800	49	12184	10550	61	228986	203602	79	0.924577
104854	95277	86	55524	50267	84	1842	1738	19	2654	2384	30	6541	6060	44	10545	10115	58	209171	195057	75	0.924577
73390	71008	78	30095	28832	76	1181	1283	13	1852	1727	20	4204	4068	34	6304	6314	42	136377	128863	74	0.925641
167438	129737	102	68477	52810	95	2546	1976	28	3437	3337	35	9659	7824	60	15366	12555	75	297258	239531	91	0.927769
157779	137726	91	72262	62966	89	2536	2134	29	4681	3630	44	9926	8785	62	14832	13525	66	278143	254482	91	0.934153
255329	168898	114	104298	70171	112	4285	2782	42	6920	5129	60	14336	9508	73	19812	13167	79	389101	273474	113	0.935217
208675	148400	105	81672	56111	103	3158	2048	37	6067	4023	51	11380	8065	62	17630	12290	80	332312	233835	102	0.938409
85507	83057	82	30422	29407	78	1521	1389	18	2150	2160	25	5496	5449	39	8259	7815	51	175358	167304	81	0.938409
112754	105017	85	61686	58017	84	2977	2813	30	5149	4836	39	12146	11274	64	16687	16219	67	344691	317029	83	0.938409
44087	43996	72	22152	21543	60	572	636	0	988	1422	13	2315	2146	27	3275	3293	28	66393	67859	68	0.939473
161314	138376	93	63427	55084	90	2966	2671	29	4798	4301	41	9969	8864	53	16023	14364	70	313337	289701	91	0.939473
201838	108000	119	91596	52627	113	2666	1510	37	5072	2594	57	10127	5478	69	17017	9171	93	332237	171592	129	0.939473
75523	74654	80	28605	27751	76	1173	1017	4	1616	1647	21	3836	3725	34	5079	5246	36	97005	92573	77	0.939473
90225	88577	81	27879	26673	78	1917	1714	22	3450	2833	34	7096	6439	45	11714	10830	53	230066	221191	84	0.940537
156569	135199	93	73310	63695	91	3458	2957	33	4955	3836	38	10687	9466	62	14477	13309	63	297527	279616	90	0.940537
195787	164058	96	94874	78926	94	3730	2725	36	5051	4170	40	11213	9906	67	17861	16088	76	358328	326722	94	0.941601
78787	76717	81	22734	21957	69	1530	1768	17	2339	2097	26	4592	4627	36	6896	6685	44	133050	127748	77	0.943729
45666	44204	81	19323	19151	56	538	537	0	942	1015	3	2088	2102	23	3089	3313	31	60855	58356	76	0.944793
213697	144459	104	91201	64203	100	3847	2798	39	5899	4454	50	13570	9325	69	22442	15870	92	430014	303487	99	0.945857
202544	164542	102	75967	61091	95	2990	2407	31	5652	4509	40	10189	8692	53	16296	14155	72	300664	267334	96	0.94692
76049	73726	83	23325	22999	58	1531	1573	17	2798	2499	29	6623	6414	43	10746	10600	60	211796	201903	79	0.94692
107574	98185	85	46461	42438	83	1915	1902	21	3251	3164	30	6875	6299	46	11627	10872	64	232855	220991	83	0.94692
84194	81063	90	30814	29787	77	1279	1351	14	2739	2530	24	5156	5039	40	8139	7643	48	162372	151508	82	0.947984
257112	213354	111	189518	165483	103	6327	5259	42	9974	7924	61	21836	17632	85	34070	26737	100	682843	550473	107	0.947984
149923	130541	90	58347	50094	89	2575	2277	27	4085	3721	36	9837	8814	57	14756	12682	66	294440	270892	89	0.947984
157261	140455	90	74967	67580	89	2931	2847	29	5513	4773	45	10719	9295	55	18999	16934	78	329190	288460	93	0.947984
251360	168711	115	92895	66170	111	4413	2847	41	7746	5259	54	16628	11020	80	24368	16752	92	471792	329148	113	0.950112
68791	67325	83	27477	26975	76	1099	993	0	1940	1734	26	3552	3791	32	6543	6658	41	127331	123660	76	0.951176
110373	96492	87	43795	38248	86	1872	1503	22	3026	3108	33	6706	6098	45	10482	9698	56	212311	197183	84	0.951176
193422	151413	99	76661	59044	97	2643	2163	31	5408	4781	40	11460	9271	62	16805	13716	71	329340	270479	94	0.95224
187706	145836	105	73854	58458	94	3095	2250	33	5073	4506	43	9914	8090	54	15899	12187	80	299128	257609	93	0.953304
106466	98756	86	47679	44745	83	2150	2005	23	3538	2929	33	7162	6545	48	11547	11467	55	232503	220258	83	0.954368
203603	161310	97	81517	62746	96	3522	2594	34	6200	4778	45	12672	10673	64	19605	16110	87	385940	330724	92	0.955432
95625	89062	84	33628	30227	82	1854	1518	22	2681	2550	27	5939	5614	43	10226	9404	53	213881	204463	78	0.95756
203455	151274	104	129333	100946	101	4095	2779	38	5797	4506	47	13084	9429	67	18610	13443	79	339831	258895	96	0.95756
71632	68477	84	30563	30157	76	1213	1150	9	1766	1656	24	3979	4086	34	6754	6017	47	117219	114344	72	0.95756
141082	122740	98	56307	47439	89	2243	2008	24	3702	3721	35	8289	7408	48	14556	13620	69	273179	252375	85	0.959688
164444	135885	95	74157	62002	92	2618	2071	30	4825	3778	39	9876	7872	56	17131	14394	87	338039	288021	94	0.966072
121907	99447	91	49266	39791	90	1485	1106	10	3458	2963	36	6640	5191	47	10484	8554	67	193633	160404	92	0.967136
184885	153773	93	69954	57497	93	3490	3000	32	6225	5253	45	12338	10317	60	18507	15627	78	369621	327874	95	0.967136
121649	110671	85	37983	33338	83	1711	1654	19	3172	2608	31	7240	6788	46	10414	9178	50	198180	190228	86	0.971391
174157	138552	101	71240	56394	95	2650	2169	29	4897	4001	42	10412	8462	55	16340	12884	73	325500	279380	100	0.972455
213121	146931	107	80188	56307	103	3879	2734	39	6029	4004	49	12663	8978	76	20812	14015	80	392975	264097	110	0.973519
75853	75290	79	25419	24998	68	1432	1095	8	2583	2371	30	5336	4944	41	8934	8507	48	166433	156290	81	0.974583
94700	93006	79	22445	21859	64	1498	1373	16	2273	2154	27	6012	6104	39	8924	9728	46	179131	177979	82	0.974583
86692	82770	80	25260	24015	75	1764	1756	20	2821	2651	32	6791	6769	41	11616	11586	63	233478	225181	80	0.974583
102504	97594	82	58415	55582	82	2506	2167	27	3627	3832	30	9185	8646	53	14353	13825	65	276673	261406	86	0.975647
118000	108521	84	55265	49046	84	1696	1501	17	3207	2706	31	6565	5881	46	9526	8429	57	195822	180854	84	0.975647
102980	100372	69	45447	43176	80	1737	1884	20	3434	3440	29	7395	6907	49	11376	11105	58	229970	227386	78	0.975647
103138	99160	84	26199	25087	79	1832	1844	21	3460	2831	34	6939	6510	45	10882	10835	53	202705	191811	84	0.980967
170927	143161	92	56979	47726	92	2615	2347	28	4994	4058	41	10592	9619	53	15801	14220	70	310917	292305	87	0.983095
388703	273500	154	207728	151148	153	10350	7508	51	16697	12064	95	33080	23895	134	50046	37254	147	940953	680660	151	0.984159
100368	97362	81	39102	38577	78	1721	1697	20	3576	3356	32	7295	7021	47	12244	11135	73	218313	204915	84	0.984159
90196	81096	89	30959	28281	81	1541	1304	17	2433	2327	28	5519	5436	41	8079	7721	49	150088	149442	78	0.988415
111507	102192	98	45020	42276	82	1697	1539	19	3396	3108	31	6986	6716	47	11336	10753	56	230028	219855	84	0.989479
182127	146456	98	81864	68011	95	3125	2571	30	4806	4199	39	10842	8864	61	17729	14356	78	327480	288498	93	0.990543
113518	97722	88	52117	45126	85	1147	1226	12	2468	3020	26	5718	5232	41	10085	9242	61	190405	175381	79	0.990543
102658	98616	82	43423	40469	81	2252	1814	25	3252	3050	30	7999	7260	51	12550	11771	55	256776	248877	83	0.991607
168370	139353	102	54634	44449	93	2441	2142	26	4142	3627	39	9789	8272	54	15867	13122	76	302569	260400	90	0.993735
157157	140299	91	103841	93271	89	4039	3752	35	6433	5490	47	14570	13044	70	24634	21714	83	451593	403226	90	0.993735
136811	126038	88	69725	64765	87	3002	2766	31	4552	4728	38	9364	8207	52	12991	12087	61	262761	237897	87	0.994798
105493	102245	82	62294	59870	81	2840	2471	30	4234	3844	36	8433	7902	47	14592	13290	72	275290	255860	81	0.994798
79196	74725	80	19615	19313	53	1843	1820	22	3066	3123	31	5839	5647	39	8245	7501	50	156974	142076	72	0.994798
91634	89403	80	30516	28839	78	1631	1441	18	1777	2010	22	4208	3841	38	6935	6235	48	131996	131921	76	0.994798
96423	93862	80	29433	28340	73	1710	1386	21	3066	2899	32	6095	5743	41	10925	10646	54	197750	198367	80	0.994798
122506	108652	90	58321	51311	85	2274	2210	24	3124	2938	33	7980	7202	52	13054	11732	67	258419	234772	91	0.999054
88947	85375	80	36965	35203	79	1762	1471	22	2730	2642	28	5965	5680	43	11031	10686	52	189322	179749	83	1.00118
269731	166590	124	231584	176800	124	10624	7654	56	17666	13505	69	36132	27205	116	50779	37465	118	968533	712642	125	1.00118
101047	89886	87	48226	43087	81	1884	1779	22	2816	2609	28	5265	4866	38	8240	7426	57	164815	144912	75	1.00225
107361	99776	83	43059	39821	83	1963	1864	24	3220	2873	31	6375	5922	42	9543	8514	55	192007	176210	88	1.00331
216382	167252	104	99543	77862	100	2870	2028	32	6023	4668	47	10417	8178	57	16880	13273	79	321053	252093	103	1.00331
84793	80385	81	31460	29348	79	1474	1239	15	3155	2338	35	5418	5323	40	8225	7972	46	152552	145602	84	1.00437
111141	104195	84	53677	50968	83	2261	2072	24	4239	3903	39	8726	8805	45	13403	12906	58	273616	249212	86	1.0065
173848	139578	95	70655	57501	92	1892	1491	22	4028	3505	38	8468	6600	56	13153	10861	71	246533	205157	99	1.0065
129679	112570	90	58544	51091	88	2205	2057	26	3777	3191	35	7646	6731	51	11712	10560	57	233253	219745	90	1.01501
123539	108738	90	47681	41993	85	2138	2109	24	3370	3143	32	7662	7050	48	12367	11262	61	237386	219806	89	1.01608
130358	118656	89	65096	59571	85	2216	1877	25	3832	3696	34	8401	7968	51	12645	11638	60	233525	218163	90	1.01714
77009	75910	78	27729	27127	70	1591	1562	20	2523	2259	28	5663	5448	40	7790	7829	47	144092	140072	78	1.01821
57167	57818	74	23908	23436	63	854	828	0	1469	1410	17	3020	3002	29	4528	4762	36	90006	89203	73	1.01821
160139	124822	103	65178	50525	94	2519	1985	27	4311	3359	43	9396	7576	54	14374	12037	64	290009	236340	95	1.01821
254318	181768	109	105158	76354	108	3998	2960	38	5842	4667	47	13324	10191	69	22452	16484	91	414833	312120	109	1.01821
127769	112423	97	56949	50802	87	2034	1823	23	3975	3191	39	8017	6931	48	10828	10395	54	226189	207745	87	1.01927
78230	72714	88	32007	30613	77	1419	1364	15	1876	1828	23	4601	4585	38	7344	7142	44	139159	136313	78	1.0214
133015	117265	93	58902	51622	87	2658	2745	27	3784	4350	34	9451	8757	53	14988	14580	64	295681	285212	83	1.02246
120484	110926	85	50166	47569	83	2310	2214	24	4030	3979	33	8233	7826	51	11998	11416	67	242936	222839	85	1.02246
271532	158359	125	111112	65386	118	4491	2900	42	7294	4300	58	15748	9396	80	23982	13786	102	465937	267965	125	1.02459
126091	113696	89	44489	39030	84	2255	1960	25	3709	3412	34	9326	8988	53	14648	13529	66	262344	246916	84	1.02565
79702	75393	80	36412	34765	78	1385	1295	13	1873	1962	20	4736	4357	40	7027	6962	43	152765	144654	76	1.02565
51473	51167	75	22640	22020	61	754	806	0	1151	1217	14	3214	3305	31	5047	5428	36	98996	99552	69	1.02565
37060	39845	58	19555	19426	54	578	687	0	1222	1178	12	2025	2026	24	3443	3049	35	65407	63490	67	1.02565
66253	62979	81	22006	21436	63	670	686	0	1093	1314	14	3042	2710	31	3877	3646	35	85698	83427	73	1.02778
93892	87396	85	45144	43208	79	1479	1431	17	2015	1952	25	5554	5005	41	9341	9163	53	167555	163572	74	1.02778
164205	142960	94	79215	67730	92	3622	3293	33	5070	4627	40	11125	10354	54	16365	14743	72	329206	304602	91	1.02991
131352	111463	98	58313	50110	88	2006	1730	24	4134	3859	38	7734	6918	49	12912	11694	61	252383	225230	89	1.03097
201450	153964	103	80726	62394	99	3429	2465	35	5638	4184	49	10640	8761	57	15103	11754	70	300224	246752	97	1.03097
108295	101487	85	37224	35771	82	1239	1187	10	2467	2536	27	5380	5019	40	7505	7577	46	176226	164419	85	1.03204
86195	82639	80	39569	37850	79	1583	1704	19	3114	2495	35	5892	5458	42	9404	8933	60	179165	165418	80	1.03204
146430	112104	109	62399	47433	98	2006	1661	23	3603	3129	38	7093	5222	49	11112	7759	64	201375	147804	109	1.03204
77993	78246	77	30850	30038	76	1208	1149	9	2149	1747	25	4567	4167	40	7669	7669	50	150698	142774	78	1.03204
212296	176542	100	106370	90134	97	6052	5191	40	8823	7524	51	17221	14913	70	25654	22863	87	482462	425842	100	1.0331
117887	107185	102	33957	30335	82	2279	1830	25	3681	3201	35	8424	7972	48	13013	11591	61	255256	231857	87	1.03416
100682	93084	87	29061	27688	80	1659	1565	17	2881	2512	29	5598	5388	39	10270	9724	50	205616	186211	100	1.03416
161142	138577	106	66313	56273	90	2771	2648	28	5165	4885	42	12153	10560	61	19705	17635	78	347512	317193	95	1.03523
117098	108111	87	31463	29669	81	1950	2010	21	3793	3626	33	7210	7212	45	11653	10463	62	234430	220505	86	1.03629
116606	106913	98	55084	49704	83	2137	1920	25	3021	2959	29	7622	7233	49	12074	11325	62	245894	236233	85	1.03842
171181	142600	96	76887	65677	93	2948	2403	28	5486	4504	42	10224	9243	59	16374	14051	73	331148	293750	96	1.04055
92814	87987	82	55114	52570	81	1869	1511	22	2387	2660	28	6509	6164	48	10372	9855	52	215455	203277	84	1.04161
164818	141429	93	67286	59247	90	3998	3736	34	6919	5428	56	14009	12081	64	21238	18666	86	394734	333494	96	1.04268
104815	99391	85	50429	46824	83	1582	1444	16	2786	2974	29	6473	6144	42	9725	9286	52	209530	201083	86	1.04268
154457	142522	89	71957	65611	87	3629	2996	34	5523	5047	44	11591	10730	57	17555	15810	74	351155	317843	88	1.04268
98296	92647	84	32273	30962	79	1615	1652	20	3082	2550	30	6135	5845	44	11560	11320	68	198153	184765	88	1.0448
43590	43473	79	16012	15867	51	677	661	0	901	838	0	2028	1962	22	3215	3140	31	62895	62035	72	1.0448
136081	120314	104	83014	75648	87	3167	2729	30	4183	3671	40	10046	8760	56	14836	13217	68	304593	273191	89	1.04587
99309	93100	82	34527	32105	81	1556	1562	15	3339	3203	29	6850	6142	46	11138	10341	57	224873	214337	84	1.04693
218133	180737	100	132074	114816	97	5066	4065	38	7803	7152	45	17335	14724	76	26511	22843	88	496154	426580	101	1.04693
83188	77073	86	20045	19305	59	1594	1589	19	2327	2298	21	5225	4881	39	8114	7077	54	157265	150718	79	1.048
173076	143107	109	63204	52293	91	2646	2342	27	4474	3754	38	10344	8172	67	16834	14442	72	333121	294001	96	1.04906
37250	38036	62	18015	17794	53	620	659	0	911	987	0	2333	2472	23	3546	3452	32	70135	68982	72	1.05012
169350	139145	102	69840	57100	93	2774	1973	31	3799	3517	38	8496	6740	55	12549	11146	56	234702	199593	92	1.05119
99288	93016	83	25075	24046	74	2033	1917	22	3680	3464	31	7680	7529	52	12026	11733	56	241897	225048	84	1.05225
233271	148908	106	97096	67221	104	3858	2516	40	6631	4355	50	13206	8493	65	22155	14843	94	402410	272660	108	1.05225
156225	132011	91	71541	59898	91	2358	1937	26	4251	3765	40	9224	7691	55	15156	13710	67	295248	261224	90	1.05225
163358	140089	91	74139	64577	90	2527	2000	29	4343	3828	38	8587	7786	49	14232	12811	69	260158	236894	87	1.05225
366168	237658	135	120168	67825	132	5860	3969	46	11008	7200	59	22414	15822	89	33018	23636	115	667472	493300	127	1.05332
305482	197830	131	144107	97558	130	5851	3938	48	9762	6948	58	21526	14546	87	36516	24700	124	696993	462050	132	1.05438
112586	105607	85	37413	35279	81	1883	1896	21	3440	3163	35	6868	6377	45	11186	10682	61	222000	215022	81	1.05438
175445	141247	107	57684	48058	93	2890	2271	31	4537	4058	37	9333	7787	53	14011	11679	74	286814	246785	92	1.05438
72384	65180	90	34692	32653	78	1175	1092	9	2349	2314	27	4548	4283	39	8108	7716	46	140226	140698	65	1.05544
82851	81523	78	31798	30879	77	1207	1088	11	2265	2415	24	4770	4426	39	7668	6979	48	153162	150642	80	1.05651
68733	65957	84	30586	30000	77	615	581	0	1456	1323	18	3528	3269	33	5124	4823	39	112037	111158	76	1.05651
139646	117759	97	52775	44386	89	1794	1746	23	3151	2616	33	7200	6057	50	10732	9739	62	208312	188081	88	1.05651
103876	96296	94	38755	36018	80	1765	1677	23	3374	3416	31	7146	7041	48	11740	11394	57	238255	229514	80	1.05757
247431	190437	106	95850	74428	102	4598	3413	38	7252	5954	49	15273	12342	69	23892	18778	93	470721	407265	101	1.05864
145569	122837	92	63592	53380	90	2173	1977	22	3742	2962	36	7325	6326	49	10686	9638	55	214455	184514	87	1.05864
138372	115515	97	48948	39772	90	2301	1802	27	4258	3549	43	7754	6868	49	12016	10396	64	229257	202202	87	1.06076
173924	127691	102	74883	55581	97	2185	1525	28	4089	2883	40	8640	6566	56	13729	10762	61	273300	211220	98	1.06076
123779	103793	88	49988	43036	87	2026	1492	24	3158	2552	32	6345	5633	45	10970	9232	60	220075	195997	86	1.06289
93984	90716	80	39893	37564	79	1696	1451	20	2495	2957	27	6310	5821	46	10396	9786	63	201712	187433	83	1.06821
95819	91238	92	37367	35524	79	1477	1654	17	2715	3168	28	5795	5497	40	9890	9328	51	181375	174272	83	1.06928
42785	41028	73	15024	15059	48	470	515	0	969	956	0	1887	1820	22	2739	2769	26	59599	59580	72	1.0714
109079	99236	84	32027	29347	81	1727	1444	19	3187	3218	31	7891	7291	46	13189	12439	63	253885	238249	86	1.07247
152988	112018	96	69785	51369	95	2409	1965	28	3698	2578	40	8446	6435	56	12376	8499	65	233962	172374	98	1.0746
167821	125755	104	102857	81921	98	3391	2723	32	6268	5143	45	12346	10586	62	20558	16685	89	387167	329096	102	1.07672
55740	54639	80	21570	20973	63	589	702	0	1663	1503	18	3338	3259	30	5111	4790	38	97843	96385	80	1.07779
154817	131547	100	50305	42668	90	2757	2515	28	3881	3411	37	8923	8034	50	14459	13384	71	277146	250920	92	1.07779
108916	100681	92	41347	38694	81	1815	1608	22	2395	2212	28	5750	5605	42	9111	8492	50	193322	178680	83	1.07885
99906	95603	83	41242	38077	82	1998	1743	22	3187	3041	33	7078	6791	44	10894	10158	56	241842	232499	89	1.07885
141655	124765	89	50238	43213	87	2284	1947	27	3780	3504	36	7683	7037	49	11561	10646	59	219444	199184	90	1.07885
119407	109033	85	40633	36977	85	2041	1871	23	3635	3383	37	7801	7264	51	12263	11725	58	244340	233235	90	1.07991
116022	108298	84	64972	60847	84	2302	2216	26	4012	3480	38	8960	8406	50	14204	13534	66	281048	264656	85	1.08098
249745	184465	110	96121	70213	107	4134	2800	39	7733	5864	51	14818	11050	68	22470	16819	86	439535	354808	107	1.08098
135397	121447	90	65667	59125	87	2321	2191	26	3771	3655	37	8348	8210	47	12834	11772	72	249712	236510	89	1.08311
130567	106140	93	58184	47267	90	1971	1569	23	2761	2652	33	7590	6144	49	11047	9106	64	210968	177408	89	1.0863
113078	100728	94	47741	41414	85	1460	1111	10	3653	3384	35	6633	6340	46	11374	9679	61	215359	203870	85	1.08843
101366	93655	84	55734	52285	82	2048	1939	22	3155	2960	35	7439	7625	42	10359	9445	57	219426	203933	84	1.08949
169315	133951	97	57681	44598	95	2478	1984	27	3955	3278	37	10362	8570	56	16275	13334	71	323170	260672	96	1.09055
118309	98775	87	49728	40865	89	1774	1559	19	3288	2784	35	6630	5767	50	9514	7978	57	183924	156580	85	1.09055
70822	69544	77	17238	16775	52	1147	1119	8	1746	1907	18	4114	4350	35	6533	6468	45	126353	121071	75	1.09162
104479	96805	93	28754	27657	80	1737	1477	22	2516	2623	29	6663	6517	44	10501	9828	56	199847	182565	81	1.09162
50149	48951	72	27670	27030	74	795	850	0	1215	1206	12	2446	2706	25	3546	3547	33	75494	72671	72	1.09162
94248	88435	82	33460	31798	81	1936	1766	23	3870	3448	34	7244	6870	46	12121	11337	70	236570	219833	83	1.09162
199306	157455	99	97794	75979	99	3577	2496	35	5393	4288	47	10954	8798	60	16230	12384	79	321615	260142	95	1.09162
110954	104223	83	35765	32984	81	2618	2218	29	3953	3445	35	8925	8367	56	14030	13511	65	278678	263204	81	1.09268
141307	113768	95	59778	49187	92	2007	1498	25	3589	3078	35	8135	6831	49	13954	12036	68	269925	236917	90	1.09268
133112	112001	91	54663	46373	89	1982	1794	22	4155	3295	38	7438	6577	48	11795	11027	58	225797	198185	87	1.09375
127661	110450	89	55519	47117	88	2067	1963	23	3864	3253	38	7317	6208	48	12473	10905	63	238987	209883	87	1.09481
197995	141894	109	82783	58794	106	2963	2053	33	5257	3909	48	10907	8271	59	16324	11994	74	324823	231785	105	1.09481
64285	63291	76	27050	26405	76	1202	959	0	2057	1897	24	4167	4010	36	7421	7260	47	135966	132196	80	1.09587
101990	95022	83	43944	41698	81	1928	1770	22	3799	3613	33	8247	7583	51	12869	11931	62	237394	223095	83	1.09694
73248	69993	84	27249	25976	77	1255	1472	14	2879	2772	29	5685	5406	43	8213	8068	53	180114	167095	79	1.098
67293	65081	76	12073	11812	46	985	1144	11	1918	2152	22	4429	4591	35	7521	7535	46	131385	127342	80	1.098
149006	127659	96	60866	50895	88	2000	1792	23	3359	3072	33	7476	6591	50	11068	10198	59	233279	207803	90	1.09907
157332	134009	96	66330	56465	90	3038	2631	29	4593	4108	38	10587	9152	58	15932	14183	73	324289	291966	107	1.09907
82201	82117	78	40815	40425	77	1525	1339	15	2189	2083	27	4646	4931	36	8284	7902	55	153574	148322	81	1.09907
111944	106326	84	42843	40913	81	1426	1314	16	3018	2794	31	6729	6531	43	10279	10113	52	204276	197813	86	1.10013
100846	94776	88	30933	29431	80	1688	1448	20	3108	2912	35	6279	6143	44	9365	8265	57	200503	190103	81	1.10013
142345	120463	94	52753	44312	91	2023	1875	21	3642	3323	38	7220	6055	50	12195	10674	60	220404	199114	93	1.10013
169953	139412	96	65590	52481	93	3019	2401	31	4865	4019	40	9655	8566	53	14391	12786	66	295943	260629	91	1.10119
145443	113390	102	64917	51404	92	2567	2025	28	3526	3365	33	9038	6956	56	14137	10871	72	272812	219722	95	1.10119
105462	95260	85	36504	32158	84	1949	1592	23	2634	2251	33	5752	5215	42	7875	7575	48	166886	157160	87	1.10226
119910	108842	94	39079	35588	82	2275	2195	25	3353	3175	31	8522	7964	52	13884	12970	64	277707	274206	86	1.10332
70926	67899	80	28376	27547	76	909	784	0	1665	1549	20	3067	2929	31	4940	4455	39	102046	95575	78	1.10439
104386	97623	83	29694	26916	81	1473	1458	16	2848	2689	29	5962	5587	40	8695	8064	51	171127	159150	85	1.10439
185006	153363	96	95867	77837	93	2918	2408	31	5564	4847	42	10875	9549	57	18383	15257	77	389006	342159	95	1.10439
231661	174435	104	78517	59506	100	3435	2305	36	6015	4734	43	13288	10860	66	21219	16560	93	446417	361208	100	1.10545
110036	102268	92	54654	51387	83	2066	2189	23	3068	3174	29	6261	5823	41	11005	10003	53	213360	196680	85	1.10545
152692	126726	95	60168	50017	91	2301	1944	26	3811	3354	37	8658	7621	51	12717	10820	67	260791	231336	92	1.10651
46323	44965	75	23476	22910	70	540	561	0	1304	978	0	2176	2163	24	3112	3132	29	62964	64146	73	1.10651
187524	157210	103	78567	66401	97	3395	2712	34	6805	5842	45	14498	12942	70	21425	18839	87	428063	386847	96	1.10758
100228	92032	88	38524	35901	82	2392	2217	24	3497	3146	33	8128	7799	47	10537	10053	60	227032	208550	83	1.10864
54843	54100	74	21770	21293	73	525	538	0	2016	1598	17	3132	3099	32	4419	4563	36	87519	85491	73	1.10971
195064	147041	101	67519	52706	97	3281	2650	33	5125	3768	46	10360	7895	57	15969	11882	82	337423	265330	99	1.11077
184083	152370	96	105117	88202	97	3949	3565	32	6836	5746	46	14080	12042	67	23058	20036	91	417916	355575	98	1.11077
160278	131046	94	74336	59981	94	2601	1980	30	5268	4062	45	9673	8504	52	15286	12252	67	293101	256173	93	1.11183
77215	73618	87	26651	25928	75	1407	1193	15	1713	2051	19	4834	4867	36	6800	6964	44	131703	128786	78	1.11183
243661	182521	119	90281	66952	113	3852	2743	36	6487	5259	45	13668	10327	66	21607	16795	78	412348	330080	111	1.1129
189648	147271	100	80419	62570	96	2507	2172	29	5150	4125	43	10514	8309	59	15107	11189	73	326009	269395	97	1.1129
105189	100594	82	38623	37394	80	1641	1278	16	2787	2721	30	6219	5903	42	9771	9230	56	199363	192984	82	1.1129
99786	90852	84	42952	39996	81	1438	1693	17	2542	2115	34	5689	5347	45	10133	9825	53	186441	177532	78	1.11396
83479	83938	78	38565	37237	78	1452	1369	13	2841	2700	28	5128	4889	38	8234	7942	53	163569	159657	79	1.11396
155410	134971	95	57810	49738	90	2553	1886	29	4552	4093	36	9375	8163	53	13744	12026	68	265200	250208	92	1.11609
211874	168814	107	83685	66719	102	3919	3245	35	5604	4823	41	11450	9357	63	17367	14004	74	336493	294367	99	1.11715
115108	108291	86	31450	29832	79	2174	2058	24	3081	2898	31	7080	7038	45	10005	9909	48	194724	182924	81	1.11928
183986	151764	110	75073	62389	94	3321	2921	31	5809	4998	47	11936	10809	56	19850	17705	81	360117	321263	93	1.11928
118015	102957	88	43623	37267	85	1872	1602	21	3817	3392	34	7501	6148	53	11257	9555	57	219785	187604	102	1.11928
98099	91717	88	43068	40517	82	1865	1710	22	2927	2722	28	6946	6514	44	10325	10093	54	216575	212307	83	1.12035
120896	109322	98	49815	45243	84	2815	2575	28	3827	3709	35	9099	8727	53	13751	13951	70	267977	255116	77	1.12141
169143	131983	107	63949	49477	94	2911	2225	31	5471	4433	41	10818	8843	56	18958	15827	81	343838	290044	93	1.1246
109217	99926	83	44576	40025	83	2105	1858	23	3589	3769	33	7896	7373	50	12207	11550	58	232661	220553	80	1.1246
103080	98372	87	35956	34597	79	1752	1937	19	2891	2888	35	6505	5932	45	11006	9816	57	207149	200898	79	1.1246
87112	81971	88	31025	29741	79	1192	1337	12	2526	2098	25	5704	5608	42	8677	8527	56	179710	172532	77	1.12567
148994	127759	96	58799	49275	91	3282	2556	31	4964	4490	42	10962	9131	58	14858	13421	65	306437	279623	88	1.12673
88928	85599	80	23400	23049	59	1375	1303	14	2738	2850	27	5950	5856	40	9514	9207	55	188056	177486	77	1.12673
97430	92357	85	37712	36546	80	1659	1590	19	2515	2489	29	6023	5740	41	9216	8775	52	193941	183897	81	1.12779
179464	129263	106	71125	50244	98	2910	2080	33	4165	3562	37	9350	6753	59	13970	10278	78	259641	186149	97	1.13311
153505	130646	93	64846	52947	92	2327	2047	23	4295	3518	35	9174	7873	53	13141	11390	63	281323	246768	95	1.13311
140688	119266	93	85781	77120	88	3003	2548	31	4452	3821	37	9528	8079	52	14475	12353	67	274028	237027	89	1.13311
81971	79060	80	30345	29272	77	1149	1262	12	1441	1713	18	4583	4514	36	8189	7561	56	155818	151163	80	1.13418
81224	75005	82	38044	35877	79	1440	1479	18	2883	2135	31	4754	4427	41	9077	9146	50	163968	158178	74	1.13418
108789	91902	87	44285	36898	85	1792	1475	18	3222	2494	35	6694	5869	47	10537	9224	58	199193	176697	87	1.1363
187522	127781	105	91559	65076	101	3542	2444	36	4535	3232	46	10591	7027	58	15928	10967	70	309163	217103	100	1.13737
100706	95176	88	27502	25994	72	1546	1471	18	3085	2769	32	6582	6379	48	10951	10173	69	207778	193159	82	1.13737
180635	143918	106	78415	63048	95	2533	2048	29	4651	3754	44	10119	8004	58	16591	13689	74	333848	280729	95	1.13843
96893	90941	90	39532	37235	80	1868	1775	20	2469	2759	29	7283	6864	50	9128	9001	49	206879	195699	81	1.1395
100027	93482	86	50929	47920	82	2576	2277	26	3135	3170	29	7756	7176	47	11939	11088	57	257394	244485	87	1.14056
172372	152319	92	79301	70953	91	3035	2504	31	5088	4742	42	11344	10206	56	17900	16524	71	331459	308986	91	1.14269
65998	65162	79	22164	21765	60	1014	1224	10	2151	2141	25	3652	3507	32	5299	5351	38	108918	108241	74	1.14269
77106	74098	80	29283	28005	77	1225	1165	11	2810	2583	28	5698	5369	41	7931	7759	46	149092	145982	79	1.14588
127072	111547	88	56602	49256	86	2323	1881	26	3474	3104	33	6643	6018	44	11794	10161	64	219092	204080	86	1.14907
120447	100941	88	46920	39010	86	1987	1612	22	3513	2892	37	6214	5260	44	10338	8527	56	194925	168793	86	1.14907
190730	174676	100	75132	70027	91	3496	3254	31	6715	6485	41	13999	12509	63	22024	19039	79	456268	414114	93	1.15014
147854	124289	90	55355	46236	88	2318	2102	29	4067	3666	38	10202	8527	53	16228	13254	73	314923	280195	90	1.15014
123828	110973	85	36406	32029	82	1641	1660	19	3932	2998	38	7349	6641	49	11787	10740	62	230173	217343	83	1.15014
93074	91911	78	31904	31830	75	2036	1692	22	3505	3179	34	7330	7034	45	11733	11273	58	238507	228481	81	1.15014
404728	287872	144	238190	169277	143	11350	7998	51	20056	14839	77	39037	27818	135	61142	42721	138	1.04858e+06	849139	143	1.15014
37012	37024	73	13917	14326	45	290	293	0	1110	635	0	1673	1861	19	2467	2748	27	50845	51864	68	1.1512
98007	89828	88	37061	34764	81	1830	1813	20	2635	2687	27	6792	6697	43	12055	11189	61	210577	202648	83	1.1512
100515	94760	84	45963	43947	82	2178	2041	27	3493	3193	33	7155	6994	46	11311	11218	52	222813	214800	79	1.15652
168433	133907	94	70846	55755	95	2771	2605	27	4027	3161	44	10205	8502	60	16550	13799	75	328650	277684	91	1.15652
45320	45118	62	20538	20572	57	1186	1171	10	1139	1448	14	2410	2278	27	3959	3989	33	74453	76332	68	1.15652
122203	110740	92	62995	57202	85	2098	1797	23	3584	3456	34	7581	6894	48	11945	11414	56	231029	223997	82	1.15652
160313	142410	89	88822	79123	89	2727	2522	27	5410	4947	40	10750	9396	58	16361	14767	74	308727	268755	87	1.15758
119567	93645	95	53781	41674	90	2173	1692	24	3565	2700	36	7273	6228	49	10825	8619	57	219986	184776	85	1.15758
93184	87826	82	38240	36438	79	1357	1391	15	2574	2454	29	5448	5267	39	9010	8576	50	182177	177349	76	1.15865
99863	85840	86	30786	26064	85	1819	1445	24	2703	2207	31	6577	5576	46	10964	9876	54	200788	172971	80	1.16184
146037	128615	91	47012	42312	86	2219	1946	26	4003	3716	38	8708	7773	51	13904	12541	58	261510	221043	86	1.16184
96839	93471	80	47372	44527	80	1844	1596	24	3161	3213	32	7011	6822	44	11270	9957	61	205557	192614	79	1.1629
84992	81397	79	21246	20582	59	1733	1530	18	2092	1935	23	4874	4711	39	7989	8006	46	149115	146358	74	1.1629
170718	129959	102	68292	51540	95	2526	1949	30	4298	2792	46	9077	7192	53	14398	9930	72	287321	215578	97	1.16503
171700	141484	98	62126	50623	92	3389	2702	33	4690	4565	38	11421	9818	61	19995	17382	75	363481	335972	93	1.1661
103580	98955	82	29973	28559	79	2058	1999	22	3744	3586	32	7916	7619	45	11573	11455	59	225554	210995	81	1.16716
133920	118565	89	68563	62125	87	2218	1944	27	4108	3781	41	6860	6171	45	11122	10085	52	207953	199774	82	1.16822
97165	89211	87	39960	37765	80	1321	1292	12	2569	2544	28	5436	5331	40	9220	8641	53	177108	174813	78	1.16929
81553	76809	87	29948	28776	78	1462	1295	16	1816	2031	23	4971	4800	38	7600	7162	47	148918	146295	79	1.16929
90310	86400	81	29218	28514	77	1204	1015	3	1911	1922	24	4319	4225	36	6346	5915	42	134107	132230	83	1.16929
213731	171269	105	134696	112068	101	4564	4037	35	6803	5956	44	16792	13772	73	26128	21167	88	528198	426934	102	1.17035
161763	138416	107	70789	61885	89	3578	3334	31	5038	4053	42	11160	9279	65	17125	14577	76	333425	285068	94	1.17035
82068	76515	82	44463	42001	79	1507	1538	18	2476	2721	23	5401	5605	38	8112	8250	51	168861	161673	75	1.17248
231091	159888	109	85620	56566	105	3884	2836	38	6234	4535	52	13369	9195	71	20442	13939	83	381134	262951	107	1.17461
215335	155375	106	87927	64749	103	3763	2525	39	6282	4242	48	12873	9358	67	19867	14973	78	367695	265445	106	1.1778
90134	85094	83	33626	32451	79	1313	1184	13	2063	2030	25	5109	4942	42	7304	7338	42	166300	158235	81	1.17993
164414	139666	106	56652	48517	90	2429	2193	25	4963	3636	45	9933	9104	52	15604	13785	66	310064	279527	92	1.17993
192602	156719	100	71760	58308	95	3415	2950	33	5039	3921	40	9717	7986	58	15616	13063	77	296697	255591	98	1.18099
145155	122415	91	56861	47720	89	2117	1744	23	4069	3557	40	8617	7741	49	13257	11511	59	251304	231130	90	1.18099
51264	50835	72	22777	22420	67	545	615	0	1196	978	0	2356	2499	25	4069	3690	35	86339	86793	75	1.18205
140271	111668	93	61628	48405	92	2082	1584	22	3003	2475	34	7853	6289	52	12232	10076	57	261811	220963	91	1.18312
112240	102646	94	45058	41719	82	1742	1612	17	3655	3304	35	6648	6139	47	10279	9864	52	183804	173843	81	1.18312
40565	37394	80	16086	15615	53	409	520	0	719	841	0	1970	1768	22	3103	3129	30	57961	54495	70	1.18418
80174	76938	77	24491	23398	77	1572	1502	18	2383	2151	27	4304	3978	37	6294	6288	42	129730	128728	76	1.18525
142752	116971	95	55898	45588	89	2260	1807	26	3486	3109	36	8079	6838	52	13182	10654	66	270873	228044	90	1.18525
69409	67272	77	27914	26835	76	772	924	0	1558	1594	18	3178	3363	29	4702	4426	38	100646	99001	80	1.18525
80481	78551	76	29419	28396	77	1906	1744	23	3063	3065	33	7261	7545	41	10097	10428	49	205007	192479	76	1.18525
92049	86196	86	44955	42373	81	1678	2066	19	3456	3187	31	7862	7854	49	12165	11665	64	248174	245281	79	1.18844
100609	95044	83	39981	38157	80	1590	1383	18	2520	2642	25	6186	5624	41	10298	9676	56	207962	199899	80	1.18844
99737	92135	83	44096	41785	81	1939	1775	21	2990	2869	32	7228	6756	48	11677	10778	55	217997	208875	81	1.1895
81886	79084	93	30740	29683	78	1186	1077	11	2725	2922	31	4599	4671	36	7035	7004	44	158978	155887	75	1.1895
77943	75676	78	21766	20834	65	1180	1403	11	1943	1996	20	4327	4354	35	6052	5469	41	122911	116873	76	1.19163
80533	80520	79	37482	36102	79	1431	1268	15	2083	2086	26	4762	4688	38	7513	7721	43	140793	138460	77	1.19163
236625	200222	98	103405	86326	97	4845	3936	38	8320	7122	52	17260	14247	74	25317	21314	87	493479	413149	95	1.19269
172682	161665	91	88314	82373	89	3926	3622	33	6550	5962	46	13896	13197	67	19329	17557	75	366688	328684	87	1.19482
90209	85838	80	31224	30263	78	1343	1230	12	1832	1806	21	4606	4416	38	6679	5966	45	154980	153334	76	1.19482
143466	121680	91	64882	55271	89	2186	2084	23	4035	3510	40	8211	7466	51	13358	11681	72	254291	227531	88	1.19482
104187	90539	97	44425	37400	86	1673	1475	19	2707	2530	30	6092	5574	44	8919	7371	52	178666	162951	84	1.19589
99965	94346	86	36161	34170	79	1529	1379	16	2850	2772	30	5538	5340	39	9587	8461	56	175295	164184	79	1.19589
116772	108415	87	33339	31575	80	2305	2146	25	3428	3404	29	8128	7396	50	13124	12311	61	267501	246970	86	1.19695
111312	104243	91	39596	38034	80	1287	1133	10	2376	2096	30	6255	5617	44	9755	9079	55	193148	184733	82	1.19695
89357	78796	85	39914	35865	82	1390	1335	15	2101	2021	25	5162	4535	41	7663	6800	54	144066	137411	81	1.19695
166186	123262	101	67299	50937	97	2529	2087	26	4652	3368	40	10110	8050	56	14992	11006	75	296600	221191	99	1.19801
190329	151064	95	72627	58499	94	3567	2716	36	5569	4653	44	12348	9878	68	19510	16157	87	393534	332316	95	1.19801
96583	90617	91	31029	29605	80	1743	1568	20	3305	3037	35	6761	6332	43	10444	10031	54	208520	194621	85	1.19908
24108	25736	50	13687	13559	47	317	287	0	465	533	0	1394	1408	16	2408	2191	27	44553	43269	68	1.20121
88262	84134	81	45193	43769	79	1723	1716	19	2549	2448	24	5732	5416	39	9482	9399	57	172892	168009	84	1.20227
142917	124052	90	57229	48054	90	2004	1893	22	3574	3338	36	8776	8056	57	14544	12858	69	294330	265515	94	1.20333
106285	99618	93	48449	44369	82	1490	1539	18	3751	3053	33	7136	6545	46	11339	10167	61	212133	194048	85	1.2044
114425	107725	98	45039	42794	81	2396	2066	25	3914	4080	29	7733	7321	49	12646	12463	59	247363	232106	87	1.2044
96050	90589	82	31657	30331	80	1854	1925	20	2946	3041	30	8035	7699	48	12414	11939	57	239484	225546	86	1.20546
100864	96248	83	29368	28491	79	1823	1530	23	2686	2604	28	5999	5801	42	10733	10031	61	210175	202967	87	1.20546
103555	95728	85	45228	41156	84	1731	1598	18	2617	2691	32	6919	6622	44	12232	12359	63	226078	213618	86	1.20653
75403	72986	83	31853	31033	75	1406	1495	15	1795	1644	19	4391	4317	36	7250	7033	47	134700	132632	77	1.20759
137755	131251	85	48697	45447	85	2864	2784	28	4880	5045	38	11034	10551	57	17971	16876	82	331132	311754	89	1.20865
84146	77224	84	27759	26056	79	1547	1509	18	2341	2232	29	6569	6409	43	10265	9893	54	204418	198113	78	1.20972
82218	81254	77	28376	24993	80	1345	1271	12	2556	2051	33	4843	4577	39	7345	6227	45	142579	132778	84	1.21185
108297	98013	87	43886	40630	82	2256	2219	23	2934	2951	31	7291	6968	45	11882	10934	54	229745	217440	83	1.21291
105232	100157	83	31845	30551	79	1790	1667	20	2630	2688	32	7100	6812	43	10712	10394	58	200932	189005	98	1.21291
163363	130856	97	66173	51815	95	2724	2283	31	3574	3138	35	8900	7263	54	14666	12139	70	302277	244061	96	1.21397
149084	121599	100	65072	52239	92	2317	1655	28	4313	3304	41	8952	7376	52	14442	11388	64	291332	246134	95	1.21397
169728	131411	95	68855	53571	94	2450	1631	28	4283	3678	42	9292	7802	56	15549	12561	68	309778	249409	95	1.21504
172345	141488	94	70420	58233	90	2591	2192	28	4498	4190	37	9230	8068	52	14657	12733	68	295262	260570	91	1.21504
298681	176239	126	120527	71154	124	4592	2461	46	7532	4376	50	15994	9778	78	22289	13401	90	454928	269722	127	1.2161
153541	122380	96	49713	37991	92	2455	1960	28	3836	3282	36	9118	7081	52	14122	10988	68	286891	232560	94	1.2161
113835	105659	83	52245	48288	83	2024	1798	22	3416	2949	32	6272	5996	41	10388	9916	53	193756	185466	85	1.2161
71132	67611	93	27829	27147	76	1242	1306	13	1903	1515	22	3760	3651	35	5826	5673	42	107381	105514	78	1.21717
138829	112443	91	57503	45545	90	2407	1979	28	3953	3165	39	7066	5774	48	11473	9658	58	214942	180210	93	1.21717
141839	114721	94	59139	49076	91	2147	1582	25	3610	2598	42	7926	7033	50	11778	10028	66	238947	206839	95	1.21823
88158	84393	93	33357	32057	78	1431	1543	17	1969	2423	27	5429	5117	39	7886	7401	47	165382	159975	79	1.21929
112719	100071	91	50774	45798	85	1562	1448	18	2620	2859	26	5692	5155	43	7218	7004	46	161470	150866	85	1.22248
262159	171519	123	104239	65805	119	4478	2872	43	6621	4607	50	14351	9671	73	20190	13795	89	391051	259621	116	1.22355
177618	135126	98	69406	52998	97	2951	2322	32	4463	3541	39	9447	7040	55	14941	11731	74	262335	208881	94	1.22461
116120	106482	85	48405	42719	86	2012	1689	22	2990	2775	28	5961	5293	43	10176	9293	58	174499	160122	84	1.22461
183008	140837	97	80656	61193	97	3683	2745	36	4718	3513	42	10410	7823	62	15406	12055	70	305800	243306	96	1.22674
86542	82049	88	25814	24565	77	1497	1275	16	2259	2412	25	4613	4432	37	8129	7922	48	160649	156519	69	1.22674
181888	132464	99	61559	44429	96	3125	2339	33	4847	3640	43	9502	7416	57	14016	10824	65	262485	206826	95	1.2278
49812	49842	77	20892	20532	56	769	676	0	1271	1172	11	1933	2056	22	3347	3344	32	71155	71441	77	1.23206
94385	89471	80	43101	40470	80	1965	1834	21	3066	2926	34	6518	5802	43	10775	9650	58	198451	189743	82	1.23206
67986	66271	86	18426	17962	54	1436	1362	14	1899	1827	21	3663	3281	36	5803	5831	39	112783	107044	81	1.23312
190075	144696	101	70151	54049	97	3408	2657	35	4609	3924	45	10710	8460	60	15773	12210	70	300610	247356	100	1.23312
170090	130103	95	66900	51505	95	2779	2076	29	4456	3545	40	9410	6890	62	12655	10362	65	263576	205893	99	1.23419
169348	142710	102	92899	81958	93	4238	3764	36	6660	5739	47	12231	11254	62	18288	15890	78	345303	304782	92	1.23419
69044	63578	81	29511	27222	77	825	563	0	2003	1485	21	3629	3354	34	5091	4680	41	96923	90726	79	1.23525
108575	101452	82	38752	36175	83	1700	1632	19	2388	2569	29	6257	5780	42	9975	9498	52	200378	187499	86	1.23632
127846	117354	91	66934	61791	85	2164	2176	24	3652	3826	33	8827	7939	48	12629	12012	63	264196	241390	91	1.23844
186410	137121	108	62567	47275	95	2961	1998	35	5103	3626	46	11307	8338	62	15386	11216	77	322222	243746	102	1.23844
84872	84155	79	30566	30311	76	1145	1185	9	2702	2338	25	5389	5337	38	7442	7390	50	161723	155971	82	1.23844
80972	77250	81	36175	34773	79	1294	1092	8	1912	1766	25	4885	4988	37	7601	7311	48	152521	145870	82	1.24057
133734	118559	92	51150	44358	86	2057	1613	26	3947	3442	37	7359	6358	46	10639	9670	57	218361	196550	90	1.24057
96669	91907	81	23104	22179	66	1888	1762	22	2689	2494	29	6645	6160	45	10624	9039	59	213182	198731	85	1.24057
172770	140498	97	80445	65398	95	2332	1932	27	4755	3842	45	10494	8878	61	16478	13678	80	311414	262688	99	1.24164
115573	108558	85	36419	34830	81	2208	2207	24	3185	2832	29	7380	7037	43	11800	10626	66	241002	222750	88	1.2427
94727	89669	82	34400	31951	80	1671	1669	18	3133	2766	32	6124	5899	43	10123	10121	57	187984	180503	82	1.2427
130824	118329	95	55116	49765	87	2339	2297	25	3969	4061	34	8994	8629	51	14297	13133	63	287819	271684	91	1.24376
126460	111898	99	50047	43909	86	1666	1667	21	3804	2924	38	7378	6688	46	10977	9917	57	216556	202801	88	1.24376
123701	118011	85	52293	49056	85	2019	2033	23	4786	4640	34	8638	7992	51	13283	12505	68	258457	246137	90	1.24483
54865	53227	90	21131	20663	66	890	908	0	1162	1427	13	3137	3045	32	4684	4421	39	76718	74967	77	1.24696
158915	143830	97	93965	86913	89	3331	2820	31	6428	5679	49	13737	11924	70	21767	19150	83	416323	372971	96	1.24908
79313	75736	80	26380	25894	76	1279	1269	14	2669	2604	28	4870	4679	39	6998	6324	44	152207	145419	81	1.25015
151523	118727	96	65189	52032	92	2563	2283	26	3753	2917	37	8198	7024	53	12349	10146	58	274245	221776	96	1.25121
136790	120380	90	60818	54291	86	1993	1883	23	3525	3076	34	7895	7230	49	13549	12451	65	251772	240935	86	1.2544
111003	102072	97	37890	34889	81	2267	2181	24	3041	2787	30	6328	6149	42	9574	8173	51	184608	178989	79	1.2544
102057	93371	86	47592	43392	82	1728	1645	18	2536	2386	32	5642	5295	41	8819	7913	53	175307	166005	82	1.2544
113519	97052	102	44181	37008	87	2342	1834	25	4440	3737	37	7691	6409	48	11213	9285	57	247699	216210	102	1.2544
127504	117712	85	56277	52291	83	2982	2661	29	5009	4514	37	9827	9515	53	14609	14379	66	293054	277418	85	1.2544
163202	130114	96	63609	51581	94	2551	2201	28	4559	3511	48	8630	6926	54	13124	11777	65	252472	217623	95	1.25547
113020	100816	86	39851	35261	83	1948	1425	25	2969	2855	31	6603	5920	46	9776	9574	52	185192	175264	81	1.25653
215581	146981	117	91142	62588	105	3818	2410	39	5648	3584	57	11894	8226	67	17243	12153	73	345504	244315	104	1.2576
93310	88219	85	30207	29350	78	1594	1396	18	2510	2559	26	5186	5174	39	8545	8253	50	157836	149833	81	1.2576
99436	94452	87	31768	29714	79	2465	2255	25	3432	3737	30	8597	8135	50	14138	14311	60	272649	255286	79	1.25972
134098	117183	92	52904	46354	86	2568	2031	28	4622	4332	39	9634	8719	55	14340	13056	70	314431	288319	87	1.25972
186334	159650	94	98195	84757	93	3112	2658	30	7604	6704	46	14887	13091	66	23879	21952	86	492134	437926	94	1.25972
116290	97266	98	45343	39238	87	1928	1945	22	3679	2908	34	6615	5552	49	10202	8873	64	174691	163152	86	1.26079
345912	216122	144	139964	93902	142	6889	4597	50	10760	7493	60	22459	15473	86	34526	24244	124	664302	482856	141	1.26079
88564	83376	81	42421	40450	80	1660	1642	20	3242	3119	29	6489	6508	43	10760	10052	59	199990	190236	81	1.26185
99645	94481	82	40206	38280	81	1393	1515	16	2701	2597	27	5706	5242	39	8180	7585	48	167725	163125	82	1.26292
96139	91187	83	45528	43363	80	1731	1794	18	3029	3053	30	6443	6345	43	10655	9837	52	200466	194141	82	1.26292
62050	61225	79	22627	22029	74	863	806	0	1897	1860	23	4242	3985	36	7026	6894	44	134404	125982	79	1.26292
83522	76798	84	28532	26276	79	1303	1121	11	2379	2129	25	4841	4593	39	7305	7060	44	154577	151020	81	1.26398
103890	98993	85	39461	37853	78	1816	1607	18	2897	3108	26	6695	6149	48	10380	9975	54	210841	203431	85	1.26504
90791	86592	80	33351	31934	78	1502	1630	17	2312	2589	28	5010	4629	39	8619	8722	56	175064	164540	87	1.26824
163080	131521	98	58817	47674	93	2973	2137	31	4586	3640	43	8707	7183	51	15575	12445	69	293415	252660	96	1.26824
197824	162419	99	90554	75933	96	3606	3201	33	6550	5575	42	13432	11245	66	21720	19078	84	457258	407449	100	1.2693
92253	87273	81	26609	25186	73	1609	1498	19	2033	2004	25	4698	4186	39	7195	6886	47	136405	128701	81	1.2693
128196	117274	92	56597	51454	85	2097	1710	23	2473	2953	32	5910	5727	41	8412	8012	45	210521	198781	87	1.27462
182037	124370	100	91473	63659	100	3542	2538	34	5917	4299	49	11853	8270	69	18742	12011	85	333809	230595	105	1.27675
357316	227415	161	227405	156914	143	9494	6584	51	18093	12370	79	34625	24972	122	52724	37387	140	1.02512e+06	727820	148	1.27781
124923	111978	91	42066	37066	85	2145	1669	26	3313	2685	35	7746	7039	46	11691	10608	66	227421	210916	89	1.27781
117383	100619	87	52855	44861	87	2137	1690	24	2999	2326	31	6718	6275	43	10368	9041	61	206117	181641	89	1.27887
32149	32191	68	17261	16978	51	523	451	0	725	775	0	1526	1583	19	3024	2693	33	52556	53938	68	1.27887
59507	57199	87	16964	16488	51	750	854	0	1263	1367	18	3368	3178	30	5247	5494	38	110680	109207	75	1.27887
41575	41970	72	20264	20241	57	548	689	0	1273	872	0	1911	1661	23	2796	2612	29	51076	48493	71	1.27994
308087	175756	133	134648	77435	125	5691	3301	51	8417	4317	59	17549	10749	76	25174	13936	97	460519	276536	129	1.281
211644	178522	95	96734	81955	96	4312	4017	35	6696	6128	44	13957	12221	66	23258	19491	90	421822	388867	96	1.28207
200504	143655	104	57227	41789	97	4063	2983	39	6069	4626	46	12989	10040	63	18336	13651	83	343184	279066	101	1.28207
134216	120832	87	68432	60955	87	2716	2330	28	4210	3425	38	8858	8252	51	14038	12753	63	276013	256436	89	1.28207
128743	117203	86	62697	57415	85	3543	3265	32	5817	5297	42	12036	11311	69	17049	16166	68	339137	326920	86	1.28313
99156	93944	80	44598	41282	81	1700	1628	19	2668	2465	24	6035	5487	42	10456	9684	55	213438	201114	82	1.28313
152062	135659	90	47944	42342	88	2389	2215	25	4071	3501	36	8902	7692	55	13321	12133	59	253702	237766	89	1.28313
68250	66304	80	36616	35366	76	1266	1453	14	1517	1530	20	3988	3840	35	5680	5506	40	110789	110724	79	1.28419
95505	92992	81	35541	34502	78	1628	1430	19	2853	3294	27	5925	5701	42	10258	10345	61	197778	193404	84	1.28419
83931	80601	81	22340	22006	62	1411	1404	14	1899	1810	23	5544	5223	41	8350	8408	52	168699	159745	82	1.28419
170082	141941	101	100424	85511	93	3819	2784	38	5850	5194	44	11423	10250	64	19538	17004	73	356118	315012	95	1.28419
169941	135016	99	50597	39696	93	2601	2074	29	4761	4055	42	9072	7782	53	14202	11494	69	288053	241056	98	1.28526
99737	93056	82	49737	46323	82	1757	1591	20	3639	3247	34	6486	6181	43	10859	10421	54	191298	181545	83	1.28526
57931	57117	75	26548	26361	74	772	687	0	892	993	0	2705	2521	27	4231	4209	35	75241	74599	74	1.28526
134471	113177	91	55515	47112	88	2139	1898	24	3328	2904	32	6571	5414	47	9736	8421	53	182947	162527	87	1.28632
238271	167329	119	82418	58960	108	3928	2608	39	6669	5039	54	13601	9303	74	19763	13914	96	365038	255460	109	1.28632
97559	89772	92	44791	43020	81	2079	2058	23	3700	3645	30	7443	7065	45	13271	12366	61	248642	238598	85	1.28632
73508	72716	77	26256	24769	77	1221	1219	12	1992	1499	20	4699	5093	36	7048	6616	46	142183	141680	78	1.28739
127590	117794	85	50643	46026	84	2654	2527	25	4240	4392	35	8876	8508	49	13798	13281	63	292935	281238	81	1.28845
150360	128484	102	61370	52961	88	2006	1840	23	3957	3627	36	8852	7622	49	13222	11969	59	246498	228667	87	1.28845
106947	99886	82	49803	46913	83	1930	1874	21	3033	2979	33	7021	6601	46	10029	9374	58	206583	196265	80	1.28951
108991	86399	91	46483	34789	92	2187	1685	25	3971	2942	43	7600	6172	51	11891	9482	71	254805	213041	90	1.29164
96183	91139	91	23196	22166	70	1859	1721	21	2845	2361	33	6176	5875	43	9500	8672	57	196186	193761	78	1.29271
111885	105568	88	38538	36131	81	2271	2117	24	2937	2567	31	7389	6917	45	11795	10660	63	226466	216737	83	1.29271
108212	94872	89	39252	34381	84	2114	1876	24	2927	2606	32	6937	6265	43	11557	10462	58	216864	207739	78	1.29271
95452	91035	83	42797	40870	80	1679	1534	17	2731	2662	27	5725	5786	39	9767	9011	54	188658	181780	78	1.29271
87950	83185	82	39674	37587	79	1303	1329	15	2117	2201	26	5536	5300	40	8712	8167	51	173162	161492	80	1.29377
103150	95121	85	50652	47896	83	1387	1361	14	2643	2912	27	5997	6090	39	8820	8486	49	166090	156020	81	1.29483
70847	69231	79	24104	23488	71	1194	1094	9	1622	1644	22	3900	3635	35	6342	6454	42	139291	134252	78	1.29483
92549	88021	81	22600	21927	59	1674	1616	18	3045	2860	31	6713	6367	44	10954	10043	63	211319	205322	81	1.29483
86240	82109	89	36132	35042	77	1451	1367	14	1999	2095	22	4191	4101	35	7729	6795	51	145360	136450	95	1.29483
165823	128383	96	55849	42655	96	2541	2071	28	4513	3549	42	8878	7076	55	12999	10552	63	262259	208700	113	1.29483
126580	110229	102	53519	45820	102	2237	2003	24	4712	3719	38	8662	7249	53	14092	11546	80	252680	207542	102	1.29483
208884	168235	98	109693	90671	97	5249	4155	40	8703	7256	62	17531	14665	77	26734	21602	92	510843	433452	95	1.29483
105198	101158	83	25871	24688	77	2037	1996	22	3070	2928	29	7335	6830	47	10868	10268	58	230945	218994	82	1.29696
129219	110176	92	41528	35481	89	2269	2172	24	3446	3524	31	6848	6026	47	10285	9090	58	207369	193589	87	1.29696
182053	149578	95	77528	64300	92	3252	2552	33	4934	4057	48	11511	9903	64	18620	16004	77	346139	286057	93	1.29696
164475	134161	101	59281	48107	90	2306	1837	27	4027	3766	40	8455	7404	51	13136	10802	65	247416	214865	94	1.30015
206441	155889	101	78347	58615	98	3818	3279	36	5693	4793	44	11847	9385	65	17960	14647	77	361000	289955	101	1.30015
162546	147746	90	84960	77297	89	3404	3088	31	6491	5508	47	13557	11642	66	22570	19845	86	452080	386820	98	1.30441
139312	121584	100	78596	70713	88	2330	2231	23	4207	4371	34	8998	7760	50	14207	12503	64	270133	250057	92	1.30547
135569	120096	101	50740	44040	88	2450	1987	25	4428	3644	35	8281	7161	52	14804	14028	64	280914	255774	92	1.30547
91856	87703	83	45463	42568	82	1568	1619	19	3569	3366	33	7186	6762	45	11822	11217	60	223495	215231	88	1.3076
137746	117166	90	52972	44885	88	1971	1746	20	2786	2475	31	6736	5776	46	10489	8727	57	233651	197433	95	1.30867
143915	118696	89	51973	42042	88	1967	1751	24	3287	2902	35	7293	5809	49	11936	8746	71	227851	190165	94	1.30973
161971	126058	95	65853	50973	93	2552	1995	27	4308	3330	35	9930	7855	58	15452	12245	74	299152	237684	98	1.31186
232324	188234	100	112639	92493	99	4164	3398	36	7771	6496	55	16880	13998	69	24352	20264	89	487565	419702	103	1.31186
136912	115428	90	66113	57324	89	2739	2436	28	4979	3773	40	8487	6785	52	14037	11727	76	276544	234393	95	1.31292
99287	92925	85	34647	32326	81	1418	1335	15	2078	1962	26	5363	5191	41	8358	7468	53	183746	169249	97	1.31292
198138	147078	108	83804	63483	102	2912	2209	32	5113	4043	39	10832	8394	59	16493	12590	75	337780	267477	107	1.31399
296266	189122	119	132760	91484	117	5719	4070	47	9490	6672	60	19975	14057	83	30355	20376	113	563275	383619	122	1.31399
71079	68649	82	21997	21906	55	972	1097	7	1833	1702	23	4387	4409	35	7253	7158	43	134820	131566	82	1.31399
156814	129555	95	63140	52533	93	2968	2398	32	4124	3390	37	8627	7173	51	13727	12340	67	260977	233751	94	1.31611
144465	118582	97	48348	39810	90	2635	2193	27	4177	3559	39	9183	7957	53	15532	13519	74	294773	270920	91	1.31824
241592	176929	111	109844	80740	110	4232	3189	38	6620	4829	49	13574	10010	70	20991	15930	87	412969	324335	110	1.3193
135409	125111	88	80614	75117	86	2521	2386	28	5253	4800	45	9550	8974	50	13829	12507	66	276016	260861	87	1.32037
212894	153141	102	73034	53104	99	2893	1953	32	5258	3869	44	10637	7502	63	17112	12897	79	328133	247240	100	1.32356
174946	150352	95	103975	92167	91	4931	4616	34	7416	5953	57	15423	13225	71	22047	18725	80	408248	341659	90	1.32356
110802	101169	93	45716	41754	84	2020	1767	23	3606	3053	32	7833	7184	49	11647	10567	68	221378	211614	82	1.32569
144526	129359	88	48173	42886	87	3223	2757	31	4891	4087	43	9511	8862	58	13873	12880	64	254610	235456	89	1.33314
169956	140222	97	67835	56612	93	3045	2460	31	4261	3656	38	9808	7980	57	17493	14517	73	330338	285237	95	1.3342
88076	82897	86	32268	31208	78	1353	1326	14	2370	2338	27	5352	4882	41	8393	7947	49	171053	162247	82	1.33633
222089	184942	100	138549	115782	99	6241	5037	41	10761	9383	60	21906	18648	88	30870	25662	94	601028	514477	99	1.33633
95851	89419	81	22428	21525	66	1867	1975	22	2867	2473	32	7546	7347	48	11163	10541	58	230082	218283	80	1.33952
169349	137252	93	68077	53978	93	2845	2398	29	4674	4001	42	10112	8438	55	16173	12990	69	316612	262271	94	1.34058
86595	83328	82	34572	33588	78	1563	1508	17	1970	1891	23	5279	5029	38	8334	7783	52	158582	149574	84	1.34058
107401	99798	84	33483	31769	80	1607	1589	17	2821	2489	31	6368	6142	43	10152	9407	59	199033	184577	81	1.34058
164185	135035	94	56801	47136	92	2650	2347	29	4042	3321	41	9687	8398	52	14296	12095	68	267934	245137	91	1.34165
103693	100611	81	48397	47153	80	1750	1802	19	3243	2866	33	6055	5851	41	10275	9819	58	191828	182653	81	1.34271
137608	119359	88	51483	44599	86	1689	1632	19	3173	2989	34	7566	6618	49	10840	8989	60	219978	198202	87	1.34271
97978	93003	85	42071	40297	79	1976	1927	21	3172	3163	32	6519	6363	43	9986	9725	60	192444	181015	80	1.34378
141323	124808	99	64151	57954	87	2604	2382	28	3992	4128	36	9822	9135	54	16118	15105	69	310384	295168	87	1.34484
202947	135001	110	91193	60585	103	2738	1880	34	5864	4097	49	10899	7038	68	18402	11980	84	346976	241872	104	1.34697
198227	158788	105	72425	58753	96	2930	2345	32	4840	3969	39	11438	10001	54	16314	13841	68	345995	298151	99	1.34803
199334	156227	100	78083	59939	96	3672	2812	36	5894	5233	43	12873	10686	68	21571	17353	88	437774	371330	101	1.35016
138420	114903	92	56932	47264	90	1963	1492	23	3696	2833	36	6914	5674	50	11389	8683	69	216297	182552	92	1.35016
155350	121718	96	66857	51758	93	2029	1505	26	4272	3313	40	9332	7348	55	15029	11491	67	279898	227052	93	1.35122
85481	80553	80	35775	33752	79	1397	1415	14	2076	2391	25	5492	5298	41	8438	7653	51	167320	162377	82	1.35442
36149	37008	62	18454	18174	55	464	518	0	1005	696	0	1693	1639	20	2877	2516	29	50469	50560	69	1.35442
294806	223091	117	223004	183954	115	9203	7445	47	16772	12343	79	33416	26629	106	48712	38872	107	930932	725475	116	1.35442
167855	140595	97	76492	64194	92	2660	2069	30	5032	3835	42	9976	8758	55	15584	13429	70	306785	271614	89	1.35442
133733	113017	97	48434	40793	88	2424	2078	27	3141	2588	33	6650	5780	45	8602	7961	47	179807	169268	88	1.35761
127238	116110	93	49023	44879	84	2084	2044	25	4614	4335	38	9302	8890	58	15510	15085	67	270183	251862	86	1.35867
82831	78514	83	23289	22525	68	1030	908	0	2221	2151	21	4206	4015	36	7506	7353	48	143787	134434	76	1.35867
216011	163844	101	65976	49301	99	3925	2856	38	6067	4613	44	12250	9443	60	17788	12814	78	355559	282346	98	1.3608
99728	92639	83	36590	34821	81	1439	1444	16	3114	2743	36	6095	5992	45	10655	9791	53	204823	202411	78	1.36186
102499	95870	89	42233	39096	81	1815	1638	23	2758	2876	28	6549	6076	45	10482	10115	56	202149	184518	77	1.36186
63925	61112	77	20496	19029	58	1310	1378	15	1883	1611	23	3950	3620	36	6041	5786	42	115149	113222	74	1.36293
141207	119860	91	61326	51587	89	2209	1655	26	3579	3081	35	8137	7219	52	13277	12100	67	253624	228793	87	1.36293
155867	140188	91	63728	55627	90	2883	2617	30	4895	4328	37	10957	10140	60	19040	16996	79	343387	316558	87	1.36399
71189	66636	88	29491	28857	76	876	1022	4	1626	1723	23	3700	3158	34	4010	3946	36	89469	85517	75	1.36399
88201	83226	94	28310	27009	79	1878	1696	21	3254	2872	30	7186	6700	44	10272	9409	56	210513	198912	78	1.36506
104622	96622	93	68137	64910	82	2026	1734	21	2793	2681	28	7323	6836	46	11401	10884	64	226375	217612	82	1.36506
95483	91121	82	24750	23759	74	1797	1583	21	2372	2086	25	5633	5309	42	8998	8342	51	186221	177172	85	1.36612
150685	138656	88	70633	65228	88	3845	3108	33	6549	6001	46	13410	12004	72	21058	19656	73	397188	359054	90	1.36718
238764	181685	112	121065	95201	106	4911	4053	40	9117	7227	53	18903	15231	75	30061	24172	99	598023	464443	105	1.36718
71158	67898	80	20745	20255	63	1108	1274	10	2264	1730	24	4244	3953	35	5865	6316	36	120097	113720	77	1.36931
137496	114934	92	61726	53094	89	1743	1388	19	2617	2256	29	6201	5358	46	9626	8060	60	184236	162755	88	1.37037
125946	114441	95	51839	47339	83	2742	2489	28	4324	3930	39	9889	9043	58	14116	13529	63	291380	268541	86	1.37144
106095	100831	83	34374	33198	79	1973	1961	23	3633	3338	34	6635	6530	44	10904	10260	62	223726	211706	83	1.37144
119998	111518	88	45594	42198	84	2330	2251	24	3275	3492	31	7042	6621	44	11653	11167	57	218691	208945	86	1.37144
168838	131724	95	68971	53994	95	2913	2489	30	4697	3670	44	10335	8202	57	16830	12783	73	310781	251462	96	1.3725
158478	123164	94	63429	49851	93	2615	1865	31	3348	2787	36	8599	6506	53	11302	8536	63	231621	182536	92	1.3725
316879	185467	137	141806	86576	125	5655	3194	49	8270	5241	57	17928	10558	86	29571	17249	117	541839	323064	127	1.37676
138045	109086	90	44491	34264	90	2089	1829	24	3968	3134	38	7509	5793	57	11664	8875	68	228267	184678	90	1.37676
176340	136395	94	67664	51918	95	2788	2205	29	4629	3592	41	10329	7996	57	15579	11814	74	319310	250348	94	1.37676
172663	139972	93	81731	67459	94	3099	2247	33	4807	3821	42	9398	7384	54	15523	12748	68	290577	242356	95	1.37676
127660	116812	98	77800	72097	86	2051	1815	23	4036	3195	36	6853	6329	44	10197	9340	52	199745	189660	85	1.37782
128639	113892	89	53447	47785	86	2439	2103	28	3721	3494	33	7611	6817	48	10928	10716	55	222530	212033	86	1.37782
80637	79501	79	25393	24810	69	1145	1142	10	2010	2274	22	4678	4591	35	6851	6776	46	146292	143383	78	1.37782
81399	77999	80	40758	38960	79	1853	1798	20	2546	2772	28	5863	6112	39	9589	9430	52	186495	179211	78	1.37782
90714	84905	80	33019	31143	78	2053	1874	26	3177	2969	32	6844	6447	46	10337	9918	55	216940	197291	75	1.37889
125332	116462	84	58714	53999	85	2504	2188	27	4222	3863	34	8151	8186	47	12594	12283	63	262179	254105	87	1.37995
127011	99720	95	53670	42640	90	2001	1467	24	2927	2613	31	7115	5955	48	11132	8406	62	230324	189967	90	1.38101
141740	120151	93	56463	48061	90	2508	2047	27	4186	3566	37	8790	7264	54	13256	11787	61	256566	227341	91	1.38208
134129	112995	92	62080	51974	89	2148	1763	24	4164	3532	39	8575	7355	51	13527	11812	72	276483	240512	90	1.38208
134230	109174	94	65468	54669	90	2507	1768	29	3581	2703	42	7064	6105	46	11632	10071	66	217584	186500	89	1.38314
109577	102109	94	52016	49675	81	1770	1729	20	2755	2836	27	7212	7138	43	10326	10121	54	207194	192778	79	1.38527
137731	125296	89	80907	74040	87	2833	2644	30	5388	4511	50	9930	9248	54	14784	14012	63	284418	271724	85	1.38633
143603	118780	94	56989	47069	91	2395	2135	26	4235	3771	40	8654	7238	56	14281	11193	67	277274	236096	90	1.3874
155563	136068	99	62300	54936	90	3169	2807	30	4862	4196	40	10515	9632	58	16807	15598	66	320837	307033	86	1.38953
180676	149068	94	70533	58331	93	3285	2681	33	4977	4425	44	11086	9364	58	18051	15213	81	337479	296783	91	1.38953
133544	119771	88	58073	52817	86	2103	1751	24	4138	3771	37	7509	7423	43	11056	10318	57	228936	215528	80	1.39059
96487	89597	85	40883	39288	80	1385	1219	14	2810	2100	29	5395	5263	41	7811	7823	45	164512	158367	74	1.39165
118494	101412	93	47821	41411	88	2456	2262	25	3263	3252	31	7789	7018	50	13781	12606	66	256428	248498	83	1.39272
129614	113421	93	46880	41727	86	2318	1881	26	3054	2542	35	7532	6441	49	11622	9971	68	227685	195007	84	1.39485
182000	152090	96	102177	87144	94	2747	2403	30	5565	5087	41	11903	10095	63	18664	16102	71	389293	352480	90	1.39485
121094	108346	98	52247	47816	84	1887	1751	22	2926	2926	30	6996	6976	47	11622	10454	65	250910	229697	86	1.39591
86034	82875	79	35107	33566	79	1477	1348	12	2103	2053	23	4709	4521	36	7989	7142	54	166346	160772	78	1.39591
148640	120633	97	44408	34637	91	1990	1463	27	4547	3821	39	8299	6784	53	12380	10721	62	247540	213327	87	1.39697
73308	68457	83	27509	25830	77	1217	960	0	2214	2180	27	4197	3793	36	7038	6630	49	126561	128534	73	1.39697
316953	226620	130	145247	108180	128	6529	4853	43	10967	8348	56	22641	17046	93	34428	25886	117	637358	470550	127	1.39697
172933	133146	101	61971	47640	95	2845	2096	31	4130	3258	42	10092	7547	60	15444	12968	70	301511	245452	95	1.3991
181070	149440	95	72165	59126	93	2769	2120	29	4514	4042	37	10024	7995	59	15684	13032	75	307149	265001	96	1.3991
102019	96007	82	40163	38115	80	1996	1801	21	3159	2434	31	6186	5843	43	11026	10638	58	195763	188096	80	1.40123
98603	88220	90	39117	33760	85	1595	1356	15	1996	1941	24	4901	4460	41	8806	7324	53	154668	139183	85	1.40229
94360	88663	82	27663	25618	78	1973	1882	20	3136	2963	33	6191	6044	42	10655	10386	59	189627	184113	74	1.40229
198685	170862	100	91855	80166	96	4846	4350	37	6458	6086	43	14505	13338	65	21840	19065	87	402076	368976	94	1.40336
165531	144972	96	79356	71363	90	4366	3618	37	6977	6080	44	15577	14876	66	26509	22826	87	500285	458579	93	1.40336
213112	183646	96	81412	69484	93	4160	3775	33	7167	5720	50	15187	13193	80	23886	20406	87	494855	418377	95	1.40442
120410	109021	85	57586	52220	86	1790	1676	20	3592	2901	33	7455	6418	49	10528	8779	59	207165	185643	87	1.40549
157959	129748	99	58249	47174	90	2372	1721	31	4106	3316	38	8910	7675	54	14592	12324	66	271023	237441	92	1.40974
98565	92720	86	37785	35628	79	1684	1517	19	2604	2512	30	6094	5487	46	10174	9040	57	197080	180315	80	1.40974
227013	175726	103	159062	136009	100	6186	5188	40	11479	8790	72	23658	19186	90	35395	28195	97	684726	549129	104	1.41081
81245	78983	77	37408	36211	77	1281	1256	13	2329	2215	26	5238	5145	41	9019	8728	51	157143	154409	72	1.41081
102231	97772	80	44215	42436	80	1989	1813	21	2444	3134	24	5995	5681	41	9735	8848	53	194943	183783	80	1.41081
119903	104782	88	47491	40914	87	1928	1574	21	2727	2346	31	6482	5710	44	9687	8075	55	190333	171703	85	1.41081
85183	79348	93	32183	31130	78	1190	1206	10	2043	1944	24	4820	4538	38	9053	9150	51	176446	163394	79	1.41187
83801	69399	86	42707	35063	84	1649	1216	15	2522	2208	30	4386	3967	38	6463	5026	49	134102	110602	85	1.41187
189797	158875	112	75357	63689	95	3307	2971	31	6053	5182	44	11262	10176	57	18046	16213	70	332398	304275	92	1.41293
85219	84025	80	34340	32834	77	1245	1247	13	1692	1986	21	4279	4340	33	6656	6499	43	135407	133325	80	1.414
167721	142898	97	92506	80552	92	4064	3706	34	7076	6006	49	14405	12518	61	20993	19252	81	411300	360146	91	1.414
96620	92705	84	29358	28960	78	1893	1931	21	2884	2740	30	6772	6571	43	10191	10342	56	219251	215556	84	1.414
84895	81301	84	53862	51759	79	1334	1345	14	2307	2647	27	5054	4837	39	7589	7890	41	142546	136341	79	1.41612
122447	111530	86	48786	45336	83	1879	1605	22	3458	3304	33	8026	7694	51	12179	11215	55	241175	237631	85	1.41612
153366	135828	93	65529	59066	89	2555	2274	28	4315	4367	34	10218	8972	55	15399	14331	68	316732	296940	91	1.41825
106995	101026	85	39327	37436	81	1860	1802	19	2611	2408	29	6311	5583	43	10991	10024	55	214997	207889	84	1.41825
92687	90792	80	28825	27750	79	1931	1889	24	2873	3028	27	6711	6606	40	10785	9695	58	212328	200587	81	1.41932
162591	137539	92	53384	43643	90	2722	2174	30	3267	3158	34	8822	7231	53	11721	10220	60	238086	210588	90	1.42038
132979	112893	104	53202	45651	87	2368	2070	25	3356	2939	35	8353	7556	51	13925	13288	62	262016	246684	83	1.42144
69846	66684	79	27280	26335	76	800	808	0	1413	1278	13	3372	3386	32	5610	5644	40	136562	130512	71	1.42251
97244	89737	83	37388	33778	83	1547	1403	14	2945	2424	28	5970	5589	45	8402	8267	49	173817	168321	78	1.42357
138603	127061	85	73166	68173	86	2497	2108	27	4385	4089	36	9038	8370	51	13986	12729	67	305501	289514	79	1.42357
148739	130449	90	90072	81627	89	3060	2839	29	5285	4081	46	10523	9096	60	15298	13425	72	295256	253221	82	1.4257
217006	150795	102	76752	52683	100	4212	2920	40	6774	4698	54	14529	10416	70	21519	14598	89	425959	292131	97	1.4257
86671	83041	81	33670	31931	78	1559	1333	17	2134	2283	26	5291	5053	39	9380	9386	53	188772	179227	74	1.42676
127833	117053	86	45218	40888	86	2399	2180	26	3525	3506	35	8213	7538	49	13190	12243	64	263116	247560	88	1.43208
70302	68221	89	21169	20641	59	1341	1123	12	1674	1612	24	3738	3456	35	5902	6035	39	119393	119463	76	1.43208
44061	41619	81	22464	21453	70	725	630	0	1020	995	0	2213	1842	24	3657	3120	37	72637	66479	88	1.43208
94954	89322	82	34649	32994	79	1243	1131	11	2574	2941	27	5136	4944	38	9736	9333	52	179577	166713	83	1.43315
77298	75437	78	24748	23814	67	1615	1615	17	1980	2055	25	4437	4198	39	8177	7730	51	151498	142209	82	1.43421
190005	145879	106	64926	49850	94	2469	1986	30	4153	3608	39	10085	7858	57	16276	12415	81	308102	248283	99	1.43421
81778	76265	81	31981	30163	78	1554	1078	9	2113	2212	26	4581	4346	38	7808	6984	49	149857	145227	81	1.43528
92352	88454	81	23532	23372	60	1424	1339	15	2677	2631	25	5783	5685	41	9429	9279	53	190037	181476	83	1.43528
185094	145512	101	62769	48028	96	2968	2145	32	5249	4242	44	11212	8850	60	19155	14969	78	375873	306098	99	1.43528
177034	137599	99	69767	57339	94	2696	1826	29	4325	3329	37	9927	8359	58	15304	12406	75	290210	251898	96	1.43634
121475	108378	87	46111	40868	84	2261	2157	24	3200	2765	34	7684	6783	47	10111	9139	57	227813	203073	85	1.43847
108731	99871	84	45252	41987	82	2373	2197	26	4105	3153	40	7864	7098	49	13129	12235	66	249883	237604	86	1.43953
171698	137062	96	65239	51502	94	3131	2371	32	4632	3857	40	10583	8461	58	17734	14343	81	338813	287784	96	1.43953
134086	115851	105	57297	50543	87	2317	2176	24	3636	3162	34	8377	7527	51	13962	12819	65	261436	243693	88	1.4406
88685	83946	88	34706	33142	79	1474	1135	12	2610	2602	25	5478	5249	40	8640	8374	49	171151	165768	80	1.4406
208274	151033	106	80118	58967	100	3300	2079	36	5783	4125	47	11467	8189	66	17381	12524	80	336973	248283	101	1.4406
180493	144439	96	76730	60023	93	3536	2539	36	5371	3863	44	11524	8955	61	17928	14050	78	368103	305396	97	1.44166
115698	103562	87	50801	45342	84	2078	1935	23	3109	3156	29	6879	6032	46	10886	9432	62	219895	210555	86	1.44166
75885	71000	93	30617	29694	76	1426	1369	13	2215	1873	25	4251	4156	36	6567	6365	47	126623	126546	79	1.44485
100148	93882	81	33560	30713	79	1378	1388	15	2997	3143	29	5993	5832	41	8852	9196	45	177729	168068	86	1.44698
92558	87344	97	28379	27643	78	1556	1564	19	2615	2432	26	5382	4871	42	8291	8205	47	155313	145955	83	1.44804
188924	155624	97	89507	73505	93	3614	2617	36	5461	4492	45	9927	8440	58	15324	12100	72	318008	273336	96	1.44911
170433	140753	91	89471	73999	92	2783	2310	32	4568	3906	39	10523	9415	55	17326	14798	72	335493	298466	90	1.44911
131601	109797	102	57014	45806	90	2093	1579	22	4316	3229	49	8213	6842	53	13165	11306	62	261320	222117	92	1.45124
121214	111193	91	63678	58889	85	2418	2702	25	4720	4554	37	9005	8511	52	14645	13269	75	294329	271489	85	1.4523
144544	131917	89	60189	54649	87	2740	2548	28	4902	4049	44	10196	9893	53	15933	14947	73	314407	296562	88	1.45336
102878	95789	84	29906	28772	81	2234	1671	27	3270	2948	33	6647	6716	43	10384	10043	57	216003	202503	85	1.45336
96641	92162	83	31545	30242	78	1513	1590	18	2447	2426	25	5234	5209	39	8635	7972	54	164346	156708	80	1.45443
124585	115080	91	69937	64455	85	2938	2906	27	4794	4587	38	10223	9360	55	16085	14359	70	284635	260365	82	1.45975
145791	132958	88	39035	35444	85	2248	1969	24	3638	3709	36	9051	8268	55	14801	13482	67	277147	263574	85	1.46081
253593	201649	115	172933	143461	104	5867	4621	41	10337	8276	62	21999	18424	82	34774	29086	96	662071	576722	101	1.46081
296662	219628	122	126595	93977	117	7183	5627	44	12388	8699	62	25798	20142	98	38628	29295	109	738189	577475	113	1.46187
173794	133262	99	70511	53677	96	3090	2390	34	4748	3494	42	11323	8796	60	18795	15041	79	360477	289970	95	1.46507
119442	111216	85	63713	59089	84	2325	2336	23	4168	3788	37	9245	9062	50	15610	14523	75	300593	286066	86	1.46507
42060	40743	75	18707	18595	56	455	473	0	1072	892	0	1734	1693	20	3262	3446	30	61098	63019	72	1.46613
139512	112298	106	48081	38849	89	2426	1865	26	3850	3230	35	7839	6453	51	11747	9404	60	208589	179639	93	1.46719
180698	129486	106	64831	45234	104	2648	1742	29	5135	3596	43	10001	7442	60	16103	11989	82	295219	212820	105	1.46719
166621	131284	95	64937	50825	93	3231	2721	31	4826	3840	39	9689	8012	57	14739	11958	65	290060	236852	96	1.46826
217434	175040	105	103382	85134	104	4808	4007	37	7512	6134	48	18387	15058	76	26979	21121	97	520744	416801	107	1.46932
56107	52148	80	29059	27511	75	659	646	0	1416	1068	11	2539	2503	27	3610	3477	34	78240	74645	69	1.47039
47060	45236	78	23542	23133	70	806	820	0	503	596	0	2599	2472	29	3537	3930	31	72733	69781	74	1.47039
92713	87804	96	38324	36600	79	1334	1171	13	2095	2061	26	4676	4618	36	7894	7714	46	163393	155427	81	1.47251
111457	98487	95	37032	33197	82	1948	1863	19	3652	3056	35	7294	6473	46	10531	9584	57	205163	195930	86	1.47358
145348	121283	93	56133	46338	89	2312	1887	27	3738	3244	35	8712	7480	55	12652	10914	68	241552	211672	89	1.47464
72264	70112	86	24169	23826	70	1357	1250	11	1580	1454	21	4029	4004	34	6271	5649	44	118385	115198	82	1.47571
183006	161331	104	112164	99416	93	4622	3891	35	7354	6586	48	14490	12745	68	22047	20310	86	421488	372444	93	1.47677
81507	77884	81	21951	21309	56	1171	890	0	1845	1554	15	4445	4335	37	7198	6806	46	141742	136755	80	1.47783
220452	166745	111	108607	84810	100	5473	4227	40	8331	7033	52	16337	12069	79	26503	19567	97	524986	393973	105	1.47783
95291	91223	85	34902	33632	79	1559	1592	16	2104	2468	24	6239	5928	43	10118	9211	56	186429	172378	86	1.48103
123533	108163	88	36215	31539	84	1887	1735	22	2921	2898	29	7461	6605	45	12216	11365	58	239850	219192	89	1.48209
138173	116912	95	58140	48551	91	2026	1834	24	3475	3039	35	7921	6346	53	12589	11260	63	249900	219450	94	1.48209
82294	81990	77	12866	12930	46	1649	1593	22	2815	2914	30	6417	6033	45	9638	9224	61	183378	177917	81	1.48209
73331	71284	79	29731	27635	78	1031	1155	9	1922	2258	20	3517	3416	33	6288	5681	43	113627	111272	81	1.48315
238562	182507	107	129212	102949	103	3946	3154	37	6730	5413	45	12411	10464	66	19541	15708	82	352007	300173	104	1.48315
165950	135539	108	130673	113662	94	9716	8390	47	16638	13489	78	32326	27548	89	47903	40048	93	868800	710956	99	1.48315
307312	198018	129	120571	77597	121	5047	3042	45	8479	6091	59	19005	12274	86	31774	20940	115	614731	402937	122	1.48741
102322	96169	85	49354	47408	81	1224	1017	10	2535	2410	27	5274	4939	40	7477	7562	47	170214	163529	81	1.48847
173538	144254	99	76632	64274	92	3748	3211	34	5880	4979	46	11239	9718	58	17005	14502	72	339554	293400	92	1.48847
54539	51339	77	25459	25185	74	483	475	0	1121	1321	11	2338	2500	27	4432	3991	37	67533	68432	72	1.48954
166186	130024	108	57967	44755	94	2548	2112	28	4486	3630	42	9565	7452	53	16158	12409	77	336413	269324	92	1.4906
128328	112353	89	44891	37443	88	2505	2266	26	2814	2577	31	7231	6646	48	12091	10690	58	230983	206576	84	1.49167
113436	102760	88	37015	33200	83	2052	1941	24	3807	3455	36	8151	7615	46	12791	11931	62	249884	232730	82	1.49379
84022	79515	83	25846	25097	75	990	1191	9	1864	2192	21	4172	4158	34	6636	6300	45	128703	124661	81	1.49592
99460	94502	82	26322	25414	75	2009	1953	23	3337	3239	32	7139	6545	48	11892	11404	62	224736	216596	83	1.49699
56538	54260	77	22327	21482	63	707	734	0	1251	1261	11	2493	2612	27	3592	3806	34	103172	100717	69	1.49699
189496	137109	103	78883	58411	99	3460	2331	35	5360	3662	47	10341	7214	60	15836	10525	79	298848	216469	100	1.49805
207818	150900	106	84403	60068	98	3376	2440	35	6366	4627	52	11069	8559	60	17194	12142	79	342661	255119	101	1.49911
86229	83137	80	33777	32403	78	1454	1299	14	1860	1944	20	4253	4155	34	6803	6462	42	136228	131433	79	1.50018
58791	56844	79	21404	20826	59	732	609	0	1421	1283	13	2949	2747	30	4836	4595	42	94548	93274	77	1.50124
156086	136706	105	69615	62373	91	3208	2898	31	5237	4540	43	10745	10088	59	18120	16030	81	356803	335676	93	1.50337
100403	96626	83	25311	24624	66	1792	1619	20	3318	3372	34	6914	6783	46	13733	12282	67	235108	226371	83	1.50337
120339	111770	87	54424	49895	84	2121	1942	22	4121	3664	35	8458	7769	52	13947	12686	71	271428	253929	88	1.50337
135692	129799	87	83076	79623	84	3198	2968	30	5146	5061	36	10190	9640	55	17066	15853	70	322262	295894	90	1.50337
217172	173710	101	117898	96339	100	5510	4569	39	9846	8587	53	22010	18161	86	36574	31017	93	693516	578997	100	1.50337
109172	103783	84	35733	32944	82	2110	1944	22	3330	3080	31	7457	7004	46	12232	11221	68	230141	220938	85	1.50443
203810	137808	107	75692	49900	103	3897	2804	40	5451	3781	46	11804	8010	66	17375	11581	75	345468	237025	106	1.5055
176931	142189	111	60670	49551	93	2940	2145	31	4970	3997	41	10450	8849	57	16878	13267	67	337644	277825	99	1.50656
94860	91125	83	28448	27518	78	1939	1486	22	2423	2431	27	5966	5598	42	10117	9391	57	191299	182009	84	1.50656
140469	117861	93	60700	49699	91	2314	1706	23	3083	2871	32	7371	6830	47	13262	11213	72	251043	218136	91	1.50763
106187	98379	85	39448	36485	81	1989	1697	22	3906	3858	36	8030	7718	46	13042	12839	62	245415	233670	88	1.50763
148995	128399	90	60729	52187	90	2484	2021	26	5023	4311	37	9157	8240	55	14407	13009	64	262385	241321	93	1.50763
96292	91001	92	51330	49433	80	1526	1317	18	3236	3290	31	6875	6710	45	11451	11786	52	217303	211386	85	1.50869
92487	88970	80	42400	40749	79	1729	1873	17	2789	2408	30	6151	5738	45	9601	9438	56	194362	188677	81	1.50975
157005	124185	94	68436	51999	93	2777	2139	30	4488	3433	42	9005	7458	54	13193	10072	69	252902	203594	96	1.50975
373616	259430	147	201218	145383	148	11743	8447	57	18566	12539	82	39718	28788	139	59285	41363	145	1.04858e+06	820689	151	1.51082
78598	74390	83	22406	21104	65	1861	1834	23	3346	2591	41	5306	5085	38	8602	8780	51	166810	162369	80	1.51188
147402	131540	102	79077	70270	88	2537	2258	29	4750	3994	40	9590	8660	55	15864	14055	69	313502	300920	92	1.51188
89548	86629	79	27683	26453	77	1743	1593	20	2742	2889	29	6979	6525	44	11847	11216	63	227521	218815	83	1.51294
280620	216190	114	137967	114185	112	6915	5828	43	11758	8974	60	23786	19348	86	38246	30639	111	781402	636160	118	1.51507
97311	93910	80	35108	34391	78	1897	1793	22	3185	3274	32	7063	6954	45	10526	10051	60	206986	199596	81	1.51507
95436	88214	89	31439	29692	79	1824	1926	20	2814	2793	29	7398	6696	44	12085	11576	60	225608	213905	86	1.51614
104877	95312	85	48435	43724	84	1932	1805	21	3017	2911	30	6167	6510	40	10173	10028	54	181163	173642	82	1.5172
266661	199543	121	129277	100905	110	6648	5337	42	11552	9481	63	23378	17809	90	35855	27368	103	671277	511098	111	1.5172
161389	134035	95	50939	41309	90	2482	2262	27	4001	3499	39	8018	6481	52	12911	10789	60	244270	206344	91	1.5172
80478	79307	83	30307	28674	77	1805	1699	22	2723	2809	31	5414	5063	41	8104	8813	44	159916	158454	79	1.51826
121280	109845	86	50580	45733	84	2271	1867	27	3784	3693	37	7446	6816	48	11572	10939	64	248530	235581	87	1.51826
144128	131872	95	77464	72130	86	3255	3045	30	5369	5123	41	11727	10741	61	18765	18113	73	370727	333308	89	1.52146
109022	104760	83	39901	38143	80	2036	1711	23	2521	2342	30	6050	6192	42	9862	9099	53	196854	185562	82	1.52146
264181	208834	114	119006	95243	113	5539	4515	40	8628	6725	54	18011	15080	70	28920	22773	107	582028	475250	112	1.52146
194619	162574	98	96385	81758	97	3589	2893	35	6345	4984	53	12926	11436	60	19883	17114	75	379601	335071	94	1.52252
123975	113673	92	56863	51794	86	1810	1688	22	3547	3216	33	7837	7533	46	11281	10687	53	226593	219649	84	1.52252
119402	111168	86	75531	69643	84	2565	2232	28	4421	4490	37	10015	9547	53	15856	14327	69	320031	282454	85	1.52252
180297	124773	106	77088	52782	103	3060	1940	35	4027	2889	49	9582	6371	66	14411	8916	80	254956	172936	103	1.52465
78427	76145	80	27943	26890	75	1761	1542	22	2208	2355	27	6065	5617	45	10094	9429	52	182619	173149	77	1.52678
170920	137744	98	68965	56422	92	2738	2035	32	4325	3399	41	9889	8310	58	15988	13775	63	311762	269868	91	1.52784
335810	240195	135	232288	175650	134	10253	7716	51	15875	11647	65	32742	24700	110	49033	35218	126	937618	670900	133	1.52997
73694	71099	79	30333	29331	76	1047	1069	8	1912	2041	25	4152	3794	39	7304	6435	48	138354	135889	79	1.53103
88381	82423	90	39463	36676	82	1662	1543	18	2482	2404	25	6251	6105	42	10028	8990	55	186284	174445	97	1.53103
92096	87543	94	24930	23638	77	1512	1511	16	2617	2704	28	6564	6238	45	9517	9109	50	208656	203183	81	1.53316
339126	239958	139	154197	114420	133	7598	5740	48	12970	9317	70	26099	18538	99	40838	28554	131	787157	583684	138	1.53316
142464	109158	96	51313	38613	95	2452	1749	28	3698	2764	38	7963	6325	51	13334	10496	70	247926	185837	100	1.53422
146286	125703	89	51950	42689	89	2028	1493	20	4119	3458	37	7667	6552	50	11966	10302	61	252002	220240	92	1.53635
96110	90700	83	27792	26988	78	1436	1529	16	2424	2412	27	5280	5202	40	7295	7257	44	152226	147319	82	1.53635
93053	87170	93	24675	23426	78	1829	1709	21	2936	2773	29	6594	6414	44	10268	10123	59	201981	191638	84	1.53742
145950	128355	88	53878	46276	88	2559	2184	29	5557	4879	39	11154	9637	59	16701	15716	73	317031	293262	92	1.53742
79460	75220	79	25493	24651	77	1067	1158	10	1859	1369	25	4183	4109	36	7058	7097	43	132521	127245	82	1.53848
135240	113420	90	52032	43561	89	1837	1654	21	3067	2805	34	6696	5467	48	11080	9651	61	231711	200569	94	1.53954
72377	69909	79	22208	20675	68	1640	1506	20	2331	2260	26	4625	4238	38	7377	7509	45	143531	131969	81	1.54061
127695	113897	89	51498	45895	85	2048	1821	24	3867	3139	34	7427	6959	45	12275	11315	62	237978	219934	91	1.54061
79348	78599	79	28715	28281	76	1104	1095	8	1636	1899	20	3854	3775	34	6947	6792	43	150042	144403	81	1.54061
89165	82700	81	34925	32920	79	1759	1685	20	2984	2533	33	6122	5787	42	10246	10223	59	201847	191148	83	1.54274
105267	98321	82	31202	29181	80	1706	1630	21	3247	2994	34	7126	6583	45	12344	11518	62	242402	227587	84	1.54274
152095	132908	97	66509	57696	90	2765	2503	27	4100	3534	36	9559	8749	54	15125	13517	73	294539	272861	93	1.54593
107724	96335	85	39291	35000	82	1569	1505	18	3613	2599	32	5647	5176	40	8683	8081	56	175841	165764	85	1.55018
139358	123269	88	69769	60674	88	2188	1703	25	4106	3462	33	7866	7153	48	11848	10710	59	243710	225035	87	1.5555
155782	131840	108	69053	58083	108	2415	1627	30	4156	3288	40	8662	7141	51	13912	11656	72	271151	233211	108	1.5555
76445	75672	78	18576	18745	52	1251	1429	14	2175	2113	23	4811	4477	38	7196	6716	45	153671	142346	79	1.5555
92059	83926	91	32390	30176	80	1415	1234	13	2079	2060	24	4574	4101	38	7298	6491	50	144268	132027	85	1.5555
106000	96893	96	45849	41175	83	1798	1585	19	3444	3048	29	7567	6903	47	12622	11893	64	226728	219389	84	1.55657
93856	89516	90	22316	21684	71	1210	930	0	1674	2047	24	4691	4767	36	7137	6672	45	158281	148463	79	1.56082
103000	95356	88	36776	33809	82	1706	1449	18	3202	2521	31	5720	5431	42	8100	7835	47	176242	166505	83	1.56082
160023	138439	90	69174	59331	90	3734	2996	34	4643	4352	37	9255	8424	57	13735	12456	68	256585	243890	88	1.56082
79056	77450	78	29305	28702	76	1142	899	0	1530	1847	18	4347	4481	34	6238	5953	44	131635	127360	80	1.56189
185501	153331	94	91139	75626	94	2825	2292	28	5263	4056	52	11177	9843	61	18218	15496	76	366920	324446	94	1.56189
172673	140711	107	66324	55377	100	2964	2291	30	4783	4347	38	10053	8449	55	16350	14651	66	329161	294053	102	1.56295
152337	125758	94	60574	48863	91	2152	1750	25	3684	3108	41	7979	6356	52	13430	11957	59	247270	209711	92	1.56295
123567	108103	90	48422	42678	86	1739	1574	17	3666	2944	35	7461	6620	45	11230	10089	56	214753	199022	88	1.56295
180689	137551	100	59523	44725	95	3400	2587	35	4521	3539	44	8699	6610	53	13660	10787	67	259286	211440	95	1.56295
166203	125081	96	63261	48351	95	2627	2046	28	4235	3385	36	8698	6690	57	12590	9580	65	239816	182564	95	1.56295
270666	200788	111	143231	114095	105	6686	4993	45	11247	8777	63	22946	17663	92	33486	26287	99	652046	501221	105	1.56401
92932	90019	80	24875	23784	79	1342	1401	16	2129	2416	24	5312	5068	39	7106	7085	44	142222	134603	84	1.56614
240777	157231	110	84769	51619	110	4018	2601	41	6749	4455	55	13772	9301	67	21277	13751	89	405634	268595	112	1.56614
138106	127813	90	102973	97101	86	2503	2341	26	3761	3389	33	7439	7234	50	12485	12485	63	240836	227688	87	1.56721
109642	104112	83	54478	51574	81	2143	1728	25	2791	3016	28	6451	6336	43	11462	10647	62	210372	200361	84	1.56933
87932	85460	78	38270	37098	78	1430	1493	17	2228	2185	26	4696	4835	36	8329	8121	47	159115	149552	83	1.5704
99903	93187	84	44453	42375	81	1657	1484	21	2282	2576	26	5806	5364	43	9302	8524	52	192135	179640	86	1.5704
112543	100123	90	45388	40569	85	1638	1343	15	3003	2987	30	6562	6090	44	10801	10079	53	209476	189571	91	1.5704
148702	137165	88	69898	64176	88	3270	2688	32	5652	4897	43	12318	11256	62	18000	16170	73	371970	333179	90	1.5704
150253	123764	98	56543	47945	89	2004	1576	25	3941	3387	35	7049	6135	49	10096	8388	56	228121	203208	92	1.57146
103639	98054	85	37109	35255	80	1571	1308	16	3088	3183	28	6475	5758	42	10768	9740	55	212989	193055	82	1.57146
141608	121944	106	51240	45154	91	2325	2093	26	4331	3733	37	10243	9060	59	15348	13772	77	302461	273533	106	1.57146
90066	85447	85	20754	19785	59	2185	1834	24	2731	2523	29	5756	5696	38	8180	8199	45	158068	152120	83	1.57253
161657	142119	96	77438	68789	90	2954	2769	30	4463	4439	34	9225	8685	49	14753	13457	72	277159	260394	90	1.57572
155843	126890	101	66759	54033	92	2474	1848	28	3593	3167	38	9469	8202	52	15498	13501	71	313158	269549	91	1.57572
69501	68512	76	23879	23739	60	577	648	0	1752	1390	21	3397	3368	32	5132	5037	42	106250	103946	75	1.57572
100570	95103	91	40344	37470	80	1731	1527	21	2949	2998	30	6525	5743	45	9880	9052	53	195325	183703	84	1.57891
206024	164050	102	70962	56586	101	3648	2806	34	5978	5172	44	13636	10929	65	21440	18809	78	399860	349055	101	1.57997
192036	151240	100	94054	78467	98	5018	4212	38	8437	6827	49	18176	14895	74	26234	21613	93	541928	437059	101	1.58104
50234	50639	71	19286	19425	52	643	675	0	1063	1066	5	2799	2795	29	4956	4820	38	91316	91862	74	1.58104
129225	110316	89	53035	44713	90	1993	1605	25	2697	2891	32	7209	6542	46	12637	10986	62	228841	206359	87	1.58104
92502	86975	92	20827	20094	59	1879	1814	20	2725	2846	27	6022	5555	45	11264	11082	52	211261	206690	79	1.5821
145955	129874	89	59859	52083	88	2674	2163	27	4361	4115	37	9742	8261	54	15123	13785	67	304088	288024	91	1.58423
202735	157440	100	88347	71471	95	3320	2490	33	6659	5080	54	12813	10522	63	20089	15863	87	394579	298872	95	1.58742
129493	118039	88	45451	41348	84	1938	1982	24	4369	3739	40	8929	8144	55	14397	13096	69	259882	244597	85	1.58849
76824	74328	85	29571	28591	77	1834	1683	20	3051	3261	28	7968	7476	47	14182	14421	66	256405	249791	79	1.59274
91144	85478	81	25320	24234	76	2054	2023	24	3470	3138	33	7477	7339	51	11216	11262	60	232291	227405	79	1.59274
53359	51623	81	22143	22018	62	686	582	0	1032	1255	11	2762	2728	27	3634	3683	33	71838	67645	69	1.59381
76485	72381	80	24817	23558	75	1220	1083	8	2144	1757	30	4500	4212	35	6536	6419	44	123385	117313	74	1.59487
214341	163429	102	83523	62711	101	3337	2613	34	5972	4793	43	13662	10883	66	20364	16224	86	396883	337731	93	1.59487
137501	123361	94	52562	47395	86	2373	2122	26	3702	3371	35	9117	8537	53	12726	11939	60	251217	234060	84	1.59593
122845	102136	91	55287	46143	90	2257	1820	23	3554	3022	36	6779	5775	46	10644	8323	61	200106	176631	106	1.59593
221618	168764	105	120771	96682	102	4724	3904	38	8364	7073	56	18618	16029	81	29064	23045	97	551477	465435	103	1.60019
146914	120412	92	61348	49430	91	2260	1763	26	4013	3389	37	8723	6858	56	12824	10478	63	251579	203284	107	1.60019
102492	95483	83	42282	39143	81	1682	1649	17	3541	3187	36	6709	6368	44	10641	9732	55	209541	202367	79	1.60125
124756	100795	98	56111	46170	89	2035	1610	24	2957	2773	32	6071	5099	44	9751	8082	59	188066	164913	87	1.60232
96469	93375	83	36395	34839	80	1745	1503	20	3034	2897	30	6725	6057	46	11149	10576	58	211066	199206	83	1.60232
156178	126951	95	51780	40565	93	1969	1644	23	4888	3693	43	8137	6382	55	12644	10226	76	262134	226893	92	1.60232
198076	153295	108	80761	61409	98	3139	2512	34	4778	4184	41	10838	8390	66	16144	13121	74	320538	270668	96	1.60338
54758	54039	71	27019	25581	74	1092	999	0	1683	1745	18	3172	3282	31	5075	4724	40	97590	95040	71	1.60338
139375	120350	94	59856	52350	89	1773	1679	21	3565	3267	33	6387	5809	45	10248	9180	59	217356	202285	85	1.60338
138914	126563	88	78054	70386	88	2475	2401	25	3652	3811	30	10249	9418	54	14534	12943	65	284860	274164	86	1.60445
103076	98019	81	44874	42478	80	1358	1392	13	2849	2388	28	6257	5830	44	9914	9475	58	181868	174535	84	1.60445
78078	75002	80	16848	16500	51	1514	1387	18	1784	1942	22	4813	4618	38	7076	7244	43	164306	162923	78	1.60551
93935	89801	80	42905	40984	80	2060	1895	24	2677	2878	30	6752	6563	46	10520	9949	51	214291	206410	84	1.60657
151476	139188	96	76975	71068	86	2410	2240	25	4764	4894	38	10265	9420	54	15266	14140	63	332545	310833	88	1.6087
195839	164352	100	68004	58504	93	3081	2559	31	5552	4746	43	11602	9692	65	17506	15058	75	321389	272096	97	1.6087
156912	130488	94	62924	52911	90	2657	2014	30	4605	3867	36	9716	8366	59	14791	13687	69	329812	305453	90	1.61083
187191	140206	111	89731	67784	98	3050	2437	32	5558	4396	45	10737	8177	65	16146	12403	67	323354	257444	98	1.61083
225110	175763	112	121643	99472	102	4164	3515	35	7149	5438	51	14990	12189	71	22784	18244	94	434366	342524	102	1.61721
160199	139109	97	63037	55797	90	3449	2987	33	5718	5133	46	10423	9610	55	15604	15158	67	304850	280574	89	1.62147
99924	95300	84	24448	23428	64	1926	2038	21	3434	3172	30	7561	7298	46	11256	10749	60	228813	218869	82	1.62147
86868	84730	88	21861	21143	59	1475	1280	16	2840	2685	27	6343	6162	43	8938	8476	51	194774	182050	76	1.62147
160934	131679	110	58509	48011	94	2976	2516	29	5220	4435	40	10911	8893	59	17115	14717	72	336265	292249	110	1.62147
159174	141328	93	93338	81307	91	3899	3625	33	6994	6015	55	13575	12858	63	22728	21931	78	432892	397625	87	1.62147
173153	152312	92	83463	74409	91	3752	3352	35	5201	4933	41	9987	9256	53	15584	14584	71	298857	276992	87	1.62253
118687	103667	99	46090	40729	85	2206	1966	23	3378	2886	34	7978	7612	51	13752	12277	66	259444	247810	84	1.6236
138934	124122	94	47263	42403	87	2920	2927	27	3926	3501	37	8307	7710	46	13352	12039	59	278072	261635	86	1.6236
66069	64356	77	27671	26776	75	678	669	0	1537	1865	18	3389	3384	33	5499	5407	39	115323	114823	73	1.62466
132678	119973	89	37274	32872	87	2666	2480	25	4433	3998	39	9752	9282	55	14549	14375	68	283014	261596	103	1.62466
132643	115430	89	83048	71375	91	2229	1885	26	4549	3432	42	8285	6708	50	13225	11054	68	254510	215466	88	1.62466
92220	84532	97	42819	36076	97	1514	1472	17	3063	2630	28	6107	5281	44	9465	8368	57	190942	166080	97	1.62466
56991	55942	72	24251	23864	70	924	993	0	1718	1510	18	3045	3293	29	5198	5408	37	95823	95891	72	1.62572
124715	114852	95	43039	40896	82	2324	2053	27	2979	2921	28	6774	6269	45	9776	9141	52	195436	185988	82	1.62572
100585	93321	84	39341	37300	81	1806	1759	19	2233	2276	23	5988	5211	45	10429	10051	55	192231	183404	77	1.62892
206260	170812	99	121903	105677	96	5785	5003	41	9767	8576	60	20429	17727	86	28489	24037	88	581237	493663	95	1.62892
139623	113585	94	43004	34836	88	2500	2114	28	3661	2953	41	8706	7094	54	12330	10705	58	267668	231942	87	1.62892
83392	80318	81	29542	28296	78	1551	1365	17	2432	1948	28	5414	5063	40	9005	8452	50	184337	179572	78	1.62998
114249	107890	84	38365	36202	82	2431	2280	26	4000	3561	36	6832	6286	44	10428	10482	52	212514	199961	100	1.62998
161905	135636	112	63305	53117	94	2516	1967	27	4280	3710	38	10460	9117	54	16553	15070	79	326654	298788	94	1.63317
136682	122158	89	56903	49926	87	2890	2423	28	4019	3776	37	9553	8515	54	14629	13584	64	275410	245578	88	1.63424
97680	93093	97	44916	42692	80	2197	2122	25	3767	3310	37	7355	7350	43	12686	12122	57	235137	225758	84	1.63424
41943	43177	73	19196	19369	53	640	594	0	845	1098	9	1983	1954	22	2752	2640	29	57997	55778	68	1.6353
35285	35607	76	17956	17946	51	257	298	0	494	614	0	1577	1675	17	2147	1894	26	58400	59976	68	1.64168
107216	98898	87	28935	27309	79	2010	1917	20	3656	3520	34	6562	6347	43	11524	10777	66	214718	205014	85	1.64275
108878	100353	83	49134	44443	84	1538	1237	14	3145	2899	33	6310	5589	45	9516	9399	53	178875	169359	84	1.64381
87723	83303	86	35645	33651	79	1678	1614	18	3163	2833	36	5803	5693	46	10317	9627	52	190891	180577	81	1.64594
92377	88269	78	30019	28918	78	1371	1458	16	3149	3356	30	6815	6727	44	10547	10084	51	204064	192469	82	1.64807
143501	120525	97	88023	76016	91	2466	2132	28	2935	2666	31	2854	2627	28	1760	1631	22	5286	4692	40	1.64807
83039	79480	80	36420	34941	79	1457	1355	15	2244	1824	22	4949	4692	40	7945	7313	54	163179	153649	82	1.64913
180506	143861	103	67707	53797	95	2972	2302	30	5472	4160	44	10617	8567	58	16376	13788	72	302294	258707	96	1.6502
100908	93877	98	33370	31247	81	1697	1439	19	3498	3155	37	6272	5894	47	10317	9617	60	179207	170962	82	1.65126
270508	179760	119	100944	66090	113	5156	3316	45	8015	5214	55	17200	11301	77	28029	19642	105	528750	364063	114	1.65232
89037	83586	81	41764	39293	80	1184	1091	10	2613	2744	28	5397	4957	40	7655	7092	46	176704	171973	79	1.65232
89011	84155	89	43053	41605	79	1737	1554	19	2897	2424	32	6135	5956	42	9557	9466	47	195045	182103	81	1.65232
179515	150303	93	66987	55633	91	3053	2498	32	5093	3845	43	9995	8213	56	16824	14479	69	325813	291742	90	1.65339
118115	106855	90	52502	47944	84	1926	1616	22	2770	2527	31	6152	6137	40	10780	9841	54	192052	186454	83	1.65445
127055	108775	96	40482	34270	88	1579	1697	16	3159	2906	31	7041	6453	48	10176	9448	51	201503	183549	86	1.65551
157947	134958	90	54416	45592	89	2524	2139	26	4843	4359	38	10369	8946	57	15181	13501	67	292603	267032	89	1.65551
173700	143036	97	49511	38925	94	2433	2116	27	4815	3740	41	10201	8480	54	15592	12898	74	314091	256538	91	1.65551
129117	113858	89	46703	39984	88	1934	1682	23	3801	3581	36	7911	7049	47	12514	11001	61	244756	225946	84	1.65551
180445	142769	104	65539	49354	94	2563	1979	29	4969	3862	41	10130	8265	58	15383	12273	78	307768	254072	92	1.65658
87111	83868	82	36329	35339	77	1359	1336	16	2046	2098	28	4614	4569	38	8020	8320	45	149827	147566	75	1.65764
93674	87478	96	34857	33219	80	1436	1411	15	2823	2961	29	5117	5118	37	8171	8483	45	155240	150560	79	1.65871
133738	125178	86	77706	72715	84	2903	2602	28	4131	3731	38	9349	8810	49	14656	12857	66	315358	298402	81	1.65871
122071	113865	91	44929	41702	84	2460	2337	24	4029	3567	36	8157	8125	46	13789	12879	73	274712	253623	100	1.65871
91936	87885	90	27240	25534	77	1857	1624	21	3270	2587	33	6565	6171	45	11331	10985	55	207777	201757	81	1.66083
68640	65160	80	31832	31149	77	868	696	0	2030	1717	19	3610	3542	33	5036	4822	36	109469	108371	75	1.6619
132101	116194	88	77234	68993	88	2145	1978	23	3940	3711	35	8730	7769	53	13688	12682	64	252264	240394	88	1.6619
138679	123437	89	67537	59583	88	2362	1971	26	4135	3687	36	8353	8084	46	13133	12784	58	278301	257964	87	1.6619
94838	85559	98	28101	25217	81	2189	2030	22	2847	2645	29	7747	7017	48	13284	12812	63	249371	240345	82	1.66296
135479	116688	91	58412	51173	88	1868	1613	22	3192	3099	32	7886	7082	52	11960	11139	63	253646	233112	88	1.66403
78022	76623	79	27055	26636	76	1617	1442	17	1566	1769	21	3914	3909	32	6875	6731	49	139217	137148	78	1.66403
110343	100636	99	57526	52878	86	2134	1962	25	4111	3495	34	7816	7139	46	12715	11429	64	232954	209733	99	1.66403
98697	93965	85	39563	38459	80	1564	1406	15	2806	2391	31	5971	5735	42	9683	9177	57	192654	184596	85	1.66722
114731	109179	83	34078	32807	80	2137	2087	24	2582	2817	29	7907	7702	51	11608	11801	58	232397	219668	87	1.66722
208252	157648	99	82978	60448	99	3005	2323	31	6054	4162	48	12194	9110	58	19222	14303	82	377849	296344	105	1.66722
171510	140293	110	70660	56897	110	2236	1802	24	5334	4042	47	8862	7263	58	13058	10489	67	243539	197378	110	1.66722
300419	224456	125	172756	137292	120	6696	4731	46	11498	9142	65	24189	19071	98	35586	27502	114	727276	590437	121	1.66722
50515	50330	74	24825	24084	73	788	768	0	1149	963	0	2644	2612	28	4253	4280	36	84162	82274	75	1.67041
130001	114605	88	56066	48960	87	2217	1802	25	4039	3830	35	7654	7133	49	10669	9846	56	220445	212559	88	1.67147
62016	60947	77	30584	30035	75	828	669	0	1490	1493	18	2614	2756	27	3833	3636	34	81135	78603	77	1.67254
93711	90297	80	34195	32886	78	1352	1419	16	2633	2429	28	5686	5259	43	8814	8635	49	167071	158317	85	1.6736
93596	89817	83	24573	23482	75	1880	1653	23	3021	3488	30	7690	7285	47	11742	10999	58	250917	234728	83	1.6736
122202	108998	91	55226	48984	85	2384	1922	27	4698	3987	40	8509	8083	50	14284	13637	63	273639	244064	88	1.67467
90268	86867	86	23160	22240	68	1626	1524	18	2211	1919	27	5159	5255	38	8314	7683	56	162323	159986	80	1.67573
130183	121042	90	54784	50611	85	2843	2388	28	4727	4640	37	10167	9742	53	14884	13871	62	291202	263383	101	1.67573
97863	94167	81	31727	30824	78	1730	1744	21	3293	3145	31	7394	6909	47	11492	11161	54	231649	226710	83	1.67573
122780	108155	94	52005	47268	85	2393	2132	26	3553	2765	34	7457	6969	50	11988	10431	65	247149	231134	87	1.67892
139409	115852	94	56641	47865	90	2396	2248	27	3611	3375	34	8060	7021	51	12360	10500	71	243476	214995	94	1.67892
135456	113823	90	60335	50272	90	1845	1521	20	3991	3058	39	7773	7043	49	13025	11793	65	258335	225054	92	1.68105
112578	98895	87	40926	34500	84	1737	1144	15	2880	2944	30	6064	5268	48	9716	8818	55	175347	153379	90	1.68105
64344	63844	76	19149	18381	60	1146	1171	9	1424	1406	17	4315	4017	36	6656	6209	41	123796	120478	84	1.68318
35647	35128	78	13814	13712	48	387	396	0	490	510	0	2033	1949	24	3061	3059	31	53780	53960	70	1.68424
95152	92576	81	37320	35493	79	1230	1154	12	2336	2671	27	5451	5125	39	8999	8592	56	182679	173775	84	1.68424
55216	54258	76	17246	16983	51	502	663	0	1233	1025	4	2871	2817	29	4677	4454	36	97773	96269	75	1.68424
151377	128375	106	59680	50851	89	3044	2620	29	5026	4376	40	10222	9021	54	16108	14197	74	309513	286644	89	1.68531
118788	104164	89	49877	43455	88	2085	1752	23	3512	2790	38	6929	6345	48	10905	9435	64	192338	171236	90	1.68743
136110	112725	92	52301	43596	90	1798	1658	22	3578	3385	35	7796	6326	51	12512	10932	62	230540	205232	87	1.68956
103264	98078	83	52287	49160	82	2064	1827	23	3927	3740	32	7463	7078	48	12369	11655	57	220391	216028	83	1.69169
94842	90549	86	28771	27905	78	1626	1540	18	2869	2308	32	5211	5042	40	9201	8795	54	175952	169128	78	1.69275
149512	115820	102	59192	45473	96	2399	1659	28	4137	2912	47	8331	6368	56	11369	8696	64	224313	175507	97	1.69275
170391	131752	98	73647	57069	93	2799	2161	29	4562	3354	42	10385	8167	64	17805	13557	87	331816	266762	92	1.69382
79176	74534	87	38665	37059	78	1561	1521	18	2242	2569	27	4631	4528	38	7499	7114	53	157961	150845	74	1.69595
81957	78700	81	32625	31447	78	1420	1342	16	1807	2005	24	4801	4828	37	7632	7120	49	152819	144291	86	1.70233
115153	106604	86	39893	36739	83	1910	1875	22	3232	2747	28	7749	7295	48	13180	12055	61	254188	235003	91	1.70339
135960	117232	89	39901	34494	85	2255	2088	26	4702	4004	47	9597	8674	55	15153	13590	74	280551	257105	93	1.70339
95603	80297	89	35785	29320	84	1969	1786	24	2716	1963	31	4995	4227	41	8001	6712	51	158688	139618	90	1.70446
115907	108690	94	56591	53428	82	1822	1738	22	3173	3444	31	7372	7133	47	12474	12377	61	236598	228376	88	1.70552
78133	74303	90	25434	24674	75	1759	1657	19	2474	2411	25	5311	5093	41	8116	7651	49	173263	168148	82	1.70765
108626	97196	88	38650	34255	82	1990	1769	24	3448	2884	31	6356	5785	44	10173	8870	55	188360	171147	90	1.70765
38901	36642	77	12535	12283	46	512	585	0	943	706	0	1462	1480	18	2947	2807	29	48161	47583	72	1.70978
89344	86774	80	33621	32705	77	1234	1225	12	1927	2119	27	4497	4693	34	6336	6703	41	134214	127166	82	1.70978
97797	90650	81	37272	34919	80	1950	1769	22	2071	2412	27	6178	5835	43	9338	8806	50	179448	169785	86	1.71084
97340	91109	84	37629	34440	80	1414	1485	14	2779	2539	26	6149	5719	44	9416	8909	50	180274	170649	86	1.7119
173888	142347	93	59071	48527	91	3033	2471	33	3996	3290	40	9274	7638	51	14598	12169	67	275083	242445	96	1.71297
98837	90815	87	50568	48078	82	1766	1422	21	2687	2461	29	6836	6855	44	10685	10167	51	208482	196437	88	1.71403
178228	153215	100	84865	73978	91	3313	3072	30	5746	4945	43	12756	10856	66	19979	16878	83	394808	315011	97	1.7151
96140	91308	87	28276	27168	79	1766	1528	18	2112	1994	24	5512	5498	40	9148	8936	55	174877	164994	88	1.71616
87598	83177	81	35585	34367	79	1586	1524	18	2771	2448	29	4945	4913	38	8917	8700	57	154823	150670	85	1.71616
92790	89327	84	28591	27445	78	1249	1222	16	2345	1972	27	5163	4639	42	7997	7599	46	165462	161734	85	1.71616
103555	96962	84	25059	23565	78	1935	1797	23	3488	3319	32	7224	7046	44	11822	9960	62	242276	231465	89	1.71722
61970	59522	80	18980	18712	57	951	998	0	1597	1647	23	3423	3453	31	6188	5700	44	112554	104716	78	1.71829
170250	149335	93	93786	82977	93	3139	2776	30	6549	5963	42	12050	10832	57	19543	16812	83	340527	299310	96	1.71829
105062	95211	84	35825	31882	83	2338	1989	27	3685	3666	33	7562	6979	52	11670	10654	65	225937	206997	86	1.71829
88802	82619	89	31860	30635	77	1420	1534	19	2433	2331	26	5408	5078	40	8097	7329	52	163679	153987	83	1.71935
95575	93549	81	32713	31411	78	2207	2000	25	2796	2576	30	6448	6512	48	9674	9901	46	195338	186064	83	1.72254
132929	122152	88	65013	60483	85	3130	2710	30	5545	5286	43	11524	10837	55	17925	17033	71	343001	318095	86	1.72254
126962	102979	103	50524	41501	90	1846	1428	20	3354	2695	34	6424	5410	44	9666	7785	62	176358	149966	90	1.72786
83916	79673	84	28493	27593	78	1450	1506	16	2635	2406	29	4975	4841	37	8075	7732	51	158869	152752	76	1.72893
88724	86188	79	23147	22440	62	1364	1218	14	2421	2291	27	5311	5364	39	9870	9852	49	181998	176491	83	1.72893
137839	119303	89	55502	48112	88	2313	2105	25	4666	3874	42	8795	7893	54	13814	12835	68	286030	262815	92	1.73106
70190	67424	80	24930	23957	73	1153	1084	7	2115	2015	28	4517	4450	36	8358	7621	48	140536	139558	76	1.73212
131625	113141	92	52735	46349	88	1999	1672	24	3359	3354	31	8527	7365	50	12715	11070	62	251887	219454	95	1.73531
182448	163720	92	92228	83597	92	5317	4782	38	8630	7248	49	17099	14671	76	28346	24851	89	576718	486341	101	1.73531
131089	116478	89	56484	49928	86	2476	2176	28	4119	3990	38	8659	7930	52	14639	13264	69	286894	269674	90	1.73531
91453	88185	80	31288	29843	79	1679	1698	18	2628	2478	30	7676	7060	48	10645	10035	58	213935	205382	83	1.73531
134474	107425	106	55491	44878	91	2334	2009	23	2951	2682	34	6863	5538	50	10402	8442	60	200046	160332	106	1.73531
150098	127841	103	69423	59791	90	2202	1996	23	4726	4113	43	10268	8760	56	13486	12653	60	283679	260877	93	1.73638
163989	134031	97	71829	59729	92	2529	2206	29	5175	4292	39	10336	8674	59	16668	13811	78	313520	274467	97	1.73638
164283	126463	95	77838	62723	94	2762	1922	30	4168	3405	41	9329	7338	55	13228	10642	63	266772	206132	97	1.73744
146931	129171	91	69178	62262	89	2175	2082	23	3822	3522	38	8799	8152	49	15200	14252	66	294003	275215	92	1.7385
144798	116451	96	58672	47065	90	2270	2125	22	3431	3214	37	8522	6937	54	13708	10602	63	271159	227778	94	1.7385
122391	115319	86	47848	44378	83	2229	2111	25	4365	3456	39	7689	7371	45	12413	11958	55	238135	230099	87	1.73957
279509	205939	121	177499	135487	119	8199	6454	46	15058	11409	72	30216	23722	95	48938	38573	114	974322	737176	125	1.73957
159908	120547	99	66273	52462	94	2600	1949	30	3670	2932	37	8349	6347	56	13688	11511	63	259964	206043	98	1.74063
42954	42728	79	16916	16813	51	596	635	0	742	889	0	2515	2630	26	3916	3889	36	78025	75405	75	1.74489
147800	126057	93	53503	43897	91	2251	1929	27	3634	3338	35	8576	7356	54	13122	11089	64	251539	214273	92	1.74489
130162	121778	87	55349	50103	88	1951	2055	23	2772	2736	28	7518	7445	46	11817	10932	59	235340	221345	90	1.74595
201193	162236	98	81474	64520	98	3465	2658	34	5821	4872	46	13516	11394	66	23568	19988	91	450406	393072	99	1.74702
98538	93444	82	42405	40822	79	2158	2055	25	3302	3236	30	7573	7152	46	12582	11999	61	234603	222396	88	1.74914
67467	66463	77	29329	28700	75	1116	901	0	1654	1760	21	3792	3626	34	6283	6074	46	121709	120350	79	1.75021
116152	98922	101	47234	40639	87	2091	1640	25	3896	3253	35	7572	7417	45	10913	9453	55	229659	205075	104	1.75021
122276	107733	90	51858	46016	85	1983	1812	24	3231	3215	31	7176	6321	50	10742	10492	55	205005	194020	90	1.75127
51508	50833	78	18158	17851	53	1061	971	0	1774	1480	21	3325	3192	32	5847	5629	40	105951	103357	75	1.75127
88023	84729	88	30573	29318	78	1693	1561	21	3206	3326	32	6493	6327	41	10518	10713	54	210317	199147	86	1.75127
111078	98091	85	51989	45399	85	2044	1873	22	3965	3266	38	7621	6760	45	12797	11692	63	235564	213772	86	1.75446
162733	142189	101	64969	56527	90	3431	2699	33	4406	4188	38	9192	8596	53	13879	12196	65	280463	269279	89	1.75553
91154	87380	90	21673	20927	59	966	1165	9	1814	1942	25	4532	4387	37	7088	6453	46	147265	141008	80	1.75553
194349	160506	118	78326	64312	102	3521	2911	33	5198	4377	40	11378	9608	61	17244	14581	75	354770	306655	118	1.75553
131141	113655	93	56656	49880	86	2443	2194	27	4360	4382	36	9355	8930	51	14226	12698	72	262545	245613	86	1.75553
117304	108706	86	48512	45822	82	1723	1598	19	2768	2464	29	6449	6433	42	10657	9691	55	207027	193970	83	1.75659
143134	116684	93	59326	48872	90	2451	1953	25	4701	4102	38	9422	7901	57	16672	14560	72	319989	274408	89	1.75765
113885	106038	83	26538	24981	79	2110	2260	22	3402	3145	33	7604	7131	47	12280	11299	58	250223	238036	82	1.75765
120291	112464	85	77193	71598	84	2506	2438	27	4085	4036	33	8530	8125	49	13046	11667	56	256147	226831	84	1.75872
44207	45244	70	20906	20504	54	909	763	0	1223	1327	12	2473	2486	27	3899	3527	35	77848	82969	68	1.75872
165789	130477	97	65914	52073	94	2528	1843	30	4301	3818	40	9560	7942	56	14812	12894	65	299355	250650	94	1.75872
134696	119923	90	60432	53864	88	2317	2108	25	4363	3995	39	7239	6777	48	11540	10495	60	211292	194988	84	1.75978
101039	93896	84	55248	52567	81	1941	1820	21	3789	3801	34	8142	7509	48	12534	12617	55	235765	224460	82	1.75978
124213	112784	84	58581	52940	85	1900	1508	21	3224	2944	35	6913	6414	45	10323	10026	52	212528	202527	84	1.76191
124688	110689	87	48718	43047	86	2372	2024	26	3681	2931	40	7042	5971	49	10093	9274	59	186865	174308	86	1.76297
257998	171479	109	98305	68300	107	4721	3256	43	7551	5584	53	15919	11256	75	24056	17077	95	470695	338837	106	1.76297
94897	89178	87	30918	28650	80	1844	1756	22	3119	2620	33	6449	6050	42	10153	9739	59	191338	183696	78	1.76297
70252	70346	78	37847	37273	76	1374	1393	16	2184	2147	30	4868	4439	40	6440	6471	41	137713	132676	77	1.76404
169547	125666	100	61341	46238	96	2766	2037	30	4709	3732	42	9762	7573	56	16996	13394	72	327128	254627	97	1.7651
89286	85100	83	38182	36644	79	1241	1342	14	2405	2414	24	4732	4664	38	7515	7232	48	151996	149363	77	1.7651
144284	120921	90	57279	48107	90	2608	2139	29	4357	3803	40	9385	8330	56	15487	13487	72	307993	279382	92	1.7651
191529	159149	95	73034	62178	93	3106	2857	31	6147	5068	47	13774	11937	66	22322	19394	89	427747	362345	99	1.76829
172397	143118	96	60729	48645	96	2384	2041	28	4226	4120	36	9665	8169	57	15745	13199	80	315671	274262	98	1.77042
95849	90054	88	25872	24288	77	1702	1753	18	3266	3231	32	7292	7099	44	11576	11062	58	235691	226591	86	1.77149
92635	86819	85	29527	26901	78	1643	1615	17	2611	2589	27	5043	4601	40	7955	7090	50	163217	149315	83	1.77361
146043	117750	93	57843	46034	91	2254	1863	25	4192	3342	34	8811	7127	51	14375	12270	61	278618	235244	95	1.77574
198117	162560	113	91415	76989	95	3715	3052	36	6320	4989	45	12575	11055	65	18971	15377	86	363646	325797	99	1.77681
123259	111702	86	62367	55097	86	1992	1723	23	3423	3075	36	6826	5955	47	9954	8656	60	192774	172531	88	1.78
200733	152006	102	81931	63750	102	2968	2225	31	6049	4802	45	12417	9942	60	17715	13687	79	367108	296414	107	1.78106
172435	137089	101	50191	38460	95	2991	2432	33	4406	3485	41	8823	6733	56	13113	10217	69	256605	203291	100	1.78213
77236	72860	79	35127	33492	78	1531	1419	17	1561	1695	20	4255	4055	35	7004	6499	50	145798	142559	79	1.78638
137364	112729	91	58268	47154	90	2419	1737	29	3795	3102	41	7934	6973	48	11814	9440	59	254036	209608	93	1.78745
120440	112158	87	59204	56010	83	2606	2212	28	4069	3930	37	8793	8421	49	13434	12345	68	283854	260664	87	1.79064
152812	131024	95	90209	79489	91	2652	2523	28	4853	4616	43	9316	8294	54	14976	12508	73	294655	248552	91	1.7917
93665	90069	84	30691	28437	80	1777	1749	19	2885	2716	31	5698	5411	42	9234	8390	53	194737	186748	79	1.79277
153877	130713	94	49659	42220	90	2611	1934	30	3998	3730	36	8572	7514	54	13123	11508	66	224129	203445	88	1.79277
153255	137121	89	95766	86072	90	3157	2882	30	4734	4339	37	10816	10064	56	15993	14539	70	338849	318752	87	1.79383
259810	207240	112	114740	90950	110	5897	4428	41	9763	8116	55	20232	15779	75	30583	24551	103	595477	478013	117	1.79489
53138	53424	74	19844	20075	52	476	557	0	1114	1295	16	2392	2154	29	3537	3672	33	74427	73824	71	1.79489
126881	104525	105	54485	45097	105	2360	1732	23	3652	2820	39	7637	6442	51	13088	10727	93	237253	197180	105	1.79702
108306	100971	85	53613	50458	84	2062	2196	22	3073	2918	30	7215	6889	46	10784	10344	57	230492	220850	84	1.79808
68689	67468	76	31788	31409	75	1167	1278	11	1670	1765	20	4057	3944	34	5295	5204	38	114369	107212	81	1.80234
93318	90368	82	46153	44440	79	1746	1631	19	2915	2771	31	6645	6535	46	11209	11383	61	210965	202904	84	1.80553
114836	104794	91	45177	40605	84	2522	2179	25	3997	3923	32	9579	9091	55	15089	13600	62	298945	292965	86	1.8066
131676	117820	97	63184	55872	87	2127	1772	23	3489	3172	33	7782	6921	49	13280	12538	66	252358	235841	85	1.80766
90275	85513	82	30456	29070	79	1164	1175	12	2619	2475	27	5256	5335	38	9090	8234	50	174913	167986	82	1.81192
116960	108593	87	51290	48961	82	2539	2442	26	3658	3459	33	7672	7557	43	13096	12369	66	251939	239759	87	1.81192
110155	101577	85	26775	25178	78	1886	1784	22	3874	3481	35	8580	7781	51	14733	14257	64	294861	279865	82	1.81192
110441	102637	84	36950	32899	85	1941	1466	23	3568	3136	33	7616	6839	50	11468	11183	68	241560	223485	87	1.81192
72242	69209	86	32768	31459	77	725	854	0	1441	1523	16	3506	3461	32	5707	5791	43	113248	109817	77	1.81298
89792	84355	84	33589	31612	81	1604	1647	18	3093	2543	31	5857	5602	41	8118	8179	50	176374	172096	83	1.81404
86980	83514	95	33391	31729	78	986	944	0	1957	2010	24	4547	4235	38	6149	6288	41	133169	129551	80	1.81511
112688	100044	90	41355	35482	85	1520	1318	19	2611	2562	26	5909	5471	43	9601	8387	54	194435	182848	86	1.81617
173026	148998	96	65450	57167	93	3255	2583	33	5301	4360	39	10760	9683	53	16270	14310	70	326188	299458	94	1.82043
90713	86927	82	37097	35409	78	1640	1377	19	2554	2326	29	4888	4777	38	8689	8196	50	165701	161450	82	1.82043
96991	90924	96	42548	39610	81	1333	1670	16	2942	2692	28	5567	5515	42	9170	8954	55	180350	173310	80	1.82362
169790	145178	92	71461	61296	91	3489	2772	32	6046	5449	45	12150	10475	61	18582	16585	74	361021	297540	92	1.82362
58612	57095	76	14598	14333	47	1106	1051	6	1598	1192	13	3564	3580	34	5037	5019	39	98983	97675	71	1.82362
146493	132250	86	74404	67725	86	2732	2322	27	4357	3630	40	9605	8614	56	16462	14781	77	296179	260478	86	1.82362
133212	110913	95	53059	43594	90	1968	1963	22	3203	3105	32	7516	6667	49	12934	11331	62	247253	212771	87	1.82468
111391	100461	86	38807	34942	83	1891	1861	21	2957	2758	33	5979	5387	42	9328	8781	54	181397	175224	77	1.82575
296948	168400	120	123223	74104	119	5279	2940	49	8068	4465	67	18397	10407	85	26980	16142	93	550481	312818	116	1.82575
103286	98197	82	29428	28591	75	1626	1599	17	2748	2462	30	6457	6109	42	10934	10293	56	200775	187291	78	1.82575
252359	181388	114	244238	196887	109	10161	7980	48	16301	13111	73	34849	28694	98	51017	41571	100	976240	792545	105	1.82681
180027	148542	112	93737	77798	95	3412	2816	32	5312	4866	41	10930	9927	56	17176	14759	68	337110	303711	88	1.82788
96238	93831	82	34805	33592	79	1995	1642	20	2623	2678	28	5704	5445	43	9730	9135	54	187479	179729	77	1.82788
167445	140701	97	63762	53180	92	3141	2376	32	4784	4358	40	8972	7977	56	13500	11407	66	239323	211909	92	1.83213
40637	40712	72	13164	13112	46	926	717	0	1158	1151	13	2145	2129	27	2988	3015	28	65030	64562	70	1.8332
120202	111054	83	56573	52078	84	2026	1626	22	3804	3875	36	7823	7695	50	11890	11774	59	238377	225507	81	1.8332
147624	118459	92	50527	37276	93	3052	2268	33	4602	3541	48	9206	7350	55	13567	10779	61	262228	214500	92	1.83426
144333	130890	89	62206	57124	87	2756	2524	27	4905	4573	40	10107	9546	55	17037	15439	71	353434	338444	88	1.83426
281913	201227	136	128199	97472	125	8099	5830	48	14111	10333	68	28966	22364	119	42327	33863	119	853522	659069	128	1.83639
63425	61697	76	19568	19065	53	796	1015	2	1285	1533	14	2719	2782	27	4731	4735	38	100177	96851	74	1.83639
187838	147641	101	70468	55727	96	3043	2734	30	5047	4454	42	11973	9600	64	17796	13863	73	353360	300640	103	1.83639
136996	110322	93	53463	42032	92	1689	1435	17	3439	2742	35	7191	5993	51	11929	9085	78	238427	196731	91	1.84383
121698	114205	84	58929	55614	83	2765	2561	28	3969	3757	39	10407	9955	57	17273	16310	69	331977	313920	87	1.8449
123587	109891	91	45972	40335	86	2408	1757	29	2932	2735	29	8078	7420	49	14247	12444	69	258233	246914	87	1.84703
96830	94899	80	31814	30963	78	1608	1536	20	3089	2988	32	5885	5274	42	10305	9663	62	193728	179689	81	1.84703
92678	88930	80	39039	37927	79	1177	1174	12	2735	2555	28	4632	4605	38	7560	7113	54	154102	149905	78	1.84703
166724	138248	95	71004	59889	94	2760	2532	27	4166	4093	40	9222	7463	56	13018	11446	64	242550	209945	94	1.84809
96380	92742	80	36413	35353	79	1216	1058	8	1711	2381	23	5120	4963	39	7646	7425	53	190510	183232	80	1.84809
117323	108997	85	45306	41752	85	2085	2070	24	4188	3526	35	8112	7687	50	11681	11336	57	245408	232909	96	1.84809
138750	108762	105	53175	41118	93	2387	1746	27	4152	3095	39	7493	5929	51	10386	8359	65	222876	175832	91	1.85022
148596	131989	89	65535	59141	88	3091	2495	30	5426	5322	39	10515	9422	56	18423	17347	78	359870	339091	88	1.85128
151127	122188	94	71608	59013	91	2812	2122	31	4643	3676	42	10558	8896	56	15742	12553	71	314220	254834	93	1.85128
135940	120234	89	58984	51951	85	2226	1989	25	3827	3310	39	6723	6266	43	10837	9719	57	223330	213268	84	1.85235
59955	56766	79	18033	16863	56	921	742	0	1577	1527	20	3414	3260	32	5195	5222	40	104145	102455	73	1.85447
90259	85382	90	27667	26063	78	1473	1407	16	2237	2617	26	5929	5909	40	8871	8926	51	177161	170344	97	1.85447
221745	172941	105	91019	72028	102	3809	2640	37	6651	4670	48	14100	11331	68	21764	17327	84	421972	334151	101	1.85554
103232	98140	83	42606	40704	80	2254	2093	25	3172	3360	32	7568	7372	48	10349	10501	58	221846	215541	83	1.85554
183362	165145	90	87612	79287	89	4249	3640	35	6719	6448	46	15084	13689	67	23504	21395	82	417131	377460	86	1.85554
104922	100127	83	39061	36965	80	1889	1714	20	3233	2504	31	5808	6076	39	9207	9010	53	189132	179122	77	1.8566
101081	94401	82	37050	35461	80	1819	1601	20	2625	2554	30	5753	5188	44	10169	9577	54	198011	186610	79	1.8566
157340	139666	106	58678	52735	89	2879	2528	28	4345	3635	34	10038	9071	55	16113	15107	73	331386	310839	87	1.8566
73026	69694	80	31021	29855	78	1190	1010	3	2255	1957	21	4265	4533	34	6681	6555	45	134108	130426	74	1.85767
251736	201085	114	140814	112242	113	7482	6078	43	13345	10460	76	28414	23695	101	48002	40090	105	971567	791095	110	1.85873
167057	145341	92	61057	54264	90	3446	2915	30	5323	5090	38	11675	10547	59	16740	15369	73	327391	288631	108	1.85873
124831	99756	94	49506	39695	90	1823	1594	20	2658	2370	30	6699	5662	46	11346	8777	67	214018	173671	89	1.85873
114823	100642	96	46263	39531	83	2248	1780	26	3145	2596	30	6492	5647	46	10407	9280	57	192659	167499	80	1.85979
84127	76902	91	25463	23623	79	1128	1126	12	1759	1975	25	5319	4928	41	8830	7962	52	158578	152749	73	1.86086
198686	151458	105	59056	43919	97	4085	3066	36	5629	3840	49	11223	9442	55	18440	14363	76	347541	291792	95	1.86086
170670	130676	98	63592	48043	95	2839	2073	29	3799	3045	39	8785	6513	56	12988	9612	64	266686	207115	94	1.86299
76363	69744	84	23235	20738	66	1144	1326	12	2017	1922	28	4924	4321	40	6722	6472	46	137039	132836	76	1.86299
169685	141530	103	63280	53411	92	2735	2237	30	4427	4211	38	9711	8398	53	14172	13002	63	289144	260333	91	1.86405
128852	105762	90	70211	58955	90	1991	1570	26	3745	2914	40	7755	6850	48	12837	10561	66	257131	221502	88	1.86511
96145	89614	81	40805	38728	80	1801	1591	22	3673	3383	34	6996	6942	46	10410	10444	56	209871	194373	80	1.86618
94702	91523	80	33482	32738	77	1737	1635	21	2738	2319	28	5732	5614	39	8959	8703	51	178474	171043	78	1.86618
93855	87150	83	35582	33622	81	1482	1209	14	2840	2778	29	6481	6015	41	10007	9483	54	193404	188659	80	1.86724
132514	106200	91	64142	52247	91	2276	1823	26	3495	2721	37	8159	6511	55	12658	10486	58	261137	225346	89	1.86724
139383	118800	91	58011	49585	89	2116	1794	22	3237	2900	35	8063	6996	47	11022	9725	57	229031	208086	90	1.86937
60319	58698	77	12889	12533	47	785	722	0	1612	1578	15	2425	2548	27	4553	4415	36	89814	86151	77	1.86937
183816	153658	95	100756	85100	93	3407	2606	34	5730	5163	47	12159	10479	62	18492	15827	82	390570	346130	91	1.87043
207440	151270	102	89570	64438	101	3175	2545	31	6331	4336	48	12464	8924	65	19661	13690	88	396331	291133	104	1.87043
180134	138647	99	71060	54471	95	2742	2266	29	5077	4012	44	11547	8315	63	15638	12822	64	319528	253467	93	1.8715
165909	143828	92	73056	63628	90	2887	2537	29	5590	5191	37	11174	10220	61	19201	16778	75	357280	325193	93	1.87256
115706	99569	103	46535	38598	103	2314	1945	25	2906	2573	29	6504	5353	47	10063	8062	60	199290	159296	103	1.87256
60738	58064	84	23328	22721	62	902	885	0	1328	1203	13	2959	2941	29	4109	4080	36	86350	84986	74	1.87575
73957	70972	81	30103	28666	78	1647	1467	18	2726	2478	32	6238	6009	40	9576	9221	54	202983	196754	80	1.87682
134440	118707	88	46277	41445	86	2290	1919	25	4586	4355	34	9995	8751	60	15012	14125	67	314593	298548	87	1.88001
116126	103860	85	44938	40446	84	2143	1774	24	2661	2714	31	6868	6054	44	10698	9777	60	206022	193104	86	1.88001
271136	200516	112	139126	107431	106	6657	4980	45	10149	7835	55	20595	15491	86	28239	22222	100	569292	425050	109	1.88427
105940	98233	83	41338	37246	81	1655	1485	21	3372	3049	30	6822	6137	44	9784	9430	50	208029	196661	83	1.88427
103111	87941	85	48034	41212	85	1637	1375	17	2352	2157	28	5133	4339	41	8293	7670	53	167530	148789	83	1.88533
138438	116035	92	57601	46764	91	1664	1453	17	3500	2391	37	5914	4927	48	10197	8990	56	183580	159457	88	1.88639
105448	100173	85	30660	29554	79	2088	2013	25	2830	2807	27	7467	6939	52	11751	11357	61	226691	215005	81	1.88639
284867	201431	118	113820	81026	117	5595	4273	43	9125	6891	56	18801	14204	86	27189	20626	109	547134	414869	117	1.88746
139923	120794	103	48123	41517	88	2031	1751	24	3760	3810	32	8718	7485	52	13766	12695	65	257012	240440	87	1.88852
109174	98496	91	45255	41171	84	1882	1701	20	2785	2928	28	6718	6181	43	9947	9790	51	206459	200527	82	1.88852
105625	100740	83	27547	26415	79	1925	1788	22	3413	3212	35	7323	6788	50	11029	10802	57	202801	190301	81	1.88852
87255	83548	83	27825	26082	79	2014	1870	22	3295	2918	33	6880	6377	46	10906	10426	61	217633	204942	77	1.89171
178136	144854	96	79611	64754	93	2902	2421	31	4999	4010	43	10919	9326	55	18361	15307	72	359266	321933	89	1.89278
117108	105917	88	53775	49965	84	1535	1666	19	3068	2623	31	6130	6187	42	9253	9479	51	192699	191330	80	1.89384
142504	127621	99	61820	54924	86	2776	2306	30	4328	4125	36	9067	8906	53	15861	14484	70	305870	288455	83	1.8949
78312	76700	78	40743	39217	79	1447	1285	15	2069	1931	22	4656	4682	37	7536	6873	51	143287	139589	75	1.8949
191440	150980	112	97308	80823	98	3397	2920	31	6612	4822	45	12549	10353	64	18843	14798	87	372544	291009	96	1.89597
148400	135367	88	61919	57409	86	3283	2846	30	4926	4530	37	11035	10270	52	17990	17111	79	338440	320782	90	1.89916
75485	71912	79	26084	23975	79	1086	1254	12	1974	2006	21	3926	4072	32	5757	5555	40	121031	118683	77	1.89916
152086	123636	95	44888	36614	90	2897	2447	29	3449	3795	32	9005	7851	50	13425	11877	71	263642	235311	95	1.90022
127733	118693	90	58252	53468	85	2198	2194	24	4222	3915	36	8325	8248	48	12357	11894	64	267222	249004	89	1.90022
96197	89170	89	36153	34532	80	1732	1537	17	2287	2186	29	5885	5551	44	7899	7797	46	181758	169540	85	1.90129
99030	94535	82	24676	24169	66	1808	1926	20	2681	2631	28	6108	5808	41	10172	9319	51	195553	183057	84	1.90129
71135	67138	82	28013	27156	76	1384	1339	11	2254	2257	25	4219	4220	38	7260	6539	46	134535	130355	80	1.90554
155215	140380	92	54886	49913	87	2353	2268	26	4503	4199	39	10543	9862	60	15867	15215	69	344870	317212	94	1.90874
293737	219334	122	225252	180522	123	10803	8379	49	18490	13999	77	40176	30341	116	63175	48515	120	1.04858e+06	1.00258e+06	128	1.90874
262547	161828	121	117465	71580	114	4294	2511	43	7545	5037	57	15829	9988	72	25567	16015	105	493597	324870	116	1.9098
87159	86025	78	29692	28928	77	1320	1177	10	2038	2017	27	4880	4769	37	7649	7212	48	164729	152443	84	1.91193
159094	126696	93	66875	52885	91	2733	1884	32	4219	3788	36	9490	7386	57	16141	12453	70	306119	255587	95	1.91406
98915	92008	98	34039	32649	80	1925	1813	22	3214	3287	33	6930	6339	45	12047	11207	63	227075	216764	86	1.91618
96671	91513	82	43328	39892	81	1364	1135	14	3027	3104	30	6468	6256	42	9645	9514	56	186723	181570	88	1.91618
78799	73948	80	30920	28122	79	1271	1101	9	2160	1960	23	5303	4961	42	8001	7571	48	160836	150031	95	1.91618
240052	178032	109	125169	99166	102	6579	4517	44	9586	6514	59	19849	14801	87	30957	22975	99	580407	425406	105	1.91618
127156	116141	87	44573	39654	85	2261	1780	26	3918	3080	38	8001	7639	48	12526	11356	64	274612	259439	89	1.91618
219489	159411	102	71977	51580	99	3942	3194	39	6241	4846	49	14410	10040	66	20977	15425	82	421010	318484	103	1.91831
109886	96655	94	39885	34929	82	2070	1791	24	3414	3128	32	6536	5863	46	9014	8327	50	198484	190796	86	1.91831
53479	50222	77	21414	21142	64	1001	863	0	1493	1664	18	3392	3274	32	4952	4972	37	100467	97294	79	1.91938
194756	143906	104	90169	69277	100	3114	2153	34	4556	3497	42	9245	7267	62	14611	11329	71	271662	209436	100	1.91938
133771	119748	90	58956	52909	87	2078	1845	23	3296	3308	33	8212	7476	47	12472	11445	63	244856	230985	87	1.92044
97688	92823	81	42340	40156	80	2312	2217	24	3562	3436	31	7252	7183	46	12828	12155	64	240866	228679	81	1.92044
64483	63463	77	23127	22726	64	1013	1105	7	1674	1779	20	3786	3869	34	5766	5902	38	114340	113003	76	1.9215
53711	52243	83	22332	21659	66	532	464	0	1406	1390	16	2861	2986	28	4502	4461	35	89676	87832	71	1.92576
163716	134822	98	58075	47386	95	2722	2177	27	5113	3965	41	10678	8849	62	16376	13740	69	338276	296633	94	1.92576
159270	143229	98	98554	89949	89	3847	3357	33	6807	6715	44	13129	12284	61	19111	17590	81	379933	352594	86	1.92576
89914	87204	82	33755	32737	78	1283	1182	13	2769	2619	27	5329	5177	40	8221	8192	48	172415	167897	78	1.92576
157325	131319	92	60301	49859	90	2509	2046	27	3996	3392	37	9761	8459	53	16560	13994	73	307096	264293	90	1.92895
146526	127718	88	64740	56396	89	2701	2238	28	4371	4045	38	9340	8518	53	15821	14888	71	314605	300260	91	1.93214
160188	130070	96	61066	49141	91	2869	2228	32	4986	4288	38	10403	9174	53	16916	14114	78	320479	278785	92	1.93214
76031	70031	92	24814	22670	79	1224	1342	13	2078	2114	24	4556	4685	36	7918	7477	56	157063	148379	95	1.93214
98181	93773	81	34525	33148	80	1426	1426	16	2646	3012	27	6240	5776	42	10042	9486	54	187767	173610	83	1.93321
114371	102705	87	52716	47174	84	1838	1463	21	2917	2792	29	5932	5453	44	9259	8236	50	187954	177507	83	1.93321
160459	141182	90	66756	58779	88	2759	2590	28	5386	4565	43	11658	10780	56	17484	15483	73	359480	339957	90	1.93321
112496	105371	87	49062	46368	81	1765	1385	21	3335	3096	30	6147	6002	43	9900	9729	55	188379	185098	81	1.93321
[truncated: 7,667 more rows]
