# Supplementary material for: Phenotypic heterogeneity follows a growth-viability tradeoff in response to amino acid identity
Source: Nat Commun. 2024 Aug 2;15:6515. doi: 10.1038/s41467-024-50602-8 (PMC11297284; doi:10.1038/s41467-024-50602-8)
Supplement: Supplementary file 6 — Source Data [file 41467_2024_50602_MOESM6_ESM.zip › source_data/fig6cde/240423/240423_1845_yATP_E6_ALA.csv]

FSC-A	FSC-H	FSC-W	SSC-A	SSC-H	SSC-W	BL1-A	BL1-H	BL1-W	VL1-A	VL1-H	VL1-W	VL2-A	VL2-H	VL2-W	VL3-A	VL3-H	VL3-W	YL2-A	YL2-H	YL2-W	Time
51325	49630	64	21855	21363	62	398	419	0	1427	1182	10	2191	2028	26	2444	2613	26	71425	70480	64	0.0036846
304134	231009	147	238525	192706	130	6278	4941	43	8779	6563	60	20944	15568	84	25955	19728	91	712213	544540	123	0.0036846
140683	124339	88	51439	45052	86	1874	1822	22	3306	2878	36	7381	6406	49	8822	8528	51	267519	243898	82	0.0036846
133889	129848	83	76085	74089	83	1838	1649	19	4519	4115	43	10386	9833	56	11297	10829	58	404856	375237	74	0.0036846
73354	69407	81	31539	29690	68	1070	872	0	1528	1335	14	3538	3479	34	4774	4632	38	127712	120819	72	0.0036846
45456	47320	64	24735	25815	54	748	720	0	1140	1021	2	2521	2664	27	2910	2948	28	91240	90315	61	0.0049128
75667	74230	79	29568	29218	73	1126	1131	10	1130	1205	12	2815	2850	29	3975	3544	36	104255	102612	63	0.0049128
133428	125236	86	50332	47083	84	2698	2530	28	3262	3223	32	7742	7537	52	11226	11097	57	317519	295966	77	0.0049128
59535	58730	76	31979	31709	75	963	1161	8	1420	1471	17	2534	2706	27	3756	3267	36	100193	100768	64	0.0049128
61066	58307	79	20060	19249	55	874	857	0	1729	1595	16	2798	2783	28	3743	3881	34	99533	99080	65	0.0049128
99004	94024	96	44795	43536	80	1291	1172	14	2863	2298	28	4792	4520	39	7028	6234	46	180395	175960	72	0.006141
111767	107180	86	49771	47094	83	1577	1503	19	3171	2909	34	6800	6423	44	6743	6166	43	265846	259673	78	0.006141
192716	162719	96	117406	102446	97	3302	2792	32	6123	5198	48	11101	9665	61	14439	11559	67	383997	334402	91	0.0073692
207449	162670	99	114039	94546	97	2523	1930	27	4868	4279	41	12059	9894	63	13939	11199	72	453482	392522	92	0.0085974
75149	72255	76	19077	18796	56	1114	1144	8	1511	1774	19	3471	3410	32	5333	4939	45	146922	148336	74	0.0085974
114998	108136	85	49582	46133	83	1915	1729	21	3856	3584	35	7106	6637	46	7131	6787	43	272307	263863	80	0.0098256
58647	58370	76	14861	14416	50	826	987	0	1334	1192	14	2925	2785	32	4324	4264	34	114262	115950	69	0.0110538
63149	62900	76	30538	30347	75	420	495	0	1016	1197	11	2597	2734	26	3427	3764	31	99117	99559	70	0.0110538
92098	84612	82	35799	32934	80	1493	1343	15	1846	1722	20	4310	3905	37	5247	4638	42	151626	151221	71	0.0110538
187988	162045	98	98142	84291	95	3178	2577	31	5134	4209	48	10110	8407	56	14270	12210	68	348820	299253	92	0.012282
67426	66280	81	23381	23345	69	804	711	0	885	1102	9	2776	2998	28	3638	3116	35	107854	108881	73	0.012282
140970	132318	87	90526	84691	88	2282	2175	24	3276	3369	33	6876	6203	46	9700	9144	54	236638	222159	85	0.0135102
144261	132864	95	73436	69637	87	1815	1587	20	3841	3447	35	7715	7096	46	9135	8590	47	304607	287722	84	0.0147384
102996	85385	90	49997	41476	86	1674	1325	16	1536	1499	23	4010	3544	38	5851	4921	45	164580	139759	84	0.0159666
156025	139107	92	65537	58582	89	1807	1587	22	3553	3280	33	8839	8303	51	9737	9297	53	365020	343396	87	0.0171948
142479	134502	85	52174	48916	84	2438	2193	27	3167	3068	31	7516	6798	49	10965	10159	65	293363	269733	85	0.0171948
129000	117748	101	69861	64100	87	3501	3369	31	5040	4395	39	10045	9249	56	13912	12841	75	368717	331171	85	0.0196512
76125	75261	77	36935	36515	76	1008	1003	2	1255	1105	8	3281	2991	33	3857	4059	34	130468	128340	74	0.0196512
53243	53720	75	15364	15799	47	644	800	0	747	870	0	2522	2469	27	3411	3354	32	83659	81422	67	0.0196512
92329	82593	86	38355	34022	82	1452	1430	15	1570	1267	18	3918	3834	36	4804	4317	42	147282	134418	79	0.0208794
186935	151455	102	84713	69097	97	3604	3011	35	5559	4658	40	12090	9663	68	14715	11673	70	421954	348690	91	0.0233358
57396	55201	71	31291	29305	76	845	846	0	1552	1325	15	2667	2315	31	3968	3433	39	101494	95245	73	0.0233358
236787	183773	105	95092	73631	103	3409	2389	35	6292	5074	47	15303	12463	70	16683	13158	75	625296	532634	98	0.0233358
95460	94278	79	38313	36755	79	1390	1574	16	2032	2239	24	5648	5140	44	6729	6899	45	183144	180796	73	0.0233358
166772	136113	96	63215	52870	93	1888	1423	21	3113	2550	33	7196	6402	48	8527	6747	51	250715	223805	88	0.024564
235552	202029	102	107910	92612	99	4956	4392	37	6851	6240	48	16065	14097	73	21264	18267	81	577740	502533	97	0.0257922
128876	119967	88	53682	51534	84	1905	1947	19	3678	3621	32	9084	8799	54	9921	8609	64	358951	340190	86	0.0257922
75625	69860	81	26826	24517	80	1025	783	0	1393	1294	18	3234	3346	33	5031	4561	39	131524	127579	76	0.0270204
283171	191766	188	133261	98472	166	5028	3299	36	8031	5002	59	14583	10880	87	21416	15177	110	555808	423207	180	0.0282486
77346	76131	81	40909	40008	78	1385	1536	15	1686	1940	23	4105	3775	35	6041	5775	42	163643	156371	76	0.0282486
189581	140736	103	74482	53349	103	2424	1927	25	3406	2576	39	7933	5913	50	11173	8449	62	290752	233120	99	0.0294768
121264	108541	86	58379	51448	86	1527	1266	14	2872	2598	30	6518	5833	44	7586	7006	48	233175	211931	83	0.0294768
30671	31864	58	15889	15935	50	339	411	0	838	1088	7	1289	1119	12	2379	2284	26	47146	47098	63	0.030705
264306	201325	125	98250	77017	114	5264	4189	40	7585	6325	49	15304	12501	67	22183	18172	93	531609	461223	110	0.030705
274870	210274	109	120111	92702	106	5297	3720	42	7274	5589	52	15960	12888	73	22343	18548	94	555799	454368	104	0.030705
86506	76541	90	32051	29216	80	1428	1233	16	1584	1564	17	4239	3863	36	5056	4211	40	151197	143046	79	0.0319332
250477	202987	118	142108	119827	119	5691	5056	38	13790	11616	64	30710	26285	110	32800	26876	111	1.04858e+06	993914	121	0.0331614
160521	130147	101	71428	59748	93	1822	1753	21	3658	2821	38	6416	5406	47	8287	7173	52	239575	200866	87	0.0393024
149600	132856	90	50294	43942	87	1577	1319	16	2585	2468	31	6105	5454	44	6826	5587	50	251803	212264	81	0.0393024
146996	130689	89	92917	83672	88	2527	2513	25	3647	2949	32	7157	6490	48	10631	8885	62	271198	262587	79	0.0393024
84656	78292	85	36469	34004	79	1430	1192	12	1713	1548	17	3492	3288	34	4413	4453	37	120398	120714	70	0.0405306
308687	195235	127	108479	68190	117	4887	2834	45	6496	4063	50	14937	9576	73	21729	14358	95	537564	357458	110	0.0405306
135487	113454	105	52760	44360	105	1369	1193	12	2252	1779	22	5373	4231	42	7004	5606	52	191965	155632	105	0.0405306
219527	168722	110	97303	73511	110	2830	2163	30	4553	3609	38	9875	7085	61	12653	9137	68	334039	253946	124	0.0405306
96465	91090	83	31145	28653	82	1772	1510	19	2196	2108	21	5697	5310	42	5969	6031	41	176884	173795	73	0.0417588
58808	57305	78	29420	29371	74	971	963	0	1463	1228	12	2726	2558	29	3181	2957	35	104611	103321	64	0.0417588
215354	164800	113	91325	70169	110	3157	2434	32	3945	2978	46	10352	8127	62	14575	11485	74	370189	307146	104	0.042987
135420	117751	90	62469	55542	87	1696	1598	19	2873	2502	30	5562	4796	45	7904	6438	48	220667	192865	77	0.0442152
118607	106260	85	40333	35622	84	2017	1723	23	2195	2010	25	4875	4892	38	7177	6678	48	180957	168269	73	0.0442152
205679	152227	101	89827	69202	99	3046	2289	35	4035	3513	37	10219	7640	62	13751	10395	65	363181	288918	94	0.0442152
160712	137106	91	61330	51104	90	2263	1922	26	4418	3780	43	9923	9251	54	10410	9055	54	396792	358690	85	0.0442152
153337	139742	86	67770	60873	86	2074	1851	23	4257	3690	47	8594	8279	48	9610	8830	55	336165	325856	76	0.0442152
54632	52286	76	22170	22266	60	477	395	0	989	986	0	1721	1876	20	2315	2477	25	75349	75753	64	0.0454434
248835	194560	103	151043	118479	103	7638	6055	45	12190	10727	60	26966	21914	92	35513	28604	91	931911	757606	102	0.0466716
65002	63667	79	17842	17406	53	793	675	0	1609	1234	20	3275	3331	31	4661	4356	37	120776	117453	68	0.0466716
44059	43524	75	12999	12955	48	582	716	0	1032	905	0	1975	1985	23	2445	2480	24	63167	61267	65	0.0466716
43203	43022	73	14033	13850	48	596	477	0	1178	898	0	1775	1680	21	2274	2745	24	62941	65184	68	0.0466716
200483	165494	111	118162	102548	97	4832	4222	38	7178	5600	55	14955	13069	68	19555	16468	87	513625	430176	96	0.0478998
59088	57211	76	14352	14057	48	798	854	0	1163	913	0	2439	2619	27	3313	3200	32	92958	90260	69	0.049128
94567	91645	96	31870	31195	77	1240	1121	9	2061	1749	21	5222	5142	39	6211	6313	39	224372	220680	78	0.049128
90657	87975	79	47911	46794	80	1976	1666	21	2316	2372	24	5371	5298	40	6561	6087	46	181380	168819	76	0.0503562
200051	165881	101	66169	54566	103	2186	1851	27	4241	3830	41	12573	10720	61	12487	10862	61	469672	415523	99	0.0515844
36230	37920	59	21306	21439	57	706	585	0	651	1054	6	1538	1706	21	2642	2698	27	63974	64631	62	0.0515844
182967	163242	100	104896	96546	95	4287	3921	33	6426	5245	46	14108	11732	64	18968	16613	81	488031	402376	90	0.0515844
42741	45234	62	19186	19325	53	440	494	0	597	545	0	1314	1508	15	2124	2300	24	54354	54238	67	0.0515844
157010	138505	100	79946	70828	92	2935	2498	30	4602	3800	39	8755	7429	51	12440	10561	59	347824	302805	106	0.0515844
52027	50703	82	16099	15930	51	585	589	0	1192	966	0	2118	2470	24	3075	3071	30	86931	87144	73	0.0528126
149739	125466	96	62335	53790	90	2027	1697	20	3665	2774	35	7241	6308	50	9137	8356	53	262766	231426	89	0.0528126
40193	38884	75	17938	17720	56	221	342	0	914	659	0	1612	1618	20	1614	1939	20	56415	56627	66	0.0540408
36043	35496	73	15412	15246	51	367	408	0	567	643	0	1442	1589	17	2463	2369	25	51593	53016	66	0.0564972
97004	93562	86	34014	33293	80	1226	1252	13	2046	2202	31	5682	5735	41	6049	6166	41	232242	219897	73	0.0564972
217545	190364	102	71648	63122	95	3422	2856	33	6328	5540	44	14191	12568	71	16130	13383	73	555478	488994	92	0.0564972
58653	57987	75	23814	23583	66	799	883	0	1154	1139	8	2496	2431	29	3729	3794	34	106988	110274	74	0.0564972
69549	66548	77	17611	16783	57	994	865	0	1125	1363	14	2759	2799	29	3851	3643	36	104698	100215	73	0.0577254
52261	51176	74	15688	15516	49	593	481	0	633	730	0	1954	1918	26	3342	3395	31	78535	78110	73	0.0577254
71547	67478	80	26663	24441	79	1224	1003	1	1823	1688	20	3140	3185	30	4884	4311	43	108876	104365	76	0.0577254
171375	140365	97	61979	49028	92	1995	1824	24	2996	2501	37	7151	5688	46	10216	8597	57	261308	228159	87	0.0589536
33799	38240	50	9025	9315	41	296	327	0	222	550	0	1161	1306	13	1526	1659	17	54391	59360	54	0.0589536
149901	135108	87	93483	83216	89	2785	2389	30	4058	3477	36	8654	7552	51	11336	10100	65	302855	268789	86	0.0589536
37595	38433	63	11770	11939	44	299	257	0	686	562	0	1473	1352	16	2042	2079	24	64390	64780	66	0.0601818
236398	189322	107	101451	84467	103	3788	3326	33	6164	5307	46	12832	10784	60	17034	13525	77	426722	369623	99	0.0601818
117479	108059	85	55520	51031	86	1353	1169	14	2931	2694	30	5408	5265	40	6468	6406	45	195642	184573	86	0.06141
154582	118588	101	55920	42959	92	2175	1632	23	3101	2976	31	6817	5231	49	8723	7070	53	228937	184045	93	0.06141
102895	100258	87	55172	53497	82	1407	1505	16	3155	3040	30	6724	6946	48	7092	7191	42	273928	261114	82	0.0626382
108900	101892	83	38602	36903	81	1654	1507	18	2898	3130	29	7230	6995	43	7614	7418	50	304664	292791	82	0.0626382
216483	183415	101	186125	165053	100	5223	4441	37	7455	6735	46	15780	13014	75	23307	19278	88	579948	470233	98	0.0638664
62825	61017	81	23642	23159	73	622	732	0	1247	1265	14	2677	2803	26	3315	3114	32	97928	92346	77	0.0650946
117345	101791	88	51265	44158	87	1485	1293	15	2132	1897	25	4581	4315	38	6693	6350	43	183697	163865	84	0.0663228
85538	79524	82	35650	33152	79	1159	930	0	2029	1696	27	3502	3272	34	4504	3835	40	134965	126646	79	0.067551
116312	107905	87	50232	46826	81	1341	1295	16	2333	2196	24	7044	7192	43	7519	6748	47	269158	257924	81	0.067551
104653	99006	85	39147	37056	80	1458	1446	14	2271	2103	25	4457	3709	38	4760	4637	36	157540	147960	83	0.067551
183912	155711	98	98208	84355	94	2906	2346	30	5242	4574	41	11564	10371	60	14262	12639	74	455103	411021	96	0.0687792
233430	182701	113	93603	75734	107	4195	3472	36	5668	4599	46	13467	11382	65	17481	13976	80	462001	389595	108	0.0687792
116001	111080	90	52584	52196	80	1623	1564	18	3708	3449	31	8564	7933	52	9326	9025	56	350406	325363	83	0.0687792
164214	139676	96	50434	43939	90	1887	1545	23	4460	3954	36	10262	9366	55	12915	10963	71	435726	398011	96	0.0700074
31359	32405	60	16480	16654	51	483	664	0	588	805	0	1577	1514	19	2277	2334	27	55732	56334	70	0.0700074
167156	144711	92	69867	60671	90	1979	1773	21	4357	3662	39	9259	8451	51	11287	9379	68	368124	320473	86	0.073692
324234	245994	137	108336	85470	126	7426	5744	44	11233	8760	58	22375	18680	85	33138	26580	119	796919	682868	144	0.073692
274340	201205	117	142997	104273	112	3409	2594	36	7851	5699	55	17385	13435	71	18039	13953	82	660365	525094	107	0.073692
32998	34444	70	13245	13828	44	547	577	0	659	648	0	1227	1290	16	1508	1389	17	59516	60430	68	0.0749202
194645	147274	103	69303	51811	96	2885	2056	31	4179	3309	43	8383	6479	51	12315	9406	62	320389	256786	92	0.0749202
179275	148713	98	58534	46756	96	2372	2219	25	4913	4252	42	10691	9178	56	12811	10819	68	441963	385544	94	0.0761484
73651	70716	82	30506	28545	79	1164	947	0	1707	1367	17	3681	3522	35	5040	5333	35	136794	133536	77	0.0761484
99494	92996	84	38864	36548	81	1475	1597	18	2382	2258	27	4807	4491	37	6525	6106	44	162422	158455	80	0.0773766
118293	106674	85	60224	55577	85	1325	1192	11	3880	3276	36	6724	5929	43	7388	6234	53	257882	240959	82	0.0773766
172508	155604	91	111672	101991	91	3944	3344	34	6962	6332	46	13756	12793	64	16957	16604	73	468384	443045	88	0.0786048
69331	57495	96	34264	29317	82	1149	999	0	1438	1403	16	3062	2613	33	4924	4273	39	121850	106638	82	0.079833
146632	135658	92	74167	69701	87	3256	3111	30	5070	4137	39	10089	9325	53	14680	13434	72	369530	331701	82	0.0810612
152279	136772	100	91727	84871	88	2092	1693	21	3790	4147	32	8783	8193	53	9625	8830	54	356464	347046	81	0.0810612
70731	68292	83	30382	29592	77	1116	1156	11	1695	1313	17	3376	3209	33	4705	4178	37	122176	120072	72	0.0822894
45625	44086	83	21344	21275	55	96	259	0	742	1059	5	1748	1764	23	2174	2098	22	73727	75510	67	0.0822894
268737	183773	124	108181	75494	114	4402	2964	39	6407	4381	50	12327	8784	65	17811	12392	87	509791	376881	109	0.0847458
159665	136037	100	62783	52533	92	1631	1635	17	3994	3207	42	8623	7697	56	9305	8432	49	351266	324973	88	0.0847458
261020	189531	116	122811	92033	114	3437	2292	34	7113	5154	53	16124	12218	72	17278	12459	82	601435	496099	110	0.0872022
143623	128259	99	78251	71776	87	2181	2148	25	3452	3324	31	8232	7144	48	9704	8149	54	309922	273113	84	0.0884304
100205	93452	86	49499	44944	84	956	955	0	2180	1769	22	4084	3949	36	5575	5125	41	155272	146641	79	0.0884304
94621	93099	81	44214	42997	79	1359	1245	16	2301	2180	23	4464	4192	38	6205	5962	45	166983	162050	78	0.0884304
149692	137890	88	56774	51070	87	1968	2056	20	2886	2762	29	7151	6382	47	8059	7486	51	268006	251054	87	0.0896586
84046	76727	91	43768	41799	79	1251	1195	10	1811	1723	20	3979	3466	37	5089	4223	40	146806	130470	73	0.0896586
144101	134543	90	65242	60928	86	3591	3225	34	4628	4766	37	10069	9792	53	13491	12415	61	342689	332723	81	0.0896586
185214	156220	92	80275	66959	91	2893	2056	31	5616	4503	48	11901	10172	64	12538	11423	59	479662	437086	87	0.0896586
132679	122092	86	45528	39361	87	1606	1499	17	3659	3069	35	7663	7049	48	7817	7642	44	314339	295249	84	0.0896586
44001	43047	79	14749	14876	48	482	582	0	703	747	0	1726	1939	20	2139	1912	22	67648	66091	68	0.0908868
237697	176222	112	114220	91599	107	4039	3411	34	8377	6663	55	18673	15268	77	21751	17230	80	771270	651674	109	0.092115
128829	126087	84	66165	64857	84	2922	2745	27	4254	3857	39	7912	7475	47	9100	8527	53	278185	266788	81	0.092115
51319	50451	70	20165	18767	60	745	849	0	896	1035	5	2673	2319	28	2846	2660	32	85428	85075	61	0.0933432
397736	278981	141	274297	211510	140	9098	6349	49	14309	9861	73	29670	20942	120	40595	27463	129	1.04858e+06	786116	139	0.0945714
77186	72258	81	37474	33385	84	1016	986	0	1621	1398	16	3220	2726	34	4611	3616	44	137434	115454	95	0.0945714
56655	57760	73	24151	24954	54	727	855	0	918	1103	15	2413	2585	28	3069	3114	30	87571	88885	69	0.0945714
57838	57273	76	28002	27911	73	681	648	0	1257	1061	6	2611	2442	29	3665	3478	32	88908	86873	68	0.0945714
64923	64122	77	21521	21515	59	619	586	0	1059	1090	8	2702	2891	28	3654	3587	33	95783	96284	74	0.0957996
164660	138040	108	64687	54967	90	2266	1952	25	4636	3699	43	10459	9137	61	11699	9390	64	409369	370753	90	0.0970278
155932	131894	93	56668	47070	92	2524	1760	30	3883	3297	38	7116	6370	45	10392	9277	54	266340	239875	89	0.098256
157409	142575	96	101468	92995	89	3798	3258	34	5432	5081	40	11958	10996	58	17103	15360	74	433906	388977	87	0.0994842
213362	171603	103	96924	80420	99	4283	3280	39	6301	5051	47	13452	11421	65	17650	13946	76	478374	390557	101	0.0994842
196170	174138	95	138816	127976	95	5337	5013	35	8302	7943	49	17627	16644	78	24419	22554	83	611116	532424	90	0.100712
65385	62299	79	19000	18417	54	795	783	0	1325	1299	14	2108	2124	23	3530	3587	31	90650	88974	72	0.101941
168566	135852	94	136220	119810	93	3136	2727	30	4917	4545	38	9535	8106	55	14741	12301	75	385920	335071	85	0.101941
151100	127693	102	83351	71359	93	2759	2630	28	3899	3323	41	7676	6774	50	11132	8882	63	284888	243232	107	0.101941
60509	59440	75	25305	25195	74	1112	1253	12	1759	1749	19	3028	2811	33	4566	4246	36	113384	113225	74	0.103169
73290	70094	86	20040	19689	58	1013	1008	2	1490	1555	18	3211	3029	33	4983	5020	38	132822	127490	79	0.103169
126553	112356	103	51725	46782	89	1292	988	0	2857	2591	28	6078	5138	46	6932	5860	50	257627	227948	104	0.103169
82010	78635	90	30495	29313	78	750	846	0	1075	967	0	3126	2850	31	4102	4645	29	124378	123415	78	0.104397
44875	43431	81	13770	13735	47	607	539	0	612	936	0	2269	2086	25	2143	2278	25	64856	62960	75	0.105625
93433	90325	81	49098	48120	79	1399	1297	15	1916	1987	26	4808	4344	40	5928	5377	41	163976	154060	77	0.106853
58547	55807	89	22433	22324	68	588	562	0	1077	1136	9	1650	1474	19	3175	3008	31	82838	83057	66	0.106853
44995	44859	80	13086	13022	46	632	773	0	528	812	0	1763	1953	22	2623	2818	28	63742	63940	72	0.10931
136892	117772	89	54376	46652	87	1828	1899	20	2519	2171	28	6100	5465	46	8595	6992	53	221356	195066	88	0.10931
181042	140141	97	67284	50777	95	1947	1471	25	4370	3671	38	10170	7718	59	11263	8964	58	384656	303423	96	0.110538
105477	98401	87	57769	53464	84	1214	1330	11	2958	2926	30	6601	5883	47	8160	7442	46	260359	244226	84	0.110538
188458	157949	113	58322	49887	93	2492	2085	29	4352	3354	39	9611	8598	54	13067	11490	65	358199	341766	94	0.110538
69775	67175	79	16380	15820	51	1008	1071	6	1987	1766	19	3032	3347	28	3798	3687	33	114139	113274	72	0.111766
41429	38315	63	18365	16456	59	788	727	0	527	897	0	2211	2057	25	3009	2494	34	82086	77145	75	0.111766
198861	163912	100	85947	70690	98	2525	2119	28	4692	3596	42	11002	9544	60	12607	10877	60	390292	341161	98	0.112994
153342	130957	93	78056	67989	91	2361	1750	28	3494	2977	34	8378	7315	49	10108	8951	59	278742	254009	89	0.114223
91023	87521	93	34223	33293	78	1112	782	0	1752	1708	22	4225	4091	38	4680	4423	38	180748	172228	78	0.115451
78160	72464	91	36391	33522	80	1072	923	0	1139	1364	12	2767	2746	29	4027	3514	37	107226	102374	78	0.115451
136421	126549	102	39100	37349	82	2280	2230	23	3685	3678	32	7690	7332	51	11237	10294	55	296393	281510	82	0.115451
133682	124623	87	46341	44414	83	1710	2018	19	2844	2173	31	5531	5579	41	7192	6656	46	193030	188393	79	0.115451
144451	114900	97	62432	50520	91	1303	998	0	3074	3055	32	7131	5965	47	8851	7499	54	310267	259831	89	0.115451
78932	71687	83	34485	29576	82	1006	814	0	1932	1552	26	3899	3531	36	5505	4798	43	157214	144443	76	0.117907
269916	189342	118	98631	66950	110	4344	3027	41	6243	4744	49	13495	9563	66	16224	11297	75	463679	334061	107	0.119135
77607	71295	86	42395	38098	81	1397	1282	12	2013	2070	23	3894	3409	36	5426	5176	39	150869	143766	76	0.119135
130162	122260	84	76001	71339	84	2288	1926	25	4599	4261	40	10490	9811	60	11337	10236	56	406867	372740	80	0.119135
93184	90249	82	35688	35417	78	1132	1039	6	3020	2967	29	5270	5053	40	5960	6034	39	213036	215171	75	0.119135
32688	34679	56	11661	12309	43	466	627	0	468	741	0	1274	1305	15	1867	1951	25	47302	50280	61	0.119135
276071	205465	123	149379	113871	123	5329	4038	40	7862	6418	48	17031	13032	73	22959	16885	86	605312	445490	113	0.120364
105033	96380	90	32322	29747	76	1364	1159	13	2396	1824	29	5919	5218	46	7121	6505	48	249284	233555	70	0.120364
110866	105400	82	46271	42247	83	1485	1479	17	3267	2812	33	5882	5353	43	6838	6120	49	248214	233382	77	0.120364
116654	104617	87	55816	49349	84	1327	1204	12	3851	3503	36	7510	6924	48	7524	7281	47	319748	293199	79	0.120364
123471	114864	85	56099	52687	84	1802	1877	20	3972	3429	37	7758	7231	47	8258	7531	49	323376	305147	80	0.121592
34468	34207	71	15114	14875	50	347	358	0	406	632	0	1185	1393	15	1244	1460	15	54304	54616	68	0.124048
132298	118821	96	50293	45252	85	1779	1389	18	4058	3494	35	8408	7867	48	8442	8333	51	333895	319702	83	0.124048
141758	125293	90	66139	59085	88	1576	1313	16	3069	2918	31	6416	6010	44	7700	7305	45	232773	217220	85	0.124048
77838	74768	82	25103	24577	72	948	1010	3	1512	1395	14	2854	2580	29	3971	4189	35	115206	110092	74	0.125276
47401	46689	74	15913	15854	51	566	613	0	603	986	0	2134	1956	22	3076	3082	30	77188	76704	70	0.126505
152872	140438	97	50489	44788	91	1798	1776	18	4550	4534	35	10355	9643	56	11994	11644	56	415507	389073	89	0.126505
143230	123477	90	52579	45694	88	1919	1404	20	2691	2721	27	5949	5224	43	8791	7586	56	231714	212560	105	0.126505
87051	85261	79	29210	29243	77	1107	1096	9	1760	2031	21	4740	4723	36	5578	5172	42	195131	192588	70	0.127733
45063	41511	84	19609	19151	55	389	321	0	1059	1158	8	1760	1898	21	2438	2264	27	64342	63550	68	0.127733
200369	156356	106	60614	49082	96	2471	1935	29	4916	4065	42	10768	8966	60	11708	9740	66	449143	385150	99	0.127733
46227	47727	68	21362	21306	58	441	674	0	952	867	0	2215	2275	25	3421	3109	37	85772	84641	69	0.127733
51302	51123	74	13692	13245	47	505	449	0	929	898	0	1697	1762	21	2599	2764	28	76941	74057	72	0.128961
295386	220720	136	255278	189618	134	10764	7410	53	16387	11625	81	33690	24081	119	45180	32975	124	1.04858e+06	877359	140	0.128961
67069	65357	84	34670	34569	76	670	739	0	1027	1261	11	3126	3247	31	3439	3623	32	102732	103069	63	0.130189
77166	72862	79	39537	37794	80	1118	1100	7	1576	1524	21	3256	3215	33	4346	4340	33	125764	123342	78	0.130189
109040	101165	86	46248	42817	84	1340	1064	9	2306	1918	26	3843	3441	37	6668	6261	44	172587	163278	82	0.130189
30579	29686	79	16745	16913	53	320	482	0	200	373	0	943	945	0	1362	1462	17	47653	47450	67	0.131417
123779	108906	96	50552	44854	86	2077	1910	22	3010	2819	28	6427	5845	46	8611	8248	52	248232	234635	86	0.131417
160201	140909	90	107741	97296	90	3033	2691	31	5835	5113	48	12428	11227	68	15395	13929	70	443220	381541	89	0.131417
141871	117592	107	56260	44227	107	2175	1784	22	3790	2502	39	7477	5760	52	9570	8208	60	264926	215616	107	0.131417
46509	47198	68	20168	20456	54	868	780	0	1255	1181	10	2020	2095	24	2766	2890	24	87043	85704	87	0.131417
218695	173242	104	88599	70404	98	2243	1853	26	5641	4576	46	12534	9917	64	13378	11089	62	525601	447577	97	0.132646
33096	31813	72	9773	9859	41	454	441	0	457	774	0	1212	1287	13	2018	1846	23	51607	52576	68	0.132646
171818	139353	95	89240	77438	91	2270	1722	31	3563	2814	38	7970	6423	50	10753	8831	55	280755	228636	84	0.132646
52582	49309	89	19195	16075	89	609	666	0	1134	1059	6	1929	1719	20	2322	2230	23	81904	68028	89	0.132646
154352	141911	96	70432	65520	89	2424	2290	26	3831	3368	37	7240	6542	49	10240	8311	54	261677	224621	83	0.133874
152621	123946	103	49280	40846	93	2020	1574	22	2957	2567	30	6414	5444	44	8210	6768	50	222633	194624	94	0.133874
53238	52077	83	18239	17840	64	579	611	0	1404	1330	15	1999	2312	22	2752	2451	30	76925	77190	89	0.133874
135256	125796	91	70474	66165	86	2163	1979	26	3371	3266	30	7351	6768	46	11047	10028	57	282539	261231	87	0.135102
92129	83107	94	31193	27833	82	1248	1176	10	2141	1967	23	4313	4018	38	6283	5506	47	167070	157283	98	0.135102
132003	109957	106	49697	40905	90	2106	1496	26	2924	2550	31	6731	5651	49	9015	7383	51	240634	204843	106	0.135102
212409	171026	119	108718	91606	102	3949	3567	34	6634	5136	47	13495	11297	69	17910	15571	75	479754	397993	102	0.13633
45269	44061	77	22882	22667	68	701	883	0	1210	1260	11	1699	1678	19	2623	2145	29	65180	65126	73	0.137558
150316	139192	89	65378	61118	86	2139	1939	24	4530	4460	39	10608	10486	55	11997	11460	59	438364	415438	89	0.137558
63354	60361	80	31558	29211	78	738	655	0	1255	1103	7	2528	2490	27	3886	3744	34	100383	93276	64	0.138787
148731	133052	105	99823	91229	89	2887	2411	28	4898	4159	44	9322	8214	52	11250	10188	56	334378	308231	89	0.138787
147580	123688	97	61522	50989	90	1967	1569	18	3271	2835	33	7730	6695	50	9237	7744	54	319643	278288	90	0.138787
43697	44403	66	19035	19265	53	511	578	0	548	765	0	1704	1936	21	2282	2469	25	71040	68565	72	0.138787
56761	57208	74	22073	21865	60	934	999	0	1211	1307	12	2432	2210	26	3355	3192	33	91559	89662	67	0.140015
160611	137335	97	61921	52337	92	1784	1705	20	3041	2918	33	8121	7076	52	7946	7256	47	311543	280282	94	0.140015
159084	126989	101	58948	47472	94	1955	1680	22	3508	2717	36	6905	5788	46	9823	7877	59	249555	201609	94	0.142471
52671	50730	77	24099	22992	62	759	818	0	1055	1009	2	1917	1762	25	3210	2816	33	83218	83735	65	0.142471
183405	148161	95	61123	47838	92	2927	2224	32	4558	3708	40	9399	8041	55	14248	12304	66	391767	343865	98	0.142471
104550	94692	86	46482	42363	83	1364	1082	9	2769	2391	29	5217	4778	40	5992	5578	43	198620	183952	86	0.143699
57890	56836	77	14121	14093	48	639	801	0	1385	1306	12	2805	2368	30	2843	3211	29	90557	87425	75	0.146156
67049	59497	88	26958	24518	78	950	920	0	1438	1147	8	2861	2622	32	4225	4178	37	118485	113238	78	0.146156
72481	70705	82	39097	37500	77	1300	1337	14	1981	1649	23	3982	3752	37	5980	5785	42	142503	137589	78	0.147384
110148	107611	87	45664	44935	79	1277	1252	16	2908	2466	32	6190	6123	43	7630	7339	47	264427	252393	79	0.147384
68298	69341	77	31658	31848	75	549	534	0	1230	1194	12	2858	2946	30	3831	3996	34	108899	107844	75	0.147384
58034	56306	79	23457	23126	60	665	713	0	1301	1081	12	2178	2152	23	3263	3303	30	84156	81167	79	0.147384
47135	45692	74	15199	15338	48	747	691	0	1576	1636	17	2665	2744	27	3474	3368	32	107967	108107	75	0.147384
125573	112441	102	52931	47730	85	1265	1212	10	3031	3036	31	6984	7022	43	8418	7984	55	296444	275524	86	0.148612
51404	50832	75	23215	23008	72	531	416	0	1127	1141	8	2626	2582	28	3413	3728	30	100279	95865	76	0.14984
146403	136126	90	71418	67183	86	2337	2150	24	4753	4051	39	10105	10360	51	11526	10228	56	375662	350005	90	0.152297
83800	79743	81	30145	29276	77	1167	1283	13	1908	2113	26	4320	4233	36	6062	6006	45	146204	141204	73	0.152297
148615	134324	90	76714	70427	87	2153	1838	24	3774	3442	37	8883	8253	53	9785	8491	58	344750	327655	85	0.152297
72168	70046	80	31150	29383	78	819	665	0	1596	1342	20	3039	2982	31	4154	4272	36	111894	111560	75	0.152297
111728	105505	93	41715	39740	81	1169	1064	7	2921	2317	32	5999	5485	40	5293	4852	40	199796	187849	80	0.153525
58878	55758	78	27996	25808	78	560	662	0	1074	1333	14	2432	2546	26	3739	3684	34	98663	90249	75	0.153525
106672	95573	87	44696	40408	83	1357	1335	15	2561	2374	25	4722	4144	38	6554	6339	43	179102	169893	79	0.154753
84657	79709	80	27644	26199	78	992	930	0	1696	1361	18	2907	2479	30	4532	4259	37	119127	110957	73	0.154753
170562	146430	93	123619	109205	93	3317	2606	34	5444	4544	47	10428	8899	62	15071	12698	70	365000	302772	86	0.154753
54823	53259	76	19942	19432	56	580	715	0	1084	916	0	2355	2309	25	2958	2799	29	81345	78610	70	0.158438
134979	121401	90	70360	65010	86	2010	1934	23	2879	2991	28	7324	7069	47	9213	8916	56	269498	262072	80	0.158438
150720	133758	93	78514	71488	90	2166	1870	25	3616	3016	35	8110	7377	47	9903	8246	61	276997	253369	87	0.159666
222366	181022	107	92618	76639	103	2822	2343	29	4650	4401	43	13091	11375	64	15184	13193	71	532476	479983	99	0.160894
114678	108978	85	73374	70413	84	1756	1633	20	2844	2492	29	5776	5118	45	7507	6806	48	204927	188615	73	0.160894
201952	161681	96	90614	72745	95	2346	1787	28	5649	4551	42	13147	10708	70	14629	12513	68	528523	460892	94	0.160894
178062	154026	93	71834	65168	90	2570	2388	27	3846	3303	33	8215	7640	47	10724	9960	55	301724	270618	83	0.162122
145024	138032	97	62529	60035	85	2053	1820	23	4853	4327	42	10472	9545	57	11974	11431	60	409845	382045	83	0.162122
41135	39475	72	17870	18011	51	397	395	0	550	974	0	1469	1612	18	1973	2229	21	61710	63188	65	0.162122
123593	104150	92	45996	37444	89	1811	1221	23	2381	1953	28	5104	4416	43	6653	5445	50	183431	157268	82	0.163351
122251	109600	90	39362	34754	85	1822	1724	20	3172	2635	28	6253	5551	45	7973	7235	52	224826	211856	84	0.164579
185160	165181	94	74769	65851	94	3168	2862	30	4870	4582	39	9989	8910	57	14042	13193	67	366459	330805	89	0.164579
166828	136773	98	79784	67222	93	2085	1618	25	3465	2608	37	6667	5434	47	9591	7668	52	266558	230049	90	0.165807
73566	66848	81	34256	30031	82	1022	913	0	1913	1946	20	4006	3475	37	5759	5052	44	141312	127838	82	0.168263
212936	176559	114	80514	67326	96	3083	2570	28	4059	3876	40	9169	8409	54	14208	12368	68	385209	354803	93	0.169492
32409	32706	61	14966	15019	48	173	253	0	557	557	0	1311	1371	14	1735	1741	22	48186	50792	61	0.17072
121703	107809	87	59712	53444	86	1825	1560	22	2328	2356	29	5734	5120	43	7277	6755	47	209941	196040	85	0.17072
47634	45711	75	14685	14695	47	571	350	0	451	839	0	2248	2173	24	2254	2191	24	80348	78632	70	0.171948
170130	153204	97	77166	71111	90	2921	2661	29	3580	3496	34	10196	9349	56	12608	11699	58	344264	321133	86	0.171948
243858	190628	107	106537	83082	105	4133	3128	37	6618	5459	46	12760	10703	63	15853	12830	71	455049	370689	104	0.171948
81991	80579	78	32932	32352	76	1503	1371	15	1572	1590	21	4610	4210	37	5720	5292	41	172268	169589	70	0.173176
70411	65399	94	32703	29877	82	1260	1220	10	2049	1810	23	4056	3760	34	5205	4841	38	150240	136438	94	0.173176
119690	101412	98	52660	46034	87	1101	1040	7	2606	2020	28	6583	5807	47	7154	6557	49	265399	235040	86	0.173176
53811	54429	75	19938	19601	61	549	482	0	522	1077	6	2417	1988	27	3275	3169	32	80854	80262	67	0.173176
158293	143672	98	66701	63367	87	2201	1935	24	4015	3682	38	8706	8078	49	11367	10490	61	321738	309120	86	0.174404
153149	123524	107	59654	49002	91	2413	2069	26	2893	2317	30	5425	4545	43	7002	5468	51	214217	176580	91	0.175633
248249	177878	107	93041	67044	104	3712	2904	36	5691	4372	45	12974	10039	61	18523	14072	71	466663	358407	104	0.175633
40922	42516	64	12100	12335	43	878	733	0	841	1147	10	2287	2374	25	3309	3205	32	83440	88412	70	0.175633
218412	163848	105	96901	74218	100	3380	2599	33	5523	4581	45	13392	10980	69	17756	14116	77	456195	376255	94	0.176861
169177	139835	95	68284	55872	92	1961	1684	24	4321	3391	40	8988	7305	55	10454	8463	58	380267	312492	84	0.176861
103693	94754	85	32968	30020	81	1531	1504	17	2115	1744	24	5025	4380	40	6680	6569	45	177336	166135	80	0.178089
120093	111287	88	72927	68258	85	1706	1550	18	3320	2764	33	6808	6359	44	8663	8575	49	242406	236957	85	0.178089
186360	169871	94	61188	57655	92	2939	2762	28	4970	4382	39	11263	9907	59	14554	13585	65	399213	366509	96	0.179317
304786	219813	115	232714	168770	115	8057	5807	50	13841	10738	65	28273	21605	105	39471	30384	107	1.00166e+06	778140	117	0.179317
189656	173545	90	75241	69062	87	3216	2764	31	5916	6270	41	15033	14128	65	17054	15510	68	619277	587523	85	0.179317
211358	161367	103	91157	70884	99	2144	1734	24	4292	3005	42	9895	7385	54	9605	7806	60	370410	292056	100	0.180545
156282	127712	96	70229	57595	94	2537	2088	26	3008	2841	34	6956	5799	49	8449	6779	51	238606	208769	91	0.180545
47377	45783	76	13275	13270	47	689	519	0	1279	1218	14	2082	1982	23	3231	3224	30	84970	82504	76	0.181774
232523	173061	104	94627	71105	104	3614	2658	36	5426	3944	50	12662	9785	64	17242	13762	74	451466	378231	105	0.181774
51624	47507	81	20954	20699	59	605	737	0	1246	1101	6	2058	2260	21	2596	2565	28	74762	75328	74	0.183002
168166	145577	96	122673	109144	92	3833	3485	35	5732	5159	41	12257	10117	65	16313	13762	75	441561	367870	91	0.183002
258742	162185	127	99488	62937	112	3754	2340	39	6072	4000	48	12626	8231	66	16318	10498	77	440336	289769	114	0.185458
103131	98001	83	40358	38677	80	1324	1211	12	2560	2410	28	4994	5272	37	5964	5834	45	226989	215158	80	0.186686
110293	106405	82	43598	41884	82	1347	1168	11	2132	2304	26	5918	6037	42	6484	6992	40	256921	248669	84	0.186686
178461	143870	94	62692	49729	92	2429	1946	26	3846	3211	37	9516	8245	56	10992	8326	58	415201	348416	93	0.186686
128931	112200	94	48975	42423	88	1600	1320	18	2204	2084	30	5430	4618	42	7386	6237	51	200046	179462	87	0.187915
66990	64269	85	25003	24116	75	563	704	0	1182	1165	11	2554	2616	27	3830	4088	35	106850	101237	76	0.189143
132740	120587	87	57157	51571	85	1500	1333	16	3011	2771	35	7706	7248	45	8131	7328	48	310523	291490	82	0.190371
81571	79039	78	31769	30728	78	1239	1144	9	2044	2071	22	4396	4549	36	6191	5481	45	150299	142078	75	0.191599
28421	28217	66	13625	13479	46	313	413	0	259	504	0	1116	1270	12	1522	1154	15	50115	52830	61	0.191599
66783	65305	85	29572	29040	75	853	961	0	961	1140	9	2995	2782	30	4397	4492	36	110395	107312	68	0.191599
76773	67488	86	37562	32823	82	916	941	0	1745	1185	12	3434	3161	35	4757	4041	43	133168	121838	78	0.192827
300520	197195	137	132677	86309	132	4824	2741	45	8411	5531	53	17370	12055	83	24014	16119	86	632551	431312	130	0.195284
37735	38690	64	23156	23742	56	808	758	0	1095	1257	13	2130	2053	23	3094	3445	29	78071	77282	61	0.195284
92269	89878	82	25170	24587	62	1092	933	0	2388	2441	27	4306	4530	35	6938	6480	43	176439	174972	73	0.195284
63076	62823	75	17015	17217	49	934	890	0	826	1070	6	2642	2423	28	3408	3180	33	88659	85466	69	0.195284
64805	62585	81	13875	13732	48	1213	1090	9	1973	1908	23	2956	2735	31	5188	5285	44	113784	109192	72	0.196512
141226	131976	94	70653	66681	87	2162	2158	24	4230	3710	40	9083	8451	51	10226	8880	55	376114	343492	76	0.196512
101655	97402	86	58435	57036	82	1142	1128	7	2607	2494	24	3907	3909	33	5820	5384	40	138176	132094	75	0.19774
97807	91856	87	37571	36106	79	1190	1311	11	2752	2928	26	5758	5717	41	6215	6457	41	227490	223899	80	0.19774
269927	187068	111	116982	87148	108	3162	2447	32	6907	4880	47	15373	10778	69	18123	13170	82	571196	420958	105	0.198968
28775	28815	64	14427	14385	49	286	358	0	659	459	0	1304	1379	16	1252	1469	14	51684	53784	62	0.201425
68540	62993	81	30575	27789	79	1173	1323	12	1761	1854	20	3800	3551	36	5147	4675	43	156315	145918	79	0.203881
198386	155173	100	88205	66928	98	3436	2526	36	5559	4500	43	10911	8137	62	14429	10921	70	368576	278256	95	0.203881
49650	51357	73	16005	16061	49	689	772	0	1360	1021	5	1939	2012	23	3164	2941	33	78237	76501	68	0.203881
125390	112919	89	53444	48491	85	1428	1357	16	1959	2090	27	5412	4728	43	7421	6424	51	195194	169118	76	0.203881
148736	130547	99	76670	66913	89	1947	1578	23	3166	3246	31	7255	6163	47	8771	8077	53	236415	219427	86	0.206338
47548	47228	73	20805	20626	60	704	682	0	998	1097	6	1992	2035	24	3002	3265	30	79279	80064	73	0.207566
59251	61696	65	37884	37940	76	906	950	0	1333	1536	17	3592	3491	35	4406	4483	37	118203	116878	65	0.208794
206562	164987	101	91295	73055	99	3122	2127	36	4211	3774	42	10247	8529	57	11208	8915	65	363798	307288	96	0.21125
175423	147183	96	96229	80914	93	2865	2379	30	4216	3741	36	8441	7489	50	11190	10330	61	301724	272417	86	0.21125
154190	142253	87	69035	62882	88	1729	1662	18	4185	3510	37	10068	8785	56	10207	9288	60	378233	339849	81	0.212479
134002	123322	89	61645	58058	85	1747	1576	18	3598	3285	32	8368	7997	48	9260	8821	53	340691	320242	84	0.212479
76822	70607	81	27092	25053	77	1008	889	0	1718	1879	21	4206	4136	35	5934	5570	40	166285	162187	74	0.213707
52418	50546	76	21527	21122	59	653	547	0	1046	1222	10	1932	1905	22	2600	2632	28	71836	70437	65	0.213707
58391	57424	79	27410	27451	74	720	635	0	1385	1402	15	2315	2356	26	2410	2685	26	92750	94495	67	0.213707
52008	50584	78	20823	20602	63	488	563	0	1119	1360	13	2537	2706	27	4333	4581	34	114460	119212	69	0.214935
146585	132801	90	58921	54591	87	2548	2256	28	3448	3294	32	7468	6978	48	10190	9836	53	274758	261124	85	0.214935
211051	185146	98	107924	96887	96	5502	5059	37	7793	6803	50	17415	15217	72	23558	20463	87	610203	531557	96	0.214935
38664	39339	74	15879	16248	48	565	544	0	470	459	0	1613	1650	19	2141	2330	23	56514	55551	67	0.214935
124451	117568	88	68346	64866	83	2078	1881	23	3099	2867	28	7769	7140	49	8571	8485	52	323687	305054	79	0.216163
117275	101451	90	42143	36623	85	1947	1863	19	1899	1683	21	5102	5141	38	6484	5753	45	181810	164116	81	0.216163
51091	50416	73	20999	20640	61	361	430	0	1125	1179	9	1620	1913	20	2863	2658	29	77041	76158	69	0.21862
112295	101681	101	43318	37973	85	1227	1016	5	2592	2441	28	4661	4105	39	6421	5648	52	180550	166505	84	0.21862
88055	80882	82	40331	36561	83	1228	1161	11	2108	1445	26	4166	3831	39	5173	4672	42	137161	128634	79	0.21862
187951	148331	100	78529	62269	95	2738	2078	31	3835	3155	36	8333	6273	53	11247	8698	61	300456	234078	84	0.219848
66690	61630	80	24782	22453	73	923	848	0	1349	1351	13	2857	2491	30	4254	3537	38	105180	102401	75	0.221076
19533	20294	53	10187	10361	43	167	157	0	640	542	0	917	993	0	1716	1814	23	43268	42737	62	0.221076
186747	153884	102	78805	65985	96	2522	1987	29	3666	3163	37	8354	7371	50	10398	8252	55	284708	252189	96	0.222304
92542	87040	89	36333	34179	80	1044	1031	4	1839	1997	20	4076	3742	38	5590	5541	42	136583	123812	77	0.222304
54084	52901	74	21180	20595	63	635	886	0	726	692	0	2085	1904	23	3408	3524	29	84910	87289	62	0.224761
215143	140691	115	101616	67316	111	3094	1904	37	4672	2764	55	9813	6274	74	13797	7940	83	355656	213989	110	0.225989
134677	127681	86	51775	49178	84	1889	1599	22	2736	2750	29	6941	6593	45	9945	8982	60	253984	241835	87	0.225989
173738	157083	91	98196	89815	90	2484	2193	27	5091	4899	43	12635	11778	63	16123	14184	79	538501	490705	107	0.225989
71649	73691	66	28602	28689	62	1124	1304	11	1514	1339	13	3476	3528	33	5099	5156	38	117910	120001	71	0.225989
148197	137494	91	115916	108561	87	2954	2962	28	6253	5923	45	13855	12973	66	15139	13695	70	503716	443711	87	0.227217
216070	137526	134	90973	62569	130	2833	1629	20	5081	2920	58	10735	7071	84	13413	8095	94	383982	243186	132	0.228445
292559	210348	128	111715	80633	125	3882	2866	34	7498	5296	53	15518	11730	74	20792	16053	80	567502	448916	120	0.229673
56839	56881	76	21173	20722	59	825	755	0	1082	1065	6	1789	1663	21	2861	2908	30	74279	76210	58	0.229673
120378	108319	93	45449	40997	85	1269	1038	4	2793	2347	29	4812	4500	40	5653	4788	45	190162	170368	73	0.230901
55188	50431	78	31213	28708	76	746	885	0	1266	1000	1	3186	2815	34	3575	3664	33	98685	91670	71	0.230901
69495	69051	76	22996	22544	64	671	652	0	1143	1521	16	2429	2372	24	3001	3071	30	97667	99893	72	0.230901
148820	141680	87	87009	83618	87	2757	2589	28	5118	4705	40	9162	8533	53	13655	11669	65	328921	299454	82	0.23213
223586	173328	103	95174	72970	103	3182	2404	33	7151	4783	60	14826	11976	70	17631	13221	71	598812	499704	99	0.23213
135638	117596	96	57790	50515	90	1516	1363	16	3363	2924	33	7942	7189	52	7697	7575	48	294364	270048	81	0.234586
43486	42399	72	13624	13588	46	301	423	0	637	810	0	1776	1571	21	2514	2861	26	71922	68058	68	0.234586
217982	172753	108	89913	72418	99	3043	2408	32	4964	4281	45	10695	9340	55	14168	12507	64	385276	337356	91	0.234586
203179	157696	100	73607	56104	98	2070	1915	24	4697	3992	45	11647	9375	63	12244	9396	67	466775	382552	91	0.235814
158622	137283	107	76429	67133	90	2122	1825	23	3275	2978	32	9082	8424	59	10057	9205	52	371004	355480	83	0.237043
186968	159876	98	70931	60428	93	2476	2146	26	5333	5008	40	11305	10249	59	12114	11230	56	445177	418212	87	0.237043
98951	87711	91	36596	31887	84	1381	1191	14	1687	1523	19	4078	3786	36	5317	5164	38	147780	136793	75	0.238271
88429	86254	83	37368	36761	78	1126	1121	9	1716	1913	19	3477	3539	32	3744	3724	33	130811	124925	71	0.239499
198736	177466	95	88500	78805	93	4025	3466	35	5944	4949	47	12302	10566	65	16831	14051	78	409444	343000	85	0.240727
68930	61422	94	28806	24457	94	791	503	0	2580	2271	28	3761	2981	34	3388	2585	31	108446	85876	94	0.240727
53210	52831	72	22985	22155	58	703	677	0	1178	944	0	2381	2298	26	2915	2592	30	89655	86688	70	0.240727
51330	50388	80	23756	23890	62	622	379	0	936	967	0	1817	1689	24	2462	2725	26	84524	82128	67	0.240727
81688	71566	95	40264	36101	81	1199	880	0	1336	1483	15	3643	3110	35	5346	4858	46	135247	129855	74	0.241955
129850	117747	102	86593	79354	88	2984	2548	30	4515	3979	39	9767	8232	62	11538	9897	64	326729	290025	84	0.241955
114974	107308	85	51138	48369	83	1345	1490	14	2916	2737	28	6461	6036	46	8149	7557	51	271877	263124	81	0.243183
86200	82096	84	33439	31493	81	1005	1048	5	1524	1588	15	2834	2536	32	4713	4473	37	131826	122892	97	0.243183
160313	135981	92	67562	57459	91	1910	1635	19	4360	3572	41	9736	8304	59	10819	9630	58	399446	343641	93	0.24564
247838	213641	122	144200	125320	109	5437	4678	38	8748	7077	52	17310	15462	74	24319	20903	95	574500	498445	122	0.24564
15976	19758	40	10135	10330	43	324	223	0	288	333	0	634	838	0	1254	1398	13	39097	40634	54	0.246868
184536	113171	130	81409	48273	129	2004	988	0	4003	2736	39	8776	5712	78	9680	5936	91	329797	231686	127	0.246868
244870	176537	112	95902	72198	106	3095	2472	35	4892	3625	45	10319	7324	66	13548	9705	74	356369	262711	103	0.246868
43032	45020	72	14787	15225	45	466	484	0	733	757	0	1567	1647	22	2303	2034	26	66610	66543	68	0.246868
107503	96802	89	38667	34825	81	1764	1501	21	2359	1815	28	4604	4453	37	6085	5541	42	175427	163009	77	0.248096
54892	48806	81	31391	27829	77	830	815	0	1195	1022	4	2124	1915	27	3565	2952	35	89237	80863	71	0.248096
33886	32095	75	9368	9373	41	236	199	0	741	504	0	1329	1448	15	1625	1541	20	54105	55688	64	0.248096
95302	92760	82	47320	46736	79	1158	1171	10	2384	2256	23	5580	5632	41	6137	5630	43	219497	213767	74	0.248096
158474	131315	94	57812	48973	92	2360	2086	27	3727	3138	35	6904	5845	50	11032	8603	63	278879	232890	88	0.248096
173474	133999	100	60843	47236	93	3026	2098	32	3988	2616	39	7325	5623	50	10631	7725	66	275987	218885	89	0.249324
92694	90805	91	43879	42881	79	1144	1153	10	2717	2081	29	5791	4896	44	6292	6078	43	198950	193432	75	0.250553
123186	113128	89	43137	39527	82	1540	1475	20	3098	2846	29	6526	6071	44	7422	7418	44	276498	267484	81	0.250553
59825	60866	71	30218	29924	75	757	1007	2	1036	1183	10	2284	2408	26	3648	3630	32	85744	86480	71	0.250553
84054	82891	82	52249	51589	79	907	1072	7	1313	1586	19	3673	3897	32	5155	5103	39	137198	129093	69	0.253009
150177	135740	92	40730	37277	85	1995	1732	22	3188	2685	29	6851	6273	47	9990	9093	54	265497	247300	84	0.253009
109965	93457	87	116787	107065	88	4148	3426	34	8946	7960	56	19437	17860	77	30105	27996	78	809891	724195	87	0.253009
194568	166188	103	87856	75930	94	2289	2059	27	4190	3456	38	10057	8373	60	11290	9433	65	418263	345220	82	0.253009
156563	142844	91	81508	77398	89	2132	2206	21	4324	4451	34	11249	10892	60	11921	11604	62	448059	421332	85	0.254237
180691	162898	93	71385	65456	89	2930	2609	28	4647	3636	41	10193	8815	59	13449	10909	71	353496	299340	80	0.254237
47210	48195	66	19333	19337	51	628	560	0	464	561	0	2389	2289	24	2846	3172	29	85155	87493	66	0.254237
164344	143462	94	59895	52738	89	2139	2010	25	4395	3964	38	7919	7062	48	9859	8815	52	269197	253073	87	0.256694
254955	191077	108	105733	81137	105	3107	2440	32	7772	5904	57	16248	12887	75	17463	13743	79	640347	535199	103	0.256694
64660	63344	79	17537	17484	49	809	755	0	1482	1303	13	2733	2798	29	3513	3399	35	93465	93120	72	0.256694
58159	55300	88	29453	29135	75	732	652	0	1188	886	0	2185	2217	24	3130	3154	30	81206	81674	72	0.257922
150720	130365	92	53095	45166	89	1738	1656	17	3072	2687	33	7753	6767	53	8377	7558	49	325417	298087	88	0.257922
38910	39535	61	20457	20421	60	350	430	0	879	898	0	1508	1529	18	2279	2425	24	59861	58686	67	0.25915
77682	69365	96	38624	34999	96	751	621	0	1882	1746	19	2851	2233	28	3746	3422	35	118969	98026	96	0.25915
82486	79557	81	39698	38629	78	1045	1040	5	1700	1669	19	3295	3090	32	4223	4066	35	115360	113958	77	0.261606
68188	65366	85	29427	27893	77	979	1005	1	1984	1622	17	2701	2477	29	3776	3602	39	95348	93619	62	0.262835
69664	67916	79	27974	26913	76	759	659	0	1273	1249	16	2754	2738	28	3529	3520	34	103470	102190	71	0.264063
70251	69946	77	31658	31362	76	513	654	0	1536	1771	19	3423	3411	32	4106	3990	36	131951	126759	75	0.264063
40555	42220	69	15793	16051	49	252	401	0	317	354	0	1262	1337	15	1858	1988	21	62715	62287	65	0.265291
98255	88679	83	36488	32721	82	1115	1085	6	2403	1818	29	5364	4517	42	4834	4451	40	188679	179841	77	0.265291
251169	176861	110	111525	75968	108	3728	2819	36	5942	4349	46	12253	8903	66	17321	13103	82	483219	356956	109	0.266519
94798	91275	87	51954	50142	80	1466	1434	18	2049	2174	23	4460	4206	37	5668	5766	40	165470	162709	74	0.266519
88375	86527	79	38333	36867	79	1628	1452	15	1794	1537	19	3575	3652	33	5572	5609	40	142455	134242	72	0.266519
101815	95798	84	31782	30101	80	1531	1446	16	2542	2154	27	5063	4941	37	6973	6876	40	177605	170708	76	0.267747
128928	114013	89	46783	40895	87	2225	2052	25	2856	2675	30	7002	6443	48	8581	7861	46	232895	219277	82	0.270204
168732	146529	100	80531	70189	94	2599	2156	28	4988	4479	39	10316	8972	55	12101	10028	63	347019	307716	88	0.270204
65385	63488	79	31493	31159	76	314	461	0	1227	1279	16	2410	2244	27	3211	3434	30	82499	83001	70	0.27266
86568	80352	84	35690	32857	82	1408	1286	13	1612	1616	17	3967	4000	34	5333	5435	41	143115	138896	70	0.27266
142438	124961	90	61456	53726	88	1874	1732	21	2868	3101	31	7019	6699	46	8124	7730	45	265592	247331	81	0.273888
124647	118645	83	74401	69337	85	1711	1195	16	2898	2414	30	6185	5660	45	6318	6206	42	213114	209482	76	0.273888
125619	108731	93	43848	38108	87	2017	1852	23	2632	2239	27	5644	5051	45	9461	8289	60	231138	202436	71	0.273888
114218	107767	88	45613	43799	82	1407	1408	15	2436	2191	29	5451	5003	42	6635	6501	45	189861	175276	72	0.275117
82412	80275	85	45188	44636	78	672	644	0	1886	1933	19	3269	3282	33	4503	4611	35	127284	130977	57	0.275117
27802	26606	72	10150	9955	44	359	345	0	844	961	0	1169	1349	13	1451	1417	17	40403	42046	56	0.276345
170122	146112	97	98909	86770	95	2884	2555	28	4247	3547	37	10737	9462	55	15128	12842	77	367708	333325	89	0.278801
59793	58674	74	25149	24975	66	838	975	0	1097	1121	9	2485	2508	27	3322	3330	32	95941	90892	71	0.280029
145087	126204	100	58718	50542	90	2454	2162	26	3209	2870	31	6950	6230	47	9998	8976	51	241496	218491	87	0.280029
176523	146516	93	57772	47954	92	2802	2152	28	4046	2912	37	8127	7247	49	10710	9153	59	276352	252654	87	0.282486
163162	141526	108	66966	60122	89	2419	2342	24	3931	3263	39	8723	7658	51	12370	10887	61	305783	267704	89	0.283714
39028	39916	72	22742	23000	66	372	209	0	1281	1109	8	1450	1532	16	1787	1658	22	50484	51085	61	0.283714
47711	47605	71	12585	12902	44	706	595	0	1142	1183	9	2347	2406	26	2919	2765	30	77480	74774	69	0.283714
144786	123182	93	62006	52983	88	2373	1979	26	3377	3383	30	7331	6455	51	9381	8696	57	263591	243758	87	0.287399
91929	86793	82	45280	41497	84	1120	1120	9	1844	1696	22	3865	3466	35	4597	4243	40	135783	120223	73	0.288627
138676	129399	88	53038	49920	83	1757	1597	20	1874	2256	23	5745	4811	44	8056	7327	52	204925	191121	78	0.289855
125067	115266	87	50776	45741	84	1846	1461	19	4414	4032	36	9553	9279	51	11176	9955	60	362733	336741	80	0.289855
198494	174452	96	86980	77593	92	3296	3110	28	7220	6371	50	15038	14198	65	15799	14970	78	594234	555959	84	0.289855
133031	121237	93	66459	61856	86	1703	1661	20	3647	3509	32	8746	8287	53	10274	9315	62	353684	345667	83	0.292311
347870	262787	140	171259	132142	139	8205	6065	46	13456	10618	61	25809	19877	104	36813	28350	126	917383	706654	136	0.292311
45715	43488	75	21401	21050	57	702	841	0	1259	1124	12	2024	2153	23	3452	3698	30	76170	76954	67	0.29354
59996	56637	79	23709	22838	75	733	933	0	1328	1316	14	2657	2394	28	4383	4226	39	107650	108106	71	0.294768
203413	158973	101	81168	63447	98	2615	2058	32	3648	2871	41	9112	7429	54	12322	10267	66	340915	279490	94	0.295996
34899	37299	48	14547	14740	48	298	258	0	288	515	0	1443	1525	17	1313	1622	14	61595	60426	62	0.295996
207864	151900	107	77982	57550	99	3166	2193	34	4003	2781	39	9345	6855	54	12522	9859	67	326055	252569	96	0.295996
192625	162591	92	92769	79915	93	2551	1986	27	4690	4242	42	11388	10019	60	12750	11112	60	467965	424358	90	0.297224
172648	141508	96	61982	49225	94	2757	1965	32	3499	3195	33	8479	7167	53	11663	9858	55	297489	246652	92	0.297224
45028	42407	78	21516	21081	59	895	770	0	1064	1081	7	1947	2073	23	3282	3170	32	82207	79577	69	0.297224
147197	139230	93	64210	60434	84	2165	2081	24	5148	4973	38	10849	10149	56	12424	11708	56	444340	425848	86	0.298452
249888	173239	117	101197	69854	111	3911	2767	38	4721	3438	44	12017	8320	66	16140	10633	74	450071	324111	109	0.298452
212193	168496	106	76450	60654	100	2946	2239	34	4467	3746	41	9319	7917	51	13621	10875	70	362521	319436	94	0.299681
21969	21995	60	13343	13770	46	386	521	0	4	500	0	875	865	0	1695	1739	22	40821	40155	59	0.299681
149626	133689	97	61884	54893	89	1917	1758	21	3374	2953	33	8603	7802	51	10439	9956	64	364213	340159	91	0.299681
46897	48747	73	24641	24620	62	487	412	0	920	967	0	2327	2224	24	3313	3260	35	79345	78461	66	0.300909
121623	116065	84	53102	50857	83	2004	2112	22	3357	3437	31	8450	8215	51	9460	9142	55	356575	340360	90	0.300909
202210	159951	101	78228	62161	96	2501	1900	29	4969	4008	39	11258	9458	62	11893	10246	60	453943	392282	96	0.300909
146350	129981	90	58041	51883	89	2026	1691	21	3294	3004	37	8259	7448	48	9536	8547	54	359563	330745	86	0.300909
183861	145050	99	75524	59191	95	1901	1715	22	4980	3623	42	9054	7035	59	10372	7370	60	358919	292784	88	0.300909
168025	143759	96	84509	72643	94	2336	1980	28	5024	4135	43	11255	9626	63	12250	10533	67	440952	377830	110	0.300909
194592	162582	103	78152	65864	96	2558	2179	28	4444	3990	41	10324	9427	60	11957	10252	57	440462	406745	92	0.302137
113833	103590	100	56299	51632	85	1234	1136	10	2980	2722	32	6054	5752	41	6453	6346	47	209028	199430	81	0.302137
157126	140398	95	122778	112774	91	2088	2084	22	4128	3621	35	8800	8001	55	9659	8631	51	339502	304994	85	0.303365
37623	37010	64	14500	14423	47	330	399	0	575	539	0	1550	1414	16	2510	2382	24	63612	61353	65	0.30705
139679	79946	110	43565	26362	105	1939	1267	14	2424	1658	18	5865	3756	59	9199	6778	64	233134	148630	102	0.309506
63696	56679	84	32474	29749	78	976	865	0	1081	1097	7	2285	2169	27	3415	3666	30	93554	87303	71	0.309506
47641	44881	87	16084	16198	50	496	357	0	687	882	0	1940	1691	25	2508	2503	27	74878	78832	68	0.309506
128347	114030	88	53348	46891	85	1638	1475	16	2935	2570	30	5254	4745	41	7726	6934	51	181997	167371	77	0.310734
70274	65632	84	26006	24585	77	857	695	0	1428	1384	14	2814	2784	30	3856	3885	34	108095	107373	68	0.310734
161435	134030	99	78973	66178	95	1973	1649	24	2910	2311	34	6405	5394	44	9288	7848	58	228236	205302	83	0.311963
222220	174859	104	105699	86782	102	5226	4252	39	6507	5325	44	14293	12681	64	18969	15326	79	522238	469990	94	0.311963
65784	63842	79	27220	26274	76	657	659	0	1572	1145	12	2767	2837	28	2732	2532	29	113036	109248	69	0.313191
207760	163486	113	106850	88407	104	2610	2151	27	4444	3734	42	11168	9058	58	14006	11284	70	393854	322069	121	0.313191
42544	44920	63	23861	24329	58	403	329	0	17	501	0	1749	1468	22	2204	2643	25	68400	70239	54	0.313191
187427	149155	101	78059	64562	96	2119	1825	22	4874	4028	41	9737	8330	53	10202	8366	61	343259	294515	89	0.315647
105355	100413	84	34325	30383	83	1646	1337	20	1993	1843	22	4806	4769	39	6356	6097	43	171728	157025	76	0.315647
177902	157333	99	67560	59891	90	3099	2782	30	5613	4585	50	13474	11829	65	15306	13270	72	521747	453965	88	0.316875
54686	52096	79	15626	15739	49	556	517	0	652	709	0	1939	1963	21	2516	2635	27	71965	71270	67	0.316875
125992	114206	95	61660	56079	86	1540	1604	16	2855	2787	29	7070	6359	47	8816	8998	49	302695	296401	80	0.316875
149385	127426	91	88082	78406	89	1793	1634	21	3363	3157	33	7883	7053	49	10149	8679	61	291047	261905	82	0.318104
277119	175082	119	114684	71881	116	5205	2843	47	6892	4639	52	14351	8786	74	20115	13295	89	526669	351733	112	0.318104
146994	128373	93	46809	39522	90	2130	1966	23	2355	2082	29	5855	5414	42	7319	6595	44	215055	199452	81	0.32056
156897	140018	97	89758	80192	90	3138	2669	30	4769	4635	36	10831	10012	55	13238	11967	65	386699	353707	90	0.323016
51737	52269	72	22035	22219	60	596	556	0	665	786	0	1968	1953	23	2872	2990	28	68665	70975	66	0.323016
106710	104587	83	51249	50223	80	1348	1194	12	1861	1979	23	4476	4208	37	5742	5481	41	156356	153397	77	0.324245
134843	124161	87	50058	43484	88	1750	1763	20	3312	3031	38	6799	6597	46	7545	6933	48	254865	237344	84	0.325473
19158	16636	74	10287	9327	57	340	266	0	447	441	0	1120	873	0	1202	912	0	42547	33085	74	0.325473
126017	118263	93	62811	60757	84	1620	1574	17	3585	3162	35	8318	7972	48	9666	8587	58	329025	302802	81	0.325473
177512	153662	95	111480	97028	93	3170	2798	30	5532	5057	41	12314	10388	59	14074	11953	65	413293	356343	92	0.326701
98365	95578	81	53865	52695	80	1469	1544	16	2349	2220	23	4650	4347	38	5930	5053	45	159094	154199	74	0.327929
105223	92511	84	40640	34413	86	1307	1101	11	2343	1779	25	4210	3426	39	6363	5901	45	180619	159170	84	0.329157
102493	99381	83	40395	39270	80	912	1009	2	2597	2430	30	5523	5406	40	7608	7081	47	233484	220230	81	0.329157
105897	87913	92	39214	31749	85	1480	1146	10	1554	1273	15	3653	2896	38	6335	5004	49	161429	132728	86	0.332842
41621	41733	64	17508	17248	51	458	565	0	666	499	0	1543	1586	19	1943	1982	21	63100	64143	68	0.33407
54579	53590	79	23589	23008	73	990	750	0	874	795	0	2145	2071	26	2952	3043	30	82150	81305	74	0.336527
231554	197318	101	147235	130059	99	4376	4074	35	7052	6053	51	15436	13914	68	18488	15490	70	556231	479711	99	0.336527
111078	102576	86	38148	35299	81	2175	1912	23	2545	2223	27	5367	5592	38	7263	7185	44	198287	194773	80	0.336527
56472	54577	80	16167	15993	51	602	499	0	1021	1008	2	2496	2336	29	3814	3851	31	95793	95596	75	0.337755
47187	48128	71	17713	17756	52	433	320	0	547	935	0	1583	1791	19	1893	2010	24	79758	79229	67	0.337755
194309	162527	98	74511	62460	95	3937	3304	34	5879	4816	46	11674	9483	60	16764	13176	82	431785	348439	100	0.337755
40738	37294	86	16065	14172	86	869	688	0	648	887	0	2004	1466	18	2425	1898	25	74170	56303	86	0.337755
149773	130159	90	99193	85860	92	1747	1725	20	3778	3730	34	7969	6576	55	8408	7540	48	291337	266965	91	0.337755
58493	58039	84	27051	26408	73	808	647	0	1492	1558	15	2863	2721	29	3243	3190	35	109310	109058	77	0.338983
43367	42199	86	16753	16610	51	294	286	0	728	737	0	1613	1612	20	2103	2088	25	65253	64002	67	0.340211
205142	169395	104	132059	111853	101	4668	3829	36	7242	6072	47	14416	12573	66	21025	17150	81	531140	453977	102	0.340211
121136	110967	92	54414	51378	83	1886	1858	18	2305	2184	24	5118	5388	37	8279	7380	49	194097	178288	83	0.341439
143711	124239	95	43619	37929	87	2026	1740	22	3272	3009	32	7270	6763	45	8940	7832	57	326553	291801	90	0.342668
155689	133732	106	82393	70895	108	3311	2695	30	5121	4450	43	10255	9166	60	14254	13420	60	375570	344805	90	0.343896
112604	105022	83	42400	39845	82	1455	1287	14	1790	2151	21	5296	4886	45	6865	6711	50	204749	190886	82	0.345124
120855	113856	88	51965	50132	84	2175	1869	22	2443	2592	24	5986	5780	43	8183	8781	47	221578	207917	82	0.346352
146535	137493	86	82151	76612	87	2866	2792	28	3751	3274	39	8235	7653	54	11793	9692	65	283898	250939	79	0.346352
61218	59148	78	25786	25598	74	794	840	0	1208	1252	11	2313	2283	25	3391	3231	33	88698	89251	75	0.34758
77070	73246	94	25748	24372	76	991	988	0	1521	1461	17	3679	3611	35	4849	4481	43	149960	150929	74	0.34758
119301	113898	83	53736	51881	82	1590	1560	19	3411	3014	34	6777	6427	46	8024	7283	48	288668	276289	79	0.34758
114486	99989	87	46861	40975	86	1201	1052	5	2740	2226	32	5221	4225	44	7071	6029	49	177378	150733	79	0.348809
122087	119057	86	92197	90029	84	2456	2354	27	4049	4042	37	10898	10273	57	12104	10463	63	427817	391010	76	0.348809
30276	31383	59	8349	8380	39	602	522	0	806	881	0	1419	1450	17	2444	2382	28	57244	57974	63	0.348809
61653	61347	91	24176	24064	68	587	578	0	1027	1126	9	2673	2696	28	3140	3110	31	99345	94588	77	0.348809
131935	125461	84	71885	69107	84	1776	1869	19	3768	3555	35	9186	8846	52	10616	10329	60	364662	344096	79	0.348809
173749	145089	101	67488	57150	91	2777	2494	30	4048	3381	37	9440	8476	55	11239	9802	64	312714	288429	85	0.350037
72310	70100	89	29592	28863	76	964	1039	4	1645	1422	20	4227	4118	36	5168	5098	38	151606	150322	69	0.350037
103899	89747	88	34166	28966	83	1192	1022	6	2109	2099	23	4922	4309	41	6923	5989	50	182267	165460	76	0.351265
135178	121692	92	65310	59891	86	1646	1385	18	3316	3248	32	6312	6026	45	8005	6983	52	232829	222972	82	0.351265
101227	97019	83	44202	43044	81	1220	1261	12	2576	2362	27	6176	6233	41	6514	5811	46	243238	234450	76	0.352493
116165	108881	89	34245	33083	80	2212	2297	23	3282	2751	33	6806	6176	46	9481	8743	55	230580	219193	79	0.353721
127828	106964	93	51433	43547	89	1820	1698	21	2365	1960	28	5885	5231	42	7647	6111	54	223284	203036	84	0.353721
182396	152732	99	88687	76231	95	3059	2562	30	5173	4178	39	10388	9191	55	14388	12972	66	376814	337631	86	0.353721
140621	123009	90	53047	45166	87	1692	1390	18	3300	2492	30	7402	6850	47	8654	7369	57	302983	281557	84	0.353721
126969	116681	87	80343	73963	87	2220	2187	24	4067	3938	38	8683	7866	52	11168	10449	59	294788	289526	79	0.35495
111179	108116	82	34319	33360	80	1454	1509	17	1914	1909	23	4620	4838	39	6624	6154	45	176182	166741	78	0.35495
165508	148459	93	80411	73884	90	2794	2457	29	5080	4807	40	11028	10052	57	14440	13002	68	373299	354005	87	0.35495
214691	163864	108	81389	61692	99	2459	2072	28	3806	3169	40	9279	7304	53	12786	10199	65	345605	288028	94	0.357406
54961	57091	73	26458	26420	72	934	776	0	1620	1353	20	2452	2571	27	3680	3547	34	94423	89438	66	0.357406
140592	123368	95	54430	47111	88	1624	1376	18	3211	2920	28	7760	6909	51	8356	7145	52	309941	284187	84	0.357406
217899	179486	98	235414	204571	99	6683	5102	44	11575	9801	62	24731	21004	87	30570	25567	86	856596	708364	93	0.357406
89162	87507	84	40536	39870	78	1365	1267	12	2667	2507	27	4446	4443	38	5991	5803	44	153709	155364	72	0.357406
51544	53227	72	11794	12540	42	361	460	0	-23	637	0	1786	1943	24	2516	2499	28	69291	70104	66	0.358634
171608	136018	93	89118	71258	93	2338	1996	26	4003	3100	41	8153	6288	51	10864	8793	66	284187	220122	86	0.358634
80861	78613	81	33886	34119	76	969	979	0	1217	1485	17	2899	2801	32	4012	3938	34	105973	106016	73	0.358634
377829	247310	162	244856	176672	151	9811	6547	51	15847	11085	80	32187	23585	122	45015	31685	145	1.04858e+06	805412	150	0.359862
100248	97370	91	25863	26081	60	1545	1601	20	3265	2991	31	8352	8034	50	10318	10234	55	345577	333573	81	0.359862
76814	72125	80	35422	30814	81	1175	1011	4	1833	1507	18	3642	3238	33	4794	3911	40	139462	129778	75	0.359862
75844	72614	93	35855	35177	76	1153	1186	12	1868	2050	19	4150	4116	35	6091	6479	39	159089	154994	76	0.359862
58803	58362	76	15524	15548	48	671	832	0	1441	1272	18	3033	2770	31	3952	3894	34	102884	99788	74	0.359862
27288	25772	70	13331	13244	47	585	370	0	141	370	0	1044	1214	11	1665	1793	19	44511	45489	65	0.361091
62102	60727	84	23888	23436	74	763	715	0	1148	1152	11	2172	2106	23	3253	2854	33	91667	91110	74	0.362319
354060	217596	154	178108	119352	145	5538	3500	46	10087	6495	59	20720	13196	79	25589	17205	100	783791	526987	147	0.362319
45876	47432	71	19272	19396	54	547	411	0	913	909	0	1751	1590	21	2422	2557	27	64082	63990	65	0.363547
60325	57102	84	16320	15652	51	1014	898	0	1320	1029	4	3201	3133	29	4387	4366	36	118948	117197	71	0.363547
75555	72469	80	31102	30165	77	820	808	0	1096	1160	11	2814	2877	29	4261	4153	36	114127	105662	80	0.364775
96292	92442	84	41867	39647	80	1169	1300	11	2561	2299	29	5245	5118	37	5164	5014	41	184140	177796	81	0.366003
69844	63869	82	27202	24175	80	917	882	0	1607	1242	14	3150	2864	34	4395	4114	40	117082	116915	76	0.367232
148663	113045	99	64457	49829	92	1999	1230	27	2094	1857	28	5906	4386	48	8019	6262	54	227174	183018	91	0.367232
129176	121269	97	74903	71937	85	1381	1438	15	3749	3666	37	7569	6734	45	8818	7650	56	298726	268690	84	0.36846
120501	112242	89	64472	61584	84	1991	1748	22	2938	2971	29	6868	5919	50	8887	8138	52	239716	211165	84	0.36846
143758	133481	89	37764	35659	84	2976	2808	29	4441	4650	38	10101	9798	52	12243	12159	60	337389	319017	84	0.369688
177520	159566	93	74656	66838	90	2543	2256	26	4734	4497	37	11034	10850	53	12348	11738	60	434928	415801	84	0.370916
107515	102319	95	41554	39939	81	1601	1363	17	2417	2517	30	5809	6019	41	7486	6878	46	255175	245682	85	0.373373
118633	102402	90	49095	40881	87	1649	1347	18	2678	2462	29	5516	4584	43	7339	6472	47	191973	173690	86	0.373373
64784	64203	90	24282	24015	71	852	701	0	1382	1117	9	2393	2368	26	3052	3242	31	89877	85342	74	0.374601
32884	33799	69	14696	14866	48	549	530	0	579	893	0	1206	1425	13	2122	2129	23	53682	53555	62	0.374601
142520	131448	91	69482	64129	88	2089	2039	24	3520	3690	31	7662	7318	47	10623	10046	57	279478	263234	88	0.377057
239386	211441	102	145456	129895	102	4608	3958	37	8149	7036	53	21431	18932	82	24147	20943	92	846216	720262	107	0.377057
179315	151766	97	138097	124462	93	2480	2062	25	4968	3936	38	10041	8534	59	11529	10215	60	345048	295362	95	0.379514
50532	50196	76	13862	14119	47	430	548	0	272	461	0	1966	1875	24	2302	1925	27	67801	64913	72	0.379514
92660	89128	93	27867	27162	77	978	1080	10	1912	2334	21	5488	5279	39	5654	5383	40	211832	203930	80	0.380742
233013	187115	101	118782	97558	99	3535	3061	32	6012	5199	43	14259	11527	61	15085	12889	71	576414	493100	99	0.380742
107390	103495	85	52451	51178	81	1285	1245	13	2870	2879	30	6274	6076	43	7348	6667	49	270634	258966	83	0.380742
190735	159045	115	124547	106612	112	3522	2896	34	6279	4975	47	14379	12260	69	16208	13956	73	564343	489970	115	0.380742
174837	149270	92	81058	70552	91	1932	1756	22	4222	3599	37	8053	7219	52	10275	9103	58	321738	293038	90	0.380742
147801	135726	88	56132	52696	85	3608	3470	30	4938	4875	40	11206	10315	60	14991	13635	68	388688	357612	84	0.38197
63444	63386	75	21877	21412	65	742	738	0	1535	1295	20	2661	2703	28	4035	3844	35	117000	114586	75	0.38197
186813	153196	97	61501	51077	95	2568	1909	29	3864	3097	35	8231	6941	53	11933	10154	62	322915	281828	93	0.383198
112126	107164	85	74302	72466	83	1638	1722	17	3708	3341	33	7873	7242	52	9688	9586	53	320135	306709	83	0.384426
84065	83153	78	37466	36967	76	1053	1211	12	1631	1636	20	3583	3448	33	4563	4944	35	141249	139437	75	0.384426
63566	58112	81	29244	26519	78	978	981	0	782	908	0	2791	2544	30	3824	3440	39	115283	109133	76	0.384426
143072	129368	85	47593	42570	85	1741	1783	20	3547	3125	36	9309	8794	52	8960	8491	48	360042	337362	84	0.384426
113807	107408	85	43628	41811	81	1878	1839	23	3105	2774	30	6337	5956	41	7651	7190	50	274970	264211	81	0.385655
24962	24384	65	12401	12480	47	170	84	0	438	396	0	1028	1148	9	1311	1117	11	44702	45331	56	0.385655
128633	114504	100	66508	60252	90	1767	1466	21	3688	3430	39	7164	6831	48	8487	8210	56	300401	272788	105	0.385655
96851	94252	85	60563	58671	80	1637	1648	18	2168	1935	25	5037	4860	41	6458	6550	42	181263	172703	70	0.386883
35574	35121	70	17110	17177	52	427	427	0	756	867	0	1296	1422	15	1532	1644	17	52767	54881	56	0.388111
143049	129906	88	95355	85453	88	2769	2544	27	4426	4007	38	8968	7646	54	11087	10508	58	319310	280482	82	0.388111
79926	67251	90	31178	26203	86	968	1122	8	1496	1328	15	3592	2954	37	4764	3696	42	131845	110391	99	0.388111
48288	47441	77	19836	19770	54	487	419	0	586	758	0	1923	1786	21	2331	2456	24	69041	69696	62	0.388111
107973	96030	92	60438	56154	84	2145	1913	23	3758	3397	36	8564	7930	54	10133	9535	56	304652	291363	81	0.388111
102108	95631	86	47662	45540	81	1242	1159	11	2318	2108	27	4890	4764	40	5956	5731	42	166668	156539	77	0.389339
85974	82408	96	32974	32048	79	836	835	0	2058	1757	20	3037	2920	32	4806	4514	39	122517	119404	69	0.389339
223587	179811	109	135699	112750	105	3977	3467	34	6879	5677	48	14487	11882	72	21454	17883	81	545388	453602	101	0.390567
305761	190995	123	122042	76070	118	5094	3295	46	8462	5647	57	19322	12507	93	26079	16920	107	663583	427997	115	0.390567
98152	91228	84	39771	35793	84	1831	1607	19	2363	2033	27	4971	4560	42	7416	6833	51	192277	175275	79	0.391796
159634	135202	95	94762	82398	94	2955	2928	28	5247	4235	42	10224	9185	57	13766	12302	65	380602	342615	86	0.391796
162246	147546	93	80013	74048	91	2408	2065	27	5317	5058	39	10742	10063	56	11985	11657	56	410863	384305	86	0.391796
40024	40560	72	13698	14023	45	591	724	0	313	561	0	1689	1869	19	2055	2204	22	60252	64195	61	0.391796
136516	128752	86	57250	54423	83	2169	1831	23	2854	2799	31	7052	6885	46	9673	8969	54	232497	217084	80	0.391796
110152	105267	83	60776	58210	82	1859	1867	19	3268	3339	30	7861	7663	47	8602	8571	52	330141	318489	78	0.391796
98440	88927	92	41063	36409	84	1550	1521	17	1608	1478	20	3207	2940	32	4981	4248	40	134511	128825	77	0.393024
53119	52222	86	26452	26146	74	545	603	0	848	1110	6	1771	1925	20	2395	2565	23	66896	67867	62	0.393024
269592	222034	115	159467	131532	113	4561	4078	35	8985	7726	53	20009	16286	83	23205	19560	86	751804	608675	112	0.394252
64562	63498	78	26883	26559	76	1172	965	0	1229	1186	12	2974	3173	28	4017	3533	35	112048	110529	70	0.39548
116923	106809	96	51240	47509	83	1346	1359	15	2889	2369	30	6225	5777	47	6876	5793	47	259594	245087	76	0.39548
189581	156560	100	83737	68540	96	2002	1760	23	3529	3237	40	9239	7588	56	10674	8959	53	331883	282245	89	0.39548
111856	91319	104	46320	36605	104	1542	974	0	3036	2060	34	5506	4528	45	7137	5617	50	207035	168203	104	0.39548
101856	99630	80	35210	34566	79	1387	1272	13	2725	2356	30	5839	6041	39	6981	6800	46	234264	228387	77	0.39548
157604	136483	93	100445	87545	94	2206	1990	26	3824	3211	36	7746	6500	50	10244	8453	62	282048	248310	91	0.39548
61867	56577	80	26431	24095	77	1071	842	0	1478	1573	20	3030	3094	30	3896	4002	33	102375	96275	74	0.396708
195874	157223	106	77778	61954	98	1827	1469	20	4336	3535	42	9982	8069	56	11401	9668	57	397876	331963	96	0.396708
33036	29954	81	12724	12414	47	585	498	0	355	515	0	1362	1279	17	1292	1475	16	49407	48409	61	0.396708
75243	72846	78	39247	37136	79	1056	941	0	1818	1252	23	3320	3397	33	4714	4286	38	118368	117898	73	0.396708
119405	107759	94	54061	49968	86	2088	1939	25	3176	2784	33	6404	6444	45	9200	9434	47	231957	224530	85	0.399165
66798	64057	82	38040	37166	77	1120	1234	11	1750	1822	23	3533	3811	32	4815	4578	38	132203	132788	77	0.400393
175230	145276	99	51779	42701	95	3015	2428	29	3179	2751	36	7969	7014	52	11295	9919	60	301079	269825	96	0.400393
59991	59930	74	26100	26251	67	685	716	0	1291	1136	9	2292	2105	27	2646	2677	28	92137	93435	75	0.401621
163514	137829	100	77917	67350	92	2712	2536	29	4302	3662	39	8874	8328	53	12284	10309	62	345493	313105	92	0.401621
178569	162152	92	98961	91140	93	3520	3261	31	4993	4785	39	10623	9929	55	13643	12285	61	387078	343793	93	0.401621
77767	77828	77	29359	28240	66	923	1086	8	1112	1399	14	3505	3265	34	4495	4135	40	128028	130044	76	0.401621
117431	112074	91	52493	50330	81	2324	2220	25	4277	4247	35	9876	9700	51	11045	9923	55	422567	403118	80	0.402849
117053	109402	88	35265	31922	84	1439	1217	18	2120	2705	27	7219	6797	46	7235	6599	45	281999	265950	85	0.402849
176013	154781	93	93611	84835	90	4061	3654	33	7116	6331	47	13233	11728	63	17223	15160	74	427326	373459	89	0.402849
62390	60659	82	35029	34409	75	531	563	0	967	1050	5	2541	2544	26	2519	2516	25	91956	88473	73	0.405306
143667	118015	92	81826	70181	90	2533	2399	26	3740	3546	36	8609	7776	54	11197	9410	63	312949	257407	91	0.405306
193461	158979	98	80046	65291	96	3013	2334	30	4729	3678	41	10018	9003	56	12588	11387	65	352187	314771	93	0.405306
123758	112834	87	57256	51721	85	1526	1381	17	2831	2572	32	6404	6302	43	7651	7032	44	261219	245223	84	0.406534
228122	191634	109	141654	120602	104	4442	3939	35	8098	6520	50	16446	13633	74	21631	17439	87	547834	448550	109	0.406534
134868	113364	91	47887	38874	90	2127	1872	23	3776	2884	39	6595	5572	47	10014	8403	54	248650	222763	87	0.407762
185760	154646	95	77649	64831	93	2405	1764	27	5333	4207	41	11429	9975	59	12045	9612	64	453224	402879	90	0.407762
71681	70251	78	22807	22453	70	885	838	0	1620	1428	18	2945	2995	29	4462	4041	38	98714	95772	75	0.407762
207632	161612	101	73819	55570	99	2463	1962	29	4539	3965	41	11166	8947	58	12787	9926	67	449717	366131	100	0.40899
347366	233038	147	142206	102177	145	7967	5501	49	11826	8847	60	25320	18251	95	34022	25416	108	881264	666149	143	0.40899
367633	251990	136	252090	176266	137	9034	6474	50	13908	9507	74	30100	22677	103	42160	30113	126	1.04858e+06	852933	132	0.40899
184253	154454	93	59893	51064	92	2309	2247	24	4901	4096	42	11447	9701	61	12139	10958	64	476169	416782	95	0.40899
66901	63820	77	26867	24397	70	1127	1238	10	950	1338	13	2545	2437	28	4041	3033	39	107252	102455	73	0.40899
95521	84275	88	37303	32839	82	1304	1001	1	1642	1658	19	3829	3332	37	5035	4345	40	140191	126508	77	0.40899
63635	66822	69	29218	28844	74	1126	1073	6	2511	2296	23	3617	3507	33	2702	3110	25	110623	106861	69	0.410219
162715	149655	100	83450	78084	88	2393	2336	27	6182	5920	42	13147	12446	63	14372	12468	69	508614	475868	91	0.411447
65993	61784	80	34628	33033	77	858	742	0	1244	1019	3	2129	2092	27	3480	3133	33	98479	94106	66	0.411447
151994	135321	94	63863	59147	89	2605	2293	28	4234	3937	37	9070	8343	57	10481	9658	52	344380	326836	89	0.411447
121404	110220	91	46673	42962	84	1968	1842	23	3404	3102	32	7712	7435	48	9153	7922	55	329509	294665	88	0.412675
232501	175926	108	90913	71042	105	4396	3788	35	6658	5907	44	13228	10577	67	19970	16360	80	485299	400355	106	0.412675
112079	106747	83	46206	44528	81	1763	1872	20	3252	3159	27	6748	6858	43	8306	8041	52	231285	214760	80	0.413903
136036	119677	89	48489	41804	90	2162	1715	24	3740	3519	37	8348	7914	56	8776	8301	48	345310	320789	91	0.415131
47290	48204	74	20493	20629	62	703	600	0	870	759	0	2029	2041	23	3120	2925	32	69819	67541	70	0.415131
60127	59069	77	30447	29799	75	884	1053	5	1282	1553	16	3029	3178	30	5069	5203	38	121200	118948	74	0.415131
78560	73503	82	30774	28113	80	984	1172	9	1391	1460	15	3805	3427	37	5009	5026	40	126669	120303	80	0.41636
159437	136576	93	71105	61627	90	2762	2747	28	4051	3494	36	7381	6384	49	9835	9225	51	256721	232837	92	0.41636
52865	50716	79	25173	25265	72	928	1149	8	1011	1240	14	3121	2992	30	4278	3867	40	105343	104374	69	0.41636
111899	105946	98	24217	23140	69	1404	1653	16	2762	2228	28	4628	4325	38	6668	6030	44	172711	164317	82	0.417588
244867	202769	111	181016	154942	111	6301	5393	41	8929	7544	50	19206	16416	78	25020	20119	90	656794	540889	113	0.418816
47541	46592	75	19913	19630	59	605	494	0	630	578	0	1702	1937	22	2433	2312	26	63183	65873	66	0.420044
29301	29012	62	14641	14628	47	389	372	0	330	475	0	1623	1858	20	2220	2403	25	62839	61960	69	0.420044
223193	172448	117	98282	77363	100	2585	2345	28	6461	5407	45	12109	9718	59	15720	12062	76	471751	383882	102	0.420044
54255	53667	75	21625	21030	62	827	664	0	1031	901	0	2015	2225	23	3308	2678	33	84350	84282	70	0.421272
273274	194237	125	102390	73912	117	3726	2450	39	6403	4423	51	13091	9381	68	19335	13797	79	495670	372637	117	0.422501
198773	180909	95	76968	69209	92	3492	3140	32	6681	6338	44	14842	13658	63	17355	15507	75	626690	580408	93	0.423729
165154	146887	93	79844	73683	89	2866	2638	27	4707	4465	37	10102	8959	57	13600	12298	64	370248	335888	86	0.423729
86088	77060	81	36539	31541	83	942	708	0	1587	1460	17	3552	3309	35	4424	3777	39	119446	106818	76	0.424957
197960	157297	104	87851	71575	96	3090	2451	32	5782	4342	50	11166	9517	61	15317	13173	68	394030	341607	92	0.424957
296636	233244	123	287502	239326	119	11151	9262	48	18266	14368	83	38190	30736	107	53345	42791	112	1.04858e+06	1.00355e+06	116	0.424957
163069	139164	92	62192	52313	90	2305	1991	27	3678	3230	33	7755	6505	50	10137	9359	52	266964	241832	82	0.424957
185203	154093	95	67759	55287	95	3407	2721	32	5665	4645	44	10185	8895	56	14924	13160	69	363702	323588	87	0.426185
186064	141145	98	66255	48913	97	2381	1662	26	4022	3271	41	10574	8275	60	11525	8251	64	441993	352102	95	0.426185
58419	57520	78	23207	22919	72	814	602	0	818	1191	8	2236	2018	25	2998	2722	32	81426	80504	58	0.427413
117133	94072	94	50415	40565	88	1480	1238	17	1647	1746	20	4530	3760	41	5930	4965	45	176173	144891	82	0.427413
241581	170709	116	105452	78404	107	3771	2487	39	5801	4155	50	11868	8817	64	17009	11898	77	448946	344220	104	0.427413
118994	108311	89	40096	34428	88	1616	1397	18	3031	2947	31	6606	5463	47	7839	6756	55	276437	249700	102	0.428642
128655	113685	93	54544	48437	87	1315	1143	10	3321	3124	32	7199	6419	48	7813	6719	51	285947	261704	75	0.428642
64011	56305	82	34120	30200	80	850	844	0	1413	1437	14	3070	2822	32	4512	4055	39	120972	108317	95	0.428642
97817	93219	83	38366	36657	80	1336	1333	16	2527	2212	33	5431	5742	36	6694	6058	45	222387	211158	80	0.432326
66282	64489	80	23018	22487	69	943	841	0	957	1420	12	2780	2778	29	3798	3804	36	99831	97588	73	0.433554
166222	140850	94	62144	52113	90	1701	1645	19	3599	3171	36	8238	7749	50	9554	8745	52	342284	322662	83	0.433554
131465	117435	88	49409	43989	86	1483	1453	15	2499	2611	28	6373	5889	44	7849	6990	52	237768	225215	83	0.434783
244336	186551	118	91666	71135	105	4824	3506	38	6883	6191	49	14882	12367	72	19954	15912	74	532115	458332	105	0.436011
54435	50316	80	25936	23182	75	756	697	0	1319	1259	13	3255	2946	35	4805	4476	40	118052	109833	75	0.437239
168142	147719	96	56791	49913	89	1852	1766	22	4563	3809	40	9418	8513	56	8980	7714	54	365961	315625	84	0.437239
84961	77764	89	34655	31808	81	1430	1149	13	2173	1803	24	3896	3815	33	5914	5759	42	161609	160559	80	0.439695
148581	137709	87	64114	60142	86	2619	2280	27	4763	4250	39	10583	9655	59	10839	9510	57	404323	363049	87	0.440924
112823	107298	85	47331	45486	82	1305	1386	14	2996	3334	29	7436	6968	47	7268	6809	47	272397	258300	83	0.442152
342801	235014	141	178974	123259	137	7059	4603	47	10511	7373	55	21154	15964	78	29885	20730	114	772627	579014	133	0.442152
172740	154514	92	62627	56040	90	2038	1913	24	4334	3693	39	10527	9817	58	11768	10936	60	420057	401004	88	0.442152
44327	44225	66	16976	17364	50	525	471	0	1060	958	0	1896	1767	25	2515	2903	27	71946	76591	55	0.442152
118351	108803	83	48983	45495	81	1614	1293	16	2662	2307	28	6676	6187	47	7776	6888	54	277017	267032	82	0.44338
154906	132309	91	70586	62834	90	2130	1794	24	3198	2690	32	6467	5391	47	8268	6715	55	212934	187871	78	0.444608
178054	145040	102	64399	53732	93	2309	2100	26	4279	3989	37	9946	7913	56	11147	9934	54	407849	362849	92	0.444608
50270	51852	72	17089	17390	50	1230	1109	9	1040	1081	9	2395	2468	26	3297	3554	30	97914	100605	71	0.444608
192709	164570	105	67459	57467	92	2905	2646	27	5738	5288	41	12391	11172	58	15593	14235	68	532736	497257	94	0.447065
112588	108439	83	56985	55766	83	1463	1231	14	2278	2016	25	5873	5671	41	7932	7259	58	230872	205106	82	0.447065
142957	129555	87	99164	90466	88	2754	2608	27	3699	3773	32	9009	8305	53	12934	11950	64	327916	293306	88	0.447065
205578	174995	96	133779	121107	96	4774	4147	36	6970	5709	53	13989	12191	67	20056	16815	87	536103	455588	95	0.447065
227982	178126	118	109295	90219	104	3955	3066	36	5633	4282	47	11744	9749	59	16347	12398	72	418932	348787	103	0.449521
105172	102841	83	25077	24743	62	1919	1804	21	2850	2701	32	7523	7172	49	10356	10298	54	306511	286159	82	0.449521
129526	114298	89	51502	46422	87	1528	1265	15	3185	2621	31	7104	6023	49	8176	7019	51	282925	264227	88	0.449521
244275	188015	116	170417	142641	111	5614	4240	41	8598	6578	53	18577	14962	77	23465	18528	91	642519	515624	110	0.449521
30002	32405	58	9438	9660	41	319	310	0	900	846	0	794	933	0	1311	1287	14	40493	40849	64	0.450749
104765	100502	97	84370	82411	82	1188	1372	17	3446	3072	37	6912	6641	47	8223	8602	48	290728	271074	78	0.451977
114412	94045	90	48203	40006	88	1425	1210	17	2640	1874	29	4846	4028	43	6865	6294	45	170302	147431	87	0.451977
144979	117466	94	62833	51085	91	1850	1512	20	3019	2514	29	6324	5174	47	8617	7182	53	241169	202997	92	0.453206
223182	188850	106	74587	62501	104	3817	2948	35	5169	4225	42	11979	11044	60	15915	13613	72	402546	367103	104	0.453206
43754	43517	73	17073	17125	52	392	563	0	711	693	0	1899	1984	21	2051	2020	24	63800	61898	61	0.453206
162800	147720	95	92503	84969	90	1792	1549	22	4948	3800	43	9828	9090	55	10573	9131	64	381363	336183	87	0.453206
33337	34196	63	14848	14977	47	812	765	0	904	750	0	1704	2004	20	2813	2683	29	71322	74686	67	0.453206
226031	167199	113	81056	60515	102	3232	2392	33	5884	4558	50	12444	9703	68	13535	10280	66	523967	418935	106	0.454434
67399	66537	78	19000	19068	56	604	402	0	748	918	0	2619	2543	28	2921	3350	29	95984	96072	70	0.454434
150429	137951	88	62980	57318	87	2141	1929	22	4102	3832	36	10235	9850	53	10903	10262	55	407049	399701	87	0.454434
83592	80030	82	35902	34598	79	1074	785	0	2658	2485	28	4152	4034	36	5575	5773	40	159976	155103	77	0.455662
167069	131272	100	51868	40061	95	2424	1807	27	3844	3203	41	7989	6450	51	10264	7993	65	228751	193122	95	0.455662
44925	43562	79	14295	12981	57	539	613	0	784	821	0	1966	1762	19	2651	2399	28	67047	58194	88	0.455662
163512	133725	95	62892	50205	94	2775	2033	29	3893	3296	35	8672	6617	56	11197	8989	59	305640	248607	94	0.455662
71610	70721	76	24540	24267	62	1236	1212	12	1730	1476	18	3202	3343	31	4826	4860	40	123891	122119	76	0.455662
73316	70020	80	28073	26427	78	987	944	0	1879	1704	20	3396	3117	33	4920	4891	41	128743	129065	76	0.458118
38744	39608	66	10715	10839	44	489	428	0	653	656	0	1113	1159	11	2099	2352	23	66351	66043	70	0.459347
104365	93947	97	47513	42623	83	1421	1435	14	2058	1912	22	4716	4313	37	6244	5126	46	174075	163891	100	0.459347
49686	48920	80	21487	21393	67	433	415	0	887	1151	9	2277	2049	26	2938	3092	28	89651	90861	75	0.459347
153887	136451	97	65272	58505	88	1825	1733	22	4083	3607	39	8953	8395	52	9455	8570	51	350413	345225	82	0.460575
136455	126718	91	38787	35999	83	1471	1553	17	4235	3855	35	8658	7843	50	8844	7957	50	339844	309560	80	0.460575
115726	109826	83	34453	31838	80	1529	1656	17	3017	3219	30	7433	7079	42	8595	8459	52	310463	306975	82	0.460575
291347	207938	125	116055	84588	116	5537	3851	45	7710	5709	54	17599	13209	78	24724	18769	83	624349	501799	113	0.460575
158369	134274	95	72144	61960	94	2757	2214	29	3787	3378	34	8217	7387	49	10474	8912	57	277918	247677	92	0.461803
49024	49437	76	23315	23062	69	519	530	0	648	873	0	2019	1896	23	2153	2586	22	71462	71789	68	0.461803
84260	80991	79	49104	47725	79	1347	1230	13	1214	1407	15	4556	4377	40	6210	5576	42	161975	154682	73	0.463031
189944	142008	106	76314	57036	98	2055	1390	27	4504	3503	43	10291	7956	56	11316	8326	63	412078	332621	92	0.465488
103428	95605	91	76074	71319	83	2162	2050	23	3138	2915	34	6591	6105	46	8816	8365	53	247435	234640	73	0.465488
67806	66165	80	19827	19418	58	776	903	0	705	939	0	2767	2644	29	3905	4159	32	105544	104773	73	0.467944
142629	130134	89	48054	43031	86	1621	1453	22	2928	2835	29	6541	6310	42	8532	8674	47	250281	239466	80	0.469172
44190	45215	74	13976	13918	47	386	470	0	546	342	0	1562	1809	19	2179	2068	26	64536	67831	62	0.4704
72660	66743	82	34130	30718	80	1364	1191	12	1322	1294	14	3766	3337	36	4380	3544	43	124588	112660	73	0.4704
146465	130810	99	73412	66545	88	2716	2391	29	4152	3469	35	9534	8834	56	13570	12808	66	344647	321606	85	0.4704
185246	145390	104	63989	49840	95	2269	1774	27	3844	3198	34	7796	6095	51	11741	9533	59	288789	250477	92	0.471629
117859	111158	92	62463	59525	83	939	1284	12	2600	2892	26	6361	6135	41	6679	6643	45	259104	247024	79	0.471629
176386	146752	96	79833	67104	93	2957	2115	29	3518	3145	34	8149	7305	51	10570	8934	55	280738	241433	88	0.471629
42305	41511	80	20436	20077	59	484	609	0	921	928	0	1947	2150	23	2657	2974	27	74340	74598	67	0.472857
339004	196454	148	199231	124621	146	5944	3050	48	9090	5589	59	18543	11994	80	24015	15886	89	667962	455116	143	0.472857
169593	131066	96	68527	53433	95	2090	1649	25	3718	3285	35	7495	5877	50	8109	6163	50	268795	221098	92	0.474085
23675	23461	57	6043	6070	37	267	257	0	392	546	0	839	796	0	1453	1567	16	36023	36466	64	0.475313
101604	95589	83	40821	38777	80	1312	1357	15	2114	2183	24	5731	5499	43	5962	5323	42	234647	226602	84	0.476541
103034	99702	84	40499	39281	80	1612	1613	20	2887	3177	26	6097	6033	41	7271	7294	42	258067	248677	82	0.476541
186158	155720	101	96349	83792	97	3206	2775	30	5425	4530	45	10140	8845	57	13339	11604	64	345136	305202	96	0.47777
118852	107885	90	34489	29551	85	1429	1217	16	2535	2050	31	6079	5471	45	7338	6751	46	267084	240902	84	0.47777
110254	107382	82	40772	40155	80	1579	1685	18	3296	3195	29	6948	6890	43	7853	7495	47	292315	277026	83	0.47777
253801	194386	118	122633	98089	116	6085	4849	42	8808	6668	58	18255	13610	76	25242	19232	98	651790	482902	116	0.478998
93252	92975	78	31868	31958	76	1654	1488	17	2156	2517	24	6189	5705	44	6850	6325	46	246400	244032	77	0.478998
60942	56857	85	34524	33183	77	678	732	0	1551	940	0	2769	2854	28	3188	3055	29	86157	86766	71	0.480226
200301	164649	98	75251	61093	97	2972	2385	29	5516	4308	45	11446	9306	63	14037	11996	69	480417	426771	103	0.480226
92170	90258	80	49990	49066	78	1421	1381	15	2961	2756	31	6653	6550	46	6782	6825	47	261256	256249	76	0.480226
44006	42557	78	13270	12145	52	358	377	0	872	826	0	1600	1584	18	2660	2227	28	78467	70845	88	0.480226
111294	98948	85	64211	58330	85	1753	1583	22	2886	2938	29	5440	4612	43	7497	6322	49	211041	193292	78	0.481454
42028	42403	72	20862	21052	59	552	541	0	784	889	0	2036	2130	23	1898	1890	23	72533	73862	67	0.482682
200145	167148	98	130530	112988	97	2767	2366	29	4513	4219	40	11200	9128	59	13395	11466	65	413386	346008	96	0.482682
306421	204228	129	187819	142046	127	9501	7194	49	12964	9650	67	29262	22583	116	38722	29373	118	1.00791e+06	772976	127	0.482682
130016	114053	91	46655	41283	85	2414	2001	26	3295	2871	36	6446	5741	44	8729	7704	51	248632	231759	83	0.482682
119994	110970	83	58446	53565	82	1409	1143	11	2974	2469	31	7383	6623	51	8163	7833	53	298618	280994	84	0.482682
113659	108959	84	54128	51257	83	1645	1551	17	3053	3221	28	6504	6458	40	7525	7386	44	262349	253103	79	0.483911
139300	131213	90	36356	33718	85	2452	2030	25	3488	3280	31	7988	7476	47	9674	8569	53	279581	267371	84	0.483911
173991	143421	100	61605	50731	92	1891	1574	21	3599	3197	34	7822	6781	48	8978	7747	57	312971	279532	89	0.483911
214035	170964	99	113569	94964	99	3431	2706	32	7543	5923	54	16972	13520	75	19383	15644	81	698208	604328	96	0.485139
125675	104372	96	51791	43392	86	1706	1349	19	2215	2014	27	5517	4655	43	6872	5713	50	202564	178335	82	0.485139
139047	128177	98	47220	43291	83	1564	1507	16	3621	3459	34	7384	7081	43	8408	7959	47	306770	288069	82	0.485139
199546	152239	112	75301	58018	101	2496	2015	28	3965	3433	39	10343	8261	62	11017	9152	60	402615	331674	98	0.487595
189239	136629	101	72962	52984	97	2305	1640	29	3525	2519	40	7781	5454	54	10142	7409	57	295487	222755	95	0.488823
56456	55930	75	24204	24004	66	242	360	0	746	864	0	1991	2157	21	2113	2017	21	81550	79952	71	0.488823
29709	30501	65	12743	13107	44	277	504	0	414	801	0	791	948	0	1959	1687	24	50046	53309	62	0.488823
102208	96981	83	43517	42079	81	1605	1614	15	2820	2567	28	6751	6669	44	7085	6955	45	250874	240636	82	0.488823
174974	148966	95	138346	123639	93	4992	4425	37	8509	7385	51	19612	16859	81	25185	21487	84	670979	559680	93	0.488823
140918	119342	90	49212	42643	88	1708	1576	19	2754	2308	31	6678	5950	45	8791	7455	57	223956	207014	86	0.490052
122630	112360	90	60809	55923	85	1550	1483	18	2997	2461	29	5595	4926	43	7504	7355	45	197722	183159	78	0.49128
106352	97092	83	52329	48268	83	1444	1416	17	2484	2011	26	4438	3965	39	5782	4850	42	160779	150983	79	0.49128
78299	78786	79	23599	23100	67	936	849	0	1345	1475	15	2966	2976	29	4403	4475	36	110329	108861	77	0.49128
35261	35309	62	15573	15509	50	402	430	0	839	817	0	1269	1640	17	2129	2108	23	48979	48712	55	0.49128
294240	172607	198	128735	83893	170	4503	3220	36	6808	4241	63	13786	8880	88	17564	11996	94	513683	341489	186	0.492508
130713	112841	89	57492	50169	87	2089	1775	24	3210	2551	36	5247	4757	42	8193	7282	49	215375	200633	87	0.492508
138002	129110	90	44751	42022	84	1337	1264	16	2894	2532	32	6962	6410	45	7651	7077	51	295791	267285	82	0.492508
193769	160554	113	111227	95184	94	3140	2953	30	7518	6222	50	14988	13389	63	18464	16278	80	545021	466749	94	0.493736
146828	128209	89	65864	57462	89	2384	2165	28	3662	3344	34	7798	6853	51	10634	9707	58	275363	246405	86	0.493736
167504	148316	94	77132	67746	91	2493	2218	26	4581	3887	41	8682	7678	53	11115	9868	61	295844	271656	89	0.493736
210838	177400	98	98633	82024	98	2644	2195	27	4837	4256	40	11012	9893	61	12548	10902	61	451208	411403	99	0.493736
68504	64073	80	34141	31461	79	835	1012	3	1542	1563	18	3079	2852	31	4389	3904	41	113148	103287	76	0.493736
136444	128220	86	81203	76298	85	2439	1992	27	4201	4083	38	9750	9196	55	11135	10294	61	353072	315658	85	0.493736
301367	198586	130	130468	87095	130	5596	3519	46	8413	5947	54	17844	12369	77	23785	16668	97	639137	448228	126	0.493736
91172	88240	83	32775	31934	78	1059	1320	11	2413	2239	27	4193	4142	35	5309	4805	42	176300	169687	71	0.494964
74639	69348	93	26901	26417	75	978	937	0	1282	1336	16	3086	2852	29	4278	4142	34	125584	119289	75	0.494964
130588	108450	104	45773	37671	90	1792	1703	18	3155	2463	34	5867	5004	43	7257	6559	51	209265	174664	89	0.496193
185551	168614	97	102739	95797	95	4915	4396	36	7613	6680	45	15701	14124	73	19844	18537	73	521398	477459	95	0.496193
109801	105085	92	42137	41010	80	1725	1778	19	2961	3244	26	6564	6672	42	7676	7431	49	259347	257510	82	0.496193
14724	17383	40	12147	12591	44	348	321	0	345	578	0	932	902	0	1574	1560	18	36289	38244	59	0.497421
138185	116951	91	50457	41847	88	1657	1300	18	2097	1833	24	5048	4396	42	6742	5847	46	193061	172938	83	0.497421
64981	60021	83	24954	24004	77	659	654	0	1052	1236	11	3076	2934	32	3377	3682	30	99269	94458	73	0.498649
39619	38249	82	17982	17720	57	460	359	0	998	950	0	1072	1224	9	1763	1702	21	62262	61844	67	0.498649
110250	101308	84	45224	40686	84	1962	1563	23	3180	2766	33	6178	5820	44	7360	6615	50	213704	201064	80	0.498649
167434	149196	93	58933	51797	91	2091	1987	22	4596	3619	40	9331	8994	50	11332	10391	52	400584	373739	88	0.499877
50810	49817	89	24513	24444	74	777	716	0	1041	905	0	2343	2614	24	3358	3371	32	100107	95888	68	0.501105
208369	166474	100	150978	122013	101	4144	3399	35	6121	5668	43	13421	11031	63	17484	14016	78	468956	378001	97	0.501105
343965	266199	144	237923	194180	127	10628	8132	50	15685	12583	77	32322	25859	114	44036	34275	118	1.04858e+06	877502	123	0.502334
81391	79458	78	51438	50618	79	962	854	0	1172	1609	14	2920	3057	29	4708	5154	35	117713	116213	64	0.503562
161237	138995	92	75199	65187	91	2017	2041	21	4509	4327	41	11012	9845	59	12610	11016	62	437707	408740	107	0.503562
169194	153593	92	95430	86880	90	2571	2243	26	4909	4510	40	10272	10039	61	13027	12224	66	364518	352006	83	0.503562
89074	81038	84	37069	33269	81	882	742	0	1366	1495	15	3859	3858	36	4923	4730	40	125757	116851	62	0.50479
66631	64180	78	32426	31756	76	811	781	0	626	808	0	1910	1988	22	2735	2967	30	83058	83426	67	0.50479
166789	143222	95	92993	80846	91	2310	1873	26	3611	2980	33	7174	6148	53	10708	8490	58	266471	228264	82	0.506018
66059	64411	77	29454	27586	77	883	896	0	1919	1825	24	3595	3317	36	4350	4161	36	128170	126069	67	0.506018
257627	191938	112	133611	99975	110	4636	3465	38	7456	6037	50	17692	14849	74	22240	17767	91	613902	519354	101	0.506018
213500	180023	98	125371	110554	95	4115	3760	33	6090	5333	42	12990	11540	63	15459	13287	76	447714	392543	88	0.507246
27584	26935	68	14975	14598	49	415	401	0	712	903	0	1242	1345	13	1527	1728	19	43639	46330	56	0.507246
191573	164043	108	84027	73973	96	2838	2161	30	5617	4653	48	11963	9752	62	13094	11474	59	483158	387543	86	0.507246
125145	120265	83	57215	55613	82	1990	1688	24	3432	3297	36	9019	8872	49	10295	10742	47	367251	349757	76	0.507246
95611	88070	82	47257	43735	82	1735	1535	16	2080	1886	23	5111	4775	39	7390	6770	45	178238	170011	99	0.508475
53299	52820	74	25127	24611	67	689	731	0	1049	1023	4	1913	1841	21	2973	2701	33	79057	79036	64	0.508475
194842	171574	95	93419	82544	94	3643	3172	35	5509	4993	42	12211	10915	62	17807	16151	81	419834	397846	89	0.509703
239483	191884	113	103643	85196	104	5196	4395	38	7843	6069	52	17215	14561	75	24072	19434	93	602535	496561	104	0.509703
53070	49162	77	19637	18089	60	761	862	0	1357	1021	5	2647	2609	29	3431	3547	32	92832	91054	66	0.510931
147585	130713	96	71753	64989	88	3355	3217	31	5819	5781	46	11855	10702	57	16086	15123	73	379517	347409	83	0.513387
47289	46465	73	23715	23782	72	348	422	0	979	982	0	1311	1571	16	2618	2517	28	59852	58153	70	0.513387
99057	95363	84	35398	34108	81	1931	1997	22	3451	3202	32	8267	7855	51	9020	8247	57	327234	314353	81	0.514616
51532	51841	75	23263	22589	64	788	892	0	551	1116	6	2152	2037	26	2325	2507	28	70635	70897	66	0.514616
127154	121395	100	52414	50038	84	1645	1515	17	3270	3343	29	6050	5652	45	8528	8534	48	222332	213569	81	0.515844
70002	68521	82	27566	27593	76	662	677	0	1105	1117	7	2828	2914	29	3199	3342	30	111426	109826	69	0.515844
132924	120146	87	59699	54415	85	1812	1527	19	3523	3370	36	6513	6192	45	9315	8169	55	225657	215018	80	0.515844
161984	146504	90	63047	55297	91	2462	1916	27	3880	3676	34	8443	7730	52	9201	8337	58	291439	273933	84	0.515844
191267	156128	97	117176	99743	97	3212	2552	33	5019	4198	42	11357	9552	59	15910	13837	71	454209	389433	95	0.517072
186846	154534	94	114616	97355	95	2317	1818	28	5077	4152	50	10386	8402	59	11628	10350	63	363038	329148	88	0.517072
358904	245299	129	204359	141888	127	10844	7423	56	17110	12013	67	39418	27243	116	53285	37709	120	1.04858e+06	992031	122	0.517072
135786	119221	87	72250	62624	88	1682	1220	17	4243	3116	38	8174	7081	50	9777	9334	55	368750	327315	104	0.517072
178526	155616	90	89787	78578	91	2560	2360	26	3870	3733	36	11129	9750	58	11306	10514	61	432536	412434	85	0.5183
129119	113466	89	93848	86977	88	2866	2645	28	4412	3973	37	9853	8995	53	12972	11607	64	367900	332423	84	0.5183
170067	139464	97	66055	54044	95	1615	1692	20	3887	3329	38	8795	8001	49	9975	8688	55	355599	313032	92	0.519528
113259	105131	85	76335	70992	84	2159	1875	26	3888	3204	36	7520	7163	45	9018	8218	49	269415	239974	78	0.519528
56985	53453	86	18743	18256	55	407	450	0	1094	1020	4	2222	2093	24	3157	2937	34	84055	83459	72	0.521985
199905	171011	99	97666	83359	96	4261	3495	34	5121	4638	39	11681	9860	57	16875	14331	72	428191	363727	93	0.521985
240006	189587	118	103033	81294	109	4176	3492	35	5628	5011	41	12564	10063	65	16126	12525	74	442896	375119	104	0.524441
98046	95260	82	30874	29423	78	1642	1703	18	2394	2148	28	5039	4385	41	6136	5479	42	164587	150120	78	0.524441
149406	123543	93	55272	45647	91	2031	1841	21	2265	2042	27	6274	5771	46	8546	6961	59	227749	194805	86	0.524441
246370	170565	125	114000	79379	108	4101	2713	39	5930	3826	56	12428	9041	64	16339	11857	75	431327	316828	105	0.525669
41061	42844	61	20136	19950	55	683	535	0	1330	1077	9	1730	1662	21	2740	2733	29	69181	67397	68	0.526898
89732	50507	106	42676	22102	106	1631	862	0	2417	1783	25	4660	2898	53	6572	4100	59	178814	117157	91	0.528126
187392	158652	107	71668	60823	94	3665	2887	34	5636	4565	45	10132	9409	52	13473	12138	63	367016	348032	90	0.528126
119755	112358	88	38653	36371	81	1655	1571	21	3128	3153	31	8805	8405	52	8998	9069	51	335568	326395	82	0.529354
45072	45206	72	12038	12087	46	722	647	0	636	772	0	2277	2077	24	2932	2875	30	82290	78803	87	0.529354
179637	124542	108	70637	52330	107	2412	1655	22	3909	2784	42	8920	6732	63	10740	8220	71	390514	319577	104	0.529354
113945	108496	87	57531	55472	85	1866	1681	22	2943	2856	31	7925	7752	49	8549	8732	47	305976	290511	81	0.529354
43507	41485	78	17181	17138	50	625	749	0	489	574	0	1576	1554	17	2114	2302	26	59578	58573	65	0.530582
63176	57624	86	27925	25820	77	1123	1032	4	1916	1573	26	3755	3695	33	4814	4724	37	129172	125720	75	0.530582
182012	149812	95	76225	62281	93	2535	2139	26	3884	3598	34	8724	7482	55	10230	8723	56	282861	245746	89	0.53181
137177	123565	87	63363	56130	87	2039	1946	21	4155	3842	35	9283	8067	56	9952	9370	53	389578	369728	84	0.53181
53972	54183	75	23118	23421	63	728	884	0	842	986	0	2138	2230	25	2829	2896	31	76291	75379	69	0.53181
59067	58160	68	14846	14383	50	727	550	0	899	1180	9	2768	2710	31	3163	3266	30	78422	73740	72	0.53181
91841	83421	84	52130	47782	83	1032	1010	3	1726	1883	20	4055	3525	37	5550	5056	42	164801	152977	80	0.533039
58049	55217	85	26511	25785	75	816	887	0	1382	1240	12	2711	2588	29	4313	3993	40	104735	101200	72	0.535495
96851	95515	81	52659	51214	80	2081	2148	22	3198	2698	34	5702	5665	40	7974	7772	50	193983	188103	71	0.535495
93944	87639	95	41850	39570	80	1315	1140	11	2665	2318	27	4209	4028	36	5987	6157	39	163505	159564	77	0.535495
114800	104726	86	49847	44809	84	1293	1196	12	2484	1976	30	6211	5475	44	6261	4976	46	204079	185345	73	0.535495
36162	36418	64	14514	14822	47	278	303	0	469	572	0	1218	1272	14	1604	1632	18	49150	48896	65	0.536723
113928	108731	87	45697	43811	81	1404	1369	15	2575	2412	25	6905	6539	46	7427	7393	45	265467	255760	81	0.536723
131234	113624	100	47135	40080	89	1744	1532	20	2973	2433	29	6257	5332	48	8098	6962	50	207909	182257	86	0.537951
154736	132542	99	61704	49896	95	1901	1731	19	3766	2798	37	8579	7124	53	10084	8186	56	362325	321533	108	0.537951
98271	96600	80	32854	32185	78	914	974	0	2655	2529	31	5963	6093	41	6607	6755	44	229655	222768	77	0.53918
62689	60716	79	18843	19081	53	602	767	0	1468	1175	10	2394	2297	26	3715	3508	36	91789	88512	69	0.53918
139811	129071	88	86365	79127	88	2691	2536	28	4596	4135	39	9285	8940	52	10941	10489	61	333230	306531	83	0.53918
48588	48904	75	20498	20065	61	759	639	0	606	767	0	2450	2363	27	3367	3176	33	82018	82842	65	0.540408
97680	92449	86	38376	36995	80	919	912	0	1773	1808	25	5067	5072	39	5622	5434	40	189571	182190	75	0.541636
123300	113352	91	56523	52119	86	2032	1847	24	3917	3464	37	8845	8527	48	11325	10189	55	362797	337249	84	0.541636
83372	76544	87	32347	30351	78	870	948	0	1827	1576	18	3225	3244	31	4794	4634	35	136713	133795	73	0.542864
118493	107547	87	47959	41855	86	1607	1309	17	3106	2762	29	7560	7025	48	6926	6384	47	278836	257393	82	0.542864
232500	180371	102	160491	133924	103	4518	3603	39	6987	5575	47	16150	13281	69	22928	20065	83	612774	536245	93	0.542864
68606	65709	83	24497	22847	76	822	630	0	1647	1401	18	3187	3188	32	3518	3728	32	106466	102307	69	0.544092
180666	145112	99	63812	51426	95	2751	2222	28	3773	3449	31	8466	7475	53	11336	10144	60	319907	284051	88	0.544092
24169	24083	52	11917	11741	46	356	358	0	574	448	0	1160	1357	15	1946	1798	26	44331	46538	58	0.545321
141913	115593	105	60940	49533	90	2157	1747	23	3233	2604	35	6476	5774	47	9127	7656	56	256468	223907	82	0.545321
69731	68059	78	22018	21521	60	727	718	0	1852	1719	19	3314	3237	31	4263	4266	34	111120	114267	69	0.546549
252166	195699	112	145742	119795	111	6257	5417	40	7444	6241	52	17450	14550	78	23855	19257	94	628353	507622	105	0.547777
164358	150575	89	120593	109189	92	3840	3456	34	5731	5314	47	11983	10984	64	16754	16112	76	428243	394404	83	0.547777
158546	141612	90	83864	78369	88	2485	2164	28	3794	3779	33	8346	7966	47	10538	10000	50	269933	253182	80	0.547777
66277	67024	76	23173	23636	55	762	841	0	1431	1681	23	3027	2941	30	3886	4147	34	108043	109400	70	0.547777
121473	112734	86	46511	43326	84	1747	1686	20	2718	3002	31	6651	6143	43	7571	7159	43	273082	263155	79	0.549005
140425	121821	92	50866	44178	88	1607	1634	18	3764	3681	33	8200	7285	51	10086	9338	53	342295	312023	85	0.549005
60228	60291	75	34787	34937	74	1148	1217	10	1062	1108	7	2788	2713	31	4616	4393	38	115367	115380	66	0.549005
59528	57672	85	22651	22681	59	653	806	0	1140	987	0	2535	3111	27	3227	2627	32	93255	92294	66	0.549005
152265	133514	102	89013	81148	91	3344	3181	31	5049	4637	38	10344	9863	50	14775	12669	74	391304	363528	86	0.549005
154144	128841	92	77333	64969	93	2353	2177	27	2932	2812	28	6488	5961	46	10256	9345	55	268022	233980	87	0.550233
128442	114011	100	67371	61934	88	2543	2443	27	4058	3278	34	8395	7933	48	11051	9953	61	305573	282429	81	0.55269
53048	55995	73	21951	21779	59	561	418	0	956	1077	9	2133	2131	24	2564	2790	27	76421	73870	65	0.55269
72634	69768	80	28319	27290	75	900	920	0	1074	1133	7	2886	2879	29	4680	4265	37	104076	100771	67	0.55269
43083	42973	69	16584	16704	53	463	466	0	584	1054	6	1837	1734	23	1562	1613	20	56698	55642	68	0.55269
246881	191730	121	133617	108781	107	4285	3583	36	6422	5464	47	13323	11206	70	18677	15868	79	451992	388863	101	0.553918
176197	133750	98	68658	50183	94	2316	1772	28	4592	3544	43	9849	7809	60	11719	9317	78	420572	340191	98	0.553918
142889	123713	93	52356	43676	91	1539	1332	15	3230	3156	34	8001	7450	55	8764	7914	53	283829	263021	87	0.555146
128285	113209	89	63638	57164	87	1387	1287	15	2080	2083	28	5575	4587	47	5819	5570	44	206022	188692	75	0.555146
199282	163487	103	65226	54857	95	2829	2295	30	4560	4303	40	9715	8296	57	11206	9503	57	329317	303963	92	0.556374
201753	161585	100	73703	58378	96	2640	1861	32	5752	4765	45	13910	11980	64	15822	13165	70	559168	499658	92	0.556374
74909	74482	78	38501	38071	77	483	419	0	953	1155	8	2878	2759	29	3498	3719	32	102034	99111	73	0.557603
89098	80112	94	42988	40357	81	1214	1131	10	1968	1623	22	4254	4149	37	5754	5712	44	162533	152392	76	0.558831
210256	153011	112	85380	64961	101	3653	2766	33	5079	4130	42	11440	8779	62	15063	11441	66	400942	316840	98	0.560059
136655	125350	86	52637	47508	87	2810	2333	28	3357	3219	33	8157	7677	53	10856	9748	66	275990	269540	84	0.560059
225522	177360	119	73765	56232	102	3805	2883	35	5458	4475	44	11341	9261	60	15613	12889	69	416450	358679	97	0.560059
45666	44077	75	15426	15202	50	717	785	0	1479	1201	11	2480	2516	25	3540	3068	35	88196	85697	66	0.561287
132041	121403	93	77485	71594	87	2246	2067	26	3352	3207	33	7669	7242	48	9838	10159	50	286521	275543	81	0.562515
55141	54526	76	18299	17278	55	711	657	0	1716	1429	14	3021	2891	31	4694	4361	37	103750	101421	71	0.562515
120811	114392	85	60374	57452	83	1938	1749	22	2585	2525	28	6344	5306	46	8386	7178	54	216353	195581	72	0.563744
59601	60418	76	17879	17737	50	915	746	0	1510	1401	17	2929	2772	32	3153	2911	32	102280	101310	68	0.563744
99258	85871	87	47390	41766	84	720	798	0	1790	1762	20	4509	3721	39	4497	4033	38	157496	140307	81	0.563744
65284	62654	82	31478	29663	78	917	979	0	1204	1024	9	2709	2710	31	4389	4280	37	113220	113186	72	0.564972
191070	171424	98	99916	90978	95	3301	3199	30	4670	4436	37	10488	9374	56	14747	13170	70	345755	305944	92	0.564972
166460	135003	97	49251	38717	94	2257	1813	25	2838	2609	32	6629	5668	47	9275	8036	53	268107	234974	85	0.5662
74566	71118	78	29056	27377	78	949	916	0	1502	1325	15	3426	3401	32	4418	4088	37	114981	107725	75	0.5662
45064	43773	74	11459	11533	44	575	528	0	601	648	0	1595	1649	19	2344	2367	27	67590	67646	69	0.568656
64022	63343	75	28595	28038	75	812	626	0	887	936	0	2191	2294	25	2984	3115	29	88240	86831	70	0.568656
123596	116684	86	47249	44990	82	1729	1528	20	3157	3297	31	7485	7087	48	8366	8388	45	302220	284726	84	0.568656
90459	86871	79	30997	29652	79	1046	1183	10	1929	1959	21	3551	3529	33	4780	4823	37	135744	131509	79	0.569885
61037	61382	77	23687	23529	68	552	518	0	997	1246	10	2496	2522	28	3726	3565	33	97911	94764	74	0.569885
210246	164665	101	96881	78293	99	4184	3453	34	6505	4987	45	13629	10977	66	18553	14522	80	478570	395660	97	0.569885
84770	81543	93	39674	38836	79	863	847	0	1701	1709	21	3965	3634	34	4728	5043	34	138674	135038	76	0.572341
188792	163346	97	100387	90806	94	3974	3694	32	6084	5687	49	13336	12260	63	17331	15411	81	432785	386170	94	0.572341
108935	102397	87	56615	54465	81	1291	1105	10	2268	2336	26	5690	5571	40	7375	7394	44	229219	221951	79	0.574797
65781	65517	77	17639	17152	54	618	443	0	1367	1267	12	2681	2495	28	4521	4430	36	113069	106533	81	0.574797
217357	161987	106	79748	59674	100	3069	2335	32	4576	3448	40	9658	7595	58	12748	9481	68	339934	262797	100	0.574797
91536	90874	81	35689	35200	77	1007	839	0	2641	2616	27	5206	4961	39	5934	6108	42	209663	207818	75	0.574797
162069	144988	88	95640	86191	88	2646	2426	26	4985	4511	39	10734	9633	58	11856	12193	55	416957	396691	83	0.574797
144443	125345	91	64585	58467	88	2082	1568	24	3297	2604	34	7393	6550	49	8901	7963	58	268422	249760	83	0.576026
134395	122119	86	64104	57700	86	2540	2124	26	3313	3046	33	7109	6553	47	9017	8923	51	254732	239413	80	0.576026
107246	102807	87	40405	39556	82	1267	1229	12	2100	2273	25	5180	5204	42	6398	6241	45	236681	234437	75	0.576026
151046	129160	99	63918	55515	91	2586	2140	28	3962	3399	39	6677	5806	48	9654	8462	57	261978	244240	81	0.577254
243982	188626	107	90624	68604	104	4148	3137	39	6844	5601	49	13186	10816	62	17334	13674	78	443613	385526	96	0.577254
54119	53906	82	21478	21391	59	683	597	0	833	971	0	2425	1948	28	3292	3078	32	82830	82610	66	0.577254
72447	66001	85	26700	23117	79	1002	846	0	1536	1535	16	2926	2674	28	4221	3937	35	129534	117474	95	0.577254
201545	164249	101	86483	71989	98	3484	2780	36	4464	4398	38	10229	8989	56	13016	11044	61	369357	328132	111	0.577254
88171	84473	80	40348	39239	79	1070	1022	4	1469	1299	14	4196	4038	34	4860	4811	39	179694	174502	73	0.578482
103944	97494	85	38913	37705	80	1409	1312	15	2970	2947	25	7217	7011	48	7846	7714	48	303483	292832	77	0.578482
183299	148730	99	86025	70062	95	2390	1967	27	4302	3736	41	9652	8012	56	11068	8700	57	365088	320779	89	0.578482
135298	108197	95	49374	39309	90	1936	1519	22	2713	1960	33	5701	4781	46	7591	6268	52	216987	184633	82	0.578482
125994	104297	95	52945	44998	89	1629	1587	17	2253	2102	27	5575	4802	45	7965	6680	53	211326	187134	83	0.57971
134152	123449	98	43461	40417	86	2432	2175	27	3983	3778	35	8531	8198	47	10566	9936	60	307228	281626	78	0.580938
103427	93447	84	42025	37965	84	879	1005	2	2175	2081	25	4378	4244	35	5247	5436	37	148215	140422	75	0.582167
175783	147051	102	78275	65625	94	3150	2777	33	4554	3901	40	8343	7002	53	13733	11900	63	319966	301027	84	0.582167
120469	112546	85	45694	43667	83	1177	1383	14	3083	3316	28	6515	6087	44	7270	6350	47	251681	245199	78	0.582167
59242	57054	78	23100	22377	62	1216	1143	9	1204	1518	16	3352	3384	33	4916	4926	38	126993	127431	69	0.582167
153416	132378	92	60305	52636	88	1904	1709	19	2981	2644	32	6149	5244	48	8618	7870	53	234041	202300	77	0.583395
118188	111442	87	56099	54070	83	1758	1509	18	3398	3438	35	7900	7614	48	8617	7924	50	310141	291296	78	0.584623
204495	168011	108	68840	57517	96	3506	2906	34	4566	4137	40	11312	9958	61	13643	12310	62	391818	351617	89	0.584623
76966	72499	84	31499	30056	77	1139	1233	12	1847	1828	26	4132	4145	34	6429	5972	45	163967	160855	66	0.584623
180733	154213	96	67181	56778	91	2022	1813	22	4265	4040	35	9945	8624	56	10244	9272	58	386190	352429	83	0.584623
55988	53140	89	19514	19230	60	747	888	0	1424	1425	15	2583	2585	28	4396	4262	39	102898	99641	68	0.585851
169886	155281	97	66912	62201	89	3656	3031	33	5579	4505	44	12153	10824	61	16500	14684	67	414537	377846	86	0.585851
128019	120196	86	37526	35428	83	2022	2010	23	2435	2249	31	5723	5511	42	7653	7214	48	204313	191761	79	0.587079
141538	123202	90	49460	41721	89	1893	1531	22	2848	2475	33	6275	5278	45	8684	7727	57	235280	208729	82	0.587079
35793	36543	70	11435	11379	45	467	475	0	660	792	0	1967	1802	23	2661	2939	25	74762	72146	65	0.588308
59716	57508	80	26454	26252	75	627	747	0	1368	1180	15	2645	2935	26	3249	3388	32	98867	97921	70	0.588308
182943	157546	97	93176	80939	95	2448	2150	27	4667	4179	36	10286	9038	59	12795	11447	63	436356	402188	110	0.588308
91534	87721	84	23721	23565	67	1509	1402	15	2226	1961	24	4810	4656	41	7231	7255	43	177152	173355	77	0.589536
144786	126458	92	86114	78228	89	2660	2323	26	3503	3648	30	6904	6532	43	10019	9029	57	246670	230602	82	0.590764
69694	63139	91	36459	32922	80	927	804	0	1275	1079	11	2653	2625	27	3675	3354	35	98487	91633	74	0.590764
140511	118603	92	58947	50373	90	1478	1270	14	2621	1991	30	5492	4514	44	7038	6092	47	196449	180331	85	0.591992
91875	87716	83	51578	49360	80	865	917	0	2371	1967	28	5051	4697	40	5803	5636	41	204838	200816	75	0.59322
93325	90125	90	40285	38995	80	1329	1443	14	2201	2053	27	4828	4539	39	5743	5360	45	203773	198518	96	0.59322
43079	45290	69	29509	29908	71	294	360	0	1348	1258	12	2013	1922	24	2209	2611	23	82464	80536	68	0.59322
48713	51349	64	13190	13621	44	561	540	0	881	768	0	1684	1976	21	3300	3481	29	74880	72550	68	0.59322
23970	25214	55	10715	10845	42	42	154	0	599	695	0	1009	941	0	1202	1242	11	43894	44368	62	0.59322
169037	127646	97	75869	59084	96	2437	1861	26	3380	2388	37	7998	6209	50	10070	7314	59	279725	222529	94	0.594449
181555	145493	99	94682	76720	99	3448	2972	31	6086	5271	45	11830	9701	61	16431	13411	75	425373	365387	93	0.595677
181256	154403	112	125314	108335	97	2627	2263	29	4914	4007	42	8927	7449	55	10921	9893	62	311917	260311	93	0.596905
118625	111801	97	64920	61160	88	2309	2204	25	3607	3059	43	6412	6010	45	9655	8631	53	215590	206289	100	0.596905
115752	104927	86	53546	49294	84	1251	1248	13	2973	2620	30	7627	7344	47	7397	6820	47	292106	279738	80	0.596905
124999	108848	89	55977	49060	87	1689	1503	18	3208	2696	33	7109	6136	52	9792	8019	60	322543	288339	86	0.596905
169571	148137	98	85333	75897	94	2721	2061	30	3923	3340	39	8731	7388	56	11068	9092	63	279399	233376	88	0.598133
103006	98653	91	38727	37780	79	801	846	0	2525	2261	27	6035	5978	39	6572	6417	45	237802	233127	79	0.598133
133004	126251	87	91670	86995	85	1992	1913	24	3689	3434	37	9177	8515	52	10917	10195	52	390145	372805	86	0.598133
107580	97415	98	32435	29727	81	1600	1422	17	2431	2485	25	5054	4585	39	7027	6408	58	180097	174768	78	0.599361
30919	29837	66	11432	11651	44	369	375	0	963	865	0	1111	1194	10	1235	1538	14	41643	41442	60	0.599361
162792	139136	94	72033	63261	91	2152	1992	21	4181	3665	39	9633	8572	53	10932	9843	63	382792	351669	90	0.599361
65264	63982	78	33163	32657	76	878	979	0	1217	1177	11	2330	2526	26	3572	3473	33	93954	93574	75	0.60059
120008	102197	91	39183	32765	87	1332	1227	12	2227	1750	28	4383	3863	39	6308	5305	47	168760	144771	84	0.60059
118553	108569	88	48406	44642	84	1680	1385	16	3467	3236	30	7554	6991	47	7933	7160	48	304642	290883	84	0.601818
59109	57562	76	25317	25212	75	566	781	0	1274	1646	17	2557	2670	28	3607	3708	32	105397	104638	74	0.601818
223199	184615	105	104987	87296	100	3862	3285	35	5373	4556	42	11254	9515	58	16360	14637	73	431022	366226	97	0.601818
39171	37345	86	14752	14890	50	453	487	0	1146	1101	6	1890	2028	23	2512	2765	27	64059	68107	56	0.603046
158106	136926	93	77094	67902	90	2015	1720	25	4329	3568	38	8305	7752	50	10444	9929	53	342417	331712	84	0.603046
118779	108737	86	60299	55928	83	2002	1707	24	1947	2064	27	5413	5226	41	7359	7122	43	203302	197017	79	0.603046
78350	72714	85	35640	32686	81	803	828	0	1898	1495	13	3763	3379	35	4641	4031	39	132830	124727	79	0.605502
32972	33267	68	15663	15837	48	567	506	0	618	535	0	1453	1361	18	2432	2324	27	53063	51243	68	0.605502
56468	54973	75	22443	22550	64	610	613	0	924	1033	4	2276	2182	27	3528	3279	34	82785	85909	71	0.605502
204102	150899	102	78414	57954	98	2689	2076	32	5225	3896	45	11898	9446	64	13543	9990	70	471072	369654	100	0.605502
51345	50984	74	22633	22917	58	715	588	0	1482	1014	4	1653	1820	22	3515	3549	33	74709	71975	71	0.605502
125486	117058	86	59132	54450	85	1630	1544	20	2458	2092	28	5185	4743	43	7021	6659	49	183657	168095	77	0.605502
81970	78848	81	40517	39747	80	1022	1037	5	2391	2169	29	4691	4723	36	4805	4979	36	160275	151524	76	0.606731
13936	12441	58	8332	8412	41	106	140	0	-144	180	0	-103	22	0	-141	56	0	-287	172	0	0.606731
143020	129511	88	76805	71706	85	2033	1814	23	2841	2346	31	7412	7017	45	10362	9799	53	260721	249177	84	0.607959
198051	167863	115	66087	55132	115	2974	2728	29	6149	5155	48	10659	9391	59	14072	12394	71	350232	322469	115	0.607959
80883	79975	78	32618	32369	77	1199	1201	10	1118	1431	14	3937	3937	34	5474	5612	40	147129	143690	75	0.607959
112107	103182	91	53376	51522	82	1597	1729	17	2492	2257	29	5809	5520	40	6863	6536	45	189007	178985	77	0.609187
79798	78227	79	39957	38267	79	1265	1410	14	2168	1994	26	4391	3956	39	5356	5171	41	161382	160694	77	0.609187
148998	128694	93	47867	41581	87	2122	1937	22	3193	3244	33	6873	6179	45	9439	8132	55	241351	225074	85	0.609187
71167	68131	81	23687	22997	75	1084	1064	7	1541	1400	18	3330	3013	35	4312	4077	36	109020	105578	76	0.610415
173404	153565	99	84882	77337	92	3602	2908	34	4803	4339	39	10986	10254	52	14342	13268	65	375352	348546	93	0.612872
58828	56794	79	20616	20275	59	923	874	0	579	905	0	2299	2555	24	2942	2970	30	89173	89735	73	0.612872
62632	62311	78	26407	25928	75	800	630	0	1516	1448	18	2546	2742	26	3350	3457	30	97763	99742	73	0.6141
103558	99493	83	36862	35973	80	1555	1465	16	2586	2403	28	4957	4829	39	6046	6087	42	171110	161359	79	0.6141
83021	81791	82	30052	29516	77	932	945	0	1561	1692	17	4083	3881	35	5189	4832	40	133427	129940	84	0.6141
179513	149627	111	66953	54774	94	2288	1496	30	3394	3045	32	8264	6770	50	10605	9160	61	285765	259227	90	0.6141
55076	52425	78	26469	26208	74	805	877	0	1237	1266	12	2432	2534	28	3566	3657	32	85886	83437	71	0.615328
91214	86298	96	50373	47913	91	1252	1198	11	2184	2401	24	5676	5300	43	6691	6457	41	247267	236238	96	0.615328
96212	89159	84	35241	32166	83	1085	919	0	1367	1935	22	3591	3520	31	4764	4363	41	123843	115976	79	0.615328
142317	131568	89	62647	58554	85	1708	1806	20	4481	4293	38	8514	7436	51	9323	8466	59	339093	302991	80	0.615328
158010	134240	92	69799	60746	90	2234	1701	26	4180	3593	40	9882	8678	54	10457	9564	51	376455	345119	87	0.615328
50923	49799	69	23949	23477	74	636	639	0	857	866	0	2170	1937	25	2428	2525	28	73195	72665	65	0.617784
148792	137477	88	112583	102787	90	2641	2239	27	4326	4249	38	7994	7000	52	10404	9196	59	286050	270216	83	0.617784
224057	173202	123	73868	58952	106	2983	2239	32	5208	4227	46	10346	8198	61	14153	11514	71	361340	310378	100	0.619013
51567	50151	78	20946	21118	57	594	557	0	655	864	0	2329	2339	25	2698	2435	33	80195	81102	69	0.619013
91407	87496	81	28991	28343	78	1433	1352	15	2044	1880	22	4144	3937	34	5714	5421	39	143621	132913	73	0.619013
134756	118034	87	57084	50574	88	1783	1451	25	3362	2980	33	6471	5538	45	7073	6279	47	219616	203164	80	0.619013
115352	105988	101	61325	56261	101	1862	1698	19	3166	2778	29	6112	5890	43	8720	7164	63	218587	199684	101	0.620241
328417	213957	135	144729	96462	133	5076	3417	44	7907	5277	53	16872	11754	76	24004	16760	93	640372	469021	127	0.620241
99885	91405	86	41563	37962	82	1122	1027	4	1975	1830	23	4825	4696	38	5897	5450	46	182754	178738	75	0.620241
111863	103339	89	46437	42238	85	1498	1320	14	2064	1937	23	4493	4325	37	6026	5625	43	173710	164200	80	0.620241
82405	78590	94	38029	37434	77	1247	1290	12	1652	1512	17	2945	3113	29	4815	4904	37	118310	118652	72	0.620241
198812	141946	106	88897	64371	103	2769	2108	26	4211	2808	46	9632	7435	60	11491	8348	68	398987	317879	95	0.621469
113991	106145	86	68721	64895	84	2735	2730	27	3674	3317	34	7783	7585	46	11404	10427	62	289046	273573	80	0.622697
100335	88592	86	43849	39776	84	1459	1417	16	2571	2424	25	4700	4426	38	5706	5484	41	179495	170517	78	0.622697
184674	160081	97	99311	87085	95	4666	4105	37	7141	6168	48	15117	13691	67	20892	18043	77	530318	475811	90	0.622697
171887	147992	95	120781	103703	95	2710	2312	28	3960	3702	39	11119	8981	64	12380	10551	63	393224	334478	89	0.623925
233196	197092	99	92508	79537	99	4947	4046	36	7139	6674	43	17628	15945	74	23770	21789	85	588566	541229	92	0.623925
42263	41539	72	17463	17792	50	666	751	0	424	671	0	1940	2034	21	2880	3149	29	73124	73262	64	0.623925
219750	170840	104	142447	115327	104	6065	4611	43	8903	7788	49	19682	16648	80	26242	21471	89	692276	606389	100	0.626382
56666	58355	75	17998	18373	51	799	595	0	506	805	0	1612	1580	18	2221	2487	27	79112	79528	68	0.626382
57003	56570	75	19992	19868	55	631	596	0	1704	1395	15	2207	2429	24	3608	3281	32	86503	86725	68	0.626382
148130	133000	90	50610	44108	89	2098	1959	22	3954	3881	34	9543	8821	53	11158	10151	58	391723	373004	84	0.626382
47906	48655	67	15954	15668	51	419	527	0	868	1087	7	2135	2067	23	2835	2907	30	70201	71405	67	0.626382
172526	150268	98	64649	57008	94	2434	1995	26	4530	4133	38	10605	10041	53	11611	10324	61	417943	384795	92	0.62761
226697	180383	104	89750	70625	101	3417	2838	32	6152	4360	55	13621	10887	64	15272	12821	74	567717	487144	99	0.628838
115619	100891	92	55252	49515	85	1349	1251	13	2204	2082	28	5544	5000	45	6470	5894	44	235356	213061	84	0.630066
105856	100363	83	34053	33097	79	1424	1265	13	2486	2707	27	6271	6256	43	6680	6592	42	263847	254957	83	0.632523
143321	136249	87	79163	74238	86	3145	3178	28	4633	4668	35	10741	9835	60	13557	12666	66	368345	345677	87	0.632523
95035	94231	81	33159	32554	78	1523	1437	18	2798	2701	27	6055	5853	40	7118	6666	47	270092	261287	77	0.632523
100903	101480	79	44811	43935	78	1026	1125	9	2099	2157	22	5167	5224	38	5480	5488	40	193225	186225	79	0.632523
112872	106294	88	46750	44471	81	1388	1369	16	2280	2211	26	6236	6567	38	6641	6495	44	251076	247439	81	0.637435
66807	65971	81	19027	18735	55	980	967	0	1527	1467	15	3186	3143	31	4061	4109	34	112210	110807	75	0.637435
186628	168620	94	93508	85798	90	2454	2234	26	6339	5561	49	13782	12623	66	13558	12537	61	464201	407522	94	0.637435
122714	107847	93	54183	49330	85	1271	1203	12	2778	2037	29	5478	4825	42	6403	5135	48	184640	153593	78	0.638664
110652	103919	88	54358	52298	82	1701	1853	21	2984	3107	28	5846	5526	42	8491	7858	49	216459	199294	81	0.639892
39304	38434	73	17249	17112	55	387	448	0	527	450	0	1948	2027	22	2504	2547	25	69984	68322	70	0.639892
189932	138513	105	75305	53202	104	2323	1994	27	4706	3742	39	10504	8363	59	12363	9779	64	406074	335878	97	0.639892
83489	75102	84	27841	24562	81	972	1044	6	1584	1577	17	4516	4021	39	5802	5213	45	161353	150640	98	0.639892
57320	54664	77	24476	23110	64	804	851	0	1439	1356	18	3671	3586	35	4977	4896	36	129703	126740	74	0.64112
56128	54597	84	18713	18593	53	679	706	0	922	691	0	2093	2105	26	2711	3190	26	80130	81320	63	0.64112
95274	92000	84	49006	47935	81	1574	1471	18	2949	3224	28	6329	6267	42	6757	6639	44	256415	242496	85	0.64112
106530	94991	92	42961	38343	83	1847	1605	21	2048	2083	26	4613	4616	37	6860	6272	47	180028	169467	81	0.64112
49919	51949	61	16349	16046	51	666	608	0	781	823	0	2392	2462	25	3282	3282	31	82641	81220	71	0.642348
188458	156608	105	103225	87140	96	3789	3454	31	5391	4605	42	12762	11200	62	17263	15431	70	451802	413492	96	0.643577
137325	125533	88	66321	59905	88	2073	1826	23	2984	3164	32	7556	6460	49	9643	8868	53	258331	236578	90	0.644805
150158	129110	95	49798	43678	88	2133	1948	22	3483	3568	34	7208	6269	47	10634	9624	53	258421	231414	89	0.646033
132212	117126	98	55944	50126	87	1109	1272	11	3110	2892	29	6968	6428	47	8449	7551	57	279580	256544	103	0.646033
54825	54539	74	24890	24337	65	533	689	0	1156	869	0	2271	2576	26	3857	3659	36	88100	84277	76	0.646033
123344	108781	87	43524	37641	86	1201	1158	10	2737	2772	27	5736	5326	45	6389	5453	48	202671	188107	87	0.647261
92157	87754	82	49864	48105	81	1644	1452	20	2000	1598	25	5324	5048	40	7372	7394	51	196873	187338	81	0.647261
90589	88438	80	40437	38500	80	1412	1437	17	2185	1964	28	4734	4501	38	6063	5816	40	173399	172916	83	0.647261
116407	106027	101	99308	94652	86	2679	2559	27	5050	4866	40	13139	12881	62	13335	13671	65	479383	467127	88	0.648489
158372	126902	110	56539	45918	92	1803	1287	21	3926	3472	36	8871	7388	55	10865	9189	62	387548	328759	94	0.648489
176116	141235	96	73885	60097	94	2090	1573	24	4477	3704	44	8577	6978	53	12014	10055	61	322980	272285	93	0.648489
180702	152168	97	85731	73076	97	2851	2581	29	4485	3787	38	9498	8440	54	11378	9775	65	326888	286894	97	0.649718
52646	50296	76	22808	21918	60	587	521	0	1163	981	0	2131	2048	26	2657	2763	28	77597	75165	62	0.649718
88875	79194	89	35976	31470	83	1623	1173	17	2194	2295	27	4462	4035	38	6325	5648	44	161752	151972	81	0.649718
144955	130411	89	55523	50117	87	2372	2207	26	3122	3001	34	7725	7075	48	11298	10236	55	306726	295332	80	0.650946
311456	204614	142	138142	91207	134	6099	4306	46	8467	5946	59	18367	13097	83	26532	18468	101	674688	491669	130	0.650946
96747	82075	87	40876	32791	87	1695	1319	18	2066	1727	24	4831	4143	40	6731	5897	47	182809	152232	84	0.650946
120895	105098	102	58660	52693	85	1301	1136	8	2137	2108	22	4759	4318	39	6255	5605	43	183108	168785	82	0.652174
158829	128488	97	53629	41965	95	1916	1834	22	3432	3074	34	6973	5531	48	9504	8305	57	276890	239981	110	0.652174
48212	50673	63	18678	18844	51	528	680	0	1252	952	0	2205	2201	25	3245	3246	31	82357	81220	71	0.652174
135100	116041	98	53770	45933	89	1397	1314	12	2599	2554	28	5273	4356	43	7119	6378	52	221095	198855	87	0.652174
30998	30300	72	14565	14725	47	271	334	0	280	575	0	1436	1510	15	2110	1981	24	61144	60822	66	0.653402
109759	98681	96	38268	34274	84	1514	1388	15	2312	2347	29	4839	4554	37	5831	5385	42	164452	151524	82	0.653402
104312	94849	83	58856	53247	84	1254	1072	9	2041	1671	28	5204	4767	39	6675	5791	46	197061	173534	73	0.65463
58840	55697	79	25747	23551	72	710	821	0	1653	1345	16	3133	2958	30	4669	4355	40	113337	109086	73	0.65463
67902	65519	79	31653	31113	77	1093	1271	12	1460	1390	19	3460	3447	32	4840	4857	36	122957	121704	72	0.655859
203943	171147	100	93827	79948	97	3638	3103	34	5687	4802	43	11822	9894	62	15161	12934	72	388641	321599	95	0.655859
132053	108062	92	52503	41189	90	2082	1719	24	3134	2343	34	5942	4901	48	7497	5787	49	204585	166243	84	0.655859
116413	112206	87	77562	76018	83	1273	1370	15	2456	2221	27	5716	5952	43	6241	6169	46	205065	198991	72	0.655859
45919	47013	73	19208	19119	55	695	578	0	261	525	0	1618	1524	20	2292	2434	25	66692	66369	67	0.657087
142494	134503	89	70974	67903	85	2748	2712	27	4592	4256	38	10817	10692	56	12388	11627	59	426434	407602	77	0.657087
168574	149005	92	54305	48026	90	3173	2735	30	4357	4102	34	9318	8470	51	11750	10893	65	324267	311753	85	0.657087
91375	86756	81	42076	40686	80	1979	2008	22	3202	3141	26	6533	5995	47	8159	7376	52	206007	190121	75	0.658315
121689	110004	86	66794	61843	85	1964	1989	22	3393	2961	37	7268	6849	47	9450	8717	60	249662	235019	80	0.658315
98953	95389	83	41648	40305	80	1185	1101	9	2093	2447	24	5265	5097	39	5574	5379	41	223714	215158	75	0.659543
91931	89688	79	52424	51004	80	1449	1451	16	2552	2715	26	6358	6010	44	7473	7185	46	269759	264214	76	0.659543
52843	52092	76	24014	23588	72	460	445	0	807	774	0	2136	1894	23	2470	2887	26	74746	76048	66	0.659543
129477	113408	91	42409	36258	86	2396	1888	28	2835	2633	30	6744	5995	46	9548	8203	55	236359	219945	81	0.660771
124677	116150	86	61581	58283	84	2065	2067	23	4017	3977	35	9754	9258	52	11657	10611	57	401461	376903	82	0.660771
59699	58684	75	21495	21089	63	951	1008	2	1796	1789	21	3168	3195	30	3945	3641	37	114131	111516	69	0.662
75688	70650	84	59090	56881	80	1681	1754	18	3889	3836	36	9053	8777	51	12131	12286	65	351798	330850	77	0.662
55292	57533	56	23580	23293	58	1031	902	0	1831	1342	14	2612	2714	27	3628	3741	34	101649	102176	68	0.663228
230043	174272	106	88242	65968	103	3448	2755	33	5777	4613	45	11718	9324	61	14751	11908	67	420289	342041	94	0.663228
40360	40315	70	18058	17808	55	277	341	0	898	736	0	1215	1410	14	1715	1772	19	46176	47464	62	0.664456
113274	105068	85	45217	41910	83	1474	1440	17	2762	2365	28	5133	5052	36	6517	6068	48	188793	179178	79	0.666912
159692	136212	96	62452	53547	90	2738	2377	30	5462	5181	43	12254	10630	60	12963	11099	74	479753	422370	92	0.666912
108137	96866	85	45542	40764	84	1312	1393	15	1970	1987	24	5360	4794	42	6213	5691	42	223679	210626	83	0.668141
177541	159021	98	67189	61675	88	2681	2485	27	5156	4002	44	9464	8800	59	12198	10567	67	327654	300917	87	0.668141
23923	25186	54	8460	8327	41	446	446	0	575	585	0	1212	1234	12	1435	1405	19	41594	42334	62	0.668141
282427	199766	120	104897	76901	118	4339	3134	39	7630	5445	53	15597	11053	74	22420	17243	97	552254	412241	122	0.669369
129226	122371	85	52508	50333	83	1558	1420	18	2472	2738	26	7279	6523	45	8185	7476	49	295969	279178	85	0.669369
200965	169014	96	89856	76976	93	3498	2964	32	5280	4319	40	9817	8655	52	13953	12463	61	345794	313278	90	0.670597
191082	131737	105	84747	56326	104	2506	1929	26	3828	2782	38	8303	5797	60	10286	7049	61	317393	227358	102	0.670597
45477	44817	72	15926	15924	49	817	786	0	1195	1031	5	2715	2795	27	3685	3341	36	93503	91889	71	0.671825
120645	114012	86	51456	49031	82	1597	1669	21	3526	3476	30	7434	7105	47	8681	8129	50	309216	290170	84	0.671825
185964	158605	99	78819	67987	94	2771	2346	28	4466	3878	40	10093	9130	52	12941	11716	64	330991	303687	91	0.671825
16294	16968	45	12741	13052	45	345	355	0	584	552	0	896	886	0	1149	1284	11	41132	41833	57	0.671825
53458	53311	74	19575	18841	56	553	668	0	1129	1233	10	2624	2789	27	3415	3606	30	94734	93810	72	0.673053
206985	109030	133	82781	43332	131	2722	1772	21	4838	3492	47	11021	6524	96	13095	7342	106	444294	257691	133	0.673053
139919	131564	90	47354	44339	85	1931	1797	22	4173	4090	38	8806	8460	48	10029	9328	55	371982	358437	86	0.673053
81753	76149	82	35536	32621	80	1305	1100	9	1485	1273	16	3109	2765	32	5137	4741	42	117794	112116	76	0.674281
75204	73107	81	25622	24834	76	811	843	0	2261	2199	23	3573	3484	33	4820	4947	35	138939	137092	79	0.674281
242165	194128	124	142643	117467	112	6111	5117	40	9972	8238	56	21374	17362	84	28219	24956	98	737586	593958	124	0.674281
40155	41145	67	13793	13983	46	638	841	0	1330	1036	4	2299	2375	26	2791	2745	30	78995	80086	70	0.674281
150822	137920	90	54350	50990	88	2286	2136	23	3735	3558	33	8219	7764	45	10595	9755	56	308951	291141	88	0.67551
115305	106097	99	46285	42862	85	1740	1393	18	3505	2912	34	7694	7030	49	7936	6753	53	300179	288273	99	0.67551
85112	81733	80	35816	34336	78	917	1004	1	2037	1882	21	4825	4454	39	5185	5225	39	197215	191655	74	0.676738
88452	87731	81	30937	29878	77	1109	944	0	1913	1641	21	3556	3584	34	4219	3887	37	138965	134547	78	0.676738
98019	94731	82	39082	37581	80	1381	1238	12	2209	2514	25	6106	5783	42	6221	6571	43	233415	225791	79	0.677966
52568	50853	83	22633	22372	64	905	832	0	780	880	0	2323	2564	25	3489	3340	31	89114	86694	73	0.677966
46097	44792	75	14048	13769	48	303	380	0	731	827	0	1943	2037	22	2580	2413	29	66136	66364	71	0.679194
139752	119100	101	56186	46917	90	1897	1659	22	2866	2728	29	6975	6195	45	9168	7744	59	242497	209141	92	0.679194
97850	93851	82	65843	63723	84	2543	2145	25	2839	2665	30	6389	6007	46	8114	7761	53	209499	194627	97	0.679194
122883	111062	102	49048	45489	83	1813	1618	20	3163	2941	29	7119	7060	43	7731	7317	50	276581	271187	80	0.680422
57263	57398	75	17592	17401	54	797	730	0	896	1131	6	2718	2618	27	3895	3786	35	98214	96133	76	0.681651
197070	154142	97	79022	61828	96	2541	2064	25	4728	3997	42	11681	9556	61	13644	10845	70	474390	406338	99	0.682879
122651	117444	85	57398	55683	81	1473	1450	14	2849	2921	31	7226	6833	44	7750	7192	48	283999	260652	81	0.682879
78410	75890	78	15083	15010	49	1336	1069	9	1989	1977	21	5626	5409	45	6229	5907	45	167290	166150	79	0.684107
171382	147569	100	88761	74552	92	2007	1817	21	4285	4074	36	9930	9351	55	11121	9730	59	419155	368013	91	0.685335
41375	38620	80	11113	11010	44	811	877	0	962	974	0	2239	2384	24	3044	3106	30	83782	83365	71	0.685335
61907	61229	81	19378	18906	57	564	498	0	1137	1079	12	2177	2293	25	3449	3221	33	86275	83523	74	0.687792
55462	54637	76	20815	20912	63	528	789	0	1270	1047	6	1971	2004	24	3288	2688	34	83802	83238	74	0.68902
87553	78360	98	33445	30653	81	1367	1141	9	1756	1648	22	3985	3683	33	5356	5138	41	149682	139358	82	0.68902
39527	39269	65	16556	16361	51	581	536	0	789	731	0	1611	1455	20	2838	2530	29	60514	59999	67	0.690248
102638	88230	87	43020	36043	86	1324	1047	7	2596	2241	25	4274	3461	40	6489	5834	46	167313	144539	86	0.690248
211138	171949	108	127854	108395	102	4127	3230	35	6147	5267	47	13984	11700	66	18105	15140	76	463308	388914	103	0.690248
121465	114641	91	56839	55241	82	1659	1578	17	2873	2853	30	6681	6570	44	7808	6935	47	257784	237969	82	0.691476
149493	131184	94	56503	50972	88	2766	2480	27	3524	3216	33	7395	6990	48	10314	9556	61	274979	259539	86	0.691476
164315	147011	90	89509	80754	90	3729	3467	32	4949	4960	38	12512	11348	60	17583	16019	70	440616	415338	90	0.691476
146200	124282	97	61416	52989	90	2515	2248	25	3590	3251	35	8033	7286	50	11630	10659	57	299571	275495	87	0.692704
31098	31535	60	16492	16771	49	284	335	0	630	477	0	1364	1432	13	1935	2015	24	50265	50958	64	0.693933
257260	160765	124	97072	61435	112	3298	2131	40	4902	3264	51	10516	6859	65	14486	8874	79	399423	257103	114	0.693933
144335	129706	92	67185	62086	87	1996	2044	22	3954	3390	41	8932	8064	54	9760	9130	53	349627	315065	87	0.693933
219534	182022	108	90339	76243	98	4265	3475	37	6270	5398	47	12596	11019	65	17837	15977	78	467620	421753	92	0.695161
21914	24506	48	9341	9627	41	456	443	0	914	791	0	1261	1156	11	1405	1360	22	42708	42911	58	0.695161
160477	140495	92	57987	49317	91	2069	1673	22	4417	3946	39	8979	8212	50	10819	9933	55	379059	334757	87	0.696389
85184	77906	86	37606	33835	81	1226	1069	7	1320	1400	16	4062	3189	39	5355	4603	46	145766	133893	66	0.696389
121566	116012	86	68018	64828	83	1847	1664	20	2736	2972	27	7720	7618	47	8414	7461	51	307925	298293	75	0.696389
192551	139391	117	79332	58307	100	2705	2091	29	3401	2742	37	9069	6587	57	12541	9272	65	334351	256997	97	0.697617
161703	138549	98	78922	68414	90	2594	2446	27	4324	3975	38	9953	8524	54	10837	9564	54	376368	331222	87	0.698846
181525	154520	101	134912	117251	97	3949	3415	34	6702	5801	51	12129	10214	63	16543	13609	70	426905	351085	91	0.700074
175032	140864	98	79142	64179	95	2490	1839	29	3767	3032	36	8130	6768	52	10048	8726	60	279261	244744	86	0.700074
108256	99460	88	47518	44386	84	1329	1460	17	2478	2449	30	5297	5172	38	6971	7221	45	178603	175135	79	0.700074
67077	64919	78	31935	30232	77	765	870	0	1495	1775	16	4122	3924	35	4731	4237	39	174006	171916	73	0.701302
73741	64179	96	32536	27904	82	1141	901	0	1175	1176	11	3446	3014	34	4275	3480	39	127266	111927	81	0.70253
157956	139345	90	58549	51638	88	2348	2108	26	4095	4050	37	9482	8520	60	10797	9331	62	396072	374714	88	0.70253
44119	43979	73	23016	22843	65	582	699	0	1335	1386	15	2696	2736	29	3167	3066	31	95172	90871	73	0.703758
137624	127411	87	49465	45859	85	2076	1829	21	3621	3312	37	7532	6884	53	9387	9874	58	278502	261664	84	0.703758
270620	183669	115	132934	98894	110	5311	3547	43	8538	6098	60	16605	11701	75	22860	16093	99	601484	447862	109	0.703758
187800	150027	114	116318	94374	100	2555	1962	30	4933	3641	48	10414	8817	55	13006	11349	70	423702	350076	94	0.704987
162790	140371	102	61938	54336	91	1917	1569	23	3979	3839	36	8895	7629	50	10073	8700	63	368351	340731	93	0.711127
45180	45209	73	17829	17826	51	520	408	0	1208	953	0	1453	1399	13	2250	2311	25	59415	60243	70	0.711127
32715	34297	62	14814	14666	50	392	481	0	291	363	0	1587	1418	19	2337	2152	25	52216	54424	60	0.713584
156589	124363	99	62554	50125	93	2523	1963	28	3220	2837	36	7343	6194	51	9301	7700	58	267380	227182	90	0.713584
61692	62242	76	26971	26593	74	675	719	0	742	900	0	2457	2291	29	3333	3123	37	98691	97217	71	0.713584
22859	22633	63	10217	10460	43	252	267	0	-21	166	0	1017	882	0	757	749	0	35539	36094	57	0.713584
152615	128393	104	75703	64659	90	2612	2407	26	3747	3633	36	8296	6992	54	11060	9221	60	299059	254911	88	0.714812
53655	52108	79	23762	23501	71	498	677	0	1453	1386	13	2327	1980	27	3539	3285	34	92263	91126	72	0.714812
71867	69068	81	31045	29149	79	1162	1094	7	1677	1595	19	3159	3092	31	4952	4753	37	124263	125485	75	0.71604
249045	202703	106	111812	92018	106	6694	5611	44	10257	8654	55	21497	18708	82	31318	26852	97	757390	668291	103	0.71604
113944	104646	87	47154	43348	83	1530	1395	16	3563	3251	33	7506	7085	46	7447	7648	46	300849	278770	81	0.717268
56439	53820	82	21476	21311	58	833	941	0	1702	1519	19	2717	2654	29	4118	4203	39	104627	106540	73	0.717268
116380	107747	90	43153	41007	82	1741	1522	21	2964	3007	29	6810	6560	44	8571	8712	48	250598	235071	78	0.717268
139838	120767	97	65991	58551	91	2135	1891	23	2591	2420	31	6534	5747	44	6923	6213	49	221928	200770	87	0.717268
226744	167240	101	109685	84380	102	3574	2808	35	6359	5091	47	11072	9026	57	14907	10834	76	370055	301915	96	0.717268
49742	49197	76	18924	19172	50	596	752	0	1118	1178	11	2152	2016	25	2644	2679	30	74719	74415	68	0.718497
123296	117379	100	60132	58458	83	2269	2001	25	2596	2691	30	6326	6100	45	7859	7931	43	233743	216182	80	0.718497
213113	173499	99	90276	75246	97	3376	2610	32	5220	4620	42	11426	9444	61	14813	12837	70	401477	360642	97	0.719725
172051	150762	97	62359	54671	91	1959	1568	23	3636	2807	35	9317	8177	57	9799	9144	48	353464	340689	90	0.720953
175545	153797	94	102823	90122	91	2729	2518	30	4438	4606	37	9976	9020	60	11360	10456	63	345983	326823	88	0.720953
114428	110369	84	44439	43234	81	1446	1099	11	2126	1892	25	4311	4227	35	7001	6417	52	169198	158125	80	0.720953
61993	63293	74	21479	21399	57	867	888	0	1127	1239	9	2317	2167	25	3584	3440	35	89589	86819	72	0.722181
194640	144628	97	62145	45500	96	2626	2078	31	3643	2643	41	9017	7220	53	13271	9520	72	333707	263166	98	0.722181
170133	147137	92	71473	61934	90	1612	1444	18	4249	3684	35	9138	8134	54	9768	8962	56	339933	311221	88	0.722181
274003	174880	199	163032	109825	170	4793	3258	39	7154	5332	49	14801	10729	68	20366	15157	85	530496	400423	179	0.723409
50177	49036	75	21587	21033	63	486	536	0	619	946	0	2289	2129	26	2966	3096	28	80542	80380	74	0.724638
62579	60509	78	23219	22804	71	766	705	0	719	843	0	2296	2512	24	2844	2625	31	97313	96295	63	0.725866
80838	77553	83	25526	24804	76	854	949	0	1724	1898	18	3324	3568	29	4727	4190	39	120484	115357	78	0.725866
81571	79693	87	32142	31304	77	1118	1171	10	1136	1472	21	3398	3075	33	4557	4781	34	126000	122582	73	0.727094
105557	101902	82	39045	37051	80	1557	1600	16	1745	1910	21	4089	4024	35	5556	5487	39	167941	166166	76	0.727094
177550	141779	96	73525	59296	94	1962	1524	24	3863	3038	39	8028	6564	51	11926	9756	63	298818	253121	90	0.728322
170981	149852	99	90161	83421	93	2915	2480	29	5800	5360	43	12588	11781	56	15362	13040	75	485149	440271	91	0.730779
105624	100849	84	44053	42508	80	1485	1511	15	3008	2167	31	6463	5838	47	6762	6193	42	261762	255976	79	0.730779
218271	160936	125	84816	61428	125	3003	1985	32	5482	3883	43	12030	8664	69	13692	9424	71	416939	301749	125	0.730779
83027	77385	84	31705	28971	78	880	693	0	1771	1321	23	2867	2640	32	4100	3416	36	117959	111476	66	0.732007
207056	174081	101	114579	96931	101	2835	2313	29	4621	4218	39	11304	9937	59	14797	13035	69	531282	463510	94	0.734463
116202	111187	97	46026	43794	82	1494	1388	14	3211	2566	32	7192	7220	44	8283	7637	55	287448	271581	81	0.735691
62776	61484	79	19997	19649	58	973	809	0	934	1238	9	2875	2818	32	3574	3627	33	112763	113041	66	0.735691
89494	76778	94	39406	34368	83	1079	993	0	1544	1230	12	3480	2824	36	4546	4539	35	130152	114014	86	0.735691
63550	60085	81	25131	23213	77	832	833	0	1288	1040	5	2493	2637	27	3706	3362	35	115914	114436	72	0.738148
62080	61502	73	21041	20404	63	527	566	0	1061	1133	10	2642	2637	27	3274	3212	32	98284	98679	74	0.739376
96884	87507	86	34076	30259	83	1308	1182	12	2401	2068	22	3740	3217	35	5366	5583	42	142260	138126	76	0.739376
92341	86276	82	51571	47780	81	1528	1201	15	1817	1856	21	4119	3892	36	5391	5173	42	157419	151360	76	0.739376
85693	73107	87	40590	33517	86	1177	1097	8	1392	1518	16	3423	2875	34	5668	4768	46	141781	119846	81	0.741832
108729	99263	86	53380	48841	84	962	955	0	1941	2098	19	4804	4517	38	5811	5402	44	184990	176577	79	0.743061
131552	119064	87	48074	41616	87	1843	1678	21	2632	2170	27	6087	5494	44	9587	8710	52	236174	218977	81	0.743061
70458	66480	81	33499	32213	77	943	939	0	1545	1758	19	3262	3596	30	4410	4079	38	159351	155095	71	0.744289
63489	58724	79	30903	28496	77	623	568	0	652	958	0	2477	2283	26	3552	3137	35	97524	95326	70	0.745517
40349	38871	80	15267	15184	49	434	563	0	785	1027	3	1708	1741	18	2721	2587	31	74939	75171	68	0.746745
81141	73340	82	37482	32656	83	1130	1006	3	1848	1202	15	3442	2965	34	5517	4509	43	135507	124812	82	0.746745
105237	102217	83	28829	28310	77	1580	1563	16	2797	2514	31	6452	5983	45	7113	7129	45	245474	236886	74	0.747973
186212	149348	101	71630	57403	96	2417	1806	27	5758	4237	55	10553	8960	54	11357	9120	57	433194	362503	93	0.749202
190722	154343	96	161146	136517	99	8032	6729	46	11326	10176	55	24406	20560	87	34776	28864	92	852107	713157	113	0.749202
51051	48449	88	21535	18351	88	988	948	0	1702	1426	15	3696	3239	32	5181	4495	43	129213	104800	88	0.749202
82817	75402	84	32173	29298	79	1132	1019	4	1936	1474	19	3970	3489	35	4814	4372	42	130855	123313	78	0.749202
221039	183094	98	91704	77331	96	4268	3148	37	6341	5396	50	13148	11335	63	17594	15316	73	458422	412712	92	0.749202
104265	102657	80	30062	29030	79	1621	1655	16	3241	3413	30	7143	6893	50	7440	6528	54	280024	259770	96	0.749202
262921	178341	112	188948	132079	112	5921	4346	44	11961	8320	69	27416	19997	100	31143	23157	101	1.04858e+06	801361	106	0.749202
159523	143395	89	73115	65006	88	1652	1473	19	3565	3477	37	8299	7320	50	8295	7166	50	292189	256633	83	0.75043
59550	61210	65	25303	26549	53	492	594	0	883	1093	7	2486	2294	27	3038	3099	33	92933	96149	70	0.75043
164151	145694	92	58324	51231	90	1804	1699	20	3249	3108	36	7279	6331	49	8447	7725	52	253406	236286	82	0.75043
68875	67417	80	23399	22800	62	832	990	0	1203	1275	10	2980	2982	30	4317	4117	37	114422	114264	71	0.75043
80959	77759	80	34096	32494	78	1096	992	0	1632	1284	20	3095	3113	30	5376	5170	39	127420	126841	72	0.751658
285237	222515	137	141367	112839	120	6940	6075	41	11034	8692	58	21658	18054	78	30221	23776	110	758442	612475	118	0.751658
327078	209017	146	149313	98186	129	5353	3270	45	8567	5551	58	17919	11919	71	27509	18233	111	747962	506220	127	0.751658
242801	188155	124	84601	66145	112	3874	3197	35	6104	4919	47	13973	11689	67	18271	14368	83	466144	403706	109	0.752886
114829	108425	88	59651	55197	84	1604	1279	21	2636	2513	27	5849	5463	46	7555	7139	55	252746	243362	80	0.752886
197399	162142	102	77139	63212	95	2441	2175	27	5290	3914	49	11586	10129	59	13216	10895	61	466122	414417	91	0.752886
52880	50057	82	19432	18710	61	806	721	0	885	1291	12	2765	2669	29	3448	3526	33	87862	86196	68	0.754114
66369	64388	78	28936	26806	78	1233	1029	7	1892	1557	22	3314	2930	34	5046	4678	41	136321	126292	68	0.754114
86422	83439	81	26195	25326	76	651	709	0	1365	1643	17	3688	3589	34	4337	4418	38	161030	157647	74	0.755343
75387	67289	96	36105	32081	83	1160	913	0	1418	1417	17	3403	2783	33	4835	3955	41	124100	110915	79	0.755343
45479	41824	75	24262	22496	73	669	486	0	783	911	0	2295	2113	26	3210	2526	38	80595	77772	73	0.757799
139266	128783	86	49277	46024	84	1709	1718	21	3432	3418	29	8121	7539	50	9194	8619	53	335653	326228	80	0.757799
186357	160112	95	114140	99290	92	3783	3627	33	7032	6107	48	15745	13385	70	18332	16242	74	613344	565074	90	0.757799
73715	73336	78	37730	37172	76	1106	936	0	1605	1745	16	3262	3521	31	4525	4169	37	118656	117068	75	0.759027
151587	137648	95	64439	58652	88	2407	1918	27	3283	3294	31	7404	6717	47	11014	10446	57	296528	276850	87	0.759027
61861	62093	76	26044	25714	75	869	766	0	1477	1126	10	3197	3102	29	4086	4484	31	106824	104868	73	0.760255
142983	130578	90	56006	51524	85	2510	2225	26	3806	3273	40	8715	8252	53	11450	11237	57	320855	305495	85	0.760255
179087	144737	105	69065	57160	94	3026	2624	28	3957	3510	36	8469	7556	55	12787	10605	63	344934	306632	95	0.761484
139907	126444	88	71024	64861	87	2630	2107	29	4193	4013	36	8673	8010	52	11757	10453	57	336419	305937	87	0.762712
152531	141242	88	82068	73484	88	2962	3074	29	4702	4599	36	11024	10471	53	14798	13772	64	392013	369282	87	0.762712
203815	158419	104	72733	55865	97	3066	2555	33	5427	5187	42	13037	9695	64	13669	10484	74	525484	433647	99	0.76394
109088	100777	100	42154	38203	85	1434	1401	14	3341	3285	34	5644	5383	40	7490	6964	51	208297	183002	100	0.76394
108284	105499	80	40825	39544	79	2113	2093	24	2472	2922	27	6511	5967	44	8086	7855	48	251662	239759	78	0.76394
158006	140400	91	81190	71333	91	2126	1870	21	3926	3399	34	9168	8730	54	9822	9200	56	362560	342556	86	0.765168
115204	107971	84	60321	57085	82	1250	1375	14	2978	2466	33	6174	5863	42	7226	6731	47	224370	211494	79	0.767625
104773	98448	82	46052	44028	80	1551	1491	17	2925	2913	32	7722	7183	47	9437	9264	51	351715	333866	79	0.768853
66234	63417	83	18233	17905	53	903	1032	3	667	882	0	2232	2265	24	3228	3153	31	88080	88667	69	0.770081
52731	51270	77	20191	19899	62	886	838	0	941	922	0	2589	2564	28	3892	3368	37	100599	104524	70	0.770081
101249	96040	86	40598	38260	80	2129	1883	22	2698	2725	29	5881	5814	41	9016	8109	53	217903	211057	77	0.771309
55235	55041	69	16190	15718	51	587	542	0	921	845	0	2513	2675	26	2884	3000	28	91631	93127	69	0.771309
57547	50300	88	27408	24858	76	922	863	0	1011	965	0	2828	2430	33	4098	3603	43	103232	101674	68	0.771309
114346	106906	84	43377	41800	82	2474	2073	26	3857	3414	36	7651	7165	46	10299	9763	54	263830	246660	78	0.771309
92856	87906	84	47791	44434	82	1774	1363	17	2330	2128	26	4880	4618	39	5847	5312	41	169081	161039	77	0.771309
56511	54316	76	22717	21404	58	648	501	0	1024	1199	10	2456	2609	28	3808	3619	35	90594	89874	67	0.771309
93164	90093	86	29422	28580	77	755	849	0	1852	2170	22	4193	4275	36	4876	4977	37	178173	170090	72	0.772537
189644	158552	100	84132	70576	96	2371	1747	26	4670	3731	44	10840	9226	55	12493	10562	71	417322	369675	90	0.772537
89355	87699	83	53852	53320	80	1490	1491	16	2562	2254	29	4832	4619	40	6773	6864	44	182460	169826	70	0.772537
141858	129976	86	61058	54765	86	1914	1627	21	3809	3754	34	10161	9775	52	11207	10429	60	396150	383789	80	0.773766
34620	33222	67	12898	12809	46	339	420	0	777	544	0	1114	1346	12	1499	1538	20	49826	50155	58	0.773766
149039	123168	95	53750	43741	89	1747	1316	20	2970	2585	32	6296	5008	48	7860	6943	50	247810	212365	82	0.774994
34863	34671	72	11887	11895	45	697	674	0	103	480	0	1483	1330	17	1986	2364	20	54033	53928	61	0.774994
62140	57873	82	18735	18091	56	923	909	0	1258	1499	14	3065	2820	29	3802	3746	34	96191	95410	69	0.776222
38899	39161	72	11932	11740	46	214	313	0	474	566	0	1667	1654	19	2222	2462	26	75650	76839	63	0.77745
53495	49915	79	28870	27406	75	1002	1253	11	1247	1032	5	3246	3042	33	4701	4425	39	121794	119929	67	0.77745
89246	77383	92	35860	31389	82	1231	941	0	2125	1668	26	4535	4308	38	6883	5993	48	168096	152906	76	0.779907
90524	85157	81	36043	34406	80	1350	1387	15	2184	1866	28	3966	3980	34	5040	4904	37	155519	156517	72	0.779907
57597	58374	68	24621	24600	72	471	497	0	1095	1086	8	2483	2380	29	3570	3282	35	94303	95248	61	0.781135
44447	44985	67	17628	17795	52	318	326	0	828	670	0	1303	1134	12	2566	2495	28	64378	63725	65	0.781135
99526	91332	86	45219	42316	82	1211	1269	11	2466	2378	28	4625	4390	38	5666	5403	44	169824	167151	78	0.781135
136887	116860	99	64536	56005	89	1481	1142	16	3330	3262	31	7350	6420	48	8340	7370	56	286890	263996	85	0.782363
129187	114040	89	55108	49506	87	1392	1123	14	3159	2609	31	7160	6916	45	7659	7643	44	301967	286637	84	0.782363
132363	121226	96	56548	52523	85	1863	1557	19	3514	3125	31	8331	7648	48	9313	8733	53	348780	331528	82	0.782363
53146	53511	75	18390	18535	52	663	696	0	777	957	0	2265	2286	26	3046	3178	28	81643	83947	66	0.783591
77741	70300	94	25064	22783	73	985	1088	6	2007	1824	24	4136	4191	34	5109	4416	42	139469	132602	74	0.783591
280556	182575	126	143530	99121	121	4519	3014	41	6950	4522	63	13350	9368	63	17448	12516	76	462501	329879	117	0.784819
66821	64145	83	23471	22522	63	1151	809	0	1564	1194	18	2863	3010	27	4076	4055	38	107936	105292	71	0.786048
184560	152133	97	107312	92055	95	3092	2481	31	4585	3590	43	9286	7687	56	13029	11616	69	326327	283892	89	0.786048
66714	62912	93	38709	37273	77	950	949	0	1449	1165	8	2557	2798	27	4380	4354	33	105952	104658	73	0.787276
296012	193114	145	109449	71573	130	5150	3521	44	8178	5748	58	16175	10920	75	22815	15874	95	579642	410136	124	0.787276
94288	86343	86	39455	35154	83	903	842	0	1443	1769	18	3866	3476	36	4988	4376	43	135118	124126	77	0.787276
66660	62740	82	36267	32391	80	936	998	0	1462	1408	16	3281	2939	34	4097	4246	36	124783	114462	93	0.787276
144070	123379	92	62666	54320	89	1600	1512	20	3270	2787	34	7036	6526	45	8603	7063	50	241009	225031	85	0.788504
179090	147681	100	84497	69795	97	2495	2165	26	4238	3624	39	10480	8864	58	11312	9890	56	410711	358540	89	0.789732
211313	162905	103	92630	72369	99	3332	2707	33	5189	4506	38	11316	8871	57	14123	12011	62	375456	319843	91	0.79096
139175	113805	95	59247	48359	90	2037	1537	22	2807	2500	30	6330	4970	51	8063	6473	59	238157	201023	84	0.79096
85745	75802	84	39575	35381	82	1617	1595	17	2698	2433	28	4557	4258	38	7111	6401	50	184279	171074	80	0.792189
113941	108173	84	85181	81458	85	1655	1525	21	2646	2644	34	7116	6466	48	7306	7192	45	247251	231914	80	0.792189
46481	45457	80	19767	19591	59	717	576	0	1091	974	0	2279	2009	24	2435	2605	26	76136	75037	69	0.792189
39887	37804	81	7712	7693	40	514	557	0	535	523	0	1428	1387	18	2149	1977	23	61661	63249	67	0.793417
69890	61432	83	25127	21634	77	679	636	0	1269	953	0	2907	2784	31	3520	2914	34	97586	89009	79	0.794645
114233	103933	95	56452	51895	84	1427	1334	16	3396	3003	35	6045	5816	42	8175	7257	58	259269	246214	80	0.795873
60263	58830	77	23562	22286	66	916	932	0	1460	1305	16	2880	3031	27	4019	4365	34	106650	105471	68	0.795873
69994	64955	81	27224	24503	76	992	1096	8	1204	1208	15	2976	2834	30	3764	3539	34	110509	107270	76	0.795873
146003	121207	103	57935	48831	90	2233	1895	22	3542	2544	35	6075	5279	44	7993	7178	50	214965	188719	85	0.797101
251249	179187	110	140050	102921	106	3723	2426	38	6190	4639	49	12401	9884	65	16780	13075	73	448160	359674	100	0.797101
58897	57577	80	21096	21167	58	754	657	0	648	839	0	2224	2204	27	3669	3916	33	84923	85008	70	0.797101
250659	162243	126	122276	83139	121	3430	2474	26	6192	4821	62	15861	10767	78	19743	13166	88	622819	434417	118	0.797101
198421	172526	105	80659	70721	96	3412	2845	31	5510	4646	42	13366	12223	67	15871	13277	78	569251	524872	95	0.800786
260197	197056	132	161126	130578	132	7069	5608	45	11449	8455	66	23617	18692	95	30692	23210	105	841227	650543	132	0.800786
222959	187924	99	93868	79066	98	4005	3522	34	5825	5562	39	13216	11439	64	17618	16093	74	460402	429396	93	0.800786
152602	129750	93	66482	56459	89	2008	1651	24	3646	3204	38	8698	7888	51	10509	9228	54	388441	347616	88	0.800786
120887	115976	87	45385	42901	82	1307	1223	13	3386	3091	31	7445	6906	50	8555	8304	48	313147	303518	82	0.802014
252295	188747	121	169978	137512	111	5978	4901	41	8856	7235	53	19644	15277	83	27943	21813	100	692865	551633	110	0.802014
155381	129085	97	54066	45420	92	1893	1498	18	2768	2283	32	6572	5559	45	8310	6849	50	252534	232023	81	0.803242
134273	115994	91	62274	54834	88	2028	1760	24	2843	2330	35	6074	5452	43	8383	7071	53	208533	194205	82	0.803242
338094	234351	150	229708	158934	146	7866	6037	47	10316	7323	54	25254	17267	89	34467	25213	109	869705	619995	141	0.804471
59046	56933	83	23339	22528	73	584	400	0	941	1121	7	2540	2644	25	3396	3348	32	82074	81899	69	0.805699
216594	140268	104	96433	63055	103	3388	2271	38	4633	3075	43	9487	6361	63	12978	9191	69	361040	241490	103	0.805699
95617	91505	82	38637	37677	79	1454	1510	17	2323	2226	29	6012	5619	41	5791	5455	45	224135	217775	77	0.805699
188621	172037	93	147507	136340	93	3323	2917	30	6027	5471	51	12521	11385	59	15123	13975	73	460251	417731	88	0.806927
114080	109632	83	41765	41087	80	1671	1525	21	2964	3060	29	6364	5854	43	7822	7220	46	209703	203574	74	0.806927
34020	36439	51	13418	13860	45	282	419	0	1105	909	0	1471	1671	16	1810	1930	20	52201	52982	62	0.806927
168070	145072	92	63539	54726	89	2459	2246	26	5073	4518	40	11068	10306	59	12022	10291	59	441369	410999	85	0.806927
88026	85691	81	15096	14509	51	1045	1009	3	1292	1675	15	3944	4024	33	4147	4546	33	158832	154024	74	0.808155
119754	102247	97	58731	52069	87	1971	1646	21	2399	2246	28	5492	5020	41	7741	6946	45	191453	171287	80	0.809383
320572	200090	140	144517	90273	136	5385	3413	45	8124	5160	61	17611	11489	81	22773	14478	98	601238	387673	130	0.810612
181678	156118	98	132674	116405	96	2873	2412	29	6095	5280	42	12549	11327	66	14192	13490	67	430881	386241	89	0.810612
156594	131795	92	68221	58570	90	1852	1473	23	3556	2613	39	7572	6284	48	8709	7487	51	257469	221739	81	0.81184
124581	115894	91	52894	50035	84	1353	1359	16	3021	2905	27	6001	5687	42	6872	6812	44	255367	237503	78	0.81184
181780	161805	91	108239	96301	90	4397	3795	36	7171	5527	51	14694	12727	66	19642	16909	79	519077	453265	84	0.81184
49728	50952	69	19580	20277	49	632	636	0	1217	1158	14	2496	2167	30	3367	3038	32	77771	80791	64	0.81184
198307	164818	104	86489	71646	101	3237	2554	33	4850	4173	40	10139	8783	56	13274	11364	71	373401	327564	92	0.813068
178074	147552	103	83053	68924	93	2205	1868	25	3800	2997	35	7538	6291	54	8858	7582	52	275365	225791	84	0.814296
136599	120010	92	78680	71436	87	1544	1371	17	3478	2975	34	7386	6936	47	9556	8500	52	311230	296762	80	0.815524
65628	57741	82	28156	24941	80	650	671	0	880	972	0	2276	2050	24	3752	3493	33	103307	94056	73	0.819209
60928	56981	83	25010	23369	74	1141	1097	7	1585	1358	13	2651	2669	28	3776	3962	32	110327	107421	69	0.819209
125225	117045	87	41930	39714	83	1504	1387	17	3175	2931	29	8304	7853	50	9042	8675	52	322768	308620	82	0.820437
207246	168311	99	90285	73868	96	3080	2864	30	5054	4298	43	11190	9490	61	14868	12639	77	379684	334814	92	0.820437
63641	67748	63	26338	26568	70	895	864	0	1805	1679	23	3090	2868	29	3715	3899	31	108250	105785	70	0.820437
143192	132227	87	64040	60513	86	1810	1817	22	4296	4695	37	9673	8907	54	11768	10554	63	417531	389785	85	0.822894
110474	99767	86	47910	43347	84	1580	1297	17	2584	2284	28	5196	4825	41	7107	6611	45	189797	181326	81	0.824122
18749	18285	57	7636	7992	39	302	435	0	625	554	0	962	1146	9	1365	1826	18	36521	37694	54	0.824122
106940	100845	89	28875	27668	81	1621	1566	17	3415	2994	32	6900	6475	46	7501	6912	50	268716	258401	81	0.82535
177235	141727	98	71958	57644	93	2347	1860	26	4488	4161	41	10678	9422	56	11125	8579	64	421041	367262	91	0.826578
136745	125273	91	69121	64376	86	2005	2087	21	3825	3350	39	8555	7793	53	10267	9855	56	360100	346766	79	0.826578
206441	162412	115	86948	68603	100	2943	2443	30	6243	5288	47	14702	12296	68	16206	12804	78	593141	503339	116	0.826578
111572	105156	94	52309	50267	83	1911	1789	22	2694	2559	29	5834	5489	43	8507	8430	50	200076	190076	78	0.827806
45901	44959	77	19096	18919	61	683	601	0	1328	1375	15	1605	1869	20	2323	2474	25	66232	68106	67	0.827806
54495	54229	76	19278	19368	57	350	450	0	797	473	0	2009	2079	22	2841	3123	29	71342	73080	66	0.830263
40919	40383	72	20779	20518	63	355	353	0	706	749	0	1478	1479	18	1843	1847	21	62482	62674	66	0.830263
180957	145632	101	63920	49954	93	1640	1288	21	4603	3493	39	8809	7102	54	10179	8157	59	359607	302406	88	0.830263
326142	219663	129	296077	226593	130	11080	8678	50	17964	14303	76	37764	30030	118	52424	41743	119	1.04858e+06	1.02512e+06	125	0.830263
209366	176079	95	115961	101212	94	3171	2891	30	5919	5085	47	12447	10596	60	13628	11784	68	452649	402752	87	0.830263
22197	26165	43	12100	13791	40	495	434	0	269	268	0	1029	1154	9	1233	1454	15	42270	45352	55	0.830263
111593	104679	82	50125	47864	82	1184	1055	9	2400	2327	28	5320	5432	38	6130	6157	41	241540	240706	75	0.830263
145103	127305	89	56207	48371	90	2079	1649	25	2756	3089	29	6572	5664	46	9442	8491	59	249128	230086	83	0.831491
56439	56441	76	24246	23650	74	882	849	0	619	1002	1	2027	1943	26	3149	3481	27	84213	82678	69	0.833947
103583	93567	100	35101	30801	83	2022	1842	21	2860	2972	30	7146	6480	47	9533	9071	52	255362	243245	100	0.833947
216319	154080	101	92514	68883	99	3139	2290	35	5463	4087	52	9834	7164	58	12789	9573	70	355620	260731	94	0.835176
111015	105591	83	53401	49569	83	1502	1387	13	2140	2525	24	5373	5104	38	6906	6377	43	214606	199584	79	0.835176
352076	219396	149	171619	108378	146	4625	2928	42	11052	7147	65	22897	16527	91	25527	17918	113	904370	644020	159	0.835176
180012	146759	96	67097	55269	93	2097	1866	22	3202	2930	38	10014	8340	55	10683	8762	60	431486	388431	88	0.835176
215490	157175	116	84010	59946	116	2593	1740	31	4768	3438	43	11405	8203	69	12812	9861	67	456216	337766	116	0.835176
296647	208323	116	217449	158191	124	9284	6576	50	14246	10820	70	29848	23295	101	41572	33660	103	1.04858e+06	931907	131	0.835176
65176	61708	80	28169	27090	77	1077	1050	6	1149	1344	15	3272	2967	32	4409	4195	38	122694	117648	73	0.836404
102317	97658	83	43943	42159	79	1131	1184	12	1853	1908	22	6323	6151	43	7442	7278	46	276769	269878	77	0.836404
78886	67883	96	37434	33893	82	1140	1121	8	1782	1341	20	3309	2699	35	4833	4213	39	118461	110994	78	0.837632
58619	56143	81	22239	20967	74	614	654	0	1305	1099	10	2678	2893	28	3524	3964	31	105549	102487	92	0.837632
102872	94931	84	43776	40611	83	1478	1106	18	2047	1921	31	4715	4577	37	6239	5805	45	182092	175477	79	0.837632
179434	147661	97	66277	54527	94	2134	1743	24	3691	3665	36	9507	8107	57	10901	9360	59	391847	357916	90	0.837632
106592	100515	85	65158	62016	83	2152	1940	24	2228	2348	28	6021	5692	42	7357	7218	46	193887	191402	80	0.83886
242788	194558	102	100281	80331	100	3618	2630	36	7643	6432	52	15892	13738	76	17334	14351	74	628567	559640	97	0.83886
56417	58718	74	20214	20245	56	946	1040	5	1154	1244	12	2723	2836	28	4027	3808	34	105338	105532	71	0.83886
132057	120384	88	66925	61540	84	1776	1914	21	3102	2592	31	7182	6512	44	7403	6834	48	240722	228788	81	0.83886
57437	58458	75	30439	30247	74	937	1018	4	1317	1172	12	3102	3282	31	4678	4575	36	112811	114208	71	0.83886
72197	66524	80	27879	25398	79	1231	1143	10	1261	1215	10	3400	3205	33	5484	4650	45	125911	121847	76	0.840088
121581	108441	90	70373	64122	86	1567	1380	20	1900	2383	23	5495	4983	41	7114	5495	50	203465	181262	82	0.840088
121086	110975	90	58204	53891	85	1982	1970	23	2840	2865	31	6622	6383	45	9089	8199	51	230191	220148	84	0.841317
93194	81713	88	46403	41331	83	1252	1010	3	1717	1490	14	4032	3379	39	4652	4627	38	144711	129192	80	0.841317
168689	141765	97	67433	56692	92	2321	2099	24	4089	3656	36	10190	8932	57	12201	10745	61	414699	382544	93	0.842545
114489	94664	94	49849	41051	87	1023	977	0	1782	1610	20	3989	3161	40	5504	4766	44	160484	136141	84	0.843773
98928	83999	88	44552	37486	87	1285	1088	10	2509	2001	25	4135	3839	36	5833	4632	46	156319	132857	82	0.845001
59059	57786	77	21999	21729	67	1007	870	0	1800	1422	21	3070	3048	30	5464	5221	40	123127	123332	73	0.845001
94195	90540	84	33582	32594	79	1087	1138	9	2136	2097	21	4815	4689	37	4999	4744	38	199799	191825	78	0.845001
93777	91295	79	42591	40423	79	1364	1371	14	1621	1644	21	5194	4743	41	6485	5712	51	177311	167467	76	0.846229
106261	103516	83	41362	39929	81	1373	1425	14	2365	1976	28	5880	5701	41	6311	6253	43	215523	208636	72	0.851142
209383	160189	100	82681	64656	98	2564	2012	30	5356	4229	44	12336	9466	65	13488	10840	68	509380	417386	93	0.851142
192860	154217	111	119111	99896	102	5092	4295	39	7573	6218	53	16526	13977	74	23583	19868	92	571658	473727	95	0.851142
61884	60038	77	17159	16724	54	1187	1120	9	859	1277	12	2882	2735	29	4784	4678	36	115705	115967	65	0.85237
100424	97253	83	51589	49737	81	1071	968	0	2255	2082	27	4380	4324	36	4400	4430	33	156357	152570	72	0.85237
208611	162732	99	83153	64369	97	2316	1898	27	5110	3666	46	11962	10215	59	13356	11251	67	491288	415450	89	0.85237
14903	16282	44	8276	8497	41	177	241	0	607	838	0	681	651	0	1225	1623	14	33239	36331	53	0.856055
151555	133642	105	53037	47656	87	2282	2134	26	3710	3497	35	7634	7103	49	10831	9829	59	287351	268276	84	0.857283
59592	58552	80	22438	22211	66	814	809	0	891	1011	2	2777	2745	30	3337	3322	33	94885	95083	54	0.857283
46844	47777	73	20533	21043	57	447	622	0	798	730	0	2001	2203	24	2343	2054	26	69835	71227	66	0.857283
96159	93664	83	36426	35155	79	1251	1355	13	2000	1916	23	4777	4660	38	6167	5586	43	167351	158280	76	0.857283
70366	66409	79	33681	31083	77	917	848	0	1057	1478	15	2683	2346	27	3804	3357	37	109839	101793	63	0.858511
50686	50308	75	18866	18391	58	575	453	0	1115	965	0	1832	1915	23	2784	2827	28	71571	69136	65	0.858511
86258	85275	81	41411	40897	78	1376	1107	10	1903	1962	19	4355	4157	36	6905	6537	46	171071	159018	69	0.85974
287237	217829	121	144820	113937	115	6282	4604	43	9539	7498	57	19976	16413	77	27089	21398	102	711283	604986	110	0.862196
75466	74268	77	29204	27395	68	1077	1098	8	1283	1824	17	3037	2916	31	4248	4153	36	119325	116126	74	0.862196
123543	116037	94	54623	51252	84	1875	1699	19	3745	3122	31	6849	6600	46	8499	7831	52	250848	246821	82	0.862196
175044	146718	94	68854	57750	92	2729	2168	30	3798	3199	37	7884	6811	49	12075	9718	69	301917	269118	90	0.862196
133948	125214	89	70396	66453	85	2154	1967	23	2907	2671	27	6475	5908	45	8725	7489	54	232159	211863	82	0.862196
113943	98404	88	48591	42834	85	1745	1644	18	2789	2579	29	4672	4366	38	7145	6366	51	183843	164848	80	0.863424
133629	120191	87	78653	72523	86	1997	1626	21	2656	2204	29	6787	6220	46	7943	7066	48	253903	233682	85	0.863424
102266	94520	84	48650	44587	82	1705	1366	17	1842	1693	18	5017	4846	38	6072	5288	46	180413	173300	77	0.863424
107461	102636	83	40439	39900	81	1527	1572	18	2818	2730	27	7275	6712	50	7609	7260	48	288396	267155	79	0.863424
28273	28212	66	13670	13764	48	375	354	0	519	898	0	984	977	0	1362	1539	19	39430	42087	61	0.864652
62219	61553	77	29814	29318	75	578	529	0	1313	1084	16	2471	2352	28	3121	2880	30	101207	97319	71	0.864652
52320	49886	75	17415	17027	54	795	700	0	1286	1183	9	2778	2935	29	4456	4424	35	105856	105725	72	0.864652
230800	168713	106	88773	63809	102	3142	2313	33	5696	4232	48	12879	9693	69	14378	10679	62	530773	405345	102	0.864652
86023	77997	83	37629	34126	82	1513	1496	17	2922	2339	33	5195	4993	41	7494	6921	48	185562	173436	77	0.864652
166044	142807	101	61402	52509	90	2177	1842	26	3993	3286	36	9973	9105	51	11966	10737	62	413691	373556	89	0.865881
72239	69530	77	27102	26595	75	999	962	0	1600	1468	23	2960	3106	30	4765	4703	38	110967	111780	62	0.865881
128972	101013	98	50192	39652	93	1509	1152	15	2798	2209	30	4844	3728	44	6907	5151	50	191088	159189	87	0.865881
210521	154397	105	77339	55987	99	3209	2272	33	5244	4249	45	10371	7551	58	13313	10082	67	378350	293542	97	0.865881
52437	51290	74	23473	23445	72	900	861	0	977	1058	5	2522	2478	28	3345	3140	33	89246	89465	65	0.865881
64813	61777	81	31964	31843	76	1088	1370	13	1885	1995	21	3758	3432	34	5134	5297	37	139679	135945	72	0.867109
62214	56228	93	25662	23669	81	613	487	0	978	1123	8	1924	1770	25	2714	2699	27	89685	79086	93	0.867109
208023	163640	106	81403	64681	99	2472	1980	28	3996	3604	36	9314	7575	59	12169	9976	63	343736	288774	98	0.867109
117491	104698	89	68522	61356	89	2246	1960	24	3632	3474	34	7914	7281	50	10211	9336	56	276740	243100	87	0.868337
161932	140225	109	64975	55934	109	2435	2023	25	4377	3699	39	10781	9748	61	12311	10892	67	426869	387859	109	0.868337
46579	44344	73	24553	22389	66	709	715	0	1174	1234	10	3021	2577	31	4249	4020	41	98838	94023	71	0.868337
38971	39072	72	16936	16551	52	694	671	0	599	1077	5	2329	2045	26	2982	3334	28	68654	66848	66	0.869565
60165	59171	76	22391	22353	66	612	586	0	687	980	0	2619	2850	25	3308	3495	28	93650	91663	72	0.870793
153321	128893	99	54060	44987	89	1941	1806	24	3207	2539	31	7033	6291	47	9844	8677	57	254676	236063	85	0.870793
147650	124421	92	57966	48554	88	1711	1478	21	2761	2206	32	5992	5059	46	8198	6662	52	218423	193126	85	0.870793
138473	127788	98	47314	44404	86	1628	1647	19	4070	3836	37	9591	8801	52	9585	9121	55	363912	332572	88	0.872022
110922	101628	91	42095	40741	81	1586	1575	20	2788	2684	27	6061	6008	44	7413	7439	45	250962	243077	83	0.87325
88151	75851	85	35549	30495	83	1013	907	0	1642	1383	24	3762	3074	36	4985	4522	40	130115	118912	82	0.87325
171285	152191	92	77633	68414	91	2017	1861	22	4085	3672	38	9847	8938	60	10553	9866	56	355928	336918	88	0.874478
174992	145690	95	58537	47114	94	2680	2386	28	4031	3438	37	8676	7557	50	13524	12153	58	328160	295387	89	0.874478
103814	98057	89	46742	44470	81	1421	1583	15	2199	1796	25	4814	4681	37	7424	7182	48	179483	172851	77	0.874478
136115	127890	85	36207	34883	83	1675	1617	18	3434	3435	30	6598	6307	45	7096	6334	44	239963	226968	86	0.874478
108473	102451	92	47845	46234	81	1610	1573	17	2437	2163	28	5256	4947	42	7188	6449	49	188227	180481	79	0.875706
47451	45012	88	20979	20714	60	554	481	0	1141	1169	9	1751	1923	19	2726	2487	30	73787	74180	69	0.876934
131443	114132	97	42450	35286	88	1307	1201	12	1842	1952	25	5639	4981	44	7060	6497	47	217525	194489	88	0.878163
84796	83999	79	34751	33618	78	1174	1025	4	1491	1805	19	4714	4671	38	5100	5153	38	182681	172759	80	0.879391
131818	121444	87	48111	43168	84	1784	1505	17	3317	3541	33	8043	7767	46	8549	8479	47	357828	339615	89	0.880619
57915	59813	69	21417	21788	54	677	770	0	829	998	0	2563	2275	29	3401	3031	30	85671	83885	72	0.880619
230611	192467	102	102640	90458	99	2878	2362	30	6920	6022	50	15228	13191	67	16640	14109	77	605162	543088	100	0.880619
33151	33517	61	11231	11595	43	758	641	0	274	306	0	1415	1380	18	1769	2013	21	47573	47011	67	0.881847
156095	126155	102	54027	44042	95	2368	2023	25	3236	2544	35	6542	5323	49	9695	8003	59	231077	197934	93	0.881847
73109	72999	78	29451	29635	71	1087	1144	10	1535	1767	20	2947	2946	28	4330	4347	38	118583	115883	72	0.881847
110506	100964	94	82682	78521	85	2238	2020	24	4962	4466	39	11812	10788	65	12373	11555	60	407548	382568	87	0.883075
143690	135481	88	65170	62257	85	2744	2383	28	3694	3781	33	8741	8086	52	12683	11776	64	316404	304821	84	0.884304
224507	171823	111	93203	72212	105	3315	2726	33	6184	5262	44	11682	9296	62	15916	13125	72	416301	360051	102	0.885532
81952	74163	85	33202	29201	83	1292	1105	13	1525	1401	14	3609	3180	35	4580	4178	38	121638	114317	78	0.88676
120266	103899	103	56986	48669	89	982	738	0	2639	2581	28	5972	5367	45	7252	6559	46	253233	220517	103	0.88676
121741	109833	86	76145	69450	86	2329	2158	27	3337	3094	37	8184	7777	51	10881	9882	66	290967	270903	83	0.887988
103491	99937	88	53194	50480	82	1124	1194	10	2942	2820	28	6859	6768	44	7149	6324	49	259848	257881	79	0.887988
146368	126690	92	52428	46308	87	2415	1701	30	3518	2800	33	7028	6500	48	10153	8645	55	246903	227923	81	0.887988
133352	116837	90	63714	56030	87	1929	1711	20	2885	2625	34	7976	7035	49	7913	6712	50	321422	291074	81	0.889216
17952	18458	49	16144	14972	51	33	120	0	-167	289	0	550	568	0	880	936	0	17281	19647	50	0.889216
115104	105217	89	72339	66716	85	2535	2459	25	3678	3330	40	7554	7126	46	10681	9666	55	269583	250019	77	0.890445
135829	104591	108	51141	39010	108	1663	1417	18	3489	2398	36	6226	5031	44	8578	6906	49	225408	174437	108	0.890445
80021	69889	89	33583	28195	83	858	633	0	1456	1178	11	2915	2719	31	4700	4338	38	119567	110418	76	0.891673
56325	53953	77	23888	23429	74	403	358	0	864	787	0	1919	1730	23	2717	2627	29	80195	79529	66	0.891673
267057	205758	119	158452	127135	111	6704	5292	43	9789	7889	61	19661	15179	79	27125	21469	98	685526	531051	105	0.892901
97130	93086	81	29472	27537	81	1493	1544	16	2195	2204	24	4490	4172	36	5874	5642	39	163644	147379	97	0.892901
42575	41950	58	15904	16047	48	635	759	0	861	1004	1	1958	1964	24	2162	2483	25	81141	81811	62	0.892901
60891	59557	78	16276	16179	52	732	715	0	1245	1280	11	2179	1995	28	2497	2660	26	87849	91044	68	0.894129
189988	159726	98	70975	62382	92	3472	3133	30	5472	5089	42	12022	10853	63	14251	13230	68	422874	392435	85	0.894129
184052	150327	97	70595	56643	93	2468	2061	28	5065	4155	43	11690	9610	63	12357	10529	65	448979	382741	86	0.894129
165561	145510	94	62217	54203	92	2647	2426	26	4135	3781	34	8973	8844	51	11833	10326	64	393416	365373	88	0.896586
53700	54014	72	18380	18842	51	839	860	0	991	1272	11	1886	1951	25	3298	3257	30	79377	80885	64	0.896586
115762	102017	90	60893	55049	87	1821	1483	19	2736	2497	34	6089	5730	43	7790	7539	44	204620	198560	82	0.897814
233541	176714	107	109338	85517	106	4828	3991	38	6412	4860	54	14391	11728	68	21541	16545	89	544188	440561	103	0.897814
56107	54068	73	18299	16800	53	866	871	0	1369	1276	13	2933	2940	30	3651	3262	34	102479	99401	70	0.897814
161187	139566	91	67829	57828	91	2579	2340	26	3857	2964	40	8026	7006	52	11390	9672	61	289919	267025	85	0.897814
123647	112845	86	47561	42320	86	1714	1770	19	2992	2923	29	6005	5680	40	8245	7919	47	210583	201448	81	0.897814
133636	124041	87	76432	71932	85	2021	1933	22	3928	4062	35	9723	9473	49	11669	10687	66	390215	375785	83	0.897814
159601	140195	107	96245	87458	91	2270	1981	26	4645	3903	43	9736	8535	54	11779	11326	56	354353	308016	89	0.899042
58468	54871	80	26859	25635	77	661	561	0	1618	1471	20	2528	2419	28	3746	3862	34	91776	91277	73	0.90027
48649	48174	74	22963	22204	73	417	529	0	653	557	0	1730	1876	20	2558	2644	28	73359	71861	72	0.90027
89109	77816	91	38270	33479	84	1221	998	0	1670	1768	19	4011	3843	37	5321	4095	44	151361	138919	84	0.90027
147260	135219	91	62349	57984	87	2914	2717	29	4681	4144	38	9862	9218	52	13358	12361	67	344939	330951	87	0.90027
268491	182769	145	120693	84426	141	4813	2794	38	7149	5123	47	16028	11045	103	20039	14191	114	590878	428247	142	0.901498
95089	83704	84	43028	37205	82	1230	1284	13	1546	1497	18	4560	3981	39	7053	6237	45	172521	161571	79	0.901498
145049	112261	100	58187	48077	93	2742	2015	31	3175	2245	35	7054	5996	49	10241	8268	56	300672	247407	90	0.901498
87435	84317	83	34632	34411	78	969	849	0	1821	1703	22	4708	4644	36	5074	4688	41	194575	190382	82	0.902727
85241	85406	82	34628	34309	77	1226	1107	7	2458	2296	26	4779	4959	38	5493	5689	40	200953	197278	79	0.902727
37450	37260	77	14749	14998	47	454	539	0	678	709	0	1698	1579	21	1792	2038	19	65613	66153	66	0.902727
30620	31594	70	14670	14611	50	338	238	0	429	489	0	1073	1176	10	1541	1638	19	44664	45187	67	0.902727
73955	67992	83	31174	29132	78	1296	1186	13	1609	1508	17	4017	3842	35	5088	4734	41	141192	139655	75	0.902727
48701	47612	75	14265	14503	48	360	408	0	704	686	0	1893	1884	23	2374	2357	25	65780	65491	68	0.902727
68114	61826	82	29766	28128	78	959	774	0	1229	1250	18	3157	3261	30	4005	3699	35	115469	114720	77	0.903955
132312	117875	91	42559	38440	84	2052	1842	23	3232	3126	28	6950	6575	44	9226	8695	52	239291	229193	83	0.903955
42785	40660	87	15413	14910	51	332	510	0	1154	1114	7	1936	1729	23	3042	2975	28	70640	68299	68	0.903955
143135	130475	89	47091	41648	88	2598	2368	28	4047	3578	38	8852	8175	50	11362	10871	53	301175	287621	85	0.903955
243244	199776	115	98614	84138	108	4957	3947	39	8220	6469	50	16646	14543	76	23562	19535	87	626301	559731	109	0.905183
208760	164224	100	78859	60633	98	2668	2087	31	4428	3613	38	10645	8073	60	13888	10223	73	423191	337313	114	0.905183
215861	170677	98	88646	70725	96	2945	2513	29	5212	4059	44	12717	10172	61	15426	12598	70	507839	434450	95	0.906411
25536	27249	51	15567	15714	50	370	298	0	798	710	0	1028	1090	7	1801	1872	19	44506	43242	66	0.906411
140724	125392	99	68218	63044	87	2629	2407	28	4342	4183	36	8551	8106	54	12433	11816	60	312606	296696	85	0.906411
98145	89527	85	37711	32770	85	973	964	0	1861	2109	21	4380	4068	38	4638	4344	39	180438	161734	83	0.906411
124768	103364	90	52382	43917	87	1875	1282	21	2794	2393	26	5330	4369	44	8058	6955	46	203768	174061	86	0.907639
92400	89102	82	37732	36798	79	1545	1339	18	1797	2215	22	4089	3895	36	5325	4883	40	149064	146888	76	0.907639
30287	29750	71	11414	11410	45	391	371	0	272	593	0	1312	1168	12	1401	1573	16	57033	56139	67	0.908868
149688	141927	88	76620	73056	87	2100	1987	24	4383	4630	36	11650	10879	59	11975	11855	58	444248	410790	86	0.908868
65577	61525	78	21734	19639	69	1126	1003	1	1711	1811	20	3042	2767	29	5104	4724	40	122647	115697	77	0.908868
183196	148746	112	82933	70868	98	3038	2634	31	6736	5712	48	14745	12592	70	17663	14611	82	623573	533801	112	0.908868
104551	96992	83	42801	39128	82	1305	1291	12	2259	1961	23	4212	4120	38	5689	5218	44	163125	156236	79	0.910096
188188	155203	98	72866	59995	92	3068	2607	30	4016	3723	36	8227	7110	50	11126	9164	62	333138	293113	89	0.910096
123792	113693	101	49696	46857	83	1871	1659	21	3287	3064	31	7596	6784	50	8208	7479	49	270045	237127	83	0.910096
30097	30978	61	11335	11823	43	233	421	0	722	501	0	1282	1391	14	1510	1596	19	47845	49129	64	0.910096
87247	82492	81	33476	30561	81	1182	1284	13	1857	1524	23	3952	3659	36	5070	5223	37	152469	147293	79	0.910096
79769	74120	95	41657	39966	78	1145	915	0	1622	1319	20	3433	3608	32	4600	4558	33	129505	128832	72	0.911324
115879	107165	86	60439	58045	85	2012	1748	25	2563	2294	25	5000	4978	38	7439	6878	50	201979	186355	85	0.912552
29493	28785	68	13122	13300	46	133	325	0	419	554	0	995	1123	8	1366	1390	18	41440	43739	61	0.912552
56244	53289	76	14934	14467	49	579	628	0	1238	932	0	2263	2247	25	3224	3218	32	87025	85151	73	0.91378
93328	87512	90	43765	41223	80	1742	1649	21	1980	2216	25	5049	4548	41	6391	6053	44	174688	164610	77	0.91378
112469	104099	84	79296	74997	84	1783	1815	19	2972	3046	28	5983	6190	42	7945	7864	46	216035	212109	81	0.91378
32817	34025	69	13433	13117	47	325	349	0	628	637	0	1569	1665	19	2366	2528	26	65631	67488	66	0.915009
55215	52213	78	17173	16622	53	1207	1045	6	1530	1304	18	2910	2822	29	4975	4922	40	115146	112059	74	0.916237
116036	105493	91	50216	45731	85	1940	1760	22	2743	2448	28	5278	4944	40	7033	6991	48	188071	179554	81	0.916237
111038	101351	88	43441	39159	82	1327	1159	10	2440	2305	26	5471	5204	39	5884	5041	45	181410	174499	83	0.917465
187642	152270	102	122398	101270	98	3740	3075	35	6361	4670	51	12989	10985	65	17252	13591	81	455762	381998	101	0.917465
49863	48865	78	25365	24869	65	998	925	0	735	1196	9	2166	2254	26	3747	4216	32	97814	98404	70	0.917465
59691	60189	67	24670	24567	73	1087	1137	8	1166	1234	16	2758	2873	28	4408	4345	35	113403	111012	77	0.919921
75745	75779	76	28850	28529	76	783	860	0	1274	1390	16	3051	3126	30	4011	4016	32	108423	104959	75	0.919921
256135	181164	126	132171	95896	122	3786	2511	37	6349	4779	50	16432	12291	74	19050	14337	82	671166	506173	124	0.92115
63599	62620	76	23043	23144	57	896	780	0	1431	1070	8	2789	2933	27	3943	4224	34	109105	108363	64	0.92115
216328	165910	115	76833	58592	104	2725	2113	29	4224	3295	40	9883	7663	58	12479	8782	57	330331	270047	102	0.922378
183274	166223	98	94786	87638	92	2737	2584	27	5499	4756	43	12234	11024	66	14804	13260	67	489362	445394	92	0.922378
71688	69962	78	39662	39171	76	923	886	0	1499	1334	16	3972	3834	34	4935	4739	37	134140	133061	73	0.923606
62291	58806	82	24459	24146	73	352	608	0	1159	844	0	2267	2249	24	2699	2791	27	80341	76077	70	0.923606
31606	31663	67	14294	14240	46	321	370	0	784	776	0	1904	1637	20	2022	2219	22	75851	76018	65	0.923606
122814	106700	90	53859	47081	88	1868	1455	21	2686	2524	29	6009	5545	43	8688	7788	52	238654	215984	86	0.924834
109820	103857	83	67839	64710	82	1457	1515	17	2866	2600	33	5611	5810	41	7074	6744	46	231066	218930	77	0.924834
103816	100285	86	43122	42229	80	1290	1330	12	2500	2304	29	5968	5615	42	6085	6321	43	236388	230699	77	0.924834
122916	114201	88	43773	40342	84	1604	1323	17	2837	2744	28	6999	6083	47	7662	6701	52	294370	275000	82	0.926062
135632	109089	96	55208	44106	91	1594	1091	15	2395	2015	24	5477	4671	44	7458	6740	51	201083	169955	85	0.926062
117762	107251	90	65521	59617	85	2582	2228	27	3754	3862	32	7664	7420	46	10909	10370	62	280129	265073	80	0.926062
106569	90682	86	45430	39019	86	1353	1117	9	1894	1797	21	3826	3560	35	5375	4516	41	147798	131613	78	0.928519
103235	100327	86	36214	34860	79	1356	1283	14	3018	2400	31	5287	5012	41	6420	6170	42	177659	169675	75	0.928519
47147	48704	73	23949	23871	68	933	877	0	678	677	0	2098	1812	22	2116	2408	28	70859	69954	65	0.928519
198447	152175	106	75820	57266	96	2788	2152	28	3908	3722	36	10599	8644	60	12787	10215	66	482406	398240	93	0.928519
95271	84812	89	33497	29416	82	953	1011	3	1885	1865	17	3938	3495	38	5454	5032	41	149018	140824	75	0.929747
218895	163772	101	86064	64298	101	3037	2274	33	5395	3702	46	11030	8296	63	14261	11654	67	373951	302266	96	0.929747
96733	84152	84	49358	43897	83	1476	1014	3	2346	2157	26	3991	3748	38	6110	5045	49	152138	142831	73	0.929747
230411	177684	114	98699	78185	108	3177	2764	30	5259	4586	41	11640	9575	62	16336	13685	71	439068	358400	102	0.929747
95822	89932	97	40182	37838	83	978	1055	5	2146	1797	22	4379	3914	39	5329	4692	39	169377	157724	97	0.929747
112885	105043	93	41643	39514	82	1508	1448	16	2300	2691	25	5766	5429	41	6938	6562	44	188562	181468	75	0.930975
66687	66352	78	27221	26990	75	756	765	0	1236	1287	10	2520	2445	26	3452	3250	30	95656	93663	70	0.930975
95239	90322	84	39371	37841	79	1504	1161	12	3054	2634	34	6341	6218	43	7261	7091	46	269615	263509	78	0.932203
85927	84346	80	34459	34432	76	1143	1298	13	1594	1888	17	3663	3568	34	5720	5541	47	149658	143776	69	0.933432
210386	172093	97	92981	76295	97	3282	2819	34	5220	4454	46	11037	8938	61	14294	11811	68	381702	341256	91	0.933432
121526	114521	91	59599	57058	84	2831	2391	27	4096	3910	35	9370	8857	50	11802	11146	59	358158	338696	81	0.933432
126747	119137	86	53322	50724	83	1676	1453	19	3224	3067	34	7704	7084	49	8454	8654	48	309366	298228	81	0.93466
81872	81289	80	31162	30005	78	1400	1376	14	1718	1526	19	3603	3442	34	5034	4943	41	134852	133952	73	0.93466
166615	149435	96	83683	76077	91	4072	3480	34	6334	5852	44	13504	12184	65	18957	16530	73	457401	393047	89	0.93466
47414	47977	75	27548	27641	73	561	377	0	478	884	0	1548	1639	19	1856	1980	22	65384	68397	67	0.935888
85206	82046	88	33656	32698	78	973	1110	7	1374	1184	11	3184	2849	33	4405	4427	35	112108	109175	73	0.935888
174607	137615	94	86695	66968	95	2211	1817	22	4414	3275	43	8134	6662	51	10917	8809	64	347259	290905	91	0.935888
48080	46968	79	19709	19491	56	653	779	0	817	1179	7	2043	1856	24	2044	2200	23	73082	76003	68	0.937116
202875	163158	118	92784	76639	102	2325	2050	26	4693	4687	37	11535	9451	64	12406	10474	68	468072	415725	118	0.937116
124747	118998	86	47946	45705	83	1295	1439	15	2428	2348	25	6945	6594	47	7985	7087	50	271732	257467	81	0.937116
54912	54397	77	17480	17319	51	633	770	0	1143	1154	8	2272	2554	26	3698	3586	31	101365	99150	73	0.937116
89980	87161	85	37060	35899	79	1182	1252	10	1918	1698	21	3924	3720	40	5392	4743	40	143388	140778	75	0.938344
72200	68378	88	26450	25838	77	1094	1173	10	2250	2154	26	4665	4589	36	5499	5263	44	142931	139364	78	0.938344
134426	78512	122	35882	19500	114	2144	1157	10	3047	1628	29	5812	3404	67	9071	5873	74	215345	128298	117	0.939573
54128	50566	77	25106	22472	73	847	680	0	938	902	0	2153	1727	28	4224	3578	39	86323	79883	74	0.939573
106797	98514	86	50006	45921	83	1430	1145	16	2506	2179	21	4957	4585	39	6007	5601	42	164482	158950	78	0.939573
128231	115942	88	55370	50254	87	2010	1949	20	3677	3207	35	7451	6580	50	9190	8414	52	300199	279126	88	0.939573
68270	68917	76	29162	28929	74	1291	1246	12	2296	2285	22	3915	3888	34	5387	5040	42	148947	139764	69	0.939573
95339	92291	83	41696	41085	78	809	966	0	1898	1971	24	5070	4769	39	5523	5072	39	206748	197873	80	0.942029
180658	150344	106	69721	56350	97	2849	2719	29	4370	3354	38	9225	7500	55	11862	9908	61	302544	262057	97	0.942029
202995	163734	100	84531	69064	96	3326	2398	34	5068	3888	42	9832	8207	52	14570	12311	67	375313	324149	97	0.943257
139259	129728	85	53184	48476	85	1925	1873	23	3017	2999	28	7607	7188	46	8592	8274	56	288063	280195	85	0.943257
128167	121097	85	45154	42723	82	1943	1726	21	4246	3587	39	9993	9695	51	10905	10498	60	403833	385340	84	0.944485
144879	132899	86	57187	52415	85	2102	1951	24	3435	3251	35	9677	9311	51	11655	10692	62	429705	413021	87	0.945714
96417	91694	83	42017	40059	81	1463	1510	16	2660	2404	28	5948	5759	41	6429	5791	52	234889	226215	81	0.946942
243271	197940	114	138012	119489	105	5623	5056	38	9109	6968	57	19099	15382	76	25786	20349	94	675415	542704	107	0.946942
210151	160265	106	113008	91272	103	2672	2107	30	4827	3824	41	11511	9134	61	14854	11446	68	494664	398425	105	0.94817
103764	96918	87	44683	41934	81	1031	1113	8	2328	2439	27	6243	6002	42	6874	5983	47	232009	226758	80	0.94817
146480	117375	107	58950	47885	107	1768	1440	23	2682	2135	31	6142	4777	45	9147	7431	68	245483	199601	107	0.94817
158546	144490	94	86339	79307	88	2198	2217	24	4966	4214	41	10342	9665	56	11344	11077	64	420941	405381	88	0.949398
42924	42686	75	12050	11945	45	298	409	0	702	728	0	1698	1709	19	2754	2157	33	69340	68393	71	0.949398
275950	204331	118	126831	94872	115	5055	3720	39	8532	6449	49	17987	13762	77	23949	17925	96	639285	511433	114	0.950626
91418	87755	96	33803	33142	78	1118	876	0	1056	1002	1	3758	3612	34	4729	4639	36	175388	174272	77	0.950626
54928	52113	81	20449	20116	64	796	813	0	677	693	0	2269	2340	25	2821	2739	31	86829	85223	74	0.951855
55862	54619	77	19306	18694	55	880	848	0	1575	1419	14	3107	3132	30	4060	3858	37	109412	108837	76	0.951855
163375	147600	107	75397	68626	90	1951	1902	22	4634	3901	40	10502	9211	54	10968	9700	58	402309	362324	107	0.953083
109606	105991	81	39062	37845	79	1454	1526	16	2704	2305	28	6900	6467	42	7475	6836	49	274097	265259	83	0.953083
218378	160119	104	83194	61315	101	3867	3049	35	5255	3976	43	11697	9250	62	16246	13175	72	425674	335120	100	0.953083
120129	107376	86	58521	51930	86	1484	1347	17	2887	2491	31	5950	5395	44	6850	6139	46	227863	205050	85	0.953083
131990	117249	103	42624	39152	84	2180	1883	25	2950	3010	34	6575	6425	44	8590	8261	48	232368	215150	88	0.954311
40548	38618	72	15067	14838	49	121	166	0	501	727	0	1202	1147	10	2023	1853	23	56562	55691	73	0.954311
130844	123211	87	75807	72291	86	1878	1640	20	3901	3713	34	8531	8380	50	9502	8638	58	351314	329841	86	0.956767
145619	133353	88	76639	71607	86	2636	2403	28	3905	3353	34	8873	8413	50	11013	10822	57	322490	296080	87	0.956767
249459	181590	127	181715	146603	110	8520	6194	48	13330	11756	62	29133	24510	99	38358	30536	101	999293	851605	107	0.956767
203103	153414	99	58014	44610	96	2286	1694	31	4905	3532	45	11922	8536	62	12543	9264	68	461760	364793	95	0.956767
145145	114153	102	58680	45565	93	2088	1772	22	2294	2282	33	5655	4760	44	7986	6623	50	212901	180225	90	0.956767
98297	94599	88	38767	38252	79	1258	1253	13	2384	2175	25	5287	5211	39	5871	5408	42	230491	225676	79	0.957996
203449	146863	104	70835	50161	99	3288	2513	33	4794	3231	47	8881	6755	54	12363	9544	69	318694	238450	98	0.957996
69070	65606	93	29618	27894	77	1017	1045	5	2129	1990	24	4119	3825	36	5488	5314	41	143103	140061	67	0.957996
77333	72945	91	32326	29201	80	1087	923	0	1520	1634	16	3569	3195	33	5434	5414	38	122294	113173	95	0.957996
121128	114685	86	63557	60874	83	2166	2061	25	3207	3203	30	7524	7639	45	9802	9454	53	254111	249127	83	0.957996
96792	90346	83	43864	41255	82	1504	1519	19	2005	1902	25	4715	4856	36	5581	5249	49	170296	165937	78	0.959224
126727	121507	83	51523	50298	83	2078	2052	24	2596	2572	29	5687	5250	42	8512	8356	48	224776	214659	81	0.959224
172449	132392	98	74940	54153	97	2236	1674	26	3271	2730	36	7376	5123	56	10478	8155	61	266972	192505	94	0.959224
81211	76216	83	45648	44058	80	1799	1570	22	2226	2048	26	4761	4464	40	6742	6525	43	188602	171206	81	0.960452
168086	138387	109	65297	54211	91	2503	2165	26	3304	3092	30	7936	6282	52	10287	9008	55	269054	236475	89	0.960452
68109	65037	78	24358	23832	72	664	806	0	1285	1081	6	3038	2992	32	4092	3892	38	109076	106989	72	0.96168
105988	99253	89	43316	42208	81	1487	1312	15	2224	2350	26	5378	5432	38	6271	6204	42	221434	212436	80	0.962908
51461	51254	74	24159	23700	72	727	531	0	667	926	0	2239	2204	25	3200	2761	31	74744	72063	70	0.962908
82822	82318	87	42986	42318	77	989	973	0	1507	1430	15	3975	3594	34	5128	4583	40	120606	118267	74	0.962908
62854	59283	78	21708	20107	60	1101	943	0	1508	1346	17	3183	2828	32	4768	4753	39	127457	124436	72	0.962908
125003	114653	91	29421	26392	84	1365	1208	14	2636	2613	29	7057	6774	44	7312	6565	47	276902	259137	83	0.964137
62417	61212	76	20919	20169	60	1101	1145	8	2330	1931	26	3564	3572	31	4569	4602	35	133084	130327	73	0.964137
32713	33426	72	11370	11420	45	628	708	0	719	514	0	1396	1732	17	1999	2096	23	54425	56282	63	0.965365
129722	114009	87	66690	57569	87	1860	1737	22	2839	2249	35	6170	5865	43	7238	6366	47	233400	212079	80	0.965365
75690	72220	80	15019	14371	50	839	961	0	1971	1555	21	3972	3871	35	4691	4483	37	134610	135260	71	0.966593
208009	169446	99	74377	60556	98	2485	2351	28	5420	4507	40	12376	10381	61	13220	10247	63	492914	429274	94	0.966593
242810	180500	111	99585	74568	108	3452	2690	33	7221	5557	54	16331	12656	74	16702	12453	74	647047	514200	104	0.966593
101804	91702	100	57458	53403	84	1454	1385	16	3074	2367	33	5391	5027	40	6092	5980	41	187477	185087	79	0.967821
72000	65577	94	27793	24976	94	1138	946	0	1926	1708	23	3887	3891	36	5130	5033	37	138941	129519	94	0.967821
118015	105728	85	56702	52438	85	1828	1672	20	2839	2125	31	5501	5095	44	6489	6112	44	186761	176018	77	0.967821
229447	171173	103	107285	82438	101	3930	3190	37	5138	3818	42	11080	8110	67	14422	11418	72	389613	304636	96	0.967821
41467	40220	70	22385	22355	71	798	617	0	724	675	0	1209	1496	16	2160	2196	24	58144	58928	66	0.969049
94293	78670	85	38186	32180	85	883	729	0	1895	1198	13	3559	2972	38	4683	3790	41	128110	107848	77	0.969049
112484	97894	90	42100	37192	84	1901	1488	24	3033	2685	30	5190	5036	41	7260	6986	46	179692	167912	77	0.970278
150400	136377	99	71770	67119	87	2137	1943	25	3273	2617	31	7933	7497	48	10005	10161	50	284657	273918	80	0.970278
57639	56530	90	27453	27186	74	858	1069	5	1386	1404	13	2203	2415	26	3574	3446	33	103981	105708	68	0.970278
52147	51660	75	25338	23770	73	980	998	0	1004	1368	13	2720	2774	28	3119	3251	31	94540	92474	59	0.970278
96744	90686	84	53804	50809	83	1349	1307	13	2052	2144	24	4577	4572	35	6856	6494	45	170916	168975	75	0.971506
118614	108773	96	71207	66313	84	2387	2212	26	3498	3483	35	7807	7010	48	9598	8691	60	267005	237835	80	0.971506
44700	43622	80	16104	16186	48	639	598	0	918	1151	10	1970	2008	22	2452	2176	25	65819	66929	64	0.971506
84050	84579	79	24310	24422	64	1213	1138	10	2030	2208	26	3942	3579	38	4473	4730	37	135442	135323	73	0.972734
121010	110061	89	54183	49203	86	1824	1608	20	3113	3069	30	7952	7520	46	8992	8070	52	290507	265669	101	0.972734
137629	117200	94	78873	66499	91	2705	2405	27	4258	3707	39	8654	7085	56	12127	10941	62	330386	291076	85	0.972734
60185	60438	77	33695	33873	74	863	800	0	1508	1420	18	2993	2893	31	4329	4323	37	122973	122669	65	0.972734
88671	84789	89	35004	33410	81	1428	1250	12	1792	1943	23	4342	4077	34	5756	5247	43	150471	139218	96	0.972734
102898	94760	84	43011	39583	82	1874	1693	20	3397	3867	31	6703	6533	43	8360	7676	50	207270	196625	74	0.972734
40578	39489	72	18828	18217	57	346	304	0	1315	1176	10	1891	1759	22	2402	2366	27	74730	75246	66	0.973962
64933	62122	76	19913	19432	58	956	896	0	766	673	0	1865	2056	20	2387	2635	23	80386	81607	70	0.973962
170212	145879	95	96262	84906	91	2670	2119	29	4382	3304	39	8531	7187	52	11540	9750	61	321422	294102	87	0.973962
124733	93089	92	65143	49930	91	1214	908	0	2599	1955	37	5524	4102	48	7493	6165	47	223999	169634	87	0.973962
68202	68291	78	19547	19681	52	946	1006	1	1495	1462	20	3196	3033	31	3787	3500	34	113746	109499	73	0.973962
240309	185397	114	78266	62010	105	3553	2811	33	6431	5681	44	13028	10531	68	16238	12853	73	424829	366566	100	0.97519
102026	94553	98	38812	37067	80	1669	1575	20	2439	2377	26	4619	4547	36	7246	7116	44	178580	171077	78	0.976419
172178	142094	96	53666	43650	92	2362	1738	29	3682	2840	41	7891	6361	53	9532	7663	57	281319	229826	94	0.976419
159172	140969	91	80484	69011	91	1829	1348	20	3441	3403	32	8503	7581	57	9042	8261	53	340082	317707	87	0.976419
64183	61228	79	20279	19488	62	1076	1048	4	1598	1576	20	2872	2816	29	3975	3999	36	102070	93917	74	0.977647
54639	52693	84	24058	23836	65	472	519	0	818	830	0	2151	2338	23	2510	2605	26	75433	74115	70	0.977647
100507	90225	84	33728	29722	82	882	694	0	1925	1724	23	3882	3447	37	4544	4349	37	145635	130338	79	0.978875
44661	44664	67	19322	19455	54	434	563	0	859	711	0	1660	1674	21	2128	1882	29	76094	73369	68	0.978875
28113	28652	67	13442	13666	47	409	386	0	698	953	0	1290	1255	11	1377	1553	15	48353	45691	65	0.98256
328896	208801	139	157577	104996	131	5243	3480	45	7766	5376	58	19281	13087	84	24242	15862	89	652542	465191	128	0.98256
50650	52228	59	17526	17806	49	607	468	0	1227	1295	11	1960	2086	23	2897	2685	30	81635	81051	67	0.98256
52147	52091	73	22864	22689	64	334	419	0	1016	925	0	1637	1621	19	2436	1913	30	69190	69929	69	0.983788
186660	146071	95	76673	60304	94	1973	1387	27	5034	3867	44	9928	8093	56	11269	9537	67	415723	345285	92	0.983788
70219	65789	79	31573	30132	78	1256	975	0	1561	1737	18	3537	3221	34	4541	4730	34	128519	129450	72	0.985016
128588	117579	89	67277	63151	86	2029	1836	20	3417	3379	32	8199	7739	50	10242	9758	51	356210	343753	82	0.985016
162023	126600	98	101080	81782	94	2315	1875	26	3712	2888	41	8592	7062	56	10396	8692	62	295346	254332	87	0.985016
80183	72706	80	37792	34433	80	862	854	0	1598	1138	14	3261	3019	33	4308	3968	36	117459	113900	75	0.986244
131344	123592	96	57384	54205	86	1713	1431	20	3394	3453	33	9017	9234	51	10849	10533	57	375558	362230	82	0.987472
64568	61763	76	26828	25058	76	1324	1241	11	1604	1673	17	3438	3285	32	4401	3962	37	123743	118364	76	0.987472
78492	74959	84	26080	25311	77	1427	1283	14	1562	1156	11	4031	3658	36	5326	5327	39	133700	129799	75	0.988701
74279	64510	86	37964	33749	80	1122	977	0	1922	1291	17	3135	2594	33	4399	3886	40	120299	109246	76	0.988701
128234	117600	85	71458	64967	87	2424	2385	24	3513	3419	34	7801	7346	48	11384	10561	61	285244	265191	83	0.988701
143967	136444	85	54271	51699	83	1949	1887	22	5005	4776	38	11071	10317	58	11171	10989	59	424661	406952	84	0.988701
151373	139810	89	79472	74172	87	2178	1791	27	4406	4047	38	8870	7960	53	10966	10000	54	342533	324736	81	0.989929
92110	90152	80	34672	33923	78	1338	1336	13	2179	2072	27	5003	4843	39	5343	5242	39	209129	208822	76	0.989929
57753	54735	79	23695	22446	66	539	565	0	1381	1101	9	2597	2573	29	3655	3583	34	102695	97942	72	0.989929
102396	85971	84	48075	39665	86	1292	1023	4	1931	1819	27	4083	3458	38	6296	5023	48	164638	141445	81	0.989929
205672	151111	109	83224	63031	100	2629	2345	26	3623	3134	37	9170	7392	56	14940	10744	76	384779	314130	100	0.991157
55000	53692	83	21054	20815	63	489	653	0	1023	1141	7	2783	2719	27	3370	3415	32	96676	95075	75	0.992385
55448	55921	77	20422	19893	57	615	705	0	970	1174	9	2551	2563	27	4035	4045	35	97311	97069	76	0.992385
124209	114439	85	44362	41162	83	1707	1572	19	2811	2555	28	7281	6607	47	8270	7460	53	233333	226688	82	0.992385
117995	113224	84	46675	45101	81	1731	1945	19	3236	3380	30	7730	7256	48	10026	9628	55	348555	338531	82	0.992385
63157	62457	78	32918	33265	74	638	641	0	998	1388	12	2672	2300	30	3862	3641	36	102936	100540	71	0.993613
100929	95675	87	52418	50745	81	1451	1417	16	3264	2707	30	6746	6757	41	7014	6635	48	276402	264505	81	0.993613
171056	158945	89	71171	66781	88	2668	2701	26	6154	5305	47	13551	12789	63	15887	14680	73	567122	530342	89	0.993613
88141	82156	86	30292	28208	79	926	945	0	2124	2015	23	3966	4087	34	5516	5066	43	158256	154172	76	0.993613
203189	168202	102	99287	86314	96	3373	2762	34	5542	4522	42	10803	9708	57	14331	12178	65	374206	345172	91	0.993613
62751	57162	87	26326	24108	76	850	654	0	1037	1350	13	2685	2654	30	4072	4176	33	100534	95849	73	0.994842
135983	124972	89	69247	63938	88	2063	2015	22	3280	3460	31	7087	6485	50	9270	8499	54	268061	253730	87	0.994842
234477	199122	111	162673	142509	105	4165	3506	35	7356	6518	50	15657	13817	71	22796	19317	85	584427	495518	119	0.994842
78286	69118	83	31410	27032	82	1356	1164	9	1994	1877	19	3766	3440	35	5199	4153	49	140815	127800	78	0.99607
34572	33621	82	17285	17210	53	564	624	0	361	483	0	1724	1641	18	1815	2069	20	52263	56863	65	0.99607
70020	67502	93	40121	39727	77	698	761	0	1779	1514	17	2864	2730	30	3895	4183	35	107592	102717	70	0.99607
46672	45342	72	27060	26543	72	300	345	0	487	603	0	1830	1785	21	2015	2122	24	66970	66233	68	0.997298
179574	145658	96	89695	71442	95	2554	2041	29	4638	3688	41	10820	8593	61	11473	9661	63	375871	306650	93	0.997298
34060	35178	59	19449	18753	59	690	656	0	615	766	0	1565	1734	20	2431	2285	31	61466	60972	65	0.998526
98650	98480	78	36774	34851	81	1454	1280	13	2063	2044	29	5777	5617	42	8144	8063	46	228566	212081	79	0.998526
159610	126467	95	58931	45974	93	2386	2058	25	3873	3025	37	7744	6438	52	12477	10329	62	306008	264318	91	0.999754
326644	173394	167	134334	66762	160	4577	2162	46	8089	4708	70	18999	9893	118	22763	11685	131	749488	425764	158	1.00098
121880	105319	93	46590	40051	86	1667	1464	18	1615	1463	25	4743	3906	43	6204	5399	43	160091	148808	78	1.00344
202496	170487	94	142956	120292	94	4706	3865	38	8153	6697	53	16275	13560	69	19928	17523	82	579901	488585	88	1.00467
73587	70753	78	22682	21992	62	663	665	0	1291	1476	17	2388	2366	27	3223	3576	30	99939	99746	67	1.0059
58974	56235	83	26857	26206	75	886	991	0	1271	1427	15	2502	2604	27	3673	3676	32	99746	100023	67	1.0059
48580	44453	89	16569	14779	87	895	697	0	1065	636	0	1936	2064	22	3200	3080	30	78311	72735	89	1.0059
181912	147519	103	57613	46421	93	1949	1514	22	4774	3349	39	8817	7341	53	9685	7865	54	374019	330044	95	1.0059
143675	127017	103	70878	63545	89	3594	3366	32	5810	5290	41	12005	11077	62	15745	14522	75	427476	375259	103	1.0059
72662	70397	82	24326	23843	75	648	512	0	1049	689	0	2561	2328	28	3347	3068	34	94918	95764	70	1.00712
64893	62894	88	23758	23019	73	1239	1114	9	1557	1683	18	3435	3446	32	4674	4963	36	125151	123862	72	1.00958
171703	131162	110	95757	77321	97	3657	2949	33	4728	4043	40	9781	8108	54	13848	11348	70	389686	337775	93	1.01081
71359	63986	90	28693	26658	79	923	881	0	1797	1831	19	3117	2900	31	4184	3628	36	105967	102480	72	1.01204
64192	56285	94	15728	13633	84	899	827	0	1463	1224	10	2401	2234	27	3389	3060	32	103744	94699	94	1.01204
170031	135705	97	66877	52385	95	2198	1433	25	3510	3273	35	8486	6660	53	10546	8809	71	368139	304345	90	1.01204
134410	119512	103	44488	38777	87	1510	1595	19	3479	2971	36	7402	6585	48	8498	8191	47	292259	264211	86	1.01204
96758	84775	86	41492	36328	84	1487	1469	15	1906	1555	18	4217	3931	37	5797	5662	39	153063	140122	79	1.01326
61422	60086	75	33019	33225	75	654	683	0	1181	1165	7	2865	3004	29	3188	2922	33	96055	95622	67	1.01326
60059	58666	78	25924	24736	73	738	685	0	1402	1448	17	2440	2607	27	4231	3905	39	101534	102115	71	1.01326
180353	153571	99	89259	75862	93	1930	1612	22	4130	3799	37	9044	8131	51	10469	9046	57	364763	329390	91	1.01449
171344	146219	95	51125	43504	89	2177	2005	24	4854	4279	42	10415	9215	57	11930	10869	58	440518	404863	90	1.01449
45303	46809	61	13251	13644	44	661	663	0	840	817	0	1783	1857	21	2517	2891	26	72808	72747	68	1.01449
177145	152206	93	91504	79810	92	3443	2902	32	5686	5410	42	12471	10679	62	13953	12340	68	434976	366310	89	1.01572
216653	172786	99	73888	58670	97	2874	2069	30	4168	3515	38	9624	8531	56	12926	11245	61	345023	287593	91	1.01572
216310	166692	100	89518	72603	97	4057	3426	35	7075	6045	49	14536	12237	67	19627	17062	72	506557	449899	93	1.01572
208465	168832	113	72349	60531	95	3714	2787	37	6821	5827	50	12852	11722	59	17226	14784	79	469107	417523	92	1.01695
26641	25112	77	11177	11263	44	208	267	0	779	766	0	1322	1222	13	1200	1447	14	47277	49194	63	1.01818
184552	165399	95	104743	97155	93	3336	3074	30	6726	6490	43	14523	13331	72	18266	16950	79	621008	584279	95	1.01818
151380	135647	89	41511	35884	89	1898	1727	23	3731	3226	36	9570	8456	52	9624	8667	59	362540	337602	89	1.01818
53091	52154	77	26965	26501	75	1012	1056	5	974	1503	14	2936	3216	28	4379	4213	41	111554	105777	75	1.01941
124845	112079	87	60571	54915	87	1888	1461	22	2676	2621	29	6402	5457	48	6547	6067	47	203098	191406	83	1.01941
32358	31374	75	9499	9482	42	200	337	0	525	326	0	1280	1093	7	1473	1459	16	44304	44091	63	1.02063
32580	31511	71	17848	17815	53	357	549	0	711	1069	6	1732	1651	20	2215	2238	25	60429	60800	62	1.02186
175722	147224	97	69659	57588	95	1675	1330	17	4691	3322	43	9360	8040	52	11166	8929	61	391152	345245	89	1.02186
189941	153847	104	91431	76537	98	2211	1755	25	4118	3738	37	8738	7307	51	10835	8292	61	330527	298526	92	1.02309
92185	86724	88	38620	35027	83	1323	1002	2	1397	1489	16	4270	3930	36	6856	6551	46	164548	152889	78	1.02309
75086	69482	91	17801	17101	54	1445	1309	16	2100	2064	23	3789	3759	33	5704	5364	45	157975	152841	72	1.02432
156582	128151	106	63359	52897	94	2293	1861	27	3580	3002	31	6618	5431	45	9844	8155	55	244623	198596	87	1.02432
84045	81944	80	36072	35643	78	925	943	0	1753	1512	22	3608	3345	34	4250	4126	36	138987	136541	73	1.02432
58881	56623	79	28448	28039	75	684	786	0	684	964	0	2790	2737	29	3607	4022	30	109119	109150	70	1.02555
116773	107170	84	47691	43526	84	2495	2498	24	2760	2639	29	6567	6204	43	9098	9341	47	233406	217683	79	1.02677
112427	108079	83	43314	41973	80	1449	1403	15	2716	2724	30	6734	6427	45	7879	7399	49	268100	251048	77	1.02677
205321	165047	103	128907	108671	101	3966	3274	34	6205	5212	44	14698	11876	68	19258	15864	80	523369	412376	97	1.028
67403	68523	77	41569	41305	76	1262	1284	15	1669	1871	19	4295	4127	38	6231	6125	43	153366	154486	73	1.028
111261	107302	82	54396	52685	80	1614	1689	17	3413	3278	30	7773	7348	50	9508	9169	55	305947	295718	80	1.028
76607	74536	81	33541	32657	78	1209	1271	13	1917	2150	20	4055	3786	34	5340	5281	43	145997	143708	74	1.028
140295	122671	99	53515	46440	88	1548	1510	16	3155	2802	36	7484	6901	46	8689	8317	52	312638	287118	88	1.02923
139329	125924	85	50495	44530	87	2044	1853	22	3518	3687	33	8781	7914	52	9056	8553	51	360352	345249	85	1.02923
32817	36040	45	16956	17042	49	630	442	0	755	649	0	1081	1261	12	1803	1926	22	58764	58736	77	1.02923
125378	120219	82	53162	50816	83	2037	2144	22	3299	3099	30	6356	6015	44	8246	7440	55	225439	209940	84	1.02923
54349	53457	74	30713	30433	74	717	653	0	1884	1204	25	2561	2540	29	3053	2804	31	97009	94115	68	1.03046
242432	192360	108	112663	90888	103	4919	3888	40	6622	5500	49	14965	11704	71	20933	15926	86	534252	409460	103	1.03046
228823	162415	105	82443	58775	102	3585	2524	38	6773	5076	51	13061	9855	65	19441	14543	79	537823	410158	101	1.03046
28383	29715	55	13720	14297	45	244	302	0	578	449	0	996	1091	8	1512	1956	20	46951	45576	61	1.03169
117763	112187	83	66002	62873	84	2766	2485	28	4215	4213	36	8911	7932	56	11734	11281	61	311947	289588	84	1.03169
62086	60225	76	13028	13425	44	1217	1136	9	2111	1853	23	3721	3658	33	5197	5249	36	139036	136895	70	1.03169
149951	132823	92	58725	52137	87	2037	1891	23	3265	3173	33	6739	6530	44	8219	7736	49	240255	223633	82	1.03169
68559	69654	75	26177	26020	67	830	724	0	1387	1375	18	2625	2745	27	3987	4327	33	113223	113182	73	1.03169
78227	71498	82	33624	31095	79	729	744	0	1235	1187	12	3494	3079	35	4396	4499	35	134721	126891	76	1.03292
157155	127057	94	68050	55422	91	2092	1831	24	3655	2894	39	8979	7316	53	11631	10074	54	391021	337842	94	1.03414
52402	51267	76	21923	20876	65	855	891	0	1193	1203	13	2222	2316	26	4650	4774	35	115352	117020	72	1.03537
69760	66098	90	26518	26153	75	792	897	0	1048	1136	9	2772	2742	28	3814	3674	34	97505	97497	62	1.03537
112881	104735	87	35690	33168	81	1268	1088	10	2659	2270	29	4977	4643	41	6034	5683	43	195554	188144	81	1.0366
65864	65846	75	21771	21866	59	1110	1081	6	1405	987	0	2824	2812	29	4172	4383	35	100929	102630	69	1.0366
155422	133776	93	60919	53565	89	3183	2789	29	3186	2993	32	7700	7060	49	12003	11294	58	276191	254593	90	1.03783
93065	87602	84	36193	35161	81	1057	1201	11	3029	2814	27	5590	5518	41	6498	6398	45	213300	205724	79	1.03906
173139	152297	92	87937	78408	92	2590	1946	29	5016	4192	45	10478	9375	57	12837	11868	66	393833	363321	89	1.03906
90340	81437	82	33079	29163	82	1209	924	0	1558	1814	19	4342	4014	38	6664	5770	50	165796	149670	78	1.03906
171703	142547	95	79276	65789	95	2781	1934	31	3993	3139	37	8912	7557	55	12167	10424	62	329300	288349	91	1.04028
271090	216016	120	163716	134299	115	5678	4560	41	9074	7402	54	19848	15420	80	26423	20455	87	733082	568887	111	1.04028
101470	97673	81	28968	28647	70	1596	1517	16	2290	2402	26	5103	5041	39	7529	7182	46	184694	177901	73	1.04028
192736	155234	110	74452	58642	95	2553	2087	27	4605	3549	43	11113	9192	63	12944	11045	65	469206	414705	90	1.04151
63999	62107	78	23458	22213	66	994	938	0	1470	1242	14	3192	3152	32	4240	4454	37	112518	106240	71	1.04151
129223	115737	95	55677	50238	85	1631	1444	20	3638	3319	31	7465	7312	45	8323	8367	46	300756	287588	79	1.04151
77021	72067	81	24726	23827	67	837	911	0	1120	1375	12	3322	3401	32	4072	4026	33	121938	125649	66	1.04151
146372	134803	95	60334	56161	86	2164	2336	22	3324	2970	32	8782	8309	52	10471	9792	58	343570	320885	83	1.04274
55763	54232	81	24855	24404	74	390	462	0	993	1473	13	1899	2091	23	2497	2522	26	71856	72019	64	1.04274
190161	156981	102	75825	61818	96	3029	2431	29	5674	5068	46	11616	9560	63	12883	10885	68	464282	406096	88	1.0452
152857	138716	91	81245	73475	91	2256	2081	26	3404	3608	36	8363	7515	48	11208	10513	61	326521	315142	78	1.0452
48535	47529	68	14496	14523	46	606	577	0	1273	907	0	1758	1863	19	1988	1828	27	68524	70141	63	1.0452
57004	55847	84	29820	29049	76	527	619	0	1587	1258	13	2473	2276	27	2686	2646	28	86170	80945	66	1.04643
38376	39957	57	10873	10734	44	592	596	0	706	785	0	1524	1654	18	2380	2451	24	69321	69785	62	1.04765
107363	95809	86	44317	37446	86	1605	1332	15	2097	1789	19	4905	4304	41	6405	5410	48	168951	151352	79	1.04765
143629	123270	93	73635	62206	91	2707	2357	29	4186	3089	38	6925	6226	48	9931	9057	60	258489	233174	79	1.04888
52745	54685	71	23904	23610	72	534	584	0	935	1127	12	2057	2314	23	2597	2480	29	71879	70874	65	1.04888
52674	53270	72	14592	14584	48	802	818	0	993	1135	9	2509	2879	25	3646	3532	35	93782	92627	65	1.04888
167196	132273	110	70561	56954	93	2419	1919	29	3584	3172	35	7310	5602	52	9977	8193	56	282241	232989	87	1.04888
223914	178282	103	212010	180352	101	8560	7213	49	12137	10374	61	27878	24152	89	36799	31426	91	914214	823164	95	1.05011
51600	51650	77	17480	16938	53	770	751	0	1162	1133	6	2866	2785	29	3287	3537	30	103418	101717	69	1.05134
111517	103670	100	45144	42742	82	1292	1246	12	3103	3110	34	6388	6494	41	7352	6805	46	256777	239024	83	1.05134
164627	146293	91	84155	75296	91	2898	2713	28	4307	4022	38	9588	8507	55	12454	11311	64	333953	313789	84	1.05134
198882	163526	96	180229	158116	94	5109	4063	40	8157	6670	62	17878	15711	78	23462	19447	83	590198	519446	89	1.05257
99666	96554	83	38408	37625	78	1253	1136	11	2586	2244	23	5681	5626	41	6336	6256	48	223739	221585	77	1.05257
124900	119162	83	47881	45773	81	1583	1623	18	3052	2995	30	6489	6336	43	8131	7424	53	289592	273843	80	1.05257
169844	132858	101	68482	53856	92	2259	1482	29	3881	3158	39	9773	8201	57	9812	8717	53	371335	314964	90	1.0538
111770	105549	89	48997	46907	82	1661	1436	18	2444	2605	29	6501	6121	46	7191	7249	43	276724	268053	78	1.05502
163431	132956	101	73281	60621	92	1853	1430	21	4370	3310	42	9242	7699	52	10287	8630	60	376137	326759	91	1.05625
55374	53096	84	20328	19893	59	400	581	0	922	1199	10	2086	1881	24	2477	2666	29	84573	83788	69	1.05748
141538	115943	103	49440	39940	89	2233	1640	26	2173	1668	27	5334	4833	41	7529	6535	51	203468	177824	86	1.05748
216141	168636	102	82326	63928	100	2839	2212	31	4407	3772	37	10033	8453	56	12738	10819	60	374337	319249	97	1.05748
30949	29768	71	10478	10603	42	152	393	0	1039	888	0	1264	1423	14	1770	1757	21	52929	53807	62	1.05871
240491	193093	121	108593	92353	113	4547	3473	37	6036	5010	44	13508	11579	64	18045	15763	77	452522	411897	109	1.05994
47392	48433	74	23128	23457	59	729	638	0	1128	975	0	2057	2276	23	2982	2821	30	78658	76047	65	1.06116
156777	123994	95	54103	42177	93	2094	1630	23	3392	2988	37	6647	5243	49	9297	7920	56	237193	197143	88	1.06116
47803	46146	75	20523	20388	59	671	574	0	877	885	0	1798	1784	23	2293	2149	27	75817	76788	68	1.06239
84639	82391	89	34301	33149	77	1289	1045	6	2052	1740	27	4180	4109	34	5155	4587	45	181278	180720	74	1.06485
90589	80934	84	36331	31449	83	1050	1061	5	1395	1643	21	3920	3214	35	5195	4992	38	147741	131498	78	1.06485
117919	112125	89	40645	38950	81	1200	1043	6	2792	2436	33	6901	7147	46	6765	6300	51	270403	250732	81	1.06485
42186	39429	77	16404	15197	60	451	315	0	324	519	0	1676	1254	15	2180	2221	23	64324	52311	88	1.06485
298738	224242	115	154098	117207	113	5399	4366	40	10319	8251	54	24327	19162	86	25579	19706	96	920185	744490	110	1.06485
228358	153592	113	93851	68993	106	3485	2089	40	6620	5104	49	15828	11382	78	16793	12157	76	591908	473876	100	1.06608
131328	117062	88	63295	56672	85	1837	1731	20	3167	2991	31	6326	5624	46	8358	7577	48	240043	230374	82	1.06608
165829	135589	100	63322	52128	91	2134	1812	21	3947	3557	39	9086	8249	56	10654	8279	55	378825	332322	89	1.06731
62108	56697	81	28976	25833	77	693	555	0	1225	1225	12	2805	2118	28	3595	3301	34	93317	86927	93	1.06731
227870	167583	106	80593	56952	104	3510	2387	38	5915	4341	46	10999	8252	61	15083	11289	74	394042	295679	98	1.06731
181355	154131	93	69727	59659	92	2021	1594	24	4301	3747	35	10531	9273	55	12010	11037	62	435455	394830	89	1.07099
97534	88415	85	36685	34230	82	1607	1643	18	2659	2695	30	5237	4641	41	6804	5781	53	185703	177462	82	1.07467
48814	48352	79	19862	19587	60	746	778	0	1109	945	0	1829	1900	20	3067	2911	31	71327	69930	71	1.0759
134959	109069	92	55855	46485	89	2086	1764	23	3237	2307	34	5996	4819	45	8988	7993	52	232688	201393	86	1.0759
121235	110042	88	47164	42266	85	1225	1209	10	2528	1912	30	4597	4336	37	6271	6320	44	197459	183455	82	1.07713
113925	109363	83	45913	44188	82	1881	1789	22	3218	3091	34	7021	6729	48	7906	7273	50	290099	279096	80	1.07713
79198	78466	79	29397	29289	76	761	807	0	1374	1365	15	3819	3696	34	3694	4044	31	133512	131274	67	1.07836
89427	85740	81	46155	45142	80	848	831	0	1807	1803	20	4838	4510	38	6388	5784	44	216966	206464	76	1.07836
99763	93140	86	47037	44790	82	1231	1054	6	1776	1766	19	4588	4340	38	6600	6925	45	166136	157510	76	1.07836
72008	68513	78	32453	31840	75	711	737	0	1033	1173	9	3114	3130	30	3717	3489	33	108170	106418	71	1.07959
69427	61440	91	31971	28576	79	1093	980	0	1356	1165	9	2896	2445	32	4121	3329	40	108814	102386	71	1.07959
89390	84907	83	42042	40493	79	1141	1205	13	2619	2135	26	5141	5045	40	5601	5526	41	191956	184538	71	1.08082
84281	78898	86	37131	34509	80	1061	1069	7	1558	1774	23	3559	3311	32	4494	4881	36	125000	120004	72	1.08082
129279	118562	87	55241	51181	84	1774	1580	19	3122	2830	31	5792	5515	40	7680	7175	49	215127	206917	74	1.08082
319547	230961	130	275519	218280	123	10474	8061	49	17056	13172	77	32783	24851	110	44135	34417	111	1.04858e+06	864706	116	1.08204
136135	131455	82	58771	55754	83	1956	2141	23	4419	4496	38	9850	9758	54	11947	12290	58	406672	401732	77	1.08204
50856	50708	70	26472	26730	53	618	727	0	1513	1225	12	2393	2223	30	3393	3121	33	90010	91667	65	1.08204
43346	46607	59	19003	20366	48	666	706	0	744	977	0	1985	2303	22	3110	3336	31	77543	85203	54	1.08204
138710	119205	88	68804	61457	87	2282	1607	28	2755	2258	31	6449	5359	46	7771	6895	49	226561	202295	76	1.08204
83386	81611	78	30581	31057	62	1007	922	0	2385	2182	27	4179	4522	34	4691	5240	36	183837	175037	69	1.08204
135991	123050	89	71203	64822	86	1632	1469	15	3241	3624	30	6499	6289	43	6705	6528	50	225525	217830	78	1.08327
46370	47665	56	22220	21626	55	808	808	0	1027	1163	12	2140	2472	25	3097	3296	32	98263	102693	65	1.08327
138975	122278	105	68902	61890	88	1720	1481	20	3022	2515	35	5825	5366	42	9449	8712	57	223387	206784	82	1.08327
94900	83868	84	45699	41042	83	1246	1284	13	2385	2434	26	4881	4559	38	5216	4681	42	169518	158626	74	1.0845
176090	148029	111	105354	91590	96	2415	2277	26	5490	4414	42	11376	10023	63	13379	11498	67	450304	401463	111	1.0845
135748	118256	88	63133	55076	88	2495	2217	27	4062	3392	43	7878	7036	49	9016	8463	55	257310	245020	77	1.0845
77862	73128	83	35974	33429	80	633	757	0	1718	1673	23	3098	3355	30	4088	3766	35	124569	126826	70	1.0845
185937	146442	98	65980	50891	96	2984	2634	29	2910	3153	33	8105	6931	48	11906	9530	63	295793	249067	88	1.08573
180793	151145	96	68283	56217	96	2777	2413	30	4388	3894	35	8759	7516	52	12702	11406	69	310993	285468	88	1.08573
88001	85547	79	29175	28892	78	1352	1491	16	2249	2159	25	4718	4911	35	5693	5794	42	177772	174905	72	1.08573
75351	69973	80	33337	30426	79	809	755	0	1343	1456	18	2737	2665	30	4296	3924	37	115688	111521	72	1.08696
61375	60045	79	22978	22662	73	867	977	0	1235	1029	3	2418	2097	26	3069	2883	30	101704	100556	67	1.08696
44458	42591	75	22498	22281	69	338	472	0	746	941	0	1765	1596	23	1918	2086	21	65688	65126	67	1.08696
51001	49188	76	18499	18193	57	489	614	0	1106	1201	10	1722	1777	22	2835	2715	30	80577	76560	62	1.08818
153387	134804	91	64054	55944	89	1846	1732	20	4610	4168	37	9309	8812	55	10540	9818	53	384055	361919	84	1.08818
108419	100700	85	37852	34508	81	1427	1312	14	2463	1916	28	5446	4995	41	6340	6096	42	221495	217372	75	1.08818
68953	62693	81	31969	29714	78	1244	969	0	1561	1365	18	3100	3093	31	5281	5096	38	130748	127332	70	1.08818
248789	185912	108	81974	60257	103	3623	2903	35	6333	4977	48	12519	9566	65	17952	13121	78	432375	349765	96	1.08818
71123	69918	81	35758	35113	76	1183	1303	12	1726	1486	16	4257	4169	39	5556	5632	40	142364	143835	68	1.08941
124834	116790	90	60948	58041	84	1532	1501	21	3378	3077	33	8779	8096	54	10604	9992	56	341532	328489	82	1.09064
117032	110430	94	44845	43167	82	1536	1451	17	2493	2635	27	6513	5959	46	8291	8025	56	275715	267640	78	1.09064
115879	108823	98	51198	47652	84	1958	1861	21	3658	3318	36	7645	7086	48	8628	7950	52	332025	315499	83	1.09187
78740	75404	94	39455	38906	78	935	1033	3	2464	1979	31	3816	3695	34	4674	4533	37	139710	134694	70	1.09187
168321	144683	94	80846	69913	92	2438	2011	27	4612	4348	35	8403	7567	53	11617	10597	69	316886	291898	85	1.0931
116727	107284	86	49035	45113	84	1595	1404	19	2550	3028	26	5800	5521	43	6808	6623	45	198157	194075	80	1.0931
88483	82812	81	36507	32285	84	1049	1147	9	2695	2250	31	5076	4873	39	6333	5826	47	182665	169626	78	1.0931
207710	176039	97	74356	62864	95	3647	3215	34	5910	5212	45	12295	11140	62	17294	15810	77	464035	417505	93	1.0931
45885	49176	58	14255	14964	45	531	528	0	968	1036	4	2611	2748	27	3433	3146	29	86902	88597	66	1.0931
137600	128820	86	46831	40998	87	2360	2150	25	3659	3059	34	7171	6481	46	10641	9815	56	288775	272780	80	1.09433
190113	168063	99	108813	96171	94	4712	4315	34	5989	5433	46	13038	11767	61	19248	17093	72	483635	433718	90	1.09433
43414	39974	88	15512	14970	52	603	612	0	1136	1140	10	1676	1721	24	2727	2751	28	78140	79873	68	1.09678
198102	159151	102	76940	61392	102	2939	2306	33	4193	3373	41	9863	8029	56	13112	10896	61	332154	281501	98	1.09801
205763	160989	97	71130	54281	98	3469	2829	33	4450	3886	42	11143	8372	66	14208	11355	66	370956	306282	90	1.09801
93169	90551	81	28788	27353	78	1421	1347	14	2212	2143	26	4815	4420	39	6468	6195	42	177948	170410	74	1.09924
101302	99283	81	38855	37324	80	1358	1174	11	2142	2124	25	5445	5696	39	6984	6409	45	209890	203260	81	1.09924
122270	110564	90	43999	38441	87	1941	1621	21	2407	2204	32	6869	6358	47	8005	7131	48	227869	217710	80	1.10047
150028	133027	89	57174	49286	87	2185	1677	23	3909	3488	33	9279	8635	53	10460	9318	54	395467	378480	84	1.10047
36281	36935	56	16550	16109	52	449	607	0	1590	1019	3	1783	1775	21	2867	3018	28	67992	70273	63	1.10047
31039	30115	69	15290	15279	51	357	368	0	786	905	0	1005	880	0	1441	1220	18	40722	42682	61	1.10169
253136	182577	107	95695	69663	107	3774	2776	37	6047	4238	49	12492	9539	65	18231	13281	83	463199	352764	104	1.10169
162164	139933	109	118374	106818	109	2811	2360	26	4982	4058	40	8987	7754	52	11693	10253	64	331356	276035	109	1.10169
39748	40814	64	10515	10757	42	590	605	0	800	930	0	1969	2253	24	3201	3183	31	77445	74542	65	1.10169
150424	136912	92	56592	51279	88	2082	1998	24	4371	3701	36	10131	9709	55	11625	10393	56	417913	397888	83	1.10169
197078	150464	97	82613	63669	97	2207	1773	27	4197	3366	38	11021	8831	62	12783	10209	66	434441	350501	92	1.10169
212440	165642	100	95697	74651	101	4731	4163	39	7777	6091	50	16759	13765	78	21649	17473	84	568373	474718	93	1.10292
55019	53173	76	21035	19354	64	856	877	0	1463	1163	9	3126	2913	31	4361	4192	35	109657	108598	69	1.10538
115514	109366	84	38651	35670	82	1886	1715	22	2387	2371	24	5798	5652	40	8100	7526	49	209739	197785	81	1.10538
147430	127665	91	50646	42356	90	1894	1931	22	3097	2935	32	7835	7140	51	9517	8564	58	347393	318694	89	1.10784
53124	52207	74	22881	22413	64	760	733	0	1169	1323	13	2300	2220	28	3609	3112	36	93110	88400	64	1.10906
220613	169330	103	85687	65050	101	3397	2534	34	5882	4273	46	11561	8861	60	16547	12783	75	421270	342354	117	1.10906
101245	89305	86	51184	46300	84	1436	1241	14	2618	2450	26	5379	4937	42	6768	5920	47	193315	176998	81	1.10906
75634	70374	79	34374	30892	80	1078	945	0	1725	1413	13	3471	3381	31	4799	4364	39	134753	126189	76	1.11029
69888	66165	79	27958	26087	77	1092	1131	8	1769	1483	17	3184	3212	31	3665	3809	34	117831	112593	74	1.11029
113695	109737	84	42135	40483	79	1420	1496	16	2696	2550	30	6396	6322	41	6441	6251	50	254669	238164	77	1.11029
96591	87093	86	42900	38934	83	1031	1165	11	2285	2527	23	5077	4678	41	5640	5139	42	175214	168426	79	1.11275
67618	67674	80	47508	46882	77	508	647	0	1422	1266	15	2642	2449	28	3526	3003	35	92973	88662	75	1.11398
48805	50867	72	22317	22267	64	611	781	0	1185	1033	4	2127	1915	23	2826	3085	28	83903	82635	71	1.11521
57355	57306	75	21010	21030	60	640	751	0	1478	1294	13	2775	2712	28	3511	3594	30	96696	96905	66	1.11521
117036	112240	82	52219	49447	83	1689	1758	21	3616	3615	30	8259	7948	52	8525	8005	49	321306	312996	81	1.11521
132422	119737	92	47186	42606	87	1892	1770	22	3863	3666	33	6226	5752	43	8664	8310	51	239840	230065	83	1.11643
98924	92195	84	39782	35893	83	952	1100	7	1859	1841	28	4176	3838	36	6405	5815	43	154559	144263	78	1.11766
118372	111550	84	55511	53124	83	2085	2035	23	3110	3465	30	7432	7141	46	9203	8491	52	251302	234718	79	1.11766
57853	55763	78	38357	38113	76	955	984	0	1010	1087	8	2949	2861	28	3862	3814	37	106664	102708	69	1.11889
127226	108671	87	51671	44363	87	1976	1624	20	2592	2070	31	6052	4965	49	7976	6521	54	205215	180579	81	1.11889
60420	55963	79	27054	24180	79	1037	929	0	1446	1433	16	3529	2986	34	4197	3552	39	119131	109443	71	1.11889
206331	147119	106	79538	57580	101	2413	1788	29	4014	2785	41	8842	6626	54	11482	8403	62	314571	231603	97	1.12012
174866	141841	94	72253	59063	94	2169	2031	24	3935	3320	34	9993	8409	58	11457	9679	56	408017	349389	85	1.12135
64453	57948	77	34610	30759	79	825	744	0	1169	730	0	3345	3135	32	3976	3592	38	115597	105333	71	1.12135
63498	63288	83	23895	23708	63	811	864	0	1273	1255	12	2792	2808	30	3010	3078	28	97966	98971	65	1.12135
194556	146944	100	69786	51543	95	2628	2088	29	4138	2887	40	8226	6195	55	11559	8477	64	305337	242672	88	1.12135
160189	138017	95	80662	70342	91	3028	2678	32	4533	3921	39	10515	9584	60	14819	13062	64	355699	328994	83	1.12257
73806	71104	79	26690	26329	65	1099	1159	9	1269	1449	13	2590	2549	29	3800	3521	34	88286	86683	68	1.12257
178296	152069	98	60045	51145	95	2617	1893	30	5054	4264	41	10095	9079	54	11449	10306	60	424337	407088	90	1.12257
73602	66449	84	27409	25130	79	973	887	0	930	1199	16	3035	2654	30	3119	2948	32	99568	94179	71	1.12257
200567	146815	102	78178	58859	99	3168	2235	34	3772	3097	41	8821	6667	54	11804	9302	62	319839	250617	102	1.12257
50185	50592	73	19708	19615	57	447	422	0	214	529	0	1830	1448	20	2397	2415	27	66126	68897	57	1.1238
100894	96433	86	43045	41399	81	1367	1189	13	2565	2404	28	5240	5049	38	7065	6885	47	219891	214888	77	1.1238
173580	136251	97	60458	46475	95	2134	1904	23	4139	3385	35	8025	6840	52	11246	8916	62	320878	272964	87	1.1238
32836	30227	82	15617	15880	49	438	486	0	623	509	0	1438	1563	18	1552	1620	17	48932	48763	59	1.12503
55207	53173	77	13045	12961	45	573	459	0	1477	1344	14	2331	2539	25	3746	3637	34	87733	90289	62	1.12503
54826	52949	76	24572	23946	74	820	758	0	1111	1307	11	3277	3156	32	4104	4295	35	115034	113500	70	1.12503
48722	44035	78	21961	20104	68	702	589	0	684	858	0	2277	1974	30	3033	2962	31	76084	74879	64	1.12626
89133	79277	88	34766	31386	80	1108	1238	11	2005	2031	21	3706	3386	35	5955	5228	45	139132	126572	64	1.12626
186490	154112	97	105229	89836	96	2638	2136	30	4869	4335	41	10646	8996	60	13352	11568	70	368273	325464	91	1.12626
56024	56975	66	30968	30828	72	1382	953	0	836	1190	12	2787	2636	30	4568	4777	35	110168	114042	65	1.12626
164376	144123	92	74599	63249	91	2737	2359	27	4293	3697	41	8279	7336	52	11921	9959	64	325816	283802	87	1.12626
67099	67007	80	23916	23673	73	301	434	0	1148	1118	8	2336	2512	25	2684	2761	28	95422	103117	58	1.12749
135515	111134	92	52741	42529	90	1779	1309	21	2868	2243	34	5816	4783	46	8639	7618	57	229040	196593	85	1.12749
61679	59177	77	19989	19704	59	1094	914	0	1738	1682	19	3136	3142	30	5026	4652	37	113822	109143	74	1.12872
99278	91216	83	47199	43480	82	1318	1295	17	2655	2525	27	5450	5126	41	7668	6804	49	189995	179933	77	1.12872
117485	105962	90	49005	43237	85	1495	1200	12	2869	3024	28	6451	5749	45	7495	6661	47	257116	234144	84	1.12994
192180	144444	96	75796	57591	95	2607	2161	31	5040	3952	42	9877	7777	59	12398	10044	66	356664	286446	91	1.12994
81321	73096	83	38935	35909	80	1155	1212	11	2069	2128	27	4234	4030	35	6499	6159	43	157008	153797	75	1.13117
178627	143071	98	94891	79441	94	1912	1776	20	4161	3344	41	10130	8544	52	12310	10525	58	421247	356201	91	1.13117
95067	90739	81	41795	39545	82	1551	1510	18	2339	2488	30	5502	5042	41	6852	5973	46	198087	191028	79	1.13363
110755	100718	93	53951	49249	85	1389	1269	15	2885	2709	28	5857	6033	39	6111	6119	39	233859	226881	80	1.13363
133725	113174	90	56707	46743	90	1889	1396	21	2657	2225	33	6772	5739	50	8488	6876	55	224349	194803	87	1.13363
90207	77938	91	43240	37327	84	1258	969	0	1868	1723	23	4129	3394	38	7321	6186	53	159509	139043	99	1.13363
167504	136656	94	58014	45315	92	2588	2362	27	4323	2974	42	8468	6732	55	12793	11026	67	319934	270254	91	1.13363
96925	88435	83	41275	37170	82	1190	1137	9	1350	1253	21	3940	3308	38	5425	4874	41	149345	132053	99	1.13363
147906	131955	88	61115	54487	86	2300	1903	25	3250	3115	32	7555	6892	45	9060	8600	49	257610	246548	84	1.13486
52140	51056	75	19936	20195	53	736	745	0	698	1049	4	2268	2591	25	3606	3837	32	83657	86807	68	1.13608
156407	136179	89	73062	65351	88	2961	2823	29	4134	3884	40	9256	8898	50	11818	11153	55	311456	290119	88	1.13608
73700	71283	80	18769	18052	57	1312	1250	12	1910	1749	24	4070	4099	35	5896	5897	42	135921	135031	74	1.13731
159268	132312	95	53044	43561	91	2191	1899	27	2951	2999	30	6729	5827	47	9503	8017	59	239315	206697	89	1.13854
149549	133485	105	62988	55263	89	1887	1847	19	4007	3921	40	7390	6797	52	9002	7799	55	292252	273628	86	1.13977
68572	63529	80	31012	28172	78	1491	1235	11	1484	1530	20	3614	3233	36	5167	4782	42	142111	128926	64	1.13977
53274	53302	63	20456	20539	54	282	425	0	845	868	0	1936	1993	24	2349	2315	26	79593	76160	67	1.141
266344	167664	140	103032	66214	122	3800	2513	39	5410	4035	45	13754	8318	71	17467	11493	73	463487	303298	123	1.141
291333	190785	135	206339	145230	121	7085	5190	47	12085	8497	64	22655	17527	95	30782	24221	109	745470	614144	137	1.141
31960	32431	58	16172	16028	53	533	473	0	596	1052	4	1148	1254	12	1774	1555	19	65122	69509	66	1.14223
149452	127287	101	55258	48081	89	2023	1829	22	2565	2463	31	6019	5150	44	8553	7526	48	240724	219197	87	1.14345
117627	100756	91	64335	57067	87	1894	1523	19	3136	2291	32	5832	5295	43	7370	6723	50	210279	195277	81	1.14345
59585	62309	74	27957	28065	71	662	689	0	1543	1575	15	2267	2535	24	3502	3610	31	98253	94345	72	1.14345
227440	190408	100	80862	67307	99	3962	2990	34	5505	4676	41	11557	10056	61	14360	12815	69	407310	365654	97	1.14345
173639	140853	99	72981	62426	95	2948	2499	29	4632	3732	44	9357	8367	54	11027	9216	56	317596	278952	95	1.14591
60498	59769	76	22825	22635	70	823	893	0	1308	1231	12	2895	3152	26	3439	3622	31	100910	100085	75	1.14591
156339	133482	93	62920	54295	90	1814	1342	17	3116	2826	33	7813	7057	49	8949	8169	50	327805	307146	91	1.14714
91392	88278	85	47295	45518	79	1185	1250	14	1599	1822	20	3980	3754	36	6408	6657	40	163360	164738	81	1.15082
64748	65069	77	27502	27475	73	928	644	0	1189	1128	9	2784	2738	30	2916	3088	28	106174	105361	72	1.15082
83226	77436	95	47045	45490	79	1384	1308	13	2244	2136	23	3871	3587	34	6073	5747	43	147109	147449	78	1.15082
142924	126439	95	65140	56289	89	1865	1615	20	3558	3634	33	7940	6813	52	9583	8715	57	325296	298148	89	1.15082
76708	74996	78	42338	40521	78	1265	1285	12	1779	1777	21	4357	4245	35	5950	5641	41	140322	137281	77	1.15205
49312	48845	69	21378	21131	57	685	643	0	1049	904	0	2092	2170	24	2838	2872	27	74452	76802	71	1.15205
60906	61510	74	26488	26707	70	442	422	0	1078	967	0	2759	2590	28	3216	3146	31	102194	101720	71	1.15328
109164	101624	87	47631	45634	82	1949	1833	22	2563	2488	26	5187	4989	37	7671	7674	44	200730	196730	76	1.15451
48356	49043	69	20722	20611	59	363	408	0	759	531	0	1826	1775	20	1647	1809	19	63692	63913	67	1.15451
160678	141231	93	66128	57587	91	2364	1941	25	2979	3036	34	7326	6628	47	10051	8411	54	257931	243256	89	1.15451
74829	72132	86	35325	34657	76	797	827	0	1292	1238	14	2944	3004	29	4023	4298	35	106511	105605	74	1.15574
96436	84377	90	43021	37554	85	1354	1005	8	2342	1948	29	4348	4204	34	6422	5712	46	168243	153078	82	1.15696
181290	149076	98	82791	67929	95	2061	1913	23	5041	4285	45	9975	8344	55	11037	9494	64	386328	337376	90	1.15696
152595	140413	86	83678	78030	87	2155	1936	24	3622	3658	33	7965	7395	46	8513	8635	51	290383	272213	83	1.15819
67626	65525	88	31212	30494	76	575	584	0	1155	1159	8	2718	2873	28	3366	3365	31	92631	91167	67	1.15942
57906	56424	78	26169	25427	75	1048	948	0	1922	1703	20	3352	3365	31	3444	3822	32	104927	104910	68	1.16065
124873	119167	85	64928	62116	83	1614	1596	19	2891	2580	36	5839	5558	43	7068	6665	47	227172	220536	79	1.16188
46050	46912	72	19706	19882	53	463	407	0	1043	648	0	1583	1755	19	2268	2030	26	64239	65753	66	1.16188
128361	107246	107	60381	51738	90	2115	1774	24	2906	2649	34	6124	5608	45	8246	7759	55	226171	209347	82	1.16188
95197	87313	88	41513	38200	82	996	860	0	2099	1944	25	3757	3528	34	4756	4740	38	144962	137848	73	1.16433
223628	174694	105	93744	72215	103	3097	2245	31	5465	4697	42	12861	10998	69	14460	10832	77	521620	448706	96	1.16433
52389	52352	77	30066	30129	73	613	589	0	1120	1392	13	3050	2944	31	3783	3360	34	105331	103118	66	1.16556
46457	47400	74	17658	17871	51	496	464	0	449	904	0	1700	1682	23	1571	1815	23	62665	62285	62	1.16556
114541	107086	83	75353	70449	85	1968	2259	21	3213	2717	35	6512	6283	44	9012	8273	49	239040	221297	80	1.16556
100100	84446	88	43104	36205	86	1341	1013	4	1637	1210	13	3291	2761	37	5426	4292	45	152414	131816	85	1.16556
56133	53850	81	15979	15863	50	843	712	0	845	950	0	2477	2284	27	3769	3887	31	94320	96491	69	1.16679
163841	150326	90	79002	72498	88	2725	2670	27	4515	4252	38	11629	10141	59	13301	12554	61	445589	418333	89	1.16802
194756	164833	97	88213	74091	97	3720	2995	35	6687	5443	44	13432	11883	63	17478	15574	77	488042	416201	96	1.16925
51124	51183	68	19305	19148	55	533	467	0	1203	950	0	2165	2298	24	2762	2886	28	75842	74446	70	1.16925
91801	89927	83	48622	46845	80	1084	1066	9	2375	2233	27	4935	4900	38	5154	5520	37	213651	211014	79	1.17047
147619	131210	93	67205	59874	90	2428	2305	27	4259	3306	37	7939	7275	46	10698	9368	59	284385	265279	89	1.17047
49713	48698	80	18302	18781	51	598	629	0	754	832	0	2303	2202	25	3003	2730	32	84573	84293	70	1.17047
117430	111956	86	38343	36893	81	1655	1531	18	2651	2593	27	5535	5516	40	8541	8635	51	216361	203047	84	1.1717
50957	48788	79	22508	20762	65	520	441	0	1053	680	0	2458	2250	26	2786	2637	31	80796	77978	74	1.1717
121866	113554	89	49438	45556	84	1951	1864	22	2977	2879	31	5984	5575	41	7339	6917	47	234650	225557	83	1.17293
55642	53829	77	20940	19220	61	809	842	0	786	1076	5	2178	2055	25	3580	3070	36	93906	89703	75	1.17293
67600	64846	80	27984	27623	76	801	995	0	1258	1054	7	2553	3131	26	4135	4441	33	104590	103249	76	1.17416
99354	95288	82	38246	36834	79	1271	1198	12	2035	1967	22	4125	4229	34	6015	5838	43	156162	150397	81	1.17539
58420	59078	77	23776	23585	67	385	487	0	758	951	0	2101	2180	25	3159	3072	28	102932	100999	73	1.17539
66019	60966	81	28126	25230	79	923	764	0	1089	1221	13	3588	3336	33	4187	3401	39	124662	115317	79	1.17539
55959	55391	76	22982	22643	63	575	418	0	882	755	0	2341	2256	25	2965	3297	29	87106	83878	74	1.17539
48964	49567	74	21180	20680	57	859	676	0	1031	772	0	1835	1957	21	2564	3092	28	75157	79789	66	1.17662
66431	64800	81	25305	24411	72	937	848	0	1466	1492	21	3472	3128	35	5071	4447	41	118583	114204	74	1.17662
96210	93963	89	19043	18977	55	1089	1019	4	2182	1920	23	5847	5561	39	5607	5763	41	227746	224624	80	1.17662
153678	84248	124	70887	35511	124	1514	872	0	3257	1485	44	7875	4615	77	9690	4444	89	313277	181721	123	1.17784
109766	106566	81	34374	32942	80	1797	1556	22	3066	2948	32	6170	6367	42	8889	8692	48	240580	234151	81	1.17907
45200	43177	78	13835	13577	47	849	808	0	713	823	0	1955	1914	21	3127	2615	34	84389	81182	81	1.17907
99538	98903	78	31609	30779	78	1092	1222	10	2626	2792	28	5576	5580	41	6056	5603	43	228269	223499	78	1.17907
87208	85131	79	36837	35028	79	1145	1161	8	1750	1427	17	3878	3444	37	4654	4165	39	150341	147915	76	1.17907
85705	83457	81	28473	27781	79	1074	1021	4	1728	2181	21	5031	4755	39	5778	5469	41	166247	165215	78	1.17907
152718	134059	92	80074	72187	91	3013	2546	32	4001	3978	32	8208	7797	47	12733	11421	60	326787	300477	90	1.1803
158224	136088	97	74584	63886	90	2442	2201	27	3275	3024	33	7780	7105	48	11549	10113	64	298412	271515	87	1.1803
284701	224122	122	133663	107932	114	6066	4927	41	9693	7954	56	19219	16177	81	27628	22833	96	688385	573527	113	1.18153
66824	65398	88	19791	19814	53	473	448	0	1294	1295	14	2207	2213	25	3051	3182	29	89472	89648	73	1.18153
43983	43300	73	16416	16376	51	650	525	0	766	1020	3	1713	1710	21	2033	2276	21	68608	69851	71	1.18276
65141	60660	78	34765	32307	75	633	536	0	2001	1661	21	2792	2456	29	4172	3640	40	106385	99285	73	1.18276
93456	89941	80	42404	41249	79	1853	1672	20	2196	2378	26	4366	4092	38	5760	5805	41	165234	163892	77	1.18276
147247	136946	89	80503	75023	88	3155	2608	30	4873	4665	37	10890	10419	54	13644	12862	62	348589	326051	87	1.18276
126617	119319	101	46573	44976	84	1945	1865	21	3449	3415	30	8811	8669	47	10435	9429	55	375123	351892	88	1.18398
171591	139096	100	65606	53977	95	2084	1682	26	5024	3514	44	10397	9134	58	11098	9447	59	422863	372180	94	1.18398
74507	69072	95	37224	35785	78	1217	987	0	1737	1690	23	3508	3667	31	5648	5570	41	133961	132553	76	1.18521
190459	152718	97	62805	48669	95	3100	2593	30	3678	3145	37	8536	7202	53	11919	9200	66	303117	258401	93	1.18644
209454	163690	107	76936	59776	103	3279	2608	33	4797	3615	44	8914	7105	54	12130	9630	67	320350	271978	102	1.18767
86565	78193	84	34406	31005	80	1214	1029	6	1838	1484	21	4116	3768	36	5114	4716	40	146160	137952	77	1.19013
49503	48693	73	14256	13740	49	851	891	0	1299	1193	13	2328	2278	27	3122	3076	31	87876	86818	69	1.19013
52738	52324	76	22218	22143	64	688	717	0	954	1332	12	2205	2101	25	2946	3057	30	94139	91694	72	1.19013
64036	60269	80	28067	25746	78	1383	1111	14	1405	1815	18	3597	3460	32	4874	4711	42	132076	124082	80	1.19013
114730	106812	86	46658	43117	84	1542	1359	18	2826	2460	29	6241	5872	42	8375	8516	50	221361	203194	89	1.19013
77844	74639	95	20734	18310	95	1086	1126	8	1797	1580	21	4207	3654	36	5153	4525	40	140807	126533	95	1.19013
90100	88574	79	39686	38206	79	1245	1042	5	2503	2128	27	4083	3879	34	5294	5690	38	153236	148704	76	1.19135
36033	35598	66	18778	18967	55	637	572	0	716	1001	1	1852	2015	22	2689	2550	29	62593	60488	67	1.19135
82127	74093	83	27659	24482	82	1617	1556	17	2226	1868	25	4941	4676	39	7326	6801	46	169367	163352	76	1.19258
196193	167720	96	64612	55346	93	2855	2581	27	5878	5531	43	13081	11673	72	15009	14010	71	502738	465229	94	1.19258
146636	115548	96	63065	51289	92	2164	1974	23	3610	2673	34	6583	5078	51	9072	6833	56	227551	177422	90	1.19258
188773	151831	103	68281	55154	95	1828	1711	22	4080	3181	38	9584	8309	56	11132	9250	65	399553	347261	93	1.19381
223162	185690	116	147869	127255	103	6044	5379	39	8178	6933	51	17980	16107	71	24112	20940	88	624864	570945	98	1.19381
68768	68769	76	35976	35440	76	811	945	0	1626	1520	18	3573	3358	34	4350	4872	34	133338	132326	72	1.19504
46271	46625	72	19916	19776	55	426	577	0	890	793	0	2025	2200	22	2651	2942	27	76964	78289	67	1.19504
42443	42301	73	15555	15234	51	144	248	0	502	542	0	1330	1486	18	1904	1979	20	58409	58518	63	1.19627
49124	49744	74	19418	19263	58	991	895	0	1170	914	0	2463	2429	28	3397	3148	33	83844	83729	67	1.19872
114314	106988	90	72154	68234	84	2175	1830	26	3465	3275	32	7157	6507	48	9177	8783	50	257583	241748	81	1.19872
41212	41440	73	22082	22410	65	534	643	0	1084	917	0	1825	1911	22	2651	2464	29	67818	68339	66	1.19995
53300	51594	72	16859	16693	52	781	676	0	1196	1316	15	2700	2647	28	4067	3851	34	93111	92034	69	1.20118
36690	37493	61	15800	15769	52	328	443	0	741	777	0	1405	1542	17	1427	1323	17	55555	56205	63	1.20118
40564	41264	59	19126	18677	55	641	618	0	881	1053	5	2191	2341	24	3120	3190	30	78623	76547	66	1.20118
148434	123944	96	51589	43221	91	1852	1670	23	2548	2227	29	6187	5570	43	8495	6930	52	203879	183906	84	1.20118
64631	62877	75	24840	24240	72	908	961	0	1431	1400	18	2799	2997	28	3996	3863	35	117001	113924	72	1.20241
227182	178449	116	89866	74337	108	3501	2717	34	6417	5360	45	13386	10883	67	18892	15418	84	451093	385498	101	1.20364
180480	152530	94	83092	71077	93	4418	3645	37	9402	7733	50	11224	9654	60	12442	11545	60	241367	213082	84	1.20364
[truncated: 7,664 more rows]
