# Supplementary material for: Phenotypic heterogeneity follows a growth-viability tradeoff in response to amino acid identity
Source: Nat Commun. 2024 Aug 2;15:6515. doi: 10.1038/s41467-024-50602-8 (PMC11297284; doi:10.1038/s41467-024-50602-8)
Supplement: Supplementary file 6 — Source Data [file 41467_2024_50602_MOESM6_ESM.zip › source_data/fig6cde/240423/240423_1445_yATP_A11_ARG.csv]

FSC-A	FSC-H	FSC-W	SSC-A	SSC-H	SSC-W	BL1-A	BL1-H	BL1-W	VL1-A	VL1-H	VL1-W	VL2-A	VL2-H	VL2-W	VL3-A	VL3-H	VL3-W	YL2-A	YL2-H	YL2-W	Time
93719	90190	80	26347	25789	76	1393	1427	16	2218	2231	27	4996	4740	37	7616	7275	47	151204	144732	87	0.00557973
214347	186432	97	60517	52754	95	3732	3222	33	5783	5304	39	11608	10333	58	17834	14799	77	327689	291375	99	0.00669568
135973	121730	89	61431	54138	85	2171	1937	24	3711	2813	32	7644	6630	47	13709	11622	68	272402	230622	84	0.00781163
138232	124061	88	54068	48469	86	2369	2412	26	4088	3456	35	8793	8262	51	15330	14157	64	290686	267983	94	0.00892758
122161	114724	96	38250	36652	80	2165	2078	22	3101	3013	30	7058	6488	49	10976	10001	57	197782	179952	89	0.00892758
216698	172094	108	81899	65165	101	3371	2779	32	5705	4508	44	12236	9855	63	19057	15140	91	386140	325027	107	0.0111595
73625	74453	78	25997	25987	74	807	892	0	1803	1568	19	3990	4023	34	6657	6352	47	129111	123856	84	0.0122754
308734	238962	125	160034	129263	121	7546	5985	44	11612	9445	56	24069	18936	91	35286	27034	118	670118	512362	129	0.0145073
112225	108065	83	34769	33968	79	1917	1966	20	2863	2572	30	5799	5701	40	9590	9549	55	186855	174679	89	0.0145073
142678	129612	91	64665	59477	85	2557	2286	29	3816	3334	39	8572	7458	51	15493	13837	70	288453	245556	85	0.0178552
118285	108217	87	51273	47851	82	1855	1619	23	3386	2939	35	7254	6613	47	11750	10769	64	229664	204836	87	0.020087
108712	102861	84	39816	37977	81	1689	1465	20	2729	2294	28	5089	4686	39	7647	7713	44	158637	148922	89	0.020087
148167	124168	92	47012	39304	89	2191	1999	25	3556	3406	35	7811	6800	50	11849	9645	60	231267	198278	95	0.021203
138130	129063	102	48641	46375	83	1925	1778	23	3353	3072	33	7161	6495	48	12759	11602	66	226312	206999	93	0.0245508
177181	144451	94	60238	48129	92	2966	2455	31	4514	3915	43	11341	10029	63	17516	14369	75	363902	317255	99	0.0278987
142028	126447	87	56448	49645	86	2036	1804	24	3315	3352	31	8721	7581	52	14327	12985	74	277195	250803	95	0.0323625
54473	54682	74	21989	21516	63	708	849	0	1104	1173	16	2702	2451	28	4175	4119	38	96196	92283	82	0.0334784
143084	124995	89	56998	49205	87	2363	1992	26	3376	3261	34	9228	8201	54	13619	12270	60	295408	268539	97	0.0357103
159808	129516	93	50903	40869	91	1847	1619	21	3841	3020	39	7766	6620	51	13271	10923	62	243339	198982	83	0.0379422
93738	88629	87	30514	29635	79	1433	1363	17	2177	1770	31	4264	4166	35	6531	5914	46	122329	118845	78	0.0390581
120662	112832	84	46653	43960	83	2563	2284	27	3587	3441	35	8872	7997	54	14378	13020	68	289758	270115	88	0.042406
59819	59210	76	13751	13702	46	688	704	0	1040	934	0	2482	2664	26	3801	4024	33	73037	72259	78	0.0457538
129820	116946	88	54373	47794	85	2044	1995	21	3611	3041	36	7520	6819	49	12234	10550	67	237457	206499	85	0.0457538
190497	144892	109	70541	53892	99	2616	2027	30	4231	3262	42	9829	7977	60	15911	12798	68	322043	265505	103	0.0479857
282013	218486	124	134933	106668	118	7622	5944	45	13208	10272	66	27672	21867	98	44169	34983	116	867504	650206	122	0.0479857
100549	98103	80	40092	38643	80	1029	852	0	1996	2058	23	5363	4899	39	7518	7113	47	160016	155705	84	0.0502176
90903	83455	81	37426	33803	82	1338	1178	12	2291	2013	27	4538	4003	41	6231	5843	42	123994	108399	79	0.0502176
85720	83876	80	32500	31849	77	1167	1130	8	1808	1597	22	4502	4265	38	7395	7328	43	132211	130185	83	0.0513336
165438	148984	107	47158	43889	88	2731	2302	28	4297	3750	39	8489	7567	49	12919	11309	68	230884	203068	95	0.0513336
106954	103425	88	47598	46524	80	1816	1731	21	3002	2545	31	6540	6366	42	11286	10897	57	214151	199404	86	0.0546814
86264	79888	96	27378	26494	78	1369	1179	13	2024	2155	23	3979	3842	34	7489	6849	47	142752	135181	85	0.0557973
166089	133289	98	57098	46656	91	2818	2247	32	4270	3472	38	8677	7167	53	13651	10833	75	242925	209499	92	0.0569133
208162	158372	103	83676	64208	101	2921	2440	31	6107	4759	46	10952	8362	65	17834	14266	67	350913	272264	110	0.0591452
104933	99242	85	29095	27552	79	1395	1398	15	2664	2539	26	5121	4998	38	9482	8854	49	171204	164948	87	0.0602611
152459	135163	91	50710	44804	88	2223	1855	26	3790	3392	33	8824	7979	52	13157	12286	67	256940	235533	97	0.062493
98322	95817	84	23793	23000	67	2084	1871	24	2331	2976	25	6356	6073	44	8914	8505	46	170991	164046	86	0.062493
99381	91889	84	35938	34412	79	1470	1416	15	2269	2467	23	5559	5155	41	7913	7702	47	178566	165075	82	0.0758844
112725	105923	86	39430	36723	82	1499	1563	17	2257	2342	27	5958	5538	42	9500	9022	54	181414	174135	90	0.083696
172199	143094	111	59947	48977	95	2641	1833	29	3104	3109	34	7621	6485	49	11318	9305	60	227077	191900	111	0.083696
151825	136556	90	51747	47002	86	2432	2036	27	4245	3632	39	9384	8809	52	15737	13955	72	302095	285208	92	0.083696
164419	128837	96	60725	46562	95	2295	1880	25	3195	2401	37	7889	5557	54	11154	8318	61	218739	175052	100	0.083696
53602	52086	86	26069	26042	74	806	776	0	923	969	0	2239	2286	25	3344	3314	31	73004	73297	78	0.0859279
213239	181801	111	109736	93154	94	5233	4340	40	8299	7301	48	16703	14874	75	25729	21957	93	525338	454206	111	0.0859279
144210	115438	105	59283	47793	90	2133	1691	23	3928	2922	34	7725	6341	53	13580	11184	64	257223	221988	96	0.0870439
209340	159638	114	75465	57583	98	2997	2491	34	5577	4335	43	12677	9855	65	20845	16057	85	419374	330145	109	0.0881598
182772	156466	98	91495	78883	93	3669	3141	36	5238	5290	40	13583	12340	66	22061	18968	88	418768	378556	95	0.0892758
161527	136973	95	60384	51796	92	2451	2087	27	4457	3619	35	9504	8528	54	14874	12684	70	296708	272698	98	0.0903917
77933	76979	76	38904	38227	77	1287	1136	12	2285	2010	27	4255	4267	35	7193	6676	45	144578	141318	84	0.0903917
106773	102997	82	36808	35256	80	1753	1487	21	2900	2658	30	6662	6689	45	9712	9653	50	208023	193375	87	0.0903917
112502	104356	88	34434	32456	80	2147	1705	26	2713	2453	28	5967	5872	42	10190	9567	56	205741	197382	80	0.0915076
145434	121902	92	61458	50415	90	2285	1741	26	4099	3613	36	9234	8004	55	14403	11923	67	279252	248073	96	0.0926236
87360	83866	83	41160	40449	78	1086	1067	6	2154	2081	22	3872	3796	34	5473	5460	40	116431	113779	84	0.0926236
104681	98464	83	43458	40936	80	1982	1829	21	3952	3595	39	7260	6409	50	12444	11970	63	247033	228996	84	0.0959714
71115	70174	78	19802	19278	59	1160	1240	10	1433	1463	18	3424	3395	32	5445	5766	38	115167	111560	86	0.0970874
101954	96153	89	29792	29046	78	1331	1298	13	2911	2301	25	5523	5100	40	8079	7654	53	149523	143273	90	0.0982033
97384	91765	84	43176	41428	80	1691	1600	19	2871	2649	27	6248	6134	39	9303	9216	49	197970	187903	86	0.0982033
91022	91532	77	24442	24358	68	1690	1634	18	2596	2447	29	5657	5647	39	8011	7268	51	170813	163878	84	0.0993193
172368	143386	101	65333	54329	94	2832	2623	30	5254	3781	47	11097	9454	59	17371	15087	76	336211	277708	96	0.0993193
153817	139409	87	71970	64281	88	2829	2584	29	5852	4932	46	10128	9020	58	17762	15734	77	350859	321981	104	0.0993193
108539	104479	81	35530	33874	80	1397	1497	17	2821	2281	31	5412	5073	42	8745	8361	48	183406	173638	86	0.102667
136481	122467	94	51766	47016	85	2043	1613	25	3425	3245	33	8103	7565	48	13530	12017	67	234881	217431	94	0.103783
170277	149797	97	70788	64815	89	3530	3101	33	6498	5773	44	12794	11926	64	20186	18276	76	392220	364524	89	0.103783
54309	52702	74	13367	13069	47	699	744	0	1009	1073	7	3130	2829	31	5364	5367	37	89869	88082	80	0.106015
131552	114725	95	53252	47198	86	1925	1746	22	3868	3182	39	7862	6675	51	14294	12679	75	273538	237944	92	0.106015
127773	113870	97	57275	50685	88	1838	1647	23	3418	2902	31	6829	6143	44	10285	9146	56	195113	183389	78	0.107131
115030	101426	88	38552	33459	86	1646	1684	17	2843	2379	32	5639	5119	42	9974	9464	60	209300	192651	88	0.108247
68374	65711	81	26291	25950	66	1101	1194	9	1340	1876	19	3583	3287	33	5467	5622	41	121401	118568	79	0.108247
182838	146324	102	72695	57582	95	2647	2148	28	4837	4040	40	10023	8174	54	15740	12797	68	315961	269157	97	0.109363
158802	137007	97	48850	42579	88	2252	1974	24	3956	3286	40	7676	6799	49	12199	11339	63	221075	206662	93	0.112711
165205	132299	96	57655	45692	92	2371	1861	27	4363	3442	40	8428	6852	53	14498	11298	67	274975	228579	99	0.117174
81824	79472	85	29050	28449	76	1190	1162	11	2149	1953	22	4643	4530	37	7315	7566	51	153392	148792	86	0.11829
119622	113226	91	30282	29148	80	1737	1591	20	3056	2684	30	7033	6653	44	10353	9967	53	231315	210460	92	0.119406
87185	80954	85	39169	36942	79	1057	1028	6	1741	1548	19	4207	3902	35	5808	5582	41	134905	131248	80	0.121638
256607	180772	113	95319	67388	110	4688	3561	39	5845	4279	47	13408	9611	67	19472	14599	81	374552	266567	118	0.121638
169651	137055	97	64975	51186	93	2577	1825	29	3376	2816	38	7670	6332	49	13229	10379	62	251144	200878	100	0.121638
81138	78605	80	32941	31857	78	1261	1173	11	2943	2818	28	7476	7593	44	9057	8476	51	189149	181960	86	0.122754
169190	145284	94	64959	55619	91	2087	1807	24	3742	3546	38	7848	7213	45	11589	10549	56	219221	185834	101	0.12387
65135	64451	82	26065	25203	74	1041	896	0	1654	1361	20	3465	3302	32	5063	4664	39	102054	95746	79	0.124986
113176	106774	86	31700	30581	79	1720	1690	19	3102	2904	29	6700	5945	46	11211	10924	60	220455	206008	90	0.126102
129533	117416	93	60874	55576	84	1794	1779	21	3562	2845	37	7401	6369	53	11505	10297	58	236823	199454	85	0.127218
210440	186100	97	90387	80006	96	3980	3318	35	6305	5542	45	12428	11210	56	19402	17662	79	354970	322287	101	0.127218
142660	124905	104	45410	38563	90	1796	1513	21	3151	2870	31	7233	6669	47	11074	9657	60	230646	205138	96	0.127218
152480	131872	101	61911	53770	88	2208	1998	24	3193	3154	31	7837	7104	52	12815	10896	64	261242	239448	95	0.128334
175096	138008	98	74383	59809	94	2370	1897	26	4471	3503	39	9725	8318	53	15271	12767	71	325579	270706	100	0.12945
180596	146814	96	70889	57323	93	2987	2426	32	3744	3249	41	9443	7386	53	16290	14032	69	313169	265546	102	0.133914
139262	114680	93	51642	41262	89	2000	1780	22	3127	2872	31	6333	5399	44	9884	7658	58	190336	151683	95	0.133914
192179	164662	100	72078	62820	92	3403	2933	31	4816	4665	42	9925	9419	53	16087	13817	75	299672	278576	98	0.13503
135493	122435	90	51064	47279	85	2474	2202	28	3904	3454	36	9099	8546	54	13828	13492	69	282186	265870	87	0.137261
129937	123986	92	58555	56568	84	2383	2406	23	4108	3841	37	10000	8657	58	13936	13335	65	291287	265368	86	0.141725
191319	156296	98	76948	63981	95	2904	2387	30	4514	3961	36	10841	9495	57	16437	14431	70	328932	293432	98	0.142841
74158	73939	78	32227	31662	76	1025	1119	9	2029	1860	23	4212	4131	36	6803	6898	43	124944	122763	79	0.142841
167713	141077	104	57745	48672	92	2357	2195	23	4558	3873	37	8659	7448	52	12945	11715	59	271082	245389	92	0.142841
143759	129896	90	49423	43798	88	1989	1718	24	3267	2888	31	6664	6140	42	9830	8701	54	195399	181103	89	0.146189
83558	80183	81	17421	17060	52	1242	1194	10	1644	1580	19	4299	4108	36	7407	7009	47	144065	135725	86	0.149537
99294	95306	81	35030	33892	80	1147	1198	12	2118	2169	24	4603	4540	40	8644	8043	47	170906	166216	86	0.150653
121709	114353	89	29351	28126	79	2046	1888	23	3190	3127	30	7076	6964	45	10835	9948	52	237383	219977	84	0.150653
320965	230183	126	106754	74465	122	6275	4249	43	10285	8249	53	23139	17667	88	35056	26496	118	657038	525329	126	0.150653
187119	150270	98	80578	64785	96	2760	2143	29	4024	3362	37	11158	9276	64	15961	12656	79	348754	296293	102	0.152885
168285	144595	97	119691	105969	92	3945	3306	36	7302	6799	50	16400	15016	71	27136	23652	92	515695	450633	102	0.156233
135554	117593	88	59657	52584	86	1692	1369	17	3555	2940	35	7159	5978	47	11105	9506	57	226989	205042	95	0.157349
253814	207869	105	99633	81132	102	4906	4078	35	8175	6411	55	18244	15250	78	27523	23887	97	530306	430695	111	0.157349
163872	127210	100	65845	51301	94	1835	1402	20	2975	2598	30	7747	6195	48	12802	9920	60	244180	191290	104	0.158464
114496	108282	88	39057	36456	80	2068	1918	22	2952	2791	34	7226	7113	45	12115	11752	57	222139	208112	93	0.158464
88057	85996	84	35012	33933	78	1065	1109	8	2525	2013	25	3948	3608	35	6302	5775	44	136550	127322	91	0.15958
102145	96358	89	24720	23130	79	1779	1613	20	2583	2519	27	6434	6215	42	10484	9501	56	196639	181718	89	0.160696
139621	131612	91	71640	68814	85	2309	2108	24	4753	4150	36	10234	9301	57	16925	15546	82	322860	287551	97	0.160696
167528	133797	97	84849	68787	94	3218	2647	32	4744	3577	44	10550	8253	58	14835	11699	76	298992	238187	93	0.162928
125320	110472	89	49149	43495	85	1817	1760	20	4063	2863	37	7088	6680	43	13026	11657	64	256530	241805	96	0.16516
176014	142168	94	65648	51905	93	2775	2211	31	5056	4147	39	9673	7717	60	15982	12801	68	320637	256760	102	0.16516
117340	109602	85	41372	39026	83	1761	1701	20	2842	2527	30	6174	5997	41	10697	9444	59	190329	171968	91	0.166276
172459	141596	97	62645	52500	94	2814	2146	30	3640	3255	37	7960	6536	50	13200	10497	68	255054	208332	105	0.167392
101193	95573	82	44722	42582	81	1362	1313	13	2854	2320	31	5728	5381	44	8635	8203	49	188067	174442	91	0.169624
218166	173700	105	108460	84962	97	3468	2676	37	6566	5097	47	13121	10489	65	19890	15982	84	397108	324346	101	0.169624
106871	99180	83	35108	32348	81	1934	1793	22	3039	2983	29	6902	6721	43	11419	10975	57	232960	216985	91	0.169624
189767	143181	102	72807	53978	96	2640	1985	30	4285	2831	43	8646	6256	58	11502	8077	64	240370	175326	107	0.17074
147636	138251	85	96050	88808	86	2892	2698	30	4841	4311	43	9491	8932	47	14672	13765	68	262098	239150	92	0.17074
105248	103434	82	34955	33059	81	1614	1682	18	3378	3616	31	7241	6795	51	12909	12255	64	256448	240013	97	0.17074
93693	91117	80	31662	30398	78	1410	1365	14	1916	1909	22	4830	4694	40	8099	7684	46	161794	153919	88	0.171856
92169	86864	92	27353	26384	77	1417	1357	15	2260	2099	27	5357	5173	40	8447	7987	50	179191	172942	86	0.172972
112325	106796	82	26579	25168	79	2034	1932	22	3151	2726	31	6692	6335	46	10099	9781	49	199830	190607	86	0.174088
138333	122031	89	56295	50163	86	2342	2253	23	4026	3927	36	7656	6795	45	14039	12956	71	248434	226500	93	0.174088
155675	124848	94	63100	50539	92	2360	1936	26	3511	3297	37	9031	7729	51	15758	12755	67	302823	250565	99	0.175204
104874	99003	83	34500	32227	82	1944	1738	22	2540	2861	27	7001	6388	45	11460	10532	59	235987	211711	88	0.17632
74243	73405	78	22735	22287	64	975	862	0	2023	1718	21	4369	4314	35	6132	5905	42	130206	125789	85	0.177436
124255	114812	87	51655	47563	84	2178	2088	23	3049	2969	32	6171	5433	47	9746	9023	56	185561	165131	87	0.178552
168523	152874	92	79518	73217	90	2806	2701	27	4530	4250	34	9705	8849	52	16905	15993	70	321487	304008	91	0.178552
91388	83753	88	36505	33441	81	1402	1132	12	2576	2463	26	5238	4686	44	8794	8288	50	176090	165718	78	0.180783
158719	138234	91	71315	61485	89	2763	2508	28	4342	3961	38	9800	8770	54	15428	13610	77	304108	282904	95	0.180783
55843	53806	90	23896	23356	65	803	639	0	1289	1362	13	2475	2175	29	3454	3386	32	71847	69714	78	0.183015
132457	122535	88	53344	49259	85	2505	2181	28	3293	3562	33	7922	7626	48	12898	12544	75	252008	243342	86	0.186363
61061	61555	75	27371	27073	74	656	731	0	1945	1383	19	2267	2268	25	3641	3525	36	72157	70255	82	0.187479
182781	151393	97	70706	58349	94	3142	2493	31	4335	3934	37	8833	7191	50	13382	10750	64	266391	222495	107	0.190827
100737	95564	85	42019	40605	81	1830	1636	22	2105	2001	26	4524	4377	36	7109	6799	44	136639	131805	93	0.193059
96865	91738	95	31828	30878	78	1174	1364	12	1898	2021	21	4745	4209	39	7777	7209	52	145023	136174	89	0.196407
195744	148839	104	76404	57344	98	2934	2201	32	4244	3650	39	10545	8107	61	17205	13269	72	344409	269016	109	0.197523
60491	59992	77	17342	17224	50	790	704	0	986	1092	6	2922	2558	29	3625	3111	35	70859	69973	81	0.197523
130847	112553	91	52053	45868	86	1719	1456	19	3240	2531	33	5635	5088	44	9555	8129	58	169091	145208	95	0.199754
129108	122635	85	48199	45467	82	2256	1934	25	3888	3359	33	8346	7751	47	12066	11318	58	226467	200151	90	0.199754
87680	85507	80	26842	26269	76	1122	1087	7	2013	1665	22	4317	4019	34	6204	5816	43	125075	117978	88	0.201986
211214	161689	104	75736	57295	97	3227	2284	33	5246	3813	46	11064	8219	59	16063	12375	71	331529	263414	107	0.204218
118150	112081	88	38291	36263	81	2100	1977	22	3209	2728	34	6052	6110	42	9046	8787	50	175556	166055	90	0.205334
111155	105436	84	48250	45832	82	2039	2200	21	3039	2525	36	5976	5690	40	9680	10329	51	189822	185091	90	0.205334
176825	151111	96	62250	53589	93	3078	2679	30	5540	4454	41	10821	9202	59	18681	17114	76	364670	327001	101	0.209798
112642	106699	89	37312	35262	81	1621	1593	19	3477	3221	31	6870	6434	46	9768	8519	55	226390	221376	90	0.209798
171792	145252	96	70988	61193	92	2839	2433	28	3728	3489	33	8771	7913	50	14165	12251	69	318035	281163	98	0.209798
97076	94763	88	49119	48078	80	1464	1451	18	2599	2698	26	5550	5382	40	8421	7914	46	177978	168970	89	0.210914
109246	102456	99	34926	33840	80	1668	1453	19	3259	2997	31	5952	5507	41	10782	9849	59	200253	189758	89	0.21203
184805	147956	100	66377	53102	94	2078	1570	24	4273	3472	39	8843	7417	50	13159	10578	62	275735	227558	99	0.214262
86545	83081	86	25963	25182	76	1542	1121	12	2450	2403	28	4081	3986	35	7597	7260	46	137658	133442	86	0.216494
155546	135694	91	61729	54313	89	2659	2548	26	3944	4116	35	8118	7563	49	12400	11157	63	252328	232085	96	0.223189
130473	122924	87	49350	47691	83	3316	2915	31	4302	3901	36	9542	8859	53	14541	13070	69	290014	265404	89	0.224305
137244	121302	89	36278	31312	87	1609	1425	18	3140	2727	35	6092	5186	46	9004	8140	54	187432	166865	94	0.224305
79831	76356	82	37689	36247	78	867	895	0	1958	1859	18	3619	3492	34	5008	5131	38	106179	100996	78	0.224305
60649	59305	76	22978	22827	65	658	700	0	1728	1686	19	3113	3145	32	4699	5147	34	98846	96561	82	0.225421
117456	104459	89	46975	40708	87	2002	1787	21	3120	2655	30	7510	6184	54	11814	10200	61	216254	191287	98	0.225421
147542	127075	90	54475	47202	89	2075	1919	22	3129	2885	31	6981	6306	45	10232	8894	52	208725	189859	97	0.226537
139117	116597	101	45828	37688	90	1976	1538	24	3339	3124	30	6648	5665	46	9270	7734	59	195339	178897	95	0.226537
117970	104061	88	46277	40341	86	1562	1203	16	3263	2950	32	6620	5680	46	10007	8761	52	190401	169790	95	0.229885
180149	145775	110	52905	42527	91	2920	2398	32	3841	3063	39	8662	7123	54	12944	10448	69	238476	186139	92	0.231001
98625	96016	82	41305	38895	80	1751	1631	19	2801	2735	28	5762	5266	39	9339	8843	57	188349	175020	88	0.231001
92073	87368	82	37472	35410	79	1363	1316	13	1777	1979	19	4581	4392	38	6057	5738	45	153396	145522	80	0.231001
99391	93219	86	28705	27623	79	1049	1140	8	2341	2301	25	4645	4728	37	8100	7413	47	164936	157084	86	0.231001
142071	125586	90	66856	60558	87	2391	2171	26	3565	3291	33	8802	7873	53	14335	12475	67	276931	259098	95	0.232117
131995	117537	90	36948	31834	86	2190	1604	24	2885	2917	36	6875	6207	46	10836	9075	56	196297	181687	92	0.235465
185777	152382	95	77225	63900	93	2765	2183	28	3775	3162	35	9091	7221	54	14954	12248	75	296620	255880	101	0.235465
107082	99504	85	43648	41068	81	1545	1506	18	3089	2408	30	6005	6029	40	11333	10903	59	206901	191624	89	0.236581
156974	133243	90	63967	56020	89	1733	1709	18	3125	3178	35	7254	6289	45	11152	9853	62	223822	200253	97	0.236581
262989	212010	114	114384	90802	110	5174	4325	40	9478	7413	56	18843	16069	74	30289	26012	107	601805	537214	116	0.239929
177886	153050	91	95452	80681	93	2763	2346	29	5054	4319	41	10816	9498	59	17312	14246	73	328541	285620	101	0.241045
54036	58596	54	25294	25525	64	940	900	0	1388	1459	15	3017	2758	31	4168	4250	35	86261	86284	79	0.241045
162402	134003	100	59705	48807	90	1641	1540	20	3904	3404	36	8326	7154	52	13320	10796	69	255967	220511	98	0.24216
82628	81054	77	18010	17928	54	1034	1029	4	1685	2097	21	3531	3583	31	6032	5558	43	105366	101655	87	0.243276
136709	115894	98	38932	32664	86	2387	1830	26	3361	2902	36	6736	6188	44	10745	9590	54	214232	189962	93	0.244392
140484	132173	102	50870	48001	84	1598	1413	18	5206	4660	39	7529	7076	46	9100	8532	48	275016	246817	102	0.244392
81140	74281	82	32879	29779	80	1387	1231	13	1958	1637	22	4242	3856	36	6402	6116	43	127890	121624	88	0.244392
107710	99596	85	37758	34772	81	1942	1765	21	3097	2590	33	6231	5745	45	10799	10023	59	205073	192310	86	0.245508
133922	117664	94	50277	43884	88	2198	1842	23	3278	2606	30	7129	6333	47	11189	9299	56	250580	222147	95	0.246624
140656	126170	98	52259	46742	88	1954	1829	23	3064	2840	33	7086	6378	45	12062	10874	59	250920	228687	94	0.24774
183714	154562	98	84880	70639	96	3453	2453	32	3933	3787	35	9587	8052	56	16321	12895	75	305293	253977	103	0.251088
137977	123681	93	66027	60085	86	2379	2190	26	3685	2882	35	7695	6756	51	11995	9940	62	238583	201701	86	0.252204
165730	132846	99	75326	62000	94	2290	1815	25	4026	3183	42	7729	6445	48	12399	9809	66	252047	205478	97	0.252204
127476	115217	97	40221	35880	86	1576	1480	17	3499	3245	32	6872	6198	43	11493	10021	57	219743	206317	93	0.252204
67851	67875	79	21329	21294	60	1492	1509	15	1327	1391	15	3581	3437	35	5891	5474	40	116302	112452	81	0.252204
117157	107239	88	38585	36333	82	2181	1807	24	3213	2750	33	7438	7082	45	11776	11206	58	223491	199281	85	0.254436
100018	96841	84	37414	36192	80	1672	1585	16	2161	1898	25	4905	4448	39	6370	5918	44	149473	139880	90	0.254436
112707	105762	90	45962	44028	82	1648	1626	20	2330	2440	28	6567	6170	44	11158	10269	60	228115	217093	90	0.257784
125322	118738	91	44468	42046	81	2588	2500	26	4398	4034	35	8086	7464	46	13330	12195	65	257465	230060	89	0.257784
125741	119885	83	56152	52313	83	2345	2132	24	3542	3720	33	9008	8054	53	13944	12244	60	259359	236672	90	0.257784
71378	71619	79	22998	22626	74	976	1198	9	1866	1917	20	3266	3252	32	5553	5395	40	101228	96830	86	0.260016
138328	134636	83	68853	65845	84	2797	2598	30	3924	3515	36	9281	8920	53	14979	13909	62	308528	275031	89	0.260016
185868	148302	97	63862	49690	95	2501	1904	29	4264	3678	36	9029	6978	54	13819	11308	75	265357	218762	100	0.261132
153554	137722	87	51766	45268	88	2508	2262	27	4059	3685	38	9330	8376	55	14762	14496	68	318140	295632	92	0.263363
127971	121665	86	30809	30146	80	2177	1723	24	3395	2905	34	7793	7673	46	12412	11479	60	243973	230858	91	0.263363
145411	127938	96	43232	37202	87	2426	2197	24	3010	2944	32	6599	5873	45	10016	9189	51	191593	170778	95	0.264479
196999	154813	98	110780	91084	96	4550	3336	38	6092	4888	50	13564	11177	66	20809	16643	88	409401	330476	95	0.264479
72715	70323	79	25847	24905	75	1232	1169	11	1901	1670	20	4504	4542	36	7575	7187	45	134982	128160	82	0.267827
109341	104040	82	35815	34128	80	1547	1542	18	2961	2637	34	6369	5986	45	9916	9446	52	203685	192214	87	0.267827
113069	104982	85	34372	31766	81	2029	1716	23	2915	2609	29	5260	5146	37	7844	7681	51	172010	160607	90	0.270059
85174	82206	81	24734	23817	74	1323	1286	14	2890	2372	31	6298	6388	42	10482	9720	55	206023	196002	85	0.271175
142200	125934	91	66165	59780	88	2332	2237	23	3515	3476	34	8941	8280	51	14935	13802	63	282450	265046	92	0.272291
141266	126413	91	74848	69314	87	2051	2073	25	3973	3393	37	8878	8160	48	13895	12383	66	262895	241131	93	0.276755
155864	146634	88	48725	47254	85	3020	2465	31	5081	4727	42	10897	9755	55	17762	16147	71	325333	297455	93	0.277871
141173	127837	91	46744	42250	86	2053	1996	23	3825	3513	33	7753	7326	46	10809	9671	66	206273	194213	90	0.280103
155107	138368	91	61099	54251	89	2126	1935	24	4483	4117	38	8056	7318	51	12021	11314	54	241348	225904	92	0.280103
131986	122597	86	45107	41297	84	1931	1880	22	3855	3720	35	9027	8514	54	13343	12953	61	266497	246511	82	0.282335
109147	98837	99	40013	35968	88	1853	1512	19	2524	2637	27	6484	5727	46	10785	9274	64	220195	188396	99	0.282335
162970	146540	90	66253	58556	89	3228	3006	30	4306	4149	37	9981	9350	53	14221	13060	71	292864	260404	90	0.284566
124037	113956	87	43072	38980	83	2112	1877	24	3849	3396	37	7551	7367	47	11788	11922	61	233648	220844	85	0.285682
147191	117241	97	57329	45186	91	2092	1466	24	2945	2370	32	7402	5688	51	11219	8937	59	245970	195321	92	0.286798
125198	116122	97	40871	38240	81	1921	1616	22	3971	3801	38	8913	8048	52	13939	13534	61	272667	255779	86	0.28903
150026	138124	90	55622	51006	86	1845	1511	23	3668	3401	31	7405	6844	46	10489	9912	60	222052	207591	89	0.28903
285278	205927	131	148334	113691	117	4248	3175	37	7542	5488	63	16475	12555	74	23974	17101	89	488242	389728	114	0.290146
86885	84815	80	23995	23481	71	1097	907	0	2177	1776	23	4061	4068	35	6930	6559	50	133305	127979	84	0.290146
215190	159092	107	78334	56260	105	2968	2156	32	4345	3369	42	10936	8089	64	17976	12645	80	350311	260648	109	0.290146
162728	130278	97	56976	45049	92	2005	1644	22	3132	3114	28	7016	5520	50	12241	10999	66	241668	197457	98	0.292378
91612	87876	80	37203	35453	79	1564	1459	15	2548	2626	26	4891	4845	37	7974	7294	51	160432	155706	84	0.29461
109246	102129	84	34892	33345	80	2032	1924	23	2865	2480	29	6031	5849	42	9241	8528	52	191924	182505	87	0.295726
172029	149053	92	46336	40963	86	3023	2581	30	4230	3511	34	9977	9025	60	14534	11486	66	275253	257901	96	0.296842
93840	89508	82	27749	27229	77	1222	1374	13	1371	1400	18	4784	4489	36	7538	6952	49	139815	128676	84	0.301306
92664	88949	83	24842	24096	72	814	866	0	1576	1768	21	4312	4272	35	6807	6101	44	140128	134906	85	0.301306
126525	111573	88	50015	43293	86	2572	2275	29	3815	3706	38	8793	7458	51	14199	11830	70	283368	250406	84	0.301306
97930	93960	82	28653	27527	78	1370	1254	15	2263	2177	26	5270	5068	38	8458	7741	54	166619	155853	83	0.306885
158060	137078	92	59749	52027	90	1935	1448	23	3672	3138	41	7524	6412	52	10581	8802	63	225576	196668	96	0.306885
114504	107538	85	50131	47339	83	2180	2158	24	2906	2420	30	5596	5099	42	9838	8737	55	201881	189477	87	0.309117
133887	116765	90	54092	46476	85	1910	1528	22	2900	2999	32	6925	6240	46	11773	10498	63	240227	210391	91	0.310233
153900	138519	91	66385	60114	88	2448	2259	27	4125	4053	35	10044	9458	60	15010	13813	64	279255	257306	92	0.310233
169004	145990	97	65346	55866	92	2451	2209	26	4157	3496	36	9169	8131	51	14916	12725	72	300802	269497	95	0.311349
93783	92870	84	27761	27203	76	1467	1372	16	1849	2048	21	5346	5103	39	8980	8353	50	175489	167019	84	0.311349
97449	92533	83	42256	40256	80	1854	1911	20	2582	2716	28	6469	6320	42	10603	10944	51	198593	191129	86	0.312465
171521	141225	100	72310	58742	92	2862	2203	30	4451	3606	43	9697	8151	56	14563	11719	68	304150	256522	94	0.313581
99789	96714	80	38309	37057	79	1477	1383	13	2611	2390	27	4671	4388	39	7644	7565	45	164049	159128	79	0.314697
120006	113650	87	54968	51282	83	2143	1918	23	4079	4036	34	8401	8287	48	13446	12464	63	242201	230477	84	0.315813
97165	91645	83	41862	39235	82	1646	1407	19	2891	2677	31	6162	6003	42	10374	9857	57	211721	201418	85	0.315813
137895	127634	84	66691	60495	86	2815	2680	28	4614	4135	40	10383	9442	61	16498	14359	71	307530	271982	91	0.315813
125185	116851	89	60028	56800	84	2176	2068	23	3576	3126	33	7255	6579	49	10811	10823	57	223775	213239	86	0.318045
76292	74335	80	24604	23818	66	1257	1534	15	1660	2152	21	4113	3890	36	5491	5522	41	110556	103649	76	0.319161
193896	150888	99	70108	54053	98	2950	2117	31	4506	3593	38	10242	7785	60	14421	11215	72	291689	235375	99	0.319161
198979	162399	104	85480	68911	97	3057	2341	34	5291	4877	40	12310	10643	61	20919	17487	83	376740	337227	97	0.321393
76101	73030	84	28827	27776	77	1050	943	0	1462	1446	16	3434	3100	33	5087	4777	39	92014	88924	79	0.322509
155787	133525	91	52716	44138	91	2041	1717	24	2800	2597	29	6719	6034	48	10809	9257	57	215136	186991	93	0.323625
103926	93706	99	32916	29273	84	1181	1205	13	2358	2528	25	5255	4785	41	8117	7545	48	156064	143451	82	0.326972
226040	172757	105	81915	61625	103	3518	2527	35	5491	4731	42	12090	9659	70	18211	14704	76	368250	297617	107	0.329204
137052	122813	93	48682	42680	87	1966	1483	22	2993	3063	31	7353	6630	46	11597	9695	60	225408	210676	94	0.331436
110926	103512	85	39279	37196	80	2066	2017	21	3220	2968	30	7167	6589	42	10932	10681	57	220734	210490	83	0.332552
96891	92596	80	31259	30392	79	1332	1286	13	1937	2299	22	5407	5282	43	8675	8157	48	172913	164894	88	0.332552
170738	141293	95	66326	53723	93	2379	1908	26	4271	3320	39	8356	7095	49	15721	14008	71	285945	252286	99	0.334784
76786	75026	78	21774	21164	58	1084	1028	5	1822	2225	20	4842	4424	38	6841	7197	42	152233	147761	74	0.334784
87423	81714	83	35966	34765	79	1165	1126	9	2084	1867	24	4964	4742	39	7443	7110	50	160976	153974	85	0.337016
220460	191387	98	123447	105397	95	4933	4023	39	9379	7765	53	18215	15415	76	29086	25135	92	552702	468275	104	0.337016
99016	95167	81	35768	34883	80	1838	1545	20	2991	2806	29	6285	6053	41	10586	10128	60	197317	190348	86	0.338132
88247	88463	79	23556	23758	60	1517	1710	16	2282	2365	24	4715	4621	37	7238	7248	45	143192	139888	82	0.338132
270806	204388	116	87650	66043	113	3848	3000	37	6275	5280	44	13653	10087	69	20643	16040	81	390597	315149	117	0.340364
224429	164920	120	69110	51340	102	3345	2298	36	5288	3946	45	10649	8326	57	16620	12280	77	300440	233182	110	0.340364
91231	88969	79	27777	26880	77	1641	1443	19	2719	2724	27	6527	6405	43	10223	10545	49	193556	183669	87	0.34148
134566	126093	92	50700	47617	86	1894	1797	19	3553	3419	31	8021	7690	46	13418	12462	60	234501	222988	88	0.342596
103573	97334	97	21420	20801	64	1645	1679	20	2345	2213	29	5798	5958	38	10262	9956	50	205509	196371	91	0.343712
85470	82607	81	36406	35081	79	943	800	0	2217	2291	22	4322	3826	36	6762	6266	47	129948	125609	83	0.343712
104333	98809	83	29529	26990	81	1567	1549	17	3103	2655	29	5939	5688	42	10066	9362	69	194577	184739	90	0.343712
134926	120311	89	66657	58597	88	2076	1849	23	3598	3224	34	8247	7662	46	12433	11478	62	248416	237677	92	0.344828
140847	129003	87	39081	37103	84	2767	2673	28	4407	3921	36	8994	8510	50	13893	12526	63	268992	248842	94	0.344828
103508	95414	94	38482	36121	81	1792	1614	21	3140	2786	31	7300	6238	51	10665	9650	60	233663	204427	99	0.344828
255195	199243	118	127119	103194	112	5294	3971	40	7920	6254	54	15954	12633	73	23285	18934	89	458679	363652	115	0.347059
109877	106481	81	26406	25849	64	2293	1997	25	3652	3903	31	8229	7738	51	14925	13568	65	289409	273485	88	0.347059
273792	216542	136	179397	149644	125	6249	5274	42	11477	8967	57	21417	16971	82	33868	27665	119	636020	525002	128	0.348175
66655	63991	77	20157	19872	60	856	833	0	1655	1648	20	2811	2719	28	4158	4253	37	75826	75096	80	0.350407
104228	98913	82	31901	30253	79	1440	1351	15	2060	1806	24	4403	4229	36	6761	6320	46	134842	123986	80	0.351523
153691	136601	99	46592	40796	88	1908	1790	23	3078	2784	33	6216	5692	42	9755	8228	58	195914	181070	83	0.351523
92107	87167	88	35525	33734	78	1875	1565	23	2744	2464	30	6021	5707	41	10208	9662	57	191423	184712	77	0.354871
93930	89809	84	45172	43817	79	1538	1378	17	2725	2225	29	5614	5738	38	9898	10061	53	183855	176280	82	0.354871
142951	122255	92	54069	45954	90	2463	1705	27	4671	3780	40	9798	8997	57	16205	14887	70	320953	288560	92	0.357103
179923	152837	103	87039	77030	93	4922	4553	35	7954	6726	48	17216	15435	65	25567	22106	88	479694	406430	102	0.357103
107868	104604	83	43169	41250	80	1470	1462	16	2523	2081	28	5518	4836	41	9050	9469	50	184402	174946	86	0.358219
80629	78013	78	32060	29724	78	1158	983	0	1758	1774	20	4174	4133	36	6456	6274	44	125262	119280	75	0.361567
136173	114345	94	44796	37121	87	1853	1476	20	2919	2566	34	7224	6213	48	11221	9520	61	221438	185289	96	0.362683
133793	126233	87	49352	46252	85	2060	1975	22	3982	3693	33	8126	7600	48	15199	14439	71	285385	269731	94	0.363799
161564	142755	90	54887	48831	89	2022	1778	23	4095	4115	36	9217	8133	54	14668	13337	66	290456	262952	96	0.363799
99288	95459	82	40547	39104	80	974	993	0	2143	2050	28	5212	4861	41	7921	8492	46	168046	154205	86	0.364915
157010	128288	92	69608	57769	92	2465	1790	27	3715	2580	34	7080	5403	50	11134	8965	61	206401	175865	99	0.370494
109936	107757	86	39227	37826	80	1704	1781	19	2991	2877	29	6568	6668	44	11601	11079	62	237396	223994	85	0.373842
167077	146101	90	75512	66302	89	2572	2392	27	4284	3925	36	9196	8493	49	16002	14563	74	311878	284410	97	0.376074
178220	157817	98	65367	58804	88	2493	2097	27	4733	4267	37	9443	9081	50	14302	12713	66	299836	287690	95	0.376074
157474	133190	95	54609	45722	90	2279	2203	24	3767	3525	37	8212	6849	54	13438	11704	65	283774	241154	100	0.378306
110085	104533	92	33068	31623	80	2098	1984	23	3130	3343	30	6278	5944	42	10346	9987	56	193864	182224	88	0.379422
113020	104940	94	32661	30201	81	1591	1408	16	2545	2659	26	5040	4410	38	7436	7007	44	152021	136540	86	0.386118
178450	149306	100	57295	47787	93	2531	2201	28	4151	3561	37	8829	7628	52	13436	11593	64	254570	227324	95	0.387234
150572	120583	110	58093	47313	110	2375	2001	22	3642	3079	36	8641	7420	49	16017	13246	76	297150	261853	110	0.387234
148102	138888	87	48530	45911	84	2541	2512	27	4215	4296	34	8625	8175	45	13189	12791	62	243927	223501	85	0.390581
81648	77506	94	16089	15736	51	1620	1423	19	2317	2504	23	4779	4434	38	7071	6861	47	139843	136111	80	0.391697
191601	155631	96	63174	50920	96	2718	2342	29	5013	4262	43	10335	8359	56	16521	13706	77	326052	282201	97	0.391697
114054	106818	89	43193	39027	84	1929	1691	25	3269	2651	30	6956	6382	45	11639	10503	64	221289	199398	99	0.391697
177910	148239	97	78173	63629	95	2447	2055	27	5053	4497	40	9845	8410	53	15929	14106	69	318561	273495	96	0.392813
51458	49350	79	21606	20975	62	574	585	0	399	475	0	2319	2445	23	3296	3294	33	66538	63788	75	0.393929
184926	135763	105	68955	52356	96	2559	1644	31	3899	2525	43	8370	5979	54	13011	9457	68	235442	165811	102	0.396161
123348	111548	86	47282	42399	85	1409	1374	14	3081	2654	35	6547	6078	45	10202	9095	59	202055	182953	94	0.397277
123131	115457	90	37645	35129	85	2091	1916	25	4170	4105	41	8786	8354	49	13920	13570	70	275215	258028	96	0.398393
293940	234907	119	140711	114596	116	8219	6830	45	14134	10719	65	29447	22638	103	43059	34469	114	850013	665882	121	0.398393
140763	123942	92	54093	48218	88	1579	1399	16	3000	2797	31	6738	6222	42	8976	8389	53	190007	168945	96	0.400625
119556	113323	86	31148	29969	80	1790	1691	22	4016	3746	35	7566	7408	45	11939	11691	63	236541	224928	92	0.400625
94579	83313	84	29051	24585	83	881	914	0	1550	1565	15	3981	3199	38	6065	5232	42	120392	103492	95	0.403973
102889	100495	80	44081	43382	80	1760	1789	19	2971	2569	31	6062	5278	45	9729	9567	54	184840	177218	87	0.403973
107641	104489	82	21726	20826	64	1547	1429	17	3147	2563	31	5532	5276	39	7896	7823	44	178494	166856	91	0.403973
150671	127182	98	41947	36009	88	1902	1731	23	4152	3634	40	6912	6210	45	11723	9464	62	214388	184027	102	0.403973
172249	136687	95	65008	50827	94	2425	1834	26	3466	3191	36	7360	6307	48	11475	9343	63	267338	217474	103	0.406205
95647	93066	79	26790	25780	78	1484	1511	17	2978	2790	29	6295	6105	41	9457	8722	51	196596	184308	89	0.407321
103844	99711	83	48967	46940	80	2183	1890	24	2932	2813	29	6644	6444	46	10996	10417	58	215435	201347	86	0.408437
249880	194462	111	87310	65824	106	4169	3121	37	6477	5321	48	14314	11674	66	21419	17554	83	385791	311768	113	0.409553
35512	36076	64	20329	20184	52	452	457	0	1009	794	0	1799	1903	23	2750	3206	28	56150	57635	65	0.409553
116820	112766	99	36904	35988	80	1832	1676	20	2794	2962	28	6986	6539	47	11665	11151	58	223964	209289	92	0.409553
98337	91410	87	34736	33589	80	1526	1261	14	3178	2226	31	5289	5157	39	8144	7736	51	165217	155573	92	0.4129
157819	131689	93	58176	49199	91	2601	2127	29	4051	3601	34	8332	7135	52	12422	11281	61	247649	217389	95	0.4129
135805	115777	87	52966	44825	86	2055	1889	23	2936	2751	30	7031	6049	46	10905	8669	59	209458	180762	96	0.4129
274362	204840	107	96027	72238	105	5239	4120	41	7917	6215	54	16312	13049	75	27435	21010	90	529824	417532	116	0.414016
84090	84319	77	29802	29661	75	984	1340	11	2174	1936	26	3993	4054	33	7162	6679	44	131855	127675	85	0.414016
91946	85624	86	47487	45110	80	1441	1384	15	1983	2186	25	5690	5790	40	9303	8740	50	190846	183219	81	0.415132
100388	95483	94	29876	28381	79	1480	1511	18	2336	2241	24	5406	5205	40	8307	8262	46	164885	157703	89	0.415132
108029	102740	83	33468	32332	79	1338	1318	15	2564	2712	30	5144	4906	38	8941	8663	50	161211	152118	88	0.415132
147355	127898	90	54011	47393	87	2175	1780	25	3581	3014	38	7705	6909	51	10790	9537	56	209739	187292	97	0.416248
173917	134478	100	52815	40412	93	2676	2102	30	3439	2887	34	8888	6840	53	15585	12256	69	324795	262345	103	0.417364
98739	96934	80	53038	51761	80	1732	1869	17	2556	2925	28	5903	5519	43	9950	8980	54	179468	176946	88	0.417364
116149	110776	91	65556	63925	82	1529	1637	19	2951	3181	31	8027	7249	52	12525	11339	58	247530	228840	86	0.41848
101165	96374	90	31508	30280	78	1903	1994	22	2559	2562	27	7133	6561	48	11204	10879	54	229433	224371	89	0.41848
244595	176736	112	91227	66128	106	3838	2772	36	6060	4820	47	13328	9459	70	21747	15014	87	458029	334432	115	0.419596
238313	176948	104	89607	66557	102	3010	2210	33	5633	4451	44	11741	8719	65	18480	13445	82	356777	271722	107	0.419596
90485	92807	77	27330	27192	64	1258	1275	15	1604	1965	21	4317	4284	37	7620	7710	42	157372	150323	83	0.419596
127120	111990	89	55671	47490	88	1687	1324	21	3031	2555	31	7038	5992	49	12597	11293	60	237008	209011	90	0.42406
72755	69662	80	26425	25380	76	618	583	0	1647	1698	20	3473	3515	33	5239	4968	39	114182	117525	72	0.425176
156561	135526	91	51490	44043	88	2410	2219	26	4412	3779	43	9251	7757	59	17226	15383	70	332896	288243	94	0.425176
169761	151294	90	80850	72014	89	2907	2540	29	5508	4718	49	8784	7496	53	14344	12371	66	266306	244256	93	0.426292
178883	143370	95	73928	60131	94	3124	2564	31	4794	3870	44	10945	9083	59	16938	14203	74	338975	288982	95	0.426292
81746	78057	80	34025	33133	77	1526	1606	17	1584	1748	18	4680	4681	37	8058	7804	57	152490	147462	80	0.427408
100274	93098	85	34475	33030	80	1847	1736	22	2951	2633	28	5863	5731	41	8475	8413	45	158348	148050	83	0.427408
130544	110485	91	53932	44831	89	1927	1758	19	3628	2701	35	7196	6080	53	12249	10908	61	254648	220049	97	0.428524
121163	111425	87	45273	41276	83	1875	1936	22	3812	3269	31	7822	6927	47	12535	11913	55	238604	220467	90	0.428524
45853	46734	76	16737	16472	54	612	602	0	864	1061	6	2382	2188	27	3462	3131	31	62148	64224	76	0.42964
149674	129132	91	55699	48288	89	2470	2052	27	3277	3030	31	7487	6446	54	11314	9720	60	238115	214992	95	0.42964
158475	139413	98	54379	47131	92	2564	2087	28	3672	3776	32	8223	7214	50	14631	12808	68	278492	237175	100	0.42964
172850	143138	98	66788	56501	93	2696	1972	29	3962	3086	41	7827	6892	49	10547	9401	54	204726	189142	99	0.430755
233457	121016	130	96510	46036	128	4266	2198	48	6900	3938	71	13953	8366	89	22284	14261	100	462651	285632	137	0.431871
113249	109099	83	28540	27183	81	2037	1770	24	3092	3131	33	7474	7205	44	12253	11801	59	239747	224942	90	0.434103
91727	88977	81	38821	37419	78	1398	1528	16	2565	2439	29	6343	6025	40	9706	9448	51	196905	189791	86	0.435219
107965	101161	94	33211	31944	80	1797	1574	22	2929	2553	27	5763	5705	42	9411	8673	48	188112	177505	91	0.436335
120524	112534	97	52080	48691	84	1756	1697	21	3188	2990	30	7043	6699	45	11454	10253	54	226995	211718	90	0.436335
183510	147044	96	84587	67244	93	2646	2320	29	4399	3841	37	9697	7744	59	14928	12653	71	313987	261824	102	0.438567
193630	171422	104	97811	88008	95	3092	2698	30	5443	4779	43	11764	10378	60	17968	16412	76	342317	301391	105	0.438567
318879	253665	129	168970	133228	129	7532	5897	44	12534	9491	62	25800	20114	105	39995	31375	126	765306	588662	138	0.439683
82141	80958	78	21367	20847	57	1188	1014	3	2183	1457	22	4190	4078	36	7856	7772	44	162198	151257	88	0.439683
156188	135575	92	58704	50844	88	2541	2123	27	3867	3576	37	8424	7609	49	14122	12907	76	261722	233645	99	0.441915
116721	98538	89	38807	32699	86	1983	1419	17	2635	2471	31	5433	4330	45	8456	7113	50	168562	142598	97	0.443031
121836	106998	89	48516	41417	88	1485	1205	14	2891	2349	35	5838	5022	44	10840	9401	57	196229	175044	96	0.445263
115248	108425	88	47685	45296	82	1764	1749	21	3736	2637	40	7942	7587	48	13681	13318	61	251085	241340	92	0.446379
159303	148577	91	57143	53204	87	3440	3197	30	4465	4237	41	9223	8686	55	13607	13224	63	274227	246161	95	0.447495
128002	116292	86	53470	48951	85	1958	1587	23	2645	3097	29	7114	6723	45	11110	10408	64	214845	198992	92	0.447495
236918	204970	107	107212	92691	105	4340	3702	35	8392	7119	50	16786	14163	74	25391	22275	96	499900	425114	116	0.448611
187634	157022	97	73369	61329	94	2884	2368	29	5138	4500	39	9404	8384	58	15173	13210	70	287302	262528	99	0.449727
94673	90817	92	32744	32284	78	1436	1417	16	3000	2729	31	5816	5582	42	8973	8264	50	177387	165102	85	0.451959
125884	113091	89	37903	34649	86	1781	1380	20	3243	3231	33	6215	5786	42	10222	10166	50	219351	197129	91	0.453074
202372	162649	103	84872	67236	94	3682	2968	34	5665	4460	48	12303	9863	64	20270	16588	88	389668	330332	101	0.45419
196944	161264	99	63837	51984	95	3380	2859	32	5273	4506	41	10637	9007	54	16080	13374	78	323315	280896	100	0.455306
381129	257365	155	123676	85486	145	5893	4140	46	10845	7436	60	21615	14959	84	30243	22291	118	595233	459234	152	0.457538
103985	98214	90	25733	25042	72	1821	1727	19	3263	2969	30	5533	5555	38	8888	7967	51	177687	164435	86	0.457538
205842	162181	103	78760	61710	98	3736	2730	37	6314	5066	49	11848	9773	63	20400	16219	82	401999	335935	106	0.458654
129607	121585	87	53116	49922	84	2430	2422	25	3599	3316	33	7254	7190	46	11062	10168	59	219595	201102	91	0.464234
154051	135240	90	66851	57340	90	2639	2183	29	4222	3722	34	9157	8568	51	14717	14652	67	287496	267418	92	0.464234
140522	123508	89	46531	41053	87	1586	1413	16	3182	2741	31	6876	5668	45	11076	10137	61	220422	195550	94	0.466466
173855	133896	104	73796	57851	94	3020	2237	35	5151	3881	41	11026	8233	60	19367	14762	79	346078	266344	95	0.466466
106625	102455	84	36565	35400	80	1717	1490	18	2791	2671	27	6431	5975	44	10139	9377	56	198711	190444	91	0.467582
85991	83153	81	34551	33776	78	1286	1467	13	2118	2122	21	5023	4842	38	8545	8071	49	147575	141861	88	0.468698
161793	145998	99	56629	52373	85	2916	2631	29	4707	4218	41	11551	10212	61	17870	16276	73	340740	294569	99	0.469814
118553	111535	84	32825	30908	81	1615	1707	18	2278	2434	28	5990	5805	40	10450	10489	49	193518	183731	89	0.47093
142924	121446	99	43175	36886	88	1961	1603	24	3621	3065	35	7451	6310	50	12371	10646	60	222107	204369	92	0.473161
113176	106772	88	45554	42673	83	1320	1473	14	2728	2177	31	5342	4906	42	8596	7948	49	167300	153338	90	0.475393
122778	117967	85	33208	32000	81	1937	2041	22	3180	3362	28	6986	6930	47	11499	10678	61	218971	206779	91	0.477625
231208	183021	106	105493	85107	102	3947	3276	36	6721	4919	48	14130	11224	62	20844	16925	81	382689	308377	111	0.478741
154336	135187	89	74055	65874	87	3114	2759	30	3805	3519	37	9788	8448	57	16016	13898	76	306487	264116	90	0.478741
186097	146127	100	73285	56389	94	2961	2226	31	4928	3871	44	9881	7917	60	16751	13740	71	354029	280018	104	0.482089
128832	108883	90	50061	41902	87	1873	1454	19	3112	2588	41	7629	6805	48	13079	11180	66	248479	216933	95	0.483205
107127	100465	88	40424	38031	82	1528	1651	20	3135	3173	30	7302	6974	45	11843	10848	62	236196	223641	90	0.484321
105456	103684	81	46267	44673	81	2229	2211	23	2432	2858	27	6009	5557	45	10100	9560	55	212910	200124	91	0.484321
119028	108547	87	44068	39497	85	1369	1254	12	3048	2899	31	6147	6040	43	10231	9371	55	184326	176467	90	0.486553
200410	167561	100	68391	56492	96	2647	1986	29	4509	3626	40	9565	8268	54	14811	12254	69	296762	252044	102	0.488785
79863	77750	80	31063	30089	77	1415	1202	14	1928	2019	18	3903	3617	35	6429	6282	46	125009	124255	81	0.489901
91426	86499	90	27133	25516	79	1467	1356	16	2101	2124	25	4220	4157	36	5940	5198	44	121929	114884	83	0.493249
150997	134831	90	73788	66607	89	3010	2953	27	4824	4657	37	10159	9850	51	17766	16613	71	350816	328647	90	0.49548
184331	143512	101	80037	63653	96	2805	2182	31	4761	3997	41	10690	7976	59	17355	12953	78	372890	292128	103	0.498828
110966	103408	85	32873	30739	81	1651	1647	19	2781	2655	29	6009	5461	42	8864	8632	47	174281	163114	85	0.499944
114058	108125	83	36344	34401	81	1728	1413	21	2983	2860	30	7684	7416	45	12051	11421	61	238813	220598	85	0.499944
103562	99816	81	37261	36222	79	1583	1414	19	2156	2201	22	5598	5517	40	7759	7314	47	168623	156888	85	0.504408
168933	139053	102	66038	55415	95	2206	1867	25	4319	3643	38	8975	7623	56	13612	11373	62	327851	287467	104	0.505524
75544	75698	75	10458	10560	42	2135	1863	25	3570	3666	32	9979	9555	53	6397	6101	43	182282	175702	84	0.50664
171525	159544	92	73807	68058	87	3478	2878	33	5701	5170	41	11935	11124	58	19380	18436	77	362905	328991	94	0.50664
141863	128002	90	81249	74803	88	2293	2070	24	4001	3980	37	7648	7193	47	12625	11493	62	239160	222673	94	0.509988
169116	141750	97	64464	52746	93	2077	1642	25	4289	3459	39	8055	7078	49	11742	9858	62	245504	208729	96	0.509988
92259	89656	80	24690	24283	68	1918	1562	21	2399	2243	27	6348	6085	43	10365	10529	48	192005	182867	84	0.511104
152950	136685	91	65346	57478	89	2386	2250	25	3204	2923	35	7532	6850	45	11704	11258	55	248075	228039	91	0.511104
117688	111057	88	38772	37389	81	1530	1460	19	2921	2437	28	5940	5239	44	8899	8339	50	172523	162255	87	0.511104
134898	123090	102	52109	48333	83	2095	2026	25	4658	4267	37	8640	8209	50	14866	14708	68	277431	263625	91	0.513336
188024	147287	97	81233	66099	96	2755	2206	32	5030	4111	41	10615	8367	58	17993	13919	93	342504	281426	100	0.513336
136347	126798	101	65092	60380	84	3258	3138	27	6079	5911	41	11892	10956	57	18388	16534	83	354982	330791	89	0.515567
88453	86015	81	36994	36116	78	1134	1174	11	2486	2093	27	4628	4556	35	8306	8131	49	159954	153525	92	0.516683
143171	127796	89	52414	47398	87	2097	1853	24	3718	3100	36	8063	7221	49	12062	10718	58	237135	219134	94	0.517799
111121	107519	84	30260	29141	81	1806	1825	19	2658	2691	28	6279	6076	44	10493	9348	65	223938	214640	93	0.517799
157451	142414	92	48094	43753	87	2903	2458	29	4550	4101	36	9777	9354	52	14489	13708	58	273994	255241	91	0.517799
123183	117339	84	48014	46021	83	1382	1631	16	3485	2837	34	6278	6298	43	9581	8871	49	181151	167076	92	0.518915
121309	113444	84	31075	28976	82	4072	3663	34	7201	7510	43	18860	17768	75	11483	10500	57	425098	372352	91	0.518915
187601	165132	100	76933	68285	93	3543	3301	32	6274	5783	47	13451	11929	66	20103	18345	72	394530	352536	102	0.520031
169051	149956	95	70175	64392	89	2879	2474	30	4914	4746	37	10050	9460	56	16014	14775	74	308736	282076	96	0.523379
112371	102694	87	43285	38560	85	1979	1766	23	3232	3030	32	6924	6541	43	10945	9948	58	225563	209046	82	0.524495
75962	72023	81	32822	31660	77	1493	1248	15	1860	2133	21	4955	5068	36	8346	8272	46	153817	148282	78	0.525611
164603	137685	108	68399	57847	91	2759	2231	29	4757	3895	42	9529	8421	53	16344	14853	70	310158	284872	90	0.525611
93332	88770	86	32236	30773	79	1782	1713	21	2274	2249	26	5215	5222	39	7039	7117	42	148476	140334	79	0.525611
167996	136159	97	65222	52005	93	2454	1926	29	3969	3320	39	9272	8162	52	15597	12628	69	307753	256053	94	0.526727
134490	117865	92	47514	41382	87	1632	1620	21	3874	3210	33	7141	6313	45	10223	9417	53	230586	212986	89	0.528959
96604	91984	83	42214	41085	79	1317	1344	15	2521	2514	27	4948	4752	38	8809	8655	49	161342	152566	78	0.530075
133766	119029	90	55762	47593	88	2332	1932	24	3318	3369	33	8045	7165	50	13007	11232	65	263915	230294	92	0.530075
207568	167538	102	86430	70911	99	4016	3425	34	8221	7612	48	15960	14067	69	19983	17582	86	405666	355800	99	0.531191
96314	91962	82	28191	27256	78	1104	954	0	1869	2058	23	4957	4934	37	5825	6397	42	178937	167192	82	0.531191
55519	54366	75	30025	29290	74	869	858	0	1490	1256	15	2634	2534	28	4354	4188	36	73516	71790	77	0.533423
111589	107550	82	59489	56678	81	2210	1863	25	3254	3157	32	6497	6421	43	11490	10498	60	224870	217296	84	0.533423
148537	128061	97	57731	49529	88	2081	1856	25	4272	3412	39	7949	7061	53	12869	11763	69	251885	224793	94	0.534539
110514	101356	87	35381	33256	81	2087	1910	23	3577	3594	30	7294	7011	47	11794	11630	57	243393	227586	87	0.535655
142666	118910	95	46817	39215	88	1949	1835	22	2662	2583	31	7514	6869	47	11877	9876	65	210792	189077	91	0.537886
347143	240964	156	163376	122285	138	8057	5665	47	12985	10115	70	27783	20522	106	40975	30358	134	798616	605712	146	0.539002
363888	253127	146	136616	92873	145	7470	5505	47	12075	8916	59	24927	18535	91	38666	28433	126	742012	566547	152	0.541234
93649	89546	82	43375	42070	79	1327	1268	14	2375	2344	25	4708	4677	37	7421	7435	43	159032	150815	82	0.541234
289466	212886	116	108832	81011	112	5918	4391	42	9999	7464	54	19612	15622	86	28826	22343	101	577055	462722	119	0.54235
96622	92270	91	27891	26982	78	1703	1512	19	2272	2247	25	5446	5399	41	9278	8575	48	179017	164489	87	0.543466
148086	118826	90	61191	49990	90	2276	1900	25	4370	3568	38	7645	6474	49	13826	12275	71	258529	220494	94	0.544582
76590	73344	79	30677	30311	77	1027	1077	7	1138	1081	7	2760	2943	27	4819	4681	36	90711	88850	82	0.544582
174858	152450	92	61442	53730	90	3021	2621	30	4858	4469	42	10176	9173	57	15781	13459	71	296822	271737	93	0.546814
158526	140354	91	69173	60394	89	2492	1920	28	4276	3655	37	8647	8100	50	14256	12443	64	266262	241379	92	0.54793
163327	146362	89	60140	51031	88	2901	2448	29	4365	3806	39	8988	8105	56	13734	12315	63	294746	276085	89	0.54793
143941	122576	90	58068	49259	87	2131	1996	24	4065	3562	36	8498	7335	51	13587	12184	63	282076	246162	94	0.549046
122508	112518	85	61276	56115	85	2500	2126	28	3105	3041	29	6998	6393	45	9960	9604	54	198266	186908	90	0.55351
188665	165731	94	109486	97109	94	3799	3301	34	6133	5006	44	13075	11183	69	20233	17377	80	414672	351137	99	0.554626
153042	130223	93	54426	45468	90	2255	1819	26	3771	3698	39	9491	7692	55	13334	10752	71	273841	242818	94	0.555742
122905	112153	87	45333	40191	85	2044	1781	25	3263	3363	31	7429	7060	48	12098	11832	53	254773	235905	91	0.555742
97184	93561	82	45407	43178	79	1483	1332	17	2716	2811	28	5448	5055	42	9516	8268	55	176816	166077	88	0.556858
125790	116416	100	50095	47484	83	2455	2364	25	4122	3608	35	8157	7635	48	12437	11972	64	239009	219150	88	0.559089
167681	136533	98	61714	52178	91	2238	1842	26	3879	3144	39	8069	6949	50	13518	10836	67	272690	231435	96	0.560205
120228	113399	89	23385	22478	67	2155	2008	24	3097	2674	32	6566	6279	44	9814	9191	52	190829	179749	83	0.560205
117366	108557	95	37539	35485	80	2290	2067	24	3741	3139	32	7564	6719	49	12421	11534	61	239465	220301	90	0.561321
131317	123427	83	49861	46422	84	2082	1796	23	3546	3219	34	7289	6628	46	12641	11362	63	257916	238184	87	0.563553
79456	75415	79	25029	23860	74	1157	971	0	1664	2017	19	4244	3804	38	6597	6571	45	119183	117623	77	0.563553
131988	119713	90	39638	35821	84	2250	2200	25	3854	3336	41	6954	6652	43	10745	10496	53	206994	196137	82	0.565785
167843	140930	101	69595	58261	90	2452	1885	28	3983	3588	35	7927	7063	50	14515	13173	62	277565	251329	90	0.565785
138768	128689	86	71976	67134	85	2400	2220	23	4353	3977	39	9136	8590	55	14074	13138	67	273064	254595	90	0.566901
97819	92384	80	32317	30789	78	1420	1361	14	2848	2531	27	4958	4631	41	8490	7736	52	158548	145284	83	0.568017
142689	133002	91	26836	25570	82	2317	2080	25	3762	3464	36	8260	7954	48	13054	12183	63	283400	261099	89	0.569133
151049	127782	95	62054	51984	93	2445	2232	26	3680	3303	35	8412	7168	55	13191	10582	62	268998	234575	97	0.569133
112870	108611	82	30995	29916	79	1909	1434	21	2656	2635	29	6299	6211	43	10477	9700	56	208101	194762	84	0.570249
139523	124997	89	64439	58331	86	2515	2116	27	4457	4246	33	8763	8041	50	14083	13308	70	296004	277372	89	0.570249
190144	146370	103	72297	56475	96	3114	2477	32	4298	3172	43	9038	7315	53	14203	11669	61	309361	247917	98	0.571365
173358	147066	94	68793	58578	90	2798	2528	28	4997	4362	40	9693	9260	50	16897	15149	68	332139	306035	91	0.571365
165467	152569	90	98134	90408	89	2843	2627	30	4829	4447	42	10503	9969	54	16323	14994	71	313353	286096	93	0.571365
224547	172847	111	99241	78383	99	3101	2319	34	5377	4755	43	12788	10043	66	20179	16644	82	394023	327219	100	0.572481
220206	168152	105	73855	56894	101	3738	2868	36	5879	4963	45	13560	10594	69	21501	17492	92	398329	324061	107	0.573597
76944	73830	83	19038	18543	57	860	983	0	1335	1375	16	3141	3266	30	4809	4838	40	99620	94260	82	0.574713
80160	78076	84	31143	30101	77	1009	1064	6	1561	1538	16	3543	3502	32	5462	5529	38	108421	105438	80	0.575829
164428	129804	97	58178	46581	94	2829	2025	31	4749	3879	41	9581	8002	57	15780	12897	74	301432	254788	98	0.578061
128066	115385	89	44077	39332	85	1933	1492	22	2777	2748	31	5976	5436	44	10106	8782	54	189749	166882	86	0.578061
113157	108354	85	36494	35521	80	1875	1530	21	3082	2429	30	7035	6559	48	10228	10014	52	201521	186399	90	0.578061
87236	84226	80	27083	26594	76	1386	1273	12	2241	2453	24	5014	4453	39	7786	7258	48	156012	149885	84	0.579176
202601	169702	105	65555	52355	100	3392	2815	32	5471	4907	45	13005	11333	58	21271	17917	85	442385	385006	104	0.580292
139007	128796	85	71422	67391	86	3044	2700	30	4830	4622	37	10012	9727	56	14583	12930	76	293773	262737	92	0.58364
167081	145497	92	39646	34016	87	2691	2166	30	4718	4204	39	10616	9372	58	16672	14437	75	342809	310973	98	0.584756
228292	171852	103	72631	52787	101	3767	2794	36	5215	4467	42	12170	9021	63	18310	13338	79	353957	276848	106	0.585872
172983	153852	100	78842	71146	91	3007	2613	27	4749	4280	41	10583	9926	53	16462	14551	71	302213	277222	99	0.585872
104720	100199	83	33550	32163	80	1765	2009	20	2627	2718	25	5111	4764	37	8441	8625	45	177194	166819	88	0.586988
102266	97468	84	33229	32173	80	1499	1468	17	2748	2406	31	4959	4673	39	7091	6659	45	157831	148108	87	0.588104
191666	158054	96	60249	46630	97	1979	1830	22	4273	3842	36	9017	7556	54	13254	11233	64	277296	227560	100	0.588104
109577	105664	82	34643	33441	79	2397	2226	25	3068	3357	29	7755	7161	51	12921	12260	58	273678	256662	88	0.588104
152102	133826	95	56028	48050	90	2072	1869	25	3803	3479	36	8315	7278	54	14590	13110	61	263027	237704	96	0.590336
155700	132879	92	54354	45661	90	2553	2282	25	4357	3815	37	8038	7110	47	10664	9759	53	225379	202567	91	0.590336
151441	128075	91	76533	65215	90	2082	1709	25	3840	3479	35	8417	7514	50	14008	12250	64	276615	243808	95	0.591452
191797	165910	92	73783	63813	91	2963	2549	30	4518	4471	36	11693	10258	55	16450	14459	71	343407	310322	95	0.593684
110346	106005	82	34803	33028	80	1825	1660	20	3346	2682	31	6449	5994	45	10483	10158	53	204695	192824	85	0.5948
102496	95366	85	42695	39336	81	1703	1571	20	2617	2440	30	6050	5747	43	9561	8982	51	195839	185080	73	0.595916
71334	69363	83	21739	20781	67	1457	1364	14	1023	1438	17	3460	3027	35	5877	5753	43	106144	101093	82	0.595916
253128	186719	109	108075	83166	108	4177	3064	39	6500	4617	48	13571	10471	68	19025	15649	76	380913	296695	109	0.597032
136342	117974	90	52992	46008	87	2039	1719	24	2832	2582	33	6420	5405	47	10067	8450	55	200923	177175	105	0.597032
69832	70079	75	22865	22522	56	1231	1502	14	2237	1835	27	4240	4231	37	6530	6685	41	126975	126976	74	0.597032
154224	133358	92	58010	50245	89	2548	2181	25	3652	3208	34	7493	6435	48	12233	11212	61	236506	215387	89	0.599263
200364	165797	100	67258	56010	95	3038	2468	31	4493	3675	42	9830	8261	54	15219	12635	71	304650	259516	96	0.599263
208531	171176	104	75171	62865	95	2717	1865	32	4783	3879	42	10141	8274	58	17879	15247	83	314997	273475	99	0.602611
126759	109100	87	49474	42334	87	2067	1546	23	3446	3185	33	6673	6301	43	9476	8065	55	199741	178665	90	0.603727
98010	93838	84	35324	34142	79	1661	1673	20	2728	2628	27	5644	5668	39	9670	9702	51	186731	172737	86	0.604843
169046	147702	97	69589	60582	91	2039	1787	24	3814	3677	36	7999	6922	52	12783	10570	66	243192	218133	93	0.604843
290637	222884	128	174479	140054	121	7525	5545	46	13789	11083	70	26551	19996	94	39649	30647	116	827927	640933	127	0.605959
204432	156194	103	63167	49935	98	2527	1816	27	4950	3873	43	10629	8163	61	15228	11673	75	289702	229727	104	0.607075
124744	115090	95	50015	47253	83	2343	2197	27	4024	3945	34	8480	8289	47	15290	14988	69	292804	281480	92	0.608191
194092	148911	100	70231	55567	96	2693	2071	32	4431	3332	45	9873	8096	61	14292	11268	65	282652	226791	103	0.609307
123757	117812	84	34299	32882	81	2148	2020	24	2829	2940	30	7341	6898	47	11419	10473	64	241120	226108	90	0.609307
154936	136128	92	65782	58030	89	2435	2316	24	4469	4004	36	8940	8376	53	14999	14378	64	296701	281913	91	0.609307
122608	115102	87	43774	41027	82	2108	2014	22	3445	2787	32	7038	6772	47	11156	10688	60	223274	197961	85	0.609307
76813	73734	79	25843	25233	75	1227	1171	9	1770	1967	20	4232	3982	37	6256	6047	41	137074	130927	85	0.612655
108274	102598	84	30072	28883	79	2032	2167	22	3454	3628	31	7608	7626	44	12666	11724	62	238902	232322	90	0.613771
130587	111461	92	51395	43614	88	1752	1354	17	3006	2705	30	6083	5360	46	10047	8519	59	191080	165533	95	0.614887
92709	90516	79	34020	33200	77	1553	1415	15	2145	1878	21	5171	4998	41	8744	8694	48	169113	157473	88	0.616003
92759	88607	85	26378	25724	77	1479	1502	16	1981	1806	26	4645	4590	38	7436	7083	47	150763	141533	89	0.619351
61447	62401	74	27762	27057	74	544	573	0	1523	1563	19	2725	2842	27	4050	3997	36	79714	75980	77	0.619351
144367	129591	88	63445	56892	87	1710	1489	23	4115	3618	36	7978	7070	50	13549	11755	73	280768	254933	93	0.620466
166579	136080	95	60986	49228	92	2323	1791	26	4414	3518	38	8900	7873	52	13692	12924	60	291407	256754	96	0.621582
183211	158593	98	69847	59745	93	2431	2356	26	4705	4530	38	10268	8888	53	17921	15102	78	319792	284650	99	0.621582
99872	92905	94	40746	38954	80	1879	1687	23	2149	2483	24	4930	4804	38	8365	7804	50	160340	155105	85	0.621582
98171	97662	80	50302	49041	79	1382	1394	15	2478	2475	25	5510	5392	38	9311	9211	54	176604	161917	88	0.621582
219183	185776	102	130230	112909	98	6229	5388	41	9432	7749	53	18712	15802	80	26923	22565	95	499974	418349	103	0.629394
133311	119029	91	36579	31915	85	1987	1699	22	3294	3313	30	6969	6530	45	10364	9020	54	204098	192341	91	0.631626
114603	106772	86	26054	24430	74	2066	1918	21	2690	2381	26	5566	5204	40	8057	7645	47	160121	148934	84	0.631626
105766	100910	82	35378	32593	80	1978	2017	22	3604	2780	34	7690	6978	47	11943	11370	61	238603	226315	87	0.631626
146763	123064	97	50943	42583	92	1799	1452	22	3649	2584	36	7172	6356	49	10618	9296	58	203012	175685	94	0.632742
94015	89386	89	28319	27020	78	1606	1352	17	2279	2511	28	5516	5450	39	9075	9612	50	160759	158259	83	0.633858
161490	133340	96	59445	49427	91	2109	1821	21	3834	2906	36	7667	6561	50	12040	10337	61	224565	194069	95	0.638322
323994	231630	144	170802	128027	131	7577	5792	44	11150	8280	61	24693	18810	95	37600	27608	126	715424	530484	143	0.638322
118394	117221	81	51304	49399	80	2027	1899	23	3817	3650	34	7138	6529	49	9431	9468	49	191511	184630	84	0.638322
155854	140489	90	61651	56697	86	2666	2514	29	4492	3935	37	10080	9546	53	16907	15781	74	321953	306534	90	0.639438
212800	178370	100	107358	90993	97	3801	3409	32	5996	4889	47	13343	11311	63	23560	20175	83	468337	411057	98	0.639438
190135	152360	101	70017	56208	95	3205	2682	32	5016	4415	39	8864	7275	50	14330	11844	67	264424	233537	98	0.640554
213767	167707	116	84390	65742	99	3070	2511	31	5337	4333	43	10308	8230	59	16503	13562	77	343868	289507	102	0.640554
95639	91179	88	37629	36342	79	1149	1220	12	1655	1821	21	4316	3934	37	6500	6342	41	145713	139826	86	0.641669
100943	95263	84	27388	26033	77	2055	1919	21	2684	2699	29	6162	5893	44	9328	9120	49	190965	181680	90	0.641669
135561	123067	91	56870	51770	87	2710	2657	28	4476	3550	40	10271	9435	60	14868	14392	64	305586	271690	92	0.642785
129890	120724	89	52373	49244	82	1930	1743	22	3146	2972	32	7394	7100	45	11103	10199	55	222507	213733	90	0.642785
115629	109812	88	44732	42311	82	1927	1576	24	3037	2794	29	6960	6667	45	10645	9845	54	201925	191547	89	0.645017
242699	183056	111	112792	90493	104	3545	2709	36	7475	5209	49	14069	11346	69	24110	18776	98	453928	361879	115	0.646133
173933	156072	94	87202	78442	90	3331	3073	31	5705	5326	40	11790	10667	57	19882	18080	84	367850	319569	99	0.647249
234629	194031	109	88152	72277	99	4382	3600	36	6635	5471	51	12574	11245	62	18344	15098	79	346097	302314	106	0.648365
187914	157106	101	76905	65691	95	2388	2116	27	4481	3928	42	9544	8796	52	13660	11939	65	263958	238285	106	0.648365
134280	119425	91	36358	31188	87	1699	1580	20	3164	2822	32	5839	4992	41	9889	8499	54	178867	164622	96	0.649481
192519	163732	97	77360	66357	94	3588	3352	32	5455	4961	39	12295	10757	61	20084	18311	87	400652	368641	100	0.650597
189557	147057	99	92275	73182	98	2907	2153	33	4794	3541	43	9966	8044	59	17739	14149	71	341884	283546	107	0.651713
149331	134824	100	69952	64426	87	3012	2774	29	5007	4738	39	11542	10653	58	18270	17204	80	366531	339875	95	0.652829
112583	104494	85	41281	37378	83	2072	1834	22	3314	2809	31	6260	6038	41	9188	8237	58	183480	173057	92	0.656177
134016	117825	96	42747	36026	88	2794	2326	28	3892	3038	38	7673	6990	48	13138	11353	66	256217	227647	99	0.657293
66271	62953	81	19294	19095	55	952	1004	2	1836	1807	18	3146	3092	30	4289	4143	36	86288	85670	85	0.660641
102437	97924	82	29443	27470	79	2024	1800	21	3148	2817	32	7384	7124	48	11033	10188	57	222129	210851	90	0.662872
130484	118571	89	44014	40527	84	2379	2328	26	3936	3539	37	8560	8049	49	13894	12877	69	266106	251028	93	0.662872
75231	73425	78	19140	18804	57	1110	1264	14	1818	1546	18	3825	3604	34	6491	6499	43	124603	119420	86	0.663988
107329	102208	89	30877	30381	80	2093	2406	21	3387	3002	33	7332	7161	47	11967	11658	56	218829	203025	93	0.665104
159915	137008	91	77021	65142	90	2231	1985	24	3879	3207	42	8735	7670	52	13362	11086	67	266334	230205	98	0.665104
68023	67009	76	25726	25062	71	806	938	0	1440	1592	19	3410	3204	33	5387	5351	39	122697	115138	88	0.665104
284295	166135	129	104849	59432	126	4221	2175	47	7237	4511	60	15942	8770	78	25455	13827	114	523586	302281	133	0.66622
156118	140733	94	60192	54607	86	2448	2339	25	3908	3195	39	7536	7158	44	11808	11000	56	224879	209765	91	0.667336
92887	89657	88	20781	20374	59	1638	1658	18	1982	1827	24	4808	4569	38	7946	7724	49	149307	140153	84	0.670684
165448	137117	96	55894	45877	93	2533	2070	25	3793	3270	35	8286	6934	53	14416	12293	71	272057	233615	99	0.6718
135820	126056	86	74535	69229	85	3056	2862	29	4680	4714	37	10064	9111	59	13811	12343	64	280944	266517	90	0.6718
110151	103478	84	43523	41764	82	1531	1396	17	1899	2068	24	5884	5894	40	10635	8765	61	201841	183657	86	0.672916
173444	154284	97	93049	85206	89	3582	3249	33	5521	5959	35	11543	10575	60	18586	16785	73	337277	306227	95	0.672916
167388	126369	98	68701	51615	95	2459	1910	28	3354	2439	39	7700	5548	51	13377	10198	69	273512	209149	102	0.672916
240732	194382	108	97527	79297	106	3941	3304	35	7074	6374	48	14980	13465	67	24462	20734	90	487009	436367	108	0.675148
194114	157079	102	75536	62895	94	3042	2449	31	5220	3993	46	10062	8411	57	15494	12815	66	293341	249915	99	0.675148
107398	101427	84	32145	28945	83	1498	1161	14	2561	2775	28	7070	6571	46	11261	10651	59	220229	209174	91	0.676264
48394	45709	81	23466	23075	73	457	480	0	1241	1026	5	1965	1987	23	3614	3528	34	65299	64508	77	0.67738
84091	82735	78	31057	30001	77	1534	1263	20	2667	2273	26	5572	5301	41	8870	9157	49	172178	163065	87	0.681844
114267	107820	84	39729	38917	80	2119	2117	24	3529	3277	33	7444	7190	49	13339	12860	64	251345	235227	94	0.682959
82860	80037	83	30156	29783	77	1243	1388	14	2044	1867	27	5023	4962	38	8693	8216	49	156325	153447	87	0.682959
98351	92193	91	26732	25678	77	1743	1611	18	2402	2451	30	6318	5970	42	8673	8197	53	178230	170602	86	0.682959
109890	103338	83	27752	26908	77	1648	1662	18	2837	2482	29	5681	5418	39	9311	8271	56	188987	183244	91	0.682959
138801	121590	96	47858	42708	86	2198	1936	22	3161	3134	33	6740	6344	44	10632	9805	58	210067	192488	94	0.684075
89590	86404	81	33952	33295	78	1295	1209	13	2032	1809	27	4904	4852	38	8086	8187	43	142466	136823	91	0.685191
170300	153522	94	79194	72241	89	2670	2183	28	4246	3907	37	8894	7420	55	14522	12926	66	306722	261831	101	0.685191
88655	84948	80	29775	28718	78	1328	1550	14	2323	2221	25	5562	5469	41	9838	9041	56	206579	196118	91	0.685191
141652	121031	91	52156	43597	90	1851	1398	23	3143	2670	32	7160	6297	48	12109	10504	64	237181	196612	101	0.685191
199859	177585	93	92867	82250	93	3238	3045	30	6486	5147	45	12328	11293	58	21435	18787	84	410963	371965	101	0.685191
240745	199041	123	105600	91056	105	4892	4342	36	9120	7054	51	18918	16300	82	28415	23941	103	525636	435144	116	0.686307
45318	43921	73	19138	19284	54	355	475	0	781	977	0	1938	1847	21	3234	3068	33	65891	66060	77	0.686307
114145	102801	101	39528	36742	83	2164	2068	24	2660	2826	28	6901	6421	45	11352	11470	56	230372	221449	92	0.686307
90448	87489	80	35055	33780	78	1207	1465	13	2641	2901	28	5290	5427	37	8043	7824	47	171883	159219	89	0.687423
98110	92842	83	32395	30842	79	1510	1449	19	2534	2240	29	5281	4933	40	9164	8769	54	177169	167634	84	0.687423
191453	164880	93	67806	57842	92	2999	2517	29	5447	4505	46	10085	8859	56	15788	14116	69	296677	269438	97	0.687423
150545	131178	107	59522	52691	90	2931	2551	31	4400	3770	39	9292	8961	51	13105	12399	58	273878	265316	94	0.687423
155127	135390	96	57725	50601	90	1799	1614	23	4108	3424	36	8128	6899	50	11682	9726	63	219962	194569	99	0.688539
226021	183356	101	80585	65890	100	3515	2848	32	6197	5288	56	14314	12143	69	25001	20476	96	476834	414281	108	0.688539
161993	127514	96	69440	55650	92	2402	1747	26	3935	2691	37	7207	5591	49	12428	9825	68	257355	199208	102	0.691887
125670	119869	92	57693	55064	83	2922	2719	29	4091	3864	38	8399	8265	48	13405	12436	59	260485	237258	89	0.691887
72760	72452	79	11895	12014	44	1385	1307	15	3586	3306	33	9902	9491	53	5645	5541	39	168585	170557	88	0.691887
113366	98403	88	46767	39664	84	1640	1233	15	2118	2414	27	5665	4480	50	8511	7429	47	170606	152899	94	0.693003
112012	106614	82	40870	39272	80	1801	1455	22	2834	2948	29	7603	7331	47	11734	11319	50	223824	202838	92	0.695235
175845	140212	93	63940	50575	92	2521	1981	30	5042	3617	46	10240	7908	58	16162	12276	77	317896	255791	101	0.696351
76254	71913	95	33620	32147	78	1307	1218	12	1458	1347	17	3089	2762	33	4530	4367	35	93850	86970	83	0.698583
188666	152574	102	53104	40215	97	2848	2148	31	4431	3904	42	8590	7262	53	15311	12643	70	287989	240667	102	0.698583
182359	148704	95	71155	59034	93	2592	1999	29	4514	3349	42	9094	7717	52	14470	12793	73	286027	244903	99	0.700815
147608	116133	105	51042	39902	92	2280	1811	26	3307	3059	33	8042	6374	52	13458	11583	62	269204	222875	95	0.700815
143117	131053	87	69637	65094	84	2541	2446	25	4604	3892	40	9924	9001	54	15437	14084	67	295927	257150	88	0.701931
86929	81680	84	30867	29468	77	1107	1108	9	2127	2146	23	3960	3777	36	6032	5734	43	129184	125182	81	0.703047
100536	98837	79	33035	31986	78	1669	1628	20	2750	2899	27	6334	6094	41	11102	10719	58	197777	197276	86	0.703047
115999	111486	81	43151	41179	81	2679	2479	26	3546	3693	32	7925	7762	48	12305	11433	66	232326	214776	83	0.704162
173259	140505	97	74642	59620	94	2574	2479	26	4186	3696	37	8990	7012	55	15457	12620	66	288401	240184	97	0.705278
49800	48476	64	20289	19833	55	878	925	0	1343	1575	18	2733	2908	28	3539	3429	35	74278	72473	71	0.705278
85463	83192	80	30366	29532	78	1109	1192	10	2144	1983	27	4486	4448	38	6589	6421	41	136329	131104	84	0.706394
299441	181804	129	121518	75790	127	5666	3512	46	8050	5236	57	17649	10894	85	29107	18176	123	566327	347749	130	0.708626
210407	163960	123	74316	57144	105	2793	2295	30	5063	3998	42	11033	8734	62	17401	13789	74	344067	270886	110	0.710858
124079	117155	86	46860	42990	84	2047	1859	24	2450	2891	26	6430	5905	42	10419	10121	52	202974	190812	91	0.710858
118188	109868	87	45064	42388	82	1610	1368	20	2772	2959	30	6691	6073	43	10472	9398	58	212048	201806	87	0.711974
91263	87950	80	24662	24400	69	570	577	0	2028	2101	23	4070	4051	34	3389	3100	33	100330	95486	87	0.71309
125864	115510	87	40872	37800	82	1943	1726	24	3414	3304	35	7498	6940	46	12610	11563	60	243933	208814	85	0.714206
173161	150550	91	60503	53209	90	2756	2458	29	4935	4745	35	9443	8870	52	15537	14766	60	302128	285030	93	0.714206
105945	101538	85	34037	32585	79	1922	1737	21	3202	3158	29	6435	6080	44	10359	9933	54	208466	198333	90	0.714206
101025	95796	86	40548	39190	80	1299	1279	14	2608	2382	27	4887	4853	37	8341	7944	50	159922	153895	89	0.715322
186996	155622	101	77612	67682	97	3029	2469	30	5507	4492	45	11559	10260	57	18822	16277	76	364981	320647	107	0.716438
166905	144107	93	74507	63389	91	2318	2046	26	3787	3175	36	8566	7542	57	12046	11195	58	240021	212390	97	0.717554
105319	102784	84	41852	41084	81	1384	1400	17	2726	2755	28	5574	5181	41	8347	8765	47	163600	155078	94	0.717554
146876	133257	93	57158	51647	85	1972	1785	26	5319	4683	42	10846	9843	54	15145	13553	72	263937	249281	93	0.71867
107000	102200	86	26191	24922	78	1562	1555	17	2900	2632	31	6784	6464	43	9380	8503	54	173826	159372	90	0.72425
104106	98114	83	28809	26952	78	1566	1407	18	2717	2829	30	6410	6050	42	11599	10159	67	208929	187500	88	0.72425
81676	80388	78	27938	27474	75	1260	1477	15	1710	1763	20	3587	3666	32	6186	5679	41	134801	130416	88	0.725366
136194	126682	85	46710	43808	83	2014	1982	20	3945	3481	33	7138	6685	44	11333	11009	56	231780	215276	93	0.726481
183184	141196	104	69658	54285	96	2533	1962	30	4053	3181	39	9837	7691	57	16242	12822	80	315558	257557	107	0.727597
106101	100271	82	28811	27787	79	1970	2006	21	3021	2436	28	5572	5198	39	8413	7717	52	162721	149198	90	0.727597
128743	112837	90	39490	33777	87	1709	1363	20	3445	2641	32	7708	6986	49	11956	10161	65	226469	202514	97	0.727597
122602	108581	93	46341	40597	84	1825	1367	24	3125	2711	32	6947	6223	50	11028	9876	61	220284	199868	92	0.728713
209280	158347	108	56705	43017	98	3457	2443	37	4370	3394	41	9728	7775	58	15837	12302	75	299122	237065	106	0.730945
98257	93606	83	28536	26921	79	1767	1798	22	3196	3181	29	7329	6711	47	11252	11230	60	232548	218187	88	0.732061
112132	105772	89	37654	35505	79	1950	1875	22	2840	2793	30	6141	5247	47	10622	9510	55	222440	202037	89	0.732061
145470	121839	93	43058	35058	88	2287	1637	28	3493	3273	34	8410	7019	50	15161	13164	65	271588	230580	98	0.732061
144779	128936	93	54459	47543	90	2082	1754	22	3242	2942	32	8136	7334	49	14352	11356	72	267817	235621	97	0.732061
113300	105874	83	40378	37227	81	2313	1803	26	3283	3299	32	7468	7006	47	12167	11927	59	237451	228867	87	0.733177
168577	136245	94	73023	59035	93	2312	1778	27	3592	3441	35	7968	6312	56	12209	10273	59	267365	211137	100	0.735409
151092	130370	97	47260	40633	87	2682	2176	29	4209	3852	38	8733	7263	51	11965	10079	64	234196	201530	92	0.735409
108151	103401	84	51546	48707	81	1705	1840	17	2753	2437	28	6054	5577	43	10329	10180	49	187949	183766	84	0.737641
122830	115157	84	46065	42561	83	2022	1989	23	3777	3614	33	7948	7717	48	13226	12499	68	271906	255170	88	0.737641
141912	125426	88	54158	47719	86	1894	1571	22	3340	2917	37	6675	5865	43	9290	8550	52	186110	164203	89	0.738757
133578	122566	100	43984	40024	84	1853	1761	20	3403	3312	37	8686	8267	51	13579	12305	61	275702	259910	87	0.739873
182091	145900	97	68416	54885	96	3065	2428	32	4325	3815	37	10369	8587	56	16069	13006	76	328582	285441	98	0.740989
114227	106107	85	35893	33946	81	1979	2054	21	3185	3129	35	6954	6700	44	11363	10417	58	222406	209796	87	0.743221
119763	111697	89	39110	35638	85	1732	1523	18	2657	2639	30	6306	5590	45	9105	8526	49	183869	176071	89	0.744337
228813	169136	105	268162	220708	104	11655	9482	52	18460	15539	84	38245	30184	99	59807	48606	102	1.04858e+06	932508	111	0.744337
113708	106893	83	53172	50657	81	1773	1606	20	2802	2886	29	7149	6882	42	10612	9921	53	210765	201085	91	0.746569
241205	186014	108	80653	63748	107	3410	2839	32	6012	4500	50	12952	10493	69	20452	16677	80	386605	315949	112	0.746569
97183	93205	81	24437	23625	78	1727	1499	18	2548	2709	27	5737	5461	40	8468	8198	51	188352	181865	84	0.747684
265406	191839	118	87861	61402	114	4906	3539	42	7352	5609	46	14933	10989	65	25550	18314	92	500860	373758	119	0.747684
82476	79170	94	26433	25653	76	1261	1145	10	2200	2328	25	4962	4548	39	8397	7399	54	150660	141898	85	0.752148
61523	59673	80	29805	28911	76	736	689	0	1605	1498	18	3421	3322	30	5145	4744	38	96339	93562	78	0.752148
158102	135004	92	77612	65432	91	2428	2004	27	3862	3106	40	8246	7412	49	12817	11196	62	227387	201142	99	0.75438
116372	101625	92	42992	37284	84	1734	1464	20	2517	2270	30	5850	5467	41	10456	8766	56	202473	181790	90	0.755496
138160	128377	86	65422	62106	84	2021	2122	22	3364	3792	31	8343	7805	49	14883	14752	62	292405	274323	89	0.757728
169573	143161	94	69227	59824	93	2658	2303	26	4318	3780	38	9000	8191	53	13235	11462	58	279817	253087	95	0.757728
120915	114165	83	49220	46186	83	2227	2217	23	3883	3329	35	8136	7303	49	13054	12192	65	269034	243028	83	0.757728
212292	161774	101	66259	51127	97	3144	2537	32	5989	4616	44	10949	8690	58	16262	12848	67	295531	246186	101	0.758844
154272	121836	94	54821	43965	90	2565	1900	28	3456	3243	34	7926	6403	53	13154	10953	69	261818	208781	95	0.761076
125553	110581	88	49204	43380	84	1721	1429	18	3621	3071	34	6447	5463	48	9772	7926	58	179670	153329	79	0.761076
100322	97131	83	29172	28107	80	1573	1577	16	3040	2816	33	5813	5452	42	10763	10518	53	197969	185681	98	0.761076
161237	140589	95	74457	64797	90	2545	2168	27	4045	3292	37	8287	7276	49	13416	12155	70	274777	252789	96	0.762192
126135	119836	86	48372	46420	82	1493	1382	17	3290	2927	30	6078	6256	39	10483	9555	51	212902	200086	90	0.763308
115567	104609	87	55000	50790	85	1654	1535	18	2815	3074	28	6421	5697	45	10628	9499	62	206332	196465	86	0.763308
256098	174394	112	94489	65906	108	3943	2522	39	6662	4682	55	13270	9010	67	20009	14517	97	372440	264320	115	0.763308
60306	58908	76	22555	22277	62	757	762	0	1527	1734	17	2816	2636	28	3840	3710	34	80518	79162	78	0.764424
122702	111585	90	55167	52017	83	2989	2875	28	3903	3786	33	7640	7571	48	12194	11474	56	221178	205814	88	0.76554
172039	135588	100	57605	46325	93	2507	2497	25	4083	3267	36	7926	6525	52	11833	9714	60	232616	191534	98	0.76554
94287	92360	80	40999	38624	79	1739	1610	20	2609	2486	30	5365	4997	40	9253	8850	52	171389	164035	80	0.76554
120717	112724	85	34849	31937	80	1990	1876	22	3041	2743	30	6807	6413	44	9330	8212	56	183265	173651	88	0.766656
147015	127910	95	59082	53291	88	2270	2042	24	4092	3366	39	8084	7181	49	12645	11536	65	273795	248723	97	0.766656
188367	154413	95	61163	51693	93	3111	2359	31	4798	3921	41	9426	7986	55	14501	11535	65	268169	228643	99	0.766656
131742	121190	101	47385	43470	86	2930	2534	30	3835	3500	34	8940	8257	60	13428	12650	70	263144	232939	101	0.766656
108516	101124	84	33921	31637	82	2218	1903	25	3138	2799	31	7515	7330	46	12183	11649	57	246390	233890	86	0.767771
111806	106395	86	39045	37512	80	1848	1757	21	2647	2706	28	6570	6470	44	10016	9117	54	204396	188755	88	0.767771
177604	148696	104	64679	54354	92	2511	2149	28	3685	2618	37	9036	7448	52	13736	11694	65	273852	240485	96	0.768887
167152	148204	94	58063	51269	89	2868	2412	30	4093	4288	34	9670	8910	51	15006	12792	66	290900	272656	94	0.771119
197536	148081	100	78619	59300	98	2973	2250	32	4944	3710	44	10800	7871	68	17302	12385	80	351754	258468	101	0.772235
140519	121776	93	54427	46764	90	1896	1458	19	3183	2459	31	7208	6266	53	10303	9119	58	199505	180925	89	0.773351
156321	130766	96	45830	38953	90	2925	2131	33	3874	3440	35	7409	6317	51	12362	9988	61	230973	196443	96	0.775583
174550	141705	94	72248	57955	93	2851	2304	30	4011	3701	36	10143	8813	55	15690	12996	66	321860	275640	96	0.776699
101602	96833	84	38535	36994	80	1801	1543	23	2956	3166	27	5918	5876	42	11379	11512	55	227891	214454	79	0.776699
99574	92596	85	42384	39556	79	1388	1182	14	2488	2144	28	5446	5362	39	7677	6977	45	162568	156209	77	0.777815
113991	106909	92	22254	21678	59	1777	1783	18	2515	2816	28	5951	5779	40	9243	8882	56	180507	173417	84	0.777815
206717	180400	96	94392	82259	93	5058	4267	36	8222	6905	55	17948	15772	72	25852	22891	88	494072	427807	95	0.777815
194548	162703	110	64449	54050	93	3088	2560	30	5336	4433	44	9022	7658	55	14138	11571	68	266365	236744	95	0.780047
123315	113639	101	33050	30984	81	1985	1816	25	3123	2806	31	6183	5834	42	9182	8462	55	164557	154024	87	0.780047
63353	60635	78	21761	20983	65	953	788	0	1094	962	0	3075	2833	30	4645	4851	35	79792	76371	78	0.782279
205993	172447	101	105128	92751	94	4267	3511	36	6415	5311	50	14562	12521	68	21348	17762	85	403660	338141	100	0.782279
157929	140389	92	63564	56964	89	2640	2288	30	4334	4016	41	9108	8191	54	15215	14134	70	284697	270638	93	0.784511
106941	101766	85	42544	41060	82	2082	2094	24	3957	3395	35	7187	6974	44	12698	12092	68	235531	222920	88	0.784511
128084	120547	85	32550	30932	82	2000	1876	21	3251	3069	32	6065	5791	39	9652	8954	51	186270	170671	89	0.784511
263386	189755	107	96420	71150	107	5076	3645	43	7862	5333	58	15042	11311	70	23863	18683	91	454750	360418	113	0.784511
124834	110651	88	46819	39791	87	1444	1429	17	2762	2868	29	6280	5416	48	10392	9586	57	183236	170176	91	0.786743
100310	94964	89	32983	31515	79	1675	1598	20	2219	1924	25	5748	5490	38	9176	8352	53	169016	160311	83	0.786743
112568	104483	87	39292	37503	82	2147	2085	25	3888	3540	37	6982	6872	43	11674	11093	58	233731	209356	86	0.787859
96725	94406	80	41773	40657	79	1502	1469	17	2530	2668	28	5783	5468	43	9365	9463	57	181450	168044	89	0.788974
138395	122275	88	52635	45771	87	2712	2278	29	3866	3516	34	8259	7207	52	13253	11766	62	246538	220178	91	0.788974
92737	88382	83	35404	33937	79	1378	1383	15	2107	1933	24	4413	4204	36	7094	6805	46	160580	151784	81	0.79009
255902	206841	112	155123	130128	109	4968	4169	40	9780	7692	61	19064	15907	72	31243	26485	106	613776	507991	118	0.791206
317009	224011	122	153162	115350	120	9344	6998	49	14807	11372	68	29616	22905	115	44207	34644	118	835048	637459	126	0.791206
153542	139272	86	47948	43272	85	2343	2304	25	3805	3953	38	8158	7470	51	13950	13440	61	247137	234253	86	0.791206
115444	110987	82	76527	74407	81	1792	1796	20	2436	2358	28	6027	5814	43	9276	8666	52	186935	177711	84	0.792322
46793	44109	88	25034	24255	73	723	801	0	1010	1091	5	1918	2092	22	2641	2755	28	58075	56861	68	0.792322
120351	110542	100	29765	27793	81	2139	1860	25	3248	2828	32	6177	5703	41	9394	8725	52	177202	163936	89	0.793438
181089	158422	96	90280	81447	92	3836	3502	32	6995	6441	47	12599	11825	58	19010	16673	79	389971	338499	96	0.794554
117461	110631	86	46582	44223	81	1792	1599	20	2855	2641	28	7052	6809	43	9761	8361	58	205062	197924	87	0.79567
230159	180721	110	85306	68149	106	3859	2999	35	5776	5043	45	13486	10530	69	21835	18150	84	423648	353529	110	0.79567
146353	125750	91	56126	49691	88	2163	1942	25	3316	2696	34	7140	5781	54	10965	9010	65	199687	164735	85	0.797902
41185	43189	61	18994	18859	55	477	593	0	672	632	0	1631	1632	19	2347	2215	27	54764	53337	75	0.799018
186847	141481	101	70191	51768	96	1892	1386	22	4346	3092	37	8712	6694	59	13936	10592	66	269127	206360	101	0.799018
151414	138212	90	72142	66393	88	3462	3269	31	5217	5465	40	12418	11457	61	20942	19471	85	422977	400627	94	0.799018
110748	102812	86	35756	32841	81	2094	2084	21	3253	3188	33	7209	6949	45	11994	11658	67	232473	218482	89	0.80125
122089	114470	84	40592	38239	81	1345	1246	13	2354	2840	26	6174	5734	43	9664	9474	49	191272	175186	91	0.80125
91559	88407	89	27364	26132	75	1873	2090	22	2595	2486	24	5177	5304	37	8809	8494	47	175516	164273	85	0.80125
124957	111836	91	41995	37161	84	2067	1930	22	3437	3128	34	7653	7008	48	11559	10726	61	231285	209714	91	0.802366
101214	98366	80	23162	22666	67	1488	1516	17	2797	2409	28	6180	5856	44	10190	10016	53	212669	201738	85	0.802366
173079	150015	95	79224	70473	92	3219	2811	30	5050	4323	39	10409	9843	53	16616	15381	70	324576	302728	96	0.803482
137645	123939	92	54626	48442	88	2122	2138	22	3107	2968	30	7037	6039	47	11943	10584	64	235035	209365	93	0.803482
197570	152804	101	76059	58144	99	2958	2486	32	5040	3888	41	11173	8321	64	18633	14813	82	361453	285921	102	0.803482
118687	111473	84	54323	50677	83	2399	2399	25	3262	3005	31	7110	6196	45	10923	10326	54	223876	204974	84	0.80683
89743	86715	80	46369	44698	79	1438	1522	17	2239	2532	26	5436	5036	41	8623	8743	50	170141	163987	81	0.809062
99116	94508	84	31489	30812	79	1996	2066	22	2469	2267	26	6202	6028	42	10259	9548	55	195119	183899	83	0.809062
94741	91174	80	47160	45339	80	2178	2110	24	3946	3658	32	8786	8634	48	14103	13470	64	263471	242892	81	0.809062
145456	123123	92	56973	47996	89	2209	1882	22	4012	3400	36	8335	7061	54	13468	11477	76	262738	241507	91	0.811293
181195	140031	98	74336	57550	96	2915	2413	30	5073	4329	43	9420	7952	50	16463	13218	76	321778	280364	93	0.812409
325233	202067	142	117912	74501	133	5577	3947	45	10051	6475	69	18476	12564	75	27483	17879	123	507213	357137	136	0.814641
254187	203509	119	119476	98257	104	5151	4117	37	8537	6809	53	19725	16751	84	29295	23673	97	603819	492828	119	0.814641
146494	123441	95	55026	46224	89	1872	1600	20	2809	2740	31	6588	5971	44	10159	9422	53	202764	175529	96	0.817989
320050	238908	125	142738	110673	123	6092	4662	42	10219	7809	60	20767	16097	83	30687	24205	117	598452	480930	129	0.820221
234911	167001	122	86565	58672	122	4083	3089	36	6282	3839	49	12203	8600	67	19562	13537	80	346613	237672	122	0.820221
204111	154693	105	73260	52926	101	3539	2314	37	4879	3500	43	9953	7472	61	16118	12844	68	312328	241970	106	0.821337
164068	126724	107	58423	46229	92	2331	1965	26	3970	3186	35	7579	5654	54	12263	9472	59	226589	180470	98	0.823569
181732	155244	92	67845	58100	91	2925	2529	29	4347	4313	37	9149	8244	49	14787	12673	77	262967	240352	94	0.823569
208206	176660	101	124539	110427	96	6002	5388	40	11446	9791	57	22264	18888	89	32677	28406	92	625323	531564	105	0.824685
219651	161982	103	84333	63401	100	2787	2112	31	4921	3556	42	9626	7239	57	15945	12000	80	295815	230005	104	0.826917
168546	146427	93	82420	72127	90	2680	2230	28	5376	4826	43	10442	9121	55	17324	14712	71	319478	282481	97	0.828033
195952	166430	105	96311	82656	95	3251	2846	31	6207	5178	45	11220	9964	61	20598	18011	80	395190	363829	98	0.829149
212923	168574	111	76085	61975	98	3576	3181	32	6148	5335	40	12506	10349	62	21279	18081	87	431081	363338	105	0.830265
191178	148593	96	85135	64614	96	3222	2402	35	5159	4467	43	11679	9235	58	20792	15688	83	382871	296323	103	0.83138
258655	217812	105	143703	124585	104	7010	5940	42	9630	8081	55	21130	17437	84	31805	26978	101	585397	473436	109	0.83138
94833	90808	85	37625	37035	78	1631	1494	18	3057	2450	31	5474	5200	41	9923	9933	53	187089	179229	88	0.83138
101867	97195	97	38808	36992	81	1304	1296	11	2906	2427	29	5138	4711	38	8889	8034	58	171465	160027	97	0.83138
180551	156419	96	76478	67356	92	3608	3186	34	5920	5019	45	12163	10735	62	19826	17600	82	398637	363718	100	0.832496
140744	128071	102	44762	41506	85	2391	2023	27	4410	4235	35	9151	8228	51	14004	12781	64	265989	236805	102	0.832496
106403	100498	92	34957	34005	80	1433	1653	17	2594	2233	28	5957	5697	40	10760	10156	60	196270	187844	89	0.833612
97846	93690	84	44804	44156	80	1336	1434	14	2726	2698	27	5032	5074	38	8613	8614	47	173177	166447	83	0.833612
192134	149461	105	76302	59667	102	2793	2223	30	5156	3770	43	9793	8184	58	17345	13633	75	330519	266046	106	0.833612
100832	93540	84	33817	32119	81	1648	1493	21	3070	2787	26	6655	6232	46	10439	9932	56	192263	179781	90	0.834728
113684	108272	88	45804	42966	82	1566	1354	15	2867	2672	29	5680	5179	39	9287	9343	50	183629	172291	87	0.835844
98933	92834	86	43489	41100	81	1133	1179	11	2318	2292	27	5269	5078	40	8703	8004	50	163055	157147	78	0.835844
79685	77921	78	25442	25106	74	1104	1214	11	2012	1805	23	5320	5223	37	7777	6924	48	145922	142992	91	0.83696
61420	60002	78	16547	16180	52	760	719	0	1497	1287	19	2591	2893	26	4552	4504	37	91725	90429	77	0.83696
106716	102727	81	21806	20782	61	1572	1560	17	2684	2685	28	5619	5667	37	9897	9713	63	191624	181257	89	0.839192
58739	59016	74	31671	31007	74	950	850	0	1183	1307	13	2608	2469	27	4881	4723	38	92960	88135	79	0.840308
110460	104640	84	54430	51514	82	1756	1762	19	3239	2685	37	6273	6371	39	10579	10542	64	193559	180471	84	0.84254
171493	142171	99	68200	57088	91	2985	2457	32	4368	3990	38	10280	8677	56	16706	14606	72	343062	295567	91	0.84254
183340	137773	101	68351	51924	95	2763	1958	31	5259	3848	44	9678	7443	57	15863	11632	71	315733	243399	98	0.845888
111934	103635	85	44596	42134	82	1549	1446	19	2357	2756	26	5995	5994	39	9571	9212	53	197510	188500	83	0.847004
138346	128689	86	65976	60955	85	2196	1950	22	3092	3204	32	7762	7042	46	11915	11552	60	253743	236811	86	0.847004
176755	146170	95	62882	52208	92	2170	1744	27	4243	3291	37	8034	6229	53	12043	10062	63	236529	190069	95	0.847004
108077	101478	99	38931	36361	83	1720	1675	20	3408	3087	31	6003	5667	40	10545	10276	51	215298	198223	99	0.847004
237910	185389	118	156743	120343	104	5720	4418	43	9731	7773	60	20081	15713	78	29333	22396	99	576500	462876	105	0.84812
92020	88805	80	31990	31008	77	1243	1134	11	2558	2376	25	4510	4249	39	6941	6789	42	134627	128573	81	0.84812
210904	174014	111	73285	62637	95	3310	2686	33	6611	5502	45	12893	10799	65	20695	18215	78	396593	344841	102	0.849236
99602	96433	85	43641	41917	80	1800	1650	20	2645	2344	30	6185	6146	39	11008	10575	60	204387	200130	83	0.850352
303885	210053	137	212858	168611	127	10280	8219	48	15584	11350	70	31900	24059	119	44576	32752	122	900424	671989	132	0.850352
201372	169052	104	89545	75195	100	2925	2264	30	5598	4527	44	11750	10492	59	19420	16790	85	381607	342410	107	0.851467
75550	73238	78	24852	24181	73	1543	1418	19	1918	2052	25	4339	4488	34	7036	6923	43	152319	146574	84	0.852583
166772	147149	93	61998	55101	90	2298	1874	26	4381	3991	35	8408	7585	50	13681	11434	68	275350	258922	96	0.854815
108453	102235	86	47652	44189	81	1666	1595	19	2432	2417	24	5362	5089	40	9626	9608	49	175791	158244	87	0.854815
147573	135934	86	66971	60576	87	3448	3007	31	4633	4246	40	9467	8320	58	14500	12729	68	281120	257048	93	0.857047
163402	146792	91	62538	55874	88	2449	2267	24	3724	3452	39	8129	7593	47	13325	12734	66	254999	236663	94	0.861511
175093	155243	99	97290	85943	92	3625	3163	33	5800	5663	41	13171	11731	63	20736	19979	83	429672	406232	98	0.862627
226520	169696	103	64567	45452	101	3377	2605	35	5638	4071	47	10615	7977	58	17100	12479	78	335494	250056	109	0.862627
119845	109777	95	29689	26514	84	1606	1528	18	2904	2620	31	6560	6225	44	11773	10680	62	225504	215187	89	0.863743
166016	137256	106	87126	73676	93	2214	1734	26	4137	3742	36	8692	7512	51	13141	11070	65	278524	246632	97	0.864859
165686	137223	103	53860	43370	93	2753	1996	30	3826	3198	43	7860	6896	49	12302	9815	63	254707	213562	102	0.865975
53799	53726	73	19306	19254	56	673	749	0	1286	908	0	2808	2638	29	4271	4207	35	90260	88124	82	0.865975
117502	109721	87	44366	39771	85	1716	1505	21	2709	2703	26	6517	6053	43	11311	10967	57	215000	202686	90	0.867091
116365	110118	86	32689	30936	80	2397	2415	24	3469	3349	34	7776	7234	51	12413	12090	54	222610	205559	86	0.870439
142832	127511	95	51868	45686	87	2247	1918	24	3735	3619	35	8085	7383	47	11953	10334	58	226173	213543	92	0.87267
119089	110922	87	40168	36311	84	1644	1422	18	2964	2796	30	6791	6375	49	11844	11330	58	227197	210928	91	0.87267
385002	249463	179	198269	133203	179	9655	6029	51	14796	10098	78	30959	20654	130	42465	28508	157	841116	550528	179	0.87267
192013	142974	102	70811	52627	98	3150	2233	34	4458	3248	41	9686	7691	55	15310	11827	67	290392	236514	100	0.873786
140549	122347	93	42696	36894	85	2017	1646	25	2893	2570	30	6993	5823	46	11415	9598	66	209579	178598	88	0.876018
56770	55246	78	19870	19178	55	749	611	0	1985	1508	23	2685	2719	28	4790	5201	39	91015	89106	76	0.876018
100698	95795	82	45465	42339	81	1843	1601	21	2819	3064	28	5771	5725	39	9642	9039	49	206270	197385	81	0.879366
79121	75884	79	40478	39562	77	1098	1223	12	1829	1844	21	3701	3860	31	5383	5106	39	111250	112666	80	0.879366
94241	90421	81	42859	40904	80	1698	1595	19	2297	2127	26	5257	5208	40	9672	9346	55	169984	158393	82	0.880482
180965	162296	95	79728	72298	91	3137	2624	31	6299	5554	42	12123	11522	62	18742	15775	81	349388	305852	93	0.881598
177005	143075	111	53340	44591	91	2888	2213	30	4152	3823	37	9202	7908	52	14289	11825	67	268985	235524	93	0.881598
205945	170602	103	65765	52943	97	3149	2876	29	5493	4521	41	11162	9690	55	15951	13661	72	306010	276691	95	0.88383
114775	110425	83	42914	40564	81	1791	1896	21	2774	2557	27	6029	5680	45	10315	9675	57	211774	202339	85	0.88383
122832	114190	86	40030	37001	84	1928	1969	22	3178	2653	30	6873	6142	46	10793	10089	56	205116	188941	88	0.884946
177312	144080	111	82529	68318	94	2442	2007	28	4151	3581	38	9442	7968	56	15549	13434	71	330863	287089	100	0.886062
138134	129140	88	56887	52991	86	2307	2140	26	4341	3995	39	9844	9339	55	17111	16250	74	342141	319460	94	0.886062
252010	181939	110	105775	79855	110	4232	2842	41	7653	5659	48	15648	11499	68	23676	17316	105	442690	336630	114	0.886062
72220	69803	82	22935	22167	70	786	879	0	1567	1471	15	3655	3298	34	5784	5522	38	111124	105201	82	0.888294
140935	130513	88	77139	72746	87	3277	3114	31	5632	5694	42	11275	10930	55	17709	16898	74	355374	337578	95	0.888294
107800	103608	83	30184	29173	79	1966	2238	21	3008	2985	32	7341	7160	47	11615	11505	59	235864	218053	93	0.88941
273452	175091	127	104343	66728	114	4194	2788	42	6171	4051	58	12817	7991	72	19018	12287	79	370549	244970	124	0.890526
82765	81441	88	27894	27253	76	797	715	0	1472	2056	20	3663	3640	33	5302	5116	36	140442	141171	86	0.890526
95153	91590	80	29098	28273	78	1482	1496	16	2321	2406	26	4019	3835	35	6152	5704	41	128493	122194	85	0.890526
98384	95482	80	25879	24979	77	1207	1128	12	3226	2938	35	6246	6008	41	10753	10412	57	196801	185262	90	0.892758
108824	101354	92	51952	48899	83	1998	1633	19	3357	2846	31	6411	6042	44	11305	11081	56	220367	215347	93	0.892758
117523	106345	86	34993	32130	82	2156	1924	23	2816	2741	31	6259	5783	41	10035	10693	47	188291	184768	87	0.893873
86506	82139	84	34368	32903	78	1466	1537	16	1805	1571	20	4589	4372	38	7483	7293	45	151128	141306	87	0.893873
188102	150164	99	74395	59741	96	2763	1932	31	4435	4048	42	9899	8161	57	16044	13086	72	331882	273737	106	0.897221
112242	109006	81	30142	29290	77	1881	1899	21	3267	3433	33	6499	6050	43	10087	9995	55	191340	183588	90	0.897221
204446	169796	113	88151	73441	96	4590	3509	39	7215	5693	52	14367	12595	66	23178	20598	92	453947	390968	104	0.898337
220948	179347	121	88077	71022	121	4536	3341	37	6835	5819	42	13156	10702	67	18775	15910	90	366785	308302	121	0.898337
129064	115121	85	50519	45048	84	1987	1811	21	3135	3370	32	7433	6650	49	12378	11679	59	235835	219706	91	0.898337
202008	168860	99	65890	55091	96	2599	2247	28	4840	4626	38	9289	8559	52	15462	12795	65	281998	245035	103	0.898337
94831	90500	83	30159	28505	79	1670	1506	19	2251	2592	25	5020	5036	38	8202	7644	47	146658	135850	83	0.900569
62524	62500	76	16339	16184	52	651	485	0	1052	1444	13	2862	2702	30	4760	4595	37	88294	86535	86	0.901685
87945	85952	79	22715	22000	65	1469	1398	16	2588	2308	27	5248	5506	37	8765	8855	48	164139	155589	90	0.905033
149477	127562	94	46579	39142	89	2050	2142	21	3268	2809	34	7857	6752	52	10716	9119	59	213105	191976	96	0.906149
50944	49231	77	20440	20296	56	661	836	0	1231	1402	12	2499	2463	26	3746	3845	31	82884	82617	78	0.906149
159156	135767	92	56531	48604	89	2477	1968	26	4183	3830	38	8189	7521	48	12311	11571	60	234721	212485	94	0.909497
127453	111569	90	50988	45277	87	1406	1255	16	2896	2629	30	6465	5729	48	10534	9423	54	200593	173036	96	0.911729
118933	113271	84	36679	35053	80	2222	1876	24	4037	3534	39	7833	7412	47	13706	12404	64	268209	243362	85	0.911729
106843	103202	83	27587	27245	73	1692	1505	21	2238	2148	26	5384	5699	39	9675	9501	47	196349	185553	88	0.911729
162593	140393	100	54952	46201	91	2603	2048	27	4340	3918	33	8129	7245	50	12988	11517	55	242738	218321	93	0.912845
75814	74278	93	28634	28254	75	1200	942	0	1838	2142	20	4082	3927	36	6460	6517	45	125453	117858	83	0.913961
94037	86873	98	38717	36087	82	1200	1209	11	3011	2521	30	5695	5240	46	9464	8767	50	190254	175619	98	0.913961
103141	98692	83	54069	52560	80	1358	1232	15	3530	2795	34	5933	5452	40	9567	8955	51	191498	175381	87	0.916192
142276	120657	106	61734	51621	90	2042	1717	20	3943	3289	38	8607	7486	55	13110	11405	63	278038	255321	92	0.917308
89182	85557	80	34333	33371	77	1909	1825	23	2999	2777	31	7032	6999	41	11190	10740	60	205102	195694	84	0.918424
105774	101488	83	41280	38953	81	1680	1675	17	2870	2700	28	5423	5266	42	9047	8422	48	174101	161937	86	0.918424
94335	88145	82	33757	31445	80	1358	1039	7	2543	2134	32	5013	4396	43	7431	6829	49	155771	146263	78	0.91954
81734	79156	79	32166	31281	78	1276	1343	14	2986	2737	31	5368	4897	44	8535	8119	52	164285	151995	84	0.91954
261541	187061	116	82308	58141	113	4267	2870	40	6000	4301	45	13081	9828	65	19678	14345	81	405754	316249	121	0.91954
82532	84182	77	32071	31520	76	1451	1310	17	2577	2098	26	3987	3636	35	6663	6528	44	125673	122226	82	0.91954
74715	72147	79	29097	28063	76	1194	1020	4	1350	1610	16	3925	4044	33	5987	5573	47	130544	127492	80	0.920656
113402	106652	83	32151	30086	81	2708	2457	28	3942	3613	39	8936	8396	52	13770	12801	65	287322	270999	94	0.922888
78480	77001	75	30963	29945	76	1320	1387	15	2576	2200	29	4712	4518	38	7799	6945	50	148140	142631	84	0.924004
217949	167430	107	68401	51396	99	3208	2364	34	5485	4222	44	10463	8158	60	16854	13596	71	321878	251124	108	0.92512
130197	114247	100	50963	44701	87	2189	1624	26	2975	2739	36	6137	5570	44	8677	7794	52	179229	164798	94	0.92512
164631	135966	98	59115	49411	91	2424	2045	27	4316	3691	38	8128	7222	52	14003	11429	70	266656	228997	98	0.926236
191377	163724	104	63431	55179	92	3048	2614	30	4851	4128	38	10849	9844	64	15737	13515	75	316760	288802	101	0.927352
132337	109464	89	47211	39436	87	2051	1503	23	3269	3169	30	7233	5956	47	11206	9321	60	214721	187676	94	0.928468
113597	106223	83	40092	37596	81	1911	1815	22	3758	3390	37	6766	6500	44	11431	11262	57	223192	200686	88	0.929584
56399	54524	77	22590	21991	65	599	512	0	1063	992	0	2186	2128	22	3731	3740	31	74373	70686	79	0.929584
148102	133457	91	52420	47040	88	1669	1541	20	3883	3880	33	8333	7100	54	12719	10880	79	260485	240117	98	0.931816
167635	129379	113	64747	50422	106	2616	1999	29	4064	3473	38	7990	5955	53	12391	9492	66	235045	186965	113	0.931816
172028	148233	93	73614	64642	91	2652	2184	29	4811	3807	44	9744	9067	51	16272	14842	67	337740	304681	100	0.932932
121459	112424	96	49900	47047	83	2653	2628	27	4137	3574	39	8621	8407	49	13184	12364	64	252560	226728	90	0.935163
59026	57071	82	21517	21036	63	634	663	0	722	991	0	2572	2412	27	4597	4959	32	93450	94197	79	0.936279
114274	103382	87	48348	44745	83	1728	1618	22	2878	2635	26	6818	6277	47	10819	10233	54	208393	191915	88	0.937395
101038	95819	85	25307	24193	78	1995	1949	24	3274	3095	31	6973	6962	42	11099	10296	56	235159	223659	86	0.938511
165192	137267	91	62009	50671	92	2094	1704	25	3514	2475	34	7002	5844	49	11494	9138	59	208188	175650	97	0.939627
345972	248786	153	132664	97004	137	8595	5947	49	12751	9792	70	27558	20590	106	41919	30356	131	824574	606062	153	0.939627
86747	88191	77	31180	31308	76	1434	1576	17	2478	2347	25	5251	5132	39	8991	8650	49	164248	158173	84	0.939627
199644	150973	101	69588	51383	99	2714	2202	31	5402	3911	45	10827	8356	58	16801	12961	72	353179	268687	106	0.941859
60995	60577	80	25385	24950	67	782	718	0	1053	1222	16	2166	2258	25	4383	4292	37	80616	80694	76	0.941859
190035	153427	115	65122	53595	98	3079	2217	34	4422	3669	37	9838	8501	52	14739	11870	68	302648	257890	104	0.944091
108408	104559	83	39618	37354	82	1589	1447	18	2748	2621	27	5719	5750	39	9783	9164	53	181462	172711	88	0.944091
130604	121676	86	36378	33905	81	1872	1716	21	3677	3206	36	8299	8054	45	13297	12034	63	264914	249860	90	0.944091
363731	252250	153	125277	84694	137	6230	4686	43	11058	7331	62	24401	16069	102	37976	25789	134	766809	510984	141	0.944091
109733	104491	84	29257	28232	78	2082	1799	25	3527	3287	37	7233	6783	46	13411	12776	56	255803	238194	87	0.945207
215879	160798	103	94317	72288	101	3116	2569	31	6066	4305	44	12296	9266	65	18717	14872	77	385903	302250	107	0.947439
212963	180707	107	93785	80495	103	4928	3923	39	7079	6024	52	14653	12631	66	23756	20429	93	419340	350060	111	0.948555
90040	85463	81	32043	30872	78	1134	1144	11	2343	2388	26	5645	5378	39	8671	8091	51	178196	169372	82	0.948555
111882	104529	82	43145	40876	81	1738	1654	21	3014	3020	32	5289	5201	40	8229	8037	48	165126	153902	82	0.948555
152985	132393	91	54760	46458	90	2166	1805	28	3625	3070	37	7520	6935	46	11701	10403	56	217856	201584	89	0.948555
55130	52803	79	16783	16452	52	383	349	0	887	1289	10	2211	2300	25	4146	3851	36	67057	66186	75	0.949671
218577	176273	102	78824	62795	100	3605	3055	34	6220	4973	44	13030	10245	61	22010	18040	86	429055	356321	104	0.950787
181280	154891	94	71633	60101	91	2379	2257	24	4631	4215	41	9851	8266	56	15084	12994	74	293123	265934	92	0.951903
118120	109049	86	33278	31189	81	2115	2029	23	3436	3162	36	8094	7368	49	12646	12522	59	250365	230993	87	0.953019
158868	142284	89	72336	63639	88	2846	2626	28	4457	3971	39	9547	8560	54	15009	13731	63	284724	257696	90	0.953019
168668	141469	103	43990	36757	96	2448	2031	30	3424	2417	43	7975	6892	51	11475	9674	57	228607	198544	101	0.953019
136317	126404	91	33796	31900	83	2798	2499	27	4038	3598	36	7740	6982	49	10964	10689	49	198233	183916	92	0.954135
100154	95508	82	34648	33038	79	1574	1461	18	3341	3027	31	6020	5840	42	10061	9095	54	197068	185121	86	0.955251
94874	91473	83	42767	41748	79	2014	2043	23	3366	3340	31	6727	6405	45	12999	12501	61	249612	235859	83	0.955251
186556	151678	96	68736	55663	93	3101	2450	33	4918	3603	44	9224	8041	54	13574	11494	64	250861	215182	94	0.955251
295937	227300	119	132324	100355	118	5113	4591	37	9753	7409	69	20685	16800	77	32485	24973	111	637534	501293	123	0.955251
300522	196067	132	108127	71163	129	5436	3617	44	7733	5047	53	16320	10659	78	24540	15936	101	467629	324670	133	0.956366
59552	56859	77	20732	20144	62	793	636	0	1392	1122	11	2342	2210	26	4359	4284	37	78048	76593	79	0.957482
184323	146139	101	76903	61412	94	3036	2088	35	4795	4091	39	11304	9576	57	18922	15033	81	359635	304945	101	0.958598
303910	213144	125	113585	77279	115	5767	3836	46	8533	5939	56	18162	13018	76	26171	18724	96	512093	384995	123	0.959714
163609	133049	92	62926	50085	92	2757	2277	28	4466	3613	40	8938	7157	55	14195	11475	78	258917	219111	97	0.959714
164294	133706	95	63823	52388	92	2234	2063	24	3620	3059	34	8487	7157	51	13809	11518	72	266943	231733	99	0.96083
74263	72649	79	29077	27032	79	850	979	0	2099	1742	23	3843	3620	33	5649	5257	43	131686	127203	87	0.96083
47268	46459	76	22699	22116	70	625	610	0	983	974	0	2053	2214	23	3335	3332	30	67727	64582	80	0.961946
70643	69483	77	17517	17350	51	1000	880	0	1529	1396	12	3497	3424	34	6146	5398	45	109549	109054	83	0.963062
144466	132530	92	64914	61165	84	2517	2293	26	3914	3862	34	9158	8624	52	14480	13661	71	298960	277397	90	0.965294
241099	173081	104	99274	74055	103	3201	2334	36	6006	3756	50	10672	7589	63	16528	11799	80	330285	232868	120	0.965294
133158	120450	88	53075	47864	86	1935	1905	22	3707	3553	34	6934	6604	43	12595	11021	57	214557	204307	88	0.965294
123176	114209	97	64282	60055	84	2362	2036	24	3908	2990	38	8247	7457	51	13370	12143	65	259629	230922	96	0.967526
162035	129359	98	59281	46923	91	2373	1789	28	3916	3290	38	8754	7213	57	13822	10348	62	273118	228200	98	0.97199
147201	119161	96	51210	40811	90	2069	1683	26	3165	2855	32	6653	5725	46	11567	8927	59	231402	196070	97	0.97199
188758	161934	92	72200	61227	93	2998	2533	31	4538	3910	34	9685	8433	59	15548	13676	71	302064	268011	99	0.97199
230693	187167	98	90191	75155	97	3887	2700	35	6054	4964	44	13020	11010	61	20448	17257	81	394237	333969	103	0.97199
88572	83478	85	34842	33568	78	1366	1443	14	2298	2152	26	4589	4307	38	8082	7919	48	167265	160711	85	0.973106
145271	120135	94	49342	40699	90	2237	2108	26	3974	3284	36	8484	6999	54	13503	11328	59	278514	250203	97	0.974222
129702	118718	87	54611	50170	85	3043	2712	30	4265	4117	36	9915	8881	53	15461	13682	69	317450	289329	95	0.974222
108755	104502	85	51507	48876	83	1938	1919	20	3159	2900	33	6516	5752	45	11489	10966	56	203774	194848	90	0.97757
100337	96516	83	31006	30015	78	1676	1715	17	2433	2709	25	5271	5108	39	8152	7553	46	176328	167748	88	0.978685
171770	142433	96	63340	52279	92	2558	2093	31	4577	3593	39	8747	7572	50	13529	11556	71	264665	229550	96	0.980917
100089	96273	80	40484	38274	79	1675	1635	20	2045	1949	24	5001	4416	40	7887	7922	48	153113	142172	84	0.984265
81922	78975	90	31025	30518	77	1100	956	0	1933	1835	21	3958	4061	33	6136	6168	40	130985	126247	83	0.984265
113412	106868	88	30578	29284	80	2119	1923	22	3035	2882	31	6124	5528	44	9695	9331	53	199720	187265	85	0.985381
188934	144000	115	72103	54720	97	3079	2351	34	4468	4114	39	10895	8796	58	18370	14882	82	357905	291835	99	0.987613
247228	178023	108	84321	60273	106	3643	2695	35	5997	4398	49	12274	8880	64	19128	13523	77	358838	260956	110	0.987613
301305	216508	137	114590	81089	131	5580	3785	46	9446	7027	62	19838	15696	81	29361	21905	114	571830	451954	134	0.989845
58323	56641	82	29480	28595	75	747	645	0	1189	1133	14	2746	2524	26	3998	3570	33	84229	78961	91	0.989845
133245	116393	100	37003	30711	87	1920	1585	25	3453	3063	33	6842	6297	46	9242	8117	52	183515	164402	92	0.990961
109229	104781	85	52866	50371	82	1652	1697	21	3030	2803	29	6420	6134	45	10967	9665	61	211369	199128	87	0.995425
112645	105150	82	42320	38933	82	1874	1530	19	2445	2404	29	5723	5078	43	7942	7019	47	159835	140404	82	0.995425
104731	99552	83	28476	27498	80	1537	1456	17	2148	2691	27	6255	5613	45	10878	9937	61	205435	193781	89	0.996541
97410	92014	83	49450	46215	80	1388	1585	16	2476	2142	27	5731	5811	40	8340	8231	46	179665	172808	78	0.996541
173075	145965	111	62661	52039	94	2030	1711	22	3427	3089	37	8009	6781	52	13053	11182	58	254973	209869	101	0.998773
201310	165035	97	76727	62497	94	3022	2494	32	4713	4109	39	8858	7391	52	15649	12600	70	288442	254663	98	0.998773
194313	161022	95	84701	72018	95	3342	2549	33	5088	4417	40	11924	10560	63	18917	16995	79	379930	345471	98	0.999888
122474	116742	89	53723	51029	82	2816	2640	27	3581	3397	33	8326	7623	47	11836	11204	59	236927	214447	86	0.999888
118425	111454	83	58518	54974	83	2520	2357	26	4534	3963	40	8542	8370	50	14873	14405	69	295518	282421	86	1.001
182509	152693	95	66201	54811	94	2774	2335	29	4482	3587	41	8965	7725	53	13400	12539	63	268062	244742	95	1.001
77660	74646	80	27368	26384	76	1221	1235	11	1762	1462	22	3717	3897	33	5442	5328	41	107365	102528	77	1.00212
174457	133523	113	58337	45868	95	2672	2184	28	3818	3031	38	9329	7622	53	12639	10682	68	250448	199427	113	1.00212
260205	214332	103	130777	108017	100	4890	3890	37	8625	6980	51	17814	14616	74	28729	23635	96	555709	443787	103	1.00212
231746	181179	106	92040	70387	105	3302	2362	34	5949	4917	47	12294	9449	65	18161	15061	78	366314	298090	105	1.00212
93099	90232	81	41023	39501	79	1454	1466	18	2021	2110	28	5131	4991	37	8188	7668	52	163059	157935	85	1.00658
127146	115554	94	57955	52936	87	1797	1424	22	4017	3717	37	7420	6963	46	11775	10400	57	228126	217623	90	1.0077
82716	82386	78	44467	43152	78	1946	1857	22	2737	2392	29	5391	5186	40	7757	6807	50	169607	160121	85	1.00882
149693	139824	87	46637	43625	86	2373	2208	25	3949	3740	33	8807	8261	49	14566	13220	66	283815	259089	94	1.00993
202959	147691	101	75580	55777	100	3716	2782	37	5233	4184	44	11098	8549	59	17395	13525	72	355914	271167	104	1.00993
86571	84948	78	26929	26292	72	1436	1415	17	2575	2503	27	5225	5140	39	7926	7538	48	164122	157966	83	1.00993
167757	139970	94	56766	47595	90	2762	2257	30	3787	3120	35	8360	7227	49	13227	10979	66	268419	234210	94	1.00993
130077	119790	87	45039	41958	83	2039	1934	23	3686	3443	31	7265	6603	51	12048	11044	58	215456	202590	88	1.0144
108381	104180	82	29559	28858	79	2138	2019	22	3267	3000	27	6821	6249	45	10560	10328	52	219146	208976	87	1.0144
99486	95901	81	18145	17654	52	1386	1122	10	2211	2234	26	4306	3961	36	7614	7388	46	144189	137762	83	1.01663
218722	163608	102	94239	70751	101	3175	2519	33	5691	4215	50	11190	8223	60	19665	14916	90	392757	309504	103	1.01663
211840	185363	99	98557	86152	94	4382	3695	34	7672	6656	49	16839	15454	72	25316	22515	88	480614	417638	100	1.01663
163364	137842	94	78828	67805	92	2545	2121	26	4427	3484	38	8869	8389	50	14854	12780	71	280828	259462	91	1.01774
94985	91678	94	26439	25378	66	1779	1646	22	2876	3072	28	6685	6143	43	11365	10809	61	213830	203026	83	1.01774
181223	137552	104	52930	39609	94	2697	2207	31	3968	3234	39	8337	6703	51	13329	10212	66	254487	205835	94	1.01774
142101	122572	89	53988	46710	87	2201	1998	23	4300	4076	37	9125	8381	52	15008	13463	71	292362	263889	94	1.01774
153806	137321	96	61959	57218	88	2320	2319	24	4716	4617	37	9255	8421	53	15781	13548	74	305003	261422	92	1.01886
115925	101233	93	53067	45332	88	1968	1678	19	3027	2553	31	6905	6305	45	11485	10139	68	241446	213936	87	1.01998
169996	151188	98	83040	74525	89	2960	2388	30	5658	4788	44	12187	11278	59	17472	16633	69	356075	333661	88	1.01998
118108	111705	92	35309	33930	80	2475	2172	27	3670	3186	32	8238	7940	47	13648	13032	63	271545	262860	82	1.01998
181538	151122	94	48632	40761	92	3331	2782	36	5257	4384	44	10304	9319	55	14828	12825	64	286161	258654	91	1.01998
174247	143419	108	81442	68020	92	2532	2141	28	4879	3866	40	10009	8992	54	17412	14990	81	325108	298100	88	1.02109
213453	151490	106	68448	48986	100	3848	3088	38	4960	3774	42	11534	8481	62	16363	11469	81	328098	245686	104	1.02444
86013	81500	84	37534	36050	79	1529	1306	16	2258	2174	26	5027	4844	39	9012	8437	59	178334	170179	81	1.02556
107152	103765	84	19793	18807	55	1868	1579	21	3171	3216	32	6452	5891	45	12040	11189	64	205611	197556	85	1.02556
276313	232901	112	144629	122796	108	5296	4455	40	9225	7798	54	17654	15489	76	27961	24518	99	532489	463152	109	1.02556
63622	60873	91	21218	20477	59	988	1025	4	1380	1590	19	2997	3159	29	4884	4294	40	92880	90090	79	1.02667
165320	138564	96	61331	52550	90	2094	1637	25	3895	3967	39	8492	7747	48	14221	12921	68	257716	236174	93	1.02667
102499	97778	86	41213	38962	80	1437	1430	19	3549	2513	35	5649	5295	39	9416	9209	47	195027	186139	84	1.0289
148201	133491	97	57092	51977	87	2272	1922	25	4217	3734	37	9000	8007	49	14971	13560	63	282225	258630	96	1.0289
116514	109421	86	54706	52290	81	2065	2074	22	3431	3294	33	7763	7045	47	12088	11357	58	253018	235958	86	1.03002
109061	102264	84	45816	43400	82	1946	1606	22	2477	2614	25	5794	5757	41	9365	8508	50	163638	156404	86	1.03113
121272	112070	87	48402	44790	84	1825	1744	20	3286	3336	32	7820	7338	48	12498	11811	60	242552	231780	88	1.03448
145425	132620	88	45302	41672	86	2622	2406	27	4506	4347	36	9546	8762	58	15174	13515	72	283569	255531	92	1.03448
89406	83359	95	27945	27053	78	1299	1297	13	2248	2515	24	5120	4900	41	7518	7508	43	153623	144434	88	1.03783
81236	79259	79	33717	32718	76	1010	1144	9	1538	1787	22	4273	4754	33	6420	5970	43	140874	135282	81	1.03783
170617	146105	89	64742	54640	90	3049	2710	29	5087	4169	39	11323	10050	58	17023	15229	80	339767	315807	93	1.03895
130578	121860	84	45838	42741	84	1831	1644	20	3159	2947	30	7193	6741	45	10740	9672	60	219277	207451	88	1.03895
180429	152288	96	51590	42772	93	2827	2505	30	5072	4446	43	9965	8584	54	15217	13933	70	283507	258660	93	1.04006
263295	163444	131	105367	63214	131	3723	2112	42	6105	3930	54	14853	9347	78	19750	12026	101	401492	253499	131	1.04006
98735	93451	89	35784	34707	79	1719	1836	23	2823	2496	32	5373	5555	38	9242	8880	49	190379	180720	86	1.04118
101225	98281	82	40266	38764	79	1530	1493	17	2311	2556	25	6018	5925	40	9583	9248	58	184458	173746	87	1.04118
117008	108523	90	36878	33924	83	1977	1694	24	2682	2504	34	5732	5128	44	9184	8790	55	184567	174875	90	1.04341
144537	129059	98	48479	43357	87	2537	2382	25	3695	3416	35	7606	7374	47	12057	10957	57	234400	227854	89	1.04453
179260	150752	93	62140	51740	90	2803	2457	28	5073	4080	44	11054	9580	59	18088	15786	72	368430	320455	96	1.04453
107486	104513	82	38592	37538	79	2398	2286	24	3772	3614	33	7543	7065	48	13493	12683	65	260278	251215	87	1.04564
145645	128503	99	40635	34941	89	2248	1851	25	2592	2458	27	7127	6033	51	11199	10224	58	219002	196697	98	1.04564
119322	111391	87	47518	44259	85	1787	1784	21	2879	2599	33	7222	6730	50	12223	11997	57	222929	206864	90	1.04564
178019	157414	105	78105	69896	93	3301	2958	31	5232	5209	39	10002	9070	52	15608	14510	69	324021	306514	96	1.04676
199956	153343	100	83639	64498	96	2790	2226	30	5228	3974	44	11123	8317	61	18629	13885	89	356348	289872	100	1.04676
195659	161835	98	67218	56019	95	3325	3000	30	5369	4476	40	10196	8560	57	15287	12926	64	285210	251938	99	1.04787
82195	79566	83	35517	34188	78	1277	1255	12	2029	1974	22	4359	4213	36	7617	7087	48	151528	146935	81	1.04899
26084	29340	51	12091	12423	44	99	297	0	650	812	0	1577	1495	21	2083	2321	24	49453	52025	69	1.05122
112788	106505	84	24994	23752	77	2282	2265	25	3423	3455	32	8554	8316	47	13836	12972	65	280345	270518	86	1.05234
207476	180219	100	92526	82168	96	4253	3868	35	7446	6215	57	14287	12512	67	21825	18637	77	412153	340394	100	1.05234
112574	104872	88	47847	44502	83	1567	1493	19	2234	2350	28	6216	5868	42	9490	9309	52	186896	177125	84	1.05457
101762	96857	83	33376	31688	80	1807	1685	20	2283	2305	27	5467	5388	39	9957	9522	51	177767	169400	84	1.05457
132345	119483	88	62669	55507	88	2020	1903	21	3041	2894	32	7661	7291	48	11868	11016	61	231456	212923	87	1.05457
95859	91992	81	29229	28104	78	1535	1375	17	2397	2507	26	5918	5696	42	9954	9396	57	197907	184678	83	1.05569
107109	100490	85	41705	39773	80	1242	1211	11	2128	2349	22	4735	4665	36	7579	7340	49	147318	137381	84	1.05569
119871	113420	87	39549	37785	81	1915	1823	21	3516	3390	32	6377	6236	43	11430	10597	55	213139	203432	87	1.0568
114960	105926	91	36705	34507	81	1254	1322	14	2267	2603	25	5787	5463	40	9328	8630	55	188474	171476	83	1.05792
153763	137939	89	47214	43055	85	2415	2381	24	3388	3510	33	8060	7254	49	12029	11656	54	223444	208086	90	1.05792
64153	63526	81	31080	30576	74	914	972	0	1504	1750	19	3803	3347	37	5571	5707	44	104584	99181	78	1.05903
124154	118837	90	61041	58408	82	1912	1672	22	3292	3081	35	7519	6843	50	10420	9585	55	216839	205180	89	1.06238
91354	87052	82	26044	25025	74	1565	1487	17	2529	1843	28	5436	4958	42	8510	7722	51	186057	175785	86	1.0635
90371	89568	80	44934	43455	78	1341	1431	16	2745	2213	28	5139	4919	38	9284	8799	52	180517	174544	88	1.06461
295517	207782	119	104111	73900	119	4642	3187	40	9041	6139	56	17752	12662	72	29885	22576	111	545188	412381	125	1.06461
103261	101026	79	22101	21632	55	1630	1758	20	2737	2751	27	7239	6725	46	10994	10638	54	217227	206512	86	1.06461
114964	107155	87	45157	42921	83	1693	1705	20	3040	2809	30	6623	6125	44	9746	9236	54	211455	203132	89	1.06685
64106	63586	78	22017	21548	57	773	876	0	1635	1363	16	3076	2904	31	4048	3844	37	80704	79300	79	1.06685
101735	97837	82	55833	52385	82	1990	1649	21	3273	3095	33	7242	7226	43	11224	10841	61	233315	222440	89	1.06796
151351	134470	95	62602	55548	89	2246	2006	24	4077	3774	34	7704	7038	47	13647	11456	79	261095	244220	96	1.07131
78729	77156	77	27652	26765	76	877	998	0	1381	1246	19	3444	3244	31	5382	4798	41	112117	101395	84	1.07354
79526	77990	79	28678	28086	77	1248	1123	9	2115	1689	19	4519	4526	36	7502	7340	49	146722	139187	85	1.07466
359175	257465	130	138432	104193	126	8317	6426	48	13181	10312	65	28586	21974	115	42403	32386	124	802875	604284	135	1.07466
106973	99202	94	38307	36483	80	1770	1573	21	3039	2562	29	5697	5526	39	9285	9059	50	205111	190339	85	1.07577
93708	88378	81	35557	33843	80	1785	1737	20	2276	2359	27	5271	4975	38	8642	7859	53	174360	160141	87	1.07912
103403	100918	82	35404	34154	80	1165	987	0	2769	2149	31	5761	5404	40	9183	8869	49	182565	175933	90	1.07912
98918	94269	80	30644	29835	79	1613	1567	19	3375	3679	29	6479	6481	41	9210	9243	46	182842	171850	87	1.08024
237518	192098	110	128863	101540	112	5302	4008	39	8668	7580	51	18398	14221	77	30940	25486	101	587699	488523	117	1.08247
56985	56228	80	15640	15579	49	1052	1111	9	1125	1207	10	2472	2400	27	4783	5349	34	83167	80877	77	1.08247
185077	146959	100	63400	50682	94	2440	2001	26	4437	3288	40	9219	7700	53	14813	12092	74	267460	221957	99	1.08358
153860	131938	94	58822	48349	93	2181	1752	25	4000	3683	35	8119	7369	48	12714	10379	68	247568	215364	95	1.08358
103547	99963	82	38214	37253	79	1630	1557	19	2868	3084	29	6380	5884	43	10838	10324	55	208697	203044	89	1.08358
183935	146886	97	70033	56514	96	2721	2098	32	4422	3870	38	9784	8060	53	15292	12499	69	293603	241847	113	1.08358
77288	84270	56	21044	22717	47	1156	1089	9	2015	2001	27	5525	5524	40	8245	8791	45	165340	162829	80	1.08358
109970	106835	81	49219	48380	80	1814	1748	21	3716	3085	34	6663	6355	43	11204	10655	55	208616	203288	85	1.08358
119362	107502	87	40955	36406	84	2042	1815	22	2986	2342	29	6580	5908	45	10169	9005	53	187029	171607	90	1.08582
99557	94985	81	33456	31995	79	1311	1267	14	2111	2417	23	5485	5342	39	9172	8908	49	176581	170833	83	1.08693
121927	116184	84	33271	31858	80	2373	2240	23	3807	3517	35	7779	6986	50	11994	10580	55	228133	215474	87	1.08693
245960	171572	113	78071	54251	105	3711	2647	39	5572	3980	48	13150	9594	61	20339	14330	81	378973	278596	112	1.08805
167026	136489	101	61340	49918	94	2344	1758	27	4420	3814	36	9423	8235	54	16486	13876	74	297562	267280	96	1.08805
116579	111612	87	68262	65196	83	1743	1753	21	3663	3550	34	7060	6386	47	11034	10106	62	212585	202643	87	1.08916
219398	183780	104	92357	76294	96	3652	3355	31	6668	5456	49	13411	11696	65	20566	17134	80	376938	324598	97	1.08916
103551	98310	85	21476	20943	59	1787	1624	20	2771	2644	27	6790	6620	45	10302	9830	52	211105	202291	82	1.08916
174488	142833	100	61439	52453	92	2924	2611	28	4094	3333	38	9863	8527	56	16588	14101	80	320742	289805	92	1.0914
110197	105555	83	38305	37183	81	1857	1625	20	3710	2947	38	5835	5420	41	10916	11020	54	214684	203375	85	1.0914
113472	106123	88	24990	24107	76	2122	2077	23	3842	3732	32	7253	6600	46	12124	12237	56	233594	223568	88	1.09251
39228	38855	72	17248	17185	50	606	690	0	589	797	0	2237	2311	23	3173	2959	32	60686	62206	70	1.09251
117289	110758	85	46037	43676	82	1658	1481	21	2244	2361	28	6882	5997	50	10033	9683	53	204182	192198	87	1.09474
43068	40446	72	19958	19302	56	533	448	0	736	857	0	1829	1816	24	2549	2329	29	57331	54925	66	1.09474
102530	96513	88	33536	31972	79	1489	1356	15	2838	2288	30	5946	5953	43	9383	9188	47	191000	179721	87	1.09586
106794	102821	86	26348	25732	77	1482	1489	16	2554	2354	27	5294	4858	41	7254	6865	46	153854	146275	85	1.09698
86687	84344	83	16853	16702	50	1425	1311	17	1894	1814	19	4904	4938	36	7464	7331	47	168284	162823	84	1.09698
150421	124318	93	62068	52011	91	2133	1896	25	3905	3436	35	7604	6068	52	12014	10359	56	235133	205518	98	1.09809
202177	151272	102	74612	55156	99	3262	2375	34	5306	4115	47	11102	8074	63	18275	13666	81	361541	267790	109	1.09809
97964	93942	82	31512	30079	79	1701	1383	20	2936	2705	27	5941	5641	39	9928	9820	54	184491	178028	85	1.09921
116871	103845	87	42501	37748	83	1559	1443	18	3024	2618	31	5922	5923	41	8346	7686	53	180041	169553	89	1.09921
125348	110483	89	44302	38029	87	1896	1857	21	3855	3369	31	8131	7701	49	13514	12801	63	246270	225617	91	1.10032
168005	146823	95	73181	63573	90	2370	2325	26	4579	3529	42	9740	9045	53	16782	14341	79	321871	298049	97	1.10032
132255	121198	100	69009	64089	87	1895	1652	21	3139	3122	31	6561	6075	44	11720	10129	59	213581	196767	92	1.10032
161352	141945	91	46647	41308	88	2352	2176	27	4037	4380	35	9167	8253	49	14525	13588	62	266966	249528	91	1.10144
231411	160400	106	104788	76148	106	3723	2728	38	6672	4709	50	13472	9281	70	22086	14556	87	449002	314592	113	1.10814
121347	113831	85	61056	57247	83	2096	1993	22	3206	3106	34	7757	7616	46	12737	11409	60	254964	241260	85	1.10814
117149	109612	84	51133	47135	83	1565	1512	19	3542	3282	31	6035	5561	41	10020	9412	54	180555	174183	89	1.11037
339988	206473	197	201777	146089	184	7851	5208	54	12107	8107	77	25631	17235	114	38669	26068	152	735824	486650	208	1.1126
81317	79557	77	28216	27371	76	965	871	0	2236	2267	23	3434	3344	31	5936	5581	41	117020	114244	84	1.11372
173714	141044	104	66744	53645	93	1863	1615	22	4493	3281	41	8178	6854	53	12900	10486	64	256678	221646	99	1.11483
215681	179026	98	96801	76799	100	3148	2268	33	5713	5124	46	11908	10430	58	17913	14259	80	389005	329913	104	1.11706
134339	116359	94	51164	43513	87	1833	1591	23	3152	2782	37	5966	5122	45	9839	8791	55	187840	165138	96	1.11818
189501	146015	101	68140	52768	95	3060	2370	31	4726	3719	43	10485	8155	57	19247	15399	82	352546	289588	102	1.11929
79903	76525	79	33016	31836	77	1006	915	0	1764	1662	20	3185	3065	33	5768	5225	41	112394	109751	81	1.12041
197341	144625	102	67371	51483	99	2811	2018	32	5027	4219	38	10113	7860	58	15712	12032	83	287936	218018	102	1.12041
77184	75348	86	18604	18185	54	1337	1194	11	1741	1705	21	3972	4130	34	5679	5767	42	114395	112017	81	1.12153
77317	75008	80	32439	31794	76	1267	1146	13	2535	2534	30	4888	4629	38	7249	7076	48	157363	154001	80	1.12153
104641	98350	85	33089	30330	83	1746	1670	21	2282	2579	28	6802	6243	45	10333	9705	60	216406	203749	88	1.12264
134990	120849	93	50344	44444	87	1671	1715	20	3199	2905	33	6301	6062	43	9426	8517	54	195195	177976	93	1.12376
102472	98009	81	43068	40890	81	2074	1909	25	3143	3075	32	7691	7440	45	12459	12249	57	249937	237463	84	1.12711
174286	149404	97	51973	43069	93	2279	1896	25	3937	3811	36	9210	7655	55	13568	11788	62	296134	261837	95	1.12822
252120	184629	121	87757	63430	113	4088	2948	38	6257	4801	47	13929	10333	65	19862	15286	76	389713	307882	114	1.12934
146904	119255	96	53800	42611	91	1906	1505	24	4003	2777	41	8138	6784	52	13391	11020	68	248444	205093	94	1.12934
118468	104523	89	45150	39249	85	1759	1398	20	2253	1985	27	5174	4609	43	9649	8607	56	178465	151948	90	1.13045
258938	199727	112	101848	81351	109	4281	3186	38	7533	5640	58	14288	11865	68	25180	19738	104	455470	372360	114	1.13045
163880	139657	92	72588	61465	91	2786	2383	26	3628	3462	35	8679	7747	51	15574	13219	68	294729	257268	95	1.13045
88781	87463	78	33889	33337	77	1308	1285	14	1726	1343	20	4497	4166	37	6949	6372	43	139287	134087	84	1.13045
86008	84659	78	36289	35300	78	1233	1306	15	2321	2239	25	4565	4694	36	7276	7005	44	147710	142508	81	1.13157
213592	178029	109	85989	71568	96	3999	3484	34	6523	5521	46	13340	11227	65	23132	18639	90	461786	399863	99	1.13157
196623	173617	94	89177	78888	91	3839	3411	34	6414	5801	44	14172	12495	69	21552	18501	82	420996	357516	96	1.13157
105696	100468	83	43061	41541	80	1925	1637	22	3223	3274	30	6856	6369	43	10970	10755	50	230524	219893	86	1.13269
99891	92482	91	40482	39079	79	2049	1861	22	3032	3062	33	7121	7085	43	12758	11733	66	249120	236737	87	1.13269
175513	144755	97	62106	52714	93	2865	2337	31	3530	3413	33	8353	7077	49	13407	11170	61	236533	214450	99	1.1338
116136	107889	91	40120	38149	81	2010	1697	24	2790	2762	28	7141	6705	47	10168	9415	61	208064	196212	91	1.1338
68428	66698	79	21943	21473	66	673	760	0	1659	1600	16	2957	2802	31	4881	4359	39	96111	93512	82	1.1338
239646	175591	111	90557	68754	107	3375	2595	35	5936	4649	46	13922	10181	67	22085	16721	92	447796	349329	115	1.13492
122385	109707	88	45401	40884	85	1983	1776	23	2470	2639	29	5378	4883	39	10028	8987	52	203115	190175	93	1.13492
207857	176695	112	125491	110667	99	3803	3289	33	7706	6551	48	15051	12729	68	23771	19649	92	474902	412230	108	1.13603
173640	150458	96	78247	69025	93	3108	2550	32	4583	4580	37	9705	8993	52	14631	12810	69	278391	256559	100	1.13715
124006	116022	84	29604	27520	81	2105	2133	22	3392	3068	31	7654	7635	47	12366	12033	57	230984	216878	88	1.13715
52656	50387	76	17793	17428	55	505	542	0	1297	1299	12	2638	2544	28	3751	3928	32	77920	78549	78	1.13827
162753	143368	97	85949	77177	89	2526	2021	28	4182	3477	39	9451	8928	49	14727	14314	62	285515	264810	95	1.1405
114930	103059	86	43380	38821	83	1622	1466	17	3069	2732	32	6666	6316	42	12270	11358	67	233837	216752	92	1.14161
158878	129776	93	62219	51627	91	2725	1944	29	3598	3334	38	8764	7321	51	14853	12031	72	279638	239024	102	1.14496
149332	134654	90	57430	52084	88	2289	2263	26	3503	3541	33	8351	7502	47	14405	12874	66	279403	258071	97	1.14496
174824	140323	95	61503	48545	92	2589	2005	28	5067	3512	47	9436	7715	57	15079	12050	65	293245	243352	102	1.14496
193179	147586	104	66698	51264	96	2662	1969	32	4303	3746	37	8954	6670	57	13682	9667	68	259828	198975	104	1.14608
106774	100845	86	36656	35431	81	2091	1996	24	2747	2315	27	5844	5297	42	10069	9892	53	191858	178112	92	1.14719
98971	96598	81	22447	21866	63	1633	1614	19	2519	2544	27	5691	5393	41	8284	8234	47	156737	148019	93	1.14831
155567	126560	95	47064	37507	92	2389	1891	27	3292	3032	32	7449	6429	47	10209	7569	60	197511	164010	101	1.15166
156574	127259	100	59978	49233	91	2688	1899	30	4142	3495	35	8807	7305	51	14966	12333	76	278532	230362	101	1.15166
294242	208820	115	105907	74079	113	5733	4059	43	9399	7290	56	20148	14619	81	32145	22524	110	653945	477917	122	1.15166
173785	143439	101	57418	47867	92	3199	2554	33	4734	3816	40	9210	7937	53	14910	12174	72	255663	221172	101	1.15277
171633	146150	94	69418	57624	93	2180	1773	25	4422	3526	40	8759	7816	51	14416	12583	74	262853	229167	101	1.15501
121496	116924	83	44181	41554	81	2102	1796	22	2844	2597	29	6372	6569	41	11121	9806	53	224120	213584	90	1.15501
85989	81640	83	25700	24551	78	1525	1379	15	2571	2291	27	5008	5009	38	8344	8053	53	153789	142032	85	1.15612
202732	172031	108	99991	86302	93	4083	3314	35	5721	4586	45	13273	10805	67	18311	15531	73	371929	312530	99	1.15612
172377	148591	97	60939	53182	92	2692	2366	27	4987	4631	37	8389	7519	51	13224	12281	64	262622	248610	97	1.15835
135876	119716	97	46978	40989	88	2209	1923	24	4397	3712	41	9403	8190	55	13651	11770	64	244199	227394	95	1.15947
115179	101236	87	32661	28153	85	1644	1849	18	3428	3220	29	5164	4730	41	9367	8355	54	183123	166530	88	1.1617
149105	124928	89	60060	50170	89	2178	1834	22	3756	3163	37	7870	6644	49	13846	12002	65	253891	220228	94	1.1617
138447	120113	105	47393	41136	89	2225	1897	26	3170	2729	33	7429	6468	46	11761	10107	59	252573	222916	105	1.1617
94937	91967	82	33485	32273	79	1476	1355	16	2676	2423	27	5079	5041	38	8617	8132	47	171959	162764	86	1.16282
185322	152104	94	87235	70257	95	3292	2364	33	5333	4127	45	11070	9425	54	18689	15367	86	361377	321231	97	1.16393
182793	151890	105	75755	64146	92	2805	2341	29	4713	4045	43	9679	8524	53	15073	12681	72	307699	271230	96	1.16393
174391	140988	111	89314	74591	111	2930	2218	31	4239	3306	42	9774	8080	56	14778	12332	74	316716	267707	111	1.16393
140110	126085	90	47924	42329	86	2401	2168	27	4697	3552	41	8181	7356	49	14006	13257	59	260702	254038	88	1.16616
149835	129352	104	53127	45044	88	1831	1666	24	3804	3106	37	7604	6630	48	10631	9507	56	214728	187841	95	1.16728
154659	131236	92	65205	55499	89	2296	1838	25	3425	3135	34	7890	6690	54	12963	11517	68	244022	212598	99	1.1684
101648	95143	82	32561	29966	81	2024	1817	23	2938	2506	28	5971	5882	40	8984	7963	51	165269	157624	89	1.1684
142769	131710	86	61388	57093	86	2508	2316	26	3993	4220	33	9165	8347	50	14135	13312	65	285856	270332	93	1.16951
134247	126832	99	57613	54936	84	2165	2304	23	4067	4245	31	8317	7575	49	11501	10893	60	233310	219602	92	1.16951
208184	150458	102	80868	60920	100	2809	1856	32	5287	4130	42	10132	7367	57	15847	11910	71	313781	234067	111	1.17174
152150	135533	88	38982	32735	88	2335	1968	26	3443	3152	32	7832	6871	49	12097	9823	75	254865	220406	98	1.17174
244469	193981	105	119248	99073	103	6873	5613	44	11006	9060	56	23984	19586	90	35205	29621	104	745136	598184	115	1.17286
106655	101928	85	36214	34729	79	1624	1521	17	3145	2635	31	5271	5020	40	7442	7191	45	150013	142597	89	1.17398
105852	102557	85	42464	40783	80	1841	1755	21	3775	3584	33	7074	6564	44	11952	11166	63	235010	218775	90	1.17398
148044	126737	95	62826	53456	90	1922	1703	24	4065	3735	34	8131	7320	49	13850	11889	71	254004	219410	96	1.17509
106295	101420	87	26851	25995	79	1672	1426	18	2545	2391	27	6190	5601	42	10666	10356	61	187990	176262	94	1.17844
48387	46844	75	19952	19500	59	344	473	0	1532	1179	9	1772	1607	22	2749	3248	30	59506	58035	78	1.18067
177997	151711	109	59922	49736	92	2571	1910	28	4193	3721	45	8672	7019	52	12656	11240	70	240222	214518	100	1.1829
205155	170158	100	104514	88107	95	3469	2997	33	5802	4433	44	11153	9016	60	19557	16372	80	363586	315361	101	1.1829
205390	151028	110	75357	56641	102	3157	2067	35	4523	3664	41	10520	7765	58	16837	13502	72	344160	267689	110	1.18402
191650	147573	114	83507	64559	100	3012	2216	35	4661	3622	38	10778	8533	59	17429	13665	75	354091	296289	106	1.18737
187358	151156	100	64721	52540	95	2918	2452	28	5316	4994	42	10372	8389	58	14578	11984	72	279772	244665	98	1.18848
92288	88346	82	36447	34880	78	1473	1204	13	2405	2166	25	5581	5302	41	8571	8230	47	170008	162920	83	1.1896
69868	67502	80	29593	28000	77	946	853	0	1920	1602	19	2933	3028	29	5063	5019	38	111818	114463	70	1.1896
133528	120688	93	59991	54870	86	2237	2050	24	3749	3713	34	8030	7354	45	14854	13371	70	283426	270250	91	1.19072
135585	119963	95	52730	46296	87	1705	1184	19	3361	2809	27	6268	5552	47	8841	8332	53	190689	167131	104	1.19072
118040	110541	86	40848	37851	82	2002	2021	21	3445	3624	30	6804	6606	43	10106	8717	58	185113	168394	87	1.19295
267241	169649	115	98512	61442	110	3825	2350	40	6812	4614	53	14343	8904	76	19313	12402	78	391821	258584	113	1.19406
144437	119644	90	55925	45653	90	2135	1885	24	3391	2849	34	7862	6647	48	12874	11183	60	261859	224544	93	1.19406
176107	150762	92	67759	57671	89	2735	2084	28	5214	4254	50	9533	8742	53	15938	13561	76	305877	277360	92	1.19406
169476	136158	97	63645	50254	92	2353	1809	28	4548	4010	42	9724	8216	55	16358	14076	72	314658	261124	96	1.19406
47173	48529	72	27805	27319	72	625	639	0	1161	1204	11	1824	1779	22	3683	3722	30	64917	65760	74	1.19518
296592	198228	122	105002	72290	116	5382	3508	45	7987	5310	55	16406	11702	77	24561	16391	90	490825	358889	121	1.19853
135594	120339	90	57624	51926	86	2473	2208	25	3420	3275	33	7792	7089	51	11734	11467	55	233435	213389	91	1.19964
93963	87556	93	33267	31702	79	1988	1693	21	2670	2250	31	6099	5891	39	10084	9900	55	192017	181684	86	1.19964
116683	109607	84	39661	36853	82	1696	1857	19	3405	3335	28	6782	6243	42	11729	11352	58	234038	219167	90	1.20076
98627	92683	86	38539	36106	82	1817	1693	22	2976	3106	31	6258	6041	44	9407	8778	49	204148	190086	87	1.20076
117337	110182	88	44887	41915	82	1934	2127	20	3127	3160	31	6721	6216	43	10904	10475	63	221252	211637	89	1.20076
110905	104615	85	44481	41971	80	1635	1382	19	3722	2931	39	6906	6786	45	11615	10595	54	217359	205265	86	1.20187
182544	146309	102	64722	52561	95	3423	2578	33	4519	4063	40	11439	9547	60	17216	14781	75	352028	300753	103	1.20187
101999	94634	88	43091	41291	80	1076	1272	11	2220	2094	25	5583	5038	39	9666	9198	52	180439	172150	86	1.20411
108597	103468	83	38386	36424	80	2106	1821	22	2635	2577	28	6006	5364	43	8893	7953	53	180565	163107	90	1.20411
67355	66522	81	34272	33505	75	1035	992	0	1778	2075	21	3008	3319	30	4682	4854	35	97165	95101	83	1.20522
189120	140231	103	74249	55797	98	3036	2602	30	5559	4078	48	10496	7948	56	17817	14022	77	324898	246317	106	1.20634
311507	193859	163	123904	67549	158	4809	2840	46	9293	5565	74	17040	10453	111	28218	16566	151	522672	321386	167	1.20745
109945	102785	84	42009	39944	80	1690	1600	20	2829	2789	27	5926	5862	39	9916	9052	56	195753	183973	92	1.21415
198784	152115	107	62568	47587	96	3061	2140	34	5052	4046	44	11860	9090	63	16697	13628	78	380128	296583	104	1.21415
194602	150134	98	60132	45812	94	3239	2367	36	4903	4203	42	10928	8833	61	17008	12929	74	323104	265785	105	1.21638
134078	127260	84	71182	67574	85	2836	2893	27	4455	4256	38	10925	10096	61	18179	16789	80	325472	300236	95	1.21638
207067	156753	101	91329	68607	101	3150	2187	33	5055	3844	43	10542	8210	62	17527	13728	74	345240	271864	109	1.2175
102116	96306	97	25256	24653	77	1509	1708	16	2267	2209	26	5517	5289	40	8930	8401	54	180453	171855	90	1.21973
163660	149097	94	95309	86470	88	2278	2047	26	4615	4033	43	10127	9787	51	15865	15168	70	321493	301757	95	1.21973
100631	96365	85	23432	22458	68	1313	1349	18	3095	3067	26	5949	5912	40	10323	10245	57	209657	206538	89	1.22085
98211	92575	85	34264	31303	80	1476	1546	15	2834	2381	30	5840	5203	42	9507	9242	48	191636	179681	85	1.22308
181072	134300	103	71191	52249	97	2656	1730	30	4287	3721	38	9359	6699	58	14446	11295	66	304067	236346	102	1.22531
229092	164221	109	90576	66643	102	3558	2361	38	6330	4547	48	13218	10141	65	21402	16073	84	435192	331920	119	1.22531
95716	93171	81	36885	35444	79	1583	1407	20	2508	2320	28	5373	5001	40	9431	9728	49	177601	166761	83	1.22531
131896	117247	85	58423	51857	85	1667	1704	18	3079	2908	32	7324	6525	48	10998	9492	52	241183	217266	89	1.22531
155795	135061	94	48964	39885	92	1913	1786	22	3696	3618	32	7777	6625	50	13224	11820	67	247117	218651	95	1.22531
190848	153041	101	74798	60224	97	2489	2353	26	4283	3381	40	9256	7932	52	16221	13800	75	313725	275980	97	1.22643
188273	156809	95	70818	58526	92	2875	2437	29	5050	4566	42	10709	8515	60	16210	13468	71	337843	290587	93	1.22643
85619	85539	79	33610	32379	77	1261	1357	15	1669	1947	22	4842	4579	38	7623	6883	47	154421	146314	94	1.22643
105692	100575	88	24005	23150	67	1550	1436	19	2691	2513	27	5493	5551	39	8215	8235	47	171632	164709	87	1.22643
105175	97872	85	51900	49539	81	1682	1958	19	3560	3223	34	6976	6721	46	11922	11336	61	227559	212062	87	1.22754
97200	91623	83	28433	27655	78	1410	1109	9	1624	1749	21	4863	4762	38	6776	6574	42	142371	136782	83	1.22754
158882	140783	100	78794	71066	91	2504	2322	25	4650	4504	38	8872	8164	52	14376	12621	65	272434	254574	92	1.22866
247810	192018	110	101000	79180	108	3775	2822	35	6076	5106	46	13348	10894	67	20356	16274	83	400543	340998	110	1.22866
122959	109490	103	48969	41581	103	2010	1902	21	3353	3418	34	7866	7146	49	13949	12692	67	257651	234259	103	1.22866
96906	94109	83	30285	29289	77	1296	1100	10	2066	2147	23	5166	4924	39	8405	7926	48	161759	152932	85	1.23089
114233	110161	82	44122	42655	80	1978	1824	22	2785	2649	29	5571	5340	40	9218	8715	47	166120	158619	85	1.23089
135976	126242	86	51465	46574	86	1944	1624	25	3436	2756	37	8626	7667	52	12703	11822	61	266338	246785	89	1.23201
99762	95997	83	35946	34140	81	1306	1229	16	2735	2656	27	5652	5465	40	9259	8794	49	185935	176983	86	1.23201
72349	67809	94	30492	29860	77	1158	1176	9	1754	1726	18	4279	4355	35	6056	5928	42	121572	118543	84	1.23312
191472	169858	95	61432	54857	91	2436	2299	25	4495	4136	36	9375	8615	48	12539	11317	60	253311	226413	96	1.23424
184978	163107	97	89617	79599	90	3471	2804	35	5698	4739	39	12880	12103	63	18838	17310	79	371990	349710	93	1.23535
110467	104446	91	34110	32488	80	2254	2075	25	3080	3296	29	7269	7105	43	12042	11320	66	236749	224058	86	1.23759
138634	123634	89	53882	47405	87	2215	1796	28	4426	3590	38	8885	8122	55	14464	12985	63	289041	277197	93	1.23759
65283	63104	77	25951	25342	75	852	756	0	1302	1092	7	2778	2808	27	4592	4686	40	101084	98940	81	1.23982
119409	112391	84	42883	40114	82	1681	1591	19	2963	2656	31	6135	5736	42	10258	9959	52	219512	206566	91	1.24316
160903	139781	106	56063	48291	92	2086	1578	23	3694	3650	33	8764	7143	54	12836	11401	65	257514	229716	106	1.24316
125004	111443	87	59991	54051	85	1714	1704	18	2848	2618	32	6558	5861	47	10916	9511	63	218475	203632	89	1.24428
83110	81397	78	29636	28580	76	1034	915	0	1788	1579	17	3626	3499	33	5471	5343	39	98712	90461	81	1.2454
85550	84266	81	28966	28403	76	1146	1038	6	2062	1924	21	4391	4372	37	6728	6419	45	148180	138938	83	1.24763
104549	100516	81	33598	31825	79	2044	1926	24	3930	3795	34	7962	7732	48	14229	13628	62	265115	253894	86	1.24874
68735	65675	79	31542	30062	77	842	584	0	1408	1615	17	3532	3435	33	5430	5077	42	99301	96135	74	1.25098
102621	97868	84	42332	40984	79	1584	1741	18	2375	2232	27	5148	5014	41	8585	8211	50	170118	160474	89	1.25209
49368	49042	76	20708	20559	60	549	657	0	1021	1075	8	2022	2200	22	3344	3296	34	62425	60278	75	1.25544
181374	156370	97	79195	68140	91	4116	3549	35	7080	6449	53	13979	12150	70	25391	22130	88	470184	428031	100	1.25656
224158	193032	99	111302	96515	94	3983	3609	37	6760	5438	52	13366	11609	65	20720	16884	89	392124	333815	100	1.25656
216389	178882	106	102557	84837	102	3432	2728	32	5131	4599	41	10989	9292	58	17785	15115	71	340356	303246	104	1.26102
178672	140109	96	60493	46391	93	3001	2477	30	3661	2992	35	9347	7183	55	14178	11468	72	307752	254743	98	1.26214
129148	115090	93	47098	41772	86	2127	1975	22	2820	2819	30	6624	6202	43	9477	8509	54	208689	193313	87	1.26325
105868	100973	83	41522	39948	81	1067	1093	8	2295	2347	25	4708	4359	40	7731	6819	49	157080	151746	84	1.26325
247715	190240	108	76747	60781	104	4321	3311	38	6749	4661	49	15192	12375	69	24418	18742	95	482927	396427	108	1.26325
190064	150995	98	70301	56342	95	2371	2138	29	4342	3518	39	9087	7252	58	13099	11209	63	250236	210027	95	1.26437
172953	145476	113	72637	60917	100	2575	1973	29	4014	3237	36	8337	6783	55	11883	10086	62	238152	200921	113	1.26437
99783	94468	88	22197	21064	62	1489	1384	17	2781	2638	32	6428	6139	44	9123	8460	55	174176	161063	80	1.26437
85482	84475	75	40558	39829	78	1293	1252	13	2346	2157	24	5166	5002	38	8218	7630	52	152082	150123	79	1.26437
269066	189972	110	92202	62665	110	4803	3357	43	7081	5143	53	14013	9967	71	20614	15336	79	397748	297720	109	1.26548
117429	107710	87	32815	29906	82	2247	2145	25	2835	2988	30	6891	6434	46	10654	9430	58	221400	211275	81	1.26548
151353	126849	100	61340	52672	89	2188	1734	25	4390	3737	39	8710	7552	52	15089	12854	66	304445	266710	91	1.26548
131387	123984	86	55230	50271	86	2186	1987	24	3449	3239	34	8222	7730	47	13014	12433	61	256468	238663	89	1.26883
111203	106909	81	50115	48255	80	1962	1745	21	2742	2808	30	6427	6139	44	10177	10041	54	212879	200942	85	1.26883
151903	134737	87	72483	63628	88	2563	2223	28	3349	3546	33	8829	8069	52	15515	13874	70	291956	273321	88	1.26883
106223	100337	83	29824	28298	81	1654	1939	20	3278	2985	30	6566	6072	46	11994	11460	57	215806	202284	86	1.27218
275488	186764	126	99158	67557	125	4463	2831	41	7368	5218	53	14327	9635	68	19632	13662	77	368001	260798	128	1.27218
172679	148002	101	50690	42352	93	2551	2366	26	4142	3424	39	9018	8081	51	14169	12119	72	270647	243431	97	1.2733
188650	151030	98	73191	57939	96	2944	2290	30	4339	4035	41	10331	8587	59	15376	12304	72	307514	265365	100	1.27441
127503	119324	83	42201	38036	85	2115	1864	25	3763	2981	38	8416	8175	49	13284	12625	58	248569	236153	89	1.27441
95211	92704	82	43991	42338	80	1586	1455	18	2703	2736	30	5831	5782	41	9316	8871	52	180276	170363	96	1.27441
167503	145215	90	61369	53493	90	2127	2050	20	4119	3634	38	9378	8168	53	14249	12133	66	291389	256806	94	1.27441
159258	130906	102	59508	49712	92	2838	2250	33	3957	3253	35	9036	7888	53	14578	12220	68	295159	260706	95	1.27553
129436	118230	92	50885	46636	84	2034	1815	24	4139	4017	33	7513	7088	48	11911	11227	58	230548	219462	88	1.27999
109024	101830	86	40369	38107	82	1620	1698	19	2555	2477	28	6289	5865	42	10011	9904	52	208232	197221	86	1.27999
142958	124875	105	57226	51333	89	2259	1825	25	4222	4043	36	8818	8111	50	15128	14564	62	281876	269520	91	1.28111
60834	58082	76	20190	19534	58	950	831	0	1422	1341	18	3200	3155	32	4865	4856	37	85838	81539	75	1.28111
18585	16601	56	28759	25518	73	72	132	0	78	275	0	194	247	0	35	115	0	3677	3273	33	1.28111
137518	118967	92	51549	44738	88	2230	2051	23	3443	3226	34	7228	6423	50	11722	10284	59	242656	216303	90	1.28222
196236	150087	99	69738	53833	97	2619	2140	30	4860	3586	39	10216	7774	61	15188	12164	69	278978	223075	102	1.28334
84794	81379	83	32575	31461	78	1204	1179	10	2018	2001	26	4483	4475	36	7408	6944	46	152795	142322	84	1.28445
166969	138361	94	51867	41367	92	2580	2201	29	4689	4088	38	9498	8048	53	15804	13366	63	314803	266101	95	1.28445
142865	127501	90	65784	58315	89	2289	2066	26	5138	4689	40	8841	7907	52	13105	11455	68	261850	244205	91	1.28445
124325	111709	90	55317	49322	87	1918	1650	23	3349	2796	34	6558	6073	45	10849	9366	59	219348	196426	92	1.28557
171858	147370	97	54023	46028	88	2574	2211	28	3990	3954	40	9023	7978	51	13880	12115	60	260540	239780	93	1.28557
107618	104209	82	32480	31105	79	1753	1703	21	2844	2680	27	5657	5495	39	8575	8266	52	171988	160943	85	1.28669
101110	97673	85	40919	39795	81	1793	1743	19	3101	2905	28	6525	6273	43	11257	10973	60	216213	204717	87	1.2878
38944	37717	71	15336	15214	49	557	722	0	1204	1559	14	1876	1976	21	2881	3076	27	60250	60069	73	1.2878
142374	124943	90	53852	47451	86	2152	1724	22	4173	3400	36	7596	6995	46	11515	10729	60	224148	199211	90	1.2878
93071	87511	84	42717	41201	79	1179	1125	8	2009	2451	24	5203	4960	41	8616	8133	48	169101	159012	85	1.29003
160100	133484	103	60288	50844	90	2164	1814	26	4301	3307	43	8368	7223	48	13296	11819	60	257878	225742	95	1.29003
80256	76136	80	26957	25682	77	1209	1023	4	1630	1492	17	4164	3878	36	6168	6072	39	133166	128951	77	1.29227
248024	212600	117	157845	135529	103	6389	5408	41	9675	8379	51	20198	17773	82	30138	25406	98	563098	482621	117	1.29227
141615	122968	87	50163	43708	85	1946	1634	24	3385	3020	33	7434	6467	49	12289	10892	62	241142	212639	86	1.29227
98542	96399	84	37297	36896	78	1377	1394	17	2629	2733	30	5098	4705	40	7547	7137	50	136745	135953	82	1.29338
158684	132487	95	54930	45993	91	3092	2363	33	4076	3790	36	8374	7290	54	10868	8571	61	240520	204668	95	1.29338
166376	144224	95	72362	64957	90	3029	2468	28	4971	3731	42	9681	8837	51	15622	14427	64	302434	280215	94	1.29338
305318	232324	122	117100	91832	119	6193	5119	43	9527	7343	56	18275	15505	73	28640	23244	109	509128	438502	118	1.29561
89251	85013	83	22273	21474	68	1553	1509	17	2625	2491	28	5988	5667	41	10158	9603	64	189142	182608	82	1.29785
144535	132587	88	61183	56788	86	2374	2120	25	4594	4069	37	8974	9014	49	14590	13050	74	298476	283569	88	1.29896
176234	153765	93	82938	71731	91	2525	2318	27	4939	4617	38	11287	9903	54	14863	13353	65	310805	283527	92	1.29896
66785	63250	77	30130	29355	77	786	896	0	802	987	0	2285	2480	26	4253	4412	35	75788	75050	75	1.30119
77312	74525	80	25249	24422	75	1673	1382	17	2058	1892	24	4174	4018	35	7465	6840	47	145569	139524	79	1.30119
71032	70701	77	30320	29451	75	937	885	0	1094	1353	14	3361	3350	33	5005	4660	39	98214	95068	80	1.30119
239069	185850	114	86045	64925	102	3125	2154	34	4885	4084	44	10426	8523	57	16776	12870	83	338000	275736	119	1.30454
128407	112500	89	53116	45575	86	1990	1519	22	3659	2910	36	6877	6317	46	10981	9612	55	217796	200414	88	1.30677
182788	141455	98	84967	66663	96	2655	1902	32	4464	4084	39	10032	8234	56	15651	12668	67	313680	255239	99	1.30677
102778	98262	82	36608	34749	81	2045	1825	22	3286	3271	31	7187	7209	45	13100	12448	60	242694	227424	87	1.30789
157243	122261	109	56822	44843	92	1899	1546	22	3659	3280	36	8557	6648	54	13260	9892	67	270270	214611	99	1.31235
227845	184193	101	87849	71300	99	3571	3035	36	5776	4722	40	12726	10825	66	18949	16039	74	365225	315018	103	1.31235
180551	167560	90	38919	36846	84	3374	3337	30	5078	5113	36	11103	10261	56	17222	17134	69	332610	298794	93	1.31235
229113	172807	103	76012	57059	98	3574	2516	35	5085	4086	43	12110	9393	62	17420	13951	82	369663	296238	102	1.31235
145075	132977	89	55205	51523	86	2257	2022	23	3950	3963	32	8418	7976	48	12970	11479	58	262869	237499	93	1.31347
119934	112682	91	46977	44068	81	2016	1693	22	3653	3505	34	8963	8834	50	15368	13616	66	288858	271544	87	1.31347
130035	118957	92	50430	46662	85	2604	2169	27	4654	3970	38	8839	8331	49	13486	12819	68	252501	234791	88	1.31459
184596	160158	93	64020	55137	93	3029	2669	31	4977	4302	37	10562	9752	50	17188	15493	81	313867	286009	96	1.3157
140342	128573	90	34183	31822	84	2398	1910	28	3962	3709	32	8180	7560	49	13195	12398	63	263606	241510	103	1.3157
66630	63056	79	21816	21137	69	894	988	0	1381	1422	14	2778	2731	29	4884	4992	37	95822	93835	81	1.31682
98241	94355	88	49400	48092	80	1388	1299	14	2541	2320	27	5335	4766	42	7676	7314	46	157987	148234	87	1.31793
123213	114713	88	52506	48503	84	2160	2039	23	3221	3077	34	7420	7194	46	12762	11917	61	243950	232795	92	1.31793
49742	47894	73	24355	23987	70	865	668	0	553	778	0	2181	1990	25	2953	3063	29	65043	64562	75	1.31905
154769	125017	92	60938	48506	91	2159	1820	23	3802	3142	38	8637	6929	53	13266	10861	66	290371	236129	105	1.32128
138366	131067	84	59195	55863	84	2682	2256	29	4046	3834	34	8758	8343	48	12567	12109	57	275006	260869	94	1.32128
335037	219588	123	492221	381577	126	18165	13905	63	29633	23097	113	59914	47018	118	89689	68551	121	1.04858e+06	1.04136e+06	129	1.32128
90249	89150	78	38050	38383	65	2002	1931	21	2476	2735	28	5326	5246	39	8993	8839	47	186510	180051	78	1.32128
170878	137412	100	67959	53854	94	3134	2604	30	4207	3541	38	9697	7630	58	15787	12046	68	322623	274506	98	1.32909
160600	140851	102	63436	54295	93	2992	2738	28	4688	3989	38	9516	8676	51	16616	14828	68	328026	294780	96	1.33021
186435	168872	93	66896	59765	93	4000	3451	34	5989	5532	45	11902	10733	62	19956	17203	85	362484	316084	95	1.33021
129339	116137	89	44310	39882	85	1636	1308	20	3453	3114	36	7692	7773	50	12961	12544	64	235585	222253	83	1.33356
198639	150021	102	71408	52064	101	3191	2176	33	4625	3373	41	10480	7731	56	15408	11707	81	296877	231876	100	1.33356
84041	79485	79	34005	32503	78	1257	1230	11	2103	2312	24	4379	4028	39	7403	6850	47	152836	147209	80	1.3369
92922	90031	80	51053	49126	80	1199	1262	13	2618	2416	27	6197	5966	43	8439	7402	55	168559	163204	84	1.33802
123295	114527	95	46570	43115	82	2262	2207	25	3293	3853	31	8290	8050	47	12914	12146	57	249936	233915	86	1.33802
166750	149029	98	86192	78980	89	2990	2887	27	5401	5408	39	12192	11480	61	19915	18795	76	398121	367128	95	1.34137
107384	104420	83	21579	20176	61	1611	1692	19	2297	2367	29	5531	4812	42	8234	7673	50	168837	157429	88	1.3436
98661	92353	97	17459	16015	60	2027	1890	22	2363	2140	24	5173	4825	38	7595	6511	49	144110	134184	97	1.3436
224161	167574	100	95600	71000	100	2848	1917	32	5316	4005	44	11242	8197	62	17791	13403	86	331562	250345	104	1.3436
100461	96397	83	37380	36170	79	1506	1467	20	2624	2891	26	5960	5710	42	9993	9348	56	211426	201635	87	1.34472
106063	100222	85	45504	43653	81	1553	1541	20	2042	2073	23	4809	4526	39	7976	7428	46	152978	144321	90	1.34695
115516	103735	90	38756	34446	85	1030	922	0	3054	2485	31	5624	4811	43	7209	6478	47	169105	160351	91	1.34695
141156	118025	92	41650	33172	89	2101	1724	26	3663	3303	33	7750	6436	51	11076	8437	64	207657	177159	96	1.34918
84992	82412	81	22495	22216	59	1045	1106	8	2024	1740	23	4989	4759	38	8121	8208	43	156188	149242	88	1.3503
176967	151511	95	66921	57960	91	2537	2208	28	4897	4419	40	9789	8777	55	17439	15290	80	313379	274832	99	1.3503
134841	118204	88	52902	45636	87	2205	2196	24	3410	3139	30	8873	7966	51	15384	13518	67	287335	254450	96	1.3503
76797	74960	87	31905	30959	77	1103	1205	10	2419	2064	23	4221	4000	37	6895	6934	41	142817	137415	80	1.35141
103572	100604	82	29766	28712	79	1645	1739	20	3179	2781	33	5188	4805	41	9339	8816	49	189379	178904	88	1.35476
193671	164209	94	66192	57318	92	3077	2422	32	5566	4521	44	11319	9657	60	17976	15096	75	347707	285820	100	1.35811
125664	113409	87	46213	40957	85	1823	1805	23	3893	3084	36	6674	5811	44	10884	9978	60	211928	192373	93	1.35811
96562	89831	92	36106	34501	80	1551	1443	18	2235	2365	24	4955	4538	39	8355	8092	49	167376	160960	84	1.36146
91444	88595	82	22379	21752	69	1579	1431	18	3084	2970	29	5369	5411	41	8230	8078	51	169364	158423	87	1.36257
211053	177520	100	72614	61545	97	3117	2488	31	4928	4549	39	11138	9833	57	17005	15465	69	322241	292275	101	1.36703
94963	91468	80	30408	29565	78	1183	1592	16	2027	2041	24	3989	4019	34	6778	7106	40	132533	126933	83	1.36815
59581	57701	77	25139	24434	68	882	784	0	988	982	0	2553	2660	27	3716	3381	37	73925	72201	75	1.36815
88671	87702	79	28151	27400	76	977	820	0	1474	1529	20	4130	3696	36	5919	6015	44	119002	112128	82	1.36927
174233	155739	102	104437	95628	91	3986	3619	34	6094	5491	45	12249	11181	57	19496	17289	75	352042	308214	95	1.36927
285958	193533	131	101527	68596	123	4569	3191	41	7154	5184	49	15317	10897	67	22460	15555	81	438980	307269	126	1.37038
216194	185050	106	80434	68726	97	3941	3444	34	7258	6215	50	15450	12969	66	23856	21305	89	479438	422782	102	1.37373
229040	187847	100	79169	64475	97	4205	3423	35	7081	6501	47	15870	13415	65	25669	22106	93	518692	463497	102	1.37373
100654	99262	81	32211	31426	78	1667	1694	20	2842	2983	28	6619	6429	45	10991	9931	55	213644	205893	84	1.37373
205010	165867	103	84147	70454	101	2766	2256	29	5185	4498	41	10362	8960	56	17027	14370	75	333800	292309	104	1.37485
142584	129432	93	80091	73110	87	2482	2340	28	4687	4097	37	9658	8975	51	15336	13588	69	302590	265334	92	1.37596
201812	160557	100	66374	52749	99	3980	3268	33	6034	4953	47	11610	9141	64	17985	14740	75	329163	278835	103	1.37596
118067	107445	84	43565	38798	81	1816	1455	20	2624	2508	30	6041	5419	47	10241	8578	58	195952	178697	88	1.37596
117429	105601	88	52874	46114	86	1483	1337	15	2334	2378	28	6292	5475	45	11956	9903	65	198936	177951	101	1.37596
105795	102335	81	34580	33520	79	2020	2107	22	2780	2656	28	7599	7615	44	11889	10907	61	247361	233691	87	1.37596
194964	98221	112	82133	40622	112	3080	1679	39	4336	2183	52	9831	5058	71	14988	7777	79	312792	162346	114	1.37596
105217	99148	85	36699	34830	80	1342	1208	16	2107	2311	26	5654	5551	41	8506	8085	54	160971	154224	88	1.37819
154056	128513	94	63902	52543	92	1943	1773	24	3973	3902	38	8677	7581	53	14260	12255	69	279901	253371	93	1.37819
116572	109995	85	43943	41256	81	1850	1846	21	3356	3158	32	6891	6262	45	12801	11654	60	241704	225711	93	1.37819
213499	168267	107	78549	63024	99	2808	2285	29	4741	3871	38	10427	8703	56	16409	13761	75	317472	267667	107	1.38043
210551	171300	105	74855	59982	96	3027	2535	31	5500	4272	41	10984	9140	59	15672	12815	74	290200	251500	103	1.38043
106237	100616	82	31194	29747	80	1985	1825	23	3581	3479	33	6811	6447	45	10569	9796	57	214220	198459	89	1.38266
186388	153493	96	68893	56413	93	3028	2214	33	4622	4719	36	10620	8972	57	17598	14727	76	339828	295168	104	1.38266
93002	90491	80	35805	34911	79	1380	1355	15	2243	2408	23	4879	4671	38	8317	8242	49	172586	166931	89	1.38266
125194	108508	102	46442	40005	86	1689	1417	18	2495	2330	28	5777	5377	42	8950	8033	54	174492	148669	97	1.38489
234542	177652	113	78662	60053	105	3309	2314	36	6073	4517	48	12321	9255	68	17088	13173	80	361940	284163	116	1.38601
92096	88912	81	34524	33233	79	1468	1481	15	2617	2271	24	5249	4942	39	8513	8406	50	172205	162295	88	1.38824
227322	172754	105	77976	58272	103	3237	2391	32	5801	4310	44	11850	9283	61	17627	13972	78	344734	275164	110	1.38824
89823	86918	84	39288	37957	79	1426	1558	17	2463	2217	30	4883	4573	37	7227	6795	44	158212	149059	88	1.38935
144192	128381	98	43129	38344	88	2056	1944	22	3821	3655	35	7205	7034	46	11663	10938	58	237469	224055	96	1.38935
140228	116110	93	52735	41661	90	1916	1662	22	3095	2607	35	6847	5707	47	10154	8283	60	214083	178836	102	1.39047
86973	85045	80	36086	34845	78	1245	1212	12	2184	1868	21	4173	4035	35	7437	7253	43	145676	136803	95	1.39047
83788	82293	79	31104	30299	76	1070	983	0	1796	1857	23	4885	4843	39	8315	7941	50	160926	151001	87	1.39047
126023	113452	94	44592	40637	85	1972	1705	23	3353	3108	33	7478	7245	44	12168	10816	58	234197	217487	97	1.39159
45324	44329	77	8026	7860	40	1154	1215	13	2069	1854	24	4983	4948	39	3711	3840	32	127467	124323	76	1.3927
103971	98456	85	34575	33153	79	1734	1542	21	2602	2702	26	6072	5741	41	9440	9457	49	183050	174584	92	1.39493
288357	232866	114	135019	111002	108	6654	5434	41	10480	9190	52	23043	18483	88	34115	28187	104	679714	536449	121	1.39605
176773	137522	99	60980	46078	96	2531	1883	30	4491	3707	38	10096	7914	62	16501	13084	76	334011	267313	105	1.39605
216383	176610	106	86366	72471	97	3728	2715	36	5433	4714	40	10804	9255	56	15268	12725	79	286314	240182	102	1.40051
107998	106711	80	20622	20149	55	1853	1689	22	2560	3188	25	6829	6314	45	11409	10815	56	213424	198901	91	1.40051
168548	135229	95	70281	56035	94	2835	2157	32	4550	3418	46	8614	7029	52	14671	11966	68	271282	220181	98	1.40163
122393	115128	85	30461	29320	80	1854	1813	22	3402	3238	33	7415	7087	45	13955	12669	65	259167	246129	89	1.40163
161321	130692	103	44333	36084	91	2456	1837	26	3259	3010	33	7840	6385	48	12418	10419	59	219504	190530	95	1.40275
123484	114606	88	46573	43029	83	2049	2038	23	3559	3120	35	7073	6667	46	12199	11415	58	252646	234892	90	1.40386
94312	89473	98	32743	31999	79	1547	1398	19	2704	2502	28	5633	5765	38	10156	9620	59	184782	174835	87	1.40386
197250	146315	102	67945	50544	99	2455	1818	28	4890	3416	42	10777	7713	62	14320	10562	71	278235	203144	103	1.40498
151975	131837	95	40793	34032	88	2233	1769	28	4082	3555	38	7757	6966	52	12083	10677	64	232800	214685	92	1.40498
105636	99405	83	31800	30331	79	1686	1745	17	3445	2890	33	6171	5847	45	10142	9283	52	202276	200633	84	1.40498
179398	160247	99	125716	114139	91	3923	3584	34	6285	5043	47	12501	11219	61	18173	15800	79	349326	300959	97	1.40721
235091	188141	102	149457	123868	100	4698	3461	40	7300	6210	49	16318	13405	77	26861	22794	94	524423	443039	105	1.40832
113965	107236	85	41710	40074	81	1912	1673	22	2795	2836	27	5917	5819	40	11256	10429	56	203041	191419	89	1.40944
37158	37242	70	18313	17764	55	287	347	0	484	534	0	1412	1352	16	1974	2215	24	42224	43135	74	1.41056
56651	56612	74	14700	14822	47	853	903	0	1053	1182	10	2204	2393	23	3982	3775	35	86426	82805	81	1.41056
206341	170075	100	93088	78362	98	3220	2826	32	5536	4443	40	12694	11094	65	19172	16181	87	385923	340046	103	1.41167
257758	192361	110	85778	61249	108	4788	3476	42	7041	4864	50	13824	10329	65	20425	15936	77	388729	302155	114	1.41167
126142	113056	89	67805	61847	86	2300	2077	24	3569	3569	31	7602	7227	48	12706	12354	58	229087	207186	92	1.41279
136247	121216	88	60719	51624	87	2124	1998	23	3177	3003	31	7956	6997	46	13957	13170	68	252855	231777	93	1.4139
223264	160769	104	80059	57063	102	3464	2581	37	6670	4832	53	12850	9578	63	22156	16504	84	416000	310139	110	1.4139
126021	112269	87	42751	37670	84	2002	1915	23	2927	2367	32	6485	5610	46	9129	8042	54	199601	184601	90	1.41502
196749	157785	99	72160	59078	93	3370	2733	34	5350	4553	41	13666	11318	64	22120	18123	85	415296	349609	102	1.41502
94084	92281	81	22798	22377	62	1630	1654	21	3326	2717	30	6199	6151	42	10055	9963	49	203801	191651	88	1.41502
105291	100994	83	37060	35923	79	1438	1314	17	2698	2377	30	5592	5707	40	8030	7187	52	169779	163849	89	1.41614
156000	139836	90	54433	48940	88	3042	2694	29	4152	3930	34	8149	7476	46	11826	11826	60	232112	221444	97	1.41837
122836	114342	85	39235	36233	84	2076	1811	23	3865	3365	35	8158	7540	49	13975	12752	65	269468	251332	94	1.41948
140858	122935	90	53914	47103	88	2017	1700	24	3708	3102	34	7443	6978	47	12810	11022	59	253050	221058	97	1.41948
155092	142483	93	66905	61404	86	2571	2682	28	4057	3821	35	9896	9347	56	15979	14290	79	324089	301064	95	1.4206
165827	128581	103	62371	48969	93	2435	1884	28	3636	2980	37	9412	7043	55	14492	11833	71	285877	224922	103	1.42172
96307	93589	81	40099	38849	79	1271	1291	12	2084	1645	22	4837	4648	37	7399	7440	46	157213	147957	89	1.42283
197268	155188	111	69516	55378	99	3118	2336	34	5114	3380	45	9311	7524	56	14797	12377	70	290015	225249	108	1.42395
227270	156636	106	196718	159686	106	7366	5793	44	11180	8833	57	24519	19399	98	41097	33001	103	793036	649979	111	1.42506
100992	94999	86	36586	35159	79	1755	1746	18	2311	2475	24	5255	4853	40	9631	9092	57	187405	176552	85	1.42506
113065	107244	84	45156	42391	82	1753	1485	18	3006	2779	28	6287	6231	40	8367	7654	49	185331	174365	88	1.42618
127629	116432	97	37817	34140	82	2181	2164	25	3761	3440	34	7897	7386	47	13444	11909	60	258619	236617	93	1.42618
182194	145875	98	76858	61898	93	3032	2605	30	4495	3390	41	10210	8148	61	16011	13498	81	335546	291384	104	1.4273
169183	133826	99	54752	41914	94	2518	2016	28	3988	2925	38	8666	6833	55	13432	11115	70	264905	212907	103	1.4273
107611	102194	84	31926	30994	79	1724	1817	20	3107	3213	32	7203	6858	46	12103	12268	55	235532	220870	91	1.42841
99450	97646	81	27222	26316	74	1840	2070	21	2973	3106	29	6675	6283	43	11077	9866	57	211701	199541	90	1.42953
96170	96301	78	24535	23893	67	1322	1405	14	2725	2701	24	5378	5333	38	9847	9775	61	178211	169135	87	1.43511
83201	81567	80	41337	40554	77	1074	1339	14	1921	1880	21	3974	3425	37	5776	5497	39	106816	105404	81	1.43511
82699	80087	79	35042	34166	78	1146	1056	7	1741	1498	15	3867	3797	33	6408	6281	46	121661	118714	83	1.43622
109251	103544	99	34306	32699	81	1942	1848	21	3457	2789	34	7192	6785	47	12405	11233	55	236550	217765	99	1.43622
288102	209106	120	120229	95328	115	4357	3308	37	7060	5178	45	14781	11355	66	21214	15919	83	415923	322481	120	1.43622
109453	110753	75	36979	35513	78	1859	1744	20	3086	2970	29	7020	6449	45	11026	9911	63	209692	195461	85	1.43734
367143	233925	141	154492	103742	140	6778	4738	47	10885	7105	66	20936	13899	86	30180	19693	100	612017	394560	145	1.43734
99318	94766	81	33727	32977	78	1395	1577	15	2944	2647	28	5629	5623	43	9168	8976	48	181066	167573	87	1.43734
96199	92717	80	40021	38793	78	1316	1409	16	2058	2004	25	4765	4592	37	7940	7466	50	152728	147859	79	1.43846
157860	136465	98	48848	42681	91	2611	2126	28	3963	3479	36	9139	8169	54	13428	11919	62	254003	237202	96	1.43846
205970	172462	95	109476	91616	95	4522	3850	38	8323	6948	52	16664	14366	74	27529	23995	93	546478	474216	102	1.43957
109464	103373	87	41222	39756	80	1514	1545	18	2710	2674	30	5867	5733	40	9314	8764	57	187739	173992	88	1.43957
152851	137772	92	69123	62602	88	2528	2171	27	5025	4219	41	9710	8763	52	15717	13937	76	292131	260413	93	1.43957
90610	86463	96	21844	21158	62	1272	1363	14	2385	2276	22	4599	4308	36	7795	8065	49	143540	140829	82	1.44069
101468	97454	82	32848	31274	79	1399	1133	14	2797	2674	29	5853	5775	40	9700	10178	48	184754	175438	87	1.4418
179612	147889	93	54885	44881	90	2379	1985	27	4464	3674	42	8861	7049	54	13140	11361	63	257328	220260	96	1.44404
45883	44374	75	18479	17812	54	550	516	0	954	947	0	2232	2287	26	4017	3947	35	68622	64757	66	1.44515
84007	80095	80	32657	31507	78	1161	1175	10	2253	1810	24	5083	4899	41	7382	7058	46	145507	137227	86	1.44627
163959	141016	92	67007	55718	91	2332	1855	27	3842	3350	34	9194	8109	56	13840	11812	71	305320	271755	94	1.44738
125394	109790	88	37286	31596	85	1842	1717	24	3653	3148	38	7486	6714	50	12454	11158	60	253750	226509	96	1.44738
99400	97768	80	54062	52711	80	1453	1567	17	2710	2548	28	5547	5152	40	9403	8674	55	193016	187223	89	1.4485
87430	82365	88	22438	22095	58	1445	1333	15	1537	1461	16	4726	4562	36	7262	7145	46	160699	153875	86	1.4485
167290	143905	92	70014	60607	89	2644	2218	28	4045	3527	36	9146	8397	52	15031	13730	66	288184	259576	94	1.4485
266083	185885	108	99543	70590	107	4184	2738	40	7239	4589	49	13021	9232	64	19111	13234	89	387986	276005	117	1.44962
135475	112025	98	63031	54681	88	2366	2272	26	3338	3226	31	7680	6707	48	13735	11677	71	278631	252605	95	1.45073
99272	96454	83	31027	29805	78	1808	1644	22	3595	3005	31	7426	7176	43	11532	11420	58	211870	202593	87	1.45073
138181	118048	99	40230	34254	88	1859	1769	22	2687	2767	32	7898	6911	49	11705	10335	61	248144	221420	95	1.45296
122170	107183	91	44089	38999	86	1865	1695	20	3210	2721	29	6244	5973	43	9710	9164	52	182848	169514	91	1.45296
112636	104991	86	34889	32418	81	1724	1437	17	2627	3037	27	5949	5658	41	9370	8966	51	175907	169518	91	1.45631
97750	93944	83	37184	35809	79	1340	1380	14	3142	2677	30	6191	6123	43	8861	8645	45	188155	179772	86	1.45743
176853	139689	101	67120	52559	95	2871	2074	31	4549	3723	43	9940	8021	58	16970	13467	77	319996	259010	104	1.45854
177696	145946	97	57347	48211	92	2890	2158	32	4190	3525	37	9261	7963	53	14141	12458	69	265902	227351	100	1.45966
112083	103625	92	43593	41029	83	2264	2136	25	3738	3776	33	7573	7091	45	11008	10582	62	232276	213494	90	1.45966
103883	99483	88	47491	45281	81	1944	1844	24	2929	3024	29	6802	6437	43	10830	9519	64	219539	206489	89	1.46077
117862	106233	88	49041	45214	83	1675	1413	19	3099	2813	33	6758	6440	42	11349	10692	59	223543	213502	89	1.46189
104442	99181	81	28751	27318	79	1828	1667	21	3181	3152	32	7187	6937	42	10495	9860	53	222811	213030	89	1.46189
115229	108426	89	39248	37048	81	1620	1659	20	2933	2851	28	6731	6461	46	11031	10541	54	227309	216892	93	1.46189
94335	91237	83	22466	21690	64	1305	1304	13	2707	2626	30	5069	4853	39	7862	7858	48	148062	141021	87	1.46301
186174	165037	95	70680	63667	92	2903	2603	29	5866	5161	45	11892	10669	58	19207	16280	76	424882	388657	101	1.46301
92652	89911	81	22266	21998	60	1659	1618	17	2688	2427	30	6330	6425	44	9690	9209	52	189130	171244	90	1.46412
105003	97133	85	46559	42820	83	1595	1376	15	1776	2023	26	5993	5637	42	8984	8618	52	176082	168037	88	1.46412
117828	104616	99	46051	41242	84	1494	1445	15	3319	2744	35	6375	6066	43	10974	9628	55	206664	196382	92	1.46412
189059	152735	98	80673	66196	96	2927	2291	33	5201	4231	44	9885	8228	56	17277	14020	76	324808	275801	104	1.46524
94548	92358	84	42446	41564	79	1693	1439	19	2632	2297	29	5339	4937	39	8179	7881	45	172232	166481	88	1.46524
103520	100708	81	24049	23385	74	1968	1948	21	2896	3103	32	7005	6488	42	11806	11109	58	226634	217776	88	1.46524
128106	118490	87	59739	55116	85	2644	2473	28	4419	3978	36	9754	9438	52	16950	15333	71	313377	294839	94	1.46635
148085	117046	107	55440	43778	94	1893	1453	21	3518	2812	37	6209	4712	48	9187	6959	56	183640	143064	100	1.4697
232749	170265	104	92207	67474	101	4173	3086	38	6120	4446	52	14067	10745	68	23149	17556	86	451687	355774	108	1.47082
105469	94761	86	50826	47467	83	1844	1723	20	2586	2403	29	6452	5937	44	10702	10105	59	216693	205932	88	1.47193
233170	183484	111	140763	115085	108	4324	3545	36	6748	5163	51	14794	12148	68	23775	19329	83	464917	389351	112	1.47305
191462	136625	100	69357	49659	97	3005	2019	32	3665	2829	38	7749	5680	53	11945	8482	71	234748	173483	99	1.47417
109038	103955	83	54961	51971	82	2195	1995	24	3539	3175	34	7255	7007	45	12944	13027	60	235277	227038	84	1.47417
139779	124049	94	43888	37460	88	2402	2323	25	3637	3328	37	8204	7468	46	13571	11122	67	235366	215086	92	1.47528
101625	95554	87	41380	39542	80	1629	1766	18	2495	2525	30	4954	4736	37	7600	7578	42	178594	166806	83	1.4764
213479	179379	101	123407	106663	101	4186	3248	36	7071	5626	45	13282	12108	62	23390	21244	89	456551	410935	104	1.47751
114017	109017	85	47619	44577	81	1931	1936	22	2796	2682	32	6779	6633	41	11934	11085	71	209787	204467	90	1.47751
203888	169060	97	64059	52162	95	3125	2783	30	6282	5468	45	13525	11605	65	21933	18264	91	421973	377189	99	1.47751
147288	134068	86	63528	56648	87	2268	2405	23	4088	3778	34	8459	7629	53	12718	11601	59	241107	222631	87	1.47751
104223	99039	81	38466	34875	83	1483	1268	16	2730	2540	29	5508	5363	39	9282	9127	53	176199	162340	89	1.47751
107034	101606	81	42681	40347	81	1490	1477	16	2726	2652	31	6151	6001	45	10529	10111	58	205151	189571	86	1.47863
144510	128448	93	61148	54511	88	2132	1999	24	3574	3305	32	8582	8360	45	14336	12964	62	275938	256374	91	1.47975
103841	98662	94	52836	50934	82	2306	2007	24	4325	3930	36	9252	8982	53	16187	15965	71	287580	273828	86	1.47975
97901	91211	87	33722	31472	82	1557	1255	16	2224	1863	22	4076	3515	38	6495	5612	45	133613	117796	99	1.47975
98525	95271	80	26601	25960	77	2148	1781	24	3124	2908	30	6709	6308	44	11864	11266	62	228049	213562	86	1.48086
104612	98259	88	40312	37689	81	1688	1550	19	2391	2100	25	5547	5501	40	9540	9073	52	189407	178559	83	1.48198
134566	119328	89	50004	44624	87	2176	1842	25	3363	3115	32	6562	6091	44	11576	10428	65	200032	186091	91	1.48198
85214	81647	81	29035	28085	77	1188	1112	8	2121	1788	26	4691	4681	36	8243	8088	48	162615	160831	83	1.48309
70329	67332	91	28626	27399	76	1299	1070	9	1524	1803	18	3397	3418	30	5925	5885	41	104838	101016	81	1.48533
73787	72733	77	26747	26259	77	1217	1257	12	1465	1518	19	3758	3531	34	5564	5268	39	116442	110981	87	1.48644
92491	90673	82	36443	35549	78	1411	1481	18	2248	1996	23	4908	4477	40	9149	8763	52	168425	164064	87	1.49091
101986	99048	81	35777	33825	80	1619	1412	19	2522	2859	26	5801	5561	40	8972	8458	48	192395	180530	86	1.49091
107656	100642	85	35066	32889	81	1939	1948	20	3465	3250	34	7082	6750	49	11291	11001	52	231207	220056	89	1.49314
168730	141252	92	71108	60052	91	1709	1493	22	3562	2822	44	7462	6352	49	11600	9949	63	297529	256412	97	1.49537
134421	123588	94	42754	39522	85	2227	2003	22	3643	2978	36	7442	6726	47	11163	10290	58	219114	203559	92	1.4976
123669	118002	84	33861	32407	81	1825	1512	23	3545	3015	35	6545	6409	43	11346	11367	54	218260	205877	89	1.4976
98045	91476	92	32878	30553	79	1312	1223	12	1867	1784	24	4307	4007	35	7461	7090	50	137500	131369	84	1.4976
78385	77561	79	30151	29146	77	929	1016	4	2133	1992	22	3702	3925	31	6292	5981	49	134887	128086	83	1.49872
124175	115211	93	35228	32181	84	1789	1588	20	2772	2734	29	6407	5998	42	10512	10241	53	215263	202058	91	1.49872
241389	172453	109	88323	65114	108	4185	2935	38	5661	4047	51	12911	9591	66	20785	14468	85	368676	282123	115	1.49872
140604	118820	92	43995	37020	88	1973	1516	24	2814	2250	31	6455	5281	45	9425	7244	58	190347	160606	96	1.49983
81024	79730	78	22864	22526	69	1231	1098	7	2089	1740	22	4220	3961	36	7203	7043	43	143057	132084	84	1.49983
107665	99199	90	44086	41149	83	2083	1855	22	3477	2901	37	7231	7017	43	12658	11980	60	241663	230756	93	1.50095
121018	107109	87	50905	44601	85	1978	1959	23	3256	3245	33	7410	6911	47	12316	11358	60	238940	219215	92	1.50206
98470	94151	84	44301	42882	79	1381	1178	12	1814	1762	26	4908	4552	40	7246	7021	46	147221	135903	84	1.50206
57862	56724	79	22582	22323	69	485	547	0	1345	1199	14	2457	2311	26	3987	4066	33	70301	66296	79	1.50318
157970	135597	93	45640	37144	91	1785	1479	20	3332	2780	36	7855	6837	52	12913	10032	65	275594	232118	99	1.50541
134264	121664	86	46565	38674	87	2089	1667	25	2680	2729	30	6709	6004	45	12959	10763	62	218451	197427	90	1.50541
149706	125308	93	46719	36874	91	2584	2228	29	4743	4114	40	8697	7470	62	15696	13539	69	285238	244363	91	1.50541
37632	37309	70	17425	17459	52	802	796	0	1326	1101	9	1818	1741	21	3449	3267	32	63303	64682	71	1.50653
94887	89174	84	38344	36858	80	1384	1436	15	2040	1668	24	4361	4304	35	7499	6980	45	152602	143946	83	1.50764
91789	87329	83	28671	27446	78	1897	1709	21	2606	2901	27	5918	5803	39	9596	9434	51	185144	171050	80	1.50876
358489	205462	158	153961	94264	142	4602	2904	45	8145	4897	56	19036	10458	78	29638	16878	122	575372	322197	145	1.51099
155061	133579	94	53485	46220	90	2724	2567	25	4349	3552	43	8631	7661	52	14343	12664	68	283633	258547	91	1.51322
98883	93947	85	32936	31730	78	1664	1709	19	2141	2114	28	6303	6045	44	10085	10203	53	191627	184781	84	1.51546
104317	97219	87	48524	45230	83	2105	1830	22	3481	3142	34	6964	6658	48	12253	11326	57	244394	235960	85	1.51657
71502	71084	80	17612	17007	53	865	788	0	1214	1217	13	3404	3264	32	5204	5172	38	114653	109125	80	1.51769
195200	166420	106	114408	99854	94	4230	3835	35	7598	6638	47	15526	13318	70	26530	23391	91	534650	459078	98	1.51769
169204	141637	95	72523	61633	91	2410	2093	27	3834	3321	36	8753	7618	49	14027	12776	60	286242	255760	94	1.51769
100411	94903	91	31849	30598	78	1716	1716	21	2636	2604	27	6215	5972	44	9345	9151	54	184428	175533	82	1.5188
106338	100169	82	37527	35448	81	1534	1164	11	2284	2241	25	5193	4817	42	8310	8287	46	155541	147270	85	1.52104
63880	62738	79	26659	26035	75	874	702	0	1356	1104	9	2343	2449	25	4308	3819	41	80264	80386	81	1.52215
188256	146519	98	71299	54365	96	2582	1784	29	3596	2927	38	9631	7493	58	16074	11710	84	299665	233207	114	1.5255
203613	176820	95	86974	76180	91	3854	3547	33	6126	5246	45	12180	10533	58	19108	16314	77	363234	323094	97	1.5255
149995	138487	91	58522	53865	85	2411	2263	25	4805	4305	37	10013	9404	53	15865	15102	64	343074	317642	92	1.52662
179967	162437	94	78728	70851	92	5028	4789	34	7959	7260	50	16988	14681	70	24909	22872	90	493741	445926	99	1.52662
167320	139487	94	71110	58666	92	2169	1989	23	4520	3518	49	8446	7143	48	13568	11008	62	280882	246553	95	1.52996
269204	190547	121	113859	85163	115	4267	3180	40	6669	4964	46	14552	10679	69	23436	16853	100	442386	328141	122	1.53108
124846	112345	90	49733	43967	85	1810	1599	20	3198	3176	30	7316	6467	49	11765	10255	56	233939	203617	90	1.53554
114462	104898	93	46839	43571	84	1646	1352	19	2963	2898	29	6096	5397	46	10316	8770	62	194471	180927	100	1.53554
174194	154911	94	73318	65090	90	3078	2386	30	4727	4495	37	10367	9235	55	16443	14553	75	315549	295182	96	1.53666
143027	121065	99	46800	38739	91	2139	1849	24	3273	3301	31	6679	5452	46	10362	8984	57	198214	167193	94	1.53777
146980	120741	91	60786	48847	92	2165	1697	26	3145	2762	34	7141	5913	50	12662	9672	66	254432	199461	97	1.53777
104116	100194	81	45220	42008	80	1559	1702	17	3126	2548	32	5466	5092	41	8691	7767	56	175851	167038	85	1.53777
121561	116999	84	40260	38598	81	2778	2424	29	4237	3715	35	7122	6678	45	12064	11205	56	217033	195071	100	1.53777
163044	142427	94	85810	76165	90	2560	2318	27	5189	4480	36	9359	8675	53	14452	13344	68	304079	286900	93	1.53889
124204	115638	86	51632	47047	84	1951	1816	21	2870	3007	27	6133	5874	40	8636	8099	51	180584	172015	88	1.54001
145855	133066	89	55520	50642	87	2681	2498	27	4742	4061	36	9286	8146	51	13800	12649	65	306063	274991	93	1.54224
121417	115940	83	35212	33627	80	1996	1936	22	3302	2825	32	6558	6197	42	11501	10668	60	221661	204574	85	1.54335
113324	107007	84	32257	29673	82	2301	1782	27	3289	2769	34	7580	7158	46	11841	11354	54	226613	216092	83	1.54447
173729	142519	96	64720	53940	92	2379	2017	28	4147	3854	38	8599	7547	52	13543	10828	70	252741	217078	96	1.5467
175770	143215	97	67411	53896	93	2566	2276	28	4136	3557	37	9720	8257	54	15130	12220	67	304806	255562	97	1.54782
129752	124129	88	73032	69801	83	2091	1966	25	4364	4181	37	9109	8573	47	14373	13725	64	279210	267175	87	1.54782
65395	66121	75	26098	26156	66	901	903	0	1475	1483	18	2939	2821	30	4698	4396	41	91934	86368	84	1.54782
96352	94069	82	24826	23797	72	1550	1503	18	3028	2957	33	6598	6129	45	11429	11333	60	218814	209159	83	1.54893
99296	94993	86	42397	40097	80	1363	1286	14	2368	2710	27	5366	4929	41	9646	8963	52	190896	185271	83	1.5534
154779	126389	94	54894	44807	91	2413	2079	28	3883	3152	38	8387	7386	52	14427	11751	65	288614	244555	98	1.55451
168024	148389	91	82428	73362	90	2555	2290	26	4816	4409	36	9581	8823	53	13674	12565	65	277444	260938	94	1.55451
93654	89602	94	29531	28918	76	1485	1517	18	2873	2688	27	5278	4950	42	8925	9179	49	176174	167310	84	1.55563
243471	173087	111	93240	65757	108	2861	2273	31	5970	3676	50	11611	8585	65	17846	13431	75	376166	288074	116	1.55563
73618	61856	95	30572	25617	95	1112	859	0	2040	1547	20	3887	3139	33	6282	5430	44	134681	113120	95	1.55563
146006	122292	90	55238	47182	89	2196	1870	25	3126	2783	32	6530	5374	49	10613	9197	61	215059	180533	95	1.55675
149551	125989	94	51878	44513	88	2031	1842	25	3187	2922	32	7230	6166	48	10668	9448	57	211102	183604	92	1.55675
187286	152168	111	72830	58341	111	3331	2600	32	5321	4343	48	11896	9365	64	19163	16799	87	386066	329770	111	1.55675
113305	106096	88	24604	23205	75	1993	1967	21	3330	2667	34	6558	6466	41	10440	9832	56	193450	177863	87	1.55898
168835	144499	102	53353	44912	92	2392	1719	29	4563	3588	40	7907	6963	48	12446	11206	62	237277	210961	94	1.55898
165670	137315	108	59773	49528	108	2226	1816	25	4006	3381	35	8024	6510	51	12916	10267	64	254618	216566	108	1.55898
115442	114011	82	58701	57134	82	1999	2141	24	3731	4033	34	8359	8062	52	12720	12513	65	286131	272296	87	1.56009
164775	132335	109	54705	44505	93	2620	2222	25	4095	3480	36	8301	6733	56	12887	10741	58	231171	198094	98	1.56121
101021	96052	83	43337	41249	80	1906	2015	20	2982	2828	31	6691	6714	42	11453	10848	58	233003	222830	85	1.56233
126237	116921	87	57715	53346	86	1998	2224	21	3834	3809	33	7613	6999	45	12105	11359	59	250412	237959	91	1.56344
59479	57206	87	23383	22995	66	853	775	0	1334	1076	15	2824	2626	29	4571	4905	34	82692	83054	82	1.56344
95466	90757	80	33755	31630	79	1368	1253	15	2608	2393	26	4757	4547	38	7599	7780	46	135968	131946	85	1.56456
164245	146305	90	53280	46526	89	2737	2308	28	4457	3853	46	7972	7212	53	12399	11206	64	230715	210989	94	1.56456
133440	123695	84	71231	65467	85	1456	1333	18	3070	3019	32	6749	6280	43	11408	10384	57	205632	188600	89	1.56456
134008	115595	99	54677	46960	88	1714	1280	20	3872	3307	39	7819	6733	49	12323	10869	58	258211	227167	92	1.56456
101941	97051	82	38206	36674	80	1863	1568	20	3249	3304	32	7427	6967	46	11638	11161	60	231704	226141	87	1.56456
193909	163097	95	77333	64712	93	3277	3287	30	5217	4838	39	11497	10270	58	19917	16952	77	383830	340232	101	1.56456
95204	93903	81	33907	33879	77	2135	1793	23	2747	3030	30	6676	6310	45	10260	9243	58	195444	184289	85	1.56567
329272	248482	122	141993	108467	116	6197	4817	41	9809	7141	58	21017	16306	85	32350	23979	112	611164	470681	121	1.56567
95937	95137	81	30937	30078	78	1456	1414	17	2209	2579	24	5283	5315	38	8584	8476	48	179391	170664	87	1.57014
159727	122712	97	66919	52267	93	2535	2169	26	4010	2680	41	8657	6777	56	14126	10743	71	276911	225775	98	1.57125
136941	111846	92	49754	40774	89	2199	1759	24	4510	4205	37	8852	7413	55	13090	10829	60	267328	223217	95	1.57349
107099	101467	83	54612	51564	81	1988	1771	22	3041	2829	31	6210	6109	40	9091	8344	55	176584	169064	83	1.58018
109631	105365	86	36676	35223	80	1566	1437	19	2690	2237	30	5828	5368	41	9952	8889	53	200505	188713	84	1.58018
79822	77705	79	32365	31764	77	1073	1188	11	1777	1680	20	4619	4620	38	6818	6613	44	142039	134228	79	1.58241
100402	92796	87	31968	30772	80	1173	1326	13	2237	2130	27	5492	5282	45	9254	8899	57	177555	169443	83	1.58241
52594	52168	74	20006	19925	55	539	414	0	1686	1641	17	2546	2480	28	4170	3941	36	82850	80846	74	1.58241
116834	109284	85	50387	47889	82	1927	1846	22	4463	3970	37	8047	7332	48	12280	11420	61	243231	214110	90	1.58241
132967	120384	86	41568	37459	83	1933	1717	20	3607	3655	31	7671	7377	48	11192	11021	60	204362	191781	85	1.58464
223534	168426	103	120488	95832	103	3911	3241	35	6719	5335	52	14076	10724	73	23093	18121	83	429445	342729	104	1.58464
109132	104675	85	48387	46465	80	2093	2056	23	2922	2859	29	6686	6282	45	11961	11210	58	223773	210302	90	1.58799
135463	123937	91	65049	59001	87	2379	2148	24	3795	3624	34	7823	7334	48	12292	10818	66	246162	235569	92	1.58911
110365	105177	82	26451	25559	79	1496	1856	19	3047	2971	31	5809	5737	38	9944	9371	58	191251	185564	89	1.58911
105713	101251	82	38807	37423	79	1602	1497	18	2765	2487	26	5382	5138	39	9215	8876	53	188092	178648	87	1.59022
168151	143834	92	75775	64974	91	2685	2381	28	4714	4397	42	10256	8664	58	16744	14624	68	344737	310592	96	1.59134
114037	106342	89	33355	31326	80	1960	1825	23	3289	2916	33	6341	6068	45	9676	9644	55	196954	188671	87	1.59134
85303	84169	82	39943	39094	77	1087	1201	10	1744	1745	23	4807	4422	43	7402	7295	42	172953	164409	87	1.59246
200446	151768	100	73770	55402	98	3635	2966	33	4593	4198	41	11553	8345	63	18554	14537	81	377554	285185	104	1.59246
166613	140284	100	59699	50838	90	2906	2385	29	4016	3562	40	8637	6688	51	11961	10248	71	251195	212344	96	1.59246
139852	126756	88	42546	36678	88	2487	2379	27	3825	3400	35	8872	8035	51	14588	13116	72	288367	259368	93	1.59246
104652	99099	81	29133	28464	78	1323	1556	14	2608	2085	27	5939	5844	39	9712	9363	51	188674	179186	87	1.59357
101915	96236	85	34035	32797	79	1311	1321	15	2818	2715	27	5639	5955	40	10504	10076	57	204023	194407	85	1.59357
109697	102535	84	37014	33874	81	1560	1668	18	2927	2696	31	5723	5390	40	8397	8145	52	173827	165112	91	1.59357
209842	168541	98	77231	61242	96	2728	1931	30	4525	3906	39	9136	7810	56	13817	10577	72	282080	227091	101	1.5958
201499	163763	101	75186	61282	95	3262	2517	36	5042	4081	39	10710	8345	58	17177	14746	70	353092	295313	102	1.5958
168820	137802	96	63941	53748	93	2370	1913	25	4120	3445	40	8057	6765	52	12611	10696	66	256255	219341	101	1.60027
107161	100211	87	44245	41792	81	1600	1342	18	2852	2613	29	5674	5749	39	10491	10170	54	205400	194794	90	1.60027
211834	171331	99	83723	67244	98	3242	2581	33	6180	4890	51	11939	10380	59	17969	14874	75	340573	298220	104	1.60138
114471	108419	83	33612	30990	83	1993	1838	23	2720	2391	30	7247	6836	45	11103	9876	53	221646	208041	93	1.6025
84515	84015	81	32178	31640	77	1223	1213	12	1920	1813	23	4631	4406	37	6839	6861	45	142374	138498	85	1.6025
222183	167998	103	88954	66260	101	2918	2197	32	4471	3514	44	10368	8355	54	16357	12801	77	331468	253481	107	1.60473
92429	91157	82	24403	23973	71	1580	1605	16	1649	1815	22	4991	4629	41	7359	7348	46	162966	157821	87	1.60585
87801	83544	81	33562	32265	78	1587	1540	20	2294	1944	29	5008	4711	36	8110	7550	46	167634	162212	87	1.60585
124158	113409	100	47934	43960	84	1570	1285	18	2693	2906	29	5245	4878	42	9175	7817	49	169542	161074	91	1.60696
126088	102895	93	41827	33388	89	1724	1423	18	2880	2402	35	5686	4554	43	9170	7696	55	177776	141967	95	1.60808
243094	154118	111	125771	83853	107	4682	3026	43	7728	5604	59	15960	10579	76	25860	17672	103	506387	356410	114	1.60808
109723	103356	87	41673	39842	80	1773	1822	21	3048	2864	31	6387	5990	42	10704	10093	58	206333	196618	88	1.6092
94216	90854	82	26022	25415	70	1222	1159	12	2823	2205	31	5695	5429	41	8753	8640	48	186263	176890	86	1.6092
152457	131098	93	52599	44977	90	2163	1760	23	3647	3473	36	7464	6169	47	11605	10223	56	210190	182059	96	1.61031
124245	113816	86	59678	55273	84	2043	1969	21	3751	3202	34	6950	6469	45	10002	9579	54	212624	207888	90	1.61143
131942	106678	91	49171	38832	89	2573	1759	27	2616	2267	31	5961	4360	50	9321	7231	54	182642	148434	92	1.61143
124447	115679	86	58539	54461	85	2520	2503	26	4310	4161	35	8331	7804	54	13373	13056	68	242845	223857	88	1.61478
94943	90961	81	40273	38300	80	1361	1429	14	2440	2459	26	5540	5289	41	8949	8026	54	177320	174491	82	1.61478
206999	173750	103	94449	78820	94	3758	3114	32	6123	5151	44	12206	10462	61	20932	17558	86	434102	380925	98	1.61589
156562	133303	92	50970	42602	91	2142	1787	24	3681	3252	34	8225	7359	47	13021	10729	70	256255	226700	94	1.61589
83436	83802	78	33661	33339	77	2747	2860	27	8442	8375	44	9652	9369	49	5923	5542	42	268098	258087	82	1.61701
211563	180751	94	138702	121148	97	5113	4399	39	8421	7455	57	17623	15754	71	26239	22589	87	510178	448183	99	1.61701
109475	105931	82	43938	42754	79	1909	1716	22	2962	2510	34	5728	5892	39	9182	9140	48	183915	178035	81	1.61701
176229	148395	107	67451	57621	93	2849	2610	29	4484	3720	43	8203	7484	51	13470	11649	57	252956	233199	93	1.61812
115046	106278	84	46285	40940	82	1601	1422	17	2774	2732	33	6483	6136	46	10704	9506	55	218209	200609	87	1.61924
117388	108821	85	44142	39390	84	1981	1664	24	3316	2869	34	7524	6977	48	11797	10838	63	234496	213357	86	1.61924
39683	41685	66	16702	16883	48	447	474	0	899	1062	5	1530	1833	18	2827	2479	32	55030	53100	73	1.61924
82410	77926	85	28129	27447	77	1115	1109	8	1844	1537	27	3889	3830	34	5800	5916	40	124122	118994	82	1.61924
184858	141373	101	58149	45218	95	2559	1998	28	3457	3298	35	8271	6588	55	12704	10075	65	275464	222481	102	1.62035
207523	166089	100	70467	54969	100	3421	2614	33	5755	4266	48	12724	10610	63	20992	17264	90	418623	357841	106	1.62035
58213	57888	75	19332	19091	55	1051	990	0	1373	1365	16	2703	2741	30	4762	4632	38	91725	90194	78	1.62259
123596	112154	94	56791	50637	86	2002	1824	20	4287	3745	37	7810	7454	47	12016	10370	58	237600	218915	91	1.62259
147119	134732	88	37381	33178	84	1833	1629	22	3788	3462	35	7557	6958	45	10899	10288	63	208878	195259	92	1.6237
168524	92215	105	58519	30599	104	2663	1310	36	3466	1693	46	8487	4619	63	13446	7225	79	263974	151691	112	1.6237
108105	102557	92	24734	24011	67	1673	1762	17	2334	2075	26	5949	5464	42	9285	8791	51	175982	170448	89	1.6237
137623	128457	87	56544	52931	84	2449	2038	29	4594	3853	40	10057	9243	56	15384	14107	72	303347	275314	102	1.6237
188427	151011	99	61936	49296	94	3011	2653	31	4569	3828	47	9983	8636	57	15054	12694	74	283177	232582	99	1.62482
158745	132485	97	51413	43616	91	2229	1780	26	4211	3752	38	7715	6743	48	11457	10183	55	208114	184201	99	1.62705
138660	114460	96	52748	42601	90	2282	1846	26	3306	2803	35	8569	6846	55	12924	10701	72	282764	231768	103	1.62928
81971	80920	78	30286	29886	77	1454	1539	15	1773	1860	21	4023	3934	35	5222	5145	40	109284	103706	84	1.63151
153787	127036	92	60036	49631	91	2784	2120	27	4063	3302	41	8229	6701	51	13751	11875	63	260913	224494	99	1.63263
97612	93128	82	30285	29344	79	1503	1473	17	2507	2435	27	5631	5493	38	8823	8063	49	176301	163452	89	1.63486
107146	98495	82	39206	35110	82	1675	1468	17	2507	2396	29	6191	5652	44	11064	9981	57	197115	180277	91	1.63486
129450	117919	101	49891	44867	84	2270	2039	24	3549	3117	34	8279	7640	48	13642	12608	62	254704	238995	96	1.63821
83105	80311	81	21647	20959	60	1634	1562	19	1816	2204	19	4762	4677	36	8175	7793	53	149666	140485	85	1.63933
126378	115512	87	46417	41506	85	2302	2044	26	3405	3257	32	7384	6864	46	12110	10997	62	253367	238463	96	1.63933
71161	70190	78	23603	22938	68	848	994	0	1581	1726	18	3532	3588	32	5893	6045	44	107357	104913	83	1.63933
143830	132060	95	48017	43375	86	2828	2460	28	3630	3792	35	8252	7637	49	12648	11583	64	253202	232911	94	1.63933
88161	86215	83	32192	31480	77	1111	1249	12	2085	2105	23	4705	4336	37	7538	6888	49	153505	154067	87	1.64044
173047	131820	98	61691	45233	95	2684	1848	33	4929	3727	48	9713	7354	62	14558	10519	67	320277	246018	104	1.64044
129210	113084	88	43815	38914	85	1668	1236	21	2777	2825	31	5899	5545	41	10130	8508	59	172139	150812	98	1.64044
82060	79750	81	33079	32164	78	1237	1205	12	2032	1630	17	4196	4380	33	6942	7044	45	137035	129349	89	1.64379
145406	130725	92	65702	60036	89	2502	2212	27	3945	3988	34	8313	7726	49	15350	14091	71	296854	282226	96	1.64714
85824	86743	78	41400	40817	77	1474	1524	15	2485	2625	26	5066	4853	38	8053	7215	53	165714	160625	83	1.64714
186414	149668	98	50033	39519	94	2056	1604	26	4319	3150	41	8586	6771	52	14441	11566	69	295105	239902	100	1.64714
131709	122641	85	52755	47431	85	1461	1438	14	3620	3447	34	6510	5984	42	10965	9849	55	220024	209896	90	1.64714
79660	77330	79	26632	25923	77	1215	1063	6	1932	1807	18	4342	4049	36	6733	6279	47	135500	131401	85	1.64937
160251	142999	90	53814	47668	87	2448	2133	27	3682	3177	36	7711	7229	47	11445	10127	54	232194	203031	92	1.65049
63344	61497	78	26776	26106	75	804	827	0	1177	1250	11	2603	2444	27	3707	3408	35	75191	72475	79	1.6516
240785	192462	101	130866	106917	100	4406	3371	38	7196	5679	50	14903	11594	68	21424	17746	89	443660	356392	106	1.6516
123435	114375	101	39181	34432	88	3230	3183	28	7205	6586	47	11582	10807	63	12526	11138	63	264435	244828	101	1.6516
128994	122499	84	49593	45950	82	2540	2373	27	3988	4069	34	9048	8347	52	15174	14023	71	292817	276734	86	1.6516
169041	145839	94	69084	60405	91	2745	2533	26	4151	3965	38	9867	8004	58	15979	13736	72	309120	264125	95	1.6516
93634	91829	81	28376	27459	77	1362	1210	15	2177	2379	26	4921	4695	39	8904	8481	53	168678	158101	85	1.65607
94264	89520	80	29903	28873	77	1379	1459	17	2171	2149	25	5643	5428	41	8748	8700	47	173978	164743	87	1.65607
144713	123231	94	46124	38564	89	1907	1665	22	3117	2690	33	7252	6259	48	10610	8882	66	218302	190841	101	1.6583
118717	116363	82	27249	26597	74	2288	2020	24	2645	2839	26	6529	6357	43	10234	9804	51	205197	195464	87	1.6583
91098	88781	83	34669	33643	78	1421	1595	16	1703	1830	20	4866	4978	37	8235	8097	48	186805	181367	90	1.65941
123615	115946	87	63805	60863	83	2538	2352	26	4308	4260	36	8351	8178	49	13222	13163	59	271570	257482	94	1.66053
145259	131493	90	45288	40862	86	2538	2159	29	4126	3708	39	7449	6770	46	11216	10987	55	218181	206180	95	1.66164
362386	224876	149	141426	86967	145	5896	3624	47	11244	6746	63	20317	12574	87	31449	19844	120	599521	374764	155	1.66164
208633	169037	108	67718	55678	96	2899	2628	29	5724	4948	43	11541	9612	57	18074	14811	73	353519	315428	104	1.66276
84120	84165	76	21614	21578	57	1114	1099	8	2571	2434	25	4994	4699	38	7902	7509	43	158061	154933	87	1.66276
202633	163431	102	62216	49210	98	3400	3062	32	5636	4266	45	11078	9178	60	17058	13555	71	312980	267856	106	1.66388
107293	97094	85	34970	30956	81	2266	1984	25	2975	2762	30	6177	5336	43	10878	10151	55	230708	212112	92	1.66722
159148	127415	92	63760	49778	93	2091	1633	25	4114	2881	41	8996	7160	55	14876	12306	66	297254	246166	101	1.66722
165847	138758	92	74344	64004	92	2591	2129	28	4244	3460	40	9676	8681	53	15253	12734	65	289354	255340	99	1.66722
51658	51562	76	16863	16889	51	469	442	0	1384	1080	6	2373	2444	26	3587	3607	31	67823	66447	79	1.66834
104749	101037	92	25031	24718	70	1660	1621	21	2999	2622	33	6190	5907	43	9006	8376	53	190623	180845	89	1.66834
99777	94916	93	48931	47834	80	1734	1805	18	2772	2514	30	6043	5562	41	10557	9987	56	181512	172763	90	1.66946
136930	120615	89	54298	47578	88	2112	1890	23	3547	3088	33	8343	7259	50	14118	12607	61	279102	248930	96	1.66946
263135	196625	113	90429	64776	112	4187	3164	36	7338	5106	53	14342	11190	68	22997	18075	93	437055	356705	118	1.67057
184806	154769	94	62189	51879	92	2746	2287	29	4842	4106	41	10972	9019	60	17251	14242	70	363911	309211	103	1.67057
91153	90559	81	29295	29212	70	1403	1394	16	2431	2677	24	5015	4985	39	7480	7260	49	146813	139566	85	1.67057
81063	81457	78	31464	31064	76	1820	1689	22	1953	1900	23	4696	4734	37	7312	7078	49	143923	138451	85	1.67057
185994	142776	98	63470	48353	96	2886	2286	30	4484	3498	40	8895	7160	54	13659	10305	67	276621	221923	101	1.67057
102844	98943	83	32506	31248	80	1290	1308	13	2514	2249	25	6084	6122	40	10904	10422	61	190983	182029	89	1.6728
162339	135365	108	61566	51219	91	2304	1773	28	3370	2799	34	7576	6510	51	11329	9497	57	240767	204728	99	1.67392
185236	148478	101	76034	61235	96	2956	2525	29	5007	3941	41	11147	9010	58	17957	14373	83	359007	291248	105	1.67392
164934	133240	93	65430	53718	93	2369	1744	29	4095	3601	38	7996	6663	49	13488	10303	65	247604	207359	99	1.67392
224823	193484	105	103426	90349	103	5169	4319	37	8140	7236	48	16901	14941	70	26720	24645	89	499604	434407	113	1.67727
112663	107497	83	47398	43765	83	1665	1703	19	3374	3101	32	7812	7538	48	12350	11368	61	243211	225157	90	1.6795
112114	105834	89	47763	44840	82	1268	1124	11	2475	2307	26	5273	4988	40	9017	8539	51	173384	165506	87	1.68062
91277	87407	82	33597	32154	78	1612	1426	19	2584	2345	29	4761	4530	39	8022	8760	46	155456	148429	86	1.68285
115241	111730	98	31554	30672	79	2097	1700	24	3814	2823	41	7310	7038	45	10324	9083	54	207582	194033	86	1.68285
209789	175125	104	90588	74405	100	3278	2909	30	5223	4512	42	11280	9423	58	17907	15226	79	350384	313116	104	1.68396
61418	61817	75	31121	30952	74	863	969	0	838	1081	8	2596	2264	29	4633	4346	38	82275	80839	77	1.6862
156938	131406	96	57141	48040	92	2869	2118	30	3356	3279	36	8392	7048	53	12305	11003	59	231648	203428	93	1.68731
173595	140227	97	66025	53425	94	2567	2041	29	4398	3456	42	8446	6892	58	13231	11182	66	254590	206135	100	1.68954
206086	165887	103	80688	65722	96	3689	3033	35	5510	4068	45	12065	10582	56	21849	18082	94	419258	358783	101	1.68954
149130	135726	88	70709	63797	87	2469	2165	26	4470	3698	40	9613	8891	54	15631	14259	69	309599	285749	104	1.68954
165597	146746	98	88509	79118	89	3425	3154	31	4814	4455	40	10154	9083	50	16144	14857	68	322613	289748	95	1.69289
78547	75841	80	42512	41420	78	1409	1471	15	2182	2239	21	5428	5024	41	7954	8043	48	194231	185939	85	1.69289
247059	203227	127	125169	104453	112	4924	4091	37	8390	6514	52	16640	13881	69	25711	20585	93	494910	383911	120	1.69401
281769	234041	115	120528	101980	114	5923	5103	39	9481	7883	59	19211	16618	74	30039	25548	113	613888	516349	121	1.69512
62369	62963	76	19891	19879	52	1045	862	0	1736	1452	18	2942	2606	30	4308	4022	37	75845	75323	79	1.69512
100068	94360	85	39455	37538	80	1766	1714	19	2440	2301	25	4909	4398	37	7932	7773	44	152267	145441	90	1.69624
166570	134381	96	61121	50298	93	2243	1637	26	4321	3006	47	7781	6301	51	11481	9806	56	233553	197818	99	1.69736
154213	121871	100	61962	47728	94	2451	1848	29	4170	3448	41	8389	6585	54	14082	10707	76	270734	204586	109	1.69736
100918	95448	88	23575	22705	66	1628	1504	15	2498	2674	26	4960	4675	37	7814	7008	52	142057	134629	90	1.69959
210255	162489	105	86968	65235	100	3621	2790	34	5263	4447	43	12683	9906	65	19845	16294	82	374978	304928	105	1.70182
176216	158949	94	74968	68772	90	3247	2986	31	5580	5075	42	11959	10619	70	18301	16877	68	356835	336160	98	1.70293
204073	171234	98	81646	68338	96	3614	3096	33	5652	5201	43	11270	10127	55	17320	15241	77	328575	297181	99	1.70293
235729	191487	105	108106	91136	100	4656	4080	38	7584	6324	53	14054	11818	67	21128	17324	77	416913	346914	109	1.70405
105944	103581	80	49577	46861	81	2127	1808	25	3163	3024	33	7037	6596	45	11739	11984	54	230786	219364	91	1.70405
95782	92922	83	20391	20210	57	1767	1819	19	2776	2869	27	6257	6331	43	9403	9593	52	176872	171583	86	1.70517
147718	128310	92	51707	44964	87	2169	2033	24	3701	3177	35	7045	6549	44	10590	9105	55	192803	176031	93	1.70517
192552	154327	98	79214	64300	95	3304	2593	32	5439	4680	42	10797	9468	58	17664	13544	78	346935	288364	102	1.7074
141610	122373	90	62152	53743	88	2386	2053	26	3696	3363	33	7136	6267	46	11190	9877	54	222148	204205	91	1.70963
165175	143900	89	54580	47046	88	2729	2705	29	4451	3686	39	9467	8195	54	13970	13074	68	261777	236205	94	1.70963
224196	179084	104	98250	79248	102	3490	2658	35	6089	4793	45	12690	10949	62	21269	17168	79	404141	350912	109	1.71186
147511	135302	101	55756	51094	87	3117	2906	29	5422	4353	42	11576	10397	60	19428	17491	79	355703	314190	103	1.71186
140095	118126	93	46488	39226	88	1837	1329	21	2936	2839	29	6186	5264	44	10502	9183	56	196122	177469	92	1.71744
58581	57120	79	19387	19017	55	757	741	0	1033	1141	9	3033	3025	31	4295	4157	38	85728	79390	79	1.71856
227530	179464	111	88614	68621	102	3322	2735	33	5973	5302	45	12835	10172	65	18732	14561	89	369172	314538	104	1.71856
100848	94515	81	38011	36204	80	1650	1374	18	2395	2197	26	5477	5186	40	9097	8808	49	189652	175380	84	1.72191
41079	40595	71	17662	17321	53	457	441	0	1666	1423	14	2184	1950	25	3324	3503	29	68815	65832	76	1.72414
81142	79421	81	30125	29616	77	1209	1116	9	1342	1474	21	4282	4113	36	6973	6434	46	147098	138871	82	1.72414
120213	111109	95	34959	32880	82	2306	1981	25	3791	3617	30	7315	6938	48	12061	11615	55	234227	226792	88	1.72525
47598	47219	73	20837	20506	60	420	630	0	1214	1130	12	2157	2028	26	3993	3807	35	73864	71660	74	1.72525
261693	208230	105	81999	66304	100	5505	4440	39	9664	8164	58	19827	17020	80	28068	24148	98	531073	445663	106	1.72525
84326	82457	80	25342	24912	69	1039	1049	5	1532	1663	16	3134	3009	30	5493	4963	43	105627	103917	77	1.72637
108023	102936	82	30818	29720	79	1650	1416	21	3205	2932	29	6456	6039	47	9027	8927	48	190891	182764	98	1.72637
158364	133302	100	69600	60027	90	2831	2758	28	3774	2883	39	9105	8394	51	14787	13054	62	298206	273178	96	1.72749
246399	189140	128	143607	118338	114	9124	7449	46	14183	11820	58	27689	23184	104	43580	36767	115	871067	723553	120	1.7286
111707	105263	83	43444	39668	82	1492	1263	14	3222	2960	31	6252	5756	43	9588	9192	51	197543	185808	87	1.7286
86447	83717	80	33837	33443	78	989	1112	8	2055	1924	21	4358	4238	35	6827	7083	42	152132	146148	84	1.7286
101727	96736	89	36925	34415	81	1589	1568	18	2073	2033	26	5250	4867	41	8515	8810	45	172439	161880	86	1.72972
92911	85942	97	37472	35987	79	1243	1329	14	2421	2656	25	4961	4879	41	7519	6987	53	159526	153705	82	1.73083
164520	137050	101	52281	42845	91	2317	2048	28	4478	3345	42	8641	7424	55	14108	11923	68	269154	232926	96	1.73083
66975	60457	93	19892	17641	93	1033	1065	5	926	1179	9	3050	2693	29	4489	4007	34	92816	81335	93	1.73083
111219	106519	92	41246	39074	81	1573	1436	17	2945	2693	30	5973	5749	42	9537	8667	57	196299	191142	89	1.73195
63564	61742	79	17166	16483	53	1148	1081	7	1410	1778	21	3383	3341	31	5559	5719	41	100310	99500	92	1.73195
284724	216129	118	138603	108534	116	7261	5926	44	11494	8781	64	25130	19087	93	37029	28229	112	704162	513300	124	1.73307
144635	119502	95	52443	41730	91	2334	1794	27	3590	3234	34	7962	6372	50	13061	10317	66	256137	207081	107	1.73307
147055	114880	95	50831	38000	91	2204	1566	25	3629	2830	39	7407	5548	49	11102	8670	60	245299	187998	96	1.73418
108007	100703	83	33520	30401	82	1263	1344	13	2606	2421	35	6834	6600	48	9408	8985	56	185587	177366	86	1.7353
156395	135764	95	52338	45596	89	2118	1831	25	4216	3657	38	8866	8230	49	15520	14142	67	293044	269246	99	1.7353
144851	131891	88	55521	50288	86	2767	2413	28	4116	3749	36	7742	7212	44	13245	12798	58	268333	254094	91	1.7353
124274	111189	87	36095	31250	88	1614	1283	14	3755	3323	32	7042	6298	44	11079	10812	57	215322	200083	91	1.73865
200524	174788	94	60562	51706	93	4067	3544	34	6132	5528	47	12403	11288	67	20121	17845	77	411205	370104	98	1.73976
148476	120740	94	56388	47090	92	2375	1638	29	3595	3068	37	7483	6089	49	12448	10452	66	254513	209604	99	1.74534
153309	131707	97	56512	48769	92	3007	2750	27	4708	3453	43	10206	9186	56	14520	13424	69	305253	275064	98	1.74534
193183	156864	96	73154	59039	95	3172	2611	33	4773	3774	43	9729	8099	57	15207	12643	68	294965	249282	99	1.74534
232929	184422	101	123836	102273	97	5305	4180	40	10242	8601	66	20097	16674	83	34811	28817	97	682927	582968	104	1.74534
177882	152496	92	87518	73868	92	3090	2603	31	4824	3898	39	9694	8092	54	15742	14409	71	300093	269667	96	1.74646
248585	187362	113	88397	66566	110	3938	2900	38	6504	5021	46	13862	10732	66	19456	15523	71	383674	310420	114	1.74646
168557	135587	108	64124	51899	93	2193	1668	24	3237	2776	34	8247	7514	48	12690	10676	61	241102	213153	99	1.74646
72628	68797	82	28330	27180	77	1158	1286	12	1272	1538	16	2989	3043	30	4716	4420	39	96967	93542	79	1.74757
203750	162844	100	69125	55702	97	3385	2880	33	5431	5046	46	10869	9248	57	15887	12964	75	303795	256492	101	1.7498
69840	67667	78	24306	23585	70	1170	908	0	1606	1571	20	3470	3080	33	5004	5031	38	108831	105734	78	1.75204
96024	92073	81	39513	37932	79	1446	1341	14	2141	2250	27	5417	5215	41	9025	8527	55	179073	167996	81	1.75427
86696	82660	86	26750	26040	77	1444	1299	15	2480	2216	29	4954	4590	39	7886	7578	48	160718	157751	81	1.75538
182562	157482	93	105259	91123	92	3398	2913	31	6710	5965	44	12039	10840	59	18571	16175	73	365066	337229	89	1.7565
267333	203733	110	138842	111512	108	7536	5627	48	12598	9809	67	25844	20882	99	38057	30376	101	693667	558443	104	1.7565
170530	145550	92	55716	45856	91	2740	2225	29	4717	3837	39	9500	7846	53	14742	11978	71	303171	266694	92	1.7565
176892	140865	97	53846	41350	94	2449	1929	29	3901	3330	36	8193	6919	52	13559	11229	65	256962	209940	92	1.75762
206565	155135	121	67069	49744	121	3358	2481	29	5257	4114	44	12468	9572	62	18974	14229	85	384438	290534	121	1.75762
113017	99097	91	41127	36440	85	1778	1393	21	2866	2602	29	5796	5371	42	7656	7450	48	168572	157496	83	1.75762
161071	128876	95	68311	55778	91	2454	1749	29	4297	3653	38	8964	7639	58	14552	11639	84	289437	240735	93	1.75762
141962	120426	90	39794	33758	86	2196	1581	24	3095	2653	34	7546	6914	48	11962	10447	69	229338	208362	90	1.75873
191160	156984	102	71399	57912	95	2493	2109	27	4450	3240	41	9397	7636	56	14459	12237	73	276536	240531	94	1.75985
151005	138163	88	74570	69860	85	2313	2236	24	4737	4309	35	9448	8998	54	15825	14428	65	298813	286789	89	1.75985
213740	162506	104	78518	59077	98	3480	2647	34	5125	3984	44	10635	8374	60	16317	12315	85	305440	243933	100	1.76208
90448	88490	79	41386	40091	79	1266	1398	16	2727	2331	27	5014	4655	40	7915	7468	48	153633	142026	83	1.76208
97454	93106	81	35146	34314	78	1472	1433	16	2495	2276	28	5444	5347	39	9677	9336	55	185791	177966	84	1.7632
162472	140621	92	62819	55598	90	2189	1972	23	4248	3558	41	8257	7361	55	13374	11788	60	255695	234675	93	1.76654
52728	49750	79	22192	20957	69	564	555	0	604	563	0	2170	2468	22	4058	3667	36	71845	71615	74	1.76878
191706	162809	93	94265	79910	94	3471	2920	34	6175	5265	51	12716	11333	69	19390	16582	83	376127	335870	96	1.77324
82233	82462	77	21801	22030	56	1207	1249	12	1641	1829	23	3735	3885	33	6529	6407	41	137274	132115	83	1.77324
164809	138392	93	72358	59692	91	2399	2065	28	3836	3576	37	8852	7561	51	15115	11760	68	307295	266204	94	1.77436
133697	122881	87	60214	54620	85	1949	1547	24	3822	3274	35	7322	6943	46	11550	10474	57	219987	211075	89	1.77436
62278	61129	78	21817	21861	58	837	771	0	1212	1307	12	2812	2709	29	4326	4042	36	80645	77837	80	1.77547
140741	121425	91	55875	47977	89	1960	1643	22	3448	3191	33	7486	6256	47	10705	9180	55	207144	183002	93	1.77547
178025	146145	99	62936	52166	93	2755	2133	29	4110	3624	42	8063	7086	50	13365	10463	78	237238	214696	96	1.77659
190657	152350	102	50317	39784	96	2900	2038	30	4598	4118	42	9908	8507	57	14013	11462	66	281167	244491	101	1.78105
133688	119826	90	63049	57646	85	2239	2067	23	3794	3525	37	8898	8128	49	13860	12326	65	270091	249852	92	1.78328
97572	94936	80	42696	41179	80	1399	1235	11	2285	1873	27	5230	5358	38	7850	7262	55	158771	150865	86	1.78328
209741	170443	102	64797	51439	99	2741	2315	26	4879	4249	39	10647	9088	56	16155	13727	76	321904	277147	101	1.7844
197138	170140	97	74715	65354	92	3337	3046	31	5493	4756	44	12995	11129	65	20926	18010	84	404218	355009	102	1.78552
104556	99298	85	43434	41625	81	1723	1670	19	2411	2323	27	6186	5690	47	9965	9082	54	183660	177001	85	1.78552
99119	95674	82	27116	25761	67	1673	1470	19	2704	2761	28	6388	6160	44	10698	10342	54	215743	210239	84	1.78552
131999	113735	89	50292	43047	89	2203	1749	22	3880	3071	35	6721	5760	45	10276	8934	59	222542	187875	93	1.78663
100771	94589	82	48767	45482	81	1301	1197	11	2761	2653	27	5358	4922	43	8466	8016	50	180445	170907	84	1.78663
130110	122979	87	46915	44386	84	2959	2563	29	3987	3727	35	9257	8705	50	15909	14305	69	312652	295141	90	1.78663
133960	125469	88	57774	54138	84	1844	1817	22	3328	3144	34	5952	5365	44	11231	10075	56	204400	188587	86	1.78663
156866	138660	102	66769	57679	91	1749	1561	18	3162	2932	31	6643	5878	44	11113	10006	54	219744	198656	91	1.78775
86956	84298	82	20134	19698	60	1213	1009	4	1862	1992	25	4058	3987	36	7783	7537	48	151595	143072	81	1.78998
196742	156478	104	71539	56141	97	2748	2301	30	5007	4310	43	10851	9041	58	15479	12848	64	312114	268571	97	1.79109
49266	48003	66	19259	19148	54	456	653	0	1033	1077	11	2042	2281	23	3302	2822	33	70133	68462	74	1.79109
209237	176579	96	98482	82301	97	3724	2993	35	6801	5426	49	13395	11462	66	21236	17260	80	390221	350043	97	1.79333
164122	129890	96	58250	44952	94	2498	2075	27	4066	3567	39	9173	7430	56	15283	12102	71	297265	243168	95	1.79333
167365	131027	96	68035	53537	94	2254	1953	26	4720	3681	43	8500	6806	52	13460	10047	70	272545	220981	96	1.79444
87329	85414	80	20948	20501	59	1031	979	0	2020	1756	20	4726	4518	39	7429	7107	45	146009	139158	79	1.79556
135849	117545	91	52979	44935	89	1647	1444	20	3112	2757	32	6925	6264	47	10794	9446	63	219677	199315	90	1.79556
190528	157042	98	63952	52269	93	3144	2735	31	4909	3752	45	10850	8556	61	17589	15069	75	354822	308341	97	1.79667
152361	118008	109	59769	45709	94	2089	1422	26	3200	2702	34	8043	6291	52	11961	9434	64	237698	184552	98	1.80114
102041	96109	90	33878	32475	80	1221	1318	12	2383	2376	26	4855	4579	38	7389	6952	43	141238	139467	86	1.80225
97568	93409	97	24402	23978	72	1406	1300	15	2551	2119	25	5654	5459	41	9618	10025	47	182616	173407	87	1.80337
216301	158000	109	79812	58857	104	3223	2454	32	4879	3758	43	9990	7337	64	14195	9823	68	287273	219050	108	1.80337
88491	85574	81	36091	34272	79	1291	1127	10	1970	1863	30	4467	4210	37	7887	7465	48	154072	145041	83	1.80337
94515	91463	82	29376	28167	79	1571	1544	17	2497	2234	30	4992	4903	39	8068	7439	49	163494	154764	88	1.80449
302135	217626	135	126646	92786	116	5401	3764	44	8569	5818	54	18854	12908	79	26439	18315	110	512043	364528	121	1.80449
181633	150256	94	81075	70022	94	3954	3233	34	6373	5441	44	12210	10485	64	19256	16345	79	373941	312434	99	1.80672
93883	89312	80	45348	43860	79	1437	1346	14	3209	2637	32	5827	5427	40	9826	9705	53	191894	182165	84	1.81118
131116	118623	88	58261	52388	87	2029	1979	21	2923	2993	30	7264	6971	44	11311	10229	54	235615	223053	95	1.8123
165095	149466	106	76437	70553	90	3476	2911	32	5165	4737	38	10354	9189	58	15599	13918	68	301160	252586	106	1.8123
149432	127558	106	57654	46972	92	3060	2094	32	3765	3256	36	9033	7273	58	13857	11459	71	261109	224819	106	1.8123
118309	111408	94	34434	33029	80	2369	2427	24	2843	2843	30	7583	7424	48	13619	12829	59	238923	223432	89	1.81341
256082	208472	107	124180	101739	102	4839	3902	39	9409	7004	54	19134	15983	78	27161	22515	98	525775	438942	108	1.81565
88314	85729	80	23482	22942	68	1293	1221	12	2124	2084	25	4986	4674	38	6654	6194	46	135854	128132	82	1.81565
178603	158260	92	75681	67812	92	3840	3151	34	5714	5373	40	12236	11557	60	18581	17156	74	364085	326709	98	1.81565
149498	129002	92	64518	54609	88	2398	2073	28	4636	4115	36	8575	7471	51	14686	12490	70	290369	259657	99	1.81565
116563	112656	82	41965	40525	80	2154	1885	25	3459	2847	35	6795	6309	45	11787	11441	61	233945	221746	87	1.81676
272096	210797	106	120184	89511	106	4600	3737	37	7979	5481	52	15168	11790	70	23304	17632	98	435632	332341	110	1.81676
107736	101715	98	27119	25617	73	2147	2190	23	2948	2834	29	6663	6048	47	9885	9698	53	205021	192380	88	1.81676
96100	91515	81	23684	23102	73	1886	1853	20	3204	3380	29	6345	5944	48	10791	10042	66	216392	208505	88	1.81788
111768	104679	88	41346	37914	81	1387	1383	18	2218	2503	26	5233	4993	39	9499	8550	54	186212	175787	89	1.82011
215008	168720	101	186550	147008	99	6194	4597	42	11756	9296	68	23436	19385	90	38036	30036	96	744425	630949	101	1.82123
98720	95141	82	30405	28401	80	1590	1335	19	3104	2492	29	6040	5776	42	10778	10153	52	208903	202884	83	1.82346
114522	107587	99	48740	45573	84	2419	2130	26	4794	3842	39	7948	6991	54	13871	12481	67	287247	265881	99	1.82346
164083	143957	91	66600	57381	89	2305	2183	27	3625	3242	35	8709	7713	56	14722	12531	65	268004	232317	93	1.82346
168657	151155	97	82488	73751	93	3507	3158	32	4880	4359	40	11234	10334	57	17092	14976	75	308200	273950	96	1.82457
88853	86230	79	36245	34985	78	1444	1488	17	2221	2222	27	4761	4277	41	8205	7524	46	151998	141558	81	1.82457
92318	86064	83	39249	37540	79	1102	1022	4	1922	2278	22	4484	4544	37	7299	6926	47	151620	148037	80	1.82569
184170	155091	99	82084	71159	93	3792	3356	33	4916	4436	38	11445	9895	57	16392	14443	75	320482	266219	95	1.82569
158073	140151	90	54827	47882	89	2546	2311	26	4157	4548	35	9247	8490	53	17283	15803	77	315267	293608	90	1.82569
143029	129650	90	55476	47634	88	2650	2319	28	4157	4272	34	8945	8452	51	15941	14837	65	270789	255389	90	1.82792
153619	134582	91	57351	50594	88	2201	2017	24	4010	3937	34	8682	8087	46	15137	14172	63	280387	260059	96	1.83238
276929	202376	119	126574	95758	114	4867	3631	42	8796	6593	55	18451	13809	76	26995	19034	112	559819	417171	126	1.8335
99994	98546	81	20622	20482	51	1636	1652	21	2287	2578	27	6690	6020	46	10491	10268	53	206592	201068	86	1.8335
141703	116865	102	50180	40240	93	2636	1939	30	4510	3484	39	9038	7615	57	14599	11679	72	282092	229058	100	1.83462
76079	74479	93	28289	27764	75	935	1006	2	1984	1836	20	3357	3421	32	5950	5304	43	118914	115614	85	1.83462
176811	155319	96	80835	71867	92	3315	3000	31	4709	4335	38	11389	9531	58	16824	14320	76	321850	282820	99	1.83685
98447	97052	79	45772	43315	79	1399	1196	11	1807	2174	22	4535	4477	35	6586	6110	44	155854	143378	87	1.83796
187800	145207	104	74304	56533	97	2904	2152	33	5334	4026	44	11768	9315	65	18476	14724	76	370707	292662	103	1.83796
162502	143550	90	68033	58153	89	2264	2176	25	4662	4186	38	8971	7688	53	12337	10790	64	259196	233152	99	1.83908
212178	185615	97	87419	77700	94	3913	3411	34	6799	6916	42	15546	13896	70	24930	22523	92	485400	449493	103	1.8402
127276	120298	93	41433	38787	84	2640	2209	29	4349	4792	34	8559	8125	47	14931	14039	74	282048	268671	93	1.8402
119886	112067	86	38181	34854	85	1335	1316	15	2895	2668	32	4863	4350	40	9197	8260	55	161933	149472	89	1.8402
199788	165571	104	52928	43539	94	2523	2008	28	3757	3516	34	9679	8384	56	13648	11940	69	305018	267520	101	1.84354
87611	84690	86	29756	28825	77	1183	1351	14	1844	1687	22	3564	3101	35	6174	5803	49	131857	123517	86	1.84466
118330	106211	99	58142	52875	86	1915	1595	23	3294	3268	31	6679	6009	44	11318	9967	65	217343	210328	93	1.84578
107859	100018	91	43153	40679	82	1550	1459	18	3161	2970	31	5347	5193	39	9473	8496	55	181354	171769	91	1.84801
144992	134625	86	64822	60771	86	2586	2429	27	3950	3755	40	8939	7911	53	14460	13204	65	292081	253743	96	1.84801
74259	71992	77	12591	12461	45	1165	1194	11	1574	1721	17	3326	3392	32	5017	4802	37	97968	92379	85	1.84912
217358	169044	102	82414	62931	100	3393	2571	32	5168	4479	43	9814	7897	58	14197	11212	64	267422	216431	105	1.84912
130327	111995	87	52938	44667	87	1401	1221	13	3234	2246	32	6453	5727	45	9475	7777	57	212305	180891	95	1.84912
216906	147908	104	102874	73050	106	3512	2323	36	5713	3717	54	11520	8241	68	18135	11844	86	388912	256241	121	1.84912
106219	105142	80	28312	28112	62	2032	1956	24	2742	2641	31	7116	7000	45	12252	11715	57	223714	217331	88	1.84912
97998	96398	80	33368	32809	78	1555	1744	18	2709	2744	28	5421	5404	36	9686	8997	56	183090	173237	85	1.84912
110094	108373	81	46699	45568	79	1591	1689	19	3213	3186	31	7200	7053	44	9653	9022	50	214869	205011	87	1.85024
73825	74115	77	31853	30665	76	1333	1347	13	1554	1371	16	3282	3212	31	5490	5193	41	103263	97920	83	1.8547
123518	107726	91	37306	32680	87	1594	1283	19	3351	2434	35	6345	5386	48	10963	9325	58	202051	178481	91	1.85694
130419	123319	96	66702	63205	83	2563	2575	25	4727	4341	39	9258	9237	48	15453	14849	68	304064	285122	90	1.85694
82780	78652	81	18461	18018	53	1302	1276	15	1941	1644	18	3501	3569	31	5456	5462	40	105694	98583	80	1.85805
93466	91657	80	22189	21290	59	1781	1645	18	3116	2676	32	5199	5146	40	8932	8521	49	160743	154457	82	1.86028
38459	39160	59	16900	16779	51	513	588	0	849	670	0	1330	1804	17	2811	3010	28	50976	49567	70	1.86028
198679	167941	113	96185	83695	95	3095	2637	30	5147	4615	39	10878	9683	59	16775	14643	71	333071	294480	99	1.86475
309081	207758	127	127351	87152	124	4936	3357	42	8828	6615	60	18575	13172	79	30464	20423	115	572906	377920	131	1.8681
102198	99981	80	32795	31833	78	1215	1096	9	2658	2574	27	5220	5245	37	8470	8252	49	168272	162240	87	1.86921
137170	119630	88	48305	40085	89	2469	1906	26	3187	2929	34	8049	6640	49	12657	9986	61	264271	226621	97	1.87033
101951	97420	82	32535	30592	79	1358	1473	16	2489	2600	24	5275	5084	39	8338	7956	46	166289	159293	89	1.87144
161229	125595	95	63437	49630	94	2224	1753	26	3546	2974	32	7263	5333	52	12000	9912	63	223146	179965	104	1.87256
65703	64103	79	25912	25391	75	766	681	0	1585	1541	19	2659	2612	30	4369	3863	35	83146	79763	83	1.87479
274476	180958	123	112645	78972	119	4532	2921	43	7524	5076	55	14558	9536	76	20451	13872	78	403975	259409	127	1.87591
100818	97643	83	24833	24701	59	1901	1915	19	3035	3178	32	6664	6355	41	10434	10734	56	205310	197450	89	1.87591
222892	190725	101	83992	72446	97	5084	4687	35	9483	8618	53	20973	17914	87	32525	26792	97	605931	520891	107	1.87702
155697	136080	91	58188	50821	90	2461	2218	26	4126	3907	38	9374	8152	58	15557	13297	72	314197	290870	99	1.87702
303865	210153	135	142365	100444	127	6542	4550	45	10897	7415	65	26155	18198	110	39203	27885	127	777500	537385	139	1.87814
61847	61656	76	23513	23437	62	563	612	0	1430	1182	18	2988	3168	29	5102	5206	37	111834	107519	82	1.87814
122322	116035	83	45764	43615	83	2164	2165	22	3255	2887	31	6457	6074	46	10687	9449	58	217289	204771	92	1.88037
106352	98302	88	41277	36978	84	1427	1360	18	2615	2596	31	6118	5661	41	10639	9688	57	202816	191085	91	1.8826
103240	99331	81	43307	41957	79	1540	1642	19	2859	2524	34	6023	5811	42	9163	9419	49	206854	196626	88	1.88372
175848	150969	95	66612	58232	91	2669	2426	28	4836	4617	37	11110	9621	61	17538	15092	70	356801	332309	102	1.88707
127404	118802	87	64791	60179	83	2200	2089	24	3452	3048	33	7072	6719	45	12244	11608	66	234753	221578	92	1.88707
245397	173692	124	90981	61768	124	3949	2602	37	6901	4650	55	12079	7592	75	19692	12121	96	374277	232357	124	1.8893
194933	167803	96	61393	53233	91	2897	2524	31	5012	5180	38	10114	8985	58	14453	12778	67	279226	258241	97	1.8893
182804	159881	94	84368	76255	89	3724	3314	34	5300	4395	42	11859	9725	63	18189	15158	75	368132	311378	99	1.8893
150235	124855	92	54524	45271	89	2278	1789	25	3619	3445	35	8061	6777	51	12436	10089	64	252511	214898	99	1.89265
90068	87152	80	29071	28514	78	1657	1677	17	2112	1865	24	4699	4393	40	7692	7371	46	150916	144081	85	1.89265
161582	131932	95	59152	48879	93	2470	1882	29	3949	3048	43	8211	6999	49	12014	9915	70	240968	194692	99	1.89488
101095	96115	83	33822	31489	82	1219	1216	10	2141	2187	24	5466	5367	41	9408	8464	53	166407	153130	89	1.89711
142073	118457	90	53346	44474	88	1885	1682	23	3579	3563	36	8180	7223	53	14424	11829	61	261486	229958	92	1.90046
185338	158676	95	67533	58337	95	2868	2752	29	4363	3600	36	9834	8807	56	14131	12303	63	256381	233732	97	1.90157
74764	72590	78	24164	23658	71	1346	1333	15	1407	1574	17	4309	4108	36	6385	6341	42	138343	132625	86	1.90269
73508	71344	81	27436	27033	76	1071	1097	9	1343	1649	16	3490	3436	32	5813	5234	42	123375	116631	88	1.90715
137497	114225	93	48355	39195	90	2380	2174	26	3517	2853	36	6476	5220	47	10709	8638	68	204079	175007	96	1.90715
114857	108043	91	38004	36520	81	1918	1606	23	3699	3468	29	7654	7289	47	11472	10339	56	244091	227395	94	1.90939
129340	122053	85	66739	63165	84	2092	1871	24	3320	3075	33	8104	7649	50	13223	12541	69	249045	230049	97	1.9105
94729	91969	80	55447	53920	80	1369	1301	14	2610	2512	27	6099	6050	40	9919	9272	51	191135	185484	96	1.9105
150029	124454	94	57369	47377	90	2279	1760	27	3761	3187	36	7331	6433	52	11807	10208	61	221672	187247	99	1.9105
121669	112689	89	40908	37335	84	2233	2043	24	3486	3044	34	6463	6358	43	10534	9268	57	200185	181011	94	1.9105
161007	131930	92	67237	54903	91	2632	2250	28	4315	3467	43	9377	7628	55	13538	11024	70	276635	231389	102	1.9105
187672	154361	96	68226	55240	93	3208	2585	32	6727	5915	46	13007	10241	61	23358	19294	92	459374	386405	103	1.9105
142125	130346	100	43329	40690	86	2746	2413	28	4474	3933	35	8747	8181	54	15018	14087	62	296168	279722	94	1.91496
190442	164199	98	76995	66037	95	2720	2627	27	5675	4854	43	10926	9563	58	16369	13848	76	313020	270977	104	1.91608
127604	118546	85	52780	49257	84	1674	1556	21	3482	3563	33	7825	7636	49	12279	11679	65	234319	222885	94	1.91608
227065	180721	127	131202	105485	127	4285	3245	36	8048	6508	50	17793	14698	80	28801	21911	113	550403	442614	127	1.91608
85933	82204	80	40558	39035	80	1531	1455	16	2118	1960	23	4904	4397	38	8329	8072	44	157525	151426	88	1.9172
134548	124227	90	62969	58347	85	2184	1925	25	4335	4386	35	9753	9114	55	15464	14864	68	321561	297814	93	1.91943
153547	123503	91	60219	47445	91	2207	1706	25	2710	2661	31	6882	5879	47	11788	9942	60	253856	210228	99	1.92054
288993	203657	128	114634	80418	125	5349	3947	42	8337	6144	52	16918	13022	73	27831	19767	122	537373	419189	131	1.92389
145268	121134	108	74386	63418	108	2230	1701	22	3365	3261	31	7168	5879	50	11942	9598	71	227319	186423	108	1.92389
149868	126901	93	59216	50601	90	2418	2018	25	4361	3959	35	9255	8054	53	14635	12509	61	278749	248541	96	1.92501
103098	96667	83	35794	33755	79	2016	1750	23	2846	2353	29	6288	5710	46	10912	9238	57	195031	188121	86	1.92612
105602	99490	84	26386	25966	69	1454	1253	14	3155	2725	32	5373	5243	40	9313	8800	52	179131	172551	90	1.92612
118379	103349	94	46330	40177	86	1938	1825	20	2698	2418	31	7010	6415	45	10862	9817	50	223741	205336	90	1.92724
282346	218411	128	113748	88622	122	4392	3580	38	8136	6257	50	17081	13806	71	25975	19999	113	540544	444082	125	1.92836
107624	101355	83	29968	28754	80	1742	1577	18	2966	2824	27	6657	6599	41	10062	9183	57	198996	189987	87	1.93059
107177	101434	85	29361	28587	78	1448	1451	17	2556	2755	27	6125	5915	43	10149	9815	49	198511	191647	84	1.9317
213776	161746	104	80805	63059	98	3419	2416	36	4813	3815	41	9537	7477	53	14674	11501	75	272044	209464	101	1.93282
76169	73499	80	30935	28190	80	913	884	0	1605	1565	21	3891	3380	36	6412	5650	44	129281	125437	82	1.93505
134253	126005	86	51004	47978	84	2811	2344	29	3452	3080	32	7724	7042	46	12758	12378	54	246054	226941	91	1.93505
152689	124686	90	58440	48366	90	2609	2160	28	4126	3075	43	7476	5815	52	10928	9262	57	218989	187115	95	1.93617
127105	114842	86	48610	42762	87	1776	1562	20	2524	2323	28	5084	4213	41	8081	7544	53	153648	140697	92	1.93728
127666	119124	88	36299	34444	83	2651	2745	26	3392	3128	32	7720	7208	49	12921	12249	61	245650	223219	96	1.93728
159812	148049	93	67200	61619	89	3196	2790	30	5383	4463	43	9666	9035	52	15955	14734	70	315781	293013	106	1.93728
298195	187374	124	141154	95544	122	5688	3728	46	9241	6332	58	20368	14563	86	32463	22631	121	647764	456951	128	1.93728
238292	175298	107	76317	55146	105	4105	2656	38	6397	4573	51	12400	9109	72	19208	14248	88	374777	275205	114	1.94063
154361	121453	95	57240	43601	92	1962	1356	24	2761	2771	32	7694	6192	52	13778	11138	71	260315	206016	101	1.94175
202364	156522	102	87580	67597	101	3079	2435	32	5647	4760	43	11424	9378	58	19735	15512	90	389576	308129	108	1.94175
231733	193846	116	111323	96292	100	6270	5046	41	9413	7763	57	18355	16216	82	26404	23242	93	519146	436309	107	1.94286
108368	98922	98	42782	40363	82	1797	1750	21	2425	2574	27	5496	5431	39	9762	9113	55	191828	182035	90	1.94398
114158	104943	83	46770	42281	83	1651	1496	16	1830	2005	26	4747	4331	39	7668	6923	46	146247	133231	89	1.94844
127762	120556	90	64281	61183	83	2002	1764	24	3334	3227	37	8130	7258	52	13155	11828	68	255002	234113	89	1.94956
207407	158066	106	79516	59687	101	2747	2007	32	5122	3784	40	10139	7626	62	15962	12492	73	315167	247900	106	1.95068
118675	106225	86	39604	34582	84	1508	1400	15	2908	2495	29	5539	5166	40	8910	7942	62	161773	152683	90	1.95179
324161	227132	138	168997	129020	126	8056	6150	45	12498	9368	71	27903	20460	121	39707	28847	125	761919	565575	139	1.95402
107932	102370	84	47108	45011	81	1728	1640	20	2811	2717	29	6465	6249	43	10629	9907	64	200967	189230	92	1.95514
142902	121188	89	46553	39498	87	1706	1638	19	2973	2712	33	7267	6065	54	11625	9811	61	226903	197108	95	1.95625
97920	95068	82	35160	34428	78	1734	1419	20	2688	2495	29	5173	5054	38	9098	8475	50	180602	175716	88	1.95625
118322	106048	91	47020	42256	83	1418	1488	18	2891	1999	42	5171	4524	40	8823	7659	52	184621	164531	90	1.95625
116880	110548	90	24552	23341	74	2201	2007	24	2847	2733	29	6738	6274	43	11488	10963	55	222927	207928	92	1.9596
79653	78773	79	34858	33862	76	1199	1022	4	1403	1475	16	3895	3590	34	6309	6009	41	137307	133230	91	1.9596
99290	95787	83	41905	40312	80	1382	1272	15	2550	2399	23	5915	5618	42	9460	9403	50	188085	176053	90	1.9596
119382	111844	90	27563	26393	79	2217	1966	23	3443	3119	34	6900	6368	44	12446	11777	62	224908	205014	89	1.96072
208585	173648	108	86136	73697	98	4003	3036	35	6520	5509	50	13283	11550	63	20119	17224	79	403639	359309	103	1.96183
89100	88056	83	31178	30588	77	1150	1138	11	2286	2547	25	4858	4751	38	6551	6502	46	137494	131998	83	1.96183
163260	131712	110	64752	51758	110	2214	1676	26	3807	3395	32	8121	6477	54	11851	9619	66	249626	201933	110	1.96183
109041	104733	83	43639	42570	79	1939	2091	19	3003	3048	30	7105	6749	45	10578	10189	57	216092	210912	87	1.96183
173387	158121	89	75437	68728	88	2689	2311	29	5144	4874	39	9568	8331	56	15343	12961	74	295975	253984	91	1.96183
212414	164762	109	100091	78728	99	3545	2468	36	5377	4736	42	12592	9980	64	19423	16222	76	381295	310817	101	1.96183
311843	211316	136	117262	80386	128	5946	3934	45	11197	8070	60	23628	16724	99	38660	27653	127	803643	602336	133	1.96295
138944	127504	86	62830	58113	86	2098	2097	23	3822	3882	33	8627	7694	53	13338	13297	58	267876	253118	88	1.96407
116101	109840	84	41443	39678	82	1926	1915	20	2620	2472	28	6219	6136	41	11682	10734	61	205412	199909	87	1.96407
100575	96129	81	19771	18904	60	1810	1860	18	2957	2691	33	5710	5546	40	9508	9311	56	188999	181372	85	1.9663
91544	88225	82	39030	37413	79	1482	1400	19	2288	2228	25	5739	5703	41	9782	8553	53	177312	169087	84	1.96741
108845	104319	84	30609	28826	80	1696	1762	20	2865	2753	30	6655	6375	42	10720	10512	54	207505	197931	88	1.97076
73322	74317	76	25637	25106	74	1236	1149	12	1966	2229	24	5165	5010	38	7822	7789	52	169559	164721	83	1.97188
193751	162626	111	85667	73749	94	4017	3152	35	6413	5982	48	15387	13921	73	22758	20315	87	419300	385020	98	1.97299
104358	95585	100	41237	37795	100	1711	1467	19	2539	2328	28	6419	5877	43	10273	8842	61	204450	180120	100	1.97299
174366	154356	96	83216	73832	91	2567	2370	27	5033	4341	41	9214	8650	48	14810	12727	67	283038	255127	94	1.97299
76836	75410	78	30723	29547	77	1087	872	0	1833	1439	16	2989	2623	30	4584	4163	36	91655	86934	81	1.98192
191802	154655	115	69361	56134	115	3259	2614	29	6461	5520	44	11684	9683	64	20176	16235	81	390934	340507	115	1.98192
162408	136580	92	44757	38179	88	2094	1923	23	4040	3507	35	7929	7196	48	13060	11113	64	247113	225055	97	1.98304
129253	116317	101	40275	35794	86	1631	1615	17	3236	3146	30	6254	5946	45	9852	9177	53	202365	184482	90	1.98304
182419	148134	103	66868	55648	93	2892	2167	30	4090	3244	37	9010	7567	53	12892	10779	69	237236	203567	111	1.98304
237661	176670	105	89822	67243	100	3576	2523	37	5964	4928	47	13575	10329	68	21203	15956	83	383153	301371	104	1.98415
139070	122408	89	39764	32574	89	1528	1302	15	2436	2470	29	6604	5803	45	10975	9390	67	213237	183950	105	1.98415
195040	156788	106	78022	64606	101	2919	2217	32	4194	3621	36	8879	7212	52	12882	9935	66	249830	217936	108	1.98862
88322	78990	99	36816	33315	99	1385	1257	12	2182	1584	20	4221	3794	34	7608	7063	51	143356	127110	99	1.98862
186740	157876	95	76502	64554	94	2470	2026	28	5021	3897	40	8170	6862	52	13810	10869	67	276562	240618	98	1.98862
125382	120695	83	58267	54517	83	1991	2083	20	3694	2939	35	7348	7385	41	11070	10446	61	225586	214027	90	1.98973
193148	163605	95	76044	64639	94	3055	2652	29	4944	3930	50	9735	8248	59	14782	12309	69	294635	261510	98	1.98973
67031	63573	79	52101	51234	76	3236	2780	30	4961	4821	38	10170	9898	51	15014	13581	67	272055	260434	85	1.98973
171278	140364	95	76402	62792	93	2730	2008	30	4207	3254	42	9032	7476	59	15285	12752	67	292031	243039	98	1.98973
258704	180669	117	102541	72660	118	4112	2820	37	7085	5080	53	16448	11373	75	27154	19344	110	515443	355407	125	1.99308
73733	70828	93	30800	30084	77	1143	934	0	1553	1502	18	3850	3910	32	6537	6563	46	117753	116804	81	1.9942
170544	129319	112	72246	54185	102	2169	1592	27	3247	2186	38	7987	6054	55	14049	10730	73	287575	215191	112	1.9942
80106	75746	79	23987	23257	75	1330	1257	12	1705	1479	22	3532	3395	34	4601	3888	41	93103	90033	79	1.99531
168593	146214	92	82823	72723	92	2480	2286	27	4478	3571	38	8693	7618	52	14041	12775	68	267975	247007	97	1.99531
111192	103946	99	27801	25841	82	1430	1467	18	2657	2274	30	6500	6341	44	10699	10585	60	200613	191108	89	1.99643
107042	98193	93	40995	37046	82	1591	1593	18	2810	2460	31	4901	4533	39	8793	7890	51	156696	150526	83	1.99643
91559	89532	79	27392	26375	77	1444	1386	16	2389	2242	28	4912	4754	39	7487	7673	44	149019	138296	83	1.99866
129643	118076	88	53661	48279	83	2030	1866	22	2995	2896	32	7482	7299	46	11853	10757	61	233930	220270	87	1.99978
190225	146574	110	67621	52413	96	3046	2388	31	4527	3344	42	10142	7607	59	17589	13306	80	321046	256223	114	1.99978
291226	215762	132	98137	71935	129	5299	3736	42	8400	6728	56	18586	13937	77	29225	21093	115	568763	424097	130	2.00201
165528	143318	102	64684	56037	90	2652	2327	26	5122	4005	44	8799	7928	51	15380	13509	78	295891	267414	91	2.00424
166193	145846	104	67320	59926	90	2074	2194	24	4202	3995	35	9498	8769	52	13594	11769	60	284148	265121	91	2.00536
112920	109013	83	26319	25463	68	2427	2081	27	2877	2785	33	6996	6923	45	10871	9612	60	218295	204595	86	2.00536
109470	104697	82	32141	30960	79	1612	1636	21	2434	2277	29	5931	5741	40	9113	8019	51	191245	181929	85	2.00536
222666	178431	104	79108	64476	97	4578	3619	37	7348	5809	54	14531	11757	70	22923	20156	84	460842	391125	102	2.00536
107410	103599	82	50437	48902	80	1695	1633	21	2801	2796	31	6205	5895	43	9322	9242	51	202963	196554	83	2.00647
101675	95551	83	35190	33263	80	1814	1803	21	3604	3484	32	7637	6998	49	12415	11306	58	242758	229068	88	2.00759
42258	42370	75	24190	24302	71	329	498	0	742	676	0	1640	1663	20	3374	3371	31	52103	50939	74	2.0087
193612	160173	98	74611	61256	96	3200	2509	32	6749	5668	42	11059	9337	57	17609	15360	77	368087	327156	100	2.00982
136887	127601	88	61021	57201	85	2262	2103	23	4447	4166	38	8836	8247	54	14463	14105	63	289496	277251	90	2.00982
356394	261382	142	199296	149935	141	9415	7610	48	15999	11843	71	32664	24225	122	48361	35529	137	875286	637695	148	2.01094
117832	110295	86	45586	43856	82	2356	2125	26	4031	3280	36	7609	7767	47	13594	13000	58	263685	243542	89	2.01094
109655	106733	80	16661	16285	49	1686	1652	18	2914	2940	27	6401	6304	42	11441	11370	53	234320	221921	87	2.01205
205343	165212	95	66778	53711	95	3314	2576	34	4898	4224	40	11444	9261	64	16940	14315	78	325130	266516	100	2.01205
207784	145142	106	77716	55410	102	3626	2639	35	5100	3661	43	10581	7512	62	16493	11986	76	320382	233533	106	2.01317
130359	120286	86	47854	45016	84	2001	1717	25	3740	3590	32	8635	8124	53	13492	13615	60	267511	251419	89	2.01317
172650	138796	95	68611	55767	93	2118	1779	24	3830	3315	40	8294	6630	51	13162	10837	65	247240	211767	97	2.0154
81406	77502	83	35757	34329	77	1357	1375	13	2374	2195	26	4397	4218	35	6443	5880	43	143938	141736	80	2.01652
64312	63707	75	20970	20451	65	874	1079	7	1995	2124	23	3913	3976	33	5980	5837	46	106439	101936	77	2.01763
136531	115606	94	44991	37977	87	2101	1681	24	3638	3418	36	7478	6451	47	12689	11556	63	254723	225149	94	2.01763
189394	164107	94	83810	73687	93	3949	3448	33	6183	5348	49	13178	11608	64	19176	16654	82	376807	330064	99	2.02098
104558	98247	93	23206	22562	66	1467	1350	17	1779	2113	24	6251	5922	41	11070	9812	59	201347	190174	87	2.0221
113776	102540	86	48984	43240	85	1623	1510	20	3458	3219	32	6114	5627	43	10837	9132	55	204816	186917	89	2.0221
155186	133746	91	76814	68019	89	3112	2740	30	4498	3796	40	10030	9120	51	16286	13651	69	301196	271991	95	2.02321
91343	87870	81	28684	27823	77	989	1225	11	2202	1973	22	3752	3831	35	6161	6102	42	126578	123851	82	2.02433
273887	181035	120	97351	71870	114	4864	3093	45	8566	6273	60	19149	13546	83	30958	23494	111	611795	438777	121	2.02544
148784	127820	90	63707	55052	88	2109	1785	26	2999	2681	30	6967	6129	46	10791	9129	62	215047	188380	91	2.02544
84739	80218	81	30639	28712	80	1387	1537	18	2230	1977	21	4731	4538	36	7334	7224	45	143019	135904	86	2.02656
236113	169175	113	85468	61823	109	3618	2673	34	4958	3758	47	11510	9039	59	18993	14634	83	355980	278744	113	2.02656
205811	158576	97	64155	48863	96	3434	2478	35	5800	4295	49	11935	9329	61	17970	13745	83	341709	268170	102	2.02656
243903	168171	122	82199	57337	117	4248	2705	40	6516	4422	54	13398	9054	72	18847	12636	81	357754	247869	122	2.02656
88548	83872	82	28383	27227	78	1521	1486	16	2224	2281	23	5219	5235	39	7724	7465	51	156298	150368	85	2.03326
183149	154891	94	61368	52181	92	2989	2628	29	5150	4313	41	11601	10432	58	16408	13569	77	332199	277553	94	2.03437
227654	170695	112	102444	82275	105	3888	2787	36	5898	4508	48	11173	8665	60	16582	12901	77	312163	246597	104	2.03549
300503	222930	127	150737	113974	126	5935	4395	43	10330	7940	56	22413	16107	83	32838	24740	116	677854	493599	126	2.0366
176019	147112	94	55250	46097	92	2950	2444	30	4571	3600	39	8947	7912	52	15209	13000	82	278511	239970	93	2.0366
186389	159280	94	67939	58106	91	3288	2715	33	4581	4222	43	11820	10220	61	19340	17570	74	374480	341782	90	2.0366
147682	129984	90	56238	48650	87	1984	1757	24	3284	3072	33	7272	6439	47	12632	10754	65	229782	199023	105	2.0366
147801	128272	89	42433	37027	85	2089	1718	21	3210	3172	33	7872	6681	49	11444	9473	61	229052	206223	87	2.0366
126065	114956	97	64768	59931	85	2142	1853	26	3374	3221	34	7929	7392	47	11744	10835	63	232665	219138	85	2.0366
93728	89658	83	23395	22419	76	1317	1353	16	2405	2285	26	5349	5152	41	8978	9023	55	170699	167022	82	2.03884
147172	126701	92	53327	46050	89	2022	1559	23	3433	2866	36	7497	6581	53	11879	10109	63	218540	195606	89	2.03884
300589	186579	136	118296	70962	134	4037	2996	38	7424	4449	55	15905	10828	76	26045	17718	96	477869	338286	134	2.03995
227554	160369	105	87972	62456	103	3026	2450	32	5454	3624	51	11597	8339	63	19071	13876	76	388790	285075	107	2.04218
56856	55818	78	16105	15866	51	646	715	0	1118	1224	10	2958	3017	30	4541	5054	36	91067	87527	77	2.04218
321926	242895	129	169175	130222	126	6651	4938	43	11595	8685	67	24425	18611	84	37253	28526	120	703405	538903	129	2.04218
126646	109064	89	57872	50672	89	1587	1223	11	2288	2309	27	5960	5390	44	9052	7322	59	182897	161327	90	2.0433
107317	101256	98	42007	39395	84	1467	1114	11	3323	2792	37	6443	6126	44	9961	9540	53	195728	182610	98	2.0433
203535	164532	97	86407	68645	96	3410	2629	33	5239	4244	45	12237	10060	62	18324	13737	84	373836	310599	99	2.0433
201157	161376	98	103710	86536	96	3517	2805	33	6366	5377	46	14655	12151	69	23042	18751	92	451910	379768	101	2.04441
205695	176847	111	109179	95742	94	5570	4824	40	7675	6423	50	15711	13697	74	24200	19568	90	453520	386132	99	2.04553
148673	127649	91	55073	47691	90	2304	1825	27	3814	3025	40	7878	6645	48	11841	9152	67	226013	207337	94	2.04999
205736	162240	109	67612	53750	99	4602	3669	38	6593	5351	50	15234	12645	66	22426	18155	86	413254	350774	103	2.05111
114989	108733	83	41683	39101	81	1915	1882	21	2763	2546	34	6643	6133	43	10119	9225	56	210175	200256	86	2.05111
42847	42054	73	16030	15442	49	376	399	0	1328	865	0	1877	1964	24	3132	3214	33	59709	57066	76	2.05334
100914	98388	82	33449	32195	80	1761	1655	19	2522	2461	25	6118	5901	40	9668	8928	60	188523	176125	87	2.05446
119480	115461	87	31763	30413	81	1629	1761	20	3152	3191	31	7273	6959	44	11812	11836	55	231149	215322	89	2.05446
129059	117716	87	74171	68484	86	2235	2068	24	4004	3855	35	7703	7690	46	13380	12745	71	266490	251942	90	2.05446
142734	119052	99	48357	40163	87	2470	1977	27	3156	2882	35	8294	6832	50	13541	12205	65	284220	249154	92	2.05669
111228	106786	87	42447	40991	81	1813	1850	20	2620	2888	28	5921	5419	41	10649	10163	58	214084	203244	87	2.05781
135215	119313	90	49409	42974	86	2300	1967	26	3439	3299	32	7554	6517	47	10123	8568	55	215806	194996	93	2.06115
103158	98894	87	34324	32689	80	1957	2032	21	3397	3343	30	6460	6033	45	9393	8908	52	194019	183398	88	2.06227
162807	142380	99	75721	65183	92	2516	2189	28	4461	4261	40	9504	8401	56	14090	12244	69	286644	263670	94	2.0645
161135	135692	99	59105	50837	91	2020	1738	23	4132	3467	38	8270	7519	46	12252	10170	63	245885	211397	96	2.0645
139524	128443	90	40865	38392	83	2376	2349	26	3606	3115	36	7633	6871	49	12357	11278	63	220266	202778	92	2.06562
121244	108429	87	46801	40575	85	1534	1482	19	3636	3403	31	7570	7126	46	11425	9811	60	245548	230136	92	2.06673
110172	94638	85	41086	34859	85	1704	1505	17	2557	2156	30	5980	5044	46	10590	9372	59	223973	192461	89	2.06673
139474	123813	89	71090	63379	87	2334	2192	25	4000	3797	34	8253	7705	49	13979	12808	62	268605	249592	91	2.06785
135490	121088	89	66187	57161	89	2181	1810	24	3574	2574	38	7938	7378	49	12431	11253	64	254739	230959	89	2.06785
108634	105165	83	27755	27176	74	1553	1644	19	2538	2871	28	6181	6024	42	10823	10398	58	207389	197032	83	2.06785
66623	64503	77	61905	59874	79	3202	3124	29	4263	3983	35	10153	9610	55	15597	14474	71	290587	273508	86	2.06785
84031	85347	76	29904	30236	71	981	938	0	1795	2034	23	3967	3721	36	5843	6016	41	118118	116670	78	2.06785
165118	133480	95	57685	47322	92	2426	1907	27	3712	3077	37	7828	6716	47	12134	10314	65	235111	198169	92	2.06897
96954	94347	81	28148	27047	76	1798	1815	20	3115	2684	33	6558	6146	45	11461	11099	55	214155	206458	82	2.06897
256550	198043	109	78538	56715	107	3820	2931	36	6489	5118	46	14758	11705	69	20957	16602	97	408062	340940	104	2.07231
93379	89325	84	19987	19316	61	1385	1204	13	2449	2522	29	5438	5113	39	7837	8210	47	182264	174155	84	2.07789
180308	136243	99	67909	52136	96	2680	2036	28	4386	3262	42	9245	7076	55	14065	9722	74	254107	201084	99	2.07789
197397	151024	97	72463	55303	96	3001	2051	34	4364	3560	48	9471	6771	57	13034	9498	66	250431	196421	100	2.07789
146856	133690	88	56804	52820	84	2368	2290	25	4611	3838	44	9228	9125	51	15892	15115	64	296172	279257	92	2.07901
147988	134715	101	53243	49644	86	2254	2274	21	4337	4212	39	8613	7927	49	13651	12144	64	260797	244030	92	2.08013
98201	95137	88	42413	41659	78	1503	1564	16	2585	2388	26	4783	4869	36	8051	8196	48	151472	146128	87	2.08013
155727	133783	102	59552	51200	87	2130	1962	27	4043	3543	38	8741	7791	53	13501	11963	65	272089	245458	96	2.08013
149421	126025	91	62655	51875	90	2042	1678	22	3203	2916	33	7230	6124	46	11545	10150	57	231219	198502	96	2.08347
236591	193132	104	104859	88416	98	4486	3589	36	7363	6413	47	15261	13159	62	25454	21306	91	465704	401838	105	2.08347
216784	168155	106	77515	60122	102	3331	2429	35	4495	4009	39	11093	8675	61	16672	12584	75	312074	249188	110	2.08347
162438	125025	99	54250	41458	94	2186	1832	24	3990	2905	39	7840	6375	53	12995	9830	68	229929	186199	101	2.0857
116311	108440	92	46063	43347	82	2082	1862	24	3879	3512	35	7808	7183	47	13325	12336	68	259679	244132	93	2.0857
233352	196947	103	95997	82157	100	5364	4264	40	8318	7283	48	17379	16038	81	26393	23522	96	507348	464911	106	2.08682
147907	129049	105	50018	43010	105	2747	2395	26	3929	3790	36	8618	7923	52	13273	11481	62	264141	237861	105	2.08682
100660	96553	83	43150	41406	80	1601	1220	16	2455	1875	27	4981	4667	37	8706	8263	52	165632	157381	87	2.08794
206768	158766	104	73580	55791	101	3348	2451	35	5425	3659	49	11998	9219	61	21017	16738	84	401617	326325	108	2.09017
148359	123120	90	63832	51916	90	2367	1803	25	3388	2829	35	7367	6099	50	12281	9622	63	251829	213641	106	2.09017
131699	111838	89	49578	42323	89	2044	1851	24	3326	2848	31	7478	6471	49	10617	9215	56	220239	194099	96	2.09128
109906	100110	84	40441	36470	83	1611	1583	17	3007	2423	29	5979	5541	43	10190	9612	58	181431	166324	94	2.09352
174466	152817	95	56609	49778	89	2656	2636	27	4837	4580	38	10150	9193	56	15361	12740	74	309141	277231	99	2.09352
187114	157906	95	102621	88378	93	3554	3186	32	6019	5138	50	13851	11364	67	21945	18143	87	427353	365331	101	2.09463
[truncated: 7,652 more rows]
