# Supplementary material for: Phenotypic heterogeneity follows a growth-viability tradeoff in response to amino acid identity
Source: Nat Commun. 2024 Aug 2;15:6515. doi: 10.1038/s41467-024-50602-8 (PMC11297284; doi:10.1038/s41467-024-50602-8)
Supplement: Supplementary file 6 — Source Data [file 41467_2024_50602_MOESM6_ESM.zip › source_data/fig6cde/240423/240423_1645_yATP_C5_UREA.csv]

FSC-A	FSC-H	FSC-W	SSC-A	SSC-H	SSC-W	BL1-A	BL1-H	BL1-W	VL1-A	VL1-H	VL1-W	VL2-A	VL2-H	VL2-W	VL3-A	VL3-H	VL3-W	YL2-A	YL2-H	YL2-W	Time
90049	79602	85	51189	43507	85	1602	1229	12	2856	2588	34	6153	5378	47	8968	8170	55	252078	219730	82	0.00392831
50456	49007	76	25355	25275	72	757	867	0	1065	1251	10	3094	2990	32	4306	4005	37	113920	115629	66	0.00392831
60574	55925	89	19082	18753	55	1245	1156	10	1978	1682	23	3218	3349	30	4626	4551	39	101674	100239	79	0.00491039
131236	111905	92	77701	67304	89	3221	2949	31	4228	3967	36	8414	7424	50	12288	11462	69	261036	225971	92	0.00491039
109940	100031	87	60743	54863	83	3071	2811	29	4336	3490	44	8277	7637	53	11691	10644	56	257467	218732	87	0.00687454
30285	30037	68	11638	11521	44	611	561	0	568	1061	4	1500	1545	18	2974	3083	31	62282	61025	69	0.00687454
125007	110064	92	93212	82178	87	3126	2809	31	4650	4350	37	9878	8806	57	15079	13499	64	319421	263804	90	0.00883869
74517	69453	79	27555	25493	78	1875	1706	21	2801	2773	34	6048	5338	42	8219	7009	54	178807	155232	83	0.00883869
19640	20468	62	10211	10206	43	345	355	0	70	606	0	1293	1556	15	1612	1864	21	49792	51749	61	0.00982077
163383	113847	100	77614	54863	97	3714	2352	41	5559	3939	52	10397	7689	69	13769	9108	71	289431	209880	86	0.00982077
169197	130364	97	107233	82587	99	3787	3065	34	6027	4911	47	12190	9649	62	16305	12506	74	344646	279450	95	0.0108028
111349	82383	105	53605	41090	91	2211	1744	23	3460	2946	35	6902	5270	49	9701	7307	57	206843	162830	75	0.0117849
224776	154908	108	159605	109157	105	5209	3553	45	7473	5492	53	17635	11885	85	23446	16912	95	626235	446792	101	0.0117849
139441	121711	90	69918	61086	89	2695	2132	27	4333	3486	41	10794	9251	60	15801	13434	66	420475	344207	90	0.0147312
85887	77321	82	41398	36780	81	2145	1942	25	2632	2522	29	5753	5414	47	8204	7690	52	165331	150169	78	0.0166953
64451	58422	79	35913	33166	79	1496	1315	17	2634	2505	26	4918	4752	39	7511	6852	51	173322	174054	76	0.0176774
191551	154480	107	88739	72062	96	3858	3069	34	6078	4806	45	11821	9313	63	17057	13542	80	410839	323986	94	0.0176774
32399	32812	60	18856	18879	54	309	374	0	624	699	0	1963	1978	24	2838	2458	31	71592	71790	68	0.0176774
64395	61691	77	26793	25314	77	1587	1717	17	1839	1794	20	4842	4667	40	6812	6018	47	137880	126568	80	0.0186595
108373	99441	84	64887	61259	84	3900	3514	34	5307	5136	42	10084	9659	55	13837	12870	60	297472	290171	83	0.0196415
150165	118782	101	79175	61585	92	2515	2227	29	4419	3090	42	9141	7584	52	13254	10608	60	334474	264847	92	0.0216057
93333	88593	87	47448	44768	81	1936	1900	21	3494	3022	35	7082	6937	45	10327	9967	57	278034	269372	74	0.0225878
96809	91309	84	42053	38053	82	1825	1662	23	3320	3489	32	7777	7542	46	11441	10216	59	330004	311641	84	0.0235699
124195	108405	90	60905	52913	86	3057	2610	30	3614	2691	40	8231	6678	54	10356	8598	58	224826	188042	87	0.0245519
93660	80075	89	49716	41546	85	2140	1876	24	3127	2671	32	6056	5627	46	7948	6190	55	167531	148938	82	0.0265161
99268	89938	89	56371	50814	85	2511	2244	26	2694	2160	31	5457	4904	41	6941	6908	43	152010	135129	85	0.0265161
181641	130013	103	77099	55298	100	4801	3130	44	6802	5065	48	13635	10000	72	18385	13864	79	377235	299575	89	0.0274982
36499	35420	70	26172	26133	71	665	767	0	1393	1356	16	2642	2408	30	3067	3271	28	83582	81558	78	0.0294623
75162	72295	77	31603	31066	77	1042	1187	11	2757	1937	29	5155	4985	40	7500	7485	53	207080	202467	85	0.0304444
126638	110288	97	72358	65425	87	1982	1737	21	3574	2939	33	7801	7094	48	11051	10068	59	317108	281327	93	0.0314265
91743	87487	82	54395	52346	80	3155	3130	29	4525	4126	39	9140	8665	53	12069	10668	60	252864	225664	85	0.0324085
181599	140481	116	92753	72100	99	2993	2775	29	4981	3905	44	11242	8832	59	16953	13516	80	418831	333687	100	0.0333906
56386	53049	84	19474	18926	62	1166	1212	10	1643	1765	22	3173	3460	30	4009	3948	36	104025	102086	76	0.0353548
144458	120708	107	67842	56265	91	2431	1784	28	4325	3271	42	9201	7331	57	15130	11859	76	389162	312060	95	0.0363369
157305	137774	92	62782	56614	89	4389	3925	35	5149	4632	42	12950	10798	61	17167	14098	74	379439	302096	100	0.038301
73161	67566	89	51717	50434	78	1303	1467	15	2997	3005	29	5915	5554	42	9211	8818	49	242791	220982	84	0.0392831
280066	199944	118	152759	101702	113	9364	7320	51	13168	10677	65	28307	22200	99	39045	30065	99	792973	614557	105	0.0471397
139943	102700	94	78447	60530	93	3995	2810	39	5324	4244	43	10285	7769	57	12893	9677	66	291205	220817	110	0.0471397
87661	80144	82	40388	37216	81	2049	1945	24	3346	2548	36	6143	5608	45	8660	7574	51	171510	147877	81	0.0481218
100160	90231	88	65684	61667	84	2437	2230	27	3288	3025	35	6924	6056	47	9861	8609	55	217376	187824	84	0.0491039
51819	49298	75	25293	23642	76	1289	1180	14	2212	2222	26	3494	3492	32	4174	4348	37	97688	89475	73	0.0500859
85223	69122	87	44740	36791	86	1620	1336	15	2242	1842	25	4748	4042	42	6196	5003	48	162453	140490	70	0.0530322
125445	103163	90	50943	41927	89	2929	2316	33	4085	3466	38	7397	6089	50	10175	8236	56	227483	181199	87	0.0530322
203966	152312	108	107908	80191	103	5494	3722	44	7534	5927	49	15631	10887	72	21608	15687	93	481108	350033	103	0.0549963
19990	21030	46	12867	12965	47	361	331	0	939	861	0	1541	1514	18	1666	1636	21	56158	57621	64	0.0559784
69669	58879	98	32171	27479	84	1723	1671	19	2043	1925	23	3610	3139	36	4495	3517	43	110888	98386	79	0.0569605
197187	152761	108	118683	91378	102	4973	4021	38	6655	5362	49	14470	11565	75	17945	14180	70	421760	338403	104	0.0579425
153729	116876	99	93079	71107	98	3248	2546	33	5372	4431	45	10361	8291	63	15102	12032	71	352408	286641	101	0.0608888
109841	101961	83	61586	58182	83	2587	2246	27	4288	4277	36	8728	7814	54	12750	11335	58	375353	327875	93	0.0618709
80327	76305	81	32677	32177	78	1580	1535	17	2833	2526	29	6000	6047	42	9550	9461	52	246740	241917	79	0.0628529
116509	99948	93	53767	47181	86	2055	1829	24	3133	2510	34	7199	6200	48	9731	8672	58	262490	219015	92	0.0628529
91299	87535	82	45646	43822	80	1546	1507	18	3066	3220	27	6300	6084	43	9402	8735	51	262413	256683	85	0.063835
67541	64591	77	36918	35989	77	2367	2373	26	3130	3098	33	6303	6140	44	8858	9064	47	189699	178776	86	0.0657992
94794	77373	92	58398	50527	86	2282	1928	26	3092	3010	31	6631	5391	46	7388	6350	44	174689	163646	89	0.0667812
206595	169418	101	84140	67912	98	5409	4204	41	7315	5377	51	14153	10679	69	18776	14281	77	397161	294234	107	0.0667812
30138	28740	60	22863	22685	70	406	371	0	219	274	0	1511	1250	15	2133	2160	24	53598	51889	73	0.0677633
137985	114893	91	61413	52112	89	3349	2629	35	3812	2848	39	8176	6739	56	11820	9264	60	256166	206279	97	0.0687454
123503	99095	93	50103	40379	90	3036	2468	30	3926	2682	41	8074	6284	54	10073	8435	55	221881	176398	89	0.0687454
156847	130168	95	103327	88858	93	4914	4034	39	7454	6140	48	15114	12856	65	20565	17747	77	417405	349098	98	0.0687454
23493	23617	65	11173	11358	43	329	317	0	634	665	0	1432	1483	15	1555	1586	19	49727	47602	71	0.0756199
92848	82521	84	55551	48258	84	1806	1766	22	3058	2775	33	6146	5751	45	8050	7132	54	219801	190983	88	0.076602
59657	59423	68	26984	26322	75	802	748	0	1743	1759	20	3339	3373	31	4962	4880	36	131312	129603	78	0.0775841
136413	119636	90	76708	65896	90	2679	2146	27	4552	3619	39	9901	8071	56	12519	10336	66	357694	310555	91	0.0785662
45026	42471	75	19364	19596	53	1012	992	0	1626	1290	15	2946	2925	30	3911	3475	39	87167	88740	66	0.0795482
111915	93454	95	72098	61175	87	2264	2031	24	3702	3399	38	6618	5488	47	9143	7353	53	201851	159789	88	0.0795482
134370	120448	93	40116	34616	84	3391	3026	31	4215	3981	40	9672	8315	54	13242	11438	63	260853	231785	87	0.0795482
61855	57717	88	32576	30972	76	1415	1246	13	1950	1952	21	3753	3651	35	5086	4826	40	102134	101205	69	0.0805303
51153	50810	78	25679	25605	71	780	676	0	1524	1352	13	3180	3338	29	4852	4669	39	114884	108729	68	0.0805303
79934	76092	81	48967	46925	80	2652	2401	28	3595	2968	38	6995	6267	47	8941	8041	57	208107	184540	79	0.0815124
170318	144513	93	79421	68219	90	4138	3591	35	5954	4592	51	11023	9187	58	16387	12458	74	371683	285519	93	0.0824945
43302	42109	69	21291	21156	57	665	646	0	1056	996	0	2278	2259	26	3488	3671	29	77297	74501	76	0.0854407
93103	87293	82	75052	72359	82	3801	3392	33	4650	4062	43	8586	7892	56	10761	9667	56	254052	219386	88	0.0854407
98717	87370	85	57808	50367	87	1591	1494	16	3147	3074	32	7460	6440	46	12088	10469	63	311896	281288	87	0.0864228
62645	57731	81	34209	32310	79	1264	1060	6	1867	1558	22	4215	4086	37	5042	4500	42	112570	107850	83	0.0883869
91418	84283	95	43401	41290	83	1596	1763	17	3275	2810	31	6541	6050	46	9546	9411	52	271552	250979	97	0.0883869
75310	61468	84	45983	36418	87	2108	1775	23	3212	2344	34	5762	4502	47	8713	7504	52	199440	165648	83	0.0903511
170774	134857	100	69312	54386	96	3021	2408	31	5393	4149	44	11454	8994	60	17807	13890	78	488068	380340	99	0.0923152
137574	107743	97	68104	53312	91	2380	1840	28	4067	3039	42	7820	6231	52	10495	8235	57	243666	203069	92	0.0923152
124998	106022	92	71015	60329	90	1911	1408	25	3429	3139	31	7436	6528	49	12190	10544	59	330576	280959	91	0.0942794
122130	111663	87	67602	61812	86	2126	1947	25	3477	3291	32	6840	5796	49	9803	9171	56	221943	186178	91	0.0942794
98432	90506	84	66049	62745	82	2513	2390	27	4043	3922	34	9411	8931	54	13876	13169	70	396704	343852	89	0.0962436
188766	151351	106	85190	68782	97	6402	5040	45	8371	6493	55	16386	12336	70	24564	18342	83	490120	358484	106	0.0982077
51268	48573	77	26603	26377	74	784	757	0	942	1102	7	2553	2586	28	4135	3926	35	102944	104159	70	0.0991898
68974	65753	93	53915	52912	79	2679	2550	27	2966	2815	28	6391	6161	42	8236	7355	50	202495	187739	83	0.100172
62111	57436	77	32479	29447	78	1066	1028	5	2133	1789	22	3705	3314	36	5531	5082	39	112540	102145	80	0.101154
199108	149480	105	84430	64617	97	4537	3463	38	6446	4883	48	12722	9972	61	17298	13582	83	394965	292325	97	0.103118
79837	73824	82	31805	28562	81	1390	1224	11	2405	1868	29	4745	4514	38	6913	6316	46	190058	166271	82	0.1041
170138	146609	92	82275	70857	91	4588	4165	37	6039	4643	50	11544	9489	58	16856	14235	67	355472	282583	97	0.105082
179199	145468	102	81411	66803	95	3779	3056	34	5469	4242	46	10626	8434	60	15339	12546	74	327360	252496	98	0.106064
137066	113713	91	74877	62891	90	2308	1731	27	4161	3876	37	8965	7391	54	12774	10656	58	319085	267877	92	0.107046
122756	95646	92	70804	56249	91	2732	2177	31	4497	3552	40	8022	6551	54	10465	8325	65	197989	169038	78	0.108028
85399	78819	88	41098	38094	80	2125	1923	24	2727	2361	34	5368	4678	42	7639	6776	52	157249	134579	78	0.109011
107706	94307	94	45068	40455	85	2167	1896	24	3156	2906	35	8261	7633	50	13204	12024	63	376154	360464	82	0.109011
107940	88750	88	61154	51870	88	2238	1788	27	3237	3073	35	7358	5911	48	9811	7756	60	245711	205529	87	0.109993
51826	48594	82	31363	30626	76	1102	966	0	1848	1444	22	3068	2935	32	4811	4587	39	106036	100888	72	0.109993
98395	89804	96	63547	58452	82	2896	2697	28	4003	3502	36	7796	6962	50	11674	10486	62	245919	201005	83	0.112939
159116	140373	96	103571	93104	89	4070	3583	34	5978	5395	46	11986	11359	57	16133	14588	68	395725	355705	90	0.112939
118111	111570	84	78894	75006	84	2304	2262	25	4644	4553	36	9757	8812	55	14936	13614	65	409753	356729	88	0.114903
51633	51639	73	23527	23110	69	467	640	0	2078	1520	23	3341	3452	31	3590	3528	30	106470	107354	73	0.115885
115119	106446	88	88061	83433	85	3269	2890	32	5360	4907	40	10334	9150	54	14099	13189	62	320110	281188	89	0.119813
58438	56779	75	30325	29460	76	963	929	0	1636	1624	19	3639	3937	33	5701	5417	41	170041	174752	81	0.12276
103796	94063	87	40811	37777	82	2568	2132	29	3567	3437	33	6439	5599	45	9773	8531	55	206970	184355	87	0.12276
132781	113111	93	52358	45343	88	2435	1978	29	3909	3258	34	8347	7227	52	12696	10551	63	328623	283220	93	0.123742
102355	86688	102	54541	47077	102	1356	1018	3	2789	2541	28	5269	4479	43	8595	6967	56	208225	167105	102	0.123742
69006	60284	87	25966	23167	76	1616	1559	21	2156	2208	24	4559	3935	42	6465	5539	48	148997	127049	83	0.123742
119334	110777	84	81334	76502	84	3143	3227	28	4824	4422	40	8902	7646	59	11646	10252	60	228329	187234	88	0.124724
91327	85511	81	44117	39623	84	1738	1713	21	3365	2694	36	5855	5426	40	8111	7485	48	179057	163840	87	0.128652
254826	198781	117	196954	163509	117	10663	8386	52	14464	11772	73	28939	24112	108	42359	34643	109	844867	702847	118	0.128652
270975	173036	128	119493	79578	124	7667	4830	51	11129	8719	54	23775	18028	92	31368	23107	116	671228	569975	124	0.130616
39486	38052	77	19029	18476	56	818	719	0	1207	1275	12	2517	2799	26	3505	3438	32	82011	81690	76	0.13258
151388	117099	95	66353	52127	92	2947	2281	31	4854	4102	42	11157	8663	62	15958	12593	73	439287	354633	91	0.134545
43533	42387	77	27277	26649	73	684	798	0	1676	1119	11	2765	2431	29	4301	4148	34	88726	88026	75	0.136509
183847	131232	104	97936	74223	100	4653	3268	43	5736	4281	46	12086	8435	65	17219	12619	75	352410	267101	93	0.136509
61501	58794	83	26246	25476	75	1035	1107	9	1699	1613	21	3254	2975	33	5315	5048	40	118258	116394	80	0.137491
225007	142218	110	185246	123390	109	6772	4371	49	10138	6770	69	19849	13872	91	27191	18788	99	571710	394359	108	0.139455
101711	87822	91	65426	58200	87	1955	1715	22	3218	2812	34	7667	7039	48	9542	8392	65	285556	252174	91	0.139455
55121	51637	79	32468	30065	76	1101	1219	9	1848	1724	23	3482	3269	32	5085	4529	39	110915	98757	77	0.140437
77303	72499	80	25518	25060	71	1012	973	0	2487	2299	27	5420	5386	40	7429	7263	47	211295	205890	79	0.141419
132562	115356	90	68972	58460	89	3243	2874	32	3966	3082	39	8941	7185	56	13598	11056	66	255981	198944	85	0.141419
45843	42786	81	21336	21200	63	672	556	0	1210	1221	11	2282	2373	27	2863	2827	30	80682	84619	58	0.142401
120996	106270	90	55351	49234	87	1899	1744	20	3549	2802	33	7480	6353	51	12237	10602	54	342676	286300	94	0.144365
79175	73757	81	58708	57323	80	2541	2627	26	4214	4232	34	9167	8530	51	13710	13299	68	380407	345371	86	0.144365
101941	77644	94	60306	47251	89	2663	2011	28	3305	2877	36	6387	4689	51	8892	7087	52	180231	141414	76	0.146329
58992	56931	77	27073	26322	75	1447	1374	17	2057	2188	21	3600	3603	33	5051	5080	38	114651	112373	77	0.148294
33965	33473	61	15835	15811	49	380	520	0	1348	753	0	1683	1930	22	2524	2273	27	68548	69211	70	0.150258
62680	58993	80	30026	28865	76	1034	1095	9	1999	1699	25	3888	3683	34	5403	5058	38	126573	118087	81	0.15124
83926	73244	89	38561	33801	82	1744	1520	19	2416	1935	24	4249	3753	39	6441	6014	45	141331	125422	82	0.152222
96912	81836	91	55703	47677	86	2742	2410	29	3228	2764	37	6391	5604	47	8904	7693	53	195891	169413	85	0.15615
164953	131337	95	136706	111886	96	4669	3857	38	6704	5123	59	12100	10066	64	16737	13604	74	378574	310181	95	0.15615
133916	109125	93	74933	60230	91	3717	2984	36	5702	4704	44	10364	8244	57	13075	10867	65	304000	252276	92	0.158114
93242	86295	85	47594	43995	80	2713	2452	30	4115	3686	36	7361	6460	48	8847	7958	51	218201	180133	85	0.159096
136489	115395	92	75696	63533	90	2870	2556	29	4766	4035	41	10957	9533	60	16285	13776	80	454010	388645	94	0.159096
109516	96762	87	39100	35325	83	2442	2071	27	3002	2426	34	5723	5035	44	7976	6654	48	164480	138994	84	0.159096
182455	141222	106	93061	71920	98	3788	3103	34	5066	4401	42	10556	8511	60	15753	11735	79	373894	289306	101	0.162043
74838	72975	79	35808	35015	76	1601	1488	18	2152	2117	28	5770	5367	46	8603	8063	54	224359	217251	74	0.163025
70342	66879	83	32517	31810	77	1026	1067	5	1951	2163	23	4698	4611	36	7689	7664	52	201501	200889	79	0.164989
107546	89169	88	52811	45403	86	2725	2190	30	3211	2402	33	6410	4971	49	10209	8198	59	203505	166997	87	0.166953
73194	69434	86	42521	39599	80	1187	1337	12	2420	2170	32	4735	4816	36	7144	6960	44	188111	181847	77	0.168917
138719	116141	91	79249	64926	90	2798	2527	30	3288	2982	38	10531	8898	59	16755	13942	78	433267	366967	93	0.169899
120406	104396	86	47342	40544	84	1978	1792	21	2820	2746	32	7652	6517	48	11643	10105	58	314830	269663	85	0.169899
47092	47013	73	29742	29696	73	1462	1378	15	2733	2281	31	4707	4834	36	7150	6699	53	148556	135261	71	0.169899
65670	63615	76	34384	32859	76	1096	1234	11	1144	1089	10	3571	3440	34	5618	5122	44	136845	132667	76	0.172846
102955	91732	88	57432	52000	83	2783	2712	28	4157	3576	40	8022	6995	52	9571	7974	55	221533	190321	83	0.172846
59985	57426	76	31791	30241	76	1221	1220	12	1558	1271	13	3697	3517	33	5016	4982	41	115491	108078	73	0.176774
223082	166544	106	87541	63948	99	3368	2758	35	6412	4697	48	15857	11711	80	22159	15849	89	612811	461494	97	0.181684
41657	40299	75	23675	22721	72	826	805	0	1485	1555	16	2726	2611	30	3948	3716	37	85558	86797	72	0.183648
94861	83331	85	58223	51964	83	1629	1388	19	2631	2357	31	7034	6158	47	10092	8601	59	290618	259245	83	0.183648
48562	49194	68	25100	24570	72	836	802	0	1160	1230	15	2838	2931	29	4154	4068	35	101586	94855	76	0.189541
196536	159400	100	94481	78357	96	4752	4041	37	6811	4995	49	12443	9735	62	17002	12645	71	349955	263724	97	0.193469
97420	86301	100	41074	37249	83	2633	2406	28	3899	2867	39	6992	6173	47	9604	7757	58	204975	173507	84	0.193469
95889	90233	82	63678	60865	81	1783	1758	23	3711	3044	38	8553	8164	49	12255	11100	61	346710	305604	86	0.194451
139452	112470	97	73624	59645	91	3617	2762	35	4877	3879	46	10063	7965	57	13387	10414	61	287299	239729	92	0.194451
117543	111090	88	78698	75329	84	4343	3921	36	5896	5307	47	12215	11178	67	16980	15414	71	393052	337068	86	0.195433
126476	112459	88	50525	44821	85	2854	2690	28	4268	3609	38	8707	7383	51	12118	9929	61	275293	228339	87	0.196415
138594	115063	94	60775	49915	91	1842	1421	19	3780	3267	34	9175	7970	57	13135	11416	67	364478	322354	87	0.196415
60873	54844	85	38673	34258	80	1305	1243	12	2151	1740	25	3862	3439	35	4429	3707	40	118145	107724	64	0.196415
94751	86957	82	41485	39265	81	1703	1443	20	2929	2804	27	6700	6578	42	9461	9206	49	262219	259799	73	0.197398
82339	79088	85	21189	20957	60	1873	1817	23	3211	3095	30	7233	7103	46	9751	9593	53	278448	276368	77	0.19838
92423	83363	84	60190	55609	82	2089	1738	24	3480	2868	33	6074	5247	47	7581	6115	51	200218	172772	82	0.19838
105017	93274	96	52150	47031	83	1781	1653	22	2644	2403	30	6387	5813	46	9127	7881	51	251695	216498	84	0.19838
44419	40276	81	22115	20157	66	1082	1082	6	639	967	0	2465	2599	28	3795	3319	36	87079	88374	70	0.199362
58756	56440	75	37871	36767	77	2031	1855	21	2628	2593	27	5427	5276	38	7424	7164	48	163884	153154	78	0.200344
40966	40096	72	18257	17895	55	875	738	0	914	967	0	2223	2229	26	3392	2973	32	70773	69064	66	0.202308
88671	81369	82	38057	34590	82	2131	1901	21	2676	2549	29	5495	5260	40	8570	8104	55	170983	157544	78	0.202308
128468	103205	91	75216	61510	91	2975	2728	28	3999	3322	42	8881	7070	54	10165	7707	57	248482	196680	91	0.20329
230345	170919	106	172768	141787	100	6967	5948	41	9510	7424	56	19836	15708	79	25282	20678	93	542888	422953	99	0.20329
166695	140504	90	96098	82376	90	4051	3387	35	5248	4527	44	12020	10491	60	16774	14826	74	433548	383532	87	0.20329
106408	101291	87	72487	69469	82	1957	1864	22	2725	2418	32	6061	5845	45	8746	7691	55	213052	200968	80	0.20329
98846	84914	86	56279	47774	85	2599	2249	28	3662	2773	37	8243	6837	55	10608	9468	55	200920	177903	76	0.20329
81772	79640	77	38388	36759	77	1813	1596	21	2793	3033	26	6921	6944	45	9577	9281	47	273582	265393	75	0.204272
59054	54938	86	29099	27901	76	2574	2545	24	2609	2779	28	5968	5744	42	9223	8751	61	176943	158744	75	0.205254
187667	138783	103	76622	57988	98	4236	3327	37	5805	4357	51	11956	8642	67	15651	10964	72	336781	243885	92	0.206236
81753	77617	91	49465	47631	79	1568	1509	16	2785	2841	28	6279	6284	42	9135	8035	50	272239	262760	82	0.207218
65623	58588	81	37528	33403	79	1335	1050	7	1529	1407	14	3140	3154	32	4464	4432	40	104166	93242	70	0.209182
114414	96793	104	59686	53025	87	2194	2067	24	3594	3010	34	6396	5411	47	9495	7841	55	206322	168689	86	0.210165
74828	69392	85	45688	43063	79	2312	2204	26	2784	2492	27	5649	5189	40	8002	6847	51	168080	153804	83	0.215075
104988	96765	88	57506	53753	82	1745	1617	20	3742	3292	35	7074	6337	46	10554	9093	60	312573	268252	90	0.216057
139097	130353	87	113963	107947	88	4067	3963	32	5847	5337	41	11719	10431	62	15990	14383	65	364886	316127	90	0.219003
73453	70436	80	34286	33450	77	1556	1584	18	2221	2406	27	4959	4736	38	7431	7768	45	208623	200011	82	0.222932
95293	87581	84	58779	53001	86	1748	1566	21	2889	2648	33	6530	6097	45	10089	8862	58	264185	242224	87	0.222932
96023	87067	85	52893	47094	82	1933	1779	21	2898	3179	30	7745	6716	50	11593	10021	59	311857	291369	89	0.223914
117636	110483	85	53908	50853	83	2494	2274	27	5287	4744	41	11256	10091	59	15325	13425	70	426828	368879	91	0.224896
88342	83799	81	40415	38403	79	1365	1343	15	2726	2327	25	4624	4563	36	6817	6430	44	170764	166471	78	0.224896
202521	141814	114	163121	120079	104	6699	5079	44	8806	6571	52	18136	13950	77	24074	17620	92	505802	384218	96	0.225878
126934	109416	93	57895	50249	87	2820	2408	28	4474	3627	39	10252	9030	56	15886	13406	68	424504	370901	89	0.227842
157357	132421	93	71279	60916	90	2953	2425	31	5395	3951	43	12112	9901	63	17083	13902	70	467016	370808	94	0.228824
59262	56252	77	32435	30620	76	1598	1279	16	1469	1453	20	3226	3163	31	5805	5325	44	115335	114664	73	0.23177
64152	59511	87	29566	27400	80	1305	1342	12	1849	1594	21	3793	3867	32	5491	4969	46	115379	109197	76	0.232752
43078	42561	78	14402	14455	48	904	944	0	1083	801	0	2114	1891	26	3380	3167	33	71380	70524	68	0.232752
169078	134041	95	90092	71695	93	2972	2201	32	5173	4069	43	12357	9139	67	20531	15479	83	541509	402220	93	0.236681
157085	126632	105	70185	56507	91	2400	1846	27	4817	3755	44	10560	8189	59	16563	12803	77	454071	354167	87	0.236681
47958	46566	74	21640	20900	62	1327	1212	13	1748	1530	20	2855	2990	29	4241	4139	36	91053	89840	75	0.238645
103387	80340	92	58074	47224	88	2049	1423	24	2489	2013	31	5074	4047	43	7101	5552	50	145929	120139	79	0.238645
59011	57102	90	24440	23679	68	1293	1343	14	1624	1759	19	3807	3766	34	5472	4915	40	115443	112347	78	0.240609
92636	82626	83	53904	48084	83	2123	1967	24	3069	2762	34	6532	5497	48	7851	6699	54	182676	153513	84	0.240609
120049	105696	95	64661	55706	85	2118	1918	22	4022	3489	37	9074	8153	55	12393	10513	68	361807	315777	90	0.241591
162995	127632	99	118378	100545	95	3546	2718	34	6460	4874	52	12690	10189	63	18157	15223	73	448672	369853	97	0.242573
35333	35347	66	18519	18204	57	449	502	0	944	1171	8	1731	1698	20	2299	2352	23	69093	69783	70	0.243555
102597	84519	88	39233	32742	86	2515	2202	29	3194	2667	36	6648	5664	47	9928	8209	55	210885	166997	88	0.244537
75563	68640	79	40831	37192	80	1366	1346	14	2119	1991	29	4535	3863	39	6390	5735	43	127141	115188	82	0.245519
226760	173866	107	136971	102599	106	4947	3777	41	8265	6600	53	18867	13406	80	29127	21331	99	794801	577722	113	0.246501
71805	69350	78	43557	41647	78	2106	1873	22	3239	3003	35	5567	5118	41	7657	6751	47	172854	151314	85	0.247483
56816	54950	87	38343	37787	76	1524	1771	17	2631	2234	28	5218	4717	40	7473	7364	46	153170	139641	76	0.251412
85726	81310	81	44161	42637	80	2010	1854	24	3330	3209	32	6033	5906	42	7660	7993	47	188925	161863	85	0.253376
54678	52920	73	37884	37201	75	587	712	0	1393	1391	16	3236	3325	31	3897	3864	32	107183	106039	78	0.254358
112201	98061	89	46783	40547	85	1874	1867	20	3892	3113	36	6836	5979	45	11312	10274	55	308010	274605	89	0.26025
311667	188988	144	220638	150798	135	11098	7073	55	17069	11980	90	34998	23132	123	49129	33043	125	1.04648e+06	726881	148	0.26025
174134	122299	112	88694	65678	97	3741	2593	38	5905	3912	51	11682	8287	64	15574	10432	80	339159	241902	90	0.261232
48361	45376	79	24991	23342	74	873	737	0	1412	1210	12	2682	2771	27	3421	3328	32	89326	84773	74	0.262215
62581	57750	80	29412	27542	77	1506	1353	17	1874	1791	23	4874	4324	40	5917	5404	42	133137	120247	76	0.262215
125176	116951	85	55054	52643	83	3794	3573	34	5749	5311	42	11329	9990	57	16893	14685	68	333364	279516	87	0.263197
269179	198801	131	161507	122562	125	7545	5413	47	10809	8130	55	20576	14703	86	29060	21596	108	596507	443513	141	0.263197
56773	53135	80	23498	22473	69	1107	850	0	1923	1374	19	3486	3392	33	4429	4528	34	100027	98369	73	0.264179
146265	127443	91	87798	76512	91	3096	2817	30	4761	4432	39	11438	9676	58	16825	13433	78	465102	379290	93	0.268107
98355	91273	84	48264	45187	80	3887	3493	33	5716	5675	46	12008	11481	57	17561	16191	72	370278	320664	86	0.268107
26589	26763	62	11059	11001	44	508	540	0	706	913	0	1646	1773	19	2645	2848	27	58843	62617	68	0.270071
92079	85551	84	40316	36967	83	2034	2173	22	2825	2648	29	5631	5139	43	7510	7308	48	162540	151792	82	0.271053
59404	52804	83	32423	29040	79	1386	1475	14	1380	1395	21	3752	3610	34	5197	4879	40	109011	97624	76	0.272035
53021	52368	73	25267	24838	70	1036	1122	7	1366	1610	15	3294	3321	30	4948	4638	39	131844	131098	77	0.273017
101409	94519	89	71888	69344	82	2768	2889	27	4932	4789	40	10651	10042	55	15775	14741	70	452046	412141	90	0.273017
138532	108300	93	83408	67348	94	4172	3298	36	5746	4418	48	11050	8230	58	15802	12835	66	369987	292942	97	0.274
104571	89867	87	66969	57984	88	2628	2466	28	3592	3161	34	7476	6626	48	10781	8938	64	202122	171902	94	0.275964
207902	155331	113	128896	102154	103	3487	2921	33	5496	4098	49	12488	9523	66	17711	13202	74	455660	344802	107	0.277928
56950	55475	75	32664	30765	76	572	563	0	1741	1446	24	4050	3744	37	6653	5478	54	144295	131374	85	0.277928
105990	97436	98	73775	70248	83	3183	2936	28	3868	3609	36	8026	6965	56	10545	9254	62	223569	189903	90	0.27891
322776	199871	199	179401	125807	173	8249	5879	52	12860	7658	81	27569	17739	130	37351	23851	150	837994	489340	206	0.28382
140604	112978	94	65342	53309	90	3899	3104	36	4912	3999	44	11239	9208	64	13973	11412	75	306235	260251	89	0.284802
82069	80541	78	35461	34291	78	1008	960	0	2058	2421	23	5059	5450	37	6027	5782	42	180048	174379	83	0.287749
122001	105914	95	60615	53333	86	2388	2468	23	3766	3254	38	7216	6213	50	9172	7563	52	215010	177671	91	0.287749
169298	128539	109	77219	60485	96	3949	3151	36	5242	3945	47	11034	8634	59	14994	10905	73	320951	240008	99	0.288731
78962	73303	95	42895	41502	79	2902	2621	29	3979	3545	38	7677	7355	45	10656	9982	53	231397	204411	81	0.289713
26107	25151	62	17191	17227	52	504	540	0	865	923	0	1510	1698	19	2651	2534	27	68482	64606	72	0.290695
35173	33791	79	14043	13911	48	444	504	0	1225	1048	7	1883	1632	21	3023	2865	32	67773	71198	61	0.291677
367941	225069	148	205115	128145	148	11236	6981	58	18425	12094	81	36921	23968	138	51727	33009	139	1.04858e+06	722299	157	0.291677
206330	176905	97	82503	72254	94	6416	5549	40	8755	6799	53	18735	15094	84	24232	19133	88	496197	380942	99	0.293641
52578	49542	78	48109	47334	76	1394	1339	18	1744	2047	23	3806	3731	34	5727	5899	40	132755	122189	77	0.293641
81061	73285	88	46039	42498	80	2390	2161	25	2763	2406	28	5031	4753	40	7227	6364	54	148068	127853	81	0.294623
75201	71400	83	32727	30143	80	1606	1408	17	3213	2638	31	5077	4706	38	7192	7089	41	145783	137457	81	0.295605
87648	84135	84	56662	54434	80	1928	1792	23	3233	3136	31	7242	7174	45	11399	10866	58	299342	293907	83	0.296587
122221	104657	95	68346	57819	89	2075	1631	24	3919	3472	36	8639	7536	53	12286	11078	61	349415	304940	88	0.297569
104970	87055	97	62055	53064	87	2101	1781	23	2806	2584	33	6871	5622	52	9368	8287	59	254802	234781	77	0.298551
140687	128902	88	102217	92899	88	3575	3075	32	6983	6254	48	15079	13833	66	21868	19808	80	590761	535131	91	0.298551
62552	59989	76	32261	29755	78	1623	1570	19	2416	2255	25	4375	4300	36	5781	5345	41	119576	117855	81	0.300516
45899	44361	74	23314	23305	71	641	700	0	1186	1684	15	2412	2444	25	3617	3646	32	86028	84431	76	0.303462
191539	152270	98	128180	107310	96	6575	5445	41	9970	8905	55	20192	16719	78	26370	22522	91	605949	508438	99	0.304444
69830	63938	89	29428	28266	78	1822	1697	19	2332	2594	26	5285	4996	39	7553	6989	48	150241	147861	80	0.304444
36425	36212	73	30457	29840	72	639	496	0	875	884	0	1661	1888	20	2198	2255	23	66086	63791	74	0.306408
73163	66615	81	48430	43597	81	1232	1025	7	2066	1955	22	4637	4444	41	6529	5357	50	154650	137117	84	0.30739
32805	32670	72	23274	23208	68	559	591	0	833	500	0	1573	1710	19	2291	2378	27	56969	57491	73	0.30739
75167	69638	81	44295	40350	79	1307	1222	11	2423	2258	27	5966	5249	43	8517	8062	50	241068	224759	83	0.30739
137052	117448	92	93122	82613	93	2565	2207	26	4081	3261	36	9292	8617	51	13635	11764	64	385033	335652	98	0.308372
140221	122191	90	61254	53836	87	3664	3277	33	5199	4481	41	9755	8136	55	13490	10843	64	280187	229700	93	0.309354
168252	112155	112	66601	45697	100	4628	3313	42	5161	3644	45	11046	7874	63	16303	11382	75	319265	256037	103	0.309354
108136	100429	85	75251	70627	84	1669	1671	17	3491	3152	34	7735	6957	52	12369	12085	58	312601	292338	89	0.310336
47303	46304	74	38077	37221	75	956	1086	7	1191	1181	10	2959	2608	30	4693	5115	34	120188	119364	78	0.312301
246187	187587	108	111995	89812	105	6475	5051	45	9046	6716	58	18072	13852	81	24388	18559	92	536154	411413	111	0.313283
156591	127854	103	84251	70719	91	3014	2729	29	5803	4461	47	11655	9296	63	18270	14901	76	487363	370350	98	0.313283
169542	130850	111	72835	55835	95	4455	3394	39	5689	3737	54	11444	8780	60	16655	12469	74	329140	236071	95	0.314265
46245	39883	88	31755	28029	88	875	709	0	1367	967	0	2702	2129	27	4032	3705	32	96362	75859	88	0.314265
117407	105927	86	74796	68491	85	2113	1822	25	3538	3119	37	9212	8074	53	13299	11691	66	363160	308871	91	0.314265
123269	107143	93	67167	59905	87	2130	1797	24	2969	2564	31	6764	5694	45	10124	8323	59	247305	207827	93	0.315247
139186	118857	98	63906	54729	87	3118	2440	31	4216	3707	36	8287	6901	50	11222	10040	59	261809	218230	92	0.316229
49955	49794	74	24043	23505	72	899	923	0	772	1006	2	3036	2865	32	4790	5261	37	120170	118357	79	0.316229
163178	135444	110	147876	123794	95	4806	3736	40	6340	5380	46	13331	10908	66	18558	15123	73	433440	338729	95	0.317211
248034	179042	119	210240	158123	109	9905	7294	51	13986	10612	70	28708	21899	101	39679	29947	102	794296	624877	108	0.319175
183911	149882	97	110229	91192	98	5810	4676	42	8620	6898	55	16696	13734	68	23997	20405	80	466417	402923	96	0.319175
112779	100810	87	67392	59603	85	2434	2057	27	3905	3416	37	8554	7498	51	13189	11781	63	371610	325218	89	0.320157
108343	95519	91	54378	48403	85	2255	2104	26	3339	2610	35	7466	6154	48	9807	7628	63	231209	193945	86	0.321139
188444	134166	107	126491	93844	101	6074	4744	44	9271	7163	56	17523	13490	74	25084	18956	90	504685	379337	99	0.325068
86787	75823	85	47123	41481	82	1630	1368	17	2837	2775	28	4842	4384	41	7412	6663	45	207496	189372	81	0.32605
53814	49215	78	27776	25930	77	1327	1410	14	1734	1821	24	3973	3874	35	5589	5117	43	117997	110987	76	0.327032
41356	36085	78	32409	27697	78	1297	1302	11	1556	1361	23	3259	2862	35	5694	5051	43	111469	98631	70	0.327032
64463	60224	79	32029	29476	77	1589	1169	15	2284	1764	22	4004	3807	35	6237	5383	47	124695	114427	80	0.332924
100099	92814	84	50394	48063	81	2327	2208	27	4114	3466	37	9425	8532	52	14679	13198	66	384112	330513	91	0.336852
190120	144080	105	138635	110629	100	8419	7128	47	11073	8792	61	24425	20223	91	33383	27106	94	685144	575302	102	0.336852
69997	66160	78	30331	28982	77	1605	1720	18	2577	2323	24	4614	4403	38	7166	6681	46	140842	134734	82	0.337835
74743	69529	83	32912	31400	78	1694	1633	19	2582	2294	27	4698	4494	36	6717	5997	46	137473	131841	81	0.337835
111303	103072	85	59045	55673	83	2361	2262	26	4766	3897	39	10125	9262	60	15190	13922	67	407412	352530	91	0.338817
49217	48115	81	23702	23486	72	901	771	0	1161	1362	16	2654	2574	26	3509	3454	32	90394	89449	75	0.339799
103939	93498	87	55202	49245	86	1889	1753	22	3016	3085	29	8188	7321	48	11826	10933	60	336979	307981	89	0.339799
86279	81191	81	40781	38116	82	1682	1602	16	2473	2673	27	4824	4855	37	6710	6141	43	138928	130683	85	0.339799
108967	98418	85	64063	56976	86	2111	1779	23	2358	2840	26	6834	6223	47	9303	8389	57	250722	236645	77	0.341763
48671	47168	73	14819	14964	47	1156	1013	4	1114	1375	16	3038	2907	30	3794	3122	35	86216	87173	74	0.341763
101731	90000	92	53447	47043	84	1750	1568	18	3343	2663	35	6949	5978	47	10649	8899	69	278152	238465	88	0.341763
125906	109457	88	57110	51255	86	3919	3420	35	5161	4363	43	10136	8298	58	13678	11568	65	296680	241556	93	0.343727
132146	112344	93	63110	53912	87	3291	2687	31	4493	3786	40	8472	7204	52	12729	10956	67	267435	216196	92	0.343727
109827	93949	92	84979	75605	89	2924	2665	29	4554	3618	44	8836	7567	55	11271	9588	61	241567	209519	91	0.347655
170870	131536	106	115543	96058	97	5487	4385	40	8007	7103	45	16532	14237	69	21132	17862	85	527949	456246	98	0.350602
104043	91377	97	65008	56493	88	1886	1646	21	2817	3012	27	7394	6644	46	11702	10282	63	314921	283479	83	0.352566
138528	113348	100	76931	64379	93	3067	2443	32	4378	3458	38	8708	7365	56	10814	8645	58	221095	186925	93	0.353548
79893	71817	83	43784	40047	81	1131	1017	4	2020	1778	23	4123	3616	38	6206	5659	44	159366	139128	80	0.35453
57221	50445	80	38795	32456	83	1450	1369	18	2117	1768	28	4077	3683	37	5980	4994	53	121647	112716	63	0.355512
199515	158616	105	136937	107804	100	7033	5498	44	9782	7436	60	19228	15079	83	26643	21907	90	520531	411345	96	0.357476
109007	89687	104	64005	50539	104	2526	1972	26	3865	2658	38	7510	5263	53	9804	7281	65	217682	160580	104	0.357476
161658	143393	90	89266	83457	90	5687	4937	39	9408	8845	52	17910	16631	70	23050	21947	82	515066	447124	94	0.357476
219955	167363	108	151006	118878	106	6925	5417	45	10415	7685	66	19394	14862	77	27588	19500	99	577552	423566	107	0.358458
62484	58019	77	30695	29278	78	1238	1279	13	1669	1825	25	3413	3260	35	4814	4789	35	104902	95910	77	0.35944
115763	100338	85	66314	59016	86	2218	1735	25	2706	2636	32	6899	5798	47	10247	9159	56	243764	201823	92	0.362386
177571	139239	104	108020	83636	97	5342	4067	41	6861	5250	50	13995	10291	65	18264	14508	78	388071	299716	94	0.364351
259408	181464	114	93515	66059	108	7141	5372	47	10319	8427	54	19965	16130	79	28067	22348	100	591483	530157	107	0.364351
109144	94565	88	73790	64140	87	1996	1650	24	3880	3110	40	8458	7116	53	12227	10514	63	320966	276281	87	0.365333
84913	78350	82	46671	42996	81	1334	1371	15	2525	2127	29	5400	4952	41	7086	6605	53	157450	145862	83	0.365333
318465	215496	144	161834	114099	128	8798	5748	52	12888	8116	69	26316	16711	107	34980	23640	121	706457	433061	131	0.365333
79805	76403	82	42983	40327	80	1257	1150	9	2442	2375	30	5051	4930	38	6036	5791	43	183887	175464	83	0.365333
46675	45578	72	26160	25909	73	598	754	0	1038	1050	5	2226	2098	26	3699	3368	34	101441	103462	73	0.369261
63252	60701	78	27548	26806	76	1435	1261	15	1987	1547	20	4032	3970	36	5242	4607	43	115153	111608	78	0.373189
175601	132059	98	106817	83108	97	2813	2139	31	5245	3777	46	12236	9583	66	16803	13146	81	457164	366121	93	0.374171
91910	86211	92	39604	38208	80	1173	1236	11	2419	3006	25	5751	6023	40	8227	7697	49	230387	221026	83	0.376136
118134	99585	98	49452	41767	86	3262	2585	34	3652	3036	41	7935	6446	52	11367	9363	60	249704	198858	88	0.3781
132626	119736	88	91755	84939	86	4530	4225	33	6226	5461	44	13171	12111	65	17285	15205	71	407805	349797	90	0.3781
119438	100833	88	64816	54759	89	2049	1756	24	3827	2938	37	8257	7177	50	12135	10348	62	333971	282054	90	0.379082
244567	178691	113	104234	77185	111	6162	4409	44	9162	6160	61	17402	13042	77	21674	15986	84	465673	327614	111	0.380064
91349	79292	86	47364	39311	84	1528	1336	17	2465	1830	32	5903	4854	44	7794	7135	50	207871	183976	83	0.380064
76010	65923	83	37606	33245	80	1197	1242	13	2217	2018	26	4734	3844	40	6908	5726	47	169156	149202	81	0.380064
103216	95778	86	60109	57922	82	2932	2910	28	5553	5132	39	11180	10897	59	17178	16055	75	486337	433312	86	0.381046
269941	173241	120	255186	177256	109	12120	7772	59	17589	11257	80	33772	22697	98	47120	31742	102	955308	667263	108	0.38301
137326	113222	98	64686	53875	90	2916	2478	30	4502	3689	42	6931	5769	47	10183	8264	52	206738	173191	89	0.38301
141968	110611	103	97714	79083	94	3311	2561	34	4845	3592	44	10211	7754	61	14029	10504	69	360595	289741	91	0.383992
154254	122452	96	76497	60846	92	2721	1779	32	4664	3762	42	10059	7291	61	12946	10004	64	392530	296770	94	0.383992
214792	162752	103	174143	132303	102	8330	6470	49	12970	10517	64	23265	17595	83	32380	24915	92	637483	494529	93	0.383992
196749	149329	104	114954	90900	102	3921	2669	37	6339	4914	47	16073	12421	72	21562	16677	93	597981	454950	102	0.384974
152783	127815	104	64018	53883	89	3045	2561	32	4437	3677	38	9975	8390	61	13798	11430	67	343009	276577	87	0.385956
169063	146910	92	66270	58463	89	4577	4048	36	5996	5218	47	12991	10209	69	17008	13918	74	371316	304805	88	0.386938
87503	75833	85	43717	38348	82	2105	1893	24	2127	2128	24	5454	5117	42	7065	5999	52	149270	130885	77	0.38792
96635	90304	83	40296	39195	80	1851	1708	23	4180	4005	37	8756	8151	50	14069	13293	65	375667	361167	79	0.38792
110142	101584	85	48282	45737	83	1762	1798	23	2905	2684	31	7517	7228	45	12164	11224	56	324472	313081	82	0.388903
112181	93525	90	53587	44410	87	1452	1369	17	3579	2895	30	7005	5768	48	10065	8720	57	272979	237176	85	0.389885
53771	50094	85	25688	23375	72	1221	1223	10	1411	1558	22	3965	3570	36	4946	4511	42	119282	108041	76	0.390867
36499	36063	72	25302	25279	71	922	838	0	1162	1401	12	2035	2050	25	2767	2691	29	67356	75230	49	0.390867
61918	57647	92	32859	30910	79	1596	1374	21	1584	1636	19	3245	2958	32	4788	4685	40	108018	107822	68	0.392831
227041	164016	109	95435	70956	104	5508	4439	42	7569	6160	51	14129	10857	64	19658	14973	76	419028	310166	103	0.396759
71805	64661	83	44147	40503	81	1032	895	0	1994	1802	23	4857	4490	40	6293	5812	43	174471	157008	81	0.396759
133600	108287	92	75160	61390	90	1783	1541	20	3256	2613	32	7683	6288	51	9799	8364	58	276886	236021	87	0.397741
26887	26684	54	15020	14870	50	412	484	0	849	734	0	1256	1303	15	2479	2740	24	65581	68737	63	0.398723
116607	103156	87	47968	40418	84	2287	1682	26	3624	3317	37	8074	7309	50	11375	10229	57	315886	282199	84	0.399705
58856	55717	82	26896	24994	76	1347	1181	15	1911	2183	20	4152	3882	37	5977	5258	45	111502	104528	72	0.400687
64330	59067	79	31677	30016	78	1198	1166	9	2133	1667	22	3710	3706	33	5161	5171	39	113061	109592	79	0.400687
155342	130188	97	80316	68488	91	3248	2685	32	5520	4503	48	12245	10147	60	18180	15862	78	493966	401590	94	0.40167
123596	113657	86	50270	45567	85	3038	2936	29	4460	3862	43	9103	8318	51	12723	11566	65	275716	253299	89	0.40167
172345	118878	111	114405	85356	100	4304	3241	39	6060	4503	49	13813	10128	68	17412	13547	70	463400	356142	102	0.402652
44106	41099	74	25872	24841	70	1062	1117	7	1558	1469	17	2928	2769	30	4821	4493	39	104138	96661	75	0.402652
22154	22941	67	15246	15524	48	376	422	0	624	788	0	1727	1854	20	2425	2612	26	57138	58655	66	0.40658
102613	95832	81	51947	48333	82	1791	1729	19	4181	3748	38	8405	7864	48	15277	14829	63	382251	357699	85	0.40658
137857	114345	89	75704	66031	88	3955	3260	35	5276	4410	43	11330	9120	63	14319	12380	61	348255	294854	88	0.407562
98995	89086	87	47322	42558	85	1358	1315	14	3379	2809	34	6580	5892	47	9271	8997	53	271373	255498	84	0.407562
47136	46839	70	22017	21541	59	979	1068	6	1198	1154	18	2761	2859	31	3926	3955	35	89789	87259	74	0.407562
97461	85228	87	51822	46167	85	1658	1443	16	2952	2557	35	7249	5997	48	11144	9937	59	283029	246481	87	0.408544
58102	53966	78	29193	27842	75	1323	1154	11	1555	1738	19	3871	3465	37	4821	4303	41	104241	99030	76	0.409526
57650	56926	74	32893	31015	76	1559	1309	19	2369	1783	26	3925	3602	37	5504	4725	40	108778	102862	75	0.410508
125266	104715	89	58083	47175	90	3190	2422	35	4284	3644	40	8082	6491	54	10889	8368	60	241158	188241	89	0.41149
45777	45519	73	24475	23724	65	1322	1133	11	1220	1168	9	2985	2862	30	4102	4307	34	85615	84432	67	0.41149
100308	87455	94	54857	48255	86	2119	1733	24	3522	3315	32	7945	7241	49	12946	11341	62	342087	305340	88	0.41149
41066	37602	78	21125	20684	63	783	941	0	626	1182	7	2034	1912	22	2575	2578	27	60124	59711	68	0.412472
188698	158525	107	77949	65975	93	4793	4112	36	6881	5800	48	15110	11647	74	17077	13167	72	386582	297376	97	0.414437
100349	81756	87	49429	39540	87	1971	1475	22	2586	2000	34	5685	4711	45	7572	5989	52	172862	139461	77	0.416401
154180	128179	97	81705	68630	92	2633	2252	26	5373	3976	44	11005	9134	57	16156	13315	66	432483	359111	92	0.416401
92505	86072	83	45080	42839	81	1463	1291	17	3269	2883	33	6593	6321	44	10533	10155	55	275652	263283	79	0.417383
212523	166869	102	97488	76449	99	4852	3542	41	7640	5732	54	13905	10244	70	19124	15091	82	383867	281508	98	0.420329
67792	63727	79	31269	29877	78	1802	1866	21	2025	2080	27	4129	3872	36	5904	5445	40	132582	122473	75	0.421311
130123	107711	95	66799	56420	90	2363	1985	27	3908	2867	39	7856	6365	55	11672	9660	63	293295	246188	87	0.421311
101573	93979	86	61316	57169	83	1830	1866	21	3013	2781	31	7592	6952	48	10922	9638	62	292382	266645	80	0.422293
134875	107487	93	65183	51506	92	2504	1860	28	4988	3366	43	10209	8435	56	17379	13937	74	444004	364392	92	0.422293
107707	95731	85	54456	49259	85	1892	1722	23	3409	2973	35	6501	5579	47	9973	8412	57	249862	206202	84	0.423275
122090	111209	92	56190	52237	83	3828	3424	31	4648	4359	41	10262	8839	57	13731	11464	67	291872	243160	86	0.423275
140360	110576	92	64505	52358	92	3085	2657	30	4855	4038	44	8916	7136	56	11709	9396	60	252934	192564	88	0.424257
114946	94680	96	90479	75043	90	3427	2697	34	5012	4527	48	9843	8488	57	13099	11410	66	309916	284498	80	0.425239
154191	123297	92	72212	59443	91	2854	2188	32	4390	3427	39	9080	7376	57	12384	9499	61	264615	213431	90	0.426221
59851	55412	89	28324	26089	78	1543	1405	18	2268	1774	23	4507	4275	39	5739	5628	39	132149	118409	79	0.428186
146596	132426	104	118229	108562	90	3418	3264	30	6562	5601	48	13399	12190	64	21121	19555	78	614670	550506	91	0.429168
96187	89770	84	60931	56247	84	1736	1598	20	3384	3118	35	7548	6777	45	9335	8768	50	289959	254172	99	0.429168
75098	71004	88	46974	45324	78	2701	2631	25	3478	3456	31	7997	7458	51	10574	10395	55	234131	201627	85	0.431132
33529	32953	65	24165	23978	64	666	517	0	1270	956	0	1900	2047	23	2984	2939	28	77305	73568	72	0.431132
98829	89652	83	45036	40629	81	2037	1938	23	2931	2962	28	6303	5570	43	7518	6642	52	167271	155247	82	0.431132
41491	41804	71	25912	25616	69	666	690	0	883	998	0	2112	2113	25	3548	3321	33	83595	83348	61	0.432114
68679	68459	76	41735	40778	77	1522	1510	18	2008	1832	25	4744	4702	37	7172	6962	45	198574	193268	78	0.432114
68536	63628	80	44435	39975	80	1190	1188	9	1959	1846	25	4141	3856	36	6708	5666	47	198954	171303	81	0.433096
97761	85247	91	51679	46204	83	2046	1830	21	3794	3171	39	7550	6474	49	9972	8797	60	287772	246176	87	0.433096
149789	125565	90	92369	79234	91	3408	2885	34	4945	4088	42	9535	7778	57	13575	11702	62	265400	221270	90	0.433096
76570	73059	93	35730	34753	77	1427	1208	13	2015	2088	24	5306	4839	40	8279	8279	48	210510	203125	80	0.434078
144697	128222	96	77908	70606	89	3934	3485	32	5697	4575	43	11234	9383	59	16346	13890	75	351745	283937	95	0.434078
95942	79884	96	53298	44511	87	2833	2073	31	3759	2455	40	7215	5588	51	10782	8559	57	200206	159270	85	0.43506
73401	69169	78	34368	33505	78	1373	1268	11	1457	1442	17	5013	4944	40	6504	6622	41	191929	183916	80	0.43506
78574	75636	79	19825	19257	58	1320	1431	14	2305	1903	28	5957	5882	41	9550	9465	53	245091	234581	83	0.437024
132333	118120	88	74728	67949	87	3464	3004	31	6426	5503	48	11363	9255	65	16306	14229	69	360506	294409	89	0.437024
150186	118544	97	101378	80556	95	4192	3087	37	5763	4592	43	10795	8948	58	15342	12267	83	326419	269687	89	0.438006
289263	212525	126	143600	104510	120	9556	7099	51	12995	9937	67	26645	20473	97	33551	25573	112	736574	579712	120	0.439971
139808	119281	93	68173	58986	90	2498	2179	27	4430	3935	36	10654	8596	59	16290	13726	77	437212	358573	92	0.440953
46677	46480	57	25726	25302	68	904	918	0	1368	1329	16	2746	2559	29	4095	3858	35	87073	85974	73	0.440953
29299	28948	71	14117	14051	47	435	511	0	778	605	0	1597	1637	17	2234	2353	24	56973	56716	61	0.441935
108219	98912	85	52993	49037	82	3563	3404	32	4362	3776	39	8957	7942	52	14179	12949	69	308641	255057	87	0.441935
82278	77185	82	63100	60355	81	1734	1462	20	3007	2732	32	7274	7047	43	11658	11230	56	308045	283179	82	0.443899
43159	41060	84	25243	24190	73	1167	936	0	525	998	0	2589	2675	30	4107	4265	35	88424	88988	58	0.443899
50066	48061	76	27583	25666	77	1000	1018	4	1349	1325	16	2775	2725	29	3909	4219	31	85233	81181	71	0.444881
146708	111641	98	70305	53678	95	3850	2898	37	4491	3064	43	8675	6311	56	10844	8177	61	247676	184799	85	0.445863
150948	119243	95	87819	72011	95	3893	3144	35	5935	4266	45	11457	9695	61	15893	12940	70	334467	279322	85	0.447827
62067	59466	79	45835	44209	78	2188	2135	23	2301	1916	29	5074	4873	40	6743	6388	47	157849	142620	77	0.447827
46543	45345	78	25529	25057	73	1244	1387	12	1496	1561	15	2343	2329	26	3561	3203	34	83709	80070	62	0.448809
215306	167188	101	142165	110724	101	6059	4676	44	9127	7004	61	17733	12952	77	23765	17387	90	487240	364739	96	0.448809
57923	56787	76	52098	50951	77	1991	1869	24	2793	2895	27	5174	5016	42	7252	7112	44	146994	135604	72	0.449791
75503	68220	83	53723	49027	81	1295	1014	3	2329	1747	29	4246	3409	39	5560	5537	40	147183	139510	74	0.449791
84555	71253	87	40772	33868	83	2382	1935	27	2255	2147	28	5209	4214	44	7427	6337	48	156239	133106	76	0.450773
139081	118238	91	84988	71679	91	3112	2700	29	4164	4170	35	10296	9127	54	15206	13911	68	382464	353580	86	0.454702
36865	36873	65	19826	19630	57	413	559	0	1152	1013	3	2189	2301	24	3273	3308	31	98635	99289	70	0.454702
72601	63951	81	39881	36151	82	2229	1850	24	2435	2127	25	5415	4269	42	7056	6036	47	153944	131666	80	0.455684
116038	98521	90	79564	69010	88	2696	2256	29	3536	2798	36	6999	5962	49	9405	7973	59	205728	169173	86	0.456666
37685	35210	75	22640	21975	67	600	542	0	1365	1518	14	2329	2181	26	3171	3122	29	72673	73655	73	0.459612
52624	50054	82	22833	22332	69	848	1036	5	1547	1414	12	2641	2479	31	3208	3082	33	82885	83558	73	0.459612
145820	123773	96	94138	79189	91	3587	3042	34	4279	3771	37	9892	7932	59	15286	12478	74	365274	297887	95	0.460594
90374	81076	85	41629	37013	81	1849	1828	21	2933	2404	34	5705	5358	42	8639	7717	55	184291	171279	85	0.461576
102218	92661	99	41349	39906	81	1902	1702	22	3228	2697	31	6306	6079	43	9918	9741	67	257658	244847	86	0.467469
65873	64353	80	40716	39986	77	1210	1236	11	1939	1908	20	4174	4227	34	6731	6684	43	177751	179914	80	0.468451
197658	158579	109	79712	64773	101	4834	3872	39	7259	5156	52	13477	10299	68	17555	13840	78	396324	293619	104	0.469433
67927	63079	87	41161	37959	80	1687	1710	19	2574	2375	27	5200	4721	40	6379	5342	45	137521	115674	94	0.469433
39429	39837	72	13782	13707	49	815	737	0	817	831	0	2058	1762	25	3738	3539	37	79430	82686	71	0.470415
67182	63788	85	33384	32324	76	1521	1438	15	2074	1763	22	3639	3481	34	5268	5191	39	114695	109117	80	0.472379
80814	79850	72	56243	54304	80	1227	1127	10	2706	2466	29	5399	5590	39	9547	9093	51	240269	232963	83	0.472379
66726	62397	79	31975	29544	76	1496	1465	15	1721	1825	26	4369	3767	40	6267	5737	42	132378	125418	80	0.472379
80710	77056	92	31888	30393	80	1145	1118	11	2350	2432	26	4800	4478	37	7180	6746	47	187264	183462	95	0.472379
113943	101978	90	50259	45197	84	2925	2383	29	4025	3719	36	7913	6547	50	10994	9648	65	232873	191799	89	0.475325
332185	229676	119	233775	164307	119	14458	10566	60	22243	15831	88	43574	32613	110	60366	44740	109	1.04858e+06	941137	117	0.475325
46401	43014	80	24605	23871	73	1589	1675	17	2679	2532	25	4532	4361	38	6279	6191	40	150063	137855	75	0.476307
109212	89685	91	51153	42843	87	2658	2180	28	3355	2645	33	6856	5495	49	9376	7764	56	195443	155826	84	0.476307
155226	137963	92	72866	64921	89	4512	4203	36	7223	5972	48	15015	13194	67	20605	17863	83	425891	378419	91	0.476307
78804	70470	84	39534	32213	83	1985	1443	23	2092	1843	33	5222	4519	45	7328	6128	48	155305	131838	76	0.476307
79688	75229	80	43228	41873	78	1411	1458	15	2445	2558	24	5781	5493	43	8460	8535	49	230601	225526	80	0.477289
138925	116576	90	79043	67139	89	3151	2717	33	4226	3683	38	8813	7118	58	12613	10431	65	303322	262233	89	0.478272
73581	65369	82	44490	41683	80	2128	1815	24	3552	3002	36	6015	5555	41	7998	8138	47	168310	164548	77	0.478272
154428	127984	95	93489	77004	92	3919	3333	34	6045	4779	45	12503	10173	61	17930	14654	84	375729	304923	92	0.479254
56383	52224	86	31345	29991	77	1139	1181	12	1685	1461	19	2782	3019	28	4107	3993	36	91648	92787	64	0.480236
152754	113375	111	69845	52253	94	3569	2590	34	4786	3941	43	9893	7858	59	12751	9112	67	273723	206599	87	0.483182
155700	123726	95	109698	89993	94	4395	3620	36	6386	4727	51	12823	10605	66	17659	14278	81	408196	336825	92	0.484164
60599	57816	91	27732	27165	75	1422	1553	17	1842	1988	24	4570	4728	37	6360	6501	41	137292	131189	77	0.485146
63363	58487	79	33462	29925	80	1512	1500	17	2425	2132	30	4261	4324	34	5277	5177	42	121351	114433	75	0.486128
280340	190110	122	136545	95493	120	7139	5036	47	11224	8062	64	22729	15574	85	29909	19597	112	642375	432708	120	0.486128
125503	98680	93	65167	51135	92	2554	2239	28	3669	2462	40	7697	5951	51	11418	8213	64	269364	207098	93	0.48711
187022	152234	94	69965	57037	94	5313	4203	39	6029	4608	48	12519	9754	63	16668	12940	73	366643	282349	97	0.488092
168059	141244	95	70007	58450	90	4220	3339	38	6390	4881	50	11761	9261	63	14885	11021	69	325588	250919	96	0.489074
151839	124134	94	97442	79764	92	2755	2266	31	3990	3068	39	10153	8443	55	14888	11995	70	360099	290262	94	0.489074
99945	90542	86	57561	49935	84	1888	1687	22	2975	2989	30	7856	6581	51	11903	9862	56	314956	278574	85	0.489074
59618	55656	81	33038	31238	78	1070	850	0	1612	1535	20	3361	3372	31	5561	5308	40	115609	112281	80	0.489074
111495	88984	98	75124	63254	90	1835	1535	24	3641	3278	37	7984	6546	54	11020	8563	63	295300	241903	92	0.490056
37114	35343	80	18569	18189	55	819	814	0	1348	1353	16	1957	1934	24	2874	2992	29	72259	73219	73	0.490056
105875	91899	88	48493	42589	84	2357	2141	25	2681	2206	32	6540	5555	46	8785	7254	56	177425	141902	86	0.490056
139310	110015	105	102298	86056	93	3791	3219	34	5568	4479	46	11845	9616	64	15230	12174	70	347555	281091	95	0.491039
57714	53791	88	27891	26320	76	1322	1174	11	2122	1880	24	3440	3435	32	4719	4726	37	98975	98812	79	0.492021
150950	114401	109	90663	66072	95	3351	2514	37	4824	3632	41	10827	7928	60	15189	11067	75	324159	247869	96	0.492021
101480	88075	89	50282	42190	86	1836	1437	19	2912	2224	35	5235	4586	42	7631	6184	52	185576	154026	91	0.493003
136411	117392	88	65360	54713	88	2587	2066	28	4327	3776	37	10158	8739	53	13986	11679	65	402857	341649	98	0.495949
228481	182269	105	97984	80172	99	5521	4341	41	7410	5502	52	16563	13055	72	21472	17342	85	463502	346309	108	0.497913
117373	97664	99	72350	63536	88	2290	1836	25	4106	3325	34	9652	8447	56	15078	13061	78	397973	367748	87	0.498895
229630	178724	106	97045	76476	100	5834	4553	41	8323	6321	50	17843	13323	79	23635	18715	86	492707	362268	108	0.499877
140496	120962	91	74589	67164	87	3267	2971	30	5386	4222	42	9040	7580	53	12712	10159	60	293790	240596	92	0.502823
90333	78929	84	48350	43063	81	2128	1951	23	3355	2659	32	5661	4691	45	8465	7590	50	174084	153355	83	0.50577
76894	66161	83	41942	36223	83	1870	1681	20	1808	1829	20	4642	3495	42	6428	5400	44	146580	128169	76	0.507734
73309	70727	79	38480	38020	77	1252	1199	11	2258	2185	24	5217	5129	39	8556	7742	48	202924	203765	73	0.507734
68774	62873	78	34677	30655	79	1578	1301	16	2142	2040	27	4571	3741	41	6159	5340	46	126911	110512	76	0.507734
107071	94779	97	43360	36919	82	1929	1386	22	3495	3328	32	8789	7708	54	14446	12828	64	365221	316832	89	0.509698
134121	121378	90	59549	54454	85	3678	3234	33	4819	4866	38	10233	9347	57	13533	12120	70	288357	265465	80	0.509698
85637	75827	83	47180	42294	82	1934	1861	22	2329	2172	23	4467	4176	37	6989	6381	42	140087	128045	81	0.51068
72665	66900	82	40391	37512	79	1679	1613	19	2870	2355	30	5705	5303	41	7352	6342	48	156874	135808	80	0.512644
212239	161266	103	108335	83598	99	5055	3768	42	7600	5390	50	15794	12171	69	21828	15945	90	466099	328638	100	0.514608
44034	44234	58	18935	18883	56	860	780	0	1063	940	0	2583	2596	28	3268	3304	30	96684	99011	74	0.51559
139341	122710	89	93397	82657	89	3351	3011	31	5189	4540	42	12338	10912	63	19403	17581	82	494101	434929	91	0.51559
105845	98858	84	74246	71486	83	2919	2607	28	4311	4075	37	10484	9609	61	16907	15368	74	445241	382473	92	0.520501
42283	38516	77	25726	22489	77	720	731	0	1590	1147	14	2879	2271	30	3993	3838	36	89498	78634	79	0.521483
163363	127214	97	92405	71473	94	3061	2253	34	5031	3663	47	11853	9075	64	17685	13293	76	477976	377930	90	0.521483
89570	57145	110	55421	36742	99	1858	1497	20	1830	1475	19	5555	3639	53	7717	4469	58	195110	124903	95	0.522465
51884	50862	75	25787	25664	64	1645	1482	17	2232	1906	27	3420	3354	33	4633	4589	34	100501	95806	77	0.522465
54904	52130	78	31396	30220	76	1262	1260	13	1435	1415	16	3745	3722	33	5220	5347	43	122763	115405	79	0.522465
97368	80728	96	42798	35490	85	2427	2103	26	3069	2932	31	5673	4571	43	8200	6925	52	180391	143111	90	0.523447
23497	22844	52	13782	14059	47	483	581	0	814	624	0	1461	1430	20	2259	2385	25	55485	55926	70	0.524429
56936	52663	84	29340	28275	75	2209	2118	24	1947	2066	28	4983	4907	37	7305	6964	54	147397	147870	79	0.524429
123216	108444	90	70091	61574	86	2232	1800	26	4318	3895	40	8962	7539	52	14419	11736	70	381634	327352	95	0.524429
92779	83201	83	54441	48324	83	2994	2502	30	3801	3502	33	8089	6896	48	11903	10715	55	248240	223692	88	0.525411
206286	155864	105	80623	62210	101	5561	4227	43	8336	7031	49	17378	14578	72	21531	18431	87	478973	450384	103	0.525411
50494	49100	88	24005	23712	70	869	884	0	1467	1396	16	3068	3013	30	4515	4418	36	97226	99524	66	0.528358
132218	115040	93	44929	40007	87	3940	3285	36	5201	4073	43	10746	8810	57	14504	11560	77	319482	255128	93	0.530322
71419	63882	81	33070	29692	80	1522	1340	17	1345	1249	12	4032	3352	37	6247	5229	47	134398	116176	83	0.530322
259171	185184	108	200546	144527	108	7730	5780	48	11013	8216	61	19363	14702	85	28050	20205	100	591135	447388	110	0.530322
100798	91715	85	57868	54376	84	2791	2533	29	4203	3879	36	7692	7309	50	10559	10695	54	227878	218522	86	0.531304
40250	39479	72	22048	21694	58	1037	1130	7	1887	1757	26	2575	2611	27	4351	4335	35	114661	112893	77	0.531304
65206	58267	82	36143	32411	80	1490	1158	14	2077	1967	23	3688	3273	35	5644	5159	40	129753	120557	81	0.531304
91546	84204	83	54414	50414	81	1659	1523	19	2454	2755	27	6605	5920	47	9248	8373	52	262623	230041	86	0.533268
51419	47651	83	27514	26832	75	1145	1057	6	1982	1627	19	2782	2506	30	3886	3689	34	97780	95773	77	0.53425
67329	65939	81	19416	18881	57	1539	1512	19	2430	2090	36	4941	4716	38	6631	6365	47	137441	134634	77	0.537196
101845	88625	101	53937	46996	87	1810	1339	19	2919	2539	31	6214	5040	46	9600	8148	56	253844	216197	101	0.537196
143103	121128	89	99034	81766	92	2965	2626	30	4240	3925	38	10751	9061	60	16640	14591	75	436609	380998	86	0.537196
92533	81744	86	49694	44684	83	1701	1564	19	2948	2931	32	6581	6252	46	10723	9668	60	273435	243060	86	0.537196
187723	148136	112	91409	73495	95	4676	3807	38	6902	4912	51	14033	10553	66	17760	13752	73	356987	258826	98	0.538178
105801	93757	88	57707	51903	85	1860	1584	22	3983	3095	40	8751	7638	53	12482	10546	58	351067	302863	88	0.538178
34736	36081	62	16241	16426	48	729	690	0	723	781	0	2208	2166	25	3966	3450	40	85013	85833	71	0.538178
123156	107554	89	63496	54853	86	3023	2449	30	3856	3211	40	8610	7419	50	10597	8824	60	259855	215783	85	0.538178
124275	112392	94	109938	103503	86	5313	5124	35	7332	6247	46	14572	12979	65	18387	16126	76	422795	338901	90	0.53916
154811	129198	93	83607	69804	91	3660	3192	33	4193	3209	39	9676	7693	58	12260	9744	66	275615	218283	89	0.540142
190158	148541	100	75974	59487	97	5464	4301	43	7414	6101	53	15383	12319	66	19954	15755	78	394481	319805	96	0.540142
146444	119780	104	57528	47852	90	3274	2635	34	4803	3438	40	8060	6067	50	10630	8900	58	242449	192661	88	0.541124
59420	59421	75	36814	36715	76	924	1041	4	1666	1868	22	4123	4183	34	6022	6448	41	168501	172481	76	0.541124
113469	98378	92	67034	58792	87	2249	1985	26	3380	2917	34	6701	5505	48	9215	7966	50	215416	178556	88	0.542107
110470	94452	103	47048	39054	89	2385	2057	25	3631	3069	34	6707	5793	46	9395	8144	57	184720	162974	103	0.542107
94379	82153	100	51298	45433	84	1832	1641	20	3550	2834	35	6882	6508	46	10992	9720	65	284788	255722	75	0.543089
150097	122977	99	97051	82054	92	2224	1727	26	4251	3350	41	9937	8243	58	13589	10864	71	357693	290239	91	0.544071
114518	101441	96	61831	56525	85	2455	2283	25	3539	3095	39	8700	7649	50	12149	10939	63	348276	291526	89	0.546035
116964	101709	91	52208	46299	86	2064	1827	25	3685	3252	38	9169	8118	56	12950	10981	58	377231	337011	86	0.546035
56088	50295	82	33067	29772	77	1521	1138	16	1912	1739	20	3325	2911	34	4707	4572	38	110848	107917	66	0.547017
81702	77164	81	48133	45851	80	1484	1400	15	2799	2530	29	6519	6226	43	9491	8500	56	255073	244872	81	0.547017
126532	110630	87	59167	51077	88	1948	1601	22	3671	2913	36	8219	7552	50	12431	10516	61	343141	301690	84	0.547017
64044	60679	76	37497	35297	76	1495	1574	17	2753	2616	29	4769	4433	39	5458	5197	39	131192	119138	78	0.547999
67343	62996	80	42536	40349	79	1192	1099	8	2243	1893	28	4261	4040	37	6345	5493	43	191457	183380	81	0.548981
128373	110195	88	54250	47338	87	2924	2738	28	4577	3552	44	7638	6471	52	11282	9170	57	231796	188553	91	0.549963
134539	106215	93	73851	60123	91	3108	2414	31	3979	3025	39	8072	6340	52	10839	7979	66	269956	211218	85	0.550945
123378	105757	94	52033	44496	87	3046	2433	32	4295	3595	39	8932	7639	53	11487	9969	60	223340	195549	90	0.550945
71602	68600	80	44692	43504	79	1222	1087	9	1835	1768	21	4799	4557	38	6074	5952	44	178089	174267	88	0.550945
60208	54307	82	33978	31106	79	1550	1288	17	2570	2338	26	4861	4160	41	5294	5280	40	118084	109017	81	0.552909
108330	95850	90	44287	40484	83	3353	2944	30	4459	3495	41	9229	7985	52	12501	10594	65	256272	209754	90	0.554874
99401	88089	85	48220	43906	84	1881	1666	22	3491	2872	38	6067	5363	44	8799	8145	49	193382	162094	90	0.555856
43399	42995	73	20656	20279	63	920	1046	5	1566	1540	22	2882	2656	29	4257	3718	38	91839	92804	75	0.55782
68114	62384	81	37970	33979	79	1168	829	0	1245	1286	15	3495	3115	34	5517	4848	43	130205	118254	80	0.55782
118991	103539	89	64697	56005	88	1676	1270	18	3358	2930	36	6979	6307	45	10678	9246	56	262794	225805	94	0.558802
175654	130084	103	117036	86900	98	6542	4444	48	8638	6133	56	17389	12455	75	21956	16746	82	477710	347631	102	0.558802
65300	62240	80	28948	28388	77	1151	858	0	1623	1981	19	3464	3043	35	5067	4823	38	128968	130342	63	0.558802
32904	33264	75	17135	17396	51	679	521	0	976	1153	9	1842	1918	23	2619	2626	29	72057	73369	62	0.559784
106513	92594	86	48759	41165	85	3126	2554	32	4105	3238	39	7640	6059	52	9028	7749	50	196957	162458	90	0.559784
51762	48845	78	25174	24296	72	1327	1366	12	1536	1723	19	2645	2564	29	3799	3630	34	82644	78118	75	0.559784
104272	86148	89	49297	40716	86	2176	1986	24	3265	2645	37	5416	4381	47	7790	6649	49	165370	136850	81	0.560766
52961	49170	76	31518	29192	76	870	803	0	1790	1493	26	3346	3470	31	4326	4308	38	104181	92211	79	0.560766
170024	125214	99	122562	95039	99	4540	3474	38	7510	5871	59	13678	10939	67	18853	14675	74	433336	341512	99	0.56273
106939	84987	93	43417	35987	87	2479	2051	27	3333	2518	34	6871	5068	51	10648	8444	57	224425	171967	87	0.56273
184916	134737	105	82971	60819	99	4097	2832	41	5854	4037	48	11316	8841	60	15371	11363	72	331657	251435	92	0.563712
81561	68695	85	44756	38023	83	1636	1161	18	3055	2244	32	5090	4348	40	6963	5359	48	156201	131162	81	0.564694
74508	71008	82	40778	39549	78	1235	1172	9	2273	2178	27	5365	5273	41	8019	7936	47	201091	194851	78	0.566658
113598	95866	89	63846	53352	87	2334	2201	25	3478	3121	36	8840	7934	54	14017	13166	65	379684	340487	77	0.566658
153226	123091	100	73205	60074	90	3810	2697	38	5751	4264	49	11300	9235	59	14191	11107	66	298274	225967	92	0.567641
128400	108432	89	96762	83748	90	1728	1510	20	4472	4067	38	7850	6839	50	10420	9152	56	299277	266002	89	0.567641
219838	129825	120	115466	68908	120	4815	2700	51	7342	5738	59	14716	10264	79	22564	15706	104	595207	447354	120	0.568623
89782	82980	85	43382	39450	82	1910	1676	20	2615	2392	29	6830	6077	47	12607	11496	67	291533	263345	83	0.568623
100671	85388	101	59671	50940	88	1778	1598	21	3671	2643	37	7231	6571	47	12171	10553	69	299243	268439	72	0.572551
83056	75663	87	41028	37138	83	1418	1348	17	2478	2606	28	6707	6087	47	8830	8106	50	253923	242171	82	0.572551
128380	113242	101	79353	73832	85	4010	3334	35	5445	4599	46	11052	9521	59	14986	12863	73	325138	265630	85	0.573533
110403	99165	87	46743	40844	83	2558	2473	28	3315	2711	35	7176	6258	49	8724	7458	55	199877	177650	78	0.573533
94376	88449	87	57423	54760	81	2047	2018	22	3315	3085	29	6340	6217	41	9526	8676	55	253659	250130	86	0.575497
53599	49701	78	26133	25507	74	1958	1782	24	2472	2464	31	5457	5063	41	7643	6970	48	162412	151553	80	0.577461
123817	109672	94	72567	66292	86	2710	2568	29	4352	3743	42	9473	8087	55	13666	10946	72	298675	239885	88	0.577461
54817	51956	77	28103	26534	75	1120	1110	7	1514	1270	13	3319	3041	34	4559	4297	41	104630	101463	73	0.578443
87488	80686	82	45922	41833	81	1394	1325	16	2139	1857	27	5188	4686	42	6580	6119	45	199950	182862	83	0.579426
83330	78890	79	45331	42957	80	1711	1371	21	2478	2652	26	5963	5621	43	8792	8601	46	253823	242503	83	0.58139
49027	45830	88	22824	22338	65	1153	1293	12	1503	1361	19	2769	2724	29	4522	4332	42	93299	97304	59	0.582372
61822	59257	84	52841	50744	80	1861	1893	21	2559	2416	27	5019	4763	41	6616	6420	47	157225	156262	69	0.582372
129820	109681	105	68652	58646	89	2300	1799	28	4470	3441	43	9814	8264	55	13303	10807	63	384228	309536	96	0.583354
94107	81301	94	44299	38096	84	1476	1454	18	3057	2606	31	5878	5126	46	8574	7532	53	222252	194829	85	0.585318
111223	91196	90	48849	40323	87	2279	1783	25	2786	2542	30	5863	4538	48	7943	6634	50	178191	143468	85	0.585318
75893	68455	91	43588	40424	80	1873	1779	19	2309	1725	24	4340	3626	39	5797	5403	43	143592	123275	80	0.588264
104943	92744	88	57455	51933	84	1926	1801	21	2954	2531	31	6627	5832	45	8858	8077	52	255164	217005	89	0.590228
109956	94092	89	54661	47348	87	2152	2011	22	3584	2812	34	7317	6058	48	11701	9402	64	324393	279929	90	0.590228
166898	136667	93	102748	84395	92	2863	2636	30	4680	4101	42	12486	10319	66	15862	13025	69	448805	345578	94	0.59121
132428	101295	97	73354	55902	92	2349	1856	26	4249	3300	37	9012	6752	55	13398	10045	78	390532	310866	85	0.593175
130669	112214	90	77582	69061	90	4119	3608	35	5689	5737	40	12459	11681	64	18258	17048	79	364456	336927	88	0.593175
152424	121052	93	61394	49516	94	3043	2658	31	4393	3871	41	8805	6984	52	12376	9739	67	282673	216602	88	0.593175
139186	112955	92	76401	61691	93	2223	1868	28	4209	3455	39	9277	7407	54	16153	12766	82	409268	317818	92	0.596121
151204	115961	97	126103	96435	95	6560	4659	47	8317	6696	51	15668	11831	76	23004	18053	87	497135	383687	96	0.596121
130302	111892	90	93003	81850	90	2741	2396	29	4824	3593	48	9271	8049	50	12961	10753	62	318193	274481	81	0.597103
100611	94004	84	49614	47253	82	1720	1497	20	3153	3092	30	6952	6635	43	10153	9570	53	276485	265918	84	0.598085
68391	63096	79	44028	40693	79	1397	1262	15	1883	1984	21	4777	4614	38	7534	6322	49	209986	189917	81	0.599067
96434	89694	84	54474	49878	82	1639	1618	18	2462	2248	29	6865	6495	46	10482	9982	54	275845	262464	79	0.602995
112749	99846	89	48773	42793	83	2368	2047	28	3090	2994	33	7254	6213	48	10018	9349	56	215885	185358	81	0.602995
139619	111968	97	88894	72376	92	3733	2997	35	4582	4284	39	10373	8985	58	12998	10679	66	268587	223116	89	0.603977
66241	61718	87	36622	34071	80	1245	965	0	1951	1722	25	3890	3782	36	6957	6444	54	162002	155164	93	0.603977
237374	185577	105	139943	110274	106	6563	5291	43	9929	7429	59	20098	15543	85	26711	21097	91	559370	427658	101	0.606924
116088	106084	90	58936	55604	84	3790	3578	34	5612	4309	49	10487	9398	55	15179	13124	67	325690	270173	85	0.60987
51113	48793	78	22222	21826	62	1057	1206	9	1438	1470	17	2950	3104	28	4084	3880	35	93534	96054	67	0.610852
104917	85316	103	58154	46561	87	2445	2016	26	3433	2586	39	6831	4847	52	8449	6517	51	174303	140292	84	0.610852
92678	85803	85	35846	34391	80	1862	1565	23	2910	2877	28	6621	6348	45	9531	8982	56	271850	259916	83	0.612816
40429	38820	78	26640	26071	73	1138	1375	11	1048	1435	16	2359	2476	27	3665	3386	35	74801	74202	55	0.613798
18343	18139	60	14005	14377	48	163	166	0	505	629	0	1207	1161	10	1754	1919	22	45883	49641	61	0.613798
110282	93778	87	58809	50281	87	1572	1525	18	3093	2705	32	6482	5254	48	9295	7832	51	258455	212438	87	0.61478
248464	176474	112	196197	139202	109	7390	5063	49	11457	8376	60	23017	15960	90	31226	22374	100	636261	460212	108	0.615762
87649	80075	82	46891	43340	82	2303	2120	25	2834	2392	31	5894	4779	45	7600	6886	47	167444	143137	84	0.618709
65289	56344	85	35410	31768	80	1534	1358	16	1851	1893	27	3923	3681	35	5912	5610	42	136513	119085	82	0.619691
73021	67162	81	46124	44272	79	2973	2572	30	4326	3917	36	7673	7162	48	11982	10874	61	265297	233864	83	0.620673
59156	55504	78	30960	28609	76	1316	1260	13	1936	1405	18	3513	3226	35	4863	4134	42	112403	102695	77	0.621655
121659	107093	96	69683	60279	86	2291	2246	23	3657	3688	32	9291	8013	57	11895	10283	63	358937	317053	88	0.623619
154569	129496	94	67088	57196	90	2343	2084	26	4527	3310	44	10793	8699	56	14915	11468	67	413095	328126	92	0.624601
122658	107598	90	69374	62105	86	2382	2037	28	3520	3211	37	9453	8002	58	14617	12777	69	404467	340585	89	0.625583
147831	122570	93	78503	65237	91	2998	2417	32	4551	3411	41	8942	7135	54	12877	10326	71	263233	217788	88	0.625583
134363	118040	86	85908	76695	88	2940	2423	30	5103	4418	39	11241	9603	63	15844	14054	66	446508	364804	89	0.626565
62415	54914	85	38588	34530	79	1339	1223	13	1867	1951	23	4265	3636	38	5417	4939	41	116132	102479	73	0.627547
71039	67123	80	26471	24424	74	1745	1564	21	2796	2241	36	5217	4878	40	5896	5802	40	149271	141250	79	0.627547
96473	84270	89	57539	50456	85	1223	1071	7	2478	2071	31	5342	5000	40	8192	6942	51	208170	183722	83	0.627547
105461	92629	89	47434	41908	85	1853	1708	22	3437	2922	34	7234	6651	47	11244	9734	58	306686	272021	86	0.627547
126143	99068	93	60011	47785	90	3448	2828	33	3747	3304	33	8155	5934	54	12187	9636	64	255409	191745	88	0.628529
167964	144816	98	79466	68908	91	2735	2233	30	4298	3324	41	10497	8548	63	14188	12132	62	405468	324270	90	0.629511
69698	70565	77	34749	34278	76	1435	1543	16	2545	2719	26	5078	4888	43	7744	7358	53	204884	203672	67	0.629511
48379	47437	68	27692	26912	73	1371	1292	16	2110	1777	21	3990	3850	35	5746	5490	43	123970	112744	75	0.629511
115794	99980	93	47703	41623	85	2441	2201	28	3209	3072	32	7163	5956	49	9080	8204	55	196034	161398	85	0.630494
59241	57720	76	37507	35505	77	1636	1568	17	2184	1918	29	4075	3896	38	5963	5498	44	135012	126123	75	0.630494
155491	120714	103	71654	54511	93	2701	1928	32	5474	3700	50	11476	8932	59	14391	11285	71	404719	307109	91	0.632458
98922	86515	91	38403	33675	83	1962	1857	23	2427	2298	27	5813	5085	41	7808	6559	56	172287	147762	84	0.632458
84009	75297	83	39327	35383	82	2232	2089	24	2805	2580	32	5946	5601	47	8527	7790	50	178537	160883	81	0.635404
43579	42450	74	20119	19693	56	949	1007	3	1548	1624	18	2832	3115	28	3865	3900	34	91147	91618	70	0.635404
171221	137416	99	76714	60445	94	3784	2951	35	6540	5061	51	12263	9574	60	17564	12990	77	378735	297566	93	0.636386
99537	84653	94	45976	39091	87	1937	1808	22	3209	2689	32	6238	5435	46	9018	7355	55	227600	206241	85	0.637368
209398	159485	114	138408	106186	100	4957	3547	42	7534	5501	57	14081	10498	69	20213	14901	84	476273	379988	99	0.639332
131893	108039	92	88001	73350	90	2922	2305	32	3920	3551	37	9268	7821	55	12931	10669	72	320441	269112	89	0.639332
86133	78499	84	54345	48428	83	1276	1012	4	3013	2524	37	5878	5181	44	8756	7976	51	251850	227107	80	0.640314
36030	35286	79	23073	21700	74	826	809	0	857	851	0	2388	2249	25	3462	3164	32	90396	84761	85	0.640314
53285	48680	85	27344	25517	76	1341	1087	8	1342	1184	14	3287	3165	34	4913	4661	39	93463	89361	77	0.640314
71619	64877	90	35978	32880	79	1854	1754	20	2203	1991	24	4761	4475	37	5938	5364	45	136133	120760	78	0.642278
194506	149040	100	90820	70629	98	4684	3487	39	6055	4637	51	12300	9415	62	17139	12958	75	346074	270211	96	0.642278
110977	97683	88	60310	52455	88	1822	1543	18	3363	2883	34	7639	6511	50	12140	10753	64	332321	298091	81	0.645225
86556	81583	85	45162	43333	80	1180	1331	11	2500	2188	26	5854	5482	45	8288	7865	52	226226	221424	80	0.645225
68066	64388	87	30296	29269	75	1210	1105	9	1999	1499	23	4036	3940	37	6289	6039	48	179860	178908	79	0.646207
99302	90521	92	57250	51487	85	1599	1457	20	2958	2722	31	6739	6277	45	9165	7949	55	238544	215248	86	0.649153
101059	88004	99	49929	44094	84	1877	1702	22	3433	2943	33	7647	7098	45	12064	10587	66	334065	301078	86	0.649153
80493	78403	84	26692	25646	78	2136	2003	23	2515	2387	28	5561	5381	41	8223	8294	47	160956	153786	82	0.650135
60149	57940	78	24268	23564	68	2240	1963	26	2502	2564	28	5668	5336	40	7610	7228	48	161764	147220	81	0.650135
80314	70619	85	35891	32748	80	2255	2006	25	3609	2678	35	6728	5522	48	9927	7893	60	219291	183974	85	0.651117
122880	101631	92	48244	38773	88	2579	2001	31	4092	3338	36	7066	5696	49	9876	7707	53	227369	184915	90	0.651117
133617	115627	89	76479	66487	89	2223	1927	25	4375	3258	43	9985	8304	58	14469	11747	67	403949	325299	91	0.652099
128168	112327	93	98578	87892	87	3329	2841	33	4212	3717	41	10121	8946	56	13800	12426	66	346156	308071	85	0.652099
62428	62518	77	22326	22834	53	1761	1653	19	1653	1705	22	4223	4050	35	4913	4915	40	119285	116655	73	0.652099
128491	101543	96	75475	60563	90	2649	2131	28	4543	3576	43	9146	7194	59	13861	11281	65	321220	261328	90	0.654063
134625	109655	93	84957	68544	90	2615	2215	28	3931	3679	37	10822	8230	62	16220	13119	75	447771	353641	91	0.655045
22709	22919	64	15056	15103	49	159	243	0	242	324	0	1721	1515	20	1588	1832	21	62957	64549	69	0.656027
152915	126899	92	106404	90296	91	3631	3042	34	5875	4426	48	14185	11240	71	20172	16530	77	561803	432589	96	0.658974
148085	124698	93	71132	61256	89	3341	2852	32	4657	3950	40	9252	7482	55	12877	9919	64	256606	198636	94	0.658974
188611	132654	117	151538	113962	104	5287	3912	42	8352	6763	54	17679	14634	75	25235	19873	93	629450	537011	100	0.658974
48044	46634	74	23296	22580	73	875	857	0	1287	1211	10	2392	2370	28	3259	3132	33	79135	77647	68	0.662902
155913	123318	96	77385	62928	94	3407	2705	34	3979	3349	38	8441	6607	53	11600	9383	56	258937	200348	93	0.662902
110146	97431	92	55519	49350	85	2227	1764	27	2973	2618	33	7662	6420	49	11750	10703	61	332827	288781	102	0.662902
196587	148064	104	159042	126015	103	5437	4359	41	8914	6505	57	15145	11758	67	21056	16241	91	432283	335202	97	0.667812
83824	75973	83	42178	37049	85	1774	1705	21	3268	2685	34	6337	5337	47	9912	9271	51	276922	246502	84	0.668795
92758	87251	84	52262	49028	82	1960	1878	22	3532	3409	31	7623	7588	46	10940	10547	56	319163	301102	83	0.668795
108583	96261	85	55162	48937	85	1819	1514	19	3453	3122	38	7154	6257	49	10201	8537	56	274426	248315	87	0.669777
117368	106223	88	62388	57815	85	2302	2165	25	4145	3621	36	9970	8706	57	15106	13741	73	411122	352382	88	0.669777
111607	93414	89	84771	73181	89	3303	2754	32	4319	4048	37	9139	7549	59	12324	10385	61	259082	209234	88	0.670759
92532	78205	86	62072	53381	86	1884	1613	21	2383	2251	30	5249	4286	44	6967	6036	51	174633	145647	83	0.671741
80144	68090	98	30728	25389	98	1953	1680	21	1827	1699	25	5337	4680	43	6658	5819	45	144280	121380	98	0.671741
36085	36107	72	15541	15629	49	1052	842	0	1132	934	0	2195	2067	26	3295	3300	34	70623	72155	57	0.671741
175033	141420	94	87857	71746	94	4581	3429	41	6489	5040	52	12165	9182	64	16495	12486	69	374077	276790	97	0.675669
153060	117410	94	208560	175477	95	13993	11562	53	21601	17752	78	44333	37391	88	60442	48913	90	1.04858e+06	993725	97	0.676651
113084	100814	100	60743	57082	83	2747	2219	31	4528	3806	38	8177	7002	49	11867	10125	61	246180	212665	84	0.677633
128496	109163	89	62083	54023	89	2381	2005	26	3388	3161	35	8800	7613	52	13073	11428	67	352357	303033	90	0.677633
99647	83829	93	55952	47987	86	1878	1642	20	2209	2203	28	5667	4527	45	6987	5693	48	183156	155935	82	0.678615
140170	112137	99	53310	41440	90	3128	2467	33	4987	3845	49	9652	7430	58	12637	10211	68	253813	197268	92	0.679597
81033	77439	82	51339	48065	81	1618	1460	19	2601	2458	28	5854	5838	42	9098	8582	49	240746	229864	82	0.680579
175016	129588	102	90518	67811	98	5003	3909	43	7887	5818	53	14702	10871	71	20906	16418	77	445104	332583	99	0.683526
37857	38544	69	22344	22117	64	841	1029	4	987	1135	10	2296	2345	24	3043	2989	30	69623	65953	75	0.686472
114955	95662	88	91815	77604	90	2331	1927	27	3942	3358	37	8826	7057	55	12579	10815	67	337555	284205	89	0.686472
82603	82009	79	40624	39875	78	1416	1569	16	2303	2085	29	6383	6473	40	8980	8925	49	264417	252754	82	0.687454
130497	113281	91	84839	74647	88	1951	1822	23	4925	3997	39	8870	7584	55	13724	12447	67	375429	325818	89	0.687454
75169	63987	81	43593	36942	82	1787	1624	20	2716	1924	33	5597	4634	44	6556	5499	52	165987	143896	81	0.688436
47323	45278	78	22914	22101	67	822	926	0	1087	1404	14	2658	2775	25	3785	3995	35	74585	71286	74	0.6904
55923	51245	89	24941	22995	74	1348	1502	14	1868	1997	22	4093	3547	37	6142	5331	44	128173	117488	78	0.691382
295563	195942	121	121476	84705	118	8660	5682	52	13619	8578	80	23864	15719	90	34043	22631	110	681416	443983	118	0.692364
83840	70579	85	38105	31063	82	1650	1524	18	2311	2132	25	5181	4260	42	6834	5580	52	165075	142197	78	0.692364
43390	40356	88	20795	19880	69	769	606	0	1398	1042	7	2462	2410	26	4321	3831	39	102902	104226	88	0.692364
98988	91169	85	57427	54119	83	1597	1417	17	1809	1948	20	5309	5124	39	7132	7219	46	214214	200588	80	0.693346
172721	142377	108	86802	73919	93	3675	2832	36	5209	4321	44	13441	10344	74	19276	15185	75	527463	413570	98	0.693346
81707	77773	86	34515	33227	78	1446	1171	10	2473	2255	22	5377	5120	42	7744	7641	47	227982	221581	96	0.693346
99691	87163	90	59806	53309	86	1892	2019	21	2930	2964	28	7781	7033	48	11547	9433	62	317956	272780	85	0.696293
51139	47899	75	35775	34360	76	1689	1523	23	2035	2070	23	4337	4345	36	6366	6393	47	138291	127253	74	0.697275
83306	76876	84	34413	32111	79	1663	1515	18	1999	1987	25	4603	4242	38	6077	5732	42	135948	133907	74	0.697275
79349	73501	87	47387	43120	82	1440	1442	14	2922	1946	34	4929	4316	40	6642	6070	47	170010	159899	77	0.697275
159362	118523	110	85656	65938	95	2984	2359	31	4668	3848	40	9092	7037	53	12642	10310	61	283315	223779	89	0.698257
81259	79039	79	40434	39555	78	1505	1588	16	3073	2683	33	6747	6528	46	9662	9014	56	285578	278332	72	0.698257
52230	51835	75	33910	33075	75	958	913	0	1682	1510	17	3029	3266	28	5064	5005	37	142287	143592	74	0.699239
236397	152907	125	117333	76017	109	7459	4916	51	10160	6981	64	19155	13180	95	25040	16570	94	552104	385085	105	0.699239
68677	65848	84	43328	42164	78	1413	1367	15	1944	1988	20	5103	5186	38	8285	8074	46	226487	225591	77	0.699239
101585	90812	87	49465	45329	84	1485	1440	16	3762	3309	35	6738	6362	45	9459	8714	54	288762	267633	82	0.700221
76461	69510	85	37661	32838	83	1925	1878	21	2444	2326	29	5462	4909	42	8341	8257	49	157711	143021	77	0.700221
64484	61305	78	39832	37805	78	1087	1128	10	2020	1748	24	4585	4743	35	5485	5647	37	179810	180839	75	0.700221
121394	89849	95	74234	54145	93	3362	2578	36	4457	2913	45	8407	5769	61	12200	8425	69	253278	178944	76	0.701203
93837	80283	86	57984	49329	85	1756	1443	19	3332	2521	36	6871	5655	52	9749	7817	60	241674	205483	81	0.701203
67749	65858	93	36775	35768	77	1133	1133	9	1965	1795	24	4852	4625	38	6919	7164	43	195519	188756	80	0.702185
200816	164764	112	91608	77903	95	6509	5637	41	7929	5972	57	16683	13075	72	22974	18197	89	466065	355054	100	0.705131
44071	44072	75	18556	18544	54	913	804	0	1579	1471	18	2908	3113	27	4517	4516	38	87276	90043	73	0.705131
197747	161511	98	115458	91417	98	6848	5746	44	10007	8649	58	21698	17881	82	28896	24581	89	609413	507172	99	0.706113
79386	67786	97	47467	41259	83	1366	1017	4	1803	1857	23	4397	3927	37	6684	5557	48	193920	169409	78	0.707096
201400	156905	109	100114	79989	95	4819	3672	40	6858	5705	55	12909	9861	63	17686	13603	80	400915	299753	99	0.707096
88090	71094	88	44373	35141	87	1832	1407	22	2463	2134	32	5365	4277	45	6912	5538	54	166878	136467	79	0.708078
85232	81833	79	46631	45007	79	1836	1672	22	3047	3035	32	7229	6897	48	9964	9607	50	287035	287460	82	0.708078
103262	80428	91	50459	39882	88	2272	1833	26	3194	2512	34	6706	5147	48	8946	6992	57	181508	144252	79	0.70906
95707	83245	93	42861	37113	86	1235	910	0	2731	2795	27	6486	6204	48	9926	9227	57	277688	257280	79	0.710042
101082	91413	86	60301	53994	83	1501	1348	15	2642	2606	29	7014	6248	47	9819	9094	52	278726	249043	90	0.710042
92391	78627	86	47053	38511	85	2366	1984	26	3818	3185	37	6131	4959	48	7892	6300	53	162685	142716	91	0.710042
56324	52701	79	32358	30479	77	1646	1551	17	2201	2408	23	4062	3617	36	5368	4580	43	117825	104339	80	0.710042
78513	74769	84	35122	34180	78	1204	1238	13	2285	2183	26	5634	5485	39	7397	7106	47	218250	210269	82	0.712006
117650	111342	88	78001	75396	83	4070	4066	33	5243	4950	42	11018	10289	62	15060	13747	65	313615	260858	92	0.712988
83361	76080	88	39868	38585	79	1219	1202	13	2854	2217	37	5655	5481	39	6839	6667	43	210685	207193	83	0.712988
60597	59554	78	32836	30193	79	1655	1672	18	1381	1479	19	3714	3476	35	5309	5083	41	108339	103369	80	0.714952
242032	164896	116	128840	92649	111	6481	4541	46	9622	6849	60	18936	13329	74	25930	17341	103	540383	381104	115	0.715934
74239	73606	79	29735	29446	76	999	1044	5	1228	1446	18	4749	4488	39	7470	7114	45	188217	189584	82	0.715934
56889	54817	76	41932	41053	76	2332	2312	26	2979	2666	30	6324	6115	42	9173	8188	56	177566	163082	79	0.71888
98059	87837	84	41234	36161	83	2719	2297	28	3194	3305	31	6333	5411	49	8767	8315	53	196843	166221	84	0.719863
97775	84408	87	63961	54629	86	2168	1794	26	2834	2181	29	5513	4553	45	7453	6268	51	191402	161021	82	0.719863
138913	109503	92	86569	69851	91	3083	2643	30	4679	3353	45	9329	7194	53	11545	9210	58	240446	181398	89	0.720845
108458	93861	95	57165	49386	86	1788	1538	18	3465	2936	33	6781	6090	49	11318	10193	60	314532	284028	90	0.720845
75921	73033	83	28313	27773	76	1173	1058	7	2530	2387	28	4603	4406	39	7233	6982	46	184960	184573	78	0.720845
89181	82765	92	48465	46060	81	1370	1275	14	2943	2873	32	6370	6095	44	10584	9875	52	281201	271025	83	0.724773
91118	77148	87	41682	35326	86	2315	1927	25	2706	2261	31	5290	4691	43	7375	6414	47	163469	141344	85	0.725755
95650	89484	97	50688	47698	82	1794	1726	21	2398	2650	28	6529	6309	42	9483	9051	49	265623	251626	82	0.725755
96155	86053	88	49678	44328	84	1338	1341	15	3124	2543	31	6301	5659	42	9944	8685	63	261687	235053	82	0.726737
86909	84357	83	36020	33764	79	2038	1842	23	2594	2477	29	5381	4963	41	7030	6653	45	160676	156276	76	0.726737
49539	49479	74	39864	39493	75	1453	1456	15	2478	2429	26	4979	4870	37	6920	7239	44	196793	190924	76	0.726737
124226	107312	88	115066	102964	88	4523	3665	36	6414	5842	46	12550	11208	65	16892	15812	71	346095	310565	85	0.727719
165192	135750	104	89793	75057	92	4474	3646	37	5945	4780	48	11655	9315	60	16093	12813	74	335348	258614	93	0.727719
27291	25617	76	17881	17535	57	333	339	0	877	823	0	1315	1404	16	1816	1949	21	51898	53596	66	0.728701
51313	50617	74	25714	24453	75	1086	1226	11	1609	1612	23	3351	3217	33	4676	4779	36	94182	92142	76	0.729683
135274	114370	90	81494	68396	91	2618	2135	28	3964	3083	38	8645	7036	53	12473	10184	67	296430	238772	90	0.731647
327134	219574	140	207248	141311	136	10200	7079	52	14581	9788	70	28258	19368	103	38921	26356	123	786426	546623	135	0.73263
43688	41838	80	22747	21748	69	990	808	0	1161	1049	5	2293	2448	27	3961	3688	36	81188	78896	70	0.733612
112678	88389	93	51050	39465	88	2518	1948	29	3292	2313	38	6018	5006	48	8915	6609	56	185629	145209	79	0.733612
54590	52338	77	29004	27448	76	1159	990	0	1538	1833	15	3550	3518	34	4546	4402	43	98004	93924	79	0.736558
189441	144946	111	95321	73846	98	3008	2238	32	6543	5395	51	11687	8889	62	17173	13504	71	445732	342558	103	0.736558
243123	141881	119	109911	62628	112	5471	3292	47	9401	5097	71	19684	11064	85	28114	16200	104	658591	446412	113	0.73754
17516	18487	47	12636	12610	44	383	323	0	864	840	0	1097	1307	11	1539	1609	19	43879	45455	65	0.738522
62058	56216	80	36177	33080	78	1653	1401	16	2011	1853	23	3689	3549	35	5564	5398	42	137992	133927	68	0.739504
60442	59503	82	34938	34357	75	1028	882	0	1515	1424	20	3125	3204	30	4227	4551	32	112638	113988	75	0.740486
45147	44600	75	19382	19232	56	981	822	0	1192	1212	14	2156	2370	23	3408	3407	31	74178	73042	74	0.741468
85707	79548	90	40841	39763	79	1388	1477	16	2588	2306	26	6182	5891	42	8967	8137	55	246570	234757	86	0.74245
188569	147913	105	105181	87026	97	4837	3766	39	6951	5261	51	13919	10698	73	20302	16318	92	396960	298451	104	0.74245
235011	120017	230	118020	58048	216	4951	3198	33	6598	3412	63	16015	8121	109	22951	11555	145	530337	229194	223	0.746379
52735	48358	87	28227	27449	76	1389	1481	16	1317	1370	17	3554	3466	32	4567	4634	40	109004	107546	62	0.748343
113733	102714	89	51277	45577	83	2375	2290	24	3611	3492	36	9257	8124	55	13372	12213	72	373374	336368	93	0.749325
294161	221083	132	312423	227437	120	15925	10984	60	24188	14372	92	50476	30647	116	66853	39636	118	1.04858e+06	782557	131	0.749325
71833	71398	72	44699	44011	78	1558	1128	12	2341	2155	27	5066	4934	37	8290	7722	49	215069	202707	93	0.749325
39729	38704	78	16680	16696	53	632	730	0	1220	784	0	1977	1759	23	3171	3138	29	81018	81759	69	0.751289
201166	151680	101	92406	71969	98	4760	3737	39	8002	5698	51	17189	12423	77	22495	15574	89	476626	344498	104	0.751289
92684	81337	83	56928	50468	83	1992	1629	24	2395	2049	29	5535	4779	44	8046	7029	47	173287	147717	85	0.752271
83506	76357	88	40920	38520	80	2285	2264	24	2705	2725	30	7356	6832	49	9817	8994	52	194465	173034	82	0.756199
160635	116613	102	111924	86209	99	4393	3533	38	6656	4877	55	12889	10315	61	18413	15255	74	437720	341383	93	0.759146
130746	112993	95	66768	57957	88	2457	2093	26	4059	3404	39	8968	7547	52	15951	13304	65	393386	320169	90	0.759146
50218	49377	75	29137	27639	75	633	679	0	1415	1130	10	2844	2833	30	4772	4649	37	116243	110020	75	0.760128
84322	78647	91	54861	53166	80	2102	1869	26	3150	3477	32	7994	7450	48	12494	12150	61	330492	308700	84	0.76111
26811	26188	54	17387	17105	54	517	396	0	993	771	0	1514	1249	15	2065	2165	23	54365	54816	67	0.76111
217618	173410	101	81144	65235	99	4715	3946	39	7124	5768	50	14257	10796	70	20104	15251	78	402810	296254	99	0.763074
34913	34477	60	20874	20409	55	751	816	0	1182	852	0	2220	2046	26	3187	3165	32	75777	72247	72	0.763074
114551	101085	96	48241	41617	84	2348	2094	26	3301	3328	32	8819	7674	54	14168	12104	63	373552	330917	87	0.764056
63506	60458	92	37862	36699	76	1009	1093	7	1384	1605	16	4107	3936	37	5480	5061	40	137699	133478	77	0.764056
147651	111867	104	73554	55919	94	3211	2753	32	5596	4311	55	9838	7704	61	13480	9987	72	298100	232635	89	0.765038
134528	113208	94	70086	58826	89	2338	2092	25	4237	3588	41	9467	8828	52	12960	11222	66	358761	315171	92	0.765038
160805	124953	102	87060	66577	94	4292	3435	38	5659	4389	48	11267	8368	61	14946	11366	68	307441	239197	93	0.76602
94901	83218	91	52370	46113	83	1712	1561	21	3012	2375	34	5602	4805	43	7368	6675	50	182260	146603	83	0.76602
79371	76617	92	40458	39728	78	1041	1088	6	2489	2124	27	4620	4552	37	5903	5767	41	188892	185149	80	0.767002
92076	76919	91	46855	39439	84	1595	1439	17	3130	2230	35	5324	4652	42	7194	5950	48	157439	132834	85	0.767984
108112	92808	87	52087	42474	89	3041	2641	29	4320	3741	37	8228	7154	54	11326	9601	63	237706	203544	89	0.767984
271924	173526	119	165310	112303	116	8882	6024	53	14265	10243	74	27839	19374	94	36968	25889	108	755233	522872	119	0.768966
125437	107822	95	50158	43909	87	2907	2459	30	3859	3595	36	7958	6833	52	10274	8864	52	239218	192320	89	0.768966
101212	81805	89	75825	64405	89	2295	2072	26	4007	3140	37	8250	7252	51	10900	8395	66	282233	227317	90	0.769948
126056	106272	93	62327	52883	88	1997	1819	21	3714	3225	32	8441	7219	52	14927	12939	69	379886	329270	94	0.772895
91382	81279	86	37644	33193	81	2840	2562	28	2430	2116	27	6133	5148	46	8402	7502	52	187441	156720	85	0.772895
132858	114904	104	69548	61743	88	2432	2173	26	4788	3776	47	11073	9135	62	16364	13954	71	430234	358114	96	0.773877
117971	111604	88	77716	74484	83	3233	2903	30	4852	4184	40	11323	10330	57	16873	14785	72	497603	434809	91	0.773877
90125	83239	81	48099	45098	81	2115	2080	22	2830	2469	30	6015	5855	41	9143	8299	53	252111	240759	85	0.775841
62016	59411	78	39066	38068	78	1472	1414	15	2353	1876	22	4699	3996	41	5653	5672	41	122315	118901	67	0.776823
57461	54410	78	30272	28481	76	1293	1286	11	1001	1290	13	3368	3106	34	4865	4541	36	101544	96271	81	0.776823
120545	102961	88	58285	50269	86	2340	2124	26	3653	3428	33	9123	7435	56	14859	10971	75	387627	306628	94	0.777805
175012	130866	99	120310	93415	100	2870	2236	33	5351	4191	45	9337	6956	57	14056	10174	68	328467	243280	105	0.779769
148651	121773	100	76314	61939	91	2155	1841	25	3987	3339	36	10344	8328	55	15064	11471	73	407090	325401	94	0.780751
91760	77174	89	50544	45110	84	2155	1901	23	2932	2723	33	6486	5542	47	9072	7987	53	203624	168855	87	0.781733
86063	82905	81	75869	72839	81	2271	1973	21	4076	4235	35	8693	8647	51	12717	12497	65	349729	323362	85	0.782715
55732	55655	80	44049	43379	75	1294	1114	10	1991	2163	24	3795	3635	35	4969	5240	36	116366	112402	75	0.783698
41524	39844	70	24112	23581	71	895	846	0	979	919	0	2359	2079	26	3403	3363	33	73653	73242	72	0.78468
116237	101111	86	53874	46669	85	3443	2670	34	4721	3501	41	8494	6888	55	12931	10439	70	241559	189942	86	0.785662
120968	106858	86	78254	69122	88	2918	2223	31	4389	4011	37	8642	7457	51	11115	8733	59	238637	191201	88	0.785662
105708	93748	89	53219	46345	85	1965	1921	22	3100	2207	34	6106	5278	46	9210	7620	54	216867	186426	84	0.786644
122128	110908	87	65857	60444	85	2767	2684	28	5514	4496	46	11528	10089	61	15879	14607	69	444213	375126	90	0.787626
101530	86711	93	64649	54909	86	1996	1736	21	3132	3163	33	7478	6428	47	10498	8774	56	281469	250441	81	0.787626
156142	126190	98	93370	76094	91	2901	2056	33	4522	3399	43	12103	9800	59	15445	12813	67	428406	334083	90	0.787626
121007	94235	93	84926	67841	92	2525	2245	28	4345	3189	38	8508	6598	52	11275	8788	62	309724	252607	90	0.788608
49814	46923	86	27756	27158	74	1001	996	0	1467	1521	17	2774	2866	28	4008	3811	34	89478	88857	68	0.788608
48080	44549	76	34832	32870	76	1052	1168	10	1828	1835	19	3079	3017	31	4565	3994	41	97820	91289	74	0.78959
261563	174994	114	150555	106189	111	6703	4685	47	10750	7964	61	20141	13956	82	27313	18493	102	579602	423143	110	0.791554
182692	135113	104	93787	69705	98	4367	3121	39	5946	4502	47	12066	9112	62	16736	12925	75	410987	332355	91	0.791554
68034	65439	79	33466	32570	77	2212	2139	24	2836	2421	27	5798	5573	40	8048	7175	46	179158	161430	78	0.792536
97330	91720	82	54627	52099	81	1678	1600	22	4055	3609	35	8005	7985	48	11908	11832	61	312507	294884	82	0.793518
187809	141701	103	81661	64415	98	3930	2729	37	6552	5387	46	16046	12695	74	23000	18257	90	631978	508040	97	0.793518
222722	186618	118	102612	89817	98	5868	5198	40	7852	6529	47	16317	13910	70	22682	19399	83	485191	433513	98	0.7945
42375	40344	74	20503	19956	63	916	944	0	1487	1359	19	2480	2400	29	3789	3952	32	85787	85129	72	0.795482
132691	116997	87	71482	63174	87	2717	2428	28	4667	3672	43	9996	8366	56	14778	12735	61	377841	303767	91	0.796465
54154	49852	78	28406	27406	77	947	818	0	2106	1506	23	3118	3201	31	4563	4478	38	96455	95081	76	0.798429
92218	82423	84	43358	38132	83	1859	1743	24	2801	2298	30	5845	4913	45	8248	7353	47	169649	145477	83	0.798429
96048	83801	88	42295	36820	84	2410	2057	26	3258	2255	35	6275	4853	49	7842	7084	50	172901	144185	87	0.802357
48694	46937	76	20474	20088	57	1187	1135	11	1823	1402	20	2765	2611	28	3926	3658	36	91764	88109	77	0.802357
99491	85089	96	49308	40559	87	1250	1207	13	2883	2565	27	6886	6026	50	9451	8550	59	256097	220779	86	0.803339
60590	57648	80	30678	29662	76	1733	1544	20	2938	2402	34	5136	4791	41	7437	6657	46	162619	149179	78	0.803339
42733	41978	69	17036	17239	48	931	892	0	1126	1371	14	2289	2256	25	3185	3510	33	81881	79769	71	0.803339
93969	82770	85	41326	36153	83	2152	2009	24	2477	2348	29	5846	4908	45	7600	6751	49	177132	148668	84	0.803339
75111	70490	86	42934	41436	79	1247	1282	12	2137	2102	24	5230	4971	41	7111	7338	43	206641	200708	66	0.804321
155306	136869	91	69629	63424	88	4475	4093	35	6724	5602	46	11877	9711	63	16454	13490	72	354679	279452	91	0.805303
77416	74322	81	33146	32177	77	1625	1419	17	2377	2285	22	4916	4752	38	7064	7068	44	198098	196353	77	0.805303
165403	121617	108	108322	82667	96	2738	1971	32	5054	3450	44	11453	8168	59	17146	12329	74	480522	365453	98	0.805303
84130	79567	81	25824	23895	78	1639	1475	18	2077	2316	28	5469	5435	41	6990	6900	44	158256	158867	70	0.807267
112176	95860	96	43613	37657	85	2049	1736	20	2432	2004	28	5832	4636	46	8135	6547	57	176380	152152	85	0.807267
184442	161633	98	85837	77247	91	6343	5576	40	8591	6886	59	18533	15326	77	23785	19470	82	497518	377785	100	0.809232
84850	74598	88	40789	35989	81	1430	1481	15	2416	2100	28	4826	4484	38	7506	6675	50	149368	135199	77	0.811196
94726	79168	89	49250	41360	85	1708	1516	19	3068	2231	35	5261	4491	45	6628	5509	46	149896	125699	77	0.815124
101624	81328	90	46706	37034	88	2058	1506	24	3663	3178	39	6496	5571	48	9525	7822	59	216174	183008	75	0.817088
98377	90372	84	55075	48579	84	1728	1466	20	2889	2307	33	6044	5791	43	7843	6660	51	235634	215437	77	0.81807
129405	111933	102	79520	72452	88	4079	3997	33	6309	6012	44	12553	11384	62	18668	18160	77	381441	352109	87	0.81807
98876	90151	86	57782	51408	83	1456	1445	16	3519	3246	33	6790	6058	46	10536	9381	61	279191	253178	82	0.819052
51996	48285	85	28439	27579	74	931	890	0	1186	1281	14	3498	3412	33	4810	5135	37	115839	118098	68	0.819052
49552	45824	85	25723	24482	75	954	909	0	1610	1752	23	3045	2989	31	4408	4366	36	99866	97408	70	0.821999
108869	90042	105	61420	50944	93	1894	1563	25	2593	2177	31	7295	6173	52	10696	8663	65	299337	261114	105	0.821999
53558	48707	77	26767	24390	75	978	1045	5	1400	1279	14	3162	2607	35	4391	4306	41	90914	79507	75	0.822981
47944	46493	66	18968	17183	60	965	859	0	2025	1692	25	3824	3213	40	5639	5273	42	105859	99123	71	0.823963
132296	117706	90	55224	47581	86	2950	2278	33	3601	3470	36	7819	6891	48	11295	9392	59	277545	233845	87	0.825927
128802	106879	92	87496	74050	92	2462	1866	29	4097	3618	36	8491	6955	56	12924	11146	67	363928	308655	89	0.828873
167675	93889	141	98404	54206	134	3345	1527	38	4956	2240	58	10548	5546	95	16534	8223	103	335409	180316	132	0.828873
155004	123458	95	95217	79377	93	3406	2853	33	4929	4064	42	11526	9191	61	18132	14203	81	476320	381082	93	0.829855
68649	65435	88	44369	43845	77	1289	1317	14	1910	1875	21	4146	4089	36	7550	7331	45	190292	190967	76	0.830837
92447	80364	89	53017	46089	86	1613	1292	19	2442	2263	29	5874	5579	43	8357	7764	51	220261	199787	75	0.830837
108693	87322	89	61555	50588	88	2297	2132	24	3447	2492	35	6722	4999	51	8708	6994	54	212621	171561	78	0.831819
119658	105144	87	58223	51030	86	2150	1972	26	3810	2813	35	7360	6747	49	12484	11185	59	321021	288754	82	0.831819
57424	55164	75	36540	34477	77	1404	1462	17	2238	2047	25	4697	4334	37	6127	5376	44	128771	117806	76	0.834766
112137	98743	87	41249	35981	83	2897	2281	33	3386	2647	38	7865	6528	51	10171	8557	59	217141	180767	87	0.835748
83416	77507	80	53706	50383	80	2450	2273	28	2959	2506	31	6860	6028	47	8285	7284	58	201956	174430	83	0.835748
63714	59956	80	39924	36629	78	862	933	0	1921	1762	21	3529	3242	33	5771	4758	46	132236	119765	76	0.835748
137684	121121	88	65858	57316	87	2626	2377	25	4346	3512	36	8243	7072	55	11611	9526	60	298937	247204	89	0.835748
92721	85813	87	46389	43824	82	1674	1492	20	3185	2894	30	7347	6994	48	9774	8807	58	270588	265424	78	0.83673
90746	87254	86	43037	41206	80	1744	1672	18	3102	2852	31	7042	6594	46	11104	10926	58	281423	274199	80	0.83673
71969	71367	77	68625	66444	79	2718	2595	28	3720	3655	34	7405	6704	50	11210	10940	55	229674	207468	80	0.837712
57786	55479	82	34100	30858	77	1343	1145	10	1666	1791	21	3986	3514	36	6231	5611	50	119954	105425	78	0.838694
38093	36742	82	22359	21744	66	716	745	0	1019	985	0	2410	2108	26	3063	3404	28	79925	77174	70	0.838694
165009	152466	97	111598	104149	90	5648	4901	37	8320	7403	47	16190	14387	76	21315	19338	78	509881	428822	98	0.84164
97131	90977	85	45545	42551	84	1919	1889	21	3443	2926	34	7507	7463	45	10838	9405	65	302140	282605	98	0.84164
175427	131549	104	107214	83763	97	3438	2742	34	4444	3572	42	10820	8400	61	15975	11878	72	398012	312290	95	0.843604
55559	53231	80	25191	24677	74	1327	1277	12	1802	1619	23	3459	3365	35	4918	5008	39	102099	103101	64	0.844586
37719	37486	59	18437	18019	58	773	868	0	1127	1140	9	2059	1968	23	3206	3486	30	83982	84169	71	0.84655
112305	97245	88	76008	67504	87	2682	2334	29	4619	3578	47	11337	10409	61	14738	13548	74	436294	402830	88	0.847533
43380	42144	73	25586	25089	66	987	713	0	928	915	0	2795	2717	30	3682	3661	34	83999	86433	70	0.848515
109380	94103	90	58726	50798	86	2574	2333	27	3254	2669	33	6253	5216	44	8526	6759	60	179155	148912	83	0.849497
118909	99726	92	59138	50525	88	2851	2292	29	3526	3232	37	7896	6282	54	11257	9147	60	244396	192502	86	0.849497
254715	173971	123	213986	153048	108	6931	4502	49	11171	7663	63	20424	14550	77	30234	21379	100	665940	479301	101	0.849497
161375	128904	96	84051	67234	95	4624	3541	40	5871	4584	49	11617	9971	61	15600	13024	70	360994	309950	92	0.853425
168436	144153	97	85463	76055	92	5354	4494	37	7625	6199	49	15668	12752	72	22750	18222	88	447786	347872	92	0.853425
189199	136637	107	91965	66277	97	4045	2974	38	5665	4636	43	11211	7820	60	15012	11119	79	344838	245621	93	0.854407
171560	136229	109	74981	59745	96	4108	3319	36	5642	4652	45	11160	8822	59	15581	11684	80	309293	250000	96	0.855389
217223	141775	111	137700	98443	105	5732	3907	45	8105	5809	56	15153	10871	70	20338	14168	91	441470	311543	101	0.855389
94106	78406	89	45139	38565	85	2302	1909	26	2580	1927	33	4657	3908	42	8341	6345	53	159315	137990	71	0.856371
87007	84368	79	49033	46668	80	1125	1311	13	2688	2397	31	5889	5623	42	8845	8206	47	263265	257931	78	0.856371
58183	57411	67	26700	26968	60	1848	1751	21	2620	2474	29	5659	5478	43	6659	5952	45	151238	138029	75	0.856371
96703	91053	83	70502	67728	82	3554	3485	31	5389	4964	41	10351	9991	56	12793	11976	63	281810	249379	81	0.856371
250745	161474	132	119906	82474	116	9521	6172	52	14007	10230	70	25715	19367	91	35923	26699	106	718974	552326	112	0.857353
97793	84232	90	44130	36928	86	1646	1351	19	2329	2166	26	6144	5890	42	9675	8206	57	252917	229149	85	0.858335
108899	97329	86	57872	51311	83	2094	1965	24	3466	3093	36	7382	6330	48	11580	9211	63	322303	278610	84	0.858335
60503	58353	78	65813	63760	79	944	996	0	2554	2490	30	2153	2263	25	2138	1996	22	78687	78498	74	0.859317
80762	74965	81	39703	37442	79	1785	1594	21	2009	1916	24	4210	3958	39	5966	5905	41	125497	123222	77	0.859317
38524	36632	71	17780	16941	58	936	921	0	848	762	0	2218	2115	25	3091	2809	31	87882	84223	86	0.859317
62094	59139	79	33830	31768	76	1030	1175	11	1282	1534	17	3619	3232	37	4649	4214	39	121377	113938	72	0.859317
131896	110177	105	59747	48681	105	2557	2113	27	4112	3298	41	9871	8330	57	16521	14266	73	422615	355951	105	0.859317
14806	14669	61	7659	7526	40	340	265	0	178	707	0	1206	1360	13	1697	1485	23	43148	43853	57	0.8603
49973	48471	74	28084	27867	73	461	614	0	1727	1334	13	2274	2293	26	3301	3690	29	95140	94451	74	0.861282
195550	157098	100	95737	78487	97	4914	3949	39	6362	5530	43	14636	11088	68	19397	13914	85	425810	315465	99	0.861282
126104	107516	103	63010	54460	86	2552	2214	28	3877	3024	38	8480	7264	52	11916	10122	63	270521	222619	87	0.861282
177967	141293	96	78010	61422	95	4021	3175	36	4666	3490	44	10726	8577	58	13908	11095	63	294998	233862	97	0.862264
99405	90926	84	45863	41690	83	1734	1529	19	3268	2956	33	6673	6095	43	9725	8439	57	288068	261995	85	0.86521
74800	64213	87	48824	42511	84	1022	899	0	2094	1831	29	4727	4433	41	6335	6112	42	171131	161837	70	0.866192
34576	34486	68	12074	11919	45	451	452	0	673	967	0	2184	2246	26	2794	2845	28	77177	78167	69	0.866192
258203	188827	108	109820	83197	103	6434	4600	44	9641	6576	60	18376	13017	82	25686	19047	96	523991	376496	104	0.867174
121738	106066	87	73167	63666	87	2304	1982	25	3382	2820	35	8797	7823	52	12631	10646	65	339329	292411	88	0.868156
72120	68727	79	38291	37324	78	1505	1337	16	2541	2482	30	5408	5242	40	8141	7901	59	227435	222660	79	0.868156
85263	75032	89	44589	40869	82	2024	1704	25	2882	2265	34	5222	4669	44	6717	5512	53	143914	119180	83	0.869138
43346	43934	70	27260	27132	72	1732	1717	20	2089	2092	26	4387	4367	35	7462	6819	48	134392	120993	75	0.869138
72012	65905	81	33891	30938	80	1796	1604	20	1905	2064	24	4442	4062	38	6158	6087	44	145728	135173	81	0.87012
58766	54259	78	24437	23423	74	1271	1149	12	1831	1735	21	3548	3698	33	4611	4599	37	102872	99948	74	0.87012
128246	106623	90	55939	47307	90	2182	2017	26	4214	3898	37	8667	7415	50	13933	11577	70	358710	308010	87	0.871102
85194	78501	82	42668	38689	81	1801	1514	20	3190	2615	36	6692	6112	45	10199	8680	59	281650	254543	83	0.871102
73750	67441	95	37172	33754	80	1936	1649	21	1849	1993	23	4988	4547	39	6187	6204	42	148526	130542	81	0.872084
86103	80594	83	62548	60050	82	1398	1186	14	2422	2461	28	6029	5677	42	9591	8872	52	261517	253742	82	0.872084
56719	52139	78	36651	32864	78	1354	1232	14	1928	1313	22	3411	3258	34	4700	4186	40	100904	96486	67	0.872084
74782	67314	82	43372	38449	84	1913	1725	24	2207	1979	25	4651	3870	40	6951	6571	47	133834	129348	68	0.873067
28918	26314	74	21178	20913	59	312	357	0	1057	749	0	1439	1545	19	2823	2993	28	61190	61024	62	0.875031
86375	79214	85	46113	41125	84	2064	1858	25	3078	2605	31	5974	5055	43	8257	7786	44	184148	169330	79	0.875031
68824	63960	79	40159	37118	80	1695	1613	19	2080	1690	26	4651	4502	38	6360	6336	41	139459	128217	78	0.875031
98196	87950	85	62892	56672	85	1599	1370	16	2642	2405	35	6290	5586	45	9439	8487	51	259434	228545	85	0.875031
107471	93613	86	39505	33680	86	1820	1660	19	2829	3028	28	7267	6645	47	8955	8216	50	273464	237793	89	0.876013
164273	150037	98	73471	68785	87	7210	6818	39	10555	9703	64	20723	18637	80	29320	26648	82	659579	538307	92	0.876995
143833	116568	93	73467	62350	91	3860	2934	37	4705	3698	41	10197	7834	59	13710	10124	67	277114	201888	92	0.876995
36111	35521	61	15091	15065	50	719	765	0	1154	978	0	2075	1987	26	2651	2511	30	64043	69246	60	0.876995
56862	52885	76	30745	28981	76	1680	1565	17	1833	2025	22	3962	3762	36	5435	5505	38	119832	110131	74	0.879941
92062	82997	83	52703	46877	82	1689	1713	19	2289	2546	28	6147	5607	47	8393	7673	51	242089	217925	80	0.880923
91726	78372	92	47384	40460	85	2202	1885	26	2979	2542	36	5369	4875	40	7308	6282	49	159770	134172	83	0.881905
86728	83309	80	44406	42410	80	1536	1531	16	2385	2548	29	6256	5874	42	9139	8690	55	243649	235535	77	0.881905
79410	71807	84	41672	37924	81	1690	1605	17	2954	2754	33	4257	4073	37	6090	5100	45	113402	99629	72	0.882887
97551	88485	82	60175	54173	84	2073	1647	25	3310	3432	33	7929	7133	50	11135	9642	58	315029	277999	81	0.883869
116055	96741	94	59017	49424	89	2040	1969	23	3493	2980	39	9361	7934	55	13375	11856	68	364489	310586	83	0.884851
34913	33437	74	18774	18424	54	571	435	0	721	835	0	1930	1886	23	3085	2916	32	70771	73601	68	0.885834
159978	128341	94	99246	86448	93	3669	2835	36	6103	4821	44	13279	10557	65	16798	14405	73	430549	363787	96	0.887798
35844	36154	58	20398	20761	52	811	645	0	933	965	0	1872	1957	21	2614	2586	25	55737	56935	68	0.887798
57563	55338	80	28331	26351	76	1617	1540	18	1701	1370	17	4325	4048	38	6574	6193	47	131418	121608	75	0.887798
156251	117000	101	86305	64361	95	3983	3108	36	6033	4740	44	11702	8995	66	16362	12513	78	334725	269809	99	0.88878
95381	87162	84	54823	52245	82	1799	1820	19	3405	3111	36	6777	6189	45	10652	9407	58	269355	239090	83	0.889762
286735	211185	118	182244	136466	119	9915	7269	53	15608	11522	64	31969	23670	110	43157	33454	112	884666	660522	121	0.889762
102794	92352	89	63323	57927	83	1609	1680	17	3236	2979	34	7329	6439	50	11114	10308	55	279027	247258	86	0.890744
38138	36312	83	23773	23347	69	1488	1401	16	2267	2310	23	3328	3387	32	5359	4931	43	119560	113436	73	0.891726
126481	112949	87	63555	57168	85	3473	3051	33	5089	4520	40	9835	8293	62	13433	10863	64	280403	227973	88	0.891726
85363	80063	89	25511	24833	76	1733	1604	20	2965	2898	29	5928	5768	41	9848	9349	58	265801	262043	83	0.892708
43532	41193	83	20084	19906	62	827	815	0	1206	974	0	2016	2074	22	2596	2735	26	68365	69008	71	0.89369
80458	74129	94	38229	36826	79	3209	3049	29	4068	3596	37	8775	8058	51	12806	12584	62	248605	214250	86	0.89369
75635	68540	95	51036	49503	80	1472	1355	16	2375	2325	29	4995	5033	39	6882	5918	48	139091	139110	64	0.895654
94106	86111	87	64056	58459	84	2044	1843	20	2500	2457	27	6185	5280	45	7594	7252	48	189473	160973	84	0.896636
75614	68187	88	41838	38381	79	1628	1647	18	2389	2541	27	4902	4981	38	5669	5614	45	123362	116121	78	0.897618
212329	168075	109	130018	101803	103	5642	4548	40	7850	6001	52	15616	12307	67	21611	16974	86	465598	378350	103	0.897618
60552	57710	79	31267	31063	75	2236	2054	25	3107	2937	31	6109	5751	42	7134	6881	45	170117	151762	79	0.897618
43426	41861	69	20345	19455	60	802	944	0	1471	1240	10	2673	2509	29	4109	3997	36	89713	90825	73	0.899583
53472	50521	75	25889	25607	74	1135	901	0	1894	1654	20	3026	3296	30	4452	4512	37	101631	99401	78	0.900565
47210	45088	69	23311	22680	65	824	782	0	963	1049	7	3116	2781	31	4051	3845	36	90823	91667	75	0.901547
270375	205851	132	153384	118720	127	8706	7168	46	13897	10669	64	26131	20505	92	33008	25982	114	702559	534333	125	0.902529
138867	106289	96	104975	83533	94	4661	3728	39	6853	5253	60	12927	10342	64	17298	14314	77	371048	304694	94	0.903511
152374	128346	92	77803	66859	91	3916	3104	34	5898	5224	44	13790	10455	68	18202	14877	70	379814	290386	95	0.903511
185301	153671	99	105299	89501	93	5174	4411	38	6999	6045	49	15828	13127	77	19846	16881	86	457379	394328	95	0.904493
78841	70335	97	30159	26692	80	2025	1842	24	2900	2408	34	5771	4788	43	7531	6958	46	155315	136630	81	0.907439
70724	63241	80	36227	32720	80	1218	1275	13	2297	2000	23	5228	4421	42	6957	6289	46	188501	162739	79	0.907439
113849	96440	87	59566	50855	88	1939	1557	23	4511	3270	39	8145	7364	49	12565	10522	68	288415	235464	93	0.907439
94641	82665	87	53583	46076	84	1705	1363	20	2676	2646	26	6403	5800	46	9648	8586	59	251928	226170	84	0.908421
192742	150579	97	91840	73380	98	4667	3810	39	6790	5584	47	13790	10649	68	19600	15895	87	385556	322703	95	0.908421
54346	51011	80	25472	23992	71	1433	1310	15	1767	1752	19	3819	3585	33	4587	4715	36	95735	94338	74	0.910385
128493	111785	88	68340	58990	88	3030	2735	29	4681	4076	41	11135	9833	57	16223	14425	74	418610	370562	88	0.910385
35783	34386	73	23436	22976	59	609	775	0	976	1035	3	1855	1996	23	3133	2979	36	65739	71899	50	0.910385
89514	84050	88	34787	33314	79	2463	2149	26	2509	2520	27	5539	5373	40	7511	6991	51	160284	149287	76	0.911368
137724	122136	93	65697	58938	87	2717	2401	28	4579	3765	38	10807	9526	56	15682	13099	75	438147	361919	90	0.911368
94645	83703	83	47022	40739	82	1871	1530	22	2370	2347	29	5955	5344	44	8337	7609	47	254807	227392	81	0.91235
109802	93429	88	43504	35149	87	2703	2132	30	3965	3167	35	6592	5702	46	10806	9009	53	199230	164209	85	0.913332
78285	63977	86	34922	28573	85	1829	1419	21	1938	2153	26	4492	3715	40	6450	5005	51	129988	116770	67	0.913332
112890	97118	98	73572	65609	85	1943	1753	20	3310	2912	34	7977	6762	51	11728	10521	66	325853	278913	84	0.914314
122061	102261	88	55260	47919	87	3275	2737	31	3688	3404	33	8044	6772	50	10843	9206	58	228500	181704	87	0.915296
214914	164075	102	80353	61478	100	4270	3144	39	6879	5334	53	13826	10466	66	19311	14220	77	393942	291042	101	0.91726
57898	54127	76	35389	32702	78	1521	1402	17	1840	1483	17	3443	3066	33	5007	4288	40	99130	96464	72	0.91726
156606	118355	94	94563	72418	94	2331	1973	29	4690	3474	42	10389	8014	59	14332	11100	66	406035	315420	92	0.91726
48796	46266	74	23551	22504	69	1177	1098	13	1340	1416	14	2835	2639	31	3758	3727	33	80241	78899	73	0.918242
160849	130139	98	81627	68508	93	3179	2539	32	5000	3974	40	10583	8293	58	16760	13067	75	424609	349463	95	0.918242
83760	73352	87	42313	37219	82	2087	1930	24	2766	2200	32	5188	4264	43	7157	5874	48	142965	119702	85	0.920206
133654	112089	90	64006	52780	89	3349	2413	36	4037	3360	39	6923	5198	50	9945	7772	56	217007	165464	89	0.920206
89344	80085	82	51008	45622	83	1469	1345	13	2830	3165	32	6049	5517	44	8020	7459	52	225054	201558	84	0.920206
18881	20277	47	11805	12316	43	307	383	0	699	537	0	1495	1582	17	2593	2436	29	54414	57202	58	0.920206
56760	53972	76	27773	25633	76	862	830	0	1443	1422	13	2844	2697	30	4026	3902	36	102431	97181	80	0.924135
182233	144407	99	87224	70398	94	3770	2890	38	5021	3847	43	11379	8623	60	17241	12878	77	434559	334360	102	0.926099
192406	137302	105	156880	119561	104	8279	6276	48	11122	8852	59	23175	17579	96	32346	24588	98	651837	488725	108	0.927081
83079	79674	83	45744	44083	79	1285	1303	15	2270	2446	26	5652	5342	40	8101	7517	49	230007	220445	86	0.927081
79078	71133	82	41712	38340	80	2223	2019	24	2956	2843	29	5849	4921	46	7077	6266	47	155502	131544	86	0.928063
134129	117945	86	86220	76135	86	3444	3088	31	4519	3564	43	8496	7446	50	12679	10956	64	256037	212254	89	0.928063
135217	112909	100	78669	67128	92	2399	1888	27	3250	2812	33	7846	6325	50	10652	8216	58	288861	240864	95	0.930027
92677	84560	90	56929	51714	81	1619	1371	17	3327	2752	33	6978	5938	47	9810	8139	62	265957	233527	86	0.931009
114756	105008	88	49813	46094	84	2478	2267	25	3619	3270	36	8518	7407	52	13340	12302	67	351044	330041	90	0.931991
131935	109389	89	79969	67160	89	4298	3265	39	5530	4818	42	10576	9145	58	14979	11726	71	329263	263340	93	0.931991
57401	47947	84	31749	26509	82	1401	1270	16	1919	1952	21	3768	3113	38	5331	4744	45	118760	103446	72	0.933955
135172	115901	104	67844	59784	88	3961	3757	34	5907	4706	47	11786	9822	63	15559	13038	67	323238	253800	94	0.933955
63058	62037	77	39578	38606	76	1046	1093	7	1415	1787	19	4261	4113	35	5620	5715	41	164132	160431	81	0.933955
54887	50723	83	33751	31918	76	1352	1173	11	1485	1441	16	4033	3266	39	5198	4903	39	107820	97194	79	0.934937
98590	91562	92	57454	54428	81	2399	2209	26	3454	3005	36	6578	6040	46	8695	7525	51	180128	151030	81	0.934937
198188	154751	108	88550	69217	96	4736	3830	37	7232	5726	50	13785	10346	69	18818	13939	81	396697	295813	101	0.935919
59242	59608	79	35084	34234	75	1778	1801	20	1908	1990	20	4149	3967	35	5935	5576	43	121130	121969	78	0.935919
78455	74568	83	50871	49013	79	2753	2543	28	3593	3611	33	7576	7277	44	10313	9887	55	223254	201828	84	0.936902
30227	29492	69	19365	19272	56	220	220	0	819	733	0	1396	1562	18	2104	2147	25	55907	56652	69	0.936902
94210	82360	87	40967	35687	85	2297	2021	24	3398	2513	37	6984	6142	46	9430	8307	56	198809	181728	87	0.936902
74677	73234	81	45952	45125	77	1720	1609	20	1755	1944	24	4394	4587	34	6062	6101	41	124756	124546	64	0.937884
108311	95192	89	73787	64429	87	1836	1413	22	2896	2233	33	7269	6556	50	10371	9627	55	288679	253422	82	0.937884
100645	95451	82	60950	56764	84	1615	1577	15	2554	2621	28	6017	5682	43	9012	8701	51	246826	234250	84	0.937884
279970	186633	134	203915	139012	131	10323	7426	51	15647	10812	76	29201	21378	110	40599	29368	122	832019	615562	129	0.938866
67460	56802	85	35459	29372	83	1835	1423	21	2405	2177	29	4379	3698	41	5717	4990	47	131512	112777	67	0.938866
75436	66623	94	43390	39962	80	1229	1372	13	2388	2150	30	4748	4188	40	6478	5966	42	165226	148575	82	0.94083
95289	89896	83	54884	52206	82	1960	1659	25	3541	3357	29	7532	7708	44	12261	11759	68	313588	301635	85	0.941812
85809	79855	82	64360	62080	82	1848	1631	19	3232	3022	31	7880	8065	45	11697	10917	62	319029	305331	79	0.943776
53681	51169	77	27713	27022	75	747	684	0	1499	1707	15	2874	2621	30	3939	3509	35	92161	93220	74	0.944758
99435	88049	94	48864	43738	83	2294	2201	27	2332	2135	30	5112	4312	43	7397	6633	56	156564	129214	84	0.94574
94471	84575	85	43667	39569	82	2375	1940	26	2896	2708	32	5328	5066	40	7949	6604	61	166589	149391	81	0.94574
52445	52024	74	31055	29805	76	1649	1312	17	1915	1687	24	3472	3658	32	4958	4936	37	103517	104439	75	0.946722
77489	72657	80	42449	40581	79	3133	2910	30	3639	3734	33	8421	8389	49	12301	11891	68	269193	255998	81	0.946722
121258	106452	90	79024	70967	87	2857	2287	31	3966	3376	38	9658	8805	52	13521	11831	58	379943	338794	87	0.947704
90646	82964	91	52087	47834	83	1640	1589	17	2840	2379	34	6230	5688	47	8856	7801	49	248184	237308	83	0.947704
59270	57910	80	31495	30657	75	979	1059	5	2026	1763	23	4573	4689	35	7014	6870	46	180174	183291	66	0.948686
80583	75326	85	44271	42295	80	1127	1214	12	2380	2422	29	5986	5835	39	8548	7879	51	246422	235091	96	0.948686
37755	34477	80	26915	25472	74	736	558	0	1311	1345	13	2617	2233	28	3672	3918	36	100373	96417	76	0.950651
93595	84672	85	56157	50950	83	1889	1650	22	3387	3156	35	6904	6100	46	10400	9061	58	298563	262466	88	0.951633
178833	163345	91	98369	91459	90	7938	7386	40	11606	9803	55	23058	20017	86	30682	26268	87	613799	475075	97	0.951633
36636	35579	73	18669	16761	86	1098	852	0	1426	1258	16	3239	2737	30	4758	4099	44	92818	77025	86	0.951633
230244	173468	117	140092	105851	108	5096	4213	39	7738	5700	53	17980	13130	80	23773	17079	91	657613	482531	114	0.952615
93640	88587	83	59494	55658	81	1419	1271	17	3183	2711	31	7450	6732	47	9822	8872	59	262438	229716	87	0.952615
105732	95481	83	60777	55834	84	2128	1878	24	2573	2409	27	5465	4897	42	8360	6931	54	182115	150594	84	0.952615
51684	48884	78	32895	31941	75	1409	1554	18	2091	2158	23	4605	4193	38	6274	5741	44	140368	125590	83	0.953597
74970	70785	79	45023	42032	79	1444	1281	12	1555	1568	21	3611	3540	32	5646	4933	43	132470	124023	83	0.954579
62537	61411	76	33076	32085	76	1197	1083	9	1314	1858	18	3303	3447	29	4738	4394	39	107085	106297	80	0.955561
59817	51482	85	33749	30820	79	1435	1153	10	2329	2343	25	4953	4557	40	7219	6898	43	173495	175677	82	0.956543
30567	30159	61	19729	19286	60	886	645	0	296	464	0	1622	1884	19	2710	2720	29	74890	72549	73	0.958507
50887	50578	74	31015	29415	76	1064	939	0	1583	1489	23	3226	3289	30	4669	4395	38	121277	114552	80	0.959489
84389	79596	85	44233	42861	80	1669	1895	19	2337	2284	27	5881	5586	42	8817	8570	49	239995	226481	87	0.959489
55596	56576	77	11519	11236	45	1576	1454	17	16300	16751	65	5208	5120	40	2400	2569	26	347	793	0	0.959489
89587	80804	93	49890	43727	82	1661	1224	19	3079	2448	35	6641	6192	45	10613	9376	54	276409	243439	91	0.960471
65401	63522	82	37067	36634	76	752	899	0	2004	2028	22	3996	3900	36	5858	5427	46	164284	162525	75	0.961453
76398	71546	83	61174	59910	80	2298	2272	25	3479	3210	32	6816	5826	48	9801	9036	55	204177	183850	84	0.961453
102629	90321	92	56576	51388	84	2002	1617	21	2842	2539	30	7436	7231	45	11290	9816	64	308275	274144	89	0.962436
133748	117135	92	72156	64578	88	2099	1686	25	4079	3470	39	9039	7732	52	14560	11798	72	367710	307234	96	0.963418
71655	61959	84	34627	30495	81	1185	1113	10	1786	1818	20	4597	4135	38	6607	5625	45	159348	140126	84	0.963418
94029	84968	83	53356	49189	83	1592	1644	20	3311	3146	32	5947	5795	41	8121	7962	47	171119	161480	87	0.963418
121300	103663	90	77774	67927	89	3364	3016	32	4400	3164	36	7740	6778	49	10861	9318	57	224119	185788	89	0.9644
68356	62694	80	28395	24469	77	2015	1688	23	2597	2485	29	4910	4473	41	6687	5947	48	140855	127093	84	0.9644
75713	61579	85	40317	34545	82	1962	1437	24	2396	1788	28	4604	3756	42	6214	5139	45	130992	108110	83	0.965382
71109	68152	80	38804	36083	79	1270	1271	13	1546	1464	21	3927	3726	35	5352	4723	41	139152	133087	78	0.966364
134907	120099	90	68716	60752	87	2413	2223	26	3760	3416	37	9301	7687	54	13126	10864	63	358057	295041	92	0.966364
40175	40822	73	19662	19827	53	676	743	0	1206	1399	15	2544	2348	27	3471	3665	31	83683	84868	73	0.966364
56722	53498	81	21790	21108	62	1964	1936	23	2634	2385	30	5962	5679	42	8901	8339	52	192121	181849	80	0.967346
50098	47244	80	23240	22060	63	842	849	0	1435	1216	15	2724	2651	30	4069	4011	36	92862	87031	75	0.967346
134819	115620	104	61548	54138	87	2497	2272	26	3968	3152	38	9255	7859	54	14077	11473	67	389786	319140	104	0.967346
127784	112552	86	70370	62798	87	3830	3628	31	5065	3777	44	11241	9216	61	15650	12789	72	323410	254008	88	0.967346
85012	80511	84	39725	39141	78	1501	1333	18	2752	2356	28	6406	5937	46	8644	8783	51	266538	260748	75	0.968328
133714	115373	93	77001	65242	90	2494	2133	27	4726	4274	38	10190	8909	59	14838	13601	68	418033	375742	91	0.968328
107487	92464	90	67855	60502	84	2307	2061	25	3054	2459	37	6389	5205	46	8235	7142	51	205273	170185	82	0.970292
65449	60632	82	33112	30548	76	1418	1119	11	1871	1842	23	4156	4031	34	5124	4335	43	127512	117488	78	0.970292
114992	99978	90	65560	57186	88	1805	1690	21	4382	3725	37	7812	6887	49	12135	10716	61	326523	285534	87	0.970292
47679	45784	73	30848	28300	75	1466	1213	15	1409	1400	15	3145	2726	33	5257	4519	43	99438	93943	69	0.971274
65570	57624	83	35948	32778	79	1554	1346	19	2112	2123	23	3546	2866	37	5455	4663	44	120813	105746	78	0.971274
125106	105218	91	104792	90890	92	3973	3073	36	4603	4434	40	10763	9072	58	15027	12926	68	316188	275680	88	0.972256
101578	84561	88	47840	38353	87	2214	1491	27	3038	2525	34	6298	5607	48	8344	7078	55	191729	163080	77	0.973238
110141	95912	88	49610	42376	85	2056	1395	22	3391	3161	34	7725	7011	47	12363	10471	62	324346	281965	87	0.973238
257771	156736	119	234847	160634	119	12411	8382	60	17582	12183	76	37474	25482	107	50471	34356	111	1.04434e+06	728030	113	0.97422
94115	81571	95	49465	45574	83	1905	1727	22	3509	2528	33	5646	4604	45	6739	6156	49	174321	152642	80	0.97422
75821	69738	81	45225	41895	80	1705	1532	18	2260	1711	26	4324	3894	39	6029	5945	43	133216	125949	80	0.97422
130158	108613	91	87680	75755	90	3126	2788	31	4440	3432	38	8327	7059	54	11451	10238	56	253321	212206	85	0.97422
86757	83615	82	124425	120788	84	2157	2004	22	3469	3045	34	7641	7538	50	11029	10812	53	309049	293366	79	0.975203
131209	113896	93	60006	54492	86	3683	3629	32	6060	5669	40	11648	10439	62	14969	14353	72	320553	292420	89	0.975203
99371	87191	89	56974	51536	84	2388	1976	28	3130	2995	33	6222	5417	46	8175	7535	50	180462	156756	84	0.976185
40058	38385	74	24369	23395	69	1045	924	0	1035	858	0	2339	2224	28	3152	2895	31	78803	81721	67	0.976185
98128	82623	94	61295	52112	86	1929	1679	23	2955	2154	39	6100	5506	43	9412	7508	55	213966	176864	83	0.976185
111313	98781	86	52635	46958	84	3128	2645	29	3783	3074	40	7578	6589	51	9532	8609	53	214960	179590	85	0.976185
46418	44567	75	19453	18960	59	819	885	0	1028	1126	8	2365	2248	27	4127	3574	38	84332	82180	70	0.977167
75821	71347	85	34918	33467	78	1381	1582	15	2718	2627	29	5624	5362	40	8657	8397	47	240262	231342	81	0.978149
161544	126903	99	102592	84407	94	2730	2255	27	4710	3566	46	11251	9321	59	14241	12052	65	388906	320289	92	0.978149
77274	72690	91	41035	39505	78	1176	1303	12	1800	2144	20	5136	4913	40	7338	7315	51	225115	219343	78	0.978149
185783	156133	100	93051	79888	96	5142	4324	38	7024	5061	56	15432	12183	71	20422	16067	81	411654	309404	95	0.981095
145849	123618	108	98910	86225	108	3891	3271	33	5987	4625	49	13875	11488	72	20072	15790	88	569434	439191	108	0.981095
87844	83460	84	60134	58670	80	1435	1454	19	2536	2372	28	5684	5350	40	9447	9041	52	258673	253748	80	0.981095
81628	74905	86	49814	45063	81	2007	1784	22	3165	2771	31	6501	6023	45	10707	9903	58	287412	260109	83	0.982077
90931	80537	85	48964	42210	86	1943	1902	22	3540	2852	40	5817	5343	43	8036	7336	47	167156	147253	86	0.982077
97248	86935	85	57522	50635	84	1387	1386	14	3042	2846	31	7158	6630	45	9846	8633	56	274819	241510	90	0.983059
98052	82416	91	58891	50330	85	1406	1581	16	2321	2027	27	5664	4826	46	9631	8338	57	259039	228435	87	0.984041
94783	81284	92	41669	35849	85	1763	1629	20	2761	2448	29	5447	4587	43	6892	6454	43	153532	140358	88	0.985023
94423	85075	82	53971	48138	81	1411	1450	16	3019	2293	32	6831	6080	44	10373	9669	58	273102	248511	85	0.985023
101351	90431	85	41379	36841	83	2705	2575	25	3033	2434	35	6685	5222	50	9609	8624	55	220841	181897	88	0.986005
78351	70647	89	41592	37688	83	1821	1620	21	2396	2317	28	4586	4445	36	6670	6319	47	142204	127887	85	0.986987
120003	106258	86	93470	85612	86	1762	1605	20	3545	3241	33	8225	7198	51	11792	10276	63	329695	285869	91	0.988952
79771	69789	88	44032	38490	84	1695	1472	20	2433	1661	25	4823	4089	42	6210	5360	48	123778	111584	77	0.988952
53402	51376	76	24209	23427	74	1097	1397	12	1335	1707	17	3044	2957	31	4165	4025	36	100778	99701	69	0.990916
173125	143242	95	81199	67297	92	4175	3253	37	6135	4641	52	11779	9075	64	16402	12274	76	348652	265916	96	0.991898
136520	116534	90	69332	60063	88	3430	2773	34	4829	4302	42	10366	8032	55	13247	11548	67	286223	228185	93	0.994844
74107	67496	86	33806	29521	81	2031	1745	23	2496	2001	27	4535	4060	38	5776	5244	45	126684	114066	81	0.995826
75945	73096	82	44054	41981	79	1717	1481	20	2572	2444	27	6463	6172	43	9568	8394	53	257235	231992	85	0.996808
161158	136125	99	84182	69024	97	4415	3680	37	6648	5413	49	13989	12413	65	20670	16798	76	481680	409845	96	0.996808
114532	101498	91	57097	51245	84	2322	2011	26	3903	3685	35	8275	7538	53	12390	10423	63	339762	295941	86	0.99779
89236	81401	90	54100	47806	84	1286	1204	13	2351	2208	29	6013	5397	45	9440	7977	57	268902	248712	81	0.99779
118912	106646	89	72630	67289	86	2587	2388	26	4898	3996	39	10107	9247	56	14876	12933	66	408999	340637	91	0.998772
50886	47718	90	26100	25327	75	522	677	0	1252	1035	6	2412	2415	26	3620	3952	32	77019	76238	69	0.999754
98937	87108	85	49758	43903	86	2157	2052	24	3075	3227	33	6225	5670	43	8734	7857	54	176824	153180	82	1.00074
123326	105783	104	53031	46033	85	2422	2321	25	3754	3261	36	8852	7795	56	12873	11196	70	352442	307081	88	1.00074
174941	142166	96	105947	90630	94	4401	3723	37	6485	5116	46	14790	11169	71	18696	14452	80	396810	291409	96	1.0027
120583	102055	100	55114	46393	86	2052	1855	23	3769	3018	38	7644	6182	49	12734	11157	60	350820	293237	87	1.00466
86225	77710	84	37330	31738	85	1484	1352	16	1517	1949	21	5477	4779	46	7616	6171	51	216662	197045	81	1.00466
72342	66435	81	48093	43216	80	1933	1949	22	2434	2026	29	5115	4331	42	7314	6654	46	190189	172359	76	1.00565
82965	79676	84	43650	41626	79	1590	1436	17	2222	2330	23	5579	5460	40	8611	8343	48	245564	240510	78	1.00663
113776	101909	93	64136	56144	84	1734	1708	19	3292	2841	33	7849	6880	50	11357	9750	53	300920	260002	84	1.00761
209667	154203	101	134827	105031	102	6327	4613	44	9033	6802	55	17671	12994	78	22372	15622	93	454444	332236	99	1.00761
111914	99156	85	65915	58434	86	3409	2854	32	3964	3676	35	8132	6716	52	10845	9338	64	236675	187603	91	1.00761
84313	77613	80	50537	45224	82	2021	1875	23	2632	2285	31	5995	5142	46	7780	6468	50	204243	168712	81	1.00761
81818	75830	81	48683	45285	81	1722	1519	23	2567	2051	31	6013	5615	45	7905	7085	53	235077	204617	81	1.00761
60146	56697	80	32785	30024	77	1261	1122	10	1814	1561	16	3808	3325	39	5018	4567	41	115813	101353	75	1.00958
160696	134148	99	73241	61021	92	3003	2541	32	4482	3505	38	11480	9281	65	16041	12942	68	467641	370995	95	1.00958
41007	37960	77	17871	17421	57	870	719	0	1127	984	0	2194	2503	25	2979	2712	31	74668	72673	71	1.01056
38002	34468	69	24138	23086	70	819	797	0	1031	1084	7	2341	2038	28	3844	3609	36	79947	78917	71	1.01056
45092	42251	81	22775	22010	69	857	918	0	1622	1709	19	2809	2571	31	3981	3740	36	98514	93694	75	1.01252
104883	94656	98	51679	45422	86	2484	2096	27	3830	3123	40	6752	5941	47	9596	8405	53	197383	175696	85	1.01252
123544	107297	103	62141	55739	86	3134	2826	30	4683	3991	37	8237	6889	54	11056	9543	60	227731	187635	87	1.01449
49394	43787	90	25596	21813	90	1392	1243	15	1712	1511	18	3821	2927	37	5084	4442	39	104119	85835	90	1.01449
15679	17384	46	12363	12753	45	366	460	0	175	427	0	993	1187	9	1746	1875	20	45557	47625	56	1.01449
100365	90458	87	45907	41861	83	1438	1490	16	3518	3073	33	6607	5967	45	9566	7984	56	261915	229523	84	1.01449
84294	72242	91	48594	41206	84	2122	2053	23	3018	2560	32	6016	5506	45	8454	6713	59	185611	154649	81	1.01547
22793	22631	66	14122	14247	48	310	334	0	680	579	0	1492	1540	16	1844	1909	24	50006	49985	65	1.01645
104527	89832	86	58405	51836	85	1686	1348	21	2619	2426	29	7853	6808	48	10395	9455	60	301626	260616	89	1.01743
153642	109842	99	84793	59711	98	3767	2466	39	5574	4154	48	10584	7805	61	15365	11062	68	373353	266505	96	1.01841
143003	109788	95	84563	65476	92	3753	2902	39	4188	3668	39	9494	7324	59	12802	9461	70	277361	208307	92	1.02038
171743	138790	97	92996	76355	94	2882	2423	29	5258	3737	46	11095	8762	58	15324	12413	73	418092	334177	94	1.02038
96265	86120	87	52748	47976	83	1806	1635	18	2558	1761	31	6012	5358	43	8487	8176	50	241972	223298	82	1.02038
92606	81972	86	48507	43195	83	1922	1778	20	3022	2582	32	5652	4844	43	7818	6873	52	223099	192051	86	1.02332
126310	106859	94	55696	46469	87	2250	2013	25	3940	3688	39	9427	7915	54	14359	11830	76	390498	341032	90	1.02431
53785	48792	88	35012	33007	76	1204	1132	8	1406	1346	20	3489	3226	35	5144	4506	39	114958	103824	74	1.02529
81870	79510	77	41593	40475	78	2569	2591	26	4200	4047	36	9110	8513	50	12902	11805	61	244361	218357	79	1.02529
143810	117869	91	92585	76468	91	2320	2000	26	4129	3701	36	9339	7419	57	11827	9663	60	348830	288878	90	1.02922
31540	33481	58	19282	19331	53	469	554	0	1538	1413	14	2019	2360	22	2978	3088	31	69494	72365	61	1.02922
142836	119249	95	101254	86582	91	4360	3964	35	5765	5120	41	11467	10295	59	15524	13474	66	323934	288735	85	1.03118
179129	141175	98	107147	84392	98	3927	3354	34	6880	5368	49	13201	10629	63	17678	13868	82	474690	379768	96	1.03216
44316	43838	68	22271	21998	58	917	722	0	975	1230	10	2799	2585	31	3323	3373	31	74956	76247	67	1.03216
135065	119983	89	78028	70875	88	3594	2967	33	5193	4416	41	10582	9384	54	13896	11845	73	311462	256275	84	1.03413
238210	175308	109	121043	93661	103	8203	6137	47	9689	7993	61	19629	14779	79	26102	20472	93	554782	430298	98	1.03511
51151	48996	77	22820	21544	61	1004	935	0	1480	1399	16	3229	3087	32	4482	4595	37	90446	84946	70	1.03511
123746	109045	93	61970	54192	88	2749	2312	28	4737	3970	42	7717	7062	49	10187	9134	57	209118	186845	82	1.03511
143857	116257	95	68909	56045	91	3191	2514	32	3929	3464	39	8983	7041	57	12220	9888	70	258606	204571	88	1.03609
369379	241713	153	254474	178817	138	12654	8208	57	17509	11928	86	35347	23758	118	48376	34338	126	991307	717534	153	1.03609
42446	41315	73	20967	20453	72	935	938	0	1258	1660	16	2961	3146	30	3864	4257	33	95360	96989	54	1.03806
89169	81856	89	46351	43982	81	1510	1375	17	2571	2736	30	5885	5558	42	9936	9443	52	257632	250940	76	1.03806
90635	78077	89	52473	45953	86	1904	1804	22	2905	2539	31	6093	5240	45	8499	7781	50	182825	168974	77	1.03806
114943	98168	89	57741	49894	86	2003	1802	23	3309	2783	38	8413	7090	52	13288	11210	64	354178	302463	86	1.03904
91643	83251	83	45401	41459	83	1551	1549	19	2490	2518	34	6600	5951	44	9136	8387	54	224303	193164	81	1.03904
83906	77817	84	38822	34712	80	1706	1738	19	2621	2164	29	5343	5011	40	6965	6224	44	154953	145739	76	1.04002
177900	134893	99	80576	61584	96	4910	3711	42	7300	5287	58	13754	10709	71	17891	13064	85	353551	268648	91	1.04002
55368	52698	79	25666	24658	74	1610	1456	18	1521	1656	17	3671	3718	34	4289	3627	42	101420	100507	70	1.04002
81289	77249	80	40961	39226	78	1273	1417	14	2637	2638	28	5887	5975	42	8502	8350	55	225970	212312	77	1.041
104205	88849	87	37888	30726	85	2129	1770	22	3132	2699	34	8489	7644	50	11691	9803	60	334614	288531	85	1.041
124260	99448	100	79562	63690	91	2248	1967	25	4321	3651	36	8902	7872	54	12192	10655	62	321023	278656	88	1.04198
251801	124081	265	152640	77169	245	5754	2918	49	8601	3488	87	16490	7771	125	23815	10953	148	512069	230646	257	1.04297
130514	102378	104	73441	59389	91	3105	2322	35	4376	3469	39	8256	6120	55	10188	8534	59	245272	192528	90	1.04297
138148	105853	95	84649	68261	93	3577	2839	33	4944	3549	46	9651	7529	57	13503	10427	71	289577	219548	91	1.04395
141040	112055	93	84805	67616	92	3071	2395	32	4943	3911	43	10815	8343	60	13968	10894	63	397632	315855	92	1.04493
56135	54510	77	32654	31478	75	1033	881	0	1616	1785	20	3683	3655	32	4710	4399	39	140388	140856	72	1.04591
233759	163380	115	141719	98496	110	6417	4683	45	9302	6998	54	18855	13725	82	24841	17779	101	552700	411655	112	1.04591
87694	80243	84	47338	45407	81	2528	2338	27	3847	3552	35	6922	5751	49	10193	8744	57	232663	193809	83	1.04689
96804	82424	88	47766	41637	85	1700	1461	20	3648	3018	34	7587	6433	50	11928	9949	60	324201	284663	85	1.04689
59698	56091	87	34523	33877	75	1026	929	0	1523	1622	16	4260	4256	35	6312	7035	39	168133	167303	78	1.04788
119847	104238	93	75178	64940	89	2687	2247	28	3044	2697	33	6264	5803	44	8623	7706	54	193167	182382	82	1.04886
141163	114668	105	72316	58735	91	2418	1860	27	4965	3738	46	10654	8581	58	15400	12773	74	421575	336207	93	1.04984
95650	85466	97	40744	35808	83	2382	2018	28	3055	3152	30	7332	6140	50	8759	7939	52	194907	170798	84	1.05082
87447	80477	86	47013	44411	80	2544	2377	26	3763	3242	36	7457	6459	47	10417	9707	53	223918	187921	84	1.05082
53259	51101	77	25352	24358	75	1293	1401	14	1593	1859	23	3271	3210	30	4569	4897	34	92295	93324	73	1.0518
290463	187693	120	183545	124475	118	10337	6696	53	14174	9039	69	28981	18500	107	37370	24184	109	727586	487918	115	1.0518
233087	173113	109	119652	92207	102	6159	4454	43	8162	5612	56	16073	11415	70	22107	15619	84	458180	325128	102	1.05573
93870	78401	86	44809	36947	85	1740	1579	21	2339	2248	26	5524	4366	46	7245	5997	49	148645	125235	82	1.05573
136883	107072	94	66018	52187	92	3423	3005	33	5433	3766	49	8576	6779	57	11611	9375	60	246644	192099	92	1.05573
104736	87504	90	44782	38251	85	2601	2141	29	3605	3545	34	7329	6794	48	10262	9328	56	237001	227533	84	1.0577
122168	104695	103	60230	53041	88	2298	2074	26	4241	3589	35	9812	8934	54	14827	13170	65	379606	331265	86	1.05966
117368	93911	93	76896	62866	91	2142	1612	27	4008	2841	45	8146	6856	53	11274	9147	58	306561	260178	88	1.05966
75554	72080	80	37705	36322	78	1453	1364	15	2288	2210	27	5885	5935	42	8747	8426	52	220537	216216	77	1.06064
42411	40545	78	27531	26826	74	802	794	0	955	1651	14	2285	2409	24	3729	3772	35	79354	82869	55	1.06163
40578	38384	80	22737	22462	71	678	707	0	1125	1154	11	2450	2650	26	2964	3346	27	73588	81784	53	1.06261
111276	98383	87	51687	45498	83	1804	1494	22	2989	2874	31	7333	6353	49	9609	8812	52	296668	255073	84	1.06261
56765	52531	78	27490	24345	79	1476	1284	15	1867	1608	23	3998	3586	36	6322	5771	44	129318	116607	75	1.06359
62518	59621	77	33247	32384	76	1410	1290	15	1820	1537	20	3693	3235	36	4398	4344	37	105005	105804	74	1.06457
108986	95168	91	52128	45431	84	2205	1949	23	3192	2570	35	6519	5293	48	9077	7869	52	185019	152502	81	1.06457
78859	71603	91	40235	36097	80	1581	1279	17	2441	2127	26	5473	5042	42	7100	6936	45	162360	144297	77	1.06457
41314	41587	61	21728	21230	56	999	1006	2	1531	1746	20	2753	2876	27	3305	3305	33	79764	81064	67	1.06555
43397	41780	74	24113	23182	73	1242	1233	11	1786	1614	24	3688	3228	33	4791	4147	44	112734	105277	75	1.06555
176304	139068	108	102964	78298	97	4986	3888	40	5838	4878	43	11905	9213	63	15820	12641	71	355814	276163	96	1.06654
66405	63088	79	30382	29765	76	1478	1241	19	2169	2507	22	3616	3399	35	4947	4798	37	109033	108144	77	1.06948
164163	137506	94	119014	101152	92	3331	2754	33	5432	4340	44	12581	10053	59	19397	16145	81	495738	399794	94	1.06948
60621	60947	76	30579	29600	76	1432	1264	17	1773	1345	14	3140	2961	31	4238	3592	40	92278	90423	71	1.07243
182374	134504	105	87524	68500	99	4821	3431	41	7676	5181	58	14297	10277	83	19890	13768	85	399383	295499	101	1.07243
158378	123554	108	90228	71934	93	2589	2088	29	4194	3475	40	10727	8043	60	16179	12781	80	454841	356569	96	1.07341
122972	112983	90	73401	68076	86	2587	2484	27	4839	4168	46	10810	9192	62	17025	14881	77	441328	367344	88	1.07341
129585	103438	105	68121	53793	90	2780	2221	31	3758	3104	39	7353	5643	49	11295	8906	64	244962	197878	90	1.07439
122212	102153	88	62829	52244	88	3516	2955	34	4467	3466	41	10423	8293	66	12288	9244	67	260712	203436	89	1.07439
109370	94647	89	45124	38676	86	1850	1654	20	2845	2810	29	6841	5920	46	9478	8653	56	285149	254853	84	1.07439
100763	89718	100	45102	40805	83	1874	1782	22	3055	2831	32	7358	6585	48	12206	10010	67	319770	282040	86	1.07439
183958	155462	96	142143	125060	96	6048	5633	38	7712	6339	54	17578	14880	74	23431	19817	86	540234	426631	98	1.07537
46578	45320	76	19774	19413	58	807	999	0	1274	1151	11	2333	2384	27	3797	3279	35	78874	77550	64	1.07734
89228	83778	83	54555	52907	81	1616	1596	19	2948	2814	30	5978	5698	43	8442	8056	47	237008	226187	82	1.07734
50610	45105	81	26587	23495	78	920	812	0	1612	1264	16	3070	3126	31	4392	3980	36	103200	95898	74	1.08028
51354	49510	77	27404	26281	74	1321	1409	15	1454	1231	13	3160	3326	31	4191	3751	37	88976	88231	78	1.08028
61236	57236	77	31141	27887	79	1774	1564	19	2182	2125	26	4378	4320	37	6852	5661	47	136149	123847	79	1.08028
97155	84060	89	37377	29828	87	2390	1784	27	3423	2993	36	6483	5661	47	8525	7191	52	164227	139794	85	1.08127
222684	170754	111	103794	81333	111	4809	3751	37	7538	6061	56	16170	12341	68	23935	17049	106	549941	389746	113	1.08225
78225	69095	97	37336	33428	81	1851	2016	20	2346	2278	25	5100	4166	42	6430	6194	44	157420	134025	81	1.08225
113477	105285	97	72911	68635	84	3006	2679	28	3776	3464	35	8090	7240	48	11326	9566	64	223052	188067	87	1.08421
99109	86154	85	54798	48547	85	2258	1940	26	3074	2500	34	6136	4800	47	9107	7434	56	194670	163222	83	1.0852
116994	97719	93	68685	59635	88	3174	2698	33	4458	3239	40	8186	6276	53	10125	7860	59	212984	172201	88	1.08618
64286	58985	90	31348	29219	78	1303	1344	15	1821	1923	22	4641	4318	38	6814	6479	45	142475	125197	79	1.08716
54041	52190	77	25719	25000	75	1105	1273	11	1819	1683	22	3246	3272	33	5269	4801	41	109204	107053	78	1.08912
56499	55087	76	18311	17922	54	1302	1205	10	1656	1657	22	3567	3655	33	5894	5597	42	114091	112433	74	1.09011
95845	87524	84	55977	51961	82	1623	1743	19	2361	2550	25	6049	5413	42	8354	7845	48	221859	212919	81	1.09109
31496	31557	60	16666	16704	50	417	387	0	631	852	0	1702	1726	20	3228	2882	35	63478	63507	65	1.09207
69950	65254	78	32541	29777	78	1501	1375	19	2235	2211	24	4255	3877	37	6033	5384	46	126776	120491	77	1.09403
70147	66877	78	40985	39785	78	1224	1444	13	1639	1397	15	4448	4274	36	7025	6718	47	199649	194563	78	1.09403
187768	155820	99	118641	104483	96	6373	5668	41	9562	7861	58	19539	15588	74	24902	20904	88	539963	435741	95	1.09403
151363	125602	110	114708	99433	110	6527	5790	38	9840	8254	59	19713	16267	92	28197	23948	102	575574	439301	110	1.09403
109405	95229	86	49640	44015	84	2078	1588	25	3524	3107	34	8699	7438	52	12178	10310	60	348347	287052	83	1.09403
69869	62518	83	35223	31232	82	1119	1004	2	1717	1593	16	3866	3516	37	5051	4839	40	121724	114137	75	1.096
101411	92864	83	54282	49986	83	2741	2330	30	2805	2871	33	6958	6035	45	9797	9120	51	216487	199965	78	1.096
168370	140410	96	105432	89275	95	3307	2732	32	6063	5065	46	14684	12245	63	19968	17287	80	557772	486157	93	1.096
88793	82793	92	61611	59079	82	3173	2932	30	4431	3917	39	8358	7334	51	11723	11453	56	257344	220486	79	1.09796
63985	59102	76	19268	18547	62	1521	1434	16	2229	1777	22	4229	4035	37	5859	5608	42	122016	118236	77	1.09894
398326	261851	163	311384	223161	148	17156	11678	59	26087	17879	108	52160	35394	135	68348	46488	137	1.04858e+06	992900	163	1.09894
288001	185565	120	125212	85760	117	8462	5515	51	11972	8072	63	23280	16564	93	31405	21727	107	679116	465303	115	1.09993
79804	76608	80	43608	41119	80	1706	1440	20	3120	2831	31	6068	6110	41	7193	6953	49	214120	208926	75	1.09993
131521	107950	90	73908	61195	91	2325	1961	25	3584	3199	36	8164	7158	49	12283	10660	65	345274	283284	89	1.10189
148330	131018	91	52157	47022	88	5166	4647	37	7701	7111	45	15180	14600	69	19618	18328	77	437476	392143	92	1.10582
79450	76712	81	35467	32234	77	1979	1602	23	2303	2410	24	4729	4252	42	6973	6084	49	156033	142905	79	1.10582
91071	82857	87	42952	38474	82	2202	1998	24	3446	2737	33	6568	5595	45	8702	7963	49	186639	157277	85	1.1068
27640	26170	70	17330	17303	50	450	384	0	555	580	0	1733	1910	20	2587	2504	28	67539	66769	72	1.10975
67469	64699	79	39428	38680	76	2323	2237	27	3268	3127	32	6942	7136	44	9326	8163	56	215910	195330	82	1.10975
109705	99958	84	62388	56324	84	1934	1631	24	4021	3424	39	8524	7168	57	13427	11529	62	358907	304944	88	1.11073
88915	79095	84	47687	42675	83	2233	1953	24	2859	2420	32	5822	5073	44	7905	6571	51	188330	160460	86	1.11073
159397	135609	100	63008	55346	88	4269	3708	36	6178	4675	48	11224	9179	59	15664	12590	71	343851	275166	93	1.11073
82922	79023	85	31946	30808	78	2214	2110	24	4147	3682	36	7081	6046	49	9398	8183	55	189040	163127	84	1.11171
139177	116994	94	91337	76428	89	3650	3027	34	4895	4688	42	10223	9191	54	15464	13740	75	336194	287349	93	1.11171
139305	115007	91	74365	61521	91	3452	2749	33	5242	3758	48	10731	8209	58	14471	12017	71	306011	238968	97	1.11171
26125	25694	71	20189	19791	59	366	338	0	758	781	0	1510	1283	20	2228	2250	25	53151	52319	71	1.11368
134393	117481	96	60367	53558	86	2834	2452	30	4489	3588	39	10004	8639	59	15003	12856	63	402538	327108	92	1.11466
72059	68437	80	33732	32091	76	2772	2522	28	2665	2185	33	5426	4886	43	7880	7361	43	158261	140273	81	1.11466
106547	84174	91	61731	51250	87	2385	1877	28	3469	2553	35	6793	5228	50	9563	7210	55	177217	141622	83	1.11564
168733	141423	95	117494	102861	95	4978	4334	37	7043	5805	51	14064	12289	63	19071	16480	80	417279	356217	98	1.1176
88415	80667	84	51094	48053	83	1702	1532	20	2333	2170	28	5854	5431	44	10180	9715	52	262340	251896	83	1.11957
72768	67862	79	34098	31532	78	1654	1643	20	2723	2653	31	4647	4207	40	6124	5405	45	143351	126079	80	1.12055
104704	97134	83	68865	64894	83	3803	3364	33	5365	5447	38	11091	11143	55	15112	14927	71	351162	327435	88	1.12055
84416	72136	99	43148	36401	83	1127	1057	6	2057	2331	26	4807	4418	41	5812	5654	40	175167	152664	76	1.12251
141802	123354	90	67036	58724	89	2269	1932	24	3847	3154	36	9606	8149	51	13686	12075	60	374542	308855	91	1.1235
100748	91500	84	43988	38492	81	1919	1774	19	3033	2830	31	7301	6552	48	11452	9544	59	312423	277777	86	1.1235
148182	120996	95	68225	57960	90	3660	2910	34	5626	4196	44	10624	7929	66	14105	11270	68	312972	236253	92	1.1235
65418	61845	80	19682	19015	57	894	963	0	978	1395	12	3668	3585	34	5012	4541	40	143913	144662	77	1.12448
78603	71557	83	26974	23304	78	1931	1562	24	2412	2234	27	5226	4795	44	7203	6654	51	154646	137748	77	1.12546
72504	67642	87	52454	51140	80	1232	1306	14	1725	2087	22	3688	3843	31	4607	4596	35	109670	110073	76	1.12742
141476	118334	106	74448	63198	91	2489	2122	27	4302	3458	39	9256	7887	52	14238	12979	68	382367	334102	89	1.12742
88629	78978	84	46734	41468	82	2046	2016	22	3010	2497	34	5984	5425	46	6570	5786	48	151695	129152	77	1.12841
174438	134584	113	79328	62082	96	3006	2336	33	4832	3610	42	11759	8928	59	16245	11812	74	439725	333307	93	1.12841
169650	128138	101	125031	101822	98	5090	4104	39	6645	5184	48	12545	9949	62	17566	13514	73	376929	300327	91	1.12841
116257	105489	85	57477	50061	84	2033	1933	21	3129	3215	30	8730	7973	49	14074	12567	66	364861	324612	84	1.12939
58027	54388	79	24899	22816	76	918	939	0	1798	1906	22	3667	4106	32	5165	4627	39	150636	137704	74	1.12939
44338	42936	73	29363	28727	74	866	877	0	905	1172	7	2284	2077	25	2769	2760	31	72002	71923	68	1.13037
144337	107282	106	136137	111377	98	4821	3883	38	7488	6362	50	16995	14093	74	21243	17420	87	560054	460480	93	1.13037
227683	125916	116	113710	58145	113	5274	3515	54	8372	4391	67	17111	9533	82	24336	12856	101	591646	275712	112	1.13037
51135	48057	78	17111	16732	53	962	1151	8	1479	1558	18	2979	3049	29	4220	3826	38	85948	89222	55	1.13135
137435	117584	98	55062	48850	86	3530	3166	32	3994	3778	37	10011	8225	58	13632	11583	64	281501	228407	91	1.13528
82495	74019	84	36515	31566	80	1783	1534	22	3270	2354	36	5465	4755	46	7272	6262	52	159443	143964	84	1.13626
28914	27185	69	19790	19607	57	670	541	0	968	1153	7	1676	1575	21	2982	3089	29	67753	63235	70	1.13626
72357	67642	81	33417	32507	77	1315	1262	15	2232	2063	25	4027	3788	35	6204	5818	46	124328	122718	77	1.13725
112625	102775	85	56254	51931	83	2948	2863	30	4285	3549	38	8274	6791	51	11645	9933	61	250826	205343	100	1.13725
239551	198343	106	134072	109056	104	6728	5969	39	9774	7660	58	19338	15966	76	27765	23096	98	610992	477841	107	1.13725
180564	150736	111	114554	97484	94	3958	3474	32	6154	4918	45	13990	11045	65	21120	15803	85	586817	450898	103	1.13921
99318	89069	84	63602	56870	85	2555	2364	29	3701	3479	35	7250	6222	49	9371	8350	52	187907	159026	87	1.13921
136246	119056	88	86095	74319	87	3385	2963	32	4775	3825	39	10542	8951	60	13905	12104	64	314246	258370	91	1.13921
81782	78014	81	44336	42868	79	1214	1515	13	2475	2395	23	6031	5810	40	9389	9452	56	249050	244399	84	1.13921
180128	137459	102	117525	90325	98	5129	3936	41	7799	5582	60	14259	10555	68	18935	14107	76	393447	301795	101	1.13921
130356	117448	86	63294	58971	84	3894	3360	33	5381	4600	41	10765	9645	55	14024	12570	69	305825	262027	91	1.14019
168321	139431	93	72908	60853	91	4456	3810	36	6074	4500	48	12021	9223	63	16213	12663	76	335544	259013	92	1.14019
59721	55036	79	28816	26033	76	1581	1322	16	2120	2043	23	3987	3688	36	5873	5135	41	120666	110161	81	1.14019
78021	71322	86	41110	38361	79	2011	1834	22	2496	2068	28	5243	4813	41	6926	6234	46	156268	143156	86	1.14117
98684	88221	86	39327	34479	82	1724	1502	18	2378	2641	26	6621	6139	46	10019	9032	60	263562	238064	89	1.14216
98455	88802	84	43929	39825	81	1690	1601	19	3483	2820	33	7487	7058	47	10780	9623	63	315727	274157	91	1.14216
37180	38175	69	15675	15535	48	777	614	0	1319	1019	10	2393	2584	25	3757	3980	32	92822	94022	73	1.14216
127594	108303	93	69891	59077	89	2522	2013	29	4134	3636	35	8443	7649	48	12864	10380	66	352037	304450	95	1.14608
47832	44852	76	23829	22411	60	1470	1350	18	1808	1668	19	3613	3178	37	5154	4671	42	100461	87030	77	1.14608
53504	52013	74	24796	22949	72	1431	1290	16	2712	2263	31	4246	4112	36	6649	6258	44	134493	126326	81	1.14707
50553	48267	80	29159	28427	75	832	736	0	1078	1425	14	2732	2766	28	3660	3836	34	88173	87281	79	1.14707
30637	30922	62	23362	23738	59	841	628	0	781	837	0	1678	1852	19	3109	2949	31	70841	77783	54	1.14707
138829	114069	90	61861	50117	89	3383	2635	34	4802	3992	47	9477	7333	56	12576	9595	65	269975	214681	94	1.14805
120057	108147	88	49688	45283	84	2928	2566	31	3659	3488	37	8288	7028	53	12223	9673	64	251940	207668	95	1.15001
44927	44309	69	28402	27691	74	840	642	0	1321	1199	10	2538	2361	28	2577	2183	30	82333	81151	75	1.15198
96353	86547	89	65960	59948	83	1891	1846	21	3696	2979	37	8008	6975	48	12897	10682	75	335454	294492	88	1.15492
73321	69449	80	42020	40098	78	2350	2284	24	3209	2651	31	6425	6153	45	8304	7991	47	210224	181706	80	1.15492
60082	54564	82	29191	27114	77	1038	912	0	1880	1746	19	3943	3714	35	5581	5342	45	117731	104180	78	1.1559
87617	79824	84	46819	42195	81	1945	1491	23	2968	2314	32	6792	6054	47	10346	9351	57	296890	263484	85	1.15689
66856	62585	80	35920	33454	77	1486	1499	16	2137	2064	24	3447	3361	33	5088	4518	39	116293	107500	76	1.15787
114832	101947	89	69218	62562	84	1783	1748	21	3778	3472	34	7507	6776	45	11164	9483	61	305910	277708	87	1.15787
49167	48802	73	29458	29015	75	1886	1778	22	2609	2528	29	5187	4909	41	7183	6549	45	156205	140511	76	1.15885
84584	78280	84	39190	36090	82	1484	1364	15	2086	2069	23	4652	4299	40	5936	5319	45	138185	132200	81	1.16082
39176	38386	79	25192	23086	71	721	854	0	1207	948	0	2191	2138	24	2893	3043	29	74875	68601	72	1.16082
77090	73537	87	32435	31624	77	970	1005	3	1880	1809	19	4329	4336	34	5311	5032	39	165765	164158	78	1.16082
56099	52039	87	27867	26404	70	1673	1554	18	1873	1584	24	4418	4013	38	6042	5372	44	121160	108237	79	1.1618
34190	34660	74	19226	19014	56	397	653	0	750	834	0	2072	2060	24	3347	3427	33	63135	61755	71	1.16278
139183	117556	95	66269	55558	89	2109	1740	25	4444	3682	41	10054	8340	55	15585	12370	72	411107	332995	94	1.16278
121209	106076	91	55226	47953	87	1830	1536	19	3278	2979	36	7342	6082	50	10310	8361	61	252934	215073	91	1.16376
225982	165680	120	136770	103071	104	6511	4822	45	9453	7197	57	20032	15109	82	25112	18714	96	539642	409933	106	1.16376
80051	77526	80	44703	42769	79	1176	1256	13	3349	2841	33	5761	5655	38	7855	7798	48	234208	225363	80	1.16376
178029	152169	93	77548	67489	92	4820	4293	36	6930	5762	46	12645	10308	62	17968	14757	79	372813	297161	95	1.16474
143303	122336	95	59655	52267	89	3755	3437	33	6399	5330	47	12202	9933	65	17770	14507	75	372765	293586	99	1.16671
155518	129034	93	99482	83563	92	3380	2729	31	4825	3993	42	10944	9162	59	16264	13048	78	426717	370465	98	1.16671
77618	75567	80	44477	43248	78	1699	1596	18	2355	2343	24	5609	5417	42	8425	8611	52	234089	230439	84	1.16671
31794	32806	58	23684	23699	71	404	386	0	663	980	0	2045	1977	23	3141	2878	31	80060	77334	72	1.16769
159033	133454	97	117620	100508	92	3495	3214	31	7194	5981	44	14767	12261	69	20311	17332	77	567971	484260	96	1.16867
70376	67388	80	33717	31340	76	1548	1284	15	2226	2176	27	5807	5474	41	7900	7477	43	227371	211814	89	1.16965
108395	101173	87	51121	48899	81	2864	2936	27	4987	4375	41	10426	9667	52	15541	13624	70	420789	358988	95	1.17064
138327	114004	91	66570	55169	89	2562	2411	27	4790	3995	42	9949	8220	59	15458	12961	71	400608	357972	94	1.17358
97053	87912	84	48115	43571	82	1432	1268	14	3266	2400	32	6202	5220	46	8353	7175	50	252377	223266	87	1.17456
69242	65553	78	38774	37699	79	2585	2361	28	3387	2791	34	5936	5568	43	9440	9314	50	183142	155600	85	1.17456
63644	60412	81	28119	27058	76	2150	1924	23	2550	2347	25	4522	4065	39	7240	6324	49	152027	137442	81	1.17555
147290	112590	101	94134	73343	96	5062	3692	42	6362	5545	46	13418	10737	66	19028	15273	78	412713	327766	102	1.17555
209633	153692	103	130013	93454	104	5473	4359	43	8133	5917	51	16248	11493	76	24577	17717	96	488789	344322	108	1.17555
195007	148592	102	118143	95654	98	6356	5268	42	9351	7480	61	18253	14165	84	23993	19710	90	508584	387394	102	1.17555
89995	84845	88	46297	43936	81	1601	1452	18	2796	2560	31	6803	6429	45	10111	10193	49	263314	256147	87	1.17751
89503	82177	84	42162	36601	84	1750	1601	19	2379	2500	28	6524	6061	45	10429	9394	60	284012	256552	85	1.17751
87691	81971	83	45255	41848	80	2148	1797	25	2839	2275	34	5447	5105	43	7840	7192	47	184697	167616	83	1.17849
57990	56936	75	31263	29455	74	1339	1142	12	1471	1617	18	3671	3769	33	5774	5333	42	103565	95239	76	1.17849
34696	33637	72	15641	15175	51	818	871	0	730	926	0	1699	1873	20	1824	2073	22	54623	54424	67	1.17849
190649	135818	106	79710	59122	100	4740	3683	40	7212	5439	49	14185	11270	71	19616	14944	83	429530	326196	105	1.18046
274900	188432	140	207504	145938	140	7977	5405	49	11421	8296	63	23509	16774	99	32056	22226	116	778798	558280	140	1.18046
59289	58257	67	32624	30375	72	1346	1368	15	2432	2167	29	4088	4015	35	5914	5260	42	129585	117533	77	1.18046
139566	119990	91	56465	48490	89	3570	3132	32	5039	4344	41	10772	9479	58	14789	12754	67	286838	241485	91	1.18144
90468	79226	88	39764	35691	82	1523	1243	18	3154	2528	30	6297	5418	46	9754	8272	52	291237	259106	85	1.18144
38586	38577	58	22257	22031	72	810	700	0	1207	1178	9	2376	2525	24	3977	3947	37	74391	72379	70	1.18144
37564	35135	73	19639	19413	56	633	759	0	1063	991	0	2500	2386	27	3309	3419	31	76733	77142	75	1.18242
76284	72607	87	18537	18091	54	1496	1462	17	2176	2352	26	6148	5820	43	8289	8391	47	224078	221691	78	1.1834
113807	102407	93	53814	48018	85	2546	2285	26	3564	2639	37	7352	7124	46	11070	9559	59	287697	258894	88	1.1834
93109	79136	87	48361	42321	83	2893	2521	29	3587	3338	36	6917	6084	47	10224	8540	63	197651	169566	84	1.1834
32919	32416	71	19730	19291	58	318	387	0	900	975	0	1462	1521	17	2089	2384	22	57707	57542	68	1.18733
53484	49881	75	28209	25559	75	1157	1192	10	1425	1192	12	3492	3367	33	5148	4572	40	115108	107604	74	1.18733
65990	62388	78	29806	26993	80	1914	1704	21	2377	2001	26	4638	4619	38	5784	5274	46	137325	124178	79	1.1893
197329	139567	105	106517	75029	101	5275	3856	43	8680	6141	52	16148	11740	74	22310	15916	92	477100	347912	101	1.1893
117048	102196	103	51694	46408	84	2901	2342	31	4328	3450	40	7437	6604	46	9499	8081	51	221136	185710	86	1.19028
62001	58439	78	30825	30251	75	1577	1650	18	3683	3243	34	8062	7701	53	10921	10485	63	302422	276418	80	1.19126
35903	35284	71	24921	24313	72	931	768	0	919	919	0	2089	1970	24	3544	3747	33	81827	82048	71	1.19126
45172	44486	73	26837	25543	75	1174	1049	5	1407	1400	16	2538	2272	30	3940	4102	32	78883	74774	72	1.19126
116373	100222	94	58458	50360	87	1905	1512	19	3115	2601	32	6619	5810	47	9280	7658	54	240526	205310	84	1.19224
109584	95678	89	60650	54474	86	1998	1720	21	2600	2318	30	6093	5371	46	8195	6952	54	200897	173944	83	1.19322
59103	56992	76	31656	30856	75	1434	1467	16	2104	2395	25	3945	4032	36	6057	5722	49	142233	142457	74	1.19322
154606	129887	97	84551	73225	92	3177	2616	32	4648	4192	44	11612	9410	61	17634	14339	78	507637	403325	95	1.19421
134724	113866	90	94155	82929	89	3776	3286	32	5101	4270	46	10192	8415	58	14503	12648	80	316167	273659	96	1.19421
61638	56496	83	39187	36882	78	1315	1227	13	1870	1601	22	3949	3745	35	5343	4507	41	135359	119580	77	1.19519
127573	107459	91	62986	53115	90	3274	2736	33	3812	3336	35	7652	6348	53	10867	9285	56	235694	196866	92	1.19813
61524	57023	71	30504	28074	77	1405	1445	16	2281	1869	24	4123	3779	38	6049	5327	42	133794	118094	79	1.19912
103729	93330	86	53864	47740	84	2016	1755	21	2960	2732	33	7138	6311	46	12141	10543	62	336356	295017	87	1.20108
38746	37381	72	21252	21037	64	833	754	0	1218	1122	12	2374	2536	25	3459	3639	31	82339	83880	61	1.20403
107044	97421	86	46978	42674	83	1813	1764	21	3518	3102	36	7417	6407	50	9597	8700	55	199973	171197	88	1.20403
53906	56745	54	31976	31441	74	2181	2013	22	2925	3289	29	6909	5991	50	8295	7688	49	172526	159735	78	1.20403
83325	75284	80	34682	30511	79	1416	1350	16	2321	2178	25	5664	5178	42	8957	7976	59	235942	221582	87	1.20501
41065	40677	74	21967	21881	58	920	834	0	1296	1257	10	1992	1884	22	2978	2914	30	69465	71166	71	1.20501
138525	126287	92	93964	87668	88	4631	4469	34	7280	6713	47	15742	13912	64	22061	19315	79	459395	366429	93	1.20501
167415	127242	97	91269	71571	94	4268	3289	39	6134	4582	48	11198	8986	58	15080	11946	67	348186	284720	97	1.20501
26111	24512	69	14274	14238	48	609	404	0	448	633	0	1566	1346	18	1877	2120	24	55415	56792	69	1.20599
110883	94480	97	75221	64580	88	1883	1465	25	3168	2797	32	8045	6690	47	10167	8778	55	287765	245862	90	1.20697
104204	91691	88	41192	36404	84	2013	1799	24	2773	2698	35	6324	5303	49	7627	6238	52	166668	140601	86	1.20795
121528	101851	88	96977	83196	90	3016	2552	31	4362	3350	43	8475	7350	50	11376	9294	67	267794	229376	90	1.20795
176737	149870	101	74537	66412	93	3711	3287	31	6882	5256	50	15709	12736	73	23978	19353	89	629461	497570	101	1.20894
160052	138007	94	73552	63164	89	3053	2435	30	6749	4954	49	13379	11243	65	19306	15951	84	524659	442492	96	1.20894
98167	92694	85	62858	60907	82	3630	3339	32	5652	5315	39	11295	10458	63	16768	15884	71	335516	285306	86	1.20894
245861	177419	124	92393	66463	109	6275	4772	44	9653	6727	61	19086	13631	82	26188	18135	95	529166	374960	113	1.20992
52586	51711	66	27462	26038	76	1070	998	0	1637	1549	16	3279	3024	32	4637	4415	37	92427	87975	75	1.20992
139960	120435	90	139632	121757	92	3964	3517	33	5547	4891	43	13516	12122	65	19946	17394	82	501466	431032	93	1.21188
59922	57044	75	28146	26571	76	1198	978	0	1946	1496	20	4124	3897	35	5164	5439	39	112525	108871	79	1.21287
47264	47599	72	29970	29586	73	709	691	0	1243	1262	11	2405	2449	26	3319	3047	31	87884	86518	75	1.21287
97355	81088	88	46769	40120	85	2384	1819	27	3567	2966	33	5379	4605	45	7723	6807	51	166560	135661	87	1.21385
94084	84391	88	53654	47289	83	1463	1632	20	2758	2293	32	6672	5687	49	9767	8535	53	269443	226311	85	1.21483
64492	61947	78	25044	24367	75	1578	1387	17	2341	2006	28	3941	4088	35	6504	6199	46	131140	121823	76	1.21581
105437	93000	86	46565	41833	85	1804	1523	18	2814	2738	28	6694	6048	47	9603	8134	55	254857	221532	87	1.21679
62284	62711	75	34800	33858	76	845	1059	4	1485	1375	20	4533	4291	37	6504	6567	44	196005	193878	74	1.21679
156750	121921	97	100565	77787	95	2972	2169	34	5744	4274	47	12009	9064	64	15065	11272	73	443376	342006	95	1.21679
98217	89774	83	47177	43135	83	1567	1383	16	2107	1992	24	6131	5474	46	8654	7360	53	221335	198066	85	1.21778
69337	64337	84	33729	31381	80	1547	1480	18	1962	1963	21	4899	4247	39	6712	6261	46	130374	127103	75	1.21778
135201	109282	92	61273	49306	91	3238	2359	36	4685	3889	39	9570	8543	53	14737	13400	65	343297	332723	88	1.21778
72833	68456	72	46808	41953	80	1394	1166	11	2395	2054	28	5142	4670	40	7024	6249	45	208869	187000	80	1.21778
67833	62540	82	28698	27722	77	1578	1531	18	1794	1685	22	4233	3916	39	5514	5304	44	118540	118992	59	1.21876
71758	60457	85	41315	35652	82	1792	1384	22	1921	1923	25	4507	3882	39	5931	5055	42	134406	115281	76	1.21876
60057	56960	88	25276	24500	70	1410	1451	17	1814	1812	20	3299	3405	32	4674	4652	37	105576	105481	72	1.21876
128467	106867	94	54215	44376	87	3021	2633	30	4519	3632	41	8062	6627	54	10690	8493	64	224410	182543	85	1.21974
118169	102111	90	67385	57553	87	2011	1597	23	2950	2575	31	7882	6848	50	10551	8671	54	304776	258613	87	1.21974
89427	82192	84	36790	33196	83	1882	1721	23	2577	2522	27	4980	4525	42	7788	6951	51	148264	136096	77	1.21974
146537	121154	93	69393	58995	91	2559	2126	29	4043	3208	42	10163	8601	54	14778	11317	67	379433	307977	91	1.21974
372840	242508	131	242180	172959	130	14576	9323	60	20115	12554	87	39895	26547	121	52896	34326	124	1.04858e+06	758838	128	1.21974
35073	36557	63	16369	17266	46	912	1048	5	1042	1290	9	1970	2052	22	2690	3026	26	61752	62991	62	1.22072
77679	72664	80	42730	39080	79	1471	1503	18	2435	1711	29	4667	4336	38	6823	6295	46	194326	174909	80	1.22072
34581	32799	72	20058	19373	63	931	852	0	1238	1365	13	2069	1771	24	3188	2623	34	69230	68874	68	1.22269
47040	44623	76	24494	23524	73	1018	1072	7	1490	1544	19	3166	2918	31	3734	3594	37	99220	99176	71	1.22269
55406	54211	88	18162	17688	57	1374	1249	13	1439	1521	17	3276	3365	30	4042	3844	35	88405	92353	68	1.22269
37143	37638	68	19820	19275	56	838	1037	5	1042	1018	4	2234	2558	24	3016	2738	30	71820	71556	68	1.22269
207673	154379	110	156787	124092	103	5914	4863	43	9086	6621	60	19697	14828	76	26800	20746	90	650720	500451	102	1.22367
130966	115166	100	67329	60978	86	3830	3422	32	5984	4995	50	12017	10237	63	16131	13929	74	423712	350758	88	1.22465
133078	106854	92	59000	47528	89	2450	1958	25	3728	2963	44	7860	6366	53	11476	9230	57	287666	233462	88	1.22465
65975	64949	78	43409	42158	77	2340	2373	25	2763	3158	28	7365	6641	51	10333	9625	55	203010	181939	79	1.22563
77668	74578	78	43253	41788	78	1689	1648	18	2784	2558	31	6239	6210	42	9369	9168	49	265981	259203	79	1.2276
111919	103776	85	83016	79548	83	3123	2966	30	4541	4354	38	9546	8558	51	12990	11493	70	280366	236225	83	1.2276
156243	124847	96	99227	81188	93	4902	4295	38	6551	5869	45	12088	10231	59	17912	14448	76	384659	323603	91	1.2276
113973	100327	88	56917	51112	85	2455	2326	26	3713	3063	36	7430	6661	50	11967	9959	67	233615	184461	82	1.2276
136728	101193	99	84692	64626	95	5603	4576	41	6452	5102	50	13851	11253	65	19291	15904	86	390752	313749	95	1.2276
65370	56182	88	35431	31746	79	1194	1173	11	1775	1626	20	3797	3553	37	5220	4548	41	111143	102722	76	1.22956
69701	63766	80	32539	29983	79	1384	1292	14	2304	1803	24	4294	4153	34	6513	5726	47	120551	107880	82	1.23152
48134	46730	69	26849	25624	75	952	889	0	1282	1201	9	3107	3072	29	3744	3698	31	87615	83906	75	1.23447
53990	51699	76	22853	22137	65	1146	1098	8	1561	1443	20	2794	2710	28	4422	4124	34	96869	95547	76	1.23447
78988	76970	80	28452	28088	76	1761	2049	19	2246	1939	28	5871	5762	41	8838	8817	49	258428	251490	77	1.23447
107583	100028	83	73160	70169	83	4044	3877	33	5363	4728	43	10798	9974	55	16419	14599	70	330743	286863	87	1.23545
42230	41233	85	22105	21762	66	887	902	0	1654	1633	19	2483	2513	28	4813	4636	42	95125	99349	56	1.2384
115517	100773	93	60568	52251	87	2808	2567	28	3653	3197	40	7581	6783	50	10660	9550	56	230516	201622	84	1.23938
177773	96397	114	90681	50653	110	3296	1858	43	5835	3323	62	12588	7187	82	19770	12680	94	482883	303828	109	1.23938
82564	75179	82	48068	44371	81	2181	1989	23	2309	1972	28	5526	4829	45	7750	6639	49	153859	131283	83	1.24036
66880	64619	78	38171	37473	76	1202	1168	9	2345	2398	27	4808	4445	38	6903	6684	52	199371	192910	67	1.24036
130040	117058	89	64338	57426	87	2734	2463	27	3944	3732	37	9007	8164	53	12008	10878	62	258627	234899	95	1.24135
75930	71595	79	28844	28143	78	1438	1654	17	2520	2467	27	5849	5775	40	9942	9813	53	262137	255236	81	1.24233
75291	70872	80	19541	18802	56	1802	1659	21	2033	1809	24	4141	4104	34	6036	6110	45	131497	131905	77	1.24233
107563	99141	83	61554	57229	84	2870	2668	28	4662	4455	39	8860	7926	52	12428	11611	61	263004	222108	87	1.24331
285908	199685	133	217439	155617	117	10982	7273	55	16133	11218	84	33387	22782	109	44323	30851	109	932033	682619	116	1.24331
74523	68054	95	41152	40186	79	2774	2574	27	4351	3607	41	8045	7680	47	11431	10433	56	236017	217235	81	1.24527
66579	61088	82	47613	44145	79	2043	1713	24	2745	2421	35	6213	5419	46	8606	7569	54	178033	154375	76	1.24626
143524	118119	97	53861	44991	88	3225	2755	33	3452	2896	36	8814	7014	56	12425	10122	70	289109	228592	91	1.24626
45799	44177	75	29817	29268	74	729	904	0	1239	1304	15	2442	2336	26	4223	4064	35	78932	80862	72	1.24724
185138	149000	103	125117	102974	95	6169	4754	43	8184	5816	59	16867	12440	78	21800	17045	86	456246	316776	94	1.2492
102739	92300	85	49835	44985	84	2093	1816	26	3044	2665	34	7508	6541	50	12397	10904	69	316711	266365	85	1.2492
108658	101965	85	71454	68331	83	1785	1820	20	4166	3766	34	7400	7338	45	10065	9385	57	228419	218815	80	1.25018
31149	30529	73	14848	14784	48	314	296	0	599	969	0	1600	1727	19	2296	2616	25	66015	65336	64	1.25117
64386	59518	78	39674	36654	78	1515	1069	14	1898	1607	26	4919	4381	40	6106	5938	48	123458	111383	70	1.25313
103906	96527	83	49905	46363	83	3079	2646	31	4285	3720	37	8826	7682	52	12839	11328	62	271577	231518	82	1.25313
159486	132226	98	65535	56231	92	4061	3540	36	4545	4173	43	10406	7642	60	13236	11447	70	293750	221711	93	1.25509
121157	110911	96	76090	71941	85	3317	3146	30	4351	4047	37	10294	9230	65	16099	14869	74	431420	377538	86	1.25608
123527	103901	90	59300	50187	87	2881	2655	29	3660	2754	40	7303	5912	51	10384	9076	60	205272	166713	86	1.25804
119848	102044	90	61703	53827	86	1819	1719	21	3830	3337	38	8795	7686	51	13668	11386	62	360839	303512	86	1.25804
80416	71074	82	56583	51611	82	1561	1458	20	2905	2539	33	5493	4789	42	8139	6852	54	217491	184137	83	1.26099
121277	110291	90	50915	45741	85	2165	2128	24	3942	3800	34	9251	8658	55	12711	12839	68	367824	357693	85	1.26295
159319	128626	102	92476	75777	100	3726	2959	34	5679	4174	48	10577	8422	61	16026	12939	82	361047	282090	109	1.26295
71097	64380	94	34468	31190	81	1447	1161	13	1972	1991	23	4300	3859	37	6365	5921	42	135999	129086	81	1.26393
127033	107808	89	104061	91297	89	3267	2774	31	4365	3604	40	9362	7757	53	14063	11993	73	318412	256212	89	1.26492
56184	53309	79	41958	40460	77	1702	1874	21	2355	2109	25	4420	4055	37	5895	5582	42	130187	117052	76	1.26688
111956	100132	86	50457	44865	85	3182	2650	31	3826	2884	39	7523	6332	49	9250	7994	55	207572	175222	86	1.26688
126299	112326	87	88949	78062	88	2160	1995	24	2796	2807	31	6783	5853	49	11028	9588	58	266000	225032	85	1.26688
59290	56236	78	25590	24827	76	1646	1631	18	1347	1534	18	3428	3662	31	5453	5044	41	110636	107073	76	1.26884
57787	53495	79	31835	28895	79	1506	1658	17	1986	1497	19	2896	2844	31	4201	4056	39	105199	96457	72	1.26884
59072	56625	84	33258	32096	75	1019	1074	7	1781	1850	21	3855	3924	33	6237	5933	44	172471	165771	75	1.26983
75631	70595	83	34007	32844	78	1580	1668	19	2066	2231	26	5149	4793	41	8290	7925	48	242154	235775	81	1.26983
67334	62887	90	34074	31731	77	2154	1936	24	3034	2607	31	5430	4786	42	7736	7026	45	157613	140125	80	1.27179
152508	126496	97	64531	53227	92	2992	2613	30	4747	3810	44	9072	7461	56	12570	10148	63	292371	230501	91	1.27179
169429	136437	95	89409	71815	94	3316	2662	33	5587	4451	42	12260	10111	67	17074	14441	83	438800	370319	92	1.27179
87783	79961	84	44973	39686	84	1130	1105	9	2855	2136	35	5823	5474	44	7858	7135	51	208846	193709	80	1.27179
38580	36674	79	22217	21819	60	547	413	0	1660	950	0	2305	2264	26	3208	3351	29	91096	89530	70	1.27277
35929	33944	84	22546	22082	60	647	561	0	1036	1035	5	2432	2430	26	3607	3755	30	95906	96102	69	1.27277
123106	108205	96	71154	64250	85	2164	2022	24	3665	3361	35	8584	7562	53	13819	11991	66	346532	288016	85	1.27375
142764	114393	99	74845	60668	93	3960	3099	34	4228	3725	39	9024	7421	53	12204	9622	63	273539	207931	92	1.27375
59052	58503	78	22045	22226	57	825	890	0	1595	1661	20	4284	4480	33	5863	5812	44	173411	174101	65	1.27375
87696	84630	86	40556	38822	79	1444	1243	13	2709	2847	28	6178	6046	41	9586	9458	53	250939	241384	78	1.27474
59022	57555	78	34112	32983	75	1056	1114	7	1690	1498	22	4033	3939	35	5230	4824	42	162168	154640	78	1.27474
102548	91391	84	53598	47232	84	1585	1639	16	3054	2830	38	6439	5879	45	9371	7611	52	255244	229047	82	1.27474
91965	85575	86	36700	33920	82	2193	2102	24	2945	2449	32	5857	5511	42	8853	8342	53	168855	160357	79	1.27572
136313	104670	101	59560	47454	94	3977	3074	35	4429	3594	39	9217	6912	56	13540	10251	73	270346	207777	109	1.27572
104532	94647	90	48361	46133	83	2097	1868	21	3890	3695	36	9018	8159	53	12642	10869	63	339099	296753	83	1.2767
53491	53432	66	24036	24171	65	957	850	0	1367	1526	20	3991	3958	36	4730	4414	40	138707	147885	60	1.2767
82442	74039	86	44065	39446	82	1737	1648	19	2810	2779	32	4714	4270	40	6207	6070	40	151069	140420	79	1.27768
58102	53791	82	22528	21891	65	603	600	0	1396	1233	14	2904	3096	29	4854	4763	37	134235	134045	72	1.27965
49154	47407	76	32442	31868	74	1401	1513	15	2286	2120	24	3650	3770	33	5086	5575	39	106427	107890	57	1.28063
180256	109685	127	149424	85285	124	8183	5324	66	11873	7528	94	23939	14641	112	33769	18874	116	736560	375390	123	1.28259
308246	194288	123	166123	109950	123	9136	6055	55	12471	8543	62	25138	16158	106	33230	21064	113	705216	460730	119	1.28259
121312	99213	87	59831	51631	87	2948	2577	32	4208	3867	33	9255	8295	52	12066	10653	58	251598	250185	81	1.28259
88772	86512	81	52121	50626	79	2109	2007	21	2606	2520	28	6336	6137	40	9169	8276	49	264672	257086	77	1.28259
81139	76776	82	62711	59933	81	2703	2537	27	4555	3945	36	7944	7214	47	10291	9345	55	208138	183875	77	1.28259
92589	87342	81	46203	44631	80	1770	1911	20	2957	3170	30	7274	6907	44	10949	10859	61	275467	265173	78	1.28357
112689	92984	103	47695	40455	86	2316	2162	26	2926	2770	32	6143	5124	45	8347	7369	55	187459	155081	82	1.28456
107514	89993	101	62404	52530	88	1816	1529	18	3108	2713	28	6283	5128	46	10384	8462	56	255923	212173	84	1.28554
109705	96797	87	50767	44420	85	2769	2376	29	3555	2669	35	7287	5886	52	10148	9243	54	228820	190716	84	1.2875
49748	47257	76	24122	23110	74	1121	1098	9	1640	1695	18	2553	2448	27	4554	4440	37	87112	87832	68	1.2875
59404	56794	89	17286	16888	54	1316	1473	15	1511	1691	20	3954	3784	33	4615	4971	35	101161	98279	73	1.28947
91094	78502	86	47231	40590	85	1909	1567	22	2826	2556	32	6931	6109	46	9740	8921	55	290724	252401	84	1.28947
29720	29041	59	11627	11662	44	306	311	0	546	460	0	1727	1746	20	2699	2703	27	64087	61913	70	1.29143
40076	39428	69	21816	21865	64	645	683	0	474	521	0	2155	2227	24	2997	2815	33	78594	78191	72	1.29241
148400	119029	101	67005	55975	91	3268	2791	33	4823	3779	46	8983	7160	59	12545	9949	69	283319	227166	92	1.29241
98590	87740	88	45555	41000	82	2272	1810	26	2954	2528	33	6028	4807	45	9004	7258	55	183535	159294	84	1.29241
148316	112716	96	69418	54440	94	3179	2323	34	4291	3792	40	9633	7703	63	13969	10124	70	283354	217310	97	1.2934
109858	92607	104	51809	42659	104	1883	1690	20	3014	2458	32	8013	6761	53	12445	10028	77	317602	270038	104	1.2934
116157	83086	99	64788	47745	98	2910	2278	29	3841	2929	43	8147	5960	61	11002	8639	66	270353	193430	99	1.2934
122888	112169	85	77925	72652	85	3869	3200	35	5405	4605	41	10935	9181	62	14141	13022	63	292008	237443	88	1.29438
87973	76371	84	42604	37337	84	1362	1189	13	2220	2087	28	4566	3808	41	6299	5367	50	135499	114975	86	1.29634
282935	193215	129	116115	79087	118	7880	5428	50	12278	7631	71	23164	15841	88	31100	21649	110	608365	408397	120	1.29634
138475	129287	85	65700	62872	84	5516	5169	37	7993	7480	56	14304	13067	63	19077	17800	78	401518	349572	89	1.29732
56472	52554	82	21427	20534	63	1868	1819	22	2316	2086	25	4522	4092	38	6511	5932	47	136755	125632	78	1.29732
94746	87518	92	45450	41591	80	2019	2000	23	3217	2855	35	6217	5228	45	8030	7187	52	178378	158542	81	1.29831
50278	48036	82	31540	30686	76	1466	1641	17	2509	2789	25	4590	4525	37	7005	7035	42	153426	144519	79	1.29929
118741	108890	88	101019	96748	86	3634	3590	31	6316	6252	41	13802	13573	63	21171	20170	79	582833	543699	89	1.29929
31489	33354	47	18883	18430	55	715	717	0	706	843	0	1935	1711	21	2730	3278	25	61176	58546	84	1.29929
160242	134065	100	65951	55323	91	3922	3705	33	5707	4622	46	10196	8342	56	14038	11563	73	285353	229683	93	1.30125
117235	100088	91	60067	48660	88	2821	2602	28	3663	2945	36	7343	5974	52	10549	9054	57	221621	185132	86	1.30125
68329	64817	71	41567	37417	79	1641	1543	17	2875	1906	33	4881	4118	40	6525	5753	44	130519	114900	79	1.30125
96267	91071	82	55077	53121	80	1985	1784	24	2820	3115	29	6536	6495	41	10170	9796	52	242453	234771	83	1.30223
48686	47746	74	24978	24493	66	1117	1071	6	1249	1601	16	2836	2980	28	4508	3849	37	98763	97079	74	1.30223
56361	53699	76	32134	29747	78	1279	1354	16	1887	1592	22	3686	3363	36	4288	4085	38	100049	96151	77	1.30223
90588	86549	86	52016	48898	81	2553	2196	27	2665	2606	29	6451	5993	43	8387	7367	51	160858	154613	81	1.30223
48433	48005	72	24798	24321	66	1085	1008	2	1209	1453	13	3030	2990	30	4230	3976	37	83863	84706	62	1.30223
63685	58728	81	29240	26636	77	1630	1466	19	1876	2008	25	4252	3776	38	5980	5680	43	122990	113442	78	1.3042
161734	123104	113	83426	65930	101	2678	2206	26	5763	4155	48	11366	8559	62	15698	11841	79	433677	332927	113	1.3042
69775	68195	77	39519	38848	77	1334	948	0	1711	1494	18	4928	4767	39	6665	6723	44	203225	197226	79	1.30518
144251	126856	92	81535	73886	87	4333	3754	35	4674	3984	38	10810	9234	56	13776	11861	62	277209	215121	88	1.30518
52005	50222	76	27613	26783	74	1154	1358	11	1957	1720	22	3214	3286	31	4862	5083	39	102609	103275	72	1.30518
95489	90539	90	46806	44885	80	1498	1582	19	3549	2959	32	6576	6230	46	9963	9248	61	261269	253859	82	1.30616
68450	63105	84	37229	34028	79	1382	1267	14	2411	2151	27	4610	4110	38	6008	5221	44	129850	122047	76	1.30616
235464	144366	119	147301	88029	112	5323	3442	48	7730	4916	64	17958	12519	77	26881	17538	94	653831	524388	105	1.30714
179865	154557	92	105792	93736	91	5449	4600	40	7861	5982	61	14230	11447	64	19103	16102	82	407513	313848	92	1.30714
66695	64273	78	34077	32430	77	2224	1918	25	2719	2521	31	5414	4925	42	7740	6707	48	149890	134574	76	1.30714
50717	48280	79	25613	25139	74	890	842	0	1651	1691	20	2862	2728	31	3256	3190	33	81527	82461	58	1.30813
204670	140462	121	126169	86087	121	3916	2808	33	6923	4934	51	15199	11178	83	21257	16227	97	571385	407726	116	1.30911
153977	121019	95	124846	99270	95	3300	2695	34	5063	4579	43	10338	8524	55	14679	12415	67	338556	284728	90	1.31009
133917	120207	89	78592	70838	87	3169	2794	31	4062	3529	36	8435	7767	55	10980	9709	60	249289	217008	84	1.31009
239230	168391	109	147306	109948	109	5112	3708	43	8598	6381	59	17915	13689	79	24833	18365	92	641067	480116	104	1.31304
157450	137273	98	108839	96397	93	3807	3418	33	7080	5763	50	17127	14288	75	25772	21273	83	745775	578489	107	1.31304
134181	117538	89	83654	71951	90	2749	2488	29	3978	3178	42	9110	7968	56	13285	11320	67	328156	276096	85	1.31402
113171	101020	96	51605	45433	83	2941	2423	30	3776	3585	34	8310	7579	49	11238	10329	53	241184	221984	80	1.315
144579	121178	95	102612	88122	92	4066	3715	35	6245	5018	45	11265	10203	60	15610	12981	72	342573	307804	86	1.315
136310	124690	90	67716	63521	84	2559	2312	28	3621	3414	34	7665	7465	47	10015	9322	53	286045	267620	80	1.315
44167	43202	77	23879	23146	69	863	1039	5	1198	1342	16	2467	2520	28	3723	3766	33	85098	84869	68	1.31598
93112	87557	83	63171	60669	82	1845	1819	21	3342	3284	33	7763	7379	46	11641	11323	58	304004	301112	80	1.31795
93038	83747	83	41787	36653	82	2109	2052	24	3818	2887	40	5990	5043	45	8217	7133	52	181658	155413	81	1.31893
93963	82803	90	59587	52968	85	2038	1539	23	3325	3263	34	6599	5569	48	10353	8957	56	287445	248815	86	1.31893
110478	95222	89	75590	65088	87	1975	1604	25	2450	2195	26	5957	4973	46	8429	6757	53	233683	191614	103	1.31893
42627	42957	55	22981	22905	57	1215	1153	10	1581	1359	15	2956	2997	30	4003	3404	36	83271	85391	69	1.31893
146104	119227	93	93487	75492	92	4189	3374	37	5879	4625	46	12054	9795	62	15688	14049	66	347794	298691	89	1.31893
72926	67564	82	30086	28266	77	1988	1684	23	2954	2985	33	6571	6166	52	9434	9060	51	189248	160054	81	1.32089
134391	116591	91	70328	61974	88	2442	1970	27	4117	3316	38	9937	8482	62	13821	11661	65	395522	323779	91	1.32188
82660	79172	80	54153	52060	80	1120	1073	7	2055	2197	24	5334	5076	42	7564	7282	47	200984	193625	80	1.32188
49253	45375	86	22022	20260	75	1031	1086	6	1965	1472	24	3523	3263	33	4936	4484	39	111882	101922	90	1.32188
72704	67079	81	44204	40128	80	1574	1240	18	2540	2355	27	4165	3683	40	5833	5229	44	129977	111456	81	1.32188
69698	64503	85	17254	16681	54	1673	1670	19	2342	2467	26	5152	5249	40	7772	7259	52	152975	150776	75	1.32384
127147	111368	90	55712	49519	87	1897	1695	19	3635	2967	35	7679	6942	47	10469	9335	60	308566	272718	89	1.32384
62504	60558	81	29044	28683	76	982	1031	4	1170	1249	12	3101	3106	31	5721	6018	39	142426	142873	78	1.32679
163020	120489	112	107595	84414	99	4333	3284	38	6318	4731	50	13092	10313	71	17999	14063	79	420730	327945	112	1.32973
90638	82026	86	46066	41213	83	1546	1467	19	3034	2519	30	5301	4798	43	8120	6774	49	160231	136492	84	1.33071
25899	28093	48	13619	13862	46	525	628	0	920	866	0	2090	1898	24	2369	2045	30	71688	73643	70	1.33071
89063	81679	83	40398	36336	81	1232	1170	12	2179	2270	27	5333	5038	41	6859	6196	45	206348	196476	83	1.33071
113637	103823	87	75366	68392	86	2357	2172	25	2843	2526	35	6998	6046	52	10956	9619	59	241484	199493	86	1.33071
44173	42818	86	17860	17686	53	548	725	0	1392	1246	14	2550	2172	28	3511	3639	33	83008	81742	74	1.33268
84690	74807	86	48574	42711	82	970	908	0	2245	2193	26	5307	4803	44	7923	6948	48	211185	187569	87	1.33464
54231	50410	90	27967	27057	74	1060	954	0	1568	1307	15	3492	3424	32	5667	5661	40	149508	146626	78	1.33464
189882	160320	96	108992	94120	96	7315	5933	44	9341	7693	56	18387	15302	76	26608	21439	90	565887	441038	99	1.33562
167563	130657	101	62077	47453	93	3918	3093	38	5119	4001	49	10971	7982	62	14915	10852	69	326751	241191	96	1.33562
87080	82628	82	48584	46635	80	1658	1367	17	2790	2305	29	6902	6423	43	10889	10172	57	277114	268674	83	1.33661
91813	83225	91	55909	52376	81	2593	2391	27	3359	2858	35	6558	5588	49	9620	8984	54	207336	173090	83	1.33759
32738	30749	78	17010	17198	51	419	331	0	965	1054	5	1880	1861	23	2681	2942	26	78191	78120	69	1.33857
64980	62158	82	32641	31672	77	1223	1452	12	2209	1751	26	4147	3843	36	6214	6199	42	144857	137601	74	1.33955
109878	94739	88	57898	50388	86	2044	1832	24	3451	2936	37	8191	7183	48	12865	10466	64	362659	305888	91	1.34054
52862	50585	80	25446	23835	71	1315	1129	13	1523	1266	18	2935	2997	31	5108	4720	40	107211	104156	75	1.34054
98657	91670	89	42015	40384	81	1727	1608	21	3681	3298	35	6829	6438	45	10034	9667	55	270255	261969	82	1.3425
129401	115124	88	68001	61340	86	2701	2682	26	4888	4222	41	10133	8596	56	17897	15825	77	437909	371113	84	1.3425
85705	76515	94	42196	37303	81	2371	1998	27	2890	2505	29	5457	5123	42	7420	7065	48	165189	147376	77	1.3425
114580	101703	86	76089	66915	86	3196	2851	29	4606	3861	45	8887	7342	59	13057	10784	64	319226	261928	86	1.34348
70981	66730	83	32639	31229	77	1360	1486	17	1820	2312	22	3911	3805	36	6078	6322	41	124513	121972	72	1.34348
66776	64883	73	70100	68576	79	2381	2174	25	3451	3240	34	6804	7133	45	9608	9308	58	193970	184960	75	1.34348
169381	142488	94	66147	57999	91	5179	4672	36	6506	5038	50	14071	11624	61	18549	14728	79	375722	281524	92	1.34348
51525	48173	78	28400	26732	76	1281	1154	11	1593	1789	16	3319	3117	31	4607	4402	37	99295	97662	71	1.34545
127733	112038	89	52181	46008	88	2484	2070	28	3627	3281	38	7912	6765	51	11178	10113	54	261944	214708	87	1.34545
137776	120687	90	102278	92145	88	2582	2198	27	4457	3975	39	10304	8729	61	15318	12971	71	421034	345721	86	1.34545
66480	59886	81	33108	30651	78	1139	1333	12	1683	1806	20	3904	3622	36	5334	5069	38	122770	121312	75	1.34643
161751	143994	99	79008	73954	90	6708	6259	38	9529	8647	58	18858	17199	74	24493	22438	82	546739	474966	106	1.34643
54532	48177	92	29070	27125	77	1526	1317	16	1378	1376	17	3244	3004	32	4702	4073	40	107342	97065	73	1.34643
123619	104973	93	61871	52008	88	1935	1635	22	3852	3581	36	8551	7441	50	11495	10027	59	302418	260463	83	1.34643
124284	107799	89	61019	54670	86	2820	2618	28	3531	3269	36	8111	7215	52	10459	10098	54	244256	221162	86	1.34839
66826	64300	81	39957	37456	82	1298	1296	13	1930	1750	26	4962	4654	37	7868	7277	48	203001	188653	93	1.35134
162235	123748	100	84903	65625	94	3903	2868	37	5188	4216	42	10332	7775	60	13881	10982	64	297195	228094	97	1.35232
48352	44648	76	20087	19837	61	1430	1317	17	1761	2009	23	4436	4280	36	6405	6794	42	137217	124364	77	1.3533
55329	52341	80	21579	21198	61	1268	1200	14	1559	1395	17	3308	3035	33	4576	4378	36	94552	94227	75	1.35428
164319	142668	94	84530	75208	91	4499	3882	36	6482	5643	49	12885	10937	63	17941	15678	76	381201	300392	98	1.35428
153843	133167	91	68378	59740	88	4600	4006	35	5368	4319	44	11690	8935	63	15483	12449	73	308750	244434	96	1.35821
59017	55162	92	27590	26800	76	1540	1381	14	1769	1662	18	3824	3619	32	5712	5130	40	94951	90200	80	1.36018
67678	64568	79	34379	33425	77	990	965	0	1725	1843	20	4367	4414	36	5561	5301	40	175984	167762	84	1.36018
139009	120187	89	77245	67119	89	2388	2107	27	4433	3692	43	10623	8964	61	15899	12259	73	419897	343480	105	1.36018
94332	87938	89	52405	50112	82	1590	1480	17	2688	2812	29	5605	5561	38	8659	8635	51	219712	213357	86	1.36018
128696	113989	97	65209	58123	87	2247	1920	25	3673	3688	33	9468	8352	51	12269	11086	60	347577	284153	93	1.36116
105586	94877	85	51435	44984	84	1790	1531	19	2931	2507	37	8131	7265	49	11813	10223	54	329973	294715	92	1.36312
72897	66966	80	35930	32091	79	1502	1201	16	1877	2164	19	5084	4460	42	7392	6560	45	172532	150135	86	1.36312
123692	107949	88	55452	47284	85	2898	2439	30	4378	3245	45	9411	7718	62	13969	11968	62	384073	325656	92	1.36312
118203	104191	90	51641	45794	84	2244	2038	24	3777	3395	35	8655	7368	51	12659	10425	65	359310	296164	92	1.36312
340282	233632	133	167960	117191	134	10330	7533	53	14207	9797	72	30554	20692	116	41919	27526	129	910505	620385	140	1.36509
202468	166540	101	129377	110331	98	6389	5436	41	9331	7789	58	18587	15442	77	24917	20692	90	516804	434999	99	1.36509
117838	104678	85	66141	59918	84	2796	2738	27	3913	3339	34	8022	6902	50	10366	9422	53	229343	190152	88	1.36509
100978	91648	83	58767	52707	83	1868	1594	20	3159	2985	31	7880	7197	48	11240	9625	57	322184	282973	88	1.36509
85892	79700	85	37890	34591	80	1255	1095	8	2996	2571	28	6086	4980	49	7920	7293	49	222453	204774	87	1.36607
79414	74371	80	37486	36319	78	1151	1249	11	2099	2025	24	5348	5188	38	7705	7233	47	230802	222321	85	1.36705
151276	129244	97	121113	107498	91	4998	4243	38	6429	5308	46	12791	10700	64	17461	14593	82	351807	290357	94	1.36705
47461	46974	75	38997	38281	74	1155	1306	11	1657	1503	16	3358	3343	31	4949	4860	36	110861	108089	76	1.36803
133025	114809	93	62600	54579	87	3073	2595	29	4977	4188	43	9818	8120	53	13468	10748	68	278805	227376	92	1.36803
62644	60027	78	24843	24094	76	1470	1496	16	1926	1532	29	3947	3722	35	5997	6123	41	121280	120277	78	1.37
143662	120203	94	80838	68272	90	2586	2167	28	4206	3484	40	10604	8979	57	15364	12677	75	418350	332688	95	1.37
120569	103374	89	47098	40236	87	2823	2172	30	3709	2956	37	7483	5740	53	9106	7585	55	205584	168000	90	1.37
110384	101116	84	65313	60237	84	2029	2019	21	3597	3601	33	8895	7948	54	12455	10772	59	359129	298902	87	1.37098
53875	52454	76	28493	27224	75	1528	1270	17	2208	1850	26	5232	4961	41	6482	6281	42	134653	121917	75	1.37098
93928	85954	86	58942	56357	81	2062	1920	24	3887	3380	33	8503	7837	49	14303	13790	64	357842	343877	83	1.37196
245634	169670	110	129211	92069	106	5653	3773	46	8679	6159	56	16670	12011	78	22577	15859	87	446761	312489	103	1.37196
186697	155629	97	92845	78182	94	4527	3588	38	7248	5344	49	12053	9460	61	16710	13084	80	344269	264273	94	1.37196
40596	43213	56	21107	20972	52	1342	1243	14	1451	1218	18	2928	3006	29	3502	3541	35	93885	92079	70	1.37196
84624	77985	97	32145	31200	78	1522	1477	17	2658	3038	25	5596	5441	41	8106	8091	45	245402	244427	80	1.37294
137961	117662	89	55535	47574	89	2327	1925	27	3598	3201	36	9369	7857	54	15009	12534	69	382748	322351	92	1.37491
129605	109991	91	62018	53027	87	3207	2791	32	3566	3001	40	7756	6720	48	11113	9253	58	230495	192483	87	1.37491
110784	106058	83	59960	56994	81	2728	2600	27	4628	4215	42	11245	10114	58	16961	14774	75	473056	400957	86	1.37491
22043	22124	56	16138	16189	50	351	322	0	393	637	0	1325	1252	14	2687	2825	32	56045	59699	60	1.37491
89410	81872	84	50007	46546	80	2442	2234	25	3423	2844	35	6716	6205	47	9734	8815	53	201172	172092	80	1.37491
106093	94771	100	47767	42653	85	1835	1695	21	3380	3472	29	7975	7555	48	13240	11621	69	353234	311367	89	1.37589
164404	137335	95	108728	94711	92	4488	3725	35	7254	5672	52	13362	11300	62	18314	14586	77	371842	295114	93	1.37687
119639	103981	97	102028	93295	87	3327	2727	31	4321	4063	38	8590	7827	52	11236	9861	61	267569	240594	87	1.37785
103302	91094	85	54888	48286	86	1603	1455	17	2940	2939	32	6445	5750	45	8758	7894	52	257026	226877	84	1.37785
173418	140997	109	94623	77427	94	4214	3268	37	5531	4469	43	11995	10347	66	14732	11564	68	362534	299457	96	1.37884
103816	92043	89	60735	50996	85	2636	2531	25	4077	3298	38	7075	5721	47	9577	8689	53	207399	183285	84	1.37982
33581	34813	67	16084	16069	49	707	519	0	1267	754	0	1908	2139	21	3007	2944	30	73620	75312	67	1.37982
52584	51478	76	22169	21571	62	962	1072	6	1656	1608	18	3264	3406	30	4652	4836	35	97036	95437	76	1.37982
72807	67003	82	29937	28621	78	1896	1584	20	1727	2014	23	4558	4515	36	6915	6553	47	145769	141059	76	1.3808
68119	63276	82	31606	29309	77	1738	1679	18	2160	2158	25	4442	4250	37	6573	6253	44	136873	121565	79	1.3808
190866	158175	105	78137	66354	102	5765	4624	40	7857	5883	50	14709	11862	72	20979	16010	80	426681	321073	109	1.38178
160014	129253	95	79587	61700	93	3045	2338	33	5664	4481	44	12103	9854	63	18000	14215	77	496616	398184	98	1.38178
99115	91603	82	56668	52677	81	1641	1716	20	3023	2613	33	7531	6568	47	11786	10221	61	309701	277727	86	1.38276
89705	81061	85	44648	39235	81	1532	1715	17	2427	2007	28	4983	4411	40	7078	6175	49	151757	136384	83	1.38276
67074	66069	78	34506	34054	75	1163	1231	13	1954	1927	20	5227	4925	39	6281	6272	41	198045	196392	79	1.38276
92589	85782	82	47300	43642	82	2248	1883	24	3815	3173	38	6290	5595	47	8811	8327	52	187559	163245	87	1.38276
154802	143580	104	82504	76973	88	4401	4046	34	6519	5603	44	12924	11885	61	18583	17271	75	405261	358435	104	1.38276
130651	107498	91	71233	58989	89	1747	1743	19	3545	2495	41	8671	6670	58	11416	9710	60	300974	245527	91	1.38276
90566	85187	81	57722	54003	82	1187	1245	11	2691	2379	33	6214	5944	42	10228	9935	57	260484	248215	86	1.38375
108597	97556	87	50641	47928	84	2341	2075	25	3183	3109	31	5677	5262	41	8399	8138	47	168586	157237	86	1.38375
108258	83516	103	75598	61997	91	2365	1933	27	2923	2109	33	6647	5454	48	10064	8378	59	237335	197420	92	1.38571
51013	49936	80	26047	25622	70	1223	1091	12	1276	1791	17	2688	2727	30	3175	3305	30	90064	88893	76	1.38571
226217	151563	115	92177	62049	109	6425	4248	46	8193	5851	58	18028	12249	84	23894	17076	94	477648	318745	112	1.38669
42430	43457	53	27391	26262	74	1208	1072	7	1874	2174	23	3652	3461	35	5523	5040	46	113763	103357	75	1.38669
214972	177399	97	91822	75438	96	4629	3660	38	6908	5604	50	14236	10972	70	19122	14757	77	396160	289854	102	1.38669
95783	91233	82	44726	42679	81	3151	3075	29	4524	4732	36	9790	9542	51	12964	12217	64	283331	258515	87	1.38767
46382	45800	66	33130	33146	74	2032	2016	23	2833	2259	29	4761	4967	37	7163	6892	45	164903	152403	79	1.38767
53733	53041	70	26477	26054	69	945	1033	5	1734	1637	28	3569	3509	33	4747	4222	39	105511	104363	77	1.38767
57848	55386	76	31028	29104	75	1346	1213	13	1627	1557	19	3594	3426	32	4861	4826	38	114526	110752	77	1.38866
69622	64450	89	34000	33211	76	778	837	0	1903	1841	23	3918	3742	34	5879	5646	41	161951	159165	81	1.38866
41585	41412	74	21035	20781	58	693	691	0	1515	1502	18	2395	2411	26	3437	3593	33	80168	82130	76	1.38866
57337	54863	81	26056	25324	74	1341	1315	14	1643	1640	18	3667	3299	36	4739	4509	35	106407	103042	80	1.39062
265952	185511	120	142941	104925	113	6579	4634	46	10830	7451	61	20726	14371	81	26660	19062	99	580485	419092	116	1.39259
60191	58193	91	37813	34236	91	1214	1104	7	2380	1857	22	3735	2809	35	5253	4932	36	147257	127103	91	1.39259
130773	110839	90	58921	50049	89	3066	2683	30	5322	3918	49	8855	7260	51	12328	10095	61	262561	209038	93	1.39259
93945	78371	87	61587	52889	88	2183	1915	24	3654	3155	34	6862	6353	45	9666	8733	51	216825	212980	85	1.39357
103344	87763	94	97182	85318	91	3434	2678	33	5319	4205	47	10742	9568	53	15320	13238	66	355757	302865	102	1.39357
100497	89866	84	51720	46673	83	1679	1455	17	2489	2266	30	6167	6045	41	8961	8511	52	233563	233325	84	1.39357
50646	51089	65	30073	28619	75	966	963	0	1126	1266	18	3149	3211	30	4777	4799	39	116407	105767	80	1.39651
78029	73655	79	41813	39925	79	1557	1349	17	2121	1899	24	5456	5582	42	7662	7456	46	221184	220931	84	1.39651
64405	59357	81	26774	24319	78	1527	1537	17	2519	2162	28	4236	4103	36	6803	6063	49	133765	120976	78	1.39848
94425	89231	89	49679	46059	83	1717	1601	21	2706	2516	29	6351	5900	41	8511	7831	49	229329	215122	83	1.40044
94300	83594	86	55096	49745	83	1571	1694	18	2971	2696	32	7658	6787	48	11723	10664	58	302562	264690	85	1.40044
21277	20450	66	14413	14291	47	390	434	0	312	509	0	1065	1104	8	2202	1941	26	52851	50999	68	1.40142
33676	35445	70	21002	21014	61	755	719	0	1042	789	0	1979	1954	22	2417	2575	27	70738	72702	65	1.40142
110728	100428	84	80491	71646	85	2106	1951	22	3554	3333	32	7481	6661	52	10247	8935	57	288585	257611	84	1.40241
86296	78106	98	49880	44077	85	1478	1108	13	2346	2284	29	6215	5700	43	8182	7447	49	225392	196674	82	1.40241
90841	82997	84	40202	35591	80	2007	1790	23	3079	3205	32	5620	5169	41	7901	7181	51	180475	166406	82	1.40339
131208	114182	98	70267	60793	89	2055	1774	26	4157	3681	35	10370	8959	56	15277	13644	74	412550	365189	86	1.40339
151491	116462	94	80043	63361	94	3149	2419	34	5146	3701	46	11232	8919	62	14685	11898	70	406641	321688	91	1.40437
59641	59975	75	45762	44450	75	1776	1678	19	2768	2462	29	5734	5673	40	7780	7057	49	169720	156385	73	1.40535
131760	111275	92	90371	77258	91	2442	2053	26	4317	3617	38	9596	8402	55	15906	13639	70	395246	346490	91	1.40928
83343	74345	84	47582	42880	81	1455	1224	16	2291	2196	26	4542	3861	41	7517	5765	50	143820	128854	81	1.41026
40702	40826	70	27540	27285	73	606	699	0	1221	1242	11	2185	2033	28	2931	3139	28	74274	76752	62	1.41026
208688	174566	99	97131	84021	97	5998	5260	41	9214	6956	56	18949	14829	79	24430	18319	90	494676	363065	99	1.41026
64716	62772	77	33816	33197	76	1376	1324	15	1589	1619	17	3606	3474	34	6133	6187	39	159189	154598	75	1.41124
109356	97509	92	62559	56402	86	1923	1674	21	2868	2548	32	7429	6474	46	10618	9730	58	311559	270340	86	1.41124
31967	31816	71	22757	22516	62	741	627	0	750	866	0	1927	1970	23	2917	3119	28	78301	81804	67	1.41124
65354	62058	92	38696	37715	77	882	938	0	1805	1646	20	2999	2703	31	5038	4868	36	139293	137303	78	1.41223
64135	59530	82	30857	29465	78	1601	1337	16	1680	1564	17	3543	3295	32	4582	4372	42	110046	104005	75	1.41223
35477	35609	69	22689	22269	66	643	436	0	813	875	0	1943	1811	25	2647	2472	28	70482	71087	63	1.41321
265638	173588	118	215029	145454	113	8397	5473	52	13314	9607	68	26848	18734	101	35506	26085	102	774120	564903	111	1.41419
48680	47595	76	29151	26896	67	1241	1104	9	1428	1495	19	3163	3414	31	4777	4683	36	106049	97489	79	1.41419
65404	61757	77	35254	33368	78	1258	1210	12	1687	1781	19	3863	3698	33	6707	6483	41	171081	158599	92	1.41419
62963	58117	93	28326	26117	79	1544	1495	18	2227	2160	22	4384	3772	38	5933	5446	43	127611	118428	80	1.41616
60131	55719	78	28888	26809	76	1413	1579	17	2103	1635	17	3704	3520	34	5572	5375	43	120553	108533	79	1.41714
27979	27280	68	21620	21597	61	613	696	0	1026	853	0	1581	1830	20	2671	2970	25	62787	65003	52	1.41714
101272	88643	88	53573	47793	84	2197	2113	25	2426	2706	31	6243	5119	45	8730	8141	49	217488	179118	85	1.41812
61558	58194	86	29734	27757	77	1288	1380	16	1843	1711	19	4513	4395	37	5844	4905	43	113271	106021	78	1.4191
40358	40274	56	22102	21754	62	742	863	0	1364	1506	16	2233	2404	24	3508	3296	35	87894	87201	76	1.42008
227510	171108	109	111215	84790	107	6174	4692	45	7354	5617	50	16565	12499	81	20439	15388	89	425486	310258	111	1.42008
73652	66915	80	43080	39527	80	1781	1658	20	2400	2039	33	4905	4670	39	6602	5898	49	137916	123251	83	1.42107
83345	71615	99	43187	36585	99	2154	2054	23	2622	2361	28	6242	4994	47	9944	8687	63	208523	167861	99	1.42107
94363	86082	85	72685	69430	84	2654	2313	28	3854	3089	37	7920	6656	51	11115	9928	54	250704	215392	88	1.42205
193124	160893	114	114956	94710	98	5373	4538	39	7132	6039	48	15626	13132	65	21033	17737	75	478856	405660	98	1.42401
44741	40676	82	23263	23009	67	1845	1646	21	1924	2051	22	5238	5101	39	7244	7317	43	182350	172058	79	1.42499
102178	93725	89	80895	76539	83	2869	3028	26	3992	3770	38	7590	7112	50	9770	9221	50	201330	194401	88	1.42598
33251	32935	68	18389	18591	50	509	461	0	646	847	0	1591	1828	20	2705	2880	28	66769	67984	70	1.42598
169979	133956	97	78891	64125	96	3739	3219	34	4678	3781	43	10778	8334	60	13755	10929	71	286953	230510	99	1.42598
69423	66527	78	21880	21033	66	1597	1450	19	2783	2476	27	5046	4821	40	5847	5153	44	134820	134410	79	1.42794
110753	97861	93	49827	42754	87	2022	1667	25	4190	3451	40	8598	7770	53	14169	12808	62	366474	332257	89	1.42892
91242	80839	84	77088	68741	84	1310	1328	15	2493	2315	27	5930	5008	46	8317	7025	51	244480	217472	86	1.4299
53903	53994	77	36336	35702	75	1251	1201	14	1147	1524	17	3541	3545	34	4409	4685	34	105939	104472	73	1.43285
15303	16269	45	9508	9522	42	314	255	0	566	386	0	923	922	0	1492	1450	17	34422	36513	47	1.43285
53691	50620	76	29556	27908	74	1528	1451	17	2171	1815	25	4047	3784	36	6055	6113	45	134792	121055	76	1.43285
150220	128224	94	80836	69766	90	2532	2077	29	5492	4101	47	10797	9194	62	16072	13479	73	432295	346408	93	1.43383
161217	141412	92	143237	125773	92	3135	2530	34	5769	5109	42	12253	10722	62	18584	16116	76	476241	423638	89	1.43383
36120	33713	78	10045	10008	43	848	840	0	1083	1024	4	2158	2341	25	2668	3059	25	74971	76870	67	1.43481
62599	59524	79	46732	45324	77	1116	1110	9	1908	1913	22	4496	4461	38	5981	6041	39	170542	160225	76	1.4358
148836	118395	96	89193	73025	94	2506	1897	29	5302	4322	51	11408	8983	60	15872	11706	71	404785	310036	94	1.4358
254572	183587	116	148327	107348	116	7167	5487	47	10744	7468	59	21543	16180	83	28401	20387	100	603106	451076	114	1.4358
148316	121335	95	72392	59944	91	2901	2461	29	4317	3462	41	10366	8573	58	16071	12773	71	422691	337467	89	1.4358
119641	105148	92	68780	62325	86	2975	2426	29	3598	2890	37	6812	6348	47	9629	8533	55	202161	168604	84	1.43776
105430	94958	86	50946	46040	84	2217	1847	25	3690	3341	40	7877	7031	51	13577	11681	67	340070	297876	86	1.43874
83546	73075	89	46079	42955	83	2744	2577	29	3881	3607	36	7995	7214	48	11503	10452	58	234865	220160	80	1.43973
35415	34551	73	21187	20626	65	688	782	0	1058	942	0	2102	2195	24	3441	2880	35	80049	79393	71	1.44071
74731	70583	80	32395	30940	78	1810	1852	21	2050	2342	26	4818	4271	38	7077	6716	47	156290	153383	79	1.44169
77823	70431	82	45836	41334	80	1728	1462	19	2376	2245	26	4736	4577	39	5916	5322	47	128215	118688	78	1.44267
175090	156778	95	113977	105392	91	5578	5347	38	7505	6382	51	14139	12268	60	19583	17492	79	414834	330272	94	1.44365
104492	93342	87	54642	48445	85	1498	1363	15	2760	2768	28	6414	5876	46	8974	7631	51	244179	211797	85	1.44856
81398	78456	80	38976	37921	77	1959	1741	21	2397	2611	26	5475	5070	40	7438	7000	48	161422	157418	76	1.44955
91210	85835	85	44156	41131	81	1437	1315	16	3437	2935	34	6843	6440	45	10052	9447	50	277872	262690	82	1.45151
79795	74703	78	43369	42055	79	1451	1582	17	2361	2167	30	5647	5342	41	8872	9079	45	230918	219976	78	1.45151
192443	155015	95	139238	112534	96	5118	4332	38	7891	6303	52	15669	12232	76	21105	16362	79	428024	348729	94	1.45151
38072	36322	65	25307	23666	78	512	473	0	1547	1116	8	2042	1806	23	3347	2874	34	82455	74879	86	1.45151
105465	90504	86	64880	56167	85	1845	1470	18	2183	2099	29	5687	4965	43	8173	7280	45	204327	181045	84	1.45249
26146	27650	67	16102	16704	47	378	341	0	1087	949	0	1653	1660	17	2004	2057	23	57171	59907	65	1.45249
149716	128286	91	74894	63976	90	3613	2826	34	4530	3275	42	9578	7720	55	13179	10202	68	333567	267230	89	1.45249
102943	92551	91	45009	40520	83	1704	1621	21	2366	2383	28	6120	5399	43	8251	7084	52	240429	216885	82	1.45249
43873	42173	82	21916	21633	60	1045	915	0	1715	1467	21	2404	2428	25	3744	3702	33	82658	83638	71	1.45347
160148	130935	99	67203	54682	91	2645	2468	28	5342	4439	43	9970	8039	56	14315	10913	65	409979	319153	93	1.45347
228048	173606	107	96314	73051	103	5158	3422	42	8220	5904	54	15486	11992	73	20052	15064	79	423909	314210	105	1.45446
54507	50027	85	26675	25360	76	727	911	0	1812	1972	23	2479	2723	26	4111	4117	34	87775	84884	74	1.45642
81114	75967	82	46417	42651	80	1117	1077	7	2226	2018	27	4810	4283	42	6705	6107	50	186601	172557	81	1.45642
161302	129940	94	79757	63529	92	2905	2391	32	4298	3638	41	11222	8988	63	17224	13134	71	464215	367636	93	1.45642
58536	51557	79	32592	28319	80	1410	1333	14	2409	1921	26	3312	3263	32	4410	3524	42	105981	90884	74	1.4574
103743	92990	84	54750	47622	84	2232	2075	25	2972	2655	32	5825	4915	44	8700	6828	59	164679	146267	84	1.4574
80346	69942	85	37966	32598	82	2081	1855	24	2015	2029	24	4647	3879	41	7226	5953	48	143052	125620	75	1.45838
66520	63412	81	37467	36008	77	1037	1015	3	1663	1471	21	4535	4503	38	6490	6256	40	186339	183347	78	1.45937
63596	59610	79	47413	45138	79	1721	1797	18	2151	2378	23	5380	5136	43	6677	6368	46	166606	159924	78	1.46231
128271	112268	87	65524	56079	87	1859	1853	22	3566	3069	35	9380	7752	56	14361	11816	71	377908	322247	89	1.46231
106796	99017	87	59931	53653	86	2206	2151	22	3459	3270	34	7764	7492	46	11677	10828	59	346658	326418	84	1.46231
139106	118808	97	57993	49304	90	3587	3116	33	3886	3265	36	8516	6518	57	11511	10197	58	257280	207718	86	1.46329
47797	44617	74	30268	27249	80	994	879	0	2002	1721	24	3508	3291	33	5132	4697	41	111642	100024	71	1.46329
92506	79994	90	58054	50989	85	2175	1847	24	2978	2530	32	5547	4810	45	7775	6758	55	173190	146753	82	1.46428
39878	39722	68	20416	20345	54	812	856	0	1272	1249	11	2628	2414	29	3324	3205	33	78668	81494	58	1.46428
50860	50084	73	39419	37730	76	1562	1365	19	2400	1895	28	4240	4020	36	5640	5591	40	116429	108945	75	1.46526
79677	73000	93	48564	45865	79	2170	2359	23	2400	2044	28	5591	5017	43	7267	6542	48	147786	135615	77	1.46526
59281	57992	78	39703	38908	76	1006	936	0	2068	1612	23	2987	3033	28	4730	4716	37	104841	104522	72	1.46526
106175	85990	92	58229	47324	88	2099	1574	23	3114	2632	34	7038	5921	49	9780	7648	57	253489	207396	84	1.46624
91163	85520	83	44578	42284	81	1654	1744	19	3149	2626	30	6421	5998	44	10104	9383	61	268059	257422	80	1.46722
59397	55953	79	31149	28657	78	1428	1447	14	1426	1574	15	3629	3495	33	4872	4353	41	110877	102733	73	1.46821
61548	56405	82	38060	36730	78	1909	1851	22	2150	1982	24	5263	4835	39	7646	6702	51	159615	139427	77	1.46821
42789	41753	74	21167	20293	72	891	871	0	986	801	0	1862	1772	20	3020	2899	31	75562	73295	87	1.46821
71606	69676	80	46030	44217	78	1927	1660	24	3419	2687	33	5670	5639	39	7757	7562	50	173159	168079	75	1.46919
75410	68403	86	38912	34877	81	1943	1706	23	2423	2437	27	5386	5080	41	7362	7110	50	147133	139754	75	1.46919
95204	81860	89	50262	43523	84	1708	1552	20	2656	2243	33	5989	4885	46	8797	6969	54	188762	159430	81	1.46919
79010	74215	81	41387	39389	79	1521	1479	18	2654	2134	26	5744	5372	43	8113	7921	49	237386	232081	76	1.47017
178264	124566	101	104611	77898	100	4967	3503	43	6739	4977	51	13822	10860	68	18054	13454	82	390661	311714	96	1.47017
164666	125040	99	113714	90705	100	4750	3674	40	6470	5068	48	13358	11500	62	18275	14927	71	405593	329788	97	1.47115
43318	40628	75	28535	26651	74	980	950	0	1086	1329	15	2660	2577	30	3084	3120	33	82574	76498	69	1.47213
106623	98589	88	81944	78515	85	4102	3663	33	5804	4847	47	12160	11536	64	16704	15950	74	373970	332938	87	1.4741
42846	41591	67	20901	20474	57	1057	1055	5	1259	1405	13	2425	2305	27	3434	3559	32	72539	69208	68	1.4741
119519	108965	85	54109	48011	85	2861	2704	28	4980	4344	42	8134	7462	48	11148	10648	53	251391	223436	83	1.4741
60251	55689	81	31545	29490	75	1229	1253	14	1848	1606	21	3622	3392	36	5121	3974	44	107844	102074	72	1.47508
48641	44844	78	25410	24293	74	780	794	0	1111	1409	17	2610	2556	29	3625	3274	36	86307	85454	74	1.47606
186641	139282	108	122420	92365	97	6198	4738	43	7267	5822	52	16331	13105	70	21608	16713	87	479233	372325	98	1.47803
216795	167788	99	87498	67793	97	5160	4129	41	7745	5583	52	13966	10583	70	18684	13693	73	401399	307991	99	1.47803
51843	48005	90	28194	26601	76	878	1110	7	1454	1225	12	2703	2558	28	4288	4440	35	94932	90017	75	1.47999
58755	54918	78	39801	38623	76	1849	2032	22	2918	2607	33	5653	5025	43	7991	7337	50	164207	146591	80	1.48195
169490	132546	95	100899	81098	94	2466	2107	28	5590	4758	44	11759	9056	59	15770	11574	76	440093	349083	95	1.48195
63401	59401	85	28247	26804	75	2005	1909	21	2792	2572	28	5941	5323	44	7237	6492	49	153447	135965	81	1.48294
149859	128522	92	78004	67895	89	4061	3194	38	5952	4975	46	11943	9185	68	14662	11899	81	322543	246771	90	1.48392
103315	88568	87	42786	36369	83	2531	2087	29	2477	2124	28	6709	5912	47	9039	7600	52	211271	173271	84	1.48392
108709	96189	97	69206	59721	87	1936	1746	21	3266	3022	33	7449	6240	52	10366	8893	54	294114	250984	89	1.48588
239817	135068	122	142408	78249	119	6200	3544	55	8912	4628	67	19897	10531	92	27218	14905	108	691448	426394	117	1.48686
72992	68804	78	46759	42433	79	1749	1545	18	2282	1969	25	4706	4249	41	6285	5861	43	163405	149213	76	1.48686
103938	98471	81	66676	63642	81	2671	2547	26	4184	3840	39	7718	6931	47	9379	8762	55	206035	180639	81	1.48686
62252	59663	80	30566	30000	76	1523	1179	15	1986	1800	25	3482	3416	34	4472	4536	36	101340	101689	73	1.49178
69149	63634	83	30737	28877	77	1215	1241	16	2374	1900	22	4506	4237	38	5444	5624	38	123336	119471	79	1.49178
102937	90301	93	54120	48041	85	2397	1953	26	3012	2878	30	6748	6266	43	7551	6674	51	185996	166440	81	1.49178
111072	98219	85	57618	50645	84	1745	1680	21	3043	2904	30	7593	6687	52	9775	8525	58	263096	223963	84	1.49178
151403	115356	95	60377	46710	93	3818	3038	36	5112	3992	47	10538	8140	58	15415	12111	74	303806	228487	91	1.49276
71584	68176	80	40372	39331	77	1293	1281	11	1666	1494	21	3824	3327	37	5704	5833	42	136065	131714	76	1.49374
174466	130103	106	86029	66347	95	4794	3813	38	6818	4816	53	13567	9713	73	17346	11765	77	381843	271181	94	1.49374
45567	42563	81	22041	21537	60	1030	938	0	1388	1264	15	2164	2171	25	3494	3546	32	81103	76294	71	1.49472
67041	58176	81	45101	40205	82	1519	1338	16	1912	1722	22	4281	3519	39	5397	4545	45	116830	106250	76	1.49472
139261	112080	96	85695	71564	93	2181	2196	24	4328	3225	45	9898	8082	54	13357	10635	74	375122	302318	93	1.4957
104669	91723	88	46268	40402	83	2345	2050	24	2854	2211	31	5767	5049	45	8385	7185	52	187224	158468	80	1.4957
125234	102474	96	80260	64978	91	3540	2740	34	4954	3988	45	9295	7544	54	13136	10815	68	278193	224082	84	1.49865
97485	83818	87	45502	39408	84	1892	1628	22	3016	2801	27	5841	5242	43	6960	5939	47	193357	163546	83	1.49865
190036	143805	99	108912	84411	98	3791	2888	38	6608	5157	55	11996	9119	65	17335	12619	86	378663	275407	93	1.49963
91804	79105	100	49133	42160	87	2198	1683	27	3363	2697	34	6495	5596	47	9795	7937	57	204343	165875	100	1.49963
52891	48007	82	31332	29184	77	862	891	0	1422	1325	15	2996	3001	29	3138	3109	34	95387	90119	76	1.5016
119758	104939	93	63746	57374	86	2291	2025	24	3692	3403	36	9541	8191	56	12781	11145	67	362087	304934	86	1.5016
120866	105367	98	67078	60114	86	2085	1911	24	4054	3100	40	7496	6496	48	11582	10042	62	331693	290266	86	1.5016
95498	83050	86	52703	46760	85	2743	2392	28	3471	3205	32	6426	5818	46	10147	8351	58	220988	181567	87	1.50356
104397	94149	86	59948	55490	83	3197	2841	31	4054	3572	40	8701	7636	53	11596	10480	57	248154	202810	84	1.50356
169850	134990	99	95695	76489	97	4786	4009	38	7587	6027	49	14918	12389	65	20050	17356	75	424605	358454	95	1.50749
81376	74228	82	45716	41342	81	1634	1446	18	2262	2209	26	4614	3904	44	6329	5701	45	164756	143229	80	1.50749
63782	59464	83	42844	41186	77	1504	1372	17	2518	1819	27	3767	3278	37	7147	6293	49	140769	126511	81	1.50749
74320	68919	82	36466	33647	79	1985	1771	21	1850	1999	23	4586	4264	38	7161	7235	46	139019	129604	82	1.50749
53671	51422	80	29558	27768	75	1154	1018	5	1054	956	0	2376	2303	27	4172	3850	36	82528	78389	75	1.50847
119535	102734	88	66209	57419	87	2508	2188	29	3495	3172	33	7818	6283	54	10004	8169	57	247200	198697	90	1.50945
65922	62436	80	28989	27614	76	1312	1380	15	1892	1695	23	4688	4293	38	5930	5830	41	121682	114540	78	1.50945
36584	36840	61	23934	23122	69	585	570	0	1322	1130	9	1872	1864	25	3031	3198	29	86635	86736	75	1.51043
35693	34991	71	21190	21013	61	1180	1198	10	1359	1246	12	2609	2735	28	3835	3984	33	87065	88524	60	1.51043
54986	51964	76	33941	31235	77	1633	1571	18	1355	1158	9	4063	3905	35	5112	4393	49	128884	113063	81	1.51142
75205	70532	82	34892	33731	79	1658	1320	15	2354	2226	24	5722	5534	39	9790	9450	48	257121	250777	83	1.5124
152568	130044	92	77612	67404	90	3840	3511	33	5575	4891	42	10183	8561	55	13201	9834	66	284271	216671	93	1.5124
51522	51723	74	27732	27486	73	738	681	0	1051	898	0	3112	3112	30	3988	4211	36	109503	108538	74	1.5124
102262	85735	89	64199	54258	90	2490	1999	29	2772	2109	32	6184	4897	47	9488	7778	59	196384	163150	103	1.5124
183306	152397	97	83740	69666	93	4582	3959	38	6984	5251	48	14017	10950	68	21974	17114	86	436879	334922	98	1.51338
91609	85829	83	41699	39821	81	1713	1661	19	3180	2754	30	6259	5827	44	9504	9171	52	255068	247482	83	1.51436
113202	98988	87	82342	72523	88	1644	1587	17	3152	3026	31	7123	6018	47	10052	9193	54	290267	254777	89	1.51534
101675	91107	86	51528	44794	84	2091	2016	22	3358	3239	35	6783	5992	48	9374	7665	53	249410	210150	88	1.51731
72776	67601	95	35011	33446	79	1514	1350	14	1917	1775	22	4803	4580	38	6598	6098	49	163022	158471	80	1.51829
112578	86830	93	54991	43749	90	2610	2163	29	3525	2481	39	7255	5608	51	9691	7226	58	215606	172852	91	1.51829
187734	143044	101	111187	86350	99	5267	4130	43	7487	5279	50	14849	10870	71	18902	14525	79	395963	307454	98	1.51927
91582	82813	89	52808	48558	82	1991	2175	23	3337	2640	37	6320	5286	48	8550	7392	47	181396	144610	84	1.52026
80680	77608	79	40864	39418	79	1181	1229	10	2183	2101	26	5159	5204	39	8107	7773	47	224269	210897	82	1.52026
231645	180375	108	108095	86687	99	6170	4831	43	9043	6749	52	18267	13574	77	25111	19123	94	468045	354377	100	1.52026
117214	97600	103	77271	66995	103	2300	1643	27	4055	2939	37	7381	5513	54	9941	7783	60	205323	161627	103	1.52026
64691	65816	74	59762	59491	77	1997	1704	25	2940	2764	29	6261	5974	42	9009	8740	51	189756	172320	79	1.52026
90622	82682	83	42861	38932	81	2475	2463	26	2734	2391	31	5569	4802	43	7035	6709	44	164853	143159	81	1.52026
67128	62687	78	30156	28339	78	1415	1511	15	2017	2175	23	4269	4463	34	6311	5520	43	116234	109126	73	1.52124
143737	118564	93	100078	83015	92	4301	3848	35	6641	5328	47	14022	10753	72	19665	16468	83	485496	401384	94	1.52124
31031	29921	69	14700	14454	48	699	716	0	1602	1056	14	2218	2377	25	2535	2913	26	75748	77107	68	1.52222
171576	143967	94	99149	85312	92	3146	2513	32	6461	5368	46	14649	11742	69	20769	16693	86	611333	476637	95	1.52222
79345	72196	89	52954	48176	83	1387	1142	9	2444	2330	32	4410	4167	37	6110	5650	43	151703	136001	82	1.52418
56511	52245	81	24128	22454	70	1212	1176	10	2151	2157	27	3453	3163	34	4963	4872	39	101628	96078	74	1.52418
82363	75556	80	37771	34306	79	1364	1230	12	1850	2209	22	5251	4775	42	6730	6155	49	201549	183978	79	1.52615
87954	80045	82	54098	47867	84	1360	1236	12	1931	1923	26	6012	5084	44	9096	7468	56	262847	229114	84	1.52811
51830	46452	78	26908	23359	78	1458	1413	17	1941	1262	22	3435	2981	35	4666	3978	40	93387	79489	91	1.52811
80655	76619	81	43279	41554	80	1431	1416	18	2680	2557	23	5221	5022	43	8201	7540	54	221348	213614	78	1.53008
158446	134209	93	81247	69002	90	2870	2428	30	4621	3924	41	10835	8926	58	16541	13934	72	433352	348953	90	1.53008
49852	48960	75	23539	23321	57	1274	1065	8	1356	1221	13	2565	2560	27	4168	4013	34	81660	78338	67	1.53008
77570	75266	79	39541	38743	78	1157	1065	8	2237	2468	28	5381	5512	38	8255	8132	48	221041	219537	75	1.53008
45686	43674	78	26997	26251	73	512	685	0	1161	1091	8	2619	2348	28	3691	3491	33	97061	98548	72	1.53106
152035	138636	92	110454	103120	88	3809	3682	33	5592	4519	47	12341	10481	64	17491	14662	70	422041	353671	90	1.53106
130880	111827	94	66689	56166	89	2465	1957	27	4056	3610	40	9804	8271	56	14334	12817	70	387047	337688	92	1.53302
242933	175392	105	103690	78086	100	5866	3996	45	8617	6467	51	18227	12653	81	24079	16626	91	486244	341760	105	1.53302
157324	129857	94	94263	81569	92	3773	3172	34	4724	3856	43	9901	7823	63	13861	11490	62	322395	254425	97	1.53499
173468	140764	103	83237	67679	94	4392	3734	37	6917	5226	50	13838	10757	67	19804	15773	81	407976	315915	98	1.53793
152122	136687	92	109232	101121	90	4436	3616	37	6066	5319	43	12672	11269	64	17251	14787	71	372373	326287	92	1.53793
107965	96800	95	58160	52862	83	2670	2328	29	3958	3142	35	7729	6208	52	10488	8939	57	231944	191160	85	1.53793
81101	75879	81	35010	32820	79	1692	1661	22	2673	2283	29	5542	5326	40	6977	6645	43	158466	146352	84	1.53891
41640	41249	74	28068	25916	75	1176	1238	11	1145	1125	11	2923	2578	31	3460	3610	31	89759	84857	76	1.54088
119993	102883	88	66622	56560	89	3326	2684	33	3990	3220	39	8148	6808	51	11108	9361	61	238066	193697	92	1.54088
154620	131955	91	85501	75498	90	3212	2883	33	5509	4555	47	11166	9787	55	15413	13478	76	373223	323623	93	1.54088
33137	32415	64	16354	16271	49	780	822	0	1199	1479	18	2447	2436	28	2649	3038	29	61712	61751	70	1.54088
43167	42248	74	29797	28965	75	472	414	0	1372	1195	9	2946	2777	32	2992	2612	31	83852	80068	76	1.54088
71424	67524	79	37286	35828	78	1823	1883	21	2012	2065	27	5146	5164	39	7380	6525	52	159090	143414	83	1.54088
124977	105481	91	84198	71131	89	2634	2223	28	2832	2381	37	6998	6143	48	10312	8374	54	245313	210190	91	1.54186
84115	79373	83	39501	38798	78	1959	1692	22	2345	2896	28	6516	6641	43	11450	11025	60	299742	289940	82	1.54284
79684	73119	88	43066	39917	80	1257	876	0	2098	1601	27	4476	4226	38	6624	5744	45	190272	177037	83	1.54284
38100	36601	72	33694	32394	73	1256	1133	13	1252	1849	16	3644	3549	33	5178	5152	39	109874	105700	75	1.54383
49827	47524	78	31193	29129	76	1138	966	0	1352	1510	19	3563	3535	33	5473	5138	44	102960	95004	79	1.54481
151467	129270	95	58131	50672	88	2391	2336	26	5164	4169	42	10649	8923	56	15484	13114	69	422326	349513	94	1.54677
69485	63933	83	68209	65949	82	2295	2193	25	3613	3574	32	7694	7582	51	10004	8984	68	248396	217913	84	1.54775
94977	85323	84	49078	43714	82	2050	1939	24	2299	2439	25	6445	6262	44	9772	8832	53	281515	253935	88	1.54874
34169	33142	72	17900	17758	54	695	668	0	971	721	0	2214	1947	27	3575	3602	30	63232	64159	70	1.54972
77999	75173	80	30129	28644	78	1352	1145	11	2375	1798	25	5321	5353	41	5409	5094	42	161636	154526	80	1.54972
122775	104265	91	59697	51166	88	2879	2467	30	4179	3218	43	7111	5841	48	9870	7884	57	220304	185069	88	1.5507
111446	94613	103	51859	44332	87	1885	1383	23	3131	2807	36	8261	7359	52	12062	10948	58	333223	300044	87	1.55168
121399	104654	87	68956	58984	87	1696	1570	20	3048	2542	34	7830	6510	49	10545	8569	53	295713	260414	91	1.55266
80731	75945	79	49853	45243	85	1051	997	0	1987	2165	22	5131	4350	41	6915	6442	44	197303	183649	79	1.55365
88150	82026	81	53645	47337	81	1264	1297	13	2892	2383	30	6649	6154	47	9802	9033	53	273710	252077	82	1.55463
163535	125156	101	102071	78967	96	4138	3361	36	5382	4801	41	10967	8621	59	16178	12681	83	338755	264288	91	1.55757
69008	64739	80	32407	29069	78	1277	1062	9	2058	1712	20	3913	3562	35	5535	4419	45	132079	121783	75	1.55757
65754	63075	77	31020	29637	76	1222	1231	12	1820	1869	21	3589	3524	35	4744	4972	38	107110	100501	77	1.55856
63127	57929	79	31907	29122	79	1433	1252	15	1682	1707	22	3570	3459	33	5811	5067	45	131397	121777	77	1.55856
238540	141284	116	114725	64298	113	5379	3394	49	7238	4268	55	16741	10206	82	21452	13465	94	433846	281143	107	1.55856
40080	37272	77	17837	17861	52	540	640	0	913	819	0	1977	2274	23	3085	3061	33	80109	81631	65	1.55954
55993	52622	79	30652	28525	77	1180	1236	13	1648	1197	13	3557	3243	35	5062	4738	41	108479	105493	68	1.55954
48303	46360	70	25846	24813	74	1103	1099	10	1301	1304	16	3195	3016	29	3963	3562	36	98757	97329	67	1.56347
87810	78039	81	48469	42801	82	1997	1914	23	3125	2910	29	6543	5561	48	7985	6800	50	178237	149207	82	1.56347
94885	89401	85	60781	58759	82	2980	2997	28	4732	3961	45	11886	10674	66	17504	15818	77	471337	420076	86	1.56641
178931	143211	96	100866	81124	94	5531	4466	41	6992	5832	48	14491	11508	69	18541	15392	83	418180	339075	92	1.56641
170903	138363	95	81733	65511	93	4144	3120	38	6149	4530	48	11589	8716	62	16734	12439	81	366375	283530	94	1.56641
129173	107495	89	57013	47422	87	3323	2702	32	3844	3060	39	8653	7146	56	11777	9641	58	259276	208664	87	1.56641
144163	122219	91	55054	47136	87	3489	3040	34	4801	3695	43	8906	6854	55	11813	9655	59	240386	194869	89	1.5674
110029	103515	82	65386	61927	82	3547	3517	31	5135	5038	41	9461	8650	53	12997	11324	62	277626	236294	88	1.56936
209104	162999	103	100135	79102	99	5913	4436	44	9063	6289	62	18365	13715	80	22887	16875	89	481751	333615	106	1.57034
128030	116660	86	57499	52159	84	2226	1834	25	4290	3427	40	9149	7637	58	13183	10995	67	394417	317609	90	1.57034
126250	105890	105	69683	59607	88	2461	2108	26	3655	2506	40	10027	8197	57	15394	12724	70	398904	339890	94	1.57231
89928	83857	87	38388	36050	80	1330	1273	15	2130	2355	26	5615	5290	41	7851	7495	48	183468	172400	85	1.57231
65169	63697	78	35466	34836	75	940	966	0	1665	1809	22	4511	4293	36	6954	6756	45	188889	186359	79	1.57329
114706	98886	87	53453	44334	85	2454	2078	26	3457	2951	33	6586	5801	48	8451	7384	52	226202	188054	91	1.57329
38842	35461	78	21577	20866	61	924	704	0	972	1226	11	2531	2605	27	3694	3787	34	86092	83694	77	1.57427
50925	49771	77	18550	17883	55	1500	1463	14	1494	1771	18	3409	3588	30	5684	4925	44	106674	105592	77	1.57427
77333	72470	83	35363	32920	81	1266	1302	14	2998	2255	30	4665	4532	37	6192	5691	44	162246	155569	84	1.57525
136551	116420	93	59059	51262	87	3667	3114	34	5024	4107	43	10127	8162	54	13757	11122	70	258220	202625	92	1.57623
104210	90935	86	57300	49562	86	1928	1749	21	2983	2694	35	6796	5753	49	10344	8908	57	261031	232039	91	1.57722
78744	75728	79	33618	32835	77	1539	1745	16	2443	2697	25	6142	6306	41	9121	8323	50	254331	250360	84	1.57722
61859	58597	81	33669	33068	77	1890	1877	23	3159	3018	32	5794	5704	41	8087	8120	46	180035	168829	84	1.57722
111617	98970	87	55720	50442	84	1437	1227	14	2483	2319	32	5422	5070	40	8108	7275	50	214055	186287	89	1.5782
129098	105863	93	76628	65709	89	3211	2324	32	3883	3066	38	8362	6828	53	12066	9371	63	235299	190034	94	1.58016
73764	71156	81	30338	29923	76	1605	1698	18	2224	2050	23	4546	4237	38	5986	5773	41	128702	121093	81	1.58016
79178	74444	80	41577	38387	79	2421	2102	28	3127	2625	32	7014	5856	53	10284	8828	56	214314	186097	83	1.58016
88363	78668	89	44742	38639	85	1413	1369	15	2686	2388	30	5448	4828	42	8976	7501	53	233645	207597	88	1.58213
238667	190518	103	136209	108773	102	6121	5296	40	9591	7452	57	18930	14834	83	26021	21179	94	585231	457185	104	1.58213
205699	165472	98	82667	67455	96	5057	3893	39	7348	5391	48	14691	11692	67	20065	15886	84	406154	312817	101	1.58213
51929	47544	82	30772	29355	76	703	858	0	1110	1362	13	3345	3318	32	5210	5004	37	119099	116528	78	1.58311
48043	50444	56	27380	26999	74	1244	1305	12	1469	1623	17	3729	3739	32	4884	4544	39	108463	105349	74	1.58507
61266	54363	79	33549	31124	77	1912	1684	19	2207	2050	26	4190	3722	38	6617	5912	51	146563	144808	72	1.58605
103342	92068	86	70812	64680	85	1554	1474	16	2860	2278	30	5883	5264	43	7029	6457	49	198433	171051	87	1.58605
141271	114049	96	131299	107424	95	3638	3034	35	5001	4116	43	11014	8926	61	14900	12304	71	341376	277371	92	1.589
182144	137784	99	85054	66944	99	2944	2414	29	5860	4521	46	12792	9913	66	20781	15954	92	528777	403598	100	1.58998
104055	96733	87	69423	65945	82	2454	2287	24	4190	3415	37	9091	8367	49	13078	12135	70	363514	306221	86	1.59096
156675	131144	96	72933	62335	91	4335	3543	37	5928	3824	52	11562	9103	64	15026	12217	67	308246	250573	92	1.59195
90235	87256	82	68963	66204	82	3389	3147	30	4868	4324	40	10089	9106	56	13869	13523	65	296991	260231	85	1.59293
57294	56351	74	28069	27445	74	738	654	0	1706	1864	22	3074	3070	29	4482	4361	34	125045	118913	74	1.59293
54038	52880	75	25255	24862	74	1126	1211	9	2086	1739	20	3612	3365	36	5108	5539	39	122743	117018	73	1.59391
104638	90588	90	54868	47260	85	1852	1770	19	3163	3031	32	7873	6968	49	11021	9605	62	304699	262470	89	1.59489
96631	87106	84	41264	38701	81	1470	1528	16	2955	2831	29	6535	6152	45	7270	7197	48	217248	206128	83	1.59588
125525	105305	91	75865	63353	90	2330	1969	25	4106	3830	37	9398	8118	54	15035	12289	72	401163	335361	91	1.59588
281712	189458	130	192845	139157	126	11463	8338	54	15879	11824	68	32064	23176	117	45405	34284	118	890386	656847	127	1.59588
190284	138398	119	96266	71962	102	5785	4591	42	6628	5683	50	14813	11581	71	19563	14866	81	471778	372826	102	1.59686
87778	83764	85	41627	40361	78	1520	1419	14	2935	2821	30	5443	5478	41	8324	7968	48	220008	213129	82	1.59784
160838	125572	106	104922	83640	95	4869	3867	39	6434	5022	47	14526	11321	69	18466	14839	72	429792	334909	99	1.5998
99946	83113	86	35761	30461	85	2461	2166	27	3388	3043	34	5984	4962	45	8375	6999	57	186967	154848	90	1.5998
58996	55870	68	30949	28999	76	1228	1043	6	1850	1639	20	4493	4017	39	5874	4815	45	126841	112001	79	1.60079
207163	155692	109	133204	103705	102	6921	5312	43	10178	7768	63	20321	16348	80	26635	21069	100	575639	452816	104	1.60079
55229	50301	80	32656	29244	77	1189	1125	8	1330	1580	16	3343	2799	35	5362	4190	43	107801	95552	79	1.60275
73609	68664	79	42393	38858	80	1680	1520	19	2101	1906	26	4319	4131	35	5732	5236	44	114562	108903	82	1.6057
56370	58041	74	36950	36446	75	1905	1677	23	2662	2529	25	4810	4753	38	6866	6158	45	140700	130651	79	1.6057
38881	37645	74	19422	19246	57	533	554	0	1526	1241	15	1965	2397	22	3488	3684	30	75501	73834	76	1.6057
65461	60821	93	28545	26982	78	1198	1106	9	1403	1739	19	3462	3424	31	5462	5397	42	120434	116150	82	1.60668
46094	44354	75	24895	24492	69	635	592	0	1012	889	0	2410	2447	28	2746	2787	29	89987	88807	78	1.60668
86904	83583	78	42298	40726	79	1552	1375	20	2703	2808	27	6394	5977	45	8856	8883	54	265226	248277	82	1.60864
65234	61748	82	32587	30747	76	1223	1345	11	1629	1889	24	3364	3304	31	5642	5428	41	117013	113285	80	1.61061
188989	153046	99	120109	98262	98	4669	4072	37	8525	6195	53	16498	13102	73	22987	18412	92	563844	469161	100	1.61159
113860	99295	85	69227	60379	86	2269	1923	24	3911	3292	39	8055	6787	51	12497	11307	63	326564	290295	88	1.61257
58416	54465	79	30839	28453	78	1539	1394	17	1933	1980	21	4445	4181	37	6027	5268	48	124949	115399	80	1.61257
84567	76834	82	43257	38570	82	1847	1909	18	2271	2192	25	5078	4388	40	6334	5365	45	152494	135092	84	1.6165
83556	77768	80	45548	42580	79	1488	1450	15	2202	2359	25	4758	4577	38	5561	5682	40	126047	120040	77	1.6165
44780	43757	69	23511	22230	69	927	1061	6	1521	1278	12	2529	2633	27	3719	3389	36	94046	90288	74	1.61748
31861	32882	53	24911	24657	70	547	543	0	561	651	0	1455	1293	19	2334	2362	27	67384	66804	69	1.61748
86184	80480	84	47657	44036	80	1292	1276	13	2930	2700	32	6339	5905	43	8359	7695	57	237650	224631	82	1.61945
94871	82927	94	47174	41553	85	1667	1543	19	3136	2613	31	6280	6063	43	9495	8001	57	269519	242068	84	1.61945
57658	53843	76	34548	31182	76	1451	1341	15	2082	1616	24	3656	3328	36	4773	4129	36	102556	90791	75	1.62043
91550	80869	89	55239	49337	82	1522	1354	19	2421	2146	24	5189	4250	44	7013	6155	52	195545	175430	83	1.62141
47334	46910	74	25766	25795	67	1632	1536	18	2011	2320	24	4673	4860	37	6950	7021	45	145113	143393	73	1.62141
56890	54776	72	28124	26931	76	1070	1267	10	1377	1593	17	3441	3352	33	4503	4380	41	102202	100229	73	1.62141
20166	20124	51	14338	14199	48	525	398	0	260	399	0	1343	1216	15	1735	1352	21	48591	49617	63	1.62337
108811	91461	89	56867	48844	87	2181	1976	24	3467	2961	38	6546	5506	47	10161	8173	58	210959	168132	86	1.62337
46125	45916	77	23171	22452	71	670	781	0	1181	1180	12	2666	2476	28	4111	4200	33	86690	84408	76	1.62534
64012	60201	77	40852	38319	78	1464	1445	18	2352	1825	26	4368	4228	37	6538	6115	46	128335	118569	78	1.62534
63577	58996	81	34003	31249	77	1605	1303	17	1640	1401	26	3629	3210	37	5304	4810	41	113845	104195	77	1.62534
141546	121094	90	86301	72174	89	2621	2420	27	4235	3800	38	9733	8749	52	15111	13473	74	403276	353203	90	1.62632
61593	56419	81	28789	25932	77	1581	1574	19	1904	1771	22	4198	3460	39	6251	5264	44	128006	120465	78	1.6273
89869	85403	91	43145	41214	80	1430	1249	13	2242	2348	27	5120	5272	37	8875	8845	48	235068	229486	82	1.62828
67347	62132	86	26335	24350	77	1205	1373	15	2318	1894	23	4814	4357	43	6571	5938	43	117346	108634	81	1.62927
62238	59223	86	32938	32440	76	881	852	0	1874	1531	20	3789	3281	35	5041	4966	41	115581	112798	77	1.62927
69224	62881	94	41168	38082	79	1675	1586	21	2542	2114	33	5077	4771	40	7003	6341	45	151900	129629	87	1.62927
78989	75009	79	53233	50895	79	2723	2363	27	2877	2976	32	6581	5970	44	8528	8031	53	193054	172624	81	1.62927
146478	122327	97	72120	60227	90	2571	2221	26	4662	3804	40	9532	7555	59	14293	10965	77	401665	322159	96	1.63123
189458	140698	102	110871	84533	101	4376	3188	39	7389	6130	49	14147	10894	67	18386	14089	78	375904	284333	99	1.63123
58449	52570	93	35160	32156	79	921	1091	6	2008	1393	18	3121	2870	33	4967	4553	41	108132	97263	93	1.63221
118946	102490	91	62163	54095	88	2492	2273	25	4495	4249	41	8954	7524	54	11955	10826	65	249077	219577	91	1.63614
95768	85605	82	54924	48718	83	1501	1300	16	2546	2345	28	5732	5219	42	9141	8093	52	255771	221637	90	1.63614
78662	68438	98	48098	40341	98	1427	1131	10	2064	1660	21	4771	4176	39	5982	4966	45	165588	132246	98	1.63614
92438	88267	81	70074	68649	81	3135	3012	30	4798	4558	37	10150	9692	59	13960	13472	64	281791	250988	84	1.63614
156687	136416	91	109841	97567	90	3200	2589	33	4995	3716	43	12536	10396	67	18143	14331	82	483606	389661	95	1.63712
130558	111936	93	61927	54411	88	2968	2705	30	4183	3605	38	8496	7067	54	11835	9703	61	244799	206683	91	1.63712
81372	77325	78	43389	40928	79	1614	1289	15	2126	1961	24	4688	4657	35	5838	4749	45	145239	136157	81	1.6381
113167	100739	99	58403	52568	85	2072	1860	25	3615	3109	36	8035	6834	51	13039	11598	63	357447	313630	92	1.6381
56727	51402	86	36512	32654	82	1304	1384	13	2939	2255	34	4612	4003	40	6785	6018	46	143775	118136	92	1.63909
76791	71699	81	42162	38015	80	2063	1943	25	2629	2282	27	6401	5275	45	7711	6562	50	169584	145099	83	1.63909
107021	100666	84	55044	53803	81	3923	3665	32	5155	4325	39	11363	9915	65	15879	14737	68	315123	268788	87	1.63909
129607	107446	102	75868	62250	90	3152	2338	33	4542	4009	37	8622	7342	52	14158	11938	70	303409	259230	95	1.63909
144291	105220	94	91669	69911	98	3241	2289	31	5219	4294	44	11091	8279	62	16044	12516	73	401835	302086	99	1.64203
133048	112317	91	57583	46965	88	2651	2248	29	4301	3147	46	9100	8323	55	14481	12964	68	392232	339751	93	1.64203
150058	132559	90	118572	109055	90	3474	3141	31	6207	5559	45	11945	9937	60	18523	15341	70	434035	345772	94	1.64302
81016	77860	80	51104	49951	79	3475	3115	31	3988	3485	34	8373	8006	51	10676	10636	58	231736	214575	82	1.64302
86829	78125	85	43194	39354	81	2368	1918	26	3105	2349	41	5489	4603	42	7530	6702	49	163650	136609	83	1.644
36853	36603	75	22625	21828	64	558	713	0	784	753	0	2373	2297	25	3129	3156	32	82588	79577	71	1.64498
98030	84263	101	57646	53040	86	3345	3235	29	4462	4336	37	8790	8715	48	12481	11743	61	253574	241564	85	1.64498
401592	270415	147	245688	168247	149	16037	10966	62	29535	21922	103	58052	42628	137	67366	51520	138	1.04858e+06	1.0473e+06	147	1.64498
105079	87753	91	54961	46835	86	2391	1972	28	3576	2849	38	6759	5402	47	8153	6833	55	192271	159271	85	1.64596
67939	63291	79	41247	37449	80	1140	1166	9	2023	1865	22	3858	3460	38	5372	5074	40	136777	119966	79	1.64793
109476	95302	87	57532	50200	85	2013	1618	26	2618	2228	35	7933	6725	49	11895	9324	69	318959	273082	86	1.64793
54800	50687	71	29158	27166	76	1290	1057	9	1546	1541	17	3124	2703	31	4204	3783	39	97834	89455	71	1.64793
117084	101215	93	51973	44615	86	2496	1918	31	3671	2858	37	6669	5702	48	9045	7935	51	210305	169526	84	1.64891
192223	161536	99	102553	88442	94	6285	5474	41	9470	7232	53	17350	13418	83	24454	18860	87	511397	375907	98	1.64989
77042	72940	79	53863	52321	79	1884	1661	21	3331	3072	32	7191	6603	48	9363	9183	54	258207	235332	79	1.65185
134211	117589	91	72128	61551	88	2595	2609	26	4597	4308	39	10682	9266	60	17648	15643	75	445510	393733	105	1.65185
45067	45344	65	23073	22552	64	926	1185	8	1078	1303	9	3198	2971	30	4731	4627	36	100392	99074	72	1.65185
141591	114968	91	95005	79648	91	4352	3415	39	5403	4680	43	10929	9155	64	15780	12543	63	302645	246190	90	1.65284
159931	131383	103	152152	131945	95	4716	4143	36	6929	5844	46	12315	10331	65	17705	15026	71	403101	359298	88	1.6548
135136	111971	89	66083	52780	90	3735	3098	34	5367	4669	48	9910	8398	58	13521	11093	67	313262	270295	86	1.6548
128591	110530	98	77804	68142	89	2348	1973	27	4601	3937	37	9764	8430	54	12815	10893	64	373643	308486	103	1.6548
47168	44590	75	19429	19217	56	1036	1024	4	1245	1155	12	2772	2651	29	3464	3708	29	80435	79676	69	1.65578
131464	117189	90	92768	82062	88	2376	2181	27	5005	3976	40	9468	7793	54	14377	11919	71	370375	309489	88	1.65676
118965	103188	85	63277	53706	86	2749	2355	28	3679	3159	33	7767	6356	56	9791	8527	58	213649	180019	83	1.65676
150961	130723	91	93564	83982	89	4035	3789	33	6339	5165	48	11775	9859	61	15397	13428	69	309498	247067	87	1.65676
88305	83035	83	48945	45173	80	1557	1213	19	2647	2290	30	6253	5942	45	7758	6926	47	201934	186815	79	1.65775
210788	152824	106	84238	60984	101	4924	3633	42	5709	4203	50	13562	10034	64	18040	13379	79	389258	286897	104	1.65971
246230	188862	121	239947	193378	108	12240	9326	52	17421	13486	72	36571	26718	100	46608	35266	101	963994	697076	110	1.65971
55216	53462	76	23732	22686	62	1512	1498	18	1856	1749	25	4009	3944	35	5554	5637	42	127983	126078	73	1.66069
56849	53216	78	26944	25857	75	1307	1028	7	1593	1706	21	3857	3652	34	5068	4523	40	102651	98521	72	1.66167
97581	85602	85	46368	40439	86	1726	1307	20	3268	3192	32	6275	5546	43	10866	10002	52	291299	261133	84	1.66167
68085	66083	80	32438	31339	77	1307	1281	12	2011	2419	23	4196	4327	36	6871	6764	43	179834	172452	78	1.66266
24225	23770	58	14945	15017	48	323	433	0	742	601	0	1628	1809	20	2111	2080	25	63301	63793	67	1.66266
92223	88286	81	44607	42851	81	3458	3286	31	4571	3960	38	9574	9092	52	12754	11822	59	272478	237865	87	1.66364
76158	73032	82	45696	42794	80	1498	1535	16	2727	2514	27	3732	3250	34	5613	5379	41	126946	123530	78	1.66364
112143	92995	89	66553	56593	89	2994	2374	31	4300	3961	36	8134	7214	50	10705	9451	58	233858	227176	86	1.66658
100868	90635	86	65057	58487	85	1512	1466	19	2882	2844	31	6325	5708	44	8239	7487	54	242304	216353	83	1.66658
72848	70802	79	39286	38202	77	1263	1112	8	1899	1638	24	4122	4358	34	6082	5961	40	173677	169980	76	1.66658
171779	128582	98	88169	66959	96	4075	2972	38	5932	4243	48	10534	7519	57	15150	11812	72	328768	247816	96	1.66757
71460	68456	90	34039	33119	77	1463	1712	19	1582	1895	19	4319	4226	35	6700	6433	43	171247	167818	79	1.66855
289156	193471	122	148723	103647	122	8502	5751	50	11107	7585	61	23187	15653	103	30594	19912	113	665994	438751	120	1.66855
179312	134018	99	103576	79267	100	5225	3536	43	6971	5303	52	14395	11096	66	19324	14358	78	392741	301084	98	1.66855
125067	108211	104	74055	62629	93	3397	3049	31	4509	3392	42	8672	6883	57	11774	10002	64	241485	200056	104	1.66855
82947	71622	86	37522	31854	83	1782	1389	20	2569	2335	32	4926	4379	41	6092	5077	48	150061	127172	85	1.67051
77891	72875	84	40704	38579	80	1169	1119	9	1837	1885	21	4184	4024	35	6069	5921	43	140804	140051	76	1.6715
26116	26867	66	13720	13774	47	449	308	0	545	606	0	1250	1326	12	2334	2516	24	57993	57998	68	1.6715
285773	179236	142	126033	86539	127	7596	4877	51	12692	7764	69	22640	14193	88	30327	19456	115	621377	384785	127	1.67346
90296	85157	81	48108	43941	82	1613	1538	17	2900	2836	31	5713	5270	42	9577	8598	59	232236	201682	82	1.67346
36283	34792	72	18389	17995	55	879	708	0	794	1076	6	2181	1907	26	2773	2582	29	66416	64585	68	1.67641
305936	163729	129	202361	112124	128	7211	4328	53	12020	6832	69	26371	14333	99	35374	18944	118	894507	448119	127	1.67641
82350	74582	83	45441	41260	81	2287	1695	27	3169	2611	37	5937	5404	44	8360	6811	52	174459	152314	79	1.67739
56473	54326	72	39829	38652	76	2059	2114	22	2334	2281	29	5173	4552	42	6564	5756	47	146569	134420	76	1.67739
200831	169636	97	106620	92014	94	6020	5297	41	9384	6869	56	17365	13708	80	23181	17917	85	468773	358881	95	1.67837
67478	59237	86	37269	34429	78	1682	1570	20	2060	1876	25	4453	4052	40	6134	5376	46	127282	116329	76	1.68033
102981	92350	91	47889	43196	85	2748	2557	29	4046	3843	36	8331	7917	50	11747	10533	60	254349	230874	83	1.68033
122892	105887	92	62808	54354	89	2104	1728	22	3299	2918	34	8722	7907	52	13274	11305	58	359685	321960	88	1.68328
174617	143092	98	80193	67695	94	5019	4162	38	6591	4725	51	13952	10591	71	20589	16535	82	422187	317301	94	1.68426
57736	54817	75	30155	28457	77	1274	1287	13	1553	1322	19	3622	3377	33	4973	4620	43	109867	104676	72	1.68524
57282	50188	81	28650	25542	77	1234	1147	9	2170	1775	27	3806	3348	35	5223	4738	44	120351	104338	76	1.68623
110019	94055	93	54904	49524	85	3039	2654	30	3228	3186	35	7451	6104	48	10177	8491	59	215025	172546	84	1.68721
180361	153381	96	84698	73470	94	5250	4771	39	7749	6057	58	15337	11991	71	19545	16227	86	399603	319079	111	1.68721
65492	63528	77	46594	44883	78	2382	2189	26	3501	2700	34	5854	5313	46	8631	7811	52	182147	165551	73	1.68721
116847	96855	104	67267	55422	88	2711	2020	28	3595	3036	35	7785	6594	51	10151	7982	58	215795	183046	86	1.68819
74787	67160	82	42540	36974	82	1621	1537	17	2537	1900	32	5804	4768	45	8564	7766	51	162065	142612	97	1.68819
74552	71831	79	38961	37978	77	1801	1620	21	2399	2201	25	5922	5609	42	8369	8086	46	224385	210057	76	1.68819
88445	79772	85	54684	49724	81	2304	2016	24	2583	2234	30	5755	5345	41	8839	7857	53	195659	171910	78	1.68819
135991	115266	95	72902	63276	90	2802	2423	27	3836	3632	35	8945	7354	54	14821	12215	63	395060	314148	91	1.69015
189840	157372	112	82656	72120	92	6054	5787	40	8568	6770	55	17086	13925	82	23121	18253	85	438186	334009	94	1.69114
144820	121281	93	72021	60575	91	2407	2233	26	4506	3786	38	10304	8717	61	14783	12235	70	402151	328282	90	1.69114
100153	84033	88	47891	40860	85	1718	1481	22	2473	2410	31	5345	4714	42	8028	6885	58	193782	157982	86	1.69408
39837	38104	78	26405	26214	72	680	504	0	952	710	0	2039	1970	23	3056	3251	30	64027	65297	58	1.69507
108587	93710	88	56947	47203	86	2211	1890	25	3741	2965	36	8260	7035	50	12342	10427	63	334260	291483	87	1.69507
155093	130441	92	120785	102262	93	3515	2873	34	5811	4756	46	12095	9629	62	16377	13377	71	412613	348893	92	1.69703
287979	183639	127	184680	127000	116	9323	6154	54	13429	9316	72	26833	18492	105	35083	24979	107	738055	513061	131	1.69703
62916	59798	78	35405	33671	77	1242	1165	11	1803	1973	20	3422	3460	32	4955	4781	40	119940	121292	75	1.69703
122428	107319	92	51668	45232	88	2154	2070	23	3868	3860	34	10187	9061	55	13263	11492	60	388801	330722	90	1.69801
242199	168117	112	135550	97797	109	7089	5408	44	12110	8700	68	23826	17563	96	31672	22988	101	693233	503616	108	1.70194
145423	118940	93	87841	68870	93	4543	3709	39	6235	4644	48	13294	10169	66	18938	15424	82	380586	282352	94	1.70489
35512	33778	77	12126	12246	44	432	608	0	182	549	0	2000	1900	23	3475	3253	33	87915	88020	75	1.70489
83589	80189	87	44048	42457	79	1830	1749	22	3229	3080	32	5281	5219	39	7249	6583	47	140928	135840	77	1.70685
112394	96652	88	52682	45936	87	2115	1884	22	3236	2794	32	7102	6114	49	10001	8022	58	243392	202074	85	1.7098
166435	133797	95	80239	64701	93	4153	3226	37	5344	4173	44	10323	8188	59	14512	11701	64	303484	227914	90	1.71078
113265	100995	89	61371	53430	86	2404	1968	29	3212	3117	31	9131	8099	52	13276	11223	69	356930	313890	83	1.71078
113891	95612	104	67873	58122	89	1676	1442	19	3085	2887	30	7371	6446	52	11325	9669	59	314235	273665	84	1.71176
91188	84537	83	74184	71287	83	3309	3129	30	5498	5134	40	10372	9901	55	15056	13556	68	398582	356551	82	1.71176
281521	201076	112	161738	119452	109	8431	6347	47	12676	8839	76	26798	20348	98	37821	27093	101	799371	603436	104	1.71274
84812	73426	84	34736	31053	81	1868	1585	22	3018	2373	29	5024	5268	36	7012	6325	45	155407	157076	77	1.71274
75830	68367	84	51031	47259	81	1290	1021	10	1660	1873	20	5602	4969	43	6773	6362	44	200007	179591	79	1.71569
79556	71338	88	59011	53456	83	1448	1289	16	2247	1723	30	5464	4888	41	7670	7351	51	227058	204322	81	1.71863
[truncated: 7,696 more rows]
