# Supplementary material for: Phenotypic heterogeneity follows a growth-viability tradeoff in response to amino acid identity
Source: Nat Commun. 2024 Aug 2;15:6515. doi: 10.1038/s41467-024-50602-8 (PMC11297284; doi:10.1038/s41467-024-50602-8)
Supplement: Supplementary file 6 — Source Data [file 41467_2024_50602_MOESM6_ESM.zip › source_data/fig6cde/240423/240423_1645_yATP_C3_GLU.csv]

FSC-A	FSC-H	FSC-W	SSC-A	SSC-H	SSC-W	BL1-A	BL1-H	BL1-W	VL1-A	VL1-H	VL1-W	VL2-A	VL2-H	VL2-W	VL3-A	VL3-H	VL3-W	YL2-A	YL2-H	YL2-W	Time
191922	153482	97	98196	80646	96	3107	2370	34	5700	4727	43	12985	10642	68	18038	14213	79	498251	409571	105	0
68366	65882	77	35186	33077	77	1648	1440	18	2563	2679	24	4069	4080	34	6111	5582	45	135734	129937	83	0.00108722
180115	146601	106	140489	121255	97	4195	3658	37	7067	6781	45	14962	13858	64	22066	20187	87	492665	453225	98	0.00217444
53015	51614	76	21427	21777	54	1136	954	0	1225	1423	14	2689	2484	29	4082	4154	34	98869	96410	77	0.00217444
55665	55221	74	33858	33052	75	721	688	0	1794	1318	14	2831	2821	28	3537	3502	34	95415	92273	77	0.00326166
101998	89939	87	48747	44181	84	2301	2001	25	3739	3074	36	7564	6706	46	9796	8498	56	242060	207769	90	0.00434888
79326	74573	81	46306	42976	81	1103	1099	8	1378	1884	22	4328	4266	37	6216	5748	43	173362	164512	84	0.00434888
186346	154418	99	173933	146980	96	5003	4205	40	6704	5446	50	15908	13389	64	23621	19585	88	553025	462142	99	0.00434888
146072	118130	96	63346	49818	93	3033	2708	29	4245	3483	38	9306	7789	58	12719	10406	60	275869	230890	88	0.0054361
54235	52217	77	24529	24454	66	871	698	0	1088	1200	11	3155	3139	30	4488	4199	36	108683	105516	78	0.0054361
111415	100376	95	50373	43979	87	2293	2102	24	3719	3478	35	8101	7516	52	9439	9180	50	233388	222455	75	0.0054361
36524	33311	75	22991	22466	70	555	505	0	551	800	0	1553	1605	19	2953	2776	30	67968	68129	75	0.00761053
100384	92775	83	50972	45886	84	1609	1657	20	2539	2503	33	5854	5010	43	8335	7270	55	217960	192945	87	0.00761053
87299	77519	84	47558	40705	85	1880	1506	20	3352	2734	36	6453	5887	44	9192	8141	52	255926	223239	86	0.00869775
69022	63692	86	38281	35438	79	1329	1222	11	2100	1723	23	4357	4224	38	6520	6005	48	161215	156499	72	0.00978497
69565	65545	81	41823	39684	79	1569	1515	18	2505	2224	27	4708	3988	38	6902	6187	46	163188	146048	83	0.00978497
93917	85276	92	52350	47511	81	1596	1341	17	2355	2262	27	5753	5404	45	9067	8164	54	236847	217988	87	0.0108722
56825	50950	91	33274	29275	91	947	762	0	1252	920	0	2731	2449	27	4675	4303	38	108268	91682	91	0.0108722
106142	96556	86	60553	55820	83	2867	2551	27	3478	3003	33	7607	6839	49	10118	8325	61	229167	192234	86	0.0108722
108721	98429	84	60019	54052	84	2041	1909	25	3523	3108	35	7146	5898	49	10511	9445	60	258617	218434	87	0.0108722
292359	194341	122	212956	151511	118	12194	7933	57	17221	11938	79	34808	23762	111	47511	32333	114	1.04858e+06	750263	119	0.0119594
104968	93063	88	42674	36856	83	1958	1716	21	2827	2707	33	5723	4833	45	8040	6673	51	181590	158429	91	0.0152211
62115	58686	82	26736	25549	76	1180	1152	14	1322	1609	17	3064	3187	29	4288	3897	35	101378	99038	82	0.0152211
42070	43713	64	21169	20959	59	860	1047	4	828	1086	7	2546	2526	28	3920	3368	35	96961	95385	76	0.0163083
144376	115650	92	75828	61981	90	2257	1824	24	3659	3082	35	9097	7019	56	12497	9731	66	353243	290223	98	0.0195699
47249	46557	73	26286	25528	73	619	784	0	1297	1126	12	1873	1873	21	3330	3440	31	86338	85453	80	0.0206572
60177	58031	78	27320	25691	78	927	1048	6	1889	1848	22	3468	3327	33	4870	5139	36	112046	111069	77	0.0228316
97079	83369	87	55228	47257	83	2020	1801	22	3228	2816	33	6400	5793	44	8940	7334	56	195839	153030	91	0.0239188
107613	95157	88	46273	40843	84	2348	1902	25	2834	2720	34	6314	5608	46	10171	8611	59	244730	203022	94	0.0239188
82510	78417	79	41796	37521	82	1441	1548	16	3020	2245	36	5274	5049	40	8318	7564	49	205991	185216	89	0.0239188
119455	100986	89	66423	56665	87	1990	1941	22	4024	3196	43	7845	6961	46	10919	8821	64	307488	251829	95	0.0239188
59720	57397	81	27139	26505	74	987	870	0	1044	1085	11	2734	2649	29	4237	4177	36	119568	122305	82	0.0260933
139321	120589	92	90549	77526	89	2352	1913	25	3781	2858	41	7353	6050	50	11592	9883	59	281816	232853	97	0.0271805
128063	110561	102	83219	75570	87	2069	1580	25	3581	3201	33	7781	6760	49	11393	9554	55	259935	213225	96	0.0282677
98327	89394	86	48698	43917	82	2171	2026	24	3734	3372	34	5675	4896	43	9581	8036	57	213094	187883	90	0.0282677
71980	66029	89	49613	45466	81	1069	984	0	2135	1981	23	4421	3782	39	6719	5751	45	178185	158859	87	0.0293549
141471	115116	97	65418	53480	91	2880	2438	33	4209	3493	40	9199	6996	59	12317	9053	62	268156	216629	98	0.0293549
64243	62024	81	41343	38553	80	1242	1102	9	2239	2152	27	4172	3917	35	6075	5571	46	159330	158828	72	0.0304421
63159	60816	79	28560	28042	76	1020	1058	7	2551	2379	24	3942	3720	35	5501	5174	42	169101	168670	84	0.034791
148759	126548	104	82611	71166	88	3828	3295	34	5029	3810	47	11159	9111	62	16334	13923	82	386570	310994	99	0.034791
112993	96943	91	61892	53194	86	2213	2005	22	3078	2618	32	7347	6346	50	10365	8867	60	311600	274068	89	0.0380527
68523	62685	82	33961	31739	79	1628	1606	19	2248	1803	28	3791	3480	34	5119	5045	38	122097	117685	75	0.0391399
86483	78018	84	42811	38775	82	1440	1150	14	2908	2300	31	5903	5369	45	9242	8044	54	239313	219111	84	0.0391399
86151	80159	84	42124	40212	80	1341	1154	11	2144	1734	23	4542	4577	37	6459	6206	43	190191	187125	82	0.044576
91760	77043	86	60968	50532	86	1757	1440	21	3169	2870	33	5966	4735	48	9459	7690	62	218749	183977	88	0.044576
99683	95112	81	61108	58950	82	2487	2256	28	3631	3466	35	9293	8771	49	14874	13784	70	388406	344892	88	0.0467504
54391	51796	76	31875	29176	77	1054	1025	5	1288	1174	11	3511	3196	33	4937	4592	39	117306	106813	79	0.0478376
266106	166569	126	248666	162946	121	8184	5345	50	13304	8453	76	26591	17284	110	37309	22674	114	872390	587663	119	0.0489249
150211	119783	93	74019	58753	92	2416	2351	26	4634	3038	45	10461	8030	57	14679	11346	74	423661	338494	93	0.0489249
153617	134022	90	73846	63015	89	3144	2889	31	5146	4405	47	9830	8469	57	13601	11097	69	329484	263523	92	0.0500121
128991	111492	91	75216	65274	87	4042	3382	33	4485	4322	37	10700	9188	54	15175	13042	67	314590	266728	90	0.0500121
197860	152234	102	140069	109851	99	4610	3325	40	7765	6528	50	16288	12453	76	23087	17666	92	552219	421074	105	0.0554482
79364	74100	80	52679	49172	81	1385	1330	15	2379	2210	26	4771	4439	40	7359	6643	52	208042	200260	84	0.0554482
89997	81954	83	65218	62534	82	3401	3316	30	5976	5764	41	10558	9041	58	15267	14658	67	336085	281384	91	0.0576226
123329	110381	87	64361	55824	87	2526	2088	27	3682	3039	40	8075	6541	51	11233	9294	58	271719	219860	94	0.0576226
90310	79406	89	54130	47840	85	1708	1405	22	2467	2594	28	5824	5093	41	7507	6474	46	226564	192630	87	0.0587098
159814	133784	105	98400	83826	93	3327	2826	33	4867	4579	41	10130	9112	58	14600	11674	66	353120	299772	100	0.0597971
164973	127080	106	74209	57565	95	3013	2124	34	5115	3889	44	10719	8244	59	15926	12578	82	443434	339388	94	0.0608843
122910	101166	105	80437	67429	90	1776	1440	17	3525	2769	34	6758	5710	47	10013	8280	61	240302	205086	92	0.0630587
130122	110153	93	84272	74406	88	3282	2834	31	4662	3453	45	8297	7056	51	12315	9777	71	303768	242609	96	0.0663204
132228	99722	94	54624	41479	93	2411	1825	29	4074	3093	41	7689	5720	53	10428	8216	63	266668	199316	96	0.0674076
154113	114314	100	107936	82782	97	3473	2894	34	5500	4158	49	10308	7744	59	14572	11321	78	324822	253304	99	0.0684948
123270	109501	87	88899	78751	85	1828	1679	25	3115	2372	35	8202	7111	48	11830	9224	61	314544	253647	91	0.069582
105674	95886	90	48831	43704	85	2563	2311	27	3769	3384	35	6716	5961	48	8713	7488	57	206087	191401	87	0.0739309
141693	119152	91	76657	64746	89	2881	2567	30	3800	2792	40	8447	6849	53	12248	9854	64	288089	225957	92	0.0750181
160290	124524	97	74369	59057	93	3536	3097	34	4631	3911	41	10136	7792	61	13629	10671	76	320658	241800	95	0.0750181
188163	128000	103	114403	81848	101	3986	2930	39	6192	4137	49	13483	9375	68	20478	14166	93	512251	358189	105	0.079367
79074	72292	83	37097	33885	80	1597	1364	21	2309	1852	30	4550	4246	38	5808	4879	43	145844	124452	81	0.0804542
198439	150147	106	128802	98266	99	5017	3745	42	7211	5565	51	13728	10302	63	19016	14628	82	418743	320454	98	0.0826287
179890	138598	114	89461	68502	96	2827	2119	32	4604	3667	41	10667	7871	59	15249	11814	70	399172	300225	96	0.0848031
96324	92275	83	48230	46881	81	3065	2991	29	4533	4679	36	11435	11102	54	15665	14849	64	448073	406376	87	0.0858903
42526	42004	62	27485	26993	73	452	486	0	1700	1424	18	2460	2326	26	3514	3688	35	114989	113335	77	0.0858903
158471	127789	94	63349	49671	91	3330	2729	32	4904	4253	46	10000	7588	59	14368	10860	75	355617	279500	97	0.0869775
187123	155163	98	144952	126502	95	5798	4968	42	8550	7287	52	16221	13217	70	22547	18410	89	531762	423031	100	0.0880647
155332	130551	101	67374	57520	91	2765	2499	29	5223	4181	42	10961	9368	59	14563	12979	67	421383	353824	97	0.0902392
111243	94526	88	57150	49751	88	2211	1987	23	3885	3216	37	8685	7747	51	13173	11924	66	352624	308874	93	0.0913264
110235	101206	85	75315	71213	83	2437	2276	26	4491	4281	36	8680	7806	49	13800	12670	68	318811	280223	92	0.0913264
199778	165066	111	106015	88596	111	3806	2979	34	7556	5547	50	15070	11687	69	21207	16553	87	542348	386934	111	0.0913264
103844	95070	86	52747	48360	84	2155	2214	22	3209	2814	38	7852	7070	50	10332	9541	51	248037	223831	88	0.0945881
48435	48606	65	29170	28501	74	806	745	0	1581	1594	16	2650	2350	30	4179	4078	37	99885	102350	69	0.0945881
120843	105502	87	63957	56017	86	2128	2004	23	3895	3548	35	8350	6924	54	11743	9769	62	312518	263088	86	0.0956753
79773	75818	84	45379	42780	81	1089	1012	5	2531	2234	25	5252	5217	37	7797	7108	49	192680	188098	83	0.0978497
183150	143106	99	112930	91068	96	4625	3740	36	7931	5808	63	16390	12203	73	25312	18420	89	618411	458080	101	0.0978497
41353	38938	82	21130	21161	56	915	835	0	1161	1137	9	2111	2111	23	2852	2934	34	79824	79750	73	0.0978497
42170	41565	72	20726	20743	52	539	433	0	1197	1021	3	1945	1894	20	2138	2071	24	71687	69704	71	0.0978497
35715	35540	66	17415	17402	52	476	472	0	1366	979	0	1942	1664	24	2470	2397	28	65905	66611	71	0.102199
161748	131945	100	106201	88826	93	3715	3039	34	5154	4643	44	11881	10295	61	17635	14817	80	419864	355841	96	0.10546
46944	45384	77	30243	29919	74	568	486	0	1138	1344	12	2480	2460	27	3685	3736	34	85849	88402	73	0.107635
96849	85021	100	48320	42364	83	1484	1193	17	2955	2571	32	7371	6377	51	10336	9558	57	275077	241686	83	0.107635
103110	90584	88	57800	50352	85	2264	1705	24	2878	2862	29	6602	5831	47	10492	8916	58	277469	240725	88	0.109809
140801	116898	96	63258	51197	91	2397	1890	29	4440	3503	42	9472	7816	56	14452	12748	70	398467	319599	89	0.110896
75000	70821	79	44540	40778	78	1522	1245	17	2228	2088	25	4745	4049	42	6470	6116	47	141827	129372	79	0.111984
131179	106176	92	73602	59056	91	2105	1793	26	4520	2815	39	8626	7231	52	12798	10542	67	353550	281541	87	0.111984
61692	58347	79	30981	30306	76	749	794	0	1195	1181	11	3429	3317	31	4044	3981	32	134165	135013	75	0.113071
80274	72342	82	42164	37507	82	1646	1544	19	1741	2035	19	4423	3837	40	7268	6693	53	168672	158884	79	0.116332
123312	109147	88	61581	54618	86	2569	2181	27	3706	3310	31	8251	6855	50	11904	10245	59	284771	234784	88	0.11742
143319	117840	98	97133	80026	91	2595	2047	29	5345	3970	49	10323	8442	60	15612	13491	70	418588	349842	89	0.11742
133662	116613	94	63065	56147	89	2078	1663	23	3947	3075	36	9473	8363	53	14677	12896	70	388496	328925	89	0.118507
154424	127083	100	76823	65563	90	3598	2970	33	4423	3632	41	9070	7377	57	12354	10449	61	282723	225390	91	0.118507
114103	100386	102	79424	71379	87	3727	3255	31	5389	4140	46	9919	8211	53	13696	12033	69	326557	282817	91	0.12503
136636	121911	88	87139	79885	87	3085	2811	31	5197	4710	43	12672	11875	60	18502	17862	77	486873	457289	92	0.128292
66948	62597	81	32760	30579	78	1223	959	0	1596	1304	15	3783	3779	35	5517	5840	40	125544	118472	79	0.129379
153473	121032	95	85100	66828	93	2656	1751	29	3632	3351	39	8790	6895	58	13254	10387	74	339602	255526	91	0.129379
68486	67376	76	38898	37082	76	1020	1019	6	1976	1822	23	3956	3693	37	5647	5703	41	146628	142187	79	0.129379
105123	88211	102	52232	44289	88	2079	1759	23	2574	2361	29	5467	4675	41	8936	7509	53	222341	189270	87	0.132641
71960	69143	86	41620	38373	78	959	1067	6	2641	2486	28	5145	4971	40	7768	7550	46	199518	187553	81	0.135902
136229	110795	92	90269	73261	93	3049	2378	32	4986	3889	45	9640	7675	54	14784	11568	75	317530	261170	97	0.135902
23832	26473	45	17893	17935	50	626	777	0	901	984	0	1684	1485	20	2023	1940	25	64105	57800	80	0.13699
141730	109100	94	65286	50463	92	3020	2065	32	4967	3615	47	9027	6937	56	12320	8462	65	273563	206648	86	0.138077
90681	84077	88	58711	53872	81	1610	1469	17	2990	2765	29	5960	5094	49	8808	8319	51	235929	208164	84	0.138077
76712	73051	79	34883	33798	77	997	977	0	1639	1729	23	4476	4312	35	6256	5971	43	170305	167637	79	0.138077
99666	87762	89	43200	38567	83	2048	1651	23	2895	2566	30	6835	5693	49	10178	9068	53	230895	191472	85	0.141338
63237	59648	82	44754	43226	78	519	663	0	1365	1313	14	2665	2778	28	4190	4446	35	120241	117114	75	0.142426
167209	133755	100	74356	58796	92	3236	2428	35	6612	4799	52	11939	9058	64	14886	11697	74	350714	280359	98	0.146775
112146	101876	85	83012	77215	84	2428	1985	27	3948	3572	41	8068	7252	49	10886	9533	56	283588	238286	85	0.147862
142646	115832	92	95857	79621	93	3376	2598	35	5145	4677	41	11171	8779	58	15867	13144	70	369746	299184	91	0.147862
116978	101600	87	57893	48724	86	2301	1902	27	3346	3514	34	8421	7756	49	12936	11604	57	371489	315182	88	0.150036
53984	52021	72	39146	38027	76	1459	1244	14	1575	1470	26	3340	3161	33	4876	4537	40	97868	100601	56	0.150036
71524	68120	92	45415	43215	79	1227	1046	7	2039	1891	22	4801	4490	38	7243	6812	50	180913	163459	93	0.150036
134655	115147	89	70268	59366	88	2528	2195	28	4326	3820	38	10100	8213	59	14346	11934	61	403861	330256	88	0.151123
164062	126479	96	69724	53723	94	2494	2371	24	5372	4442	46	12330	9476	72	17421	13309	75	471399	354656	93	0.154385
60473	60036	74	61723	60850	76	1643	1665	18	3361	2830	34	4931	4794	39	6950	6563	43	171815	153531	78	0.155472
116278	101413	92	59066	51589	87	2121	1646	26	3850	3674	36	9224	8624	53	14942	12955	68	382545	335026	88	0.155472
85708	81515	82	47404	44676	81	1507	1416	16	3219	2929	34	6693	6100	47	8633	7733	53	247572	234529	85	0.157647
56457	56468	75	22191	21494	68	1350	1285	14	1777	2234	20	3564	3495	31	4835	4738	40	110001	111544	77	0.158734
67105	62031	80	40210	36657	80	1125	1016	5	1618	1657	22	3900	3713	34	5904	5180	47	142505	134259	80	0.158734
110046	100561	84	66913	61777	84	3377	3120	32	4544	4100	42	10628	9199	56	15230	12917	74	344037	279248	91	0.158734
116821	104371	86	66344	58075	86	2471	2305	25	4144	3668	39	7890	6622	51	11948	9907	69	320555	269531	89	0.158734
58809	58508	80	29247	29386	74	1604	1378	19	1582	1893	18	3714	3532	35	5614	5374	42	132546	135206	71	0.158734
85707	79681	87	31916	30863	79	1694	1294	17	2480	2336	29	4629	4756	37	7457	7465	49	172282	168227	83	0.160908
130493	108219	98	72500	60906	88	2408	1844	26	3804	3111	37	7339	6215	50	11275	9205	65	273800	224940	94	0.160908
138214	106204	93	60292	45473	92	2964	2239	32	4703	3250	45	8143	6279	53	11915	9411	63	272044	208953	93	0.161996
141705	108088	94	71916	54565	93	2182	1778	24	4057	3359	38	9875	7276	60	14550	10517	65	408007	309212	90	0.16417
117609	98182	89	62176	52425	88	2220	1992	25	2737	2249	30	6139	5345	46	8842	7211	55	210352	171241	88	0.165257
46541	46289	77	24319	24095	71	686	578	0	1048	1350	15	2419	2414	27	3565	3710	32	89406	88573	76	0.167432
66423	61828	78	50543	49320	79	1863	1760	21	2924	2579	29	5771	5470	41	8601	8382	54	193871	176306	82	0.169606
44908	44233	65	21733	21417	63	766	896	0	1548	1404	15	2930	2948	29	3751	3900	34	99000	97404	75	0.173955
20814	20941	66	14032	13998	48	305	340	0	677	627	0	1216	1124	10	1818	1792	22	43084	43292	67	0.175042
120658	107396	88	69347	61196	87	2265	1894	27	3724	3654	32	7826	7091	48	12199	11310	64	289471	259280	86	0.177217
127408	112999	89	91841	83006	88	3159	2748	29	5024	4842	42	10936	10872	56	15426	14448	68	431214	417082	77	0.178304
62944	60470	81	30574	29459	77	1124	977	0	1311	1513	19	2921	2884	28	4645	4711	35	108211	107121	75	0.181566
36134	35023	67	19676	19420	57	503	507	0	999	980	0	1773	1850	22	3131	3109	32	69221	69504	70	0.181566
99814	89121	88	47577	41971	82	2125	1850	24	2674	2317	29	6364	6018	44	8985	7799	51	202676	182548	82	0.182653
51616	53182	75	25091	24795	71	768	866	0	1767	1762	21	3053	2975	31	4576	4781	35	111985	112383	68	0.182653
73267	67240	93	42486	39703	80	1603	1508	17	1464	1664	17	3818	3721	36	5820	5525	41	135268	135134	72	0.18374
102246	88853	94	53843	47662	84	2176	1786	25	2923	2923	31	6202	5448	47	9480	7845	57	221986	188167	85	0.18374
87177	79762	85	57635	53076	82	1572	1581	17	3256	2595	32	6097	5678	43	7816	7768	44	224268	211860	84	0.185914
111369	95690	89	69791	61454	87	1853	1679	22	2751	2636	31	6167	5099	46	9877	8131	60	229334	192520	88	0.185914
65323	60259	81	42306	39295	80	1172	1452	12	1841	1474	25	3505	3398	33	4989	4860	38	110067	102974	78	0.185914
111358	97647	84	65620	58223	85	2603	2517	26	3833	3249	38	7413	6350	50	10538	8710	56	244455	198820	93	0.193525
208895	162973	99	83200	64992	94	4624	3619	39	6919	5322	51	13814	9546	71	19518	15051	87	435796	326973	101	0.198961
41028	42954	66	19704	19333	55	506	509	0	1301	1595	15	2387	2331	25	3742	4084	34	93488	93284	79	0.202223
100896	84115	91	57745	49384	87	1649	1245	16	2973	2313	31	5786	4708	46	8279	6607	57	225347	190203	83	0.202223
28154	27939	65	17233	17238	52	653	642	0	688	754	0	1875	1845	21	2700	2710	28	57485	57144	71	0.20331
70167	64578	83	36495	34344	78	1361	1290	11	2519	2262	26	4692	4497	37	6334	5549	47	162285	144796	83	0.204397
138464	107870	95	82658	64034	93	2373	1948	26	4259	3158	44	8602	6612	53	13442	10778	72	331460	266208	96	0.205484
91320	82079	94	56294	50001	82	1658	1156	16	2466	2170	29	5763	4771	45	8423	7685	52	225825	206284	83	0.205484
119006	109817	84	63485	57989	85	1920	1772	22	2931	3490	27	7764	7046	49	11784	10537	67	341556	321550	89	0.206572
32212	32159	73	17598	17462	52	453	462	0	1095	986	0	1869	2128	23	2885	2710	30	83955	87493	57	0.207659
237401	186654	102	249197	209792	105	6781	5698	42	10997	9518	60	20792	17541	87	30646	24217	96	777469	609434	110	0.207659
71202	69038	76	33690	32501	78	1317	1112	8	2664	2182	26	5046	5067	39	7490	6839	50	211742	213477	69	0.209833
90558	87143	83	46649	44949	80	2389	2302	25	4180	3432	37	8389	7785	53	13204	12562	61	346952	316124	87	0.209833
126515	107762	92	85693	75119	90	2634	2057	30	4654	3574	40	10077	8531	55	14893	12348	71	393529	329234	93	0.210921
55009	53456	76	25600	25294	74	744	815	0	1036	1124	7	2737	2326	29	4117	3987	35	91311	92227	76	0.212008
166961	132227	99	107360	91455	96	3568	3010	33	5417	4206	52	11391	9436	59	17109	12789	77	435594	338062	96	0.214182
99026	86006	87	55220	48593	83	2053	1939	21	3004	2555	32	6376	5605	46	9069	7281	55	209320	177409	84	0.214182
89273	76428	89	45011	37268	84	1879	1610	20	2917	2566	34	5786	4928	45	9179	7647	53	186971	162294	73	0.215269
89051	73949	101	52731	44764	84	2052	1727	24	2854	2692	35	5442	4323	45	9146	7466	57	183136	148651	84	0.219618
105114	90930	88	53855	46184	86	1950	1667	24	3359	2622	34	6592	5457	49	10055	8561	60	229707	189936	83	0.219618
46040	45130	69	24247	23806	68	669	661	0	1062	1131	9	2519	2339	27	3444	3250	33	78187	78628	71	0.220705
52183	49928	79	28485	27893	75	869	709	0	1513	1525	14	2744	3119	27	4170	4192	35	94455	94726	76	0.220705
60276	56171	82	36325	33252	78	1308	1137	9	1878	1761	23	3532	3084	35	5643	5230	42	126998	118736	77	0.221793
106186	91113	95	48450	41671	84	2056	1704	24	3283	3162	33	7358	6271	48	12485	11603	64	307921	270800	89	0.221793
110628	98395	85	66525	58377	85	2111	2119	23	3098	2631	30	5970	5117	45	8716	6878	53	204772	170109	88	0.22288
32429	31457	68	22157	21449	65	630	571	0	963	1058	6	2210	2059	26	3114	3346	30	79760	79911	72	0.223967
58131	52881	80	35712	32347	79	602	481	0	1404	1469	17	2974	2815	30	4198	3687	37	119178	106275	84	0.223967
62703	60903	78	28846	28261	75	1012	847	0	1480	1399	17	3923	4083	36	4841	4859	38	142001	141333	73	0.223967
83205	78458	79	48901	45409	80	1268	1371	15	2189	1875	29	4751	4207	42	8201	7632	49	194578	166388	86	0.223967
110530	102385	86	50856	47571	83	2281	1912	24	3257	3001	33	7562	6829	53	11528	10391	61	298093	261269	93	0.226142
92288	86527	86	46311	43981	80	1447	1500	18	2847	2917	27	6058	5747	41	9157	9219	50	265999	256122	91	0.23049
152661	118097	96	83961	65293	94	3111	2347	34	4175	3547	38	9248	7324	54	12553	9765	62	314556	248603	98	0.234839
95597	91213	82	53896	51463	81	1969	1803	24	3127	3014	34	7403	6937	42	10570	9629	57	306467	288816	88	0.235927
51687	48063	78	26004	25317	69	974	922	0	1256	1392	17	3040	3059	30	4061	4339	33	103695	102675	82	0.235927
44678	44113	74	23231	23299	65	982	999	0	752	1019	3	2200	2254	25	4248	4290	34	91251	89769	75	0.240275
101255	86696	93	72669	62504	86	1792	1321	19	3166	3138	32	7500	6875	52	11261	9884	58	296328	246100	90	0.240275
123841	103730	89	80594	68104	89	2985	2397	33	3957	3376	39	8565	6267	55	11815	9066	66	288594	230926	92	0.240275
61758	59063	76	28353	27430	75	947	914	0	877	1457	12	2833	2692	30	4688	4706	37	112099	105288	79	0.241363
121524	103985	88	85159	74039	88	2950	2596	30	4498	3823	42	9267	7942	57	12541	9886	65	318442	265632	94	0.241363
154170	123186	93	78774	63810	92	3540	2746	33	3681	3533	37	8322	6785	52	10289	7680	62	276164	215646	93	0.243537
58354	57013	81	34302	33632	75	949	989	0	1568	1383	18	4160	4008	34	5233	5056	41	153947	149030	80	0.244624
89978	81408	87	69647	65383	82	1882	1809	20	3887	2979	36	6682	5751	44	9549	8767	50	224363	194818	86	0.245712
158137	135016	92	114096	97302	92	2468	1775	28	4405	3584	43	9133	7880	54	13677	11559	77	346704	278218	95	0.246799
78281	77211	77	42800	41292	78	1388	1283	14	2456	2486	24	5284	5177	39	8080	8014	51	223424	218272	80	0.246799
45005	46250	71	28556	27894	73	414	470	0	951	1333	14	2418	2580	26	3664	3569	34	99942	101390	75	0.247886
68979	64697	79	27980	26906	76	808	755	0	1902	1835	19	4131	3840	37	5710	5609	42	164422	162407	77	0.248973
112544	92811	90	73106	61010	89	2236	1780	25	3498	2687	36	7881	6502	51	11230	8868	66	245953	192992	92	0.248973
36798	36807	73	21147	20866	64	492	618	0	1659	1268	14	1763	1757	21	3512	3348	33	70962	71934	71	0.25006
142419	106889	94	80939	61772	95	2744	1744	32	3397	2949	36	7557	5955	53	11180	8437	64	246290	181287	89	0.252235
138150	116154	93	98806	87515	89	3118	2657	31	4777	4023	41	10297	8383	59	14410	11378	64	357245	284334	93	0.252235
114754	97920	89	65526	56335	88	2023	1751	24	3635	3100	37	8267	7037	53	11700	9241	60	317457	274182	91	0.253322
59366	55138	78	37311	34331	76	823	806	0	1692	1679	17	3390	3290	31	5472	4490	44	126671	112971	83	0.255497
166006	126712	94	96559	73086	96	3132	2266	34	4952	3488	43	12369	9254	69	19269	13685	84	483905	356552	95	0.258758
54084	51551	83	27521	26867	75	1134	1250	11	1685	1962	23	3060	3272	29	4396	4378	36	107368	106710	65	0.259845
189938	146473	105	76755	59864	95	3739	2944	38	7231	5200	51	11517	8776	65	16088	11897	69	380645	281008	99	0.260933
114296	100532	89	58416	52621	84	2300	1737	26	3139	2951	33	7546	6571	51	12009	11221	60	321060	277639	94	0.265281
126322	105191	96	63857	53199	91	1986	1868	24	3249	2828	34	6765	5572	47	9246	8199	52	252383	215395	85	0.270718
62911	60069	92	36121	35293	76	1219	1422	14	1530	1398	14	3620	3488	35	5724	5132	44	125463	125979	67	0.271805
81218	75540	81	44482	41099	82	1405	1380	17	2297	2258	25	4357	4570	35	5975	5116	46	173893	160453	87	0.272892
167923	125989	103	119287	93315	96	3517	2941	35	5617	4665	43	13483	10254	64	19662	14997	85	530863	393994	101	0.272892
180346	138677	97	129558	107982	96	5324	4166	41	8241	6561	57	16472	13346	70	23141	19894	83	590453	474960	101	0.272892
139572	112113	94	78099	63765	91	2889	2280	31	4375	3251	45	9119	7355	55	12355	9497	68	289190	222948	95	0.273979
65782	62589	78	33332	30257	76	1392	1267	15	1668	1860	20	4313	3784	40	6200	5560	40	142708	131914	81	0.275066
218329	155693	113	146561	105761	106	5345	4086	40	8008	6324	53	17560	12972	82	23924	17794	97	524462	392776	109	0.277241
116856	97160	90	66986	54714	88	2440	1906	27	3568	2950	36	7369	5517	51	10387	8631	56	238247	188956	89	0.28159
39166	39437	71	23724	22887	72	657	488	0	983	807	0	2039	1935	22	2944	2703	29	72987	75283	67	0.282677
93115	84558	88	41410	38567	82	1469	1323	16	2624	2292	29	6264	5347	47	8181	7104	49	234473	208768	84	0.283764
149604	118427	91	70547	55365	91	3012	2313	33	4323	3640	43	8691	6601	56	13266	9825	65	284082	215966	87	0.285939
66959	62566	81	37723	36301	78	1097	1095	9	1600	1192	18	3349	3303	32	4902	4828	43	138621	135101	80	0.288113
84578	80056	81	44400	41957	80	2180	2029	24	3097	3143	30	6722	6026	46	9983	8877	59	222933	195789	84	0.290287
90209	85175	87	30864	30286	79	1222	1172	12	2642	2069	29	5290	5158	41	7586	7105	46	214600	210245	84	0.291375
65074	62983	82	34969	34178	76	963	856	0	2213	2472	23	4147	3810	38	6051	5952	46	165333	164571	73	0.291375
189118	156798	104	115837	100882	94	3755	3133	34	5650	4329	48	12098	9360	63	17033	13768	78	397663	306471	100	0.291375
99521	89909	83	60853	56692	83	2328	1946	26	3589	3306	35	6540	5659	48	9662	8506	56	217087	182605	85	0.292462
99377	88951	89	52970	48682	82	1936	1696	21	2972	3075	29	6170	5762	43	9246	8739	55	249722	221363	87	0.293549
44403	44209	64	24540	24089	72	697	628	0	1345	1018	5	2055	2021	23	3039	2984	32	83688	83022	80	0.296811
51379	50074	79	29241	28989	74	740	717	0	1258	1029	5	2742	2539	29	3706	3717	34	98522	98152	76	0.296811
62588	61972	76	44167	44239	76	1259	1102	7	1550	1795	18	3194	3265	30	5804	5396	40	133979	135549	78	0.296811
104404	99444	85	66297	63732	81	1866	1732	20	3355	3161	28	7843	7589	50	10526	9719	56	298345	289919	85	0.296811
122234	107757	92	60506	54944	85	3501	3546	31	5700	4816	42	10619	9257	59	14761	13070	71	364527	296166	94	0.297898
56473	55019	77	20144	19921	56	738	704	0	1680	1515	17	2855	2922	29	4789	4629	38	111563	108997	79	0.297898
57863	57715	78	24966	24601	74	1168	1085	10	1577	1463	15	2637	2560	30	4496	4709	34	105294	101430	81	0.300072
247174	192933	106	123294	97959	104	5879	4437	42	8767	6552	54	16826	12206	72	24589	17845	92	535944	378563	113	0.30116
64314	60544	80	31522	30466	77	1048	947	0	1404	1428	17	3194	3036	33	4688	4877	36	113862	112149	80	0.30116
88184	76339	85	52979	46997	83	1702	1375	20	2511	2625	27	6821	6242	47	11364	10123	59	265045	246526	81	0.302247
191482	146013	102	109596	86409	98	3203	2575	35	6746	5058	52	14403	11314	72	19496	14650	78	542020	422452	103	0.303334
91473	80208	89	58409	51930	84	1896	1374	21	2399	1967	28	4681	4235	38	6976	6648	47	173630	154763	86	0.307683
143307	114633	92	80951	66399	91	2730	1997	30	4224	3601	39	8701	7510	55	13939	11536	67	291132	240578	85	0.307683
132612	124401	83	64937	60514	84	2262	2324	23	4264	3671	40	9994	8677	58	12436	9981	63	379043	319867	94	0.307683
106662	102176	84	61181	59125	82	2980	2864	28	3935	3663	35	9158	8398	52	15449	14645	67	344985	313443	81	0.307683
132651	107396	96	61465	49467	91	2646	1980	30	4200	3633	38	8446	6421	55	11981	9735	61	285937	228102	95	0.30877
51956	47515	77	26609	25635	75	854	781	0	1636	1430	16	3030	3036	29	4228	4667	34	102709	98570	79	0.310945
147277	127058	92	86381	73158	91	3564	2966	33	4932	4075	40	10131	8923	53	15542	13647	69	370861	310593	92	0.314206
114908	93238	90	66688	54376	89	2154	1957	22	2918	2720	36	7614	6269	52	11145	9332	63	315576	264024	82	0.315294
110204	94418	95	70843	62469	85	1743	1424	22	3944	3532	37	7340	6141	47	11812	10519	58	274616	249356	83	0.316381
138071	122830	95	71842	65517	87	2655	2242	28	4997	4534	41	11206	9656	57	15972	13656	69	419719	349432	92	0.321817
146723	123420	93	76783	65480	89	2284	1878	26	4727	3502	40	9870	8190	57	14983	12476	74	394989	322682	96	0.326166
145129	108346	97	110636	85432	94	3546	2562	36	4670	3307	44	10077	7696	58	15177	11326	65	350703	271762	95	0.327253
144700	126105	89	76531	66060	88	2627	2342	30	5351	5003	41	12991	10353	66	17963	14500	84	473511	376894	97	0.327253
84209	69892	88	53955	46211	85	1325	1193	11	2502	2118	27	4736	3885	40	6801	5550	51	162997	145623	74	0.327253
124273	103535	88	68574	56941	87	2620	1935	31	4507	3445	46	8954	7159	52	12462	9932	64	334915	261170	92	0.32834
87936	85369	85	43009	41340	80	1814	1864	21	2444	2737	26	7031	6945	44	8874	8527	49	252494	239569	83	0.335951
109465	94611	90	42468	36486	87	2137	1807	24	3388	3249	35	8184	7302	51	12535	10963	61	335578	305971	87	0.335951
47789	46642	77	19952	19542	58	1106	901	0	1233	1505	17	2853	3105	29	3904	3303	36	95248	95669	76	0.337038
55421	56057	68	28949	28313	74	1063	1005	2	1535	1587	13	4293	4409	36	6480	6296	42	169036	167791	77	0.338125
88827	82862	82	46452	42570	82	1630	1530	17	2635	2788	27	6309	6131	43	9613	8969	53	269431	252783	85	0.342474
267784	163250	115	272753	205747	113	9765	6993	56	13732	9929	67	26352	18804	102	37959	26254	104	811537	570426	110	0.342474
58653	57080	74	31134	29582	75	790	978	0	1459	1291	16	2441	2706	27	4248	4313	36	101334	96141	77	0.344648
192678	134006	105	134454	103098	101	3415	2778	33	5709	4000	50	13704	10288	74	18621	13551	78	483863	366779	100	0.346823
247120	168834	112	199103	133643	114	8582	5418	53	12561	8888	64	25970	18016	98	33139	23616	104	796219	557416	112	0.346823
150889	124005	90	76307	62300	90	2624	2132	30	5336	3692	52	11807	9124	63	16535	12919	73	443054	343474	87	0.348997
32952	32349	69	18353	18090	55	631	487	0	848	1076	5	1954	1893	24	3027	2822	32	72753	79005	52	0.351172
70055	67957	81	32735	31975	77	1119	1100	8	2032	1875	23	4700	4440	41	7064	6650	44	201878	204736	74	0.351172
61265	58637	83	29428	28741	76	821	696	0	1839	1694	21	3939	3870	33	5829	5761	42	127701	124951	74	0.352259
112354	101290	87	67949	61682	85	2547	2388	26	3853	3663	35	9233	8236	53	13055	11030	70	354816	310671	83	0.353346
14640	15095	57	9951	10241	43	63	206	0	478	432	0	868	993	0	1699	1616	23	38669	38423	56	0.356608
159102	127155	92	74781	59729	91	2216	1801	28	4038	3097	42	9829	7372	59	13010	10232	65	382080	300532	87	0.357695
58034	57669	75	29934	29122	74	960	1022	3	1832	1648	17	3441	3277	32	4594	4715	35	161927	161209	69	0.363131
128752	109599	91	75466	66252	89	3248	2722	31	4085	3342	39	8672	7563	52	11843	9821	65	273757	224135	89	0.364218
218090	150545	108	122267	92010	105	6004	4191	45	7771	5186	51	15875	10805	70	23013	15807	97	523267	348550	107	0.366393
112914	95586	90	56850	47859	88	2044	1615	22	3769	3263	33	7414	6604	46	11246	9854	64	319801	272324	82	0.366393
69690	65310	81	43817	41185	80	1323	1039	6	2303	2076	25	4592	4169	38	7415	7136	46	173403	155645	80	0.36748
80886	77103	88	42916	41325	79	1602	1597	20	2794	2741	29	6036	5709	43	9725	9339	62	254847	247368	74	0.368567
39918	38095	76	22053	21351	66	1029	1097	7	1818	1301	17	2663	2311	29	3904	3947	35	85432	89529	60	0.371829
135510	112873	92	68925	57681	90	2906	2574	30	3755	2981	35	8048	6408	52	11036	8477	67	272343	219402	91	0.372916
84193	80206	81	41929	39958	79	1283	1105	11	2536	2515	31	5978	5748	42	9363	8663	56	259206	252229	82	0.374003
86086	73116	87	59811	51765	85	1663	1417	16	2174	2048	24	5284	4967	41	7231	6477	48	212083	186166	82	0.376178
119614	96345	93	64781	51673	90	2454	1634	29	3151	2749	32	6796	5353	47	9697	7783	61	243559	193753	83	0.378352
120681	107456	89	66447	59260	86	2991	2197	32	4885	4378	44	9499	8288	54	13944	11485	68	313600	253922	88	0.378352
28879	29542	57	12537	12609	45	393	555	0	1414	1472	15	1736	1980	20	2888	3037	29	74605	76675	69	0.378352
95319	91379	86	71605	69136	82	2270	2287	24	3616	3430	36	8819	8255	47	13889	12601	63	362177	319175	85	0.379439
51156	50372	76	19514	19397	56	1184	843	0	1707	1598	22	3328	3194	32	4411	4447	34	102897	104994	72	0.379439
64685	60801	79	29068	27877	77	1209	1199	10	1078	1465	20	3871	3875	33	5987	5375	43	139576	137429	74	0.382701
84228	78969	80	43924	42315	79	1649	1583	19	2570	2321	32	5484	5055	43	8452	7893	49	215171	197022	78	0.383788
145134	120506	91	75827	63286	90	3060	2215	32	4585	3630	41	8977	7039	56	14265	11246	69	327100	266553	89	0.38705
48626	47512	87	19428	18847	60	481	498	0	1343	1472	14	2170	2229	25	3382	3517	31	94242	94787	69	0.388137
70868	68975	78	37045	36246	77	918	961	0	1898	1893	23	4266	4323	35	6874	6547	45	202154	196347	79	0.389224
141741	114480	92	89046	72993	92	3146	2493	32	4976	4387	39	9547	8548	53	14770	12476	75	315984	267821	90	0.389224
158025	136122	91	87491	75761	90	3441	2875	32	5240	4662	47	12647	10228	65	18733	15943	76	491868	390674	92	0.390312
90424	82488	80	54793	48699	82	1735	1364	21	2391	2785	25	6753	5996	46	10349	9176	56	295713	265027	81	0.391399
93257	83306	85	58167	53270	84	1585	1374	18	3556	3481	35	7937	6660	49	11086	9158	66	308378	268387	86	0.392486
101322	86074	88	57494	49013	86	1714	1577	21	2465	2477	29	6499	5166	47	9322	7680	59	209189	167231	83	0.392486
120894	111159	84	65072	60244	83	1955	1940	22	3758	3797	32	6539	6293	42	8771	7785	53	223752	212826	80	0.392486
89497	85078	94	37457	36639	79	1960	1841	24	3224	3213	26	5938	5804	42	7986	8000	50	174874	175363	79	0.392486
90943	85508	80	45985	42341	79	1303	1163	12	2612	2322	31	5716	5022	44	9166	8655	52	246534	235246	72	0.393573
59991	55762	77	34080	32849	76	1212	1139	10	1270	1379	17	2905	3050	30	4537	4528	38	106596	107090	75	0.393573
65953	61751	79	35601	33842	78	1068	1013	3	1850	2342	22	4157	3898	37	6103	5881	41	136786	133279	80	0.394661
83706	80128	80	44682	43392	78	1469	1545	17	2568	2702	25	5320	5494	38	8265	7607	51	228121	222611	80	0.394661
84461	80600	80	48944	46193	81	1413	1445	13	2180	2772	26	5945	5890	41	7855	7306	44	224884	212672	83	0.395748
119576	105883	86	80742	71626	86	2282	2032	25	4129	3102	35	8407	7157	50	11801	9923	63	282817	250322	89	0.395748
127992	107821	95	73704	60912	90	1751	1445	19	3375	3007	33	7292	5662	51	11112	9115	56	265558	218399	92	0.396835
41835	41709	71	22871	22918	67	582	704	0	964	1019	3	2085	2164	26	3453	3247	34	87772	89982	72	0.396835
130220	98985	95	69950	54052	93	2457	1652	29	4764	3620	41	9685	7476	59	15031	11589	76	386809	311584	82	0.396835
178654	145658	104	78269	65418	93	4056	3710	35	5564	4461	43	10744	8643	57	15150	11870	65	329408	252977	97	0.397922
97893	82040	102	45729	37449	90	2101	1541	22	3468	2683	32	7436	6540	48	10995	9402	61	305563	260021	102	0.397922
25709	28546	45	12948	13166	44	480	414	0	955	1238	9	1837	1943	22	2488	2575	26	67205	68681	61	0.397922
116730	101108	94	60300	52960	86	1682	1677	18	3179	2660	31	6953	6097	48	9327	8327	52	253004	219207	86	0.399009
140891	115579	103	70552	57359	91	2389	2181	27	4022	3342	39	9664	8039	54	14659	11421	64	386755	305474	94	0.400097
120492	101087	91	62374	53972	88	1917	1635	19	3003	2986	35	6206	5433	46	9521	8110	56	218928	173958	91	0.401184
196576	149094	101	94036	71688	98	3907	2993	37	5664	4822	45	10660	8129	58	15129	10564	76	355620	260753	100	0.401184
73255	65665	83	34520	32084	79	1431	1286	14	1623	1566	27	5214	4613	41	7236	6686	48	156818	141842	82	0.402271
88230	79621	83	52853	46266	83	1675	1653	18	2739	2126	33	5356	4200	44	7153	5875	58	182122	157159	85	0.405533
96183	86880	86	43859	40153	82	1919	1612	22	1757	2110	24	5951	5402	43	7190	6097	46	182755	166799	85	0.405533
96046	83503	87	58792	51505	87	1287	1155	13	2671	2754	29	7146	6192	48	9941	8816	57	281235	248495	90	0.405533
78718	64450	83	39167	32219	84	1460	1301	13	2171	1913	21	4554	3884	41	7872	6436	54	176138	149908	79	0.408794
108633	93102	87	55954	47470	88	2281	1984	26	3490	2807	32	5903	4935	45	9415	7802	54	189000	153012	89	0.408794
45889	45474	73	32522	32139	74	881	841	0	1296	1293	15	2095	2157	26	3821	3588	36	97989	99575	62	0.410969
152162	124923	106	88756	73458	93	2434	1652	31	5004	3783	44	10694	8596	57	16890	14321	67	429692	356859	93	0.416405
166756	137031	105	98355	84491	92	2751	2366	30	5570	5048	46	11741	9772	60	16791	14551	77	467143	378116	92	0.417492
203264	156208	104	97011	75647	98	4358	3293	38	7031	5286	51	13852	10263	63	17501	12977	72	414352	307582	98	0.420754
146836	118169	96	98904	79645	93	2817	2039	31	5214	3988	44	10720	8848	59	16670	12965	81	403903	334090	90	0.422928
47949	46516	80	35543	33972	76	765	658	0	1383	1488	17	2143	2023	23	3981	3808	32	94329	87093	88	0.422928
83118	75496	92	52718	47310	83	1474	1373	14	2691	2453	31	5985	5363	45	8659	7877	50	240909	220870	81	0.422928
102433	91011	84	54342	49320	84	1861	1755	21	3846	3220	34	7514	6799	51	10750	9869	53	306509	269721	86	0.424015
70203	65632	80	33839	30110	80	1435	1523	16	2206	1820	27	3925	3550	36	6153	5803	46	135510	122378	81	0.425103
98982	89606	81	53782	48108	83	1764	1775	20	3113	2789	31	7656	7142	48	10078	9283	54	286359	255576	86	0.425103
104518	93758	83	84524	77769	85	2431	2115	27	4214	3186	35	8364	7262	50	12012	11268	56	300582	260327	85	0.425103
121599	108138	101	72677	66137	85	2055	1795	24	3908	3186	36	8081	7074	51	12158	10126	62	329927	281098	87	0.42619
109046	90570	96	84280	73344	87	2250	1871	25	2434	2060	30	6587	5783	47	8685	7240	58	218257	183871	90	0.427277
84469	78542	88	31465	30775	78	1377	1348	14	2112	2102	25	5140	4938	38	7174	6895	46	173795	169326	80	0.427277
138008	116509	92	62575	53650	87	2418	1731	27	4115	3729	42	9893	8373	55	15274	12836	76	404116	333961	88	0.427277
89131	76428	85	43334	36492	85	1379	1145	11	2912	2264	31	5223	4528	43	8482	7410	56	197429	169634	87	0.429452
94159	83471	85	47989	43505	84	1644	1407	20	2606	2515	30	7436	6617	47	10054	8483	56	284530	252674	88	0.430539
120923	104233	90	71660	61387	87	2332	2161	25	3879	3371	38	8368	6830	53	11636	10027	57	297619	249633	91	0.431626
48238	47013	72	24212	23520	71	811	828	0	1540	1250	14	2749	2549	28	4296	4334	36	93718	92961	76	0.432713
48583	48012	73	22928	22580	67	771	856	0	1269	1135	9	2420	2327	27	4355	4293	39	109802	108331	80	0.432713
104951	90918	89	54615	46919	86	1644	1496	17	3175	2672	32	7211	6286	49	10234	8643	69	285356	242921	90	0.4338
113092	98298	89	54332	47878	86	2240	1722	22	3073	2588	32	6905	6047	48	9988	8218	57	224599	187101	91	0.435975
25494	26637	56	14264	14187	49	470	468	0	554	538	0	1485	1453	17	1730	1884	19	54851	55943	69	0.435975
90993	83305	82	43681	39355	81	1382	1306	15	2547	2710	26	7231	6385	47	10011	8900	55	260161	231623	89	0.435975
135747	113857	92	76692	65574	90	1869	1446	20	4206	3382	42	9107	7416	55	12639	10360	67	359626	301353	95	0.437062
104066	94672	84	57124	54233	84	3915	3891	32	5458	5033	42	11331	10862	56	15821	14975	64	335107	302312	92	0.437062
91285	82772	82	62946	56260	84	1529	1226	18	2897	2724	27	6057	5669	43	9034	7590	51	258216	238834	83	0.440324
87272	80130	83	38447	34108	83	1499	1114	14	2743	2296	32	5298	4976	41	8254	7384	49	211900	195590	84	0.443585
36352	37797	62	22057	22047	61	856	745	0	1506	932	0	1988	2066	21	3104	3098	31	82306	83183	75	0.443585
141402	116687	94	77617	66630	91	2275	2199	24	3736	3451	36	9556	8229	57	13425	11646	74	374540	316367	90	0.444673
154177	127151	98	90391	75780	91	2620	2154	29	5324	4230	45	10658	7947	57	15605	12419	70	396907	320005	96	0.44576
169432	136085	97	63610	50698	93	2714	2180	29	5049	3905	45	12899	9769	66	19049	15378	77	497456	393990	97	0.450109
42895	40774	78	26623	25958	71	1123	1007	3	1509	1115	9	2643	2562	28	3919	4086	35	75537	80618	56	0.450109
95040	84596	92	46014	42214	83	1792	1759	22	2612	2370	30	6054	4921	46	9408	8513	53	209555	184568	84	0.452283
65810	62170	83	37223	35935	78	1224	1231	13	1711	1592	21	3276	3030	32	4400	4676	36	102758	99680	74	0.454458
42334	42058	80	23696	23381	71	577	630	0	1204	1215	9	2267	2210	26	3646	3629	32	91849	91448	66	0.454458
89314	76880	95	46486	39620	84	1535	1281	17	2362	2310	27	5088	4356	41	8046	6901	52	194852	166293	84	0.455545
78425	73384	79	37498	35668	79	1421	1371	16	2068	2481	24	5309	5463	39	7895	6678	48	229004	224295	81	0.455545
128274	109864	87	64082	54630	87	2203	1909	25	3704	3406	32	8765	7354	58	11960	10089	63	346027	280984	89	0.458806
79432	77452	79	37744	36366	77	1699	1630	20	2425	2669	26	6069	5395	46	8604	8928	47	235911	239713	72	0.458806
154770	126586	96	89265	73510	93	2125	1862	24	4014	3265	39	8708	7031	51	13476	10498	70	328231	272357	93	0.459894
47996	46252	74	18817	18646	54	741	742	0	964	1268	11	2731	2641	27	3821	3474	38	79291	78605	71	0.462068
121008	109925	87	71799	65445	85	2378	2021	26	4281	3323	38	9763	8568	57	12939	11246	64	375282	325136	90	0.463155
63350	60477	84	32452	31802	75	833	816	0	1754	1737	19	3905	3915	32	5911	5484	39	162883	161031	81	0.464243
112047	104414	87	75242	71650	84	3620	3328	32	4919	4378	41	10538	9052	60	15297	13854	65	348015	281095	89	0.46533
154671	122284	95	70500	56466	92	2714	1840	31	4190	3214	40	10488	8341	57	15559	12102	76	437145	348335	98	0.468591
61806	60363	77	35510	34219	77	1278	1274	14	1733	1767	21	3685	3662	33	5425	5572	41	119400	116577	69	0.469679
74824	69395	81	47003	43141	78	1227	992	0	2668	1990	31	4407	4015	37	7038	6325	46	197933	177100	85	0.471853
89288	76644	86	52364	43975	85	1459	1194	13	2372	2047	30	4879	3649	45	6729	5636	46	157870	135309	80	0.471853
133717	115723	98	82356	73247	88	3417	3107	31	4518	3874	43	9768	8178	56	12569	10338	62	290130	231372	96	0.47294
181551	150134	101	122474	106636	94	4371	3713	37	6904	5010	49	14258	11765	64	22537	18614	90	568168	437852	104	0.47294
209046	151660	102	101280	69745	101	4311	3108	40	6571	4315	55	13156	9322	64	18960	13025	82	460491	314129	104	0.474028
89661	73718	89	46209	39150	86	1577	1306	14	2872	2071	27	5272	4294	43	7387	5646	53	175227	144478	87	0.476202
84367	73380	88	46133	40665	82	1114	903	0	2304	2252	23	4257	3736	39	7192	6419	48	169606	142195	88	0.476202
34376	35048	66	17049	17227	51	598	606	0	1122	1073	8	1826	1813	23	3108	2993	32	82143	84323	70	0.476202
112625	96231	92	62153	51256	89	2728	2438	28	4116	3164	40	8309	7373	52	11486	9667	60	264784	229399	93	0.477289
102606	83317	90	60154	48555	89	2471	1976	28	2709	2579	30	6394	5323	49	9008	7390	57	201073	163673	84	0.478376
37295	35926	75	22390	22270	61	663	746	0	916	1123	8	1943	2094	22	2771	2849	27	70711	72145	74	0.478376
154056	125228	99	70575	58418	92	3043	2589	32	4789	3813	48	9003	7227	54	11938	9899	61	269718	211458	97	0.481638
110512	98146	85	59361	51840	85	1544	1358	17	2986	2026	36	4922	4043	42	8514	7302	57	192676	159654	86	0.481638
146300	114911	94	93852	75764	91	2389	1918	27	4757	4010	40	9169	7370	56	13140	11301	64	367853	307076	90	0.4849
266757	186916	124	169474	120959	124	7378	5711	46	11379	8611	64	21995	15899	86	30752	23068	107	685780	485621	124	0.489249
138986	118335	92	55440	47880	88	2484	2046	25	4036	3508	45	10027	8544	59	13445	10589	63	371735	311371	91	0.491423
37398	35110	78	19912	19386	54	806	711	0	925	767	0	1721	1753	22	2642	2422	30	59029	57701	71	0.491423
35668	33717	73	20192	19568	57	726	709	0	666	972	0	2179	2111	24	3215	3197	31	86262	87441	67	0.495772
122947	98344	103	84655	70551	90	2587	2223	27	4192	3221	38	8697	7264	54	12089	10630	61	271023	223120	96	0.496859
92930	87100	92	59211	56763	82	2098	1802	23	2580	2257	27	5854	5819	39	8105	7404	48	220591	215753	87	0.499034
87695	79935	83	56329	50812	82	1777	1627	21	2548	2413	29	6704	6136	47	9473	8480	53	266509	237022	90	0.500121
137516	116536	92	56761	48698	86	2726	2372	28	3852	2909	40	8534	6931	52	12609	10302	59	299056	239129	96	0.501208
80695	78659	79	44036	42513	78	1452	1360	15	2039	1906	23	5524	5478	40	7420	6691	48	219634	214707	86	0.501208
158616	124387	108	88791	72915	93	4361	3655	39	5917	5096	44	12347	9849	69	16368	12045	84	373552	273626	101	0.503382
24656	23334	70	14333	14390	47	535	484	0	722	773	0	1602	1637	20	2042	2162	23	55501	58557	56	0.50447
52185	54006	62	41548	40815	75	795	584	0	1229	1282	9	2705	2724	27	3673	3501	34	101220	100557	79	0.50447
128459	107091	90	68073	57472	88	2706	2408	28	4195	2921	43	8366	6595	56	11557	9059	68	258326	206108	93	0.505557
295984	186614	129	233705	154166	125	8106	5680	49	12976	8736	73	26199	18087	89	38333	27481	116	902756	608082	127	0.506644
62402	58040	86	25732	25230	68	998	927	0	1973	1699	23	4839	4525	38	5485	5484	39	165152	160209	83	0.506644
95066	90871	81	95410	92379	84	3128	3031	30	5566	4841	42	12389	11610	66	18059	16800	73	497209	449064	91	0.508819
83268	78811	80	53518	49534	80	1362	1400	14	2627	2223	29	4865	4050	41	7077	6331	43	160246	145970	85	0.509906
86397	79111	83	43785	39647	82	1344	1222	14	2384	2455	26	5306	4900	42	7661	7288	49	219059	205719	86	0.510993
59955	59020	75	22863	22313	71	1200	1224	12	1857	1610	23	3577	3289	35	5954	5881	44	128142	124457	80	0.51208
132187	105803	107	78943	65022	91	2870	2463	29	4148	2859	45	8895	7067	54	11412	8322	59	263279	200012	94	0.514255
205037	170620	103	178259	152187	100	6356	5413	40	10387	9688	50	19915	18597	78	27402	24704	87	625686	577533	99	0.515342
44649	46261	67	16296	16429	46	867	842	0	1211	967	0	1982	2100	24	4109	4118	35	101472	101395	72	0.515342
68285	63208	94	38036	34919	80	1509	1336	15	2539	2501	29	4865	4594	39	6591	5451	47	149734	138409	79	0.516429
110604	89352	95	72502	59790	90	1906	1669	21	3116	2607	34	7070	5864	50	11140	9805	66	295123	242242	86	0.517516
45032	42380	76	27211	26516	74	1022	1053	6	1157	1167	13	3150	2746	32	4133	4728	32	103493	99138	76	0.519691
104188	86974	89	62371	54415	86	2607	2022	29	3570	2795	39	7049	5928	48	10399	8239	64	248577	202437	87	0.520778
35681	35610	71	25809	25442	71	266	315	0	905	971	0	2087	2023	24	2955	2930	30	74304	71177	70	0.526214
126021	110212	91	88855	78776	88	2040	1880	23	3610	3194	36	8826	7759	50	12489	10483	55	341706	287386	90	0.527301
57038	57058	75	20206	19852	60	1028	1176	10	1272	1703	14	3407	3494	31	4370	4335	37	111933	108318	77	0.528389
108293	92635	90	65827	57234	86	1615	1359	15	2953	2584	31	6326	5164	45	9696	7482	56	249983	210724	86	0.529476
203868	147463	104	138130	102838	102	4465	3567	37	6343	4905	48	13215	9343	68	18747	13187	91	457094	343741	104	0.537086
47469	49444	54	19109	18558	57	1257	1066	8	1198	1621	18	3425	3482	32	4541	4770	34	108288	104607	78	0.538173
237521	172153	119	179663	135913	103	7606	5767	47	9884	7776	54	21440	16307	84	28335	20716	96	660496	474511	106	0.539261
56507	53861	76	32367	30621	76	1156	1206	13	1681	1636	18	3741	3588	34	4847	4543	39	101457	96903	79	0.542522
56132	53246	84	24201	22759	74	991	884	0	1325	1024	6	2966	2900	31	4315	4296	35	105513	96430	79	0.542522
69799	62517	79	41190	36124	82	1081	1028	4	1805	1429	22	3617	3318	35	5372	4821	43	140083	121686	82	0.54361
146760	125303	90	87357	74365	90	3292	2819	33	5515	4143	48	10492	8490	59	14905	11446	68	354531	280436	97	0.544697
152978	126810	97	100548	87231	92	3037	2328	33	4282	3700	39	10419	8930	56	14969	12478	64	385692	317058	97	0.545784
122705	100249	91	84949	72135	90	2727	2135	29	4798	3693	41	8875	7560	51	11547	9680	62	280498	245834	92	0.546871
86094	79700	81	40616	36367	79	1793	1511	21	2690	2606	33	6681	6255	44	10502	9330	54	279538	256074	86	0.546871
178424	143385	104	92499	73224	96	3370	2835	33	5209	4294	43	11025	8242	59	17049	12373	79	399728	297053	102	0.547958
112269	96724	86	52294	45185	85	2398	2266	25	2889	2809	33	8554	7245	53	11782	9933	57	352840	304468	91	0.550133
84370	75910	86	52738	46133	84	1532	1372	17	3157	2469	34	5990	5437	43	8931	8095	52	253028	224109	83	0.550133
23770	23091	62	16015	15934	50	533	739	0	672	860	0	1238	1471	14	2139	2153	25	60546	58044	68	0.55122
139972	116878	91	106428	92009	93	2112	1842	24	3881	3406	36	8439	6246	60	11648	9123	67	301491	245012	92	0.552307
66786	65540	76	41243	40208	76	890	1016	4	2111	2080	24	4706	4602	39	7037	6703	47	184467	182441	77	0.556656
58211	54901	77	32409	29155	79	1125	1137	8	1532	1324	15	3410	2918	34	5079	4587	39	117428	107040	77	0.557743
139637	115361	97	69951	58225	90	2836	2378	29	4104	3250	39	9186	7069	56	13025	10317	67	293747	226046	91	0.557743
125217	108206	89	75249	66776	88	2498	2150	25	3987	3106	39	7907	6686	51	12066	9999	60	307268	259298	87	0.558831
67775	65238	80	34261	32799	78	1056	983	0	1052	1414	17	3606	3639	32	4813	4954	35	122699	118717	77	0.559918
183573	142962	104	132517	108584	97	3527	2911	34	7403	5772	53	13748	11646	66	22137	17852	90	524989	430534	96	0.559918
39459	38261	73	15954	15848	50	670	433	0	1073	995	0	2059	1975	26	2590	2577	27	81003	84325	74	0.562092
64736	62352	76	28533	28296	76	1143	1140	7	2069	2283	24	4685	4960	36	7581	7718	44	194985	197930	73	0.563179
59039	57018	77	34094	32663	77	1025	1138	9	1639	1555	20	3193	2790	34	4732	4676	37	114547	112436	76	0.565354
157316	125338	95	81306	66425	94	2528	1947	28	4357	3380	40	10885	8324	59	15038	11257	67	419983	328085	97	0.565354
35826	35846	59	16758	16628	50	767	702	0	1192	1075	7	1922	2281	23	3044	2872	31	66018	66732	71	0.565354
24730	25704	49	17708	17846	52	623	681	0	768	1013	2	1596	1411	19	2393	2344	30	62008	63892	64	0.566441
199428	150709	105	87474	67200	100	3322	2349	32	5453	4110	48	10692	8442	58	16178	12073	75	372345	279233	101	0.567528
26282	27784	56	19999	20157	55	412	545	0	636	856	0	1491	1472	19	2440	2313	28	70740	70084	68	0.567528
139294	110225	92	52501	41182	89	3223	2638	32	4428	3723	38	10451	8451	61	14342	11336	65	405302	319544	87	0.569703
234078	182062	102	102308	79273	102	4955	3530	41	8627	6347	56	17758	13010	80	24018	17573	92	569270	398186	104	0.571877
71976	66442	83	33242	30120	79	1810	1498	20	2232	1870	27	4927	4441	40	7726	6442	51	165492	146055	79	0.575139
89879	80717	85	43898	39034	82	1970	1518	22	2865	2606	29	5576	4750	48	8613	7245	50	174268	153290	85	0.576226
57212	55255	76	30861	29376	76	842	853	0	1188	1589	17	2824	2766	29	3850	4325	31	92747	92799	74	0.576226
121735	102699	90	70422	61009	89	2189	1786	28	3164	2469	33	7243	5726	50	8786	6946	56	207385	160268	90	0.576226
136152	114395	89	66081	55591	89	2125	1692	23	3812	3157	40	7671	6296	52	10915	9782	60	262083	211192	92	0.577313
25536	25823	71	16908	16623	54	282	420	0	357	460	0	1208	1464	15	2465	2274	26	51271	51969	65	0.579488
114774	90762	90	82855	69712	90	2999	2334	32	4156	3045	44	7750	6396	50	11143	8585	64	259166	210609	90	0.580575
31027	31284	71	17509	17521	56	415	348	0	1081	833	0	1510	1604	19	2199	1976	27	56707	59793	65	0.580575
56173	52579	77	26664	25331	76	927	900	0	1415	1432	15	2926	2821	28	4467	4417	35	108735	107510	74	0.581662
48317	48244	73	24781	24552	72	781	601	0	800	1007	4	2427	2520	28	3994	4289	33	86545	89035	58	0.581662
110999	95547	88	60106	52618	87	1492	1401	14	2689	2815	25	6165	5643	44	9337	8903	53	238561	203370	90	0.581662
75233	64104	84	45066	39000	83	1169	1013	4	1740	1803	25	4033	3484	37	6043	5089	46	155624	131152	78	0.581662
117580	97666	101	59394	49893	87	2296	1988	26	3062	2762	33	7147	5688	51	11006	8404	63	242776	194628	89	0.583837
146035	123404	92	56835	47378	89	2800	2237	30	3495	2921	36	9208	7313	61	11958	9796	68	291908	238341	93	0.583837
113252	98384	97	82146	70843	88	1987	1821	21	3464	3192	32	8840	7585	52	13104	11502	63	371661	327374	87	0.584924
142168	121660	91	73475	62097	89	2264	2035	25	4029	3582	38	7738	6429	51	11154	9543	60	282570	240659	87	0.587098
58260	55640	74	31219	30536	77	1215	1208	11	1294	1546	20	3047	2851	32	4332	4425	36	105146	102141	77	0.588186
201627	162293	98	105851	84791	98	4801	3916	38	6548	5638	46	13311	10684	72	19174	15375	80	431884	358573	95	0.589273
68856	66308	79	43541	41534	78	941	1103	7	1865	1887	21	3605	3276	36	4600	4667	38	134877	131317	73	0.589273
79857	72652	80	55287	49566	81	1438	1307	15	2446	1989	29	5186	4627	39	7174	6523	46	194341	170180	78	0.59036
144617	123786	99	100611	87264	92	2800	2426	30	4461	4013	42	12038	9718	60	16455	13503	81	424769	355835	90	0.59036
48095	46127	76	19246	18465	60	1156	1040	5	1006	1041	5	2665	2678	27	3767	3665	33	85752	87281	71	0.594709
108667	92178	90	59963	50405	87	1554	1228	14	3121	2338	36	6470	5774	49	10131	8425	57	237259	194607	85	0.595796
134915	98079	93	91233	68527	94	3266	2660	33	4310	3516	38	9560	7196	60	15228	11670	68	368098	287518	90	0.596883
137048	114014	90	70087	58124	90	2990	2174	31	3823	3160	42	8265	7043	51	11321	9236	61	254525	206855	89	0.596883
15235	15620	53	7385	7746	38	295	184	0	351	440	0	927	966	0	1181	1380	14	41628	44642	54	0.596883
104778	84534	87	59897	47166	89	2631	2262	28	3783	3488	38	8414	6259	56	12043	10153	63	300932	238942	91	0.599058
152222	115729	97	92864	74051	95	2901	2587	29	4806	3620	45	9870	7703	55	14615	12607	69	374101	299884	95	0.601232
89552	80115	85	55399	48943	83	1730	1490	16	2349	2451	24	5163	4571	43	8338	7292	56	184511	157082	82	0.602319
117523	101140	88	52465	45620	86	2455	2060	28	3064	3132	31	7196	6134	48	10593	8320	58	242690	197964	86	0.603407
124167	108041	89	78876	66745	88	2749	2253	30	4011	3152	44	9013	7719	58	14235	11853	62	357750	287488	90	0.603407
82701	73441	85	53904	47980	82	1521	1463	15	2889	2459	31	4839	4437	39	7446	6067	49	187355	166585	85	0.603407
21695	20877	69	14481	14398	48	221	233	0	588	906	0	1091	1383	13	1436	1458	19	46102	48370	65	0.604494
51261	48506	85	17002	16673	51	873	921	0	1350	1192	11	2460	2412	29	3737	3875	32	84074	84523	76	0.605581
97440	82302	89	49400	42018	86	2037	1498	24	2833	2391	31	6080	5197	47	9206	7846	51	220697	186441	88	0.60993
52045	49928	76	17974	17731	52	1482	1384	17	1750	1576	20	3782	3885	34	5373	5580	40	125719	128416	63	0.60993
26099	25999	71	22378	22497	66	500	544	0	675	631	0	1767	1437	18	1973	2089	22	50396	54444	51	0.60993
96243	81926	90	52633	44763	85	1880	1659	19	3604	2915	39	7417	6604	47	10952	9947	59	300842	259931	90	0.611017
132658	117278	88	78447	69950	87	2440	1975	28	4976	3657	52	10733	9420	55	16403	13557	73	428536	351377	91	0.612104
117258	96542	97	75634	61797	90	2538	1812	29	3946	3148	39	7347	5666	50	11067	9687	58	275968	228123	84	0.613192
98881	88934	83	57107	49301	86	2645	1987	27	3566	3199	37	7917	6970	52	11042	9131	56	318413	286276	86	0.616453
136284	116442	93	67895	57915	88	2394	1921	27	4581	4024	45	9458	8394	54	12025	9868	62	367646	297608	92	0.616453
125081	102532	99	57980	47704	88	2280	1823	27	3688	2559	38	7720	6505	46	11065	9049	61	268609	219665	90	0.621889
54461	52194	86	26086	25616	74	1071	1050	6	1734	1729	20	3199	3276	31	4758	4823	36	112919	108801	62	0.621889
34865	35311	66	19534	19049	59	806	898	0	1069	953	0	2252	2090	26	2539	2403	29	68396	70844	67	0.624064
27876	27690	71	17768	17464	54	446	470	0	904	687	0	1796	1592	19	2701	2425	30	68212	69102	67	0.624064
74268	70987	80	63624	59740	79	1370	1305	12	1673	1999	21	4464	4103	37	5933	5964	41	161406	158658	76	0.624064
86400	78084	83	51729	46464	81	1421	1208	13	2292	2232	24	4679	4235	38	7723	7491	47	202047	176824	80	0.625151
108437	94293	101	60518	53726	85	1650	1476	19	2805	2457	30	5994	5308	43	9453	7939	55	214415	184108	83	0.625151
210566	108409	112	156689	90494	115	4638	2212	52	8252	4011	70	14639	7096	84	20934	9645	107	511722	243704	116	0.627325
114077	99006	87	56074	48204	86	2415	2118	27	3107	2460	36	7177	5547	48	10767	9075	55	241646	202790	86	0.628413
103701	90291	86	47882	42137	85	1874	1669	24	3105	2959	31	7519	6969	44	10728	9109	57	288455	257199	83	0.631674
34356	33749	69	20732	20536	62	604	632	0	910	901	0	1646	1664	21	3485	3766	31	88498	87941	67	0.632762
81745	72808	86	53919	47037	81	1926	1667	23	2748	2306	30	5778	5300	44	9574	8484	68	243088	215627	79	0.634936
92562	78972	89	50944	44619	85	1897	1436	23	3149	2497	32	5506	4510	44	8210	7355	53	190627	163382	85	0.636023
105553	94695	88	50778	43460	84	1947	1677	23	3869	3346	38	8111	7391	53	12594	10165	63	326338	285945	89	0.639285
133655	117873	89	76967	67721	87	2866	2367	30	4714	3753	44	9102	7781	54	13514	11001	62	309512	248227	94	0.642546
48189	47102	73	25914	25455	72	731	828	0	653	1137	8	2380	2425	25	3354	3468	32	89386	94257	62	0.643634
149288	121373	101	88505	74343	93	2253	1865	25	4050	3269	39	9157	7501	52	13497	11331	67	336294	274428	96	0.646895
126117	104011	92	86167	73477	90	2307	1956	24	3226	2907	33	7115	6085	48	10896	9140	62	293375	252327	90	0.650157
100160	87177	88	61423	54625	87	1626	1544	17	2561	2327	29	6501	5826	44	10343	9516	59	284684	255912	84	0.651244
61979	57623	73	37948	34610	80	1449	1044	8	2157	2454	25	3439	3289	33	4832	4795	37	126699	117759	77	0.651244
191589	151150	100	120921	99845	99	6227	5053	40	8900	7135	58	18167	14721	74	27096	21659	92	627336	517605	99	0.651244
107603	87704	91	77971	64621	89	2321	1722	27	3409	2894	36	6305	5259	49	9129	7080	52	217366	183060	84	0.652331
162701	128707	93	119873	90700	94	5180	3712	45	7650	6069	54	15500	12033	70	21726	17162	85	557748	439962	92	0.652331
108467	98928	92	51481	48819	82	2175	2221	25	3508	2995	36	8651	7370	55	12837	11044	67	361004	311308	86	0.652331
88397	83086	80	51569	48743	81	1396	1257	16	2159	2514	26	4533	4399	37	6166	5805	45	180734	176576	75	0.653419
104839	92525	91	61052	53983	83	1856	1678	18	3500	3191	32	7580	6798	47	10293	8416	60	297034	272640	84	0.653419
60992	58907	77	32243	30332	77	1151	1355	12	1707	1449	19	3383	3376	34	5116	4768	40	117225	113913	75	0.653419
152143	126929	95	97825	78618	96	2932	2201	31	4880	4106	42	11749	9332	69	15643	12890	66	412101	324934	92	0.654506
83356	76901	83	39542	37535	80	1475	1309	14	2210	2299	22	5403	5108	40	7554	6501	54	208158	201824	80	0.654506
43869	42321	75	23560	21756	72	599	584	0	1218	1048	9	2546	2376	31	4268	3883	38	101660	92793	73	0.655593
97876	88521	84	54531	48242	83	1345	1300	16	2747	2257	31	6375	5363	47	10020	9008	57	262562	233073	84	0.655593
125704	103094	95	70845	56433	90	2248	1808	26	4055	3241	44	8322	6621	55	12245	9809	74	331303	270805	80	0.655593
44148	44493	82	22807	22850	70	566	599	0	873	875	0	1883	1977	23	3348	3002	34	86269	88424	62	0.65668
97222	87634	84	71241	64737	85	1811	1613	19	2974	3250	32	6567	5917	47	10292	9072	59	271894	251247	81	0.65668
82229	79001	78	54610	51887	80	1144	1262	12	2289	2556	23	5619	5396	40	7663	7658	44	209600	198916	75	0.657768
158434	116208	98	89240	68398	97	3533	2493	37	4879	3440	48	10914	8425	68	15939	11442	77	411592	309229	93	0.658855
117347	97795	90	69673	58663	88	1881	1734	20	3113	3088	30	7619	6478	52	11468	9971	59	293466	249248	86	0.662116
91278	82590	89	49010	45196	82	1837	1914	21	3028	2577	33	5447	5153	42	7323	6884	47	171027	161040	81	0.662116
48654	46777	83	23481	23146	66	852	796	0	1447	1289	11	2632	2670	30	3577	4023	31	95418	93829	73	0.663204
129996	101393	95	77538	61183	90	2109	1956	26	4123	3038	40	9837	7409	62	13964	11540	65	395196	308161	92	0.665378
223481	177300	102	109429	88847	100	4965	4009	38	7874	5915	53	15048	11020	70	22864	18156	84	508198	375192	102	0.666465
112813	100493	92	71579	64696	86	1949	1851	21	4334	3951	37	8532	7460	54	11768	10909	61	353593	323624	91	0.667553
36025	34032	77	21813	21757	65	461	373	0	796	713	0	1412	1717	17	2612	2180	29	64823	64609	76	0.66864
107673	96899	87	57029	51993	85	1740	1706	19	3438	2713	34	7469	7016	45	9986	9088	57	288128	255476	91	0.669727
100039	85560	88	60649	51068	86	1549	1307	18	2539	2191	26	5643	5208	43	8607	6895	52	232534	193353	89	0.671901
259142	166877	120	158800	110567	114	7136	4568	50	9668	6972	57	19496	13590	85	27136	19445	105	640551	451502	115	0.672989
126727	101873	92	73417	59379	90	2063	1293	28	3672	3051	43	7482	5725	50	10270	7729	61	257807	210249	94	0.672989
194525	164422	96	149983	127161	96	6500	5712	40	9041	7473	54	18164	15203	78	25582	20570	90	605252	495517	101	0.675163
71714	65209	88	39645	36029	81	1189	1157	11	1592	1877	21	3927	3628	35	5972	4743	44	142340	129347	82	0.675163
55166	54134	75	29950	29464	75	1034	958	0	1529	1596	16	2830	3279	27	4231	4139	37	110865	110430	80	0.67625
192545	137026	105	126700	90820	102	4633	3213	39	6640	4751	52	12501	9463	62	17496	12698	79	403793	304454	103	0.67625
51374	49353	77	24692	24554	67	984	784	0	1856	1808	21	3128	3027	32	4945	4588	34	110332	110943	77	0.677338
148074	124297	99	70023	59381	89	2714	2144	29	3967	2986	39	10049	8018	59	15087	11840	80	403343	308184	95	0.678425
179979	143650	98	87173	70887	95	3941	3156	36	5542	4299	45	10231	7815	59	14567	11561	61	341180	255355	97	0.678425
57589	56685	64	31056	29536	76	996	972	0	1521	1219	19	3322	3563	30	4629	4712	39	119764	115482	79	0.678425
81946	77667	84	35350	34541	79	1582	1441	18	2468	2134	27	5685	5655	40	8223	8222	50	219274	210028	80	0.679512
105840	97127	87	61875	57914	83	2384	2191	25	3795	3504	34	6589	6386	44	8959	7820	56	196798	193356	84	0.680599
103986	88054	88	51990	43537	85	1974	1597	21	3426	2789	35	6432	5556	47	9856	7669	55	251277	210168	88	0.681686
138835	113507	90	68682	55275	93	2424	1734	29	3979	3625	37	9752	7735	62	13534	10909	70	381772	310137	107	0.681686
100394	82464	89	53189	42799	89	1429	1004	3	2620	2217	30	5707	4599	45	8212	7544	51	182481	155708	89	0.682774
37515	36684	72	22245	21785	62	501	407	0	1139	803	0	2051	2178	20	2667	2789	28	80031	82116	62	0.682774
59187	55653	79	31467	28949	77	975	944	0	1190	1630	14	3219	2904	32	4412	4060	38	101829	97474	78	0.684948
45008	44029	73	26990	26237	73	730	892	0	1470	1238	14	2216	2050	27	4112	3757	37	96672	98308	74	0.686035
81556	73445	83	56015	48833	85	1913	1614	23	2546	2421	29	5765	5231	44	8665	7950	56	245203	220546	84	0.68821
36244	33584	85	20354	17281	85	854	669	0	1097	1094	6	2448	2127	26	3404	3001	32	98107	87207	85	0.68821
139669	107127	100	69053	52473	95	3362	2414	37	5433	3932	45	9339	6656	57	13337	10347	67	319776	229491	109	0.68821
86070	81253	87	46646	44316	81	1550	1592	16	2087	2252	25	5505	5223	40	8778	8288	53	250307	242544	81	0.689297
162560	122742	95	88680	67202	95	3013	2162	36	5029	3430	46	10528	7281	62	13685	9857	73	344175	255017	91	0.689297
29309	28595	81	15115	15110	49	524	404	0	680	762	0	1971	1912	22	2555	2926	28	69614	69055	64	0.690384
39619	36928	72	21423	21242	63	733	729	0	795	731	0	1750	1606	21	2634	2658	27	71484	73152	69	0.690384
145937	108464	97	83840	62472	95	3090	2450	32	4539	3473	44	9145	6614	55	13375	9906	65	336053	245985	96	0.691471
106551	94985	86	62873	56261	85	1850	1607	22	3362	3059	31	7681	6776	47	11032	9906	57	313580	283972	83	0.692559
97006	85925	84	59430	54384	83	1909	1636	22	2319	2538	23	6674	6126	44	10183	8895	60	268471	245554	80	0.692559
67919	64981	79	35258	32737	78	1467	1401	15	1744	1817	20	4294	4420	36	5730	5337	41	128929	119807	74	0.692559
38844	38706	68	19797	19586	59	580	629	0	930	800	0	2066	2092	24	3060	2891	31	66418	67921	68	0.693646
159830	122796	106	83206	65883	97	2323	1694	28	3873	2898	39	9274	6944	62	13910	10533	67	386404	304833	92	0.693646
127515	107431	91	91232	77897	90	2235	1938	26	3358	3058	35	8997	7654	52	12812	10702	61	361087	301308	88	0.694733
44225	44808	69	20925	20674	65	687	551	0	1673	1256	11	2192	2143	26	2966	2839	31	71719	72632	71	0.694733
159897	138140	107	100840	91068	91	5796	4973	40	7865	6065	47	15834	13153	72	22820	19180	82	517871	389790	107	0.694733
151915	128169	94	77223	65547	90	2895	2630	28	4768	3172	43	8368	6070	54	11538	8436	62	252786	201790	85	0.69582
99201	89078	86	56404	49715	84	1770	1613	22	2677	2375	29	6354	5844	44	9828	8348	55	253164	218258	84	0.696907
128363	105219	99	60543	49927	89	2459	2119	28	3009	2576	32	7416	5793	52	10681	9057	54	252346	204988	88	0.696907
28429	28939	63	13219	13086	45	664	582	0	1069	1215	11	1171	1299	12	2677	2651	28	61387	62257	66	0.696907
52939	49652	89	21131	20640	59	1001	1019	3	897	1238	12	2670	2693	28	4305	3947	40	96469	97531	73	0.696907
96122	82976	91	58413	51752	85	1495	1269	17	2780	1950	31	5697	4978	45	8608	7564	49	227709	197027	86	0.697995
155538	120786	109	85264	68494	92	3344	2559	34	4907	3669	45	10510	8163	60	15993	11242	79	365117	271712	93	0.697995
122437	105803	89	64659	56873	87	2363	1966	28	4137	3646	37	8095	6800	51	10343	8719	54	248203	194377	89	0.700169
65350	63212	78	40372	39409	76	1435	1285	16	1609	1621	25	3920	3929	35	6255	6112	41	143143	142986	80	0.700169
155624	133904	99	105500	93524	91	3453	2775	35	5321	4886	45	10805	9424	58	15185	13484	62	384998	335687	94	0.701256
158232	122085	100	96066	79182	92	3240	2710	32	5087	4111	43	9570	7181	55	14567	11553	69	308879	234375	96	0.701256
102223	88349	90	46227	39705	83	2114	1766	24	3339	2977	33	8861	7852	55	13428	12804	63	370760	333831	87	0.701256
93023	81695	84	50981	45797	84	1943	1548	22	2887	2355	33	5993	5299	47	7753	6548	55	199136	171196	90	0.704518
228824	165659	108	145640	115847	108	4770	3720	42	9158	7999	55	18871	15418	73	26770	22289	98	637004	575501	110	0.706692
131266	107784	90	73021	60313	90	2492	2280	27	3656	2759	36	7475	5863	50	11728	8748	65	273461	216983	93	0.70778
153507	117117	104	85766	66831	98	2535	2177	27	5102	4045	42	11355	9209	57	14632	12244	70	432070	325184	111	0.70778
91302	84973	81	64143	60531	81	2449	2381	27	3692	2977	40	6604	5941	46	10960	9416	63	254497	210656	85	0.70778
165214	128777	99	89458	68953	94	3833	2753	38	5452	4341	45	11266	8417	62	16795	12680	82	385273	288536	100	0.70778
105854	91112	96	55639	48078	85	1726	1373	19	3672	2967	36	7955	6864	53	10761	9642	55	306943	269220	92	0.709954
72541	68395	81	42912	39218	80	1436	1240	12	1699	1965	21	4526	3866	39	6302	5555	44	142281	127506	86	0.709954
103176	95253	85	62608	55911	86	2067	1586	24	2848	2465	32	6834	6338	45	9418	8670	50	280900	257608	90	0.711041
118374	104595	85	65584	58125	86	2491	2277	25	3649	3408	34	7871	6349	49	11652	9667	52	268814	214253	93	0.711041
29140	29719	62	15813	15842	50	690	761	0	979	1020	4	1537	1708	18	3373	3249	34	68606	69424	72	0.711041
107224	93241	89	71586	63082	86	2169	1751	24	3246	3044	31	6887	5944	47	9525	8431	54	232502	206271	91	0.713216
275470	193698	120	222188	180011	118	9951	7524	50	15641	11666	78	31560	23933	112	47236	35440	115	1.04858e+06	796764	128	0.716477
200994	135920	109	112814	78644	103	5061	3864	43	8402	5739	55	17576	12432	81	24353	16949	95	636488	461501	112	0.717565
89656	82849	82	47689	43773	80	1629	1531	18	2780	2340	30	5309	4722	40	7469	6532	51	187157	170834	83	0.719739
158858	132946	109	80450	66706	92	3134	2428	31	4997	3956	40	9475	8040	54	14284	11826	65	370689	291573	95	0.721913
138372	131045	87	84724	80209	86	2997	2974	28	6390	5913	43	14312	13154	74	19675	17337	81	557175	479648	89	0.721913
121037	99444	93	61464	50363	88	1896	1723	22	4045	3465	40	8349	7047	51	13183	10528	63	360149	308927	89	0.724088
51105	49769	75	31917	31474	75	926	1048	5	1144	1062	8	2504	2612	28	4203	4356	34	85585	88647	65	0.724088
83956	77902	83	45081	41439	80	1223	1284	12	2419	2347	27	5408	4995	39	7619	7133	49	201007	190773	82	0.726262
216799	145787	108	118166	81175	104	4387	2969	42	7218	4197	59	14260	9770	67	21397	14778	89	517317	362795	103	0.726262
93900	88587	83	45460	42500	81	1798	1640	20	2886	2745	31	7612	6717	49	11251	10253	57	299114	269292	87	0.72735
37829	36102	73	26426	26071	65	706	725	0	924	1164	8	2014	2044	21	3165	3176	29	69198	69793	56	0.72735
86336	79627	84	42234	39219	82	1989	1729	23	2694	3067	30	6574	6093	45	9696	9218	55	261577	238412	85	0.72735
71524	68642	78	30805	29077	78	1018	912	0	1623	1486	23	4569	4487	37	7037	6618	45	155060	149686	78	0.729524
30812	28811	73	18833	18421	58	753	832	0	941	713	0	1854	1566	22	2742	2428	31	60408	61822	66	0.729524
34915	33678	71	25700	25775	72	596	545	0	987	996	0	2122	2311	23	3578	3329	35	74861	76823	57	0.730611
83743	77882	82	42021	39459	80	1732	1448	20	2742	2522	32	5293	4848	41	7011	6526	45	170656	161399	85	0.733873
108464	94825	87	49802	42768	85	1976	1636	23	2894	2630	31	6590	5427	49	9562	8082	55	211806	176185	89	0.73496
124240	98286	92	83201	67759	92	2796	1887	32	3744	2631	40	7168	5513	52	11165	8579	59	239100	191865	88	0.736047
85753	79121	83	52037	48771	80	2150	1883	26	3254	3080	33	6886	5916	48	9854	8272	55	230253	198720	88	0.736047
194332	151642	102	98070	76085	98	4254	3192	38	6008	4295	48	12121	9483	62	16759	12627	74	392882	301170	101	0.736047
176622	138225	113	105492	83879	97	3062	2396	32	5911	4671	49	11358	8955	57	16263	13489	83	410098	332722	100	0.737135
64597	59755	83	31026	29621	75	1340	1197	11	2367	2083	23	3181	3369	30	5241	4717	43	120422	120362	81	0.737135
187894	154823	98	134190	113423	96	4436	3870	35	7041	6514	44	17429	15273	72	24705	21366	89	681973	592048	99	0.737135
91509	78862	85	45341	37706	84	2066	1611	24	2531	2302	28	5168	4046	44	8185	6487	51	174697	150334	88	0.737135
113267	97611	91	67940	57748	87	1983	1877	21	3618	2556	38	8549	7095	50	12134	10680	62	331679	292864	95	0.740396
53397	53270	83	33199	32596	75	635	678	0	1216	958	0	2172	2187	25	4069	4155	32	88106	91669	76	0.740396
47870	48177	74	28153	26656	74	920	863	0	1293	1529	15	2923	2859	30	4238	4033	39	89199	84463	80	0.740396
169508	142226	95	130222	112279	94	4802	3713	37	7045	6103	44	14743	13114	67	22747	19886	87	505617	448991	97	0.740396
69830	65001	80	37852	35195	80	1342	1357	14	2275	1872	24	4051	3797	35	5721	5177	41	132754	127493	85	0.742571
78701	68432	86	40734	34793	83	1859	1657	22	2517	2204	29	4637	4003	37	6392	6036	43	145455	128923	79	0.742571
114322	102006	90	64414	55548	87	2141	1830	25	3431	3419	33	8043	7131	54	11318	10356	58	317378	289536	88	0.742571
148668	129249	100	75196	64393	88	2759	2328	28	5258	3772	45	11075	9659	54	16768	13888	74	458134	390353	98	0.744745
85732	77592	85	49099	43808	82	2061	1837	22	2575	2450	31	5379	4756	42	7589	6914	47	193086	167002	89	0.744745
117251	103993	89	61888	55839	86	1749	1694	22	3716	3198	36	7251	6197	46	10140	8958	58	291437	255924	94	0.745832
26762	26762	69	12287	12276	45	406	345	0	619	555	0	1487	1670	19	2657	2377	28	62376	61916	68	0.74692
71591	68349	89	31123	30500	76	1328	1395	15	2160	1956	25	5195	4933	42	7622	7148	46	216501	212614	77	0.748007
53633	53841	73	24789	24244	71	789	757	0	877	1111	9	2762	2779	29	4080	4107	35	99242	95864	80	0.749094
112536	98654	97	71723	63614	87	3181	2705	31	4312	4453	38	8768	8638	48	13672	12435	71	331654	317613	90	0.752356
55744	52731	78	30754	28147	76	1557	1110	11	1766	1757	21	3821	3294	36	4812	4602	37	117128	106328	78	0.752356
92696	82426	89	53562	47037	85	1531	1393	16	2422	2276	29	5448	4394	42	7635	6449	51	184317	163591	85	0.753443
80862	74208	95	44417	40844	80	1325	1117	12	2253	2333	26	4130	3662	38	6574	6064	47	150859	142076	81	0.756705
81950	74073	84	54924	49490	83	1519	1333	16	2961	2320	31	4999	4426	42	6541	5891	49	163432	148752	82	0.756705
105002	94730	100	71829	64646	85	2227	1853	25	3525	3109	35	8248	7355	49	11787	10701	56	322847	289509	85	0.756705
107285	95849	97	72144	65304	85	1950	1685	22	3815	3604	38	7846	6913	48	12114	10543	61	325527	293937	87	0.757792
41618	39623	75	18305	18536	52	555	575	0	916	862	0	2342	2248	25	3313	3618	29	77356	74678	69	0.757792
110973	98546	86	71203	65592	85	2699	2363	30	4339	4428	36	8967	8095	52	13003	11621	66	298781	281869	84	0.758879
101981	93133	83	65002	60611	83	1576	1242	16	3219	2778	32	7002	6043	47	8729	7457	52	247383	217001	84	0.758879
184781	143824	96	91291	72123	96	2889	2353	31	5451	4066	49	11546	8900	60	17923	12402	83	455764	346897	95	0.759966
147237	122259	102	77059	66572	91	2467	2153	27	4352	4169	38	11070	9596	60	14675	12278	72	417980	358338	90	0.762141
62610	60042	78	31466	30262	76	1302	1189	13	1948	1503	18	3951	3940	34	5176	4693	41	116635	118189	73	0.762141
24656	24462	67	13396	13540	47	207	434	0	833	783	0	1589	1396	20	2892	2758	30	74344	77623	54	0.763228
82523	75410	86	71536	65284	84	1261	1090	10	2709	2389	30	5547	4749	45	8365	7274	51	225112	208544	81	0.763228
163554	135187	101	94323	80515	92	3031	2138	32	5648	4350	47	12641	10060	69	18663	15470	80	495034	382810	92	0.764315
38075	36623	73	15798	15416	50	932	945	0	1106	1267	10	2172	2126	26	2835	2817	31	82561	82307	72	0.765402
153506	132488	91	62383	53762	90	2786	2441	29	5343	4128	51	11753	9350	63	16303	12938	74	472683	376999	95	0.766489
78938	75886	83	37833	36841	77	1043	997	0	2255	1726	19	4385	4273	35	6894	6635	45	191676	194719	79	0.766489
71602	69687	86	38809	37486	77	1498	1505	17	2453	2415	26	4783	5119	35	6899	6533	50	198399	198303	78	0.767577
99691	94218	83	45386	43418	80	2025	1860	23	4349	3830	32	9307	9344	51	14684	13961	64	384163	376676	83	0.767577
84947	79141	90	43535	41958	79	1379	1305	12	2723	2121	28	5703	5478	40	7012	6670	45	207998	203204	80	0.768664
156033	134140	94	85880	72093	91	3095	2499	31	6286	4688	55	12734	10191	68	17240	13860	77	492183	383447	93	0.769751
83781	79472	84	48591	47613	79	2638	2579	27	4178	3997	38	8711	8004	51	12716	11558	56	304786	268232	84	0.769751
302874	203142	144	159681	106632	129	7023	4860	46	12556	9020	65	23001	16958	91	32223	23301	119	753677	544053	128	0.771926
112760	96309	89	56275	49760	86	1992	1869	21	2977	2713	32	7344	6106	49	10533	9248	59	306039	258415	92	0.773013
42752	42015	72	22332	22122	67	588	538	0	1356	1368	16	2576	2304	27	3552	3321	35	103911	106018	72	0.7741
49944	48809	75	18868	18612	58	975	972	0	1668	1220	13	2588	2507	30	3732	3519	32	83596	81075	75	0.775187
93405	82542	86	39619	35957	83	1800	1729	19	2895	2693	32	5780	5052	43	8868	7864	53	206082	174468	88	0.777362
117500	104356	91	50887	44182	86	2445	2133	25	3717	3202	34	7199	6315	47	9701	8467	54	232091	206972	90	0.778449
98254	83872	85	55580	46851	85	1725	1602	19	2591	2631	26	6341	5596	47	9874	8266	55	220282	179222	91	0.779536
97901	88979	83	57930	52981	83	1926	1870	22	3233	2600	34	7000	5993	50	11380	10105	63	261516	219466	89	0.779536
154368	127816	95	79901	67738	89	3490	2699	35	5338	4278	43	10999	9111	58	14668	11508	67	368774	298477	94	0.779536
180967	148326	96	138353	115775	95	4014	3243	36	5796	4373	47	10993	9325	59	14920	11825	77	326610	258249	97	0.781711
40430	38530	75	25226	24970	72	1123	910	0	1125	930	0	2195	2043	26	3289	3252	28	76346	74757	76	0.786059
79534	72496	84	49016	45156	81	1349	1251	12	2090	1967	28	5191	4867	40	8434	7304	51	217239	187642	85	0.788234
66504	66203	77	34440	33640	76	1330	1345	14	1951	2028	20	4863	4791	39	7078	7222	43	194301	189436	80	0.789321
57948	56034	81	23232	22601	72	855	967	0	1619	1529	18	3128	3392	30	4227	4375	33	126570	125751	75	0.789321
79217	73288	93	46223	42067	83	1490	1351	15	2217	2066	27	4624	4087	37	6275	5913	42	143177	131956	82	0.790408
104841	88892	95	50321	42273	84	2589	2100	27	3414	2865	32	7928	6310	53	10528	8959	60	247003	204352	88	0.791496
110943	86252	93	60446	46735	90	2682	1955	29	3007	2041	38	6567	5209	48	9733	7172	58	213420	165748	83	0.791496
94158	81434	99	52587	44948	85	1791	1429	18	3020	2247	37	5433	4554	43	7806	6483	55	187167	164245	82	0.791496
77132	67967	83	49576	43967	83	1312	1173	9	2284	1895	26	4695	4119	37	7504	6913	46	186751	161670	83	0.79367
111397	96940	88	65112	55735	88	1939	1599	23	3439	3462	31	8629	7653	49	12557	11171	65	352283	304631	101	0.79367
39757	40771	71	26935	26764	72	799	853	0	1008	676	0	2256	2149	25	2928	3053	29	72566	74712	60	0.794757
41390	41628	72	16710	16332	51	681	658	0	959	702	0	2061	1780	24	3451	3252	33	86511	83290	71	0.795844
64698	62809	77	30938	29123	77	1268	1244	14	1782	1525	21	3776	3516	36	6137	5950	43	132657	126529	73	0.795844
40794	40138	77	19924	19722	57	884	697	0	1097	1314	13	2128	2142	27	3430	3677	29	75583	78276	70	0.798019
19086	19378	61	13771	13826	47	370	213	0	671	592	0	1148	1121	11	1549	1771	18	46159	48996	56	0.799106
123086	106212	91	64085	55916	87	3278	3210	28	3929	3484	41	7961	6696	54	12186	9717	64	253172	196346	87	0.799106
126612	109975	88	55369	47287	85	2265	2286	26	4303	3845	38	8454	7760	52	12884	11218	67	352183	319796	88	0.800193
60511	58872	84	33046	30808	77	1452	1416	17	2001	2108	22	3723	3323	34	5166	4848	44	123802	114518	74	0.800193
145163	119365	94	59217	46364	91	2208	1792	27	4049	3686	36	10223	8218	58	12812	10209	64	382766	306903	91	0.800193
96884	89250	82	73464	69163	83	2448	2460	25	3996	3163	38	8426	7771	48	12841	11170	67	301058	248503	86	0.806717
73852	71029	79	49437	45206	78	1619	1636	17	2572	1998	32	4581	4410	37	6649	5458	49	144164	129841	79	0.807804
43846	42984	76	23674	23331	69	817	852	0	745	828	0	2440	2705	26	3496	3717	32	89623	91802	69	0.807804
118122	102832	88	62402	55203	86	1742	1692	21	3685	2978	35	8418	7766	49	10530	8942	61	298658	267951	89	0.811065
34781	35633	69	23130	22994	68	392	348	0	810	1003	2	1857	1763	22	2766	2692	29	62471	63054	67	0.81324
44059	44482	67	15382	15162	50	602	605	0	1162	1476	12	2528	2651	28	4199	3850	39	95118	96282	71	0.815414
73018	69790	81	40953	39939	78	1222	1200	10	2099	2077	24	5541	5432	45	7847	7736	49	216650	219965	74	0.816502
184251	128717	103	119629	86949	102	4195	3112	38	6569	4788	50	12989	9077	69	17423	11540	79	408653	287987	101	0.817589
60515	57750	79	29873	29249	76	988	987	0	1521	1663	16	3126	3050	29	4250	4409	35	110362	108425	73	0.818676
55002	50498	92	28791	27767	76	1220	1250	15	1471	1658	20	2884	3025	30	4879	4359	39	113027	107570	77	0.819763
117873	103909	87	52039	45409	85	2149	1830	25	3502	2756	34	7566	6631	48	9166	8060	58	200625	180633	86	0.82085
128606	111106	89	94194	81057	87	2454	1958	27	4214	3767	39	8271	6883	50	12332	10584	58	330994	275682	87	0.82085
132370	114612	88	80166	71333	87	2595	2004	29	4523	3756	39	10409	9018	55	14572	12318	71	392409	319161	89	0.821938
67724	64601	88	35778	34666	77	901	1037	4	2274	2127	23	4724	4397	42	6671	6306	46	185752	181390	75	0.824112
236800	175281	109	125108	93622	105	5703	4387	40	8324	7243	54	18029	13750	80	25853	20780	90	589993	463258	105	0.824112
97113	88272	84	68343	60573	83	1825	1423	23	3209	2770	31	7445	6536	51	9472	7654	58	290463	266570	82	0.824112
152383	119897	94	91883	73700	94	4151	3382	39	5005	3284	47	11186	8070	68	14228	10794	75	345698	248027	109	0.824112
211527	174503	101	107776	91344	97	6069	4929	41	8652	6302	62	17475	13603	72	22987	17020	90	523252	388703	96	0.825199
72614	68664	81	41074	38470	79	1487	1561	18	2343	1976	26	4100	3712	38	6157	6230	40	138498	134698	75	0.825199
42595	41384	75	23030	22561	59	778	769	0	1370	1488	17	2304	2486	25	3497	3276	33	81691	80625	68	0.825199
110047	89394	104	58336	47349	89	2532	2248	28	3876	3170	38	7252	5639	51	10284	8203	63	258712	210871	84	0.826286
85977	79231	83	52455	49136	82	2174	1989	24	3126	2301	31	6352	5597	46	8749	7840	50	212343	185382	80	0.826286
72810	69427	79	52685	47650	82	1265	1234	12	2694	2436	29	4835	4186	39	6698	6075	44	178179	166920	77	0.826286
123821	100872	97	75036	63292	91	2771	2309	29	4265	3721	37	7320	5946	50	11288	9057	64	235280	188228	86	0.828461
141906	106977	99	79315	60578	94	2563	1870	32	4714	3909	47	10558	8346	62	13728	11340	68	404699	314958	91	0.830635
122694	101275	90	67552	54708	89	2447	2027	26	3492	3353	36	8468	7123	54	12347	9976	65	345870	292983	83	0.831723
101418	91693	86	52272	45731	83	1842	1925	22	2390	2170	26	6099	5400	44	8275	6961	50	197285	169447	81	0.83281
124528	107285	91	51190	43451	88	1890	1528	23	3340	2765	37	8185	6928	49	11118	9491	54	320759	271120	86	0.83281
91682	84888	82	66600	62212	82	1708	1508	18	3700	3393	33	7748	7432	46	12366	10970	57	310045	285756	81	0.83281
101948	84440	87	45463	37586	85	1868	1613	21	3291	2920	31	5765	4693	44	8221	7032	56	193662	160034	81	0.833897
30461	30614	62	16978	16695	50	500	391	0	1099	831	0	1200	1277	13	2595	2701	25	57910	59963	66	0.833897
111182	103744	83	57781	53841	83	2272	2213	24	3116	2885	35	6654	6105	43	9125	8252	51	230289	213782	84	0.838246
68587	64753	80	40541	39307	78	1474	1383	18	1544	1409	22	4447	4292	38	6880	6383	45	144411	143078	78	0.838246
101427	91557	93	46366	40890	85	2029	1771	22	2493	2556	27	5302	4819	38	8572	7330	55	205737	183621	83	0.839333
87254	78086	83	54906	49407	82	1477	1248	13	2728	2268	29	5533	5036	43	7373	6852	48	195611	168653	81	0.84042
68286	67922	77	38319	37386	76	920	1210	10	1763	1739	22	4531	4412	37	6258	6615	40	177633	178959	77	0.84042
128853	103047	93	81172	66659	91	2679	2111	29	5184	4377	42	10950	9462	55	16011	13516	76	422535	346475	88	0.841508
63626	62500	78	44086	43503	77	666	811	0	1530	1554	20	3670	3566	34	4654	4727	36	112108	114993	75	0.841508
56422	56778	68	23336	23216	64	1000	788	0	1787	1517	21	3460	3531	32	5094	5707	38	108943	107390	74	0.841508
79767	73991	80	48003	44416	83	1135	1108	8	2028	2247	29	5427	5090	41	7441	7476	46	207000	204311	81	0.841508
71273	68467	80	38937	37812	78	1718	1664	20	2400	2279	27	4921	4848	38	7380	7106	51	160049	158296	79	0.842595
123325	105779	89	88617	77265	89	2779	2210	30	3210	2740	34	8201	6979	52	11009	8815	64	268736	216255	90	0.843682
65453	64884	79	39368	38478	76	1205	1025	8	2669	2657	30	5033	5034	37	6920	6496	42	199541	195198	78	0.843682
254635	173213	116	173562	124048	111	6650	5108	44	10406	6930	60	21632	14975	93	29422	20826	103	681532	477815	110	0.845856
38110	39768	70	20804	20997	53	563	613	0	677	864	0	2014	1784	23	2905	2721	30	80332	79933	71	0.845856
143840	117375	94	69575	56096	91	3458	2754	34	3932	3204	39	9225	7194	53	12877	9723	63	310088	240949	90	0.845856
106319	92188	85	51052	43610	84	2315	2248	25	3527	3447	30	6635	5773	46	9153	8080	53	216612	188938	86	0.846944
79926	72757	80	48143	43327	81	1732	1490	17	2339	2063	26	5664	5087	43	7024	6124	54	219942	196104	84	0.848031
52196	51039	76	28823	28245	73	751	854	0	829	886	0	2551	2331	29	3904	3991	33	93375	90441	73	0.849118
144663	108253	112	80702	63393	95	3092	2358	33	3774	3097	38	8062	6199	55	11495	8700	67	252220	201268	91	0.849118
56689	51809	80	29224	27549	76	830	849	0	1865	1437	19	2726	2610	28	4332	4628	35	112847	112465	77	0.851293
208054	160516	105	116072	90323	101	4861	3895	38	8850	6738	57	18846	14376	87	27843	20836	93	729794	546579	103	0.851293
78746	73926	83	52118	47665	82	1052	1257	11	2493	2403	29	5948	5487	41	9415	8671	55	243348	224240	84	0.853467
146691	117283	94	70618	56949	92	2748	2373	27	4299	3053	43	8995	7159	55	14480	11799	64	343654	268038	94	0.855641
149000	119764	94	66246	53792	90	2559	2069	29	3948	3395	36	8407	6719	56	12507	9839	66	316664	250669	85	0.856729
92069	79710	84	53120	47062	85	1323	1175	13	2417	1883	28	5516	4688	42	8037	6612	47	207750	186808	83	0.857816
166891	123949	98	86545	66624	96	3203	2447	33	4734	3345	43	10384	7988	62	14772	11670	69	393152	292301	95	0.868688
36666	35560	70	14798	14886	48	512	677	0	480	787	0	2021	2108	22	3323	3301	32	78248	79749	62	0.868688
57721	53553	78	35218	32319	79	822	887	0	1398	1285	13	3486	3005	37	4829	4120	43	107757	101716	73	0.869775
80763	76723	80	50011	47030	81	1577	1217	18	2742	2186	26	5613	5499	42	8611	8439	51	245402	241927	81	0.869775
82922	73908	83	55631	50873	82	1488	1257	17	2339	2301	30	4833	4245	41	6961	6458	50	168333	144446	80	0.870862
92594	86055	85	52576	49678	81	1364	1367	14	5549	5159	44	1833	1656	22	1111	1221	9	8854	7679	47	0.87195
73278	69802	79	38772	37405	78	1469	1276	15	2546	2385	26	4833	5099	36	8639	8489	49	204556	206613	73	0.873037
92990	79095	87	45814	39136	85	2180	1952	25	2930	2422	30	5344	4228	45	8259	7066	53	177027	150341	84	0.875211
32694	32093	64	19699	19039	60	619	553	0	681	896	0	1715	1526	20	2388	2472	24	63993	63320	84	0.875211
58082	54809	85	37234	34501	78	1211	1131	9	1750	1610	16	3937	3680	35	5054	4779	38	112435	102415	76	0.876299
184198	149810	95	113961	95624	93	3523	2685	35	5723	4237	48	12967	10027	64	18817	14565	79	525658	424960	94	0.876299
76087	68824	84	43534	38663	82	1213	1216	10	2196	2037	26	5316	4377	45	7185	6521	52	176453	159253	83	0.876299
82811	73598	81	55060	48958	82	1512	1370	18	2670	2462	29	6472	5951	44	9666	8860	55	262854	234883	83	0.877386
41086	39023	77	20466	20518	60	985	980	0	1177	1299	12	2301	2261	27	3523	3790	31	85406	91821	54	0.877386
50240	50502	76	22793	22544	66	737	761	0	1102	1270	11	2528	2648	27	4474	4353	36	102100	101364	74	0.877386
34851	33900	73	17202	16903	56	647	677	0	1096	812	0	2089	2240	24	3324	3140	33	69746	68820	72	0.87956
113527	95659	90	51357	43448	85	2408	2139	26	3493	3088	39	7297	5760	53	11057	8718	59	241755	197700	89	0.880647
140025	118398	99	55962	47325	89	2924	2225	29	3685	2998	36	7640	6253	54	11680	9816	64	255626	203362	91	0.880647
217569	175895	108	129583	110185	99	5029	3932	40	6920	5699	48	14597	11271	69	20442	16048	84	431936	315379	104	0.886084
85854	74830	86	44723	39734	83	1992	1769	22	2865	2234	31	5579	5051	44	7185	6566	46	156071	133422	81	0.889345
146581	117214	108	94675	77938	94	2806	2000	34	4383	3666	41	8277	6587	53	12600	9652	63	318648	259580	108	0.889345
26037	23812	74	16124	15886	50	373	360	0	956	587	0	1436	1421	15	2100	2484	24	59005	58829	67	0.890432
111608	92956	97	61097	50054	88	2701	2243	27	3957	2754	37	7511	6238	49	11631	9062	62	265386	219957	84	0.893694
161909	144044	91	107672	97538	89	3722	3188	34	6470	5450	48	15158	12895	68	22288	18140	82	592033	468910	93	0.893694
66772	63543	79	32740	31033	77	1242	1168	10	1794	1870	23	4441	4226	38	6154	6413	41	136589	136857	72	0.894781
154709	123594	92	110361	88928	93	2795	2262	30	5220	3860	48	11410	8721	61	15818	12245	68	431576	333003	92	0.895869
69212	67312	80	42313	41238	77	1101	1051	8	1417	1813	19	3877	4016	32	5860	5603	43	146902	149906	74	0.896956
33854	32537	75	21160	20988	58	652	581	0	1010	838	0	1810	1850	20	2573	2507	28	66823	65931	69	0.901305
150568	119029	96	81922	64937	93	2643	2312	29	5203	4448	43	12635	9729	65	18234	14183	72	481614	396804	90	0.902392
69958	70325	75	45471	43562	77	858	876	0	2391	2324	26	3946	3720	34	5901	5488	43	145818	137240	77	0.902392
58848	56052	67	37799	34724	78	1601	1307	18	1940	1723	19	4195	3814	38	5174	4612	41	121893	111108	76	0.902392
55556	51810	88	26793	25439	75	913	714	0	1258	1375	15	2920	2909	30	4338	4324	37	104376	101838	74	0.903479
44959	41926	84	27762	26784	74	722	651	0	1285	1074	6	2309	2523	25	3539	3326	33	79370	74896	74	0.904566
62316	59946	79	37850	37008	76	841	888	0	2095	1913	23	3370	3594	33	5504	5170	38	141564	140381	78	0.904566
54000	53992	68	30451	29024	75	1386	1265	13	1546	1354	15	2764	2785	30	4434	3960	38	97707	93549	77	0.905654
60179	57866	86	25502	24861	75	1110	1091	6	1953	1659	25	3307	3210	32	4736	5049	35	131852	128830	78	0.907828
63656	56524	83	34543	30339	80	1616	1333	15	1884	1935	24	4661	3914	40	6692	6179	46	169708	151110	80	0.907828
143189	111385	94	60863	46648	91	2861	2129	31	4130	3392	39	10675	8080	57	14773	11551	66	421665	337445	96	0.908915
62550	61991	75	33731	33115	76	746	836	0	1028	1611	14	3471	3259	34	4226	4429	35	106130	107510	69	0.908915
115639	98588	93	79919	68034	87	2196	2058	26	3742	2406	45	6567	5541	48	9684	7865	58	222972	181883	88	0.910002
98630	89539	84	27381	25265	71	2094	2108	21	3119	3117	29	6743	6129	45	10370	8991	57	275592	246004	86	0.910002
46165	46393	73	24135	23725	73	885	749	0	1503	1610	16	2927	2993	31	4179	4224	32	88132	91992	71	0.913264
78713	72388	83	50327	45678	84	1823	1932	18	2891	2623	30	7070	6044	51	10591	9783	54	282822	259208	89	0.916526
111823	99492	87	58032	51543	86	1961	1892	20	3995	3241	39	8279	7598	50	12441	11144	61	340958	303558	89	0.916526
109055	97466	86	64940	57705	87	1936	1939	20	3330	3006	32	7562	6812	47	11831	10526	59	299521	265114	90	0.916526
87460	77904	86	49593	45221	82	1809	1713	18	2481	2306	32	5470	4511	48	7628	6550	49	167655	145519	82	0.917613
202033	149806	99	82249	61347	97	4461	3373	41	6673	5290	46	12837	9256	68	18016	13762	80	402860	291215	100	0.917613
76320	74213	79	38318	36931	79	1450	1412	16	2268	2607	24	5571	5465	39	9161	8827	52	227036	220504	84	0.921962
76599	70792	81	42942	38626	81	1462	1302	14	1824	2172	21	4430	3884	39	6388	5783	45	164167	152599	82	0.923049
88856	84142	80	41701	38149	79	1612	1542	18	2372	1991	26	4417	4041	37	6945	6801	43	159276	155555	83	0.924136
81631	77086	82	28813	27843	76	1225	972	0	2461	2423	29	4763	4718	36	7752	7336	52	190644	187992	80	0.926311
82694	76675	80	51163	46193	80	1670	1405	16	2403	2400	29	5022	4278	43	6694	5374	50	182962	165665	81	0.928485
105658	93990	89	52064	46551	85	2134	2105	22	3273	2832	32	7470	6924	49	11251	9408	63	318268	277456	83	0.931747
109425	95368	90	67476	58758	86	2051	1937	23	3784	2627	36	7096	5905	51	10502	9243	58	240152	206421	83	0.931747
73199	69331	78	38298	36470	78	1245	1304	13	1359	1658	19	3915	3544	35	6038	5673	47	156442	153056	75	0.933921
132890	115310	89	67937	57713	87	2482	2272	27	4644	4025	41	9819	8170	57	13669	10599	70	363566	299688	89	0.933921
193599	161466	97	181491	158641	96	4968	4165	38	8197	7576	48	16797	15679	70	27652	25583	86	623640	568323	92	0.933921
117668	106953	88	78470	69762	89	1908	1634	20	3142	3008	34	7673	6957	48	11908	10081	64	303838	268517	86	0.939357
131300	117252	86	75004	67428	86	2165	1843	23	3512	3318	33	9014	7285	53	13083	11153	63	360348	286902	87	0.939357
145106	110609	95	67865	52471	92	2456	2053	28	4001	2805	41	8031	6313	51	12384	9437	72	281785	227747	92	0.939357
148983	119982	96	80727	64893	91	3590	2872	34	4261	3190	42	9185	7074	59	12273	9908	68	295331	232405	92	0.939357
211611	154684	103	96156	70470	99	4353	3527	37	7326	4975	51	16030	11471	79	24803	17768	91	593398	429154	101	0.940445
145452	113313	93	105977	89314	92	3053	2704	32	5238	4114	42	9504	7202	56	14085	10023	69	348092	266229	94	0.940445
48776	47664	73	29732	29079	74	739	668	0	613	615	0	2529	2666	25	4215	3948	39	91219	94959	63	0.945881
101816	87810	89	51072	43634	85	1971	1781	22	3291	2853	36	6172	5170	45	9172	8016	54	219978	180514	92	0.945881
147169	128447	91	57289	50031	87	2557	2301	26	4807	4101	41	10758	8750	56	15291	12716	67	429756	341333	95	0.945881
90483	80459	92	39393	35621	83	1076	1195	10	2133	1762	29	4496	4281	38	6663	6219	48	188918	171929	88	0.946968
53720	50846	76	19557	19386	58	1137	1062	6	1461	1224	15	2711	2830	29	4204	4020	36	98052	97422	78	0.946968
122924	104484	92	65914	56348	88	2781	2187	30	3335	2825	35	8437	7266	55	13491	11188	62	371666	314639	94	0.948055
271102	178118	124	208540	133422	125	5366	3448	46	9148	5955	60	18736	12490	81	29295	19804	111	723775	485966	126	0.948055
77607	72076	81	29252	28191	78	1424	1417	16	2775	2599	25	5351	5252	39	7644	7327	48	214351	207670	87	0.951317
233811	160346	113	156963	118930	105	5502	3963	43	8004	5834	51	13728	9237	71	20355	14471	83	458982	319460	108	0.954578
102844	83681	103	64214	49658	103	2172	1823	24	3601	2399	35	6470	5091	51	9536	6826	64	216982	163953	103	0.954578
38861	37055	73	21555	21496	62	794	792	0	1339	1216	12	2108	1870	26	2839	2854	30	76637	76876	72	0.95784
264339	216700	106	183179	155073	108	8607	7283	44	14621	13620	63	33635	30410	98	58990	53537	103	1.04858e+06	1.03703e+06	113	0.961102
80131	75935	82	44946	44037	78	1419	1219	15	2051	2022	26	4513	4549	35	7361	7788	42	197620	195931	74	0.961102
133713	107505	97	71692	58851	91	2820	2202	30	4270	3826	37	9082	7382	54	12031	9376	61	278762	221471	90	0.962189
63463	56928	80	84102	79690	81	6080	5559	39	8224	7838	49	16561	15139	72	21263	19422	75	444242	419417	83	0.964363
85878	75001	84	61315	53552	85	1642	1422	20	3618	3355	35	7017	6189	46	10944	9099	65	285055	242758	88	0.968712
200686	146194	111	124814	90018	101	4278	3275	38	6417	4767	49	14357	11013	72	21214	15034	90	576049	422753	102	0.969799
96125	86019	87	54521	48332	84	1908	1457	22	2897	2618	31	6040	5668	43	9661	8988	57	260857	227836	82	0.969799
47978	48197	73	18729	18655	50	798	833	0	1238	1220	11	2682	2981	28	3947	4305	33	87305	87784	72	0.969799
107331	95587	86	63621	57302	84	1645	1443	17	3020	2648	29	6606	6132	43	10448	9216	57	271819	245976	86	0.970887
100695	88630	86	50464	42944	84	1470	1363	15	2989	2811	33	6477	5943	44	9195	7839	54	264221	232580	85	0.971974
129567	114640	90	75066	65669	87	2267	2214	25	3141	3211	31	8646	7790	49	12082	10364	63	352995	303576	92	0.973061
84654	78768	81	53659	50178	80	1482	1380	17	3344	3284	32	6432	5942	43	8949	7940	52	267622	254386	77	0.973061
45522	46254	67	18559	18597	53	1079	1132	9	1066	911	0	2407	2643	26	3853	3868	33	88625	89874	75	0.974148
124010	112021	88	49700	45355	85	2687	2332	26	4726	4095	41	9654	8862	54	14106	11869	71	400433	341366	94	0.974148
105836	95847	84	99076	93434	84	2340	2268	27	3321	3099	32	7159	6279	48	10525	9326	56	230105	192433	87	0.978497
147009	114664	96	101000	83392	94	3135	2194	34	5286	4491	41	10703	8588	58	15596	12343	73	403696	322032	97	0.979584
88755	80311	87	43056	39755	80	1952	1733	25	2805	2400	29	6231	5427	46	8750	7327	52	207816	173515	89	0.980672
207529	157552	103	100204	74761	100	4273	3256	39	7636	5370	54	16036	11662	74	21904	15649	82	504427	347810	107	0.980672
130063	114332	92	71646	65096	87	2651	2095	28	4817	3872	45	9859	8220	54	14545	12768	64	400197	325291	96	0.980672
104137	89827	89	48213	41344	86	1743	1478	17	2857	2950	30	7015	6632	46	11900	10562	61	310373	279555	90	0.981759
83739	75535	86	52048	47144	82	1655	1579	20	2269	2379	26	5508	4981	44	7745	7109	47	197164	186333	88	0.983933
90065	82837	84	58895	53445	83	1776	1740	20	2497	2480	29	7191	6778	46	10234	9274	56	282034	257571	88	0.985021
114009	101348	84	50833	44270	85	2085	1836	24	3324	3350	31	9158	7891	57	13111	12495	64	358806	318591	89	0.985021
190057	152116	113	155049	130911	98	4128	3329	37	6527	5899	46	15712	12579	72	20302	15271	89	586188	453107	101	0.986108
81790	79094	78	40106	39593	77	1675	1761	18	3493	3627	33	7250	7205	46	10107	9838	55	279141	266383	80	0.986108
199972	147239	102	124805	96054	97	5102	3804	41	6555	4879	47	14094	9977	73	19306	14131	80	464788	344601	102	0.986108
31557	33464	62	18816	19327	50	481	604	0	595	930	0	1760	1836	20	2858	2747	32	66027	66935	67	0.986108
41363	40902	74	15187	15169	50	719	662	0	1462	1374	16	1987	1884	24	3249	2898	32	78615	79591	70	0.990457
106081	90501	90	72679	63146	87	2896	2190	33	3632	3367	39	7507	6007	49	10249	8625	59	232148	181635	91	0.991544
81686	72809	84	52533	46945	82	1759	1585	21	2332	2235	25	4904	3866	41	7011	5978	47	176014	150100	85	0.991544
275758	183579	122	163106	107968	117	7349	4749	49	12000	8661	63	24844	16949	98	35185	24936	111	821753	584176	120	0.992631
27568	26617	74	17665	17188	55	461	373	0	899	626	0	1310	1262	11	2235	2288	27	52880	53441	64	0.994805
102131	90411	84	55634	49372	84	1954	1917	23	3271	2708	37	6968	6054	47	9623	8230	56	210664	177047	84	0.994805
75135	71995	79	39309	37374	79	2007	1515	21	3218	2962	34	7315	6603	47	10176	9374	57	275171	245004	94	0.994805
20548	22229	47	17766	18116	51	499	596	0	288	558	0	1445	1594	15	1494	1560	21	51647	55452	48	0.994805
73817	67409	80	46856	42559	81	929	809	0	1610	1389	18	4682	4393	38	6974	6337	49	173262	152199	79	0.995893
126567	108273	91	48925	41734	85	2207	1757	24	3709	2715	43	7848	6909	47	11684	10059	56	331678	273098	89	0.995893
62713	59005	87	29963	29415	75	1151	1145	9	2020	1859	26	4034	3940	35	5507	4611	45	133537	133791	73	0.999154
93586	83055	91	55604	49785	83	1586	1339	17	2546	2315	30	5508	4791	42	7526	6629	48	187150	169643	82	1.00133
244463	158712	129	195709	135659	129	5968	3888	42	9998	6044	78	19403	13549	101	29755	20496	119	723572	488806	131	1.0035
138984	116245	93	78882	66232	90	2405	2120	26	3286	3066	32	8783	7130	51	13369	10771	63	326565	273861	90	1.00568
109016	96919	86	69073	59533	87	1843	1570	23	3078	3255	30	7604	6827	46	11673	9850	60	325115	283577	85	1.00568
50242	48472	67	27669	26490	69	963	967	0	2035	1821	22	2773	2675	30	4117	4150	35	97057	95870	67	1.00568
46930	45969	75	27716	27146	74	749	676	0	1138	1189	8	2389	2249	28	3269	3286	32	87121	86743	75	1.00676
172793	133363	109	103399	84050	95	3372	2589	33	5603	4333	46	12702	10040	63	17031	13805	74	464885	360958	98	1.01111
132441	114859	89	87126	78986	85	3083	2463	33	4797	3768	44	9305	7547	55	13176	10040	66	306420	242938	89	1.01111
152598	126557	92	83206	69253	93	2860	2197	31	4419	3497	41	8831	7009	52	13513	10258	63	318671	259698	92	1.0122
122322	103386	97	72059	62584	87	1840	1651	21	3163	3056	32	7787	6938	52	11402	9772	58	310840	262841	95	1.01438
99758	90016	86	56909	52159	84	2014	1837	23	2897	2794	31	5420	4502	42	7552	6840	52	187260	173919	86	1.01655
156961	138652	93	133073	119974	91	4425	4309	34	7220	6894	45	15825	14440	68	25116	23452	82	597981	557616	95	1.01655
67056	59907	81	33816	30533	81	1568	1495	16	1833	1440	26	3436	3062	35	5024	4622	40	113133	103598	81	1.01655
120106	104443	94	80242	70888	87	2780	2433	28	4540	3969	40	11032	9630	61	15768	12847	67	426886	354817	95	1.01764
170938	138425	103	118887	102126	93	3543	2830	34	5468	4399	43	11240	8601	62	15403	12155	69	322925	243986	97	1.01764
155685	111514	99	88510	66217	97	3609	2718	35	4936	3648	46	10260	8313	59	14482	11185	71	347841	273021	98	1.02307
116443	102523	87	71419	60720	87	2332	2096	25	4501	3706	41	9642	8830	55	12636	11959	61	349751	306945	90	1.02416
155101	128070	93	86406	71347	92	2464	1946	27	4221	3960	44	10906	9268	58	15006	11774	71	405392	333839	94	1.02416
83039	71147	84	49387	41804	83	1609	1529	19	2408	2467	28	5541	4657	43	8664	6855	57	208663	178926	76	1.02525
129064	109784	89	84699	71537	89	2397	2152	25	5150	4008	43	10832	9283	59	15734	14073	69	415540	365890	91	1.02525
33525	32827	71	26210	26093	71	470	442	0	525	760	0	1126	1059	6	1763	2016	20	51928	54298	60	1.02633
54292	52733	77	28100	27489	75	919	810	0	1033	1375	13	2832	2681	28	4690	4527	38	98845	97440	76	1.02742
119297	89708	94	78755	61598	93	2251	1946	26	3872	3299	37	7140	5928	49	10442	8196	56	261213	208658	91	1.02742
101152	88001	87	87110	78737	86	2210	2062	25	3853	2769	40	7616	6532	48	11132	9772	60	294829	248181	85	1.02851
63886	61929	79	35156	32974	76	1169	1036	5	1417	1829	18	4016	3513	37	5013	5013	40	117125	117511	78	1.0296
62985	61252	90	40311	39060	76	1061	860	0	1794	1793	21	4376	4383	37	6708	6390	44	184599	184065	69	1.03068
59400	55368	89	30532	29566	76	1973	2076	20	2807	2915	29	7105	6789	45	8522	7968	49	267154	247049	78	1.03177
118088	102878	89	63913	55060	88	2382	1774	26	3846	3351	34	7539	6734	49	11027	9418	55	224371	208571	82	1.03286
170680	140991	94	106603	90545	93	4727	4091	37	6225	5507	50	12559	10537	59	18882	15291	75	424560	349808	98	1.03286
79133	76234	80	48228	45654	79	1536	1388	16	2806	2135	35	5988	6110	40	8230	7703	51	233104	226699	78	1.03286
42053	43607	69	26451	26019	73	952	763	0	916	798	0	2045	1900	25	2712	2927	26	80337	83008	70	1.03395
55801	53645	83	31886	29460	75	1026	959	0	1468	1286	21	2709	2322	32	4040	4035	34	106062	98382	70	1.03503
41381	42380	63	22837	22749	66	672	573	0	1247	1261	14	2006	2218	22	3551	3562	33	96272	98617	69	1.03503
33763	32518	64	19262	18793	55	254	390	0	847	936	0	2055	1824	24	2880	3037	28	64910	64187	69	1.03612
83162	73590	85	60350	52075	83	1466	1354	17	2893	2634	30	5944	5724	43	10746	9900	63	271005	238533	77	1.03612
76304	72940	80	32625	31578	77	1323	1332	13	2055	2007	24	5613	5081	40	7144	6813	42	222980	224396	77	1.03612
81906	75561	83	48469	45215	82	1665	1470	19	1868	1951	25	4753	4352	39	8076	7764	48	200415	195003	78	1.03721
132820	112071	91	75029	63085	89	2152	2045	22	3524	3099	38	8033	6765	54	11000	9407	57	316996	256009	89	1.03829
251322	182777	127	156783	121159	112	5592	4423	42	9312	7191	57	19666	15424	84	29128	22892	101	702563	560354	111	1.03938
89447	82696	81	60901	55750	82	1935	1771	23	2590	2578	28	5734	5384	41	9051	7917	53	228075	220621	79	1.03938
124644	106393	93	70223	62023	87	2726	2227	29	4043	3359	40	9934	8477	55	13791	10750	65	378872	309753	92	1.04264
53778	50194	74	32929	32289	74	1244	931	0	1376	1558	12	3310	3036	34	4023	3760	35	100971	100666	67	1.04264
314807	195790	122	211370	139361	124	10539	7070	56	17572	11958	90	32645	23264	113	45633	31145	115	1.02708e+06	742668	126	1.04264
114630	101569	87	48943	42562	84	2320	1910	25	4474	3650	40	10544	9205	54	14458	12034	65	397973	341983	86	1.04373
197333	150005	115	131413	104742	99	4355	3212	39	6410	4948	51	13368	9722	68	18668	14372	81	435297	339632	99	1.04482
185338	155052	97	113290	97551	94	3231	2940	30	7319	5142	51	15481	11851	73	22458	18393	89	617240	481909	99	1.0459
41870	42462	73	28554	28026	72	657	714	0	705	692	0	2172	2149	26	4024	3713	35	88190	89565	72	1.04699
46712	45142	79	25917	24597	75	1004	909	0	1160	1027	4	2542	2764	25	3928	3693	35	89832	88054	73	1.04808
75300	69686	80	45537	41638	82	1389	1452	16	2658	2551	30	6153	5439	44	8306	7591	50	233492	208132	82	1.05025
108834	93484	90	116376	103176	89	3388	2941	32	4927	4704	42	10067	8925	54	15263	14563	64	335016	298592	90	1.05134
45339	44101	75	20524	20049	63	631	459	0	1143	998	0	2509	2360	28	3888	4127	35	96211	92653	73	1.05243
71809	70415	80	45364	43853	78	1220	1103	10	2431	2479	24	5191	5003	40	6798	6590	44	193227	192816	80	1.05352
70341	62603	95	35842	32362	79	1290	1284	14	2274	2274	26	4278	3903	38	6417	6150	47	151413	134168	78	1.05352
99059	86166	89	48301	40512	86	1434	1270	12	2890	2200	30	5899	4651	45	7857	6534	52	220494	187020	85	1.05569
38747	38019	74	18912	18940	53	711	745	0	827	899	0	1754	1682	22	2854	2959	27	66097	65861	70	1.06113
56090	54202	75	35391	34727	76	1131	1091	6	1435	1285	17	2868	2607	31	4307	4091	37	102232	99077	74	1.06221
98058	89255	83	68897	62245	85	1895	1479	21	2869	2431	30	5033	4292	43	8987	7560	52	230544	197395	100	1.06221
104481	91398	89	63891	57782	85	1543	1136	11	3510	2825	38	6909	5966	48	9918	8964	58	280721	253964	84	1.0633
118649	105340	87	53292	44759	85	2233	1917	23	3825	3525	39	8496	7171	50	11494	10091	58	337961	293155	86	1.0633
135240	119327	89	82812	73852	86	2675	2429	29	4007	3197	40	10187	8415	57	15611	12772	70	419478	338766	88	1.06547
75876	71668	79	39266	37147	79	1036	1010	3	2007	1731	21	3857	3621	34	5402	5523	42	127095	122617	75	1.06765
176401	134298	106	140588	109581	97	4201	3498	36	6170	5420	45	11968	9394	60	17493	13749	75	362907	290893	93	1.072
54763	54056	66	29286	28696	74	961	903	0	1552	1672	18	2775	2678	29	4067	4005	33	92973	93808	69	1.07309
35262	32758	79	19222	19129	54	709	797	0	1100	1181	10	1864	1765	23	3227	3205	31	68560	67561	64	1.07309
85683	75250	90	49946	43660	86	1626	1385	18	3093	2700	34	7611	7036	49	10050	8785	63	291649	266865	83	1.07417
41287	40539	62	23790	23332	66	649	845	0	1254	1109	9	2759	2874	26	4542	4233	38	105293	106996	70	1.07526
147678	120724	94	68831	57748	92	3558	3065	33	4844	3818	44	10030	8124	57	13205	10861	67	295903	238201	95	1.07635
145138	119058	95	71136	58509	91	2449	1953	27	3369	3113	34	8182	6620	50	12143	9521	66	326214	272462	91	1.07635
77896	73006	82	40628	36938	82	1651	1330	20	2682	2413	28	5485	5208	41	8603	8282	47	210108	198509	79	1.07635
51046	49320	77	28439	27890	74	850	877	0	1459	1405	13	2597	2725	27	4339	4028	42	97071	95435	74	1.07743
97217	88541	81	68245	62610	84	2273	2135	23	2993	1840	38	6428	5315	48	9955	7872	57	242570	201264	85	1.07852
48737	46961	82	19851	19274	60	1300	1294	12	1344	1144	10	2580	2823	27	4276	3791	36	95346	96961	75	1.07961
108810	92896	93	57609	48757	86	1591	1350	15	2945	2594	31	5816	4650	46	8572	7635	58	223816	187939	87	1.0807
142024	121716	100	67229	58563	88	2521	2179	27	4583	4120	35	10129	8434	55	15262	12335	82	391631	313436	91	1.08178
70709	66243	79	31953	30178	79	1210	1394	15	2118	2208	24	4969	4882	38	7037	6430	46	174026	168275	81	1.08287
40438	40611	65	16656	16674	49	579	534	0	1093	714	0	2091	2352	22	3172	3303	31	78549	80456	70	1.08287
109381	96020	88	50834	45000	85	2398	2140	25	3413	3181	34	7972	7020	53	12233	10654	58	340722	303928	89	1.08396
39935	38711	72	26195	25104	73	952	883	0	859	1209	8	1914	2009	24	2911	2566	31	66106	67407	71	1.08504
244865	130846	204	117111	56117	211	5232	3147	35	8036	3596	65	16063	9221	116	24414	12928	149	553407	296987	218	1.08504
66939	65777	77	25953	25511	71	1733	1640	19	2295	2198	24	4505	4170	36	6729	6413	44	147369	140371	73	1.08613
83681	79731	89	39720	38554	79	1343	1288	13	2467	2372	26	4296	4672	33	5786	5815	41	172231	170426	80	1.08613
67649	63901	79	39602	36917	79	1693	1608	17	2129	2048	26	4261	4315	36	6251	6430	41	129837	126208	75	1.08831
73777	70035	80	40366	36454	81	1217	1132	11	2397	2095	28	5320	5063	42	8238	7515	49	219237	200192	79	1.08939
167330	134997	94	84310	68389	95	2455	1991	27	4064	3516	39	9755	8744	51	15400	13719	77	405814	362909	90	1.08939
226463	168126	106	135297	102004	104	4203	3584	37	8344	6175	55	17431	13106	71	26452	20035	95	750252	581157	103	1.09048
29025	28844	66	16916	17026	49	522	474	0	590	756	0	1646	1631	19	2788	3022	25	64811	66646	68	1.09048
55033	50658	81	30587	29534	75	1049	1107	10	1285	1325	12	3170	3199	30	4754	4302	39	110293	109548	72	1.09266
72585	67553	81	36803	31881	81	1783	1591	18	2499	2370	29	5174	4832	41	7139	6199	51	168610	153713	78	1.09374
29391	32201	47	18320	18116	55	291	380	0	410	652	0	1540	1536	17	2565	2704	27	60871	59963	63	1.09483
81857	72886	85	51977	46209	83	1638	1433	18	1985	2079	22	4625	4149	40	6532	5937	47	160993	143131	79	1.097
171436	133469	102	107844	86983	95	3225	2689	31	5343	4441	45	11410	8429	64	15577	12762	70	395324	317467	92	1.09918
88998	81167	84	51003	46312	84	1884	1550	19	2665	2463	27	5334	4635	44	7663	6712	47	187267	173117	79	1.10027
141929	116895	108	70083	59374	90	2567	2127	27	4457	3188	45	7916	6288	51	12028	9787	65	270779	224912	92	1.10027
297297	176174	144	183290	123508	144	8764	5019	55	13591	9290	72	26194	17828	105	36079	23013	116	844679	601909	144	1.10027
141433	113383	93	95191	77492	92	3261	2298	35	5107	3873	46	10775	8291	62	14556	11421	73	348124	275067	86	1.10135
104143	89158	89	54247	46437	85	1995	1455	25	2540	2058	29	5667	4769	45	8253	7009	49	192924	161352	79	1.10353
182552	138836	112	147010	115722	98	4566	3705	37	6458	5086	50	13398	10290	67	19395	15175	83	465182	364557	93	1.1057
123618	95761	92	151716	131806	92	5065	4258	38	8216	6888	51	18265	15872	78	27685	22874	82	663980	585233	86	1.1057
249255	174996	112	201644	149677	106	8898	6009	52	13035	9229	67	24213	17098	95	32023	22565	100	694452	487264	100	1.10679
133915	104160	96	160135	133984	94	4685	3830	40	9037	7222	56	19681	16797	75	28542	24492	85	800378	681758	90	1.10679
101804	84250	88	53170	45396	86	1575	1096	12	2113	2331	29	5549	4434	46	9254	7522	53	199546	162699	82	1.10679
55860	52781	76	31765	30639	76	1227	1128	10	1645	1845	17	3214	2987	32	4188	4255	37	106244	107423	72	1.10788
56436	53029	84	33849	33040	76	695	695	0	1407	1054	7	2436	2387	26	3976	3499	35	90215	89915	68	1.10896
172552	142242	94	119245	100630	95	3782	3227	36	6536	5412	46	14026	11335	68	20703	17083	80	547799	446537	92	1.11114
126206	113957	87	79925	72494	86	3216	2707	34	4127	3448	39	9839	8395	55	14181	11224	71	326396	251720	85	1.11223
55526	53128	77	24022	23767	61	1054	1031	6	1562	1439	14	3436	3327	33	4673	5051	37	100936	103038	71	1.11223
43689	43517	71	17740	17577	55	651	726	0	984	1043	4	2555	2310	29	4023	4286	32	88437	89390	71	1.11331
132703	109517	92	72103	59846	90	2108	1665	23	3878	3016	37	7495	5986	50	10570	8794	54	279434	228830	89	1.11657
78838	70573	86	49975	45590	81	1599	1395	19	2452	2569	25	4993	4420	41	7514	6833	53	156359	140747	79	1.11657
229582	182440	101	115464	92441	99	5288	4151	39	8737	6368	55	16648	12174	73	24213	18101	93	528279	371726	104	1.11657
111517	100811	86	58443	52383	86	1702	1684	20	3021	2614	35	6003	5753	42	8097	7105	49	236685	215688	86	1.1231
84741	80793	81	37194	35928	78	1391	1473	15	1968	2153	25	5048	5191	38	6705	6185	43	189426	183688	78	1.12527
31783	31793	52	14997	14899	49	379	428	0	1058	839	0	1452	1485	15	2276	2481	26	67736	67456	71	1.12527
71608	68472	81	32826	32096	77	1179	1318	14	2833	2636	28	5031	4851	41	7730	7553	47	220061	223914	80	1.12745
155323	123229	94	77184	60210	93	2480	2029	27	5357	3809	43	12453	9807	65	16822	12694	83	464229	359863	95	1.12745
96236	85252	86	50745	45532	83	2029	1679	20	3543	2779	35	6815	5946	49	10899	10612	52	319461	289024	84	1.13071
79099	70872	82	39279	35005	81	1533	1298	16	2030	2063	31	6208	5660	44	8206	7481	48	220635	196387	82	1.1318
258108	173927	116	226197	159062	114	8076	5453	50	13387	9422	62	28181	21154	101	42617	30650	103	1.01571e+06	778736	107	1.1318
188790	151598	96	78549	64758	93	4358	3314	37	5119	4750	41	10603	8943	58	15686	13491	72	331222	287855	88	1.1318
184410	138587	97	100564	75883	97	3588	2836	36	5229	4025	43	11539	8331	62	16345	12058	74	411510	296618	95	1.13288
169300	120642	96	120107	88237	98	3362	2427	34	6335	4737	48	12609	8957	65	17194	12720	74	497420	372032	94	1.13614
50904	50295	71	32047	30554	75	1449	1341	15	1376	1583	16	3238	2929	33	4169	3800	39	103676	100635	69	1.13723
142399	113910	91	66440	52977	90	2576	2344	25	4631	3764	44	10395	8055	54	14271	10537	65	396023	304077	88	1.13723
192819	160970	96	91371	78238	93	4783	3942	38	7476	5677	51	15414	11953	73	19091	15573	74	452095	345178	91	1.13723
130391	109115	96	72888	62323	88	2476	2119	28	4406	3410	44	11431	9359	62	16170	14241	79	456889	381771	88	1.13941
36429	36052	70	19300	19330	54	756	675	0	1079	1402	12	1984	2367	23	2824	2855	29	72233	73522	66	1.13941
37234	37405	71	21267	20653	63	689	677	0	1018	996	0	2255	2434	26	3772	3844	32	76981	75153	67	1.13941
38784	36485	68	21632	21074	63	662	668	0	1130	1213	9	2098	2167	24	3158	2985	31	68128	67930	65	1.14049
131696	97992	99	66896	48976	95	3583	2515	35	4668	3445	46	9169	7044	56	14123	11020	74	297614	229023	97	1.14267
204703	144988	104	132221	99691	104	7658	5895	49	10509	7782	67	21100	16001	80	28536	21398	93	625400	461219	102	1.14484
66573	66090	78	38502	38042	76	1159	1047	6	1585	1494	20	4797	5039	36	7269	7666	43	198241	198164	76	1.14484
145194	117450	98	75941	62038	91	2555	2173	26	5428	4387	45	11167	9632	59	15463	12184	71	425056	350751	93	1.14593
41702	40197	73	25316	24984	72	480	386	0	937	1093	7	2065	1895	22	2894	2957	28	72737	76563	70	1.14702
127060	114297	88	88040	80120	87	2166	2117	24	4150	3311	38	9915	8299	58	13993	12690	70	388160	331791	90	1.14702
25746	27821	61	14453	14843	46	390	422	0	832	788	0	1307	1424	15	2250	2310	23	56056	57014	65	1.14702
126934	106293	90	74399	63573	88	2402	1909	27	3312	2841	34	6824	5717	48	10044	8251	57	263495	218219	90	1.1481
120499	106933	87	72088	65815	86	2662	2299	29	3537	3218	37	7926	7174	51	11583	10439	56	263933	214303	90	1.1481
181665	143707	109	80976	65292	96	4034	2954	38	5402	4144	44	10508	8136	62	14458	11209	69	329089	254995	99	1.14919
55437	53921	78	33138	32098	76	970	875	0	1761	1589	17	2971	2704	31	5198	4635	42	111120	107123	78	1.14919
76171	69662	81	41976	36681	80	1541	1298	15	2643	2672	26	4924	4652	40	7305	6787	49	194201	175150	83	1.15137
95634	84695	85	57513	49063	84	1570	1530	18	2762	2382	29	6565	6082	44	10978	9011	59	286987	252521	88	1.15463
60130	56307	81	29815	28203	76	1051	1227	10	1371	1544	16	3516	3602	33	5397	5548	39	140436	131692	80	1.15463
141714	119450	92	76561	63534	92	2150	1739	23	3851	3295	36	7519	6746	50	11784	9463	63	322535	270752	95	1.15571
42898	43915	55	21685	21903	58	779	807	0	1047	1122	6	2676	2563	26	3622	3653	33	92074	94373	73	1.15571
54687	51515	78	26153	25404	75	1377	1335	15	2166	1609	25	3113	3018	33	4635	4530	37	98490	99395	74	1.15789
129838	110890	94	56452	48039	87	2595	2216	28	3782	3609	35	9792	8617	56	14363	13416	64	402365	352522	92	1.16006
89647	82838	85	56907	52648	82	1496	1474	17	3122	2493	34	7508	6972	46	10746	10063	56	273740	255658	82	1.16332
37198	35550	77	19308	19196	58	740	761	0	922	1045	4	1917	2327	23	2779	2687	29	66649	68127	56	1.1655
166756	126027	104	108689	86249	98	3741	3041	35	5523	4438	42	12370	9511	65	18482	14950	73	427683	349617	95	1.1655
20219	19874	57	12907	13085	45	22	137	0	539	461	0	914	1164	9	1405	1528	16	41760	41553	61	1.16659
228012	153439	106	140893	100342	107	6313	4614	43	10235	7355	63	21261	15525	90	31788	22917	96	758870	553572	104	1.16767
46392	43580	77	26247	24550	78	932	809	0	1402	1807	17	3113	2681	31	3923	3375	36	96422	83628	89	1.16767
152737	125030	91	114546	93980	92	3824	3006	36	6866	5509	50	15076	12428	68	23312	18928	84	626856	519276	91	1.16767
114594	99804	87	63893	55031	87	1676	1274	19	2758	2353	37	7006	6021	51	10612	9332	62	297447	260794	84	1.16876
99415	85936	85	46242	39600	83	1678	1462	19	2803	2079	33	5012	4124	42	7098	6359	48	180633	147706	84	1.16876
116110	101893	87	53507	46130	85	1905	1653	21	3014	2499	36	7406	6279	50	11075	9585	65	300976	267357	86	1.16985
54411	53469	75	19018	18987	55	1255	1297	15	1150	1257	11	3257	3208	32	4506	4238	37	93240	92318	68	1.16985
88872	81080	83	59016	52018	85	1624	1221	16	3105	2725	30	7471	6244	53	10887	9657	60	287214	258874	80	1.17094
76919	66844	87	38527	33357	83	1406	1219	14	2260	2074	24	4584	4070	40	7264	6468	49	157326	135416	79	1.17094
74505	71011	82	32288	31277	77	1188	1205	13	2361	2192	28	5178	4959	41	7860	7646	51	216234	206970	79	1.17094
78342	75897	82	41987	40555	78	1317	1378	14	2842	2877	29	6423	6511	44	9288	9434	54	253480	251609	76	1.17094
70935	68876	77	33233	32437	76	1183	1128	9	1854	1914	22	4572	4608	36	6721	6043	47	179986	177704	75	1.17202
71292	63362	81	35732	32746	80	1178	1112	8	1909	1554	21	3815	3354	37	5457	5073	42	142567	126098	79	1.17202
38129	37253	70	11554	11194	45	435	471	0	1104	1094	6	2160	2124	25	3065	3274	29	81134	82338	68	1.17311
136045	122313	92	83261	74366	87	3207	3010	31	6566	5513	44	16022	14094	70	24476	21355	83	683502	591435	93	1.17855
60606	50796	93	37168	31161	93	1116	814	0	2324	1519	19	4068	2935	35	5410	3662	49	159709	109656	93	1.17855
135122	106250	107	94146	77450	92	2870	2194	31	4072	3522	36	8955	7155	56	13716	11442	65	358941	299812	93	1.17963
80577	74188	83	42689	38308	83	2063	2098	21	2111	2389	24	5538	5370	38	8052	7303	48	186273	171654	85	1.18072
111613	97456	89	81991	71370	86	1990	1904	20	3102	2704	33	6458	5598	44	9598	7692	54	253319	227379	85	1.18072
31593	32010	64	17726	17933	50	812	946	0	733	1077	7	1481	1699	17	2966	3238	29	74405	74213	73	1.18072
81167	71428	86	43242	38244	82	2048	1635	23	2574	2546	26	5560	5201	43	7969	6494	54	189941	161468	83	1.18181
99043	91173	81	58587	53807	83	1808	1544	22	3185	2386	35	6669	6243	46	8990	8632	54	260300	233785	83	1.18289
77648	68819	80	44842	39791	81	1631	1462	20	3099	2814	31	5261	4561	42	8741	7273	56	178928	149242	85	1.18398
98822	88625	85	54987	49396	84	1613	1749	17	3328	2997	32	7935	6898	50	11543	10170	60	311750	279928	89	1.18398
84364	78938	85	41051	38866	79	1713	1561	19	2447	2021	28	4847	4701	38	7558	7224	46	162844	152968	83	1.18507
52103	51456	75	20949	20483	61	738	672	0	1202	1252	13	2733	3001	26	4495	4363	39	105429	100151	78	1.18616
51711	50932	66	19365	18905	60	854	911	0	1692	1749	20	2986	3111	28	3593	3350	33	94706	93275	78	1.18724
29362	30645	66	15425	15329	49	622	779	0	925	780	0	2027	1908	24	2920	3079	30	79494	79252	69	1.18724
185850	142323	94	140079	109438	96	5271	3756	43	7261	5544	49	15771	12200	73	21020	14861	82	463106	335237	101	1.18724
34376	32588	75	22482	22157	65	515	566	0	585	706	0	1736	1684	21	2340	2645	25	74157	75417	63	1.1905
78222	75161	81	26086	25517	77	1254	1441	12	2449	2454	28	5674	5677	40	7187	6407	51	218691	217761	81	1.1905
205338	167786	99	130074	101687	100	4278	3243	38	7152	5445	50	16472	12469	68	24570	19663	93	657166	497678	106	1.19268
112213	98934	91	51043	44751	85	1391	1394	14	3359	2684	37	6933	6399	48	9703	8866	55	276369	243591	88	1.19485
53115	51091	76	30544	29173	74	1022	791	0	1646	1542	22	3012	2649	31	4246	4137	36	108907	104993	76	1.19485
60097	56234	80	35451	33418	76	1184	1107	9	1460	1698	18	3347	3576	30	5843	5730	44	112829	107732	79	1.19485
156196	131276	92	60549	50651	90	3087	2266	33	5043	4392	41	9374	7479	56	13596	11515	67	344277	273000	95	1.19594
184958	146208	101	95846	77151	95	4032	3142	35	4777	3886	40	11298	8003	65	16096	12925	75	360091	271115	97	1.1992
46389	45148	74	23187	22109	68	862	955	0	1112	1141	9	2979	2739	31	4378	4710	35	109037	107799	73	1.20029
32439	30789	71	18892	18718	58	659	517	0	1133	780	0	1684	1610	21	2708	2384	29	60295	61084	66	1.20029
114310	97422	102	50858	43155	87	1806	1341	19	3125	2456	34	7453	6354	46	10406	8530	57	287269	243012	87	1.20138
85830	81625	81	57788	55721	81	3768	3401	32	5821	5787	45	11816	11390	59	16085	14818	63	337923	292328	84	1.20138
208351	150862	107	129138	100655	102	4162	2878	39	6614	5134	47	13311	9760	68	18664	13072	80	428478	317336	101	1.20246
99148	89381	97	56971	51646	84	1720	1611	22	2910	2632	32	5478	4942	40	7355	5990	50	177501	164767	80	1.20246
56266	55581	76	35897	35535	74	915	780	0	1737	1695	23	2846	2527	31	4378	4107	36	104714	105583	72	1.20246
138015	120453	92	77527	69641	87	3084	2864	31	4088	3018	40	9650	8326	58	13097	10769	61	275852	219713	88	1.20355
69284	66849	78	37436	35934	78	1098	1089	7	2472	2515	25	5493	5474	39	7873	7964	45	222711	218194	78	1.20464
127294	111891	92	68619	62365	89	2922	2652	29	4906	4161	41	11185	10127	56	15938	13756	71	428420	358925	90	1.20464
99354	84343	88	56628	48679	84	1723	1413	19	3390	2357	36	5502	4669	43	8280	7215	51	189737	167359	81	1.20464
234086	161717	112	119348	84001	106	5032	3649	46	8108	5550	56	16441	11613	79	22967	15312	99	500607	352432	107	1.20681
68981	65330	84	43881	42643	77	1321	1255	14	1733	1868	20	4040	4125	35	5891	5307	43	125251	124208	76	1.20899
59247	58161	76	28092	27493	74	892	924	0	1380	1498	14	3036	3067	29	4514	4028	39	105979	100998	75	1.21007
112457	99562	92	92046	84170	86	2231	1933	25	4397	3716	39	9665	8760	61	13536	12234	64	384682	346697	87	1.21116
31683	32472	61	12047	12228	44	365	398	0	725	839	0	1943	1906	23	2950	3150	29	69355	72360	72	1.21116
29957	31043	53	22996	22525	70	316	303	0	466	559	0	1580	1615	19	2691	2688	29	65751	65102	72	1.21334
106626	96513	85	60568	54689	86	2075	1674	25	2575	2304	31	5429	4832	44	7592	6066	50	177166	146423	89	1.21334
157187	131577	100	86296	73072	90	3134	2486	31	5585	4857	41	12326	9707	67	16336	13235	69	448028	352057	96	1.21334
151586	119012	97	109722	88717	95	2788	2331	30	4392	3594	38	8658	6840	55	14212	11577	66	372274	301705	96	1.21442
177570	132801	98	111396	86888	97	4293	3158	39	6094	4537	52	12643	9046	66	17321	11416	77	386544	268624	98	1.21442
175910	141664	95	173186	142940	97	3325	2899	33	6453	4865	46	11160	8907	62	17467	14310	73	400643	327426	97	1.21551
263326	185461	126	136289	94488	109	8020	5844	50	10934	8330	60	21597	15612	86	28757	20221	98	667697	473574	112	1.21769
45509	40654	87	28562	24433	87	993	878	0	1333	1198	10	2728	2200	24	4319	3562	40	105575	82107	87	1.21769
116899	101674	85	70153	59742	88	2265	1872	26	3339	2801	32	8344	7206	50	13344	10539	78	335799	274207	103	1.21769
44006	46058	55	25305	25330	60	872	781	0	1108	1169	8	2618	2592	27	3714	3942	34	79566	81655	74	1.21769
139836	117742	89	81900	72432	89	4676	4069	37	7454	5866	48	14449	12317	68	21128	17139	81	521642	406954	97	1.21769
87017	80745	82	58433	55627	81	2000	1828	22	2866	2666	34	6391	5880	45	8894	7901	50	212141	186612	85	1.21769
216257	169571	102	131640	102705	100	4638	3820	37	6421	5279	46	13335	10650	66	20426	15678	79	501098	384071	102	1.21877
87682	81342	82	51893	46943	83	1767	1491	19	3067	2300	30	6227	5690	46	8564	6707	53	236504	212720	86	1.21877
117663	99677	104	68449	59320	89	1886	1690	22	2885	2591	35	8139	7073	50	12340	10566	62	339857	292440	91	1.21877
76797	75232	80	45810	44331	78	1439	1365	16	2618	2773	26	5311	5229	38	7766	8159	47	226450	227144	85	1.21986
79038	76619	81	46588	44916	79	1609	1765	19	2658	2868	25	6510	6447	43	9121	9296	52	256565	253879	83	1.21986
90782	81233	84	51961	46529	83	1509	1341	19	2317	2227	28	5939	5410	43	8213	6962	50	208388	176386	98	1.21986
135378	112345	96	77911	64548	91	2312	1893	26	3568	2480	37	9113	7714	51	13989	11337	69	375794	303688	95	1.22203
157427	129054	96	93440	77191	94	2591	2118	28	5631	4371	42	11689	9745	67	16210	13600	74	463297	387040	98	1.22203
79977	69999	84	44402	39186	83	1549	1351	16	2543	2292	29	4795	4027	42	7009	5858	52	172763	147348	87	1.22312
63739	57159	81	40898	36880	80	1072	971	0	1677	1687	20	4459	3887	39	5915	5041	41	159352	143879	83	1.22421
123693	112756	102	57894	54806	84	2556	2294	26	4341	3965	36	11082	9670	62	16917	15588	76	422626	366960	92	1.22421
56315	56403	77	24914	24548	73	1334	1373	14	1840	2067	21	4054	3995	34	5375	5005	44	115563	110082	79	1.2253
96025	89375	82	49656	45816	82	1910	1707	22	3515	3306	30	6172	5389	43	10392	8738	63	259708	224065	87	1.2253
63405	61695	80	35363	34854	76	1128	1256	12	1768	1432	17	3525	3574	33	4563	4737	36	109478	105706	80	1.2253
157975	130832	96	87400	72374	93	2772	2437	27	5063	4183	44	11590	8724	63	16148	13686	72	445524	357310	97	1.23182
32164	32050	69	16647	16446	51	658	727	0	929	1066	6	1724	1906	21	2604	2455	29	70687	70262	68	1.23291
151750	126627	95	97359	82612	93	2935	2885	28	4271	3546	44	10153	8238	60	15549	12277	71	384331	303891	95	1.23508
158250	120150	102	110463	87256	97	3302	2693	33	5867	4268	46	12032	9448	60	17483	13739	83	424144	345010	93	1.23834
109326	95876	89	66553	58886	86	1937	1603	19	3340	3126	35	7972	6936	49	12011	10305	62	327482	280615	86	1.24052
140200	114906	93	62184	50701	91	2855	2246	30	3669	3038	37	8562	6589	54	10833	8821	68	265177	208582	92	1.24269
71295	70829	80	37833	37019	76	1352	1361	15	2260	2560	25	5277	4942	40	7424	6927	43	217724	218800	77	1.24378
43045	42282	72	24319	23465	67	917	724	0	705	950	0	2724	2558	28	3902	3263	36	78330	78440	71	1.24378
92463	82018	91	49517	44586	84	1455	1351	13	2720	2480	28	5319	4768	42	8389	8100	51	201127	191381	84	1.24378
133127	102524	103	76774	60388	93	2982	2198	32	3891	3172	35	8543	7043	52	13314	10281	64	299886	239105	92	1.24704
97374	86841	86	56407	50269	83	1815	1679	18	2548	2168	29	5859	5265	43	7557	7115	48	164940	144154	86	1.24813
63609	60520	88	26958	26640	76	1099	1068	6	2062	1735	24	4617	4635	40	5465	5394	41	178576	171543	81	1.24921
82755	73871	85	48326	42066	83	1659	1217	16	2643	2063	24	4960	4445	42	7088	6593	48	172620	164465	85	1.2503
250858	175711	121	207953	144398	123	5485	3897	43	9945	6432	61	20215	14403	83	29892	20031	114	745741	548611	122	1.25139
78001	74032	81	41273	39853	78	1190	1297	14	2448	2044	26	4851	4811	37	6465	5868	44	188137	184350	85	1.25248
93265	87684	82	50753	48182	81	1342	1377	17	2825	2698	31	6864	6410	47	9549	8911	55	255601	245406	85	1.25356
129938	108808	90	67790	56503	88	1933	1705	22	2413	2322	30	6391	5355	49	9846	8180	54	231392	192259	92	1.25356
106728	97346	88	48461	43357	83	1791	1378	18	3202	2597	33	6224	5751	42	9418	8375	58	240400	217902	85	1.25465
176215	136142	108	105106	84978	96	3275	2409	36	5786	4088	45	10598	8020	59	15097	10930	68	366507	274872	97	1.25574
74240	68048	81	40886	36327	81	1521	1436	17	2013	2060	24	4095	3880	35	6529	6102	45	142320	129732	79	1.25791
112195	91087	91	66073	55331	89	2108	1648	21	3343	2917	34	7269	5688	49	9811	8651	56	246401	202760	89	1.25791
117857	101497	87	67362	57379	86	2281	1929	25	3679	3065	38	7528	6264	49	9850	7862	63	220907	175732	92	1.259
25707	24321	63	15150	14939	51	148	315	0	1254	1095	8	1462	1641	19	1997	2103	24	63590	63422	71	1.26117
111172	95080	88	64060	54602	89	2228	1966	25	2932	2845	31	7316	6444	48	10486	8797	58	304268	265280	90	1.26335
128012	113506	89	71207	60959	88	2428	2027	26	4178	3743	40	8672	7316	53	12648	10935	65	358984	302086	90	1.26661
96182	88486	89	76960	72748	82	2747	2320	29	4398	3537	45	7470	6421	48	10395	9135	59	226321	190914	82	1.27531
85087	76730	87	46791	41663	82	1442	1302	15	2112	1687	23	4757	4024	40	6846	5900	48	162419	148592	81	1.2764
90421	80761	85	55458	49877	84	1583	1540	18	3023	2633	31	5909	5348	43	9039	8249	51	248515	218444	83	1.2764
45521	44775	74	21436	20766	63	889	873	0	855	1187	11	2612	2664	28	3363	3173	32	88944	89737	73	1.27857
49385	48312	74	22281	22034	61	710	880	0	1157	1700	16	2839	2801	29	3613	3661	32	86599	89482	73	1.27857
57418	56124	76	34206	32962	76	1132	991	0	1598	1708	22	3090	3055	30	4565	4536	37	119375	116034	74	1.27857
89351	78952	87	51379	46492	83	2024	1813	21	3746	3021	35	5724	5182	42	8003	6984	50	188315	161751	86	1.27966
192056	148623	103	88599	67715	98	4062	2938	39	6631	4859	50	12492	9431	60	15995	11589	77	352571	259771	95	1.28183
31566	32190	68	14414	14320	47	532	412	0	542	592	0	1899	2154	20	2212	2344	24	70673	66079	67	1.28292
35776	36114	66	17457	17649	50	756	659	0	827	1093	5	1953	2013	22	2894	2919	28	66561	67356	63	1.28292
50139	48657	75	25184	24345	73	845	762	0	1595	1438	16	2786	2660	30	3741	3974	32	88269	90488	73	1.28292
242840	176148	110	130647	96568	103	5754	4551	44	9627	6873	60	19229	14715	79	25879	18666	96	627244	472888	103	1.28401
46559	42659	83	30391	29492	74	646	618	0	749	610	0	2196	2009	25	3096	3219	31	85255	84980	71	1.28618
125161	109120	90	64038	55950	87	2370	2074	27	4552	3710	41	10029	8224	54	15975	13782	66	405593	340730	91	1.28618
52570	51730	73	19703	19390	58	1339	1277	13	1821	1730	19	3309	3294	32	4361	4288	37	94543	93070	76	1.28944
63376	61718	76	41268	40441	77	1162	1043	5	1519	1417	21	3382	3342	31	5472	5408	38	127189	128569	75	1.28944
62179	61450	78	39057	37969	77	1226	1160	12	1853	2107	20	3049	3278	29	4650	4049	39	107373	107228	74	1.28944
54892	53655	75	25102	25187	64	1030	1058	7	2126	1889	24	3378	3186	32	4418	3998	37	123988	124228	68	1.28944
87694	77877	85	52906	46508	84	1331	1267	14	3056	2634	33	6247	5282	46	8756	7674	55	217753	191988	80	1.29162
59938	58172	75	22920	22603	60	947	908	0	1756	1427	21	3753	3986	33	5566	5387	43	119456	115645	77	1.29162
100861	89094	86	57772	49890	85	1871	1550	17	3410	2914	34	6639	5906	46	10141	8365	59	288130	252804	85	1.29162
130832	115209	96	79988	71767	88	2774	2487	27	4338	4028	41	10615	8490	61	15791	13104	71	424110	344144	91	1.29379
104325	91595	97	66994	58236	89	1831	1733	21	3718	3485	35	6591	5748	45	9624	8432	55	236589	209137	89	1.29488
21812	21798	59	10162	10259	43	249	206	0	466	656	0	1244	1222	11	2206	1979	28	49744	50544	64	1.3014
70611	67827	79	42782	39741	80	1171	1228	12	1884	1942	19	4120	3973	35	5978	5317	46	142272	128745	80	1.30249
70459	67415	80	38704	36993	77	1392	1328	14	1825	1757	18	4304	4203	37	7255	6818	47	175154	170299	76	1.30358
47597	47414	73	28302	28025	72	563	688	0	1516	1322	13	1992	2056	24	3711	3868	32	83204	83042	68	1.30792
81242	77921	91	29472	28689	78	1697	1673	19	2309	2393	26	5945	6081	39	8877	8246	53	239124	238551	72	1.3101
119437	106951	89	74034	67398	87	2365	2013	24	3753	3261	37	8812	8094	51	12001	10946	60	337118	303514	83	1.3101
90065	81853	83	50938	45800	81	1763	1618	21	3117	2314	34	5622	5034	41	7944	7079	54	171870	152896	76	1.3101
71401	67306	81	37109	35558	77	1400	1295	14	2096	1834	25	4542	4897	36	6354	6135	44	186153	181881	74	1.3101
180073	137209	102	120852	95538	98	3779	2963	36	5321	4414	47	11998	9372	63	17471	14211	72	408278	327887	92	1.31119
127687	107946	89	97285	83175	90	2971	2445	31	5073	4431	42	9657	7940	54	14854	11983	69	346641	302064	86	1.31336
127407	109728	92	61666	52413	87	2723	2255	29	4029	3752	40	8217	7081	50	13097	10832	65	291725	240214	86	1.31554
81314	78269	83	63029	61782	80	1857	1933	22	2768	3040	30	5783	5779	41	8569	8559	53	234234	226636	76	1.31662
45953	43573	75	24273	23983	73	973	932	0	1237	1333	13	2610	2399	29	4127	4041	42	89000	86379	71	1.3188
90230	83778	90	43643	41334	79	1413	1446	16	3222	2834	31	6522	6144	43	9166	9388	55	266947	261683	80	1.32315
65330	62992	81	26761	26013	76	1289	1189	12	1488	1692	20	3543	3482	33	5686	5523	47	125167	119679	74	1.32423
100240	89033	99	52435	46972	85	1475	1192	15	2324	2283	29	5961	5542	44	8550	6886	68	214663	195714	83	1.32532
226033	163732	109	109356	81208	103	5761	3929	44	7498	5004	52	16480	11419	75	22608	14495	95	514282	354399	104	1.32858
96868	91539	82	113668	108908	83	2869	2527	29	4473	3943	38	8362	7325	56	10981	9301	60	263628	225567	83	1.32858
69009	67582	80	39217	38829	76	1164	1136	9	2105	2200	23	4292	4085	36	5880	5581	44	164962	165608	73	1.32967
62861	60195	84	18107	17887	52	818	830	0	1566	1665	19	3611	3542	33	4714	4506	37	109735	107323	73	1.32967
101637	94333	86	43637	41745	81	1428	1192	17	2589	2491	30	5625	5306	42	7012	7082	47	192579	185427	80	1.33076
81677	75124	88	46790	42956	81	1432	1258	16	2788	2148	31	5575	5334	44	10171	8803	58	244071	227967	80	1.33076
43170	43782	70	16462	16409	50	968	968	0	1117	1160	12	2740	2651	27	3554	3466	35	90811	91818	63	1.33076
70899	66850	80	33264	31860	77	1039	1133	11	1596	1920	22	4328	4046	38	5713	5486	43	155093	155119	76	1.33184
117862	103223	91	53615	46455	85	2273	1982	26	3617	3477	37	8830	7292	54	12352	10317	61	336572	280630	86	1.33184
63172	61356	79	27006	26300	76	1074	1037	4	1824	1842	24	4221	4121	36	6337	6152	43	169384	168377	74	1.33511
41982	40263	73	26503	25606	72	685	700	0	1376	1458	16	1920	2006	23	2999	2900	31	69484	64450	67	1.33837
53155	51006	76	28259	27430	75	1100	1037	4	1215	1412	14	3301	3232	33	4318	4540	35	107444	104900	73	1.33945
166814	125395	111	72715	55197	95	3710	2799	34	3815	3427	36	9072	6531	58	13515	9978	66	285285	215790	91	1.3438
88050	77529	91	53223	46694	84	1493	1385	15	2376	2136	31	6528	5797	48	9124	8031	55	250176	219678	80	1.34489
64377	61913	76	32520	30565	79	855	698	0	1914	1973	26	3368	3542	31	4940	5027	35	136197	130365	75	1.34706
138532	119810	102	77418	66463	90	3899	3098	34	5653	4931	44	10978	9413	63	15493	12902	77	331040	271461	87	1.34815
77976	70677	82	47835	43793	81	1672	1672	20	3120	2854	32	5347	4557	45	7502	6481	49	178573	151545	85	1.35141
94351	84301	84	53583	47481	83	1672	1618	19	2752	2512	31	5932	4857	47	10210	8340	61	209921	180012	85	1.35468
90914	80401	84	55619	50207	82	1853	1584	20	2746	2192	32	6517	5302	50	8917	7216	52	194367	161514	83	1.35468
63538	60701	78	67330	65862	78	1696	1522	17	2927	2249	33	5598	5175	42	8008	7405	47	183373	168801	79	1.35576
153003	119322	106	106564	85224	110	3796	2767	35	4876	4019	43	10072	8066	60	15352	12067	67	365316	287784	110	1.35576
126190	106227	97	70901	61076	90	3206	2596	32	5226	3866	46	9483	7786	58	13845	11407	68	330821	279415	91	1.35685
103503	92259	88	56803	49838	84	2348	1957	27	2986	2649	35	5922	4587	46	7575	6259	50	186637	156054	86	1.35685
101578	90743	87	80212	73299	85	1668	1678	19	2745	2405	31	6180	5259	43	10187	8838	56	243607	212938	88	1.35685
69297	64548	81	41791	39709	78	1025	971	0	1589	1454	19	3416	3139	34	5227	4776	41	133797	129286	79	1.35902
81253	78537	79	44210	42114	79	1244	1204	12	2319	2175	24	6155	6227	40	8907	8758	53	243624	237072	82	1.36011
124688	110402	88	56059	47275	88	2160	2158	24	4478	4195	39	9970	8740	57	13489	11675	64	386636	348893	89	1.3612
105484	91969	93	64014	56000	85	1815	1940	19	3172	2671	32	5750	5285	46	8518	6582	56	200617	168066	87	1.36229
139204	122013	104	67444	59689	88	2949	2545	30	4803	3962	41	11009	9460	60	14908	12124	70	416519	347790	92	1.36555
104189	92902	87	72983	66320	84	1379	1358	17	3062	2566	34	5299	4698	41	7964	6702	50	205170	172990	87	1.36555
129603	113817	89	74004	65571	86	2127	1656	27	3975	3100	40	8871	7477	52	12887	11390	58	351498	302406	89	1.36555
161003	132933	93	117947	98217	95	4386	3848	37	5988	4903	46	14392	11411	67	19757	15885	79	520059	386075	98	1.36663
31132	29525	82	20961	20869	59	622	617	0	819	1008	3	1864	1801	21	2093	2206	24	68460	69611	69	1.36663
135551	110871	107	59909	48519	89	2784	2219	30	3863	3335	43	8078	6239	54	11569	9258	61	262193	207061	90	1.36772
90613	83615	97	52470	48945	83	1995	1839	23	2533	2476	27	5850	5397	43	8316	7379	52	182078	166577	79	1.36881
97152	80315	88	71050	60528	88	2201	1710	26	3210	2666	36	6376	5346	44	8743	7061	56	224016	186936	91	1.3699
78202	68971	89	48962	43850	83	1237	1125	8	1960	1730	26	4825	4094	40	6641	5831	47	169255	143575	79	1.37316
80509	72577	83	49038	44060	83	1149	999	0	1885	1661	21	4486	4330	38	7071	6262	47	197669	184765	77	1.37751
82962	76303	82	47161	43976	81	1601	1355	17	2450	2455	26	5691	5431	41	8048	7419	48	230239	214739	80	1.37751
112179	94396	89	53916	43520	87	1930	1577	23	3173	2545	35	6939	5615	48	10841	8911	60	256840	215806	85	1.37968
65523	60066	80	40032	35471	81	1587	1393	18	1811	1405	23	3505	3153	35	6061	5865	47	135696	120260	79	1.38077
98555	83657	93	56625	47560	86	2077	1853	22	3233	2411	38	6287	5061	48	9260	7531	57	208207	174299	86	1.38077
88624	79723	82	49065	43159	83	1499	1326	15	2358	2514	30	4832	4384	40	7063	6413	51	178714	162442	83	1.38403
70407	67884	85	24239	23580	75	1112	960	0	1819	1741	21	4332	4221	37	5629	5922	38	162946	159918	79	1.38403
95442	81793	87	57461	49883	84	1714	1561	20	3498	2518	38	5530	4548	44	7325	6341	47	164494	140983	85	1.38403
89346	75141	88	57219	49040	85	2349	1993	24	3345	2540	36	5509	4668	44	8014	6515	53	187207	157789	83	1.3862
261001	177653	116	183040	135873	117	7858	5175	51	12376	9248	67	24861	17512	103	37010	26042	109	844248	611786	117	1.38729
100089	92708	82	62973	57831	84	2182	1977	23	3250	3023	31	6655	6162	45	9727	9148	49	240635	229154	86	1.39164
54538	54728	73	19358	18900	57	936	981	0	1513	1640	22	3081	3128	29	4827	4475	40	123489	120017	86	1.39164
204153	147247	102	157898	115653	102	5177	3778	41	8410	6011	56	17158	13069	77	25350	19053	92	611043	462586	102	1.39164
57032	54010	77	38518	36012	78	1086	1170	10	1163	1171	12	3268	3111	32	5216	5194	40	115022	102865	81	1.39164
129257	108142	97	67842	57629	88	2108	2127	22	4282	3458	42	8777	7490	54	12801	10941	64	355107	297551	91	1.39381
87500	78331	82	67823	60711	85	1702	1575	21	2157	1866	26	5627	4792	48	7432	6454	51	174969	151050	87	1.39599
27041	27438	54	19780	20162	54	441	494	0	469	853	0	1714	1770	21	2445	2534	25	65997	68367	66	1.39599
52122	49980	78	29691	28735	75	1194	1169	12	1581	1619	15	2981	3067	29	4910	5228	35	101116	95757	78	1.39816
72049	71260	83	33058	32167	77	1102	882	0	2321	2705	26	5536	5273	40	6606	6464	44	185629	183363	80	1.40034
127170	110160	89	67264	58598	87	2351	2237	26	4153	3195	39	9216	8000	57	12955	10911	65	363688	295253	91	1.40034
164259	129924	102	91889	72869	96	3479	2785	34	6003	4914	45	13330	10995	63	18960	16043	86	536682	449448	98	1.40469
126365	109314	88	74884	64259	88	2100	1925	25	3683	3031	32	7582	6684	48	10506	9217	60	301900	258718	87	1.40469
75792	72890	81	31827	30958	78	1258	1231	11	1851	1777	19	4726	4506	37	6260	6029	41	176713	173358	77	1.40795
95023	85695	83	45857	41512	82	2146	2001	23	3453	2682	38	6605	5385	48	10462	9624	56	235806	197005	83	1.40904
137205	107226	97	94354	77836	92	1870	1712	20	4344	3037	45	8732	6806	54	11901	8516	62	316368	246513	88	1.41012
47310	47127	83	23579	23215	68	1023	1123	8	1551	1221	10	3022	3052	29	4000	3548	35	93332	93882	72	1.41012
145111	115560	94	71224	59179	91	2757	2123	28	4647	3741	39	8239	6533	54	11924	9221	63	285993	225535	92	1.41121
32013	30535	66	22571	21855	68	346	566	0	1069	1165	8	2043	1709	23	3123	3322	29	73573	72880	68	1.4123
38803	37904	71	10629	10527	44	682	652	0	979	823	0	2101	1886	26	3514	3918	32	72925	73091	67	1.4123
145415	122399	95	60477	50499	90	3124	2542	32	4582	3719	40	9566	7705	58	13633	11507	64	322698	259233	90	1.41447
92412	79496	87	52887	45381	86	1537	1386	19	2860	2429	29	6584	6256	44	9985	9173	58	263450	226485	83	1.41556
83433	76822	81	44434	40067	79	1885	1621	21	1595	1799	25	4637	4367	38	7043	6397	46	156547	143287	75	1.41665
145368	115609	101	78798	63356	92	2358	1934	27	3553	3089	37	9391	7716	54	13339	10848	65	381189	320033	93	1.41665
66606	65600	81	29408	28857	76	913	916	0	1654	1692	24	4032	4022	35	5500	5862	38	168095	169665	76	1.41773
86651	80064	82	51357	45771	81	1474	1444	15	1694	1787	25	5148	4636	43	7646	6856	49	158346	141940	78	1.41773
77270	71943	83	46280	42401	81	1971	1631	20	2241	2337	29	6794	5832	47	9208	7829	51	268191	235290	95	1.41773
96817	87120	84	50381	44937	82	2050	1850	24	3189	2772	29	5201	4369	44	8291	6663	54	182678	151434	86	1.41882
31514	31732	70	21583	21640	63	278	290	0	980	838	0	1413	1450	18	2221	2116	24	61366	61576	64	1.41882
58161	57784	75	31801	31482	75	833	856	0	1278	1094	8	2716	2712	30	4249	4300	36	100363	96236	74	1.421
69521	65698	88	42334	40313	77	1259	1211	12	1687	1553	22	4039	3744	35	6867	6944	43	177365	168060	79	1.421
179301	140599	102	91043	73498	95	2512	2095	26	5649	4025	50	11937	9268	63	16846	13361	71	471081	355909	103	1.42317
82358	77831	84	38617	37163	79	1331	1508	16	2571	2350	24	5745	5472	42	8478	7968	49	225008	218495	84	1.42426
109873	92952	90	60524	51679	89	1921	1555	19	3279	3112	32	7327	6582	48	10573	9038	57	281805	241976	92	1.42752
89204	78167	86	55781	50463	82	1312	1192	14	1927	1813	21	5130	4669	40	7767	7117	49	195241	170792	88	1.42752
113493	94004	89	58595	48787	88	1643	1349	22	3225	2178	36	6797	5729	47	10486	8190	59	262971	214306	91	1.42861
32136	32241	69	18304	18035	53	528	564	0	1237	1103	7	1951	1840	24	2698	2920	27	85879	88087	73	1.42861
65395	60999	81	33789	32362	77	1223	1171	9	1614	1654	20	3531	3296	33	5275	4663	41	112304	111271	80	1.43078
128010	113988	86	88170	80147	88	2783	2731	28	4999	4880	38	11272	10945	61	17993	16838	78	459960	429160	92	1.43187
85109	75156	84	46391	42192	81	1660	1348	18	2696	2126	29	5327	4979	39	8002	6944	53	186504	166141	87	1.43295
88923	80447	86	52488	47433	84	1714	1655	20	2815	2490	34	6277	5771	42	8712	7609	53	257880	239282	87	1.43295
64572	62238	80	38339	37230	77	1274	1378	12	2306	2261	24	4110	4129	34	5876	6010	43	170875	170045	82	1.43404
147989	130858	92	74261	67100	89	5016	4381	37	6970	6322	49	14991	12980	68	21637	18290	85	464937	365412	93	1.43622
145538	123930	92	76847	65812	90	2825	2436	28	4816	4212	39	11954	9882	61	17243	13949	70	478835	398998	93	1.4373
90772	80522	84	48602	42639	82	1538	1455	19	2510	1913	33	5857	5114	44	8893	7706	61	237921	210999	82	1.43948
153075	129521	91	101401	83638	91	3233	2662	31	4301	3197	42	9002	6877	56	13074	9491	62	307276	230910	90	1.44057
41157	42219	71	11108	11755	42	503	532	0	474	409	0	1350	1616	18	2006	2362	24	63754	65237	69	1.44057
65144	64317	75	29493	28698	76	1351	1447	15	2126	2133	23	3929	4011	33	5207	5185	39	124993	125944	74	1.44057
51485	48911	83	26976	26371	69	797	657	0	1088	863	0	2242	2226	25	3525	3494	33	93099	89821	74	1.44057
78192	71404	84	34039	31194	79	1830	1681	19	2305	1936	31	5371	4790	40	7916	6811	50	170715	148980	81	1.44057
200934	143151	107	123005	93009	106	4267	2992	37	6872	5788	52	14056	11622	71	21178	17215	91	487868	429020	119	1.44057
81905	74456	96	33809	30698	79	1272	1073	7	2110	1892	29	4268	4119	38	6781	5973	48	171987	162779	78	1.44165
242228	155349	112	131955	87654	112	5424	3591	44	7907	5637	57	15842	12504	70	23732	17818	101	552800	468211	105	1.44383
25662	27463	49	16731	16764	49	713	574	0	507	681	0	1949	1896	24	2865	2768	27	61434	62374	67	1.44383
147406	126365	91	70668	60427	88	2785	2252	31	4441	3628	39	10460	8867	57	14623	12097	73	420494	340034	90	1.44709
145951	122365	96	78839	66076	90	2253	1815	24	3703	3245	37	7600	6335	49	11084	9187	57	274106	225485	89	1.44709
58127	56931	75	21930	21357	61	1170	1247	11	1571	1741	16	3633	3421	35	4717	5139	36	103471	103144	74	1.44818
51420	50489	77	26913	26480	73	395	406	0	1185	1139	10	2791	2762	28	3934	3574	35	94175	90549	75	1.44818
139919	123310	93	70946	64063	88	2898	2566	29	4784	4120	41	10810	9523	57	16699	14433	69	402766	334652	90	1.44926
67791	63971	79	37833	34497	80	1213	1096	8	2100	1687	28	4177	3799	37	6317	6032	45	142619	134129	75	1.44926
79124	75214	80	40709	39354	79	1357	1539	15	2149	2176	24	5244	4841	41	8026	7767	46	200786	196258	81	1.45035
257457	176414	112	183193	109270	113	9848	6377	57	16335	10829	82	24859	15819	103	30590	20866	103	668208	471634	112	1.45144
186427	146964	100	68884	54219	96	4539	3564	39	6318	4913	52	12215	9446	61	17752	13193	75	391381	289673	101	1.45361
60083	58059	79	34091	32689	75	1170	1045	8	1588	1366	17	3256	3144	31	5239	5510	39	111579	109483	77	1.45361
69092	66616	83	37575	36352	77	992	837	0	1872	1966	21	4069	4050	36	5732	5621	47	169138	165453	83	1.4547
115922	103261	87	60307	52044	85	2577	2233	27	3773	3296	36	9512	8494	52	12810	11267	59	375872	326298	95	1.45687
33315	34162	63	18433	18508	54	601	566	0	594	704	0	1616	1797	20	2472	2675	28	70326	68592	71	1.45796
93046	79940	85	57007	48956	86	1639	1326	18	3047	2622	36	7013	5815	50	9997	8435	53	275366	244581	86	1.45796
43325	44308	73	24762	24439	72	883	819	0	1412	1275	14	2357	2348	26	3659	3557	33	81241	83087	75	1.46231
36296	36196	53	26958	26502	71	717	738	0	712	883	0	1922	1806	27	2748	2693	26	71520	72775	73	1.46557
92394	87685	84	39736	38322	80	1178	1137	10	1881	2110	22	5138	4645	39	6879	6047	48	196957	194047	82	1.46666
53826	53545	77	33335	32972	74	1124	967	0	1327	1333	15	2932	2801	28	3877	4157	33	110689	114916	74	1.46666
134696	112837	90	97102	82447	90	2519	2145	27	4269	3784	43	9178	8128	51	14043	12238	69	404939	347213	95	1.46992
64866	61460	76	35894	34788	78	1796	1591	22	2259	2280	25	4612	4735	38	7233	7287	44	157324	142262	79	1.47209
41127	40326	68	20449	20261	59	595	543	0	1383	1180	10	2174	2100	25	3093	3157	29	78797	80000	71	1.47427
140762	114781	91	107330	86614	92	2897	2426	29	4230	3647	42	9823	8401	53	13123	10695	70	303965	250426	90	1.47644
125750	110139	88	78570	68890	87	2256	1916	26	3939	3044	42	8930	7600	54	13037	11377	59	367435	307539	87	1.47644
79075	75742	79	46435	44297	79	1656	1507	17	2225	2045	24	5469	5231	41	9019	8929	47	222306	218738	80	1.47753
57991	57522	76	29748	28920	75	1376	1366	17	2385	2346	27	4047	3861	34	5536	4845	44	145569	143087	76	1.48188
110506	95938	88	55493	49229	85	2044	1726	25	2791	2698	31	6845	6393	46	9739	8751	56	265015	233323	83	1.48188
99978	90090	84	53621	48277	83	2072	1786	23	3153	2814	31	6952	6051	46	10113	8867	56	275877	245371	82	1.48297
77558	73626	83	42620	40180	79	2520	2462	24	2317	2338	27	5352	5063	39	8558	8278	52	184187	175617	80	1.48405
76894	69999	89	52937	47837	82	1036	965	0	2271	2030	25	4814	4131	42	7020	6357	44	179891	157672	80	1.48623
36081	36746	71	22879	22414	71	455	488	0	818	1003	2	2229	2383	25	3020	3135	32	78096	79390	71	1.4884
52011	51129	75	28049	27189	74	573	538	0	987	934	0	3131	3073	30	3754	3746	35	113042	111604	75	1.49058
152260	119796	95	71423	57244	93	2492	2206	30	4528	3561	43	9085	7228	54	13682	10613	64	318658	240024	96	1.49166
70820	68013	83	41182	40539	77	1240	1224	11	2394	2612	27	5124	4822	39	7603	7629	46	219826	216929	79	1.49384
75651	72330	81	25367	24612	76	1927	1909	22	2157	2098	26	5181	5278	38	7359	7403	47	182134	174544	79	1.4971
75030	71380	80	30866	30241	75	998	1124	9	2214	2209	25	5646	5392	42	7976	7803	47	216874	210083	81	1.4971
111634	94859	95	69722	60902	88	1889	1666	24	3675	3015	40	8584	7369	54	12254	11218	58	336943	289161	89	1.49819
139799	113005	92	85004	71575	91	2980	2551	29	4869	3367	43	9187	7280	54	13608	10041	71	330919	251749	95	1.49819
208067	166296	102	102666	84712	99	4818	4070	38	7949	5871	53	16526	13099	68	21006	15798	93	492398	366684	106	1.50036
37594	38686	61	23270	23086	66	409	384	0	676	566	0	1957	2036	22	3004	3033	30	81269	82032	74	1.50036
117657	100922	89	77285	67744	89	2451	2303	24	3306	3072	36	7028	5653	48	10455	8419	60	254759	209611	90	1.50036
84867	81677	80	44640	43214	79	1776	1560	20	2285	2592	28	5601	4960	44	8435	8147	44	235987	230219	84	1.50036
68984	64940	79	39795	38208	78	1049	884	0	2021	1790	19	4652	4426	35	6600	6477	46	181904	176214	81	1.50145
115018	101491	85	67884	60559	86	2939	2687	29	3715	2990	37	7866	6465	51	11412	9560	58	275795	227296	90	1.50254
18693	19387	52	10304	10563	42	506	423	0	772	815	0	1231	1413	14	2541	2365	29	53685	58800	49	1.50254
59118	55532	78	31724	30442	77	1368	1341	13	1808	1589	21	3294	3301	31	5351	5168	39	114099	110032	77	1.5058
112395	96216	103	47695	40484	85	1887	1709	22	3039	2586	34	7195	6196	48	11385	9819	63	293240	251919	88	1.50797
95146	87552	85	46918	44509	81	1887	1885	19	3662	3097	34	7742	7048	49	10638	10051	56	294221	284001	82	1.50906
24706	23525	73	10993	10994	44	468	421	0	559	580	0	1512	1391	16	2189	2347	24	54979	57521	62	1.51015
46065	45142	71	29508	29001	74	404	476	0	786	1160	8	2314	2295	26	3134	3037	31	69820	72000	69	1.51123
97993	90663	89	98131	94417	83	2972	2492	30	6428	5916	45	13611	12141	65	20922	18763	78	540182	466033	86	1.51123
94126	88659	89	70363	68243	80	2840	2929	27	4273	4089	37	10406	9952	56	14471	13691	62	398205	354946	83	1.51232
114734	94297	94	47149	38737	88	1597	1464	20	4084	3364	40	8894	7371	55	12855	10650	62	337215	280404	84	1.51341
137595	118621	90	63991	56999	88	3220	2709	29	6337	4828	46	11906	9769	63	16441	13574	71	359803	282758	95	1.51341
214889	165665	110	119565	95348	101	4480	3902	36	6889	6433	52	14437	11138	70	20774	16185	79	495866	371171	103	1.5145
154856	118993	98	81904	64760	95	2237	1827	25	4227	3551	38	9210	7114	55	12245	9681	63	376447	296359	95	1.51558
21414	21367	50	17983	18055	54	467	356	0	817	769	0	1429	1478	15	2063	2097	24	58890	60000	66	1.51993
160496	133692	95	76427	63855	90	2661	2203	27	4167	3500	40	8359	6792	50	12692	10681	63	350818	286440	92	1.52102
56665	55019	78	29641	28586	75	1568	1356	16	1829	1761	23	3006	2799	31	5039	4481	39	114289	109962	78	1.52102
81906	76971	81	41408	39012	79	1709	1454	16	2401	2405	28	4840	4345	37	6753	6576	46	156354	151520	80	1.52102
136123	116974	92	130351	109159	90	3405	2938	33	6816	4864	49	13965	11553	67	21946	17664	82	589387	474338	92	1.52211
91761	74653	90	58175	49319	88	2021	1644	21	2673	2329	30	5515	4854	44	7354	6080	50	172644	146743	86	1.52211
66175	63160	78	23724	22923	69	1170	1124	9	2166	1881	25	4421	4421	36	6184	6015	43	139811	140160	77	1.52319
162780	127177	104	97568	80616	95	3585	2896	34	5773	4859	46	12713	10828	62	18279	15450	81	446434	384457	95	1.52319
47400	46831	66	25465	24911	67	749	799	0	1381	1584	20	3021	2793	31	3756	3838	31	90737	92730	73	1.52428
107460	99255	85	44420	40303	83	1841	1873	21	3446	3202	31	6745	6210	48	10193	9389	54	215008	186264	89	1.52428
186868	148693	98	90214	72754	97	4592	3815	37	6383	4838	49	13720	10968	66	18711	14038	76	433846	325882	97	1.52537
39768	39792	73	20775	20669	58	450	619	0	1192	1187	15	1780	1681	23	3186	3215	34	80962	78901	74	1.52537
40977	42647	69	21412	20782	62	755	828	0	1264	1224	11	2537	2439	27	4095	4035	34	86629	84497	72	1.52646
106402	91037	88	60243	53361	85	1687	1394	20	3160	2468	35	7189	6046	49	11456	9719	56	266516	229863	89	1.52646
85067	77197	81	51033	45742	82	1933	1703	23	2992	2584	30	5525	4611	47	7790	7009	49	183334	157182	87	1.52754
106832	92988	86	91180	80152	86	2043	1786	24	2474	2186	30	6683	5872	47	10348	9016	58	274568	245480	85	1.52863
167427	132987	96	82537	65991	94	3458	2526	35	4768	3651	42	10349	8377	59	14774	11462	76	371219	293537	95	1.53189
146136	121445	93	79880	65698	91	1939	1551	26	3493	3321	37	8629	6969	54	13195	10778	62	340690	280154	92	1.53407
119071	99141	95	61805	51225	88	1906	1584	21	3479	2900	37	7796	6703	50	9937	8282	60	298357	251728	88	1.53842
48088	45918	88	27812	27390	73	838	742	0	1072	1395	13	2636	2740	29	4861	4852	38	118115	116537	74	1.5395
102550	93200	86	53640	49494	84	3032	2817	30	4179	3573	35	8385	7246	52	11031	9782	59	271317	224424	85	1.54059
166038	117005	113	92176	69460	97	3409	2417	36	5907	3827	58	11227	9023	64	15963	11928	71	345180	281559	97	1.54168
125154	106128	93	67836	57863	89	1566	1347	15	3610	3081	36	6527	5587	46	10539	9341	69	255901	216665	89	1.54276
47544	46426	74	22944	22480	66	829	944	0	1255	1159	10	2864	2990	29	4113	3749	37	93602	91062	70	1.54385
46620	45995	73	19761	19674	58	1101	1089	8	1607	1255	21	2750	3020	28	4787	4442	38	105674	101916	70	1.54494
60625	58916	77	31495	30455	76	1019	974	0	1242	1156	17	3145	3006	32	4438	4243	36	115025	117335	70	1.5482
64040	55863	82	31636	27635	80	1602	1527	16	2262	2014	23	3767	3048	35	5761	4899	46	110280	98434	75	1.5482
96423	84779	88	59466	51115	84	1939	1555	19	2477	2547	28	5147	4342	42	7823	6472	51	174108	151468	80	1.54929
70860	69866	77	37096	36305	77	1120	1113	8	2123	2765	24	4773	4980	36	6824	6705	46	203090	202434	74	1.54929
70388	62078	87	54906	49868	82	1323	1253	12	2005	2040	24	4080	3774	37	6627	5434	49	152874	138941	76	1.55037
37741	38268	66	18894	18671	54	576	610	0	497	666	0	1826	1678	20	2617	2976	26	56735	54535	64	1.55037
37808	35632	72	17887	17807	55	743	815	0	1282	1443	15	2259	2333	26	2886	3067	28	73695	73488	65	1.55037
144078	116100	98	85597	70525	93	3235	2633	31	4751	3667	44	8775	7118	55	12899	10309	66	291746	222565	92	1.55146
99788	87791	85	33485	29437	81	1957	1654	23	3196	2725	33	6926	6201	46	9638	8681	54	272582	241738	81	1.55146
102826	95466	86	74337	70523	83	2580	2297	29	4751	4228	38	10727	10551	53	16264	15505	69	451812	424688	82	1.55255
69728	68157	82	36961	36334	76	1059	959	0	2053	2016	23	4112	3865	34	5859	5437	42	157896	155567	74	1.55255
114150	95916	98	77091	64509	89	2330	2058	27	3328	3091	35	7024	5895	51	9038	8108	54	231325	196512	84	1.55364
225684	161350	107	111273	78991	103	4910	3865	41	7159	5797	53	14807	11470	69	19978	15963	79	466158	403272	98	1.55472
133518	116508	90	75539	65752	87	2946	2664	29	3851	3570	37	9028	7556	54	12971	10551	63	335483	280528	89	1.55472
49008	46605	77	18318	17990	60	802	887	0	925	1103	7	2432	2456	28	4104	4084	35	86615	87733	71	1.55581
40374	39809	74	23154	22931	66	654	716	0	784	952	0	2649	2609	27	3480	3463	33	87801	89992	69	1.55581
75626	72898	79	37711	36687	77	1127	1118	11	2515	2311	26	4956	4940	39	7562	7378	47	194403	187633	78	1.56125
44564	45981	55	24808	24091	67	688	874	0	1452	1461	16	2815	2664	29	4734	4486	37	99610	98083	72	1.56125
28441	28619	61	14859	15105	48	631	693	0	761	831	0	1485	1615	17	2249	2583	25	62264	64312	64	1.56125
47147	45141	73	31246	28856	77	1037	1162	9	1280	1186	11	2853	2985	29	4861	4709	39	111276	104956	77	1.56342
31459	31269	63	19736	19205	57	661	668	0	799	802	0	1921	1772	23	3095	2977	32	69752	70490	67	1.56451
54407	53392	75	28749	27631	74	1204	1041	6	1707	1620	18	3149	3303	30	4371	4171	36	102315	96397	73	1.5656
62760	60488	77	37867	36471	76	1184	1039	7	1493	1423	19	3652	3215	35	4463	4239	39	129334	126099	76	1.5656
170005	139486	100	157603	135516	96	4724	3790	37	7793	6977	53	16502	13746	70	24778	21087	80	589495	482569	96	1.56777
93056	87212	96	52530	49370	80	1911	1960	21	2770	2600	31	6780	6420	43	8994	8686	49	277197	264198	81	1.56994
147502	133676	89	98539	90253	88	2900	2834	28	4337	3972	41	10829	10159	54	16887	15710	78	424515	401083	86	1.57212
43196	42783	71	22775	22100	66	998	820	0	1126	1246	14	2120	2064	25	3708	3459	31	81734	81633	71	1.57321
90463	81375	86	59122	52818	83	1830	1591	16	2914	2818	32	5522	4403	45	8477	7233	58	188633	161976	80	1.57864
58141	53962	85	39671	36127	83	1538	1537	17	2317	1992	25	4448	3939	38	6618	5811	46	144616	123903	92	1.57864
257603	195910	112	184070	138222	107	7931	5986	45	11289	8600	62	24946	19187	96	35203	25588	99	821418	629962	103	1.57864
33334	36352	50	22593	23161	51	579	711	0	1124	1197	15	1921	2155	23	3413	3542	34	82630	84922	65	1.57973
176501	143314	99	66925	53718	92	3575	3143	33	5147	4365	41	12084	9939	64	15826	12646	71	349975	276849	91	1.58082
77833	71998	89	43035	39983	80	1134	1067	8	1958	2028	23	4792	4460	38	7127	6578	47	198935	190751	77	1.5819
122313	99599	89	57811	47270	87	2511	1648	29	4305	2967	40	8734	7059	56	12597	10016	67	351271	280611	87	1.58299
76201	67425	83	60309	55026	82	1409	1321	16	2137	1878	27	4536	4300	39	6370	5667	46	174139	155965	78	1.58734
93723	81437	97	55523	49894	85	1737	1622	21	3322	2675	30	7467	6446	50	11028	10222	60	300089	265950	87	1.58843
39786	39503	72	20287	20047	56	650	589	0	1165	971	0	2356	2324	28	3358	3446	31	74801	74219	70	1.58843
111026	100020	84	69828	61380	84	1886	1800	21	3520	3085	34	7989	7367	51	11407	9224	63	293775	257604	82	1.58843
75147	69904	82	42563	39679	80	1385	1205	13	2417	2006	29	6021	5748	42	8657	7994	50	262079	245333	85	1.59169
73614	71656	77	48811	47628	78	1170	1400	13	3245	3052	29	5966	6035	40	8711	8221	51	240192	240085	76	1.59278
130015	111742	89	75282	64334	88	2450	2082	26	3104	2785	33	7801	6127	55	12723	10149	69	309356	252490	90	1.59386
82376	75732	82	54261	48274	82	1435	1361	15	2357	2367	30	5455	4881	42	8336	7436	57	213485	195079	82	1.59386
109915	96361	88	69539	60430	88	2118	1917	23	3416	3337	32	8131	7546	50	12539	11337	62	342225	312587	90	1.59495
91674	78320	93	50404	43436	85	1972	1496	21	2901	2345	32	5525	5015	44	8219	7165	50	207984	174955	84	1.59604
37721	38687	59	23989	23591	69	934	1035	4	1132	1107	9	2160	2245	24	2939	3505	28	83053	83378	60	1.59604
85764	77767	82	41927	36340	84	1849	1497	20	2555	2887	28	6872	6357	48	9213	8767	49	267575	244789	81	1.59712
53361	50128	79	26628	25542	74	1192	1129	8	1933	1753	21	3489	3113	34	4852	5043	42	115071	108745	77	1.59821
138582	114473	92	72323	59254	90	2257	1687	27	3634	3408	38	8259	6463	54	12568	9997	64	321103	256256	93	1.60256
87633	68520	102	50266	39825	102	2037	1363	22	2436	2053	27	5395	4323	43	7624	5945	52	198655	154106	102	1.60256
73536	70166	79	46734	43853	78	1326	1108	12	2440	2030	26	4817	4657	37	6820	5923	46	183274	176658	80	1.60256
163257	124632	107	112273	85226	97	3321	2724	33	6314	4759	49	12441	9423	64	19799	14874	78	486910	376449	99	1.60365
97118	87635	90	52664	48504	83	1755	1695	19	2245	2156	25	5449	4950	41	7670	6769	50	184215	174051	83	1.60582
239519	129385	131	137283	76426	114	4489	2433	47	8130	4576	60	19436	11139	82	29527	16357	107	781362	432430	115	1.60582
51496	48880	76	28555	26813	75	1199	1007	2	1273	1439	14	2828	2959	28	3303	3422	32	91008	91936	70	1.60908
66895	62070	80	47032	45058	78	2247	1986	25	2987	2909	28	6117	5644	44	8531	7885	51	187255	171019	76	1.61126
59988	58352	77	43258	42010	76	1113	1043	6	1393	1274	15	3134	3336	29	5089	5077	37	109539	111611	72	1.61126
67265	64438	82	39064	38100	78	1237	1188	11	1779	1929	22	3989	3585	39	6095	6243	40	162455	158004	73	1.61235
181461	144222	102	79121	62571	95	3404	2928	33	5371	4031	43	10193	8149	60	13818	10521	66	306856	239951	94	1.61452
76390	74043	79	40799	39160	78	997	1035	5	1513	1822	19	4332	4170	35	6542	6596	42	165323	158836	73	1.61452
93752	88325	82	55272	50714	82	2111	2003	24	3025	3037	32	7879	7278	48	10841	9827	56	300497	267979	81	1.61452
291090	195377	139	246361	190297	124	8552	5706	50	14053	9073	71	26906	18048	107	38851	27095	115	892408	613594	118	1.61561
122081	113916	83	104944	98578	84	2501	2371	25	4451	3868	39	9886	8846	54	15356	13499	74	401367	338912	82	1.61561
111096	100312	88	72043	66041	83	2059	1992	23	3634	3395	39	8936	7864	53	13242	11487	60	373162	330167	80	1.61561
111602	97627	87	64247	55475	86	1695	1590	19	2625	2420	29	7261	6562	47	10659	8468	61	292738	268089	80	1.61669
177234	143930	98	118655	100620	95	3624	2883	33	4754	3612	43	10344	7813	61	15406	11496	71	325748	236020	92	1.61778
132928	109912	91	64911	53987	88	2794	2208	31	3917	2980	40	7981	6360	50	11720	9115	60	257648	208138	85	1.61778
155573	114690	104	96055	74486	95	2830	2223	32	5177	4010	47	12086	9216	60	18224	13761	73	477825	366384	92	1.61887
34414	34036	71	19944	19819	58	502	567	0	859	1043	5	1788	1751	23	2357	1963	29	60749	62230	64	1.62104
101210	82857	92	49380	40486	86	2635	2119	28	3411	2778	33	7026	5981	53	9156	7343	55	225138	187432	88	1.62648
82919	78437	92	40894	39149	80	1239	1361	14	2404	2451	28	5519	5462	40	7814	7259	54	234720	233097	82	1.62757
150537	128547	94	90906	79160	90	2639	2228	28	5238	3954	44	9352	7897	55	13161	9759	71	360928	280375	93	1.62757
138103	124857	88	64953	56675	87	2480	2393	26	5556	5143	47	11778	10480	62	16944	14432	72	480174	416820	92	1.62974
45281	43507	76	19170	18868	53	731	759	0	1059	1222	14	2377	2288	25	3418	3341	33	89103	88411	72	1.62974
128094	113692	93	64643	57768	86	2186	2374	22	4133	3344	37	8731	7639	52	12662	10131	66	333160	283669	90	1.633
193045	150511	101	110995	89122	98	2834	2043	31	5611	4114	44	12665	9587	69	17035	12797	77	488606	385507	99	1.633
14170	15600	42	7516	7970	38	243	220	0	610	581	0	1032	1266	10	1244	1425	14	37568	38521	61	1.633
60035	57662	77	33578	31911	77	1540	1548	18	2335	1891	29	4548	4407	37	6407	5790	46	142983	131736	77	1.63409
50117	48114	73	19385	19142	58	629	768	0	789	1150	9	2563	2378	28	4283	4270	40	89950	91951	73	1.63409
95217	84609	84	45569	39649	85	1987	1607	25	2764	2598	31	5343	4508	44	7592	6846	43	172486	150373	83	1.63409
72593	71093	78	38993	36796	79	1243	1147	9	2369	2137	22	3923	3798	35	5749	5767	40	139219	134276	80	1.63518
117703	103692	91	75000	65483	86	2573	2309	28	3927	3305	39	7600	6661	51	10516	9233	54	227970	207173	88	1.63626
97848	87124	88	55920	50207	83	1534	1535	20	2773	2670	29	5235	4380	43	7847	6951	48	193610	176558	82	1.63735
62034	57001	87	29825	28519	76	734	844	0	1972	1633	21	3469	3261	32	4738	4288	39	104912	100491	76	1.63953
21453	20679	72	12393	12205	46	459	348	0	853	537	0	1199	1395	14	1560	1500	18	46324	46054	65	1.64061
123070	103301	102	70616	60680	87	2762	2527	30	3620	3113	38	8656	7189	52	12908	10750	64	282406	232470	87	1.64388
59540	56635	76	32510	31831	76	1082	989	0	2085	1719	29	3285	3411	32	4856	4901	37	112468	111292	70	1.64388
155928	131304	91	73374	62232	90	2957	2692	30	5111	3907	46	11343	9349	60	18468	14735	80	464907	362047	93	1.64388
230783	169953	111	227905	180968	110	10205	7665	52	16674	12190	77	30827	22652	99	43952	32121	101	1.0405e+06	735586	108	1.64605
101305	90080	96	64197	58277	83	1921	1810	21	3055	2278	37	6065	5769	43	8605	7783	52	238252	221280	80	1.64714
256439	183542	118	239336	178085	106	10529	8034	51	15320	11019	71	33465	23532	94	44787	31065	96	1.04858e+06	671690	121	1.64714
162053	122231	111	96232	73176	95	3623	2699	37	5268	4294	43	11279	8929	60	15514	12504	72	361367	289664	90	1.64822
114455	96405	89	69285	57928	88	1980	1509	23	3526	2827	37	7345	5807	50	11454	9643	60	279068	233764	87	1.64822
122590	102464	89	67597	56629	89	2275	1839	24	4031	3224	40	7313	6029	49	11477	9294	60	261251	209176	84	1.64822
103032	91215	88	73292	65855	86	2326	2084	27	3545	2782	39	6926	5737	48	9446	7548	61	196110	163385	81	1.64931
118404	101069	88	61776	53685	86	2399	2086	26	3287	2916	34	7879	6698	52	10946	9360	57	248619	199782	83	1.64931
99371	84590	88	67168	56999	87	1602	1337	18	2990	3150	31	7686	6559	49	11423	9867	63	302412	266507	82	1.65149
35596	34861	68	26844	26318	71	270	374	0	442	565	0	1555	1428	15	2400	2424	26	63887	63580	69	1.65583
64601	57089	82	39629	35334	79	1319	1327	17	1605	1805	20	3423	3252	32	4967	4548	41	118687	109246	76	1.65583
115166	97424	87	65778	54811	87	1825	1479	21	3311	2598	39	6527	5319	46	9221	8085	56	236879	200348	84	1.65583
149910	115684	95	77716	59845	94	2713	2231	29	4213	3719	40	10540	7782	62	15777	12757	74	444633	332138	93	1.65692
135456	114426	89	66567	55846	90	2378	2247	27	4255	4159	43	9231	8437	54	13991	11899	70	396271	343998	89	1.65692
72891	65128	81	39292	35264	80	1689	1259	20	2013	1846	27	4260	3942	39	6503	5205	48	145011	126413	85	1.66236
206604	155188	99	90924	67368	98	3806	3031	37	6005	4800	45	11827	8604	66	17934	13268	77	441219	317700	104	1.66236
76623	69957	82	41803	37201	79	1609	1443	18	1926	1941	21	4926	4481	40	6687	6020	45	136980	125128	82	1.66671
96890	91642	87	50942	49002	81	1799	1534	21	3195	3219	27	6915	6840	44	9913	9489	56	263016	255661	86	1.66888
67412	66858	86	46467	45740	77	1400	1254	13	2096	2048	21	3700	3680	33	5178	5611	38	118137	115556	77	1.67323
109700	96578	87	78783	70831	87	1870	1765	21	3259	2481	32	6659	6209	45	9661	8825	53	253047	226052	87	1.67649
99697	89198	88	55729	49021	85	1848	1621	21	3692	3639	32	7538	6834	46	11688	10115	64	313359	282249	86	1.67758
75519	70419	82	41592	37784	81	1771	1499	18	2372	2271	28	4964	4768	37	7233	6346	51	158019	146944	82	1.67975
38626	38004	73	22713	22621	72	815	855	0	1075	1162	8	2076	2168	24	3177	3151	31	73120	72455	69	1.68193
54467	51562	77	23731	23228	68	1038	929	0	1663	1357	18	3243	3276	33	4535	4390	38	100624	101143	70	1.68302
330735	195371	139	317808	202970	136	13594	9279	58	23384	16604	96	45214	31178	124	64630	43027	128	1.04858e+06	1.00475e+06	136	1.68302
54275	52118	69	30274	28924	75	1429	1204	13	1629	1371	13	3016	3072	31	4264	4154	35	100310	98327	71	1.6841
101121	88516	89	65409	56522	85	2333	2130	25	3097	2655	32	6779	5846	46	10510	9100	62	281199	243898	85	1.68736
107231	97770	86	57410	52081	83	2322	2055	26	3724	2963	36	6512	6096	44	9464	8097	57	212900	196241	85	1.68736
31919	31653	70	23207	23125	62	394	373	0	579	789	0	1601	1726	20	2600	2182	30	58588	60200	57	1.68736
120479	96400	93	57373	47781	89	2385	1703	29	3251	2797	34	6676	5380	50	10281	8555	54	257288	207239	90	1.68845
153340	84725	121	92237	49382	118	4070	2916	30	6426	4545	71	12023	7906	80	17844	12025	88	425628	252229	122	1.6928
117077	98643	88	52665	44148	87	2814	2428	28	3642	2876	38	8185	6671	53	12443	9540	60	272202	217046	92	1.69497
81205	77482	80	44383	42398	80	1628	1640	19	2937	2819	28	6354	6334	42	10098	9318	54	269498	263883	83	1.70041
107338	92523	86	68054	58240	85	1630	1368	20	2837	2647	33	6823	6220	45	10399	9097	55	240405	200657	88	1.7015
121494	101903	94	52248	44724	89	1668	1632	21	4352	3292	39	8471	6967	56	12423	10224	74	329173	288627	91	1.7015
20566	21356	55	14781	14986	47	396	582	0	641	769	0	1431	1374	13	1852	1899	22	54228	54839	58	1.7015
155941	127734	92	74498	60829	91	2912	2449	30	5079	4082	44	11230	8845	57	16088	12317	75	443494	346453	97	1.70259
54359	54789	74	29408	29639	68	849	837	0	1802	1810	21	3318	2910	33	4696	5022	38	141765	141245	79	1.70259
130095	106121	90	77017	63217	90	2125	1747	22	4145	3416	43	8477	7129	55	11372	9689	59	329253	266724	91	1.70259
97203	84972	93	42855	37439	83	1313	1000	1	2392	2275	29	4329	3938	39	5880	5099	44	154069	135352	87	1.70259
58646	56455	78	35057	34323	76	1178	1132	10	1600	1701	21	3226	3307	31	5559	5101	42	128368	127273	77	1.70367
161499	130407	93	104459	83114	93	3643	2889	36	5817	4472	47	12371	9518	65	15469	12106	71	374259	291311	96	1.70367
160655	127270	96	77521	61168	93	2946	2503	32	5388	3634	48	12494	9484	60	17397	13282	72	524848	394967	98	1.70367
87199	81026	86	41909	37727	79	1937	1681	24	2666	2275	30	5446	5073	40	7920	7358	49	195410	182896	82	1.70367
177355	151720	103	98435	88020	92	3594	3135	33	6526	5586	54	14003	11563	66	21530	18421	82	527724	406734	97	1.70476
50189	50324	73	28590	28289	74	669	607	0	1240	1395	17	2556	2517	28	3861	4139	34	84074	81076	73	1.70585
51196	47625	77	31680	30248	75	967	1003	2	1101	1092	7	3054	3181	30	4395	4203	37	104453	104165	75	1.70585
93205	83914	83	49705	44107	84	2214	2039	26	2983	2803	33	6195	5371	44	8443	7514	49	190140	163453	86	1.70693
47970	46167	83	27330	27001	72	659	726	0	1407	1382	17	2894	2628	30	3889	3740	36	87614	89320	75	1.70693
103559	89090	87	67077	57994	87	1647	1504	19	2836	2816	31	5900	4853	46	8330	7340	53	212194	180805	89	1.70693
97415	90316	83	58983	55288	83	1578	1333	16	2768	2328	31	6203	5890	44	9492	9077	50	277112	262063	86	1.70911
179414	141082	106	93868	73604	97	3290	2390	35	5039	3917	47	11681	8301	63	18309	13265	86	437477	324904	101	1.71128
65446	60042	86	42361	38092	79	1193	1233	10	1846	2000	21	3351	3295	34	5539	5300	41	138045	126524	78	1.71128
71324	64192	94	40317	36379	79	1664	1114	20	1855	1747	20	4900	4571	40	6124	5790	45	156770	139202	78	1.71237
35374	36661	58	18117	17866	54	439	493	0	668	1341	11	1953	1716	21	2444	2915	26	75930	77067	68	1.71346
202381	143261	105	153645	108802	104	4249	2933	42	6687	5163	48	14098	10116	70	22282	16095	91	541103	395084	102	1.71454
123864	102428	104	66288	54839	89	1759	1428	20	3835	2950	41	9183	7750	59	12037	10105	60	342435	273222	89	1.71672
29757	29356	80	19858	19570	60	415	523	0	888	767	0	1928	1893	20	3205	3356	30	82207	80829	68	1.71781
136633	119030	91	71578	62271	88	3391	2650	36	4501	4089	41	9794	7932	54	14498	12301	67	309686	240330	87	1.71781
116900	104222	84	65514	58659	85	2040	1760	22	3573	3059	37	7323	6075	50	10664	9017	56	273379	224046	83	1.71781
72940	67508	94	39988	38558	78	1530	1476	16	2387	2470	26	4874	4870	40	6943	6907	45	196072	188334	81	1.71998
83526	78449	81	48996	44798	81	1208	1072	7	2722	1976	31	4759	4180	39	6363	5232	45	191603	173534	81	1.72107
89620	79279	83	42906	37526	81	1503	1254	17	1935	2023	24	5694	4841	45	8687	7920	51	239638	209177	82	1.72107
99917	88144	83	65002	56617	86	1631	1391	16	3494	3032	32	6937	6411	46	10924	9805	59	297892	269639	85	1.72324
86143	78770	84	53400	50708	82	3147	2929	28	4172	4246	36	9638	9171	51	14240	13772	63	348448	315633	87	1.7265
144842	121875	92	77376	65782	90	3183	2696	31	4484	3959	40	9965	8134	54	13381	10369	69	317587	246493	94	1.72868
96021	89306	82	65950	60856	82	1970	2005	22	3112	2664	32	6106	5404	44	9285	8225	54	219040	183122	85	1.72977
79519	75518	79	41474	40337	78	1421	1300	17	2399	2398	26	5488	5687	39	8060	8006	45	230894	225221	82	1.73194
114090	99111	88	57949	50042	86	2337	2187	25	4124	3106	37	7704	6716	47	13007	11580	60	335238	291453	90	1.73303
117163	99774	92	56465	47440	85	2358	1963	27	3357	2798	36	7391	6018	51	9816	7899	58	233578	196199	87	1.73411
60714	57271	78	32686	30278	78	1124	1155	9	1324	1111	8	3242	3183	31	4667	4541	38	105375	103843	78	1.73411
179839	149583	98	130952	112729	94	6230	5358	40	9251	7707	51	18305	14706	78	23250	18568	88	542668	439938	100	1.7352
67581	61069	79	40617	35742	80	1463	1380	16	1677	2061	23	3727	3507	36	5371	4703	41	130288	120767	81	1.73738
165830	118028	104	129567	94233	101	3396	2716	33	5694	4607	49	11706	9176	64	16691	12936	76	403784	305018	104	1.73846
38251	36948	73	18979	18797	53	697	910	0	488	732	0	1952	2265	23	3464	3947	32	71224	74749	69	1.74172
157859	124871	97	63096	50413	93	3202	2616	30	4737	3814	46	12259	10064	60	17160	13678	72	485248	375254	98	1.74499
32093	31082	72	19223	19369	53	349	423	0	639	634	0	1568	1680	20	2206	2518	24	66197	68829	67	1.74499
175308	143044	93	67335	54282	91	2887	2155	30	4564	3299	42	10426	8274	56	15926	12373	68	376652	295816	94	1.74499
89255	83609	82	39639	38163	79	1525	1308	16	3031	3133	29	6609	6216	44	9378	9134	52	263655	260870	80	1.74607
43829	41846	81	21872	21837	59	572	483	0	492	763	0	2700	2715	27	3957	3727	37	87473	83920	71	1.74716
191009	139823	110	167217	129667	102	5302	4266	40	7566	5705	58	15953	12311	74	20968	16073	85	499931	385112	99	1.74716
85956	78154	83	61825	58058	82	1653	1647	16	2161	1929	26	5186	4774	40	7034	6007	46	200910	177899	82	1.74716
257195	169248	118	154278	108514	116	8773	6113	51	13296	9191	65	23604	16950	100	32722	22854	107	732898	530797	112	1.74825
135967	119590	94	99652	89606	90	3685	3487	31	5525	4247	45	12453	11038	59	17283	15948	72	434454	391357	87	1.74934
70403	66315	79	44518	41040	79	1129	1042	6	1959	1853	19	4053	4013	37	6269	5193	45	157126	140234	77	1.75477
80117	71052	81	51067	44965	83	1094	906	0	1704	1914	24	4574	3990	39	5862	5038	44	143810	124982	82	1.75477
46898	43501	82	26224	25601	73	887	962	0	1110	1306	11	3210	2731	32	3751	3640	33	96324	95478	73	1.75477
57111	55426	91	17899	17795	54	1060	1024	4	1539	1688	18	3390	3306	33	4893	4700	40	123753	120010	75	1.75803
78120	73090	86	33973	32815	77	1182	1302	12	3348	2959	31	5981	5828	41	8256	8165	48	233735	227583	82	1.75912
205863	156963	104	83511	62758	99	4167	3228	38	6723	4912	50	13212	9257	65	19165	13918	81	464620	336334	117	1.75912
82897	78369	82	54688	52732	81	1159	1060	9	2074	1810	19	5153	4830	39	7142	6672	50	184011	187059	81	1.75912
84615	82292	81	43270	42052	79	1624	1387	18	2654	2908	30	6814	6658	47	8741	8174	47	260623	252249	78	1.75912
34552	34893	52	26519	26705	66	544	487	0	519	644	0	1849	1645	25	3182	3448	31	76762	79004	69	1.76021
41122	41395	75	23044	22848	63	681	638	0	919	1008	4	2287	2305	25	2918	2964	30	78562	80728	69	1.76021
43661	41899	68	27445	26724	73	802	836	0	933	807	0	2272	2329	24	3440	3268	33	88531	86425	83	1.76021
110788	95024	90	64168	55756	87	1810	1554	17	2993	3268	34	7793	7130	47	11553	10207	63	332039	281682	86	1.76021
109171	93134	90	48471	40618	85	2034	1881	23	3074	2261	34	5876	5034	44	8675	7432	52	196169	163867	86	1.76129
119887	98218	90	64807	52728	87	2406	2037	26	3505	3039	37	9465	7670	55	13366	11255	62	376264	309719	90	1.76129
35074	33772	77	16805	16537	52	438	562	0	433	840	0	1402	1462	17	1972	2087	23	61523	63723	68	1.76347
125193	105629	90	68456	57080	87	2422	2167	25	3698	2992	41	9107	7433	59	12079	9948	61	337489	274320	90	1.76673
30614	29301	56	15746	15778	48	388	238	0	849	563	0	1446	1701	16	2475	2874	25	62381	63207	68	1.76673
73953	69264	79	42055	38552	81	1436	1223	12	2482	1985	30	5286	5246	38	8112	7510	54	195747	184326	81	1.76673
101086	90634	96	55012	49758	82	1587	1596	17	2940	2576	35	5498	4943	42	8452	7717	51	202607	181978	83	1.77217
84467	79241	85	70547	67641	81	3081	2726	31	5906	5153	45	10072	9384	54	16105	14995	72	360241	306140	86	1.77325
127615	108584	94	70590	58793	88	2888	2384	30	4112	3801	41	8427	7100	52	11999	9342	66	289200	241763	89	1.77434
50677	49952	76	26775	26353	73	1163	995	0	1642	1386	16	2515	2414	30	4764	5288	38	98715	98903	71	1.77543
86055	79987	81	50122	45361	83	1670	1321	18	2596	2496	29	6837	6522	46	10500	9503	60	292806	277497	81	1.7776
60089	58792	79	28835	28249	75	967	1013	3	1618	1758	19	3866	4062	33	6271	7184	39	178762	173641	75	1.7776
32840	32977	69	17352	17333	51	312	423	0	1166	1036	4	1643	1823	19	2844	2647	29	61120	61704	68	1.7776
133985	113011	91	69966	60091	89	2008	1994	23	4352	3542	39	9817	8242	54	14251	12312	63	380582	312482	94	1.77869
79042	72681	83	45137	42093	81	1670	1479	20	1892	1498	21	4570	4265	38	5856	5509	42	164871	155514	77	1.78195
167476	143762	93	66065	58098	90	4112	3285	36	6811	5757	45	11845	9641	61	16071	13177	68	349388	272644	92	1.78195
130470	111099	95	70735	61219	87	3373	2832	31	4658	3375	45	8164	6710	51	11733	9815	59	258297	204613	83	1.78195
90929	82674	85	55956	51323	82	1849	1839	19	3158	2753	32	5561	5179	42	8671	7897	51	244610	223033	78	1.78304
62924	59644	79	8700	8543	41	2006	1938	22	2084	2146	22	5016	4913	39	4484	4214	39	239385	236288	76	1.78413
104468	87294	90	57157	48256	87	2042	1886	23	2710	2480	30	5776	4641	44	7910	6389	52	187032	152276	79	1.7863
94264	84416	89	59182	52691	87	2095	1797	24	3040	2438	31	6013	5433	42	8200	6639	53	172511	159384	76	1.78739
51664	50588	74	27020	26761	70	1223	1081	8	2021	1624	21	3142	3035	32	4458	4134	37	103827	103572	69	1.78739
121924	96647	91	68377	55845	90	2228	1801	26	3294	2846	36	7712	6301	52	10809	8939	63	264219	202455	87	1.78848
193983	156585	108	108207	85459	99	4870	3902	38	7595	5907	54	15418	12478	71	22951	18775	88	532122	436745	98	1.79282
119799	103293	88	66667	57273	88	1994	1783	23	3281	3264	31	8277	7452	48	12636	10571	65	344944	303856	85	1.79282
40040	39816	71	22613	22584	60	514	594	0	1265	1198	13	2066	2149	23	3781	3581	35	90097	94482	61	1.79391
92330	77995	89	53169	44459	85	1754	1515	18	2836	2492	36	5466	4373	46	8370	6916	52	205699	178669	86	1.79391
124901	105623	91	67850	58398	88	2403	2230	24	4286	3384	37	7514	5960	53	10439	9173	54	242590	207951	87	1.79717
80716	74921	83	46637	44491	80	1175	1190	11	2085	2355	26	4936	4358	40	7321	7642	44	215996	209314	79	1.79826
131685	103812	104	82678	67727	91	1708	1615	21	3330	2677	32	6791	5440	48	10283	8887	59	273602	218595	91	1.79935
148389	125757	96	66640	55676	89	3360	2944	33	4361	3610	43	8446	7212	56	12201	10200	61	290259	237276	91	1.80152
139559	117325	93	65161	54334	88	2498	2201	27	4424	3540	40	8729	6822	55	12569	10641	59	300493	239641	87	1.80261
42459	41813	61	15039	14698	49	780	932	0	1012	1369	13	2597	2765	29	3898	3751	33	84387	81878	72	1.80478
181865	140986	103	129600	102135	97	4189	3396	38	6128	4846	56	12100	9506	62	17135	13852	76	426245	337828	94	1.80696
39927	38028	73	26492	26474	67	804	841	0	1268	981	0	1667	1775	20	3320	2843	32	73628	75049	69	1.80696
242259	193334	102	117581	95345	103	7577	5674	45	14716	11723	69	24309	18686	95	27067	21640	93	576509	473408	101	1.81348
142661	117986	92	78101	66216	89	2673	2306	29	3872	3235	43	8900	6985	53	12846	10288	64	307399	245794	89	1.81348
44446	43303	75	30084	29795	73	1171	1018	4	1301	1255	17	2697	2664	28	3665	4056	33	85177	88877	57	1.81674
19536	18671	68	14609	14321	49	332	335	0	449	369	0	1375	1195	13	1700	1686	22	41735	43760	58	1.81892
92435	81995	84	67680	59235	88	2482	1952	28	3056	2747	35	6428	5617	47	8439	7364	54	193545	169608	100	1.81892
93460	80847	87	47853	40536	86	1556	1495	17	2351	2099	27	4871	4247	40	7793	6280	50	157765	134308	81	1.82109
130251	118892	87	46364	43342	83	3051	2644	30	4537	4153	39	9967	9104	53	11944	10424	62	274549	259862	81	1.82218
131569	113110	89	75561	66933	87	2702	2483	29	3851	3402	43	9195	7722	53	12495	10596	63	310220	247352	86	1.82327
107885	92395	100	46876	40480	85	2331	2130	27	3797	3138	37	8058	6801	50	12083	11033	59	326833	282646	82	1.8287
42240	39986	79	21453	20960	69	633	638	0	997	867	0	2341	2434	25	3402	3325	35	93055	93745	71	1.8287
83810	79378	81	49028	45989	80	1437	1340	15	2284	2316	25	6052	5952	40	9657	9106	50	251035	246904	80	1.82979
212451	163995	110	185787	149503	106	5120	4014	38	8721	6828	55	18932	15338	75	25651	20906	91	672746	550404	106	1.83088
117154	103876	87	67021	59955	85	3026	2735	30	4900	3753	49	9099	7435	53	12660	11055	60	300939	244471	84	1.83088
192519	145380	109	145164	112702	101	3814	2677	38	6533	5094	44	14459	11418	66	20320	14986	82	581091	446842	99	1.83196
78992	76318	78	41331	39706	79	1496	1289	14	2105	2017	23	5281	4984	38	8304	8269	52	224018	218618	83	1.83305
146862	119239	93	77295	63777	92	4225	3784	35	5967	4957	44	10907	8409	62	14933	12134	66	329455	244599	95	1.83305
129604	116154	88	61986	56254	85	2470	2264	25	3632	2935	39	9531	8184	55	12980	11103	69	362772	301131	88	1.83523
44954	44010	77	28930	28536	74	1013	910	0	1022	1065	5	2663	2666	28	3947	3811	34	88562	87506	75	1.8374
181857	141621	109	82185	63420	95	4029	3250	35	5758	4492	49	12154	9229	69	17004	13168	81	397965	290943	97	1.83849
50052	45568	77	34570	32305	77	1210	920	0	643	1087	5	2851	2544	29	3957	3756	35	99493	94761	77	1.83957
117191	104233	86	78589	67714	87	2328	1945	26	4134	3344	37	9195	7842	56	13191	11967	64	363607	317060	89	1.84175
48838	49244	74	29081	28104	75	1093	978	0	1288	1253	13	2909	3014	28	3811	3331	35	97203	95525	76	1.8461
51037	49249	79	37267	36765	75	928	860	0	1359	1313	16	3112	2969	30	4104	3861	35	92909	95521	67	1.84719
65174	60178	84	34873	32998	77	1119	1059	6	1777	1792	19	3375	3465	31	5219	5286	39	130439	127419	74	1.84719
144675	123361	95	79073	68912	90	2788	2334	29	4736	3795	42	10291	8730	54	16490	13207	78	439967	355298	92	1.84936
63591	56883	85	49643	45730	79	1107	1019	4	1994	2024	24	3835	3515	38	5786	5575	40	165854	147667	78	1.85045
95458	86955	91	57839	49930	82	1786	1557	19	3083	2602	31	6765	5960	48	10886	9582	56	287995	256644	82	1.85045
150981	112831	96	83933	65430	96	3118	2453	33	4548	3909	42	9794	8015	58	13393	10992	67	308310	251706	90	1.85153
59535	56863	77	32151	30875	76	1131	1300	15	2054	1924	25	3896	3816	34	5682	5451	41	128628	127633	75	1.85262
152615	128987	93	60813	50551	89	3373	3003	31	4942	4272	44	9568	7421	55	13900	11430	69	300768	244603	84	1.85262
36744	36664	69	16612	16503	51	642	693	0	687	1022	5	2578	2625	28	2865	2824	30	80618	83378	63	1.85262
95197	86185	83	44548	39057	81	1914	1859	23	3067	2747	33	7581	6957	50	12950	12129	57	329410	294927	80	1.85262
68251	66046	78	34586	33523	77	1188	1202	10	2343	2102	24	4990	5153	36	6544	6521	42	192337	189858	74	1.8548
122684	111925	86	56215	53063	83	2276	2069	24	3955	3291	36	8773	8008	54	12628	11531	62	338076	323522	81	1.8548
45676	45122	72	22248	21583	66	1087	1161	8	1560	1065	7	2548	2718	26	4062	3526	37	93812	94997	70	1.85697
88101	83092	80	57383	52741	82	1626	1551	18	2364	2067	28	4833	4429	39	6347	5732	47	149060	140666	76	1.86023
56265	55632	74	29865	28996	76	1414	1284	13	2413	1566	26	3804	3443	36	5306	5103	43	118151	117983	76	1.86132
220642	161756	107	144836	100091	105	5723	4207	44	9282	6473	59	19137	14604	78	26784	19567	95	637648	456396	103	1.86132
81380	77171	81	46185	43215	80	1243	1406	13	2011	2285	25	4696	4617	38	7235	6512	49	176662	168236	84	1.86349
53079	50306	77	33373	32531	76	856	938	0	1285	1322	14	3148	3058	31	4304	4309	35	98321	98206	75	1.86458
180073	95088	123	105572	56680	118	3657	2131	43	7130	4325	67	15883	9123	89	24352	14783	108	657711	379774	121	1.86458
87528	79173	83	49882	43989	82	1660	1350	20	2229	1988	29	4828	4164	39	7472	6960	46	172840	154863	84	1.86676
174886	135476	100	99256	78151	96	3195	2526	32	5055	3876	46	10953	8676	57	15561	12273	74	384727	301269	95	1.86676
126157	109017	88	66370	56863	88	2244	1966	26	3953	3503	38	7875	6084	53	10722	9327	56	277631	214611	92	1.86784
110472	93848	95	60380	49788	86	1939	1512	23	3239	2871	39	6041	4864	45	8961	7571	54	207198	172824	88	1.86784
49379	49289	76	25781	25566	70	656	797	0	994	1084	6	2814	2769	30	3047	3234	30	94655	96275	74	1.86893
23388	22963	61	14694	14616	49	446	500	0	147	567	0	1181	1031	6	2335	2374	25	58486	61137	69	1.87002
81724	77003	78	34362	31547	79	1907	1641	23	2918	2644	29	4782	4284	39	6800	5934	48	137141	121421	81	1.8711
94201	84587	84	57910	52589	84	1732	1779	20	2884	2397	30	6215	5582	45	9441	7620	57	255278	221753	89	1.87328
63700	61525	81	16340	16381	48	1092	931	0	1521	1715	20	4485	4457	36	5964	5942	40	172799	173524	81	1.87328
81009	79118	80	28920	28287	77	1565	1464	18	2159	2388	26	6256	5810	44	7632	7412	48	235824	232547	82	1.87437
83009	73803	91	41189	37164	83	1475	1441	16	2351	1891	30	4673	4084	38	6092	5499	44	158596	149914	82	1.87545
35855	34501	65	19893	19807	55	406	554	0	1327	1433	13	2270	2288	26	3270	3454	32	72468	73694	71	1.87545
111156	98613	87	60439	55054	84	3199	2870	29	4909	4255	41	9648	8699	55	14772	12987	68	337309	271152	90	1.87871
147039	123104	91	90898	76880	91	2615	2087	30	4326	3974	39	8630	6575	59	12499	10070	71	327400	255886	94	1.87871
137354	116339	89	59218	50059	88	2548	2090	28	4200	3507	38	8615	7243	52	12383	10639	63	325231	271411	106	1.87871
77128	74579	77	40726	37433	81	1782	1700	21	2271	2065	28	5248	5100	41	6382	6087	45	164021	152813	81	1.88089
26791	25793	66	12273	12673	45	362	484	0	840	866	0	1355	1214	13	2480	2675	25	63050	65364	67	1.88089
114125	100416	88	49141	42533	86	2079	1754	23	3612	3166	37	7714	6560	49	11251	9543	60	307511	269632	89	1.88198
113820	99375	89	53033	45476	86	1789	1613	21	3367	3244	33	8475	7390	55	12381	10295	61	356671	311315	85	1.88198
141521	123008	93	80659	70789	89	2500	2216	26	5221	4596	46	10287	8623	54	15633	13414	69	438368	358616	90	1.88198
212120	154615	111	195249	148623	103	4979	3651	43	8142	6124	55	14642	10752	71	20749	15586	87	534468	392386	101	1.88306
145649	112481	94	78808	61641	92	3532	2870	34	5222	3944	45	11156	8654	63	16517	13210	74	366000	285755	91	1.88633
92012	81891	86	46791	41181	85	1703	1629	19	3388	2611	37	5217	4667	41	7837	6970	52	176567	154263	81	1.88633
141708	117239	91	65798	52580	90	2443	1999	29	3547	2878	40	7921	6439	53	10841	8328	63	272949	212939	86	1.88633
150781	126270	91	73467	62587	90	3253	2778	30	4757	3856	44	9153	7019	55	13457	10700	70	320872	253449	88	1.88741
76299	70601	83	58940	55886	80	1673	1479	20	2950	2345	29	6275	5842	43	8969	8301	48	237153	211200	81	1.8885
32237	31787	71	18684	18293	56	564	630	0	376	767	0	1781	1920	19	2495	2308	29	77417	80471	72	1.89176
177608	148751	95	107819	92668	95	4328	3605	36	6923	5678	50	12629	10223	66	17448	13996	80	388560	291956	94	1.89285
91698	84228	87	50862	45167	85	1446	1177	12	2477	2602	29	5968	5123	44	7804	7402	46	208862	192609	84	1.89394
69398	65629	87	25377	24812	70	1277	1259	14	1516	1631	21	3597	3573	35	5440	5378	39	128627	125780	78	1.89394
60344	57367	79	33966	32403	76	1183	1313	12	2104	1747	21	3726	3558	35	5799	5606	43	124904	122469	76	1.89502
52248	49078	82	26467	25433	75	956	1124	7	1786	1471	20	2824	2757	28	4848	4662	38	94245	92399	74	1.89828
43081	44016	64	19552	19362	56	781	781	0	1292	1264	15	2178	2074	26	3512	3637	32	88254	87148	76	1.89828
155013	126169	97	101570	82616	92	2886	2402	29	5409	4109	45	11082	8742	64	15425	12403	76	419991	317204	96	1.89828
23244	22560	70	17729	17760	53	387	252	0	554	577	0	1124	1008	3	1820	1907	18	44885	46335	65	1.89937
74499	66959	81	47195	43273	82	928	989	0	2147	2194	27	4823	4669	37	6251	5724	47	173637	157602	85	1.90046
110827	98277	91	53885	47536	84	2135	1860	26	4151	4077	36	8362	7464	57	13387	12279	63	340681	309977	89	1.90263
88258	80541	83	49478	45176	83	1799	1661	22	2802	2331	32	5887	5496	46	8231	7791	48	186583	161134	89	1.9059
64804	61826	79	37190	36046	77	793	937	0	1775	2036	23	3608	3614	33	5582	5385	43	129526	122193	77	1.90698
57553	54885	83	31256	30577	76	804	744	0	1509	1438	17	3263	3253	32	5450	5518	42	120933	117119	80	1.90698
118055	103734	88	57935	51446	85	2186	2022	24	3981	3368	45	7702	6559	53	10564	8941	61	257858	206634	90	1.90807
84972	81640	80	48560	46671	80	1350	1299	16	2720	2441	29	6233	5675	44	8727	8462	48	240058	228042	83	1.90807
94919	85208	85	48873	43079	82	1910	1583	19	2649	2641	29	5532	5212	40	8138	7354	47	195639	173079	86	1.90807
129354	106009	93	73176	60786	90	2653	2289	29	4046	3675	41	9184	7404	53	15417	13062	66	389937	319669	92	1.90807
176752	140546	106	130396	104154	97	4067	3129	37	7580	5911	54	14858	12238	64	22667	18874	90	558157	471185	98	1.90916
48990	46579	72	26547	26241	65	1155	1089	8	1233	1461	20	3236	3216	32	4581	4449	35	100865	97751	77	1.90916
31988	31609	69	17719	17431	54	341	474	0	579	442	0	2035	1926	23	2566	2492	27	62285	65892	74	1.91024
58320	56855	70	32637	30017	76	824	945	0	2220	2088	26	3360	3085	32	4977	4287	46	117655	114492	80	1.91459
122347	83318	113	98861	71559	112	3397	2888	27	4966	3985	38	9159	7776	67	13176	10022	87	327195	249360	109	1.91568
106087	98886	88	49741	47424	82	2156	1817	23	3175	3196	29	6564	6241	43	8961	7887	55	197426	193490	83	1.91568
62425	59765	75	32039	30224	76	1223	1209	12	1599	1293	20	3257	3489	30	4709	4650	36	102641	100039	75	1.91677
256512	161520	132	147190	97734	113	6285	4390	47	14823	8843	78	31756	19324	108	50399	30069	111	1.04858e+06	697562	120	1.91785
78610	71818	96	45603	43062	79	1126	1036	6	1554	1785	21	4253	4151	36	5928	5953	40	145797	143399	75	1.91785
49758	49659	73	25362	25219	71	971	1048	5	1221	1331	14	2773	2805	29	4168	4540	34	102725	100525	68	1.91785
42972	41097	87	23615	23092	64	717	638	0	1187	975	0	2723	2694	29	3805	3575	33	94754	94799	69	1.91894
88121	80637	84	48654	43713	82	2033	1896	22	2739	2405	29	5619	4858	44	7247	6259	47	170191	148323	81	1.91894
95011	84799	83	52893	46532	84	2220	1697	24	3066	3131	30	6213	5571	46	8532	6807	56	209096	179123	85	1.92003
149098	113939	97	84811	64313	94	2661	2166	28	5464	5054	44	11870	10017	58	16674	14209	72	486419	438837	90	1.92003
84034	72922	83	48434	42406	83	1893	1952	22	2869	2598	31	5734	5060	43	8191	6999	55	206905	184493	82	1.92112
107486	91306	96	66564	58479	87	1429	1367	15	2481	2466	30	5983	5186	43	8400	7145	49	219724	187735	85	1.9222
110808	96353	91	74358	63495	87	1817	1543	21	4106	3264	39	8195	7390	50	11918	10867	57	337106	304897	85	1.92329
183293	136322	104	133900	100834	99	3744	2861	36	5997	4503	55	13851	10471	66	21299	16478	86	495776	366016	95	1.92329
48955	49915	60	16352	16590	47	972	995	0	1478	1395	17	2685	2544	28	4254	4527	34	104684	109609	70	1.92329
69023	67018	80	35077	33699	77	1297	1198	13	1741	1560	21	3712	3807	32	5581	5634	39	135772	135301	75	1.92438
95283	83860	86	60710	53256	84	2068	1694	23	2214	1881	30	5644	4789	44	8753	7722	54	220081	193829	81	1.92438
111002	98140	98	53188	47617	86	2483	2367	26	3184	3014	34	6517	5702	48	10305	9775	56	219673	207465	84	1.92546
152608	121245	98	84554	67387	94	2406	1910	29	4942	3421	46	11356	8869	64	16443	13368	65	469437	371439	93	1.92655
119052	94095	94	63530	48593	90	2128	1631	27	3682	3125	39	8532	6697	53	11899	9254	68	301904	243325	88	1.92655
133323	117613	91	86283	76752	88	2311	2184	26	4301	3695	40	10178	8088	60	13762	10899	73	314911	255775	89	1.92873
58178	57062	79	30193	29146	75	1283	1197	12	1890	1722	20	4191	4182	35	5087	5796	36	123119	119332	76	1.92981
38735	38196	75	20793	20105	60	1035	1103	7	1108	1235	12	2390	2354	25	3717	3744	33	76642	74682	74	1.9309
50926	49323	77	30972	30331	74	1019	1016	3	1803	1731	25	3385	3105	34	5277	4903	41	117945	110964	77	1.9309
71069	69100	78	46160	45034	77	983	920	0	2125	2003	25	4857	4576	38	6386	6472	40	178468	172009	78	1.93199
112430	99874	92	64775	58930	86	1780	1677	21	3074	3379	31	7417	6669	49	11250	10102	59	287054	265977	86	1.93199
127490	110469	89	66982	57203	87	2478	2167	27	4545	3448	37	9089	8069	52	13744	12705	63	377827	321627	93	1.93308
164037	129832	96	107254	85029	96	3889	2825	37	6460	5068	46	13089	10049	65	18945	15058	78	434617	334530	99	1.93416
324234	218468	130	208209	153403	126	11024	7517	54	17951	11599	78	32293	21895	118	43580	29785	120	987877	686843	128	1.93525
61740	60056	78	24162	24195	58	1082	1337	12	1858	1649	21	3610	3600	33	4934	4766	38	108433	105110	74	1.93525
118686	94539	95	84074	69872	90	2031	1743	22	3706	2485	38	7255	5923	51	10338	8301	54	272467	223042	94	1.93634
74409	74415	77	43714	42392	78	1249	1305	15	2403	2354	29	5619	5589	40	9154	8539	56	243070	237694	81	1.93634
66426	62012	77	31077	29773	77	1523	1525	16	2452	2175	24	4172	3864	37	6798	6276	47	141891	136288	81	1.93742
84483	77729	91	48176	43971	84	1660	1446	19	2504	2582	23	4948	4687	40	8591	8280	52	209430	198623	83	1.94069
80446	73072	80	41100	35061	80	1530	1387	15	2675	2061	31	5350	4772	41	7949	6490	54	178197	153439	84	1.94069
102643	96697	83	66696	62245	82	1929	1908	24	4037	3476	35	8458	8111	49	12977	12169	58	278883	259581	85	1.94069
117295	101915	86	70993	61528	86	2357	2202	26	4209	3127	43	8852	7036	55	14650	12316	73	363612	293198	89	1.94286
35192	37794	55	21180	21222	55	780	766	0	1075	843	0	2465	2407	26	4005	4080	36	97318	98350	73	1.94286
122062	100993	93	61585	52064	88	2086	1718	24	3672	2855	36	7885	6261	52	11653	9362	59	319270	268085	92	1.94286
126428	115010	88	85336	78254	86	2506	2303	25	3990	3810	33	8659	7320	51	13612	11058	64	301110	240018	90	1.94503
115869	101178	98	69730	59604	88	2812	2427	28	4415	3826	41	8420	7759	52	13913	11823	68	301477	264041	89	1.94503
26323	25331	69	11359	11416	44	445	450	0	651	976	0	1481	1483	20	2212	2229	26	63900	63170	68	1.94503
152041	129008	90	73165	61354	90	2953	2608	27	5261	4307	47	11972	9624	60	18621	15373	80	483052	387464	95	1.94612
96085	87757	84	56175	49984	83	1829	1510	18	2648	2818	30	5936	5293	44	7826	7059	50	233523	211469	83	1.94612
49207	46412	76	23090	22590	68	811	807	0	1255	1401	15	2203	2223	27	3491	3606	33	83217	80751	76	1.94721
68764	65275	93	27997	27571	75	1279	1205	14	2010	1650	26	5221	5329	37	7811	7388	50	201291	200100	79	1.9483
92277	84384	86	51059	46638	83	1424	1155	11	3588	3543	31	7029	6664	46	8646	8284	57	264635	252765	84	1.95156
47136	46315	76	21765	21044	71	561	548	0	979	1002	1	2271	2361	25	3674	3618	33	107296	108773	64	1.95156
40200	40687	63	19508	19514	55	447	570	0	951	876	0	1977	2093	24	3438	3336	32	81163	82088	70	1.95265
53791	51994	77	31098	29043	74	717	846	0	1272	1158	8	3189	2796	33	4414	4204	39	105954	101481	73	1.95265
62344	59569	75	37803	36789	78	1178	1332	13	1883	1655	20	3409	3542	31	4608	4521	37	126916	122678	74	1.95373
73574	69967	78	44612	42298	79	1311	1254	14	2005	1682	20	4166	3874	37	6756	6422	42	154500	145352	76	1.95482
203124	146319	108	147551	113689	103	5447	4202	42	8363	6763	61	17640	13986	74	24881	19060	90	654917	504594	101	1.95482
89384	78580	86	53687	47745	82	1625	1310	14	2328	1945	28	5183	4479	40	7574	6357	53	162083	137922	78	1.95808
30177	29201	66	15792	15928	50	490	583	0	890	964	0	1720	1701	19	2872	3070	29	69462	73458	65	1.95917
134460	105198	93	106553	83701	93	2779	2200	31	5683	4245	48	11863	9271	61	16990	13938	71	421835	336061	93	1.96026
106219	68592	102	63870	39940	95	2070	1471	26	3120	2314	42	6462	4357	51	8833	5474	69	200991	129251	98	1.96352
91186	85036	82	50634	48212	81	1403	1361	17	2705	2522	27	5891	5807	41	6955	6488	49	208089	199020	81	1.96352
166284	135599	95	72891	58275	93	3360	2711	34	5308	3723	48	10579	8075	59	14809	10970	72	321223	242517	94	1.96352
69760	64574	83	38282	34886	78	1614	1707	18	1835	1844	24	4163	3876	36	5736	5493	42	149830	135180	79	1.9646
98673	87429	90	52838	47426	84	1779	1469	19	2749	2182	32	6360	5279	46	9088	8037	53	234175	194830	84	1.9646
81550	77421	81	43269	39820	78	1964	2050	21	2758	2698	28	5443	5092	40	8575	7691	50	187031	161626	80	1.9646
46523	43453	79	17087	16864	54	572	668	0	1364	1479	14	2850	3061	29	3797	3918	33	83704	85354	74	1.96569
102531	96924	84	64132	61671	81	3256	2986	31	4933	4582	45	9943	9385	54	14334	13207	69	332354	291350	87	1.96678
81708	77671	87	29923	28937	77	1107	1194	13	2085	2162	22	5816	5504	40	8812	9162	52	241939	240583	83	1.96787
48995	48511	75	26480	25840	74	1028	999	0	1146	1072	7	2435	2277	27	4598	4280	40	88412	85651	74	1.96787
55268	53990	77	28962	28281	75	1017	1122	9	1839	1245	19	2798	2771	28	4026	3894	36	104048	101217	77	1.97004
75016	74650	79	30899	30072	76	1159	1065	9	2469	2663	27	5378	5152	39	7649	6602	48	221988	224779	80	1.97004
179353	146308	97	127733	107013	93	4219	3446	35	7265	6199	47	16879	13611	74	22675	18707	87	653748	561301	98	1.97113
214173	161549	98	107563	82934	98	4893	3821	42	6610	4823	50	14656	10512	68	19575	14037	80	461730	332735	101	1.97113
130861	106094	92	72630	59881	90	2867	2377	31	4144	3197	40	8400	7060	53	12230	10074	63	251623	189129	94	1.97222
38977	38330	76	25219	24576	72	759	850	0	893	1174	9	2248	2162	26	3345	3200	31	86645	84514	73	1.97439
184671	140459	115	123294	96544	99	5637	4352	43	10650	7192	62	21030	14996	86	29357	20106	94	669728	446279	105	1.97439
180871	144315	97	81970	65438	93	3686	3222	34	5356	3883	44	10483	8363	58	15301	12255	68	358083	274071	94	1.97548
222558	163230	105	158024	116188	102	5209	3230	44	7693	5166	56	14467	10020	72	19888	13925	88	444088	300902	104	1.97765
37035	36605	67	15703	15538	51	807	752	0	1356	1060	10	2061	2331	24	3180	3417	30	83347	85991	67	1.97765
94027	82718	86	55382	50353	82	2021	1892	24	3441	3481	34	6403	5382	49	8663	7180	54	192492	157896	89	1.97874
26157	25286	68	15987	15912	51	589	449	0	574	710	0	1373	1534	18	2092	2252	25	55729	55111	71	1.98091
91293	79909	83	44162	38150	83	1883	1482	18	2491	1864	31	5186	4780	40	8167	7166	53	181171	150580	82	1.982
92583	82159	99	56743	50586	83	1306	1247	12	2492	2188	27	6039	5434	44	8070	6647	52	239628	201028	87	1.98309
190728	153627	101	76371	62782	96	4516	3708	36	7608	5426	53	14005	10559	68	19354	14286	83	460961	340384	100	1.98309
43479	43347	73	20217	20443	53	608	619	0	884	1163	11	2188	2487	25	3548	3871	29	87020	87109	70	1.98309
123447	104064	93	61296	50767	89	2290	1867	24	2828	2709	31	9511	8078	53	14150	11842	71	382575	322061	91	1.98526
50481	49735	75	20742	20669	60	724	753	0	1076	1301	11	2542	2424	26	3822	3921	34	99087	98791	71	1.98526
36280	35637	71	19800	19744	59	787	772	0	859	837	0	1932	2036	23	2522	2477	28	78904	79335	67	1.98852
46117	45227	75	21915	21555	65	460	566	0	1009	989	0	2860	3043	29	3513	3272	35	110122	109246	71	1.98852
110973	89172	96	57251	46841	88	2224	1482	27	2809	2389	31	6091	4920	48	8857	6365	60	209337	166856	88	1.98852
58453	58870	70	21181	20935	56	1179	1072	6	1410	1350	20	3563	3498	33	4475	4621	34	117350	121874	69	1.98961
51736	52686	75	24473	23718	73	904	865	0	1472	1288	14	3014	2795	32	4356	4743	38	105026	105226	73	1.99179
136501	112284	91	93242	75973	91	2597	2182	30	4853	3565	43	9538	7802	57	13387	10217	72	339135	267612	91	1.99179
108047	95072	86	45171	39899	86	2464	1965	27	3376	2501	40	7149	6206	48	10325	8416	54	235151	198285	87	1.99287
57541	55488	76	30107	28827	77	998	894	0	1470	1629	20	3276	3302	31	3947	3835	35	99416	94170	73	1.99505
224160	116294	128	109073	55601	128	4713	2592	51	7499	3693	83	15642	7956	99	22641	11148	112	565392	266297	126	1.99505
203018	159767	104	123370	95717	103	3352	2428	33	6876	5437	45	12628	10513	62	17652	13656	84	456334	355977	116	1.99505
126319	106402	88	61519	51266	87	2988	2468	31	4144	3549	41	8714	7421	50	12625	10409	66	285084	236418	87	1.99613
97243	91463	83	52050	49428	81	1689	1443	18	2868	2817	28	6885	6771	43	9825	9107	54	285552	270803	81	1.99831
37123	38573	71	29629	29092	72	267	391	0	860	767	0	1931	1793	23	2747	2731	28	64244	63060	65	1.9994
109130	96935	87	64815	59536	84	3033	2647	31	5245	4525	41	10029	9314	53	13824	11578	71	312196	284980	83	2.00048
180539	144029	112	102053	82833	96	4706	3765	38	6517	4604	54	13350	9909	71	18789	14085	86	444443	320665	112	2.00048
14359	15318	56	9370	9741	41	398	353	0	441	627	0	980	1150	10	1341	1589	14	44304	47800	56	2.00157
93037	79894	93	56619	48527	85	1793	1496	19	2032	2288	24	4420	3593	39	7083	5873	49	177642	145969	87	2.00374
106472	90368	97	58798	49565	87	1661	1437	17	3002	3074	31	7525	6287	51	10205	8800	56	300872	260518	85	2.00483
112297	97715	85	56757	47933	85	2536	2278	25	2827	2688	31	6796	5836	50	9069	7645	52	213580	182325	86	2.00701
83887	75377	85	44532	39026	81	1613	1448	19	2839	2364	34	5478	4970	42	7614	6614	52	176844	156110	80	2.01027
76253	71245	79	46282	40762	80	1885	1775	22	2490	2433	32	5505	4827	44	7110	6090	47	169822	149182	81	2.01462
51417	48369	76	23570	22559	69	1021	939	0	1734	1477	17	3006	2925	31	4104	3805	37	99324	99789	72	2.01462
45683	45095	73	31936	30797	74	1063	1008	3	1069	1450	13	3223	2846	33	4453	4375	36	105437	101711	68	2.0157
131195	111066	92	70658	59053	89	2135	1970	26	3794	3134	37	9039	7409	58	14507	12214	67	385353	327946	89	2.0157
57069	55414	75	38675	37676	76	936	912	0	1902	1775	21	2555	2916	27	4270	4474	36	96228	99115	71	2.01679
52918	50966	79	31020	29630	75	1102	1048	5	1710	1888	20	3579	3448	33	5225	5045	38	112078	109964	72	2.01897
97701	86596	100	48028	42207	82	1510	1301	13	2464	2206	29	6270	5646	43	9305	8565	54	256104	225344	81	2.02005
100428	90637	87	53469	49087	84	1576	1443	17	2988	2559	32	6549	6281	44	9820	9341	53	280115	259358	83	2.02005
128852	110121	89	86064	71765	89	2357	1974	27	4255	3434	42	9711	8267	59	13560	11525	60	353184	310228	85	2.02005
126150	106278	90	64929	54882	87	2433	1827	28	3474	2538	39	6782	5375	49	9509	7365	59	234042	186798	81	2.02005
88699	81423	84	42029	40606	80	1499	1487	16	2637	2590	27	5929	5456	44	8918	8389	51	243620	233010	77	2.02114
61969	59990	90	22694	22048	65	1276	1312	11	1843	1743	24	3500	3380	32	5391	5557	41	116817	115931	68	2.02114
147180	98576	128	94889	57907	126	2531	1622	22	5037	3638	44	9932	7005	86	14755	9722	99	401841	274775	124	2.02223
107892	91783	101	64513	53479	101	1914	1468	20	3326	3299	30	7679	6690	48	12683	10456	63	326713	274045	101	2.02223
129875	97216	92	94828	74375	92	2556	2018	28	4254	3302	41	8965	7122	58	11940	8856	70	290594	233927	85	2.02223
86008	77098	85	49270	43295	81	1749	1396	22	2256	2085	27	4062	3801	35	6318	5809	46	147275	135621	76	2.02223
100395	87562	92	50664	43877	84	1519	1309	16	2899	2699	33	6794	6408	48	9676	8359	63	245520	214411	79	2.02331
88453	77747	84	52219	45625	82	1867	1809	19	2846	2306	29	5105	4486	42	7851	6698	51	171690	145863	77	2.0244
31586	31337	59	22475	22479	66	519	524	0	560	801	0	1594	1628	17	2272	2419	25	66114	70268	63	2.02549
118724	102908	91	61552	54501	87	2185	2012	24	3766	2923	34	7492	6897	44	10520	8932	57	294528	256583	82	2.02766
145876	120778	108	67873	56434	91	2334	1837	24	4801	4031	41	9996	8600	58	13960	11034	67	395121	316657	92	2.03093
218061	152224	102	129587	93437	102	5508	3862	43	7915	5810	66	16420	11831	75	22930	17410	83	570362	443761	98	2.03093
127899	113581	88	57963	50904	86	2128	1881	25	4427	3716	39	9552	8111	58	13910	11833	65	399950	334444	89	2.03527
58381	56063	77	36014	33448	76	1072	1023	4	1761	1441	16	2991	2932	33	4432	4389	37	119526	106478	74	2.03527
66784	65982	86	39998	39373	76	1061	1062	6	1976	1796	28	3674	3444	35	6503	5888	48	139479	139095	74	2.03636
96688	86795	88	44996	39229	86	1947	1528	22	3663	2874	37	6528	5914	44	8718	7585	53	220560	196243	87	2.03854
51301	49782	77	26172	25353	74	1197	1046	6	1605	1717	20	3335	3143	34	4932	4580	42	110835	108447	75	2.03854
74813	70551	80	32528	29877	78	1419	1281	14	1912	1919	25	4121	3823	37	6229	6345	39	146089	140659	80	2.03962
106531	89972	88	57034	47950	87	1673	1502	19	3265	2598	35	5986	5075	46	9403	7583	56	223691	192246	87	2.03962
48796	48674	76	23610	23108	65	1060	1064	6	1498	1479	17	2860	2901	28	4410	4082	37	90179	86188	78	2.03962
84859	79808	80	61467	58842	81	2631	2718	27	4108	3834	37	8547	8234	48	11521	11122	59	259662	238397	81	2.04071
208789	113161	134	132104	64657	133	4618	2282	50	7453	3696	71	16978	8981	108	24148	12358	122	660346	311085	133	2.0418
97076	84531	83	46174	40665	83	1814	1626	21	3127	2633	31	6226	5270	46	9401	7716	56	212114	185580	84	2.0418
48123	46323	75	19637	19508	58	940	867	0	1384	1160	16	2582	2671	26	4009	3979	36	89883	89885	72	2.0418
31919	31325	72	20919	20653	56	472	477	0	570	859	0	1412	1531	17	2291	2577	25	59746	61573	67	2.04288
111082	89398	96	67264	56198	89	1994	1817	23	3572	2706	40	6428	5219	48	9987	7857	58	229670	184939	87	2.04288
36411	35741	74	22952	22753	63	435	633	0	1004	880	0	1720	1567	23	2847	3237	28	67490	69984	71	2.04288
60825	58217	77	33690	31679	75	933	1079	6	1807	1802	21	3397	2991	34	4878	4428	40	106175	99384	75	2.04397
108396	98547	83	95283	89049	84	3396	3126	31	6027	5448	42	13758	13015	62	20297	18482	78	543563	497820	84	2.04397
66207	58627	81	39698	35210	81	1245	1052	6	2077	1911	23	3452	3008	34	6104	5508	44	143191	125216	78	2.04506
111230	96065	88	54978	47560	86	2016	1746	23	2764	2763	31	6921	5893	46	10438	9426	56	273437	234874	85	2.04506
65168	62417	78	33973	33053	77	1179	993	0	1989	1946	27	4376	4149	37	6400	6846	41	177548	170262	77	2.05267
102693	83226	89	58564	47676	87	1692	1295	21	3153	2464	37	6310	4560	49	8261	6297	55	192164	158358	83	2.05267
99251	94797	81	54338	51932	81	2400	2111	27	3976	4135	36	7994	7694	51	10738	10170	59	242883	220208	78	2.05376
107542	94138	87	50564	44537	85	2402	1895	27	4135	3744	38	8885	7291	56	12665	11244	59	356221	302725	84	2.05484
108666	89357	86	66298	52004	90	2374	2036	26	3473	3060	37	8472	6837	58	12577	10305	69	354612	292579	86	2.05919
116796	99480	89	52186	44053	87	2349	1993	27	3184	2747	33	6347	5168	47	9230	7795	53	206905	171747	85	2.05919
108056	90495	94	52589	43019	86	2425	1929	29	4196	3147	43	7767	6485	50	11403	9021	62	244745	192470	84	2.06137
15439	15477	44	10682	10611	43	420	346	0	396	328	0	1060	1005	2	1364	1491	17	38406	38990	54	2.06137
131149	110019	87	70457	59614	88	2006	1852	23	3522	2958	36	7518	6328	48	10715	9082	57	289977	233623	87	2.06354
88066	76893	86	59061	51342	85	1545	1256	16	3002	2690	31	4732	4104	43	7649	6395	51	176962	153342	81	2.06463
57534	56066	75	31452	30479	75	1166	1017	4	1332	1471	16	2957	2913	31	4824	4590	38	112772	111661	73	2.06463
150076	120780	93	81390	64198	93	2684	2199	30	4395	3494	42	9949	8239	55	14811	11892	72	401563	323361	93	2.06463
94929	80213	89	59455	51794	85	1394	1123	17	2426	1975	29	5326	4655	43	8109	6382	51	209122	177362	83	2.06572
197216	151752	105	149508	122007	102	5986	4970	41	9357	7798	54	20732	16360	86	29911	23075	90	750093	602277	114	2.06572
91848	86155	91	43203	40824	80	1528	1344	14	2845	2708	27	6474	5975	45	9877	9242	56	255453	247954	78	2.0668
55296	53589	79	30699	29192	76	980	1095	7	1996	1570	25	3144	3266	29	4024	3634	39	98312	94324	75	2.06789
162364	133287	94	78912	65460	92	3303	2774	32	5371	4405	48	10248	8122	56	14491	11516	65	320003	254835	92	2.07007
98128	83072	87	52508	44477	86	1615	1560	18	2806	2432	27	5949	4860	48	8191	6830	51	194343	163432	86	2.07224
90640	80688	85	47539	41697	86	1652	1440	19	2393	2089	27	5140	4966	40	7840	7267	48	172009	157739	83	2.07333
116392	102742	88	62533	54235	86	2834	2562	31	3561	3197	40	8484	6795	53	11157	9730	60	252375	202213	86	2.07441
165951	132829	101	68803	54843	93	3431	2844	35	5212	4232	48	10084	7394	58	14778	11470	67	310646	237981	98	2.07441
81011	76824	82	43479	42241	78	1456	1463	16	2921	2748	28	5456	5405	41	8373	8234	49	226560	225832	76	2.07441
34446	35398	59	17587	17501	50	604	727	0	1074	967	0	2306	2268	28	3368	3598	32	90775	93995	69	2.0755
29850	29976	62	18209	18058	54	329	373	0	645	1018	2	1746	1861	20	2880	2982	30	64493	69299	55	2.0755
120627	102035	98	59190	49354	88	2001	1513	23	4238	3722	38	8868	7219	52	14698	11742	71	384316	314803	103	2.0755
71508	69468	78	31232	30435	75	1467	1470	16	2126	2241	22	5313	5145	41	7739	7409	44	227747	224788	79	2.07659
99243	86956	87	66136	58000	85	1953	1709	21	3130	2912	33	6695	5842	48	9119	8150	56	272669	229459	88	2.07659
27160	27108	54	22108	21738	64	520	477	0	1327	992	0	2024	1820	26	2735	2718	28	69979	68796	68	2.07768
152917	123970	95	67069	54730	94	2536	1857	29	4337	3309	40	7567	5948	52	11428	8988	61	297346	239598	98	2.07985
142672	125879	97	70811	61452	90	2817	2316	28	4472	4080	36	9318	8124	57	12537	10387	67	378359	345038	88	2.08094
144127	122587	91	80829	68593	89	2796	2231	29	5163	4035	43	11403	10128	60	17072	14522	68	451755	374416	91	2.08094
51732	51129	76	31927	31324	74	807	900	0	1419	1177	15	2705	2497	29	3560	3379	33	85369	85081	71	2.08202
76106	72466	88	42282	38954	80	1071	1101	9	1790	2100	24	5250	4941	38	7145	6638	49	192160	177133	78	2.08311
100817	85881	101	77999	69917	85	2794	2368	30	4705	4386	39	10036	9036	57	13575	11823	60	347131	313364	82	2.08529
20939	21431	62	14545	14721	47	502	350	0	804	810	0	1453	1617	18	2403	2356	25	61562	62464	62	2.08529
190036	147902	97	107857	86550	96	3876	2757	38	5400	3933	43	10543	8294	59	15077	11715	65	366608	277423	95	2.08637
72515	69023	86	24963	23853	77	1095	1060	7	1701	2002	24	4879	4636	40	6885	7281	45	191128	187304	76	2.08746
67518	64668	76	26709	25630	76	1420	1114	12	2031	2203	25	3735	3532	34	4741	4554	40	117520	113604	73	2.08855
165492	136118	94	72511	60597	92	3704	3079	34	5472	4539	46	11299	9095	57	15469	12212	70	329401	241878	90	2.08855
46354	44638	81	21991	21518	62	1006	1039	5	1211	1251	10	1998	1912	25	3462	3276	34	77801	77264	67	2.08964
56756	53872	78	37063	34830	77	1176	1131	8	1112	1660	15	3478	3269	33	4585	4520	35	115337	109555	70	2.08964
68462	63978	81	35925	33874	76	1457	1372	16	1835	1894	26	4060	3963	34	6503	6915	46	148479	143262	74	2.08964
111319	100163	88	59485	53113	86	2658	2484	29	4951	4635	39	8127	7340	50	11476	10681	58	265400	250504	81	2.0929
58754	57954	75	24274	23585	72	1289	1106	12	2149	2033	25	3925	4091	33	5213	5354	41	139720	143733	70	2.09507
44411	43481	75	22363	22185	62	856	841	0	1176	1234	11	2616	2682	28	3202	3484	30	96339	97218	63	2.09616
133297	113303	93	104684	91199	92	3435	2743	32	5527	4229	49	9704	7451	55	14309	12486	67	326988	267060	90	2.09725
44696	44572	72	24270	24182	72	561	509	0	1223	1097	9	1758	1777	23	2775	2463	31	70667	73506	65	2.09833
85178	80961	83	38561	37049	78	1414	1292	14	2028	1901	23	4341	4295	37	6836	6498	46	153273	148950	79	2.09942
50504	50052	75	34529	34115	74	694	595	0	1306	1215	20	2144	2195	24	3640	3627	33	93850	92654	72	2.09942
42420	40040	84	15932	15609	50	839	855	0	855	1070	6	2215	2240	28	3267	3080	33	78475	79527	72	2.10051
63148	56955	80	43579	38661	80	891	975	0	1701	1539	22	3743	3320	35	5799	5430	46	144125	128543	81	2.10051
75078	72189	83	42232	41351	77	1249	1130	8	1911	1601	21	4399	4247	36	5897	5508	42	162479	162260	78	2.10159
104695	96089	83	60795	55059	84	1729	1713	19	3399	3018	35	7812	6837	49	11550	10721	57	324871	281098	88	2.10268
114448	97551	88	53180	44864	86	2047	1716	23	3944	3064	39	7933	6152	51	12318	10029	64	283153	225426	89	2.10377
111110	98987	90	71446	63718	85	2508	2216	27	4298	3727	37	8417	7827	48	12809	12011	58	302873	272096	85	2.10486
146739	115465	96	74029	59746	92	2920	2116	29	4040	3174	43	8540	6459	55	12686	10053	68	300072	226110	94	2.10594
339012	222095	139	283593	198079	126	10909	6970	54	18741	13277	91	36281	25326	117	52261	35653	118	1.04858e+06	883680	128	2.10594
88135	81279	83	45515	42596	81	2263	1905	27	3320	2987	32	6181	5524	43	8684	7631	50	206059	174897	82	2.10594
105421	93315	85	79278	71185	86	1578	1817	21	3515	3046	33	6929	6156	47	11183	9113	62	288080	251377	86	2.10594
98559	84286	91	58540	50638	87	1695	1345	21	2997	2430	32	7178	6356	47	11581	9578	60	309056	277478	85	2.10703
72836	66907	81	44404	42068	79	1327	1335	14	2018	1862	26	4688	4395	42	6401	6942	42	151456	150647	76	2.10812
76048	68300	85	44793	40689	84	1653	1376	19	2621	1979	30	5391	5178	39	7238	6997	46	183282	168696	84	2.10812
136363	113418	92	90222	74867	90	1950	1551	23	3215	2772	33	7388	6080	47	11195	9068	59	302064	246021	91	2.10812
70477	67739	78	31332	30596	76	1268	1132	11	2267	1935	27	3699	3474	34	6267	6114	44	152041	147849	78	2.10812
142301	115302	109	47885	36590	90	2722	1962	31	3979	3226	38	8072	6405	55	12598	10297	62	301341	248030	94	2.10921
57913	54969	84	29330	29112	76	1066	1174	10	1471	1710	20	4130	3804	36	6276	6382	40	169018	170696	76	2.11138
46354	46761	61	28163	27635	74	685	837	0	1207	1567	14	2728	2615	29	4069	4149	32	97088	96979	77	2.11464
54926	53229	79	30059	29037	75	806	872	0	1808	1848	20	3350	3217	33	4505	4526	36	118891	118852	75	2.11682
30996	31323	62	21613	21820	56	416	472	0	731	586	0	1599	1763	18	1965	2416	21	57177	56238	68	2.1179
105283	92279	93	61955	54539	85	2192	2075	22	3737	3053	39	7615	6465	47	10973	9650	58	300800	267535	86	2.1179
247329	159553	122	156987	100537	114	4759	3097	43	7943	5604	54	19308	12270	87	28769	19573	104	769052	554948	114	2.12225
39200	40214	62	25377	25904	59	428	521	0	1038	1085	7	2195	2193	24	3253	3252	32	80060	79834	68	2.12225
112649	100171	85	45406	38194	88	2263	1964	27	3727	3165	33	8876	7754	54	15175	14466	76	371885	332953	101	2.12225
89977	80821	84	45230	40430	82	1463	1223	14	2418	2236	29	5287	4923	40	6537	5315	52	180825	158375	80	2.12225
58173	54344	91	27472	26904	75	1029	828	0	1736	1931	20	3760	3663	33	5710	5879	40	162515	165776	72	2.12334
42207	39895	75	22263	21740	68	774	913	0	1284	1525	19	2849	2943	28	3615	3422	34	89670	89855	69	2.12334
68076	63577	78	37458	35329	79	894	790	0	1841	1601	17	3540	3493	33	5062	4980	38	129023	125480	76	2.12443
123381	104964	96	92636	81028	89	2081	1722	24	3246	3115	33	8636	7770	53	11960	10538	63	314660	280453	83	2.1266
151428	126019	95	68990	56384	91	2927	2476	30	4081	3311	38	9245	7731	57	12243	9394	59	309867	248364	92	2.12878
205527	156160	109	135721	103080	100	4969	3624	42	6783	5212	49	15135	10602	76	21381	15060	81	486520	339297	96	2.12986
43757	43797	72	24843	24838	71	494	562	0	1485	1078	5	2158	2272	25	3145	2918	34	81723	80657	67	2.13095
122915	106410	94	71642	60092	87	2495	2083	28	3852	2726	41	8191	7084	50	10992	8523	65	335669	295278	87	2.13204
160520	119535	100	110718	84534	95	3317	2298	34	4835	3694	43	10252	7477	60	15473	10807	73	410213	307860	94	2.13204
128228	114961	87	55761	49775	85	2300	1891	28	3784	2952	41	9273	7651	55	12458	11524	60	348624	285145	88	2.13204
45588	44458	83	24143	23511	73	921	892	0	1167	1284	12	2649	2610	28	3308	3730	30	82967	79498	72	2.13312
131629	109042	92	129672	114073	91	3024	2660	29	4671	4284	39	12423	10736	66	17419	15383	75	461805	407118	90	2.13312
82572	76301	81	48745	45268	81	1225	997	0	1523	1851	21	4090	4024	36	6448	5646	49	177400	169536	77	2.13312
78385	76652	77	30545	29568	77	1474	1220	14	2513	2778	28	6068	5852	41	8859	8725	53	254524	253377	80	2.13639
194035	142678	100	105819	81226	97	4673	3467	38	6043	4645	47	13058	10005	64	18376	13920	87	423061	314928	96	2.13639
85296	73162	88	52241	46272	84	1767	1426	17	2172	1853	23	5159	4055	44	8748	7042	55	212065	181074	87	2.13856
182071	148193	106	144687	122854	97	4163	3372	34	7344	5905	51	16506	13126	72	24340	19693	92	692374	569318	103	2.13965
114791	100140	92	64254	56060	86	1926	1552	20	3287	2635	33	7839	6817	53	11049	9732	56	302824	264628	90	2.14073
57090	53694	89	17201	16895	57	1125	898	0	1543	1373	14	3361	3171	31	4242	3625	39	103202	101792	81	2.14182
131194	109048	93	66402	53870	90	2014	1680	24	3073	2850	31	6570	5179	47	9247	7186	53	260232	207347	97	2.14617
154838	130193	96	77754	65115	91	2674	2345	27	5800	5185	46	12947	11278	61	19271	15160	81	528738	450349	99	2.14617
65795	62046	84	31752	31183	76	1219	1286	14	1540	1583	20	3780	3671	35	5048	4925	38	122157	120084	80	2.14726
64071	61731	77	33389	31539	77	864	763	0	1698	1553	22	4099	4101	34	5812	5589	44	159052	158542	80	2.14943
134739	113419	94	84883	72053	91	3780	3071	34	4939	4441	41	8340	7025	53	12515	10743	69	252967	211894	92	2.14943
39911	40127	61	26042	26183	70	438	577	0	828	608	0	1920	1910	22	2778	2713	29	66316	66373	75	2.14943
57821	56984	76	33007	32691	74	1098	1169	8	2128	1720	25	2883	3227	28	4157	3917	37	115174	112487	74	2.15052
81281	76849	83	37895	37066	78	1355	1306	15	2131	2407	24	6372	6383	44	8140	8276	48	242724	243095	80	2.15378
95647	83316	86	51737	45335	86	1857	1654	19	3114	2157	33	5614	4813	45	9340	8086	52	231389	204645	88	2.15596
35111	35717	64	21900	21750	69	557	516	0	454	570	0	1707	1723	21	2121	2400	25	64622	64027	69	2.15596
115039	101008	87	59961	52287	86	2126	2060	24	3596	3182	35	8965	7792	52	13436	11926	61	349893	314496	85	2.15704
64143	59876	85	34694	33035	77	1119	866	0	970	1384	14	3929	4110	34	5417	4912	44	141303	136167	76	2.15922
62399	58664	84	36665	32949	77	1382	1159	13	2053	1590	23	3904	3557	35	5926	5106	45	139812	126237	76	2.15922
172061	118708	101	117513	87978	101	3536	2449	36	6004	4323	49	12884	9461	67	19904	14228	81	546550	405881	101	2.16248
72821	67206	88	36912	32602	94	1180	1308	12	2321	1894	24	5086	4623	39	7383	6321	54	204104	180982	94	2.16248
187594	129887	115	105888	77239	115	4040	2555	40	6964	4737	50	13483	9342	74	19972	13484	89	462509	329142	115	2.16248
39761	39510	73	22150	21858	61	469	441	0	925	1178	7	2156	2074	25	3814	3543	35	87477	90210	74	2.16357
55752	54741	76	29879	28840	75	983	825	0	1365	1222	17	2925	2670	33	3971	4037	35	102359	101156	76	2.16465
144230	120435	92	71800	60338	91	2473	2366	28	4572	3733	43	10458	8497	61	15974	12850	69	411792	330092	94	2.16574
133561	106567	92	87711	74696	92	3770	3396	33	6230	5383	47	12613	11130	65	17704	16793	69	413702	399962	88	2.16683
217420	165966	102	122567	94200	103	4935	3522	43	8599	6237	54	18789	13377	87	26756	19409	96	674857	460252	104	2.16683
40089	41267	62	22876	23482	56	775	910	0	687	977	0	2192	1901	26	4073	3483	36	81159	83160	71	2.16683
134092	101975	94	81264	62618	91	2688	2199	29	4865	4169	41	9718	7765	57	15162	11923	75	356451	275976	93	2.16683
113721	100490	86	83539	75070	86	2141	2030	25	3601	3238	37	6944	6089	47	9600	8502	59	235180	198020	88	2.16791
72663	70920	81	18957	18679	54	1712	1833	19	2144	1872	24	4513	4680	36	6971	6377	45	151111	148467	75	2.16791
113974	86501	100	70838	56606	90	2217	1813	24	3436	2854	35	7695	6165	51	10353	7959	57	238637	181145	89	2.16791
96552	85139	87	57191	49933	84	1540	1413	16	2667	2050	28	5082	4161	43	8181	7261	47	188353	157932	83	2.16791
53878	53607	74	28370	27432	75	703	735	0	1004	978	0	2836	2892	30	4112	4495	34	91513	91234	74	2.169
48427	47173	73	28025	27628	74	973	938	0	1624	1432	21	3277	3069	34	4639	4768	35	106066	102236	75	2.17226
50074	48697	75	28008	25805	72	1127	1064	6	1510	1704	17	3099	3112	30	4020	3776	35	92505	89212	76	2.17444
106462	95262	84	62031	54516	84	1886	1636	23	3353	2795	38	7088	5954	48	10756	8630	61	251715	201594	89	2.17661
83662	80358	83	38968	38403	77	2007	2039	22	3018	2603	31	5655	5495	41	8175	8062	45	176604	163655	85	2.1777
94803	84036	84	60441	55176	84	1178	1226	13	2284	2352	27	6387	5488	45	8626	6909	56	250861	224768	91	2.17879
131286	114012	97	87883	77530	87	2740	2642	27	4867	4142	41	10895	9816	57	17215	14798	78	405965	362437	90	2.17987
109645	98137	91	54350	48144	84	2190	1638	26	3017	2912	33	6756	5609	47	9860	8613	52	242640	207818	86	2.17987
212874	163644	100	85905	66901	100	5642	4514	40	7367	5733	54	15808	11534	77	20723	14475	84	482091	346524	103	2.18205
34396	35817	55	17127	17137	51	628	573	0	1145	1087	6	1974	1998	25	3398	3591	28	73937	77457	70	2.18205
43712	43579	71	24453	23987	66	808	841	0	1069	1109	7	2124	2148	25	3161	3052	33	76011	74491	67	2.18205
54154	52535	75	38655	37859	76	745	774	0	861	1085	10	2876	2706	31	3772	3941	32	100220	101765	74	2.18857
125603	104276	96	81864	68142	90	2201	1936	25	3847	3561	37	10525	8914	55	15272	13066	71	395127	342259	90	2.19075
30773	32294	49	18241	18258	52	543	505	0	981	1163	8	1403	1765	18	2311	2728	24	59255	61791	69	2.19075
53856	50861	79	34870	32857	76	976	903	0	1788	1693	18	3097	3102	31	4559	4077	38	101284	99408	70	2.19401
91001	79910	87	47940	42364	84	1569	1371	19	2691	2369	29	6611	6058	46	9374	7946	55	270088	243341	81	2.19727
41045	41882	70	19411	19538	54	884	795	0	817	1146	7	2687	2560	28	3223	3447	30	83250	86184	68	2.19727
35223	35177	77	15801	15838	50	561	561	0	504	891	0	1995	2168	22	3773	3476	34	81571	82152	66	2.19836
70495	62176	85	36349	32441	78	1113	1153	10	2168	1621	26	4687	4103	39	5873	5681	41	140382	128919	77	2.19944
129381	109804	96	67929	57707	87	2189	1968	25	3888	3250	39	9085	7935	54	13764	12015	63	360405	311749	86	2.19944
96887	87355	93	52074	45457	82	1442	1250	14	2653	2410	30	7067	6735	47	10162	9048	59	277025	249981	83	2.19944
71824	67260	80	46176	41241	82	1046	1029	5	2792	2369	28	4674	3770	39	6821	5788	48	165910	151153	79	2.20053
117704	98423	89	58248	49071	88	2814	1993	32	3601	3013	35	7386	6283	51	11441	10069	60	279449	239570	87	2.20053
75233	74603	85	42070	41761	77	1428	1388	14	2053	2256	23	6159	6071	40	8434	8230	54	232079	238243	73	2.20053
64213	60707	78	36547	34495	78	1350	1136	11	2195	1891	24	4050	3962	35	6151	5667	45	162204	153311	75	2.20053
64581	60374	84	34404	31796	79	1136	1055	8	1788	1647	18	3328	3065	33	5152	4851	39	113224	108953	75	2.20162
80989	78207	84	42388	40311	79	1331	1137	11	2273	2108	27	5330	4813	43	7157	7061	47	204334	198292	82	2.20379
58314	55816	80	28936	28439	75	990	974	0	1747	1824	18	3131	3412	29	5088	4954	39	104477	100195	76	2.20488
40597	42288	52	17006	16995	50	659	780	0	1279	1397	16	2349	2340	26	3558	3525	33	77505	80664	67	2.20597
85582	81280	82	51948	46650	83	1268	1117	12	1904	2005	22	3996	3720	35	4816	4348	43	146569	132748	80	2.20597
69128	67177	77	35371	34149	76	1135	1244	11	2360	2210	22	4376	4447	35	6276	5973	43	143796	139720	78	2.20705
47819	45771	74	23546	23065	63	823	942	0	1546	1378	17	2556	2429	28	3819	4089	33	105272	102138	76	2.20705
239177	163335	113	181256	127264	111	5794	4456	45	8736	6023	57	17782	12914	79	25331	18404	91	590682	423498	110	2.20705
126168	115787	85	88989	81415	86	2451	2586	25	4625	3571	41	10320	9173	54	14300	12300	65	400526	327863	88	2.20705
129419	112051	88	66307	59703	86	2156	2078	22	3320	3088	33	8212	7028	55	11773	10054	60	331974	276730	88	2.20705
101201	91566	83	48061	43979	81	1403	1434	14	3031	2364	34	6835	6395	48	9280	7946	57	262805	241335	86	2.20814
62834	59472	78	36657	34440	77	1189	1002	1	1797	1990	18	3232	2828	32	4295	4160	36	107368	104230	78	2.20923
71805	65844	81	40932	36706	81	1819	1626	21	1923	1723	22	4572	4204	38	6653	5839	44	141611	126596	83	2.21032
120846	99511	93	70288	57901	89	3234	2741	33	4649	3375	43	7778	5771	54	12657	10085	67	256355	199214	93	2.21358
132679	117046	89	76031	66612	88	2459	1934	28	3572	2967	37	8606	7307	54	13477	10528	71	354325	296485	90	2.21358
176618	138847	95	80397	62017	95	3441	2579	35	5608	4183	42	10968	8277	60	15907	12043	80	383568	285479	102	2.21467
94632	84785	89	66373	60328	84	1971	1531	21	2871	2453	31	6056	5347	45	7467	6440	48	195229	166150	88	2.21684
108958	95604	87	63353	55582	86	2318	2032	25	2917	2450	32	6668	5189	50	9352	8011	52	225113	175630	90	2.21793
84721	74977	88	59668	53470	83	1031	1115	10	2083	2210	23	4531	3851	44	7361	6442	47	166540	146656	84	2.21793
54106	52157	77	25383	24667	73	1006	1097	7	1467	1534	18	3102	2988	31	4630	4710	37	105606	106040	74	2.21901
42428	39556	75	29408	28736	74	881	828	0	1377	1277	14	3061	2891	30	3930	4457	32	98712	94727	72	2.22119
34856	33551	72	20270	19715	61	741	731	0	776	984	0	2530	2378	27	3029	3239	28	83432	83451	71	2.22228
113351	93473	88	62470	52215	87	2032	1672	24	3347	2655	37	6109	5113	48	9433	7175	57	203704	158412	89	2.22228
25152	27468	47	16373	16716	48	590	570	0	-87	364	0	1598	1555	20	2930	2784	31	63646	65584	66	2.22228
306027	190273	132	265707	171081	122	8991	6050	55	15251	10099	74	30648	19751	112	42629	27709	113	998736	647569	118	2.22228
43784	43233	75	18990	18834	52	813	832	0	1212	1423	16	2403	2616	26	3865	3540	35	80142	79439	72	2.22336
65645	60319	81	34326	31473	79	1539	1390	15	1907	1710	23	3916	3684	39	5426	5347	39	127961	123484	76	2.22336
74300	68822	83	36934	36055	79	1455	1495	15	1509	1454	17	5224	5163	38	6715	7292	45	202458	203430	79	2.22445
102919	83589	91	63653	51534	89	2300	1733	26	3491	2790	35	6325	5186	50	9746	7471	56	255410	212240	87	2.22771
200939	153235	110	84110	63999	98	5449	4159	43	6345	5245	50	13705	10083	63	18599	14049	73	396629	282815	96	2.22771
116566	103944	89	65079	56769	85	1662	1563	19	3623	2955	40	7765	6713	48	11793	10270	74	315251	281680	84	2.2288
86906	80734	83	46104	43913	81	1658	1615	19	2104	2143	26	6106	5845	43	9070	8839	56	249853	243983	78	2.22989
144574	116913	92	107147	89397	93	3169	2534	33	5947	4767	47	10096	8321	59	14674	11916	70	342225	279733	91	2.22989
182226	150992	96	123305	102790	95	3591	3049	34	6235	4591	46	12201	10000	61	19008	15170	85	475000	397442	94	2.22989
162184	147523	91	101751	93728	90	3411	3193	31	6119	5994	42	14350	13474	65	19802	18154	83	555146	508850	92	2.23315
69743	65818	85	41718	40199	78	1372	1425	15	1656	1277	15	4815	4693	37	7186	7396	42	195319	194121	75	2.23532
46588	46486	73	25527	25052	65	680	664	0	1127	1264	13	2682	2706	28	3850	3668	34	102670	99693	71	2.23532
198120	148276	97	95732	69571	98	3451	2557	36	4988	4041	44	10938	8355	61	16418	11475	74	387911	280046	97	2.23641
105958	95768	87	54523	50692	84	2057	1941	23	3434	3555	31	7443	6673	46	12154	11366	59	340412	290393	86	2.23641
185922	129859	103	129234	93899	101	3337	2316	36	5676	4626	50	13340	9660	73	19291	13505	86	516957	360576	103	2.2375
135925	108579	98	89438	70777	94	2744	2065	30	4371	3582	40	9711	7741	57	14898	11299	73	359528	284012	95	2.23858
131159	108319	101	79627	65838	90	2410	2106	24	3712	3575	38	9558	8339	59	14263	11981	75	393120	336281	89	2.23967
52616	50828	75	30980	29900	75	968	1043	4	1271	1489	16	3014	3204	29	4578	4731	36	98085	94675	73	2.24076
53892	53919	77	27547	27205	73	940	963	0	1109	1475	16	3012	3033	31	4548	4616	38	103875	105795	70	2.24185
93986	81397	91	38172	33254	83	1507	1665	17	3127	2727	34	6814	5905	46	10646	9644	54	274246	244727	86	2.24293
23562	22853	59	16076	16058	52	497	553	0	591	931	0	1360	1498	16	1931	1949	24	52000	52562	65	2.24511
50344	48568	77	30327	29554	73	923	859	0	1358	1485	15	3294	3517	30	4317	3863	37	104956	103736	72	2.24511
84319	77850	84	55617	51296	81	1307	1415	13	2423	2249	30	6117	5998	41	8532	7480	52	251316	239849	78	2.24511
115502	99526	96	58381	49424	85	1941	1787	20	3618	2596	40	7895	6472	51	12093	10577	61	320186	262307	86	2.24837
116085	96006	92	76275	65592	88	2323	2031	26	3605	3203	33	8102	7066	52	11848	9929	63	307531	259559	87	2.24946
22156	21172	73	10493	10337	43	214	254	0	491	769	0	1256	1318	14	1947	2109	22	48513	51466	62	2.25054
70232	65553	83	30648	29517	77	1605	1642	16	2077	2382	23	4749	4555	41	6776	6475	44	143394	141083	76	2.25163
80134	76111	80	67211	61728	83	1635	1300	16	3043	2636	35	5831	5316	42	9105	8317	51	199525	175630	84	2.25163
68896	63000	94	36817	31074	94	1562	1502	15	1726	1656	18	4565	4042	38	6325	5769	47	146821	130483	94	2.25163
77484	73468	82	41805	39575	78	866	829	0	2035	1973	27	5407	5296	42	7863	7364	53	206434	197665	78	2.25272
97210	91143	84	46395	42421	80	2389	2157	27	3097	3067	31	6854	6415	48	9096	8291	56	211433	198362	82	2.25272
41338	42360	66	20361	20304	54	1066	958	0	675	1036	6	2607	2735	26	3511	3578	32	89516	89873	69	2.25272
49675	49578	62	17272	17134	54	820	934	0	1006	1085	7	2389	2491	26	3376	3707	32	86420	90767	71	2.25272
24978	26164	51	18151	18439	55	359	331	0	298	320	0	1078	1161	10	1883	2057	23	51129	51423	61	2.25381
50267	49453	79	24661	24178	74	845	1013	2	1225	1062	7	2999	2960	30	3963	4247	32	83002	84236	69	2.25381
75186	67662	84	42519	37453	80	1382	1183	12	2461	2284	27	4461	4058	38	6528	5534	46	153708	134300	80	2.25598
53324	47833	90	32102	28671	90	1204	1189	11	1297	1210	21	3511	3036	34	4655	4243	37	111299	99507	90	2.25598
77509	73179	86	31344	30211	77	1133	1310	13	1945	2099	24	5078	5110	36	7077	6721	45	196144	190146	78	2.25924
245065	187341	104	188295	138299	105	5935	4780	43	9579	6812	59	20140	15148	78	28331	21805	93	703495	548824	99	2.26033
44632	44539	65	22473	22291	62	856	886	0	1517	1310	17	2191	2321	25	3436	3155	34	79608	80742	65	2.26142
61115	56830	83	31641	31064	75	1316	1383	14	1890	1702	18	3473	3565	33	4627	4367	36	108730	104872	69	2.26359
25720	24024	71	13454	13448	46	249	256	0	835	651	0	1316	1344	14	1736	2025	19	53007	52786	64	2.27011
76124	73751	78	37954	35628	78	1163	969	0	1487	1987	20	4420	4425	36	6072	5308	48	175833	172422	75	2.27011
68710	64827	86	37997	36064	79	1272	1210	14	1786	1716	21	4127	4053	34	5156	5035	38	127968	122948	75	2.27011
101089	89787	86	51041	44583	86	2121	1900	24	3579	2999	31	6532	5347	47	8753	8143	55	185822	167731	83	2.2712
161124	126032	93	101880	80935	95	3701	2916	37	4660	3986	39	10793	8761	62	14531	11499	68	343284	298947	88	2.2712
171811	142247	99	91814	77771	91	4144	3635	35	6397	4758	49	12523	9731	67	17716	13873	82	407269	304433	92	2.2712
97358	88037	85	44489	39098	81	1492	1346	18	3060	2830	33	6402	5773	47	10924	9662	62	280063	253028	81	2.2712
141433	125045	88	59786	53636	87	3166	2979	29	5852	4522	48	11968	9202	68	17175	14634	72	462276	380264	90	2.2712
90746	82144	83	60020	53508	82	1384	1185	14	2684	2175	32	5923	5063	46	9301	7462	63	231244	197645	83	2.2712
60532	60153	77	36978	36398	76	1138	1169	10	2088	1842	22	4465	4465	36	5569	5319	40	166830	168281	78	2.27338
130945	101377	97	65332	49972	94	3348	2413	35	4403	3308	41	8782	7139	55	11947	9482	62	277142	217924	91	2.27338
50784	49973	74	28014	28031	69	930	865	0	792	1229	11	2654	2582	29	3795	3452	36	98818	100920	71	2.27338
54792	51626	90	24076	23453	74	720	695	0	1378	1326	14	3082	3141	30	3861	4020	33	105694	103545	69	2.27446
112667	95613	89	61215	51910	89	1920	1512	24	4039	3562	35	8587	7465	54	13089	11078	67	359041	316922	88	2.27664
127935	99338	96	77724	62678	92	1455	1296	15	3323	2918	39	6686	4990	53	9423	7508	59	248628	194372	92	2.27881
206279	132557	105	147696	108522	102	5198	3192	44	8935	5962	60	21113	14239	90	33215	21318	95	937601	651823	103	2.28207
137407	112734	95	105741	88952	91	2768	2297	28	4152	3153	40	10180	8294	56	13484	10544	70	386105	310201	91	2.28425
185518	136890	100	133956	103137	98	6327	4963	43	8739	7002	54	17784	14643	78	26526	21662	90	592767	481793	98	2.28533
74497	73348	78	45019	43892	77	1401	1444	17	2508	2443	27	5395	5244	38	7748	7595	48	209424	202414	78	2.28533
95724	84121	85	58140	50866	85	1408	1282	13	3244	2667	31	6940	5808	51	10836	9040	63	270475	240151	84	2.28533
47771	48218	73	23792	23421	66	605	745	0	985	1033	3	2701	2602	29	4202	4008	35	85362	81413	69	2.28642
28764	29003	61	18636	18153	54	424	565	0	604	892	0	1779	1919	22	2734	2663	30	58764	61447	64	2.28968
97856	91097	83	63234	60514	81	3139	2840	31	4447	3875	40	8524	7929	50	12082	10619	61	264158	224133	82	2.28968
[truncated: 7,748 more rows]
