# Supplementary material for: Phenotypic heterogeneity follows a growth-viability tradeoff in response to amino acid identity
Source: Nat Commun. 2024 Aug 2;15:6515. doi: 10.1038/s41467-024-50602-8 (PMC11297284; doi:10.1038/s41467-024-50602-8)
Supplement: Supplementary file 6 — Source Data [file 41467_2024_50602_MOESM6_ESM.zip › source_data/fig6cde/240423/240423_1445_yATP_A8_TRP.csv]

FSC-A	FSC-H	FSC-W	SSC-A	SSC-H	SSC-W	BL1-A	BL1-H	BL1-W	VL1-A	VL1-H	VL1-W	VL2-A	VL2-H	VL2-W	VL3-A	VL3-H	VL3-W	YL2-A	YL2-H	YL2-W	Time
112155	103738	83	43862	39639	82	1995	1945	23	2670	2955	29	7119	6779	46	10906	9814	60	222887	208893	88	0
171563	146860	95	74064	64326	91	2780	2332	30	5079	3996	48	9866	8394	59	14148	12617	63	299310	271908	97	0
95236	92645	80	16696	16361	50	1840	1771	21	2816	3136	28	6712	6409	47	10809	9957	55	217417	211509	80	0
186922	165674	92	112419	101605	91	7161	6497	41	11534	10600	50	31420	28032	91	46557	41663	90	1.04858e+06	1.01366e+06	100	0.00102891
92305	92351	79	42044	41699	77	1350	1345	12	2613	2440	28	5842	5551	41	9326	9436	49	192947	192397	80	0.00102891
226582	198311	107	108163	95232	100	4682	3953	37	8338	7378	65	17155	15295	70	25218	21991	93	560864	473322	102	0.00102891
343176	228481	140	133419	90125	136	5748	3799	43	12167	9356	56	27402	20116	103	43980	32807	132	900960	692479	137	0.00205782
42815	43747	69	14946	15485	46	579	496	0	1123	1100	9	2552	2634	27	3154	3025	30	69575	70955	73	0.00205782
189320	160785	98	63516	53984	94	2311	2249	23	4672	4299	37	10224	9580	52	15652	13598	73	309706	289540	96	0.00926021
21231	20832	62	11883	12075	45	242	211	0	903	761	0	1063	1004	2	1635	1520	19	37227	38050	69	0.0102891
187874	139996	97	68780	50552	97	2876	1819	31	4744	3510	43	9825	7177	57	16665	12534	77	308257	230754	106	0.0102891
152216	128308	93	54969	44826	90	2796	2253	30	3437	3074	38	9449	7933	56	14942	13102	75	291336	260523	94	0.0123469
132380	124355	87	57343	55528	83	2256	2229	24	4061	3492	38	9664	9161	60	15839	14056	69	304037	273268	84	0.0123469
251592	176854	108	94528	65810	106	3229	2499	32	5421	3884	48	12251	8961	64	18215	13880	76	407941	305447	124	0.0123469
109507	100622	84	32869	28870	83	2001	1946	22	2537	2305	32	7302	6815	46	9993	8975	54	222004	205816	87	0.0133759
92498	89589	80	34374	32848	79	1939	1773	22	2800	2548	26	5853	5632	39	8541	8040	51	184133	178347	85	0.0154337
130064	120429	94	49591	46145	84	1858	1526	20	3001	3072	30	7425	6943	46	11725	10845	56	252283	238294	86	0.0154337
110013	105526	86	36579	35703	79	1834	1691	20	2918	3079	30	7136	7088	45	10353	10011	54	214775	199551	82	0.0164626
92766	87285	83	33688	32159	79	1192	937	0	1744	1445	21	4616	4424	36	6984	6461	48	145247	135226	76	0.0174915
169503	151178	91	61611	54665	89	2148	1880	23	3891	3646	34	8658	8428	47	15102	14717	67	287396	262939	89	0.0185204
101577	94718	90	28656	27702	79	1731	1601	18	2629	2525	26	5778	5588	43	8707	9378	46	176314	162023	85	0.0185204
124365	114388	94	53242	49373	85	1774	1361	21	3282	3687	30	7711	7147	50	11477	10930	58	250053	234200	83	0.0195493
133439	115871	91	49005	42612	88	1990	1965	22	2933	2856	33	8009	7416	46	12952	11415	63	250506	227559	91	0.0216072
122693	114420	87	45186	42206	83	1972	1731	22	3554	3101	35	7051	6914	43	10647	9849	64	217004	203676	83	0.0216072
206828	164573	102	77900	60328	99	2597	1989	27	5522	4302	47	11082	9035	60	16784	14196	78	368404	299028	100	0.0216072
163603	131056	94	62292	49149	92	2022	1550	24	3064	2558	35	7292	5948	49	10911	9049	64	226974	187334	93	0.023665
264674	206679	121	92711	74593	113	4160	3464	35	7682	5667	51	16389	13126	74	23609	19624	88	498114	423446	119	0.0246939
112120	105929	86	29141	27798	80	1826	1658	19	3103	2887	31	6855	6283	43	10709	10402	54	216511	202901	85	0.0246939
140176	121971	102	42170	35768	88	2132	1570	22	3114	2950	30	7560	6633	47	10741	9691	64	231005	205248	92	0.0267517
151038	139545	88	78274	72782	88	2850	2597	28	5516	5153	40	11580	10761	54	15996	15295	66	358888	340335	90	0.0277806
107700	103802	82	42334	40446	81	1330	1314	15	2426	2108	23	4252	4321	36	6168	5962	41	157317	152991	84	0.0277806
192109	151944	98	62687	48661	96	2907	2503	31	5316	4494	44	11466	9164	58	19139	15033	83	366089	308225	101	0.0277806
153938	130502	108	46883	39077	90	2262	2039	27	3436	3498	34	8465	7605	49	13019	12012	59	277319	244122	94	0.0298385
126137	111766	89	37684	33045	84	1797	1559	24	3697	3452	34	7963	7549	46	12874	11848	69	267117	247638	93	0.0298385
94346	93122	78	36633	35918	78	913	1132	8	2228	2063	26	4966	4733	37	8468	7736	56	166509	157912	87	0.0298385
282978	198963	139	113646	82228	127	4843	3387	39	9031	6794	53	20262	15604	82	31320	24613	119	656080	505053	130	0.0329252
133965	127094	89	60130	57771	83	1875	1780	21	3946	3927	34	8360	8042	53	13180	13159	64	268539	248680	90	0.034983
132393	111160	97	50241	42591	88	2151	1790	25	3901	3192	37	7317	6322	46	11974	10022	62	238180	209389	95	0.0380698
169100	147147	91	73774	64061	91	2284	2198	27	4779	4158	40	9902	9044	57	14223	13284	58	303943	284305	91	0.0401276
89354	84085	82	21699	20551	59	1189	1253	12	2704	2818	26	6355	6027	45	9457	9448	52	191850	182897	84	0.0411565
303912	256861	122	168287	142468	117	7257	5957	41	14936	12559	67	32142	26950	113	49757	41516	114	1.0083e+06	823486	125	0.0421854
175376	152149	93	50725	42967	91	2797	2366	29	4794	4410	39	10333	9180	56	15513	13896	67	344941	319894	94	0.0421854
79185	77592	81	34709	33897	76	1526	1410	19	1877	2389	24	5291	5197	40	8214	8770	46	171345	162265	78	0.0432143
158562	140658	89	35552	31133	88	2582	2411	28	3802	3617	34	10130	9304	56	15256	13701	62	325395	287713	88	0.0432143
147236	127179	105	34006	28752	87	1949	1473	23	3730	3485	35	7680	7058	48	11781	10399	57	227373	211347	88	0.0463011
160722	138466	93	56356	47708	90	2340	1714	29	4341	3684	36	9404	7998	54	16276	14147	73	299333	267179	92	0.0463011
128548	121408	84	62543	58220	83	2469	2218	26	4366	3535	43	8483	7960	50	13492	12551	74	286693	259980	85	0.04733
139333	126401	89	55912	51735	84	2558	2237	28	4577	3871	37	9340	8799	53	15679	14604	74	313053	283387	88	0.0493878
87455	82731	87	37414	35254	79	1550	1618	18	2509	1912	31	5088	5151	38	8567	8570	53	161376	158108	72	0.0493878
175994	143501	96	66211	54202	92	3017	2337	33	4084	3998	36	9413	8516	53	14570	13133	65	303322	279248	87	0.0493878
113219	105597	87	36490	34006	81	1421	1414	15	2667	2469	28	5764	5519	39	8881	7839	54	190377	178342	82	0.0504167
95270	90712	83	35732	34120	79	1705	1419	19	2311	2383	28	5899	5600	43	9164	8408	55	189786	182479	82	0.0535035
197131	152593	98	74982	59557	96	2730	2175	30	4730	3631	44	10706	8530	61	17104	13479	73	345498	276784	102	0.0535035
189232	170450	93	87492	79046	91	3733	3344	33	5465	4906	42	13160	11971	64	21766	19992	77	438984	394990	93	0.0545324
155856	140025	103	49806	43846	89	2328	2078	23	4764	4640	40	10176	9471	56	16567	14732	72	352671	324684	96	0.0576191
100157	93963	84	31714	30778	79	1460	1502	15	2676	2411	28	5420	4771	42	7781	7059	49	185512	172140	84	0.0576191
104508	102205	87	31974	30823	79	1318	1262	16	2581	2536	27	5554	5475	39	9573	9144	54	183292	171152	85	0.058648
75520	71871	93	8763	8417	42	1224	1084	9	3524	3515	34	4610	4703	36	3102	3553	27	104238	100729	81	0.0596769
82249	77435	83	28925	28083	78	1332	1389	15	1774	1710	26	4841	4464	37	7294	7244	48	150660	141158	79	0.0607058
113182	111105	83	37976	36705	79	1949	1725	21	3618	3074	30	8105	7868	47	12220	12526	57	251150	238173	88	0.0627637
124523	110620	87	45602	39466	88	1282	1182	14	2816	2564	29	6150	5493	44	9499	7998	57	203208	174200	91	0.0658504
199262	169773	108	73957	62878	100	3195	2784	31	6439	5171	45	15269	13165	70	24438	20884	94	489204	437465	106	0.0658504
140982	122513	88	57238	50372	88	1679	1446	20	3034	2876	31	6702	5847	44	9783	8673	52	232400	210234	94	0.0751106
101010	95600	82	28598	27197	78	1721	1523	21	2139	2159	26	5647	5311	39	9056	8741	46	180835	168748	85	0.0761395
80030	78041	81	30331	29725	75	1110	999	0	1531	1750	17	4462	4353	36	7186	7102	46	154368	149352	82	0.0761395
122156	108566	90	37599	32854	85	2078	2012	23	3030	3169	31	7176	6445	46	11238	10024	60	226217	197592	83	0.0761395
156489	142841	90	52567	47322	89	2239	1793	25	4649	4169	40	9691	8584	53	15759	14269	62	305760	290069	94	0.0761395
96018	90776	83	40300	38856	80	1688	1646	18	3253	2817	29	6060	5581	41	9469	9209	51	194256	186895	79	0.0771684
120317	112898	94	41068	39241	81	1845	1464	22	3055	2837	30	7354	6915	47	11450	10057	61	225647	207095	99	0.0771684
112051	106574	84	41665	39226	81	1791	1706	23	3373	3329	33	7218	6933	47	11234	10749	60	231717	221830	84	0.0792263
101138	96997	91	39972	38242	79	1791	1852	20	3010	2670	30	5490	5070	40	7267	6728	47	180251	167929	82	0.0792263
98363	91740	84	39259	37509	80	1212	914	0	2246	2340	27	4302	3874	38	5928	5482	42	133619	129223	83	0.0792263
72766	69630	79	22358	21790	61	621	734	0	1260	1662	19	3418	3008	37	4658	4803	36	106907	103166	81	0.0802552
82848	77910	82	33667	31876	79	999	965	0	1663	1945	21	4570	4571	36	6954	6677	50	138939	135176	77	0.0802552
88495	84560	86	29435	28237	79	1220	1227	10	1827	1890	25	4280	4064	35	6972	6442	51	138138	129091	79	0.0833419
217966	165282	109	82928	62476	104	3313	2608	34	6178	4303	51	11752	9224	60	17291	12980	70	362368	289867	105	0.0833419
198142	161701	98	56184	44914	96	2352	1935	28	5479	4052	46	11143	9418	59	16613	13893	71	343897	286130	98	0.0843708
108441	97347	87	32163	29259	81	1774	1316	19	2605	2839	26	6222	5738	46	10633	9948	63	192898	185377	82	0.0843708
130858	117537	92	43858	39722	84	2690	2503	27	3782	3269	35	8848	8061	51	14497	13452	66	277723	257015	82	0.0864286
98030	89991	85	39921	36875	81	1879	1696	20	2709	2747	28	7154	6587	44	11731	11585	51	237452	234276	81	0.0864286
80197	80475	79	32739	32647	76	1167	1059	7	1944	1629	21	5016	4840	39	7679	7664	49	150637	142389	80	0.0864286
200082	146146	107	68008	50931	101	2503	1837	25	4635	3676	43	10879	8781	63	16083	12751	79	345474	274013	101	0.0874576
86573	82161	82	30863	29676	79	1448	1327	15	1685	1518	23	4827	4806	39	7359	6792	45	159028	152344	82	0.0884865
158464	135387	97	61309	51860	91	2494	2119	26	4833	4390	38	9011	7672	57	13309	11425	66	279952	252347	96	0.0884865
235383	188383	127	108483	88790	109	4830	3647	37	8839	7237	58	18378	15811	70	27084	21397	98	569746	486338	114	0.0895154
175591	150554	93	65203	55393	91	2797	2344	29	5318	4700	42	10757	9464	59	17941	16365	75	349137	326541	92	0.0905443
126515	116587	86	52370	48063	85	2444	2317	25	3497	3573	30	7781	7583	48	15034	14054	62	276242	268014	88	0.0946599
118288	103713	86	39673	33998	85	1944	1814	23	3722	2991	40	8348	7403	51	13878	12822	68	262041	239285	95	0.0967178
104559	96241	86	64932	59336	83	1666	1383	18	3165	3152	29	6309	6100	43	10362	9532	58	194892	185705	78	0.0977467
97812	93865	84	42133	40596	80	1402	1376	16	3012	2756	30	5746	5415	43	10538	9929	58	194678	188018	86	0.0987756
98058	92670	82	46000	44342	80	2405	2263	25	2757	3094	32	8294	7880	50	14387	14433	60	261988	247664	86	0.0998045
212524	165095	103	73229	55305	100	3138	2590	32	5500	4222	45	11248	8881	61	18680	14507	83	389366	303733	105	0.0998045
93039	89175	84	19908	19370	55	1098	1101	10	1822	2040	23	4447	4191	38	7226	6999	47	141282	134238	84	0.100833
239990	187980	121	77431	62091	103	3544	2546	35	6913	5679	44	15559	13420	68	22322	18204	96	476761	434457	107	0.100833
86685	86308	81	32036	31373	77	1275	1149	10	1961	2380	25	4571	4310	36	7630	7411	47	142890	137078	81	0.102891
175667	153994	93	72360	64394	91	2191	2400	23	4464	4015	40	9406	8938	50	15252	13694	67	302567	269892	98	0.10392
41641	42025	72	20545	20804	53	292	432	0	981	883	0	1776	1574	18	2278	2386	25	53801	53586	74	0.105978
78317	78479	77	32522	31952	77	851	938	0	2076	1579	19	4358	4464	36	6631	6574	48	130605	128884	86	0.105978
196870	167248	96	56195	48004	91	2809	2530	29	5081	4583	42	10756	9539	58	17006	15502	77	351848	316436	99	0.107007
157460	137735	91	58433	51376	89	2450	2267	26	4556	4009	37	10149	8726	56	15534	13846	67	308230	286179	96	0.109065
194510	168003	94	69984	59886	92	2877	2382	31	5339	4719	40	11912	10859	59	19267	16817	79	364516	330510	95	0.109065
116916	93692	88	82919	68229	89	4998	4492	38	8930	7950	53	20801	18284	80	28183	23669	83	548714	473292	90	0.109065
238958	180113	127	85012	64238	109	3360	2445	34	6092	4758	46	14563	11680	70	20688	16556	91	449783	367914	111	0.112151
98741	93015	82	27957	27064	78	1638	1547	17	2065	1853	24	6114	5714	42	7997	8054	50	177447	171471	81	0.11318
138616	127207	91	60221	55720	84	1851	1612	21	3297	3174	34	7773	7858	48	13368	12022	60	268545	255764	84	0.11318
103912	100853	81	35515	34507	79	1527	1460	18	2957	3015	29	6541	6316	47	9786	9012	54	202350	191917	84	0.11318
126511	107862	89	51939	44395	87	1711	1638	20	3376	2670	33	6757	5872	46	11173	9450	60	237596	212229	90	0.114209
334734	223803	144	128170	85303	135	5971	4376	42	11137	8285	57	23595	17037	94	36548	26674	127	723466	542820	137	0.114209
160378	146010	91	88719	81124	88	2587	2171	29	5225	5102	40	10227	10057	56	16097	14607	78	327271	307037	89	0.116267
213178	166984	102	83715	66234	100	3214	2713	30	7039	5232	54	13655	11055	67	21134	17386	93	438187	381494	105	0.119354
114274	105840	88	39931	37262	83	2292	2043	25	3457	2682	35	7208	6990	46	12601	11663	62	230973	218640	90	0.120383
123661	111102	87	52063	47204	85	1360	1337	14	3358	2765	30	6139	5663	47	9252	8076	56	180048	165240	93	0.121412
72374	71756	77	29968	29153	77	1324	1469	17	1858	1587	19	3970	3836	36	6587	6694	40	137255	133129	85	0.121412
267232	207782	109	93348	73842	104	4333	3825	37	7617	6913	46	19007	16154	79	27608	23515	97	576706	509512	109	0.122441
183860	156717	110	50057	42511	92	2734	2423	29	4226	3791	41	10359	9191	54	15759	13699	69	321121	288693	102	0.12347
179533	150110	95	58768	48817	91	2732	2236	27	4378	3692	39	9056	8052	50	13468	10613	62	279030	235130	98	0.124498
171207	155397	93	63340	57282	89	2832	2252	30	5069	4878	36	11498	10859	53	17337	16842	70	360788	334926	96	0.125527
123033	115512	88	46335	44400	82	2142	1820	24	2629	2752	31	6795	5761	48	10263	10140	50	227636	211649	93	0.125527
128730	119836	90	49586	46601	86	2050	1804	23	3520	3371	29	7309	6864	45	11288	10898	57	220597	207100	92	0.125527
108295	102142	94	38904	37360	80	1246	1104	8	2229	2175	24	5524	5001	38	8263	7664	52	162940	156731	92	0.127585
236875	190704	112	79803	64707	106	4180	3300	36	7472	6289	45	16424	14095	73	27811	24144	106	571478	495852	117	0.128614
96693	93380	81	37653	35669	80	1516	1420	16	2672	2528	29	6703	6644	41	9200	9037	52	192264	184145	90	0.131701
112915	107249	85	24217	23749	70	1309	1082	10	3240	2758	31	6846	7106	45	9879	9243	51	208514	195179	92	0.131701
111380	106549	84	49184	46938	83	1714	1542	19	3365	3039	32	6400	5966	42	8847	8742	50	204658	187756	93	0.13273
215882	174506	105	100473	84460	100	2776	2098	29	5346	4191	44	12285	10367	60	17825	14568	78	380275	329474	108	0.135816
111189	107506	81	25977	24951	79	1759	1661	18	2725	2757	29	6751	6660	42	9669	9146	54	207463	196254	93	0.136845
141205	122308	100	46628	39643	89	2607	2251	26	3509	3317	34	8692	7620	52	13561	11400	59	274045	246335	99	0.137874
96329	94108	82	37387	35955	80	1355	1232	14	2575	2632	27	5719	5896	40	9688	9282	60	189665	184138	86	0.138903
247879	215001	99	135855	120454	97	5931	5031	38	9966	8317	63	22638	19303	88	36811	30389	97	714379	600023	109	0.138903
147316	136846	88	43615	40439	85	2778	2578	26	4653	4307	36	10732	10434	52	17095	16541	73	335073	311444	98	0.138903
130912	117999	88	44311	38672	86	1717	1337	18	3449	3184	30	6380	6056	44	10038	8615	57	201454	175400	93	0.14199
169142	141968	95	52249	43844	90	2235	1874	27	4690	3831	40	10052	8600	54	15744	14767	64	332779	301771	99	0.14199
194027	160628	94	116518	98760	94	3964	3297	35	7126	5720	56	15872	13309	73	24606	21534	87	506405	420195	99	0.143019
138673	129739	89	52156	49841	84	2098	2037	25	3745	3438	35	7967	7395	49	11704	11331	56	262231	240630	102	0.143019
133505	123394	88	48373	45123	84	2086	2100	24	4438	4478	34	8658	8210	53	13011	11942	68	275765	258266	92	0.144048
218427	187835	102	125012	110736	98	5257	4393	38	9577	8427	53	22652	21041	82	34883	31936	93	705257	635132	104	0.144048
177918	147819	94	57079	46459	94	2580	1917	30	5419	4110	47	10619	8731	58	18037	14878	75	338474	288782	100	0.144048
134171	127478	89	30564	29249	82	1895	1763	22	3882	3210	39	7800	7576	47	11515	11071	60	255096	239632	92	0.146106
109395	102527	85	34905	32519	81	2312	2262	27	3362	3112	34	6890	6492	46	10655	10658	57	227084	217621	87	0.146106
230475	156195	108	93680	63523	108	2758	2026	29	6327	4016	50	12329	8478	68	19041	12980	77	421234	288601	114	0.146106
231996	180177	105	89605	71832	105	3739	3066	34	6559	5193	53	13675	11692	62	20621	16667	78	430864	369948	109	0.147134
110072	105820	87	34394	33202	81	1797	1890	19	2233	2439	25	5372	5078	40	7542	7363	44	165924	163655	83	0.147134
94189	87185	81	37903	35198	81	1392	1331	14	2380	2525	25	5121	4600	44	8026	7771	52	171785	165671	74	0.148163
89193	84829	97	37041	34529	82	1105	1031	5	2603	2135	26	4798	4505	38	8034	7457	48	151806	137533	97	0.148163
341693	221092	134	142908	92474	129	3490	2366	39	8490	5645	56	15856	10214	73	25850	17563	100	519380	351230	135	0.148163
287670	221018	119	104181	79714	115	4381	3459	36	8830	7413	51	20704	17208	76	31197	25383	106	640154	534328	120	0.148163
114410	107068	89	41509	39426	81	1318	1110	9	3287	2924	34	6167	5822	44	9231	8607	55	205391	195141	85	0.149192
253029	213421	108	140002	121750	106	4863	4037	38	8444	7531	52	18395	16283	73	29214	26020	100	593842	502925	111	0.149192
77103	75700	78	21487	21248	60	1109	1111	8	1665	1635	21	3821	3475	36	6815	6526	44	126761	119136	83	0.150221
158627	142465	91	76967	70584	89	2882	2349	30	5251	4548	42	10879	9580	58	17569	15661	72	354879	310446	91	0.152279
193314	155515	98	97177	79394	96	4592	3864	38	8506	6263	55	18127	14368	76	30080	24676	93	567176	448983	102	0.153308
109812	105240	83	45413	43156	80	1553	1277	22	2686	2150	31	5824	5724	41	9742	9597	55	196684	189900	90	0.159481
182815	158529	94	107110	93572	92	3555	3019	33	6130	5140	46	13668	12000	66	21959	19218	88	439119	388871	102	0.159481
128058	115658	86	50359	45764	84	2086	1996	22	3352	2975	36	6334	5755	42	10452	9661	61	231871	205200	94	0.162568
93421	89288	83	38319	37601	79	1079	1190	11	2062	2370	22	4785	4331	37	6879	6032	45	143198	135313	90	0.163597
236106	191411	120	152429	129533	103	5734	4718	40	10564	8529	59	22795	18333	81	35780	29389	106	754889	582918	114	0.164626
131546	113396	89	47830	40683	88	1949	1436	21	3360	2791	34	7442	6041	47	12475	10595	57	241888	211003	94	0.164626
165382	145549	93	41384	36006	89	2254	2044	24	4082	3642	38	8899	8113	49	14266	13178	70	288905	260268	97	0.164626
206073	152117	107	67161	49197	98	3277	2497	35	5585	4696	41	12605	9525	60	19298	14121	80	393257	302972	107	0.166684
88631	83566	85	40609	38043	79	1072	1118	8	2379	2000	24	5204	5031	39	7755	7927	44	165933	165115	76	0.168742
128750	122328	85	27535	26478	79	2159	2225	23	3435	3271	32	7097	6940	41	11459	10310	55	230745	213424	93	0.169771
98307	94026	83	38668	37316	80	1184	1172	10	2793	2785	29	4522	4653	34	7547	7207	44	156589	147643	89	0.173886
102221	96023	89	42334	40973	80	1408	1342	13	2887	2691	27	6649	6322	46	8898	8923	47	207383	195108	87	0.174915
144921	130923	88	46848	42057	84	2486	2319	26	4411	3241	38	9190	7759	53	13867	12712	64	290772	252069	91	0.175944
118449	110460	89	48865	45146	83	1755	1454	20	3330	3293	32	7877	7469	48	13801	13445	68	250681	235768	90	0.176973
185907	148667	103	79271	66493	95	2825	2203	31	5088	4797	39	11336	9274	56	17783	14670	72	363031	306945	105	0.185204
83060	78733	80	29971	29243	78	966	1000	1	1878	1806	24	4358	4366	35	7776	7297	44	151695	145082	85	0.186233
342516	251525	145	158185	120528	135	6444	4755	45	12973	9929	74	26502	21489	96	41002	32578	131	859125	735468	140	0.187262
196590	150856	102	61631	46395	96	2707	2119	30	4780	3656	40	10558	8196	58	16567	13760	73	342668	279805	102	0.188291
198682	153345	99	83411	64287	98	3405	2386	36	5256	3910	43	13038	10389	68	19872	15183	75	394754	312302	105	0.190349
207128	157085	104	82438	64418	100	3231	2400	32	5670	4097	48	12065	9399	67	19716	15691	83	404762	331375	108	0.191378
264950	193997	110	80973	61500	107	3611	2847	33	7200	5057	49	15822	11483	71	23548	17098	85	486202	375156	118	0.192407
106351	103212	93	21239	20785	59	1473	1513	16	3384	3409	30	6959	7108	44	9874	8877	54	207619	195437	90	0.194464
316259	215392	122	102697	71909	116	4360	3260	41	9172	6477	60	19104	13016	82	29343	21439	113	608523	442723	125	0.194464
84743	84527	77	23888	23732	59	1286	1105	10	1944	2062	19	4829	4590	39	5797	6045	37	153000	151749	84	0.194464
271900	201538	114	91112	66044	110	3900	3092	38	7121	5576	50	16167	12410	69	25358	19508	107	499612	391362	116	0.194464
162586	153503	90	83607	78932	88	5503	4851	38	9414	8656	57	20936	19162	77	31943	31095	85	703393	643308	93	0.194464
107500	103283	82	28134	26681	80	1634	1447	16	2056	2380	24	6133	5821	43	9135	8675	49	198654	190722	89	0.195493
287510	196300	125	121868	82734	119	5002	2875	45	7830	5505	51	17798	12416	80	26059	17445	97	552947	384318	125	0.195493
260038	182520	108	85046	59862	106	3322	2437	34	6380	4761	52	13748	9926	68	22479	16361	86	476052	339867	113	0.195493
215569	167706	108	76208	60319	103	2433	2204	26	5701	4115	43	11950	9382	59	16180	13533	71	347853	285494	110	0.196522
126768	118388	88	54558	51006	85	2614	2442	27	5245	4725	40	9441	8918	56	14346	13113	67	303389	288327	94	0.196522
141080	128142	92	57451	54220	84	2560	2337	27	5007	4297	43	10151	8996	57	14816	14205	64	320535	294561	97	0.197551
102714	97654	86	45463	43542	80	1816	1816	20	3056	3294	28	6605	6431	42	10997	10102	58	228347	220562	88	0.19858
247436	179147	106	86358	63048	101	3986	2497	40	5937	4623	48	14365	10383	75	22166	15845	83	458840	353676	110	0.19858
97646	95811	82	32015	31158	78	1764	1823	21	2576	2436	26	6083	5701	46	8634	7827	55	185000	177291	86	0.19858
138874	130308	89	56486	52023	84	2632	2197	27	3960	4023	35	10047	9603	53	16088	14672	78	317341	306027	89	0.19858
89580	83018	89	31342	29439	79	1643	1469	16	2206	2302	26	5354	5318	38	8419	8485	46	173368	168451	77	0.199609
115761	110174	83	51761	50472	82	1473	1532	17	3320	2894	31	6794	6548	48	11219	10993	55	218584	207676	91	0.200638
162603	126624	95	66990	51422	94	2906	2039	32	4204	3353	40	8636	6868	52	14183	10504	72	288750	221486	103	0.201667
154963	141730	85	81631	75804	86	3338	3074	31	6299	5383	43	12212	11729	60	20184	18625	78	388797	366288	90	0.202696
178928	134861	109	63513	47392	98	3357	2449	34	4768	3760	42	10567	8259	56	17338	12755	76	344591	270179	104	0.202696
102905	98260	83	29921	28850	79	1380	1282	15	2465	2620	27	6127	5807	42	9152	8649	54	196930	185138	89	0.204754
109422	103770	83	18940	18162	54	1469	1386	17	3140	2521	33	6048	5637	44	9134	9263	55	201345	194456	92	0.204754
90114	85598	85	27691	26694	74	1375	1434	15	2479	1844	27	5119	4841	40	7479	7247	49	161082	156270	85	0.206811
119636	108892	89	55639	51454	82	2781	2741	27	3099	3122	32	8631	7952	51	14288	12551	72	274425	243532	82	0.20784
71610	69984	76	25399	25150	66	1682	1643	16	3616	3647	30	7667	7658	46	4740	4340	39	166633	160619	78	0.20784
91889	89160	89	33749	32169	79	1745	1695	22	2923	3153	28	6502	6351	44	9736	9347	53	219215	209300	84	0.210927
100195	94694	81	27444	26165	78	1703	1697	21	2766	2917	30	7421	7089	47	10582	10405	55	225286	218180	82	0.210927
236853	175686	105	71538	53233	101	3353	2418	35	6350	4759	46	13919	11322	66	21592	16716	85	435225	348915	104	0.211956
79590	75542	81	32149	30557	78	1229	1078	12	2224	2142	21	5137	5387	36	8741	8398	49	163086	160868	70	0.216072
174391	146538	94	65307	54918	92	2058	1801	21	4094	3372	41	8617	7848	55	11866	10469	63	276725	253821	95	0.217101
172158	145777	104	51400	43470	92	1787	1622	20	3920	3591	36	7957	6925	49	13203	11877	68	263031	241411	96	0.218129
154667	125946	95	52548	41662	91	2550	1788	27	4390	3841	41	9517	7653	57	14769	11867	67	302338	252856	93	0.219158
148578	139765	88	35703	34321	84	2585	2382	26	3901	3650	37	8239	8007	48	14533	13803	75	281364	268771	90	0.221216
178686	150601	98	85958	73708	94	2465	2216	25	5174	4583	39	10358	9294	55	16113	14066	66	327464	304089	96	0.222245
99137	95025	86	33901	32653	80	1676	1483	21	2239	2350	26	5875	5692	39	8544	8357	48	182983	176367	87	0.223274
200814	157456	112	75249	59482	103	3391	2403	34	5564	4455	41	12762	10439	65	18402	15082	77	383361	322408	106	0.224303
187760	153761	95	67366	53515	94	2970	2494	32	5554	4873	45	12076	9964	62	19813	16541	87	401130	345171	111	0.224303
107294	101051	84	31425	29830	80	1715	1507	22	2683	2845	28	6633	6192	47	10371	9427	54	192077	187461	85	0.225332
180481	159777	108	100145	91466	91	4378	4305	35	7371	7048	45	15756	14377	68	24902	22802	86	497111	455542	98	0.226361
201334	178937	102	60371	52380	93	2926	2510	30	5174	5443	39	11815	10340	59	18414	16383	78	387548	356482	97	0.22739
108748	103632	83	31548	30057	80	1779	1665	19	2825	2709	25	6399	6231	42	9749	9625	57	200926	184758	86	0.228419
131604	125624	85	24609	23352	72	2072	1939	24	3754	3778	34	8120	8038	47	13058	12620	59	257789	235372	89	0.231505
129157	120120	86	36239	32993	81	1962	2166	22	3297	3774	31	8606	8065	55	13173	12362	57	258876	253825	93	0.235621
210340	149827	107	67168	50008	100	2754	2221	32	5189	4097	43	12172	8888	62	18772	13705	81	377303	283207	105	0.23665
121287	104034	87	73216	63861	87	4272	3505	36	7053	6296	45	16326	14870	74	25696	24012	81	513349	462103	93	0.23665
90100	83712	81	38050	35582	80	1385	1137	11	2055	1918	20	5169	4341	45	7509	7332	45	165551	161802	78	0.239737
151123	132500	90	50675	43453	89	2059	2015	23	3536	3414	35	8602	7676	47	12289	11114	58	265390	237705	93	0.239737
122705	112773	96	48130	43886	84	1668	1678	16	3189	2550	33	6602	6621	44	10891	10075	61	229231	213676	81	0.241794
124420	117710	100	72410	68658	84	1460	1319	13	3704	3431	32	7164	6860	46	9846	8894	57	194196	186321	84	0.242823
84683	81971	79	30440	29322	78	1082	918	0	2502	2128	29	4881	4448	41	7666	7372	49	148579	142605	79	0.244881
120269	112987	86	40324	37937	83	1735	1609	20	2708	2339	32	6193	5875	42	9838	8909	50	192755	184517	85	0.246939
100968	94518	82	35712	33644	80	1619	1704	18	2427	2230	29	7197	6932	46	9810	9122	56	204451	198608	82	0.246939
67984	64248	78	23466	22708	71	979	917	0	1315	1042	8	3516	3331	34	5488	5115	41	103503	101356	74	0.248997
95419	91694	83	34487	32672	79	1251	1225	12	3174	2903	31	5859	5538	40	8770	8190	53	184074	174055	82	0.251055
172969	141786	94	61249	49539	92	2221	1751	28	4077	3288	42	7981	6810	50	13707	11663	69	277492	228656	96	0.251055
171492	141298	109	47824	38666	88	2210	2012	25	3938	3272	37	9188	7764	55	14288	12679	63	287455	257929	92	0.256199
138762	125919	98	56035	51427	84	2151	1993	25	3974	3653	37	8355	7268	53	14140	12595	77	265675	233408	89	0.258257
304643	206148	132	116442	76899	122	4508	3011	42	8308	5542	53	17290	12351	82	28538	19360	113	571232	416945	125	0.258257
161505	139780	88	69118	58842	90	2532	2146	30	3526	3534	35	8624	7414	52	13236	10129	64	273940	240083	92	0.258257
124582	106522	102	53172	46574	86	2361	2119	26	3295	3079	33	7748	6385	50	12855	10996	64	261693	230652	85	0.260315
159446	129037	92	54400	43172	91	2311	1645	27	4243	3564	41	9664	7742	54	14949	12357	72	296489	246631	95	0.262373
150695	133111	89	60118	50713	90	2488	2135	27	4004	3722	36	8848	7979	54	14707	13118	71	287467	262291	92	0.262373
143999	132668	92	51843	48173	86	1904	1718	24	3727	3420	37	8496	7702	50	14272	13344	68	273024	252029	89	0.263402
144355	128788	91	65436	57869	88	2759	2303	28	4667	3761	39	9960	8795	56	15618	14307	69	312431	293891	89	0.263402
89984	87734	78	41554	41015	77	1857	1848	20	2800	2739	30	6147	6222	41	9397	9556	49	200843	188853	79	0.263402
130654	112494	93	49384	41532	89	1931	1533	23	2774	2854	29	7649	6581	50	10938	9724	56	222877	195958	94	0.264431
98567	92680	82	26374	24400	79	1418	1096	10	2715	2642	27	5973	5296	43	9642	8829	59	204182	193209	85	0.265459
114463	108443	84	34938	33630	81	1812	1600	21	2397	2827	26	6555	6047	45	9617	9130	54	205705	189943	86	0.265459
144881	120793	91	52087	44347	88	2320	2030	26	3851	3391	35	10085	8629	55	16643	15313	73	313864	271445	92	0.266488
103623	98436	83	32345	30763	80	949	937	0	2484	2632	25	5554	5248	41	8197	8280	50	179249	167076	84	0.270604
150578	126528	109	49125	41224	89	1997	1721	24	4218	3369	40	8911	7620	53	13721	12271	64	273015	233721	94	0.271633
183944	148608	97	60106	48976	90	2880	2378	28	4951	4185	38	11045	9303	55	17283	14567	75	350128	300600	93	0.27472
218690	175277	102	57985	47335	97	3167	2753	30	5474	4775	41	11540	9833	61	19048	16540	77	401976	354967	100	0.27472
151358	123835	94	41119	33290	89	1591	1396	16	3770	2926	40	7787	6368	50	12137	9099	71	251850	219785	93	0.275749
224129	191162	103	84505	73316	99	4721	4079	38	8071	7040	50	18216	16164	77	28684	25753	93	574260	511954	100	0.276777
227543	170696	111	72615	53291	106	3261	2497	34	5746	4254	45	13025	10254	68	19819	15437	81	425697	343630	106	0.278835
206979	164547	99	82869	66608	97	2778	2261	32	5694	4649	46	12280	10153	61	19644	16042	79	414461	348730	98	0.278835
313174	199718	128	112190	71618	123	4483	2582	43	8231	5253	56	18797	12515	81	28857	19604	106	593602	390411	126	0.278835
113367	106835	84	45132	42758	81	1554	1330	19	2447	2193	25	5375	5533	37	8722	8823	48	174950	163551	79	0.278835
238378	159025	130	85325	56380	127	3203	2397	29	6890	4502	74	13341	9695	86	22136	16080	110	430480	321565	143	0.278835
166606	147553	106	63023	54998	89	2371	2224	25	4404	3758	38	8791	8148	53	14659	13511	66	290928	278011	90	0.279864
79045	73124	90	28930	27530	78	1412	1348	15	1404	1645	18	4481	4466	36	8159	7822	48	151805	143983	80	0.280893
96251	90614	84	31176	29871	79	2324	2103	25	2772	2800	28	7927	7423	47	11770	11179	63	256025	237078	83	0.281922
122846	115418	85	42356	39800	82	1667	1705	18	3086	3107	29	6964	6864	45	11186	10736	57	226925	208900	87	0.281922
208208	159985	103	72338	55300	99	3124	2061	34	4812	3894	40	11406	8608	61	18131	13911	79	396359	309581	104	0.285009
135066	127464	89	67995	64330	84	2474	2391	25	4047	3498	38	9454	8964	50	15804	15440	65	325038	308208	89	0.285009
241838	175910	106	79878	61731	101	2927	2199	32	6325	4223	56	13927	10442	63	22329	17008	96	428565	322309	106	0.286038
185469	147899	99	64758	50753	93	2619	2133	31	5165	4351	41	10106	8297	55	17538	13753	73	354285	292103	101	0.288096
181454	143688	97	70276	56006	95	2485	2076	29	3951	3276	38	9133	7561	52	15833	13190	72	306659	259846	101	0.288096
95834	92391	81	36767	34895	79	2221	2066	25	3935	3308	37	7834	7393	52	12141	12036	60	246812	235756	85	0.289124
98683	93828	86	24422	23712	69	2041	1816	23	3374	3249	31	7523	7225	48	12641	12163	59	242583	223537	85	0.289124
80033	79010	77	33075	32090	77	895	971	0	2209	1895	25	4100	4088	34	5774	5470	39	135012	129739	84	0.291182
97998	95317	85	36582	35528	79	1554	1567	16	2380	2204	25	5584	5641	41	8776	8196	48	187202	180973	85	0.291182
111881	100175	86	40307	36501	83	2075	1895	25	3603	3480	33	7950	7425	47	12618	11790	63	256346	241845	89	0.292211
121928	113242	101	47240	43665	84	2062	2027	22	3006	2762	34	6288	5986	40	10483	9747	59	217895	208253	90	0.29324
103311	98692	82	37356	35423	80	1841	1871	20	3066	3018	31	6656	6409	44	10547	10538	54	215223	207592	78	0.29324
129683	121736	85	72668	67502	85	2027	1847	23	3565	3704	32	8542	8168	51	13195	12707	53	273397	257736	90	0.294269
75507	74643	80	24559	23954	67	1135	1132	9	1629	1709	23	4444	4441	37	6122	5987	39	135281	129539	83	0.294269
72624	70858	81	20988	20513	62	976	895	0	1992	1832	21	3850	3908	34	5792	5745	40	128570	121189	83	0.296327
182964	158745	91	70271	60869	92	2456	2359	25	4544	4617	36	10224	9242	54	14941	13204	75	306160	276822	96	0.296327
84049	80669	79	24153	23392	66	1357	1220	13	2137	1981	23	4639	4658	39	6929	6596	48	148658	143674	85	0.296327
97382	94770	82	31906	30862	78	1475	1469	18	2295	1910	25	4747	4579	41	7617	7802	47	165022	158393	80	0.296327
95093	91076	81	27602	26775	78	1410	1413	16	2496	2651	26	5577	5464	39	8457	8280	48	177692	164268	89	0.297356
75838	72350	83	22357	21585	66	1546	1452	16	1863	2008	21	4565	4566	36	6656	6534	45	148513	144903	84	0.298385
288301	223836	108	124556	97140	105	5839	5021	40	11279	9025	61	23609	18642	89	34934	28238	103	739577	575935	113	0.298385
157088	128582	94	58890	48364	91	2420	2225	25	3833	3401	40	8989	7775	54	12931	11181	64	289259	245944	96	0.299414
97344	90911	89	27391	26487	78	1749	1769	18	2902	2682	31	5595	5496	40	8951	8473	51	183805	181239	87	0.300442
167157	131316	98	59988	46640	95	2717	1794	33	4059	3134	42	9321	7778	53	16149	12714	76	301579	255695	99	0.301471
96996	94423	84	34216	33461	78	1458	1478	16	2236	2313	24	4965	4938	39	8174	7979	52	162018	155296	82	0.301471
83170	80851	79	37068	35980	77	1092	1143	11	1521	1415	17	3947	4396	31	5649	5648	42	129240	125484	79	0.301471
116747	107127	87	38240	36043	82	2174	1859	26	3119	3581	30	7959	7568	53	13143	12571	60	269697	251352	85	0.303529
179207	143815	98	58358	47685	93	2416	2022	26	4278	3165	41	10075	8744	55	16400	13683	69	320109	275797	98	0.303529
229754	177183	109	61683	44711	105	3318	2476	34	6653	4987	48	14707	11333	75	23121	17926	98	461241	370223	109	0.305587
196543	151211	102	61541	45627	99	2467	2208	28	5221	3958	44	11033	8400	67	16721	12860	82	338246	260283	101	0.305587
127080	116578	86	44233	40315	84	2366	2063	26	4172	3890	36	8430	7905	50	14527	13345	73	300696	289602	86	0.306616
185279	140656	105	63841	48454	95	2934	2110	31	4441	3900	40	11514	9204	66	19903	15305	80	365491	290473	113	0.306616
144401	137348	88	47626	45221	82	2272	2235	24	4695	4308	37	9597	9118	51	15830	14977	74	316313	297418	86	0.306616
87927	81574	83	29062	27584	78	1691	1299	21	2002	2148	22	5400	5039	41	8549	8565	47	173416	166892	75	0.307645
138825	127259	91	49112	46249	84	1754	1656	19	3838	3346	34	6863	6207	47	10686	9195	66	215096	203042	84	0.308674
104228	100220	84	33838	32386	80	1891	1665	22	2942	2774	29	7030	6697	46	11345	10664	58	212484	196263	83	0.308674
172465	136487	96	63590	50487	93	2279	1771	25	4203	3462	38	9055	7316	53	14827	11608	72	286154	235072	93	0.309703
95463	91590	89	35804	34864	78	1796	1691	20	3146	2755	31	5916	5334	44	9391	8880	53	182796	172932	81	0.309703
176193	157228	93	68751	60908	88	4180	3385	36	6387	6167	46	15604	13331	68	23147	20613	83	483366	411264	96	0.310732
142352	129178	92	55302	51478	87	2522	2562	26	4417	4344	36	9500	8251	55	15636	14143	72	305723	291138	89	0.31176
115641	109408	86	32744	31282	81	1936	1774	21	3433	3114	31	7685	7833	44	12537	12087	61	245283	232534	84	0.312789
103451	94415	90	30331	28149	79	1878	1716	21	2907	2561	32	6601	6580	45	9532	9219	54	206497	192476	78	0.312789
120956	108227	87	46766	40725	86	2113	1506	26	3508	3051	33	7066	6718	46	10794	9547	63	238630	224626	90	0.312789
242565	182237	109	79397	59980	105	3059	2339	33	6243	5113	49	13354	10683	66	20357	16010	87	417996	346291	108	0.314847
93017	90034	86	47565	46615	79	1210	1242	13	2709	2225	27	5334	5467	37	8330	8170	43	178352	172319	82	0.316905
127696	116984	85	38829	35637	83	2563	2556	26	4011	3734	39	9392	8662	55	15518	14240	69	297055	274124	91	0.318963
108342	100622	84	37175	35393	80	1275	1392	16	3096	2986	31	5973	5237	42	8496	7099	56	187426	181282	83	0.318963
87330	83939	96	36355	35223	79	1104	1125	9	2004	2491	25	4600	4366	37	6705	6615	44	147994	142205	84	0.318963
152965	141987	89	58146	53648	85	2737	2791	27	4051	3994	35	9758	9272	52	15342	13779	66	337502	302857	94	0.321021
154622	137189	89	45274	39353	88	2645	2222	28	4066	3618	38	9581	8414	55	15179	13456	67	285676	249904	95	0.32205
144265	132817	90	45003	41497	85	2147	2104	24	4213	3795	35	7586	6869	47	12973	11932	61	249709	228837	92	0.324107
103434	98273	83	43742	41654	82	1401	1163	14	2070	2232	26	5818	5400	40	9531	8806	48	192469	181488	84	0.324107
89109	86261	95	25665	25474	76	1425	1227	12	2095	1778	22	3922	4046	33	6667	6302	42	149291	145173	86	0.325136
206457	154862	97	73387	54720	96	3291	2499	33	4511	3658	43	11640	8686	62	19192	14869	72	371127	286996	107	0.329252
93535	91052	96	15047	14707	49	522	337	0	887	894	0	492	392	0	181	466	0	581	548	0	0.330281
147080	130671	97	50260	43576	87	2031	1665	23	4231	3624	38	8350	7467	54	12878	11676	59	263016	246217	92	0.333368
86353	82655	81	32401	31438	78	1489	1473	18	2118	1972	21	4392	4399	35	7225	6764	51	151961	148275	87	0.334397
105263	97982	90	48062	44367	84	1909	1856	19	2814	2477	29	6122	5807	43	10467	9605	58	198065	180206	98	0.334397
125104	114990	86	49805	46784	84	2402	2432	25	4066	3400	39	9290	8269	54	13647	11997	64	289595	256717	87	0.335425
43096	39877	88	14858	14412	49	479	556	0	566	804	0	2212	2051	25	3269	3297	30	78447	76341	66	0.336454
110132	105482	82	39836	38192	80	2002	2074	21	3869	3509	35	7993	7250	56	12967	12248	66	253515	241233	87	0.337483
366651	247679	139	153103	104852	134	5649	3921	44	11393	8231	59	24643	17759	105	39889	28106	128	758379	559354	135	0.337483
141583	121202	93	64351	55796	90	2101	2198	23	4871	4141	37	9097	8521	53	13808	11917	64	284692	266957	91	0.338512
132767	118671	96	49427	44334	85	1710	1320	23	3269	2906	32	7143	6190	46	11541	10056	62	228653	217088	92	0.34057
86612	81619	96	36603	35474	79	1481	1242	13	2149	1636	24	4912	4664	37	7524	7352	44	161107	153058	83	0.34057
174080	143290	93	54114	44307	91	2408	2254	25	4401	3741	41	9592	8135	55	14722	12081	83	308748	261457	92	0.341599
111253	107320	82	22629	21736	59	2135	2102	25	4187	4135	36	8320	8277	48	13705	13801	60	254375	243251	83	0.341599
107757	103569	92	21929	20815	60	1272	1154	12	2801	3195	26	6735	6511	43	10346	10405	52	199800	194083	84	0.341599
117243	112739	82	16236	15675	51	2237	1862	24	4247	4692	33	8839	9264	51	14857	14182	68	272791	255056	84	0.341599
209713	180872	97	86795	76201	94	2938	2341	32	5581	5162	43	12444	10804	61	19581	17043	78	403134	367179	96	0.342628
110102	103078	90	38209	36772	80	2165	2031	22	3480	3385	32	6757	6628	45	10337	9413	55	232135	216463	83	0.344686
108591	104400	82	27721	26650	79	1490	1675	18	2601	2833	29	6034	5506	42	9049	8506	52	193108	184544	84	0.345715
69576	67812	77	27579	26674	75	940	881	0	1650	1522	19	3501	3682	31	4827	4672	40	115078	113162	78	0.345715
230319	172271	102	87553	64913	100	3461	2714	33	6857	5035	52	14299	11060	70	21125	16963	83	442114	345028	106	0.345715
152131	138779	88	61589	56092	88	2458	2301	27	4657	4039	38	9911	9039	57	15348	14057	68	306607	289539	91	0.346744
91397	86859	96	18021	17476	55	1490	1451	15	2423	2053	25	5405	5408	38	8274	8517	46	173437	169645	86	0.347772
237491	169636	105	79658	56358	102	3018	2004	32	5495	3619	46	11156	7805	65	17727	12301	81	369667	264337	108	0.347772
96291	92578	90	29855	28818	80	1372	1235	13	2408	2441	27	5769	5390	42	8441	7739	52	170659	165819	89	0.348801
109127	103272	99	39157	37238	81	1801	1775	21	3802	3716	31	8604	8137	51	13608	13090	62	260935	246619	89	0.348801
90981	89848	79	36250	35568	77	1491	1279	14	1938	2065	23	5351	5062	40	8651	8681	47	165950	160250	83	0.348801
164000	148726	90	75077	68837	89	3307	2796	30	5605	5213	41	12882	12396	59	20527	18996	77	391994	370525	95	0.34983
84482	83967	80	38336	38052	78	1672	1461	21	3510	3349	31	6215	6375	43	10108	10403	52	208462	205706	84	0.34983
353939	222061	144	169912	114137	141	8647	6251	47	18285	13581	78	39477	28821	138	60927	44450	140	1.04858e+06	913124	150	0.353946
256869	187014	112	86175	60653	111	3981	2764	38	6946	5316	54	16259	12880	69	25371	19401	104	523375	413854	114	0.354975
195118	175429	95	45267	41128	91	2599	2370	28	3915	3678	36	10065	9435	52	15082	14251	64	309142	281377	103	0.356004
309509	252776	121	143967	120095	114	6935	5922	43	13061	10834	67	28037	23220	109	44446	35704	116	943450	765421	124	0.356004
121711	115055	85	48918	45769	83	1555	1307	15	3063	2755	32	6941	6353	44	10198	9292	57	214824	199201	89	0.356004
98364	96867	80	29072	27978	77	1214	1338	13	3183	3218	29	6596	6096	46	9716	9284	52	189597	179960	86	0.357033
91257	88416	81	27688	26872	78	1563	1527	17	3240	2875	27	5604	5523	39	8649	8660	51	183695	173424	88	0.358062
177614	141304	100	60529	47513	94	2484	2080	25	3813	3648	34	9960	8202	56	15789	12868	68	296950	248258	102	0.35909
33136	31757	72	14524	14451	48	345	217	0	631	564	0	1690	1757	21	3023	2826	30	56719	55810	77	0.360119
151123	139654	89	60292	56683	86	2300	2134	24	4353	4155	39	9966	9044	55	16107	15201	75	309063	273410	95	0.360119
149602	127444	92	58794	49402	90	2383	2296	25	4530	3810	41	9385	8530	52	14489	11963	71	297393	275298	97	0.361148
213827	179748	99	73202	61295	96	3745	3035	34	6107	5723	44	13634	12503	62	21534	18741	90	441769	413307	99	0.361148
213061	170890	103	79133	64938	97	2823	2480	29	5999	5138	44	12151	9781	63	18862	15737	81	383634	333132	105	0.362177
147010	120955	96	50077	41617	90	2263	1643	27	3739	3334	33	8690	7410	50	13488	11564	71	282475	247366	100	0.363206
111353	106592	85	39527	37612	82	1834	1703	21	3360	3322	31	7605	7108	50	12381	11693	57	253071	246890	91	0.364235
107434	103693	85	34687	33130	79	2000	2023	23	3516	3114	35	6803	6386	44	10316	9941	48	209945	200320	88	0.365264
129230	116579	86	42556	37669	84	1977	1823	25	4006	3318	34	8606	7891	49	12994	12263	61	268982	257828	90	0.366293
106818	99750	82	38863	35920	81	1419	1248	13	2235	2105	23	4839	4465	40	7225	7179	46	157108	147640	84	0.367322
181407	155175	93	52483	45003	90	3176	2542	32	3962	3334	40	10237	8706	58	15371	13244	65	314712	282169	96	0.367322
161650	135500	93	57711	48714	91	2325	2300	25	4415	3862	37	8856	8278	50	13015	11716	69	290137	266221	96	0.368351
120699	114938	82	37797	36369	80	2238	1818	24	4358	4111	34	8589	8093	53	12384	11289	57	268737	252811	88	0.368351
175648	150296	93	71837	59778	95	2264	2099	23	4273	4127	38	9606	8171	55	16155	12698	79	321395	267162	98	0.36938
147411	137973	94	57785	53808	85	1815	1676	22	3888	3792	36	8491	7938	48	12264	10754	61	247981	230841	90	0.36938
130261	124941	86	55820	53568	83	2318	2095	24	3284	3108	31	6694	6482	43	10375	9885	61	212923	201081	87	0.36938
218227	167810	105	89247	68465	99	3153	2086	33	5571	3852	46	10562	8369	59	15932	12707	66	359871	289385	105	0.370409
67262	65690	81	29171	28949	75	1163	1032	5	1330	1880	17	3822	3756	36	6019	6142	41	123784	119556	84	0.372466
193365	145030	102	55825	41360	98	3171	2408	33	5540	3691	49	10711	8364	59	17376	13457	73	345982	260832	102	0.372466
208088	168235	114	81418	65621	103	2554	2142	27	5246	4613	41	12695	10338	62	20601	16810	79	416441	353327	108	0.373495
201721	169029	114	71972	62737	95	2397	2058	27	4716	4051	38	10646	9308	57	16577	14669	75	337287	292441	100	0.375553
148210	129234	92	48112	41647	88	2452	2051	25	3360	3019	33	9000	8261	55	14339	12958	63	278100	262287	91	0.376582
95715	90773	88	19970	19566	53	1765	1693	20	2384	2309	26	5706	5387	39	9242	8940	47	179044	172034	83	0.376582
119002	114345	90	23506	22883	71	1741	1651	19	3295	3423	30	7188	6460	46	11535	11567	59	221626	216409	92	0.37864
126580	119875	85	32873	31394	80	2431	2065	28	4721	4366	38	11023	11008	57	16392	14763	75	351179	332863	91	0.37864
109594	96402	88	43885	38584	84	2165	1827	25	2839	3028	30	6687	6002	43	10310	9160	55	217924	195277	93	0.380698
145645	127551	91	46037	40143	87	1988	1853	22	3305	3225	31	7929	7422	47	12963	11990	58	267411	246242	93	0.380698
102802	98016	85	23302	22258	65	2001	1907	23	3196	3067	31	6270	6356	42	10578	10251	58	216278	204861	90	0.382755
124119	117026	85	40921	38351	84	1664	1511	18	3174	3311	28	6498	5887	45	9988	9641	50	198537	179013	95	0.384813
168761	141619	95	61146	51767	91	2278	1902	23	4444	3938	35	8413	7515	49	14031	13021	67	285039	260500	96	0.384813
45467	45828	72	17178	16682	54	180	391	0	1454	991	0	1766	1842	21	3472	3590	32	63340	61958	71	0.386871
116324	106549	100	36924	33637	84	1934	1646	23	2893	2780	30	6711	6266	47	11541	10925	56	227055	215743	92	0.386871
240268	185755	106	114775	90894	104	4204	3136	37	6856	5394	45	14908	12227	68	22727	18782	86	468326	396177	110	0.386871
53859	51951	79	13761	13230	48	887	940	0	1247	1264	15	2782	2634	30	4352	4197	35	86557	84594	77	0.3879
108420	104491	89	44619	43277	82	1735	1760	19	2820	2527	30	6942	6448	44	10126	10079	54	212461	200032	91	0.3879
103746	97715	83	31479	30158	80	1241	1314	12	2671	2721	27	5232	4878	42	7111	6591	46	174892	167439	88	0.388929
89230	87047	79	36913	35872	78	1358	1264	16	2814	2406	29	5914	5399	41	9080	9416	45	186636	180303	88	0.390987
127300	123347	84	45053	43231	82	1578	1689	17	3275	3162	33	7858	7630	45	13102	12135	61	263852	252875	91	0.392016
183730	139912	109	72904	57364	96	2573	2053	29	5662	4049	44	10451	8141	60	17221	12726	75	357724	287213	106	0.393045
107779	103771	81	42439	40880	80	1361	1454	16	2490	2641	28	5541	5368	39	8786	8740	55	202743	195139	89	0.393045
146620	113659	98	60480	46379	94	1760	1195	20	3592	2790	44	7420	5518	51	11855	9210	69	247946	183877	104	0.395102
290875	213416	136	113808	86860	123	4987	3704	39	9896	7953	55	20750	16539	80	32422	25499	118	690671	554824	131	0.400247
213506	159371	113	72942	53765	98	3143	2409	35	5936	4604	46	12361	9586	65	18691	15204	78	378327	293055	103	0.402305
95450	91078	85	32206	31150	78	1967	1939	22	3277	3387	30	6705	6821	41	10719	10036	64	205677	198015	83	0.403334
104411	98803	82	31184	29323	80	2236	1860	25	3218	3142	29	8179	8003	45	11763	11735	59	246244	240589	83	0.404363
79353	78410	78	22721	22449	60	1019	917	0	2044	1600	22	3719	3553	32	6698	6595	48	132218	128074	80	0.404363
310392	202847	130	108704	71069	127	4145	2685	39	7265	4992	51	17280	11438	79	27023	18356	101	551166	370031	130	0.405392
87656	86071	79	33782	32914	77	1459	1223	13	2088	1901	24	4718	4275	39	7380	6946	47	151503	147127	81	0.405392
157392	147540	90	51511	48234	86	2755	2371	28	4558	4614	36	10928	10214	58	16024	15554	61	342152	318994	92	0.40642
91291	88195	80	21586	20864	60	1676	1469	18	2629	2574	28	5106	4967	38	8241	8274	45	186259	183048	84	0.407449
209516	160719	106	60904	47132	96	2804	2287	30	4633	3615	42	10717	8597	59	16489	13485	79	343918	280088	101	0.408478
188282	150032	98	60875	46232	96	2585	1977	28	4666	3884	40	10449	8387	59	16067	13102	69	349037	280942	99	0.408478
185587	146467	100	72524	57742	95	3193	2219	35	4798	4134	38	10480	8845	59	16158	12954	76	327147	270145	99	0.409507
167814	136849	96	50684	40455	93	1972	1986	24	4394	3710	43	9889	8051	56	15054	12535	70	300385	256380	97	0.410536
247903	182162	114	97349	74171	107	4247	2697	37	6655	4990	52	14825	11280	65	21754	15626	83	453144	341387	113	0.412594
114193	110340	84	14574	14385	47	1861	1914	20	3147	3203	29	7174	7130	43	11478	11031	53	230324	221624	91	0.412594
133431	123491	88	48357	44350	86	2209	2263	24	4883	3929	40	8603	8067	50	14722	14698	62	290498	267785	93	0.413623
105693	100777	84	45453	43710	80	1760	2022	19	3226	3319	31	7554	7316	50	12050	11675	63	240129	233201	89	0.414652
75292	75683	77	27204	26552	76	735	846	0	1461	1551	19	3586	3344	33	5762	5954	36	120467	114735	85	0.414652
94970	93218	83	38950	37438	80	1672	1688	18	2566	2405	28	5702	5780	42	8513	8689	47	177605	167498	89	0.415681
151039	129699	90	62572	54800	88	2691	2294	29	4193	3728	36	9612	8575	55	15546	14027	71	309509	286575	94	0.41671
98622	94506	81	34743	33722	78	1719	1695	18	2890	2777	31	5139	5632	36	8434	8011	53	178475	170492	86	0.41671
170397	157859	91	64789	60503	88	2891	2440	31	5280	4895	45	11879	11315	58	18925	17332	80	385370	352515	96	0.417738
106113	101013	86	32023	31134	79	1626	1446	18	2531	2734	24	6238	6046	40	9294	9057	51	185582	179554	89	0.417738
141398	127295	88	42834	37374	86	2187	1767	25	3902	3235	38	8168	7319	49	13366	11999	73	250596	223544	93	0.418767
136405	127657	89	46398	44188	85	1939	1700	22	3399	3101	32	7307	7208	43	11826	10726	57	234136	216312	96	0.418767
84667	83209	80	25521	23620	77	1868	1841	21	4712	4352	37	11393	10992	55	9839	9499	52	248148	231886	89	0.419796
232521	194100	113	111435	96226	98	4802	4059	36	9088	7883	65	20400	17320	81	32506	28024	98	685133	576543	107	0.419796
117123	108134	86	38009	36098	82	2044	1937	23	3485	3116	33	7585	7511	46	11538	11165	57	244972	232220	87	0.420825
87206	84505	81	27607	26801	77	978	846	0	2156	1899	19	4035	3893	35	5651	5409	40	116661	115887	83	0.421854
127872	118246	85	44011	41023	82	2708	2414	28	4420	4180	37	9526	8016	56	14992	14214	68	297622	252804	88	0.422883
120684	112252	84	35156	32053	83	1630	1251	20	3231	3286	29	6653	6568	45	10457	9501	56	216021	204563	89	0.422883
221488	181467	114	117546	99069	99	2800	2602	29	6586	5260	45	13330	11814	60	20275	17765	73	440829	390117	102	0.423912
144313	115260	96	62972	50602	92	2085	1902	24	3581	3056	36	7625	6498	52	12543	11065	60	308795	254926	100	0.423912
108338	100920	83	37567	34235	82	1376	1423	14	3275	2672	30	5674	5322	44	9104	8344	50	187317	172830	87	0.423912
141242	111441	93	54958	44087	92	2071	1487	23	3228	2427	37	8103	6712	51	13594	10798	69	264978	214732	102	0.426999
225996	112089	118	114078	64068	116	5039	3556	51	9483	6110	63	19246	12302	91	30237	18901	112	641307	398085	126	0.426999
113037	109553	75	39002	34929	70	1809	1686	21	3269	2675	34	7337	7418	42	12578	11191	63	254770	228632	90	0.428028
159909	144385	93	79130	71653	90	3257	3018	30	5029	4941	38	11780	10773	64	18371	16428	69	380157	352733	96	0.429056
124796	107639	91	52612	45318	86	1859	1575	24	3303	2883	32	7501	6390	49	10603	9627	59	246573	226807	91	0.430085
152091	128575	94	54750	45518	90	2413	1920	26	3923	3841	33	8926	7941	52	14488	12765	67	294485	269428	93	0.430085
104078	101009	84	49892	48675	80	1414	1542	17	3076	3055	30	6421	6304	42	9779	9712	48	202709	195899	88	0.431114
92677	87358	81	34815	32716	81	1195	1247	12	2337	2604	24	6108	5896	43	8603	8067	51	176462	172395	86	0.431114
128357	122198	85	49507	46436	84	2292	2070	27	3601	3913	33	9921	9055	56	14140	13231	62	295805	280132	90	0.433172
146029	128628	90	61992	55270	88	2675	2681	28	4015	3465	34	9254	8280	53	15183	14145	70	320721	276350	89	0.433172
102085	100310	80	28600	27701	78	1321	1222	13	2791	2499	30	5982	5868	42	9540	9210	57	192002	186084	84	0.434201
178453	157143	94	74616	65335	94	3420	3231	29	5838	5394	42	13335	12665	57	21174	19705	81	441321	408596	94	0.436259
151009	128771	93	60878	51446	90	2577	2250	28	4048	3791	37	9955	8549	58	12998	10966	66	285253	256476	92	0.436259
134183	110145	97	46531	38055	89	2207	1942	25	3055	2720	31	7295	6190	49	10709	8889	59	224926	189235	91	0.437288
128169	112872	94	50468	43843	85	2037	1595	23	3262	2877	32	7095	6293	45	12419	10431	68	245978	218447	88	0.437288
153281	133130	107	102841	92849	107	2686	2279	29	4703	4670	37	10797	9613	59	16680	15131	80	325507	294536	107	0.437288
200987	152713	96	69999	52682	95	2525	1822	31	4674	3342	41	10187	7715	62	15872	11973	67	347025	276244	97	0.437288
92380	86035	87	37213	35109	80	1277	1379	12	1917	1930	25	4760	4560	37	7485	6969	46	154116	146606	79	0.439346
95200	91040	92	42579	41233	79	1378	1352	17	2767	2752	31	6447	6400	42	10493	9699	55	212052	201568	83	0.441403
108192	102435	81	48796	46337	81	2141	1743	27	3370	3056	31	7403	6942	49	11755	11396	59	235358	219422	82	0.442432
87884	85053	85	33280	31778	79	1822	1360	25	2471	2538	30	6211	6214	40	8870	8728	52	193376	185872	86	0.445519
169190	138614	96	51206	42589	92	2746	2342	27	4168	4097	41	9890	8488	53	15135	12736	70	318701	275913	98	0.445519
129913	123024	85	29358	27891	81	1982	1914	23	4430	4345	39	8756	8389	48	14515	13924	69	293556	277100	90	0.446548
114353	108921	83	41760	39783	81	1637	1687	18	2811	2646	27	6362	5822	42	10242	9588	59	211400	192121	99	0.446548
144723	125619	95	38557	33450	88	1961	1699	20	3695	2892	32	7366	6506	44	11560	10611	56	234134	219626	90	0.446548
136060	123364	88	47796	43347	85	1941	1594	21	3265	3172	31	7305	6681	48	11109	10030	57	235707	213056	89	0.448606
152646	141590	87	40880	38704	83	2169	1966	23	5446	4849	46	10715	10206	53	17062	15438	69	325721	298652	88	0.448606
84253	80601	85	37041	35942	78	1477	1516	18	2009	2078	24	4733	4596	39	8668	8087	50	162255	155949	82	0.449635
164751	136057	97	48041	39334	92	2022	1857	22	3965	3421	38	9638	8333	54	14164	11930	65	297920	252864	99	0.449635
108049	101743	88	17760	16809	53	1704	1568	18	3250	3167	32	6256	5921	41	9696	9519	49	212643	201067	85	0.451693
89345	85301	91	39973	38538	79	1076	1320	11	1789	1935	23	5241	4755	40	8224	7630	52	154779	148912	83	0.455808
131664	105962	96	47350	37798	90	2094	2005	23	3352	2950	37	7319	5836	49	12251	9750	64	250254	205262	94	0.456837
126207	119045	84	47458	44530	83	2154	1747	25	3509	3238	34	7778	7268	47	12539	11974	62	263756	245921	95	0.456837
130762	117908	89	49904	45566	85	2185	1910	24	3352	3255	33	7506	7097	49	11641	11323	55	230826	222930	84	0.458895
120739	112618	85	49413	46444	82	1635	1723	20	3738	3177	39	7795	7338	48	11924	11390	61	233189	219519	85	0.459924
144376	135159	87	53793	49231	86	1975	1863	22	3891	3999	33	9002	8370	60	14226	13311	70	293634	276419	91	0.460953
125289	116485	86	52467	49783	83	2302	1856	27	3909	3873	36	8972	8268	52	13979	13985	68	286526	265445	87	0.461982
177064	151981	95	67168	57985	91	2667	2182	28	4694	3940	40	9984	9355	52	15877	13987	70	308552	279354	95	0.461982
70407	69048	71	29116	28594	71	1082	1231	11	1901	1794	23	3451	3467	32	6164	6111	44	121554	122765	74	0.461982
156693	121442	96	55304	42996	93	2389	1815	27	3912	2862	42	8294	6827	51	12844	10265	64	260283	206535	96	0.461982
202319	167002	96	80504	65118	95	3172	2679	31	5790	4995	41	12184	10166	71	18212	15195	74	376456	327176	98	0.463011
168797	136649	98	56760	45112	93	2436	1667	30	3883	3426	35	8852	7442	55	14921	11123	70	311252	256731	109	0.463011
81495	78002	90	29139	27711	77	1562	1334	18	2564	2282	26	5307	4908	42	7982	8003	48	173879	163456	78	0.46404
104473	99872	85	23794	22805	70	1394	1288	17	2708	2664	31	6769	6533	44	10568	10109	49	222752	216939	85	0.465068
114205	109655	83	44649	42391	80	1590	1542	20	2474	2479	26	6635	6247	44	10221	9341	55	214217	207129	83	0.465068
73838	71527	76	36134	35628	76	949	1101	6	1881	2062	21	4308	4022	36	6696	6148	44	131094	127952	77	0.467126
149739	123345	93	52304	43035	91	1768	1289	22	3430	2902	34	7282	6295	51	11756	9975	62	245888	204478	91	0.469184
76010	72418	83	23552	22791	68	1281	1014	3	1863	1972	22	4452	4460	36	6460	6190	43	148215	144154	80	0.470213
100050	94979	83	54092	52381	80	2452	2078	27	3295	3466	29	7686	7646	49	13474	13170	63	254071	234099	81	0.470213
96701	91645	83	30900	29649	78	1777	1559	21	2686	2443	30	5938	5428	44	9816	9152	55	179966	170383	80	0.470213
172269	148792	92	65646	56084	92	2715	2423	28	5247	4055	42	10689	9403	53	17755	15810	73	363473	334143	91	0.472271
146435	125886	90	63653	54315	89	2417	1973	25	4267	3647	37	9354	8415	55	15839	13939	72	310104	292829	84	0.472271
99374	96073	84	33760	32905	79	1561	1304	17	2245	2120	24	5102	4815	39	8680	8722	50	164192	157227	78	0.4733
104076	99585	81	28176	27146	78	1465	1472	17	3151	2610	34	5964	5627	42	8895	9005	51	190042	181262	85	0.476386
98276	92716	84	36615	34898	79	1959	1827	22	3145	2937	30	7197	6748	44	11805	11105	58	224485	214842	84	0.480502
207526	178353	99	87018	76761	96	3447	3174	31	6276	5550	42	14058	12877	65	23292	20699	85	455983	414582	99	0.481531
207329	182136	96	125008	112068	95	4342	3823	35	8721	7459	59	18743	17217	74	32239	29372	91	638143	565960	101	0.48256
167092	140266	111	77245	64635	111	2915	2123	31	4662	3541	44	10823	8444	58	15784	12327	78	336920	286016	111	0.48256
171311	148430	96	58089	50221	91	2460	1924	28	4526	3610	40	9600	8231	53	14550	13400	66	295552	263060	95	0.483589
73811	71216	81	16087	15609	49	1141	1070	5	2145	2034	23	3740	3744	34	5868	5748	39	126901	124754	79	0.483589
90980	81188	99	31584	29177	82	1489	1275	16	2705	2233	27	5443	5129	39	8137	7105	45	173576	153884	99	0.483589
172061	132140	96	62745	47669	94	2537	1957	27	4463	3316	42	9328	7218	57	14321	10780	67	287819	232266	97	0.483589
97425	94688	81	28626	27607	78	1827	1831	21	3081	3174	30	7695	7716	45	12411	12322	57	246846	234585	84	0.484618
99261	93208	82	36521	34744	80	1344	1537	15	2878	2285	28	5371	5323	38	8522	8063	46	179488	172282	86	0.485647
106318	99401	89	46449	44605	82	1653	1619	21	3384	2940	33	6346	6408	42	10902	10681	53	223175	216699	86	0.485647
106841	102280	85	38991	37377	80	1778	1911	21	3822	3369	37	8010	7982	43	11146	11148	58	260134	245466	83	0.485647
108327	104994	84	44983	43367	81	1863	1925	22	2576	2570	32	6878	6583	40	11821	10932	60	230843	220241	86	0.486676
178644	134928	102	63710	47275	97	2681	1874	30	4337	3378	44	9531	7562	53	15975	11430	73	316050	247987	100	0.487705
100046	94453	87	33203	31231	80	1471	1481	16	2103	2473	24	5329	5162	39	9172	7987	55	189273	173348	85	0.488733
102127	99498	80	25056	24357	74	1499	1307	13	3031	2538	33	6350	6596	43	8555	7891	53	190799	185978	84	0.488733
125899	116333	85	50040	46056	83	2124	1860	23	3519	3053	32	7728	7278	47	11719	10925	64	250248	240818	86	0.489762
107006	102480	82	45172	43600	81	2101	1905	24	3382	2906	36	7089	6465	45	10630	9945	55	231755	225779	86	0.490791
192748	154918	101	77367	62404	99	2912	2179	31	4687	4147	37	10130	8505	61	15149	12840	69	328979	282075	115	0.490791
145296	129626	91	49600	43457	88	2025	1760	21	4433	3270	43	8427	6969	55	12108	10076	68	255128	224479	92	0.490791
115129	108733	81	45955	43234	82	1696	1502	20	2544	2554	28	6903	6576	45	10134	9733	53	213814	199890	82	0.492849
259319	203676	114	119084	95762	110	3873	2976	36	8266	6991	49	17961	14939	74	27294	22413	104	541106	467797	111	0.495936
119558	109128	85	45623	40333	86	1966	1805	22	3235	3127	31	7794	6711	50	12080	10258	61	248677	226546	89	0.495936
80426	78358	81	25028	24529	72	956	983	0	2241	2244	23	3916	4226	32	5787	5428	43	135355	132865	81	0.496965
87700	81096	86	33774	31638	80	1250	1297	16	1712	2488	24	5470	5452	41	7836	7549	49	177517	169476	69	0.499023
290550	215880	116	127341	95107	114	4920	3622	41	9545	7796	59	22089	17268	91	33045	25474	107	683406	554115	117	0.500051
93794	83098	98	35257	30587	98	1427	1426	14	3387	2746	31	6286	5219	47	9749	8304	62	193944	168675	98	0.500051
112190	107332	85	48147	45841	82	1757	1640	21	2752	2811	30	7244	7177	47	11394	11363	50	232801	219621	84	0.50108
128435	118497	89	50514	47354	85	2176	2134	24	4286	4009	35	9012	8560	49	15191	14929	71	291878	277100	84	0.50108
174359	131871	101	65787	49606	95	2939	1923	34	3980	3327	43	8994	6996	56	14730	11705	65	289802	221825	98	0.502109
223120	186811	99	100748	83623	98	3834	3188	34	7572	6208	49	15253	12919	69	24309	19791	89	485305	392500	99	0.504167
112773	108145	90	30379	30081	79	2141	2198	24	3873	4118	32	8967	8956	55	14429	14357	71	296673	279621	84	0.504167
89554	88085	79	42819	41594	78	1615	1456	19	2788	2768	28	5954	5795	41	9468	8853	53	177885	171010	77	0.504167
161823	129938	95	58541	45258	93	2153	1705	23	4092	3255	38	8405	6899	51	12982	10591	72	268863	221133	90	0.504167
88164	85772	79	22165	21960	57	1485	1219	15	1930	1736	20	5412	5108	42	7708	7886	46	161549	153544	80	0.504167
118515	114386	81	51330	49019	82	1713	1358	20	2773	2390	31	6113	5628	42	10328	10124	59	213856	207578	81	0.504167
153173	135286	93	52560	46218	89	2162	1943	24	3756	3454	32	8561	7871	50	12415	11365	59	279485	259845	90	0.505196
170247	138470	109	54901	43244	93	2393	2008	26	4333	3816	39	10467	8976	59	15664	13322	70	333926	294966	94	0.506225
89891	88146	80	26300	25221	77	1367	1468	16	2120	2110	26	5163	5337	38	7622	7613	46	162157	157109	80	0.507254
82045	78318	81	28494	27745	78	1016	1125	9	2197	2004	27	4407	4471	34	6711	6322	46	141549	136509	79	0.509312
106717	102212	82	39403	37728	80	1714	1709	20	2987	2724	26	6313	6020	42	9664	9882	50	195156	187327	81	0.510341
132915	119081	90	60696	55929	86	2368	2303	24	4394	3536	42	9552	8792	56	15308	13971	68	299307	264869	87	0.51137
107488	101901	83	42496	40955	80	1386	1321	16	2574	2618	29	6050	5900	42	7986	7191	50	185150	175363	88	0.512398
119646	111171	84	37415	33761	83	1546	1271	13	2867	2357	28	6056	5687	45	9461	7759	58	194072	179618	88	0.512398
100239	95500	82	23436	22324	69	1412	1473	15	2959	3295	27	7248	7247	45	9704	10002	52	218465	205840	85	0.513427
80256	77461	80	29655	28574	76	1225	1218	12	1836	1932	22	4286	4286	35	6911	6709	42	140251	130805	81	0.514456
182795	137692	99	63121	48227	96	2626	1792	29	4613	3474	41	9933	7665	56	14553	10452	66	309418	233806	102	0.516514
114914	103157	89	32969	29506	81	1770	1850	19	3345	2870	34	7369	6973	47	11063	10116	62	247733	229642	89	0.517543
95047	90598	85	31592	30763	78	1610	1506	17	2573	2504	26	5421	5368	39	9039	8437	54	185689	177493	83	0.519601
177632	153738	95	107396	95457	92	3653	3173	31	6736	5562	49	13139	11902	68	20998	18493	80	410267	363838	99	0.52063
119369	109064	100	40614	37721	82	2545	2367	28	4189	3436	42	8269	8320	46	13358	12521	67	272764	260645	83	0.522688
118907	110078	87	36780	33321	85	1798	1677	21	3501	3449	30	7792	7509	49	12048	11234	56	254375	243028	89	0.522688
93032	88568	88	39495	38380	78	1275	1201	11	2292	2209	22	5336	4795	41	8463	8280	51	171165	162772	82	0.525774
144743	125805	90	51771	44674	89	2255	2055	25	3929	3671	39	8353	7455	49	13022	11550	65	287794	263547	93	0.525774
61663	59377	77	27141	25869	76	830	658	0	915	1051	9	3186	3452	30	4810	4687	37	109477	102646	76	0.525774
110401	103830	89	25770	23847	78	1705	1515	22	3527	3315	31	6893	7191	44	10818	10333	53	239476	226587	93	0.526803
234347	171937	125	68999	50632	108	3375	2526	33	5456	4179	47	13296	9704	65	21145	15873	89	437468	332926	115	0.526803
124017	113546	88	39266	36048	84	1985	2142	22	3005	3048	31	7319	7041	44	11407	10835	58	229506	218754	87	0.528861
140633	134099	86	27902	26887	77	2361	2208	26	3511	3462	32	8218	7789	46	11064	10874	57	239911	226361	85	0.52989
174073	153331	95	81020	72127	92	3104	2650	31	5295	5141	43	11401	10174	58	18654	16924	87	370512	342767	97	0.52989
103799	99319	82	32486	31123	80	1668	1723	18	3788	3656	33	7420	7034	45	10550	10336	56	239350	218568	81	0.532977
175787	157822	104	72671	66218	89	2872	2265	30	4940	4494	38	9920	9129	54	14571	13264	67	316187	296910	89	0.534006
70552	68692	76	23250	22426	66	1212	1049	7	1843	1783	25	4591	4360	38	7667	7054	49	141812	138502	70	0.538121
200811	174214	98	73761	65872	93	3744	3250	33	5573	4446	39	12385	11471	60	19280	17352	75	366752	340020	89	0.53915
183014	161906	93	68149	59246	93	2733	2312	29	5414	4561	41	12328	11022	59	20983	18195	75	399497	376211	96	0.541208
90910	89500	78	50312	49129	78	1136	990	0	2109	1987	23	5169	4964	40	7555	7290	47	162278	155888	83	0.541208
95730	91913	83	22124	21517	65	2285	1944	25	3024	3013	28	7407	7435	49	11132	10059	55	240726	228681	85	0.544295
133430	125316	89	64456	60184	85	2241	2158	23	4529	4485	37	9406	8762	51	14991	14411	75	309908	286059	91	0.544295
179159	144688	96	49412	39974	92	2680	2336	30	4644	3224	42	9931	8473	55	15223	11993	64	301562	248270	99	0.544295
76751	74759	80	21549	21274	59	1128	1076	7	1267	1417	21	3777	3985	33	5719	5424	44	118546	113523	80	0.544295
112094	108129	81	37678	36131	80	1512	1436	17	3039	2959	31	7279	7016	49	10182	9355	61	206471	196243	89	0.545324
161610	138601	91	56888	46617	91	2295	1787	26	3297	3627	33	9086	8178	54	13227	10594	67	270646	240136	95	0.547381
156406	120705	97	55568	43345	92	1778	1566	21	3319	2655	37	6743	5064	53	10815	8488	63	225495	184594	95	0.547381
96704	93186	82	24802	24442	74	1401	1427	17	2837	2748	29	5803	5297	42	9097	9124	50	184911	178940	85	0.54841
106333	101043	86	51404	49327	81	1820	1636	21	2466	2425	33	5899	5627	40	8578	8331	49	179774	165898	88	0.549439
110153	102653	87	31201	29649	80	1825	1685	20	2770	2861	31	5711	4943	40	10371	9906	58	181933	172046	89	0.549439
84496	81894	85	31292	30595	77	1130	1034	5	2575	2490	24	4557	4362	37	7093	6802	43	135842	129181	86	0.550468
118783	110931	86	30350	27094	85	1525	1289	17	3440	3062	34	5665	5285	42	9899	8661	62	198967	186849	90	0.551497
113772	107460	91	29645	28366	79	1796	1667	21	2700	2245	30	5969	5593	41	9060	9294	48	191447	183346	87	0.551497
108882	96003	87	49748	43179	85	1343	1213	13	2557	2303	30	5972	5456	45	8965	7809	50	193827	165651	92	0.551497
95070	90458	90	20469	19929	55	1571	1626	18	3103	2916	32	6680	6777	41	10584	9927	59	206185	197399	83	0.551497
100024	95917	84	32660	31112	81	1346	1359	14	2726	2323	29	5088	4816	41	8308	8017	46	157747	153658	86	0.552526
96639	90896	87	34273	32991	79	1707	1165	18	2410	2178	23	4613	4012	37	6128	6423	39	163010	157496	86	0.553555
92127	86045	92	33439	32019	78	1332	1110	9	1577	1348	19	4735	4623	36	6716	6536	46	154412	145993	83	0.554584
129011	126329	83	76607	74114	83	1998	1753	22	4219	3438	35	8906	8355	51	13473	12883	65	281582	270713	91	0.556642
183313	136761	99	63946	46632	96	2476	1833	31	5264	3659	47	10578	8200	57	15069	11235	72	335451	259755	102	0.557671
74967	71954	79	30852	29766	76	1227	1087	9	1652	1837	21	4289	4042	35	6721	6647	44	130566	126332	77	0.557671
118001	109359	99	32780	29868	84	1895	1810	21	2324	2488	27	6711	6543	44	10107	10106	51	210032	200521	92	0.559728
113219	108548	83	52668	50452	81	1566	1684	20	3272	3171	33	6711	6400	42	10645	9551	59	214317	201964	87	0.562815
200339	153210	109	63998	49059	98	3508	2547	33	5094	3997	41	11039	8765	64	18245	14329	72	379200	306911	103	0.563844
245824	176135	109	76725	53862	108	3143	2221	34	6775	5115	49	13866	10478	70	20611	15330	87	460676	350009	112	0.563844
112964	107966	84	33484	30596	82	1921	1921	20	3513	3254	35	7974	7301	51	11960	11344	55	272330	264223	85	0.563844
87125	87032	77	22406	21755	59	1399	1231	16	2321	2874	25	6089	5949	42	8610	8034	52	171516	166577	73	0.564873
90270	85437	84	31592	30295	78	1362	1549	15	2500	2775	27	5179	5024	41	8072	8090	49	179593	176335	80	0.564873
106016	98730	100	29080	26988	81	1719	1752	21	3874	3587	34	7604	7445	49	11697	11355	67	235948	221645	100	0.564873
87775	83315	84	27808	26711	77	1425	1377	15	2686	2885	27	6144	6128	43	10050	9900	50	209996	197325	78	0.565902
99345	92835	89	27745	26287	80	2095	1917	22	3226	2441	34	7369	7088	43	12732	11595	70	237395	217167	97	0.565902
42542	39149	73	6934	6804	39	522	621	0	994	1184	12	2396	2532	25	4009	4361	33	77259	77312	71	0.566931
99497	93926	87	29132	27798	79	1713	1507	19	2540	2032	29	5868	5388	42	9880	9069	53	196765	185667	82	0.56796
107192	102894	85	30704	29246	79	2012	2065	22	4174	3779	40	8296	8318	47	13366	12585	64	280943	264842	85	0.571046
117152	110636	93	30558	29382	80	1667	1415	19	2793	2595	32	6701	6185	50	10270	9727	54	210621	199818	85	0.571046
82467	81426	83	25646	25299	76	1030	913	0	1377	1287	20	4212	4126	35	6513	6326	44	124260	118235	79	0.572075
147122	118493	103	56797	46138	91	2251	2018	25	4443	3226	41	8066	6867	50	12767	9656	65	283532	236343	98	0.573104
132035	114460	102	41465	36693	86	1711	1606	21	3231	2720	32	7481	6635	47	12341	10517	65	245829	228697	94	0.573104
162071	143222	92	68065	59192	90	2328	2039	26	4158	3409	37	9660	8658	54	13760	12023	71	295298	275680	91	0.573104
110859	104433	91	36555	34782	79	2046	1905	24	4195	3982	33	7714	7540	46	11692	11573	59	246973	233699	84	0.574133
77656	75815	86	35238	34569	77	997	1159	9	1863	2232	21	4286	4165	36	6236	6062	41	133769	126486	84	0.575162
108886	97841	90	26197	23027	80	1526	1478	18	2752	2824	30	5990	5639	43	8960	8281	50	195693	175133	92	0.579278
104283	102318	81	26467	26230	71	1866	1734	22	2669	2919	31	6403	6050	45	8691	8087	50	187220	181883	88	0.579278
97799	94270	81	51570	49911	80	1439	1389	16	3001	3245	29	6510	6546	42	9976	9605	55	207915	200757	88	0.582364
110236	102711	86	40464	37964	81	1878	1595	20	3611	2809	37	7256	6872	49	10562	10081	58	226824	212759	91	0.584422
108963	94672	88	42595	37326	84	2003	1617	22	2878	2703	26	6843	6584	44	11489	10659	54	221044	199928	92	0.58648
159333	141760	89	54932	49006	86	3255	2557	30	6237	5099	46	10894	10301	55	18023	16116	74	364684	344736	95	0.587509
90358	88296	81	27863	26867	78	1236	997	0	2368	1967	27	4643	4224	36	6786	6689	45	143048	137802	84	0.588538
104417	99914	84	27594	27225	78	1218	1227	12	3002	2698	32	6470	5971	42	9918	9602	52	200161	193213	90	0.590596
166816	147997	95	76400	69352	90	2804	2678	27	5276	4392	38	10883	10649	57	15755	14956	81	365540	343983	98	0.590596
71757	70791	76	39346	38585	76	1037	895	0	1559	1515	19	4103	4035	33	6119	6123	46	145050	140149	82	0.590596
87350	84028	79	37090	36095	78	1634	1496	17	2542	2357	26	4829	4582	40	7951	7889	53	167774	163239	82	0.59574
120292	108971	85	44123	39315	84	1825	1786	19	3102	3008	32	7313	6431	45	11441	10675	54	237127	223633	90	0.596769
179363	148946	97	70102	60271	95	2634	2143	27	5358	4020	46	11545	9846	64	18354	16494	75	355738	322419	97	0.597798
115126	109866	86	43867	42032	81	1435	1217	12	2644	2407	25	6126	5842	42	8958	8226	60	187604	174437	85	0.598827
228214	184396	109	117245	96933	102	3621	2963	34	6125	5639	43	13890	11724	68	21383	18459	86	425799	368811	103	0.599856
188820	149355	98	61511	48773	95	3065	2393	32	4296	3806	38	10730	8552	59	17225	13803	75	336784	282335	99	0.602943
88211	83472	84	21495	20681	62	1366	1315	13	3125	2350	31	5596	5029	42	8698	8531	51	173065	171247	84	0.603972
126813	113576	102	37489	34037	83	2058	1809	22	3920	3497	36	7499	7058	49	13116	12742	68	255323	236406	102	0.603972
205509	168875	99	84758	71220	98	3233	2830	29	5691	4923	46	11891	10055	61	18394	15715	72	376865	332617	103	0.603972
100572	97564	80	34071	33114	79	1835	1663	18	3012	2705	31	7259	6974	48	10505	9680	59	222399	215901	85	0.605001
98167	94603	85	28636	27521	80	2157	2148	23	3928	3688	31	7632	7303	48	12577	12297	52	249328	238867	89	0.605001
190333	156851	103	70208	57304	95	2222	1718	26	4494	3857	38	10063	8579	60	14569	12371	62	294490	258826	100	0.606029
135555	124645	94	54356	50842	84	1541	1491	18	3474	2949	35	7056	6844	44	10844	10331	57	240551	222688	91	0.606029
119004	108970	86	45178	40696	85	1879	1742	22	3353	2611	30	6964	6526	47	11383	10511	60	220126	206610	90	0.606029
101074	92346	99	40001	36136	99	1665	1525	19	3315	2683	32	6640	6005	43	10717	9223	67	205670	183602	99	0.606029
103140	97940	89	27740	27062	74	1391	1382	16	2687	3219	25	5253	5409	38	8370	7554	54	158124	149779	90	0.606029
97646	93416	85	40029	38816	78	1411	1386	16	2230	2223	28	5319	5070	41	8685	7896	54	172472	164688	84	0.607058
146953	126724	92	47157	40533	90	2293	1840	26	3979	3506	36	8707	7819	50	13908	12905	66	277858	247201	99	0.608087
132764	117345	87	52052	44955	87	2249	2158	24	3657	3002	37	8076	7446	54	12629	11276	63	255161	235899	92	0.609116
140168	131775	86	57296	54593	82	2735	2348	29	3928	3613	37	9117	8316	47	15113	14151	62	313766	285192	96	0.609116
116432	103016	87	59573	53075	86	2057	1866	23	4520	4534	37	5223	4882	39	3848	3988	33	82741	76520	87	0.610145
159081	140616	91	68835	61796	89	2311	2220	24	4663	4096	38	10518	9970	57	16261	14960	66	329659	305937	96	0.612203
207050	160073	104	87622	68983	100	2728	1850	31	5068	4151	42	12173	9905	62	18558	14691	80	397091	320013	106	0.613232
89674	86644	83	27261	26307	78	753	722	0	2343	2054	26	4408	4361	33	6879	7126	43	143013	136864	85	0.614261
145339	131013	89	62112	55914	88	2027	1893	24	3618	3543	34	9220	8550	57	13552	12895	58	277561	260891	99	0.614261
98171	93650	84	46496	44821	81	1921	1898	21	3140	2727	32	6394	5976	43	10622	10139	51	227490	219441	88	0.61529
151261	127539	95	55488	47714	90	2321	1655	25	3616	3195	34	7548	6932	53	11511	10464	58	235126	216921	93	0.61529
167372	129057	96	59454	45083	94	2670	2223	30	4101	3774	39	9191	7126	53	14984	11471	66	292343	221363	102	0.616319
147143	136971	91	32576	30603	83	2843	2697	30	4804	4380	37	10186	9460	55	16372	15454	66	317901	297736	90	0.616319
192997	157373	98	97351	81935	94	3186	2525	34	5792	4376	46	11366	9598	61	18231	15203	72	374177	320104	98	0.620434
183540	165285	91	48938	43116	87	2696	2643	27	5833	5422	40	11375	10722	54	17450	15335	72	368233	336934	97	0.621463
92688	89695	83	27533	27214	77	998	1128	9	2783	2379	30	4912	4625	37	7796	7671	46	170999	162034	87	0.623521
142171	134419	87	36378	34555	83	1716	1967	17	2661	2517	29	6151	5471	42	9926	9421	56	206245	190881	92	0.623521
371730	257483	137	200231	146488	133	8292	5936	48	16159	11863	83	34825	24439	130	54793	39465	133	1.04858e+06	769308	137	0.623521
207454	163220	101	127814	105897	100	5057	3894	39	9087	7604	60	17486	15074	72	27298	23529	95	602050	533775	103	0.626608
130896	118068	89	43174	38063	87	1992	1627	24	3325	3060	31	6495	5870	50	10626	9696	55	241265	230144	88	0.627637
273645	198138	120	92200	66633	108	3904	2842	36	7880	5651	57	16066	12204	77	26080	20256	102	544105	412187	111	0.627637
148676	132397	101	46736	40469	88	2136	1966	24	3635	3208	32	8124	7477	48	12655	10906	65	259343	242498	92	0.628666
108080	99701	85	43444	40761	81	1546	1443	17	2545	2635	29	5873	5664	41	9682	8919	53	185554	176966	83	0.629694
124093	114723	85	46644	41709	85	1790	1612	19	3172	2944	35	7586	6931	47	11946	10438	67	241514	225891	89	0.629694
168712	139710	92	52346	43452	92	2345	1940	26	3605	3196	36	8711	7068	54	12545	11279	58	273766	236167	94	0.629694
135832	127178	87	39982	36421	85	2684	2516	27	3743	3990	35	9043	8362	52	14059	12892	65	282971	265215	88	0.629694
107948	103594	86	36842	34456	81	2122	2165	23	3844	3383	36	8205	7558	47	14465	14011	61	273541	258970	83	0.630723
183987	147060	99	71480	58151	94	2439	1851	28	3856	3653	39	9023	7526	53	14701	11828	74	281091	242316	95	0.630723
185451	147627	106	64741	52120	95	2752	2214	28	4432	3672	36	9223	7583	53	14333	12122	64	298707	252737	98	0.631752
93177	89925	82	22561	21447	69	1086	1064	7	2503	2355	29	6336	6143	42	9733	9219	51	191975	183186	81	0.63381
122884	111351	92	49835	46191	84	2654	2509	26	3734	3935	33	8823	8657	49	14698	14489	68	302622	285201	87	0.635868
117198	112893	82	28751	27927	80	1568	1445	18	3125	2861	34	6665	6230	46	10075	9285	57	211957	198414	88	0.635868
86472	82190	79	28342	27219	77	1607	1727	18	2804	2504	30	4686	4983	36	7192	7239	45	145745	140098	83	0.635868
102922	99373	81	44952	42972	79	1421	1484	16	2988	2754	30	6369	6104	43	9660	8429	53	185401	183358	78	0.635868
192354	165611	92	55017	47097	89	3821	3252	35	6024	5579	41	14043	12570	63	23609	21104	84	443392	402106	98	0.636897
109677	104289	84	33814	32232	80	2436	2373	25	3532	3278	36	8325	7889	49	13150	12874	64	274912	255269	89	0.641012
96732	91843	89	38419	36180	79	1156	1108	10	2154	2051	25	5105	4702	39	7494	7331	41	167909	157549	85	0.642041
190760	162730	95	82599	70556	94	3020	2406	32	5501	4915	43	11454	9678	59	17867	16194	73	358531	324014	99	0.64307
155466	126840	104	74685	63911	90	2384	2020	26	4274	3623	40	9250	7685	52	14134	12260	70	301296	258997	97	0.644099
147445	137465	87	61458	57741	85	2426	1952	26	3989	3586	37	8437	8051	47	12689	12460	56	252679	234218	91	0.644099
120599	110455	92	37724	34627	84	2518	2469	25	4201	3872	34	8389	8002	49	13267	12502	63	251795	238319	92	0.644099
243487	177930	123	89301	66368	106	3043	2065	34	6128	5135	46	15185	11483	69	22358	16839	90	465674	362922	123	0.644099
231200	182708	113	103920	85898	113	4260	2985	37	7073	5924	57	17480	14836	69	27576	22690	111	529907	461201	120	0.645128
165316	148253	91	72922	67096	89	2541	2097	28	4191	3690	36	9168	8633	51	14050	12902	66	293885	275387	95	0.646157
204958	174329	99	93204	81112	94	3970	3289	35	6194	5658	45	13746	12158	69	22360	20227	84	470411	426860	100	0.646157
132130	124230	85	42068	40126	83	1770	1569	20	3307	3227	31	6980	6895	44	10193	10066	52	213399	196507	92	0.647186
50834	50797	73	18797	18406	57	653	547	0	1468	1393	16	2420	2424	27	4055	3791	36	81584	80411	77	0.650273
200123	170845	101	77067	65746	93	2774	2250	30	5880	5613	42	13183	12069	67	19344	17041	76	400220	372621	99	0.650273
93338	91866	84	25688	24915	74	1614	1495	20	1509	2242	22	5105	4618	40	8273	8390	50	170125	159447	90	0.651302
76597	73971	80	32282	30831	78	1419	1291	13	1551	1709	21	4131	4378	32	6552	6615	41	138074	135591	87	0.652331
100288	94657	97	26861	25820	78	1553	1372	18	2254	2142	29	6054	5707	42	9360	8775	49	184164	178824	87	0.654388
136093	114729	92	49476	42499	87	1952	1707	22	3583	2846	32	8463	7411	54	13614	11532	66	267533	235496	96	0.655417
95497	92570	83	30978	30118	78	1479	1645	16	3066	2878	30	6192	6303	41	9141	8054	52	171102	162892	88	0.655417
150554	119948	94	55674	43284	91	2541	2038	28	4470	3292	40	9306	7920	56	16306	13925	68	301846	245818	100	0.655417
102661	96147	86	31650	30124	82	1790	1742	21	3431	3361	31	6295	6035	43	10854	10403	55	221496	210811	91	0.656446
170901	148185	103	66041	58403	91	3422	2876	31	5378	4593	40	10762	9578	56	17511	15900	74	364796	334187	96	0.657475
158124	144711	95	47639	44105	84	2580	2270	27	4914	4011	38	10586	9898	61	16752	15588	66	350447	333937	93	0.657475
188408	163123	96	50410	43645	93	3082	2832	28	6768	5637	45	13935	12163	70	21474	18365	82	444473	378694	99	0.658504
111896	106345	82	36025	34126	80	1725	1842	20	2835	2860	28	7119	7201	47	10583	9912	63	212832	199742	88	0.659533
157367	135424	100	58894	50810	90	1849	1606	21	3513	3169	35	8108	6882	52	11853	10646	59	259141	226600	95	0.660562
105846	99747	84	23154	22628	63	1781	1575	21	3169	2763	31	6477	6300	46	9279	8903	52	212869	200079	87	0.660562
99439	93000	82	44865	42224	81	1564	1321	14	1846	2200	21	5317	5098	39	8254	7815	48	166412	158769	80	0.66262
116871	108607	92	38776	36473	83	1839	1756	24	3248	3047	30	7909	7886	47	13231	12204	65	241347	229210	89	0.66262
151373	129959	94	62121	52280	91	2306	1870	28	4134	3123	39	8428	7546	55	13794	11934	69	285564	251843	92	0.663649
111412	104588	87	46280	43965	81	2051	2053	23	3296	3327	32	7963	7576	46	11883	11204	62	248526	232186	86	0.663649
94517	88344	83	34412	33267	79	1542	1806	18	2727	2931	29	5803	5730	40	8900	8748	51	187188	178457	82	0.663649
172622	138563	101	59238	48026	94	3144	2549	30	4778	3851	40	11686	10614	59	19029	16129	79	373738	341991	94	0.664677
56661	54148	76	20918	20335	61	866	974	0	1178	1081	9	2663	2625	29	3494	3503	33	73861	69860	75	0.666735
120698	109193	91	38471	34464	85	2083	1493	26	3203	2895	31	6480	5778	47	11568	10062	58	226560	204112	90	0.667764
148417	129602	97	53524	46399	89	1834	1425	24	3217	3161	32	7422	6474	48	11651	10800	64	238921	220933	95	0.67188
198653	156246	102	75200	60179	94	2416	1904	28	4849	4088	38	10894	9019	62	17075	13645	79	341258	290686	100	0.674967
118542	113557	84	59072	56387	82	1667	1772	21	3847	3396	38	7452	7370	44	11732	10894	58	238387	215775	89	0.674967
108845	101624	89	36538	34392	81	1469	1489	15	2641	2480	27	5857	5468	40	8698	8670	50	194289	189144	86	0.675996
259858	183617	137	93581	67135	119	3877	2945	38	5661	4594	44	13682	9915	69	19698	14264	84	433373	314341	123	0.677024
116852	111843	85	42500	40845	82	1902	1967	20	3645	3311	35	6591	6229	46	10911	10490	69	211472	203359	87	0.678053
97844	94341	92	38673	37583	79	1363	1340	15	1876	2175	22	5212	5032	44	7473	6766	47	167427	161420	81	0.679082
161540	133627	95	55386	45399	92	2997	2273	31	4451	3760	39	10036	8197	55	15741	13117	68	309552	263238	95	0.680111
126339	117296	92	47944	45094	83	2367	2102	25	3726	3559	33	7352	6814	48	12079	11342	57	251050	234111	85	0.680111
235347	171893	122	79718	58094	107	3218	2577	33	5830	4924	44	13175	9943	68	21644	16209	99	435167	337679	122	0.680111
175772	139668	101	46854	36459	95	2686	2090	30	3828	3312	36	9538	7423	53	14214	11914	72	285331	231300	98	0.68114
118972	109723	87	39722	36665	85	1413	1371	17	2315	2383	29	6423	6115	43	9703	8960	50	198741	189564	88	0.683198
91362	88028	85	34127	32945	78	1437	1442	17	2602	2584	26	6202	6002	42	9205	8806	56	183280	178273	81	0.683198
73809	71515	82	20286	19915	58	978	938	0	1501	1534	26	3218	3158	30	5514	5240	44	104326	97915	81	0.685256
212868	155296	103	85415	61419	102	4265	3328	38	5781	4079	46	12359	9521	61	19252	14693	86	391510	294885	102	0.685256
179744	153702	98	63056	54430	93	2602	2389	26	4803	4503	44	9628	8821	56	16221	14150	71	310845	288242	98	0.688342
150467	137987	105	37010	34682	85	2211	2058	25	4249	4079	37	10256	9511	53	15769	14969	67	316918	292980	91	0.689371
132751	121602	92	46563	42083	86	2028	2127	21	3750	3828	32	8496	7641	51	14906	13206	74	285904	268782	86	0.689371
89703	82970	83	33987	31955	80	1195	1120	10	2421	2296	25	5607	5929	41	8246	7760	45	169352	163553	77	0.6904
114254	107098	85	41436	38795	83	1424	1197	16	3195	2695	31	6887	6014	47	10913	9896	64	214571	201434	100	0.6904
155191	124437	93	48139	37149	92	2040	1460	23	3786	3019	39	7871	6320	51	12587	9987	66	245419	200490	100	0.691429
99531	95648	83	50601	48735	80	1738	1811	19	3657	3560	35	6620	6524	42	10257	9849	52	240024	225734	83	0.691429
80193	77356	80	31038	30260	77	1038	1058	9	1761	1612	20	3914	3899	34	6858	6453	45	136216	125160	79	0.692458
106951	98974	93	37228	35451	80	1738	1854	21	2734	3175	27	6176	6175	41	10251	9639	59	211274	196307	86	0.693487
247820	197335	118	144550	120659	113	4695	3753	40	8834	7764	51	18804	15653	73	29112	24130	105	573891	479566	116	0.694516
188551	140560	102	64580	47497	96	2843	2002	33	4885	3826	44	10549	7716	62	15946	11867	74	314746	239460	98	0.695545
122900	110513	85	44269	38734	84	1855	1584	21	3471	3379	33	7236	6728	48	11345	9879	64	246667	223738	88	0.695545
85595	83638	80	23246	22667	66	1221	1081	7	2229	2070	29	4359	4274	36	7063	6874	45	140394	137290	77	0.695545
88218	85579	81	33842	32543	77	1339	1261	12	2419	2034	28	4860	4603	41	7890	7480	57	155090	151206	77	0.696574
129490	118933	95	46400	43317	83	1805	1497	20	3305	3053	33	6724	6229	42	10005	8606	54	211376	194309	82	0.696574
227852	159275	111	79142	55515	104	3372	2026	38	5619	3755	48	12501	8821	65	20101	14215	92	417179	298520	107	0.698632
108913	102575	84	47379	45017	83	1695	1636	18	2493	2521	27	7007	7031	42	11101	10664	56	216818	205801	85	0.69966
111969	103629	84	34416	32175	81	1978	1689	25	2683	2882	27	8050	7644	48	11868	11681	62	254655	240636	80	0.700689
92859	87102	83	37443	35608	80	1538	1556	19	2417	2247	30	5630	5369	41	7674	7334	46	158370	149991	78	0.701718
158587	142637	91	58040	52164	87	2590	2090	28	4936	4444	38	11573	10826	64	18460	16395	74	368115	340367	93	0.703776
90006	84801	85	39926	38634	78	1261	1398	14	2081	2211	24	5062	5274	36	8862	8585	48	175565	170497	83	0.704805
154601	140897	92	50184	44682	89	2538	2231	27	5119	4816	40	11533	10811	57	18830	17992	84	376772	356317	93	0.705834
169028	154762	90	41026	38160	86	2634	2200	29	5422	5138	37	10701	9988	54	16825	15377	68	356230	326138	94	0.706863
80295	74428	82	32945	31285	78	1787	1636	20	1960	1837	28	4770	4706	39	7670	6999	51	170254	160883	77	0.708921
267412	181279	118	98597	64467	117	4041	2494	40	7133	4713	60	15255	10548	69	22383	16382	91	491896	342257	121	0.708921
182515	143118	97	60933	47936	95	2172	1528	25	3853	3213	38	8692	6918	51	13868	10652	68	284105	232004	98	0.70995
232658	168690	125	70378	50188	125	2934	1929	35	5651	4528	46	12365	9338	66	19225	14566	87	385335	286258	125	0.70995
111135	105164	83	37249	35383	80	2139	2032	22	3709	3465	37	7775	7872	46	12788	12353	65	258236	243481	85	0.710979
114500	111178	82	37131	35680	80	2212	1881	28	3649	3550	32	6954	6584	45	11317	10499	60	220797	210502	86	0.710979
116041	109116	84	36319	34543	81	1837	1534	23	2701	2662	29	6034	5896	40	9168	8883	52	186249	180669	82	0.713036
134586	122158	87	44993	41172	83	3055	2917	28	4638	4595	38	10124	9647	54	16793	16323	71	331925	311849	86	0.714065
176446	149954	94	99415	86911	92	3653	3399	33	6825	5907	51	15090	13534	67	23293	20768	87	488012	416028	98	0.717152
235694	157643	118	98237	69006	112	3692	2817	35	6602	4632	51	13713	9734	68	23464	16916	94	479649	348767	114	0.717152
154222	139439	89	58195	52069	87	2743	2669	27	5468	4740	43	10175	9813	53	17212	14973	75	346428	322576	92	0.718181
245236	185118	108	64049	47185	102	2913	2114	33	6134	5169	45	13248	10638	64	20886	16562	78	429412	342701	106	0.720239
223765	157150	108	90271	64310	103	2910	2256	31	5373	3913	49	11800	8276	64	17932	12785	78	370758	264997	108	0.721268
244642	158850	119	81359	52718	115	4175	2746	39	6561	4508	47	15827	11281	74	24909	17797	106	505178	364940	116	0.721268
71354	70541	77	24073	23408	62	788	1005	1	1581	1618	21	3948	3896	34	6206	6091	45	124044	117233	78	0.721268
153243	136659	93	63789	57151	89	2203	1866	24	4021	3916	36	8224	7104	51	12435	11671	57	255142	233803	94	0.722297
246077	196299	108	163895	137565	107	5510	4609	38	11175	8857	58	23117	18660	93	36440	30250	100	731747	578692	111	0.723325
255417	173656	117	87487	57932	112	3807	2671	38	6921	4851	50	15256	11034	72	24620	16672	105	496494	337951	115	0.726412
80420	76059	82	29398	27777	78	1350	1200	13	1566	1701	21	4228	4250	35	7508	7445	43	145051	141654	71	0.727441
105812	100314	85	54959	52679	82	2075	2069	22	3861	3783	33	7774	7622	46	13009	12131	63	272518	251374	84	0.729499
152362	130028	108	51945	44711	89	2688	2083	28	4053	3947	34	9463	8604	51	15293	13170	71	290916	274487	88	0.730528
71422	70283	83	26081	25692	76	1017	1011	3	1477	1465	18	3893	3808	33	6734	6592	48	116106	116799	79	0.730528
241021	196172	111	90060	72308	105	4674	3816	38	8516	6868	51	17443	14340	75	26781	21621	94	543006	432042	106	0.732586
293168	198120	114	110651	75203	112	4020	2433	40	8206	5387	69	16928	12192	72	25328	17110	97	536684	381519	118	0.733615
97516	91277	81	32493	31223	79	1403	1374	14	2440	2335	28	5098	4993	39	8926	8467	51	178367	172351	84	0.733615
171831	144431	94	63143	52537	92	2881	2660	29	3717	3604	34	9274	7531	55	14825	12629	71	286123	247846	97	0.735672
94822	89893	88	36865	35454	79	1535	1495	17	2396	2806	25	6416	6065	43	10156	9957	50	200843	191030	83	0.735672
98423	93415	84	20618	20104	59	1498	1317	14	2671	2398	27	5606	5453	41	9431	9007	50	178932	167194	85	0.736701
207477	174918	98	103458	90669	98	5031	4635	36	9892	8737	63	21676	18899	79	35035	31090	94	726157	619873	101	0.736701
313947	222891	143	203658	154849	127	7422	5432	47	15792	11927	78	33428	26157	118	52332	39855	121	1.04858e+06	790517	127	0.73773
107454	103857	86	29758	28938	77	1909	1913	21	3238	3205	31	6623	6525	46	10610	10790	49	195446	189014	82	0.73773
161841	137061	91	51322	42591	90	2436	2332	26	4746	3558	40	9031	8125	53	14509	12290	70	289411	245740	94	0.739788
124165	114151	92	34883	33063	82	2008	2026	22	3748	3365	35	8374	7854	50	13711	12005	65	267410	243710	89	0.740817
116500	111356	83	73652	70453	83	2592	2346	28	4940	5242	37	10562	9669	59	16493	15093	77	331207	308129	87	0.740817
107906	101071	86	37512	35920	80	1574	1619	18	2486	2142	27	5695	5443	39	9065	9053	49	184213	176310	86	0.741846
180000	142863	103	58873	45669	94	2558	2132	28	5046	3883	42	11267	9385	61	17237	13743	77	349209	286298	96	0.741846
89471	85867	82	27550	26537	79	1745	1734	19	2852	2401	32	6190	5760	42	9784	9568	54	213320	204161	84	0.742875
138176	128964	85	67421	63987	85	3213	3372	27	5096	4530	44	11004	10228	57	16825	15898	74	354751	320830	89	0.742875
216416	166008	101	91295	70664	100	2712	2122	28	5086	4162	42	10882	9033	59	16424	12572	75	336209	276719	102	0.744933
78695	74164	79	29587	28194	78	1516	1312	13	1430	1678	17	4375	4022	36	6870	6729	48	143042	140305	72	0.744933
158504	141971	98	63504	55869	89	1971	1683	24	4039	3814	35	8107	7577	47	11873	10791	61	264858	247378	91	0.745962
91681	88511	80	22118	21261	63	1439	1152	11	2199	1963	29	5573	5410	41	8185	7701	50	170576	163430	79	0.745962
100753	94902	98	33092	31545	80	1708	1590	18	3045	2881	28	7069	6856	44	11495	11435	60	216107	207861	92	0.748019
39471	37988	75	11175	11055	44	372	435	0	889	642	0	1582	1542	17	2907	2710	28	57453	58404	71	0.749048
143693	121222	107	56504	49394	88	1791	1825	19	3562	3526	32	8140	7281	48	12289	10153	63	266959	239597	90	0.749048
90967	88564	81	32385	30896	79	1727	1769	20	3044	2878	29	6336	6254	41	9990	9963	56	209461	206518	84	0.749048
57906	54330	75	24261	23388	74	529	477	0	752	1131	8	2560	2871	28	3802	3997	33	78350	77964	71	0.750077
233036	161131	107	125830	92379	104	5625	4236	44	8679	6293	57	19076	14279	74	30607	22748	98	598739	447134	108	0.753164
163229	138996	100	55377	46094	91	2118	1717	25	3751	3521	36	9214	8172	51	14461	12447	70	286236	260069	92	0.754193
181978	149994	95	70218	56905	93	2418	2137	25	4329	3662	38	10400	8544	58	15431	13175	69	337748	294976	94	0.754193
101366	96856	82	37294	35931	80	1685	1708	19	3225	3089	29	6554	6383	44	10510	9956	55	201872	190551	85	0.756251
86887	79554	87	31856	30107	79	1245	1312	13	2405	2445	26	4434	4290	38	6090	5910	43	136397	127523	77	0.756251
148520	136682	88	45458	42768	83	2149	1903	24	4408	4123	40	9043	8467	50	13734	13196	68	289380	265674	87	0.75728
185042	141975	97	65185	51606	95	3168	2201	34	4984	3928	42	10136	8244	56	16459	13953	78	332218	274713	95	0.75728
132370	124967	85	50031	46011	84	2651	2375	26	4217	4160	35	8927	8438	49	14103	13420	61	282273	263045	86	0.75728
137872	128878	93	31234	28737	83	2435	2156	25	4490	4238	37	9252	8500	53	14643	13264	71	296048	273705	86	0.759337
144876	133608	88	54878	50334	84	1781	1538	22	4315	3788	36	8496	7832	49	13256	12658	66	262031	243449	87	0.759337
194386	144533	99	64540	47911	98	2966	2028	34	4463	3552	42	11314	8468	60	16425	12197	77	366456	279813	99	0.759337
228407	170088	109	58369	41836	108	3076	2173	33	6790	5330	54	14168	11095	68	21048	16067	90	435819	343343	106	0.761395
157591	125136	94	60033	47061	93	2702	1909	31	4245	3149	41	9963	8262	55	13841	11134	63	299436	249536	91	0.762424
123667	116805	89	25588	24804	78	2071	2022	22	3871	3386	39	6473	6012	43	10828	9476	60	195697	182275	85	0.764482
172832	142400	96	57892	47517	92	2364	1685	28	4793	4253	42	11187	9811	58	17098	15007	76	353435	323176	91	0.76654
143747	127534	92	55864	50131	86	1964	1513	21	3148	2987	30	7005	6474	46	10991	10190	59	227653	201325	88	0.767569
126588	117083	88	40777	38260	82	1559	1873	18	3188	2972	35	7178	6416	46	11656	10969	59	237240	227072	88	0.768598
124773	116859	84	48011	45251	82	2290	2011	26	4350	4464	36	9440	9030	52	15531	14248	70	307758	294149	89	0.769627
114438	107490	86	29091	27825	80	1213	1092	8	3232	2883	32	5728	5583	39	9410	9763	51	192251	175184	88	0.769627
143745	117371	92	52222	42482	91	2215	1532	25	2695	2638	29	7685	6433	49	12567	10471	65	250944	210228	95	0.770655
164420	148986	92	68228	63114	88	2911	2810	29	5739	5615	44	12399	11692	65	21117	19767	82	419145	389832	104	0.770655
105227	97073	90	32687	31114	81	1278	1168	11	2121	2305	24	5401	5408	39	8598	7931	48	179923	170308	86	0.771684
203480	167768	100	92785	76154	96	3550	3114	32	6244	4876	44	12982	11234	59	20125	17304	76	421737	368116	98	0.771684
125121	117912	83	36906	35130	80	2283	2058	25	3414	3224	34	8042	7604	46	12852	12419	62	263543	249234	87	0.772713
144310	115830	95	53162	43433	90	2175	1687	22	3881	3218	38	8052	7073	50	13925	11726	71	278123	230914	95	0.774771
222684	171735	114	73084	57129	99	3641	2995	33	5704	4365	44	13972	11184	67	21642	17929	93	431955	354883	105	0.776829
112683	106943	83	39093	37148	81	1464	1146	14	2512	2415	28	6319	6390	43	9321	8231	55	200945	194700	87	0.776829
149293	133977	89	60205	53410	87	2448	2218	27	4660	4628	37	9931	8803	54	15348	14204	69	304603	279665	91	0.777858
101967	99317	81	32517	32039	79	1176	1358	13	2504	2290	24	5126	4903	38	7388	6776	45	150059	143347	84	0.777858
105395	102551	80	49424	47876	79	1569	1586	18	2953	2408	30	6823	6725	49	10513	9753	57	213702	209023	88	0.777858
60615	59269	78	23912	23036	71	653	836	0	1228	1363	19	2533	2505	26	4389	4398	38	91321	90052	75	0.778887
104987	101034	85	28134	27486	78	1761	1630	18	2847	2937	28	7209	6971	47	11255	10653	63	217738	208351	86	0.779916
86272	82640	86	28165	27077	79	1527	1529	19	2977	2502	30	6169	5886	42	9822	9460	59	196996	186825	87	0.781973
124297	107931	103	47647	41184	86	1655	1393	20	3203	2387	35	7094	6165	47	10324	9436	56	226694	199825	91	0.784031
137992	130281	87	27487	25870	81	1784	1832	20	3999	3442	35	7664	7165	47	11455	10222	60	234346	211059	90	0.784031
141839	121530	90	56680	48916	88	2114	2005	21	3509	3049	34	8608	7613	49	12936	11272	69	267055	241437	94	0.78506
253649	199402	118	143218	117559	111	4311	3304	37	8732	7139	55	18397	15485	78	25536	21001	96	565960	505433	112	0.78506
86689	83033	81	35277	33705	79	1353	1333	12	1741	2323	22	4128	4067	36	6776	6566	44	140695	135103	77	0.786089
72784	71651	77	28215	27603	76	1462	1346	13	1982	1746	22	3884	4082	32	6238	5817	44	132250	131692	82	0.787118
107273	104905	82	42156	40695	81	1429	1456	15	2710	2614	29	5810	5526	40	9463	9141	48	203767	186546	87	0.787118
135172	127383	85	40773	38096	83	2179	2091	22	4727	4543	38	9319	9066	54	15361	14338	77	304505	287590	90	0.787118
177250	144718	102	67921	56875	92	2620	1944	29	3757	3217	38	9200	8454	54	15002	12512	71	308867	267143	95	0.788147
124620	113881	85	45986	41409	84	1795	1650	21	3730	3087	35	7347	7061	48	11932	10514	64	226556	208537	88	0.788147
252369	194492	129	86130	67578	129	3122	2433	31	7253	5857	48	14317	11542	67	22603	17932	106	450257	376585	129	0.788147
108510	100836	86	53212	50789	81	1315	1289	14	3228	2806	34	7188	7005	48	10830	10596	66	224238	212685	86	0.789176
45541	44482	71	7313	7111	39	683	664	0	943	1136	7	2484	2450	26	4369	4219	40	89415	89412	72	0.790205
114319	106254	87	40673	38429	81	1174	1185	11	2471	2883	26	6145	5803	43	9350	9366	46	198438	192609	79	0.791234
160616	147623	95	69178	64857	86	2957	2808	27	4228	4302	36	9650	9220	52	15538	14212	71	306776	291021	87	0.792263
149703	136053	94	45159	41430	85	1700	1647	20	3641	3709	32	7666	7498	45	12018	10889	59	249683	231417	89	0.79432
125155	113609	87	50652	45826	85	1935	1864	21	3310	3524	30	8283	7576	49	13348	11861	66	272274	264737	87	0.796378
93791	90032	86	29859	28301	80	1864	1775	20	3450	3380	31	7110	6894	43	11815	10400	61	237460	224975	97	0.796378
121051	113778	85	41445	38772	81	2474	2174	26	3745	3560	35	8386	7694	54	14361	13533	65	273741	252540	83	0.796378
158320	135014	95	70025	57330	91	2522	1880	29	4150	3648	42	9281	7846	54	15753	14255	73	296812	253483	90	0.797407
319724	236809	143	204237	160601	139	6295	4380	42	11171	9665	55	23715	18412	88	37808	30951	133	798300	650953	138	0.797407
135373	109701	93	44864	36939	89	1977	1787	23	3343	2749	32	7950	6899	52	12634	10657	65	249081	213876	91	0.798436
102164	98966	85	14502	14290	48	1660	1785	20	2941	2960	29	5810	5646	41	9379	8667	48	190610	182031	83	0.798436
151645	140806	88	75420	70775	86	3249	3054	28	4998	4802	39	11702	10143	64	17674	16356	66	381497	343214	89	0.799465
181247	145256	97	73176	57583	96	2899	2463	32	4234	3862	38	10469	8664	56	16287	12925	69	340513	281176	97	0.799465
137638	122612	87	58725	51470	86	2094	1926	23	3988	3218	39	6975	6495	46	11851	10626	60	248946	226155	89	0.799465
101701	94731	88	41894	39308	81	1709	1644	19	2529	2137	28	6177	5794	40	9894	9851	54	188053	180392	83	0.799465
131949	115949	90	51441	46574	86	2193	1759	25	3857	3799	34	8478	7546	48	13615	13060	66	264890	256281	88	0.800494
145397	120239	103	57449	47875	89	2168	1767	25	3419	2785	36	7838	6729	53	13525	10866	62	263391	226219	93	0.800494
94581	89769	86	23450	22481	73	1709	1552	18	2334	2286	27	5544	5437	40	9404	9013	54	176682	167599	86	0.802552
123341	115799	86	31480	29094	82	2241	2050	28	4522	3760	36	8815	8707	50	14681	14040	65	291912	283234	88	0.802552
131326	114808	89	34541	29639	84	2183	2044	25	3947	3694	36	7935	7224	47	13564	12169	71	264922	237120	95	0.803581
88102	85953	80	38234	37459	78	1252	1299	11	1735	2354	23	4392	4159	37	6585	5986	48	139800	135567	87	0.80461
114301	108840	83	40559	37324	82	1924	1652	22	2746	2504	26	6686	5985	43	11206	10370	57	217691	203995	90	0.806667
190999	160506	101	61158	49098	100	2466	2327	27	4767	4112	40	11058	9791	53	16985	14425	77	384569	328012	108	0.807696
167442	143315	95	53084	45665	88	2656	2392	27	4481	4354	36	10372	8945	56	16691	14671	71	350264	311979	97	0.808725
134143	114195	92	42605	35666	87	1723	1714	19	3043	2372	36	6841	6214	45	10989	9764	55	218300	198978	91	0.809754
77667	74247	85	32341	31407	76	885	959	0	1767	1683	22	3530	3396	32	6161	5672	45	128844	119935	84	0.810783
222442	172891	104	75685	58979	99	3408	2499	35	5622	5232	44	13185	9997	65	20071	16718	85	433793	360315	107	0.811812
128767	116639	89	46358	42683	83	2132	1819	25	3385	3361	34	8283	7972	50	13353	12214	62	260149	242142	92	0.811812
149746	129364	91	54116	46150	89	1977	1815	23	3432	3210	33	8517	7378	54	12637	10642	70	254709	222538	98	0.81387
156667	123040	108	53810	40823	91	2326	1944	26	3288	2802	36	7710	6132	50	12436	9589	70	257108	207071	99	0.81387
37616	39100	68	20813	20553	59	576	560	0	557	929	0	1929	1941	22	3166	3172	30	57072	55351	71	0.814899
190204	153319	97	79386	65179	94	2996	2407	31	5212	4247	42	11408	9715	65	16975	14290	72	365483	317612	102	0.814899
214976	184292	95	68762	59618	92	4052	3662	34	6314	6188	41	13789	12194	65	22779	19901	88	429750	379281	99	0.815928
153275	129055	92	56130	47491	88	2838	2412	30	4701	4203	39	8976	7173	53	15229	12920	69	306744	265054	94	0.815928
93106	89091	85	27545	26636	78	993	1090	7	1965	1986	22	4752	4716	38	7355	6382	49	156626	145585	84	0.819014
137536	129120	87	37716	34918	84	1684	1380	23	3817	3698	34	7909	7565	48	12831	11605	62	264897	246312	88	0.82313
98980	95415	84	43929	41860	81	1242	1156	10	1383	1605	19	4768	4640	37	6760	5942	44	183081	178239	85	0.825188
193568	167430	93	82017	72925	94	3127	2819	29	5590	5330	42	10922	10047	56	18448	15974	76	353946	330634	96	0.826217
168677	149532	96	66214	57423	91	2996	2691	30	5559	4767	42	11813	10262	61	18498	16561	78	382556	337515	92	0.826217
81531	79581	78	24097	23851	74	1031	922	0	2036	2341	24	4347	4406	35	6475	6484	42	130260	124587	83	0.827246
79460	76260	80	26446	25524	77	1312	1262	15	2659	2356	30	5070	4818	40	8809	7677	49	168847	167554	82	0.828275
159243	143820	96	48209	43729	86	2209	2110	25	4506	4633	35	10015	10046	54	14702	13858	66	306704	291118	91	0.828275
96144	92918	83	20816	20013	58	1847	1835	20	2663	2459	26	7117	7026	52	11597	10616	62	211991	205368	88	0.831361
98131	95809	79	34258	33045	78	1275	1146	11	1796	2188	21	5118	5061	38	8115	8429	49	162439	154931	86	0.83239
137966	114903	96	54860	45813	89	2083	1953	24	3397	3468	31	8765	7872	53	13692	11461	63	265440	238131	102	0.83239
98074	95517	81	39411	38201	80	1793	1678	22	3551	3498	33	7266	6780	47	12489	11424	59	245423	234389	86	0.83239
95658	90537	86	29127	26448	81	1538	1370	15	3061	2840	28	6479	6225	43	11030	10428	65	224306	217675	87	0.836506
76185	72620	79	28570	27548	77	1242	1058	5	2194	2094	24	4241	4054	37	6698	6840	43	132304	126226	82	0.836506
167596	141625	92	71383	60166	91	2140	1876	23	3772	3176	35	9281	7801	52	14056	12371	69	277299	241647	96	0.837535
161077	127745	93	63742	50409	93	2176	1609	26	4220	3176	43	9448	7500	59	14170	11444	64	318023	256754	102	0.838564
95542	90680	83	21936	21755	59	1305	1134	10	2160	2322	23	5422	5272	39	8186	8162	45	179899	168140	87	0.838564
133978	113250	97	46262	39034	87	2045	1673	21	3407	3124	34	7828	6616	49	12789	11082	58	246826	211204	98	0.839593
114740	104803	88	37636	34233	83	2233	1947	24	3119	2962	30	7296	7057	48	11179	10879	58	233772	221665	93	0.84165
133598	126267	89	38832	37601	83	2623	2547	26	5960	5457	40	13527	12942	63	20480	19445	73	455170	426208	94	0.842679
157243	136750	92	73457	64037	89	2636	2363	28	3686	3569	34	8725	7326	54	13536	11488	61	282980	251725	97	0.848853
141096	117756	91	56895	46750	89	2510	1830	28	3630	3300	33	8417	6935	53	13066	10671	62	269172	229016	94	0.848853
163500	150676	91	29925	27162	82	2362	2175	26	4453	3793	39	9200	8703	52	12792	12158	60	274330	254452	98	0.848853
233146	177662	104	91447	70093	101	3694	2691	38	6935	5099	49	15295	12080	71	22360	17346	87	474728	391364	107	0.849882
150024	135258	91	67928	59908	89	2227	1985	24	4951	4027	45	9108	8359	51	13661	12221	64	270221	247754	94	0.849882
91062	87905	81	24919	23925	73	1284	1200	11	2665	2390	27	4831	4535	39	7796	6770	46	170111	165692	85	0.850911
128898	117303	93	56716	52571	85	2874	2600	29	3614	3599	38	9217	8824	53	14818	14845	63	303168	286639	93	0.850911
157173	128728	95	84627	70190	91	5103	4218	39	8510	7541	51	19018	16149	76	30999	28054	89	590912	524197	97	0.850911
113997	107484	84	45732	43277	82	1761	1747	18	2866	2733	30	6766	6527	43	10730	9754	58	217392	204000	92	0.85194
69945	66035	82	28836	27557	77	739	724	0	1252	1616	16	3395	3609	31	5209	5343	40	109690	107660	76	0.85194
83378	81173	84	33870	32826	78	1096	915	0	1653	1466	20	3360	3326	32	5746	5692	39	129557	126047	84	0.852968
83755	79809	80	26310	24968	77	1778	1575	22	2612	2662	26	6219	5956	41	9971	9206	55	198417	192177	82	0.853997
174495	157112	98	122564	111713	93	3673	3371	32	6736	6417	43	14266	13026	68	22646	21099	86	456205	415529	98	0.855026
148506	117241	94	51515	40099	91	2121	1700	25	3602	2775	39	8031	6961	50	12865	10559	62	250323	199542	94	0.855026
115870	104027	90	53756	50100	83	1829	1721	22	2368	2618	24	6220	6238	44	9623	9135	56	200778	191390	86	0.855026
98980	95157	81	29639	28680	78	997	1150	9	2295	1987	28	5739	5635	40	9390	8898	53	183970	173124	84	0.856055
109953	101875	87	35182	33020	82	1608	1708	19	4096	3409	40	6675	6353	45	10959	10008	56	216911	202645	83	0.860171
98656	94220	85	34441	33226	79	1384	1346	14	2419	2421	25	5267	5425	37	7544	7068	44	167128	160246	82	0.860171
150412	140203	87	55923	52118	86	2138	2139	23	4361	4251	36	9036	8445	52	13725	12367	68	284139	258585	93	0.864286
363022	254479	136	191166	134426	136	7454	5132	46	15332	11377	71	32178	23502	111	46225	33014	130	1.01012e+06	734969	140	0.865315
74604	71882	94	17349	17017	51	1226	1317	12	1838	1644	22	3975	4182	33	5965	5793	44	123228	117916	78	0.865315
87438	84813	83	29299	28384	77	1262	1036	7	1942	1830	21	3848	3452	34	6372	6576	46	131692	127596	81	0.866344
97246	89719	97	34203	32663	80	1015	966	0	2414	2052	25	4523	4480	38	6835	6450	47	162378	159608	80	0.867373
90227	87638	80	31746	31092	78	1523	1460	17	2403	2495	24	5543	5407	41	8375	7848	57	175065	163488	88	0.867373
106836	103361	83	50895	49674	80	2096	1874	22	2880	2807	29	6632	6412	42	9887	9597	54	193330	179561	89	0.87046
175750	148585	102	67760	56186	91	2296	2022	24	4287	3980	35	9737	8327	51	15717	13154	80	305211	263648	98	0.872518
91480	86745	87	22087	21251	70	1243	1173	13	2138	2093	29	4450	4394	36	7805	7462	46	162581	155986	85	0.874576
108289	102636	84	30885	30151	79	1489	1336	16	3060	2564	31	6152	5898	42	8729	8343	51	196823	190921	91	0.877662
228206	171558	110	162848	141041	102	11496	9734	50	28190	24718	96	42345	36324	99	35438	30742	96	987796	892372	110	0.881778
137005	122682	90	37934	34154	86	1974	1804	24	3724	3555	30	7490	7216	45	11443	9742	63	244464	222362	91	0.881778
190687	149138	98	70702	55703	96	2884	2177	31	4525	3543	42	10732	8321	58	16109	12562	73	342715	281073	102	0.881778
116189	108753	84	43318	40884	81	2225	1876	23	2859	3002	27	6890	6725	43	13026	11714	63	246359	224827	90	0.883836
125939	115779	88	35692	32219	84	1456	1362	16	3077	2693	34	5973	5652	40	10620	10040	54	208689	194696	90	0.884865
116429	108584	92	43132	40274	82	2124	2052	23	3174	2508	31	6899	6300	43	11573	10388	64	216240	202128	87	0.884865
98967	91559	89	33621	31083	80	1808	1643	19	3274	3084	32	6755	6711	42	11328	10462	65	216495	206554	86	0.884865
67659	67558	83	17230	17217	50	692	691	0	1457	1305	18	3683	3678	32	5621	5560	41	117400	112901	80	0.885894
145534	135839	88	64469	58728	86	2016	1886	23	3959	3544	36	8926	8498	47	13493	12738	66	290219	279450	89	0.885894
129722	119857	85	56231	52191	83	2682	2412	28	4094	3978	35	9834	9321	54	15591	14704	76	302683	286521	89	0.890009
191687	157021	100	91453	75301	97	3202	2410	32	5122	4500	42	10573	8967	59	16117	13442	71	332094	286413	100	0.890009
141327	125605	89	50791	46420	86	2508	2349	28	3604	3742	32	9072	8816	53	14488	13250	64	293432	275616	86	0.890009
47415	46370	77	18044	17734	52	439	465	0	1402	1045	5	2092	2064	24	3704	3671	33	67857	67658	72	0.894125
171857	141382	97	57774	46882	93	3026	2598	32	4482	3925	39	10586	9221	55	16675	14062	73	341065	293746	98	0.894125
225896	176540	103	84430	66350	101	2775	2335	29	4871	3738	45	10561	8278	61	16978	13136	73	365437	299057	106	0.896183
76448	73969	88	25641	25184	73	1392	1289	13	1308	1219	14	3298	3315	32	4553	4913	37	123587	119513	83	0.896183
174418	159273	103	79790	74767	89	3000	2815	28	6048	5680	43	12281	11632	58	19039	18365	77	376210	354768	95	0.897212
152536	128681	94	53668	45246	90	2172	1698	26	3829	3042	41	8585	6961	51	12935	10953	58	272290	226198	98	0.898241
83807	78197	90	37501	35346	78	1109	1234	11	2417	2169	24	4625	4496	39	7210	7322	44	152453	150599	77	0.89927
120450	113520	86	40079	38712	81	1902	1823	21	3900	3327	38	7884	7504	47	11950	11245	53	246600	230752	89	0.900298
183312	139494	100	75103	58672	97	2768	2295	30	4453	3839	39	10085	8029	60	16181	12582	72	309674	247376	100	0.901327
128901	120986	96	31295	29402	81	1887	1830	22	3728	3421	36	7813	7514	48	11796	10846	64	234455	223105	89	0.903385
115264	107627	87	30539	29526	80	2555	2261	27	3265	3500	30	8437	8059	47	13406	13370	55	256235	243605	88	0.903385
57793	57751	73	21826	21144	65	825	790	0	1097	1236	10	3082	2879	29	5307	5110	41	104398	100480	75	0.907501
130082	116511	91	44785	39303	87	2029	1854	23	3437	3155	34	7906	7270	47	11871	11153	61	241102	228294	88	0.90853
45277	43249	75	16800	16338	53	608	472	0	966	1070	8	2101	1797	27	2931	2887	31	73723	72438	74	0.90853
274534	177013	129	102074	62063	117	3793	2160	41	7025	4391	55	15427	10417	78	24931	16067	105	492054	322433	121	0.910588
80074	80942	77	28692	28111	76	975	956	0	2170	1949	23	5181	5152	40	7754	7141	48	152964	146635	81	0.910588
88393	86968	78	32687	31872	76	1645	1598	21	2722	2412	26	4530	4557	37	8070	7761	47	168451	165523	86	0.911616
111806	102860	92	39746	36624	84	1808	1659	22	3085	3215	28	7268	7084	45	12772	11837	68	245523	226890	87	0.912645
128013	110904	88	46766	39343	87	1946	1645	20	2762	2608	30	6717	5430	49	10234	8016	63	200953	177974	91	0.914703
90106	85064	80	36699	34693	79	1767	1586	19	3085	3068	31	6542	6450	43	10620	10329	55	216489	203284	84	0.914703
127274	121438	86	26209	25231	75	1847	1802	21	3410	3118	33	7820	7551	45	12968	12705	63	260075	246890	86	0.914703
130312	120077	98	48816	44266	84	2235	2225	23	4298	4398	35	9921	9518	56	14863	13997	66	301242	284905	88	0.915732
147719	138628	87	23520	22550	69	2485	2394	27	3774	3609	34	8517	8243	51	12303	11196	60	250493	232563	90	0.91779
123427	114896	87	35616	33161	83	1623	1421	16	3018	3304	32	7747	7010	51	11976	11677	55	242217	222038	83	0.918819
100814	97598	81	38538	37347	79	1948	1759	20	2984	2483	34	7290	6812	47	10460	9731	55	212808	197135	88	0.918819
100854	94017	85	34324	31280	82	1642	1637	19	2780	2184	36	5929	5495	41	8851	8003	57	181685	172201	82	0.918819
140573	120587	91	56224	48920	88	2351	1902	27	4000	3581	38	8466	7451	51	13428	12254	66	262163	239235	89	0.919848
158776	130798	95	52505	42598	91	2541	2294	24	4523	3389	44	9195	7951	53	14519	12130	70	290811	244082	91	0.919848
85525	83804	80	38409	37479	78	1218	1062	8	1529	1513	18	4744	4674	37	7496	7438	46	145435	140919	80	0.919848
104062	96625	84	37422	35851	81	2006	1656	22	2901	2475	30	5889	5596	40	10048	9716	63	192762	181080	82	0.920877
80804	77482	81	32442	30741	78	1357	1194	18	1956	1862	25	4494	4553	34	8138	7506	51	146770	139094	73	0.924992
184779	165246	93	132446	122297	92	4256	3787	34	7872	6635	52	17172	15730	73	26257	23104	86	520680	458554	97	0.928079
84124	80765	80	31904	30739	78	1532	1298	13	1990	2204	21	4877	4559	39	6853	6548	48	135541	129862	74	0.928079
94735	91100	81	35865	34460	78	1795	1505	21	3097	2633	31	5820	5546	42	9877	9687	52	188006	175391	82	0.928079
87911	84442	82	24791	23781	68	1686	1508	20	2274	2539	25	6299	6127	43	10826	10713	59	198877	190046	81	0.929108
153911	122159	98	54119	42187	92	1876	1564	25	4076	3497	37	7556	6349	51	12599	9768	68	246647	204363	95	0.930137
133144	124450	89	43051	40578	83	2028	2077	23	3161	3032	31	8893	8238	50	13610	13523	61	281741	261397	90	0.930137
136094	122713	89	48477	43525	86	2340	2290	23	3716	3303	35	7863	7293	50	12342	11368	59	259919	250918	86	0.931166
146737	125979	105	38375	33209	85	1621	1375	19	3874	3167	38	8778	8006	53	12684	12098	57	265062	243338	90	0.932195
95606	93081	81	37196	36063	80	1141	1181	12	2809	2598	30	5903	5702	40	9012	8603	51	178573	162591	85	0.934253
108637	103426	86	41190	39084	81	1392	1473	15	2585	2410	30	5632	5210	40	8655	8309	52	191151	183530	83	0.93631
150991	127971	95	68865	59358	92	2388	2045	26	4034	2961	40	8210	7179	53	11869	10476	62	255421	231729	95	0.937339
102805	95348	86	42899	38911	83	1624	1756	19	2705	2283	30	6667	6319	41	10517	9628	54	225124	212897	84	0.937339
100796	96074	82	24070	23417	71	1652	1719	19	2966	2871	28	6277	5917	41	8685	8234	45	194349	179745	91	0.937339
191647	173406	95	78396	71328	91	2943	2568	29	5285	4520	45	9850	9616	50	16601	15693	72	333384	310050	94	0.937339
155065	138813	90	119862	109265	90	2350	2370	26	4326	4325	35	9652	8412	57	14098	12969	62	290322	276237	88	0.941455
83047	77271	96	30839	29505	78	1388	1178	11	1975	2070	23	4659	4725	36	7733	7806	43	159655	149290	81	0.942484
116232	110625	94	29630	28525	78	1932	1887	20	2836	3291	29	6276	6075	42	10172	9229	54	212816	203247	86	0.943513
109123	98839	100	42521	38675	85	2090	1711	24	3041	3016	32	7347	6698	49	11717	10673	61	239641	214878	100	0.943513
122944	108760	89	43466	36429	87	1868	1946	20	3649	3297	34	7433	6388	49	11081	9403	57	222256	195120	89	0.943513
101959	99086	82	49510	47517	79	1650	1643	18	2890	3042	28	6460	6400	42	9562	9917	52	198764	187350	82	0.945571
147911	138425	88	33174	30613	83	2066	2043	22	4678	3958	40	9377	8959	52	15473	14162	69	302617	284402	90	0.946599
165938	143801	94	69780	61866	90	2359	1970	26	4310	3715	36	9898	8925	57	14376	13039	64	268675	252871	90	0.946599
215672	161806	106	84357	64131	99	2629	1952	31	5452	4309	46	11084	8811	63	18564	14298	78	355585	285437	102	0.947628
159863	133678	102	60576	50277	93	2492	2300	27	4306	3686	35	8908	7782	49	13819	11726	67	303165	259737	95	0.948657
149358	130308	102	45917	39691	86	1690	1467	19	3061	2968	33	6991	5887	48	11252	9956	55	220780	201698	89	0.950715
140561	123611	97	61272	53998	87	1972	2120	20	4519	4299	42	9194	8520	52	14053	12966	68	280415	262885	86	0.950715
99885	96112	80	23191	22088	70	1687	1474	20	2397	2417	25	5535	5395	41	8849	8331	50	169929	166506	78	0.954831
161402	132775	94	58315	48137	90	2459	2025	28	3883	3073	39	9186	7507	58	13933	12482	67	285576	248006	89	0.954831
94947	89882	83	32406	30750	80	1760	1752	21	3194	2861	29	5808	5071	42	9192	9177	50	184112	177619	80	0.95586
113513	108122	85	40798	39179	82	1920	1859	21	3320	3195	30	7644	7283	50	10631	10337	51	226334	214047	83	0.95586
80490	78674	82	35363	34452	77	1186	1159	8	2057	2270	23	4486	4063	42	7303	7208	46	145999	142906	79	0.956889
92256	86644	82	35689	33696	80	1062	1068	6	1649	1655	20	4776	4358	37	7429	7102	48	148970	140942	75	0.957918
146825	122765	93	55095	45531	90	2584	2159	28	4324	3313	37	8647	7316	52	15131	11882	74	287402	250590	89	0.957918
145219	128708	88	59766	52077	89	1980	1782	23	3670	3039	38	7754	7007	46	10293	9190	55	260620	246280	87	0.957918
63745	60995	81	17935	17506	53	937	947	0	1513	1421	19	3528	3552	33	5489	5676	38	116965	112497	80	0.958946
110321	103232	84	54099	50386	82	2140	1947	22	4089	3725	35	7758	7215	48	12795	11393	65	249703	238416	84	0.961004
106649	103139	82	30950	29821	78	1935	1655	19	3277	3122	32	7293	7138	42	12452	12590	54	237098	226112	82	0.961004
155642	124168	96	60767	48831	91	2608	1952	30	3582	3210	35	8920	6933	53	13945	11153	73	281210	234804	94	0.962033
173164	156346	101	59662	55091	86	2669	2349	27	4104	4164	35	10164	9211	51	17016	15737	79	331504	304198	90	0.963062
95630	92447	89	30777	29932	77	1398	1262	14	3033	3391	31	5934	5701	44	8325	8005	53	184156	177546	83	0.964091
189982	147398	99	59554	45586	97	2919	2137	31	4678	3799	39	10319	8040	58	16677	13373	80	339078	262928	102	0.964091
238944	180892	119	84456	63123	110	3448	2616	32	5869	4570	49	13144	10287	67	19977	16094	85	386907	324755	113	0.96512
228827	175863	103	78338	61855	101	3174	2571	29	5840	5182	43	13615	10923	66	21711	17317	86	438456	348353	104	0.96512
97391	91675	97	37326	35425	79	1603	1508	19	2003	2054	26	5628	5571	37	9005	8461	53	167507	158661	82	0.966149
126664	117783	95	45450	43057	84	2013	1725	23	3183	2782	33	7314	7127	44	10839	10431	53	229506	220325	87	0.966149
88718	84682	82	34911	33617	79	1082	892	0	2456	2299	26	5297	5023	43	8260	7614	50	170847	163403	81	0.967178
92015	87389	81	23075	22149	68	1410	1341	14	2205	2566	23	5897	5837	41	8402	8392	48	175017	171451	80	0.969236
129935	116126	89	41829	34721	88	2068	1787	24	3313	3040	33	8555	7752	53	13813	12262	66	279096	251596	92	0.970264
131687	116286	98	34904	31055	84	1616	1632	18	3656	3367	33	8117	7017	51	11127	10606	57	236165	217092	92	0.972322
72249	61825	96	30166	27050	83	930	871	0	1598	1290	17	3558	3046	34	5735	4971	45	133445	117028	96	0.972322
151648	125147	92	53255	44503	90	2792	2093	31	4587	3604	43	9779	8356	53	14304	12582	63	322718	283866	96	0.973351
87132	85019	81	25681	24731	75	1563	1328	18	2463	2226	26	4543	4609	36	7280	7464	44	157684	149992	95	0.973351
152836	127116	99	52765	43690	90	2525	1995	28	4037	3369	35	8876	7525	50	15023	12622	64	292677	252394	94	0.97438
185463	154813	99	58863	48084	93	2340	2005	27	5104	4027	39	10895	9287	61	17028	14911	77	351978	311359	97	0.97438
144297	128921	91	72671	65186	89	2798	2480	29	4561	4191	37	10780	10488	54	16727	15774	77	339770	319182	92	0.97438
84245	80817	94	25000	24787	73	1192	895	0	2106	1941	23	4211	4051	36	6729	6747	44	140398	134593	84	0.975409
143601	125239	94	51900	46087	86	1770	1480	24	3473	3308	35	8548	7684	50	13022	11743	62	262691	250773	89	0.976438
132294	122444	86	50801	46244	85	2252	2000	25	3293	3255	32	7899	7551	48	11786	10236	66	251488	232376	93	0.979525
101787	97283	83	32760	31368	79	1496	1340	15	2233	2448	24	5236	5038	39	7841	7576	49	170498	162510	84	0.979525
205816	170979	98	92531	78389	95	3267	2734	31	5964	5306	40	12715	11456	65	19054	16511	71	396561	358223	99	0.979525
106216	102986	84	28672	27617	79	1834	1627	21	3214	3394	30	7535	7231	46	11873	10702	63	245971	235850	90	0.979525
109919	101453	83	47841	43676	83	1718	1655	20	2503	2522	26	5966	5540	43	9120	8437	52	203842	188725	87	0.980554
140509	125126	91	43369	39174	86	2260	1801	24	3808	3376	36	7990	7558	48	12776	11694	64	242702	223554	91	0.985698
361750	245431	139	152359	109220	137	7676	4969	48	13646	10430	69	31758	23486	118	50045	36348	135	1.02168e+06	752800	140	0.986727
85086	84715	81	33788	33649	77	1585	1336	16	1971	2148	24	4755	4586	38	8553	8446	49	153423	149478	78	0.987756
85491	79222	93	32909	31321	79	1626	1621	16	2171	2316	25	4118	3956	34	7314	6563	49	141043	137395	78	0.988785
192488	173002	94	97721	88532	93	4274	3919	34	8765	7203	55	17751	15684	76	28200	25041	91	581145	512527	97	0.989814
170002	141438	96	65484	54151	92	2027	1459	24	4282	3388	40	9650	8314	56	15402	13028	68	313753	269456	97	0.993929
85223	79671	82	29509	28225	79	1534	1718	20	2536	2695	29	5993	6170	42	10688	10728	52	206813	194722	87	0.995987
195881	150594	98	72758	55900	96	2879	2293	33	4750	3762	45	10561	8372	60	16204	12105	71	352855	282070	106	0.995987
96230	92712	85	33670	32118	78	1244	1343	15	2374	2384	28	6693	6415	46	10322	9971	52	222197	210746	89	0.999074
88146	85112	83	27243	26921	77	2249	2194	24	6349	6072	50	10767	10403	57	6757	6273	47	127368	123358	85	0.999074
86748	83934	87	25605	25251	65	1047	783	0	1947	2121	23	4478	4537	36	7273	7218	42	158662	150458	85	0.999074
123845	113314	95	50569	46149	83	2451	2103	27	3406	3014	33	8384	7927	48	14118	12828	73	279733	267673	100	0.999074
160187	137946	90	58945	51190	90	2827	2163	30	4642	3712	44	9961	9170	55	15157	14138	69	304258	287635	95	1.0001
190157	158573	96	67586	55896	92	2811	2231	30	4824	4439	38	10622	9391	54	17905	15425	77	350173	320313	94	1.0001
68510	65487	78	25465	24211	75	951	848	0	1570	1299	21	3389	3206	34	5249	5357	36	108078	103179	73	1.0001
198580	158102	96	61917	48907	93	2959	2487	29	4638	3816	38	10806	8868	65	17771	15781	76	342593	287042	99	1.00113
109133	104397	82	32045	30957	80	1663	1657	17	2500	2187	28	5065	4686	39	7763	7080	46	174818	167817	87	1.00113
164477	145481	96	74546	65872	90	4009	3531	35	6008	5172	49	12090	11046	61	18285	16963	77	372542	343367	95	1.00216
104619	100225	82	36042	34024	80	1732	1594	18	3051	2980	29	7167	6910	47	10512	9895	57	223182	212516	86	1.00319
161469	145533	96	41988	38897	87	2557	2247	27	5095	4863	39	10704	9864	57	15962	15084	69	341733	312328	97	1.00422
158540	136465	90	67748	57343	90	2385	1946	27	3389	3127	31	8993	7946	56	13417	12267	62	292889	264054	94	1.00422
55521	53899	74	17093	17067	51	546	593	0	1723	1640	22	2702	2531	28	4693	4426	38	90131	87816	78	1.00525
119419	113103	95	55496	52538	84	1972	2059	23	3486	3065	34	7907	7720	47	11564	11384	57	241712	228722	93	1.00833
167465	128242	95	66482	50094	94	2965	2228	32	5044	3758	45	9842	7785	53	15368	12167	81	331196	260379	102	1.00833
118727	110175	85	39327	37052	82	1855	1713	20	3018	2844	30	7328	6861	46	10826	10325	52	222205	208269	86	1.01039
45983	46608	72	15941	15859	49	421	378	0	893	846	0	1990	1945	24	3404	2809	37	62343	61829	76	1.01451
108172	103286	90	39394	38492	80	1186	1208	11	2872	2115	29	5764	5438	41	8294	7729	49	187023	176898	83	1.01759
148052	123196	95	51171	42352	91	2585	2368	28	3719	3347	38	9589	7903	55	15943	13393	67	297313	262499	93	1.02377
136987	120629	90	50582	43071	88	2037	1563	24	3814	3421	37	7966	7195	51	12943	10899	75	260264	232488	91	1.02377
115300	107383	89	38863	36200	82	1866	1710	21	3141	3204	31	7240	7095	45	11235	10341	65	225121	210212	86	1.02788
234283	176532	105	94393	69972	105	4545	3673	37	7277	5654	51	16160	13143	74	25804	20998	95	555341	463595	110	1.02994
120564	117027	88	21472	19933	73	1939	1934	20	3744	3652	32	7253	6939	46	12351	11095	64	242039	221837	99	1.02994
104572	103040	84	48812	47797	80	1424	1418	15	2739	2760	27	5531	5484	38	9102	8496	49	189872	181644	88	1.02994
109133	104722	83	30515	29244	80	1963	1902	25	2571	2178	31	5909	5616	43	8987	8515	55	178983	165317	90	1.032
136406	125314	94	62356	58795	84	2171	2181	24	3945	3702	34	9225	8426	51	13350	12432	59	270720	243805	93	1.03303
127618	120030	86	42952	40647	82	2482	2329	25	4146	3810	35	8640	8743	50	13072	13341	61	266506	255624	88	1.03406
87016	83166	81	31206	29842	78	1260	1317	15	2393	2451	24	4585	4153	36	7127	7169	42	152383	146197	86	1.03817
103669	98156	86	26178	25181	74	1593	1539	17	2768	2207	29	6582	6407	42	9357	8445	54	190449	178533	90	1.03817
32667	31967	67	7925	7856	40	146	288	0	544	503	0	1365	1397	16	2675	3008	25	47508	45211	76	1.0392
167123	137016	95	61865	49668	92	2429	1921	25	4187	3535	40	8435	6997	51	13636	11809	67	274896	236129	97	1.04023
102857	97361	86	34518	32812	80	1379	1240	14	3350	3699	28	6549	6099	44	9466	8886	51	207163	193414	88	1.04023
87987	82386	82	21284	20539	65	1878	1808	21	2549	2412	29	6556	6301	46	9372	8968	54	207728	194690	87	1.04332
108154	104543	82	29236	28111	78	1523	1585	19	2920	2929	30	6430	6001	43	9598	9288	51	212136	203377	87	1.04332
139652	109178	93	54568	42470	90	2677	1908	29	3862	2844	41	9385	7359	56	15164	12111	70	285313	226038	99	1.04332
107633	99552	95	34091	31139	84	1261	1416	15	2429	2183	26	5820	5453	41	9640	9487	49	195040	175505	90	1.0464
207666	159708	97	80597	60818	97	2973	2095	35	5785	4501	49	11424	9399	59	18141	13982	73	378558	300944	103	1.04743
214640	160021	99	78543	58935	98	3304	2469	33	5993	4441	49	12945	9476	70	19503	14860	91	409281	322699	99	1.05361
335861	243677	130	217006	162011	127	8533	6908	46	16050	11696	74	34901	26223	120	55500	41609	122	1.04858e+06	824403	130	1.05361
110976	105875	81	37856	35976	79	1511	1367	17	3536	2868	36	6319	6083	43	9451	8660	59	212001	203827	84	1.05566
189728	160454	109	79889	70018	92	3417	3271	29	6779	5928	43	15773	14151	69	25599	22026	86	493120	436887	99	1.05669
105434	100568	88	34054	32573	78	1447	1503	17	2373	2478	27	6014	5998	39	8697	8579	51	195584	190631	85	1.05669
99798	94203	93	37108	33826	82	1466	1559	17	2555	2573	26	5612	5248	40	9310	8624	53	179238	174395	89	1.05978
260337	201780	112	87023	67449	109	4201	3240	36	7975	6884	51	17996	14629	76	27772	22982	96	566382	480874	114	1.06081
160987	142316	94	74091	66155	89	3509	3273	31	5895	5110	42	12916	11687	64	19741	17788	80	402259	375548	96	1.06287
253447	187603	107	91807	66707	105	3517	2354	36	6474	5660	45	14083	10746	66	22403	16805	96	434720	330789	111	1.0639
108100	104028	82	28572	27713	79	1632	1533	19	3442	3096	32	6732	6470	46	10582	10364	54	213208	202224	90	1.06492
229274	152296	111	75628	54076	107	2994	2282	31	6522	4707	55	13808	9483	68	22210	15565	83	459486	330310	117	1.06595
143012	124590	105	56073	49856	90	2034	1971	24	3839	3586	38	7933	7214	51	12011	10614	64	256311	233804	105	1.06595
114315	95683	94	47850	40926	86	1418	1381	15	2539	2290	30	7046	6030	48	12170	10196	64	241580	208664	93	1.06698
103899	100411	85	31713	30520	79	1457	1396	16	3138	2812	29	5945	5754	39	10028	9775	54	200052	188832	87	1.06801
150878	134009	90	51072	44499	88	2163	1546	28	4014	3773	37	8519	7573	51	12895	10863	67	248191	229424	93	1.0711
145313	125610	95	47159	40713	90	1414	1097	13	3583	3199	33	7948	6469	54	11747	10417	63	238898	206896	98	1.0711
76896	75202	79	30381	29540	76	1184	1157	9	1665	1929	20	4563	4610	37	7074	6551	47	149584	146692	85	1.07213
165539	146340	99	67350	60491	90	3019	2735	30	4486	4608	36	11290	10398	57	18493	16665	74	355413	332019	96	1.07316
106284	103154	80	18433	17808	55	2018	1780	22	3041	2994	28	7088	7104	46	10770	10336	50	224001	217272	89	1.07316
129581	119887	87	45560	42139	84	1962	1874	21	3866	3642	34	7885	7098	52	12635	11414	66	248065	235524	92	1.07418
200546	157212	100	84413	67131	95	3202	2486	33	5987	4414	46	12618	10143	64	19539	15665	91	400206	331365	99	1.07418
121553	116182	85	20056	19619	53	1772	1683	19	3966	3327	38	8734	8259	50	12992	12704	59	286426	278400	90	1.07418
135943	122048	104	51785	45720	87	2347	2055	26	4082	3786	34	8548	7544	53	14086	13292	69	275776	259035	92	1.07521
136518	108715	106	50764	40152	90	2623	2129	27	3595	3172	36	8391	6585	51	13739	11473	66	276593	233416	97	1.07624
93147	88028	81	21152	20428	60	1108	1073	8	2258	2469	25	4914	5143	37	8254	7916	48	160193	158636	84	1.07933
192916	154500	95	63639	50150	92	2562	2190	24	4578	4210	42	10693	8932	55	16802	13313	72	353501	297240	98	1.07933
112320	107048	86	51684	48523	85	2207	2376	22	3912	3462	37	8380	7493	53	12534	11126	68	277414	243879	99	1.07933
130812	121737	89	53673	51185	84	2441	2228	28	3844	3909	34	8924	8281	53	15194	14454	68	280906	270149	87	1.08036
289296	212433	124	148370	109180	115	4155	3075	39	7944	6374	54	16963	12606	74	26132	19689	89	539549	427930	116	1.08139
118523	111152	94	48565	45784	81	1698	1502	19	3138	3400	29	7917	7544	46	11399	11253	58	250510	235603	86	1.08242
110922	103373	85	38596	36462	81	1992	1891	24	3396	3409	34	8615	8156	46	13741	13801	68	255921	240212	84	1.0855
158984	132193	91	59182	49541	91	1980	1753	22	3843	3305	37	8817	7593	53	13106	10740	65	279435	242419	96	1.08653
118527	113527	82	36718	34776	82	2052	2017	23	3782	3523	35	8580	8419	49	13112	12706	60	264754	253748	89	1.08653
208327	182869	94	100300	88988	93	4265	3603	36	8156	7399	49	18209	17194	71	27403	25605	88	585149	535589	94	1.08653
89668	85280	87	29311	27932	79	1350	1273	15	2233	2651	25	5571	4675	44	8432	7794	51	167085	160228	85	1.08756
111932	105012	85	36300	34258	81	1913	1677	22	3354	3206	31	8259	7689	50	13529	13023	66	256579	249236	85	1.08756
163329	148166	90	79262	72558	90	2965	2540	31	4746	4704	35	11689	10800	60	18777	17613	75	375124	352572	91	1.08756
164416	131881	94	56785	44782	93	2271	1831	26	4446	3476	46	9763	8176	62	15932	12904	71	300551	251547	95	1.08859
107674	102810	84	37131	35560	80	1532	1335	16	2986	2947	30	6601	6152	44	10668	10622	64	204082	199882	83	1.08859
96752	90066	90	41571	39362	81	2414	2386	25	2922	3182	31	7939	7784	46	12097	10989	65	243038	227854	85	1.09065
394132	260258	159	195258	137276	150	7200	4636	47	15407	10261	75	33976	24114	133	52873	35622	149	1.04858e+06	768043	169	1.09065
151014	127180	94	56237	47013	91	2475	1904	27	3614	3575	36	8731	7513	53	13130	10907	58	259414	229135	99	1.09168
141241	130915	93	37455	35107	83	2330	2027	25	4126	4406	34	8813	8261	55	13719	12606	71	287148	270248	94	1.09476
160592	143392	94	44054	38657	88	2624	2189	28	5037	4685	39	10062	8731	63	15028	12849	74	324013	290079	97	1.09579
119839	110601	84	45627	41641	84	2416	2530	25	3790	3761	33	9098	8252	52	14471	12610	69	301375	284917	90	1.09579
171261	136394	96	56966	44045	96	2477	1563	28	3935	3105	39	9015	7213	57	14192	11224	75	287089	227335	104	1.10505
92470	89478	81	34930	33745	78	1242	1131	10	2296	2283	22	5007	4658	37	7191	7023	45	163517	153468	86	1.10608
185432	149084	100	65766	52396	94	2662	1875	29	4672	3834	41	10378	8362	53	14460	11966	63	313899	258119	101	1.10711
168547	138084	95	57216	46979	91	2822	2156	31	4238	3267	40	9707	8313	56	14778	12612	68	312242	266094	98	1.10814
139218	120743	93	49930	43726	87	1620	1241	17	3020	2479	31	7071	6034	47	10895	9289	65	231103	201661	94	1.10814
94557	90503	82	20777	20691	56	1885	1454	20	2730	2810	29	6449	6041	45	9689	8915	60	200391	191641	87	1.10917
157924	145201	101	74726	69542	86	2807	2857	28	5077	4932	40	11602	10644	59	18199	17519	70	348867	320782	94	1.10917
91048	89163	80	25304	25142	70	1232	1349	14	1713	1913	20	4609	4679	37	7166	6583	48	152847	149027	82	1.10917
211752	179364	94	62033	50915	94	3262	2806	34	7564	6079	50	14188	12009	64	22281	18272	90	451360	399730	111	1.10917
67665	68904	76	26393	26041	66	1392	1069	7	1706	1460	19	4365	4384	35	6392	6223	42	138402	137873	81	1.10917
287412	202162	128	100612	70146	125	3501	2548	33	7402	5328	50	15984	11720	78	25645	18140	99	521553	377737	129	1.1102
115270	105071	95	34635	31086	83	2303	1989	26	3396	3299	33	8626	8213	47	13883	12808	64	271671	262347	88	1.11123
183507	151188	101	67906	56655	96	2739	2269	30	5067	3869	42	10431	9232	54	17553	15654	71	336970	293602	100	1.11123
82916	79055	93	28780	28441	77	1514	1354	14	2006	2046	25	4581	4566	38	8200	8113	47	153842	147866	79	1.11637
142713	130293	92	62843	58215	88	2783	2395	28	4326	3884	37	9222	8304	52	15708	14615	69	303400	289680	93	1.11637
107719	101538	83	44588	39746	83	1585	1369	20	2994	2523	31	7166	6583	50	11435	10986	52	226699	213617	85	1.11637
208379	167738	113	71226	56925	102	2862	2437	30	5971	4655	48	12741	10176	69	19443	15285	83	389932	339700	118	1.11637
63319	62029	87	12926	12748	46	970	946	0	1356	1276	12	2899	3046	29	4554	4939	34	108218	102736	76	1.1174
175228	139268	96	60578	47906	94	2959	2346	30	3839	2786	39	8088	6339	52	12345	9772	68	267089	210609	98	1.11843
120096	110969	86	49718	46070	84	2186	2080	23	3810	3742	35	7484	6877	48	12278	11361	61	245390	229747	88	1.12151
147336	128316	89	54073	46972	89	2720	2255	28	4475	3897	35	8857	7783	56	15121	14107	70	283103	254378	106	1.12151
101223	96239	97	22669	20682	80	2174	1886	25	3579	3047	36	6430	5994	46	11165	9847	61	217893	194857	97	1.12151
201958	164078	99	86793	70872	96	3283	2868	33	6308	4896	47	12570	10668	61	18572	14592	90	380663	324930	98	1.12151
97029	97510	78	22498	22362	54	1420	1400	14	2903	2268	32	5820	5458	46	8673	8272	48	186509	179933	84	1.12151
196826	167401	112	70800	61610	93	2439	2047	28	6088	5226	45	12504	11393	59	17786	15844	71	394046	362660	97	1.12357
187278	168392	96	100176	90086	92	2791	2483	29	5504	4768	44	11661	10582	67	18339	16202	80	368152	337266	95	1.12769
153558	120085	109	60369	48958	90	2143	1808	23	4227	3102	40	9061	7355	58	14516	11949	73	305224	244994	97	1.12769
100185	96361	81	21898	21361	61	1844	1619	21	2892	2825	28	6956	6737	41	10703	10446	57	215309	205770	85	1.12872
85022	82974	83	41389	40276	78	1374	1563	15	2535	2436	24	5661	5464	39	9022	8545	55	170692	161538	83	1.12975
175984	148017	95	43837	37536	92	2647	2070	29	4269	3530	41	9893	8149	55	14703	13348	59	304303	268461	97	1.12975
96601	91718	84	33659	32061	79	1517	1498	18	1761	2134	22	5464	5062	40	8938	7780	50	174033	160111	85	1.12975
143754	122972	93	50927	42067	90	2540	2057	27	4930	3617	47	9322	7829	54	15100	12880	66	301681	262163	93	1.13077
76004	72584	82	28961	27920	76	1116	873	0	1441	1626	21	3445	3248	34	5356	5208	37	116268	112597	80	1.13077
152431	133906	90	56486	51135	88	2531	2215	25	3951	3892	34	8522	7907	46	12444	11172	61	266295	251978	90	1.13489
205715	174403	98	87599	74169	97	3651	3329	34	6272	5757	51	14200	12132	66	21590	19668	84	461386	418021	98	1.13489
100372	97900	81	33827	32552	79	1821	1570	22	3561	3054	35	6785	6519	44	10830	10507	65	204975	190023	83	1.13489
291302	183827	124	107395	68444	123	3937	2482	38	7870	4614	65	17467	11149	72	26020	16622	97	556693	357977	129	1.13695
99048	93939	87	23648	22612	70	1575	1531	19	2572	2767	27	6019	5845	42	9991	9422	53	201551	190731	85	1.13798
128725	111888	94	44140	38453	87	1767	1734	21	3821	3548	39	8271	7359	49	13458	11019	66	283578	253795	93	1.13901
88323	84599	81	36751	35347	79	1380	1290	14	2097	1991	23	4492	4267	35	7983	7753	47	153715	148067	87	1.13901
115030	110528	83	22616	21748	66	1472	1429	17	2937	2570	30	6553	6348	45	9643	8790	57	213137	202759	87	1.14106
100875	97134	83	28845	27901	79	1355	1356	17	2329	2242	26	5823	5781	40	8942	8753	51	207459	196340	86	1.14106
233120	185431	108	78388	61340	100	3648	3110	35	7702	6720	53	16145	13636	66	24761	20499	93	536519	460651	117	1.14106
70432	66015	87	28962	27525	76	745	694	0	1251	1307	10	3160	3112	31	4572	4529	39	106171	103827	74	1.14312
119967	113329	84	39885	38246	81	2231	1941	25	3739	3718	33	8935	8378	53	12701	12454	55	263889	249660	86	1.14312
59281	57489	78	18098	18077	53	868	770	0	1270	943	0	2726	2772	27	4052	4146	34	78178	77170	79	1.14312
243649	179645	106	89678	66024	102	3848	3163	35	8752	6878	52	18792	14938	77	28263	21930	98	586059	475196	105	1.14415
96274	91361	80	28674	27354	78	1828	1628	21	2417	2477	27	5356	4876	41	9476	8382	55	167034	161228	81	1.14415
123759	109154	88	46579	40785	85	2007	1643	23	3983	3644	36	8321	7502	51	12685	11486	59	267233	251565	85	1.14518
125883	117145	90	42378	39794	83	2108	1907	23	3430	3446	31	8006	7910	49	13201	13016	61	267468	251501	84	1.14827
234316	180374	105	85543	69558	100	4765	3629	40	7772	6317	53	17407	14424	71	28138	23407	95	565826	476528	101	1.1493
132894	123598	88	73111	68938	85	2910	2692	29	5021	5020	38	10396	9877	54	15815	15264	69	320779	281556	86	1.15238
110964	103904	86	42406	39893	81	1805	1622	20	2396	2757	25	6643	6130	46	10053	9247	60	202909	189604	79	1.15341
103929	98139	84	34361	32943	80	2111	1915	23	3487	3430	33	6650	6681	46	10676	10258	60	222464	214616	83	1.15444
302571	204341	131	205821	150773	128	5452	3934	42	9660	6839	64	20647	14272	82	32305	23679	123	664813	483636	129	1.15547
238555	182595	112	85482	65205	102	3686	2600	37	6837	5486	48	14588	12101	64	23144	19354	83	489214	408248	103	1.1565
188606	144257	103	63775	48498	97	2381	1922	26	3370	3238	36	9902	7667	60	14926	11056	76	306549	241057	101	1.1565
87211	83915	79	40463	38338	80	1231	1226	10	2520	2416	27	5037	4642	41	8305	7808	46	183891	178158	83	1.15753
175223	156952	92	60696	53327	92	2548	2504	26	5235	4894	37	12272	11591	55	19569	18721	75	422233	391638	96	1.15753
91053	83988	83	36893	35103	80	1605	1616	18	2301	2578	25	5769	5295	43	8976	8776	49	182858	172973	77	1.15753
91968	87688	92	28167	27323	75	1253	1085	8	2540	2253	24	4555	4684	34	6652	6090	45	145328	136727	82	1.15856
261257	176481	119	88174	59203	113	3541	2512	37	6836	4958	52	14657	9491	72	21971	15151	86	445491	306422	117	1.15958
161346	131532	97	49804	39821	92	2718	2177	28	4919	3860	41	10579	9083	55	17562	14614	75	347860	300538	98	1.16267
186427	149268	101	51947	40192	95	2387	1881	27	4393	3635	40	10522	8891	59	16329	13897	79	329220	285502	100	1.16473
148216	122907	95	50539	41386	90	2072	1663	25	3517	2684	37	8273	6673	52	13527	11230	68	265343	224361	96	1.16473
132935	118204	88	37318	33194	85	1820	1424	20	3075	3077	32	6936	6385	47	11882	11205	58	260931	244897	85	1.16576
108503	100136	86	36194	33032	82	1933	1701	23	2570	2947	26	7100	7052	44	11154	10441	59	231653	224246	90	1.16679
169124	145242	92	56431	48885	90	2598	2310	28	4668	4160	40	10798	9439	56	16374	13872	80	347036	311500	92	1.16679
147165	135010	95	36379	32757	86	1733	1617	19	3224	3178	32	7857	7272	51	12308	11514	62	261467	246091	91	1.16987
161072	135434	108	44383	35123	92	2325	1673	27	3691	3234	37	8291	6951	50	14102	11834	70	273747	236373	93	1.17193
52707	53079	74	20091	19571	55	478	562	0	981	1100	8	2701	2650	27	4427	4162	34	86953	88414	72	1.17193
164420	133942	96	52941	43751	93	2584	1936	28	4294	3614	38	10457	8673	63	15952	13570	68	329778	280368	97	1.17296
254165	196421	118	76487	60707	116	3907	2905	37	8858	6815	51	17254	14049	74	25738	19485	111	522826	432443	119	1.17399
108724	106556	81	25351	24288	65	2297	2280	25	3483	3127	31	7099	7383	48	11944	10516	65	236758	217909	85	1.17399
59810	59611	74	28886	28503	74	551	603	0	833	1080	7	1946	2071	22	3678	3454	36	78986	79713	72	1.17399
152761	131503	92	57054	48945	89	1943	1730	23	4651	4233	35	9594	8526	55	13930	12358	68	303557	270981	91	1.17399
91151	87261	86	25079	23930	77	1579	1558	18	2442	2642	27	5982	5831	42	9636	8669	54	177340	170779	80	1.17605
105123	96509	87	32548	29859	79	1614	1552	20	2800	2822	26	6824	6455	46	10150	9619	51	212396	205151	84	1.17913
155934	127735	95	54870	45020	91	2169	1886	24	3862	3688	33	8241	7252	52	12567	11217	63	266732	230047	91	1.18016
157423	128759	93	49966	39239	91	2155	1559	24	3606	2814	39	8004	6337	54	13257	10644	71	268094	222808	91	1.18119
141259	123233	92	51619	43844	90	1918	1660	23	3515	3369	34	8786	7754	53	11639	10164	62	258282	230769	87	1.18119
142479	123938	93	52784	45087	90	2563	2395	26	4182	3878	37	10268	9002	54	14570	14043	67	298458	275046	88	1.18222
148695	121222	104	56793	45677	92	2187	1606	26	4063	3180	44	9128	7557	53	14379	11034	70	295122	243845	94	1.18222
356088	230959	140	310468	234202	136	9973	7337	50	18530	12455	79	40707	29509	127	62753	46458	130	1.04858e+06	874706	142	1.18325
131087	116329	91	46890	41800	85	1993	1649	22	3150	3420	33	8217	7464	49	12693	11847	65	264391	245983	85	1.18428
302614	236589	128	156251	124421	119	5924	4736	40	12962	10594	57	27523	23393	103	40392	34010	113	829082	693550	118	1.18428
97738	90134	98	34755	32834	80	1250	1214	16	2119	2134	25	5745	5439	41	9510	9140	52	182721	175592	81	1.18634
87099	81892	82	24059	22728	68	1907	1851	23	2915	2879	29	6300	6284	43	10014	9167	55	214590	208601	79	1.18942
155774	130712	109	40286	33951	91	2716	2128	31	4518	3891	37	10586	9635	57	17404	15919	72	333927	308398	94	1.19045
267127	204402	116	100838	77469	109	4231	3331	38	8245	6540	56	17804	14993	73	27911	22556	105	575009	486448	109	1.19354
109187	107424	79	30980	29954	78	2212	1797	25	3625	2778	32	8131	7847	48	12046	10967	60	250226	245365	84	1.19457
93018	89112	83	30560	29593	78	1188	1035	5	2340	2391	27	4634	4423	37	7278	7569	48	159979	155464	82	1.19457
103005	98133	84	19363	18814	58	1527	1250	15	2472	2808	25	5948	5796	42	8514	8240	49	199142	186300	85	1.1956
152928	135495	96	80784	74398	88	2503	2221	26	4728	4110	41	9945	8784	51	14353	13356	65	290406	274652	105	1.19663
188071	143645	113	75349	59011	97	2976	2223	31	4658	4013	39	11408	8741	68	16852	13620	78	340367	281353	101	1.19765
234542	196123	105	119576	105418	99	4937	4091	38	10381	8819	59	22963	19191	88	36723	30768	96	727919	599007	106	1.19765
155649	141271	90	69646	64965	87	3327	3189	29	5482	5236	39	12150	11852	54	20202	19093	76	404725	384784	89	1.19868
70173	68835	78	15756	15011	50	726	681	0	1552	1816	24	3768	3555	35	5719	5477	41	116864	114322	81	1.19971
111913	102572	92	29743	27577	80	2223	1894	25	3610	3140	35	7679	7594	45	12880	12150	61	240681	230280	87	1.20074
174333	135619	101	58986	46614	95	2036	1653	23	4465	3216	39	8461	6816	57	13332	10743	63	279817	222506	98	1.20177
270492	178544	115	86243	58067	113	3482	2321	36	7711	5246	63	15916	10886	73	25896	16776	107	514340	355918	118	1.2028
98809	93098	83	34932	33454	79	1364	1343	15	2259	2407	24	5297	5141	40	8673	7747	54	163376	152138	80	1.2028
170716	137745	98	59321	47766	93	2188	1569	26	4054	3391	40	8921	6877	58	13874	10856	65	292063	239480	97	1.20383
180416	144124	98	79840	64113	94	3300	2482	33	5666	4664	43	12673	10192	67	19191	15940	84	388041	337563	101	1.20383
104617	99134	82	45469	43140	80	2241	2234	25	3064	3200	30	8108	7747	48	13092	11759	71	251440	243560	83	1.20691
166256	125378	105	60592	46473	95	2556	1960	30	4349	3617	41	9454	7459	58	13669	10733	61	300190	240178	96	1.20794
90371	86967	83	28582	27364	78	1414	1534	17	2360	2316	25	5144	4875	38	7644	7391	47	159701	154016	81	1.20897
98513	92143	88	35291	33968	80	1519	1254	14	3080	3007	29	5916	5615	43	9299	8973	51	185227	172868	80	1.21103
194337	167261	95	80450	70357	94	4442	3593	36	7058	6055	45	15148	13604	70	23976	22068	86	492743	449925	93	1.21309
165469	140755	108	91590	81235	91	2395	2012	26	4691	4594	41	10269	9267	51	16894	15350	75	323969	298767	88	1.21412
166132	142116	96	61664	54657	91	2805	2411	29	4589	3913	40	9757	9041	50	16812	14523	76	338011	306320	91	1.21412
314583	236144	119	118466	92232	117	4959	3812	40	9382	7263	57	22196	16432	92	35576	26078	111	722763	524989	118	1.21515
152447	137249	91	75530	68979	87	2209	2218	26	4330	4113	39	9136	8316	50	15012	13874	68	306411	281915	87	1.21515
129885	119408	92	32829	31190	82	2068	2173	22	3161	3156	30	8204	7676	49	13158	12521	58	252417	230422	85	1.21823
213422	167868	100	80596	62855	98	2966	2487	31	6806	5392	50	13597	11160	66	21978	17512	92	449157	365912	101	1.21926
116955	110249	86	41507	38442	84	1978	1894	23	3648	3501	31	8229	7911	46	12918	11876	73	262859	250693	92	1.22235
78733	75962	83	32490	31291	78	1287	1096	10	2029	1961	23	4522	4409	36	7751	7541	48	144906	140841	84	1.22235
103482	98994	87	25226	24547	70	2477	2300	25	3587	3319	35	8167	7608	53	11969	11710	56	243926	235755	88	1.22338
136741	122935	104	51225	47378	86	1565	1626	16	3034	2795	29	7096	6633	44	11057	9924	62	230249	203799	91	1.22441
103071	96790	92	30064	28526	79	1719	1507	21	3355	3068	32	6562	6084	44	9398	9384	50	205982	192912	85	1.22543
130419	113311	100	45973	39853	88	1905	1714	22	2994	2965	29	7275	6055	47	13174	11852	60	252312	227913	94	1.22646
96971	94834	81	20189	19683	60	1640	1564	18	3080	3114	32	6480	6322	43	9337	9688	56	206225	201903	85	1.22852
248098	176518	111	82521	58561	108	3754	2373	40	7103	5130	56	13861	10247	67	23019	17345	82	459283	338193	113	1.22955
37375	38214	60	12493	12577	45	492	339	0	1030	1138	8	1925	2101	23	3054	3394	29	61368	58669	75	1.23264
97982	95723	82	18165	17992	52	1885	1852	21	2372	2178	26	5976	5817	40	9522	10345	46	183515	177430	86	1.23264
115580	112728	83	27280	26670	79	1599	1526	17	3408	3197	33	6523	5986	44	10882	10733	57	226284	219522	86	1.23264
86903	84014	80	20142	19685	56	1000	854	0	2779	2221	29	5161	5301	38	8054	7462	46	174974	164247	84	1.23264
200499	167635	94	78782	65583	92	2821	2583	29	4986	4492	40	12594	11010	65	19086	16940	73	391049	344322	96	1.23367
207108	158397	106	66541	50917	97	2682	2155	30	4863	4035	41	10885	8403	62	16601	13417	76	338898	271294	102	1.23367
65108	64377	77	29343	28939	74	1319	1115	12	1783	1583	18	3943	3951	32	5142	4655	38	123417	122321	75	1.23367
131719	122879	86	61906	56451	85	1908	1892	23	4078	4157	35	8441	7754	48	14134	12592	63	273543	252052	91	1.23469
125258	114899	93	42088	37868	85	2090	1802	26	3867	3420	34	7363	7040	44	10444	9677	56	237788	227624	91	1.23469
148539	124904	95	44164	37243	87	2353	1984	26	3559	3182	35	8201	7178	48	12779	10497	68	273346	237185	97	1.23675
142977	131652	87	53527	48853	86	2029	1882	22	3687	3391	34	7984	7595	47	11930	11536	57	245941	230401	89	1.23675
199792	147013	101	69096	51040	96	2734	1964	32	4948	3906	46	11607	8973	60	16870	13037	73	361777	278287	100	1.23984
111968	106196	83	43680	39386	83	1909	1838	20	3096	2907	32	7311	6902	47	11221	10089	55	225780	209738	89	1.23984
92946	91364	83	43377	41699	78	1326	1442	14	2416	2573	27	5649	5598	39	9133	8840	50	185790	174816	82	1.23984
96492	94486	81	28683	27294	79	2021	1857	22	2880	3095	26	6835	6534	43	10247	10139	52	207133	201046	85	1.23984
182745	148904	95	63009	50027	94	2612	1819	31	4508	3364	40	9814	7819	59	14940	12283	66	308163	256001	95	1.24087
126262	116091	91	41516	38726	82	2429	2190	24	3793	3828	35	7844	7173	48	12599	11789	58	269966	240954	86	1.24087
92721	86022	80	28752	27135	78	1321	1394	13	1842	2365	23	5834	5806	41	8719	8340	49	179631	170191	80	1.2419
132980	122455	89	36450	32772	85	2074	2225	20	3823	3319	33	7630	7313	45	11400	11040	51	241711	226550	86	1.24293
127193	118486	85	47483	43958	83	2207	1912	24	3210	3456	30	8484	8151	49	13313	13010	65	265337	256114	86	1.24293
87328	84355	88	38950	38054	78	921	831	0	2315	2010	25	4867	4844	38	7429	7254	45	155248	144675	81	1.24396
178932	152897	95	75744	64481	95	2753	2490	30	5070	4647	41	12535	11721	62	19538	16875	76	392454	358944	95	1.24396
212863	179740	99	88189	76412	95	4364	3292	37	6480	5505	50	15702	12845	73	23790	20285	79	482825	403002	96	1.24498
295789	225458	121	143363	113292	119	6365	5037	43	13798	11656	63	30788	25815	110	46211	38322	113	943661	823788	122	1.24498
242224	195727	103	111419	89771	102	3618	2853	35	7724	6194	52	17077	13652	73	25702	21245	88	541984	445953	102	1.24601
219461	159029	108	83242	59827	105	3332	2642	33	5872	4077	46	12865	9757	65	18730	14204	79	371185	272813	107	1.2491
87174	84151	78	37004	35765	79	1696	1628	20	3105	3049	30	7286	6744	49	11617	11008	57	211915	200962	78	1.25013
119712	103470	92	45215	39475	85	1994	1732	22	3297	2488	37	6580	5790	50	9723	8474	56	205633	189823	89	1.25116
146095	127003	93	53731	45028	90	2493	2252	26	3752	3672	34	9850	8381	58	15668	13862	72	314031	280584	91	1.25116
117927	110957	83	37403	35066	81	2278	2199	24	3925	3214	38	7535	7088	48	11693	11474	57	244037	231695	90	1.25219
112653	100114	88	34388	30145	83	2112	1949	23	3360	2822	34	7757	7101	46	13010	11664	62	241757	222900	90	1.25219
155792	135776	105	60383	53457	89	3033	2690	29	4304	3852	41	10822	10409	53	15797	14683	68	341847	318953	95	1.25424
111867	107444	88	23649	22736	65	1671	1661	20	2556	2453	31	6619	6620	43	9597	8917	53	194349	186840	89	1.25424
91865	86548	85	33985	32048	80	1381	1462	15	2525	3015	25	5488	5107	39	8599	8263	50	171408	161924	84	1.25527
160607	131624	91	54812	44274	90	1917	1797	23	3654	3185	36	8553	7217	52	13462	11006	65	271918	233110	96	1.2563
161240	133631	98	57709	48303	91	2931	2679	28	3898	3771	37	9431	8102	53	14914	12166	67	299479	258531	99	1.25836
257058	177327	118	139585	106194	110	3946	2845	36	7987	6095	50	16493	12080	78	26566	19538	95	521407	379932	114	1.26042
181588	145303	93	59759	46923	92	2233	1924	26	5143	3749	47	9813	7801	59	15405	11843	69	320395	266145	98	1.26248
87394	82973	87	23387	22524	67	819	914	0	1769	1705	23	4372	4443	36	6574	6160	42	137500	132181	86	1.2635
102063	96738	82	33620	32364	79	1251	1458	16	2165	1968	27	5426	5139	41	7887	7423	48	178021	176121	87	1.2635
101970	97718	84	38910	37358	79	1624	1524	16	3033	2605	33	6873	6684	46	9984	9439	58	200999	195920	88	1.26556
73213	72220	82	26230	25501	72	937	807	0	2108	1919	22	4125	3995	36	6928	6821	44	137258	129947	85	1.26556
137357	126004	85	35091	31638	83	2109	1952	22	4270	4176	37	8694	8299	49	13113	12200	61	273433	257129	93	1.26556
113600	110063	83	48668	46361	82	2149	2134	25	3835	3980	34	8670	8135	55	12753	11849	60	266842	255736	91	1.26659
84439	81204	95	23800	22984	68	944	919	0	2125	2206	20	4532	4216	37	6410	5869	46	136456	133283	81	1.26968
145535	126479	91	51418	44248	88	1978	1734	21	3474	2969	33	7546	6759	47	11918	10255	59	257017	230163	92	1.27071
119972	112275	84	43030	39152	84	1732	1667	18	2617	2791	29	7010	6487	47	10489	9671	55	218162	209532	88	1.27379
105920	100853	88	37520	35868	80	1606	1755	18	2224	2210	26	5764	5769	40	7876	6876	45	168958	160064	84	1.27379
114778	109680	90	37741	36707	79	1545	1238	16	2382	2344	26	6259	6070	42	9908	9364	55	202001	197048	88	1.27585
159702	78498	132	54927	28684	123	2095	1153	11	3795	1850	48	7310	3607	74	11590	5625	89	253759	126003	122	1.27688
129711	108553	102	53704	45836	88	1708	1485	18	3096	2736	34	6686	6148	45	10290	8840	60	216720	187536	93	1.281
112126	105309	85	42843	40273	82	2836	2668	28	3828	3565	33	9303	8746	53	14024	13622	66	287394	274725	86	1.281
140521	129906	89	56176	51663	84	1880	1961	21	3681	4009	34	8931	8025	54	13333	12784	62	281867	263019	91	1.28202
131465	108565	92	45897	38657	87	1582	1381	17	3244	2503	35	6501	5329	46	10939	9237	56	215173	186764	91	1.28202
104487	97853	88	34168	32655	81	1932	1553	22	3618	3077	36	7034	6502	46	11913	11596	55	235720	221083	87	1.28408
90511	86123	82	28736	27693	78	1933	1845	21	2464	2686	27	6340	6068	41	10319	9907	60	200104	195391	86	1.28511
49211	49466	65	18917	18864	52	421	436	0	1301	1222	12	2376	2359	27	3407	3075	34	71990	70352	78	1.28614
96514	91300	82	31570	30511	79	2064	1777	21	3352	2989	32	7728	7460	46	12745	12258	62	240674	225641	87	1.28717
89635	86359	84	22882	21987	70	1551	1474	17	2639	2656	26	5988	5749	43	9135	8526	55	197253	191310	88	1.28923
268500	196874	107	132015	103902	104	3571	2596	37	8681	6426	55	17677	14049	69	26383	20416	101	539458	425078	111	1.28923
120143	112181	86	31122	27938	81	1785	1495	22	3041	3228	29	6797	6644	44	10436	9068	55	231228	219490	88	1.28923
131288	126343	84	61161	57809	83	1928	1886	23	3381	3346	32	8122	7613	49	13465	12538	62	259130	251881	87	1.28923
244548	199209	104	77241	64673	103	3816	3476	34	8127	6576	59	16262	14175	70	24785	21851	89	534938	478110	109	1.28923
136694	109457	94	50845	39015	92	1976	1624	24	2768	2158	31	7311	6309	49	11444	9629	62	235973	201820	97	1.29129
123174	119095	83	36424	35160	81	2117	1789	23	2989	3057	30	7765	7796	48	11712	11141	60	238844	226947	90	1.29129
199139	150614	102	74556	56548	101	2640	2001	31	5161	3963	42	11016	8694	64	15827	12500	81	326088	251957	109	1.29334
146479	133841	88	61178	56496	88	2167	1968	24	4066	3733	36	8238	7559	52	12491	11537	55	248760	229841	95	1.29437
134912	115116	92	49241	40927	89	1609	1569	17	3503	2907	33	7434	6178	50	11194	9713	59	224134	185893	96	1.29643
126354	112497	102	39452	35202	84	2012	1772	22	3467	3151	35	6346	5780	42	10006	9962	55	220329	206939	91	1.29746
125005	115311	89	60819	57959	85	2477	2215	26	4601	4457	37	9590	8865	53	14161	13493	62	298057	272786	95	1.29849
140158	126801	88	56417	50762	87	2122	2044	23	2816	3077	28	7579	7324	45	12357	10930	64	240785	232099	93	1.29952
118833	114059	83	39650	37949	81	2178	2150	20	3260	3242	32	7542	7253	45	12464	11503	59	243374	232971	90	1.29952
101952	97116	83	28682	27705	79	1416	1166	12	2101	2111	24	4950	4776	37	8170	7476	51	154850	144273	86	1.30055
229118	190035	105	113901	98010	98	4618	4071	35	7679	6679	46	18081	15478	73	28745	25779	94	577696	504400	106	1.3026
145231	118975	92	44471	36142	88	1818	1380	21	2997	3076	31	7380	6009	51	11992	10275	60	238789	204692	107	1.3026
58415	57903	75	18451	17948	55	618	588	0	888	1311	10	2952	3034	29	4856	4260	41	89134	85846	80	1.30363
161458	136691	94	75846	65600	91	2594	2225	28	4299	4357	38	9798	8521	56	14337	13190	68	297299	273500	92	1.30775
162809	134996	95	49547	40172	91	2332	1925	26	4165	3170	39	8502	6828	52	13501	11664	60	278221	246087	97	1.30878
121501	114464	89	21906	20798	65	1978	1731	21	2951	2968	30	6757	6322	47	10675	10613	52	216887	208312	87	1.30981
169233	151954	89	63555	56290	87	2857	2627	29	5248	4672	40	11664	10854	61	18742	17158	76	366015	336260	90	1.31083
146351	132955	93	50411	46353	85	2081	1961	22	4372	3603	39	7981	7601	47	13535	13037	67	265171	247707	87	1.31186
130620	123608	90	30499	29636	80	2197	1950	25	3944	4041	35	8314	7791	46	13076	12079	65	278363	262808	87	1.31186
87405	84774	81	41692	40174	78	1560	1679	15	3302	3127	32	5474	5418	39	8581	7855	50	174044	164668	79	1.31186
35117	34169	79	14112	13818	49	575	435	0	573	728	0	1552	1868	18	2440	2530	24	51742	51971	69	1.31289
73231	71994	77	17130	16924	52	1139	1032	5	1756	1510	18	4235	4048	34	7092	6598	45	135762	133025	83	1.31392
106885	99915	85	32385	30694	80	2038	1878	24	2788	2975	28	8012	7231	50	13097	11815	65	249341	235808	85	1.31392
181323	142922	97	64451	50084	96	2497	1828	29	4348	3309	41	9914	7865	56	15749	12487	73	331532	277644	98	1.31392
100905	94870	84	26267	25479	75	1247	1251	13	2384	2290	28	4801	4552	39	7700	7699	46	155659	146933	83	1.31495
60618	59067	77	21566	20956	61	680	499	0	1567	998	0	2978	2886	30	4726	4413	37	87850	86129	80	1.31907
110680	102735	83	40727	37053	84	2011	1739	23	4061	3656	34	8476	7778	48	13118	12057	66	266432	252241	91	1.32112
45491	42471	85	13317	13090	47	609	580	0	806	1154	9	2433	2264	29	3736	3442	33	69989	66212	78	1.32318
96232	92619	80	17629	17375	52	1758	1680	19	3322	2981	31	6877	6393	45	9965	10256	53	198316	187032	88	1.32421
102849	97765	88	42137	40549	79	1532	1669	18	3448	2816	35	6916	6517	47	11663	11474	56	226140	210771	86	1.32524
81483	79488	79	26738	26064	76	1042	1066	7	1740	1964	21	4837	4878	38	7184	6618	47	146170	141501	85	1.3273
92908	88669	82	35709	34287	79	1498	1402	17	2677	2396	25	5198	4964	40	7929	7682	45	156687	148217	86	1.3273
166990	148949	93	70473	63123	90	2717	2469	28	5244	4595	41	10813	9866	58	16311	14571	72	333388	308765	95	1.32833
67503	65871	78	23101	22633	63	1070	1173	9	2130	1861	23	4046	4002	36	6500	6508	42	128089	124175	83	1.32935
102246	92256	85	37621	33387	83	1498	1414	17	2323	2122	25	5150	4601	39	8187	7483	49	170539	157526	89	1.32935
97292	91529	88	30482	29633	78	1620	1433	18	1723	2100	23	4901	4640	39	6714	6706	44	154835	146018	83	1.33141
115204	108411	87	42950	40480	83	2129	1894	23	3646	3312	35	8173	7698	48	13649	12512	70	263098	250476	92	1.33244
152797	134157	92	50998	43544	90	2185	2022	23	4366	3810	39	8527	7655	51	12747	11702	64	272671	246775	95	1.33244
115451	110883	84	33618	31844	80	1686	1651	20	3385	3497	31	7227	7341	43	10602	10580	57	230625	214911	90	1.33347
120517	116629	85	29123	28394	81	1707	1368	22	3552	3750	32	7394	7154	47	11138	10674	54	235409	220159	90	1.3345
153423	140171	91	74642	68183	90	2335	2123	26	4317	4285	37	9650	9055	52	14836	13559	66	311195	293623	94	1.33553
164167	147489	95	85980	78974	89	3519	3094	31	5404	4949	42	12117	11203	58	18778	16950	81	383290	347292	95	1.33553
175153	141731	94	63874	51752	92	2563	2120	28	4154	3676	41	10007	7745	58	15274	12336	73	300712	245063	96	1.33553
123723	117048	83	32307	29146	76	1243	1217	14	2727	2985	29	6718	6373	46	9636	9000	54	245227	230812	88	1.33553
149206	136534	91	56337	52116	87	2876	2667	30	4272	4095	38	11157	10616	56	17819	15898	74	349631	323983	94	1.33656
143009	124889	90	68968	60133	91	2337	2074	25	4023	3384	37	9203	7872	54	13713	12183	64	277986	256999	88	1.3417
82465	80291	77	24641	24334	63	1148	1058	6	1596	1685	25	4211	4300	35	6128	6336	42	133854	134576	81	1.3417
155637	127044	108	55140	44393	92	2020	1657	23	3134	2538	33	6958	5712	47	10495	8948	56	235708	192796	92	1.34273
155734	137925	90	70672	62887	88	2656	2378	28	5035	4388	40	10141	9338	56	17156	16353	66	329150	304658	88	1.34273
206579	164458	103	74677	59842	98	3556	3366	31	6057	5481	41	15484	12939	64	23600	19198	92	474300	393986	103	1.34273
86683	81933	82	32754	31785	79	1241	1301	12	1613	1705	18	4019	3772	36	7328	7481	43	138573	135508	81	1.34376
115760	111627	84	35540	33737	80	2095	2019	22	2347	3092	26	7696	7195	50	12176	11661	56	236703	221544	85	1.34582
185839	148852	107	72464	57911	96	2388	1827	29	4679	3676	40	10066	8180	57	16181	13177	69	335318	279121	99	1.34582
94841	90287	85	27236	26737	77	2075	1957	22	2269	2364	27	5564	5618	39	10061	9775	52	197667	188197	86	1.34685
141464	121922	103	55898	48482	89	2187	2109	25	3939	3604	37	9459	8774	51	13801	12919	60	276322	257896	92	1.34788
98385	95329	81	34096	32905	79	1834	1687	21	2826	2531	27	6737	6272	45	9752	9231	51	198609	189599	84	1.3489
104741	99229	87	37932	36059	80	1234	1298	14	2088	2084	27	5825	5416	40	8509	8514	50	195425	181531	88	1.34993
127494	119554	85	51291	48342	82	1793	1642	21	3694	3433	40	7728	7545	49	11796	10819	58	248020	231472	90	1.35199
77500	75779	77	25436	24864	67	999	938	0	1625	1707	21	4317	4139	35	6577	6618	40	138751	131576	85	1.35199
94794	90323	91	31988	30823	79	1665	1871	20	2982	2888	31	7936	8198	47	12928	12669	59	250556	241864	87	1.35302
123914	118662	83	31350	29650	81	1439	1361	17	2540	2337	27	6155	6100	42	9531	8922	60	206155	189808	88	1.35508
84125	83046	80	23471	23003	66	1660	1607	18	2179	2354	26	5232	4924	42	8233	7762	53	170179	164691	83	1.35611
111756	104210	87	30784	27677	83	2135	1978	25	3821	3790	33	8222	7673	49	12180	11574	58	247526	236719	88	1.35919
77596	77912	77	32333	31267	77	1222	1393	14	1883	2097	23	4418	4184	36	6013	6040	41	132320	131801	82	1.35919
149797	127307	93	45006	36900	91	1911	1902	22	4133	3193	36	7966	6721	48	12678	10578	62	261689	227584	94	1.36228
93818	91411	80	56921	55349	79	1970	1991	23	3089	2790	30	7764	8076	44	11573	11217	60	234668	225715	82	1.36228
96500	91103	97	29518	28529	78	1238	1098	9	1873	1767	23	4636	4908	36	7415	6782	52	147966	144656	85	1.36331
110202	103811	84	34039	32329	80	2449	2423	27	3795	3457	31	8209	7766	49	12158	11420	56	256960	242814	87	1.36331
126506	117648	92	41744	39081	84	2514	2360	26	4087	4248	36	9953	9576	59	15281	14830	68	308224	292563	88	1.36537
74358	70411	90	30810	29532	78	1264	1098	10	1845	2014	19	3960	3619	37	6723	6105	42	134641	125086	93	1.36537
112265	104398	86	47401	45055	82	1919	1977	23	3499	3750	30	7338	6843	49	11757	10998	62	240186	226287	86	1.36537
129071	115470	100	41940	36738	85	1529	1625	18	3001	2417	32	5859	4770	45	10001	9090	57	203064	191090	87	1.36948
149468	123605	106	58797	48356	90	2028	1602	23	3471	3404	33	6950	6123	47	11792	9255	64	251518	210744	107	1.36948
93375	91929	79	28602	28271	73	1749	1472	21	2901	2813	29	5960	5535	41	8315	7993	48	175086	168584	81	1.36948
188361	153891	93	66645	55491	92	3319	2500	32	5636	4896	45	11815	9810	61	18770	15732	78	371749	324541	93	1.36948
149267	133321	88	43272	36685	86	1866	1445	22	3904	3345	39	7917	7302	49	12467	10724	60	246264	220521	92	1.37051
149090	127384	89	46548	38455	89	2186	1776	26	3363	3254	31	7271	6335	49	12215	10315	70	251673	222086	92	1.37051
95595	91707	81	28275	26951	79	1493	1313	18	2647	2825	28	5781	5833	41	7984	7576	52	182570	174032	84	1.3736
125813	115099	91	50627	46904	85	1263	1201	12	3499	3260	35	7105	6557	45	11099	10551	54	232090	224008	85	1.37771
117358	111035	88	38694	36675	81	2350	2214	24	3445	3295	32	7664	7852	48	12548	11882	65	249546	240547	82	1.37771
161514	128594	93	63016	49341	92	2651	2080	30	4243	3654	39	9605	7473	55	16424	12308	80	308704	246153	93	1.37771
151532	130174	89	59024	51001	88	2048	1810	20	3726	3033	37	9010	7892	52	12182	10771	62	251644	230999	86	1.37771
92888	91099	78	33251	32920	78	1783	1852	18	2810	2328	32	6908	6570	45	9683	8942	53	206487	200932	79	1.37874
108782	104545	84	33971	32607	79	1690	1641	19	2510	2367	28	6500	6436	43	9591	8639	53	198952	184191	98	1.37874
109811	106303	84	30335	29779	74	1645	1434	18	2734	2722	28	6948	7117	40	9884	9192	54	206345	198576	80	1.37874
167934	146056	91	49988	42537	89	3231	2647	31	4515	4556	38	11208	10206	57	18733	16487	78	377783	350568	87	1.37874
183081	149698	93	66351	53119	93	3213	2483	33	4876	3824	41	11133	9013	57	18163	14934	75	360525	296150	92	1.37874
218997	177015	99	59386	48089	94	2993	2460	29	5987	4838	43	12483	10863	62	19007	16070	80	399267	348061	96	1.37874
125002	110909	93	49340	43400	87	1972	1581	21	3671	3116	36	7715	6667	47	12407	11328	62	241877	223948	87	1.37977
89731	86988	86	25123	24447	77	822	823	0	2207	1833	21	4241	4102	35	6592	6093	45	134178	128708	84	1.38183
320320	185523	138	106924	67953	134	4210	2577	43	8520	5751	56	16790	10591	79	26949	16636	102	529182	336402	138	1.38389
48673	50230	73	10394	10615	41	619	551	0	1460	1272	13	2735	2763	27	4149	4205	34	84069	81938	73	1.38389
90010	87572	80	33990	33516	77	1243	1303	14	2162	1971	27	5211	5092	39	7740	7947	49	162175	160075	83	1.38492
82050	79464	81	29566	28286	78	1500	1631	17	2433	2203	24	5917	5869	43	8463	8207	52	197047	187026	84	1.38492
179080	143333	98	72545	56019	95	2992	2266	33	4053	3475	39	10143	8188	56	15684	11996	73	324865	258864	96	1.38492
161725	132470	112	55806	45021	112	2301	1769	20	4242	3565	36	8866	7611	50	14835	12027	76	294087	240610	112	1.38492
144686	120558	96	54205	44104	92	2314	1943	26	3123	3251	31	7889	7026	48	12608	11035	66	257540	224815	92	1.38595
115694	109693	85	43366	41232	82	2115	2048	24	3620	3163	30	8232	7621	52	12712	12862	61	263624	256862	90	1.38903
106154	101939	83	27431	26666	76	1378	1601	16	3155	2806	32	6191	5620	43	9662	8719	59	194346	187376	84	1.39006
161184	147130	91	41386	37481	87	2511	1983	26	4500	3700	38	9851	8856	55	15357	14268	65	312314	292442	92	1.39006
99463	95213	81	29870	28834	78	2097	2045	22	3358	3359	34	7341	6916	45	12816	12547	58	250199	243330	86	1.39109
60162	59122	74	19135	18998	54	624	596	0	1077	1183	9	2469	2614	27	4235	4384	35	81283	82118	73	1.39109
179948	145680	106	61725	49282	94	2839	2165	29	4494	3604	40	10106	8182	59	15480	12686	72	318056	272475	96	1.39212
167099	148149	97	70816	63920	92	3400	3029	31	5082	5259	38	12005	11050	58	18395	16243	83	386343	358023	96	1.39212
137921	129579	87	36102	33386	84	2294	2303	24	4813	4122	38	9897	9653	51	15909	15065	72	331979	315117	89	1.39726
135969	119451	88	60105	52382	88	2256	1896	25	3461	3142	37	8673	7550	51	13528	11914	61	278172	247879	91	1.39726
151424	139527	87	81123	73440	88	4065	3778	34	7242	5877	47	14892	13576	66	23705	20998	82	469612	420006	94	1.39726
183226	150938	92	79661	67135	92	2372	1785	27	5470	4511	46	11317	9294	61	17325	14139	74	352254	303431	99	1.39726
103607	99709	85	38845	37444	80	1867	1684	22	3578	3412	34	7369	7220	47	12238	11618	67	235324	220380	84	1.39829
57322	56340	80	17186	16837	52	870	833	0	1221	1124	9	2768	2626	28	3692	3293	35	80216	76291	79	1.39932
111669	101447	96	42865	39071	84	1934	1835	22	2891	2955	28	7057	6536	47	10950	10070	55	230175	221320	87	1.40138
86002	83369	81	30851	29939	76	1384	1406	16	1949	1777	24	4829	4544	37	7253	7017	45	155385	151094	80	1.40344
112017	105534	84	42385	39999	80	1668	1726	19	3321	3050	35	7000	6753	43	10096	9876	53	223146	207098	82	1.40344
117893	112691	82	26469	25726	71	2228	2013	24	3289	3123	34	7721	6958	48	11519	10449	62	239824	223781	87	1.40344
70478	72326	76	15953	16128	49	870	887	0	1481	1891	19	3437	3511	31	5795	5901	40	111929	110142	76	1.40447
202661	160909	98	86990	69095	96	2535	1950	29	4901	4114	40	11169	9332	60	16505	13769	70	356165	293358	96	1.40755
142462	129732	90	42596	39780	84	1948	1841	22	3679	3609	32	7486	6998	47	11747	11548	60	253562	236784	87	1.40858
98730	93924	89	19623	18829	55	1611	1670	19	2691	2086	32	5414	5556	40	9264	8976	50	170925	167926	80	1.40858
102357	92667	88	35756	32626	81	1745	1602	21	2806	2643	32	7328	6562	48	11480	10870	59	247285	231421	82	1.41064
153928	136972	88	71472	63294	89	2739	2446	29	3756	4128	30	10004	9472	59	15670	14306	76	314246	296270	88	1.41064
151407	135622	101	52739	46809	86	2558	2067	29	3955	3955	34	10192	9354	59	13733	12321	74	291906	272921	88	1.41167
95731	93514	81	37951	36731	78	1254	1206	11	3044	3226	32	5804	5577	39	8910	8135	53	181147	172324	79	1.41167
143141	124682	94	54134	48156	87	2449	2130	27	3893	3431	36	9334	8127	54	14848	12813	67	298326	268146	93	1.4127
125227	111636	87	55853	49167	87	1639	1535	19	2967	2840	29	7275	6730	48	11331	10303	58	238608	226852	85	1.4127
239960	172431	106	79664	57111	100	3028	2395	32	5911	4193	48	13290	9996	69	20527	15439	88	420831	321089	101	1.41373
182745	145338	104	58548	46743	96	2861	2227	28	4325	3696	37	9846	7901	55	14538	12137	67	305556	259539	97	1.41475
179476	143819	99	50038	38440	94	2711	1897	29	5105	3969	44	10830	8934	58	15580	13637	69	327451	274323	96	1.41578
265377	200832	116	85653	64025	109	3624	2818	35	7024	5436	50	14828	11613	69	26106	20600	97	502024	398383	112	1.41578
105004	100653	82	42543	40985	81	1578	1494	18	3062	2508	30	6011	5729	42	9089	8582	58	194272	186947	85	1.41578
34816	34563	73	15586	15415	49	427	584	0	960	892	0	2045	1846	23	3365	3563	32	60307	58381	73	1.41681
114519	107954	83	29952	28199	80	2101	2053	24	3186	3090	31	7530	7054	46	11879	11689	53	242694	229949	88	1.41784
141878	116896	94	55302	46706	90	2368	1959	24	3291	2974	29	7173	6241	46	11815	10227	61	244585	218414	94	1.41887
101773	94448	91	34195	32136	80	1832	1848	22	3101	3227	29	7252	7094	49	10223	10019	50	213052	202688	86	1.42916
106463	101675	90	40669	39387	79	1619	1453	19	2752	2217	30	5841	5707	38	8790	8364	51	195738	189453	86	1.43019
102094	97473	85	44130	42562	80	1743	1512	18	2993	2675	32	5747	5294	41	9944	9467	54	172668	163941	83	1.43328
226508	173512	102	69796	52962	101	3253	2505	34	5674	4927	41	13401	10593	67	20756	16245	86	401649	333472	103	1.43533
174037	141521	97	59013	48572	91	2188	1547	27	4273	3257	37	9677	8195	58	12947	10578	63	284269	244442	93	1.43636
166274	134679	96	48548	39390	91	2834	2481	30	4938	3996	40	10784	9434	59	18180	15919	80	331267	281158	93	1.43636
110716	105812	81	31811	30456	79	2072	1876	22	3520	3018	31	7468	7217	46	10953	10851	55	228452	214253	82	1.43636
100382	95893	83	35841	34084	80	2208	2034	22	3344	3331	31	7105	7113	43	11573	11819	61	224647	213282	82	1.43739
101318	95231	98	15882	15547	49	1218	1001	1	1689	1588	17	4578	4408	37	7761	7234	51	144133	141632	78	1.43739
106910	100196	85	29397	27999	80	1760	1572	19	3244	3067	29	6307	6013	45	10249	9816	57	197785	188618	80	1.43842
179275	153478	94	56136	46726	90	2198	1937	26	4730	3853	37	9990	8410	55	16754	14665	74	334757	301216	90	1.43945
146728	134114	99	88040	82469	87	2464	2278	27	4619	4685	36	10916	10469	57	16863	16017	78	359880	340490	87	1.43945
93872	90059	81	18552	18360	51	1666	1620	17	2419	2322	26	4282	4280	35	8026	7475	44	162843	156834	80	1.44048
116994	111862	82	23610	23131	58	2008	1840	21	3099	3004	31	7283	7113	44	11493	11404	58	243454	236245	82	1.44048
135809	121299	103	63484	57462	86	2230	1968	24	4368	3823	37	9016	8053	54	13084	12416	60	276429	262492	84	1.44048
119339	110157	86	37279	32782	84	1605	1582	17	3955	3501	35	7458	6897	47	11757	10678	59	243308	224998	87	1.44048
139456	123427	99	54474	48550	87	2049	2009	24	3822	3406	36	8484	8357	49	11860	10916	59	252804	231702	92	1.44151
229521	197617	116	89882	78236	99	4529	4079	36	8068	7522	51	18125	16752	74	27802	24750	93	574717	522134	102	1.44151
89909	88385	82	45506	45006	77	1507	1623	17	2811	2778	28	5381	5160	40	7865	8003	43	171231	169420	77	1.44151
97526	92744	83	29819	28988	78	1951	1858	21	2904	2959	30	6950	7055	44	10940	10994	52	219113	210006	81	1.44254
102389	93551	83	35390	30410	83	1973	1929	21	3117	2654	32	6891	6374	46	11416	10347	57	215684	200071	85	1.44562
92475	88633	81	27410	26456	79	2012	1737	22	3118	2513	29	5159	5075	37	7898	8036	45	178773	166262	86	1.44562
138180	118383	96	54805	48014	89	2441	2246	25	4224	3618	38	8741	7625	52	13786	12349	66	281590	257268	93	1.44768
98904	92485	83	32078	30702	78	1772	1748	21	3550	2985	37	7187	7020	43	10898	10526	56	242891	230710	85	1.44768
73072	70879	77	25963	25286	76	1350	1110	9	1702	1742	23	4070	4023	37	6315	6386	51	128114	121913	83	1.44871
95282	88881	81	35661	33474	80	1372	1272	12	2400	2546	24	5779	5687	41	8084	7380	47	185747	176975	81	1.44974
88502	85662	81	34595	33498	79	1471	1345	15	2201	2275	25	4847	4925	38	8117	7422	50	174145	165706	87	1.45077
234678	174282	110	108835	84193	103	4630	3974	37	8287	6506	50	19614	15474	80	30885	25417	98	607397	490641	108	1.45077
134054	119141	87	40176	34672	87	1898	1645	24	3907	3138	38	7900	6989	51	12420	10756	61	244028	223279	94	1.4518
111000	107658	82	30018	29079	79	1525	1224	14	3301	3115	28	6144	5908	45	10067	10105	60	229430	219742	87	1.4518
109001	107998	81	40100	38604	80	1669	1633	18	2479	2796	28	6681	6314	42	9649	9299	51	208880	194832	84	1.4518
117804	107122	86	43294	38263	84	1956	1636	24	3277	2630	33	7429	6562	47	12705	11130	63	254737	220736	93	1.45488
106066	99046	84	37275	35723	81	1571	1686	17	2943	2552	30	5687	5435	42	8880	8442	51	186696	176334	89	1.45591
93591	90803	81	25624	24904	70	1246	1075	5	2516	2114	28	5193	5173	38	8371	8081	54	168624	158994	85	1.45591
220364	130546	128	90884	55033	127	3028	1766	29	5528	3522	47	12025	7426	83	19902	11895	99	386643	240196	133	1.45591
206084	169471	100	55384	46800	93	2470	1898	28	4889	3715	45	11115	9169	59	17243	14868	75	348464	300120	95	1.45694
115561	106221	85	45553	41512	84	2059	2127	21	3569	3239	37	7883	7585	47	12953	12273	70	257141	242271	89	1.45694
170681	137094	110	46582	37235	90	2497	1867	27	3994	3253	37	9088	7510	51	13108	11373	62	283936	239555	98	1.459
102619	98455	83	38153	36584	80	1546	1451	16	2265	2248	26	5890	5929	38	9311	8959	63	189599	176899	88	1.46106
173632	142507	99	61792	51012	92	3111	2525	31	4479	3887	41	11350	8934	61	16333	13914	78	348197	299234	100	1.46208
176227	156929	97	62746	55922	90	3636	3285	33	5550	5336	44	13871	12742	60	22152	20255	86	437314	405966	95	1.46311
115152	102282	91	38024	34631	85	1809	1586	20	3640	3307	33	7606	7236	46	11358	10590	60	239258	220445	90	1.46414
149259	125532	92	51210	43502	89	2351	2270	25	3870	3485	36	8412	7333	52	14583	12256	70	265842	234083	95	1.46414
164887	145694	96	60372	53469	91	2883	2407	29	4820	4558	40	9969	9721	55	15962	14888	64	329919	309216	95	1.46517
87871	87155	81	21001	20779	54	1336	1231	12	2280	2073	28	4851	4294	39	6919	7121	42	160094	150730	84	1.46517
145384	124556	90	54257	47953	88	2446	2020	28	4369	3886	37	10180	9038	58	16074	14796	72	336364	316240	88	1.4662
126625	120402	86	31702	30130	81	1575	1495	16	2899	2627	30	6346	6210	43	10023	9554	54	203547	190207	88	1.46723
75354	73540	78	15401	14864	49	920	874	0	1923	1981	21	4312	4218	36	6906	6372	42	146506	139699	78	1.46826
117393	104732	85	42820	37793	84	1810	1689	18	3193	2407	37	7658	6791	52	11642	10224	58	227483	209866	84	1.47134
109433	102990	85	40139	37809	80	1848	1923	21	3519	2987	36	7165	6479	48	11305	10672	58	220918	200599	82	1.47134
44818	43159	72	24342	23036	69	946	620	0	1269	1113	8	2517	2535	29	4580	4390	39	100626	101343	61	1.47237
106576	102045	83	44884	43370	80	1335	1357	16	3088	2700	29	5798	5485	42	9408	8738	52	192279	182991	83	1.47546
218676	182808	102	58974	47128	96	3122	2480	33	5717	5131	44	12719	10920	60	19541	16868	90	396436	335939	98	1.47546
102712	97553	85	38141	36867	80	1715	1820	19	3474	2992	32	5667	5225	42	8841	9121	53	191139	183473	82	1.47546
108287	103079	82	39604	37239	81	2107	2024	21	2806	2869	29	7172	6508	48	12469	11720	58	239227	225935	86	1.47752
105739	98941	83	44459	42631	81	1525	1531	18	2268	2870	22	6307	6025	39	9793	9392	53	202139	189893	87	1.47958
130929	116204	100	46050	41002	87	2458	2152	28	3305	2696	35	7597	6814	46	13951	12659	62	253264	223077	93	1.48061
122097	112227	86	42605	39256	84	1796	1740	21	3635	3250	28	6682	6116	45	10005	9308	55	213061	202793	92	1.48061
172941	143440	101	64849	53608	92	2757	2236	32	4441	3898	42	9989	8651	52	15104	12069	72	310822	271802	97	1.48061
88373	85382	81	35156	34246	79	1287	1257	13	1986	2077	27	4647	4488	38	6591	6542	42	145089	140360	84	1.48266
107976	100446	91	35167	33210	81	1577	1427	17	2384	2342	26	6462	6173	45	9109	8868	52	190911	177759	89	1.48266
148343	139853	85	52132	49856	83	2230	1985	26	5309	4787	37	10277	9470	58	14534	13382	62	301948	282452	92	1.48369
132906	125567	85	53446	50866	83	1658	1483	21	3476	3118	30	7740	7510	48	11742	10934	63	244841	224731	90	1.48369
196543	154090	99	76503	60136	97	2929	2294	32	4954	4155	41	11052	9342	56	16743	13950	76	351516	295473	102	1.48472
142107	124770	93	41761	35335	89	1788	1515	20	3426	2950	34	7105	6361	45	11131	9672	67	228239	207898	95	1.48678
117859	108220	88	40594	35669	85	2040	1907	24	2116	2597	23	7048	6203	47	12093	11480	64	240025	218762	94	1.48781
100446	92394	85	35564	32094	83	1535	1207	14	2740	2520	29	5579	5466	40	9358	8328	51	185818	171495	91	1.48987
78970	79465	78	24522	23875	66	1046	1091	8	1710	1983	20	4265	4200	36	6809	7382	43	158129	153583	85	1.48987
109607	106114	88	50146	48410	80	1828	1933	20	3289	3225	32	7255	7629	43	10880	10077	53	232487	220465	87	1.49089
184141	157523	101	110150	95174	93	4315	3665	36	7924	7481	54	17695	15427	78	27173	24002	90	550581	499448	99	1.49192
99438	97461	82	23332	23013	58	1593	1758	18	2594	2327	29	6395	6115	44	10446	10093	54	197397	191507	84	1.49192
167742	143549	92	59213	48704	91	2810	2095	30	4777	4530	40	11166	9818	61	18129	15122	75	359494	317996	95	1.49295
108996	102936	83	54825	51161	83	1839	1830	21	2752	2809	28	6798	6303	45	11327	9856	60	214380	198589	99	1.49295
90866	92664	77	26855	26828	61	1129	1236	11	2412	2299	25	5358	5247	40	7957	7877	48	178642	171208	84	1.49295
240614	207799	106	133183	118292	97	5454	4887	37	9766	8098	59	22628	19241	85	33059	29485	94	699659	596636	104	1.49295
125407	116668	85	55751	52578	84	2078	2014	22	3472	3462	30	7548	7112	51	11224	10749	57	235032	214319	90	1.49398
155907	129351	92	59853	49303	91	2464	2116	27	4127	3334	42	8703	7085	54	14090	12647	68	281434	248103	96	1.49604
123808	110811	89	39391	35754	84	1355	1400	15	3375	3149	32	6685	6160	45	9453	8908	50	194010	186878	91	1.49604
86794	81681	88	24581	23904	72	1198	1085	8	2358	2202	28	5421	5446	39	7926	7630	49	161434	154733	85	1.49707
104355	98496	85	29129	27759	79	1536	1405	17	2637	2677	29	5453	5236	40	8072	8515	43	186668	174397	86	1.4981
158216	125609	94	60089	47259	94	2532	2117	27	4225	3271	43	8622	6790	56	14049	11945	66	287591	236946	99	1.4981
138444	121461	92	56567	47888	89	2120	1590	25	3198	2696	33	7372	6343	47	10756	9827	57	262067	233221	94	1.50221
125918	120046	85	38356	36571	81	1864	1872	20	3572	3782	34	7734	7325	48	11409	11219	62	259569	240933	88	1.50324
215511	163595	102	73686	56036	98	2779	1909	32	5553	4302	46	12690	9914	68	18928	14704	82	397654	319590	100	1.5053
322140	245986	125	105718	81740	121	6147	4390	43	13295	10651	63	29236	24436	98	44984	37454	118	892474	766686	126	1.50633
180226	151626	93	58933	49038	92	2126	1747	26	4245	3659	36	10528	9047	55	15238	13716	69	337083	282257	99	1.5125
145593	128210	90	40893	33981	89	2075	1990	25	3600	3155	36	8947	8013	52	14124	12575	68	283752	257161	95	1.5125
131883	124239	90	34373	32604	83	1659	1520	19	2990	2971	29	7394	6754	46	11289	9796	58	231528	216220	95	1.51456
134037	119902	94	50026	45102	85	1905	1616	21	3490	2938	34	7858	7378	50	12331	11638	60	247419	233584	92	1.51765
152262	134363	92	44866	38665	86	1933	1584	22	4127	3612	37	8601	7769	52	13670	12433	62	274239	257531	92	1.51867
103438	97639	89	37462	35308	80	1870	1724	22	3043	3321	31	6673	6529	42	10922	10362	61	217203	203884	90	1.5197
161053	134450	107	52150	43789	88	1723	1366	19	3433	2956	33	7175	6208	49	12960	10754	62	249854	215588	97	1.5197
99779	92266	97	24398	23323	75	1296	1334	13	2572	2496	27	5726	5596	40	7747	7330	49	167673	158609	86	1.52073
105855	101707	83	36552	35148	80	1451	1268	13	2951	2858	28	4988	4873	41	8157	8160	48	172156	157647	85	1.52073
110826	94100	88	44894	37854	86	2144	1885	24	2630	2609	26	6399	5506	45	10440	9526	58	211370	183609	92	1.52588
153336	136269	92	61361	56008	88	2823	2620	29	4912	4419	39	10476	9734	56	15134	14356	69	317068	301354	95	1.52588
97956	94222	82	31699	30431	78	1865	1675	22	3790	3362	33	7596	7272	51	11764	10848	63	234225	225657	88	1.52691
79265	77000	78	26027	25312	76	1247	1179	11	1642	1673	19	3317	3450	30	7279	7447	47	124054	122258	83	1.52999
93755	89969	81	22536	21958	61	1531	1539	17	2132	2325	27	5791	5401	43	8685	7977	50	171482	170707	83	1.53102
153388	143143	88	29924	28302	84	2471	2406	25	4308	4163	34	10577	10122	55	16328	15254	76	328747	308551	94	1.53308
111468	103251	94	37265	34382	84	1941	2013	22	3042	3265	29	8229	7599	46	13268	12270	66	239498	229771	87	1.53411
152931	144324	86	27215	25386	69	2184	2062	25	4973	4010	44	9019	8772	51	15386	14525	58	303540	279185	89	1.53411
164918	150810	92	70979	66248	87	2434	2159	27	4822	4682	37	9838	8931	52	14572	13392	67	290904	263798	92	1.53925
143706	125421	91	47044	40690	88	1800	1542	23	3748	3485	36	8057	7500	49	13299	11608	67	273306	248482	92	1.53925
184710	150365	96	64308	51955	91	2238	1798	26	4808	4189	37	10081	8441	56	15078	12372	66	313712	260928	95	1.53925
192183	147969	103	68370	53712	95	2649	2081	26	4139	3370	36	8917	6911	55	14702	11058	71	295393	237721	99	1.53925
98990	94143	83	33442	32326	79	1615	1559	18	2754	2610	31	6083	5748	43	9670	8983	57	191780	188117	81	1.54028
76392	70534	81	27009	25508	77	1393	1163	13	2086	1842	23	3865	3567	34	6240	5885	44	135702	126417	81	1.54131
266832	182637	112	96697	66769	109	3225	2168	36	6413	4383	52	13891	9672	70	20708	14123	93	436153	308864	116	1.54234
105760	101326	82	45203	43501	81	1164	1169	10	2259	2305	24	4615	4231	38	8464	7883	45	167073	157269	85	1.54234
204704	179101	97	102697	91752	93	5373	4800	39	9024	8243	55	18499	16359	80	28680	26097	90	662038	594078	104	1.5444
94437	90169	84	27514	25817	80	1299	1339	15	2627	2318	25	5403	5085	40	9000	8299	49	180107	172950	84	1.54543
88781	85381	77	17566	17515	51	1360	1383	13	1446	1741	19	4823	4741	37	6876	6613	43	142740	133321	83	1.54543
196969	154719	115	67353	51039	99	2750	2327	29	5275	4473	42	11694	9576	57	17390	13887	73	363340	299509	100	1.54543
122113	111943	87	42124	38395	83	2132	1967	23	3534	3404	32	8722	8197	46	13692	13378	66	276361	262443	90	1.54748
83625	81290	79	30926	29784	78	1423	1405	18	1722	1900	22	4679	4598	37	7722	7757	47	148652	141669	84	1.54851
107272	98540	87	39423	35475	82	1695	1427	17	2534	2314	30	5660	5315	39	9242	9255	50	193846	178139	90	1.55057
98214	94015	82	36887	35000	79	1637	1487	18	2870	2555	26	6006	5537	42	8878	8765	47	181276	174276	90	1.5516
112943	104410	94	26421	23996	80	1986	1856	21	2973	2720	35	7745	7178	46	11554	10793	62	240320	226300	89	1.5516
305427	221542	144	149761	112592	136	6347	4734	42	10340	7500	62	26474	18803	101	42090	29334	133	824531	562539	143	1.55263
151181	131336	99	52006	45390	89	2038	1985	19	3832	3154	34	8661	7676	50	12611	10646	68	260782	241026	96	1.55572
101219	97160	83	23594	22850	68	1572	1565	18	3043	2858	32	6251	6043	44	9489	9978	54	192981	189310	84	1.55572
107047	103585	80	29918	29494	77	2014	1792	23	3879	3428	35	7793	7559	45	12414	11198	60	265378	255819	85	1.55572
60446	60985	64	24562	24021	64	784	855	0	1731	1636	20	3343	3394	31	5444	5179	40	106525	103661	77	1.55674
190565	159201	96	81744	68620	93	2897	2343	32	4953	4417	37	11529	10061	57	18029	16180	76	356517	312902	101	1.5588
82275	83557	78	24052	24137	58	990	1040	6	2582	2877	26	5772	5328	43	8292	8067	49	192450	176826	84	1.55983
255651	199002	119	107470	84960	115	5035	3956	38	9557	7358	60	19720	16124	77	31122	25911	111	645592	551796	119	1.55983
166484	146640	91	56216	47099	93	2406	1959	24	4876	3852	40	10925	8984	61	16455	13381	77	319543	267215	106	1.55983
145385	131115	89	60801	53137	88	2136	1705	27	3353	3103	36	8060	7279	50	12786	11647	65	287035	269713	93	1.56292
188393	143893	113	74503	56251	98	3287	2351	35	4996	4283	41	11245	8426	61	17722	12773	82	360882	283829	113	1.56292
113881	107851	83	31392	30099	80	1662	1448	18	2654	2655	27	6504	6217	42	10225	10150	57	220125	203189	92	1.56395
114119	102588	100	42741	38351	83	1909	1780	20	3533	3405	32	8133	7270	52	12515	11881	59	249743	235232	86	1.56498
221745	172100	113	92246	72859	101	3271	2364	35	6506	5290	47	13145	10777	64	21455	16666	86	413044	342373	101	1.56498
82447	77180	94	30919	29662	77	965	977	0	1790	1775	23	4066	3967	35	6523	6236	45	127997	121691	82	1.56703
225314	177345	102	63513	49496	97	3301	2282	35	6142	5101	46	12201	10658	58	19650	16390	82	445868	380123	102	1.56806
164620	131474	95	62315	51274	93	2369	2125	27	3398	3028	33	8608	7043	53	13601	10738	63	278939	237505	96	1.56806
177961	139737	108	63225	53323	93	2335	1781	29	4432	3832	39	10031	8205	59	14099	11499	65	316494	268871	96	1.56806
104310	99405	90	37187	35736	79	1437	1334	15	2731	2725	33	6052	5786	42	9712	9228	53	188078	178680	81	1.56909
201496	171066	112	45370	39339	90	3056	2309	33	5670	5448	40	12350	10831	65	20111	18755	82	366919	344206	95	1.57115
132975	123323	88	53296	48575	86	1921	1852	22	2572	2824	32	7152	6315	47	10675	9974	53	220172	206068	103	1.57115
91185	88374	82	25044	24491	62	1467	1499	19	2689	2781	27	5408	5378	41	9477	9174	47	168483	164218	80	1.57115
215012	172973	101	70225	57314	97	3184	2686	30	5789	4567	47	11719	9369	62	18245	14835	77	389143	341179	99	1.57115
89573	86529	81	40523	39381	78	1430	1406	19	2596	2558	26	6264	6255	42	9443	9583	51	188338	184082	84	1.57321
129849	116899	88	53105	46819	86	1679	1659	20	3139	2416	34	6754	6066	43	9704	8701	50	213053	195457	87	1.57424
183421	157416	94	71490	61430	92	3039	2353	31	5925	4780	47	12450	11136	62	18707	16702	77	383522	347649	95	1.57424
110698	103203	85	105359	99208	86	2838	2907	27	4807	4450	41	9325	8944	52	15943	14737	68	293897	283004	92	1.57732
171084	136820	95	64881	51407	92	2641	2087	29	4786	4063	42	10259	8515	54	17389	13824	75	334552	282071	95	1.57732
92585	89009	83	27290	26477	77	1400	1456	15	2787	2473	28	5961	5423	40	8625	8628	49	186193	180252	81	1.57835
265387	216136	110	110137	90270	109	4696	3375	39	9646	8368	53	22950	19917	83	34482	29631	105	674656	585055	112	1.57835
123838	116824	86	58670	55609	83	2886	2812	28	4112	4018	35	8704	8726	46	13816	13813	61	285262	272217	87	1.57835
255274	198793	113	108588	87461	105	4966	3814	38	8006	6532	52	17139	14539	76	25995	21984	97	538521	477441	107	1.58041
149840	135559	100	63774	57655	87	2655	2413	28	4724	3855	46	10018	9268	56	15878	14079	76	331644	298228	91	1.58041
118294	105328	90	44274	39469	85	1775	1682	19	4009	3057	38	7373	6954	49	11683	10721	65	242964	227360	88	1.58247
84529	82879	83	23850	23144	68	1275	1289	12	2385	2062	26	4565	4479	37	6972	6958	50	148126	139856	92	1.58247
186379	158077	96	55487	46059	97	2883	2292	31	5512	4480	44	11034	9427	60	15993	14108	71	368442	328095	101	1.58247
106652	100493	84	29490	27936	80	1417	1385	14	2890	3117	28	5909	5788	40	8329	8179	49	177371	166772	85	1.58555
201004	148774	101	136395	108530	100	4580	3351	40	9261	7062	57	20230	16479	89	30919	25627	94	626905	520300	101	1.58555
246105	170607	107	70191	47939	104	3082	2509	32	7096	4391	61	13811	9720	68	22075	16202	79	451284	335896	110	1.58658
241894	177283	112	69564	49779	109	3182	2366	32	5506	3873	46	12225	9500	63	18674	13428	78	399125	307944	110	1.58864
103056	97502	85	23195	22124	64	1415	1390	16	3243	3361	28	6799	6651	44	10572	9955	58	214867	203508	86	1.58967
133071	114959	91	54399	46927	87	2468	1977	26	3055	3118	34	8330	7157	48	12913	11489	65	277828	249282	92	1.5907
99690	96536	79	29796	28707	78	2156	1989	25	3821	3716	35	8616	8192	49	13602	13171	65	261199	251455	84	1.5979
97259	92463	82	20416	19806	55	1779	1556	22	3047	2684	29	6540	6309	43	10290	9282	55	208289	196126	84	1.5979
352149	214046	149	111452	66996	131	6073	3559	49	11258	6147	72	23241	13272	90	37331	22021	127	715981	417469	137	1.5979
146906	135616	86	64260	58755	86	1901	1987	23	4342	4292	38	9348	8521	53	14394	13831	66	288595	275520	84	1.59893
133854	124598	84	57085	51741	84	2088	1935	25	3470	3368	34	7209	6628	48	11423	9991	59	234477	219465	102	1.59893
135731	117060	88	40433	34493	85	1860	1499	21	3484	3486	34	8021	6833	50	13231	11233	67	241699	216776	88	1.59893
135548	128787	83	63764	60575	82	1956	1929	22	4621	3787	43	8368	8013	47	13120	12474	55	268179	253029	83	1.59893
112940	107629	86	41621	39869	80	1550	1648	17	3257	2861	35	6239	6191	41	9016	8583	54	191276	183468	80	1.59893
102032	97801	83	34372	33048	80	1283	1198	11	2910	2764	28	6508	6371	45	8429	8097	47	183487	177013	82	1.59893
117822	110792	87	41068	39576	81	1799	1597	21	3708	2967	32	6694	6635	44	10354	10066	54	212778	208092	83	1.59996
122724	117629	83	41072	38513	82	2079	2088	22	3830	3754	32	8692	8291	52	12991	11538	59	277596	267049	98	1.60202
104222	95432	85	23785	21408	72	1386	1339	18	3692	2951	34	6970	6571	46	9997	9239	54	214223	208638	81	1.60202
94529	90469	95	33235	31762	79	1205	1251	11	1960	1942	23	4516	4377	35	6843	7046	43	143283	140164	78	1.60202
111725	106844	83	43020	41221	80	2009	1893	24	2926	3111	30	7345	7149	44	13070	13037	62	239326	229124	84	1.60407
123612	114739	92	23075	21769	65	1877	1710	22	3768	3294	36	8512	7535	50	12937	12450	60	253064	244538	85	1.6051
91143	87078	82	22645	21682	65	1381	1434	15	2272	2335	29	5875	5415	44	9195	8827	49	195385	184416	81	1.6051
101007	95451	83	35834	34176	80	1519	1397	17	3052	2967	30	5041	5011	37	8754	7654	50	165603	157217	81	1.60613
76838	73577	81	22475	22104	67	1209	1137	11	1490	1967	22	4404	4453	36	7313	7333	43	144400	137633	84	1.60716
119371	109251	85	46274	42284	84	2245	2130	25	3556	3350	31	8488	7722	50	13668	12500	63	275252	264076	86	1.60716
135314	124248	86	38567	35856	84	1803	1825	20	3898	3857	37	7805	7561	50	13817	12890	56	258461	247097	89	1.60819
103625	97852	91	36649	34768	80	1517	1345	16	3148	2522	31	5862	5467	42	9556	9524	52	197974	187277	83	1.60819
97368	89190	99	47444	45667	82	1932	1850	22	3209	2915	38	7159	6732	45	11009	10398	53	228027	213326	87	1.60922
102793	95283	97	34813	33110	80	1731	1796	20	2665	2645	29	6494	6159	45	10413	9920	62	213718	205073	83	1.61231
102377	96146	85	33475	31710	81	1894	1807	20	2816	2876	27	6480	6036	44	9750	9453	52	186522	178620	87	1.61436
226730	168020	106	72152	54002	99	2930	2138	33	5350	4462	50	12054	8919	63	19922	15514	80	390069	304492	104	1.61436
112762	103752	85	34646	30412	85	1985	1597	23	3384	3008	34	6117	5170	45	9942	8675	59	210039	195297	89	1.61436
98820	97461	80	19810	19359	54	1541	1497	15	2662	2492	31	4992	4833	39	8106	8002	48	168151	163617	82	1.61436
144254	134789	85	60643	56777	85	2429	2368	26	4402	3902	38	9708	9023	51	15360	14313	72	318628	282936	90	1.61436
88992	86665	79	36529	35686	77	1528	1505	17	2404	2452	27	5824	5476	41	8971	8044	53	170016	165740	84	1.61642
98228	93908	82	20232	19553	61	1100	1270	12	2345	2058	25	4355	4282	38	7024	6665	44	153517	146679	84	1.61745
79252	80212	78	38335	37323	77	974	926	0	1761	2136	20	3688	3523	32	5081	5525	35	116355	110125	80	1.61951
209374	149414	118	68393	48600	100	3070	2309	34	4796	3957	40	10719	7971	63	17964	12993	79	352827	257588	103	1.61951
143686	136094	86	40617	38528	82	2373	2064	27	4729	4087	35	8594	8219	49	14447	14175	62	282833	267689	91	1.61951
142817	128535	105	58864	54728	87	2881	2699	27	4647	4138	38	9878	9000	53	16479	14902	75	337520	309245	91	1.62054
176411	152469	92	56732	47550	91	2812	2369	29	4080	3432	38	9839	8700	53	15704	14040	69	336105	301266	95	1.62362
90697	87638	82	21254	20718	61	1074	954	0	1620	1831	24	4645	4526	37	6518	6586	43	142719	131479	83	1.62465
131683	116914	93	53817	47734	86	2156	1833	25	3917	3372	37	8103	7490	47	12298	11290	57	251771	231840	87	1.62465
192246	145807	107	68277	51117	104	2707	2093	29	4791	3813	41	10482	8101	57	17171	13344	71	326286	250949	107	1.62671
326390	235500	122	147106	105175	123	5474	3919	43	11995	8498	67	24621	17993	96	38402	27836	117	822392	623608	126	1.62774
99002	96140	83	39791	38765	79	1213	1364	14	2218	2293	23	4822	4807	37	7249	7456	41	161642	156320	82	1.62774
129302	119453	85	37947	34525	82	2387	2178	25	3390	3090	33	8311	7946	48	13414	12326	61	276227	263164	101	1.62774
299543	224233	117	137072	103960	114	4519	3541	38	10605	8043	54	23666	18854	94	36656	29116	109	736591	574662	116	1.62774
86064	80816	87	28599	26932	79	1082	1092	6	2210	2293	26	4340	4515	34	7137	7279	45	139712	134145	78	1.63186
193774	145996	104	67912	50735	96	2692	1975	30	4388	3606	44	11322	8507	67	16573	12543	75	345484	267548	96	1.63186
137603	127515	86	50579	45763	86	2202	1765	25	3954	3701	32	8466	7672	49	12909	12851	62	288075	267098	103	1.63186
130600	120123	87	36325	32409	86	1812	1737	22	3128	3627	30	7794	7491	47	11508	10651	60	236139	224821	85	1.63288
87655	82968	83	25242	24385	76	1652	1320	21	2227	2434	26	5269	5003	40	7587	7520	43	168415	158581	78	1.63391
88658	87457	78	38640	37082	79	1577	1817	19	3134	2666	29	6992	6622	47	10491	10054	60	209754	201657	83	1.63391
108126	102098	83	35387	33402	80	1642	1737	20	2768	2828	28	6467	6079	43	9584	9220	50	189044	182490	82	1.637
133267	117312	88	43565	36781	87	2118	1631	27	3741	3038	36	7355	6584	46	10986	10001	56	236696	208438	90	1.63803
210947	164784	99	65754	51326	96	3073	2329	33	6444	5017	52	12183	9704	66	19559	15364	87	391007	326982	97	1.63803
84545	80864	81	25882	25000	74	1289	1380	13	2655	2387	28	5278	4725	39	7774	7466	55	156823	148907	82	1.63906
345203	235410	145	190532	138706	141	6440	4259	46	12034	8790	64	25533	18178	107	42066	31490	133	856211	685137	140	1.63906
132074	114645	91	54359	49125	86	1760	1765	19	3647	3096	36	7940	7484	48	10905	9991	59	235797	217387	87	1.64112
233108	165061	101	85836	61307	100	3167	2100	37	5973	4238	48	12025	8697	63	18952	13701	82	380553	276769	102	1.64112
153294	128219	93	53464	44958	90	2150	1605	25	4167	3415	40	8287	6794	52	12248	10884	55	261229	233299	91	1.64112
111218	104040	99	35603	33605	81	1586	1506	17	2979	3043	32	6370	6410	42	9645	9318	51	199865	190267	87	1.64214
224403	181124	98	90302	71941	97	3103	2448	32	4936	4446	45	12366	10222	61	18105	14917	73	397317	337666	101	1.64626
201286	161469	97	87368	72174	95	3260	2601	34	4792	4579	38	11666	9677	63	19622	16443	78	366407	312989	100	1.64626
50032	47691	74	18363	17931	57	813	629	0	915	1008	3	2230	2210	25	4262	3941	38	70687	70297	77	1.64729
190400	147399	99	66523	51162	95	3230	2431	34	5997	4343	51	12753	9627	67	19326	15068	81	388201	311940	102	1.64832
80121	79789	74	14982	14801	48	925	814	0	1638	2185	19	4090	3647	37	6036	5881	43	123235	117094	82	1.64832
381234	248080	161	157845	105247	143	5868	3978	44	12109	7997	72	25675	18168	92	41515	29765	138	832633	604651	145	1.64832
80689	76921	80	24938	24067	72	1791	1640	20	2963	3130	29	6345	5767	46	9961	10063	54	210066	198528	81	1.65243
140547	124386	96	61153	54826	87	1755	1425	19	4107	3367	34	8547	7821	49	13066	12461	63	262288	242570	89	1.65655
104165	99285	84	37787	36317	80	1348	1192	15	2554	2294	28	5891	5867	39	9381	8247	55	205882	193141	86	1.65861
108289	104369	83	41182	39362	81	1409	1389	15	2651	2926	26	5922	5402	44	10400	9869	54	199404	189396	84	1.65964
123746	106119	89	44126	38530	86	1414	1202	17	3529	3382	33	7549	6621	49	11491	10105	67	229331	205816	89	1.65964
98625	94733	84	27102	26102	76	1299	1300	14	3102	2925	29	5489	5525	39	9238	9030	54	192169	186360	82	1.66066
134249	124114	89	51419	47289	85	2705	2604	27	4327	3999	33	9280	8588	50	16222	15200	65	304520	289770	86	1.66066
101999	93130	99	23613	20452	99	1890	1530	21	2251	2204	26	6390	5495	45	9306	7972	57	194895	168750	99	1.66066
103761	100253	81	45746	44358	80	2095	1989	24	3987	3381	39	7393	7087	43	12907	12583	59	239448	229348	82	1.66066
124007	117209	86	41954	39889	82	2411	2264	27	4137	4295	34	9943	9424	56	15699	15034	71	304113	288075	84	1.66169
136998	117475	94	62472	56218	89	1353	1283	18	2878	2750	31	7074	6277	47	10163	8656	61	215419	198516	86	1.66169
107474	102946	82	27293	26113	78	1565	1471	16	3022	3141	28	6600	6303	45	9558	8925	53	189410	179303	82	1.66375
192553	146837	103	67217	50734	96	3513	2605	34	5262	4207	49	11535	8848	61	17899	14108	72	371664	296754	95	1.66478
175404	147789	94	69190	58022	92	2499	2177	24	4553	4074	41	9203	8724	50	14556	12128	66	288374	258321	91	1.66787
92145	88989	88	36222	34214	80	1337	1407	15	3208	2845	33	6420	6379	47	10838	10772	55	199878	193447	81	1.6689
274204	215054	117	117672	94117	112	6406	4704	43	10505	8813	58	24217	19546	91	36842	28549	108	727973	589817	115	1.6689
214360	153928	104	70286	51445	97	2983	1952	36	5779	4254	45	11993	8776	68	19354	13591	79	413342	307530	101	1.66992
117027	109064	86	37593	35503	81	1408	1127	13	2534	2852	27	5403	5430	39	8559	7499	56	178675	168663	84	1.67095
42886	41617	74	14918	14747	48	259	365	0	795	575	0	1611	1755	19	2728	2536	31	55389	56577	75	1.67198
192965	169229	97	57030	49890	93	3773	3567	33	6957	6215	48	15940	13688	69	24795	21389	87	483059	407550	98	1.67301
100967	97127	83	43978	42538	79	1292	1315	14	2497	2200	24	5824	5802	39	9186	8220	51	184329	178642	86	1.67404
79341	77406	81	21082	20581	60	1022	1094	7	1803	1796	20	3637	3678	31	5740	5807	40	120471	114687	83	1.6761
147464	118240	104	53380	43551	92	2236	1606	27	3460	2882	34	8147	6491	51	13865	11125	63	277680	228784	99	1.67919
110418	99369	85	34123	30614	83	2135	2145	24	3486	3434	32	8316	7789	48	12915	12112	65	245176	234364	88	1.68021
180756	151403	98	83783	72298	94	2764	2297	30	4381	3547	39	10545	9229	56	16276	14074	69	333290	299929	97	1.68124
47030	44001	81	20767	20443	59	817	848	0	974	1273	11	2568	2306	30	3720	3319	36	79608	80761	73	1.68124
85767	83269	90	28667	27733	76	1312	1380	14	1839	1696	19	5059	4858	39	8085	7990	49	162762	152312	83	1.68124
108268	103340	97	27115	25877	78	1591	1792	18	3240	3098	30	6132	6105	43	10015	9471	52	208208	197175	87	1.6833
173663	130289	102	65874	49135	94	2448	1851	30	4140	3060	38	8848	6635	56	13165	10592	68	281766	217338	99	1.6833
101213	98026	82	32969	32326	79	1414	1433	14	2112	2273	21	5654	5373	40	8039	7933	51	170332	162800	85	1.6833
174606	144611	94	77271	64400	92	3005	2431	31	4446	3880	38	8871	7288	52	15960	13752	71	306828	260909	95	1.6833
103161	101604	81	24890	24718	60	1586	1343	17	2596	2496	26	6235	6035	41	9804	9242	58	203951	196542	85	1.6833
182369	138454	98	67927	52452	94	2545	1929	28	5967	4535	53	10471	8615	62	18069	14137	70	352418	277773	100	1.68433
255924	199369	107	79110	63780	101	3867	2920	37	7093	5632	53	16421	13488	82	26600	21562	97	497423	434646	104	1.68433
178804	130853	101	67372	48977	97	3037	2089	31	4663	3472	43	10844	8526	64	16042	12997	68	343428	275806	102	1.68742
148116	122709	96	48601	39752	89	2222	1785	25	3947	3286	35	8599	7440	56	12795	11304	60	277866	241911	94	1.68947
218283	187685	104	100330	87878	98	4016	3493	34	7372	6521	49	16113	14740	71	24456	21913	93	493936	440134	114	1.68947
120479	108440	87	41774	37764	83	1981	1569	24	3111	2848	30	6660	6129	46	10721	10012	56	222588	208730	87	1.6905
194221	149549	108	72109	56660	96	2682	2173	29	5026	4245	42	10732	8914	55	17526	14107	78	334701	276946	100	1.69256
89892	86081	79	31427	30129	78	1440	1380	16	1955	2135	23	4485	4393	35	8154	7666	47	157198	153219	81	1.69359
107213	101319	83	40876	37683	83	1675	1710	19	2746	2774	30	6892	6618	44	10892	10622	55	234000	220682	88	1.69462
100987	94239	83	33336	31634	79	1304	1141	12	2201	2620	26	5157	4975	39	8149	7696	48	162826	157719	78	1.69668
143658	121358	94	60223	51265	90	1958	1851	22	3909	3025	39	8873	7471	53	15027	12748	72	286705	254306	92	1.69771
110726	106509	82	51701	49356	81	1518	1449	15	2921	2556	33	5925	5548	43	8472	7688	54	187818	180178	82	1.69873
94276	91724	79	23468	22823	61	1200	1478	15	2194	2307	24	5529	5378	38	7657	7724	44	167930	162374	78	1.69873
145845	132860	88	47980	42890	86	2088	2185	24	4102	3604	37	8569	8280	49	14185	13147	69	285887	256948	89	1.70388
98058	92987	88	28095	26960	79	1665	1566	19	2436	2508	30	5673	5316	39	8930	8426	54	180862	171932	87	1.70697
74874	75391	77	24139	23563	67	754	758	0	1965	2280	19	4013	3987	35	5914	5883	40	123885	120508	80	1.70799
87708	85208	79	23368	22893	69	1264	1064	10	2168	2133	22	4990	4610	38	6697	7045	42	153852	145220	90	1.70799
175995	139726	95	60311	47235	93	2912	2332	30	5309	3727	43	10337	8468	59	18090	14226	80	354086	290697	98	1.70799
101577	98277	90	35603	34476	80	1598	1635	17	2447	2314	29	4895	4693	40	8003	7308	55	158889	149697	86	1.71005
146883	135762	88	60209	56054	85	1773	1587	22	3263	3412	30	8426	7777	51	13563	12566	66	270677	255795	90	1.71005
132307	116143	100	44885	38841	88	1728	1910	19	3305	3243	31	8118	7277	53	13079	11699	67	277170	248899	95	1.71108
91888	90308	80	24621	24007	67	890	842	0	2362	2274	25	4946	4675	38	8017	7919	48	163168	155882	83	1.71931
132406	113784	89	51880	45413	87	2078	1886	22	2712	2633	29	7376	6366	47	10793	9802	53	237118	210223	94	1.71931
165768	140030	94	61977	51568	90	1941	1675	23	4964	4401	40	10593	8940	54	14357	11644	66	318171	271787	108	1.71931
80402	77205	84	25199	24115	76	1374	1141	12	2092	2241	23	4315	4096	35	6849	6430	50	145273	140748	82	1.72137
297235	242836	122	127297	105167	120	5777	4931	39	10201	7866	59	24405	20058	83	37144	28629	117	741833	575130	129	1.7224
87973	84743	83	32199	31361	78	1205	1269	14	2438	2272	29	4825	4865	37	7872	7467	50	152787	149205	85	1.72343
120883	105225	88	47091	41364	85	2342	2030	23	3475	3233	33	8247	7546	50	12750	11615	60	262263	249441	89	1.72343
92276	88477	95	31158	30074	77	1916	2089	21	2678	2521	29	6536	6664	43	10039	9369	56	197238	182227	82	1.72343
59770	60500	75	22167	21592	64	569	673	0	1419	1154	10	2597	2469	27	3632	4283	29	81660	81608	77	1.72857
106693	99331	84	26553	24347	71	1927	1687	20	3423	3702	30	7697	7798	45	11312	11251	53	250565	240870	83	1.73166
146796	130955	96	54881	49939	87	2175	1885	23	4697	4144	35	9406	8673	56	15234	14719	65	310820	290404	90	1.73166
294726	236728	113	147663	124378	110	6258	5064	40	10914	8680	63	22797	18074	86	35106	27472	106	698493	524720	115	1.73372
106569	98476	87	40667	37649	81	1962	1956	21	3209	2764	32	7379	7092	46	11104	10764	56	237504	218756	99	1.73578
82313	80370	77	34411	33410	77	1396	1379	15	2037	2240	23	4669	4613	37	7445	7811	40	153210	147985	77	1.73578
93180	88769	90	33431	32050	79	970	1005	1	1947	1854	21	4534	4478	36	7340	6282	48	147223	142419	84	1.7368
133564	120277	101	48156	43112	87	2042	1820	21	2990	2823	30	7723	7326	48	10862	10314	53	225740	210133	94	1.73783
204549	148082	120	87007	59255	104	3111	2296	34	6676	5179	53	14391	10442	73	22061	16031	94	471844	356335	106	1.73783
75604	73210	83	29896	28758	76	779	988	0	1074	1294	12	2916	2986	28	5288	5689	37	107849	104465	81	1.73989
74862	72719	78	27364	26683	76	1231	1233	10	1471	1499	16	4220	4029	34	6219	6068	39	136450	129334	84	1.73989
127409	120845	85	35584	34074	81	1908	1728	22	3615	3584	31	8216	8148	45	13041	12090	66	286591	266879	89	1.74298
281727	200429	124	105321	73217	117	4000	3178	37	9165	7001	59	19344	14254	83	29557	22592	106	595156	444400	123	1.74401
112458	106525	83	43635	41603	83	2621	2539	25	2965	3009	29	7786	7539	46	11841	11158	64	258773	250275	89	1.74401
44628	43156	72	17074	17141	52	388	517	0	981	986	0	2221	2402	23	4091	3869	35	76844	74140	79	1.74504
101244	97724	82	30622	29389	79	1457	1317	15	3293	2535	29	6446	6138	41	9770	9614	56	206780	199557	87	1.74812
202440	147928	102	75186	55008	100	2982	1975	35	5325	4053	44	11122	8639	64	17187	12616	83	341993	266823	105	1.74812
100888	96383	84	43519	41265	81	2022	1837	24	3142	2929	30	7659	7505	46	12011	10575	68	228301	212375	87	1.74915
178584	144687	96	53524	46303	91	3573	2592	37	6650	5336	47	15820	12570	69	17577	14843	72	417542	329751	101	1.75121
99579	96115	81	26189	25551	74	1542	1369	17	2357	2536	26	7061	6996	46	9790	9291	52	221880	216192	85	1.75121
105599	102468	82	24305	23753	64	1739	1707	20	3236	3089	33	7376	6990	48	11976	12165	55	230139	218334	89	1.75121
169829	145169	96	49705	42184	91	2426	2071	27	4341	3713	41	10553	9359	58	15616	14459	64	341262	317072	95	1.75121
162535	136300	92	72916	62223	89	2582	2073	27	4108	3608	37	9843	8648	55	15137	12395	71	312312	263127	94	1.75224
106176	99255	84	35669	33925	78	1991	2041	22	3322	3419	31	7710	7190	47	11672	10897	61	237680	223873	87	1.75224
117059	106769	89	43483	40661	84	1827	1839	23	3895	3478	31	7938	7218	50	12461	11423	69	255983	240679	90	1.75327
145100	123396	91	47193	39973	90	2436	2158	27	3820	3134	36	8523	7432	53	13750	11846	72	293774	257929	97	1.75532
165364	145782	92	73679	63839	92	2275	1939	25	4130	3837	40	9572	8601	55	14422	13149	66	285895	257710	99	1.75635
137999	129585	85	55858	53099	84	2734	2481	29	5397	4808	41	9929	9483	54	15826	14677	66	310562	297179	88	1.75635
198502	163484	98	68395	56693	95	3221	2547	33	4743	4385	39	12120	10602	64	18503	15636	72	387930	341535	98	1.75841
169189	147631	92	55795	47984	90	2880	2526	27	5135	4015	38	10041	8557	54	16075	14238	77	352635	314393	93	1.75841
200801	152928	100	68858	53065	96	2536	2023	27	4987	4002	42	11748	8730	70	18114	14086	83	364277	296554	100	1.76047
165054	140258	93	60186	49301	93	2437	1903	28	4228	3647	42	9253	8020	56	15453	13464	72	292691	253392	91	1.76047
60527	59845	67	14304	14192	46	666	679	0	1444	1739	17	3301	3267	32	5154	4644	41	123399	122127	80	1.76047
83466	77893	93	20040	19477	57	1198	968	0	2141	1711	24	4269	3764	38	6670	6986	40	155594	148870	80	1.7615
215209	157391	102	80653	59213	100	2891	2233	33	4407	3112	44	11067	8163	59	16621	12766	74	347603	260195	100	1.7615
114493	107727	84	40230	37723	81	1678	1786	18	2735	2447	31	5745	5496	41	8847	8705	47	184849	173411	84	1.76253
110395	105458	87	28213	26657	79	1586	1440	19	2980	3364	30	7255	7027	44	10659	10492	54	221056	211100	83	1.76356
61953	61525	77	24013	23364	69	936	923	0	1864	1578	19	2946	3058	28	4844	4926	36	113609	108695	79	1.76458
48439	47442	83	16366	16033	51	776	596	0	547	884	0	2288	2292	26	3753	3575	31	73213	72890	73	1.76561
143060	130658	87	60756	57318	85	2420	2415	26	4567	4467	36	10457	9964	54	14636	13789	68	313065	288476	89	1.76561
157610	130860	93	55447	45754	91	2559	2257	28	4632	4424	38	10753	9166	59	15834	13643	71	333456	288902	95	1.7687
109982	98128	100	45721	41115	82	1771	1687	20	2819	2605	32	6772	6269	45	10819	10099	55	219498	208674	87	1.77076
236458	194389	115	95110	79114	102	3593	2696	34	6391	5603	44	13907	12297	66	23128	19079	97	425256	370680	104	1.77179
293432	193131	127	132008	89402	119	4095	2825	37	8401	5944	54	17453	12207	80	26901	17245	106	534420	375360	126	1.77282
161250	151187	87	61971	58602	85	2514	2699	28	5964	5344	43	12409	11175	59	19493	17542	81	419271	391263	94	1.77385
167013	136287	101	60439	48854	93	2437	2190	24	4280	3464	42	9263	7963	60	15515	12453	83	308024	254190	109	1.77385
41314	40952	67	13314	13268	47	578	544	0	308	756	0	1739	1823	21	3106	3426	30	58113	57276	75	1.77487
99415	94454	82	34524	33025	81	1551	1676	18	2827	2619	34	6818	6562	41	11101	10707	54	216605	211663	86	1.7759
100108	94523	91	32823	31763	79	1510	1503	16	2709	2588	29	6002	5563	44	9107	9123	49	200632	189743	88	1.77693
87350	85498	82	19739	19164	60	2188	2084	21	2723	2737	31	6971	6744	45	10202	9778	48	217179	208297	85	1.77796
145081	130594	90	36066	31751	84	2776	2504	28	4852	4343	39	10534	9992	56	15122	14914	62	340398	320593	93	1.78311
103627	96719	86	42939	39604	82	1982	1849	23	3189	3355	33	7584	7264	44	11548	10555	56	247806	231874	89	1.78413
151072	136894	92	55369	50186	87	2037	1859	22	3372	2670	38	8353	7208	49	12229	10536	56	258243	229496	91	1.78516
126018	115517	88	44794	41163	83	2306	2052	25	4209	3918	34	7798	7485	45	12741	11788	66	253652	239946	88	1.78619
90033	85978	80	31123	29985	78	1398	1426	19	2134	1771	24	4811	4469	40	8437	7865	56	155987	146712	87	1.78619
188565	145219	99	62442	47983	95	2986	2086	33	4381	3494	40	10726	8604	60	16010	12915	73	329809	260948	100	1.78722
85294	81137	88	29811	28498	78	1002	960	0	1780	1729	22	5186	4767	39	8005	7791	50	157865	150403	84	1.78825
156175	140080	94	50168	44686	88	2441	1955	28	3654	3016	37	8486	7864	50	14210	12860	71	271356	249662	94	1.78928
165174	130902	93	58848	46679	91	2933	2277	32	4729	3706	43	10051	8128	57	16516	13298	71	334241	269726	97	1.79031
71259	68913	82	19784	19208	58	877	782	0	1369	1568	15	3522	3366	32	5108	5108	38	110951	106420	78	1.79339
221296	169547	100	71875	54884	98	3594	2860	36	4613	4039	42	10534	8097	56	17585	13203	83	351448	285643	99	1.79442
161862	140421	92	70856	61483	90	2322	2050	26	4038	3543	41	9860	8933	52	15970	14655	65	322483	307140	91	1.79442
231039	180371	105	105364	83870	104	4863	3767	39	8221	6286	53	16011	12711	76	24978	19025	97	508654	400309	104	1.79442
241173	177285	112	89539	66905	102	3623	2314	38	5621	4398	47	12418	9638	64	19613	15092	73	396447	302928	104	1.79442
109890	104951	90	28952	26631	78	1918	1800	23	2989	2912	29	7578	7037	50	12630	11971	66	235045	224478	85	1.79545
177477	137985	101	52335	41439	96	2027	1685	23	3976	2945	40	8806	7250	52	13181	10538	63	272096	225783	97	1.79648
71473	70491	76	27299	26622	76	1247	943	0	2143	1927	22	4254	3982	37	6553	6758	41	129358	124113	79	1.79957
144206	123110	89	60311	51792	88	1716	1543	20	3375	2960	35	7761	6482	47	11865	10274	67	248234	223855	93	1.80163
277868	173243	117	103725	66901	115	4350	2878	43	7607	4963	56	18943	11053	85	28603	17389	112	585658	342664	125	1.80163
87633	87566	79	26462	26448	61	1187	1215	11	2326	2187	29	5161	5084	38	7558	7603	45	167832	164097	83	1.80163
94922	88736	83	35479	34242	79	1380	1367	14	2711	2718	23	5831	5692	41	9144	8546	53	191886	179240	85	1.80265
88897	85744	79	30622	29832	77	1558	1756	19	1965	2227	23	5349	5112	38	8691	8608	50	168535	165433	81	1.80265
253255	182911	104	74896	51477	102	3290	2608	34	6664	5033	49	13602	9869	67	21971	16247	90	449109	348614	107	1.80265
110888	105501	83	41353	39194	81	1788	1832	20	2768	2122	29	5676	5269	41	8997	9064	45	189402	183381	83	1.80265
173945	138059	97	56508	44612	96	2370	1907	28	3532	3164	36	8405	6880	54	13734	11312	66	276892	230020	101	1.80574
95436	89974	82	29846	28541	79	1739	1599	22	2902	2548	30	6698	6480	46	10627	9922	58	207735	199293	83	1.80677
134549	126998	89	44372	41368	84	2468	2253	25	5147	4587	44	9659	9260	57	16849	15241	74	302656	291185	89	1.80883
147471	123203	108	63443	54368	93	2033	1570	23	4135	3255	36	8502	7448	50	14058	12748	70	283733	243428	108	1.80883
85278	84604	78	40407	39389	77	1094	952	0	2042	1879	22	4295	3981	36	6390	6693	41	154901	148135	79	1.80986
114233	107478	91	37445	35501	80	2038	1934	25	3195	3049	31	7548	7900	45	11879	11107	63	244444	237007	84	1.80986
31206	29109	61	6002	5929	37	157	286	0	366	853	0	1372	1083	8	2090	2385	23	45852	45718	71	1.81294
224996	171048	104	68019	52316	98	2844	2107	32	6733	5279	55	12645	9467	63	20106	16295	83	414555	326669	100	1.81397
170804	152339	90	46586	41399	86	2211	2160	25	5666	4999	43	11227	10200	58	17267	16041	74	362325	338853	90	1.81397
206192	175316	93	70317	57858	93	3410	2689	32	6365	5409	48	13002	11627	67	20038	17611	76	419559	374995	95	1.81397
169135	145875	96	90257	78591	90	2439	2359	24	4156	4300	37	9403	8803	53	13767	11883	66	299598	275268	91	1.815
96962	93227	82	43127	41200	80	1677	1698	19	3689	3355	32	6476	6257	44	9907	9185	53	228670	217695	85	1.81603
87523	82644	96	29456	28479	77	1447	1495	15	2109	2213	22	4839	4548	38	7115	6978	46	157678	147932	86	1.81809
152000	129906	96	56166	46735	91	2133	1654	24	4212	3354	41	8009	7251	47	12393	10425	64	246042	211713	92	1.82015
114383	108373	88	61947	59315	82	2580	2284	28	3897	4273	33	9195	8571	51	14856	14762	60	284414	270322	83	1.82323
112695	107971	84	23669	22537	66	1561	1823	18	3082	2965	27	6333	5873	47	9490	8807	52	198734	190052	82	1.82323
97506	95529	81	53966	51216	79	1486	1420	15	2617	2556	26	5220	4970	39	7624	7215	45	169478	168000	80	1.82426
139875	116261	97	51582	43962	89	1626	1513	19	3024	2786	32	7382	6513	47	12109	10101	69	236921	215228	89	1.82529
225509	166110	104	97756	74176	100	3498	2628	34	5552	4186	45	11723	8985	65	18466	14254	82	373675	294103	99	1.82838
289412	225570	121	146657	115964	121	6559	5508	39	14448	12413	64	30195	25964	106	46716	38785	115	944300	820361	119	1.82838
174743	153405	97	55135	49131	89	2711	2261	29	4824	4736	38	9967	9099	51	15401	13582	71	324398	296682	87	1.82941
101475	96648	83	21502	20903	61	1380	1527	16	2695	2727	31	6142	6016	45	8959	9026	48	197869	192986	78	1.82941
101880	92281	88	28534	26182	79	1340	1430	15	2240	2213	27	5954	5398	42	9441	8462	57	205650	199115	80	1.83044
173561	142300	100	51216	41157	95	2589	2456	26	4000	3533	38	9595	8452	56	13912	12641	64	293589	268471	90	1.83044
75762	73354	77	30652	29211	77	1295	1409	16	2454	2160	25	4638	4694	37	7865	7330	48	145039	141848	78	1.83249
94852	92030	80	22605	21893	61	1377	1375	16	2495	2569	27	5537	5077	44	9038	9247	49	175764	170739	83	1.83455
98390	93110	81	23870	23245	72	1241	1359	13	3158	2800	33	5418	5120	40	8740	8273	46	190955	178979	83	1.83661
120888	115550	84	23012	22191	70	1859	1728	21	4732	4140	38	7256	7158	44	12144	11809	56	246910	237592	86	1.83867
158924	127890	93	58587	45105	92	3024	2517	31	3998	3158	36	8977	7454	53	14481	11917	68	290149	237708	93	1.83867
197491	130870	134	69121	44321	130	3022	1797	25	5481	4098	38	11087	7903	88	16568	11570	106	340143	247572	132	1.83867
105559	99468	84	23030	21628	68	1999	1903	21	2851	2454	28	6632	6073	45	10085	9904	49	215414	206391	87	1.84072
101854	97603	81	24812	24135	71	1493	1404	19	2494	2509	26	5459	5137	42	8241	7704	50	180033	172666	82	1.84381
71985	72026	77	26328	25483	76	1237	1140	10	1676	1751	19	4054	3855	35	6291	6290	41	140021	137359	78	1.84484
169683	144504	93	59513	51896	91	2495	2419	27	4357	3080	42	8851	8145	49	14921	14414	69	304707	280920	95	1.84998
98638	94346	90	31276	30477	78	1458	1338	15	2220	2362	24	6148	5873	42	8288	8477	47	195918	188380	84	1.85101
79886	76121	79	29038	27903	76	1242	919	0	1766	1732	23	3751	3827	32	5663	5494	41	143195	137033	80	1.85204
141558	119284	90	47212	39445	88	2747	2292	30	4193	3365	37	9096	7593	57	14324	13470	63	296527	266382	89	1.85204
93494	85418	97	37201	33500	97	1872	1520	20	2572	2127	24	6054	5463	41	9095	7937	59	185284	157490	97	1.85204
130963	120442	91	38912	36599	82	1833	1866	21	2806	2614	29	6914	6529	45	9708	8887	53	209538	195288	83	1.86027
116330	108439	91	42286	40207	81	2213	1982	23	3524	3710	30	7873	7354	46	12093	10903	65	243024	231115	83	1.86027
168085	141446	106	74775	63041	90	2067	1994	24	4167	3462	37	9073	7629	58	15340	12969	79	292804	260219	89	1.86027
178085	146015	100	55084	44482	91	2430	1854	29	4613	4395	39	10455	8824	58	16006	13659	67	306454	271578	95	1.86542
197754	149669	101	76595	57255	97	3268	2640	34	5312	3808	47	10996	8176	67	17559	12645	78	357705	274801	100	1.86542
108488	102131	83	46939	43800	82	1600	1379	19	2920	2875	31	6098	5686	41	8995	8447	51	188401	181713	83	1.86542
173886	149120	95	49320	41076	92	2216	2057	23	4389	4194	32	9793	8349	57	13838	12042	64	293196	251972	95	1.86645
105556	100641	91	41579	39757	81	1618	1334	17	2953	2462	32	6181	5874	46	10005	9142	56	198608	185237	86	1.86851
146164	130253	89	61557	55018	86	1983	1748	22	4529	3587	37	7928	7597	49	13624	13039	68	260504	247679	91	1.87159
101147	97056	81	31762	30175	79	1641	1498	20	3774	3470	35	7141	7025	45	11379	10118	56	233291	219090	87	1.87262
165185	146223	92	74976	66379	90	3556	3056	32	5241	4292	40	10781	10129	60	17447	15823	77	335917	310151	95	1.87674
132122	118368	89	34347	31230	83	2792	2359	29	3698	3513	35	9036	8479	52	13909	13542	63	307713	291370	90	1.87777
268613	189811	113	97621	71138	109	3920	2840	35	6499	5181	53	14344	10628	68	21182	15281	85	468068	361265	114	1.87879
184879	165447	92	51772	44096	91	2684	2217	28	5270	4415	43	11659	10460	61	17560	16256	77	375945	344798	96	1.88394
164116	129839	95	54769	43071	92	2671	1962	28	3487	2848	38	7693	5853	52	12546	9852	66	259499	209908	95	1.88394
124703	103285	90	47764	39828	87	2022	1712	23	4076	3265	43	7918	7046	48	12965	10905	67	271548	234430	91	1.88394
94684	95483	78	45588	44714	79	1812	1913	19	2961	2679	30	7087	6962	45	10127	9596	57	214234	208145	83	1.88394
122264	112015	87	33947	30437	84	1933	1578	23	2921	2575	31	6867	6279	44	10026	8937	57	212523	198703	88	1.88497
62108	57350	89	17198	16687	54	510	563	0	1357	1512	18	2773	2625	28	3824	3527	33	85543	80138	77	1.89011
106695	102759	80	23134	21717	68	1761	1419	19	2735	2890	27	6962	6895	45	10785	10800	53	213422	212113	81	1.89114
132980	115095	105	46669	40741	88	2338	1990	28	3517	3532	34	9002	7866	59	13305	12017	62	276656	263619	91	1.89217
94606	92365	79	18143	17753	53	1202	1474	13	2761	2455	26	6123	5901	43	9198	8930	53	182676	175393	81	1.89629
113119	106027	86	56986	54572	82	2419	2440	26	4157	3749	36	8841	8211	50	13392	13389	61	260544	244579	85	1.89629
98931	91828	91	33724	32418	80	1617	1468	17	2399	1991	29	5163	5173	38	8144	7627	53	166049	159389	86	1.89731
80590	78279	78	19203	18869	56	1302	1184	11	2624	1926	28	4665	4426	38	7107	7460	43	149930	145814	80	1.89834
164878	143829	96	42967	38456	86	2108	2061	22	4907	4582	43	10104	9598	54	15554	14444	64	306893	286526	96	1.89834
98970	96401	81	32289	31431	78	1074	1124	8	2900	2692	27	5512	5355	40	8449	8004	53	180953	170560	86	1.89834
180272	141786	98	59806	46777	93	2441	2063	27	4648	4071	42	9883	8120	54	15615	12405	82	324763	265302	100	1.9004
173694	138796	95	67755	53518	95	2866	2310	31	4782	3864	45	10065	7909	58	16438	12970	80	321242	258144	111	1.9004
119454	113043	82	44747	42315	81	2262	2308	26	3340	3452	33	8090	7864	48	12803	12219	60	248230	239880	88	1.90143
96052	92755	81	37803	36739	79	1593	1392	17	2360	2200	27	6223	6033	40	10773	10427	63	198046	185696	88	1.90452
75431	70109	94	25453	23330	81	901	1153	7	1655	1827	22	4201	3646	35	6002	5770	41	129487	112107	94	1.90452
209968	185614	106	126401	113890	96	4839	4317	35	8425	7522	52	17813	15887	80	27318	23767	91	550036	465032	101	1.90452
99664	92554	83	32300	29515	82	1495	1249	15	2177	2131	26	5166	4748	40	8541	7929	48	162050	152906	87	1.9076
161563	131679	99	45491	35341	91	2421	2105	26	3982	3353	36	8284	6659	54	12927	10636	68	265269	224159	95	1.90966
117552	110818	84	40132	38065	81	1708	1706	20	3126	2975	30	6621	6611	42	9354	8534	51	210645	195159	88	1.90966
237315	201438	116	105942	91826	108	5792	4788	38	9820	8861	51	22662	19142	102	34049	30403	103	691534	602498	114	1.91275
97822	91099	98	27986	24219	98	1840	1509	20	2984	2933	31	7127	6535	46	10942	9409	63	225537	195958	98	1.91275
96904	92874	87	15478	15060	50	1706	1715	18	2552	2078	29	5705	5426	42	7577	7454	50	177500	166185	87	1.91378
77887	74238	81	25759	24616	72	1177	1094	7	1294	1292	12	3672	3739	33	5300	5107	38	116622	111285	81	1.91481
43389	40968	77	17026	17141	50	523	498	0	192	645	0	1739	1872	19	2796	2953	25	54070	52814	73	1.91995
94507	90031	80	26304	25282	78	1937	1655	23	2155	2108	26	6021	5921	41	8895	8655	47	185875	181353	84	1.92201
223332	163558	105	81271	60290	103	3064	2068	31	5950	4733	45	14130	10678	74	20734	15013	77	428985	322670	109	1.92201
90530	89218	76	32573	30713	78	1880	1550	24	2840	2727	29	6363	6001	44	10522	9819	57	201448	189435	79	1.92201
80186	79846	78	33644	32891	76	1132	1267	11	2204	2316	25	4863	4803	40	7540	7454	47	153756	150284	75	1.92201
109008	101167	87	40135	37427	83	1613	1644	19	3174	2985	31	6576	6275	46	9709	8826	51	206016	198808	84	1.92304
180249	143841	96	59520	46632	94	2685	2248	28	4314	3529	41	10421	8578	58	15105	12042	70	326156	271302	97	1.92818
176942	155680	95	59910	53819	89	2683	2456	27	5652	4675	41	11042	9825	59	16403	15134	71	339221	304043	93	1.92818
91005	91715	69	27824	27609	67	1727	1619	19	2232	2065	26	5364	5150	40	8466	8636	47	174243	163310	80	1.92921
80280	73839	90	28023	26883	78	1172	1128	11	2248	2367	23	4903	4752	38	7416	7502	47	146523	146721	80	1.93024
160929	130107	110	58015	47502	92	2294	1840	27	4241	3799	35	8460	7020	50	13898	11714	65	268083	229800	93	1.93024
176851	141591	96	53816	41515	92	3549	2989	33	5257	4269	45	11111	9418	56	17227	13947	70	354877	298376	99	1.9323
80105	76298	87	32824	31657	77	1180	1146	13	1760	1673	18	3742	3768	33	6203	5958	45	127429	121915	84	1.93333
180109	147139	112	57818	48658	92	2878	2221	30	5036	4316	38	10387	9149	53	16269	13958	70	346121	309467	100	1.93436
50338	51184	85	19196	18923	57	656	642	0	1046	941	0	2517	2224	29	3653	3330	34	73652	72101	79	1.93744
88148	85920	81	22575	22077	61	1439	1311	16	2172	2116	26	4178	4337	36	6570	6361	41	135748	132137	86	1.94156
137798	129777	86	29080	27328	82	2134	1820	26	4235	3891	36	9541	8979	54	15424	14760	74	315010	303228	90	1.94156
100212	94667	90	30989	29819	79	1748	1589	18	2711	2596	29	6458	5989	44	9495	8837	50	208355	196346	97	1.94156
111575	105331	83	39762	37673	80	1774	1685	21	3425	2964	32	6734	6115	52	10545	10586	56	208515	202695	84	1.94156
97446	92361	97	38747	36067	87	1773	1751	18	2386	1720	27	5873	5659	41	9589	8730	49	200310	180950	97	1.94156
91383	91754	78	31081	30722	77	1254	1235	14	2463	2743	25	5773	5801	41	8710	8240	57	186168	178811	85	1.94259
101551	95320	90	28722	27480	80	1468	1399	16	3103	2522	30	6318	6144	44	9758	9157	51	191096	177086	86	1.94362
82972	77833	95	22375	21422	74	998	878	0	2423	2170	24	4207	3859	36	6235	6063	42	133971	125712	95	1.94362
90206	85991	83	35638	34506	80	1785	1592	22	3268	3170	31	6206	6117	41	10066	9790	58	208440	204116	90	1.9467
113664	105773	88	39180	36972	81	1828	1500	23	3739	3574	33	7625	7430	47	12041	11758	58	250750	232881	89	1.9467
114712	108585	87	44171	41680	81	2024	2053	22	2867	2717	30	7336	6922	47	11198	10388	57	232381	216836	87	1.94979
133530	125862	84	30502	28677	82	1445	1414	17	2743	2898	27	7956	7845	45	12588	12083	60	252747	233062	89	1.94979
94428	91218	82	31227	29808	78	1741	1776	20	3165	2982	28	6110	5920	40	9568	9308	49	190756	180194	85	1.95082
164338	130645	96	63611	49274	94	2731	2112	29	4321	3549	41	10172	8079	59	15918	12932	69	318778	260693	96	1.95288
246237	191411	102	80010	61337	100	3964	3130	35	7047	5881	53	15609	12656	67	22568	17873	95	460501	392284	102	1.95288
137329	113185	95	47321	38583	89	1740	1339	19	3232	2970	32	7789	6651	48	10937	9180	55	243794	209646	92	1.9539
186046	163581	97	104514	94718	91	4234	3642	36	8533	7541	50	17445	15703	71	27646	24616	86	537842	478515	99	1.96317
53789	54111	68	19716	19461	60	777	707	0	928	874	0	3033	2897	30	4498	4706	34	86396	85855	75	1.96625
192010	154418	103	63538	50891	96	2370	1770	29	5402	3877	47	11555	9561	56	17242	14495	68	350227	304037	106	1.96625
111100	103639	88	30982	28501	82	2172	2119	23	2969	2724	30	6678	6885	41	12149	11479	63	225035	220202	88	1.96728
106284	100818	85	36667	34835	81	1592	1648	17	3444	2776	33	6911	6860	43	11066	10405	59	205248	197562	86	1.96934
169245	129348	108	60089	47570	94	2225	1508	26	5175	3652	50	10515	7898	59	15566	11924	69	328633	258887	102	1.96934
106772	98328	84	43795	41000	83	2072	2115	21	4237	3807	40	9216	8738	53	13855	14073	61	276847	262200	89	1.9714
173481	138323	98	66823	54432	94	2471	2065	28	3840	3088	36	9448	7579	53	14167	11530	72	307505	260327	100	1.9714
165014	144308	92	56699	48874	90	3055	2576	30	5392	4698	44	12819	11125	60	19896	17579	76	407924	361813	97	1.9714
189747	146464	98	64578	49396	93	2748	2135	30	4242	3605	44	9482	7738	58	14566	10877	71	299212	239688	99	1.97243
272494	147763	119	97479	54900	117	3872	2238	42	7162	4039	61	14990	8750	76	24484	13974	104	511445	282215	120	1.97243
98116	92464	86	32602	30782	80	1727	1554	19	3304	3169	32	7112	6568	45	12137	11870	56	237579	231107	88	1.97448
132535	112499	94	37406	30937	87	2145	1561	21	2565	2435	29	6560	5447	47	10443	8465	61	210899	186143	93	1.97448
128179	114444	87	50037	44435	85	2073	1825	25	3620	2956	35	8095	7527	51	12773	11556	66	255332	231485	91	1.97448
94425	92063	80	30577	29893	77	1558	1326	17	2630	2524	28	5613	5365	38	8739	8744	55	155907	146496	83	1.97448
100792	96588	90	27811	26819	77	2099	1807	23	2423	2540	28	6979	6500	45	10482	9204	63	219979	207348	85	1.98169
85762	84941	80	38965	38164	79	1640	1379	16	2462	2365	24	5542	5394	41	8730	8524	54	174288	171525	83	1.98169
147776	133252	91	39499	33259	88	2180	2126	24	3449	3075	36	8685	7687	53	12072	10731	62	256155	231003	91	1.98271
129658	122640	85	28820	27498	79	2092	1833	24	4063	3669	37	8183	7485	52	13974	12612	68	275921	266562	87	1.98271
84131	82148	79	21248	20849	59	1057	1114	11	1871	1911	21	4950	4794	38	6661	7334	39	147635	144893	85	1.98271
103101	97351	93	32112	30932	79	1733	1573	19	3900	3509	33	6847	6982	47	10984	10590	54	240111	234365	84	1.98271
93186	89348	83	40477	37852	81	1834	1631	21	3019	2559	29	6694	6016	48	10169	10111	54	216884	202731	86	1.98374
275231	186256	114	106168	74862	111	4059	2610	39	6515	5011	48	16287	11276	77	24250	16386	101	501843	360629	114	1.98477
114952	105726	87	30317	28690	81	1984	1886	23	3032	3011	31	7477	6998	49	11012	10812	61	219709	207432	92	1.9858
78320	75890	79	28486	27122	77	1204	987	0	1608	1645	16	4849	4589	39	6344	5933	40	137250	129904	78	1.9858
102628	97533	98	29782	28519	79	1187	1072	9	2910	3018	29	5804	5494	42	10227	10169	52	190554	183037	83	1.98683
109105	102270	85	21637	20978	66	1670	1662	19	3029	2860	28	6665	6528	45	11112	10954	55	216795	201199	88	1.99403
353676	212448	149	177621	115311	139	6165	4060	47	13586	8903	73	26818	18324	105	43591	28997	134	876114	626851	140	1.99403
129816	111963	89	46423	38573	89	2513	2122	25	4140	3751	39	8340	7269	52	14019	12038	66	268064	237483	92	1.99403
155060	128606	94	57618	48223	89	1976	1670	25	3988	2961	36	7817	6731	50	11130	10594	56	251176	223948	96	1.99506
95416	92441	84	31526	30427	77	1429	1405	17	3082	2508	34	6024	5602	43	8771	8179	50	189321	185139	82	1.99506
45929	45666	73	12293	12207	45	445	388	0	405	645	0	1907	1953	23	3301	3112	32	66065	63616	76	1.99609
198684	167351	97	82308	70855	94	3226	2831	32	5309	4458	44	13347	11817	61	20813	16547	88	456978	401684	99	1.99609
133715	117791	87	57785	50891	86	2072	1789	23	4358	3657	38	7846	7245	50	13760	12549	71	259280	239137	92	2.00123
171158	145922	94	76666	66595	92	2510	2346	25	4870	4049	40	10760	9690	59	17208	15491	76	339585	310222	97	2.00329
47752	46699	82	23395	23021	72	544	562	0	1068	1228	11	2145	2387	25	3884	3761	33	71405	69680	76	2.00638
90367	84552	87	28784	27374	79	1910	1552	23	2597	2110	29	5591	5658	38	8982	8711	52	179201	166984	85	2.00638
111695	103029	85	40182	37437	82	2294	2033	26	3722	3367	32	7979	7296	51	12584	11786	59	247907	235124	88	2.00638
72642	68134	81	18888	18488	53	887	839	0	1043	1555	14	3551	3349	33	6084	6003	41	118081	114375	78	2.00844
104448	100251	83	24003	22703	69	1429	1469	18	2996	3043	29	6489	5885	45	9902	9793	55	215507	207994	88	2.01049
119454	108803	93	34718	31639	85	1804	1622	22	3603	3008	38	8046	7537	44	13059	11709	62	261736	253316	90	2.01255
95270	92175	82	49342	47721	81	1151	1354	13	2917	2798	31	6116	5891	42	8697	8665	51	186298	181845	87	2.01255
98438	96634	81	22381	21426	65	1726	1594	20	2031	2295	26	6343	5867	42	10826	10159	62	200609	190274	87	2.01358
96014	93838	79	40155	38789	80	1246	1302	15	2653	2276	28	5498	5347	39	8181	8594	49	176425	164994	84	2.01564
93505	89453	81	29632	28337	78	1432	1548	16	1872	1840	24	5684	5161	41	8903	8209	50	186015	174870	81	2.0177
154652	131612	91	53169	45319	89	2301	1979	26	4650	3802	37	9056	7756	57	15144	12346	74	289680	256070	94	2.01976
166833	147350	91	53501	47624	88	2217	2208	24	5003	4701	38	10349	9254	55	16498	15084	67	323616	293800	93	2.01976
91230	87438	80	24027	23682	67	1425	1300	11	2713	2010	28	5792	5484	39	8724	8437	52	180837	179583	79	2.02078
139248	120635	99	57236	49727	88	2346	2043	26	3894	3663	36	9611	8399	52	14476	12381	72	304875	275801	88	2.02078
204386	162537	104	88930	69791	100	2587	2108	29	5479	4513	44	11502	9463	58	16585	13699	76	370042	307292	101	2.02078
168450	141401	101	66215	56326	93	2335	1843	26	3620	3082	37	8642	7626	51	12649	11512	56	263572	236871	92	2.02181
119143	111279	88	26472	25611	72	2298	1815	27	4218	4188	31	8553	8570	49	14129	13351	63	289417	272139	86	2.02181
73124	70180	78	26878	26339	75	899	897	0	1400	1527	19	4613	4789	36	6509	7021	39	132203	127404	75	2.02284
112036	106810	82	27451	25771	79	2618	2587	25	3512	3338	30	7512	7200	46	12595	12567	63	235041	225955	85	2.02387
81320	78461	80	41022	39917	78	1240	1278	12	2249	2381	22	3793	3592	34	6600	6105	41	126557	119942	85	2.0249
182372	149067	97	65106	53546	94	3085	2414	33	6478	5214	48	12562	10687	60	20016	16136	85	410456	348878	98	2.02593
267220	187137	120	84648	60216	119	3741	2429	38	6294	4602	48	14866	10353	72	24626	16290	105	496642	366497	122	2.02696
97720	97497	78	15573	15737	47	1452	1384	16	2106	2685	25	5573	5413	39	8830	8812	49	169690	164354	79	2.02696
103663	101435	80	26687	25770	68	2292	2269	26	3171	3355	29	7858	7474	47	11638	11636	56	258254	246594	85	2.02696
111930	108310	83	28101	26987	78	1713	1539	21	3059	2988	28	6924	6832	45	10725	10219	56	225679	216079	87	2.02902
148339	133207	97	42117	37050	87	2024	1876	23	3812	3335	35	8670	8097	52	14785	13629	67	285119	266770	91	2.03004
248714	194810	121	96480	74365	104	4057	3093	35	6326	5568	44	14304	11790	71	22966	18637	83	476507	393422	105	2.0321
90902	90407	78	31160	30402	76	1318	1277	16	1857	2202	23	5220	4906	39	8362	8565	52	166284	160818	81	2.0321
240070	165908	107	89477	62294	106	3398	2558	35	6667	4877	48	14423	10422	70	24158	17776	90	486368	343126	108	2.0321
95391	91830	80	29606	29037	71	1569	1692	17	2174	2535	26	5026	4976	37	6916	6252	47	152702	145235	83	2.03313
122504	116410	91	48290	46221	81	2049	1977	23	3636	3251	35	8162	7910	47	12364	11924	59	244428	235055	86	2.03313
107321	100454	84	44464	42040	81	1667	1800	21	3198	2954	33	7637	7390	47	13096	12228	70	245578	221653	85	2.03416
78695	78059	79	27692	26707	77	1299	1212	13	2181	2241	25	4753	4529	37	8033	7630	53	151750	149247	80	2.03622
96911	93341	82	28778	27890	78	1186	1101	9	2726	2683	28	5355	5093	41	8446	8189	48	194066	178460	85	2.03725
202918	153329	102	71631	53998	97	2515	1769	29	5730	4419	47	11646	8823	65	17702	13698	81	369804	302347	99	2.03725
124668	107293	87	41125	35321	85	2186	2013	23	2941	2597	34	7110	6618	47	11170	9103	59	227888	208310	87	2.03725
94266	92174	82	29168	28536	75	1668	1460	17	3097	3319	28	5480	5333	41	8906	8754	51	175021	173874	80	2.03725
120980	105738	89	42868	37015	86	2064	1981	20	3647	3598	33	7489	7108	45	12883	11537	64	251031	224589	87	2.03828
147817	127753	88	51501	43628	89	2032	1749	23	3257	3318	28	8952	7801	52	14108	11898	70	299727	266414	100	2.03828
277990	198374	115	100828	71033	110	4619	3349	40	7445	5634	52	17495	13605	77	27604	21247	104	550020	424052	111	2.03828
160620	128642	92	56061	44513	91	2748	2071	33	4429	3828	39	9031	7229	52	14269	10740	67	282790	234102	92	2.03828
84320	81467	85	18221	17786	55	1235	1187	12	1889	2325	20	4710	4500	37	7971	7945	48	167966	159984	82	2.0393
135110	115942	91	51019	45960	87	1864	1771	20	3904	3391	38	7504	6549	49	11590	9799	59	232419	205627	92	2.04239
221621	186933	116	80412	70996	96	4121	3466	36	6413	5979	45	15209	13314	71	23283	20550	86	482295	442520	101	2.04239
298834	226709	119	142684	110285	116	5895	4378	44	10881	9085	53	22657	17662	83	34556	27595	111	726698	603724	117	2.04754
132933	113131	99	37223	31420	85	2126	1978	25	3949	3392	33	8861	7400	50	13210	11698	69	255999	228176	88	2.05062
80777	79163	79	22408	21878	61	1141	1056	7	1958	1826	22	4844	4511	39	7190	6908	46	182702	176373	79	2.05062
112146	105200	85	41165	38732	81	2243	1851	26	3708	3257	31	7486	7150	46	12024	11396	56	241222	229009	83	2.05062
179122	141610	99	69172	55331	94	2561	1927	29	4254	3971	41	9866	8053	58	15608	12932	75	311264	262993	92	2.05062
71630	68672	80	16962	16485	53	950	799	0	2014	2028	25	4038	3838	34	6068	5661	43	133214	127486	78	2.05268
57321	55340	79	23710	22923	71	662	632	0	1093	1442	13	2563	2491	28	4921	4815	40	94953	94013	71	2.05371
96267	89496	82	42942	40316	81	1547	1363	16	2710	2674	27	5973	5366	46	8743	7908	51	172763	163103	80	2.05371
24249	25581	65	8342	8311	40	348	461	0	585	710	0	1310	1376	14	2603	2483	29	49383	47498	65	2.05371
90764	88714	80	25698	24812	77	1492	1363	14	2554	2492	30	5609	5264	43	9891	10264	53	186923	178414	83	2.0568
112140	105938	84	41076	37941	83	1902	1735	22	2871	3373	28	7590	7449	50	11046	10686	51	236642	222375	85	2.05885
193594	165788	97	60034	51949	95	3522	2880	33	7300	6476	43	15313	13728	70	23707	21074	91	471309	434009	99	2.05885
63728	62928	76	24000	23351	73	909	945	0	1651	1571	16	3238	3366	30	5063	5149	36	100792	98921	79	2.064
112781	107633	84	37217	35452	80	2213	1953	24	3070	3052	31	6886	6414	44	10619	9572	59	224201	217090	89	2.06709
180903	143053	100	62085	48368	94	2464	1635	31	3867	3739	38	9004	7413	59	13367	10761	64	290448	237758	95	2.06709
128689	120954	87	29814	28525	80	1771	1714	19	3403	3357	35	7396	7026	50	11619	10883	62	234426	218431	85	2.06811
202560	154942	102	70768	53485	97	3713	3000	35	6165	4506	46	12874	9899	63	20823	15840	83	423563	340020	102	2.06914
121902	117232	84	28397	26830	82	2004	1847	24	3275	2830	31	7424	6921	50	11976	11006	61	238319	223375	100	2.06914
104738	101369	80	33897	31388	80	1878	1827	22	3558	3125	38	8494	8504	47	12923	12139	61	253966	245095	83	2.06914
47452	45169	71	18868	18088	55	456	375	0	1002	1194	9	2341	2274	26	3381	3104	33	70134	66361	72	2.06914
128770	109740	90	48151	39878	88	2486	2244	25	3378	2460	37	8463	7228	51	13521	11272	71	263517	238664	91	2.07223
221573	177618	99	58562	47136	98	3423	2772	32	5563	4513	45	13040	10689	63	19670	16642	77	430897	375565	100	2.07223
108568	104064	83	29655	28446	79	1480	1599	18	2952	2180	27	5875	5730	43	8235	8156	49	177497	168611	84	2.07326
232851	169432	105	88117	64103	103	2940	2053	31	5935	4335	47	12965	9624	65	18983	14549	90	397224	304211	104	2.07429
77153	80070	73	20255	19754	59	1208	1001	1	2549	2454	28	4773	4423	40	7807	7477	45	162385	158280	81	2.07737
70118	67872	77	15240	15238	49	965	714	0	1763	1578	23	3210	3398	30	5466	5344	39	120703	118632	78	2.07737
171528	138939	94	59732	49459	93	2258	1867	25	4602	3372	42	9620	7673	56	14467	11446	66	307765	263036	95	2.07737
88112	84674	81	29941	29261	78	1147	1171	10	1932	2102	22	4963	4797	38	6801	6731	45	163805	157014	82	2.07737
125838	121137	82	43973	42206	81	1985	1741	23	3346	2982	34	7348	6426	50	10727	10169	56	230899	218563	84	2.07737
172395	144365	95	69124	57806	93	2511	2179	28	4806	3610	46	10390	9091	62	14747	12659	66	338832	306761	92	2.08458
98229	95524	82	29444	28648	78	1576	1511	17	3317	3027	33	6654	6383	44	8933	8683	48	194516	190655	82	2.08561
86054	82962	78	31765	30463	77	1533	1559	18	2056	1767	24	4974	4990	38	7769	6959	51	148002	139836	77	2.08663
239523	172426	116	80002	56404	102	3311	2627	34	6188	4156	48	14083	10301	69	22324	16138	94	448589	331085	103	2.09075
149074	126888	90	43982	37339	87	1996	1624	25	3229	3313	32	8760	7531	53	13373	11819	63	267946	234097	94	2.09281
194520	165421	113	66743	58137	94	2993	2529	29	5698	5599	38	13363	11975	63	21461	19273	82	433499	390767	98	2.09281
189494	154133	96	77997	64282	95	3458	2781	32	5403	4563	46	10762	8886	58	18686	15569	84	345724	302545	94	2.09384
111290	95755	90	43816	36525	87	2271	1968	24	2004	1973	25	6202	5532	45	8886	7816	52	195844	164955	90	2.09692
179088	137639	98	71348	54176	97	2495	1834	28	4458	3942	40	10000	7864	54	13505	10035	65	292300	241231	97	2.09795
167739	130969	94	63184	49012	93	2169	1491	31	3338	2811	37	7624	6043	51	12359	10173	64	256168	204793	97	2.09795
72751	71559	78	18848	18555	53	621	703	0	1481	1507	14	3842	3474	35	5258	5471	37	119403	115428	80	2.09898
89075	86687	82	31137	29903	78	1514	1274	17	2155	2087	26	5064	5133	35	8203	8329	51	164635	157723	82	2.10618
141994	132077	86	37659	33623	84	2372	2072	26	4294	3998	35	8801	8153	48	13971	13168	67	291853	275124	88	2.10824
102822	96853	82	41055	39124	80	1647	1397	18	2630	2867	29	6127	5677	42	9128	8572	54	184415	172264	84	2.1103
97736	91987	83	34791	33839	79	1771	1465	19	3183	2905	29	6040	6103	40	9701	9258	60	202143	192449	85	2.1103
212492	148389	101	70245	48842	99	2859	2246	35	6397	4352	49	12026	8520	68	18354	13907	78	382838	266789	104	2.1103
163141	133970	96	63242	52627	91	2668	1910	31	4724	3874	48	9627	7939	60	15822	13260	72	298503	255290	92	2.11339
238609	178532	109	77426	55910	101	3549	2518	36	5935	4449	48	13169	10351	66	21072	16392	94	454445	344782	104	2.11339
122062	116965	83	23850	23307	60	2289	1969	25	3242	2698	29	8018	7990	44	11961	10743	61	250126	234219	83	2.11339
96796	92737	83	29043	27907	78	1385	1428	15	1995	2221	22	5344	5034	41	8597	7750	50	171205	168481	77	2.11442
[truncated: 7,638 more rows]
