# Supplementary material for: Phenotypic heterogeneity follows a growth-viability tradeoff in response to amino acid identity
Source: Nat Commun. 2024 Aug 2;15:6515. doi: 10.1038/s41467-024-50602-8 (PMC11297284; doi:10.1038/s41467-024-50602-8)
Supplement: Supplementary file 6 — Source Data [file 41467_2024_50602_MOESM6_ESM.zip › source_data/fig6cde/240423/240423_1845_yATP_E2_GLN.csv]

FSC-A	FSC-H	FSC-W	SSC-A	SSC-H	SSC-W	BL1-A	BL1-H	BL1-W	VL1-A	VL1-H	VL1-W	VL2-A	VL2-H	VL2-W	VL3-A	VL3-H	VL3-W	YL2-A	YL2-H	YL2-W	Time
108000	103640	82	43170	41958	81	987	993	0	2515	2111	29	5362	5498	37	6142	5465	46	221628	213667	88	0
95292	91143	88	52954	51236	81	1549	1632	16	2444	2395	29	5469	4972	44	7115	6817	44	183718	176498	90	0
61567	60593	75	24309	23637	74	596	703	0	1163	1069	5	2880	2783	29	3393	3450	30	90238	86165	84	0.00083091
37050	36464	72	18978	19052	54	644	463	0	624	965	0	1138	1320	11	2094	2117	25	52168	51890	75	0.00166182
78568	72452	81	41591	38612	80	1132	1232	10	1781	2033	21	4017	3622	37	5329	4412	43	163101	147526	89	0.00166182
92847	86467	84	33408	30406	81	679	805	0	1418	1224	14	3866	3819	34	5014	4800	39	129724	121629	87	0.00249273
217916	165704	101	81915	60566	99	2564	1962	29	5222	4426	45	11826	8981	60	14909	11550	64	531441	410302	108	0.00249273
119358	112368	85	56420	52838	84	1651	1591	20	2648	2376	29	6145	6204	40	8808	8360	46	209855	201628	90	0.00249273
180294	151559	96	62982	53350	92	2001	1518	24	3410	2975	33	7364	6896	45	8251	6840	51	317213	280506	101	0.00249273
38693	38329	73	14819	14874	48	242	193	0	487	659	0	1202	1142	12	1407	1404	17	44814	45033	71	0.00332364
45556	44141	76	17863	17957	54	149	401	0	672	1042	4	1950	2072	22	2323	2701	26	80570	82023	81	0.00332364
124062	117122	90	59408	56432	83	1711	1525	19	3038	3080	29	8266	8028	47	9246	9219	46	343945	313436	91	0.00332364
187847	160645	99	109405	97036	95	3297	2708	30	5416	4298	41	10662	9458	53	15205	13460	74	374949	344858	100	0.00415455
104322	102051	86	72955	71665	80	1455	1392	19	3007	2996	33	7344	6764	46	9339	9202	53	332798	324316	89	0.00415455
70953	67024	84	23295	21893	79	769	812	0	1450	1327	14	3267	2948	31	4481	4221	36	113328	98694	95	0.00415455
105174	93498	86	37385	33234	83	1054	1088	8	1881	1980	23	4796	4042	40	6944	6293	48	174180	149253	81	0.00415455
109569	97049	86	53441	47835	85	1566	1427	19	2745	2453	28	5425	4813	44	7488	6631	51	189288	174680	92	0.00415455
127590	114080	87	53110	47648	84	1132	1088	7	1856	1845	24	3649	3126	35	5483	4402	47	156819	132679	80	0.00498546
30098	29774	70	12488	12856	44	262	250	0	569	473	0	1136	1022	4	1300	1507	15	46614	45347	73	0.00498546
103258	97701	86	52341	50908	81	1156	1036	5	2355	1937	29	5085	5054	38	7596	7464	48	263472	247266	91	0.00498546
78923	74273	95	19803	18619	57	909	1051	5	1344	1599	19	3460	3397	30	4758	4482	39	119084	115964	86	0.00498546
46410	45535	76	14415	14356	50	591	551	0	663	700	0	1750	1627	19	3163	3211	30	58586	58363	76	0.00581637
59261	58473	75	32086	31958	75	428	474	0	1538	1284	16	3057	3218	30	3910	3707	36	112661	108048	79	0.00664728
123778	111509	86	49519	43619	86	1510	1403	15	2292	2164	25	5662	5246	40	7647	6684	53	197830	187327	93	0.00664728
68421	68076	78	26705	26254	75	801	696	0	1491	1254	11	2804	2683	31	3945	3113	38	109221	106445	85	0.0083091
131392	118058	95	69563	63305	85	2084	1867	21	3431	3427	33	6899	6538	47	10191	8869	58	258085	239442	91	0.0083091
84919	81425	85	33193	32076	78	734	725	0	1729	1514	17	3402	3352	33	4905	4664	37	130569	128780	84	0.00914001
124021	115258	85	51513	48944	83	1869	1677	20	2695	2950	27	7102	6754	46	8267	7717	49	293711	272659	88	0.00997092
72538	70090	78	34450	33566	77	1295	1122	9	1692	1872	20	3270	2935	33	4876	4786	41	126332	123436	80	0.00997092
108043	105033	85	57696	55747	80	1663	1710	19	3194	3075	34	5617	5283	39	6247	6368	42	186477	177514	83	0.00997092
131970	122325	89	48984	45488	87	1531	1633	20	3667	3078	35	8309	7848	47	10093	9926	58	341797	328869	90	0.00997092
45979	49161	63	19515	19775	54	382	368	0	674	978	0	1531	1430	16	1954	1807	24	67593	67409	68	0.00997092
199805	162744	99	92855	75069	96	2433	1967	27	5616	4908	46	12002	9839	63	14206	11808	71	484289	416761	101	0.0108018
85822	81548	89	38005	37223	78	1339	1055	9	1965	1915	22	4945	4692	39	7060	6563	47	177509	173668	79	0.0108018
116825	111510	85	45949	44526	81	1439	1477	16	2580	2370	28	6295	6074	42	8024	7411	48	274566	259743	87	0.0116327
120485	111434	91	48943	43686	85	1484	1306	17	2246	2287	25	5647	5198	40	8059	7450	45	198407	184458	87	0.0116327
132469	112505	95	59445	51851	89	1759	1592	22	2237	2327	30	6032	5363	46	8590	7555	56	217355	199143	88	0.0116327
122883	114534	85	67873	63115	86	1577	1504	20	3493	2820	41	8352	7919	51	10040	9403	53	360003	340075	91	0.0124636
72098	68692	93	32945	32621	76	755	799	0	1613	1306	17	2690	2763	29	3500	3390	30	103820	101244	78	0.0132946
127403	119567	87	43574	41361	83	1354	1498	14	2473	2723	28	5751	5137	43	7342	7679	41	198546	186232	85	0.0132946
103800	101283	81	56655	55856	81	976	1111	8	2081	1761	20	4068	3713	38	5628	4991	44	142402	127872	80	0.0141255
172586	156117	95	82917	73978	90	2709	2483	27	3835	3419	37	9178	8122	50	10404	9038	60	356499	334169	93	0.0141255
40581	41062	59	19710	19609	52	541	509	0	596	703	0	1639	1507	20	3093	3162	31	71076	70712	69	0.0141255
124004	116279	91	50004	47467	83	1852	1898	22	3099	2680	29	7182	6739	45	10028	9986	58	245937	233778	87	0.0149564
18201	19012	56	7016	7313	38	177	195	0	530	706	0	987	945	0	960	1384	12	32245	33463	67	0.0149564
143265	133264	89	80956	74102	88	1913	1879	22	4247	3741	36	9565	8770	53	11400	10194	60	359005	316467	91	0.0149564
80926	77279	80	28499	27243	67	1038	915	0	1351	1346	19	3768	3621	32	5432	4865	45	136055	133033	83	0.0149564
120412	115422	87	41509	39607	82	1371	1505	16	3004	2920	29	6766	6650	44	8912	8916	49	297733	280054	82	0.0149564
74605	72784	79	26284	26087	69	802	746	0	1421	1551	14	2841	2856	32	3912	3682	32	108331	106628	78	0.0157873
97355	92004	88	39441	37206	82	804	779	0	2391	1872	24	3784	3597	33	5655	5468	39	129378	119668	97	0.0157873
142276	122624	96	82637	74796	88	1408	1255	16	2930	2464	32	5532	4802	44	8528	7093	53	193108	166160	87	0.0166182
131833	119467	92	56546	51470	86	1658	1344	17	2329	2210	29	5774	5970	39	8123	7434	46	198062	182547	90	0.0166182
195504	154674	113	91773	72255	96	3232	2579	32	4987	3870	40	10182	7483	58	13381	9886	62	360059	273624	106	0.0166182
35771	34699	75	15179	15375	47	490	414	0	887	741	0	1067	972	0	1044	1447	13	45545	46821	67	0.0174491
105077	103277	84	28772	28038	78	1264	1390	13	1940	2217	22	4690	4398	38	7347	6923	46	189755	179622	89	0.0174491
163100	147266	103	85373	79677	87	2799	2542	29	4090	3046	41	7829	6735	50	12136	10427	64	292730	248271	90	0.01828
100304	93793	84	41807	38809	82	1314	1236	11	2253	2062	21	4549	4152	39	5902	5967	40	164829	155824	88	0.01828
45633	47140	72	15799	16053	49	384	516	0	922	847	0	1685	1378	17	2395	2487	27	56262	56730	72	0.01828
144044	134341	86	71194	64406	87	1810	1576	21	3568	3007	34	7454	7295	44	7888	7616	50	305655	297533	87	0.01828
130059	115879	103	43467	36984	90	1237	1333	13	2381	2192	29	5805	5207	41	6388	5135	47	202321	180923	103	0.01828
88125	87982	83	41051	39773	78	838	980	0	1619	1746	19	4033	3604	36	5383	5271	39	140539	132847	80	0.01828
78836	74244	81	33490	30972	78	1067	905	0	1802	1693	20	3773	3509	35	5969	5231	43	139948	135133	84	0.01828
67188	67977	79	26511	26734	74	814	674	0	1160	1265	12	2662	2610	28	3411	3241	33	93015	89173	71	0.0191109
133119	116655	101	46425	41660	84	2075	1756	25	3364	2833	35	7184	6852	45	10307	9466	52	241762	227025	94	0.0191109
149858	142634	92	30381	29337	82	2222	2178	24	3514	3597	33	9063	8623	50	14012	12841	62	326624	306255	94	0.0199418
109021	102953	84	50855	48316	83	1157	1003	1	1973	1879	23	4733	4192	42	6481	5937	45	170375	157007	91	0.0199418
28054	28552	62	9828	9963	41	181	207	0	695	815	0	1083	1098	8	1651	1682	20	38108	37977	74	0.0199418
60179	58412	76	25875	25177	75	576	681	0	535	977	0	1891	1599	23	3245	2713	34	78742	73718	74	0.0207727
255855	194498	107	118739	90271	107	3536	2501	37	5439	4332	42	12367	9284	63	18524	13166	78	448884	359711	113	0.0207727
170255	148265	95	74984	65584	91	1757	1635	19	2866	2305	29	6107	5379	46	7712	6654	52	232837	193252	89	0.0207727
57398	55145	82	23288	23261	59	704	745	0	2169	1815	23	2692	2601	30	4273	4243	37	118099	120043	78	0.0207727
176880	150366	109	78843	67987	93	2628	2122	29	4604	3987	38	10852	10364	54	13455	11874	62	479009	435366	109	0.0207727
23758	26068	45	10314	11147	41	413	404	0	546	658	0	949	940	0	1161	1545	14	34547	35630	61	0.0207727
100272	96427	83	38765	37782	80	1412	1222	12	2692	2596	30	5481	4958	42	6746	6195	47	240118	228955	89	0.0216037
53354	52087	77	19517	19712	55	587	406	0	1236	1157	12	1864	2103	23	2896	2784	27	69940	68813	75	0.0216037
189040	152567	99	70243	57279	93	2386	1931	28	4357	3570	40	9617	8240	59	13953	11308	74	337077	286858	101	0.0216037
76846	66991	96	31955	29046	81	975	799	0	1478	1241	14	3522	3375	33	4861	3904	39	123456	117751	91	0.0216037
113395	106707	94	33990	33278	80	1364	1381	16	3215	3063	29	6865	6604	44	9290	9014	49	304692	286685	92	0.0224346
189885	157391	99	68306	55961	95	3061	2594	29	4584	3798	37	9092	7615	55	11388	9481	59	335090	285391	112	0.0224346
133167	125845	85	43471	40922	83	2058	2152	21	3456	3092	32	7488	7147	48	10710	9645	66	262372	241999	90	0.0224346
87454	79419	85	51218	48792	82	749	645	0	1337	1356	16	3186	2825	31	4719	4410	36	131391	121322	88	0.0232655
51793	49016	80	23532	23575	73	451	419	0	1089	761	0	1635	1727	20	3150	3257	31	65559	67192	78	0.0232655
234974	164969	107	93684	67663	105	2522	1897	30	4717	3391	45	10660	7459	62	11795	7963	64	425243	296927	112	0.0232655
46713	46775	59	19688	20478	51	722	504	0	861	619	0	1473	1364	16	2024	2116	21	61519	63313	77	0.0232655
83037	80263	95	26708	26331	68	728	723	0	1114	1077	10	3054	3025	33	4193	4101	32	112298	110187	85	0.0232655
37769	37638	71	17736	18002	50	231	239	0	1043	1062	7	1787	2006	22	2296	2163	25	64842	63641	80	0.0240964
134911	120875	87	64855	57286	85	1574	1365	19	2527	1950	29	5399	4551	45	7908	6870	51	199179	166212	88	0.0240964
104897	91777	91	44699	39643	83	1584	1478	17	2084	1744	24	4811	4695	37	7503	6826	49	177945	164819	89	0.0249273
173431	151798	104	96166	86275	91	1625	1519	19	4161	4299	33	7796	6573	50	10090	8843	59	301783	272550	94	0.0249273
88964	74357	91	43361	36899	84	1123	1106	8	1854	1606	20	4257	3679	36	5588	5012	42	154223	128712	96	0.0257582
130994	116852	88	132347	122747	88	5238	4760	38	9808	8882	59	20540	18955	83	29083	25635	87	681147	615465	99	0.0257582
134936	126457	98	80520	72526	101	2067	1835	20	4465	3341	38	9884	8359	59	10797	9139	57	392294	335169	101	0.0257582
150072	141785	85	96684	92195	86	3957	3784	33	6349	5960	39	13914	12970	67	20979	19145	74	511701	469007	95	0.0257582
93340	92947	79	40635	38602	80	1104	1107	6	2007	2060	23	4160	4484	34	6422	6232	41	149794	146543	84	0.0257582
101666	94931	86	56451	52475	82	1335	1299	13	2062	2244	19	4375	4391	37	7237	6543	48	161401	154139	86	0.0257582
120774	111450	93	57463	54660	82	2200	2335	22	3219	3165	33	7278	6818	48	9886	10123	54	295352	278675	90	0.0265891
18683	19646	42	10175	10660	42	130	295	0	476	548	0	743	958	0	1302	1343	16	36327	38605	58	0.0265891
34601	34820	83	16852	17082	51	185	446	0	518	662	0	1311	1407	14	1962	1703	24	49809	50655	75	0.0265891
107402	94723	86	49552	43351	86	1267	1418	14	2521	2171	28	5060	4523	38	7112	6244	48	175513	163296	92	0.02742
167327	147103	95	140886	129983	93	3938	3264	35	7400	6379	54	13452	12455	65	19197	17648	70	490725	420302	103	0.02742
54235	54972	75	23624	22826	56	705	718	0	1014	1082	8	2795	2807	29	3907	3632	37	97522	95342	83	0.02742
140298	123491	89	57332	50556	87	2173	1981	24	2746	2243	29	6450	5962	44	10743	9661	58	240447	225933	94	0.02742
177576	147721	95	67376	54302	94	2775	2126	30	4452	3924	35	11338	9650	60	13821	11554	77	480135	410689	111	0.02742
188245	172859	89	162976	151891	90	6553	6049	39	12770	11648	61	29444	26369	86	41249	36408	90	1.04858e+06	934502	106	0.02742
108537	101732	82	32414	29392	70	1233	1320	11	2048	1771	22	4913	4310	39	7839	6297	52	187221	164413	100	0.02742
82188	80068	80	24739	24680	64	1042	1126	8	1390	1656	20	3360	3106	34	5111	5249	40	132529	128591	86	0.0282509
136550	109588	107	51361	41533	90	1356	1047	9	2343	1854	28	5122	4176	42	7866	6378	50	202156	173742	100	0.0282509
79739	78740	78	29064	27975	77	892	950	0	1685	1332	22	2971	2963	30	5051	4945	37	120572	114170	85	0.0290818
152687	131742	108	58232	50905	96	1892	1556	21	3069	2512	33	7159	5719	50	10522	8493	58	257554	211880	108	0.0290818
110511	104845	83	47342	44212	81	1055	1065	6	1776	1584	24	5104	4386	42	7319	6898	47	169452	157389	81	0.0290818
156098	145268	93	58917	55690	86	2306	2089	25	3843	3530	36	7508	7564	48	11771	10996	57	283504	262672	95	0.0299128
76607	76157	77	21368	21083	68	1137	1248	11	1704	1648	19	3550	3352	33	6082	6232	42	154339	153085	73	0.0299128
81610	78094	85	29190	27577	79	640	618	0	1008	1139	11	3100	3163	29	4422	4021	35	125555	117395	90	0.0299128
162274	136253	91	80746	67930	91	1806	1630	19	3762	3341	36	7979	6739	55	10914	9050	56	265810	212895	95	0.0299128
110850	103555	87	37470	35873	81	1478	1481	15	2357	2729	24	6272	5968	42	7847	7191	48	280188	261642	95	0.0307437
150364	123703	110	95246	81224	110	2318	2099	24	5522	4348	50	9893	8353	56	11633	9881	65	402547	342796	110	0.0307437
64920	64347	79	20418	20086	55	1439	1297	13	1715	1627	18	3885	4020	33	5878	5305	44	142469	139915	85	0.0307437
112890	107901	83	81655	79879	82	1563	1314	18	3211	3404	31	7751	7775	45	8601	7605	54	312589	290392	92	0.0315746
32410	33328	61	16949	16981	52	525	345	0	1162	922	0	1205	1293	12	1326	1153	11	48389	46275	62	0.0324055
47686	45958	88	11305	10747	46	557	501	0	1314	965	0	1621	1569	15	2362	2361	25	68621	64759	88	0.0324055
130070	117706	87	53909	48196	86	1243	1233	13	2330	2100	30	5658	5207	41	7278	6293	49	186037	171099	88	0.0324055
234915	177650	105	143594	114444	102	4305	3287	38	6689	5498	46	15403	12276	72	23075	18168	88	563204	468058	94	0.0324055
91343	82725	97	36350	30639	97	1129	927	0	2198	1879	23	4258	3481	36	6714	4919	54	168128	139383	97	0.0324055
156246	129561	91	68941	56419	92	2056	1627	20	3390	2353	36	6767	5343	49	8780	6555	60	234578	208309	96	0.0324055
116136	108261	86	64174	59448	83	1702	1694	18	3145	2728	35	6477	6015	44	7221	6429	51	257714	240635	91	0.0332364
117330	105412	87	41013	36580	84	1235	1262	13	2430	1894	26	4855	4391	39	5425	4593	43	190580	163525	87	0.0332364
85289	79411	90	41011	38331	80	829	683	0	1545	1595	17	2771	2614	31	4156	3509	38	113345	107249	86	0.0340673
110878	106580	86	43604	42240	81	1479	1457	19	2590	2576	27	6308	6090	42	8310	7411	51	285049	273321	94	0.0340673
80350	76453	85	26144	24958	74	893	1040	4	1511	2043	20	3573	3459	33	5535	5585	38	130436	124585	84	0.0340673
123877	109245	94	51201	45591	86	1555	1417	16	2866	2246	29	5268	4844	41	7513	6644	49	201951	188408	91	0.0348982
201572	152762	111	82799	61839	98	2614	2128	30	4317	3397	44	9106	7144	57	14386	11064	66	326632	256919	104	0.0348982
97230	92912	93	49265	48473	80	709	1020	3	2467	2172	26	5116	5182	38	6109	6123	42	234207	223892	88	0.0348982
145659	136068	89	63834	60655	85	1899	1711	19	3389	3232	32	8142	7743	46	9114	9267	49	356838	338714	92	0.0357291
89283	90322	77	37757	37280	77	834	800	0	1960	2090	24	4612	4647	36	4702	4780	37	179868	176077	82	0.0357291
179918	146096	101	98967	83787	95	2318	2076	24	4366	3763	39	9471	7912	57	13127	11284	62	323507	281683	98	0.0357291
258104	197778	131	103085	79478	117	2868	2129	29	6710	5070	47	13507	11477	73	18624	14860	92	474551	405635	131	0.0357291
43123	45368	54	14211	14906	44	469	362	0	443	724	0	1823	1534	21	2506	2932	25	62633	65283	73	0.0357291
67276	64655	77	24534	23578	60	583	570	0	1022	1195	9	2759	2741	27	4036	4353	34	99044	95282	71	0.0357291
81998	78270	92	39283	38472	77	989	767	0	1715	1736	22	3552	3496	33	4650	4299	41	134673	129667	81	0.0373909
188737	166091	98	106205	95018	93	2645	2424	27	4572	3904	41	9110	7902	51	12911	11355	67	325177	287005	98	0.0373909
121340	112722	94	62880	60172	83	1751	1732	21	2074	2205	26	5909	5591	43	8684	9072	44	218627	207258	88	0.0382219
89943	82789	97	41730	39293	80	875	810	0	1559	1747	20	3843	3622	33	4153	3895	35	145779	132269	80	0.0390528
232440	191367	104	128897	107000	103	4186	3314	36	6713	5468	47	15837	12520	74	21934	16652	96	507105	407424	105	0.0390528
93675	84746	83	41547	37377	82	1249	1040	6	2223	1579	25	4138	3692	38	5733	5321	44	147923	130537	80	0.0390528
106781	91789	87	46332	39038	87	1362	1163	14	2245	1935	23	4815	3890	42	7144	5823	47	173737	152820	89	0.0390528
85790	85039	80	36294	35794	77	1152	1131	9	2222	1917	25	4888	4839	38	5409	5363	41	197628	194272	84	0.0398837
93047	89369	82	29796	29306	77	1269	937	0	1833	1934	19	4631	4829	36	4532	4823	34	184535	177163	84	0.0398837
135542	127830	87	66816	62808	85	1814	1667	21	2247	1914	30	5151	4596	41	6263	6026	47	203696	176874	85	0.0398837
53509	53523	69	25197	24511	73	619	585	0	540	981	0	1987	2233	23	2200	2916	24	84720	81458	76	0.0407146
67689	65892	90	34306	33890	75	1168	1008	6	1805	1802	23	3630	3544	34	5553	5159	41	134237	125672	79	0.0407146
125522	118271	87	38714	36102	85	1299	1467	13	2730	3076	27	5635	5718	40	7531	6938	48	260800	246757	91	0.0415455
190637	149054	98	104049	85676	99	2209	1790	27	4102	2894	41	8120	6432	52	13394	10425	70	314160	245751	114	0.0415455
120872	116504	85	80192	77098	83	2552	2309	28	3983	3736	35	6953	6711	45	10628	10020	55	262694	246879	87	0.0415455
163087	146378	91	70950	63330	88	2007	1762	24	3845	3477	33	8574	7503	50	10799	9847	59	308251	279709	92	0.0415455
28656	29363	63	14909	15156	47	219	405	0	473	574	0	1049	1233	11	1348	1574	18	44778	46386	71	0.0415455
177449	147045	96	73313	60624	94	2515	2044	29	4543	4143	38	9870	8153	56	11729	9594	60	431153	381501	100	0.0415455
83072	83014	79	24021	24288	59	490	571	0	1462	1641	17	3526	3420	32	4720	4503	38	131884	134299	82	0.0423764
225762	174816	113	98297	75287	101	3103	2651	31	5027	4032	42	11655	9239	65	14739	12530	66	386839	316558	96	0.0423764
38642	39560	69	16185	16723	47	508	612	0	708	496	0	1596	1441	20	2439	2401	24	54700	56437	72	0.0423764
162418	138732	92	58406	48965	90	2716	2284	27	4336	3612	37	8692	7520	52	12610	11220	61	309288	276832	96	0.0423764
151434	131411	96	63174	55590	90	1785	1614	21	4073	3118	38	7675	6574	52	9358	8247	55	356982	321342	89	0.0432073
111589	108063	85	60940	59492	82	1308	1336	15	3030	2527	32	6056	5702	45	8569	8329	56	219420	205282	85	0.0432073
132745	116034	95	44843	39800	87	2073	1729	24	3296	2489	35	6414	5835	43	9994	9445	48	248176	236476	90	0.0432073
125174	116912	85	75767	69798	85	1928	1617	22	2825	2570	30	5446	4768	41	8050	7552	49	200445	178492	96	0.0432073
52254	53986	73	18375	18625	50	573	647	0	696	753	0	1825	1790	19	2026	1915	26	66722	68344	79	0.0432073
109860	103620	83	50977	48043	81	1142	1060	5	2119	1818	24	3986	3722	37	5443	5204	40	137880	134857	79	0.0432073
152985	138504	91	125314	117510	90	3510	3440	30	5938	4979	44	13003	11566	61	18843	17444	82	420501	382650	105	0.0432073
194172	162589	97	72393	60171	93	2086	1666	27	3600	2733	34	8909	7436	51	10744	9552	54	338095	302155	103	0.0440382
70116	71646	77	21751	22092	55	609	617	0	1107	1517	14	3168	3059	31	3615	3645	32	107037	105011	83	0.0440382
272026	193240	116	136696	105325	108	4270	3275	38	8332	5941	58	17308	13422	76	23641	17905	100	576536	457599	106	0.0440382
71773	70928	78	25700	25418	69	655	839	0	1138	1380	14	2748	2578	28	3974	4119	33	126084	119830	83	0.0440382
86652	79620	97	38003	35714	81	1498	1421	16	2463	2165	26	4678	4324	37	6614	6241	45	160382	158555	86	0.0448691
23705	24638	61	13613	13788	47	399	292	0	368	631	0	1069	1231	10	1427	1642	21	43931	43736	74	0.0457
85234	80127	83	38894	37417	79	790	561	0	1540	1614	17	3754	3626	34	5029	5085	37	129356	127543	85	0.0457
145909	123077	95	58737	49611	91	2011	2052	23	3163	2791	34	8203	7024	52	11139	9437	65	279338	245851	99	0.0457
110307	106817	81	45038	43670	81	1572	1331	17	2564	2518	28	6823	6295	44	8401	8157	51	283345	264457	93	0.0457
136002	122069	95	80913	75442	87	2482	2292	25	4169	3895	34	9083	8677	48	10869	9753	60	312772	300423	93	0.046531
66265	63780	77	20432	19420	56	519	600	0	1231	1037	4	2578	2464	28	4052	4037	35	91285	87758	83	0.046531
74158	72827	77	39771	39475	76	513	471	0	798	1287	14	2379	2375	26	3383	3373	35	95250	93992	86	0.046531
112387	108120	89	52025	50114	81	1137	1141	9	2309	2417	27	4755	4999	36	5952	5608	43	185680	177503	87	0.046531
110210	100855	85	30865	27878	83	1196	1012	3	1983	2121	20	3842	3481	36	5620	5192	40	153285	133074	82	0.046531
331388	210225	150	128033	81600	135	4934	3704	41	8407	5417	55	17971	11581	79	26470	17159	110	638498	413369	143	0.0473619
280385	225198	114	140083	114748	112	4797	3958	36	7477	5975	51	16823	13208	75	20834	16262	89	663215	496776	122	0.0473619
41336	44539	59	16881	17416	48	526	342	0	623	477	0	1577	1463	19	2284	2608	27	66968	69656	74	0.0473619
101737	98867	85	47774	45212	82	1310	1564	15	2424	2262	27	5490	5197	40	8258	8158	50	199974	187319	86	0.0481928
131568	126558	84	63262	60654	83	2545	2319	28	4291	4554	37	9155	8866	48	13443	13341	62	431428	399519	91	0.0481928
197625	175240	101	115484	104300	95	3137	2659	30	4974	4869	37	10539	9975	55	16485	15934	65	419116	383668	92	0.0481928
135418	117292	90	45143	40935	85	1958	1521	23	3724	2582	37	6250	5622	43	8161	7340	50	229556	214632	90	0.0481928
72753	74610	75	35641	35544	76	786	889	0	2090	2107	19	2995	3236	29	3637	3350	33	122417	122481	85	0.0490237
116208	110705	85	42641	40075	83	1264	1321	13	2575	2680	30	5685	5737	41	6034	5756	41	238200	230024	90	0.0490237
100529	100428	82	21761	21624	54	1085	1149	10	1699	1508	20	4209	4137	35	5191	4747	39	140406	131536	85	0.0490237
231039	173388	110	121655	91221	102	3301	2399	32	6401	4380	53	12169	9949	66	15313	11416	70	457518	379500	106	0.0490237
132765	124544	100	78623	72136	89	3043	2714	29	4826	4228	48	9238	8467	54	14155	13049	66	348819	318250	100	0.0498546
88535	85180	84	33070	32576	77	837	785	0	1177	1180	12	3270	3202	32	4414	4111	35	122330	120413	77	0.0498546
153415	132255	91	74038	64018	91	2222	1769	25	4028	3055	39	9034	7764	51	12061	10125	66	314277	280030	95	0.0498546
108887	104941	85	45940	44598	81	1901	1633	22	2726	2934	26	7772	7400	48	9866	9441	55	366694	347265	91	0.0515164
113047	107305	85	38448	36586	81	1350	1293	12	2831	2364	31	4972	5031	38	6995	7514	39	200783	194608	90	0.0523473
134805	115611	93	74764	64451	89	2155	1708	26	2550	2655	31	6191	5828	44	8697	7894	48	230408	212433	90	0.0523473
267873	212601	121	94809	76755	116	4396	3210	38	8283	7401	52	16133	13882	72	23139	19548	83	567485	517650	132	0.0523473
99970	94768	97	50800	48849	80	1295	1330	16	2709	2245	28	5439	5536	41	6559	6871	40	191176	178664	88	0.0531782
219709	195286	98	120976	109954	96	3612	3283	33	5636	4720	42	11627	9439	61	17245	14067	73	389658	304665	113	0.0531782
89740	89326	79	35849	33748	80	822	649	0	2305	2172	22	4038	3887	35	3951	4827	30	170691	164290	87	0.0531782
88940	89193	78	32433	32225	76	1059	855	0	1693	1684	21	3837	3748	37	5793	5492	46	149082	143765	84	0.0531782
133269	123919	85	48880	44767	84	1779	1551	20	3077	2634	30	6846	6759	42	9184	8517	51	225545	207144	95	0.0540091
96068	94210	85	38485	38005	78	962	1081	8	1709	1718	22	5313	4886	41	6207	6076	41	229565	224026	81	0.0540091
158526	147540	87	86549	81983	86	2596	2740	24	4188	4017	39	9586	8628	53	13513	11801	61	333793	297434	94	0.0540091
221440	180427	106	148623	129416	97	5723	5107	39	8162	6629	54	17458	14698	75	25712	20473	92	634351	535956	105	0.0540091
187177	150358	100	80226	66743	96	2065	1762	25	4544	3797	40	9624	8086	54	10392	8239	57	387256	333279	107	0.05484
112970	100635	89	44469	39202	85	1297	1338	16	2727	2327	31	5782	5065	41	7780	7019	46	204963	185904	92	0.055671
222302	188451	103	159308	136511	102	3868	2897	35	6020	5261	46	13571	11118	63	16960	14308	65	507279	417289	110	0.055671
43877	45775	54	20781	21438	51	515	698	0	927	761	0	2199	2451	24	2606	2543	28	70251	71957	79	0.0565019
185946	151639	94	62607	52003	92	2603	2210	29	4897	3868	46	10766	8782	60	16862	13935	76	383835	324275	103	0.0589946
80444	77524	78	31750	31535	78	1640	1290	13	2102	2186	23	4876	4894	36	6889	6255	46	169489	153305	86	0.0589946
207519	170659	101	59753	48997	93	3520	2820	31	4981	4459	44	11177	9353	59	16814	14715	68	380051	332514	101	0.0589946
71954	72444	77	28008	27836	70	746	784	0	1051	1039	6	2960	2437	31	4104	3561	35	94258	95473	81	0.0589946
54671	53031	77	25639	23984	76	691	647	0	1026	1157	9	2458	2381	24	3092	3216	30	89209	85907	80	0.0606564
114618	107413	85	58592	55804	82	1919	2126	20	3654	3018	34	6697	6109	44	9905	9034	54	236983	213545	89	0.0606564
100756	93694	83	40750	38445	80	1367	1249	13	1676	1848	19	4904	4661	41	7609	7506	45	181130	176238	85	0.0606564
58932	59758	76	27605	27801	73	328	501	0	926	1040	4	1941	2181	23	3187	3309	31	80393	80191	76	0.0606564
99541	95873	82	40116	38952	80	1249	1213	12	2398	2313	27	6064	5848	41	7583	7941	46	249209	236110	88	0.0623182
184722	142113	100	75621	58474	97	2095	1694	24	4149	3379	36	8195	6341	53	11334	9246	66	289023	227852	101	0.0623182
213907	157069	107	86195	63127	101	2763	2096	31	4662	3393	42	11863	8812	65	14193	10158	67	507173	381075	106	0.0623182
196988	160356	100	76158	61201	95	2142	1976	27	3845	3626	38	8572	7073	53	11372	9320	58	294633	246471	99	0.0631491
196828	171481	97	115820	99881	97	3076	2600	28	6575	5808	46	13065	12128	59	15631	13060	74	549253	485281	98	0.0631491
108869	102242	86	121004	117425	82	2942	2591	28	4201	4282	35	9107	9143	51	13258	12666	66	299987	275972	82	0.0631491
53970	54603	73	23590	23825	64	486	499	0	800	910	0	1598	1982	19	2877	2724	31	77964	79678	68	0.0639801
95164	83390	87	39184	34369	84	1527	1517	16	1999	2028	19	4656	4256	39	7048	6527	51	172101	147712	87	0.0639801
305065	227453	135	148565	119201	129	6683	5345	44	12153	9017	57	25179	18615	101	33341	25845	123	1.04858e+06	831197	136	0.0639801
194905	167834	112	88536	75044	112	2799	2203	30	4899	3954	47	11664	9926	60	12757	10439	71	432127	339396	112	0.0639801
67313	63572	82	33658	31150	80	1229	1115	10	1792	1740	20	4017	3584	36	6252	5470	46	135115	124252	94	0.0639801
267238	196246	114	103411	75350	112	4106	2809	38	7421	5101	65	13272	10418	68	18516	14348	79	461347	379881	111	0.064811
33455	33308	70	13697	13820	46	441	530	0	450	732	0	1528	1692	20	2616	2719	28	62026	59773	72	0.064811
87337	81621	92	43063	41623	80	1362	1269	15	1498	1664	19	4472	4215	37	5848	5153	44	151828	139569	76	0.064811
188217	153144	99	62753	50864	95	2659	2129	30	5087	4212	47	11656	10043	57	12279	10030	61	458451	399613	102	0.0656419
91299	84282	83	41584	36939	84	1109	964	0	2610	2227	27	4504	3916	38	5700	5074	42	153227	139031	73	0.0656419
105420	95075	84	49620	45503	83	1298	1245	12	2418	2190	25	4500	4009	37	4972	4460	39	184995	175267	85	0.0656419
134234	124772	90	69203	64919	84	1561	1487	19	3052	2657	32	5202	4823	39	7284	6841	47	189886	168752	83	0.0656419
79151	77332	83	31228	30480	78	726	562	0	1046	1188	12	3195	3127	30	4159	3848	35	107535	105915	83	0.0673037
142274	128170	104	54995	50821	86	2012	2143	22	4405	4362	36	10149	9649	58	12411	11456	63	468608	455780	92	0.0673037
67005	65146	89	21815	21507	60	542	451	0	1217	1247	11	2361	2291	24	3093	3277	28	92599	92403	79	0.0673037
127408	112937	87	58522	52907	87	2171	1970	24	3385	3202	32	6808	6038	47	9986	8993	56	249727	237665	94	0.0681346
47159	45600	83	15455	15669	47	458	544	0	912	1035	4	2088	1957	24	2904	2745	32	81610	80294	72	0.0689655
112225	105054	85	48667	45864	83	1124	1017	4	2177	2262	26	4893	4333	39	6066	5561	41	177375	172111	89	0.0689655
113167	98963	86	46945	41237	85	1460	1281	16	2143	2123	24	5375	4905	41	7971	7377	51	193133	172161	92	0.0689655
161321	132935	99	65306	53707	92	1437	1267	18	3427	2959	36	7017	5985	48	9032	7841	55	232044	202879	93	0.0689655
141628	130721	90	42616	38561	85	1256	1169	13	2230	2004	29	5713	4996	46	7622	6656	50	195908	182227	102	0.0689655
22053	22254	54	8562	8877	39	544	498	0	506	367	0	830	839	0	1457	1564	20	37006	36964	70	0.0697964
95785	93089	83	69973	69170	80	1399	1363	15	2300	2003	25	5317	5478	39	5002	5326	39	223678	215036	87	0.0697964
52305	52022	77	20059	20293	57	419	638	0	778	768	0	1390	1781	17	2295	2498	25	67079	65619	79	0.0697964
29612	30941	52	13405	13768	45	341	235	0	763	391	0	1226	1285	13	926	1053	6	48490	49447	72	0.0697964
52258	49629	77	21741	21818	59	400	365	0	887	854	0	1634	1449	20	2090	2052	23	63185	61621	78	0.0697964
169619	145004	107	126005	112388	92	2820	2188	29	4656	3928	46	9886	8905	56	12950	10570	69	340791	285331	101	0.0706273
27963	27594	71	14603	15058	46	360	383	0	318	373	0	1133	1157	10	1735	1786	20	50782	51895	68	0.0706273
78526	76387	86	31381	30831	76	1061	1036	4	1907	1991	24	3709	3716	34	5736	4971	44	134858	127784	86	0.0706273
186473	165541	96	87045	78235	93	2851	2279	29	3627	3402	35	9703	8843	51	12119	11184	60	325284	286517	98	0.0706273
165422	141946	91	74607	64499	89	1967	1620	20	3803	3063	37	8050	6378	55	8950	7515	55	297802	242723	89	0.0706273
54740	55481	67	18589	18432	53	1195	1198	10	1896	1619	24	3664	3481	33	4838	4712	40	121970	123014	79	0.0714582
123398	115227	85	70468	65073	86	2456	2162	27	4166	3759	37	8592	8121	48	13803	12757	65	314540	285355	95	0.0722892
100703	94997	82	48451	44328	85	921	1140	9	1713	1847	20	3378	3135	33	4968	4238	37	126273	110968	97	0.0722892
115463	104812	86	41610	38233	84	1762	1427	17	2236	2128	27	5423	5001	41	6915	6554	42	195291	185333	88	0.0722892
163126	153161	88	84597	80698	86	3058	2774	29	4963	4733	39	9593	9182	52	13992	13659	60	348963	324169	89	0.0731201
23297	24512	52	7768	8213	38	240	182	0	59	323	0	1141	1143	9	1409	1517	14	37885	37745	69	0.0731201
81948	76420	90	39047	37402	79	706	760	0	1277	1567	19	3604	3496	34	5844	5334	45	134046	125864	84	0.0731201
205755	157829	101	78969	59241	98	3547	2551	35	4610	3771	40	11226	9125	60	16737	13198	76	432404	352224	103	0.073951
126836	125270	82	53118	51760	82	1904	1817	22	3564	3295	34	8356	8277	47	9418	8849	52	364133	347935	90	0.073951
175561	141487	108	80082	66806	93	2005	1499	26	3094	2265	36	7049	5403	50	10550	8511	61	278040	216212	91	0.073951
126088	116706	87	36616	33826	85	1708	1576	20	1439	1898	21	5051	5188	38	8301	7209	47	204027	190823	92	0.073951
103363	96217	85	47885	46587	82	1144	975	0	2509	2029	26	4696	4503	36	6017	5543	45	162354	152366	91	0.073951
142689	128354	90	65317	58345	86	2253	2008	24	3373	3430	33	8167	7442	48	10022	9283	52	346933	323078	93	0.0747819
90806	88848	81	44786	44161	78	1723	1572	19	2382	2010	27	5887	5649	40	8718	8455	54	216000	204412	82	0.0747819
75413	73409	93	27228	26763	76	871	573	0	1014	1363	12	2432	2499	26	3157	3554	30	96159	94119	82	0.0756128
21306	22928	62	10662	10851	44	245	255	0	211	342	0	1321	1350	12	1399	1602	16	39140	39415	62	0.0756128
68281	67549	76	14891	14542	52	775	532	0	827	957	0	2612	2649	27	3809	3683	34	100158	97786	88	0.0756128
30522	29202	79	11641	11560	45	232	420	0	142	473	0	1057	1064	6	1561	1823	21	36662	38518	69	0.0764437
27502	27703	68	8998	9107	41	103	265	0	285	782	0	1006	943	0	1327	1600	16	37641	35892	71	0.0772746
66913	65593	79	23708	23720	74	471	605	0	1731	1221	12	3157	3227	29	4884	4808	35	113605	110637	83	0.0772746
304259	197178	119	124627	79890	118	4332	2666	41	7195	4616	62	14965	10500	74	21357	14727	93	548159	364894	135	0.0772746
61279	59428	75	24526	24250	75	641	523	0	1466	1222	9	2313	2248	25	3264	3065	32	84335	84817	78	0.0772746
249652	213034	117	99292	86352	101	4372	3987	35	8724	7842	50	18606	16731	80	27915	26043	94	634258	576496	107	0.0772746
163968	141199	91	63125	52900	91	1898	1446	22	3485	3273	33	6551	5448	47	8743	7776	51	255252	227572	97	0.0781055
40424	41841	71	18677	19355	48	411	488	0	793	865	0	1227	1478	16	2502	2613	26	70402	71100	77	0.0781055
66607	70083	68	18959	19411	51	562	742	0	1507	1367	18	2434	2417	27	4166	4066	36	101853	102134	80	0.0781055
80741	79171	77	33447	32297	78	903	795	0	1584	1855	15	3527	3493	31	4704	4894	37	117539	113939	81	0.0781055
139075	113592	108	55166	43873	93	1807	1391	18	2627	2169	26	6338	5153	48	9008	7565	55	224122	187082	108	0.0781055
150228	139289	92	67537	63396	87	2227	2294	25	5252	4808	39	11300	11220	58	13185	12479	58	486302	457027	95	0.0789364
232012	183334	98	70238	55083	97	2749	2429	28	4838	4071	41	10740	8790	60	15401	12140	72	372360	313974	103	0.0789364
40905	38588	82	15506	15597	50	518	357	0	568	849	0	1654	1523	21	3112	3220	30	65842	64620	75	0.0789364
84932	79909	89	37551	35859	79	945	842	0	2040	1679	26	4307	4012	35	5597	5899	37	192752	181025	85	0.0797673
153798	131721	103	121190	108451	91	3220	2843	30	5069	4367	36	11139	10012	56	16972	14878	67	386870	339290	96	0.0797673
33530	34329	70	13219	13564	44	322	216	0	657	607	0	1078	1020	6	1523	1548	20	50591	51781	73	0.0797673
35044	36248	66	9939	10480	41	227	391	0	340	555	0	1391	1560	17	1413	1741	17	51337	52734	76	0.0805983
174882	148486	97	79765	69584	91	1973	1828	21	3790	2957	38	8435	6809	53	9891	8811	55	329630	268983	97	0.0805983
131370	117015	89	47508	42578	85	1693	1444	20	2970	2380	30	5752	5039	42	9163	7807	54	221813	189852	84	0.0805983
61052	61812	74	29038	29058	74	627	557	0	1209	1075	8	2811	2604	30	3653	3770	32	93359	90340	82	0.0805983
71148	71045	76	27377	28062	75	645	703	0	1227	1336	15	2552	2668	27	3919	3917	33	103299	102348	82	0.0805983
76101	74718	80	47437	47026	78	533	648	0	1462	1438	15	3470	3356	31	4318	4314	34	117283	113282	85	0.0814292
128364	116029	102	45504	41472	87	1270	1086	8	2641	2285	24	5669	5385	41	7024	6067	45	203303	190251	102	0.0814292
88923	82002	82	35050	33163	80	1158	971	0	1556	1597	18	4350	4225	37	5685	5029	42	154099	146584	86	0.0814292
106926	101071	83	53104	49634	82	1408	1321	13	1909	1908	23	5283	5059	39	6703	6527	46	176715	164020	90	0.0814292
109699	104498	88	26810	26252	69	1638	1649	19	2312	2540	26	6343	5965	45	7971	7363	48	279354	267197	92	0.0814292
204324	164143	101	113496	93003	99	2955	2444	30	5653	4521	43	10837	8842	59	16958	13656	81	396712	334015	103	0.0814292
185023	157044	102	66802	54718	94	2868	2442	28	3692	3197	33	8040	7082	49	11858	10259	57	284905	254128	100	0.0822601
222004	179286	100	138807	114746	100	3733	3238	33	6099	4979	45	14071	12125	66	19874	17281	78	498817	423395	94	0.0822601
129160	116507	90	40811	36997	85	1702	1352	17	2456	2704	28	6489	6371	44	6714	5893	47	253854	237099	90	0.083091
114058	105822	91	50167	46705	82	1357	1204	13	2634	2491	28	5053	4478	41	7224	6737	49	189358	166671	86	0.083091
141693	131271	87	57681	53852	84	1744	1609	22	3672	3124	36	6850	6534	47	10625	10035	53	249906	229607	88	0.0839219
60820	60476	76	39681	39916	75	947	1001	2	1790	1724	22	3602	3301	34	3990	4272	34	117830	117638	79	0.0839219
122361	114827	91	50589	48026	84	1766	1533	19	2488	2647	23	5805	5794	39	7757	7775	44	211292	204138	90	0.0839219
68406	66299	77	28050	27740	74	858	577	0	1473	1236	14	2924	2588	30	3838	4317	32	104601	102838	84	0.0847528
60389	60363	76	28559	28028	74	578	562	0	754	957	0	1988	2073	22	2608	2733	26	77438	73762	81	0.0847528
103430	100182	83	49063	47292	80	1125	1019	4	1924	1956	23	3793	3546	35	5449	5271	39	145089	134357	85	0.0855837
204765	172733	103	113815	95952	96	5125	3928	41	7244	6542	51	16543	14535	78	25436	22577	87	607570	521240	96	0.0864146
123478	118176	87	60049	57781	82	1411	1525	17	3029	3047	28	6810	5920	48	8696	8658	48	311347	298473	91	0.0864146
92120	87440	96	39913	37485	81	993	939	0	1404	1868	17	3278	3184	32	4489	4181	42	127355	121314	96	0.0864146
109723	107787	80	45160	44554	80	1200	1285	12	3330	3304	29	6756	6446	42	9390	9318	45	217364	211622	85	0.0864146
146424	119327	93	65092	54557	91	1272	1270	13	3106	2306	29	6062	4877	46	7430	5492	52	204061	162605	91	0.0864146
239871	185307	111	146182	116097	108	4514	3236	39	7154	5624	51	15194	12162	66	21774	17279	91	549190	427400	109	0.0872455
79128	76070	80	41160	39851	79	860	774	0	1945	1951	21	3930	3879	35	4982	5047	37	129295	124286	81	0.0872455
196177	160895	100	116785	95747	97	4359	3526	38	6691	5495	45	12812	10540	71	17679	14604	78	450157	386876	98	0.0872455
114027	106506	89	49655	46757	82	975	880	0	2442	2339	28	4608	4349	39	4553	3869	40	168071	152847	83	0.0880764
248639	176337	117	92756	69742	111	2941	2065	31	5313	4167	44	10768	7657	62	14910	11121	75	371870	283697	106	0.0880764
52097	51180	84	19897	19701	58	449	440	0	1028	827	0	1565	1701	21	2528	2647	26	79744	78083	74	0.0889074
142458	122606	100	66999	57628	89	1734	1373	20	2333	2391	28	6125	5218	46	8792	7566	50	219118	190215	84	0.0889074
135394	121685	92	90465	84680	87	2699	2454	27	3798	3225	33	7417	7149	45	10144	10216	55	250821	241381	88	0.0897383
61889	56879	92	20197	18512	60	829	865	0	1044	950	0	3088	2958	31	4195	3573	39	115378	117051	75	0.0914001
255846	182410	109	88995	60759	109	3591	2570	35	5513	4138	46	13082	9502	69	18527	13240	74	454451	343315	110	0.092231
114906	109811	83	52382	49461	84	1984	1841	20	3747	3003	38	6174	5823	42	9872	9464	55	221984	208266	85	0.092231
106509	99529	84	42618	39457	81	1219	1039	6	2372	2215	26	4674	4729	37	6564	6459	43	189580	181440	85	0.092231
137322	120564	88	47877	41368	88	1483	1210	12	2807	2547	29	5313	4939	38	7025	6134	48	210367	193327	86	0.092231
179830	151771	92	76215	64017	92	1954	1694	23	4020	3262	36	7081	6230	49	11243	9331	56	267595	237507	94	0.092231
221685	177462	108	82655	66497	106	2933	2258	31	5277	3850	50	9723	7301	58	13625	11567	61	325484	288960	107	0.0930619
78429	76369	86	40588	40063	78	688	851	0	1578	1639	15	2550	2376	26	3679	3382	34	110753	110681	80	0.0938928
13324	13301	51	9146	9293	42	86	105	0	319	362	0	704	676	0	699	789	0	28689	28019	68	0.0938928
157266	148008	89	25142	24299	68	2446	2107	25	4220	3979	35	8858	8391	47	13118	12553	63	305380	278209	91	0.0938928
82329	83051	77	31959	31404	77	801	793	0	2304	1756	22	3260	2903	33	4970	4787	37	120119	118019	81	0.0938928
66057	65474	76	22553	22392	67	746	817	0	1307	1160	15	2373	2161	27	3326	3170	32	97225	96080	79	0.0947237
120265	109119	90	49619	43701	86	1572	1112	11	2277	2207	28	5686	5397	39	7971	7050	49	186297	171637	92	0.0947237
15538	15811	56	9962	10030	43	103	187	0	302	455	0	708	791	0	1047	791	0	22434	23594	58	0.0955546
160261	149239	89	83507	78298	87	2559	2543	24	4136	3791	37	9304	8728	53	13715	12623	68	316682	299182	87	0.0955546
121908	116733	84	47641	45793	83	1959	1610	21	3329	3213	29	7100	7028	45	8148	7097	45	298847	283427	87	0.0955546
78686	80145	76	35245	34906	77	1259	1202	14	1932	2141	20	4523	4364	37	5237	5088	36	183466	173528	80	0.0955546
80600	81290	78	39350	39456	77	1196	1172	8	2106	1880	25	3784	3963	34	5653	5790	39	144820	139232	81	0.0963855
84317	80671	85	33505	32839	78	965	961	0	1651	1337	13	3462	3373	32	4765	4843	37	127182	118741	85	0.0963855
188925	147591	99	75400	60795	94	2303	1818	27	4173	3559	37	9926	7966	54	14276	11331	70	370983	314658	97	0.0963855
243184	168497	106	103430	73411	105	3253	2313	36	5627	3843	48	11664	8247	67	17850	13033	82	448021	314639	108	0.0972164
114755	111796	81	44154	43087	80	1627	1598	18	3059	2722	30	6796	6274	42	8169	7970	50	291694	268588	87	0.0972164
167796	151443	91	71874	66079	89	2532	2216	28	3945	3259	42	7710	6958	51	9981	9233	58	265591	239387	94	0.0972164
155047	139938	89	78161	71918	86	2148	1906	22	4545	4079	37	9029	8067	52	11089	10563	64	344826	331329	88	0.0972164
52725	52176	83	28227	28335	73	516	746	0	1183	1364	13	2537	2601	28	3964	4028	33	92661	89538	72	0.0972164
93106	87201	87	43208	40907	82	1252	1262	12	1694	2023	20	3489	3460	32	4932	4451	38	135191	133508	86	0.0980474
74488	73651	77	35177	35192	76	1050	956	0	1406	1385	13	2777	2826	30	4221	4006	36	104909	103144	78	0.0980474
85325	78755	81	35380	33231	80	886	1057	5	1533	1560	18	3134	2901	30	4495	4431	38	118608	109981	85	0.0980474
62629	60722	92	24168	24294	74	574	526	0	1129	1126	8	2363	2401	24	2628	2568	26	89913	87705	79	0.0980474
114178	106780	92	47164	43395	84	1745	1547	21	2965	2876	29	6657	6120	46	9102	8850	51	234143	223901	99	0.0980474
263836	186420	118	93954	66904	115	3291	2309	35	6164	4338	48	12661	9206	72	17411	12565	75	452712	335117	119	0.0988783
183867	156793	96	92729	81965	94	3109	2677	31	4723	4728	39	11083	10303	60	15706	14249	64	453135	412533	97	0.0988783
76846	73140	83	22002	21929	57	462	471	0	1379	1122	14	2459	2435	27	3014	3283	30	107050	101687	81	0.0988783
110883	94550	102	44200	38901	84	954	949	0	2124	1728	25	3984	3854	35	5931	5348	47	161428	144227	86	0.0988783
39275	38669	70	19516	19920	54	348	333	0	386	473	0	1397	1195	16	1708	1364	23	60559	58366	71	0.0988783
100327	93717	86	40420	39492	79	989	907	0	1553	1444	19	3193	3082	30	4247	3569	39	122847	116867	83	0.0997092
153461	131008	93	95840	83299	90	2190	1864	24	4969	4056	39	9463	8423	53	11823	10294	68	367818	308251	90	0.0997092
97387	88118	95	34954	31847	83	1091	1150	10	1575	1455	19	4265	3590	38	6357	5933	41	143789	138017	85	0.0997092
197489	165334	103	142899	123339	95	2689	2234	30	5629	4699	45	11436	10020	61	16974	13609	83	417089	369020	99	0.10054
210605	165289	106	124225	102662	99	3628	2921	33	6398	5418	44	13264	10992	63	17531	14367	75	440056	367386	102	0.10054
137881	128718	87	78815	75112	85	1489	1519	17	3423	3439	36	6571	6327	45	8015	6462	55	236196	214161	86	0.10054
190544	148463	105	79833	62337	97	2285	1790	26	4775	3482	44	10195	8829	55	11890	9518	68	444720	364563	99	0.10054
20200	20329	59	14136	13984	48	121	182	0	767	915	0	1049	1332	12	1428	1629	18	49594	53652	52	0.101371
110499	99982	88	40175	34604	86	881	863	0	1979	1677	28	3635	3323	32	5427	5200	41	145997	138671	84	0.101371
93969	90791	82	25288	24573	78	998	871	0	1497	1862	20	4244	4003	36	6790	6359	49	144410	139735	82	0.102202
96241	88628	87	41187	38674	81	1194	962	0	2007	1894	27	4465	4636	34	7088	6959	42	169225	159436	82	0.102202
131633	120299	102	77075	70357	86	1563	1532	18	3276	3210	30	7679	6553	51	10744	9502	58	266720	231061	88	0.103033
113343	109872	85	57326	54972	82	1565	1499	16	3594	3544	33	7656	7532	46	8843	8322	52	328987	312167	87	0.103864
87849	82776	85	22225	21728	68	1082	1048	5	2007	1952	23	3169	3327	30	4915	4877	38	119572	113048	78	0.103864
152474	124797	93	61627	50328	92	1827	1459	18	2506	2001	30	5811	4570	45	9125	7053	56	210623	175746	83	0.104695
88813	84955	81	32981	31356	81	1163	1260	12	2088	1986	24	4449	4360	36	5996	5628	41	151353	145525	82	0.104695
80176	72704	82	31858	28305	80	892	798	0	1494	1310	16	2991	2726	32	4374	3836	35	115926	110801	83	0.104695
111798	109298	82	44929	43813	79	1412	1539	16	3383	2647	39	6613	6386	42	8206	7852	49	290711	276871	86	0.104695
144018	121855	95	59014	49988	90	1559	1102	10	2734	2023	34	5448	4657	43	7520	6835	44	179667	153282	92	0.104695
125435	112523	90	35520	30660	87	1307	1208	13	2432	2243	26	5426	5209	40	7190	7218	46	202318	183256	88	0.104695
196593	156182	114	90281	74824	96	2810	2050	30	4054	3356	38	8520	6739	57	11113	8526	61	297607	229948	91	0.105526
101638	94202	86	39801	36945	81	1231	1192	9	1900	2121	22	4611	4656	38	6074	5792	42	178820	172846	86	0.106356
32066	33257	65	16366	16323	51	746	682	0	966	812	0	1274	1310	15	2058	2087	23	54538	53141	72	0.106356
93676	84789	85	51230	47463	83	1587	1434	17	2263	2070	27	5206	4872	43	6568	6087	46	184693	168493	87	0.107187
85690	80870	89	35051	32948	79	822	783	0	1679	1591	21	3777	3291	36	4880	4515	39	126962	118564	82	0.107187
48435	47961	73	18712	18908	54	308	593	0	758	1098	5	1818	1817	21	1929	1981	25	67481	65758	75	0.108018
92818	91888	81	48416	47258	80	1113	1345	13	2110	1877	27	4679	4665	37	6564	6134	44	174265	163398	83	0.108018
134746	117215	90	72815	63213	88	2169	1873	25	4083	3307	38	8620	7445	51	12265	10765	61	308142	280739	91	0.108849
129026	116885	87	52476	46646	85	1441	1426	19	2756	2122	29	5502	4849	44	7267	6623	51	186965	176331	102	0.108849
92768	89242	81	33001	32351	78	1100	1207	12	1761	1828	22	3183	3219	32	4666	4275	39	118519	116784	83	0.108849
157703	135892	95	60327	53237	89	1466	1507	17	3271	3122	31	7232	6338	48	8225	6994	51	270511	235491	87	0.108849
74732	72351	80	28308	27888	76	660	716	0	1432	1430	13	3255	3141	30	4820	4487	41	125596	121562	80	0.10968
53959	53737	76	21096	21151	61	337	541	0	1392	1034	4	2004	2062	23	2889	2806	30	76793	73862	79	0.10968
78912	74531	80	38755	35804	79	822	828	0	1963	1457	16	3408	3373	31	4891	4349	38	133726	124146	95	0.10968
283978	199098	120	118965	83948	114	4378	2964	41	6465	4976	48	14502	10304	69	22927	17022	86	551668	407210	120	0.10968
55426	54799	77	23277	22643	57	816	738	0	1019	919	0	2787	2758	31	3878	3619	36	93970	91648	77	0.10968
49655	50375	74	19373	19518	54	395	315	0	610	1028	4	1757	1607	23	2678	2616	28	67306	70494	71	0.110511
74268	72862	79	26666	26547	74	960	1210	10	1869	1872	19	3970	3751	38	5536	5590	40	139850	136655	81	0.110511
93422	89829	82	36295	35365	79	1302	1302	15	2834	2710	27	4914	4793	36	6117	5657	45	215563	207421	84	0.110511
56676	58032	74	19759	19933	53	463	554	0	666	885	0	1917	2017	23	3039	2827	32	76125	75419	78	0.110511
224926	145494	116	84497	55314	105	3333	2361	36	4388	2884	42	11455	7178	70	16887	11015	92	379992	257055	107	0.110511
157937	138134	91	80833	71895	91	2389	2044	27	3311	3236	30	7029	6469	49	9808	8400	52	273882	248208	92	0.111342
90434	86355	86	35517	33714	81	814	807	0	1670	2296	19	3872	3837	34	5244	4998	40	139334	137866	80	0.111342
112682	106305	99	46972	45343	82	1262	1581	16	3270	2876	29	5826	5293	43	7837	7739	48	266910	255942	84	0.111342
254428	196262	115	142609	110820	115	5641	4803	39	6996	5462	48	15885	12800	69	23650	18444	90	550849	424284	116	0.112173
171733	134924	95	56200	43900	93	2122	1490	23	3808	3143	39	6732	5457	48	9758	7705	54	261984	218296	94	0.112173
99564	97281	85	43148	41556	79	1132	1109	9	2278	1976	26	5252	5188	38	6084	5883	40	217063	205673	84	0.113004
177205	158305	102	73265	66073	91	2429	2169	27	4196	3963	36	9784	9101	51	13518	12109	67	333163	314905	92	0.113004
95679	89500	83	48270	45703	81	1308	1356	15	1840	1541	21	4751	4530	37	5862	5445	45	149608	141805	81	0.113004
53859	52110	77	12231	11999	46	375	486	0	975	819	0	2265	2185	25	2660	2659	26	70003	69234	71	0.113835
156994	136511	95	61298	53155	88	2029	1765	23	4391	3996	36	10660	9401	58	11924	11314	62	448353	425539	91	0.113835
85000	73995	86	36398	32129	82	1131	915	0	2133	1761	21	4011	3457	38	5679	5518	43	153329	139627	82	0.114666
115477	102220	89	43314	38675	85	1381	1194	15	2249	1960	27	5266	4529	43	7753	7546	44	175694	161041	85	0.114666
109645	104762	98	43662	42325	80	1263	1088	11	2995	2924	28	5658	5601	40	6725	6645	44	235590	232853	79	0.114666
80180	75427	83	31205	30222	78	1269	1031	8	2036	2255	23	4315	3939	39	6528	5771	46	134474	133602	81	0.115496
56093	54184	75	21749	21498	60	563	477	0	1179	1073	6	2043	2291	23	2784	2722	29	75484	71540	74	0.115496
144286	132907	88	78279	73866	86	1951	1640	22	3852	3650	40	7465	6895	48	10129	9421	54	275584	264455	87	0.115496
184290	155525	97	79040	67954	94	2557	2009	26	4221	3531	38	8722	7650	51	12542	10512	70	293299	272140	89	0.116327
185518	154913	112	71936	60337	97	2238	1739	24	4142	3339	41	9159	8382	55	11778	9929	59	365039	323126	97	0.116327
129356	122612	85	53370	50017	85	1704	1476	18	2868	2757	30	6591	6356	44	9945	9315	59	237131	224929	87	0.117158
174202	148323	96	84018	72490	92	3023	2872	30	5419	4602	43	11255	9459	58	16720	13656	75	394453	334184	95	0.117989
68171	65797	77	45469	43836	78	923	691	0	1781	1503	22	3290	3124	32	5395	4978	42	128607	129230	76	0.11882
46228	46174	72	21903	21362	65	536	460	0	875	943	0	1703	1687	20	2486	2769	27	60648	61522	68	0.119651
82693	75984	89	37152	35341	80	1045	943	0	1961	1884	17	3706	3636	33	5565	5294	43	137895	134082	82	0.119651
128618	109757	89	48133	40728	85	1042	931	0	2208	2136	24	4342	3986	40	6982	6180	49	164155	142483	76	0.119651
83276	79770	85	33233	30646	80	1049	916	0	1726	1899	19	3455	3165	33	5104	4612	38	133638	129424	78	0.119651
205664	172639	102	159757	138864	102	5309	4782	37	7603	6391	51	16257	12554	73	23405	19022	89	590462	465639	104	0.120482
31480	29940	82	13595	11625	82	465	556	0	886	894	0	1742	1391	15	2064	1521	23	72176	62420	82	0.120482
85036	81151	79	42061	39659	79	1186	854	0	2436	2330	23	4934	4778	40	6786	6209	50	164640	155271	82	0.121313
42159	42619	77	12866	12883	46	680	825	0	997	1004	2	1450	1661	19	2135	2031	26	65030	68222	71	0.121313
153851	135422	95	51066	42702	89	2163	1965	23	3397	3368	35	7825	7477	44	11322	10145	60	311466	285434	93	0.121313
150313	129702	95	59095	52703	89	2294	2043	24	3362	3245	34	8477	7762	52	12789	12450	58	302462	279491	91	0.121313
183708	162867	94	122691	111042	92	3134	2711	30	5131	4841	37	11299	10514	59	16020	14783	69	388804	363071	89	0.122144
119455	113152	84	69308	65390	83	2355	1998	28	3115	2806	31	7440	6753	47	9323	8792	51	309195	283818	87	0.122144
101792	94548	86	30429	27834	78	1427	1277	14	2348	2102	31	5167	4940	40	7454	6424	49	191685	183148	87	0.122144
191379	169283	95	114315	102118	92	2751	2310	29	4162	3762	36	9712	9120	49	13579	12582	60	361752	323106	96	0.122975
242073	180622	111	109112	85239	110	3563	2483	35	5528	3898	45	12914	10070	64	19123	15229	79	488384	393695	111	0.122975
125755	113258	87	59826	54696	86	1796	1557	19	2416	1911	24	5606	5197	41	8538	7804	53	208846	196219	88	0.122975
80252	81726	78	33787	33868	77	1040	1145	7	2153	1837	28	3861	3733	33	4088	4187	35	157685	154863	78	0.122975
95533	94823	78	38255	35546	80	1092	1106	8	1686	1628	22	4001	4012	35	5830	5054	42	151570	150009	82	0.123806
155262	138505	92	69544	62264	88	1855	1736	21	3281	3371	33	8395	8112	46	9712	9156	59	325424	316356	92	0.123806
144318	121177	107	107600	94996	107	2264	1757	25	4069	3777	36	7588	6378	50	11139	9569	59	279942	238554	107	0.123806
178422	143051	110	65130	52442	96	2391	2027	25	4011	3239	38	9580	8498	55	11635	9664	61	441533	391025	98	0.124636
168178	146389	107	76574	67924	89	2540	1990	28	4975	4267	41	11971	10934	61	16220	15374	66	528467	483503	94	0.124636
239484	183285	106	109063	85091	101	3396	2509	34	6443	4676	50	13432	10089	72	20261	15327	87	465459	350648	91	0.124636
102390	100326	81	40398	39598	80	1337	1235	11	1783	2121	23	5241	5136	38	6842	6736	44	229120	222338	85	0.125467
214645	168059	99	88783	68556	98	3225	2458	34	5192	4619	41	13484	11136	66	16512	13108	73	572375	473143	102	0.125467
208617	155927	103	79953	60077	97	2126	1539	24	4653	3903	40	8985	7066	58	10160	7682	60	382114	303055	100	0.125467
70323	65354	94	29290	27233	79	925	759	0	1597	1528	19	3258	3095	30	3849	3534	37	105101	99501	72	0.126298
224631	172598	113	122521	98396	102	4185	3469	36	7076	5689	53	14918	11598	77	21945	16571	86	498295	384517	106	0.126298
52937	51745	74	21022	20696	57	739	737	0	1362	1073	9	2145	2150	22	2894	3027	29	77114	77736	73	0.126298
45604	45664	73	19706	19754	58	378	434	0	714	644	0	1432	1612	17	1810	1616	21	64450	66160	69	0.126298
266726	194527	115	161092	127558	114	3534	2614	35	6138	4537	49	12398	9037	65	17666	13761	83	431399	319963	109	0.127129
69412	69600	76	31865	31802	75	1000	781	0	1608	1435	16	3076	3207	31	4247	3857	35	102861	100708	77	0.127129
28366	30831	57	11689	11942	43	251	442	0	504	1067	7	1283	1427	15	1424	1561	16	42770	42665	65	0.127129
139502	124686	103	49802	44512	86	1455	1394	18	3401	2928	34	7345	6378	50	8908	7730	52	333966	297688	85	0.127129
92108	86314	82	31690	29833	79	1439	1313	15	2628	2547	25	4403	4258	36	6740	6176	43	153918	151860	81	0.127129
84891	80671	86	32871	31823	78	842	596	0	1462	1381	18	3109	3190	32	4860	4517	41	134957	126443	79	0.127129
155626	135289	107	110130	94831	94	2326	2015	26	4319	3453	42	8844	7794	53	12256	10048	63	294355	250630	107	0.12796
34473	36343	64	14015	14452	45	701	676	0	798	892	0	1723	1614	20	2142	2227	23	64208	64122	67	0.12796
146763	131670	90	45731	40775	88	1661	1442	18	2603	2284	28	5050	4644	39	6716	6328	44	184200	166321	83	0.12796
75360	73188	77	32484	32521	76	932	896	0	874	1153	7	2696	2705	27	4338	4404	37	117869	113320	80	0.12796
120276	110786	86	54599	50858	82	1521	1540	19	2477	2172	26	5144	4537	39	7920	7382	51	196618	192048	85	0.12796
104527	92930	90	44335	40205	84	1794	1692	19	2054	2212	26	4896	4436	41	6635	6418	46	167017	160080	83	0.128791
136354	127219	103	50537	48471	86	2257	1924	25	4515	4565	35	10985	10301	61	12101	11373	57	455583	426706	92	0.128791
264431	221987	120	154966	131201	118	6740	5918	40	9216	7449	53	17429	14776	70	27560	22774	89	643523	515691	121	0.128791
144112	118758	92	53350	43697	89	1899	1687	23	3102	2484	31	6814	5524	46	9861	8394	59	248946	219858	92	0.128791
28074	29327	53	11139	11213	43	265	438	0	286	476	0	874	841	0	1617	1700	19	37343	37798	68	0.129622
109142	103163	92	40312	38953	81	1379	1252	13	2844	2072	34	5611	5043	44	6725	6768	41	237064	229115	87	0.129622
237816	177344	109	73063	56206	105	3266	2282	35	6086	5000	44	12404	9467	63	18547	14272	81	443815	369645	110	0.130453
197463	161771	98	102966	85093	96	4333	3630	36	6476	5802	43	16002	13974	67	24053	21241	80	566954	511372	99	0.130453
145956	131364	88	43384	38865	86	1770	1624	20	2878	2577	30	6742	6211	47	8577	8093	50	237027	225968	89	0.130453
170346	143318	95	83334	71033	91	2165	1800	25	3615	3088	37	7293	6225	47	9288	8206	54	272904	224032	85	0.130453
65063	62158	92	19006	18903	53	817	822	0	1421	1320	15	3317	3192	32	4388	4298	35	118558	116380	79	0.130453
117889	112368	85	63173	60218	82	2155	1986	22	3453	3404	33	8064	7679	48	11423	10638	60	378937	360191	88	0.131284
239759	177528	124	152007	123915	105	3940	3046	36	6598	5558	48	14771	11906	71	20168	16663	82	488772	397221	103	0.131284
28535	28297	69	13594	13681	48	414	422	0	915	689	0	1131	1276	13	1184	1190	12	47002	48785	70	0.131284
63126	62867	75	19125	18769	58	1064	986	0	1436	1140	9	2441	2728	26	3783	3673	32	96196	96178	74	0.131284
168562	146442	97	77818	68702	91	3065	2688	29	4470	3801	41	9164	8622	51	13973	12310	64	331693	313356	96	0.132115
85415	81095	92	31689	30443	79	1034	997	0	1232	1123	6	2587	2654	28	3719	3498	35	96455	91077	79	0.132115
204405	169720	101	88115	74092	94	2654	2175	28	5481	4717	46	13191	11943	63	16753	14981	71	574465	520224	98	0.132115
61070	61014	76	28219	28501	67	580	547	0	753	571	0	2434	2461	25	3139	2907	32	84839	82215	75	0.132115
188214	160527	96	65871	57717	92	2648	1943	31	3868	3477	36	8629	7863	54	13170	11603	60	312275	289124	95	0.132115
148074	129012	99	67032	61308	88	1780	1594	20	3226	2770	35	7379	6706	45	8513	7217	50	254993	220512	92	0.132115
126607	109896	88	46021	39948	87	1742	1579	22	2346	2330	27	5318	4597	43	7991	7004	50	185063	168023	91	0.132946
88881	85715	79	29871	27124	81	595	552	0	1795	1392	19	3388	3209	32	3757	3570	35	125938	121573	84	0.132946
96440	87082	99	40840	37619	82	824	924	0	1732	1631	21	3908	3616	34	4775	4901	36	139947	135009	85	0.133776
178114	156857	94	121737	109652	92	2199	2091	24	4237	3591	34	8120	7243	48	10965	10400	57	308555	277633	96	0.133776
111587	106005	86	37599	34841	83	1230	1094	9	2649	2372	29	5698	5520	38	6619	5920	45	187072	176226	86	0.134607
126296	121363	84	77716	75854	84	1862	1944	21	3525	2875	40	8336	7934	52	12465	11486	61	377459	358117	86	0.134607
21493	23517	45	10533	11304	41	242	354	0	23	245	0	992	1139	9	1497	1741	17	40267	40013	60	0.134607
226144	166947	108	90161	68687	102	3254	2290	34	5167	4163	50	11875	9252	62	17944	13281	86	425950	343390	109	0.135438
83401	81043	82	46545	45604	80	1100	1113	7	2277	2129	23	4671	4300	37	6711	6266	47	157958	154987	81	0.135438
64718	60073	79	29237	26561	79	875	550	0	662	1218	10	2646	2415	28	3988	3355	38	103536	94851	94	0.135438
38273	38962	69	17895	17646	54	527	629	0	776	536	0	1893	1921	20	2293	2280	25	58521	57842	74	0.135438
210973	185415	103	143271	128514	99	4396	4259	34	6685	6131	43	14703	13450	63	21526	18604	88	518480	473486	102	0.136269
135689	117787	91	52962	46187	88	2198	1775	24	3351	2804	35	6869	6114	46	10445	9282	57	260936	240992	105	0.136269
179992	151071	93	89141	76781	92	2170	1616	27	4175	3160	43	7631	6280	52	11494	9287	62	282495	223910	88	0.1371
97986	91918	81	40192	37644	80	1549	1183	16	1822	1678	25	4269	4186	35	6702	6544	48	168155	163945	83	0.1371
156791	132161	96	77293	66609	91	2031	1628	24	3849	3224	35	7521	6820	47	12164	10788	68	291203	256777	96	0.137931
76036	72381	80	44770	42997	79	1176	1212	12	1947	1795	23	4316	4234	36	6214	5783	43	147815	144500	83	0.138762
83491	80940	79	38328	37318	79	1143	1350	14	2005	1780	23	3642	3146	36	5144	4732	39	147861	140197	80	0.138762
59782	58053	76	25499	25043	71	890	959	0	1518	926	0	2421	2504	25	3842	3147	37	83408	80505	66	0.138762
114069	110868	86	37187	35813	82	1826	1752	20	2852	2909	30	6699	6432	44	7300	6628	45	268531	251955	89	0.138762
211521	182123	101	78431	66190	95	3514	3159	32	6467	6053	41	15787	14875	63	19320	17906	77	677091	641415	98	0.138762
82084	79835	81	36607	35503	78	953	952	0	1900	1429	19	3568	3588	32	4778	4520	39	118387	115458	79	0.139593
120316	102523	91	62391	54858	87	1903	1507	20	2895	2185	32	5918	4940	44	8804	7604	51	212281	190398	85	0.139593
181788	131639	100	101780	73746	99	4523	3534	40	8129	6155	50	18843	14658	83	20909	17214	84	758049	611303	101	0.139593
110546	108269	81	51568	49411	81	1545	1531	17	3053	2762	33	6424	6402	43	8556	8105	54	299889	279821	79	0.139593
59675	58371	84	22972	23363	56	555	795	0	537	956	0	1862	1953	25	2630	2513	28	82956	82737	74	0.139593
83021	80076	81	38784	36869	80	997	870	0	1634	1436	18	3362	3274	33	3925	3800	33	132162	130422	80	0.140424
168314	143729	91	114894	100915	92	3112	2527	29	4833	4090	41	10682	9363	56	14259	12132	78	380427	330733	95	0.140424
150062	126899	102	57130	50085	89	2024	1567	24	3128	2923	30	6648	5552	46	9509	8266	56	230021	214632	88	0.141255
115178	106331	87	79398	75136	85	2884	2584	28	5936	6132	44	10573	10041	54	13622	12739	61	407039	393526	87	0.142086
59619	58910	76	19944	19781	58	299	381	0	1177	1090	6	2336	2394	24	3014	2753	31	78940	74420	73	0.143747
154778	131592	98	77251	65766	91	2468	2184	25	3612	3446	34	8136	7421	47	10995	9828	59	302489	265912	91	0.144578
68854	67953	78	29824	28386	77	1207	1099	10	1477	1468	22	3152	3379	30	5391	5564	39	129986	130346	78	0.144578
167140	146236	101	85534	76421	94	2093	1597	23	4495	3987	40	9162	7886	56	9759	7780	61	359227	308307	109	0.144578
84230	84373	79	31252	31334	76	907	905	0	1825	1855	22	3300	3327	31	5665	5695	38	132751	130662	72	0.144578
29645	31533	56	13604	14030	45	430	408	0	589	535	0	1334	1430	17	1208	1162	12	58298	63596	67	0.145409
78296	74241	81	44248	42763	80	1118	995	0	1843	1604	20	4318	4250	33	7003	7215	42	160090	151644	83	0.14624
161530	143024	101	111445	101732	91	2939	2760	27	4688	4634	35	8237	7717	49	11724	10315	58	321948	303780	90	0.14624
100457	92608	99	53486	48321	99	1623	1432	15	2857	2553	28	5495	4730	41	8495	7963	47	203686	184309	99	0.14624
133808	128110	86	58178	55864	82	2519	2233	28	4127	3535	42	9628	9263	54	14194	13401	66	325096	302060	86	0.14624
65083	66170	77	22356	22670	54	547	572	0	1523	1283	14	2331	2354	27	3283	3275	30	79289	79670	76	0.14624
166934	142871	97	104708	91439	95	2776	2780	26	4639	3678	40	8882	7385	52	12397	10420	61	319477	263127	92	0.147902
133849	123813	88	63276	57989	86	2362	2085	26	3647	3450	37	8364	7630	49	12791	12150	63	290722	269845	93	0.148733
100899	95537	89	57019	54953	80	1415	1410	16	2468	2512	26	4904	4790	38	5560	5332	40	191564	180583	82	0.149564
88163	79647	83	29589	26402	80	886	1090	6	1999	1778	18	3702	3397	34	5546	4860	40	143154	135594	88	0.149564
54947	55548	73	21623	21415	65	593	640	0	542	904	0	2314	2459	24	2878	2849	28	77799	76542	80	0.149564
44980	42550	87	15238	15216	51	555	588	0	1628	1140	10	1809	2052	22	2587	2450	29	66592	66556	75	0.150395
44963	45103	74	15720	15433	51	521	527	0	1113	1124	7	1667	1662	19	2816	2812	28	71491	69989	76	0.151226
95691	94145	81	33314	32507	80	986	956	0	2337	1810	29	4254	4184	37	6681	6237	46	168334	162047	79	0.151226
66357	65640	77	26283	25619	74	827	742	0	1045	1103	9	2769	2634	29	3598	3628	32	109303	103981	74	0.152057
195268	162097	98	61346	51918	93	2373	1825	27	3845	3718	33	8586	7448	53	12457	10833	63	287459	261960	98	0.152057
196980	165933	102	172099	151393	95	2927	2672	29	5799	5250	44	12744	11126	67	15756	13526	77	468728	409546	97	0.152887
112385	108412	83	73631	71494	82	1784	1815	20	3794	3505	33	8157	7105	51	8490	8103	55	320188	288780	85	0.152887
54990	52582	76	18061	18138	53	463	591	0	624	819	0	1990	2023	23	3503	3317	32	75423	75823	78	0.153718
165213	143505	102	68897	60884	90	2962	2671	29	3876	3557	37	9548	8832	50	13901	12007	70	334886	307724	108	0.153718
133848	118675	92	54173	47614	87	1527	1338	16	2563	2074	26	5586	4877	45	8085	7391	47	206719	184491	93	0.15538
174375	141642	95	74406	61612	92	2398	1885	26	4444	3998	35	10231	8107	61	12394	10284	63	448137	382285	99	0.15538
76739	70314	95	38999	35607	95	1379	1210	12	1961	1469	20	4161	3135	37	5851	5006	43	153366	127074	95	0.15538
100282	100586	79	49818	47800	80	1310	1295	13	1902	1948	26	5187	5114	40	7895	6945	51	203194	179748	96	0.15538
89588	85835	80	48106	46687	81	1268	1126	13	2371	1997	26	4594	4529	39	6456	6219	42	164884	160699	84	0.156211
55783	55215	76	22772	22715	61	209	447	0	958	865	0	1907	1999	23	2320	2418	28	70246	67667	78	0.156211
277337	194635	118	107584	78232	113	3364	2274	33	5419	4047	44	11220	8238	65	16912	12804	70	430690	338384	116	0.156211
125301	107393	89	48099	42000	86	1462	1169	12	2192	1713	27	5000	4184	39	7199	6014	51	185854	159667	91	0.156211
138171	132804	84	52428	49589	83	1397	1486	17	3228	3216	30	6106	5598	47	8853	8279	49	211788	197570	84	0.156211
166380	144416	98	71203	61439	89	2471	2014	26	3224	3509	31	7303	6498	45	10803	9182	66	260238	237239	95	0.157042
130730	123194	85	41690	39172	82	1494	1656	18	3071	3066	30	6847	6789	44	10984	10385	61	263515	249100	88	0.157042
137738	118912	93	75234	64868	89	1452	1415	17	2917	2603	30	6001	4891	47	8684	7335	51	221137	191452	91	0.157042
32698	31278	76	13542	14035	45	321	284	0	585	645	0	1363	1370	14	1508	1418	16	42903	41331	71	0.157042
151326	141240	87	78844	73394	88	2047	1748	25	3973	3965	34	9932	9320	54	10698	9266	62	380809	342695	96	0.157873
185871	168454	101	83551	74981	91	3250	2800	30	5564	4483	47	11720	9695	60	14408	12472	63	387773	336657	100	0.158704
180311	150337	111	62098	51382	95	1787	1537	22	4185	3871	35	8855	7722	55	9500	8269	53	353469	310633	102	0.158704
111814	101623	101	44296	41082	82	1101	1028	5	2143	1544	23	3773	3487	34	6503	5763	45	146615	137564	86	0.159535
85809	86936	78	31967	31961	76	1375	984	0	1744	1575	23	3976	3715	35	5420	5652	38	155376	154763	74	0.159535
131799	114873	98	45540	40035	85	1080	1019	3	2501	2098	29	5779	4780	43	7050	5722	51	200495	179439	97	0.159535
143222	126459	99	58252	50351	87	1987	1941	21	3276	2788	35	6736	6754	42	7040	6653	48	268399	242378	93	0.159535
157643	139207	94	70554	64021	88	1498	1457	18	3460	2474	37	7584	6493	48	7575	6805	47	281313	235036	90	0.160366
108206	103537	82	24882	24018	69	1404	1203	12	2560	2575	27	5776	5399	42	8626	8507	47	279934	266572	88	0.160366
36465	35981	72	13648	13715	47	343	383	0	-34	542	0	1263	1349	15	1437	1925	18	48884	48730	72	0.160366
76753	69518	83	32206	28711	82	701	769	0	1081	1304	12	3171	2708	31	4323	4206	35	115244	103624	85	0.161197
288135	209913	116	110823	81673	111	4115	3039	38	7374	5369	53	15509	12381	71	22901	17917	89	541095	442100	118	0.161197
168877	140851	98	62987	52546	94	2713	2027	29	4478	3890	38	8147	7459	49	11884	9678	66	326421	293496	99	0.162027
52383	53481	75	18277	18278	54	646	595	0	1002	916	0	2594	2659	28	3305	3467	30	84967	83523	76	0.162027
23807	23573	59	10005	9994	42	338	339	0	570	651	0	901	1020	3	1355	1554	14	35360	37330	61	0.162858
146513	135808	93	80434	75139	87	2166	2121	24	4066	4037	33	9040	8444	50	12394	12004	59	307604	291714	92	0.162858
61728	62059	70	29093	28404	76	749	728	0	1122	925	0	2551	2126	27	3151	3298	30	96553	97491	79	0.162858
128480	111661	92	37523	32088	86	1471	1335	18	2721	2366	30	6251	5662	45	8337	7762	51	216340	201422	87	0.162858
95405	84985	83	42309	36750	84	1091	854	0	1593	1489	22	4184	3905	36	5712	5379	40	138718	125870	88	0.162858
372903	242979	152	281431	201462	139	9436	6306	52	13837	9231	64	31625	21587	123	48554	32578	132	1.04858e+06	737926	143	0.162858
269337	213153	109	152415	125149	106	4571	3323	39	9149	7243	51	20339	16857	75	22519	19606	88	788137	656501	109	0.163689
155321	136143	100	102619	91538	89	4319	3613	35	7380	6259	49	16179	13508	73	21249	18171	82	530204	441279	91	0.163689
192287	164669	94	77399	65121	93	2299	1994	27	3974	3798	38	9707	9055	53	10690	9342	55	361055	335028	94	0.16452
163343	137793	94	87399	75775	90	3141	2689	32	4704	3958	38	9717	8564	56	14159	11844	68	350678	286588	95	0.16452
116832	106258	93	39956	36651	82	1427	1246	15	2500	2294	28	5211	4692	39	7118	6657	45	190915	185275	84	0.16452
58408	56660	78	22048	21979	60	325	348	0	1296	928	0	2309	2169	27	2559	2106	31	87525	84866	72	0.16452
90664	81835	85	39227	35088	82	921	825	0	1942	1421	21	3616	3160	38	4870	4188	41	131518	117971	73	0.16452
56241	53483	77	23845	23111	68	253	559	0	770	822	0	1348	1657	17	2006	2108	25	66516	67232	76	0.165351
128592	117600	87	57517	53615	86	2215	1890	25	3266	2557	34	6847	6565	44	10621	9774	61	243738	228642	88	0.165351
122091	111055	87	58586	53724	85	1423	1133	11	2277	2342	26	5525	5058	41	6829	6370	49	221442	215467	84	0.165351
182494	142034	100	69461	52818	95	1933	1570	23	3534	3156	35	9521	7508	57	11787	9248	63	431892	352474	113	0.165351
164731	145713	90	56555	50716	88	2239	1839	24	3344	3009	28	7432	6693	45	10011	9010	51	258578	244425	84	0.165351
78961	74562	88	32961	31701	79	902	833	0	1661	1824	23	3858	3607	37	5385	4817	42	128758	118554	77	0.166182
199024	158067	105	75347	59421	104	2309	1708	26	3833	3220	38	8173	6617	52	11113	9435	57	312594	267067	103	0.166182
91571	84760	88	66923	64487	81	980	844	0	1717	1949	20	3641	3612	32	4932	4543	40	142300	133102	80	0.166182
151455	133288	89	57636	51301	87	1725	1660	21	3934	3467	32	8617	7290	54	9752	9000	56	362461	348095	90	0.166182
165791	127648	98	80343	65278	95	2361	1819	27	4377	3191	40	9323	6894	59	12846	9167	67	321310	241516	88	0.167013
227537	186755	107	75180	60589	105	3156	2643	32	5292	4321	41	12800	10825	60	17079	14456	73	592900	536825	104	0.167013
300706	225604	116	197388	156520	118	7118	5556	45	10085	8404	54	22451	17293	86	33709	26968	111	765600	604268	116	0.167013
68504	68438	78	29637	27790	78	1086	914	0	1238	1168	10	2610	2387	26	3904	3794	33	98525	89121	92	0.167013
149399	137335	94	66523	63166	88	1906	1814	19	2515	2523	29	5388	4780	43	8276	7609	50	204396	185958	88	0.167844
80054	77980	78	28878	28564	74	498	701	0	1055	1294	12	3145	3002	31	3833	3784	34	115390	112515	79	0.167844
178778	148705	110	63132	52236	94	2464	2025	26	3806	3073	37	8804	7449	53	12450	10263	58	305441	275637	95	0.167844
125138	108938	91	46152	40174	87	925	852	0	2389	2308	25	4820	4663	39	7901	7461	48	187776	173104	83	0.167844
127045	118667	86	78648	73297	85	1832	1762	20	3029	3152	30	7331	7056	43	9305	9373	51	260310	248560	84	0.168675
173613	152210	98	62461	56187	88	1772	1818	21	4228	3194	43	8248	6931	54	11438	9871	58	276359	238680	86	0.168675
48075	47574	74	19587	19983	54	663	406	0	841	783	0	1399	1396	19	2067	2047	23	62239	62652	66	0.168675
129078	121498	88	28182	26705	80	2399	2153	26	3658	3583	36	7344	7454	44	10679	10368	58	267515	259775	84	0.168675
113578	108482	83	51428	49315	81	1839	1954	21	3162	2434	33	5860	5761	42	9463	9663	54	224916	207987	82	0.168675
156115	118977	98	88791	69322	91	2642	2115	31	4848	4407	40	10782	8879	64	16225	13082	71	381591	311016	90	0.168675
145820	136501	88	85539	80628	86	2549	2156	25	3537	3305	32	8320	7663	48	12889	11812	67	393974	357624	91	0.169506
54089	55908	54	22252	22969	55	771	889	0	912	981	0	2010	2122	24	3682	3692	37	76910	82542	59	0.169506
167653	134415	111	60646	47937	93	2325	2069	25	3816	3468	33	8001	6770	51	10839	9221	57	352357	318594	97	0.170337
147497	126216	90	53947	45874	88	1732	1588	18	2695	2303	32	6815	6143	45	9511	8295	49	232237	204782	92	0.170337
248673	198732	104	141524	113316	104	4377	3692	37	7143	6047	55	16212	12508	78	22106	17772	86	542884	424723	106	0.170337
183174	146191	94	72667	57941	93	2444	2097	27	4351	3106	43	8158	6501	53	12434	10106	67	318569	264650	94	0.171167
117013	115118	82	60745	59025	82	1584	1697	18	2629	2421	27	7088	6497	46	7853	7623	48	278664	261584	80	0.171167
111499	102708	86	55730	52093	83	1859	1618	22	2884	3078	27	6632	6069	42	9256	8233	50	231968	217669	86	0.171167
31711	29846	75	13678	14081	47	358	423	0	238	360	0	1383	1407	15	1788	2003	20	45848	45879	70	0.171167
91582	88686	85	31831	31380	78	775	824	0	1995	2212	24	4324	4182	35	4956	4494	42	184916	178025	85	0.171998
51240	47001	90	19727	18488	73	526	576	0	808	666	0	1800	1423	22	2233	2138	24	69982	63614	90	0.171998
76221	70053	86	30227	28303	77	674	609	0	1448	1432	13	2511	2208	30	4510	4314	37	97731	86535	72	0.171998
42421	41194	77	15004	14633	49	508	388	0	1043	877	0	1481	1722	19	1940	2102	25	59697	60598	72	0.172829
65615	60744	83	20283	19943	60	988	980	0	1435	1609	16	4742	4478	38	6116	5410	46	163964	158578	79	0.172829
90905	89760	87	61135	60669	80	1601	1354	21	2181	2000	26	4456	4371	36	7035	6640	45	154241	146591	80	0.172829
159321	131797	93	95618	82424	92	1830	1904	22	4121	3767	40	8809	7484	55	11168	9329	60	314102	268179	94	0.172829
79789	80532	79	31196	31165	75	720	929	0	1683	1475	18	2992	3103	31	3774	3694	36	128238	124030	77	0.172829
81871	78409	88	31778	31518	78	778	616	0	1063	1068	5	2978	2743	29	4478	4380	36	122358	117634	82	0.17366
193457	163167	99	85274	71832	93	3133	2689	30	4861	3904	38	9914	8203	59	13536	11581	63	362835	303776	96	0.17366
180878	159988	103	78660	70601	98	2495	2171	28	5308	4954	43	11140	10073	58	13211	12233	59	484811	447254	102	0.174491
51050	49583	77	24603	24758	72	496	570	0	1437	987	0	2105	2018	24	2868	2714	29	90868	88531	74	0.174491
31944	33279	68	16221	16478	50	197	394	0	381	492	0	1386	1597	16	1485	1526	15	51050	52116	73	0.174491
66393	64506	83	16406	16533	48	703	942	0	1487	1480	17	3727	3980	32	4430	4505	35	124321	121508	83	0.174491
202930	151436	104	70867	52284	100	2930	2283	32	4723	3121	45	9292	7305	58	14914	11560	67	346864	268303	107	0.175322
100877	97632	80	39721	39114	79	1364	1339	14	2558	2612	25	5933	5829	42	6761	6317	51	257184	244297	89	0.175322
183651	143024	99	84252	65950	94	2161	1448	26	3947	3218	35	8983	7274	53	13179	9643	67	451267	368727	101	0.176153
156978	142956	91	59534	52741	88	2300	1977	27	3152	3077	32	7705	6894	52	11049	10049	62	270005	250335	97	0.176153
100897	100784	79	54679	53651	80	1297	1128	13	2358	2086	26	5669	5443	42	6397	5730	45	228175	221234	80	0.176153
66462	67166	73	30709	29246	71	636	627	0	1339	1227	11	2681	2896	28	4096	3732	37	107932	106246	80	0.176153
204067	171800	94	200920	176347	97	5398	4766	38	8428	6824	55	18011	14534	72	25170	21562	92	657154	553693	102	0.176153
35863	34739	78	15418	15503	50	347	260	0	622	674	0	1568	1775	18	2184	1983	27	50601	52758	74	0.176984
74672	69576	82	30314	27754	81	1379	1098	14	2124	1900	19	4410	4455	36	6987	7097	47	159233	150232	88	0.176984
55108	53940	76	26127	26029	74	447	409	0	865	948	0	1606	1829	18	2509	2676	25	65535	65701	79	0.177815
194976	171403	95	101724	89636	94	3050	2630	31	5213	4411	41	11863	10598	61	15986	14149	74	406466	364834	96	0.177815
102184	96697	84	44689	41964	82	1571	1808	17	2977	2709	28	5662	5244	43	6953	6775	43	265044	251432	89	0.177815
138677	131214	86	66947	63812	84	1820	1522	18	2874	2646	32	6486	6223	45	9302	8590	54	245134	230516	89	0.177815
135212	128969	91	64530	62325	85	2070	2102	23	4494	3552	39	9412	8487	53	11415	10629	57	382815	331989	90	0.178646
69677	67501	79	19657	19595	57	723	875	0	1687	1540	16	3493	3382	34	5551	5397	40	121293	116636	79	0.178646
54161	54087	75	32884	32688	75	399	359	0	433	543	0	1827	1957	20	2556	2926	25	82497	82455	78	0.179477
56728	56208	77	22011	21871	71	672	478	0	424	983	0	2054	1944	21	2370	2214	27	80573	77695	80	0.180307
72681	71689	79	34196	33604	77	1188	1228	13	1592	1627	17	3906	3652	38	5075	4862	42	126487	120509	83	0.180307
106018	101271	84	38296	37316	80	1315	1190	10	2139	2243	26	6247	6271	44	7196	6432	45	271299	258963	89	0.181138
135996	124303	95	78586	72981	86	1870	1924	20	3125	2526	32	7302	6406	53	9926	8663	56	227624	191030	102	0.181138
64009	63906	70	25904	25544	66	956	725	0	1385	1670	17	3280	3247	31	4974	4864	40	128908	125348	80	0.181138
66960	65798	78	26804	26157	72	760	802	0	1666	1800	18	3199	3172	29	4443	4336	35	113351	111047	82	0.181138
77923	77853	79	28629	28291	75	822	840	0	1520	1694	18	3173	3263	29	5282	5250	39	117692	111876	82	0.181969
187913	123428	113	71252	45113	101	3360	2743	35	4507	3284	47	11553	8233	69	15678	11514	68	389932	271281	108	0.181969
118224	113172	86	48809	46686	83	1344	1335	13	2800	3155	27	7159	6744	44	8935	8284	53	288822	269813	100	0.181969
73083	69085	81	36606	35217	76	1066	953	0	1499	1640	15	3364	3460	29	4185	4067	34	109199	104027	82	0.181969
108185	97467	101	37890	33210	101	1637	1624	18	2417	2218	26	5727	5053	41	8917	8271	54	210560	198550	101	0.181969
69453	69121	91	23325	23498	59	570	679	0	1236	1133	12	3037	2935	29	4271	4165	38	100260	100675	80	0.181969
141592	124368	88	62107	53664	86	1835	1629	19	3669	2996	34	6690	5917	46	10508	8972	57	243102	218823	93	0.181969
129905	117276	88	66701	59969	85	1513	1361	16	2483	2209	30	6045	5392	47	8250	7763	53	214230	197667	91	0.181969
152740	142340	88	54791	51505	84	3376	2780	32	5465	4862	41	11023	10220	55	14049	12622	67	368350	325385	90	0.1828
227267	161956	103	96179	70000	102	3408	2380	36	5091	3473	49	12017	8440	65	19103	13770	88	445429	336598	109	0.1828
31453	35078	51	10483	11095	42	473	533	0	1144	1147	11	1699	1658	19	1928	2316	22	51899	54220	69	0.1828
235360	168482	118	102210	72071	105	3039	2243	34	4484	3032	43	10211	7412	60	14627	10586	71	378225	289500	111	0.1828
149209	135801	87	95877	86013	88	2506	2086	28	4091	3497	40	8469	7327	51	11708	10365	55	297686	262792	94	0.1828
33052	32929	59	15727	16578	47	600	466	0	335	608	0	1446	1705	18	2302	2444	26	50809	50684	71	0.1828
136187	126521	88	65135	60596	85	2239	2093	23	2734	3007	29	7561	7145	46	9142	9204	47	350334	331014	92	0.183631
180809	123206	100	121949	95652	99	2627	2000	28	4473	2951	45	8708	6779	56	11895	8686	69	327795	226142	107	0.183631
195953	150482	122	81346	61108	122	2586	1589	27	4731	3504	45	8456	6839	55	12498	9580	62	305147	246136	122	0.183631
275888	212324	131	181206	144682	116	6215	4265	43	10460	7498	60	22416	17553	85	34638	26985	109	822047	640459	131	0.183631
247845	193237	104	128988	104792	101	3574	2969	32	6245	4822	47	12091	8938	66	16473	13400	70	413563	317718	103	0.183631
70973	67853	80	27069	26333	69	853	816	0	1068	1397	13	2921	3072	31	4008	3817	36	103679	99495	80	0.184462
119483	110060	87	43861	41157	82	1342	1316	16	2258	1941	26	4602	3953	43	6854	6092	49	173891	157417	85	0.184462
117070	102359	90	47401	41698	87	1753	1448	19	2227	2490	25	5607	5084	44	7596	6665	49	206803	194536	89	0.184462
66550	63642	79	20194	19626	54	943	979	0	1440	1346	16	3631	3725	32	4846	4955	37	130463	128557	82	0.184462
233637	180082	106	81816	61881	103	2968	2314	31	5834	4364	44	10667	8803	58	16152	12887	74	427526	362191	109	0.184462
124884	105352	105	48247	40028	105	1634	1498	16	2926	2757	31	6726	6009	46	10431	9048	64	244987	214787	105	0.184462
130799	114619	89	79136	71571	86	2355	1731	27	3970	3653	35	9370	8277	52	12717	11950	63	313789	299020	92	0.184462
37682	36276	76	18702	18165	58	569	622	0	871	851	0	1488	1137	15	2107	2202	22	53452	54609	75	0.185293
95860	87938	84	36820	33686	82	1306	1212	14	1634	1758	19	4061	3536	36	5577	5660	39	139304	136352	88	0.186955
79666	79057	78	31250	30521	77	619	601	0	1033	1701	16	2949	2758	31	4123	3845	35	119360	111065	89	0.187786
102944	97692	85	56446	52661	97	1472	1528	17	2901	2789	30	5474	4999	40	8762	8385	53	214779	199046	97	0.187786
107804	89832	99	53648	44976	86	1350	1197	11	2401	1871	29	4637	3740	44	6191	5108	47	170607	145832	83	0.187786
248709	172661	106	81270	55331	105	3193	2252	35	5935	4078	48	11254	7775	60	17268	11988	77	398035	283699	112	0.187786
95105	94554	79	41669	41588	78	1637	1510	18	2115	2369	22	4903	4730	38	8123	7613	50	177280	168492	87	0.187786
67470	67386	76	21444	21213	57	768	926	0	1663	1738	22	3612	3270	33	5035	5180	38	126929	125192	84	0.187786
104301	87288	85	41612	34810	85	1287	1185	13	2227	1536	25	4917	4080	42	6553	5831	45	172018	150880	91	0.188617
74262	72161	80	24861	23634	71	878	960	0	1372	1110	10	3319	3382	30	4747	4367	39	123751	117765	85	0.188617
71245	71229	79	36704	36387	76	675	611	0	992	1214	14	2878	2711	30	3793	3447	35	104350	105407	82	0.188617
54375	54588	76	22610	22781	63	559	582	0	1102	1001	1	2288	2360	25	2890	2718	29	78895	79027	78	0.189447
168914	137182	100	69261	56311	96	1722	1531	18	2777	2791	31	8289	6711	57	9821	7923	57	347924	291900	107	0.189447
84169	79040	81	29487	26937	78	665	568	0	2474	1589	27	3389	3300	32	4390	4397	34	120344	119337	84	0.189447
127137	119113	96	34553	32425	81	1639	1611	15	2452	2173	30	6632	6379	45	10084	9120	58	239819	213811	91	0.191109
97924	91143	87	39483	36445	81	1493	1310	19	1788	1993	21	4455	4016	37	5327	5040	41	176174	155379	82	0.191109
18236	19321	46	12695	12884	45	440	348	0	629	652	0	1219	1196	12	1182	1375	14	45311	44753	65	0.191109
325563	228862	138	134272	92147	135	6265	4486	43	8769	6755	54	21072	15917	80	31791	23112	127	779514	625899	140	0.19194
195313	156965	121	76580	61402	121	3190	2469	30	4945	4135	39	11790	9892	58	14385	11505	71	489964	399950	121	0.19194
311949	180556	139	124038	76412	132	5294	3140	48	7053	4731	54	16502	10458	75	24390	15416	103	592854	416280	133	0.19194
209485	160209	96	85032	62463	97	2691	2280	29	3863	3311	37	10357	8088	58	12627	9323	66	461469	362405	100	0.19194
127313	112460	89	72969	65021	86	1380	1134	10	3041	2731	31	6570	5756	49	8028	6527	55	243325	201983	102	0.19194
177828	147136	110	63674	53313	110	2240	1831	24	4466	3938	40	10749	9568	60	11289	9378	68	424231	369419	110	0.192771
162882	142878	91	59515	52963	87	1987	1561	23	3934	3376	35	7374	6739	47	11023	10121	59	265024	246964	89	0.192771
164860	149969	97	119681	112910	89	2527	2388	27	4804	4009	41	10094	9056	61	15147	13090	69	374138	303645	86	0.192771
247123	198320	120	147756	122436	110	5229	4019	38	7598	6403	50	16687	13554	74	23106	19734	84	547475	436824	112	0.193602
67973	65774	84	24165	23999	68	554	790	0	1191	826	0	2511	2812	26	3199	3006	31	96584	96443	75	0.193602
31822	29481	82	13483	13687	46	239	314	0	270	597	0	1228	1328	14	2201	2217	25	47543	47205	70	0.193602
69104	66158	80	34462	33108	78	777	859	0	1086	1234	12	3198	3038	32	4870	4346	40	119146	116497	79	0.193602
212722	172469	106	107951	92169	99	3009	2403	32	5149	4840	40	10498	9342	53	14900	12881	66	391671	351058	102	0.194433
156350	133640	102	53575	43266	92	1762	1501	21	3538	2868	35	7562	6713	50	10323	8064	61	252555	217108	93	0.195264
282357	207563	128	194762	153759	113	5284	3771	41	7804	6338	54	17798	13856	70	26269	20664	90	631940	521305	109	0.195264
92493	88646	84	42877	40592	81	857	768	0	1707	1498	22	3526	3644	30	5194	5200	40	144354	138263	87	0.196095
113763	106878	86	47082	44724	81	1279	1329	14	2420	2473	27	4727	4212	38	7641	7260	47	168725	156588	83	0.196095
79678	73147	82	35666	32709	80	1390	1231	15	1954	1718	25	3367	3366	32	5614	5176	40	136968	133619	83	0.197757
277655	206060	127	99682	77311	123	3716	2852	35	6898	5362	45	15919	12636	74	19694	15570	79	660416	548761	125	0.197757
85115	78940	83	55687	51998	82	887	818	0	1203	1338	15	3767	3586	32	5073	4691	43	129459	124911	85	0.198587
204844	171646	97	96370	82456	96	2952	2329	30	4659	4598	40	10011	8888	51	14062	12528	64	377355	334983	100	0.198587
164008	138950	95	71179	61751	91	2421	2191	26	5139	3952	45	9862	8614	56	14622	12553	64	373450	307681	100	0.199418
114639	110792	82	36612	35065	80	1563	1407	17	3207	2738	31	6689	6403	42	8194	8124	46	289154	272305	89	0.199418
166136	153472	92	75307	69452	89	2066	2085	23	3858	3534	36	8968	8591	48	9962	9937	56	351157	325379	92	0.200249
94761	91118	86	37877	36114	79	1154	1101	10	1780	1626	24	4145	3698	38	5618	4937	42	162303	146838	81	0.200249
114407	110458	81	37669	35776	79	1548	1438	15	1991	1870	26	5513	5584	42	7738	7574	45	189387	181586	85	0.200249
60808	70368	47	24255	25617	49	653	826	0	1538	1326	16	3288	3137	35	5130	5290	35	126821	129223	78	0.200249
106111	101788	84	46890	44377	81	1426	1304	15	2042	2155	24	5888	5445	43	8187	7695	49	194067	180143	89	0.200249
56845	55395	78	23188	23781	60	442	494	0	612	726	0	2113	2284	23	2190	2064	24	81891	80529	78	0.20108
137902	130865	87	61598	58760	84	2631	2401	27	4400	4449	35	11121	10476	58	14803	14207	66	500194	464860	100	0.20108
343889	191597	128	174591	88619	127	4946	2695	47	8975	4835	65	18446	10556	91	28429	15618	107	660917	389810	130	0.20108
88614	83952	82	29500	28465	78	1093	805	0	1761	1579	19	3865	3946	35	4848	4398	40	132169	125301	83	0.20108
74811	73615	87	20770	21004	54	555	630	0	1544	1332	22	3587	3613	31	4378	4317	39	113171	111328	81	0.20108
120484	108084	91	58027	54175	85	1178	1214	10	2122	2246	26	4726	4687	38	7242	6676	46	187345	173699	90	0.20108
136386	118616	95	53785	47858	88	1403	1351	16	3384	3109	34	7013	6630	45	9697	9173	50	338337	314838	95	0.20108
74114	71682	82	31275	30330	77	739	538	0	1269	1208	13	3007	3106	29	4139	4120	34	110952	108187	85	0.201911
69632	63107	88	35703	33999	78	859	878	0	1375	1362	12	3104	3151	28	5046	4473	41	117926	116252	83	0.201911
354486	251663	159	209012	164837	143	7774	5498	47	13125	9754	63	27742	20408	98	40888	30453	132	964751	730833	152	0.202742
101826	97704	96	35359	34908	78	1377	1260	14	2294	2361	26	5043	4815	37	5968	5668	42	218397	211056	87	0.202742
43474	39206	88	16718	14870	88	300	376	0	676	808	0	1783	1324	16	1867	1646	23	78103	68757	88	0.202742
57568	56601	75	25013	24684	74	723	712	0	1122	1008	2	2597	2331	27	3085	3245	30	82368	83020	80	0.203573
140940	119633	95	52854	44754	91	1963	1658	23	3104	2692	33	6062	5541	43	9092	7511	57	216870	201691	99	0.203573
85017	82510	79	36759	36346	78	1098	1110	8	1748	1585	20	4118	4063	35	5948	5620	45	157737	153251	87	0.203573
70029	68696	81	27907	27791	76	563	613	0	1338	1200	10	2567	2683	28	3663	3657	30	98440	98444	78	0.203573
154427	135512	90	62660	54140	90	2164	1866	24	6320	5615	45	7832	7699	45	9505	8749	50	300678	260789	97	0.203573
58417	59658	75	23503	23105	62	766	942	0	1871	1627	21	2961	2914	30	4259	4307	34	107779	103379	79	0.203573
82926	75069	97	31793	28669	83	1019	1103	6	1808	1852	19	3778	3582	33	5858	5536	46	143814	134021	97	0.203573
106183	101870	84	38476	37249	80	987	1075	6	1992	2239	23	5394	5002	39	5950	6142	40	222209	209957	89	0.204404
120278	101026	91	52658	45112	87	1169	999	0	1764	1876	24	5615	4686	46	7978	7053	52	195094	162061	92	0.205235
73825	72535	79	42483	41170	77	799	847	0	1350	1471	17	3053	3103	31	4439	4515	34	160638	154252	81	0.205235
208261	159486	101	80653	61375	100	2524	2046	28	5092	3551	44	11849	9157	65	14188	11015	70	529265	419602	111	0.205235
145527	128772	89	56241	49141	88	1790	1557	23	2639	2679	30	6004	5142	45	8621	7593	49	221801	210405	95	0.206066
54257	51914	90	28189	26994	74	833	737	0	902	1056	5	2215	1918	26	2828	2763	29	79719	74637	90	0.206066
189633	155869	96	83044	65874	95	2151	1942	25	4684	3822	38	10438	8281	59	11602	9817	61	455434	380051	104	0.206066
81632	79166	78	43881	41929	79	1373	1110	11	1781	1632	23	3737	3460	35	6205	6242	43	142824	139137	84	0.206066
154444	144339	92	108826	102587	87	2449	2474	26	4499	4671	38	9259	9294	51	13730	12689	64	335921	319831	86	0.206066
34612	36500	69	10094	10842	40	236	326	0	830	773	0	1489	1682	19	2326	1929	27	59132	64150	71	0.206066
70254	70478	79	24823	25463	56	635	594	0	1257	1348	13	2219	2116	26	3427	3241	32	93040	89450	82	0.206066
180919	169556	90	102874	99237	88	4026	3889	32	6066	4893	48	13755	12282	64	18730	17011	79	475784	388866	89	0.206066
157844	139736	89	63680	55301	88	1997	1986	23	3565	3262	36	7940	7442	48	10696	9882	58	360590	335842	91	0.206897
62587	59877	86	24435	23961	68	678	620	0	1152	1487	13	2667	2689	25	3304	3232	30	101493	94734	92	0.206897
123255	116077	84	65998	60723	84	1906	1786	20	3189	3125	28	6447	5987	46	8164	7710	48	268846	250367	90	0.206897
132701	123207	93	68256	63674	87	2235	1987	23	3376	3214	32	5969	5633	41	7951	8158	52	237662	225721	96	0.206897
98977	96501	83	38104	37411	79	1020	1020	3	2640	2895	25	5536	5761	40	6797	6867	50	235335	231962	81	0.206897
164925	134692	98	68761	56472	95	2500	1909	28	4026	3198	39	10436	9169	55	10700	9312	56	419176	362814	102	0.207727
200588	166744	110	70153	59069	98	2348	2179	27	4923	4594	39	11105	10379	55	13720	11933	67	502102	458506	104	0.207727
104673	103663	81	49439	48317	79	1171	1223	12	2680	2688	29	6155	6174	45	6761	6560	42	251751	242739	85	0.207727
103005	88458	101	54871	48402	101	1199	1158	9	2201	1834	22	4628	4078	36	5665	4268	44	156674	128452	101	0.207727
72367	72146	78	21706	22167	53	430	536	0	1059	1043	5	2388	2447	26	3897	3858	34	92769	92587	79	0.207727
242085	200675	97	102021	83496	96	3789	3001	36	6311	5209	45	12761	11076	61	17560	15249	74	425987	384135	96	0.207727
141481	120278	89	65352	57832	88	1233	1085	6	2567	2033	23	5238	4150	43	7831	6517	53	192689	157406	85	0.207727
57826	56699	76	22042	21655	72	760	691	0	853	1152	11	2540	2311	29	4213	4134	37	91965	87289	81	0.208558
74916	69413	84	31111	28642	79	875	950	0	1303	1293	16	2975	2593	31	3663	3428	37	102534	94743	76	0.208558
83639	81248	79	56007	54908	79	1184	1114	8	2333	1754	29	3567	3714	32	5397	4964	41	132078	129699	85	0.209389
288650	206855	136	125674	94361	127	4085	2992	36	7188	5668	46	15179	11523	67	21886	16514	82	541284	431039	135	0.209389
132214	121637	85	45062	39817	85	1507	1576	17	2663	2669	27	5922	5334	42	8907	8752	50	220456	210304	89	0.209389
99762	98021	81	31721	31248	79	1580	1657	18	2463	2198	29	5504	5212	40	9500	9024	52	208850	196546	89	0.21022
120124	113681	86	51067	48666	84	2101	2002	22	3181	3193	30	6823	6400	44	10266	9809	58	233134	216694	91	0.21022
405153	289933	156	187859	133073	145	8250	6199	49	12736	8815	68	26631	20048	96	40192	30412	138	948442	723464	149	0.21022
53805	53191	73	21725	21796	61	540	443	0	1135	1244	11	1635	1774	20	2464	2478	25	79671	79545	80	0.211051
132980	125175	88	74128	71328	85	2284	2351	23	3694	2980	37	7393	6826	46	10975	10031	56	263941	252451	94	0.211051
293527	215695	113	134586	101766	111	5736	3939	44	8974	6731	54	18466	13571	80	27452	20179	98	665898	485779	128	0.211051
20586	23926	43	13444	14317	43	232	355	0	1162	796	0	888	1206	9	1475	1571	16	38015	43036	65	0.211051
88180	82334	83	34110	30005	83	993	814	0	1219	1275	10	4180	3430	40	5128	4759	40	124672	112503	88	0.211882
172035	158942	92	108703	103022	88	2557	2508	27	5271	5150	40	10836	9941	60	15174	14208	64	376259	340114	98	0.211882
182953	143066	108	73166	57162	96	1997	1745	22	3491	2714	36	8418	6815	49	11377	8630	59	274776	227848	105	0.212713
90156	87211	83	74419	73137	80	999	891	0	1902	2065	24	4801	4405	39	7513	7445	43	161267	154758	83	0.212713
54768	57360	69	15916	16455	46	775	793	0	719	1000	1	2652	2582	28	3700	3930	33	95149	93981	76	0.212713
75865	75642	79	27845	27381	77	709	842	0	1178	1047	10	2397	2342	28	3556	3682	31	104130	100165	84	0.212713
26719	25609	76	13236	13665	45	362	376	0	596	719	0	999	867	0	1615	1641	22	36650	37105	72	0.212713
61987	58242	87	17243	16615	53	849	877	0	1520	1409	14	3243	2983	32	4157	4069	36	115123	116095	85	0.213544
29205	27458	72	18456	18894	56	456	405	0	816	687	0	1135	1189	11	1791	1661	21	35890	35295	74	0.213544
73060	71766	83	27309	26904	75	782	838	0	1072	1421	12	3515	3299	32	4006	4113	38	110742	103475	81	0.214375
29992	30468	60	13525	13682	48	317	248	0	383	705	0	1047	1306	14	1777	1916	19	46461	44646	71	0.214375
127521	119575	84	75556	70399	85	1908	1802	21	3891	3713	38	7756	7585	46	10173	9639	56	289516	272317	92	0.214375
201535	162967	95	126955	100110	97	2541	1978	30	5245	4089	45	10730	8979	59	15575	12979	75	404671	354993	101	0.214375
117493	105953	88	46824	41703	86	1288	1161	12	2559	2222	25	5919	5230	44	7253	6187	50	230454	215203	97	0.214375
159355	117187	96	82452	58085	96	3873	2913	38	4342	2973	44	9238	6612	57	14256	10067	74	333932	241653	101	0.214375
168603	151876	87	71550	65059	87	2298	2044	26	3707	3236	36	8269	7944	47	12265	11983	54	294897	283476	91	0.214375
198444	180869	96	111115	101790	93	3990	3417	32	4987	4894	38	11078	10173	59	17144	15855	71	399747	364304	93	0.215206
202187	151762	104	92198	70471	98	2318	1864	25	4195	3111	43	9089	7325	52	12774	9481	64	312746	262312	103	0.215206
108196	104310	84	45819	43862	83	1426	1417	15	2500	2524	30	5980	5840	42	8456	8275	48	211430	201168	90	0.216037
113560	103613	89	59787	55184	85	1730	1594	19	2123	2281	24	5143	4718	40	7226	6786	44	202037	194021	88	0.216037
124065	113014	101	48875	43126	101	1372	1188	10	2697	2249	26	4785	4038	36	6818	5850	48	164718	139679	101	0.216037
91501	79876	99	38471	31878	99	1137	1099	9	2024	1480	24	4131	3537	37	5943	5194	41	153470	131443	99	0.216037
79120	79695	77	29108	28486	75	508	641	0	1415	1251	14	2668	2807	28	4278	4222	40	109531	107893	83	0.216867
62293	63860	64	28992	28254	75	726	636	0	1326	1342	18	2289	2022	28	3703	3808	31	97980	97574	75	0.216867
71482	70175	77	29927	29615	75	531	460	0	1366	1198	9	3017	3024	29	3433	3855	29	103666	105354	79	0.216867
95722	93279	83	35660	35068	78	1307	1236	15	2365	2275	24	4503	4528	36	6310	6509	44	132176	121713	81	0.216867
182389	153134	104	68896	57120	94	1663	1556	20	3972	3621	37	9870	9065	50	11315	9533	63	384465	335946	100	0.216867
207529	168414	102	108725	88998	95	3128	2370	33	5292	4497	42	12429	9804	68	16868	14069	77	417154	356515	97	0.217698
104911	99425	83	54408	52104	81	1466	1394	16	2484	2514	27	5826	5607	40	7628	7907	53	201083	188032	86	0.217698
112435	97328	89	55096	48899	85	1838	1378	18	2369	2145	27	6026	5310	45	8658	7916	51	212419	194184	89	0.217698
150057	124397	102	67933	56710	90	1777	1479	23	2722	2325	32	6618	5472	47	9416	7667	50	232275	201266	95	0.217698
156252	134867	95	60044	53185	88	1824	1538	22	3774	2945	40	7386	6493	49	10860	9271	61	269276	231995	86	0.217698
221723	181118	103	121691	105988	100	4446	3621	36	7290	5774	52	15634	12677	75	22605	19252	87	568097	476570	105	0.218529
66266	63963	88	26798	26241	75	722	796	0	1358	1243	13	2392	2113	25	3734	3402	35	94548	89872	92	0.218529
152930	148074	87	93573	90813	86	2546	2437	26	4394	3892	45	9150	9052	51	14985	13466	70	336290	298710	84	0.218529
148513	132341	95	73973	65465	90	2583	2372	27	4214	3616	39	9138	8255	55	13536	11825	66	308652	274449	105	0.218529
59654	60903	69	28867	29238	68	361	496	0	835	1124	7	2039	2287	23	2379	2543	26	80697	80773	77	0.218529
195305	180960	97	99590	94298	92	4652	4231	36	6575	5583	46	13755	12539	62	20978	19474	78	505503	434084	95	0.21936
101687	96042	82	58867	55317	83	998	1016	3	1652	1621	21	3633	3348	35	4336	3974	37	125055	118950	81	0.21936
243845	183937	111	94194	70543	108	3790	3068	34	5539	4489	43	13932	10590	62	20532	16236	88	487875	399264	109	0.21936
263741	161601	135	111448	70329	134	3349	2372	29	5089	3671	53	12507	9132	86	17897	12973	94	469098	339190	134	0.21936
356560	213571	141	178120	107172	138	5376	3411	45	8883	5710	59	19109	12295	82	29272	18954	109	681553	454249	137	0.21936
116583	116676	81	82744	81315	81	2337	1981	26	3543	3264	34	7070	6894	44	8166	7801	47	292970	270604	93	0.21936
46042	48909	63	12546	13699	42	530	527	0	740	939	0	1713	1709	21	2641	3055	28	64619	66606	70	0.21936
73172	72067	78	35467	35487	75	664	759	0	1338	1727	15	3627	3404	34	5014	4760	41	133825	136821	76	0.220191
52697	53112	77	15142	14967	51	596	555	0	572	708	0	1787	1716	24	2812	2892	26	64950	64601	74	0.221022
35833	35023	77	15657	15417	51	405	418	0	826	803	0	1873	1843	22	2879	2607	32	66207	67566	70	0.221022
257952	219756	103	143433	127405	103	5283	4568	36	8120	6472	53	18239	15373	86	25358	20921	93	574039	482824	108	0.221022
108804	103309	85	39781	37407	81	1228	1096	9	3176	2714	30	6073	5596	43	8831	8122	49	282353	274012	86	0.221022
218442	156773	105	202489	149870	103	6144	4493	45	10753	7597	60	23759	17831	90	25370	19281	95	945312	697257	108	0.221853
139616	123308	93	67828	60526	86	1512	1372	14	3263	2757	32	7223	6848	45	8758	7796	54	306636	273437	80	0.221853
160348	138983	91	74751	64813	89	1679	1551	19	3023	2729	30	6688	5575	48	9479	8058	61	238731	221958	91	0.221853
141371	129475	88	53470	48771	85	1556	1446	16	2497	2638	29	7531	7286	45	8708	8080	58	299040	291173	85	0.221853
135330	131806	83	33858	32760	81	3790	3154	33	7979	7436	55	19704	18836	79	9675	8934	53	422223	404472	89	0.221853
48339	51526	72	21365	21999	53	405	392	0	958	634	0	1683	2047	20	2450	2427	28	78595	79786	66	0.221853
99011	94250	87	35223	34041	79	943	955	0	1335	1197	16	3647	3544	33	4546	4822	35	144407	140888	81	0.222684
125705	116966	96	64054	60400	86	2101	1834	24	3847	3885	33	8016	7467	51	11403	11679	56	371631	356999	89	0.222684
223842	161850	109	91025	66264	105	2716	2102	30	4778	3898	40	10531	7858	57	16210	11353	78	384923	291985	111	0.222684
69167	69262	77	28538	28286	74	696	723	0	1317	1261	11	2933	3004	29	3858	3736	37	100816	98498	75	0.222684
17443	19798	44	4485	5051	32	140	328	0	620	558	0	621	913	0	1300	1384	14	31127	33605	58	0.222684
53101	54828	72	22149	22200	60	548	347	0	898	815	0	2135	1986	25	2562	2800	26	70184	69680	74	0.222684
125684	117035	90	40825	37657	85	1123	1238	11	3001	2809	29	5780	5433	41	6171	5721	45	225486	215473	90	0.223515
179722	144351	99	65621	52201	96	2280	1917	24	4049	3103	36	7956	7124	48	12075	10136	66	293399	256900	99	0.223515
35409	33786	74	13992	13728	48	594	448	0	494	611	0	1092	1206	12	1728	1598	18	46101	46732	71	0.224346
121730	109914	98	47777	43507	86	1474	1451	14	2189	2111	24	5024	4482	39	6584	6508	43	180871	169924	89	0.224346
93470	87954	82	37513	35211	81	1092	1115	9	2141	1939	25	4098	4025	34	6489	6254	40	157999	151680	86	0.224346
69349	68767	81	31331	31075	75	521	734	0	936	1201	13	2479	2691	28	3080	3246	28	112266	113631	77	0.224346
188267	150720	100	65208	51757	95	2309	1716	28	5134	3667	43	11547	9684	61	14099	11874	68	495006	425587	104	0.224346
21782	22063	60	11924	11895	46	352	324	0	240	383	0	1112	1162	10	1199	1443	13	38171	39930	60	0.225177
203283	166275	95	94230	76225	96	3698	3188	34	5921	4943	56	12861	11387	64	18368	15643	79	448205	380208	100	0.225177
114539	106899	100	52368	50941	83	1284	1180	10	2292	2281	25	4594	4131	38	6887	6745	46	168572	160809	88	0.226007
305486	186554	124	105576	63865	120	4560	3058	42	6859	4249	59	14548	8660	70	23136	13049	97	546930	343675	126	0.226007
132094	122759	87	56102	51545	85	2070	1877	22	3107	2975	32	7024	6620	47	9975	8744	57	317719	288231	87	0.226007
165103	152534	92	108801	100819	89	3434	3260	30	5527	4966	44	9923	9345	54	14973	13038	63	336240	291099	105	0.226007
72775	71998	79	27875	28170	68	809	726	0	1280	1137	11	2674	2661	28	3461	3651	31	100110	98673	79	0.226007
84848	82445	81	38855	37720	78	1170	1240	10	1397	1563	14	3521	3123	34	5570	5294	43	134237	129448	83	0.226007
113266	106096	100	38659	37095	82	1184	1434	13	1973	2066	22	4963	4844	37	7695	7268	48	176382	164060	89	0.226838
116411	105847	86	41400	37630	83	1500	1418	16	2691	2694	29	6150	5506	44	9152	8526	53	210320	199921	88	0.226838
128856	119048	88	56861	51687	87	2016	1929	22	2913	3150	30	6990	6524	45	9652	8866	54	336446	319161	95	0.227669
104235	98039	81	78947	75385	81	2194	1838	24	2414	2596	27	6645	6125	44	9576	9182	54	233304	207489	88	0.227669
68163	67734	76	35571	35169	76	992	1057	6	1761	1988	20	3842	3885	34	5917	5769	43	135948	134154	82	0.227669
114193	109346	82	57589	55770	82	1776	1635	22	3459	3124	32	8150	7482	47	10980	10477	55	380844	359392	94	0.2285
43873	43465	85	20704	20846	61	529	597	0	634	931	0	1585	1735	20	2561	2587	28	64691	62931	79	0.2285
200839	156166	100	89676	72595	98	2382	2282	26	4081	2870	45	9206	7525	55	10113	8037	60	323017	256709	104	0.2285
119085	105974	99	99576	91077	102	2237	2016	24	4280	3738	37	7628	6857	49	9771	8617	56	256035	232360	102	0.2285
324783	175720	243	154302	95025	219	4338	2555	34	8193	5117	52	16479	10605	101	24649	15020	148	627554	371185	251	0.230162
38959	40143	69	8455	8439	41	429	432	0	343	543	0	1641	1588	20	1789	1969	22	64953	65385	77	0.230162
62365	61413	79	32427	31763	75	566	742	0	917	1126	6	2386	2620	25	3807	4310	31	91010	86405	79	0.230162
117789	110428	88	56717	54542	82	1908	2016	20	2596	2706	28	7411	6443	49	9792	8751	53	328850	307652	92	0.230993
131807	106639	95	58953	47663	91	1869	1452	17	2542	2297	28	5858	4814	45	6960	6122	46	273213	224221	99	0.230993
126499	116421	87	40148	36733	84	1363	1353	15	2465	2004	28	4844	4274	41	6749	6332	43	180263	170190	93	0.230993
177440	161792	90	67052	61252	87	2717	2392	29	4458	4329	40	10602	9981	56	13977	13419	68	483825	457589	95	0.231824
302988	207737	124	102359	71377	120	4502	3091	40	6938	4770	47	14848	10546	69	22873	16337	91	528565	399109	127	0.231824
71914	68232	94	34188	31733	80	977	746	0	1376	1256	15	2800	2389	28	4286	4041	32	107830	100415	94	0.231824
162011	148596	90	57294	53015	86	2337	2127	25	4642	4675	37	10159	9562	54	13375	12757	63	452264	431242	94	0.231824
144839	131157	88	45710	40572	87	1536	1298	13	3235	3169	29	6347	6179	41	8997	8286	47	204621	190573	92	0.232655
144938	127123	91	97498	88911	89	1826	1798	20	3430	3108	38	8739	8018	51	11219	9650	57	375598	343120	95	0.232655
36403	36256	84	10665	10899	43	501	392	0	703	776	0	1449	1494	17	1836	1981	22	59477	57902	76	0.232655
178535	132803	102	75489	58013	96	2462	1793	31	3457	2551	38	7376	5772	49	9818	7379	59	244384	182970	105	0.232655
120488	112141	84	56935	54210	82	1578	1422	21	3146	2841	31	6522	6705	47	8223	8240	44	231581	220884	87	0.233486
143069	130372	91	71367	65589	87	2050	1635	21	3571	3474	36	7025	6682	43	9422	8793	56	242331	230250	93	0.233486
186979	144720	100	88247	69017	99	2506	2081	26	4042	2760	41	8853	7446	54	13267	10744	70	325095	267191	105	0.234317
101235	88304	100	38313	32461	100	1002	960	0	2589	2358	31	4785	4074	37	7558	6664	54	178527	151559	100	0.234317
96432	85908	86	32094	28363	83	1130	1019	3	2283	2165	25	4313	3667	38	6130	5817	40	156262	141635	88	0.234317
79112	77407	80	44267	42546	78	1235	1169	13	2167	2204	27	4335	4268	34	7115	7257	45	160736	152969	83	0.235147
30165	30461	59	13244	13454	45	313	412	0	817	648	0	1334	1365	16	1531	1502	15	47780	48017	72	0.235147
126360	97272	99	53230	39953	94	1316	847	0	2167	1812	27	4659	3693	42	6724	5579	48	177485	141002	102	0.235147
133845	119821	89	64464	59215	87	2255	1934	26	3813	3253	37	7496	6865	49	10123	9326	55	259573	241851	94	0.235147
97270	93905	83	39578	38649	79	1059	975	0	2349	1970	27	4864	4364	39	5819	6018	39	210654	205076	89	0.236809
91924	89102	91	46404	45103	80	1222	1021	5	2730	2195	33	4154	4107	35	5742	5797	38	153861	150254	88	0.236809
170820	148729	102	80870	71016	91	2539	2554	26	4391	4286	42	11293	10473	54	13668	12494	66	495483	460642	98	0.23764
115891	111972	84	72778	71156	82	1817	1891	19	2806	2772	26	5992	5753	44	9414	9337	48	222061	210471	89	0.23764
118488	111369	84	94179	89833	85	3244	3207	30	5506	4926	43	13178	12383	61	14678	12962	65	557669	491561	100	0.23764
55693	55656	74	16284	16411	50	705	515	0	1008	1074	6	2026	1801	24	2902	2934	29	75658	73955	80	0.238471
323319	192272	129	186017	104537	128	7067	4034	51	12991	7800	75	27220	16363	101	40745	24486	127	956110	566266	139	0.238471
31841	32248	65	11793	11893	44	219	334	0	508	414	0	1189	1189	11	1709	1600	20	45728	45289	74	0.239302
57591	53578	85	31481	30337	76	556	726	0	1314	1167	10	2851	2669	30	3400	3360	31	92960	90297	81	0.239302
82293	71939	83	32405	28470	80	773	774	0	1678	1402	18	3790	3260	34	5516	4698	43	126478	115451	89	0.240133
99087	90682	86	49717	45647	81	1084	1053	7	1498	1301	20	3363	3239	32	4997	4739	41	136193	122740	80	0.240133
125455	117397	89	49390	45680	82	1219	1117	12	1834	1803	21	4948	4421	41	5512	5077	41	198263	169825	83	0.240133
106434	99177	91	40543	37935	82	1429	1062	9	2393	1802	23	4306	4086	35	6289	5405	46	161228	151960	89	0.240133
158632	142232	92	69591	61353	88	2486	2107	26	4378	3881	37	9844	9288	52	13933	13391	64	463588	434403	94	0.240133
113559	99671	86	41590	36939	84	1060	1091	9	2448	2114	27	5092	4994	37	6937	6297	45	190137	180944	91	0.240964
33613	33631	67	12940	13152	46	307	368	0	857	779	0	1174	1336	13	1231	1588	15	42847	43514	77	0.240964
210408	157776	103	73501	55046	100	2770	2307	31	5707	4253	45	11150	8733	59	15998	12972	67	373322	295022	109	0.240964
81688	81373	88	31972	32285	76	1002	993	0	1669	1616	23	4966	4772	39	5118	4847	41	177372	174287	83	0.240964
71783	72565	67	35314	34145	78	949	1034	4	1401	1376	17	3136	3079	30	4089	3756	35	115865	114642	81	0.241795
99839	93215	87	49624	47268	81	1315	1312	14	2262	2022	27	5416	4677	40	6713	6504	40	191436	184113	87	0.241795
143108	139753	86	130567	128728	86	2752	2525	28	4849	4715	39	11349	10666	60	13492	12574	63	470763	417510	88	0.241795
102597	91149	86	40503	36046	84	1170	1233	11	1614	1606	16	4536	3926	38	7544	6446	45	174356	161500	89	0.242626
176945	146722	111	103168	88742	94	4642	3828	37	6206	5991	39	14911	13266	70	21565	18136	81	556921	487729	99	0.242626
22801	23339	65	9938	10874	39	325	233	0	483	339	0	843	785	0	1529	1598	19	35668	38893	66	0.242626
76052	73856	82	24132	24180	60	633	804	0	1740	1611	23	3451	3703	30	5221	5774	38	126276	126707	68	0.242626
210998	155349	107	92283	69008	102	2460	1697	29	4281	2940	41	8682	6437	59	13571	10608	62	334888	256411	106	0.242626
35321	36760	63	15324	15937	46	350	514	0	605	776	0	1159	1097	9	2200	2355	28	52534	51316	73	0.242626
95372	93235	80	36128	35619	78	1160	1004	2	2383	2498	26	5902	5879	40	7816	7444	48	259474	249329	85	0.242626
114136	107952	84	61266	59476	82	1738	1673	21	2489	2521	25	6134	5875	44	7567	7368	48	233840	229162	88	0.242626
112290	105427	97	64959	62392	83	1521	1273	14	2663	2410	28	4956	4511	40	6088	5550	42	186867	173641	85	0.243457
122202	112080	95	46922	43472	82	2352	1887	25	3341	3275	32	8313	8049	48	13135	12060	68	305036	296542	88	0.243457
116666	110388	88	54531	51542	83	2220	2007	25	2893	3379	27	7561	7277	46	11278	11085	58	396059	374993	92	0.244287
247721	187619	114	112173	87454	110	4020	3118	38	6372	5421	45	12510	9847	61	18841	14663	75	453344	382319	113	0.244287
178376	156023	93	75753	66494	91	2062	1961	23	3567	3135	35	6543	5819	45	8723	7449	50	240866	199608	90	0.244287
106933	103357	82	51850	50643	81	1419	1216	13	3191	3194	33	6264	6008	45	6534	6274	42	245199	236321	86	0.244287
92535	82220	85	38628	33712	82	1008	1079	7	1852	1512	24	3430	3021	34	5075	4790	39	133484	124355	85	0.245118
63074	61308	83	25420	24894	74	688	754	0	1750	1425	15	2558	2355	29	3529	3461	33	94557	93135	77	0.245118
197322	161064	99	71820	57466	96	2158	1753	26	3614	3038	38	8557	7209	54	12585	10678	63	326511	287984	97	0.245118
171219	152512	101	91814	82859	89	3118	2647	32	5055	4421	42	10688	9876	55	15064	13962	64	351038	318144	89	0.245949
182282	149348	111	86641	72729	95	2651	2255	28	3981	3580	40	9449	8130	59	11909	10386	66	332055	296942	96	0.24678
198643	157945	97	135579	107828	98	4569	3600	39	6306	5059	47	15155	11761	70	21342	16749	90	501541	384994	113	0.24678
128658	65270	113	54789	30452	113	1297	868	0	2048	1302	20	5722	3091	68	8567	4924	76	205230	115063	120	0.24678
73349	70397	79	34234	32579	77	945	753	0	1222	1080	10	3097	2910	31	3770	3222	35	117377	115766	73	0.24678
111895	101879	88	58483	53019	85	1382	997	0	2214	2119	26	4855	4190	39	6920	6512	44	162627	147251	85	0.247611
91518	80206	85	43122	37275	85	1135	943	0	1623	1600	21	4523	3679	41	5985	5503	46	157299	146643	86	0.247611
145604	127685	91	74791	66935	90	1515	1414	15	2815	2670	32	6328	5777	45	9868	8719	50	224376	208161	96	0.248442
237642	170102	119	108163	77622	109	3136	2062	36	5393	3716	45	11503	8184	67	14626	10914	67	402225	289425	125	0.248442
53415	54109	72	22791	23281	55	795	676	0	879	883	0	2776	2825	29	4080	4227	33	99886	97073	77	0.248442
196389	152184	99	74853	57116	98	2675	2002	29	4016	3364	42	9914	7666	56	11608	8615	62	419592	327616	102	0.248442
90421	80837	99	31330	27650	99	1665	1512	17	2103	1912	23	4608	4043	38	6435	5766	48	172163	147110	99	0.248442
71289	68219	82	36760	36037	77	975	998	0	1688	1791	21	3974	4043	34	5787	5907	38	143687	139090	82	0.249273
163858	124149	111	67248	52183	94	2399	1859	25	3779	2956	40	6924	5349	51	11316	8272	66	265804	217227	95	0.249273
242272	202410	101	146664	128511	97	4761	3898	39	8033	6395	60	17105	14700	72	26017	21258	90	607553	496346	100	0.249273
60985	60830	83	28977	28778	74	545	398	0	1086	978	0	2195	2338	23	2594	2653	28	84217	85020	77	0.250104
85381	82249	89	30640	30358	77	977	902	0	1734	1853	18	3841	3600	35	4885	4887	40	180930	176529	76	0.250104
159429	133647	93	58536	49538	91	2175	1830	24	3021	2949	34	7004	5867	46	11000	9090	61	257130	228795	92	0.250104
99821	96614	83	33556	33618	78	1360	1384	15	2236	2305	26	5531	5129	41	7548	7455	51	196105	188278	82	0.250104
96728	91853	86	27210	26031	70	1010	869	0	1273	1545	19	3295	3495	30	4878	4415	42	131711	125616	80	0.250935
135982	126826	84	54009	47557	84	2088	1841	24	3310	3030	38	7953	7348	48	10612	9886	54	370412	346134	90	0.250935
145443	135968	98	70050	65423	86	2204	1959	25	4444	3864	40	9353	9050	52	11422	10474	59	413062	397330	89	0.250935
125703	115625	96	64538	59319	87	1880	1851	20	2822	2525	31	6042	5749	43	8768	8556	49	219056	205812	102	0.250935
171481	139662	104	60697	50159	95	2515	2456	24	3578	3469	33	7814	6613	54	11829	10066	60	294521	254599	101	0.251766
169565	153757	94	77842	71665	88	2401	2286	25	4460	3460	38	8977	7604	56	12368	11058	66	317934	272973	91	0.252597
92030	84216	92	37391	32837	83	849	774	0	2006	1545	21	3783	3382	35	4731	4047	39	140281	129287	88	0.252597
101011	98217	83	59237	57575	83	1636	1713	20	2348	3056	26	8097	7673	46	9803	9588	59	351970	337552	91	0.252597
123118	112451	90	64883	58955	86	1632	1253	18	2780	2719	30	7369	6850	46	10112	9254	57	256820	231537	90	0.253428
99917	98408	83	46893	45780	79	1436	1397	13	2621	2496	28	5812	5622	43	5609	5517	42	206865	197758	80	0.254258
31476	31008	72	15113	15433	49	484	443	0	674	582	0	1031	1113	10	1188	1403	17	41427	42865	65	0.254258
33772	32813	64	15006	14849	50	352	346	0	497	642	0	1162	1243	15	1313	1641	16	44056	44310	71	0.255089
120849	118359	83	60206	58766	83	1608	1772	17	2721	2299	30	5910	5404	41	7619	7237	45	217778	193563	86	0.255089
149063	127508	91	76971	66298	90	1704	1596	19	3414	2786	32	6647	5658	45	8409	7959	51	232352	200440	95	0.255089
70704	67760	94	26864	26579	76	863	769	0	1468	1249	16	3676	3545	35	4702	4700	41	120622	117134	84	0.25592
29391	30814	69	11365	11620	43	488	503	0	589	791	0	891	1051	5	1439	1438	18	43494	44138	74	0.25592
156294	136901	96	83639	75236	90	2807	2541	26	4647	4429	39	10243	9662	57	14020	12790	66	409690	373857	98	0.25592
75942	75315	79	28894	28954	75	801	834	0	1578	1469	18	3559	3547	32	4521	4653	34	114273	109082	80	0.25592
74228	70324	86	34835	33354	77	944	878	0	2607	2096	30	4109	3739	38	6136	5517	46	157720	146708	76	0.256751
75528	74201	81	28329	28542	75	987	997	0	1613	1295	15	3321	3230	32	4683	4689	40	146718	143268	73	0.256751
270530	193954	121	145581	113697	109	4795	3539	39	8345	6671	48	17172	13446	70	25179	19034	102	584638	458271	115	0.256751
220920	173492	118	116210	94493	103	2840	2433	30	4618	3821	40	9480	7917	58	13767	10864	73	340074	284536	109	0.257582
73824	74059	79	39814	40080	76	1002	1007	2	1478	1668	18	3354	3169	34	4332	4298	37	115463	117710	77	0.258413
55154	55107	74	21558	21110	62	439	427	0	342	856	0	1882	1623	22	2919	3004	27	64809	62344	79	0.258413
127256	116010	89	82644	77820	86	2155	2028	24	3566	3072	33	6974	6465	43	10103	9395	54	235284	212592	90	0.259244
35131	37170	62	18834	19417	49	418	450	0	661	862	0	1335	1184	11	1518	1459	16	47138	47041	71	0.259244
172682	133150	99	71919	55986	98	1485	1214	13	3206	2474	34	7347	5502	54	8006	6530	50	283433	224524	104	0.259244
83074	78118	83	44377	42679	80	1150	1072	7	1414	1412	14	3826	3616	34	5669	6049	39	145825	141660	86	0.259244
118669	112742	84	43124	40016	83	1612	1644	20	3203	3342	31	8186	8081	47	9592	9107	49	354564	341756	90	0.259244
98405	92608	93	36558	35420	80	1205	1084	7	2447	2501	27	5773	5765	41	7062	6907	42	231802	231545	88	0.260906
77861	74816	81	40548	39208	79	1007	993	0	1450	1376	17	3754	3518	34	4711	4966	33	148826	146566	84	0.260906
51887	53747	59	24895	25316	67	589	534	0	1079	937	0	2447	2240	27	3670	3442	35	88948	89729	76	0.260906
153810	130138	99	66363	56524	92	2461	2048	26	3865	3590	34	8450	7671	47	13895	12012	67	305273	287147	96	0.260906
75079	74473	80	46947	46259	77	1015	1102	7	2055	1825	23	3991	3684	35	5782	5679	40	140156	131969	84	0.261737
128893	120503	91	55407	52545	83	2159	1791	23	3279	2961	31	6879	6579	45	9940	9146	52	257355	244284	89	0.261737
42922	42087	70	16049	16084	50	492	503	0	986	820	0	1788	1637	21	2460	2425	26	66204	64687	79	0.261737
140502	124544	90	73009	65104	88	1786	1429	22	3079	2880	30	7547	7136	47	9902	8609	56	356209	339249	95	0.262567
107216	102081	99	58826	57076	82	1557	1351	20	2345	2271	28	6842	6773	41	8473	8078	52	302784	291592	90	0.263398
159724	136040	92	67350	55218	91	1779	1347	22	3006	2680	31	6333	5070	48	9577	8160	57	226104	202542	96	0.263398
159405	148726	90	74320	69717	88	2595	2307	28	3667	3407	35	7669	7139	49	11339	9985	62	275996	245590	95	0.263398
46644	47160	73	18828	18944	52	402	460	0	989	1075	5	1551	1680	18	2582	2239	26	67606	65232	75	0.263398
127700	117125	88	45113	40980	85	1869	1785	22	3348	3181	29	8595	8067	47	10610	9447	59	365187	353706	102	0.263398
73468	72849	84	27957	28032	75	616	638	0	1035	1128	9	2409	2258	27	3525	3589	31	107644	106366	84	0.264229
165882	128706	101	122045	102101	96	4099	3369	36	6602	5103	46	13917	11485	66	21396	17128	89	484209	395609	95	0.264229
48794	49847	72	15197	16189	45	410	443	0	503	669	0	2172	2152	26	2266	2544	23	76921	77108	69	0.264229
151100	136751	89	66120	59447	89	2093	1706	23	4020	4120	34	9458	8757	56	11118	10557	54	387481	369652	97	0.264229
126563	118216	87	58308	55251	85	2628	2455	27	4668	4191	38	9687	9053	55	13971	12583	67	458890	429019	97	0.26506
38098	35717	75	19904	19877	60	360	276	0	846	1016	3	1386	1460	16	2148	2178	25	47258	49893	73	0.26506
103672	97411	84	53538	50915	82	1636	1591	17	2510	2693	25	5701	4942	45	7693	6788	51	195616	172652	85	0.26506
215537	182233	98	77695	66937	95	3329	2795	31	6269	4886	46	12577	11401	62	14300	12990	66	509929	466068	102	0.265891
186826	154787	94	69606	57621	92	2268	1876	26	3601	3042	36	7224	5890	51	10908	9215	64	263789	232432	98	0.265891
111467	109832	83	65697	65246	81	2072	1863	23	3076	3441	30	7090	6838	42	9335	8913	52	244010	226657	84	0.265891
47589	48106	73	19688	20146	52	282	441	0	444	868	0	1751	1947	20	2467	2527	27	60010	64807	75	0.265891
117773	107465	85	54151	49650	85	1759	1611	17	2890	2548	29	5718	5589	40	8013	7623	49	206085	199760	90	0.265891
186460	161387	110	82804	71873	97	2243	1944	24	4406	3750	37	7597	7019	47	10280	9188	59	270970	246299	110	0.265891
87336	86936	81	36684	35633	79	1358	1086	8	2192	2109	26	5280	5013	39	6401	5826	42	218557	202992	96	0.265891
16400	18049	52	11306	12104	42	239	265	0	498	792	0	918	988	0	1128	1556	15	31591	34189	61	0.265891
186150	147082	101	76781	59561	98	2690	2045	32	4006	3254	41	10155	8492	59	12603	10245	62	456517	376802	104	0.266722
71575	69921	87	29741	29432	75	608	682	0	1215	1146	17	2499	2490	26	4101	3461	40	90966	89858	78	0.267553
168604	145303	96	77125	67557	93	2630	1999	31	5529	5066	39	10707	9898	53	12833	10841	66	470843	430646	100	0.267553
239505	192842	120	126668	101858	120	3720	3087	34	8055	6314	58	15405	13014	71	22096	18520	91	540903	443242	120	0.267553
127241	121354	84	60946	58753	84	1290	1305	15	2421	1811	29	6019	5477	41	6216	5016	54	235212	212399	82	0.267553
207585	171674	94	195354	170765	97	3884	2939	36	6498	5688	51	14839	12690	66	21436	18027	85	534579	459489	100	0.267553
89098	82383	87	45761	43570	81	1125	889	0	1551	1738	20	3680	3607	32	5150	4917	44	128136	126154	84	0.268384
119145	106347	86	52359	47396	85	1495	1412	17	2708	2301	27	4796	4295	40	7787	7152	49	178995	155912	82	0.268384
133063	124891	87	50130	47858	83	2280	2432	24	3620	3490	32	8449	8062	52	12150	11798	56	306004	280753	86	0.268384
105523	100044	85	33908	32452	80	1357	1314	15	2526	2257	29	5889	6022	40	6760	6854	44	216247	208293	87	0.269215
96973	90391	86	33288	31734	80	1358	1324	16	2973	2629	30	5465	5252	39	8412	7519	50	192318	186807	87	0.269215
361589	202139	201	169056	101407	199	6198	3704	48	10463	6883	71	21486	14200	116	31505	20195	145	779260	546721	202	0.269215
51612	49237	88	18440	18484	57	378	425	0	1005	1002	1	1728	1606	18	2925	3006	26	56822	55359	74	0.270046
144203	127814	98	76844	69168	89	2036	1778	23	4034	3540	40	7801	6837	58	11425	11087	59	270805	250147	92	0.270046
46076	44095	74	15872	15622	51	589	594	0	1011	1415	11	1766	1895	20	2512	2667	25	72655	72813	75	0.270046
219559	172535	111	101267	79515	103	2586	2189	27	4445	3459	40	10161	7624	59	11955	9308	70	356643	279915	103	0.270046
171356	142041	105	70855	61422	91	1994	1614	21	4250	3951	36	10437	9212	54	12705	11205	62	448516	394953	98	0.270046
89453	87308	80	35584	35004	78	1168	1098	8	2098	1789	25	4582	4325	38	6231	5622	43	140523	133289	78	0.270877
93763	89739	83	33568	31532	79	1365	1584	15	2234	2245	25	4974	4615	38	7300	7162	50	178490	175152	83	0.270877
77507	77168	82	30152	29784	76	698	670	0	1921	1500	18	2813	2692	29	3861	3598	37	106575	104657	78	0.270877
131877	114814	88	58767	51406	87	1355	1114	9	2555	2333	28	6002	5002	47	5730	4736	44	224980	201322	86	0.270877
134798	127686	91	113385	108260	86	2837	2883	26	4426	4135	37	9528	8947	53	13846	13791	62	348637	336706	89	0.270877
146384	134520	98	50419	47040	84	1713	1574	22	3373	3443	31	7779	7263	47	10937	10049	56	255618	251051	85	0.271708
85013	81099	86	35396	34369	77	877	937	0	1925	1769	20	3553	3620	31	4463	4496	39	135232	129673	75	0.271708
77101	75734	78	29463	28897	76	929	868	0	1319	1419	16	3248	2843	32	4575	5088	35	110120	107634	80	0.271708
126906	118588	87	56518	53407	84	2028	2037	23	3641	3302	33	7772	7689	45	10355	9486	55	272873	257464	87	0.272538
353929	246802	135	499530	375699	137	13499	9408	56	21074	14898	88	45330	32636	127	63999	46107	129	1.04858e+06	1.01977e+06	139	0.272538
176999	155709	93	78661	71308	91	2633	2279	30	4177	3507	38	8752	7943	53	11719	10455	62	317679	298428	92	0.272538
109266	102431	99	46196	43160	99	1846	1708	19	3220	2907	31	6779	6212	47	8988	8036	56	288017	265175	99	0.272538
123672	114895	94	54143	50998	83	2046	1921	23	2742	2468	34	6153	5933	42	9057	8643	51	233935	221386	85	0.273369
122043	107863	97	34845	30257	84	1382	1372	13	2675	2315	31	6101	5233	43	7842	7056	50	198809	189976	88	0.273369
101581	98951	84	40190	39404	78	1288	1342	13	1409	1394	15	4039	4140	33	5272	4730	40	170368	165496	83	0.273369
112120	104803	87	44894	41412	82	1444	1341	13	2038	1858	26	5559	4643	43	7149	6224	50	185233	161100	83	0.273369
52989	55423	74	21635	21229	60	583	567	0	1049	1020	3	2093	1950	22	2683	2550	28	80148	80084	68	0.2742
93720	81786	95	34918	30858	83	1169	1255	13	2166	1982	23	4640	4397	38	6700	6132	45	167630	161180	84	0.2742
85836	83118	81	46319	44945	79	1215	1334	13	2362	2684	23	5254	4979	41	6068	5839	44	226292	221557	84	0.275031
26400	26264	62	5354	5359	35	272	280	0	312	409	0	1036	1091	8	1422	1479	14	40739	41850	69	0.275862
136104	119619	89	60589	51393	90	1789	1389	21	2927	2406	30	6553	5753	46	8501	7445	50	233136	208390	94	0.275862
76792	75265	84	18635	18437	53	882	855	0	1455	1657	17	3577	3601	34	4766	4411	39	131013	123823	80	0.276693
46758	47173	60	18250	18209	53	402	319	0	749	921	0	1673	1664	16	2129	2120	22	56057	54584	80	0.276693
65490	65537	76	15724	15484	49	876	685	0	999	862	0	2380	2345	25	2939	3219	30	95544	94495	78	0.276693
232113	200412	98	100896	86313	97	5532	4847	38	7466	6711	48	18757	16898	78	22449	19128	93	765523	656671	109	0.276693
190859	159961	98	118008	103541	93	5045	4029	40	6769	5388	49	15328	12744	71	21417	17161	89	549550	449282	98	0.276693
169272	151251	88	84934	76789	87	2566	2360	27	5522	4640	43	11213	9831	58	11121	9860	59	448226	372756	87	0.277524
113694	106083	84	53793	49288	84	1558	1346	18	2861	2610	32	5823	5338	43	9350	8587	53	224296	206986	100	0.277524
169046	149037	93	55385	48112	90	2364	2252	25	4542	3767	36	9610	8424	52	11430	10657	58	402268	349464	88	0.277524
189778	176320	94	113102	106659	89	3378	2904	32	6796	6242	49	13862	13033	61	17429	16079	77	602831	560716	92	0.277524
41796	34723	87	19359	15164	87	563	519	0	1274	790	0	2300	1701	24	3049	2251	33	91770	64184	87	0.277524
68974	67523	87	35982	35061	78	343	574	0	1281	1051	13	2703	2719	26	3968	4145	33	94122	91012	79	0.278355
55733	54975	75	21904	21593	69	729	581	0	949	1074	7	2212	2230	27	3118	2846	29	84399	81956	81	0.278355
90121	84951	98	35468	34414	79	1293	1299	13	2105	2174	24	4902	4666	37	6149	5316	46	213319	205411	84	0.278355
196868	147981	113	76573	58537	100	1945	1446	21	3544	2696	37	8400	6333	52	11179	8578	62	285842	222068	104	0.279186
53382	51349	77	24664	24204	74	585	699	0	1456	1079	6	2104	2108	24	2919	2882	30	72552	71814	75	0.280017
76843	75756	78	26904	26171	75	924	951	0	1941	1644	23	4123	3934	35	5896	5363	41	129094	120961	80	0.280017
151505	125834	92	81157	67644	93	2669	2263	27	4215	3497	38	8822	7246	53	12834	10074	62	298674	247736	98	0.280848
95964	95671	84	56226	55446	79	1327	1453	15	2140	1813	28	5287	5064	39	6344	6227	39	219851	211829	88	0.280848
62441	60536	85	25189	24788	64	1031	875	0	924	941	0	2269	2371	25	3763	3784	33	98562	91587	78	0.280848
34822	35354	69	17282	17566	51	385	371	0	746	739	0	1497	1507	17	2514	2528	26	55996	58945	70	0.280848
25998	26557	60	9487	9493	43	360	251	0	245	339	0	869	993	0	1311	1445	17	35113	34970	71	0.281678
131627	120038	95	62437	57081	87	1405	1455	15	2858	2658	30	6639	6021	42	6753	6711	43	239696	228098	89	0.282509
237282	186942	101	123344	99512	102	3002	2236	29	6111	4297	51	12531	9963	62	17486	14090	77	441651	358713	102	0.282509
61632	62333	75	21445	21624	55	324	490	0	944	853	0	2186	2184	24	3391	3303	33	86377	86056	78	0.282509
114857	105433	84	51096	46858	83	1151	1115	8	2408	2191	29	4980	4638	38	7009	6152	45	176272	163236	86	0.28334
92991	89114	84	36505	34924	79	1265	1009	3	1807	1761	21	3816	4026	32	5672	5464	39	154079	151907	81	0.284171
215565	175502	99	202701	167465	100	5387	4561	38	9946	8100	56	21447	17201	80	30088	24121	92	769735	598981	103	0.285002
145762	115324	96	52356	42177	91	1414	1133	12	2508	2274	27	5661	4448	45	7749	6303	52	204065	166034	93	0.285002
229615	173946	111	114347	85997	100	3090	2572	31	6354	5037	50	15037	11719	73	19017	14670	74	636321	520500	102	0.285002
95867	91740	82	34775	33710	78	1293	1293	12	2113	1676	31	3771	3683	34	5336	4960	39	144474	132580	82	0.285833
72595	70691	79	32070	31586	76	1101	980	0	1534	1607	19	3226	2819	34	4909	4326	39	120864	114275	82	0.285833
142918	131522	88	67348	61731	87	1955	1873	20	3665	3132	36	7151	7194	40	10007	9331	57	271792	254359	89	0.286664
26230	27909	51	11820	11835	45	255	309	0	296	476	0	1088	1308	12	1307	1319	13	45740	47567	64	0.286664
188728	162473	98	161614	141728	95	6436	5697	39	8327	6681	53	19162	15754	79	28522	24192	88	649316	542113	98	0.286664
183060	154625	114	76344	62744	101	3284	2856	30	5085	4514	41	10916	9662	55	15635	13694	61	387575	350459	114	0.286664
17651	19702	43	10798	11043	42	472	468	0	438	475	0	1008	884	0	881	1245	10	34623	37226	60	0.287495
66243	65929	78	26630	26498	70	603	620	0	1549	1751	18	2832	2672	29	4009	3894	33	100219	97193	74	0.287495
169847	148634	93	75400	67372	89	3853	3567	33	5250	4763	43	11034	9547	57	17408	14609	82	382281	331797	92	0.287495
170055	145786	94	118626	106738	93	3983	3492	35	6659	6195	39	14389	12980	66	21488	18605	88	555027	491882	100	0.287495
190745	159953	95	149216	133514	93	3530	3207	33	5605	5383	42	12449	11153	63	14740	13563	69	456435	413636	94	0.287495
117100	113609	83	64579	62722	83	1832	1485	20	3158	3111	32	7389	6925	46	7233	7523	43	267254	256748	83	0.288326
73605	72751	81	28350	27978	76	649	640	0	1592	1415	16	2966	2851	30	3573	3546	31	110694	109298	81	0.288326
123797	104713	100	46211	40300	86	1595	1374	16	2430	2230	26	5561	4849	43	6879	6209	47	205164	183515	90	0.289157
157448	136713	94	67271	57971	90	2481	1845	26	3919	3443	36	9797	8579	54	11039	10431	54	393747	365558	107	0.289157
92218	92049	82	31168	30855	77	1352	1335	14	2257	2097	25	4761	4518	38	4743	4473	38	149561	139474	84	0.289157
20886	22408	44	11012	11552	42	12	173	0	723	695	0	668	746	0	1177	1020	4	38669	41104	68	0.289157
21542	21211	51	8675	9210	39	276	400	0	2	341	0	809	934	0	1518	1400	17	40487	42917	66	0.289157
164272	152566	89	80723	75490	89	2225	1749	22	4120	3846	37	8024	7553	48	9668	9016	61	349217	318945	95	0.289157
72756	73503	76	25343	25652	67	899	878	0	1537	1447	22	2822	2675	30	4232	4515	34	101343	98383	79	0.289157
247483	191960	123	119323	97047	105	3704	3172	32	5022	4191	44	13125	10270	65	17209	13199	72	450809	349439	107	0.289988
85045	84650	77	22910	22944	61	1009	861	0	1282	1308	12	2740	2494	29	3467	3548	33	99929	99424	80	0.289988
176842	145064	100	104835	85294	95	3109	2612	32	5376	4447	44	11555	10493	61	16975	14358	73	435582	384009	99	0.289988
183647	160337	94	78649	69512	93	2512	2484	26	4636	4008	42	10092	9408	56	11901	10542	61	384970	334054	94	0.290818
196569	158813	103	71852	57482	97	3015	2591	31	4943	3951	41	11226	9557	59	14258	11789	73	397110	317398	92	0.290818
77782	75752	79	47541	47110	78	1056	1167	9	1747	1762	19	3426	3786	31	5584	5174	41	138912	137452	80	0.290818
83295	82241	81	41619	41089	77	934	969	0	1542	1536	17	3917	3789	36	5333	5541	41	141987	140676	79	0.290818
215513	170460	105	90629	72348	99	4227	3518	34	6264	5141	56	13846	11886	63	17969	14665	74	458356	403373	102	0.290818
51938	49025	81	21586	21349	65	465	477	0	625	727	0	1801	1577	18	2268	2172	27	59082	58284	77	0.29248
295567	197364	128	189854	138817	124	8858	6305	48	14402	10063	66	29781	21247	112	46027	34413	121	1.04858e+06	780862	130	0.29248
109738	106841	83	38377	37601	79	1497	1361	17	2691	2774	27	6687	6141	45	7636	7954	41	263535	256759	86	0.29248
25690	28287	51	12679	13357	43	368	409	0	354	471	0	1109	1236	11	1590	1551	21	43637	46519	62	0.29248
49187	47499	80	17114	17509	50	516	587	0	745	965	0	1714	1878	21	2591	2467	30	62265	64922	69	0.29248
141875	118999	94	74091	60859	90	1402	1159	12	2791	2434	28	5462	4715	42	8070	6668	56	205961	168386	93	0.29248
34148	35460	58	15473	16070	47	514	394	0	615	761	0	1478	1428	16	1999	2080	21	51769	55095	66	0.29248
194416	154417	98	85509	66090	96	2894	2205	31	4908	3697	44	10256	8155	60	14063	10528	69	361905	287020	103	0.293311
262527	207704	116	156706	131725	114	5378	4667	38	7422	6195	55	16059	13491	69	23916	20365	87	570294	455855	118	0.293311
120056	113007	91	54410	51094	83	1491	1360	19	2352	2292	30	5593	4951	44	7687	6938	52	206287	184413	84	0.294142
62285	60511	91	25471	24617	76	401	442	0	834	696	0	2019	1988	21	2177	1979	28	90377	86995	91	0.294142
187794	141718	103	81217	61648	99	2620	2066	28	3955	2928	37	8910	6724	56	13491	10991	66	327306	253169	103	0.294142
100780	99278	81	41129	39610	81	1937	1844	20	3729	3432	35	8212	7813	49	9325	8668	59	357154	333834	89	0.294973
155915	138939	91	71755	64215	88	1715	1671	20	3320	3161	32	7186	6508	47	9380	8676	54	247552	235514	90	0.294973
209152	161884	98	97829	77884	98	2764	2175	29	3929	3072	40	9074	7434	56	13222	10161	64	318968	258995	97	0.294973
94546	92182	80	24064	23542	63	1461	1210	13	2501	2214	25	4973	4779	38	7463	7102	47	185330	176662	83	0.294973
41551	39761	73	19920	19532	57	591	424	0	520	966	0	1694	1619	21	2317	2576	23	61952	61771	73	0.295804
112669	107750	87	55114	53339	83	1369	1447	13	2998	2952	31	6738	6601	44	8361	7679	56	303176	283352	87	0.295804
96827	90798	88	26220	25551	71	1234	1196	12	2373	2488	27	4754	4306	38	7538	6934	48	177487	169608	83	0.295804
220600	175298	105	90573	72911	104	3512	2835	34	5406	4528	42	11248	8787	59	14383	12149	64	374057	317611	104	0.295804
110051	109212	82	26839	26011	71	1240	1220	11	2593	2347	28	4977	4454	39	7316	7139	47	170823	163332	91	0.295804
162368	141182	91	107650	94788	92	2753	2392	29	4139	3249	39	8395	7103	53	12467	10620	61	314911	260324	93	0.295804
65618	67059	76	22531	22718	58	642	510	0	742	823	0	2244	2520	24	3439	3618	32	95387	97058	66	0.296635
59752	59128	74	23501	23164	68	581	570	0	1214	1060	7	1972	2206	23	3119	3180	28	81515	80566	75	0.296635
181365	155880	104	70138	60621	93	2546	2309	27	4546	3849	36	8790	7943	50	12900	12254	64	294590	272209	94	0.297466
153060	142803	95	51978	48549	84	1844	1529	20	3137	2991	28	6557	6073	44	9349	7984	53	245029	224330	103	0.297466
182567	156085	96	73857	63307	91	2578	2258	28	6463	5823	43	9782	7995	56	10156	8246	59	372926	333156	94	0.297466
79894	77962	77	32372	31191	77	966	906	0	1806	1739	21	3665	3832	31	4765	4674	36	128061	125322	73	0.297466
174298	151931	92	113838	102005	91	3731	3006	35	6870	6002	48	14480	12320	77	21099	19207	82	469772	404190	96	0.297466
91841	88717	82	35357	34532	79	875	950	0	1992	1942	19	4041	3622	37	5075	5347	37	133965	128149	78	0.297466
245683	199872	112	73524	61622	109	4101	3327	37	8011	7221	48	15959	14801	65	22377	19230	92	563688	518381	109	0.298297
112060	104674	83	47246	43728	83	1460	1432	18	2672	2557	28	5199	5046	39	6006	5783	42	181042	176220	81	0.298297
76918	74522	84	38238	37578	78	817	763	0	2049	1870	27	3326	3255	31	4619	4308	39	120160	113469	78	0.298297
81561	77514	81	30324	28187	78	1344	1200	13	2146	2036	26	4473	4671	38	6334	5864	44	150749	145371	82	0.298297
243774	195905	114	129490	109529	107	4586	3601	40	7951	7020	48	16859	15050	66	25042	22115	87	563948	512041	104	0.299128
102389	101138	80	48709	48197	79	1504	1349	15	2866	2645	29	6672	6847	41	7367	7435	46	272089	267671	81	0.299128
107631	101884	85	44058	41936	82	1243	1282	14	2581	2431	28	5948	5599	42	7640	7009	48	272311	259817	87	0.299958
120113	110969	96	67926	63402	85	1063	1065	6	2852	2195	27	5445	5126	41	5800	5480	43	206829	201489	83	0.300789
28331	27661	72	11588	11778	45	326	449	0	612	749	0	1213	1168	10	1523	1625	17	40746	40736	66	0.30162
130245	120045	86	62435	58100	84	2078	1866	24	2602	2150	31	6825	5748	46	9968	9041	56	234179	203766	79	0.30162
76107	74450	80	35584	34812	77	824	777	0	2064	1758	19	3755	3841	32	4241	4335	34	126374	121035	77	0.30162
69865	66993	79	27421	27036	76	554	633	0	810	972	0	2500	2589	26	3589	3502	32	93016	91168	78	0.302451
55268	53776	79	23663	23676	71	624	583	0	934	1050	5	2191	2211	24	2855	2911	30	78149	76239	75	0.302451
171062	142805	97	85447	71303	93	2017	1891	21	3145	2978	31	7664	6161	52	10782	8821	62	256570	205583	88	0.302451
63283	63733	73	18502	13457	71	700	617	0	1279	1061	9	2827	2905	29	2941	2703	30	121490	119218	77	0.303282
80170	78523	83	24378	24252	71	891	837	0	1188	1154	14	3490	3139	34	4496	4615	36	116017	116707	78	0.303282
52211	50629	76	19859	19465	59	459	577	0	1500	970	0	2675	2465	29	3829	3515	32	83289	80364	75	0.304113
115208	106976	91	49421	46475	82	2443	2092	26	3022	3021	30	7133	6777	47	9924	9187	50	248035	226676	83	0.304113
217473	171886	105	127417	103983	103	3251	2842	33	5921	4025	52	10272	8317	56	14243	11342	68	401652	308384	104	0.304113
148020	129194	90	72773	61843	89	2547	2172	27	4138	3332	35	8595	7082	55	12836	11498	68	298223	265892	90	0.304113
105785	103578	86	50473	49061	81	1895	1543	22	3549	3737	31	7758	7780	45	9196	8899	52	330890	314720	90	0.304113
83569	80035	77	23861	24000	53	1473	1576	18	2288	2067	25	4318	3960	34	6715	6485	45	161813	157120	81	0.304113
298800	187008	125	135041	83086	120	3951	2533	40	6465	4355	55	15688	10121	69	23546	14985	91	662799	472564	123	0.304944
146441	139831	85	64785	61805	84	1851	1708	21	3457	3394	31	7501	7241	47	11041	10440	61	251242	242334	84	0.304944
204812	162132	104	73417	59697	95	2655	2081	28	4761	3230	43	9768	7542	56	13108	10001	67	340827	271458	88	0.305775
39902	41454	70	21524	21832	55	541	535	0	726	648	0	1569	1617	20	2685	2824	28	63147	68181	69	0.305775
45408	47578	64	19559	20150	56	318	363	0	687	1210	9	1696	1892	20	2695	2548	32	77141	80232	62	0.305775
131219	125041	88	70686	69093	84	1582	1549	19	3208	3008	31	6578	5878	45	9460	9399	50	245968	229031	101	0.305775
143268	116397	91	60654	48628	90	1847	1576	21	3325	3096	32	6818	5406	51	8660	6962	52	314934	256261	97	0.305775
136067	117784	106	54021	46765	106	1848	1663	20	2950	2617	32	6167	5400	42	8714	7211	55	213847	174251	106	0.305775
30899	30703	63	11928	12048	44	326	365	0	382	442	0	1039	1086	9	1541	1391	18	54363	54935	69	0.306606
342537	215772	144	133395	81568	133	4373	2945	41	8347	5621	56	16626	10709	72	25950	15284	104	592447	389160	134	0.306606
201212	156563	99	95514	76663	99	3032	2457	31	5185	3809	42	9716	7245	61	14445	11122	71	355979	273726	103	0.306606
125754	119547	84	81227	77403	84	2056	1930	22	4492	4037	38	10050	9694	57	10310	10244	53	386418	371003	88	0.307437
122588	112282	93	45577	41208	84	1343	1479	16	2919	2401	31	5643	5240	41	8036	7238	49	182413	176661	87	0.307437
134356	125674	86	71137	65764	86	2788	2894	27	4283	4314	34	9652	9342	54	14435	14334	61	342690	306647	89	0.307437
97511	92245	89	37080	35742	80	1112	1104	8	2424	2344	28	5341	5056	41	5853	5661	43	223513	220852	85	0.308268
221989	188005	103	116421	102119	99	3535	3190	31	7472	6013	48	14855	13402	64	22712	20156	91	534449	480367	100	0.308268
60320	56206	81	38846	38139	78	1287	1143	10	3232	3331	31	6993	6549	48	9115	8925	51	214413	201655	81	0.309929
65269	65969	82	27817	27252	75	576	727	0	1325	1271	12	2655	2413	28	3036	3320	27	105362	105778	78	0.31076
107975	104698	84	38505	36658	80	1423	1405	16	2747	2581	29	5928	5709	41	6532	6545	45	254762	248674	85	0.311591
188834	161516	104	85664	74075	92	3363	3198	30	5242	4420	40	10345	9298	56	14857	12681	68	386682	341658	97	0.311591
190235	162685	97	97958	83881	94	3947	3267	34	5250	4604	44	12547	10681	64	18397	14889	79	421421	343144	93	0.311591
236885	181390	102	90353	69030	100	3984	3207	37	6215	4934	54	13990	11737	64	20427	16481	86	500357	411978	104	0.312422
148314	118540	105	58661	46192	93	1779	1599	20	2391	1904	32	6538	5197	48	9053	7033	60	217513	179564	108	0.312422
68711	65823	85	20931	20530	61	742	863	0	798	1234	9	2554	2322	28	3578	3789	30	90311	87005	77	0.312422
163434	130894	104	78667	65242	93	1650	1434	19	3037	2105	32	6258	4754	46	8986	7266	60	205032	169086	85	0.313253
16456	16213	56	8720	8774	41	99	161	0	673	479	0	681	750	0	984	756	0	27465	29101	55	0.313253
88095	81258	92	38330	36029	80	1450	1310	16	2340	2603	25	5252	4798	40	7110	6515	50	190295	171168	84	0.314084
95396	82294	86	38224	32078	85	1572	1524	19	1702	1637	22	4089	3657	40	6428	5260	48	154565	136586	83	0.314084
72245	68921	82	29768	28190	78	740	698	0	1893	1876	22	3346	3506	30	4963	5117	37	131251	130903	79	0.314915
104826	100294	87	52736	50580	81	1358	1461	15	3279	2793	32	5551	5162	43	6024	5838	41	196698	181797	98	0.314915
74085	67739	82	31983	29780	79	911	1088	7	1671	2163	22	3743	3413	35	5682	5590	43	139443	128433	84	0.315746
153709	134253	101	80092	72830	91	2604	2254	26	4161	3828	37	9015	7824	51	12050	10712	57	328781	284218	95	0.315746
119384	105929	102	57377	50756	102	1520	1233	14	2980	2421	33	5242	4663	37	7416	6373	55	183840	151770	102	0.315746
125406	115587	96	67255	63350	84	2057	2020	21	2384	2357	27	6547	6298	41	9692	9096	53	233756	224070	88	0.316577
165107	146860	103	54337	47727	87	1774	1457	20	3256	2858	32	6513	5631	50	8514	7631	46	224743	196434	92	0.316577
186972	152794	98	70745	57067	93	2146	1750	26	4040	3226	42	10005	8251	57	11500	9456	55	413291	364335	97	0.317408
128699	116460	88	62312	57245	86	2078	1869	23	2979	2777	34	7395	6774	46	12284	11559	63	300543	274663	103	0.317408
15327	16242	47	10259	10541	42	93	108	0	-33	246	0	469	582	0	1159	1006	2	20843	23542	50	0.317408
92519	87892	90	40340	39797	78	913	921	0	1820	1434	24	3804	3599	35	5628	5459	42	143299	138314	83	0.317408
45390	43787	85	10112	9907	43	449	442	0	773	840	0	1851	1855	21	2193	2194	25	76706	76258	77	0.318238
185300	153831	103	85786	70052	96	1915	1733	20	3567	2401	36	6900	5954	47	8779	6768	54	257181	230080	96	0.318238
131720	123708	86	55807	53651	84	1532	1543	17	2832	2968	31	7503	7355	44	9014	7945	56	316741	300748	87	0.318238
93224	86559	88	39975	37516	82	960	860	0	1245	1110	12	3797	3255	36	4492	4461	37	125999	117361	79	0.319069
143848	120165	92	54984	45526	92	1749	1185	16	3153	2875	33	6543	5440	47	9518	7826	59	226002	195431	94	0.3199
71471	69479	83	21940	21488	60	753	738	0	1402	1392	15	3045	3046	30	5004	4469	39	112612	106892	81	0.3199
70026	68608	83	22771	22570	61	1015	1083	6	1836	1716	20	3422	3666	31	5164	4902	39	134375	129970	79	0.3199
111416	102183	87	46303	42037	84	1124	1020	5	2673	2349	30	5068	5042	38	6294	5663	45	203679	189978	88	0.320731
104120	94500	83	41812	37119	83	1235	997	0	2292	1888	23	4525	3858	39	6299	6396	41	160671	147970	84	0.320731
291942	206580	135	177950	139538	135	8225	6059	46	11358	8711	62	24442	18993	91	36053	27712	111	805026	623925	135	0.320731
101720	100507	90	52256	51641	80	1227	1393	14	2166	2111	24	5192	5264	40	6731	6647	43	173240	162355	78	0.320731
118921	114944	82	46276	45928	81	1311	1173	16	2386	2681	28	6409	5977	44	6968	6526	47	280388	262695	87	0.320731
199532	165214	102	79892	66974	98	2721	2465	27	4158	3480	37	10335	8676	57	14611	12117	70	348932	316023	96	0.321562
43173	47511	50	18426	19585	48	275	365	0	392	489	0	1726	1884	21	2084	2035	28	57876	62260	60	0.321562
59356	61009	75	21843	22795	51	523	673	0	970	643	0	2100	2346	23	2583	2872	28	75119	78071	71	0.321562
195776	174241	93	79113	69816	91	2221	1903	25	5452	4478	40	10377	9360	53	13892	12728	67	355355	338741	88	0.321562
43857	42977	75	17929	18713	50	496	543	0	776	908	0	2161	2259	24	2523	2981	25	65960	66494	64	0.322393
127361	117618	97	77109	72676	85	1788	1701	21	2681	2525	28	5995	5525	41	8701	8406	50	211108	202172	85	0.322393
119561	106254	103	61432	56512	89	1855	1494	18	3257	2833	30	6397	6074	43	7624	7484	48	230905	215444	103	0.322393
307371	215087	122	149564	109057	118	4123	3020	37	6681	5052	49	13197	10094	67	18901	13750	73	467239	355346	116	0.322393
106468	98041	93	45671	40735	99	1456	1320	11	2875	2351	32	6213	5918	44	8085	7465	51	246717	228759	99	0.322393
117121	111557	84	61932	58862	83	1703	1339	21	2216	2183	21	5209	5173	39	8595	7901	58	211139	197372	100	0.322393
30720	33437	47	19255	19604	53	157	315	0	475	679	0	1341	1236	15	2013	1521	26	62291	58866	83	0.322393
173822	136471	99	64524	51314	95	2518	2014	26	3363	2662	34	7231	6092	50	10023	8107	56	268562	221220	94	0.324886
100215	88263	85	37524	31614	85	1348	1109	9	2424	2059	27	4506	3760	38	6687	5932	47	175972	155650	85	0.324886
170005	151089	92	93140	82648	91	2634	2589	25	3684	3501	34	7954	7147	50	11312	9592	61	295769	259877	91	0.325717
82169	82161	80	40574	39990	78	1224	1236	11	2118	1811	23	3586	3489	33	5731	5463	39	136455	134406	78	0.325717
124098	117533	89	61570	58864	83	1881	1592	23	4127	3728	35	8474	7988	49	10905	10008	57	371160	338541	87	0.325717
116670	112823	85	51804	50567	83	1821	1663	21	3361	3093	33	8429	7551	53	10455	10560	51	346247	325935	88	0.325717
102909	91475	88	40415	35170	84	1143	1017	3	1780	1302	22	4222	3693	39	6177	5421	44	154432	131507	73	0.326548
121536	115810	84	64255	61713	82	2021	1961	23	3429	3064	30	7989	8063	45	11581	10543	60	388894	363824	86	0.326548
124642	118785	85	53481	51838	82	1577	1628	19	3160	3200	30	7355	6749	48	7478	7681	50	276869	263142	84	0.327378
166555	143317	92	65254	54958	91	2043	1941	21	4071	3750	38	9936	8420	55	11838	10420	58	418570	378314	93	0.327378
58998	60185	77	23821	23839	64	717	664	0	640	794	0	2430	2385	25	3367	3272	34	86805	84854	75	0.327378
179540	146095	94	158838	140044	93	4208	3800	34	7433	5998	49	15755	13447	71	22720	19716	86	521582	443428	98	0.328209
119681	110470	84	61745	55703	85	1571	1516	19	2185	2028	33	5935	5817	43	7472	6710	52	220548	214454	87	0.32904
125130	115450	90	56638	51904	85	1619	1649	20	2296	2504	23	5564	5331	38	7467	7087	44	187569	182897	83	0.32904
81589	80133	80	29698	29584	76	804	770	0	1853	2200	20	4156	4233	34	4922	4586	37	176206	170724	81	0.32904
87415	83168	85	28236	27744	78	1089	959	0	1097	1389	13	3081	3011	32	4116	4054	34	123632	121083	83	0.329871
131089	117264	89	55894	49919	87	1352	1131	12	2937	2959	30	5934	5704	43	8936	8507	50	211555	204306	88	0.329871
85667	82061	81	39342	37567	79	1472	1249	12	2114	2075	21	4710	4680	37	6339	6232	47	160096	152683	82	0.330702
130001	121552	90	52546	48200	86	1786	1545	19	3218	2875	34	7427	7273	46	8772	8030	53	333889	316361	89	0.330702
153937	129971	94	87740	77321	91	2289	1938	25	3832	3832	34	8722	7194	52	12651	10927	64	310480	272370	97	0.330702
163697	155726	89	80877	76926	85	3076	2601	29	5038	4038	46	10763	9584	62	16018	14660	76	372149	309619	84	0.331533
101499	97571	83	37877	35964	80	1307	1183	13	2079	2400	24	4781	4664	36	7596	7225	45	181694	177811	80	0.331533
77051	74815	84	34974	33498	78	1000	871	0	2049	1894	19	4321	4215	37	5498	5421	40	138610	136378	83	0.331533
37955	39091	71	17743	18024	53	66	239	0	357	778	0	1153	1220	14	2094	2006	24	49595	49856	76	0.331533
110261	97315	85	39412	34452	86	1397	1274	13	2209	2008	24	4977	4598	41	7976	6867	59	182196	168527	102	0.331533
34208	34755	79	14569	14934	47	344	284	0	150	510	0	1128	1185	12	1417	1538	16	48223	49689	71	0.331533
98509	96357	80	35254	34873	79	1652	1445	18	2111	2014	25	5412	5123	40	8418	7907	48	191718	182512	84	0.331533
106408	100305	83	50877	48717	81	2174	2106	23	2781	2848	27	7639	7517	47	10726	10097	57	265680	246475	86	0.331533
50966	50161	75	17697	18137	49	518	583	0	501	826	0	1946	2214	24	2494	2600	26	71672	70927	75	0.332364
98093	91353	86	35162	33799	81	1918	1785	20	2349	2384	23	5156	5036	41	8267	7906	49	200294	194794	85	0.332364
154053	125313	98	60278	50290	92	1558	1211	14	2900	2143	33	5766	4387	47	9608	7789	53	220226	184464	85	0.332364
97985	92953	85	28660	27595	79	1398	1517	16	3005	2680	29	6392	5853	44	9296	8870	56	219889	210143	81	0.333195
71419	69062	92	20540	20239	59	513	651	0	1048	1422	14	2577	2314	29	4028	4072	34	100137	97992	80	0.333195
135673	128504	85	62827	60672	85	2585	2487	25	3445	3461	30	9321	8755	54	12347	12487	59	306483	282707	91	0.333195
84974	81172	86	29570	28660	77	1143	1070	6	1968	1571	18	4174	3883	35	6918	6424	45	152365	144445	83	0.334026
111482	106901	85	44112	42761	81	1770	2224	19	3174	3174	31	7292	6656	49	8795	8472	52	324744	307623	93	0.334026
56430	56628	75	26570	26393	70	753	531	0	1067	1127	8	1882	1970	22	2071	1797	25	75529	73907	76	0.334026
36789	35237	74	15799	15871	49	318	325	0	852	917	0	1314	1326	16	2391	2430	25	54250	54560	70	0.334026
104321	98691	84	43902	40262	83	1404	1286	14	1904	1781	23	5090	4910	37	6925	6691	46	174895	168706	82	0.334857
132188	121975	89	57363	53696	85	2231	1960	24	3442	3358	32	8369	7775	50	10552	10101	49	379614	364156	91	0.334857
106423	102244	84	55388	52872	83	1222	1251	13	3184	2650	30	5681	5408	42	7992	7614	47	199222	192476	85	0.334857
65875	63298	79	31399	30125	76	781	700	0	1550	1278	18	2573	2536	29	3637	3702	33	98097	94841	78	0.335688
65092	62722	88	25094	24639	74	581	624	0	981	1207	10	2296	2552	23	3153	3367	30	94986	94943	76	0.335688
160438	146031	89	89254	82112	89	2286	2219	22	4691	4267	38	9223	8798	50	12903	12287	69	329948	314021	91	0.336518
76782	74030	79	41756	41289	76	793	736	0	2033	1918	23	3469	3404	31	5167	4948	41	128392	125146	81	0.336518
54487	54896	76	17310	17237	53	602	802	0	1162	1203	10	2144	2405	22	3555	3222	34	89328	87988	69	0.337349
58610	59585	78	22840	22367	68	715	610	0	1183	967	0	2122	2131	25	2914	2515	30	84501	83650	78	0.337349
112414	105510	84	56492	53320	83	1644	1367	17	3006	3612	28	6611	6393	44	8366	8039	49	290983	279683	88	0.337349
72414	72277	85	32590	32381	75	652	719	0	1092	1538	13	3133	3139	31	3158	2975	31	116240	114860	77	0.33818
192876	159901	98	68819	56839	96	2549	2140	29	4426	3812	36	11109	9151	64	13860	11384	70	485613	426282	101	0.33818
74866	68619	82	36504	33746	80	904	798	0	1472	1353	20	3592	3280	33	5229	4430	41	132229	118118	83	0.33818
166190	131755	107	77157	61887	93	2586	1919	29	4060	2972	41	7962	6452	51	12920	10669	78	305791	253559	98	0.33818
301153	235307	117	186580	147501	113	7318	5696	46	12389	10248	63	28204	21714	105	39074	28435	108	977647	759875	119	0.33818
83284	80328	81	42471	40059	80	756	722	0	1865	1590	18	2994	2858	33	4959	4351	43	119292	109855	73	0.33818
123460	110381	84	49628	43236	84	1644	1266	16	2663	2270	29	5439	4849	41	7686	6933	50	201022	180453	88	0.33818
116359	111940	86	66650	65152	82	1604	1368	17	2511	2477	27	6114	5771	41	6739	5927	47	227479	216831	89	0.339011
115070	101883	102	52719	45497	102	1641	1257	16	3003	2717	31	5711	4851	44	8225	7423	47	217271	183912	102	0.339011
146770	129294	89	40196	34258	86	1838	1825	21	2552	2258	28	6400	5741	47	8742	7801	51	228965	210497	91	0.339011
228198	201580	100	148174	130957	98	5779	5077	38	8981	7966	61	20854	18072	79	29549	24793	92	715849	600449	104	0.339011
83519	80361	96	40629	40051	78	595	703	0	1150	1336	15	3575	3256	33	3999	4319	32	107509	107212	82	0.339842
173996	144199	97	144940	129841	95	3749	3438	33	7232	5962	54	16117	13830	70	18794	16224	80	707458	593798	99	0.339842
226022	178031	117	108073	87953	108	4471	3311	38	6638	5246	44	14385	11880	67	21396	18573	78	507660	443737	114	0.340673
107607	99728	91	69488	65718	84	898	1011	2	2059	1971	25	4327	4053	42	5829	5592	41	175589	161360	82	0.340673
87349	82854	81	37320	35566	81	1143	1229	10	2236	2152	25	5139	4816	42	6666	6743	43	179599	176984	96	0.340673
108780	103741	83	49625	46108	83	1130	1077	7	2237	1848	27	4851	4483	41	6311	6040	40	160140	157493	87	0.340673
103419	101154	81	31187	30698	78	1322	1190	11	3027	2608	30	6454	5945	48	8532	8136	50	306332	292200	89	0.340673
138994	117433	94	53691	45230	89	1673	1433	19	2796	2141	32	5086	4551	39	8542	7359	50	211497	188956	95	0.341504
48029	47084	75	18749	18683	56	545	586	0	963	751	0	1887	1911	19	2361	2267	26	60371	58818	77	0.341504
95645	91358	96	46247	45279	79	1198	941	0	1987	1775	21	5036	5008	38	5867	5480	38	210580	202778	88	0.341504
96873	87220	99	49745	44797	99	1540	1246	15	3172	2953	29	6053	5494	42	6466	5868	44	217634	186162	99	0.341504
114956	107908	86	47164	44617	84	1639	1436	19	2904	2447	28	5063	5124	37	6794	6484	43	179702	176664	88	0.342335
155166	135356	91	90135	80780	89	2217	1978	26	3614	3129	36	7975	6804	52	11504	10640	64	263029	224833	89	0.342335
106680	99436	92	38201	34094	84	1482	1190	12	2119	2139	26	4576	4261	41	6289	5736	44	180255	170268	99	0.342335
149362	126641	105	84253	72661	105	1842	1351	17	3608	3101	37	7644	6481	52	9011	7868	50	283274	258817	105	0.342335
243929	173460	103	94028	66052	101	3315	2140	37	5199	3685	46	13003	9487	72	16367	11331	78	554796	405341	110	0.342335
173186	152232	89	80937	70313	90	3269	3036	31	4409	3948	39	11617	9298	62	16316	12818	77	396191	317652	96	0.342335
49495	52597	71	19946	20613	51	522	495	0	858	725	0	1391	1769	19	2145	2652	25	72160	74240	73	0.342335
81489	81621	78	23466	23878	53	955	911	0	1905	1733	18	3352	3109	33	5204	5040	40	119995	116184	81	0.342335
118929	110753	95	41735	38401	84	1475	1369	21	2547	2675	30	5927	6156	39	9545	9268	55	222094	219163	88	0.343166
130209	115115	91	49807	42223	88	1772	1532	22	2971	2626	31	5671	4795	43	7965	6768	47	198920	165728	92	0.343166
156959	143516	97	86272	80529	88	2383	2334	24	5039	4520	46	10483	9987	54	12656	12387	56	454619	433005	95	0.343166
181930	154285	97	74256	63607	91	3159	2454	32	4991	4645	40	10419	9041	54	14218	12464	68	447797	413649	97	0.343997
208854	170927	99	77184	63190	95	2775	2331	29	4440	3616	39	9550	8336	54	11238	9173	63	334766	289854	100	0.343997
127389	113512	103	60829	56991	86	1656	1544	17	3168	2651	32	5753	5500	41	9126	8094	51	212780	192316	91	0.343997
70052	66875	83	22612	22265	74	373	485	0	1227	1235	14	2238	2366	25	3405	3598	31	93882	91561	76	0.344828
207494	159904	100	145060	117441	100	3721	2822	34	6389	4380	47	14843	11471	78	18733	14426	75	730451	519885	107	0.344828
131661	124018	97	57057	54450	83	2299	2128	24	5127	4581	41	10782	10548	54	13849	12922	64	490578	455511	88	0.344828
165730	149433	90	71428	63807	88	2360	2090	27	4432	4213	36	9944	9657	51	14448	13941	64	448814	419510	106	0.344828
44112	44434	75	19057	18950	61	112	379	0	383	665	0	1152	1297	12	1913	1805	22	61721	59148	68	0.346489
109341	103930	83	47829	45307	82	1632	1643	18	3338	3176	31	7551	6974	49	8201	7423	55	309955	288071	88	0.346489
33934	33993	72	16528	16559	52	197	370	0	572	640	0	1594	1429	15	1520	1541	16	54282	53216	71	0.346489
79352	72822	81	35265	32743	79	1007	1091	8	1667	1485	19	3987	3522	35	6260	5739	44	133215	121551	76	0.34732
30028	29556	69	12558	12515	46	432	399	0	482	703	0	1340	1527	16	2039	1888	21	44299	45231	70	0.34732
180021	146543	96	71028	57114	95	2520	2042	26	4278	3128	39	8230	6503	52	11798	9480	60	289170	254262	110	0.34732
99307	88226	88	39833	36319	82	1296	1158	13	2145	1716	28	5216	4797	40	6794	6404	47	203835	188949	84	0.34732
185069	162534	99	165271	148008	98	3735	3178	32	5226	4760	43	12239	10541	61	16290	14615	76	455774	399139	100	0.348151
219610	180533	103	68672	56751	97	3043	2392	32	4464	4139	40	11406	10287	61	15577	12732	68	366401	334114	95	0.348151
86895	81712	85	35945	33234	80	1055	977	0	1736	1651	17	3639	3210	35	5864	5757	42	138589	133302	82	0.348982
74369	71568	80	26541	25736	76	895	996	0	1447	1681	22	2963	2766	33	4811	4798	36	114718	115660	67	0.349813
128143	120930	85	80783	76029	84	2717	2744	27	5083	4778	42	10506	10037	55	13972	13208	64	351256	322414	87	0.349813
134003	113766	94	53547	45684	89	1370	1324	14	2959	2678	32	5931	5307	44	8511	7638	55	210228	192272	88	0.349813
99627	96828	89	41157	39992	79	1415	1485	15	1806	1904	21	4929	4986	36	7530	7687	44	174986	165721	78	0.349813
112814	110186	82	28481	27970	71	1626	1485	17	2564	2186	26	4409	4264	37	7295	7400	50	179171	169487	80	0.349813
178405	144343	95	71883	56980	93	2468	1742	29	4651	3703	42	9668	7642	58	10300	8130	59	396508	335306	95	0.349813
127442	122193	88	68432	65509	84	1814	1883	22	3683	3554	34	7676	7203	48	8816	8375	53	287810	275745	81	0.350644
96172	92820	82	42599	41579	79	924	1001	2	2451	1987	32	5090	5108	37	5670	5499	40	213502	199915	82	0.350644
95428	89685	97	24553	20451	97	1316	1078	6	2603	2476	25	5957	5403	44	6996	5854	52	235727	198687	97	0.350644
169072	153696	103	100523	95591	90	2797	2811	27	3903	3775	33	9371	8630	52	12932	12200	62	324254	281218	89	0.351475
244283	181991	106	76873	56948	102	4014	2972	38	6432	5203	48	13326	10230	71	19686	14675	85	473328	399532	103	0.351475
38223	39238	58	7946	8595	38	240	309	0	413	715	0	1635	1638	20	1658	1510	22	61937	66146	69	0.351475
77195	73435	81	26085	25539	69	778	699	0	1785	1218	11	3441	3123	34	5766	5946	41	108774	102930	76	0.351475
143708	126425	88	60611	53222	87	2038	1493	24	2739	2601	29	7204	6405	48	11650	10468	61	281603	266033	87	0.352306
182279	126149	115	76542	56572	98	2722	2013	30	3813	2521	41	8836	6080	55	12361	9569	61	325694	241439	98	0.352306
283145	198878	126	160896	121163	122	4959	3639	40	8158	5666	55	16024	11589	80	22703	16768	83	606992	456162	123	0.353137
187636	153075	100	64037	52563	97	2838	2428	28	5350	4788	43	11658	10025	59	12516	10385	61	471055	409598	99	0.353137
297072	177968	128	122886	76619	125	3343	1936	39	5748	3654	50	12850	8282	72	15217	9547	80	509453	337857	124	0.353968
88280	87697	78	27425	26728	75	1471	1366	15	2529	2650	29	4879	4661	39	8104	7974	53	175977	167329	82	0.353968
114405	101218	86	45078	39650	85	1793	1749	20	2717	2458	28	6395	5769	45	9555	8482	53	226217	211293	87	0.353968
108274	105161	85	49749	48252	81	1490	1484	16	3629	3401	36	7017	7282	42	9296	9480	52	319748	298957	86	0.353968
30033	32412	47	14189	14314	47	467	538	0	509	647	0	1383	1581	17	1919	2292	22	46060	46039	63	0.353968
161139	135609	97	57597	49397	92	2261	2105	26	4523	3542	43	9945	8305	59	11615	10455	64	403759	366469	98	0.354798
145433	130069	94	89067	83847	88	2162	2108	22	4402	3618	39	7949	7712	50	12358	12219	57	288198	272699	92	0.354798
72813	70597	84	27751	26938	76	817	722	0	1318	1373	13	2955	3062	29	3877	3542	34	106453	101844	81	0.355629
173518	145320	98	68400	57540	94	2323	2158	25	3875	3111	36	8026	7332	47	11642	10213	59	293773	271258	96	0.355629
130765	125855	86	58851	56098	84	2028	1965	21	3534	3313	32	8826	8302	51	8722	8748	50	353574	332463	88	0.355629
80574	78209	82	48804	46293	79	1227	1209	11	1425	1695	19	3923	3877	34	4893	4777	39	143715	138139	81	0.355629
121321	116812	85	48504	46633	82	1909	1787	22	3439	2990	34	7921	7632	49	8978	8130	55	335749	309253	90	0.35646
195823	156186	103	81700	63672	99	2478	1980	26	5164	4485	41	10901	9272	56	12495	10595	62	491204	403320	104	0.35646
26151	28077	57	11809	12156	44	142	317	0	699	651	0	995	1227	10	1700	1892	21	47188	47973	68	0.357291
223585	177228	101	138499	109853	100	4990	3952	39	8212	6355	49	18229	15089	78	26894	21973	86	669162	567308	103	0.357291
143748	130532	87	90895	83275	88	1880	1582	22	2975	2340	31	7105	6424	45	9571	8323	56	286572	265652	92	0.357291
150241	131103	90	62801	54803	88	1542	1284	17	2949	2482	32	6612	5743	47	6942	6316	45	258091	235054	96	0.358122
261015	202142	110	135230	106513	107	4427	3454	37	7028	5601	55	17024	13461	74	23535	17983	90	563480	465574	111	0.358122
80499	81758	83	47553	47394	78	1251	1122	9	1821	1922	26	4138	4118	35	5529	5296	40	177256	167875	94	0.358122
85296	83604	81	21361	21695	53	1266	1226	11	2528	1976	28	4096	3958	34	5798	5766	41	142835	135734	83	0.358122
111892	103417	83	41358	39100	81	1450	1475	15	2816	2811	28	5405	5400	39	7272	6681	46	206792	194831	87	0.358122
46685	44790	73	20508	21301	52	310	313	0	710	918	0	1712	1758	18	2728	3156	27	64754	64268	80	0.358953
57577	56562	75	19345	19487	52	478	715	0	644	506	0	1774	1838	20	2533	2539	26	82447	78615	77	0.358953
84027	79958	84	24394	23973	74	792	892	0	2344	2049	23	4128	3905	33	4449	4779	36	152566	146616	88	0.358953
171459	154424	91	82429	74853	89	2374	2432	24	4194	3790	34	9248	8187	58	13547	11442	67	323551	285940	94	0.358953
87141	85595	80	31527	30899	78	756	655	0	1343	1326	17	2988	3259	27	4472	4132	39	106366	103571	82	0.358953
135430	124015	89	36831	34844	84	2198	2136	24	3382	3514	32	7129	6655	47	11235	10550	53	262636	240518	91	0.359784
85970	75692	97	36016	32811	82	756	682	0	2152	1688	25	4028	3631	35	5493	5024	41	148910	132743	97	0.359784
176921	140025	94	70278	56035	94	2306	2028	26	3365	2927	37	8061	6486	54	12505	9752	63	295835	246238	99	0.360615
174800	147900	91	64607	54612	90	2285	2033	25	3888	3048	37	7555	6547	47	10970	9610	58	263056	233692	94	0.360615
71800	69609	77	45068	43316	79	740	777	0	1751	1697	22	3860	3891	34	6427	6628	42	149011	147551	82	0.360615
116754	115334	82	33583	32909	79	1939	1729	21	2818	3004	30	7474	7272	49	8670	8343	49	326710	305249	90	0.360615
119259	112254	88	45445	43586	83	1965	1753	23	3405	3737	33	9032	8766	58	11931	11300	67	392714	365275	92	0.361446
67762	65767	90	22433	21925	74	1115	986	0	1021	1035	5	2699	2666	29	3524	3711	31	116875	111582	92	0.361446
97716	92880	88	41556	39991	79	1242	1214	13	2233	2098	24	4989	4779	39	7495	6564	45	175722	170333	86	0.361446
160050	136203	89	166078	148444	93	4054	3913	33	6416	5623	42	12778	11611	62	18208	16702	75	469377	416863	95	0.362277
66553	64993	86	23158	23143	65	557	621	0	1284	1348	14	2511	2454	26	3082	3165	30	108834	105135	75	0.362277
169993	141579	95	94653	79097	94	2050	1690	22	4546	3485	39	9541	7719	58	10826	9190	56	351316	289835	101	0.362277
210415	167384	103	127733	108028	100	3183	2709	32	4686	3631	39	10056	7979	61	14148	12037	64	363887	293938	107	0.363108
52929	53061	78	20866	20791	69	448	339	0	1231	1072	6	1805	1744	22	2795	2771	28	65009	64376	75	0.363939
78639	78027	79	35345	34513	76	1071	937	0	1566	1523	17	3600	3393	34	4294	4157	35	132335	131392	80	0.363939
105429	100442	88	32759	30156	82	1196	1143	9	2304	2042	20	4450	4370	36	5551	5874	37	168448	163375	88	0.363939
67989	66415	78	22863	22309	65	923	1030	4	1596	1514	17	3100	2747	33	3966	3889	33	110307	109791	77	0.364769
34690	34045	73	9090	8693	42	425	297	0	416	790	0	1457	1416	15	2117	2002	25	62590	65530	82	0.364769
26856	27312	63	11317	11103	44	296	247	0	813	881	0	1150	861	0	1643	1752	20	43351	44492	69	0.364769
141239	116642	93	57833	48495	92	1311	1394	13	2413	2462	29	7217	5670	48	8332	7272	51	286836	248684	103	0.3656
147202	133913	91	61599	56657	89	1646	1494	20	3196	2973	32	6804	6734	43	9194	9170	51	243059	229577	90	0.3656
94005	89827	84	32176	31298	77	1491	1303	14	2039	2299	25	5393	5209	40	8118	7782	49	182729	172428	90	0.366431
107886	101175	86	52670	50412	82	1965	1774	20	2274	2088	24	5459	4994	43	7476	6893	50	207870	195285	90	0.366431
125494	116574	100	59480	55852	84	1922	2011	21	3736	3056	35	6885	6395	45	9472	8745	52	254260	237919	91	0.367262
76068	73944	84	40327	39089	78	976	1053	4	2280	2044	28	4512	4382	36	7324	6984	47	180134	176959	85	0.367262
89166	85982	81	29509	28326	79	1054	1010	3	1689	1743	20	3938	3755	35	4701	4436	36	137773	125346	96	0.367262
181032	161088	94	98097	88404	91	2744	2409	28	4377	3972	37	9743	9359	52	15968	15122	67	360825	336898	98	0.368093
81738	80651	85	46301	46054	78	1476	1350	16	2360	2266	23	4380	4423	36	5845	5363	44	147108	140850	86	0.368093
64518	65861	66	18158	17851	54	986	961	0	1882	1522	23	3072	3229	30	3981	3947	34	123401	116092	92	0.368093
155360	138988	89	70377	61823	88	2161	1911	21	4286	4060	40	9687	8808	55	11387	10790	60	421099	390395	96	0.368093
116026	93926	90	49629	39787	87	1964	1658	21	3086	2953	34	6592	5634	46	9653	7783	62	228857	190372	94	0.368924
170207	139706	96	97935	83375	90	3077	2575	29	4065	3662	36	9825	8169	55	15078	12250	69	337262	277269	94	0.368924
176974	146378	114	110149	94170	114	2154	1840	21	4999	3578	47	8888	6922	53	11415	9233	73	369312	313887	114	0.368924
35613	37395	69	11263	11900	42	445	416	0	818	997	0	1719	1564	18	2244	2549	23	58112	58291	74	0.368924
145568	121636	94	47127	38920	89	1669	1229	17	2344	2277	26	5507	4591	44	7398	6400	47	211802	179532	100	0.368924
88726	85886	80	34192	34002	77	1117	977	0	2556	2249	27	5222	4905	37	5659	5607	40	215517	208472	88	0.368924
156286	136754	95	79290	70449	91	2529	1954	28	4535	3615	37	8284	7067	55	11924	10298	66	286115	242754	99	0.369755
138472	120814	95	48767	42577	86	1861	1603	19	1799	2253	25	5681	5416	40	9120	8435	51	214799	202359	92	0.369755
91155	87007	87	36481	34327	79	1066	811	0	1610	1483	19	4092	3817	35	5968	6104	40	144529	146360	85	0.370586
59308	60166	75	23292	23341	58	762	840	0	1437	1425	16	2917	2854	30	3983	3896	34	100024	98961	80	0.370586
94141	88091	83	58040	54207	83	1771	1655	20	1736	1645	24	4517	4245	36	6764	6357	47	177362	173252	86	0.370586
150821	127750	97	54121	47911	88	1805	1463	20	2984	2390	33	6787	6062	45	7819	6602	51	277052	243772	95	0.370586
48204	47877	76	21689	21571	63	792	834	0	1079	1126	8	1867	2060	21	3096	2699	33	71900	75434	78	0.370586
186511	139771	99	77426	57701	96	2218	1877	26	5017	3516	46	10326	7893	56	12330	8749	69	428441	324956	107	0.370586
110004	105143	85	37419	36211	80	983	839	0	1714	1891	20	4267	4220	34	7120	7225	45	182369	170492	89	0.372248
246761	199054	118	147011	122184	106	5472	4210	39	8342	6526	58	17015	13740	74	25752	20295	101	603292	474850	113	0.372248
154204	143764	92	72101	67611	87	2046	1897	23	4512	4373	34	9927	9117	51	10526	10136	57	386901	360307	92	0.373078
184388	157628	94	67442	56544	93	2856	2405	29	4524	4358	36	9641	8691	51	14585	13113	61	339482	309106	96	0.373078
189978	167366	91	67834	60504	89	3359	2832	33	4887	4078	47	10992	9850	56	16175	14507	70	406549	360525	95	0.373078
62179	59307	91	24178	23564	74	517	597	0	1239	1172	9	2346	2382	25	3145	2935	31	91599	87790	81	0.373909
198669	154205	108	82218	65431	99	2110	1736	24	4751	3962	40	9721	7939	57	15198	12059	71	346242	296882	101	0.37474
85257	79922	95	33465	32192	79	1036	913	0	1701	2158	18	3845	3736	32	5590	5270	42	142730	138084	83	0.375571
140308	127728	87	48337	43697	85	2161	2105	23	3347	3312	32	7217	7301	45	11394	10582	55	253382	248633	85	0.375571
135956	118308	92	45112	38468	88	1101	1007	3	2648	2567	30	6283	5788	42	8287	7227	55	198589	181618	90	0.375571
69162	67227	87	18793	17449	68	1000	799	0	1461	1432	15	3049	2733	29	4319	4012	36	115094	105175	93	0.375571
155080	127104	96	77704	66846	92	2234	2088	25	2867	2272	29	7402	6100	50	9901	8108	58	258174	227428	93	0.375571
102292	97903	81	33802	31696	80	818	611	0	1452	1615	17	3593	3646	33	5086	5051	35	126433	127068	79	0.375571
111873	104269	86	55778	52539	82	1793	1806	19	3575	3010	32	6383	5910	42	8742	7156	63	300681	282010	85	0.376402
200739	177949	94	67202	57881	92	2506	2395	25	4549	4301	38	11429	9817	63	13087	11013	62	436130	372517	93	0.376402
53522	53798	65	22674	22191	57	514	571	0	658	821	0	1879	1956	21	3023	2578	27	80853	75788	74	0.376402
204515	172883	99	188816	166426	98	5740	5042	39	9564	7914	60	20296	17447	78	27396	23444	90	719357	603964	100	0.376402
47659	46972	80	17776	18295	50	341	541	0	1285	1176	10	1801	2047	22	2852	2863	28	71006	72861	64	0.377233
146928	130405	89	102080	92445	88	2509	2233	30	4727	4251	37	10374	9558	55	14249	12626	68	375647	342462	89	0.377233
169838	149097	100	67257	60515	91	2000	1774	24	3038	2844	34	7240	6687	46	9168	9059	55	244259	229038	93	0.377233
205669	168135	101	76053	63118	99	2798	2045	31	4445	3614	42	9774	8815	54	15018	12902	73	337860	308990	97	0.378064
123901	114528	87	65956	61354	86	1542	1422	17	2204	2211	25	5316	5226	40	7735	7075	50	198343	187401	86	0.378064
150265	128705	91	51422	44061	88	1652	1485	20	2946	3006	31	6094	5434	43	8815	7323	51	220301	197891	89	0.378064
202165	152233	102	129712	101893	101	4605	3748	38	7425	5642	48	16603	13561	74	23872	19537	86	586695	500061	102	0.378064
201068	179402	104	114224	102150	94	3554	3134	31	5795	5567	41	12886	11375	60	19226	17323	78	455880	412118	95	0.378895
209663	168191	101	69091	55970	96	2125	1604	27	4395	4327	35	10783	9522	56	12848	11073	68	452077	396684	97	0.378895
244235	186207	111	123959	93379	106	3754	2572	38	5337	4155	48	12814	9799	69	19039	14437	82	465362	349682	106	0.378895
156562	142667	90	61025	55249	88	2199	1967	26	3998	3981	35	9908	8886	54	12897	11092	59	442740	417748	90	0.379726
131804	116261	88	65987	59714	88	2252	1929	26	3105	2816	34	8592	7784	50	11989	11521	54	306176	290782	90	0.379726
170801	144462	91	98200	85924	91	3255	2931	30	5024	4159	41	10938	9543	59	11166	9079	60	409017	345358	94	0.379726
162013	126172	97	67941	54209	96	1946	1558	19	4136	2949	36	8936	7172	56	10757	8463	62	382933	321263	100	0.379726
317168	206349	131	139010	89345	128	5347	3239	48	8175	5586	54	18242	12113	81	27515	19046	97	695848	511199	129	0.380557
145034	123489	90	78499	72213	89	3286	2791	32	5931	5318	39	14278	13114	61	14866	13672	73	529512	501115	89	0.380557
312108	192084	129	133461	87807	126	4280	2875	40	7561	4798	59	15659	9864	75	21593	14204	94	639562	410097	134	0.380557
58964	56677	78	23756	23770	63	705	746	0	1746	1318	19	2649	2462	29	3561	3426	34	87422	84106	74	0.380557
49623	47603	89	17876	17811	54	572	429	0	949	988	0	1454	1383	18	2105	1895	22	68463	69512	71	0.380557
122800	115720	98	63085	61763	83	1410	1573	16	2127	2181	27	5417	5335	37	7262	7089	51	210886	189963	85	0.381388
103334	90039	96	56413	49711	86	940	808	0	2382	1620	28	3634	3151	35	4868	4013	43	130541	117135	82	0.381388
185838	144847	116	107838	87503	100	2486	1926	27	4675	3927	40	8843	7016	55	13350	11033	66	307694	266147	103	0.382219
167095	153497	90	81831	76612	88	1824	1684	21	3464	2951	38	6354	5637	45	8614	7650	52	224863	195663	90	0.382219
109285	101010	83	49992	46693	83	1341	1018	6	2108	1836	24	4763	4532	38	6264	5959	40	172609	164990	85	0.382219
189469	152622	96	83661	69110	94	2599	2111	29	3639	3430	38	8341	6967	51	13604	11375	73	297540	266710	99	0.383049
70996	66020	84	21282	19136	67	579	714	0	1476	1459	16	3550	3351	33	5906	5478	44	140422	132684	84	0.383049
244636	174403	110	141624	109232	104	3196	2510	32	5736	4551	46	11085	9122	59	15720	11639	71	390803	295291	110	0.38388
100769	90243	100	68538	60945	100	1434	1023	6	2710	2685	27	5538	5094	41	8147	7413	52	199251	171812	100	0.38388
93609	86301	83	36104	32817	81	1328	1089	11	1810	1760	20	3651	3235	37	5379	4653	40	140406	127688	87	0.38388
113235	104190	86	52102	48708	84	1576	1229	14	2873	2519	30	5542	4934	39	6510	6043	42	204928	196167	89	0.38388
97216	93682	87	41107	39457	83	1098	1018	4	2285	1967	23	4948	4439	38	5248	4720	41	207106	195350	98	0.38388
211281	169436	99	79264	63235	98	3184	2288	35	5477	4550	46	12815	10778	71	14440	12042	72	522552	449290	105	0.38388
142236	133351	86	102602	95726	86	2294	2086	22	3965	3524	34	9063	8638	55	10632	9748	54	361285	341677	94	0.384711
90359	87450	80	41404	40521	80	1765	1621	21	2021	1865	23	4106	3929	36	5897	5592	42	144404	134869	81	0.384711
72838	71710	75	29058	28478	68	1249	1191	9	1602	1684	23	3857	3850	34	5543	5352	39	131883	127927	86	0.384711
296335	215720	121	130892	98371	111	6886	5641	42	10245	7700	60	22682	17968	92	31836	23779	109	756354	586937	119	0.384711
178019	147681	99	66779	52130	95	2330	1882	28	4241	3804	40	9446	7949	53	14012	11778	68	341031	277751	101	0.384711
115494	109864	82	38451	37400	80	2058	2028	22	3095	2999	29	7911	7604	47	8687	8295	48	323342	306167	90	0.385542
64352	64249	80	22708	22598	66	763	782	0	1351	1379	13	2292	2203	26	3376	3315	35	83983	84641	81	0.385542
52655	53723	74	23260	23246	72	322	477	0	711	505	0	1947	1785	26	2986	2773	30	77347	77646	68	0.385542
212159	187901	112	109767	97213	94	3430	3024	32	7349	6312	47	16259	14417	68	19524	16751	84	679931	589285	104	0.385542
220978	188506	102	138704	119775	100	3918	3242	32	5308	4848	46	12832	10918	68	18847	16034	78	481512	396239	116	0.385542
131984	128560	83	100723	96544	84	1904	1826	20	3458	3226	36	7257	6574	48	9481	8774	50	256677	236037	89	0.385542
106685	103559	83	45776	45224	79	1364	1557	16	2757	2654	28	7120	6629	44	7291	7659	43	288523	272923	87	0.386373
276368	209695	115	116706	88937	112	5160	3755	42	7585	5589	52	16419	12932	70	23824	18695	95	607143	496403	129	0.386373
102064	96146	86	46957	44404	82	1248	1313	15	2264	2378	25	4307	3986	37	6626	6527	42	171975	168684	85	0.386373
301825	229239	116	162492	129075	114	4627	3737	39	9063	6425	61	18576	15234	76	22216	17257	86	710489	576751	117	0.386373
55551	56113	76	22331	23296	51	434	489	0	1112	894	0	1780	1976	21	2487	2772	26	80450	81778	75	0.386373
190808	156010	96	90857	76238	93	2195	1651	26	3907	3426	34	7928	6681	55	10310	8062	64	277202	238130	96	0.386373
67794	64712	92	17483	17255	56	681	879	0	1083	1258	13	2215	1905	28	3073	2931	33	83179	83410	83	0.387204
64151	62018	80	18075	17737	56	586	623	0	1027	1432	15	2363	2136	25	3268	3190	31	100903	98688	80	0.387204
45335	42288	84	17086	16956	55	335	479	0	1037	820	0	1337	1123	8	2171	2434	22	53073	53499	78	0.388035
94463	91267	81	39744	38762	80	1758	1716	19	3588	3201	31	7365	7044	49	8938	8608	53	324220	311005	91	0.388035
139759	133946	89	73419	71100	84	2318	2008	25	3134	3075	32	6789	6361	44	8609	8360	49	272626	238329	89	0.389697
147393	121017	109	63222	49797	109	1645	1401	16	2748	2275	25	6112	4672	45	7553	6150	53	224963	181838	109	0.389697
242798	207566	106	110974	94732	104	4136	3514	34	7023	6041	46	14740	12822	65	23562	20422	87	520561	452205	112	0.390528
158854	138422	89	95741	87286	90	2247	1909	25	3285	3337	34	7463	6721	45	10408	9659	60	260802	240877	96	0.390528
41299	45653	59	16682	17447	46	567	623	0	859	909	0	1465	1386	15	1800	1924	25	67825	67907	75	0.390528
162858	146443	98	65001	59169	88	3147	2716	31	5233	4756	43	10892	10053	55	15644	14676	71	517830	481838	99	0.391359
248691	199253	110	81581	64790	102	3290	2789	34	5917	4726	43	12484	10708	60	18684	16097	70	448075	391583	111	0.391359
102710	96433	98	46770	43226	98	1278	1083	7	2092	1819	24	4516	4257	35	5922	4472	46	167057	146077	98	0.391359
221474	170048	97	79621	59963	96	3192	2426	33	4691	3555	39	10791	8055	57	17082	13031	84	406916	323953	102	0.391359
43154	48494	53	17277	18334	48	511	554	0	838	797	0	2325	2254	25	3035	3146	29	67226	68067	76	0.391359
81348	82768	76	34292	34389	77	838	872	0	2148	1940	21	4740	4570	40	5502	5438	40	191195	183374	86	0.391359
123322	118667	83	55309	53925	82	1777	1847	21	3599	3460	35	7455	7069	44	8301	7555	48	305248	290258	89	0.391359
227210	201446	98	100448	91186	95	3650	3270	32	5432	5343	40	12548	11613	61	15753	13882	68	479518	443619	102	0.391359
126626	126033	81	41853	41651	79	1754	1593	20	3697	3672	34	6569	6773	43	9771	9040	55	243490	232664	89	0.391359
74690	76249	75	55316	55539	77	1039	1121	8	2121	1761	25	3438	3272	31	4385	4608	34	125299	123471	77	0.392189
136507	120591	90	53298	47524	87	1677	1501	18	3146	3068	31	6653	6148	44	8094	7357	53	292463	272210	95	0.392189
159477	148095	90	50666	46132	87	2406	2045	27	4396	3879	36	9694	9081	53	12587	11472	65	464676	436830	94	0.392189
225194	187156	96	160394	139736	96	4916	3812	40	8136	7095	51	17325	15319	70	26484	23008	93	599552	525438	101	0.392189
55624	57748	65	19487	20464	48	1071	1075	7	1942	1823	24	3402	3327	32	5806	5834	39	141101	136601	74	0.392189
117975	110175	83	72640	68484	85	1599	1437	16	2171	2057	28	4902	4620	40	6667	6443	43	170458	162510	89	0.392189
137959	131898	83	62601	61007	81	2324	2409	25	4210	4272	33	10260	9959	53	10620	9853	53	421238	377248	86	0.392189
120988	101605	102	49086	42819	87	1603	1133	18	2265	1888	27	5047	4356	39	6750	6054	45	180132	162365	93	0.39302
27454	27234	69	15281	15418	50	283	237	0	230	619	0	1140	1298	12	1566	1633	21	39907	40170	63	0.39302
94529	86229	83	102786	99477	83	1935	1714	23	3317	3047	37	6770	6222	50	9487	8841	53	247323	228216	90	0.39302
126865	120124	88	83055	80828	85	1666	1576	18	3304	3146	31	7009	6565	44	7767	7232	46	275175	239920	87	0.393851
93636	83836	90	33357	29942	82	973	914	0	1656	1604	23	3970	3717	33	6029	5463	40	142868	131432	88	0.393851
61662	61871	80	27352	27137	73	566	918	0	1468	1252	15	2736	2481	29	3054	2941	30	99197	96703	80	0.394682
260256	209066	112	154309	128649	107	5758	4784	39	9364	8048	53	20799	17568	81	31789	26270	100	736266	596620	114	0.394682
158912	142891	93	69670	62010	89	1942	1848	21	3595	2891	46	7866	7434	47	10551	9278	60	276650	254021	95	0.394682
162970	141004	100	59303	52100	91	1949	1794	20	4319	3470	44	8939	8063	50	10519	9506	54	382098	355950	97	0.395513
122553	115921	88	45162	43206	82	1920	1575	22	3376	3004	33	7208	6619	48	8364	8407	46	291526	268752	90	0.395513
22094	21835	67	7549	7735	39	269	231	0	274	291	0	841	907	0	1992	1886	23	35472	36518	70	0.395513
60480	58066	88	28735	28291	75	572	655	0	1166	1232	14	2689	2414	28	3657	3627	34	109675	107348	86	0.395513
137104	124264	88	58564	53951	86	1410	1176	12	2212	2134	26	5539	4662	44	8480	7490	51	183703	160777	88	0.396344
115809	105753	92	33972	29924	84	1415	1423	13	2170	2034	23	5689	5247	44	8216	7502	48	207696	195539	91	0.396344
141971	128440	96	46778	42633	86	2367	2090	27	2605	2892	30	7323	6819	50	8169	7860	47	254989	234889	104	0.396344
66984	68764	76	17984	18133	50	953	952	0	1753	1758	18	3073	3062	31	4399	4261	36	109059	105855	81	0.397175
82175	78398	79	31364	28637	80	713	762	0	1680	1304	16	3397	3338	31	4798	4522	38	122575	117271	84	0.397175
83608	82769	77	33631	32324	78	1366	1315	13	1674	1717	23	4822	5032	37	6576	6134	44	179638	170398	84	0.397175
125208	119620	84	67703	64375	83	2085	2052	21	3265	3092	30	6279	5971	42	8498	8013	51	231761	219559	92	0.397175
161395	133870	96	63886	53007	93	2758	2215	27	4233	3072	38	7513	6581	46	11051	9459	60	295892	260430	100	0.398006
194067	151785	98	79099	60634	97	2926	1942	33	4819	4197	40	11476	9491	59	15471	12319	75	530465	438429	104	0.398006
167970	137291	97	63351	52645	93	2309	1858	25	3933	3074	37	8755	7361	50	12602	10313	60	311373	268063	109	0.398006
110958	105817	82	61096	58794	82	1493	1508	17	2721	2915	27	6062	5823	42	6628	6636	41	241656	232655	89	0.398006
131588	120198	93	75053	68130	89	1439	1432	16	2994	2451	29	5712	5035	42	7070	6660	44	184583	164713	103	0.398006
55163	54530	76	28117	28926	72	492	415	0	1018	674	0	1963	2149	22	2790	2633	29	67560	68932	77	0.398006
78738	76177	88	38031	37095	77	895	1075	7	1228	1439	14	3993	4006	35	5309	5096	39	134656	131821	81	0.398006
50963	50111	77	21523	21636	60	331	332	0	918	928	0	1570	1689	19	2719	2679	28	66138	64163	75	0.398837
164283	138297	92	76136	63987	91	2327	1923	26	3106	2607	37	6879	5638	49	10005	8548	57	231545	202510	94	0.398837
37336	37717	70	15544	15345	50	183	363	0	591	589	0	1722	1944	22	2924	3267	25	66578	66748	73	0.398837
84520	81101	83	44374	42464	80	861	873	0	1932	1845	25	4131	4101	35	5890	5703	42	151082	149061	85	0.399668
116773	98603	96	42007	34778	87	1506	1169	15	3141	2215	38	5470	4665	43	8446	7588	49	204606	179408	90	0.399668
135381	122723	103	55009	50542	89	1911	2025	19	3537	3061	35	6961	6400	47	9097	7834	57	246116	211626	103	0.399668
340019	240915	138	144564	102900	127	6669	5000	42	10222	8329	53	22698	17460	84	36088	28020	119	821138	682284	131	0.399668
44536	47258	69	22423	22836	57	221	244	0	690	775	0	1736	1797	21	2757	2851	30	62685	66715	70	0.400499
29338	29369	62	15787	15980	49	350	290	0	812	660	0	1406	1208	12	2020	2348	20	47743	44801	72	0.400499
104115	101150	85	48906	48072	80	1729	1690	19	2519	1886	27	6368	6178	43	9043	8539	58	297362	275240	89	0.400499
135048	118379	92	63999	56640	88	1659	1307	16	2266	2141	26	4918	3958	41	6602	5219	49	174551	153274	83	0.400499
17574	19239	59	5666	5942	35	316	245	0	204	487	0	881	1060	6	954	941	0	35531	35970	62	0.400499
82394	77127	84	37904	36410	78	1099	1100	9	1757	1710	22	4177	4055	37	6095	5359	44	150997	137283	80	0.401329
88621	85261	81	33608	32226	79	927	845	0	2444	2449	26	4764	4306	39	7049	6718	45	167139	156834	86	0.40216
99980	97929	81	52644	51580	80	1085	907	0	2069	2020	25	5375	5313	40	5907	5342	42	246688	233201	86	0.40216
205355	178415	94	131507	115821	95	3727	2962	34	6824	5806	51	14914	12238	66	20926	16774	86	530219	430396	99	0.402991
34826	34070	70	16221	16123	51	381	424	0	418	612	0	1415	1343	18	1992	1793	24	48250	47792	70	0.402991
213745	174968	105	137264	118980	104	3737	3061	35	6823	5794	48	13691	11543	65	18713	15356	76	465153	392963	105	0.403822
130781	108659	89	55245	46144	88	1666	1412	17	2740	2208	29	5839	4947	46	8808	7058	55	221389	188090	90	0.403822
84297	79441	96	33463	31143	82	671	698	0	1601	1416	17	3405	3242	32	4744	4198	42	113348	102383	96	0.403822
71366	67738	80	31154	30740	76	706	693	0	1313	1098	12	2568	2421	28	3373	3137	33	90372	91633	83	0.404653
123421	108775	94	52534	45682	88	1896	1693	23	2605	2340	31	6460	5651	44	8881	8347	55	220311	202295	90	0.404653
176158	145613	98	81145	68919	93	1948	1553	24	3705	3541	30	8319	7234	52	11158	9555	58	290254	262618	94	0.404653
144275	134221	92	83941	79948	86	2148	2124	23	3917	3835	35	7362	6655	45	9459	8909	55	299912	267715	86	0.405484
159745	136543	100	65045	56641	90	2452	2180	27	3783	2945	37	7812	7569	46	11724	11269	62	265173	247211	90	0.406315
82029	77569	81	31370	29709	78	1298	1050	6	1620	1726	16	3751	3437	34	4772	4735	36	142183	143666	80	0.406315
103646	98412	98	39500	38231	81	1441	1317	15	2804	2791	28	5374	5478	39	6775	6821	43	251796	235817	88	0.406315
191164	155523	104	64575	51988	101	2207	1814	23	4623	3956	40	10321	8228	57	12192	9825	71	446287	396576	105	0.407977
147102	132729	106	45579	39729	106	2534	1930	27	4464	3882	40	11128	9751	62	15528	13575	77	384371	338878	106	0.407977
72180	73487	76	26786	27096	74	753	618	0	1460	1455	18	3271	2837	35	3680	3806	35	108137	109302	71	0.407977
86026	83757	78	42967	41869	78	1747	1617	19	2391	2294	27	4952	4634	39	7493	7304	50	174672	168664	82	0.407977
74621	74248	77	25095	24914	63	835	675	0	1095	1154	9	3252	3136	33	4493	4459	36	113015	112170	82	0.407977
135598	127618	87	65096	60033	87	2100	1814	24	3149	2977	32	6733	5872	46	10100	9259	55	238244	228699	91	0.407977
242189	167620	109	111429	79176	104	3738	2841	38	6725	4716	51	13666	10166	64	22110	15872	95	519328	387441	109	0.407977
141798	126521	89	81458	73708	89	2425	2333	25	3912	3591	38	8943	8376	50	13659	12043	63	342787	303964	96	0.408808
115316	110553	83	50177	48298	81	1511	1525	15	2510	2503	30	5458	5045	39	7880	7434	48	181732	171971	85	0.408808
244002	207631	102	133888	115857	101	4255	3748	35	8622	7097	51	17561	14679	74	26999	22208	96	632366	523314	109	0.408808
84987	76906	82	37772	33842	81	948	773	0	1282	1651	19	4079	3668	37	5467	4676	45	141627	132887	80	0.409639
148705	128115	96	68224	60438	89	1982	1858	22	2707	1993	32	5777	5158	43	8732	6869	54	215982	180238	86	0.409639
73771	73271	77	30454	30361	75	976	966	0	2225	2208	24	3472	3164	33	5394	5224	39	156799	152886	80	0.409639
108861	101634	82	44490	42321	82	1725	1444	19	2559	2625	25	6647	6288	45	8867	8415	54	302334	286895	86	0.409639
148881	134832	90	74246	66860	89	2107	1978	23	3912	3596	36	9975	9384	59	12078	11250	61	407580	392459	91	0.409639
149583	136647	91	50926	46781	85	2966	2634	30	3969	3970	31	9412	8857	51	12512	11463	59	442338	421936	96	0.410469
110927	109817	82	47920	47023	80	1811	1798	20	2708	2661	31	6723	6668	44	8080	7253	49	271979	267666	78	0.410469
173618	148689	92	79265	69013	91	2168	1756	26	4281	3388	37	8202	7111	50	8959	8220	53	299782	283457	96	0.410469
59814	51998	92	25567	22274	92	627	612	0	1217	1058	5	2429	2082	25	3311	2828	32	93160	80911	92	0.410469
109170	105495	83	46876	46269	80	1575	1382	15	2045	1814	24	5414	5146	40	7946	7535	49	175678	169755	81	0.410469
122062	111405	88	44157	40428	84	1242	1065	9	2786	2659	29	5455	5474	39	5657	5606	42	215480	207565	90	0.410469
88496	87923	81	40541	40441	78	1519	1320	16	1704	1378	23	4035	4033	34	5069	4577	41	169591	159133	95	0.410469
49431	49785	80	20166	20664	53	591	667	0	1029	1026	4	1598	1923	19	3026	2738	33	75028	77608	72	0.410469
77097	77659	77	29815	29849	75	764	847	0	1437	1392	16	2846	2719	29	3742	4106	33	107659	104347	81	0.4113
246509	188604	113	131539	105928	106	5960	4814	42	10111	8881	53	22397	19099	80	28422	23900	101	814385	701337	112	0.4113
108245	101311	83	42115	39791	81	2453	1983	28	3247	2872	38	7116	7249	45	11497	11601	63	269901	265612	87	0.4113
129735	121675	87	55578	53249	83	2313	2242	26	2045	2315	24	5431	4902	40	8661	7888	51	246044	233658	90	0.4113
90009	87704	82	30055	29307	78	1212	1040	6	1675	1377	19	4404	3872	41	6262	5785	41	149453	142655	79	0.4113
94899	86112	93	58463	55576	83	1344	1151	10	2109	2424	25	4112	3570	37	5478	5112	40	130733	125520	88	0.412131
122416	113061	101	57858	54630	101	1335	1507	16	2675	2608	28	6225	5693	42	9046	8149	51	241821	211344	101	0.412131
86220	84638	83	30767	30339	77	1088	1157	9	2129	1824	25	4375	4103	36	6009	6183	42	154127	150879	86	0.412131
157042	129860	97	64416	51878	91	1916	1528	21	3842	3334	37	7845	6355	52	9900	7357	62	337678	272948	101	0.412131
78218	78523	78	27759	26950	76	901	929	0	1455	1440	16	3280	3073	33	4637	4834	36	117554	113483	84	0.412131
208026	166739	107	89840	75167	106	2100	1579	26	5067	4239	39	10155	8636	54	13307	10959	65	320812	279956	112	0.412962
33827	33992	66	18524	18403	59	338	358	0	6	441	0	1113	1242	10	1781	1841	21	52213	52275	72	0.413793
239024	194656	114	164032	138164	99	5077	4385	37	8903	7255	54	17132	13865	74	25899	21469	95	619946	506006	108	0.414624
115043	104198	86	57110	53023	84	2026	1846	21	2397	2335	25	5832	5399	42	8438	7690	50	209149	201341	89	0.414624
181535	159575	91	70632	61449	91	2017	1721	22	4384	3579	38	9287	8444	52	11238	10781	58	396342	376450	93	0.414624
34710	37767	49	19706	20094	52	342	367	0	839	485	0	1400	1203	13	2129	2179	24	54430	52110	73	0.414624
256648	199477	115	173766	142919	109	4324	3548	37	7452	6144	50	16864	13686	73	24883	20320	97	629674	507444	114	0.414624
218377	184735	98	211707	186888	97	4250	3634	35	7180	5963	49	15465	12697	67	19779	16448	81	581471	468495	102	0.414624
70177	70691	76	36196	36655	73	857	827	0	2011	1738	22	4032	4056	35	5640	5560	38	142978	144890	82	0.415455
177253	154659	92	100062	89814	91	2867	2676	27	4550	4210	38	9188	8294	51	13394	12203	65	368517	330019	95	0.415455
202117	149463	101	75445	56467	100	2867	2529	29	3877	3097	39	8940	7103	51	12867	9506	62	320419	263245	102	0.415455
122829	106802	93	47676	42388	86	1514	1252	17	2130	1676	23	4906	4682	40	7223	6573	43	177768	169092	92	0.416286
95280	88021	83	80401	75648	82	2378	2296	24	4603	4082	43	10818	10716	53	11479	10307	57	414612	377911	93	0.416286
125343	117412	101	58572	56708	84	1617	1578	18	3173	3150	28	7581	7202	47	8596	7906	45	316696	292597	92	0.416286
197747	163435	94	100055	84157	94	2150	1594	25	5026	4160	43	9878	8167	55	10780	9361	52	385980	332155	100	0.416286
17287	20274	41	7561	8089	38	205	257	0	651	587	0	924	1189	9	1449	1472	19	37045	39828	66	0.417117
92243	89047	80	53614	51836	80	1292	1072	8	2195	2169	23	3951	3993	34	5551	5251	42	145454	133277	83	0.417117
97225	93095	88	62617	61006	81	1314	1354	17	1909	2116	23	4206	4320	34	5871	5532	44	150010	142470	83	0.417117
93885	91811	79	36345	35790	78	1130	1243	12	1568	1422	22	3274	3306	30	5798	5511	39	122646	113976	86	0.417117
263086	177806	112	105662	70285	111	3332	2031	38	6168	3925	54	11813	8498	66	17246	11724	75	422526	290072	118	0.417117
162922	150968	90	59623	54776	86	2048	2056	23	4954	4733	38	10844	10260	57	12576	11952	60	464891	440776	94	0.417117
121505	115540	87	50104	48955	84	1243	1170	12	2603	2195	29	4870	4879	37	7112	6744	43	173776	165987	91	0.417948
117097	104943	96	36553	32376	82	1062	1000	1	2108	1891	23	4243	3862	37	5603	4620	48	148061	138144	90	0.417948
269779	191078	124	133918	92461	115	3786	2504	39	7516	5047	56	13823	9410	69	18070	13442	79	478641	337950	120	0.417948
42691	42951	73	16621	16726	49	540	598	0	702	571	0	1685	1795	22	2326	2825	24	70802	71864	76	0.418779
113285	105255	91	47726	44163	84	1377	1327	12	2168	2272	26	5042	4992	39	5274	5125	40	185182	172726	81	0.418779
130422	121402	87	60771	56940	85	2544	2420	27	4371	3924	34	9059	8827	49	12298	11637	69	428449	403415	94	0.418779
130750	122329	86	48959	45837	85	1788	1706	21	2857	2548	27	6579	5716	43	7991	7128	47	250978	223814	88	0.419609
105988	104441	84	65649	64769	81	1634	1645	16	2482	2242	27	4469	4297	36	5800	5627	39	150030	137410	84	0.419609
28085	28091	70	14145	14364	48	365	471	0	456	432	0	1081	1125	8	1401	1595	18	50396	52040	68	0.419609
54743	55098	74	21718	21649	61	350	346	0	786	910	0	2175	1850	23	3001	2855	31	91775	92244	82	0.419609
188193	158591	96	77934	62663	96	2281	1670	27	3971	3398	36	7834	7128	47	10560	8703	56	306358	267532	102	0.42044
122623	111407	95	54471	50643	86	1559	1232	14	2147	1827	26	5747	5686	39	8134	7368	50	189833	185738	93	0.42044
163558	146058	100	67497	61358	90	1698	1562	19	3456	3128	32	8233	8049	47	8717	7985	47	313957	291677	99	0.42044
86625	86664	80	27805	27992	73	735	821	0	1225	1124	8	3249	3197	32	4323	4400	36	119627	120641	78	0.42044
100366	91602	90	37943	34154	84	1385	1276	13	1931	1663	19	4670	4505	36	6191	6082	42	162696	152673	89	0.421271
31721	32935	68	23535	23785	69	461	391	0	362	530	0	1445	1472	15	1770	1920	21	52176	49353	76	0.422933
32381	31781	71	12423	12289	46	639	618	0	874	723	0	1328	1144	12	2166	2152	23	60886	58083	78	0.422933
120383	115922	84	42377	39856	83	1884	1780	21	1908	1782	29	6079	5617	42	8387	8334	56	231676	224777	87	0.423764
164657	140023	93	63722	52688	91	1607	1197	12	2954	2637	34	6493	5846	44	9502	7758	53	232914	209303	96	0.424595
135718	129391	86	66522	62152	85	2264	2170	22	3815	3628	34	8669	8397	48	10809	11021	59	404330	384498	92	0.424595
151049	138321	87	109856	101274	87	1994	1875	23	3222	2889	32	6782	6243	45	9524	8388	49	236723	198806	90	0.424595
179001	145654	100	97280	82709	97	3313	2605	35	4383	3988	36	9958	8182	60	14991	12867	74	350316	313202	102	0.424595
107452	102275	86	46726	43967	84	1504	1550	14	2519	2666	25	7167	7072	45	8286	8137	47	277532	268104	99	0.424595
101211	99353	83	49712	48990	78	1129	1297	13	3265	3138	32	6334	6265	41	7762	7790	46	271537	256887	86	0.424595
45441	47707	59	20923	20972	57	464	386	0	1069	1004	1	1839	1686	22	2261	2019	28	63714	61210	87	0.424595
181672	147469	97	70141	56486	94	2301	1913	28	3766	3260	38	8285	7648	50	12747	11698	58	334810	289506	97	0.425426
195041	156871	102	131028	111514	96	4642	3962	37	7915	6357	58	18267	15763	82	25106	21486	89	629640	525186	101	0.425426
103425	97314	82	44611	42548	80	1771	1750	19	2501	2353	28	5984	5653	44	8890	8985	52	203780	194701	86	0.426257
170051	139543	112	82474	66939	101	2243	1956	24	3327	3014	40	7243	5782	51	9197	7733	59	234808	195903	112	0.426257
95521	94443	83	29338	28663	76	1159	1203	12	2631	1907	26	4474	4306	35	6844	6164	47	158584	149792	84	0.426257
174069	137983	112	77057	63297	96	2657	1970	28	4208	3124	39	8640	6819	52	12959	10375	65	300007	253813	112	0.426257
227861	179503	100	103433	83250	99	4579	3476	39	7965	5966	50	17460	13804	73	24730	19583	96	568307	448499	113	0.426257
90830	89152	81	56434	56019	80	819	878	0	2692	2495	26	5173	5146	38	6108	6109	39	217236	208553	84	0.426257
70712	69222	79	28715	28583	74	685	734	0	1421	1285	12	2296	2415	25	3470	3764	32	100653	102753	78	0.427088
243896	190986	108	104526	83238	105	5708	4324	43	7903	6734	51	19656	16128	82	28577	22799	101	662480	519839	109	0.427088
99531	88514	82	44297	39711	82	916	841	0	2096	1661	24	4022	3851	36	5507	4625	44	132932	118704	79	0.427088
75790	74489	79	30756	30541	76	590	627	0	1650	1759	18	2732	2642	28	3986	3922	37	105830	108144	78	0.427088
201264	151389	100	82248	61877	97	2331	2057	25	5559	4079	46	11544	8745	59	13208	10019	66	480942	368953	100	0.427088
187273	151652	108	95755	81009	99	1984	1682	24	4002	3636	37	8987	7496	55	12392	10964	65	412876	376800	101	0.427919
103251	95225	90	60609	56993	84	1398	1584	17	2779	2209	27	5072	4844	42	5621	5544	39	169757	157057	86	0.428749
111389	107232	83	40208	38696	81	2370	2126	26	3655	3424	34	7741	7215	48	10206	10053	53	270458	255006	86	0.428749
82575	79965	81	32266	31075	78	882	853	0	1379	1698	16	3308	3394	30	5140	5076	40	123072	118356	72	0.42958
184879	144841	98	66097	55201	93	2218	2015	24	3600	2993	37	8203	6982	51	12052	9920	63	304469	243911	101	0.42958
126142	116788	89	61934	57805	84	2159	1987	21	3107	2983	35	7033	6670	45	8945	8180	56	249164	232925	87	0.42958
65231	63650	79	20691	20221	65	739	692	0	1566	1474	17	2818	2619	29	3753	3808	35	104940	101109	78	0.430411
76409	74438	80	27164	26721	76	641	660	0	1046	1449	16	3214	3365	30	4713	4746	37	119730	118881	82	0.431242
74125	71540	86	25682	25372	75	441	457	0	939	1398	12	2751	2782	29	2925	2713	30	99384	98067	79	0.431242
176941	142690	112	79833	63862	102	1825	1423	24	4674	3838	40	11140	8722	63	12045	9707	65	434447	371701	112	0.431242
120738	114938	87	67410	65077	84	1957	1862	22	4013	3884	36	9328	8952	52	11355	10846	55	410200	387583	91	0.431242
71975	70537	78	33751	34062	75	1174	1192	12	1355	1419	19	3132	2803	30	3803	4082	33	104404	103111	74	0.431242
118810	109675	93	44351	40407	82	1380	1099	10	2394	2383	28	5430	4984	39	7330	7165	48	174603	166302	82	0.431242
44407	44230	71	18292	18195	52	404	459	0	900	956	0	1621	1487	16	2171	2175	27	62956	63767	73	0.431242
196353	157561	99	84589	68650	95	2686	2053	30	5034	3975	41	10148	7921	61	14297	11999	70	353537	301581	95	0.432073
102389	98206	82	45104	42942	81	1607	1351	16	1943	2333	24	5366	4877	40	6944	6922	42	188161	181055	84	0.432073
126264	115639	91	58582	53334	87	1566	1578	19	3296	2550	38	6976	5904	48	8644	7591	53	304584	268327	86	0.432904
45331	44726	75	21470	21542	63	321	518	0	590	496	0	1704	1530	18	2116	2368	22	61148	62447	73	0.432904
86837	76660	86	40296	36694	81	887	735	0	1534	1378	13	3204	3123	31	5089	4458	40	125891	117067	84	0.432904
117511	113116	83	67646	65274	83	1794	1568	19	2850	2775	30	5566	5033	41	7494	7357	46	222180	208785	87	0.432904
100137	97328	80	27489	26732	76	1150	1151	11	2607	2268	27	4964	4779	38	6765	6440	43	224021	218424	87	0.432904
94531	93823	78	42829	42124	79	1207	1164	12	2387	1938	28	5505	5372	40	6892	6175	43	241663	227619	86	0.432904
71384	70107	76	36833	35657	77	930	774	0	1512	1275	17	3170	3018	30	4426	4237	37	111792	105153	75	0.432904
134178	124697	102	46101	41660	88	1350	1190	12	3439	2894	35	7615	6872	49	9310	8024	53	308100	289971	102	0.432904
247870	205189	99	145908	118379	97	4730	3961	38	8865	7952	57	18962	15180	71	25796	20936	92	644484	517709	100	0.433735
106160	104896	80	57397	56827	79	1302	1320	15	2857	2569	28	5619	5263	39	5416	5652	41	213106	201010	80	0.433735
179513	165432	92	96894	88586	90	2851	2773	28	4884	4225	41	10876	9887	61	11857	11778	56	446202	409429	94	0.433735
92127	87216	97	38507	35409	97	1214	1136	9	2107	2193	24	5544	4657	43	6752	5980	43	240140	216294	97	0.433735
109111	97740	100	33528	29989	84	889	807	0	2555	1840	28	4441	4246	36	5574	5284	42	159779	151626	88	0.433735
175483	133442	103	74402	54656	100	1949	1296	18	3736	2816	39	7655	5965	51	9144	6942	53	318645	249295	104	0.433735
107741	106307	81	72943	71551	81	1759	1548	19	3250	2810	34	8232	8172	48	10154	9520	55	338763	317061	88	0.434566
120119	114104	90	37191	36229	81	1309	1320	14	2574	2650	28	5637	5547	43	7106	6806	46	178101	174412	81	0.434566
119953	109515	92	42923	39879	83	1630	1618	18	2433	2101	29	6078	6109	42	9192	9491	48	242994	235859	87	0.434566
61451	62216	78	26818	26839	73	751	788	0	1572	1521	21	2453	2404	25	4276	4618	34	100206	99417	78	0.434566
67122	63564	88	29997	29188	77	1064	1015	6	1645	1849	21	4336	4296	35	6274	6306	41	141119	137210	81	0.434566
67841	65917	77	23510	23158	74	781	758	0	848	1206	12	2320	1912	28	4178	3678	36	96226	88730	93	0.434566
100018	100589	78	61249	60971	79	1484	1291	17	2566	2953	25	5896	5755	41	5416	5195	41	207616	203539	80	0.434566
96437	91487	83	43453	40694	80	1400	1295	14	1825	1668	21	4076	4119	37	5367	5227	40	156230	142074	78	0.435397
152532	138782	89	64324	58836	87	2489	2337	25	4415	4519	35	9489	8756	53	14279	13467	64	477310	452680	95	0.435397
113124	106696	85	45553	43530	82	1511	1461	15	2442	2072	29	5083	5113	38	5782	5461	44	191041	183356	83	0.435397
62477	62677	78	24270	24728	63	507	466	0	1557	1508	18	2290	2301	25	3445	3344	33	84608	83413	69	0.435397
148539	129269	104	62421	52981	91	1771	1826	20	3408	3413	31	7655	7336	48	8970	8007	56	329336	300681	96	0.436228
59130	57458	79	24728	23999	69	520	438	0	975	978	0	2057	2126	23	2953	3002	29	82901	80957	77	0.436228
50982	50102	78	21015	21255	59	362	380	0	1025	932	0	1772	1949	23	2471	2505	25	67323	65881	77	0.437059
158797	140825	91	82089	74052	88	3288	2939	30	4740	4592	37	9610	9003	52	14252	12670	66	347674	334209	93	0.437059
38195	39672	58	15215	15545	48	361	321	0	488	632	0	1190	1226	13	1640	1707	20	54817	58235	66	0.437059
117224	98423	98	45160	37390	87	1139	918	0	1821	1811	25	4771	4281	39	6221	5522	48	174094	155029	92	0.437059
98329	87517	99	38635	33865	99	1117	1038	5	1881	1810	22	3936	3606	33	5160	4466	41	146111	125938	99	0.437059
270548	182341	116	93827	61049	114	4094	2976	39	6251	4044	53	13433	9729	67	21816	15153	99	498041	344007	119	0.437889
92452	91242	81	36276	35666	78	1127	1207	10	1455	1541	16	3777	4019	32	4590	4424	36	133261	125614	83	0.437889
176102	121265	99	105094	70018	101	2580	1622	31	3956	2746	45	8732	5858	59	11490	7220	66	335127	226683	104	0.43872
40222	39849	72	16919	17176	49	533	609	0	635	633	0	1390	1494	17	2593	2718	27	60878	60441	74	0.43872
123338	115544	87	49793	47102	85	1531	1390	17	2932	2893	33	5700	5532	40	9329	8586	50	206460	186315	92	0.43872
99277	91479	98	39900	36604	81	1096	971	0	2160	1464	20	3869	3457	36	6496	5834	46	144675	127015	80	0.43872
178752	161951	92	96183	88256	89	2454	2121	26	4996	4675	40	9713	8944	57	13604	12886	66	313669	293821	92	0.43872
105853	95073	85	63382	58024	84	1420	982	0	1746	1639	21	4271	4018	39	5531	5187	42	148772	134739	79	0.439551
81133	75517	93	29243	27888	77	1267	1217	10	2460	1954	26	4774	4676	37	6801	6313	43	157300	152437	81	0.439551
163160	131032	109	71357	57293	95	1761	1525	18	3342	2815	40	8020	6905	48	9491	7838	56	346081	293849	100	0.439551
116140	112664	84	38745	38160	81	1899	1935	21	4261	3515	34	7410	7230	49	9805	9283	57	318351	288244	87	0.440382
150613	128566	108	59714	52321	93	1802	1721	22	3742	2897	35	6302	4975	45	8697	7084	52	221623	184438	108	0.440382
72775	72375	77	21993	22019	60	806	780	0	1398	1453	19	3051	2768	33	4337	4395	38	117117	119952	79	0.440382
194228	158213	104	93150	79290	95	2496	2377	27	4608	3871	44	9716	8790	56	12878	12025	71	371777	338885	97	0.440382
84538	76354	93	28454	26020	79	992	976	0	1741	1325	20	3920	3474	36	5288	4491	42	140244	123189	77	0.441213
131981	118094	88	58688	51697	88	1500	1486	20	2850	2237	31	5964	5218	43	8269	7374	52	206705	188978	103	0.441213
92185	88314	82	22555	21934	65	1010	904	0	2618	2519	26	4681	4456	36	7335	7240	42	169315	161876	84	0.441213
194485	140953	109	101392	71971	97	2351	1797	27	4926	2858	45	10311	7135	63	13107	8982	71	349990	227313	105	0.442044
98743	95677	83	48995	47673	79	1070	1052	6	1732	1575	20	3365	3049	33	4771	4393	40	113018	109695	81	0.442044
192872	148468	99	62923	47300	97	2445	2202	27	5154	4629	43	11609	9723	66	13271	10741	68	484266	401082	106	0.442875
71962	69367	82	26914	26625	75	778	682	0	1335	1336	16	3280	3262	31	4259	4046	37	104428	104241	82	0.442875
152752	128450	94	53881	45314	91	1712	1381	19	2952	2593	32	7154	6249	45	10259	9038	57	243693	218393	95	0.443706
234551	182156	107	140020	112448	105	5408	4257	39	10079	7959	55	19828	16130	85	31121	24217	100	684646	545094	116	0.443706
20398	22419	44	11494	12164	42	446	474	0	355	662	0	859	1030	5	1001	1307	12	41413	41946	72	0.443706
145421	134278	89	62028	57065	88	2944	2812	29	4315	4024	39	8875	8479	51	13462	12764	69	316229	287593	94	0.444537
41412	39265	83	19306	18193	67	287	282	0	1018	1026	4	1630	1810	17	2234	1959	26	57208	52653	86	0.444537
123168	119687	85	70377	69502	83	2151	2092	24	3194	3022	31	7654	7170	48	10762	10485	54	260160	241090	88	0.445368
132310	123890	86	55125	52004	84	1859	1781	20	2305	2090	29	5384	4643	43	8638	7473	59	197416	173013	86	0.445368
106895	97075	97	45673	42469	82	1437	1473	16	2211	2134	24	5480	5063	41	6997	6384	46	191265	185312	90	0.445368
88698	86046	81	32381	32089	77	1050	986	0	1875	1864	21	4643	4369	39	5265	5131	37	187436	178790	85	0.445368
70172	68142	79	30873	30421	77	819	990	0	1113	879	0	3210	3027	29	4104	4511	31	110306	105960	84	0.446199
42288	40719	75	15550	15531	50	461	579	0	848	1180	8	1788	1914	20	2619	2626	25	76512	77089	73	0.446199
136040	121433	98	51177	45447	88	1254	1180	12	2651	2548	31	6082	5512	41	8818	8056	49	224524	214341	95	0.446199
73203	71119	87	19032	18994	55	976	1034	5	2219	1833	19	2873	3055	28	4528	3919	37	119810	113616	82	0.447029
220267	172428	106	101702	82335	99	3003	2567	32	5687	3847	45	11998	9901	63	13865	12246	64	440335	364487	104	0.447029
152806	145337	87	115526	111150	86	3117	3198	27	4971	4518	37	10027	9082	51	14230	12933	62	345895	305053	85	0.447029
182494	153240	94	68114	57463	91	3433	2933	31	4676	4301	37	10773	9644	53	16427	14777	77	399314	361372	96	0.44786
113581	106969	88	47171	44865	82	1269	988	0	2908	2393	29	6991	6603	49	7477	7109	47	293595	274749	91	0.448691
157503	136883	93	58933	51471	89	2288	1870	25	4258	4380	35	8956	8397	47	10646	9990	53	382721	355266	96	0.448691
193941	161312	107	73444	61942	93	2222	1677	27	3794	2954	38	8100	7163	51	11383	10054	57	292797	265733	92	0.449522
87224	79925	97	35789	33297	80	872	844	0	1964	1592	23	3297	3105	31	4660	4180	39	124478	120168	84	0.449522
78391	73215	80	34859	31151	81	1069	937	0	1607	1108	14	2749	2356	30	4335	4118	35	109856	99525	84	0.449522
34322	34852	71	15222	14815	53	485	434	0	537	482	0	1439	1249	16	2299	2201	25	59156	57180	84	0.449522
84887	80315	81	38925	37118	79	852	1031	4	1744	1597	17	3647	3211	34	5038	4295	42	136636	132140	81	0.450353
80860	78234	84	32462	31861	77	824	965	0	1510	1316	17	4166	4207	34	5632	6010	37	141277	137361	85	0.451184
234471	155087	110	187084	138810	107	4783	3165	41	7318	5465	54	15935	11701	73	21617	15549	89	538704	412373	110	0.452015
94549	90234	80	48447	47624	80	1427	1345	16	1922	1877	24	5038	4484	40	6915	6320	49	166769	154563	83	0.452015
104626	101199	81	42647	41865	80	1547	1272	16	2460	2810	26	6298	5576	43	7809	7857	45	282696	271205	85	0.452015
140725	130652	86	78114	75429	85	1571	1440	15	2637	2219	27	5394	4815	42	7403	6706	47	172282	156095	83	0.452015
143984	134881	103	75739	70893	103	2573	2434	28	3723	3640	33	9683	8295	61	14119	12526	60	452507	404824	103	0.452015
144931	137749	88	68715	64069	85	2457	2178	27	5178	4551	41	8814	8679	49	11497	11121	59	380373	357202	87	0.452015
167603	143914	92	72156	62248	90	2219	1794	27	4035	3379	37	10156	8409	58	12137	10701	65	419267	381686	96	0.452015
177728	148501	95	78414	64457	93	2675	2151	28	4968	4343	38	10144	8571	56	13280	11650	64	451050	404743	96	0.452846
257624	197822	114	89547	67012	108	4082	3276	35	5189	4822	43	13112	10417	66	19617	15279	74	466180	397567	107	0.452846
161614	140833	91	111621	99698	91	3074	2619	31	5593	4992	43	10772	9612	58	12958	12214	65	403281	358827	90	0.452846
173353	132411	96	65413	49842	95	2770	1997	31	4039	3211	37	8684	6832	52	12970	10040	70	317837	251442	99	0.452846
199274	140650	125	88638	64831	125	2989	2203	32	4805	3500	43	10940	7875	60	17168	12055	95	395693	291040	125	0.452846
19323	20662	50	10366	10697	41	158	276	0	387	393	0	839	894	0	1371	1362	12	37572	36663	63	0.453677
120695	114248	86	54865	52598	83	1439	1502	17	3582	3589	34	7854	7454	51	8814	8666	48	305375	283795	83	0.453677
39013	36366	76	15703	15596	52	350	476	0	319	620	0	1503	1567	18	1820	1762	24	59495	59843	72	0.454508
109680	102192	87	35604	32904	81	1752	1497	19	2322	2473	27	6893	6075	48	9688	9329	50	245979	226898	85	0.454508
81812	77182	80	29687	28390	77	1253	1142	9	1262	1569	15	4474	4149	38	7478	7278	46	155797	152496	78	0.454508
50545	51634	73	27412	27759	73	500	637	0	719	1029	8	2098	2279	22	2386	2522	25	74507	74028	74	0.454508
248111	182801	119	117264	91232	118	3527	2907	34	5468	3977	44	11189	9074	60	15156	12213	66	426336	348066	119	0.455339
225924	190050	99	136987	114920	98	5569	4758	39	7856	6618	47	17309	14210	70	25726	21538	91	624236	521704	113	0.455339
221630	160572	101	87099	62984	100	2911	2262	32	6071	4162	50	12735	9564	67	14899	11411	68	531397	400250	102	0.456169
62386	65596	76	28728	29108	73	499	601	0	967	919	0	2357	2585	25	2984	2824	29	88325	89580	73	0.456169
78263	78478	76	39303	38946	77	849	1003	1	1201	1387	13	3294	3157	31	4956	4600	38	130671	127977	78	0.456169
104926	98144	83	86284	81939	84	1634	1542	20	2714	2363	30	5502	5277	41	8270	8089	50	217892	206006	82	0.456169
175662	147878	97	75641	63446	93	2721	2218	28	4058	3216	40	8481	7171	51	12731	10712	62	298944	240857	88	0.457
87891	81640	96	33341	31236	79	1023	1123	9	2221	1539	23	3774	3730	33	5245	5411	37	136332	134492	82	0.457
94925	88578	92	36512	34280	81	1553	1333	19	2605	2256	29	5217	5388	39	7646	7096	50	184350	175984	80	0.457
145249	132653	103	65323	60770	85	2450	2396	24	4109	3706	42	8172	7554	50	12493	11692	61	300240	287318	84	0.457831
149570	130869	91	42849	36551	90	1850	1463	22	2883	3085	31	6624	5786	48	9037	8208	51	228914	209466	90	0.457831
151278	133016	89	61005	52513	88	1602	1369	19	3319	2992	36	6615	5944	44	9407	8264	56	258434	237831	89	0.457831
137901	125378	98	68452	63516	87	1699	1418	16	3464	3461	32	7516	7274	47	7616	6987	46	279083	262669	90	0.458662
51517	52631	73	22897	22867	61	410	533	0	937	900	0	2280	2536	26	2904	3316	30	104159	104742	65	0.458662
74613	74863	79	34376	34097	75	693	591	0	1199	1454	13	2650	2880	27	3857	3949	33	107539	105608	75	0.458662
140403	124149	94	37843	33556	85	1829	1765	19	3223	2742	32	6960	5995	48	9996	8787	54	249896	227837	91	0.458662
123689	110021	91	44048	39444	84	2065	1837	22	2725	2644	30	6446	6303	41	10127	9103	60	246437	233643	85	0.458662
161810	138248	91	80752	69773	91	2239	2075	23	4287	3721	34	7414	6712	44	11164	9967	61	261414	236383	94	0.459493
303729	177744	161	124777	72110	161	4286	2637	39	6936	4382	56	14393	8699	69	18876	10784	90	633350	390107	161	0.459493
289610	197741	121	101749	68119	120	3638	2614	36	6742	4636	51	15426	10218	79	20484	13677	82	496805	364023	123	0.459493
91625	79586	86	41186	37003	83	1039	890	0	1367	1194	18	3955	3898	35	6033	5337	44	146686	132183	86	0.460324
215861	152527	108	76322	53729	102	2754	1942	31	5227	3594	44	12184	8931	64	14206	10272	74	518343	380577	106	0.460324
100672	98640	80	60689	60191	80	1347	1326	14	1877	2264	25	5445	5305	39	7213	7236	46	197909	193375	84	0.460324
104125	101192	81	45393	45384	78	1224	1172	12	2905	2741	32	6908	7118	43	7018	6662	44	277561	268874	82	0.460324
130882	118677	91	71871	67431	87	1905	1634	22	3707	3455	34	7533	7817	43	9527	9164	56	294835	281915	86	0.461155
169061	134382	104	64275	51847	96	2512	1864	30	3869	2817	38	8195	6566	52	12961	10493	70	279073	246131	97	0.461155
65077	62269	77	24849	24086	64	728	605	0	1262	1237	11	2698	2514	29	3563	3575	31	115370	115509	82	0.461155
112402	104908	91	52744	49101	83	1325	1322	12	2391	2432	28	5669	5145	41	7058	6651	50	209355	192322	88	0.461155
21149	21813	52	12402	12528	46	403	326	0	557	599	0	885	791	0	1145	1411	15	37969	39160	68	0.461986
66296	63490	90	25710	24845	75	739	790	0	1359	921	0	2528	2637	28	3412	3309	33	94914	93125	74	0.461986
77020	75425	77	17575	17522	53	855	781	0	1042	1226	10	3219	3182	30	4375	4152	38	112995	112995	72	0.461986
145603	130217	96	64869	58617	87	1960	1705	23	4106	3837	35	9122	8511	49	10758	10379	53	363115	340727	91	0.461986
95422	88591	86	39316	36287	81	998	851	0	2142	1442	21	4142	3681	37	6750	5714	55	153753	137851	77	0.462817
331314	214797	152	161031	99664	136	6084	3645	47	8924	6615	57	19633	13255	78	30287	20116	103	666528	485362	136	0.462817
68229	66138	78	21090	20865	58	502	599	0	874	1052	6	2309	2444	25	3320	3351	28	87097	83969	80	0.463648
15615	14600	55	8847	9027	40	393	339	0	381	595	0	629	756	0	711	746	0	28104	30343	63	0.463648
68420	67556	84	22847	22512	64	755	727	0	1010	1276	14	2554	2354	28	2684	2874	27	86837	86122	77	0.463648
141136	121089	89	47691	41186	88	1717	1279	18	2971	3019	30	6482	5822	45	9008	7903	54	225567	211490	90	0.463648
156519	83357	122	55466	32672	121	1820	1208	10	2930	1822	35	6760	3692	66	9997	5366	83	255173	134830	126	0.463648
88192	87218	79	53090	51788	80	1564	1501	15	3011	2444	30	6337	5928	42	7607	7394	47	287991	270893	95	0.463648
123677	116218	83	52098	49016	82	1468	1236	13	2379	2268	26	5257	5090	38	5458	5184	41	203541	190854	82	0.464479
150682	125336	89	53542	44171	89	1824	1638	20	3172	2446	33	6488	5296	51	8927	8131	52	253545	219069	96	0.464479
87074	79865	83	30777	28502	80	1006	881	0	1581	1553	18	3746	3460	33	5357	5105	41	143329	143454	80	0.464479
77588	77087	78	22753	22557	59	780	824	0	1463	1429	17	3170	3256	30	4490	4194	36	119665	116717	79	0.464479
71865	69561	76	26360	26587	75	1046	1005	2	1667	1297	15	3172	3333	32	3960	3967	34	144683	136036	81	0.464479
104906	94518	94	48386	44600	82	1633	1417	17	1790	1925	21	6217	5921	43	8372	6981	52	269473	260240	86	0.46531
226593	184193	113	120772	101530	108	5247	4022	39	8238	6035	49	16391	13569	69	24409	20009	89	579710	461210	114	0.46531
168921	144561	91	80356	69006	92	2234	2006	25	3758	2847	36	8047	7225	52	11522	9385	62	283557	257209	92	0.46531
207726	181420	100	130039	115385	99	3823	3329	34	6251	5320	46	13890	12054	69	16191	13672	72	555210	462400	103	0.46531
86516	83427	81	31313	31355	73	941	1107	9	1929	1736	21	4154	3981	36	4877	4551	41	170014	169168	75	0.46531
142390	131824	88	71329	66889	84	2060	1685	25	2950	2855	30	6844	6419	47	10008	9280	58	257442	247531	86	0.46531
195683	154780	101	89083	71310	99	2282	1772	26	4417	3345	41	9891	7996	59	11448	9743	65	357058	300673	101	0.46614
85958	82472	83	32724	32740	77	935	928	0	1644	1562	16	3052	3103	29	3961	3962	35	118295	121068	79	0.46614
60226	57823	75	21703	21754	63	715	613	0	509	736	0	2390	2465	25	2675	2936	27	83778	80320	71	0.46614
101411	94856	84	51523	49530	81	1205	1250	11	2507	2086	30	4642	4507	37	6272	5817	42	152863	143147	82	0.466971
195745	164924	115	55854	48341	97	2439	2343	26	4287	3529	36	7812	6818	47	11353	10142	55	272261	252418	96	0.466971
66279	67864	77	23983	24107	61	594	776	0	1480	1501	16	3140	2907	33	4412	4195	38	119434	114032	79	0.466971
138168	124483	87	62101	55829	87	1830	1655	21	3886	3468	34	8390	7668	48	11073	9936	56	400536	370768	91	0.466971
197469	162892	96	95439	79743	96	3191	2729	32	5164	4444	41	10712	9178	58	14610	13530	65	377003	334262	96	0.466971
108496	108885	81	56073	55964	80	1740	1968	19	3771	3405	35	7565	7033	49	9796	9137	58	345939	326697	84	0.466971
99073	96923	78	30692	30149	78	1357	1388	17	2614	2356	32	6089	6614	39	7965	7821	49	234009	227445	83	0.466971
30424	28809	79	14216	14347	49	357	324	0	723	637	0	977	797	0	1504	1358	23	37496	37560	72	0.467802
190901	152220	112	81019	67148	98	3063	2727	29	3805	3493	34	9221	7523	53	14936	12658	64	348681	299032	101	0.467802
242104	178865	107	90951	68014	105	3156	2151	33	5314	4547	42	11909	9302	64	17044	13604	72	419130	342243	107	0.467802
296981	183497	148	142511	104916	128	4159	2847	39	7114	5047	55	16674	11857	78	24371	17147	95	567918	406256	135	0.467802
131516	121655	98	63488	59441	85	1891	1620	22	4172	3968	36	8551	8326	52	8895	8687	53	353948	344071	90	0.468633
61875	58925	87	26105	25472	75	402	440	0	1117	1051	4	2143	2076	25	2959	2975	29	87426	89887	79	0.468633
64305	62377	77	23161	22695	72	480	437	0	1440	1232	11	2090	1947	25	3044	3305	28	78342	75952	77	0.469464
47235	43583	88	23893	23191	73	343	355	0	844	957	0	1501	1638	15	1752	1801	17	60398	60875	88	0.469464
68952	67916	81	29519	28297	78	689	798	0	1511	1511	18	2761	2893	27	3779	3740	36	98023	91428	93	0.469464
143778	126593	89	66470	58984	88	1877	1630	21	3266	2970	31	6797	5656	49	9768	9065	54	244304	229201	91	0.469464
54915	52730	79	21385	21143	64	570	548	0	933	1158	7	2085	1978	25	2766	2529	30	74291	73831	76	0.470295
79557	71824	85	34684	31533	81	1379	1160	9	1608	1803	20	3346	3233	33	4865	4554	41	137514	130667	85	0.470295
137063	127011	87	52397	49953	84	2364	2227	24	3648	3890	33	9602	8935	53	12026	11330	56	346497	325785	89	0.471126
225988	178620	101	103381	81459	99	2682	2364	29	5659	4105	45	10303	8380	62	15412	12590	73	369753	311276	102	0.471126
87595	89007	78	40170	40049	77	992	943	0	2367	2241	23	5352	5253	40	6280	6064	44	215773	212350	78	0.471957
101250	91800	82	57208	53211	83	1909	1561	21	3604	3274	33	6776	6066	47	9740	8353	56	250807	227987	91	0.471957
93990	94427	78	39371	39397	78	1291	1100	10	2004	1945	23	5061	4913	39	5810	5653	39	215198	212487	84	0.471957
121923	112867	89	37391	35377	82	1732	1859	19	3253	2922	32	7413	7305	46	8277	8060	53	304817	290633	88	0.471957
103539	97386	82	55213	53459	81	1488	1461	16	2593	2317	29	5488	5148	40	7889	7593	45	216681	194695	84	0.471957
152549	130780	94	111552	97239	92	2437	2115	27	3533	3605	37	8362	6947	53	10695	10096	58	287633	249918	92	0.472788
95639	89639	82	53651	48906	83	1334	1311	13	2063	2014	25	4828	4542	41	7584	7002	47	173293	161172	88	0.472788
135658	125225	92	77068	73547	84	2364	2077	26	3719	4039	33	7363	6754	46	11742	10982	59	283068	269808	87	0.472788
138650	131233	85	48313	45339	84	2921	2415	29	4711	4217	37	10071	9449	53	13031	12136	62	461581	432039	90	0.472788
80918	78847	81	43469	42170	78	1230	1292	13	1935	1694	21	3668	3632	32	5450	5507	38	149777	146984	81	0.473619
183241	152654	97	66573	55557	93	2196	1823	25	3616	3768	32	9038	7730	55	11385	9690	59	385424	350346	100	0.473619
99878	92246	94	42532	39455	82	1351	1330	15	1984	1979	24	4570	4513	36	6291	6466	40	159168	147541	86	0.473619
107342	104359	82	50874	49677	80	1638	1760	19	2516	2337	26	6073	5756	42	8669	7800	60	276174	267932	91	0.473619
98575	92158	84	43278	39007	84	1273	900	0	2675	2308	27	4300	4158	37	5873	5362	41	166754	159804	94	0.473619
142424	133554	88	65348	60856	86	2470	2415	25	4105	3590	37	9282	7927	55	13181	11944	65	326927	281289	103	0.473619
122427	114785	84	40596	38066	81	1758	1525	19	3032	2789	35	7329	6474	48	8898	7890	60	324103	294158	89	0.47445
332272	245330	146	273219	217421	137	9466	7320	48	15508	11770	72	33492	26016	125	50853	39496	128	1.04858e+06	862579	152	0.47445
155634	142797	86	54722	50813	86	2330	2134	24	4621	4034	35	11047	10849	56	11774	11357	58	443630	428881	89	0.47445
92819	86559	84	54586	53161	80	1105	944	0	2442	2301	27	4570	4444	37	5443	5430	38	168821	161875	82	0.47528
144226	129496	89	50274	44415	86	1890	1603	22	3631	3646	32	7925	7835	48	10223	9436	51	368608	345932	93	0.47528
117049	106187	93	47342	42658	87	1515	1617	16	2389	2066	28	5087	4914	39	7178	6458	46	174259	168914	88	0.47528
128268	115173	91	53914	48130	86	1803	1577	19	2634	2465	30	6099	5516	45	9852	9084	53	202977	184057	86	0.47528
160930	149612	88	82106	76118	87	2098	2103	22	4077	3485	41	8428	7790	51	12538	10917	67	443061	392577	95	0.47528
167857	144325	110	111556	98994	94	2991	2539	30	4578	3999	41	10076	9085	58	13721	11724	63	349459	306382	96	0.476942
127331	112353	89	59540	52589	86	1504	1233	15	2944	2849	29	5736	5361	42	8058	6997	51	218646	206074	86	0.477773
179953	160610	91	118616	108641	91	3163	2723	29	5238	4783	42	11245	10095	58	16309	15113	72	381686	344627	94	0.477773
55577	59172	59	20001	20786	50	811	784	0	1180	1157	7	2204	1881	25	2972	2823	30	88452	86860	73	0.477773
101230	100252	78	39770	39456	79	1287	1053	8	2298	2534	21	5246	5312	40	6335	6205	43	233130	221806	80	0.477773
237778	185347	108	157731	129239	106	4806	3878	37	8115	6802	52	17175	14123	80	24449	19809	86	604411	509527	107	0.478604
117194	98026	90	59300	48626	91	1657	1402	19	2091	2140	24	5195	4409	43	8126	7176	48	213159	184586	90	0.478604
109114	102855	84	56568	54390	82	1421	1368	16	3176	2589	34	6282	6134	41	9353	8858	51	248907	237037	84	0.479435
26614	29257	47	16150	16448	50	283	345	0	488	549	0	796	927	0	1443	1420	17	36112	37674	62	0.479435
58341	56398	90	21235	21035	64	772	816	0	801	727	0	2175	2206	25	2848	2447	29	75899	75424	70	0.479435
178457	140205	103	68949	53870	94	1870	1367	26	4394	3166	39	9167	7426	58	10205	8310	61	403686	341167	96	0.480266
96151	93716	83	35822	34836	79	991	1251	11	2499	2146	33	5048	4957	36	4743	4800	41	189807	180448	79	0.480266
116804	102276	87	53947	48897	86	1183	993	0	2550	2168	29	4548	4245	41	6685	6148	50	173131	159757	85	0.480266
74866	73282	85	29645	28760	76	479	663	0	1633	1100	14	2804	2912	28	3602	3464	34	110839	107618	77	0.481097
156123	130835	97	55553	47188	92	1665	1183	19	2708	2618	32	6661	5099	48	8787	7177	55	239446	208258	84	0.481097
282637	209701	115	182307	142934	116	6268	4527	44	9452	7605	55	20632	16402	77	29627	24807	103	662771	552508	113	0.481928
232904	188339	98	113920	94984	97	3837	3267	36	5937	5319	47	13698	11494	67	19294	15579	79	502679	454598	95	0.481928
56828	49392	92	25123	19821	92	771	537	0	810	654	0	2487	1704	22	3732	2615	37	100681	69689	92	0.481928
195472	169556	93	126217	112348	93	5181	4680	36	9254	7439	55	18578	16219	77	29353	25866	86	658616	564274	93	0.481928
100553	93908	90	52449	50146	83	1657	1400	19	2034	2174	20	5710	5513	40	8076	7170	47	193717	182663	84	0.482759
120987	113136	85	51221	48334	84	1295	1347	14	3005	2619	29	4546	4550	36	6347	5629	44	176992	171763	79	0.482759
120067	113126	90	37611	35710	82	1575	1484	16	3086	2545	33	7793	7445	45	8282	7595	52	310010	299474	83	0.482759
186514	144127	101	69850	53478	97	3021	2269	31	4587	3555	42	9251	6700	57	12782	9773	64	333750	267454	95	0.48359
239664	180079	121	118424	94356	108	3351	2595	35	6768	5216	51	12902	10421	64	17942	13546	83	462279	391132	121	0.48359
135058	126047	91	56899	53043	85	2200	1939	22	3272	2725	32	7589	6643	49	10152	9541	69	249937	224059	86	0.48442
106282	102051	88	42182	40702	81	1513	1301	13	2351	2259	25	5645	5368	42	7023	6469	44	250482	243118	80	0.48442
118631	104405	102	63961	58298	85	2022	1933	21	2771	2433	32	6026	5777	43	9405	8515	53	211234	202648	84	0.485251
88585	87241	80	27036	26871	76	1193	1285	13	2313	2345	26	5163	5469	37	7004	6679	46	227567	222506	81	0.485251
100515	96048	82	36607	35143	81	2236	1736	25	3162	3319	31	6806	6477	43	10066	8857	57	228361	210477	83	0.485251
79260	76026	93	36058	35111	78	885	715	0	1884	2154	20	3644	3558	32	5044	5077	38	123501	118790	76	0.485251
76232	75173	80	24340	23715	73	982	900	0	1667	1627	18	4013	3798	33	5533	5413	44	141510	135625	79	0.486082
142829	132658	94	62926	59633	85	2178	2154	23	4230	3578	39	8811	8608	51	12691	11358	67	404767	384442	90	0.486082
78041	75549	81	29723	27961	77	1190	1053	6	1667	1448	18	3226	3378	30	4899	5022	36	127345	128370	77	0.486082
274405	205720	114	254930	205381	112	8764	6436	50	16079	13053	67	34227	27227	104	54208	41478	107	1.04858e+06	930790	114	0.486082
49868	49839	72	19546	20281	49	497	506	0	856	981	0	1725	1652	20	2223	2531	24	66266	67668	69	0.486913
150173	140323	87	81654	77035	87	2824	2428	27	4235	3886	37	9868	8816	54	13416	11567	68	353285	304901	90	0.486913
29412	31564	51	15082	15831	45	347	358	0	314	637	0	1512	1393	19	1701	1722	19	51738	52176	68	0.486913
171178	143006	96	61883	51309	92	2422	1973	26	4121	3607	33	8947	7629	57	11856	10160	53	414371	370695	94	0.486913
81229	77752	79	41438	39707	77	757	674	0	1430	1536	17	3608	3581	34	3553	3747	34	137710	132142	79	0.486913
140350	133761	85	54557	52678	84	2083	2042	24	4435	4091	35	9147	8835	49	12272	11364	60	430892	414258	87	0.486913
140331	127063	88	70714	63998	87	1700	1518	18	3123	2806	33	4909	4564	38	5979	6167	39	178989	167265	86	0.486913
84768	79989	81	38252	37332	79	1023	1038	6	1546	1336	17	3282	2959	31	3907	3598	35	114367	103781	79	0.487744
43400	41687	82	18776	18747	57	734	729	0	861	1011	3	2027	1964	24	3454	3253	34	71834	70211	71	0.487744
155625	136581	90	76701	69545	88	2484	2137	27	4090	2929	36	9159	7939	55	11841	10587	58	308412	261849	91	0.487744
73013	71465	78	24138	23854	66	1223	1208	12	2119	1921	25	4879	4451	39	7210	6864	50	162953	161360	82	0.487744
102743	99140	81	40750	39315	80	983	1133	10	2915	2231	28	5471	5130	41	6209	6381	42	229297	221302	85	0.487744
22250	20992	68	10869	11084	43	429	346	0	751	996	0	1004	1034	4	1008	975	0	33446	36340	65	0.488575
239089	202231	98	114933	99355	96	3698	3274	32	7050	6324	45	15172	12819	68	22713	19753	89	525425	435651	99	0.488575
118281	111773	84	61964	60514	82	2332	2227	25	3685	3631	31	7379	7451	45	10213	9542	62	269992	258346	84	0.488575
113550	108710	82	30911	29101	74	1349	1421	14	1690	2228	21	4567	4049	39	6786	6212	44	164943	153759	84	0.488575
99586	96399	86	43929	43081	79	1136	1231	11	1890	2001	23	4350	4185	35	6942	6730	42	157532	149774	81	0.489406
100863	91589	85	31246	27864	81	1268	1327	11	1577	1609	22	4090	3622	36	6166	5504	46	153815	147750	83	0.489406
170725	155047	98	55770	52229	89	3018	2488	30	5380	5007	39	9309	8736	53	14786	13897	64	348728	318979	94	0.489406
57697	54821	77	20058	19957	62	524	464	0	513	744	0	2143	1993	24	2186	2077	26	84349	84458	78	0.490237
173316	152099	111	81928	74177	97	2377	1936	25	4934	4393	37	11467	10210	53	12966	11072	66	469881	434343	111	0.490237
32515	33304	61	13815	13987	47	342	390	0	537	525	0	1146	986	0	2276	2028	27	47526	49194	70	0.490237
372784	267870	149	266863	207828	138	9065	6855	48	14257	10101	67	30015	23642	97	44336	34300	130	1.04858e+06	789932	142	0.490237
36749	38756	54	21661	22179	51	433	578	0	889	613	0	1294	1543	17	1856	2021	22	56704	58500	64	0.490237
168734	151579	91	78142	72589	88	2340	2192	25	3828	3154	35	7662	6909	47	11446	9969	60	268947	221548	85	0.490237
92574	85237	85	46962	43630	82	1077	909	0	2001	1536	28	3713	3318	34	5130	4720	38	141142	129502	82	0.491068
59920	58613	77	29489	29391	76	781	915	0	1137	1150	8	3071	3004	31	4666	4160	41	115531	113400	77	0.491068
88597	78552	99	34718	31338	83	1178	1116	9	1802	2041	23	4203	4151	35	6713	5699	49	163357	152969	84	0.491068
231794	181037	110	134883	108187	106	4781	3647	39	6487	5965	49	16177	12250	75	23003	18622	88	569073	455291	108	0.491899
144938	127820	89	58811	51321	88	1976	1664	22	4071	3635	34	8220	7257	51	9612	8559	54	346305	321448	88	0.491899
176960	155440	95	79294	70006	92	2801	2409	28	4998	4242	43	10484	9462	58	15676	13890	68	365124	333062	95	0.491899
79078	75414	84	23391	22910	64	1179	1050	8	1615	1921	19	3822	3532	34	4923	4941	37	130049	132804	78	0.49273
120508	114675	87	65363	62199	83	1692	1489	18	3605	3348	34	7750	7630	47	9362	9174	50	325344	316241	85	0.49273
55374	57175	74	28263	27404	75	659	662	0	932	934	0	2175	2168	24	2608	2785	29	81749	76929	89	0.49273
147828	129574	90	59515	51621	89	2685	2276	28	3785	3520	35	8825	8151	55	11185	10290	57	411895	391762	92	0.49273
27220	28335	59	12448	12680	45	174	219	0	301	562	0	1106	1146	11	1110	1357	14	41678	42462	66	0.49273
20314	18948	64	6667	6575	39	175	251	0	199	249	0	1034	1094	8	1178	1328	12	34381	33910	63	0.49356
115846	110841	99	41841	40438	80	1436	1437	16	2948	2661	30	6121	5595	46	6531	6217	48	254861	235398	85	0.494391
123358	112891	99	38722	34874	84	1971	1807	19	3148	2872	31	6515	5798	44	8905	8069	55	270656	247037	81	0.494391
163915	134576	111	60048	49850	111	2764	2460	27	3184	3186	31	8325	7362	51	11976	10479	68	309133	269273	111	0.494391
112724	103129	85	49961	44955	85	1514	1301	16	2284	1923	28	4776	4173	40	7548	6770	47	177448	162048	80	0.494391
129480	118563	87	79142	71204	87	2206	2209	22	3234	2793	34	7642	6623	48	10361	8846	61	260725	225847	88	0.494391
44225	45014	64	16785	17424	46	364	543	0	1002	749	0	1612	1816	19	1505	1760	19	61756	63254	72	0.494391
64206	66043	77	18079	18413	51	641	577	0	1603	1472	16	2763	2874	28	3388	3232	32	107146	109364	77	0.495222
208855	161435	99	79206	59646	98	2412	1917	27	4085	3394	41	9508	7435	58	14115	10667	73	349192	287908	100	0.495222
206063	156780	108	64344	48642	101	2397	1861	29	3997	3702	40	9680	8077	54	11082	8713	60	347682	296689	105	0.496053
104788	99332	81	38364	36508	80	1399	1284	17	2637	2328	24	5233	4773	41	7391	6796	54	258389	245945	84	0.496053
151999	129255	94	64269	54196	90	2035	1850	24	4338	3557	38	8926	8056	51	11866	10646	58	297712	278850	90	0.496053
68629	65786	83	27341	26835	75	648	662	0	1777	1336	16	2460	2440	27	3570	3711	32	87555	86117	75	0.496053
138360	125361	92	80449	74544	89	2023	2122	22	3631	2927	36	8108	7567	53	10911	10304	57	291608	276943	90	0.496884
77922	76711	94	29504	29295	76	874	748	0	1370	1328	16	3736	3742	33	5254	4993	36	126981	126374	81	0.496884
68027	66641	84	27290	26259	76	625	598	0	1314	1307	11	2224	2272	26	3763	3366	36	93251	90131	92	0.496884
177418	148867	110	67119	56434	93	2533	2127	27	4364	3677	40	9413	8134	58	13350	11881	66	311905	289000	104	0.496884
78520	73710	82	41794	38716	79	1013	1009	2	1932	1616	25	4069	3533	40	5130	4471	41	134697	129043	81	0.496884
126129	97891	93	50336	39960	89	1908	1391	22	2559	2042	32	5848	4784	45	8429	6686	52	212406	175823	94	0.496884
123674	107063	90	48777	41473	87	1409	1160	11	1841	1759	27	5395	4847	40	8474	7102	55	200983	182081	90	0.497715
135175	122687	99	64520	60117	85	2082	1809	21	2670	2346	33	6145	5726	44	9474	8680	57	232899	205111	87	0.498546
60797	57030	85	24870	24298	75	693	599	0	620	831	0	2400	2212	26	3133	2731	32	83650	81339	78	0.498546
139373	127126	105	72155	66120	89	1936	1874	22	3163	2601	34	6596	5858	45	8708	7275	56	235017	197071	105	0.498546
106793	100603	85	50985	46277	82	1364	1217	12	1897	1875	21	4368	3917	39	6926	6507	46	163824	157055	85	0.499377
232602	197177	101	118074	101074	99	5517	4349	40	7383	6028	48	16924	13765	78	24282	19647	94	610146	498685	103	0.499377
203658	162836	126	122994	98864	126	3171	2462	30	6151	5049	44	14487	11831	78	18336	14226	85	612242	502593	126	0.499377
29542	31729	51	15584	16170	48	120	161	0	1023	782	0	1173	1203	10	1483	1630	15	45275	45677	63	0.499377
162893	149845	90	110135	102413	87	3658	3167	33	6312	5969	43	14196	13014	69	16681	15009	72	512139	458920	89	0.499377
167513	152598	92	97191	90417	86	2861	2318	31	4581	4227	40	8814	8629	48	13135	11175	66	328252	290461	86	0.499377
68295	68000	77	29504	29312	73	790	915	0	1651	1767	19	2997	2935	30	4889	5009	35	110588	110524	78	0.499377
229005	197944	101	138486	117013	100	5140	4111	40	9632	8495	54	21173	17992	81	31074	26409	95	742310	618460	106	0.499377
52808	52835	75	20548	21264	51	379	489	0	754	817	0	1832	2060	20	2767	3009	29	85437	90032	75	0.500208
107813	92132	95	56969	50218	86	1235	1208	10	2388	2458	26	5697	4966	41	7566	7074	45	189673	169342	89	0.500208
323352	208084	140	147792	100149	135	5007	3459	42	8286	5752	53	17349	11881	81	22588	14590	84	635939	442917	138	0.500208
48429	50046	63	20035	20380	52	588	721	0	978	707	0	1813	1663	21	2832	2397	31	71595	71642	76	0.500208
60605	60820	74	26049	26332	58	722	636	0	1196	1060	14	2564	2773	25	3866	3980	32	91701	92031	74	0.500208
68679	64949	92	28160	27690	70	698	710	0	1571	1734	15	2637	2644	27	3948	3715	36	101943	97690	92	0.500208
136334	129220	87	61072	57996	85	1553	1414	18	2268	2311	28	6411	6066	43	8937	7437	60	219023	193476	81	0.500208
63718	65386	75	25399	25807	60	534	447	0	1194	1061	7	2192	2158	25	3770	3824	32	96124	98098	75	0.500208
77122	73640	87	30289	30373	76	1099	1112	9	1369	1644	18	2888	2843	30	3796	4103	33	108226	104494	80	0.501039
60916	62017	73	24977	25025	70	711	826	0	1435	1571	15	2276	2252	26	3480	3570	32	78540	75899	76	0.501039
187284	149480	116	144018	122056	101	4249	3745	36	6518	5505	46	13839	11370	64	19943	16605	76	504820	412363	116	0.501039
76756	75086	80	35180	35214	76	600	696	0	1396	1344	16	2480	2496	27	3073	3173	30	98806	98226	78	0.501039
147488	131259	88	56250	50179	87	2136	2031	24	3966	3315	35	8190	7275	49	9271	8573	51	342319	325718	89	0.501039
32537	33726	69	13295	13970	44	336	574	0	299	436	0	1371	1340	13	2167	2072	22	44997	47754	66	0.501039
133988	121474	88	57644	53479	84	2206	2099	26	2393	2452	28	6353	5601	46	9097	8417	51	214627	189123	86	0.501039
151636	128547	93	57550	49206	90	1964	1737	23	3753	3022	35	7817	7171	48	10825	9488	53	378563	349176	92	0.501039
69404	66916	73	27824	27748	71	762	935	0	1873	2070	25	3737	3658	36	6438	6850	40	150386	150830	78	0.501039
193527	160991	101	57803	46359	95	3076	2609	29	7423	6660	46	10437	9210	56	11933	10134	61	353722	319221	96	0.50187
136843	127080	91	77329	71682	87	1645	1659	18	3491	3091	37	6773	6003	48	9893	8892	61	237463	211655	84	0.5027
273445	182841	118	130185	90551	113	4004	2395	42	7892	4991	53	15561	10729	74	23773	16344	104	566536	402326	129	0.5027
73136	73197	77	30672	30247	75	994	994	0	1171	1406	13	2769	2902	28	4194	4599	33	118823	115319	79	0.5027
175033	140086	100	72717	58090	95	2302	1947	27	4151	3267	36	8021	6511	49	12310	10422	58	271036	242073	93	0.5027
99807	88360	87	40288	35630	83	1351	1312	12	2067	1822	22	4094	3728	38	5825	5485	40	157991	147714	83	0.5027
24546	22561	76	9345	9627	42	298	313	0	435	411	0	948	1059	5	1251	1325	18	38264	40859	57	0.503531
73562	71889	82	28552	28191	75	667	1062	5	2044	1473	26	3481	3530	31	4126	4189	34	149678	146841	80	0.503531
222728	169511	115	100019	77365	104	2623	2354	29	3960	2994	42	9614	7524	55	14219	10040	67	352335	289075	103	0.504362
63975	61113	79	26867	25688	77	939	964	0	1341	1405	16	3166	3032	30	4330	4067	36	109890	103605	93	0.504362
191033	151469	110	78774	61977	99	2209	1662	24	4375	3525	37	10444	9087	56	11545	9173	63	436000	363559	101	0.504362
76382	73680	92	29418	28713	77	419	482	0	622	856	0	2161	2207	25	3254	2965	34	84740	80004	73	0.505193
271747	210561	125	186560	150313	114	7127	6315	42	11802	8774	62	25297	19330	103	37467	28588	109	881138	690934	115	0.506024
69213	72884	69	31182	30906	75	964	908	0	1394	1545	20	3672	3628	33	4538	4214	41	127949	126314	76	0.506024
26651	28206	47	15009	15098	52	248	171	0	567	614	0	1132	1103	11	1722	1706	19	42250	43373	64	0.506024
31749	30278	70	12464	12491	46	485	376	0	315	931	0	848	955	0	1321	1536	19	53531	53901	65	0.506024
70726	68430	79	41643	40745	77	967	1058	6	1780	1827	25	3691	3693	34	5075	5100	39	146551	146267	77	0.506855
153734	127067	95	76316	64407	91	1885	1548	19	2548	2331	33	8344	6540	53	8447	7014	53	290391	238128	83	0.506855
74456	71891	82	26722	24630	76	821	797	0	1353	1414	19	3103	2989	33	5185	4526	41	122838	115251	77	0.506855
197893	165746	99	130688	114140	95	4812	4282	35	6517	5129	48	15295	12901	69	21372	18250	83	542147	465584	96	0.507686
25545	26505	55	7379	7861	38	484	465	0	738	539	0	1290	1300	15	1292	1530	17	48352	50350	64	0.507686
142758	118754	101	62617	51462	93	1472	1380	15	2507	2320	31	6106	5226	46	6604	4998	53	238118	198183	79	0.508517
119513	112909	99	56469	54083	84	1649	1578	19	3802	3285	33	8149	7733	47	9701	9190	52	341150	323679	87	0.508517
57138	58135	74	24463	24763	66	493	435	0	1189	1021	4	2281	2385	26	3090	3137	31	79314	77188	65	0.508517
119153	111927	97	50871	48460	82	1464	1377	15	2338	2615	29	5688	5451	39	7265	7090	45	200037	189777	82	0.508517
205600	160713	109	92349	74349	105	2996	2225	34	4420	3419	41	8765	6903	52	13518	10879	71	294961	262791	101	0.509348
110763	97686	87	51918	47182	85	1573	1563	17	2476	2132	27	5628	5162	45	8875	8411	51	221566	208041	84	0.509348
63160	62944	72	31593	31317	75	851	825	0	903	1043	3	2160	2035	26	3522	3841	29	84655	84252	66	0.509348
77159	74809	85	30917	29103	79	887	814	0	1690	1892	20	3768	3317	35	4956	4877	38	119667	114916	94	0.509348
194844	145618	107	74987	57495	100	2084	1428	28	4952	3948	43	10172	7803	58	12004	9129	60	447918	357535	101	0.509348
197186	178107	95	108365	97770	95	4594	3952	36	6755	6133	49	14793	13651	70	22564	20812	81	529225	480389	95	0.510179
128381	112181	89	50989	43940	86	1494	1302	14	2666	2757	28	6229	5484	45	6971	5761	47	253996	222865	86	0.510179
102897	94247	84	42711	37821	87	1018	992	0	2193	1939	23	4216	3617	38	5177	4504	40	157452	142913	100	0.510179
206287	157497	107	85148	65812	103	3380	2482	34	5399	4268	43	10900	8591	56	16148	12081	72	428780	342970	119	0.510179
75812	72034	78	28421	26440	66	1149	988	0	1367	1621	16	3185	3405	31	5164	5040	41	113476	108789	77	0.510179
143673	127963	88	62282	56601	86	1978	1985	23	3786	3348	37	8419	7584	53	13040	11934	59	310929	293018	87	0.510179
39684	39388	70	19844	20343	52	424	453	0	724	714	0	1579	1453	19	2285	2284	25	49413	52658	67	0.510179
200468	160827	115	81697	69165	98	2800	2000	32	5935	4661	45	10380	9230	58	15091	13228	70	401115	355280	97	0.51101
302855	220888	127	133100	94489	125	5669	4157	43	7767	6437	51	17934	13599	77	27438	20643	94	662127	545829	121	0.51101
327041	194811	166	136235	84802	165	5143	3258	33	8839	5875	69	21516	13922	125	29095	17967	147	915426	626869	167	0.51101
135088	123293	86	46794	42521	84	1675	1624	19	3717	3886	33	8348	7823	49	10265	9530	55	367708	358225	82	0.51101
79591	78518	79	48794	48923	77	1070	1164	8	1572	1774	20	4348	4400	37	6068	5582	43	152704	148285	74	0.51101
75847	71405	95	29443	27610	75	1041	884	0	1168	997	0	3150	3356	30	3951	4120	33	111652	107216	77	0.51101
65874	64105	78	20829	20502	60	784	855	0	1382	1228	12	2251	2080	24	3153	3159	32	95425	90599	79	0.51184
139867	110592	98	59429	48854	90	1390	1118	11	3021	2333	31	5597	4526	43	7587	6656	51	209546	175271	90	0.51184
79816	79253	79	25958	25603	67	1227	1272	12	1685	1690	24	3720	3493	34	5381	5587	38	136584	130919	80	0.51184
131450	121026	87	89674	84297	84	2153	1943	25	3902	3747	33	7501	7399	45	11565	10579	60	304195	292365	83	0.51184
211789	165375	111	78709	61405	96	2512	1915	29	4193	3374	38	9767	8243	57	12977	10859	65	324236	270581	97	0.51184
[truncated: 7,572 more rows]
