# Supplementary material for: Phenotypic heterogeneity follows a growth-viability tradeoff in response to amino acid identity
Source: Nat Commun. 2024 Aug 2;15:6515. doi: 10.1038/s41467-024-50602-8 (PMC11297284; doi:10.1038/s41467-024-50602-8)
Supplement: Supplementary file 6 — Source Data [file 41467_2024_50602_MOESM6_ESM.zip › source_data/fig6cde/240423/240423_1445_yATP_B7_ASN.csv]

FSC-A	FSC-H	FSC-W	SSC-A	SSC-H	SSC-W	BL1-A	BL1-H	BL1-W	VL1-A	VL1-H	VL1-W	VL2-A	VL2-H	VL2-W	VL3-A	VL3-H	VL3-W	YL2-A	YL2-H	YL2-W	Time
102816	100417	79	52846	50705	79	1782	1631	21	2851	2557	30	6872	7047	43	10866	9739	59	219495	205825	88	0.00104554
98808	93385	83	44631	42051	80	1695	1512	21	2716	2724	27	7004	6591	47	10564	10152	55	211973	206289	86	0.00418216
256747	190661	105	115287	88564	102	4295	3317	37	7933	6074	54	17550	13190	73	28452	21954	94	560099	414564	111	0.00418216
217291	179031	104	113317	98411	102	6693	5396	42	11569	9652	57	23630	20629	85	33476	29401	99	685255	572811	107	0.0052277
280895	192012	111	182023	133020	110	6997	5175	47	10562	7556	60	21806	15855	87	31056	23013	97	597667	445157	103	0.00627323
78223	78783	76	38182	36749	77	959	852	0	1667	1748	23	3886	4159	34	6970	6750	41	143212	137995	77	0.00627323
65851	67469	63	32241	31808	69	1089	1001	2	1316	1751	16	3760	3443	36	5974	5831	39	123171	118204	81	0.00627323
136999	123814	87	60699	56273	85	2348	2402	24	4557	4092	39	9413	8275	54	13074	11480	62	292180	249591	86	0.00627323
104978	101054	82	41296	39692	80	1597	1468	19	2724	2768	27	6799	6709	41	11542	10703	67	229137	214993	90	0.00836431
264633	198592	116	249603	197116	116	9872	7557	52	18299	14361	76	35848	28564	111	53064	42486	113	1.03611e+06	838638	125	0.00940985
297191	203001	130	160454	115123	128	5051	3281	43	7644	5351	50	16022	10832	77	24937	16922	103	483490	329814	137	0.0104554
159192	145300	87	110187	99572	88	2782	2502	29	4220	3637	35	10725	9596	55	15524	13756	65	286472	246341	95	0.0115009
76530	73630	83	32270	30953	78	1141	1109	10	1599	1857	22	3993	3813	34	6976	6875	43	143686	137588	89	0.0146375
94543	90466	83	27876	26870	78	1487	1280	14	2283	2122	24	5615	5586	40	9591	9131	52	174175	167610	91	0.0156831
215794	178354	101	91704	76615	96	3792	3344	32	5892	5018	43	12675	10891	65	19125	15859	88	387123	322090	111	0.0167286
158092	140851	88	79462	72363	87	3650	3380	32	6041	5742	41	13111	12001	61	19887	18229	87	384078	355377	99	0.0167286
91820	90270	79	45442	43999	80	1525	1276	15	2372	2268	26	5069	4953	38	7545	6640	46	172669	163461	93	0.0188197
60745	59948	76	20003	19631	58	1021	874	0	1397	1540	20	3342	3172	31	4779	5031	38	102950	99966	87	0.0198652
121304	116244	83	55466	53631	83	1961	1726	22	3055	2838	33	6901	6733	45	11781	10988	57	198971	183965	94	0.0209108
96299	91673	84	31787	30515	78	2122	1884	23	2918	2885	30	7169	6627	47	11489	10811	58	245113	235665	89	0.0219563
177028	145127	96	71963	58286	94	2497	1758	29	4286	3380	39	8537	6975	50	11762	9442	56	228924	188352	107	0.0240474
136468	110389	106	58540	49271	88	1935	1680	22	3089	2258	36	7848	5896	52	12031	9394	66	252557	206990	106	0.0250929
163680	141024	94	77868	66456	91	2102	1905	24	3429	3027	35	7484	6763	47	12895	10494	64	269282	239455	103	0.0261385
155454	126578	100	82233	69625	93	2081	1571	26	3564	2632	40	7067	5688	47	10219	8146	60	204976	163441	105	0.027184
72241	71252	76	30847	29807	76	1035	970	0	2034	1893	20	4579	4269	37	7108	6743	46	134463	124246	91	0.0282296
116137	105434	94	48698	44190	82	1414	1481	15	2997	2860	28	6069	5744	40	9318	8813	49	181353	165766	94	0.0292751
122525	114312	99	56989	53129	83	2164	2018	23	3602	3528	33	8257	7592	49	12806	12145	63	268495	252287	95	0.0292751
181142	149212	93	72227	59128	92	1967	1768	22	4098	3270	42	8424	6926	50	13365	11180	65	256925	213870	108	0.0292751
41597	43632	68	20243	20938	52	436	628	0	766	816	0	1843	1709	21	3234	2962	31	56806	57661	78	0.0292751
123693	117899	99	77499	74619	83	2875	2794	28	4811	4280	38	10030	9455	57	16647	15235	70	336830	299112	88	0.0292751
136896	125390	87	56869	51109	85	2248	1962	25	4120	3813	36	7755	7039	48	13122	12176	63	264226	234974	98	0.0334572
144098	129282	93	74635	68908	86	2474	2315	28	4121	3870	38	9256	9045	52	14521	14176	62	293803	273543	87	0.0334572
105685	94671	89	30073	26940	81	1560	1290	17	2861	2646	29	5804	5304	42	8903	8101	55	174457	167965	90	0.0334572
138746	125537	89	53253	48322	86	1705	1598	21	3190	3194	34	7622	6824	46	11575	10324	60	259598	233641	98	0.0345028
99444	95395	82	27055	25599	77	1502	1751	17	3434	3154	33	6363	6131	43	10140	9836	58	198051	192358	90	0.0365939
125982	110889	92	40367	35184	85	2091	1941	23	3133	3054	30	7272	6569	46	11848	10487	61	247894	229791	96	0.0376394
134858	121472	89	38668	33935	87	1748	1529	19	3481	2975	36	6607	5897	44	9909	9579	54	211662	189325	103	0.0376394
222564	181961	119	145291	123638	109	4249	3299	37	7431	6831	46	16239	13583	70	24267	20067	101	479061	408287	116	0.0376394
126185	112071	90	37043	33761	83	1979	1967	21	2932	2717	32	5970	5528	40	9373	8328	59	174506	166002	94	0.0386849
202659	154603	102	61971	48717	98	3101	2377	32	5329	3815	42	10307	8155	59	13425	10680	63	258127	205640	107	0.0386849
89965	85134	91	37331	35764	80	1090	977	0	2451	1965	28	4226	3807	34	6536	6228	43	129575	122723	91	0.0397305
181153	160963	93	91171	80375	91	3899	3393	35	6426	5534	49	14581	12819	69	22933	19871	87	443067	383841	100	0.040776
209709	173915	103	100883	84279	98	3351	3048	30	5153	4745	38	12575	10886	61	20855	17707	79	406278	357455	106	0.040776
80736	80439	79	30732	29990	76	1687	1520	17	2665	2786	25	5281	5040	42	8079	7243	48	165904	155967	91	0.0439126
79872	74982	81	34014	30672	80	1190	1290	12	2208	2317	24	4820	4437	38	6027	5251	42	130940	119351	94	0.0439126
91909	89698	80	33046	31449	78	1269	1391	16	2962	2516	31	5951	5611	42	9049	8815	54	198911	187752	90	0.0470493
95150	90966	92	31633	30799	78	1414	1470	17	2105	2271	25	5826	5517	40	8935	8531	52	186370	173571	95	0.0470493
91147	88769	81	42705	42184	79	1110	1112	10	2452	2009	27	5025	4666	40	7292	7221	47	158537	150084	93	0.0470493
154378	126659	95	64994	53506	91	2400	2111	24	4376	3482	40	10055	7821	54	15408	12299	71	313035	255168	108	0.0470493
153354	142793	90	67190	62108	87	2003	1699	23	3325	3224	34	7907	7277	51	12513	11382	61	243747	226708	99	0.0512314
64128	63381	77	19424	19023	56	914	946	0	1211	1114	9	3272	3147	30	5437	4951	40	97382	89685	88	0.052277
102641	97009	85	41651	39802	81	1329	1620	15	2703	2679	28	5910	5569	41	9423	8754	51	191356	178204	94	0.054368
108497	105361	81	28520	27778	78	1848	1743	20	3283	2945	32	6655	6154	43	9988	9520	51	205864	192833	95	0.0554136
94619	89111	82	28239	27181	78	1722	1394	21	2657	2655	28	5784	5822	39	9668	9068	51	197138	179426	88	0.0575046
153407	129148	105	66194	57007	92	2438	2014	27	4212	3655	39	9463	8182	58	15414	12778	67	323921	272375	107	0.0585502
179676	139487	98	61519	46340	94	2674	2306	30	4278	3499	43	9621	7497	58	14431	10767	72	282114	218913	108	0.0585502
253022	199616	106	154445	130555	106	5710	4593	40	10177	8384	58	20987	17903	79	32024	25532	108	625473	497707	120	0.0585502
45751	47248	68	21518	21782	55	862	966	0	721	948	0	2104	2178	24	3306	3713	29	69739	66652	75	0.0585502
97920	93471	80	40839	39133	78	1517	1245	15	2794	2574	29	5233	5037	39	8757	8066	47	166860	157881	87	0.0595957
232068	182251	102	139457	114165	100	5389	4111	39	10217	9102	53	22630	18768	90	33275	28224	100	679427	577303	115	0.0595957
217809	166073	109	101484	79730	105	3426	2578	33	5828	4773	41	12277	8974	67	19037	14975	76	391237	313657	113	0.0606413
166904	140219	94	57480	47591	91	2501	1917	30	4024	3285	38	9451	7799	54	14831	11957	76	302614	259415	103	0.0606413
201382	142772	107	85565	61911	99	3248	2309	37	5356	4101	47	10645	7636	58	15359	11415	69	277108	196541	112	0.0627323
200212	147284	113	76853	57985	97	3178	2334	36	4904	3637	43	9779	7250	57	14848	11692	73	285296	214008	110	0.0627323
171800	138399	95	53257	41645	93	2249	1822	25	3881	3056	36	7573	6317	49	11783	9304	61	231210	187939	104	0.0669145
106984	97824	85	41145	38863	82	1486	1119	17	2523	2536	26	5199	4747	41	9497	8241	58	175783	157838	86	0.0669145
189164	141209	98	76520	58155	97	2557	1990	30	3656	2908	39	10686	8313	55	15414	11092	77	304239	235598	106	0.0669145
112005	105312	83	44290	41368	81	1663	1543	21	3510	2874	36	6646	6430	44	10421	9746	57	202271	177867	84	0.0669145
237869	171055	127	86408	63313	113	3688	2710	34	6861	4684	50	13770	9818	66	19176	14050	86	348666	247045	122	0.0700511
137327	118040	91	52006	44017	87	2278	1959	25	3378	3080	33	8766	7789	51	14596	12529	72	274312	236891	99	0.0710967
184265	158784	93	67326	56998	92	2470	2012	27	4135	3359	39	8945	7629	52	13774	11423	65	298586	254932	101	0.0710967
252714	178642	106	121390	89223	105	5250	3662	43	9403	6735	59	18459	13830	73	27593	20544	101	515138	390037	113	0.0710967
137086	118840	89	60245	53025	88	2599	2274	27	4310	4062	35	9661	8540	55	13618	11762	62	262410	238537	95	0.0731877
124709	113089	88	53633	46169	86	2128	1898	24	3521	3192	34	8395	7601	52	13334	12292	68	271891	256738	97	0.0763244
131404	123599	84	63086	58716	84	2362	2119	25	3864	3999	36	8531	7844	50	14420	13218	63	266950	247434	96	0.0773699
164804	126604	98	60303	47207	94	2338	1540	31	4361	3040	41	9866	7171	59	16837	12755	77	326453	248097	109	0.0784154
85190	82966	79	30821	29800	77	1175	1341	11	2106	2177	25	5788	5336	42	8004	7923	44	176102	166811	91	0.079461
179219	150169	97	67336	55445	94	3112	2730	30	6073	5530	43	11629	10484	57	17354	14543	72	367673	321894	105	0.079461
86948	82425	85	38332	36362	79	1589	1382	20	1924	1888	23	4590	4694	36	7620	6954	47	152591	145513	83	0.0805065
123048	114872	87	39664	36602	82	1640	1448	18	3389	3187	34	7388	6872	45	10214	9328	53	218463	211777	90	0.081552
62454	61161	75	11803	11398	45	1106	1094	7	2264	2027	27	4015	4000	35	5641	5554	42	100353	100063	85	0.0825976
79911	77644	78	27188	26099	78	1754	1725	21	3435	2787	35	6547	5974	44	9730	9506	52	173774	164574	86	0.0825976
177349	137938	100	74970	58773	95	3048	2252	30	4701	3766	41	9747	7719	52	16167	12735	71	307146	243946	102	0.0836431
152919	138767	98	85021	78021	90	2183	2094	24	5203	4906	37	10560	9878	52	15515	14661	67	323778	300456	105	0.0846887
143735	114710	92	56969	45151	92	2440	2057	26	3746	2600	41	8428	7287	49	13412	10654	62	275663	226862	102	0.0857342
80891	77953	81	33638	32655	77	1250	1297	15	1268	1385	12	3805	3988	32	6319	5943	44	128427	116457	91	0.0867797
104921	101458	82	36987	36038	80	1707	1715	19	3017	2914	28	6076	5831	42	10773	10287	59	200570	186376	96	0.0878253
160219	142297	96	83766	74316	91	2643	2316	29	4711	4451	38	9710	8928	54	14516	12938	67	273079	249496	102	0.0878253
94317	92505	80	30622	30215	78	1731	1871	20	2973	3002	32	6603	6566	41	11065	10593	50	210517	195370	90	0.0878253
99067	93520	91	44835	43578	81	1601	1445	16	2106	2394	23	5455	5189	38	8193	8008	48	164407	155873	94	0.0888708
169136	143409	93	70346	59237	92	2818	2439	29	4650	3890	42	10124	8590	60	15780	13515	70	311827	264956	103	0.0961896
159218	147341	88	87222	81496	88	3120	2850	30	5485	5139	45	13134	12438	61	19826	18758	85	391311	357767	95	0.0982807
299100	208446	146	221244	166548	130	7832	5909	47	13860	10162	68	29865	22545	111	46604	35008	129	925391	691414	140	0.0982807
186724	139850	109	77052	57216	98	2838	2144	32	4484	3381	42	9066	7028	56	13121	10196	67	296443	217041	106	0.100372
86813	85554	79	34929	34139	77	1335	1389	14	2531	2683	24	5981	5770	40	9150	8818	49	182134	173056	87	0.101417
321790	208584	132	140436	99011	132	7101	4782	48	11281	7168	73	21682	15083	82	31761	22111	127	607041	442256	139	0.103508
97015	95119	80	49133	47609	80	1697	1761	19	1960	2566	25	5679	5807	40	9107	8378	55	188026	178662	89	0.104554
272749	192645	129	102878	72696	118	4002	2611	39	7225	5144	51	14425	10692	70	19757	15153	71	395773	291979	124	0.104554
152630	121183	97	65400	51425	91	2209	1804	26	3958	3433	35	8864	7021	52	13947	11187	70	282322	229606	102	0.105599
150885	121137	95	66746	52631	92	2420	2003	27	4390	3346	40	9110	7737	52	13561	10159	66	281722	240083	96	0.106645
123567	115679	86	50756	47538	83	1769	1577	18	3489	2920	32	7226	6854	51	11104	10049	59	233979	217542	91	0.112918
135737	118030	97	54112	46537	89	1593	1399	18	4438	3362	40	7574	6372	48	12026	10407	58	237371	200876	100	0.115009
97560	93488	96	42019	40568	79	1479	1521	20	2947	2833	32	6289	6158	44	10508	10216	49	211390	201043	94	0.116055
173288	137996	111	76486	61380	98	2352	1935	25	3821	3239	40	8312	7041	49	13044	10659	63	265369	208102	101	0.1171
118816	110907	85	56215	50701	86	1871	1749	21	3194	2974	33	7168	6619	49	10640	9892	55	214110	200812	92	0.1171
156880	140839	89	70870	64499	88	2910	2585	28	4725	4966	34	10317	9605	55	15421	14343	68	337294	303197	94	0.119191
101146	96774	88	35966	34435	79	1671	1664	17	3162	3451	28	6107	5996	41	10150	9693	55	199700	185284	93	0.120237
136478	125944	92	62169	56426	88	3019	2625	30	4495	4172	38	9553	8973	49	16298	14683	68	313076	274032	98	0.121283
268441	187156	125	90389	63518	122	4329	3056	39	7976	5671	55	15748	10857	76	22610	15520	77	454295	324721	134	0.122328
224990	161763	108	91328	66193	102	2816	1797	34	6046	3988	49	11857	8490	62	18570	13058	88	371559	268088	114	0.122328
125934	112363	88	46771	40693	85	2186	1736	26	3098	2677	32	6330	5560	44	10385	9242	60	205907	178655	96	0.122328
96024	89204	91	33732	32626	79	1796	1561	19	2591	2437	30	7065	6913	45	10466	9834	62	225440	213911	91	0.123374
85029	79959	85	35614	34594	78	1387	1062	8	2016	1968	24	4929	4806	36	7614	7359	46	150739	147819	87	0.125465
171949	131301	98	75026	55959	96	2326	1764	29	4042	3015	41	7988	6176	55	11190	8693	67	232513	177714	104	0.127556
83175	79062	81	36237	34687	79	1183	1129	9	2320	2342	24	4280	4054	35	6619	6061	46	138987	131522	82	0.131738
129442	112358	90	51053	43404	87	2159	1854	25	3281	2900	34	7773	6922	50	12381	10604	69	239939	207273	89	0.132783
185272	159645	103	103266	90303	91	4541	3680	38	6460	5230	46	15477	13479	70	24581	21769	85	526053	434076	96	0.134875
192872	158837	100	90074	74665	94	3622	3266	33	6525	5888	45	12936	10756	64	20133	16585	85	436655	378797	98	0.13592
117147	109544	84	60313	56736	84	2058	1882	24	3984	3728	36	8657	8305	51	13039	12556	58	277390	246811	87	0.136966
95239	92161	81	30825	30428	77	1532	1258	15	2474	2187	28	5354	4950	40	8468	7571	51	177257	172132	87	0.139057
110029	103416	85	39597	36674	81	1885	1741	23	3856	3638	36	7178	7013	43	10897	10809	55	202701	191799	80	0.140102
97570	94206	83	32595	31816	78	1503	1757	18	2329	2114	26	5224	5026	40	8636	7744	46	177042	167956	90	0.147421
128391	114151	91	47075	40172	84	2370	2123	25	3332	2765	33	7175	6017	50	10694	9198	53	214056	188236	94	0.148467
128843	117432	86	53123	48635	85	2232	1955	26	4171	3370	40	8756	7921	54	13144	12322	65	256748	233170	83	0.151603
190682	146023	99	65774	50435	97	3142	1939	35	4523	3700	39	10060	7832	60	16751	13498	73	332490	267387	105	0.152649
146746	122940	92	46943	38032	91	1684	1606	22	2953	2339	32	6627	5611	46	10003	8062	65	201864	167408	102	0.155785
141150	121894	94	56133	49104	88	2502	1786	28	4004	3429	37	9441	8781	52	12997	11823	60	264158	245577	93	0.155785
160304	136735	92	68658	57820	91	2535	1987	28	4212	3195	39	8189	7341	50	13042	11212	75	262445	229265	98	0.155785
92467	89387	82	36929	36166	80	1392	1243	16	2499	2424	27	5113	5048	37	9060	8872	46	173051	164294	88	0.155785
107292	97967	89	34048	30261	82	1595	1732	17	3367	3162	31	6529	6111	43	10337	9524	55	221438	206573	92	0.157876
167083	125798	96	68872	51325	94	2476	1754	25	4291	3203	44	8736	6787	51	14793	11520	64	276310	202407	107	0.157876
99550	93945	82	34377	33332	78	2325	2120	26	3796	3067	35	7117	6497	45	10858	10492	57	211860	196013	88	0.158922
190408	139827	101	83009	61777	97	2417	1793	30	4715	3258	45	9527	7282	55	14934	11029	73	303122	222294	111	0.159967
142612	118662	89	43410	35798	87	1615	1285	17	2786	2545	27	6723	5364	47	9783	8429	53	195622	162135	98	0.159967
99197	97508	81	49752	48757	81	1671	1608	20	2966	2603	28	5327	4915	39	8102	7669	46	161425	141898	86	0.159967
132179	119828	90	60042	54213	88	2041	1733	23	3256	3105	33	7615	7316	46	10868	9514	57	216750	198428	97	0.161013
112574	103288	87	41578	37676	85	1898	1877	22	3230	3432	32	7778	7705	44	10952	10155	59	207992	194045	94	0.162059
200743	156783	102	86311	68835	101	3316	2551	33	5408	4137	40	11615	9521	57	18270	14267	79	359133	311227	102	0.163104
91755	87720	81	36621	35833	78	1339	1287	15	2568	2409	28	5383	5049	41	9201	8972	54	175394	167572	85	0.16415
81524	78120	79	32064	30907	78	1272	1377	16	1730	1644	23	4996	4954	36	8164	8172	47	165036	155023	82	0.165195
173423	132496	101	62925	46650	96	2160	1619	26	3902	3396	39	8298	5960	56	13138	10137	66	247755	196948	103	0.167286
179447	137072	96	71004	54832	95	2442	1797	25	4472	3469	40	9468	7311	56	13930	10597	63	303485	240813	101	0.168332
148213	135695	88	67921	61037	87	2019	1685	22	3955	3475	37	8259	7492	48	12960	11646	58	274859	263004	88	0.168332
189737	153874	101	78710	64539	96	2753	2095	32	4415	3510	38	10431	8846	58	16639	13062	84	323470	269394	103	0.171468
130834	112503	91	70700	62691	88	1500	1341	18	3181	2573	30	6539	5913	44	9965	8790	50	207425	192079	92	0.174605
234412	167592	109	101326	74220	106	3336	2476	33	5894	4319	52	12943	9717	67	20180	15261	86	394281	293526	114	0.174605
130342	112036	89	51037	44414	86	2082	1721	25	3263	2783	34	6855	6213	44	10753	9468	58	240198	215753	93	0.174605
87947	86193	82	32624	32006	77	1939	1869	21	2454	2683	28	6070	5516	44	8960	8641	55	191144	178925	91	0.176696
87111	83293	80	38405	36699	78	1037	1106	10	2098	1966	23	4702	4281	37	7149	7096	44	164028	160207	83	0.176696
149009	124889	98	57016	47952	91	2351	1535	31	4268	3921	37	8901	7793	52	13510	11788	71	276806	244780	95	0.177742
158195	125006	92	66089	52160	92	2467	1853	29	4266	3366	39	9655	7531	59	14137	11453	66	296870	238127	100	0.179833
124503	110425	86	53578	46614	86	1626	1186	15	3253	3034	31	6632	5566	50	9895	8651	56	202290	172883	95	0.179833
183791	145046	95	69326	54054	94	2642	1967	31	4693	3412	40	8865	6699	56	14029	11672	64	266895	208507	103	0.180878
147093	121466	90	66011	54225	90	2256	1857	25	3925	3005	35	8408	6707	53	12605	10182	66	235809	198512	99	0.180878
119043	108537	89	41889	38110	84	2076	2065	25	4403	3720	46	8892	8382	57	13953	12897	58	274693	253879	91	0.181924
84834	81159	85	29125	28272	78	1426	1116	12	1828	2169	23	5251	5124	40	7853	7541	44	166040	156936	88	0.182969
119799	102441	91	42942	35644	89	1908	1346	20	3203	2362	35	5866	4778	42	10481	8491	67	199286	169018	100	0.184015
88835	87353	80	21602	21199	61	1568	1783	18	3008	3122	31	7227	6806	47	10215	9631	58	202614	195606	89	0.184015
165406	138423	96	76356	62936	94	2219	1883	25	3878	3758	37	8621	7669	51	13637	11705	63	278169	235476	108	0.186106
202121	174270	94	91270	79560	93	4796	4351	38	8366	7449	55	16805	14997	72	27758	25620	91	527531	456820	104	0.186106
134934	121648	90	62228	56199	87	2676	2492	27	4691	4074	38	8879	8116	55	14160	13080	67	262375	244749	101	0.188197
247563	195618	111	106954	86692	103	4383	3655	36	6088	5947	46	13554	12025	65	20002	16704	80	394010	348960	106	0.189243
105232	101229	82	22489	21987	66	1747	1705	19	2992	2821	28	6328	6087	43	10067	10053	51	214961	209026	93	0.191334
148647	129369	96	64265	55390	89	2445	2014	27	4829	3839	40	9194	7819	55	15243	13875	70	288311	259342	100	0.191334
102683	95539	88	27959	26515	81	1373	1302	13	2193	2397	26	5963	6160	39	8876	8596	51	190929	180561	89	0.193425
127551	114961	91	54147	49613	86	1496	1483	20	2741	2749	28	5262	4884	38	9138	8569	53	163317	159395	87	0.19447
228851	162076	111	78448	55885	106	3141	2101	35	5814	4548	47	11347	7679	66	17042	12455	78	333334	234292	111	0.195516
110834	101998	84	41887	38806	80	1850	2034	22	3269	3030	31	8198	7788	48	12632	10688	61	259985	236523	82	0.195516
82659	76729	92	37080	36034	78	1065	1270	11	1963	1998	25	4589	4471	36	6594	6599	44	127867	120787	83	0.197607
211333	156207	105	84240	63227	102	2936	2421	30	5098	3920	47	11504	8455	59	18446	13980	84	386835	286254	109	0.198652
102578	96548	85	41954	39240	80	1986	1787	20	2561	2421	26	6452	6340	42	9863	9078	56	213344	197807	84	0.201789
111003	99255	101	40948	34975	84	1711	1395	19	3439	2855	33	7186	5852	48	10805	9293	58	217542	190030	101	0.201789
106516	101853	82	42316	38654	83	1682	1528	19	3210	2797	32	7021	6668	47	11313	10112	61	217750	196444	99	0.201789
162666	131834	93	71685	57421	93	2487	1904	30	3814	3038	34	9064	7206	53	13829	10966	75	294845	253442	93	0.201789
210439	167112	111	97547	81165	97	3587	2920	36	5929	4268	49	11874	10172	68	18305	15036	81	368754	306289	103	0.202835
135264	122033	94	61692	56410	86	2701	2379	27	3861	3773	31	9258	8815	53	14975	14076	67	300861	278580	95	0.204926
141019	115929	90	61336	50145	89	1985	1694	22	3465	3098	33	7899	6579	52	12885	10006	71	262430	211219	101	0.205971
90041	83076	83	37037	33678	79	1354	1370	13	2724	2437	27	5448	4837	41	7573	6498	46	143910	131181	88	0.205971
82289	79466	79	19338	19117	56	1179	1012	4	1983	1948	27	5004	4811	39	7620	7495	47	163277	157643	90	0.210153
137095	109729	92	57792	47046	90	2072	1434	26	3572	2240	37	7199	6040	48	11241	8736	63	223076	173879	102	0.211199
116758	102920	89	37648	32158	85	1768	1457	19	3117	2811	30	6795	6087	43	10316	8719	54	202913	179668	97	0.215381
105429	96970	85	41185	38345	82	1565	1519	18	2619	2542	30	5610	5352	39	8571	7850	50	179047	169332	92	0.215381
90535	85365	82	30891	29235	79	1187	951	0	2567	2571	29	4924	4843	35	7644	7204	49	153318	144255	84	0.216427
252340	182194	111	88499	64622	107	4097	2931	37	7118	4993	51	14847	11432	67	21127	14933	89	444109	337506	117	0.217472
94999	91853	83	24228	23705	71	1604	1597	18	2779	2582	27	6764	6617	42	9890	9179	51	202903	193505	91	0.218518
169207	135139	93	91022	73992	94	2595	1973	29	4833	3470	47	9218	7126	58	14053	10676	64	286363	224748	108	0.219563
101580	98533	84	36004	35052	79	2107	1914	22	3325	2967	38	6947	6419	45	10831	10117	64	202116	191433	94	0.219563
191375	144813	112	87369	68888	96	3198	2214	35	4347	3688	42	9070	6845	53	11792	9350	60	230740	173976	110	0.220609
137275	119131	88	64951	54074	89	1662	1581	20	3398	3098	37	8185	7515	47	14003	12895	64	280439	245833	98	0.220609
117012	113439	82	36152	34265	80	1786	1920	21	2974	2959	29	6455	6295	42	9317	8142	58	184668	173103	94	0.221654
88813	84653	84	27145	25664	77	1581	1761	17	2713	2796	26	5372	5079	41	8369	7968	51	157354	149646	86	0.2227
180596	134870	106	74188	59383	96	2653	1877	31	3738	3224	39	8056	5851	52	11880	9290	63	229904	169387	109	0.2227
105160	100862	84	35708	34182	80	1890	1785	23	3325	3391	31	6717	6107	43	11439	10812	53	227155	212057	94	0.223745
126477	112065	103	52968	46122	87	2339	1831	26	2996	2920	30	8132	7447	48	12223	11179	62	267812	231766	97	0.223745
119434	108101	86	47671	42886	85	1651	1474	18	3443	3084	30	7100	6488	46	10244	9137	58	213548	196962	92	0.225836
156030	128102	95	21772	18395	61	2722	2296	30	6922	5176	48	14898	12646	68	10421	7981	56	378057	301955	105	0.225836
99950	93503	87	33246	30536	81	1816	1629	21	2882	3005	30	6644	6164	48	10768	9619	62	214910	208899	93	0.227928
137155	127713	86	119088	112164	87	4579	3884	37	6659	6322	42	14449	13725	65	19065	17862	75	346242	313933	97	0.228973
138100	122421	97	62228	56429	86	2081	1812	25	3767	3278	35	8038	7425	46	11593	10344	55	250102	209496	91	0.230019
132103	117649	92	56741	50747	86	2274	2015	25	4242	3568	37	8739	8117	51	13943	12492	70	289195	261579	93	0.233155
232230	182952	106	112453	87481	102	3311	2562	33	5599	4309	47	12669	9311	67	18857	14752	80	411440	308680	106	0.233155
174588	152086	108	82553	72637	92	2805	2661	28	4570	4587	35	11077	10218	58	17793	16233	70	347870	330862	93	0.236292
94359	90326	82	27525	27107	77	1686	1601	19	2873	2922	27	6695	6591	44	11190	10774	60	193582	185198	88	0.236292
308723	206374	131	120277	82908	127	4425	2886	40	8050	5773	56	18061	11459	74	26435	17453	99	539061	367371	134	0.238383
127245	118950	85	56631	51366	85	2568	2560	27	4970	4623	39	9748	9446	52	14578	13340	66	305262	281815	90	0.238383
139517	117068	91	56139	47561	89	2333	2148	25	3316	3377	32	9026	8033	54	15116	12893	68	286756	254363	98	0.238383
139551	121482	93	49444	42531	86	2491	2382	25	3383	3157	33	9266	7643	58	12979	11812	64	277846	240250	101	0.239428
111681	96913	89	40855	34677	87	1646	1369	17	3283	2346	30	5793	5334	42	8690	7622	54	172784	154261	90	0.239428
148087	129726	94	49070	43556	87	2160	1857	27	4027	3533	35	7753	6891	48	12257	10778	64	249774	206161	95	0.240474
74764	72439	81	30737	30246	76	1207	1033	6	2154	1929	25	4040	3983	33	6143	6329	39	128827	125820	87	0.240474
186973	168022	89	105163	91853	91	3967	3528	34	6793	6093	44	14625	13632	65	21507	18620	81	417063	370191	98	0.240474
50656	53871	52	16479	16379	48	538	564	0	1441	1406	14	2788	2825	28	4798	4803	37	86891	80294	89	0.240474
57994	55516	84	14540	14267	48	590	614	0	1161	1159	11	2598	2399	27	4120	4385	31	80991	78022	81	0.24152
91206	89322	81	34822	33883	78	1629	1939	18	2826	2631	26	6101	6098	42	11303	10658	59	200847	190004	94	0.24152
131601	123517	92	68260	64744	85	2711	2616	26	4322	4109	39	9921	9476	52	16072	14949	71	311296	286342	91	0.243611
171329	144658	101	71803	61049	91	2639	2154	28	4340	3896	37	9356	7884	57	14884	12189	72	294233	237489	94	0.244656
111103	108777	82	51821	50829	81	1555	1505	18	2979	3031	29	6193	5908	42	10069	9614	55	208368	194849	93	0.245702
83520	82256	84	31984	31396	77	1382	1210	12	2249	2258	24	4665	4583	36	7953	8030	48	141717	134614	89	0.245702
103670	101335	80	33488	32919	79	1611	1730	18	3139	3115	28	6488	6118	45	9570	9230	49	200173	190203	93	0.245702
170519	145067	97	70125	60965	88	2503	2311	27	4896	3678	45	11011	9648	57	16619	14411	78	318977	280458	100	0.246747
142585	119842	92	65535	54412	90	1902	1441	22	3763	3092	36	7091	6564	48	11044	9799	58	229914	192954	99	0.246747
67514	64804	77	11430	11117	44	983	923	0	1379	1593	16	3262	3404	29	5648	5330	44	114023	108574	85	0.249884
136658	121640	89	76756	69159	88	2149	2013	22	2860	2636	31	7175	5932	47	10752	9451	52	219731	187631	93	0.249884
160576	133184	91	64442	52620	90	2749	2209	30	4714	4020	40	10486	8662	57	16548	13609	69	321430	264135	102	0.249884
131958	114535	90	50684	43851	87	1801	1536	21	3233	3219	33	8070	6864	53	10110	8965	53	209171	180821	97	0.250929
183450	133608	99	75703	55368	96	2773	1956	30	4413	3389	44	10432	7639	58	17255	12638	77	332086	234701	109	0.250929
112410	107797	93	41538	40310	81	1898	2016	20	3538	3566	34	7208	6944	46	10664	10250	52	224318	206596	95	0.250929
131759	121169	97	46528	43552	84	2242	2119	25	4130	3673	35	9443	8715	50	14788	12748	70	290786	263068	93	0.25302
90623	88886	85	37634	36242	78	1346	1376	17	2412	2225	26	4644	4426	36	7698	7498	48	157767	150143	93	0.255112
179024	137380	99	73277	57907	95	2758	2451	29	4554	3384	42	10283	8353	56	16123	13135	74	322009	249306	110	0.256157
172742	134396	99	61058	47403	93	2504	1698	30	3899	3483	35	9658	7288	58	14050	11131	62	267852	198930	105	0.258248
92300	88908	85	37451	35641	80	1599	1476	17	3305	3125	31	7337	6928	49	12727	12635	69	246659	235105	95	0.259294
120648	110670	85	38532	33184	85	2359	1874	27	3627	3314	33	9487	8417	51	12973	11393	72	244871	225214	101	0.259294
97514	91024	83	29392	27958	79	1740	1597	19	2511	2738	31	6078	5933	42	7822	7663	43	165871	163101	81	0.260339
208125	152414	108	84520	62629	103	2966	2035	32	5200	3988	45	11077	8687	63	16422	12831	69	350123	262053	118	0.261385
258930	179809	114	132612	98093	112	4212	3040	39	8615	6408	53	15911	11786	74	26472	18238	110	506731	373779	122	0.26243
208598	170623	106	114439	99506	95	3250	2810	33	6007	4623	47	12256	10354	64	18490	14866	73	354249	285192	99	0.26243
137727	117958	97	68712	59440	90	2399	1929	24	3625	3359	34	7518	6679	47	10759	9417	55	236429	216712	94	0.264521
159709	133953	92	48857	40987	89	2785	2380	28	5003	4205	43	11722	10319	61	17331	14431	69	354774	317751	100	0.264521
279403	198719	125	136388	97598	119	5069	3851	38	9582	6546	62	19354	14558	84	25559	19794	97	461114	348658	124	0.265567
165781	143937	98	58697	51438	91	2067	2091	24	4156	3925	33	8340	7762	55	13898	12465	62	275386	255016	96	0.266612
218955	158325	111	88137	65376	100	3035	1948	38	5629	4049	44	10460	7170	61	17896	12529	76	358970	257488	113	0.266612
85958	83548	79	36395	35417	78	1544	1708	16	2787	2513	29	5018	4611	37	7974	7559	47	170415	165585	89	0.267658
357851	274254	141	272206	229232	140	12474	9822	51	20447	15516	78	42394	34362	138	57528	45707	141	1.04858e+06	824674	154	0.270795
309962	207842	144	236217	177014	143	9966	7793	48	18778	14379	74	35776	27271	122	58363	45184	138	1.04858e+06	821311	151	0.27184
130873	109558	91	41698	33561	85	2429	2041	27	3992	3268	35	9428	7970	53	14610	12876	74	297571	266111	98	0.272886
221587	154923	120	93467	67107	106	3013	2160	36	5532	4638	44	11275	7876	61	18405	14208	82	388450	284418	120	0.272886
171217	127465	103	81615	62568	96	2435	1768	29	3767	2736	38	8329	6272	53	13105	9729	66	244128	190798	106	0.273931
92647	87836	85	32739	31926	78	1705	1691	19	2553	2041	24	5554	5485	40	9250	9012	50	185465	181497	89	0.274977
154578	129948	93	71861	59384	92	2795	2286	29	4668	3825	49	8927	8072	52	14456	12470	63	278750	244830	102	0.276022
74181	72810	77	31052	30170	75	882	820	0	1061	988	0	2994	2557	28	3989	3909	35	112926	105935	91	0.276022
140602	125852	90	52963	47738	86	1949	1805	23	3848	3608	33	7308	6512	45	11126	9831	64	217112	201709	100	0.276022
121277	110979	93	58983	54964	83	2438	2148	25	3202	2463	35	7111	6343	47	13174	12066	69	244065	217096	92	0.277068
100119	96801	83	60185	57962	82	2145	1710	23	2917	3070	29	7446	7111	46	11527	10546	67	234358	214309	91	0.278113
96615	94000	92	26660	26133	76	1545	1529	18	2858	2761	30	5927	5852	40	10743	10051	61	202458	192521	93	0.279159
97241	95783	83	50452	49016	80	1675	1540	18	2962	2621	28	5923	5325	41	8781	8944	44	192885	180477	93	0.279159
81755	79831	78	15834	15539	49	1553	1521	18	2752	2989	25	5247	5254	41	7463	7067	49	127713	124020	88	0.279159
178693	148334	105	47903	37632	94	2607	2392	25	5290	4063	50	9328	7461	55	13473	11042	66	286321	234635	107	0.280204
154049	132154	95	60675	51840	90	2204	1844	25	3485	3058	36	8572	7293	51	13502	11826	64	269959	232063	101	0.282296
189087	140434	100	70411	53002	94	2986	2269	33	4960	3621	44	10912	7786	65	15632	12007	68	309082	225795	110	0.283341
135707	121927	91	51859	47488	85	1979	1833	23	3721	3705	36	8730	8307	50	15661	15068	65	297344	269684	101	0.284387
104891	99303	87	41114	39513	81	1164	1262	11	2461	2318	26	5247	4723	41	7923	7430	46	160902	149096	88	0.287523
90861	86312	81	35751	35212	79	1504	1337	16	2427	2100	28	5321	5251	37	7706	7252	49	172484	163835	95	0.287523
79386	78064	77	27416	27263	76	1065	1157	8	2387	2256	21	4386	4415	36	8164	8060	53	155897	144753	89	0.289614
161045	131621	95	56271	43842	94	2277	1866	22	4221	3178	40	8393	7112	52	13189	10380	63	254522	209662	104	0.289614
115003	109107	85	60694	58382	82	2324	2122	26	3183	3337	31	7528	7381	46	12174	11529	57	232727	216765	89	0.29066
150675	123384	93	54146	43742	90	2433	2198	28	3845	3021	37	7767	6258	54	10874	9297	57	212158	174834	102	0.29066
134432	116571	89	56753	48737	89	1992	1809	20	3200	2941	32	7534	6357	47	12238	11579	64	212935	190031	95	0.291705
92212	89184	83	24660	23809	76	1887	1515	20	2557	2859	26	6311	6328	43	8920	8500	55	179808	172901	90	0.293796
197526	97627	116	46125	24369	113	3485	1794	39	6129	3157	66	12467	6397	80	20465	11122	103	408811	199990	125	0.293796
54541	51330	74	56845	55255	76	2474	2417	26	4560	4227	38	10603	10517	53	14865	14190	69	307347	284626	88	0.293796
87237	83291	88	27693	26771	76	1495	1645	18	2309	2169	26	5011	4769	37	8269	8084	51	176202	167483	83	0.295888
86949	84851	82	26445	25428	76	1464	1354	16	2384	1937	28	5128	4972	38	8695	8433	53	153766	147028	91	0.307388
153819	124351	100	62088	50318	90	2252	1574	26	3646	3196	36	8247	7055	52	11697	10184	66	234188	197730	97	0.307388
115902	105591	89	40331	36440	84	1944	1736	21	3899	3701	36	7188	6746	47	13025	12313	63	246942	228606	94	0.311571
144706	125608	89	51870	45833	86	2412	2037	27	4107	3917	34	9160	8474	53	13904	12744	57	298062	282590	90	0.312616
194362	150793	96	74636	57721	95	2503	1916	29	4427	3716	40	9177	7064	54	15005	11825	75	311765	239231	112	0.312616
209799	171821	98	117319	97742	96	3728	2598	38	6272	5269	47	13508	11722	62	19367	16543	79	391994	318095	103	0.312616
55485	56586	75	14313	14834	45	755	856	0	1435	1343	16	3356	3447	30	4843	4962	36	90658	88160	83	0.312616
178792	157150	95	78874	70721	92	3215	2829	31	6623	5808	44	11562	10587	59	17816	15616	73	354760	327164	98	0.313662
161536	130767	92	77450	61017	92	2990	2452	32	4290	3606	38	10568	8636	59	15867	12380	73	333202	281749	96	0.313662
97865	90859	84	39430	35433	83	1130	951	0	2428	2381	28	4960	4308	40	8579	7859	59	167597	153668	97	0.315753
116809	111364	85	72835	68735	84	2770	2790	27	4597	4143	41	9993	9669	52	16741	15619	64	329539	296468	91	0.317844
87208	86395	85	40152	38817	79	1142	1177	11	2248	2021	24	4239	3989	36	7099	6461	49	136070	131816	96	0.317844
133318	111424	102	53644	44553	88	1752	1404	22	3450	2772	35	7064	5793	48	11405	10005	56	233151	191300	103	0.318889
214631	170574	110	66699	53193	96	3237	2330	34	5947	5321	45	12206	10099	61	19369	15992	77	392647	334261	110	0.319935
111110	102220	84	48912	42828	85	1743	1359	23	3268	2991	36	7255	6301	46	12246	10601	63	250144	224080	99	0.323072
208752	163787	112	90848	71637	97	2562	1970	31	5554	4640	41	10190	7957	58	16179	13402	70	325152	265696	107	0.326208
141164	132297	86	67468	63950	84	2688	2440	27	4899	4659	41	9698	9469	49	14895	13697	63	318098	294782	91	0.326208
172873	148069	93	85339	75394	90	3346	2815	32	5511	5088	41	11770	10529	58	19108	16350	75	369756	329339	99	0.327254
164919	137363	95	63084	51099	92	2535	1938	29	4354	3137	39	9379	7559	54	14718	11396	69	293912	250781	110	0.327254
198278	166636	94	81556	69669	93	4210	3089	36	5771	4405	42	11010	10170	60	16489	14839	74	317660	294726	98	0.328299
101137	89584	88	35068	30901	82	1390	1140	10	2516	2283	29	5185	4530	42	7865	7506	47	175324	161824	91	0.329345
139143	114730	90	59114	47882	90	2238	1811	27	3558	3070	34	9280	7512	55	15228	12812	70	270859	224076	100	0.331436
128319	107906	91	51985	43542	87	1723	1431	17	3172	2961	36	5867	4905	46	10084	7826	56	182295	153826	96	0.334572
76669	72615	84	38502	36989	78	1245	1171	11	2139	1986	22	3908	3864	33	5886	5311	45	134714	130844	80	0.334572
96416	91463	82	39804	38476	80	1455	1406	17	2397	2379	25	6122	5561	43	9535	9159	56	192306	183536	84	0.335618
114252	106455	93	53121	49574	83	1427	1338	16	2751	2949	31	6093	6004	40	9416	8714	51	194986	182018	93	0.336664
100724	96431	82	46846	45085	80	2007	1821	24	3207	2727	30	7148	7101	45	11550	10974	52	238932	228374	91	0.337709
90800	87347	82	36187	35089	79	1160	1105	8	2553	2191	25	4624	4336	36	6729	6059	45	145074	136728	92	0.337709
101910	99168	82	35926	35066	79	1298	1423	15	2958	2888	31	6399	5944	41	10631	10559	49	208440	194136	90	0.338755
233161	181250	127	244053	205736	127	7236	5734	42	14444	12705	72	28514	24172	104	43538	36501	110	831298	693778	127	0.338755
262105	180424	115	116746	82081	111	3697	2446	35	6591	4406	60	13058	9669	67	21158	14155	89	417930	286530	123	0.338755
134319	118403	94	43613	38428	85	2153	2162	22	4257	3819	39	9104	8542	52	13428	12356	65	266148	252263	92	0.340846
128425	111461	93	38672	31280	89	2247	1831	24	3521	3185	34	7617	6907	46	12637	11128	71	234776	206723	99	0.341891
75667	74794	87	31955	31348	76	658	699	0	1559	1553	21	3937	3993	35	5911	6097	42	112963	111399	87	0.342937
223613	148074	105	90583	59163	104	3604	2162	38	5714	3965	60	12120	8266	65	18805	12648	88	328153	214197	113	0.343982
160446	134234	98	64101	54364	91	1895	1561	24	4275	3585	40	8438	7386	50	13788	12026	65	264926	233967	98	0.345028
100683	95868	85	41809	40123	79	1554	1474	17	2317	1900	27	6002	5523	45	9368	9209	47	180571	171677	89	0.346073
140948	115696	91	58999	49271	88	2448	1874	27	4048	3262	35	8074	6534	53	12846	10134	63	259634	214889	101	0.346073
104515	97881	85	56304	52951	83	1523	1510	15	2784	2599	30	6494	5809	46	10053	9254	52	180085	168179	92	0.347119
62853	62570	75	24973	25060	66	584	525	0	1442	1542	18	3165	3237	29	5243	5140	41	99395	95994	84	0.347119
115541	105471	87	37899	32827	84	2010	1861	21	3311	2607	37	7682	6949	54	11034	10048	58	243204	227583	92	0.348164
138477	124016	87	55299	48759	87	2509	2463	27	4930	4337	39	9669	8746	55	13771	13713	60	267665	261666	86	0.34921
164823	132577	99	75221	60529	94	2074	1624	27	4195	3534	37	8292	6877	49	13622	10387	68	257058	213502	100	0.351301
106804	94960	85	41209	37033	83	1873	1757	23	2737	2313	27	5725	5070	43	7762	7459	49	160405	151279	90	0.351301
125115	111997	89	45619	39607	87	1633	1616	19	3116	2456	32	6750	5918	45	9800	8506	55	200427	175412	98	0.352347
146649	120847	91	54407	43339	89	2171	1745	23	3572	2690	35	7932	6587	51	11770	9409	63	233317	191191	98	0.354438
141733	130471	88	62921	57449	85	2263	1952	27	4210	3711	34	8589	7624	49	13456	13037	64	262940	244194	95	0.354438
164047	146901	100	86192	78174	89	3166	3083	29	5654	4866	42	11215	10100	57	17606	15684	73	321894	281375	98	0.355483
43068	44973	64	14655	15150	45	581	850	0	1253	1236	10	2697	2526	26	3889	4346	31	76658	74936	82	0.355483
222185	153983	104	80442	52584	104	3446	2389	38	6339	4592	55	13410	9284	75	17594	11977	77	350297	237728	113	0.355483
178131	158810	111	75252	66618	111	3436	3003	30	6191	5352	45	12145	11160	58	19578	17198	89	382826	332113	111	0.355483
131433	119343	86	62380	55432	86	1976	1828	23	2955	2719	31	7600	7197	47	11009	10229	60	237175	215254	94	0.355483
90048	85397	83	27561	25890	78	1370	1455	15	2813	2879	27	5704	5680	37	8283	8308	48	174117	167565	84	0.357574
33247	32659	54	19523	19049	58	976	868	0	647	826	0	1803	1751	20	3211	3226	32	57767	57206	68	0.357574
155467	121835	96	65953	52759	94	2215	1783	24	4803	3779	41	8516	6434	53	14808	12264	77	299439	240578	102	0.35862
170221	139112	93	66380	54763	91	2585	2198	29	4181	3838	38	7901	6406	50	12771	10801	62	256958	221241	98	0.35862
256448	190538	110	76982	56111	107	4066	3170	37	6250	4744	49	12711	9171	68	18940	14251	85	350642	262921	114	0.365939
190433	147638	108	73697	57487	95	3057	2375	32	5192	3663	46	10961	8979	57	17255	13035	85	346570	271333	103	0.365939
143438	114532	91	71441	56921	92	2110	1691	26	3901	3215	43	7651	6268	52	12010	9522	65	240957	195523	96	0.365939
193742	155594	97	69311	56752	94	2709	2190	26	5459	4375	44	9927	8332	61	17223	14621	80	326508	272887	101	0.369075
180964	146114	98	78379	63052	94	3218	2327	34	5138	4319	42	10876	9102	60	18253	14698	81	340504	289187	99	0.369075
121264	116185	86	43543	42118	82	1956	1934	21	3041	3106	26	7033	6915	44	11421	11324	52	224744	212873	90	0.370121
125574	114143	86	49228	43929	85	1971	1761	23	3738	3304	38	7523	6466	53	11128	9577	58	223862	198136	93	0.371166
155988	127149	96	65933	54748	90	2447	1840	26	3809	3315	40	9294	7569	55	14858	12292	82	281003	238824	98	0.372212
135912	119995	91	58299	50947	87	2382	2110	28	3876	3239	40	8019	7139	50	12756	11093	71	249893	221431	95	0.372212
170483	139266	101	94382	79142	93	3930	3475	34	7057	5382	59	14709	12482	67	23219	19267	88	459153	390236	100	0.373257
128433	116963	88	55533	51140	84	1805	1784	21	3851	3263	34	7632	6842	46	11387	10139	54	229796	202257	93	0.373257
159742	129254	102	60182	48132	92	1956	1716	21	3367	3105	35	8649	6802	52	12657	10764	64	257803	206245	102	0.376394
95260	93956	78	24764	24426	75	1673	1738	18	2733	2385	28	6206	6085	41	11279	10422	58	211399	196561	91	0.376394
69372	68715	92	33907	33836	76	1038	1060	7	2181	2222	25	3855	3862	35	6383	6384	45	116242	110514	82	0.376394
154571	139167	99	94437	84674	90	3250	2887	30	5258	4122	40	10078	9591	53	15534	14441	72	293863	278162	97	0.37744
109768	94680	87	44966	38887	85	1738	1323	20	2769	2424	31	5978	5231	43	10128	8606	60	183369	163405	94	0.380576
259533	211879	106	177533	151233	104	6081	5028	43	10270	8406	64	19433	15752	82	30536	24580	102	591042	482020	114	0.380576
111880	103230	83	46495	41415	84	1410	1337	16	3119	2467	31	6118	5543	42	9573	8801	54	188254	173918	92	0.381622
95164	94027	80	24399	24014	68	1917	1813	20	2504	2906	26	5713	5558	41	10287	10211	57	187745	180942	87	0.382667
49529	49185	74	20597	19917	59	750	789	0	1253	1401	17	2977	2801	29	4045	4061	35	83400	81396	75	0.382667
129047	121842	84	66345	61915	84	2228	2094	25	3739	3168	35	9238	8910	53	14437	13769	64	289537	270082	83	0.382667
110957	103528	86	41269	38412	82	1917	1593	23	3100	2643	39	6920	6392	43	10647	9919	56	220177	212752	87	0.383713
134106	122197	87	35045	31391	82	2630	2348	28	4674	3877	45	10688	10033	52	17030	15367	71	353387	321303	88	0.383713
82859	79387	79	31644	31116	77	1124	982	0	1806	1668	23	3980	3753	35	6555	6461	44	121750	116655	85	0.386849
138638	121012	92	72658	65541	90	3004	2609	31	5254	4315	43	10009	9367	54	15233	13056	74	304291	275268	97	0.386849
187888	150287	108	74502	59782	95	2740	1949	31	5046	4498	41	10937	9216	58	16413	12898	74	334312	273895	104	0.387895
148388	131988	90	56020	48497	89	1985	1749	24	3742	3250	34	8586	7640	50	14035	13335	64	256333	235067	93	0.388941
99359	91284	100	32008	28796	100	1234	1098	9	2439	1899	24	4649	3951	40	8700	7490	54	163138	144693	100	0.388941
73692	70526	80	36733	34960	78	1036	1021	4	1725	1916	20	4264	4276	35	6622	6442	43	135421	128035	77	0.388941
217838	179545	111	107329	90749	98	5028	4050	39	9362	7161	61	19047	15074	83	28079	22606	96	547246	435559	109	0.389986
160918	136521	106	75359	64568	88	2902	2577	28	4017	3585	38	9811	8891	55	14212	11546	69	288671	247803	96	0.391032
127364	110461	88	42776	35095	88	2020	1750	21	3031	2584	30	6739	5684	48	10479	8832	57	200166	175823	95	0.392077
161617	138005	94	54159	47323	90	2448	1989	30	4444	3826	36	10060	8387	61	15750	13255	70	305822	256181	100	0.392077
193198	162606	112	93454	80304	97	3549	2775	34	6655	5750	48	12970	11141	63	19614	17663	80	385427	337449	104	0.394168
79376	77141	78	29755	29108	76	1679	1554	19	2317	2519	26	6022	5487	46	9826	10242	53	199355	191368	84	0.395214
258600	186502	111	80096	58257	103	4220	3121	40	6546	4786	48	12752	9174	65	19144	13809	81	386587	279070	109	0.396259
147356	130489	101	65496	58389	89	2571	2396	25	5083	4436	45	10847	9915	57	16107	14638	76	322569	296700	93	0.396259
155435	116348	96	68108	51977	95	2539	1762	30	3755	2882	38	7963	6172	52	11447	8694	64	226402	174745	96	0.39835
221577	177942	109	97951	80435	102	4052	2806	39	6820	5778	49	12218	10581	61	18787	16131	82	371472	318642	104	0.39835
161042	129056	107	60895	50244	91	2376	1911	27	4704	3572	47	10268	8605	58	16236	13068	76	307105	259882	96	0.399396
168236	133636	112	53737	41427	95	2442	1815	29	3743	2982	40	7827	6654	47	11391	9345	63	217030	169119	102	0.400441
93936	90385	94	44495	43543	78	1119	909	0	2382	2634	22	4992	4689	40	7824	6805	53	158126	151449	85	0.403578
57503	56515	74	22422	22175	61	981	1010	3	1520	1293	20	3095	3296	30	4452	4554	37	89893	86916	74	0.403578
101197	99293	81	29249	28445	77	1591	1295	19	2433	2656	28	6324	6159	42	10231	9167	56	212464	201243	85	0.403578
100378	95945	83	35123	33303	80	1716	1430	18	2861	2764	30	5974	5474	41	7681	7533	47	167526	155648	83	0.404624
219479	163700	102	82676	61461	100	2799	2069	33	5212	3704	47	10660	8121	56	16219	11805	76	313196	230499	108	0.404624
157567	128124	102	62175	52116	90	2489	1677	29	3551	3102	36	8110	6620	54	12064	10504	63	231305	200696	95	0.406715
146934	134618	91	77124	70327	87	2698	2520	28	5033	4562	36	9885	9264	55	14165	13749	62	291818	272931	90	0.406715
77704	75760	82	16094	15953	48	1438	1377	15	2326	2179	27	5657	5373	43	8277	8117	51	158592	146588	84	0.40776
112945	94721	103	41997	35987	85	1168	1317	11	3036	2423	29	5480	4539	47	9426	7957	51	184099	157661	98	0.408806
178686	135055	99	64786	47852	95	3033	2249	33	5103	3734	44	10831	8405	60	15122	12005	67	276757	214183	101	0.408806
104481	92275	84	44087	38425	83	1354	1334	16	2234	2273	25	5425	4493	45	7874	6890	45	162777	139380	92	0.408806
161967	127682	94	66500	52259	92	2676	2273	29	4161	3382	38	9034	6758	55	13774	10045	64	292837	224766	104	0.410897
142177	130650	88	61645	56627	85	2105	1956	24	3827	3657	34	8408	7754	51	13343	11816	73	267651	250737	93	0.410897
114373	105628	84	42078	38868	85	2158	2164	23	3461	3010	30	7610	7013	46	12560	10956	64	249106	228368	96	0.411942
157402	133854	93	76113	66717	89	2509	1986	28	4473	3622	42	8822	7531	58	14353	12477	72	266519	220140	98	0.411942
178630	150105	101	82695	68838	93	3089	2720	30	5211	4237	40	11953	10071	62	20164	18010	78	389786	350774	98	0.412988
91567	88541	81	42666	41451	79	1385	1402	14	1937	2139	26	4989	5072	39	7758	7662	44	155384	146769	89	0.414033
44080	44561	77	19595	19628	56	109	380	0	805	940	0	2239	1997	26	3442	3745	30	68787	69385	80	0.415079
225195	176932	103	87480	70670	102	3842	3196	34	7089	6077	50	14877	12291	63	23309	20016	98	476319	418802	108	0.415079
88848	90175	78	25833	25192	64	1628	1513	19	2244	2112	23	5066	4817	38	9581	9183	51	191770	187409	86	0.415079
89908	88925	80	39861	38863	78	1319	1363	15	1986	2002	19	5048	5010	39	8439	7701	54	160686	155956	89	0.416125
166609	136768	96	69044	56417	91	2735	2306	28	3671	3481	37	9230	7560	56	15285	12630	77	295312	236877	106	0.41717
102805	96550	84	39470	37745	80	1645	1611	20	2710	2827	27	6439	5998	42	9697	9321	51	209076	195706	91	0.418216
101973	96996	81	44472	42818	80	1891	1818	21	2367	2330	26	6287	5894	42	9842	9074	58	216425	209536	88	0.418216
172821	147659	90	78316	67333	89	2628	2018	28	3789	3329	34	9013	7656	52	13434	11549	61	270508	229322	101	0.418216
98500	93488	88	37462	35892	79	1926	1706	22	3103	2517	30	5581	5423	40	9372	8299	56	198227	191450	88	0.419261
201104	161653	102	129888	108280	99	4730	4000	35	7677	6704	55	17764	15180	79	27703	23436	98	575125	483267	110	0.420307
113462	108515	82	51259	49678	82	1986	1789	23	3100	3251	30	6938	6239	45	9968	8872	58	204214	180037	87	0.421352
102350	96616	85	56551	54439	81	2025	1801	22	3738	3371	34	7535	7319	46	12250	10985	59	245056	223041	88	0.421352
185501	142491	97	78496	60710	95	3222	2284	34	4476	3715	43	10961	7980	60	18737	14654	75	332600	256054	105	0.421352
133363	118072	101	52434	44971	88	2242	1819	25	4015	3561	35	7965	7085	49	11867	10273	54	251399	220355	97	0.422398
148921	123253	92	57360	49049	90	2286	1956	24	4188	3594	34	8744	7317	57	12569	9577	62	251596	209770	100	0.422398
150350	122802	94	55526	46040	90	2465	2130	29	4291	3539	39	7569	6491	46	11718	10307	60	237083	208677	92	0.429717
161623	121682	97	69740	53717	94	2266	1656	25	4195	2759	41	8051	6116	52	13435	10273	68	256110	198118	98	0.429717
110504	103333	82	49218	45689	81	1711	1760	21	3030	2919	29	7916	7219	48	10895	9527	53	221938	204847	88	0.430762
136423	119439	92	61359	53781	90	1577	1354	17	3285	2668	34	7551	6735	53	11764	9310	65	222819	196928	95	0.431808
254159	196309	112	136940	106315	104	5507	4184	40	8560	6856	57	17573	14733	73	24753	19996	88	505783	407851	108	0.433899
104589	97741	86	33532	32392	80	1613	1570	19	2865	2512	27	5763	5314	42	9079	8722	57	192249	182079	90	0.43599
107187	99875	88	27603	26288	80	1614	1602	19	2952	2555	30	6969	6414	47	10972	10187	56	213162	196638	92	0.437035
110363	105175	86	24253	23099	72	1940	1587	23	3823	3269	35	6580	6669	42	9253	8891	49	194170	183561	93	0.439126
108680	103911	82	40279	38458	81	1976	1830	20	2859	2603	28	6612	6008	45	10732	9872	58	235900	218474	93	0.442263
93928	91453	86	33180	32455	78	1417	1245	13	2596	2823	26	5504	5175	39	8086	7924	49	172307	158984	90	0.443309
140399	120527	100	80098	66678	91	2431	1912	27	3755	3009	42	7901	6686	53	12267	10574	62	241536	199444	93	0.444354
92152	89530	81	53588	52319	80	1503	1442	17	2937	2798	26	6210	5884	44	10139	9612	50	202106	190125	92	0.444354
175483	136121	98	61301	46290	95	2381	1716	28	5148	3711	45	10093	8289	60	16379	13036	75	318716	248010	111	0.444354
188088	140801	98	79406	59672	97	3031	2020	34	5461	3748	44	10815	7878	62	18325	14058	76	334616	253592	110	0.4454
93562	90569	79	27567	27329	76	1753	1811	19	2447	2473	26	5833	5807	39	9153	8914	53	189391	176328	87	0.4454
100236	91721	83	40640	37079	81	1354	1254	12	2615	2090	33	5287	5145	37	8153	7356	46	170252	163437	89	0.446445
62181	60198	76	11542	11433	45	849	823	0	1611	1748	18	3879	3836	33	5547	5623	40	114473	112121	86	0.448536
105688	89922	86	49030	40967	86	1755	1596	21	2926	2413	34	5728	4784	44	8679	6799	58	185731	152625	96	0.449582
90596	86616	79	25922	24814	78	1213	1332	13	2281	2301	28	5619	5451	39	9718	9553	52	181803	176633	81	0.450627
104144	94232	83	44342	39260	84	1584	1459	15	2870	2906	31	5976	5488	41	9203	8701	52	201245	185654	89	0.453764
179003	143159	108	66706	52597	94	2345	1884	27	3953	3080	38	8887	7357	55	13534	10229	67	275078	225439	105	0.454809
291358	196685	125	160844	120364	121	7320	5092	48	11635	8521	58	23515	16619	92	29766	21757	117	580050	427231	132	0.455855
160519	145532	91	73840	66151	90	2978	2864	27	5905	4957	43	11433	10871	56	18723	16924	72	359690	330825	100	0.457946
83736	79539	94	31108	30610	78	971	1076	7	2104	1958	23	4657	4498	36	6779	7014	43	138477	129544	86	0.458992
149092	119178	101	53612	41764	94	2002	1466	21	3861	3224	42	6751	5594	47	10954	8538	63	197277	155565	101	0.458992
80796	79803	78	30185	29347	76	1230	1265	11	2564	2045	25	4542	4394	37	7565	6698	46	145733	137790	86	0.460037
188277	157229	95	49498	38770	94	2752	2471	28	4664	3583	40	10584	8765	57	15621	12619	71	291133	250448	100	0.461083
177865	155830	108	134116	122325	92	3099	2877	30	6946	6049	50	14362	13328	65	20174	17295	82	387926	340710	97	0.464219
132855	113982	96	53106	45475	89	1930	1425	23	3594	3054	33	6598	5834	44	10239	9245	63	206475	189268	91	0.46631
46978	47771	70	23387	23581	66	478	780	0	746	842	0	2079	2045	23	3388	3105	33	65885	64918	75	0.467356
113850	105119	86	51245	47806	83	1959	1841	22	3084	2796	29	7448	7394	45	11874	11753	59	243179	228860	92	0.467356
260664	187921	106	115115	83333	107	4890	3400	43	8089	5619	52	16022	11578	72	24433	16755	91	491998	368006	114	0.467356
159306	124538	94	54583	42464	92	2031	1562	26	4218	3132	41	7931	6221	50	11151	8653	61	222935	170877	101	0.467356
76761	73003	81	27336	27016	72	1288	1395	12	1520	1970	19	4048	4073	35	8108	8011	52	143978	136014	82	0.467356
111412	107210	82	41790	40308	80	1883	1472	22	2519	2788	26	6374	6176	45	10402	9850	51	205259	192790	83	0.467356
216534	190740	98	106556	93974	95	4036	3428	35	8070	6626	54	15527	13607	72	24084	20463	86	440627	382753	107	0.471538
86581	80345	87	31853	30505	79	1526	1561	19	2283	2088	26	5315	4821	41	7507	7555	51	143113	137383	87	0.472584
97066	94040	82	43157	41812	81	1295	1200	12	3200	3063	32	6708	6778	42	9390	9033	53	188867	185717	93	0.472584
142941	117680	99	52170	43234	89	2221	2194	23	4067	3820	38	8052	6891	50	11924	9932	63	248270	209764	101	0.472584
164156	147977	101	73977	66625	89	3009	2908	28	5657	5308	42	11180	9650	62	15067	13784	64	310712	284434	98	0.473629
147165	130301	91	55794	48809	89	1834	1663	21	3212	2695	34	6933	6372	43	11299	9917	59	239488	207382	101	0.474675
125951	111891	88	53373	46165	87	1910	1301	24	3646	3079	34	6811	6032	45	9511	8139	55	195566	173183	97	0.474675
120178	106930	88	47246	41945	87	2263	1711	27	2779	2674	30	6866	6335	43	11138	10145	57	217651	202448	96	0.47572
282050	181798	133	103692	68235	121	4098	2787	42	7309	4972	48	16230	10517	77	24227	15878	84	459089	302448	139	0.47572
171899	127173	97	70889	54429	95	2194	1813	25	4990	3674	47	9369	6826	60	14730	11230	69	283488	210473	104	0.47572
116671	104739	95	38444	33788	83	1952	1814	22	3017	2618	33	7099	6214	46	11215	9655	70	219402	193625	89	0.477811
95646	90375	96	34626	32305	81	1392	1550	16	2794	2450	27	4549	4395	36	7253	6917	45	147181	142169	92	0.477811
171787	132309	99	68108	52358	95	2791	2075	30	4406	3517	43	10001	7966	54	16045	12843	75	334386	261955	109	0.477811
192963	149009	101	67530	51966	97	2931	2107	33	4557	3569	40	8927	6951	58	13668	10770	70	283587	223713	105	0.478857
140119	119399	92	64088	54209	89	1945	1627	22	3555	3372	36	7166	5975	48	12282	10115	57	260316	229962	97	0.481993
71560	69587	79	25618	25491	75	922	1127	8	2223	2118	26	4058	3792	35	6425	6780	43	136503	128631	89	0.481993
111759	98201	88	59608	51471	85	1783	1357	18	3525	2822	36	6041	5598	43	11750	9795	60	231927	210337	97	0.484085
91017	90208	78	33434	32714	77	1098	1045	5	2580	2367	26	5227	4886	42	7846	7573	51	163480	157117	90	0.484085
279874	153600	126	122282	70848	123	3758	2206	42	7309	3888	63	13762	7609	71	20974	11380	84	454131	241783	133	0.484085
184446	138167	101	72423	53104	99	2733	2355	29	5966	4050	52	9272	6924	57	13470	9399	71	242568	181672	109	0.48513
120644	116283	83	56018	54314	83	2406	2024	27	3641	3586	35	8147	7850	51	12543	12815	56	252420	234197	95	0.488267
94087	92019	95	42553	42125	77	1176	1159	9	1911	2051	24	4576	4572	35	6484	5917	43	132556	129809	87	0.489312
161533	129041	98	61138	48399	93	2497	1926	28	4539	3455	38	9683	7970	56	15493	11787	81	307719	242615	107	0.490358
288630	215166	115	136068	101757	110	5349	4285	40	9362	7343	58	19025	14712	85	29365	22982	109	582913	456172	121	0.490358
86193	87617	77	31922	32145	75	1185	1091	8	2610	2511	27	5422	5432	39	8101	7916	46	158769	152461	89	0.490358
105839	103270	81	53571	51877	80	2084	2295	21	3987	3111	33	6618	6498	44	11342	10513	63	229079	215246	92	0.490358
148885	126483	96	62657	52209	89	2238	1946	24	4308	3341	41	7553	6560	47	12188	10321	62	247586	215724	98	0.490358
120314	110985	89	45721	41394	83	1839	1689	20	3224	3046	29	7525	7347	46	10407	9964	48	219071	205587	96	0.491403
188824	164296	97	71210	62638	92	4012	3465	33	6558	5712	44	13602	12551	61	21166	20022	84	419805	386030	97	0.492449
224559	149139	120	91324	61346	111	3304	2374	36	6416	4144	51	11610	7671	64	18013	11553	75	339041	233175	121	0.49454
133899	120899	86	54565	50214	86	2494	2100	27	3979	3496	36	8639	8018	52	14750	14119	67	312081	290531	95	0.495586
225077	183970	104	119974	103228	100	4055	3577	35	7665	6908	47	17250	15363	73	27651	24161	96	543584	484002	109	0.495586
167123	130330	103	66062	51896	94	2375	1750	29	3397	2822	37	9250	7265	56	14225	11069	68	300436	237355	102	0.496631
154668	134433	90	69238	60140	89	1825	1571	23	3440	3025	35	7960	7312	49	11734	10447	59	229024	204654	97	0.498722
104712	99768	82	37309	35606	81	1556	1533	17	3394	3181	33	6219	5885	45	8822	8009	51	190449	175958	89	0.499768
127155	118174	91	70121	64843	85	2441	2452	24	4441	3672	38	8722	7881	50	12927	11565	65	291249	267025	92	0.499768
157026	144110	88	90474	83955	87	3485	3264	33	6488	5846	46	13320	12757	63	19415	19152	76	394809	368049	93	0.499768
204838	153001	99	97049	74536	99	3421	2737	34	6123	4460	53	12844	10531	67	18154	13785	76	340376	268414	105	0.500813
130511	118886	91	69849	64637	86	2198	2092	25	3833	3495	35	7924	7701	44	12996	11914	67	252456	231693	94	0.501859
308444	241486	124	112504	88042	121	7100	5271	44	11157	8664	62	22253	17064	89	33745	25215	119	648916	477226	133	0.502904
163245	133852	92	50046	41129	89	2427	1814	29	4115	3336	41	8041	6592	50	11816	9160	60	235045	193130	103	0.502904
48207	45974	82	14875	14825	50	714	652	0	1823	1442	22	2313	2389	25	4459	4379	39	85120	82349	82	0.50395
95339	90615	87	34815	33875	80	1343	1533	14	3326	3134	29	5679	5654	38	8934	8769	49	181253	168502	93	0.508132
107619	101200	82	42332	39805	82	2025	1820	24	3218	2777	29	6265	5830	43	8843	8866	44	190248	174467	91	0.509178
190927	147274	101	83921	65433	95	3232	2528	34	5143	4151	47	10224	7710	57	17421	13062	77	349795	265844	107	0.510223
141720	125969	91	54485	48653	86	1956	1928	24	3803	3745	36	8356	7732	51	13181	11978	68	249353	227967	91	0.510223
153740	125724	93	63688	52747	90	1984	1773	22	4454	3260	45	10604	8653	57	15918	13529	72	318217	267750	102	0.511269
109854	105347	81	34420	33855	79	1809	1732	21	3325	2637	38	6005	5743	41	8514	8566	46	195203	181274	93	0.511269
97774	89053	83	39799	36434	83	1639	1623	19	2342	2330	26	5802	5362	41	8470	8500	45	186662	182246	94	0.512314
114058	107416	86	28751	26450	82	2005	1746	22	3018	3366	30	6848	6539	45	11173	10382	55	209647	192625	91	0.512314
88472	81533	80	40845	36256	82	1367	1185	15	2079	1592	26	4268	4001	36	7344	5895	50	149603	136690	94	0.512314
89830	84780	85	40074	38085	80	1279	1441	15	3177	2905	31	6129	5673	44	9073	9295	48	184792	178667	93	0.51336
101213	97861	87	48870	47942	80	1883	1624	22	2740	2948	28	5993	5326	43	10938	10600	52	202767	190568	92	0.515451
151444	125623	93	59631	48493	88	2525	2060	26	3685	3435	36	8380	6722	49	13249	10854	64	277474	239328	98	0.517542
173054	141478	95	64217	52900	93	2691	2118	29	4899	3921	44	9551	7534	55	13021	10882	65	249064	199995	104	0.517542
128904	113585	91	59388	53600	87	1634	1408	20	3188	2412	31	6632	5875	46	11031	9888	60	227452	205654	98	0.519633
136354	123520	96	67139	62523	87	1992	1700	24	4115	3849	33	8950	8310	51	15140	13717	69	284822	268737	98	0.520678
109667	101716	88	42111	39889	83	1838	1744	20	3606	3053	35	5981	5794	41	9687	8883	50	172643	164846	88	0.521724
163784	145136	96	89066	80123	88	2948	2473	30	5285	4968	40	10391	8766	55	14667	12442	66	298050	244946	94	0.521724
224923	174909	103	83621	63491	101	3825	2870	39	6435	4981	49	14256	10609	72	21565	16267	90	393756	309097	110	0.523815
183111	151964	96	94329	81397	92	3281	2640	31	5024	4555	43	10678	9394	55	16949	14843	71	349931	293608	103	0.523815
110044	101568	85	46495	42813	83	1934	1565	23	3107	2763	30	6870	6527	44	10086	8918	53	227638	214798	90	0.524861
178657	148125	95	81248	66209	94	2900	2319	32	4511	4451	41	10202	8645	57	14309	12059	71	296634	243196	100	0.524861
192659	161565	95	94024	79515	95	3630	2705	32	5261	4597	40	12374	10598	59	19803	16970	83	376039	339476	102	0.527997
181585	155513	93	75728	64751	92	2977	2514	29	5322	4223	46	11234	9817	62	16948	14599	80	295175	259000	98	0.529043
165931	134180	113	64401	52681	95	2977	2215	32	4280	3917	38	10419	8923	56	15728	13947	72	295393	257635	100	0.530088
191877	154408	100	61590	49344	96	2436	1888	27	5073	3963	44	10257	8209	59	14449	11922	69	286959	225282	114	0.530088
101117	97146	81	24551	23815	76	1777	1772	22	2764	2563	32	6456	6012	42	10414	10026	54	210827	200777	88	0.531134
125647	107188	97	57099	48077	89	2022	1741	21	3180	2556	36	6735	5806	48	10414	8548	54	214896	182326	97	0.533225
153339	134342	97	63261	55597	91	2550	2087	26	4234	3649	38	8862	7850	58	13096	11529	63	303087	271785	101	0.533225
111779	102447	84	43970	40516	83	1488	1215	18	3238	3029	33	6361	5871	44	10020	9897	57	211546	203008	90	0.53427
224513	191897	102	106371	92349	98	4453	3767	35	7534	6560	49	14735	12718	66	21472	18321	90	431685	358051	109	0.53427
214803	180733	102	95467	81484	96	3659	2784	33	6327	5459	47	13413	11349	67	21094	17358	82	389867	335996	106	0.535316
174291	132417	106	65837	49880	97	2554	1744	28	4400	3098	41	8980	6539	57	12403	9449	66	248936	186466	108	0.538453
86039	83747	79	35242	33906	78	1503	1556	18	2492	2365	30	5509	5258	38	8682	9141	43	167085	158887	88	0.540544
189290	152459	99	70228	57676	94	3070	2696	31	5311	5123	46	11682	10142	56	19599	16885	73	403003	358202	102	0.540544
116871	100792	89	47658	39912	85	1419	1098	8	2654	2762	26	6552	5298	46	9404	8452	53	170329	143281	93	0.540544
182867	142029	97	72471	56214	94	3055	2372	35	4562	3464	43	8660	7285	51	14873	11066	70	301668	242466	103	0.540544
74630	72569	78	31089	29911	77	971	972	0	1808	1815	20	3886	3999	34	7284	6900	48	137026	131565	86	0.541589
104940	98156	86	41829	39317	81	1850	1714	22	2945	2904	29	6352	5929	43	10987	9908	52	212977	196807	93	0.542635
95656	90736	84	34860	33627	79	1901	1662	20	2448	2119	30	6311	5443	46	9115	8723	54	176953	170139	91	0.54368
152972	128676	106	62029	52770	89	2751	2179	30	4567	4173	39	9275	8241	53	14838	13795	69	311601	279986	95	0.544726
124693	106661	89	57412	48839	86	1805	1336	21	3476	2983	33	8121	6975	52	12827	10680	62	245696	212464	97	0.544726
38021	36402	72	16024	16126	49	470	462	0	763	839	0	1823	1867	22	3401	3284	32	58822	57439	79	0.546817
98409	91521	98	30816	28843	80	1564	1501	19	2625	2303	28	5731	5196	41	9033	8892	52	188753	182963	91	0.546817
121867	108846	100	53012	47228	86	1466	1531	18	3403	2648	31	5953	5518	46	9059	7831	52	212741	192024	95	0.548908
170507	142509	98	94446	78759	96	3237	2639	32	6187	5000	46	11205	9107	56	17098	13956	76	334232	267213	110	0.548908
148017	125034	100	51904	42633	89	1998	1587	24	3233	2548	32	6728	5300	47	10930	9262	61	194475	159487	104	0.550999
334981	232011	153	150435	103444	137	4949	3392	41	10175	7323	65	21396	15459	84	31639	22478	117	662023	473325	150	0.55309
88992	87514	82	41633	41138	78	1314	1284	13	2263	2568	25	5213	4990	39	8806	8617	53	173082	165301	89	0.554136
101516	96560	93	23266	22680	65	2092	1954	22	2677	2799	26	6177	5545	43	9197	8778	55	197646	186558	95	0.554136
109441	96552	86	59676	53023	84	1944	1472	20	2465	2908	27	6597	5916	46	10249	8719	58	221785	201470	94	0.556227
177573	146448	104	79649	65324	99	2984	2521	30	5121	4948	37	10781	8992	59	17664	14660	93	354963	301589	112	0.556227
139436	120078	89	47526	39385	86	2110	1835	24	4156	3694	36	7824	6721	52	12489	10683	68	245681	217522	96	0.557272
189831	162315	111	108545	95167	97	6385	5283	41	11527	10655	54	24664	21514	90	36281	31922	95	704350	625010	111	0.557272
89733	85289	91	27690	26193	78	1408	1557	17	2711	2277	29	5386	5413	38	7498	7515	47	162328	160473	86	0.558318
274709	196440	119	89221	60313	113	4374	3308	39	7953	5576	52	15667	10691	74	23647	17418	100	438882	313772	121	0.559363
156035	131259	94	77400	66269	92	2431	1965	29	4350	3422	42	8976	7644	56	15919	13594	65	299915	261661	100	0.560409
216483	146062	119	94357	64370	105	3928	2566	41	5730	4225	48	12106	8099	76	17495	11843	89	333702	226187	110	0.5625
237563	179435	103	101477	76276	101	4326	3492	37	6798	5695	49	14987	12292	69	23340	19616	98	472257	373454	113	0.563546
14332	12692	60	72040	61324	65	529	305	0	792	866	0	382	487	0	354	387	0	-21	308	0	0.564591
94761	90854	81	49172	48056	79	1318	1251	14	1958	2333	24	5710	5608	43	9098	8636	52	188687	179498	89	0.566682
127324	117532	86	38413	33523	86	1486	1522	16	3060	2696	33	6292	5571	45	9683	8958	54	202573	185945	91	0.566682
161412	139263	92	48030	41512	87	2389	1857	27	3648	3556	39	9102	8314	51	13186	11439	58	253861	229471	96	0.566682
87486	82656	95	36166	35195	78	1007	1165	9	1414	1443	24	4006	3823	35	5280	5143	38	119702	111985	88	0.567728
114723	102541	101	36617	32148	87	2029	1697	22	2888	3059	30	7333	7036	46	11636	10941	57	226275	216235	101	0.567728
102404	97612	82	32682	30720	81	1435	1357	16	3208	2782	31	6416	6338	42	10312	9867	53	218884	209843	93	0.572955
221026	158097	105	89973	65311	104	3407	2344	35	5788	3818	50	11382	7678	64	17965	12257	78	325049	230884	111	0.574001
111735	107316	83	44563	43322	81	1924	1810	22	2874	3055	27	7257	7125	44	10892	10254	53	225534	215818	92	0.575046
160533	131501	100	58884	47116	91	2256	1809	24	3968	3109	36	8826	7520	55	12811	10883	60	266266	219361	104	0.577138
75042	73183	79	27808	27106	76	1256	1305	11	1899	1770	21	4410	4522	35	6926	6555	45	137652	135510	85	0.579229
148977	133009	92	57134	48935	90	2382	2169	25	3909	4071	33	9182	8469	50	12981	11534	64	237685	215176	95	0.579229
71117	67373	82	34479	33014	78	1493	1328	15	1935	1878	22	3801	3620	34	7128	7150	44	156116	148338	80	0.580274
134881	112757	91	60418	50868	89	1792	1619	17	3261	2675	33	6294	5374	47	9386	7805	54	189368	162386	97	0.58132
138785	117625	98	53250	44503	89	2440	1803	26	3834	3169	34	7975	6530	54	12932	11287	61	240997	211442	96	0.584456
129005	111129	88	52190	44529	87	1843	1550	20	2979	2529	34	7166	6127	46	10553	9021	57	235874	197134	96	0.584456
283266	208063	116	131213	96726	113	4551	3802	37	8607	5986	51	17242	13787	71	26183	19971	93	486123	372499	125	0.586547
104547	97691	84	55613	51608	84	1975	1976	23	2967	2607	41	7093	6558	48	11641	10368	62	217476	201344	98	0.586547
90131	85370	86	37205	35908	79	878	946	0	2070	2049	23	4411	4244	34	6434	5741	49	133772	125525	86	0.587593
139493	123369	89	45705	39205	87	1702	1605	20	4432	4157	39	7308	6610	47	10462	8926	62	236253	213459	94	0.588638
146765	129681	92	73595	66781	87	2258	1995	23	3858	3285	36	7349	6848	46	10108	9125	57	209600	187634	87	0.589684
106883	103497	83	44586	43692	80	1562	1757	18	3298	2869	31	6962	7087	45	11694	10798	62	222561	208399	91	0.59073
91618	88466	82	33810	31788	78	1642	1554	20	3460	3245	37	6458	6290	44	9926	9112	58	178155	172910	81	0.59073
148881	126939	104	63671	53906	89	2513	1960	27	4519	3755	37	9413	8859	54	14019	12672	59	286592	267356	88	0.592821
96302	91917	89	43201	41418	80	1379	1494	15	2693	2662	26	5378	5274	39	9391	8605	50	186924	175841	81	0.594912
157882	130792	93	75721	62397	93	2669	2076	30	4831	3831	42	10440	9116	56	16567	13932	75	332273	301969	90	0.594912
118454	97294	96	43877	34979	88	1991	1439	22	2591	2408	31	5976	4778	47	9363	7692	57	179101	142807	97	0.598048
111291	100797	84	47996	41875	85	1558	1370	15	2156	2012	21	5360	5040	41	8245	7498	48	168794	147625	92	0.599094
184297	155314	105	71760	60199	94	2058	1978	24	4763	4207	40	9732	8530	54	13583	11821	63	288108	251612	99	0.599094
253228	169031	109	112481	75538	107	4390	3016	42	7135	4752	55	13961	8877	77	20460	13105	84	415605	276601	111	0.599094
162937	126291	104	71837	57199	93	2222	1574	26	4070	2949	41	8523	6649	54	12869	9495	66	253190	200706	99	0.600139
177254	132153	98	75748	57592	97	2540	2096	29	4211	3136	42	9403	7532	57	15314	11797	65	313662	238062	102	0.600139
247292	180891	119	90614	66945	107	3706	2635	35	7031	4825	52	13640	10492	63	18961	14540	88	374445	275045	115	0.601185
104618	100328	88	36464	34197	81	1525	1740	16	2605	2569	29	5937	5730	41	8026	7687	48	176111	169972	89	0.601185
145228	133142	88	85260	78632	86	2496	2301	27	3985	3726	36	9112	8279	50	14872	12841	67	265344	232247	89	0.60223
120567	101241	92	37375	30028	88	1858	1745	20	3450	2486	42	7180	6286	52	11198	9172	63	216442	178589	96	0.60223
91222	87471	91	25947	25488	77	1548	1542	17	2310	1725	26	4683	4793	36	7390	7368	47	160669	151416	88	0.603276
189032	146587	97	67872	51714	96	2917	2146	30	4989	3635	46	10655	8446	57	18255	14372	75	350745	269371	105	0.605367
190804	153322	96	74833	61242	95	2838	2323	30	4559	3851	40	11717	10175	57	17278	13957	84	314498	272219	100	0.605367
84222	80289	83	27009	26049	78	1945	1799	22	2469	2202	27	5418	4912	40	7820	7450	46	176261	168741	89	0.607458
163626	143026	99	94591	86079	92	3699	3035	33	6850	6212	47	14594	12915	64	21667	19954	78	427495	375639	100	0.608504
104601	98355	86	53288	50749	81	1657	1726	20	2869	3116	29	6470	6485	41	10324	9509	58	198455	195613	87	0.609549
124144	108928	89	49912	45227	83	1899	1636	23	3762	3263	38	7061	6435	45	10344	9578	51	192198	175113	91	0.61164
142154	117991	91	62924	51049	92	1826	1403	21	3246	2917	36	6790	5974	45	10036	8311	59	202525	164397	98	0.61164
128303	116236	102	54588	49147	84	2253	1906	26	3939	3406	36	7682	7164	49	13004	12025	63	261882	245784	89	0.61164
161299	143191	95	89325	79567	91	2433	2116	26	4955	4176	41	9903	9404	53	14536	12694	61	310786	290060	99	0.612686
104268	96728	87	36910	34084	81	1576	1471	20	2519	2297	29	5762	5310	44	9015	8638	50	185940	177036	85	0.612686
221145	155275	134	90212	65279	134	3512	2560	34	5841	3945	44	12440	8849	62	19548	13628	86	407965	294064	134	0.613731
93645	90496	81	31279	30449	78	1414	1395	18	2463	2605	26	5416	5444	38	8632	8473	57	166379	162300	88	0.613731
83289	80688	82	33320	32401	79	1232	1231	13	2545	2511	29	5520	5405	39	8967	8234	54	180899	171250	87	0.614777
103682	99093	85	46165	44204	81	2143	2117	23	3395	3101	32	8591	8205	53	13613	13294	58	268527	258362	88	0.616868
94633	93451	79	36207	35599	77	1088	1137	12	2288	2097	24	4851	4617	39	7189	6632	46	161027	154486	85	0.616868
290262	194497	115	103357	69020	113	4976	3142	43	9137	5629	69	16919	11379	75	22671	15838	81	431805	303096	123	0.616868
175204	142783	95	83859	67475	93	2611	2145	28	4355	3551	37	9006	7693	52	14676	11616	67	288809	233355	102	0.617914
148504	123623	92	53519	44136	91	2584	2181	30	3626	2984	40	8398	7017	51	12296	11047	64	241579	215819	95	0.618959
216605	172484	101	81457	66018	97	4116	3000	36	6532	5436	47	14160	11625	68	23003	18756	88	454628	384465	105	0.62105
97925	92041	83	43869	40973	82	1894	1656	21	3412	3104	33	7192	6960	48	11432	11514	55	223538	215262	85	0.622096
200300	154051	101	75477	58137	101	2762	2103	31	5188	4088	42	10299	8101	55	15805	12697	72	324806	258940	108	0.623141
196075	165523	94	95664	83272	94	4097	3692	34	5856	5306	44	12780	10547	65	18033	14562	82	351662	288557	100	0.624187
100687	94098	84	47210	44571	81	2017	1599	22	3124	3059	30	6515	6059	45	10383	10348	53	195347	186984	80	0.625232
62088	60882	77	32242	31325	75	834	836	0	1817	1475	16	2901	3003	28	5265	4809	43	99321	95958	82	0.628369
202847	162615	111	64007	49486	99	2774	2000	33	4788	3880	48	10919	8862	60	18811	15153	78	381476	311726	105	0.629414
179842	141004	98	69843	53898	93	2948	2313	30	5113	4283	43	10481	7927	59	15299	11533	67	302416	245246	100	0.632551
165527	130620	96	75566	61162	95	2844	2356	30	4129	3119	44	8788	7046	53	13735	11128	66	245942	199589	99	0.633597
40812	42356	70	16644	16586	48	491	557	0	853	1059	6	1865	1958	23	3250	3104	31	54787	54803	68	0.633597
176390	140394	96	60826	48191	92	2213	1725	27	4384	3713	39	9422	7394	64	14941	11974	68	266631	212541	102	0.634642
78794	76160	79	28125	27620	77	1054	1041	6	2536	2118	25	4100	3646	37	7038	7190	46	143671	139550	82	0.634642
179855	138907	112	79424	63209	95	2791	2287	31	4356	3101	41	9713	7458	58	15606	12401	67	325205	272431	103	0.635688
72615	69571	87	28590	28177	76	969	1067	6	1112	1108	7	3434	3006	35	6121	5929	41	114021	109897	85	0.636733
137910	129334	88	39450	35479	86	2562	2193	28	3523	3035	35	7970	7604	47	13951	13193	61	276540	257578	95	0.638824
95565	93147	79	40111	38932	79	1923	1938	21	2209	2226	24	5673	5854	41	8514	8210	48	168243	159083	86	0.638824
108902	99911	86	46544	42668	82	1946	1914	22	3638	3006	33	7583	6720	50	12777	12078	59	240760	225230	92	0.640915
104707	99695	81	40704	37119	80	1842	1358	20	2784	2632	31	5523	5266	40	9014	7928	50	192789	175242	82	0.640915
221630	167215	109	102304	79032	101	3070	2407	32	5543	3968	46	10408	8623	56	15254	12222	79	309722	246226	108	0.641961
175274	134303	109	71240	55076	95	2592	2028	30	4050	3380	40	9584	7666	55	16129	13480	72	320224	256374	104	0.643007
156954	131161	91	63448	51727	90	1972	1590	23	4174	3139	38	8924	7230	54	13855	11238	66	300205	259856	93	0.643007
98298	99761	79	35364	35314	78	1464	1634	19	3133	3267	31	6781	6575	45	10487	10387	52	225820	206897	89	0.643007
161974	129528	93	68186	55438	91	2131	1668	27	4073	2970	39	8744	7129	55	13383	10481	70	277664	219179	103	0.643007
166459	151817	92	62343	56475	89	3477	2953	32	6464	5685	45	12059	11299	52	17857	16622	79	365875	340203	96	0.645098
90968	90849	80	23614	23436	63	1369	1282	14	1853	2088	22	5461	5674	35	8262	7751	48	178149	173793	87	0.646143
16894	15026	47	148581	112633	74	1318	1056	8	974	672	0	437	447	0	319	334	0	319	507	0	0.648234
99052	96380	84	36094	34437	80	1821	1815	21	3335	3411	32	6450	6098	46	9106	9111	45	175880	169678	91	0.651371
152160	124026	93	56488	46247	90	2159	1774	25	3350	2920	34	8067	6579	53	13143	10700	66	233305	182538	102	0.652416
147001	131236	90	67690	60871	87	2303	2054	24	4156	4194	36	10010	9510	56	13795	13104	64	310716	290841	87	0.652416
138503	120742	90	61508	51956	89	2032	1848	23	3351	2969	37	7480	6651	44	12390	10775	59	246322	223948	97	0.653462
88575	85144	81	35552	34877	77	1616	1463	16	2057	2154	24	5884	5964	41	8831	8475	58	177044	165167	86	0.654507
134387	117049	91	46231	40713	85	2321	2031	26	3917	3624	34	7940	7700	48	12257	10821	57	220854	196871	93	0.656599
100943	97486	82	26291	25345	78	1551	1435	17	3010	2588	33	5926	5621	41	9246	8646	55	201226	192268	88	0.657644
181006	151465	98	62865	50916	96	2815	2482	30	5274	4560	42	10459	8742	61	16336	13959	65	332951	288647	99	0.65869
184816	140720	96	69121	52961	95	2058	1773	26	3750	2864	38	9289	6890	58	13974	10595	76	285749	216026	104	0.65869
121940	103641	90	50917	44312	89	1924	1827	21	2980	2785	29	6386	5617	48	8875	8528	53	184316	167278	92	0.659735
188126	144300	96	76710	58693	96	2902	2167	33	4800	3601	45	9574	7411	57	14440	10873	63	276866	217575	101	0.659735
107781	101467	84	33643	31912	80	1953	2229	21	3704	3133	33	7655	7384	47	12889	12118	59	246818	228190	89	0.661826
130335	113612	93	58342	50716	87	2274	2073	24	4019	3680	38	8212	7100	51	12790	10731	60	238409	213744	92	0.662872
211247	148207	103	78734	55200	102	3463	2734	35	6482	4568	52	13313	9857	69	20724	13605	89	380044	270770	109	0.662872
75465	74442	79	42363	41481	76	1082	952	0	2091	2047	25	3755	3762	33	5749	5266	46	112094	106636	79	0.664963
123190	113235	90	47633	43540	84	1977	1882	22	3175	2790	34	7782	7135	47	12342	10981	60	262534	234207	90	0.667054
318584	243047	124	182898	145377	119	6726	5019	43	10497	8671	59	21732	16924	90	31293	25242	116	590550	471955	130	0.669145
80214	76577	81	38748	36118	81	1285	1241	13	2287	2010	22	5333	5047	39	8307	8192	49	163003	155872	89	0.670191
58068	59938	79	25973	25597	73	877	695	0	1223	1089	9	2820	2663	27	5346	4617	46	97751	98208	81	0.670191
205163	150607	101	72898	53302	97	2413	1776	25	4514	3566	46	9426	7084	55	13774	9610	68	292562	210411	110	0.670191
97810	94934	82	69118	66397	79	1372	1379	14	2823	2442	33	6506	6253	43	11754	11275	64	216388	207464	90	0.670191
102384	98018	82	28807	28246	77	1571	1720	19	2357	2491	26	6346	6115	40	9924	10171	53	209552	198204	87	0.671236
172161	127729	97	80605	61035	96	2801	2078	29	3842	3420	39	9751	7442	55	14997	11321	73	292592	216691	102	0.671236
240071	179280	105	100295	74208	103	3699	2719	37	6907	5246	54	13863	10374	65	18727	14696	80	358682	286202	110	0.671236
257438	166941	114	104886	70456	112	3924	2831	39	6120	4349	45	14674	9816	69	22917	14725	95	432020	286116	122	0.673327
232974	179617	108	99253	77955	106	3869	3083	36	7941	6437	49	14961	11863	68	21277	17675	77	398757	323080	116	0.674373
209816	158308	98	91822	70910	97	3613	2848	34	5425	4038	46	11970	8939	65	18711	13886	81	347715	263489	106	0.674373
208351	157646	111	84398	65226	100	2635	1977	32	4879	3668	40	10021	8074	56	14653	11117	68	297664	216444	110	0.675418
208904	167650	101	97115	78085	97	3596	3201	32	5815	4877	44	14058	11302	63	22760	18191	88	456364	380222	111	0.676464
158443	122350	99	58718	45236	94	2241	2010	25	3586	3133	38	8928	6865	56	14077	11091	69	282637	219703	104	0.677509
131298	113283	90	53690	47211	88	1979	1797	23	3977	3501	36	8028	7266	50	12978	11342	76	241655	215707	99	0.6796
82257	79864	80	23405	22618	65	1190	1328	15	2881	3011	28	5662	5591	42	9142	8856	50	177742	172950	92	0.6796
191970	147664	100	75424	56320	95	2503	2021	28	5259	3882	45	11110	8553	62	17169	12728	80	347871	273650	110	0.682737
217815	147703	106	84238	56969	102	3299	2053	37	5903	4210	46	12221	8112	68	18030	12490	80	390930	263757	113	0.687965
100309	97424	85	40301	38890	81	1144	1093	8	1842	1912	22	5130	4967	40	8557	7841	50	167150	151916	85	0.687965
136326	121823	105	48450	43640	87	3223	3005	28	4405	4407	34	9088	8250	50	14894	14050	66	289719	264981	95	0.68901
91908	86650	84	42128	40370	80	1478	1367	16	2346	2527	27	5570	5225	42	9627	9139	50	163089	156825	80	0.690056
200347	163481	99	78685	67503	93	3589	3164	33	6557	5523	48	12560	10483	63	18694	15575	77	366511	314421	100	0.691101
31610	32752	58	13258	13371	46	490	473	0	537	632	0	1966	1858	25	2784	2651	28	56476	53536	72	0.692147
174765	138368	97	80375	65658	95	2596	1992	30	4980	3792	43	10030	8056	57	17164	14068	74	329010	275686	99	0.692147
207347	153735	104	73893	53869	100	3301	2340	36	6260	4732	49	11242	8257	64	18822	13594	92	353183	268740	106	0.693192
92205	88572	82	37064	35229	79	1456	1531	18	2872	2529	32	5883	5692	40	9240	9075	49	190935	182243	88	0.696329
131982	121966	86	62544	59072	84	2574	2326	27	3850	3841	35	9037	8317	52	14246	12850	65	268909	240311	93	0.696329
326374	234146	136	178669	132474	130	9508	7102	50	14687	11915	66	31352	24823	111	47424	36599	127	908296	734784	138	0.696329
180327	148124	101	72917	60661	91	3146	2744	31	4884	4151	39	10257	8468	54	15255	13099	68	289099	248217	96	0.697375
137666	130376	89	54316	52607	82	2258	2308	24	4528	4465	39	10673	9503	58	14738	13696	67	410084	378982	93	0.697375
169950	138435	108	67687	55389	92	2318	1829	27	3959	3463	37	8357	7236	51	13816	11342	73	260160	218833	96	0.697375
108249	92169	90	46188	38273	87	1724	1219	18	3111	2807	31	5775	5127	43	9759	8194	56	180131	153957	92	0.69842
136213	119041	89	60532	52115	88	2355	2082	26	4209	3764	34	7995	6700	46	11122	10002	60	216524	195591	96	0.699466
110540	103792	83	40378	38504	82	1380	1310	16	3125	2901	30	6910	6203	45	8809	8593	49	183471	169722	94	0.700511
128808	115203	91	58454	53352	85	2310	2018	25	4291	3427	37	7891	7282	50	13719	14037	55	244075	213670	91	0.700511
91772	86341	82	36394	33579	80	1295	1246	16	2609	2759	29	5467	5176	40	8038	7829	48	162654	152627	92	0.702602
176356	141011	94	59207	46899	93	2889	2364	29	5362	4157	47	11019	8727	66	18464	15186	76	356624	284643	105	0.702602
109343	104110	81	36445	34058	82	1567	1490	16	2648	2533	28	6442	6368	40	9503	9159	57	212403	199315	95	0.703648
193415	145410	97	82235	62452	96	2890	2213	32	4479	3251	40	10536	8124	59	17583	13057	71	357973	264136	108	0.705739
131938	121043	86	36251	34036	83	2226	2001	25	3904	3004	46	8082	7722	46	12391	11417	61	254376	222703	98	0.705739
197551	151358	100	88821	69415	99	3149	2340	33	5747	4479	45	11159	8728	64	16366	14125	75	364114	284389	109	0.706784
119618	109495	92	44573	41792	82	1904	1539	19	3683	3615	32	8052	7644	50	11397	11363	55	243963	232136	94	0.70783
171095	146648	98	78223	69403	92	2322	2040	24	4343	4264	35	8378	7737	46	12063	10986	55	274476	250273	99	0.708875
142958	133894	90	68632	65635	85	2418	2316	27	3669	3738	31	7943	7084	47	10958	10311	55	228790	213247	97	0.709921
147148	132887	93	65767	62305	86	2449	2337	24	4271	3959	36	8755	7953	54	13453	11938	64	271039	237963	99	0.710967
113271	109568	83	58300	55905	81	1687	1678	16	2963	3126	29	7094	6637	47	10115	9182	56	198403	189110	92	0.712012
172009	147217	94	57898	48748	92	2013	1657	25	4769	3770	43	9129	7621	52	13901	11695	62	287390	247847	101	0.714103
240807	124982	124	108312	61909	116	3799	2031	48	5621	3094	64	13137	7404	78	19354	11700	92	398957	221190	129	0.714103
92005	90966	80	26489	26511	66	1386	1500	18	2040	2295	24	5567	5006	41	8910	9017	49	172609	166541	92	0.714103
136856	122287	89	54062	47854	86	2352	2111	25	4202	3327	41	9288	7890	51	14677	13251	67	276684	251639	99	0.71724
254537	176893	113	91159	63952	107	4640	3660	41	7602	5257	53	16100	11621	77	22123	15721	95	444955	332477	118	0.718285
66546	65729	72	30887	30157	76	884	897	0	2111	1981	24	4301	4166	38	6888	6450	47	139966	138848	85	0.718285
153582	132822	94	65626	56692	90	2035	1752	23	4293	3301	38	8815	7636	53	12036	10175	54	252648	220864	103	0.719331
88032	90042	77	44181	44265	77	1276	1122	9	2443	2084	22	5051	4746	37	7919	7469	51	169530	165300	84	0.719331
180423	156177	95	75105	63637	91	3219	2843	31	5111	4515	42	11811	10751	60	19351	16660	76	383992	330212	102	0.719331
163324	139469	94	88585	78647	90	3147	2797	30	4810	4523	38	10208	8936	59	16223	13573	67	309497	256992	100	0.720376
208429	155392	103	79215	59291	97	2470	1921	30	5853	4150	48	12586	9305	68	20412	14994	94	394075	305793	108	0.721422
170199	138197	96	53762	44220	89	2934	2273	30	4473	4109	37	9604	7461	56	15208	12731	76	311315	256565	103	0.723513
77741	74160	83	21257	20565	67	1515	1636	19	1984	2382	23	5263	5047	41	6781	6724	41	126397	122221	85	0.724559
137288	122339	91	39819	33412	89	1721	1401	21	3468	2821	37	7206	6729	46	10497	9334	55	202576	182946	93	0.724559
83073	79201	95	40134	38232	79	1279	1171	12	1968	1949	21	4168	3958	34	7268	6787	48	146209	133817	95	0.724559
122428	108119	93	52548	44843	88	1878	1552	21	3348	2767	35	7690	6814	50	11909	10410	59	238951	210709	94	0.725604
96973	93738	81	34606	33785	79	1615	1491	20	2816	3004	27	5722	5624	41	8796	8134	50	179843	171344	88	0.72665
183231	150456	95	62356	50838	95	2408	1913	26	4600	3775	40	9796	8509	56	13482	11494	61	276957	237946	101	0.727695
129331	106551	91	51579	40199	90	1752	1510	20	3509	2882	36	7195	5754	52	10877	8578	61	238871	188771	100	0.728741
134072	122223	86	60391	55756	85	2549	2023	28	4119	3874	35	8755	8296	49	11961	11375	62	250163	240083	91	0.728741
181871	137002	98	72632	54595	95	2842	2152	32	4241	3122	43	9673	6999	55	15580	11348	75	316894	233258	108	0.730832
130625	115722	88	47345	40479	87	1738	1381	23	3767	3754	34	7857	7148	47	12950	11172	70	249515	225577	99	0.731877
163278	140640	94	79285	69683	90	2606	2249	26	3535	3501	34	8532	7677	49	11869	10730	56	227632	203021	99	0.731877
137447	120273	90	43710	36885	86	1869	1464	23	3577	3204	35	6264	5462	45	10465	9279	54	196758	175545	98	0.733968
137603	110604	93	57786	47638	90	2289	1846	25	3655	2987	39	7597	5734	54	13228	10302	62	242000	189613	104	0.735014
240072	182916	110	84202	64500	103	3596	2365	37	6447	5095	47	15092	12209	64	23229	17826	90	448418	356545	110	0.738151
82856	68361	98	33966	28210	98	1367	1126	8	2231	1694	27	4840	4037	41	7230	5618	58	140270	112378	98	0.738151
144195	128267	89	78936	70907	89	2532	2105	27	3990	3957	34	9198	8580	53	14128	12730	66	278771	256716	100	0.738151
149810	129653	94	54567	46082	88	2427	1938	24	3988	3590	39	8234	7401	48	13809	11351	70	262107	234504	97	0.739196
92847	90780	80	39943	38994	78	1387	1288	14	2461	2365	29	4738	4438	38	7169	6429	47	154248	148722	87	0.740242
195670	151768	99	79381	61804	98	3152	2407	33	5267	4226	41	9792	8251	56	15644	12496	77	302254	246283	109	0.741287
165330	145574	92	48633	40264	92	2761	2815	27	5433	4504	50	10266	9141	53	15697	13738	65	316813	269725	106	0.743378
84646	82512	79	34487	33415	78	959	915	0	1756	1897	23	4443	4494	35	7206	7119	45	150113	145602	88	0.743378
180772	141911	100	90343	71663	95	3445	2725	34	4714	3956	43	9827	7990	57	16331	13075	73	328771	262862	100	0.744424
99489	91028	85	42679	37632	83	1818	1568	20	2871	2322	32	5296	4602	41	7912	7239	51	158684	142462	93	0.744424
142891	123240	90	54798	46257	88	2285	2087	25	3788	3364	38	8361	7474	51	12896	11474	61	276737	254234	91	0.744424
146797	119374	93	55496	44812	90	1894	1643	20	3208	2532	35	7929	6407	52	12446	10095	63	259774	214004	106	0.745469
121164	112610	89	39843	36448	83	1828	1655	22	3721	3491	32	7751	7385	52	12901	11444	65	249671	235642	95	0.746515
233554	203000	106	92399	79913	100	5150	4152	39	9156	8200	50	21330	18618	88	34700	31758	98	685047	618817	112	0.74756
184020	142743	111	70871	54920	95	2383	1784	29	4919	3576	42	11206	8549	62	16538	13299	69	329185	248156	109	0.748606
168280	141753	91	73342	61137	90	2090	1683	24	3862	2990	39	9152	7538	61	14115	11680	65	294405	247684	103	0.748606
163669	127512	96	67073	52429	93	2391	1825	28	4076	3570	35	9490	7719	56	15938	11943	83	321794	249212	107	0.748606
212405	177559	103	99523	84916	97	3694	3085	35	6030	5491	44	12541	11161	60	17654	15154	73	333975	302899	104	0.750697
148083	119259	98	62116	51677	91	2328	1745	27	3846	2636	39	7263	5908	49	10394	8705	62	212630	170679	103	0.751743
178538	146743	94	63450	51074	93	2969	2235	31	4969	4041	39	11364	9392	63	18227	15134	71	345401	286876	104	0.753834
85745	83984	79	32422	31752	76	1046	1188	10	2173	1782	27	4163	4191	34	6781	6807	46	138794	134619	86	0.753834
104712	101907	83	42953	42306	79	2021	1939	22	3345	3226	33	7624	7237	49	11969	11422	58	240050	226033	91	0.753834
116851	107900	87	42363	39098	80	2480	2130	28	3309	3002	32	8376	7755	48	13122	12001	72	255887	246665	91	0.753834
97515	93064	84	30137	28836	79	1633	1469	18	2884	2374	30	6076	5743	43	9781	9401	57	187426	175501	89	0.755925
159328	129374	94	66853	54713	93	2372	1757	29	4173	3673	38	9493	7532	58	13966	11417	68	263631	222410	95	0.755925
172639	130031	114	60058	43237	114	2815	2208	28	4434	3171	42	8861	6728	53	14068	10666	73	257180	193919	114	0.755925
130737	111248	90	58807	49879	88	1846	1371	21	2871	2522	31	6571	5532	48	10313	9163	56	221319	189538	95	0.75697
127997	108718	90	56825	49691	88	1709	1439	19	3304	3061	33	6320	5537	45	10020	8900	53	205768	190577	91	0.75697
220898	166926	112	81427	61098	101	3228	2259	33	6121	4462	47	12621	9592	63	18899	13657	86	370191	276477	109	0.758016
269991	173709	110	107742	69937	109	5276	3093	47	8558	5137	55	17698	11692	77	25008	16299	100	490759	320228	119	0.758016
126500	117279	86	49007	45339	83	2193	1991	24	4052	3710	34	7880	7444	49	13031	12245	65	268615	251580	91	0.760107
90465	85732	81	38473	34986	81	1527	1548	15	2491	2840	27	5501	5100	42	8081	7421	51	168979	154208	87	0.761152
101984	90476	84	47553	41402	83	1658	1415	19	1864	1997	25	4811	4306	41	6966	6563	46	150928	136292	88	0.762198
158388	142175	92	78691	71020	89	3265	2908	31	6022	5484	46	13518	12620	61	18410	16452	73	402262	370511	96	0.763243
224241	169379	104	82552	62076	102	3120	2460	34	6400	4588	46	11561	8964	62	15881	12488	69	322682	253237	109	0.763243
155925	131023	93	50987	42369	91	2521	2101	29	3766	3617	36	9031	8031	50	16151	14446	73	309970	278278	94	0.763243
102297	93706	85	43460	39567	82	1757	1657	19	2490	2822	28	6352	5982	43	9105	8950	53	184321	168854	91	0.764289
123226	117447	87	40862	39373	81	2127	1963	24	3529	3279	34	7546	7167	45	13162	12964	64	248556	234533	95	0.764289
223199	156073	107	92220	65807	106	3012	2214	34	6805	4469	50	13144	9251	68	21331	15894	97	373454	252495	113	0.764289
213582	161992	104	93631	75090	101	4229	3397	37	7103	6192	51	15134	12471	72	20785	16134	80	394900	326693	110	0.76638
100779	94096	83	32863	31701	80	1526	1452	19	1795	1529	22	5007	4836	36	8474	7708	51	163526	151879	91	0.774744
76202	72827	85	28705	28460	76	1108	954	0	1772	1764	19	3732	3840	33	5651	5246	42	125973	118991	85	0.774744
146496	128075	90	70190	62152	88	2906	2566	29	5813	5315	44	11757	10554	56	17391	15201	71	349864	300664	95	0.776836
148269	131846	93	46506	41584	88	2369	2015	27	3997	3074	38	9005	8003	51	13349	12023	60	275364	242905	100	0.776836
163453	136952	98	77084	65683	90	2108	1837	24	4233	3905	37	8999	7870	51	13338	11083	71	262659	229043	98	0.777881
87803	83996	86	42255	41369	78	1098	1203	10	1490	1437	20	3495	3294	32	6019	6219	39	151094	145225	89	0.777881
68258	67640	75	27844	27188	76	1226	1165	10	1427	1578	16	3971	3994	33	6084	5896	42	123454	120987	87	0.778927
153441	132082	91	57875	47768	90	2665	2254	27	3646	3083	36	8260	6879	49	13024	11835	70	251255	216855	99	0.779972
136131	110214	94	64462	51515	91	1905	1538	19	3480	2759	32	7316	5524	51	10265	8085	57	245646	191643	107	0.779972
208070	158793	105	67349	52145	97	2571	1964	30	4813	3715	41	10932	8157	59	17633	13234	76	350210	267953	111	0.781018
90185	84602	80	39495	38557	78	1589	1302	18	2420	2243	23	4788	4430	39	8068	7773	49	162768	150165	89	0.782063
69788	71071	78	32435	31612	76	437	583	0	1844	1578	18	2785	2585	28	4824	4432	39	108288	105088	89	0.786245
212828	169062	103	92822	74861	102	2801	2472	29	5507	4397	44	11175	9045	57	16244	13040	71	354779	292419	111	0.786245
83925	80016	85	39816	38977	78	1295	1147	9	2661	2307	27	4703	4319	37	7808	7125	49	155776	146188	87	0.787291
179288	152382	95	78404	66696	93	3134	2724	30	6274	5489	42	12689	10918	62	19116	16256	71	391127	344395	100	0.788336
136607	118096	90	54292	47484	88	1707	1511	21	2998	2738	35	6836	5787	50	11563	9949	58	221213	191044	96	0.789382
96734	83823	98	39031	31284	100	1089	1082	9	2655	1549	33	6296	5009	44	9060	7647	56	196576	160814	100	0.789382
153031	121581	111	52779	39156	92	2244	1831	27	3826	3505	39	7919	5844	52	12111	9719	66	241119	199190	88	0.790428
104136	96381	99	36957	34815	83	1501	1559	16	2582	2510	29	6417	5673	44	10360	9452	57	208359	194613	99	0.790428
149053	125984	96	57537	48120	92	1931	1633	21	4572	3451	43	8093	7007	52	13397	11050	63	255051	219396	96	0.790428
110204	91022	87	57985	49046	86	1604	1393	19	2511	2099	30	5352	4295	44	7863	6430	50	166077	136996	95	0.792519
160973	126724	101	54316	42703	92	2419	1926	26	4575	3371	40	8148	6594	50	13291	10122	64	266780	208225	100	0.792519
146705	124651	90	51982	42290	91	2149	1860	24	3867	3334	37	8221	6689	51	12014	10376	64	230330	193146	98	0.793564
126317	106756	100	46966	39276	86	1753	1642	21	3025	2782	32	7275	6221	47	11184	9503	59	233248	200794	97	0.793564
130708	115140	89	62879	55294	87	2464	2211	24	4774	4207	42	10218	9108	55	15640	13664	74	304811	272434	94	0.79461
221633	181679	107	158554	133989	102	6628	5729	40	11000	9136	61	23971	20520	92	36563	31344	101	708677	598723	111	0.795655
136659	108031	108	63072	44321	108	2692	1912	27	4445	3241	40	8420	6202	57	12107	7695	92	236824	155033	108	0.795655
245896	192999	122	122643	91222	106	4948	3935	39	7923	5974	50	16380	12938	72	25378	20129	96	503698	404158	116	0.799837
135065	115709	101	58794	52029	88	2349	1814	29	4019	3361	37	7886	7345	46	13811	12403	70	248983	220821	95	0.800883
320852	228576	138	146488	106968	122	5350	3654	45	9031	6477	58	18451	13666	77	27994	21522	112	578253	434653	132	0.801928
112693	105728	83	62839	58000	83	1708	1737	20	3432	3252	31	7574	6707	54	13408	12259	61	243097	222432	95	0.801928
92561	90037	78	34470	33153	78	1231	1215	11	1883	2122	23	4613	4644	37	7295	6943	44	142734	137121	84	0.802974
94037	91705	83	47243	45453	79	1951	1755	24	3248	3228	29	6346	5868	45	10215	9787	50	229945	215579	92	0.802974
159311	145972	92	54813	49396	91	2857	2337	29	4575	4400	40	10395	10036	56	16657	14893	67	333622	308778	103	0.80402
170861	144958	91	83175	70224	90	2200	1937	26	3967	3889	32	8554	7284	49	12496	10557	66	265345	227674	96	0.80402
131095	112992	88	47916	42089	86	1727	1461	20	3417	2993	32	6973	6104	46	10293	8654	61	205622	183290	93	0.80402
132468	121875	90	60787	56932	85	2370	2039	26	4073	3867	36	8537	7965	51	13374	12672	60	273846	253892	93	0.805065
102587	99838	81	37548	34010	82	1999	1931	23	2912	2915	30	7189	6718	44	11176	10371	61	219241	214902	87	0.806111
153754	138638	88	102307	93262	89	3734	3594	31	6010	5854	40	12685	11758	61	18401	16954	78	348745	308624	95	0.807156
131327	115846	89	62343	54273	88	2814	2703	29	4696	3657	41	10055	9114	59	14889	13511	68	271197	231242	94	0.808202
86832	82947	90	32715	31679	78	1425	1319	15	2588	2697	25	5351	5451	41	9429	8484	48	182753	171126	88	0.808202
196037	155759	99	83419	67236	95	2819	2377	31	5500	4436	42	11464	8765	63	18504	15248	79	342152	266456	107	0.811338
209901	151801	99	82166	59471	98	2794	2173	32	5138	3457	45	10116	7348	62	15295	10979	69	294722	212465	105	0.811338
119699	106939	88	49108	41152	87	2331	2112	27	3969	3085	35	8291	7058	54	13534	11795	65	266676	237364	96	0.811338
88336	81753	82	39181	35937	81	1439	1256	14	2233	1957	27	4667	4257	38	7665	6810	48	146586	129806	89	0.812384
175962	151009	93	83947	74241	91	3030	2506	29	6123	5306	44	12561	10354	62	20924	18031	81	399728	334519	102	0.812384
77606	74943	79	23101	22694	59	1136	1233	12	2250	1908	27	5100	5141	39	8010	7935	46	161446	155658	83	0.812384
126390	104930	90	52690	42312	89	1579	1349	15	3311	2926	35	6864	5674	52	9785	8031	58	193508	152934	95	0.812384
162214	128942	95	63492	50472	94	2603	1969	29	3954	3490	37	7881	6357	51	11146	8641	60	222943	182415	102	0.813429
150512	125811	108	48090	40296	88	2301	1817	25	3423	3334	35	7540	7067	44	12543	10977	59	267989	234195	101	0.814475
172473	145291	97	65669	54980	91	2273	1647	23	3925	3337	37	8961	7223	54	13396	10479	72	288933	236037	106	0.81552
180514	160064	95	93988	84325	94	4131	3668	34	7021	6144	44	14592	13256	69	24023	21512	81	449793	408947	103	0.817612
120888	111686	100	45027	42570	83	1788	1627	20	3430	2660	43	7224	6840	44	10652	9892	54	216162	200793	93	0.817612
99692	97081	80	38747	36366	81	1613	1513	19	2163	2228	26	5662	4994	43	7538	7318	44	145929	141234	87	0.817612
89414	82252	82	41494	38971	81	1363	1317	13	2716	2761	27	5450	5259	39	8524	8305	48	172613	162055	89	0.817612
146120	126362	89	81120	70792	89	2413	2114	27	3736	3375	36	8229	7069	50	13375	12001	65	279625	250465	94	0.817612
184464	151925	100	68685	56251	97	2866	2093	32	4068	3470	36	10084	8075	58	16062	12879	77	320142	260037	112	0.817612
104185	101120	89	24624	23985	76	1760	1913	19	2798	2860	29	6401	6054	44	9678	9776	52	202912	191709	89	0.818657
99262	95407	90	30071	29281	78	1262	1309	13	2505	2350	25	5020	4794	37	7370	7372	46	149187	140670	89	0.819703
136871	112099	101	71164	60052	90	1826	1669	21	2983	2901	33	5775	5011	44	9384	8301	50	196580	173552	91	0.819703
185525	141422	98	69653	52205	97	2630	1948	30	4317	3388	41	10459	7805	59	17461	12907	74	334785	250440	105	0.821794
196368	152592	101	88325	68774	97	3112	2291	33	5918	4061	52	11432	8742	63	20960	15803	82	373375	293418	102	0.822839
137239	120484	91	57682	52060	86	2519	2262	26	3962	3574	33	8998	8401	50	13627	12673	63	262460	242101	90	0.822839
111428	106851	85	45086	43594	81	1653	1560	20	2786	2745	30	6694	6191	43	10314	9826	53	203206	195290	84	0.823885
284480	200102	122	117356	81956	117	4688	3140	39	8366	5860	59	17103	11783	81	24062	17258	100	483982	348956	120	0.82493
136235	122788	88	48909	43426	86	1876	1590	21	3377	2805	33	7439	6646	48	10819	9521	56	219690	198774	97	0.825976
132245	117197	105	48243	41448	95	1843	1588	20	3308	2764	29	7076	6028	47	10181	9035	58	221989	197549	105	0.825976
119759	109372	96	44353	41488	82	2453	2376	26	3612	3456	35	8785	8392	50	12791	12225	58	250255	229100	87	0.827021
102738	92957	100	41415	39175	82	1787	1476	20	2472	2445	25	6545	5674	45	9792	8978	54	185905	169278	80	0.828067
128929	111809	90	46314	38893	88	1955	1611	22	3570	3167	35	6973	6227	46	11992	9659	65	231217	203209	96	0.829112
157236	121764	100	71079	54635	93	2507	1819	28	4319	3269	39	8423	6422	53	14413	11823	68	293172	239580	98	0.833295
10428	10489	44	8418	8677	41	4	100	0	135	434	0	-61	148	0	-6	131	0	25	332	0	0.833295
118358	102271	95	56276	47858	90	1499	1441	18	3265	2849	33	6861	5971	47	11032	9813	56	217988	191537	93	0.83434
129927	118234	102	66886	61099	87	2467	2222	25	3872	3592	35	8076	7483	50	10693	9686	58	220215	203975	93	0.83434
44817	42888	74	19067	18601	56	652	676	0	1085	1210	8	1907	2132	25	3076	3315	30	69290	70257	78	0.836431
153901	131432	95	63751	55906	91	2406	1978	27	4424	3780	38	8934	8097	50	13838	11498	67	272475	231274	106	0.836431
114716	109601	84	53099	50334	83	1609	1475	18	3509	3483	30	6442	5880	44	8100	7657	50	161857	152214	89	0.836431
145355	119873	93	57129	48011	89	1861	1320	23	3227	2562	34	6598	5407	47	10611	9037	58	200839	160111	101	0.837477
124696	117299	85	36108	32690	84	2602	2519	25	3545	3301	33	8713	8312	53	14059	12984	66	282264	260776	94	0.839568
157512	134348	108	68741	59190	94	2854	2236	29	5098	4227	36	10707	9375	62	15993	13851	73	340756	287409	108	0.839568
119292	108982	84	46840	42377	84	1660	1377	20	3373	3165	28	6195	5635	44	8882	8896	46	183882	173556	88	0.840613
86767	82974	85	40657	39372	79	1897	1726	19	2373	2246	25	5239	4796	42	9054	8697	52	169933	163320	86	0.842704
129606	112640	91	54915	47515	86	2137	1607	25	2320	2408	28	6617	5540	45	10738	9003	58	205271	183144	96	0.84375
89266	86579	81	37954	37551	79	923	887	0	1808	1951	22	4405	4166	37	6584	5873	50	138821	133254	89	0.84375
96665	92078	85	44860	43034	81	2145	2051	24	4247	3845	37	8192	7674	46	14302	13877	70	284155	263037	89	0.84375
120471	113563	85	44075	41002	82	2318	2152	24	3133	3053	29	7202	6908	46	12392	12185	59	244409	232142	89	0.844796
164315	137891	95	83370	72390	92	3671	3161	33	7608	6451	52	14989	12535	68	23625	20269	81	441315	377678	101	0.845841
111331	103786	89	47455	43452	83	1670	1334	20	2684	2567	31	6966	6716	47	12065	10206	64	217522	203780	87	0.845841
70008	69372	78	29258	28827	75	884	927	0	1496	1418	19	3016	3184	28	4770	4551	36	88266	83962	82	0.847932
166781	142345	106	70595	60324	90	1602	1650	19	3925	3505	34	7321	6393	50	11375	9696	69	257105	219304	99	0.847932
93288	90963	78	27245	26174	76	1524	1571	18	2898	3316	28	7065	6643	49	10721	10126	56	204529	191712	86	0.847932
118135	101555	89	56303	46748	87	1542	1507	14	2427	2205	29	5845	4724	46	8821	7934	56	186083	156840	90	0.847932
139152	120294	89	44633	38582	87	2376	1859	26	3187	3246	32	8477	7389	51	13079	11160	67	265570	235797	96	0.847932
170714	143126	94	80681	68235	93	2882	2554	29	5860	5100	41	12077	10514	63	19283	15357	91	367874	325371	104	0.848978
195144	169082	94	102245	89961	93	3665	3095	35	6675	6406	43	14171	12828	67	21693	18555	90	404363	353034	103	0.851069
177709	144480	100	61805	50946	92	2316	1781	28	4251	3703	39	8038	6644	47	12139	9358	63	259288	217086	100	0.852114
130436	112474	94	43556	36345	87	2223	1819	25	3416	2662	32	7809	6686	50	11989	10014	58	217115	188922	94	0.852114
136724	121107	92	52791	46346	88	2088	1903	23	4057	3029	39	7572	6716	45	11170	10047	55	220416	201676	91	0.85316
300261	232754	116	153735	124802	116	7154	6091	43	11150	9232	52	23561	19632	79	33643	27524	112	644051	539934	121	0.854205
154497	126039	96	65289	53073	92	2328	1990	26	4313	3124	39	9506	7946	58	15022	12629	69	295499	249064	98	0.854205
97896	90642	91	41116	40016	80	1578	1592	18	2410	2482	28	5862	5584	40	9540	8680	50	172732	161932	87	0.855251
160594	138791	92	55586	46140	92	2098	1952	21	4739	4358	36	10069	9028	60	16143	14720	65	304533	270845	95	0.855251
124718	107983	88	50900	44786	86	2038	1692	23	2583	2862	29	6615	5817	44	9837	8883	52	192822	177159	90	0.856296
96551	93783	84	34102	33162	79	1513	1311	14	2148	2010	26	4998	4969	37	8611	8062	51	163978	157402	84	0.856296
119367	102840	103	50393	43169	87	1820	1778	19	3185	2511	30	6553	6181	44	11567	10388	59	215901	191791	92	0.856296
114469	106399	86	50808	48417	82	2244	2076	26	4482	3944	41	9489	9024	57	14332	12856	68	276999	251873	85	0.857342
74261	71899	83	24758	23781	74	1097	1060	5	2017	1819	22	3666	3485	34	5691	5345	41	124331	117531	83	0.86257
141678	128197	87	58775	53148	87	2478	2277	26	3477	3314	33	7208	6912	42	12074	10965	58	218360	212687	88	0.86257
105852	99052	86	46561	43684	82	1609	1650	17	2855	2960	27	6609	6384	42	10322	9560	57	199492	194668	91	0.864661
191085	151840	101	89521	72669	98	3399	2764	34	5049	4182	40	11143	9484	60	16900	13809	70	333029	270719	107	0.864661
228992	180149	102	92661	73827	100	3570	2711	35	6049	4564	44	11565	9172	64	17609	13870	77	351702	285899	108	0.865706
79768	76939	91	27583	26618	76	1587	1677	19	2233	2505	26	6253	6075	44	10476	10680	51	200971	190438	89	0.867797
136249	123817	97	62062	57126	86	2834	2722	28	4534	3858	37	9767	8860	57	16390	14803	73	322998	299172	89	0.867797
200975	167589	100	103236	87254	97	2821	2463	29	5044	4305	40	10735	9114	58	15980	13575	76	318358	281550	105	0.868843
116726	100079	90	50606	43238	88	1626	1380	17	2778	2472	28	5171	4519	41	8371	7368	55	166235	139819	99	0.868843
265664	197096	114	251992	205153	109	8674	6715	48	15276	11490	70	27893	21498	104	43601	32236	107	836669	648500	118	0.869888
108807	105080	87	46060	44568	80	1796	1606	21	3173	2816	35	6607	6098	45	10776	9932	55	212747	198271	90	0.870934
82996	83012	79	31617	30503	78	1336	1239	14	2144	1816	24	4516	4036	37	7976	7755	49	163696	157907	90	0.870934
114295	102740	90	43911	38136	86	1649	1473	19	2723	2652	30	6117	5336	42	8428	7598	47	170893	157155	92	0.870934
170749	138443	96	70807	56333	93	2924	2202	32	4407	3517	39	9378	8088	52	15233	13219	71	318488	265854	99	0.873025
130353	114533	90	51545	44433	87	1453	1611	17	3657	2999	39	7571	6912	50	12559	10873	62	236065	201508	97	0.873025
111306	105808	83	46090	41943	82	2539	2330	27	4291	4110	34	10121	9258	58	14545	13516	68	295263	258592	93	0.874071
130777	117116	89	52283	45930	86	1970	2099	20	4041	3388	35	7672	7543	46	13802	12840	66	258159	238140	96	0.875116
105434	100791	91	24817	24155	73	1724	1737	19	2975	2957	31	6539	6381	43	10839	10519	64	213256	203288	95	0.876162
103617	101807	82	36157	35213	79	1546	1453	19	2065	1960	25	5772	5781	38	9164	8702	50	194342	181902	92	0.876162
145581	125213	92	58738	50017	88	2298	1689	26	4253	3878	38	8613	7426	55	13631	12211	69	277871	241005	97	0.877207
84173	82477	79	26245	26106	71	1378	1261	13	2503	2022	32	5123	5064	37	8316	8358	46	162872	157104	91	0.877207
162855	140450	97	61240	53757	88	2846	2220	31	4408	3566	36	9267	8342	56	15950	13815	74	327979	295581	100	0.878253
232728	175370	102	93216	68287	101	3084	2466	33	7646	5471	55	14342	11128	67	23281	16948	93	498425	379748	114	0.878253
108542	103793	82	23985	23212	69	2027	2063	22	3153	2882	31	7774	7633	43	12621	12694	62	244097	234714	92	0.879298
118595	112981	87	67124	63999	84	2248	2228	24	4495	4232	34	9779	8796	52	16355	15052	72	309150	276395	91	0.882435
180671	143421	98	72600	58151	94	3009	2307	33	4645	3424	44	10048	8069	53	17226	13559	72	324294	270005	99	0.882435
148993	128174	93	60642	53325	90	2261	2002	25	3979	3564	36	9056	8082	54	15414	13633	66	287750	263130	91	0.887663
106802	100298	83	48052	44285	83	2314	1961	27	2276	2555	26	6087	6039	44	10177	9590	57	206817	190718	79	0.887663
49702	49776	70	24263	24389	69	789	857	0	1505	1143	13	3007	3222	28	4213	4335	35	76985	74687	78	0.890799
76272	74536	78	27353	26650	76	1309	1301	14	2344	1708	29	3951	3825	34	5955	5428	41	114235	111816	86	0.89289
46685	44697	76	21463	20963	69	594	532	0	793	893	0	1939	2196	24	3642	3741	30	67818	69255	72	0.893936
118597	100710	90	49505	41830	88	2222	1845	22	3503	2913	34	7276	5779	51	9745	8830	55	183143	160263	92	0.893936
146386	127501	91	59885	51452	88	2146	1831	24	3864	3822	31	7840	7154	47	11009	9924	57	232907	208873	92	0.893936
160166	131211	98	69709	57574	95	2420	1886	29	4008	3152	38	8149	6826	53	13568	11380	67	257304	225688	98	0.896027
57051	55033	78	28751	28761	74	705	782	0	1147	1145	11	2571	2503	27	3743	3658	34	74314	72112	80	0.897072
143529	125749	89	58555	49867	89	2106	1898	24	3878	2935	38	8019	7297	46	12117	10514	60	246343	214032	97	0.898118
171583	142709	94	73952	60025	94	2583	2123	29	4412	3463	35	10068	8628	53	14894	13226	70	317735	286955	99	0.898118
128881	121000	87	59117	55199	86	1989	1953	21	3719	3240	35	7766	7139	48	12782	11842	63	251353	233484	102	0.900209
140111	113579	96	56629	45809	91	2029	1785	23	3484	2914	35	6841	5543	48	11476	9060	60	230548	184474	102	0.900209
113543	102949	90	45581	40681	86	1690	1463	18	3023	2804	30	7163	6579	44	12137	11282	55	220694	195033	94	0.9023
115679	109523	84	58150	54695	83	1824	1889	21	3262	2954	33	7231	6693	44	11385	10533	63	229377	218334	91	0.904391
90103	88619	80	26824	26179	77	1449	1416	15	3195	2859	31	6537	6259	46	9984	9698	61	213750	197154	88	0.904391
83226	81173	81	16549	16231	49	1423	1402	17	2724	2656	24	5714	5283	46	10007	9761	48	208439	200980	89	0.904391
227833	160124	122	109287	78834	105	3345	2450	35	7211	4969	52	13549	8965	66	20295	13942	88	391166	271557	122	0.904391
51808	49238	79	25813	25403	73	568	647	0	1360	1155	14	2322	2253	24	3476	3516	32	69294	65689	79	0.907528
130403	110503	94	65343	56680	89	2855	2543	29	4883	4366	39	9413	8525	55	14734	13315	70	265765	228959	95	0.907528
89120	85960	81	38915	37117	78	1058	1139	8	2617	2273	28	5810	5641	40	7752	7102	54	160598	157198	84	0.909619
100143	96051	82	44575	41838	81	2119	2117	24	3155	2972	33	7532	7334	45	13144	12632	60	251782	239267	89	0.909619
236654	181542	106	86745	67669	101	3034	1998	32	5554	4269	45	11477	8973	62	17283	13339	73	356639	273522	113	0.910664
129377	113552	88	39913	34411	84	1716	1522	20	3520	2866	34	6726	5489	47	11296	9708	58	209500	186742	97	0.910664
103673	99298	81	42559	41496	80	1613	1610	17	2929	3024	31	6653	6192	44	11113	10342	59	218778	207355	95	0.912756
150052	130982	91	56604	50243	87	2302	1819	27	4494	3748	40	9009	8299	51	12976	11968	64	249419	223350	101	0.913801
193408	144686	108	86712	66519	101	2812	2026	30	4801	3104	47	10437	7712	60	18585	14166	82	370990	284969	113	0.913801
113961	106095	86	33077	31700	80	1965	1686	22	3272	2682	32	7229	6755	46	12813	11943	61	239955	226497	94	0.914847
114545	99832	87	46511	39986	85	1941	1527	21	2793	2516	31	6014	5368	44	9632	8614	64	171352	148778	94	0.914847
100402	83416	88	46492	38817	86	1645	1429	21	2645	2038	30	5272	4428	41	7999	6511	55	157179	129586	98	0.916938
73126	71689	80	19673	19540	56	808	747	0	1973	2003	23	3659	3520	32	5953	5435	40	120593	118961	86	0.916938
199014	165649	102	128707	110050	97	3955	3416	36	7204	5806	53	14828	13106	64	22643	19718	84	458589	412613	100	0.919029
148421	120403	93	58240	48249	91	2036	1761	25	3360	2822	34	7751	6614	48	12356	10460	58	254137	206338	99	0.919029
269707	184233	127	101060	67143	109	4561	2740	45	8885	6088	60	16536	11276	77	25674	17487	94	515906	360999	116	0.920074
192896	156894	96	73498	59301	95	2896	2268	32	5430	4455	43	11586	9349	62	17858	15330	75	332192	289461	98	0.92112
78267	73184	83	20725	20438	60	1108	1228	12	2029	2034	20	4323	4263	35	7119	6922	46	140538	136817	82	0.92112
184815	149115	98	70033	56233	93	2611	1938	29	4739	3913	44	9761	8039	55	16031	12208	75	318790	257545	103	0.922165
163860	131627	97	59401	46481	93	2357	1858	28	3565	2738	37	8283	6310	55	12862	9935	66	251659	193518	101	0.922165
96016	92938	86	83512	80881	81	2156	2374	21	3445	3045	33	7339	7343	46	10792	10287	58	199520	190084	81	0.924257
248045	175496	118	85570	61113	110	3763	2911	37	6496	4372	49	12520	8784	67	20088	14574	78	392429	282645	119	0.924257
236723	158970	108	98250	67549	106	3594	2563	38	5753	3928	48	13174	8916	69	18473	12724	89	377334	266905	109	0.924257
181873	149972	104	73719	61348	95	2879	2280	32	5319	4771	45	11250	10248	55	18688	15560	80	374172	336081	100	0.925302
197591	167478	106	97142	83970	97	2775	2435	29	5679	5506	41	12874	11298	61	19810	17839	80	397455	361177	103	0.926348
111037	104480	86	54550	51683	83	1528	1461	17	3709	3097	32	7936	7602	44	11806	10550	60	233118	220527	89	0.926348
161315	133670	99	67834	56915	92	1558	1591	20	2646	2654	26	6640	5444	48	10234	8019	55	190944	151232	100	0.927393
193041	151205	113	58364	45950	95	2577	1827	31	5693	4493	46	10775	8545	60	15375	12443	66	308686	259214	101	0.927393
136978	116975	96	54132	47697	88	2317	2048	24	3516	3133	36	8112	7189	48	12668	11588	61	272525	247439	97	0.928439
91855	87987	80	23489	22884	67	1442	1385	14	2476	2424	27	5907	5744	41	8116	8155	48	161204	157671	88	0.929484
113442	109098	80	33686	32741	78	1717	1971	19	3492	3367	33	6575	6282	46	10385	10012	52	215338	202772	92	0.929484
183111	136498	101	70210	51440	96	2780	1988	33	4512	3281	44	10564	7647	61	17737	13517	83	321788	239083	110	0.93053
145046	119735	93	68127	55334	92	2531	1943	27	4337	3644	40	8520	6863	55	15209	11163	80	274196	227174	103	0.93053
95931	92721	83	39904	39341	78	1663	1470	16	2524	2599	25	5337	5262	37	7909	7668	43	177606	168083	90	0.931575
128416	114538	88	57411	52089	83	1999	1663	22	3025	3011	32	6998	6503	45	10225	8811	58	189109	157764	88	0.931575
124774	110721	87	44279	38108	87	1901	1718	22	2977	2782	32	6191	5562	44	9281	8285	53	190137	158926	97	0.932621
151217	130671	93	70250	61383	90	2119	1748	26	3799	3326	37	7102	5876	50	12017	10363	64	221630	186303	101	0.932621
103809	96600	83	45729	43577	81	1438	1493	15	3259	2695	31	5604	5476	40	8877	8398	48	186635	176470	89	0.933666
125566	107368	89	58749	50642	88	1523	1312	15	2851	2707	29	5973	5067	43	8515	7513	48	194184	173110	99	0.933666
149368	122095	92	62159	50361	91	2852	2306	28	3449	2868	37	7803	6561	50	11507	9084	69	227935	185947	104	0.934712
224853	178283	105	134996	110667	105	4078	3399	35	6924	5560	48	15107	12352	68	24191	19621	92	481194	389034	116	0.934712
84880	82175	80	33943	33008	78	705	797	0	1622	1567	23	4506	4292	36	6552	6523	46	136049	130026	91	0.935757
211620	152369	103	81811	58468	100	3616	2392	37	5518	3903	48	12304	8842	62	20461	14907	89	410505	292478	118	0.936803
140896	119694	95	57931	47427	91	2185	1957	26	3414	2888	35	8416	7111	50	12816	10193	60	267168	219208	100	0.936803
136634	109589	92	56284	45094	88	2249	1678	26	3543	3089	35	7729	6120	49	13906	11383	72	259029	214512	99	0.936803
130503	105886	92	46723	37544	88	1691	1321	19	3039	2856	30	5911	5031	43	10198	7951	62	194506	156089	102	0.937849
126906	106967	98	51966	44810	86	2001	1683	23	3256	2550	35	6904	6160	46	10188	9072	59	208350	180713	95	0.937849
184718	144465	94	67675	52147	94	2990	2567	31	4879	3709	44	9333	7184	57	14069	10919	73	248562	191925	104	0.938894
94321	89369	95	29729	27698	80	1495	1569	19	2579	2793	28	5569	5171	39	9120	9501	47	187402	177712	92	0.93994
95306	93574	83	38014	37418	78	1447	1560	17	1783	1796	22	4321	3808	37	6651	5971	42	132107	124375	91	0.93994
138355	127793	91	63362	59202	86	2322	2144	25	4826	4258	39	10149	9281	58	15724	14115	74	319466	296919	98	0.940985
124050	109639	94	64903	59174	87	1535	1523	18	3050	2811	30	6804	6066	46	11450	11165	59	254481	236957	97	0.943076
287179	205609	119	154362	116770	115	5276	4052	41	9659	6626	67	17508	13041	78	26168	17387	112	505077	359657	126	0.943076
107598	97226	96	39591	36493	82	1989	1608	20	3596	3282	34	6542	5997	44	11482	10655	57	230378	204260	89	0.943076
148248	129195	91	54775	46777	88	2109	1719	22	3465	3358	33	6735	5845	48	11403	9269	64	199064	174518	98	0.944122
57053	55477	76	21049	20341	59	869	999	0	1326	1282	14	2632	2577	27	4215	4499	35	84825	84053	85	0.944122
96336	87017	85	42588	38472	82	1124	1071	6	2361	1844	33	4530	4124	39	8113	7088	50	148352	133524	93	0.944122
169079	152594	90	106618	98818	89	3193	2979	31	4438	4301	33	10158	9248	54	15432	13983	66	320358	291767	101	0.946213
166066	122432	98	66977	50061	96	2006	1705	23	3638	3142	39	8849	6787	56	13276	9518	70	279071	200897	110	0.946213
138641	117563	90	64423	54845	88	1707	1225	19	4060	4087	35	7025	6148	46	10323	8229	57	222841	189121	99	0.947258
147805	125162	92	43818	36425	89	2316	1983	26	3241	2905	33	8167	7127	53	12335	10478	65	252318	221964	101	0.948304
130780	107879	90	45937	37770	88	1970	1785	22	3485	2897	34	6254	5208	45	9761	8070	50	183566	159815	101	0.948304
92985	89935	81	31971	30553	78	983	1035	4	1928	1586	20	3775	3763	35	6723	6302	41	162292	157782	86	0.951441
172141	132602	103	70535	56182	97	2763	1781	32	4207	3301	40	9646	7254	56	14096	11202	75	283625	219011	110	0.951441
173678	128833	113	67155	50421	96	2620	1763	31	4851	3890	41	10067	6989	63	14173	10632	71	295343	218346	106	0.952486
173534	141591	94	78216	63460	95	2476	2227	27	5409	3605	49	9972	8156	54	14706	12028	68	285366	240892	103	0.953532
105502	90152	87	41758	36153	86	1328	1169	13	2174	1699	29	4858	3872	41	7454	6213	49	159118	139445	95	0.953532
177442	134274	100	60086	44112	97	2616	1904	28	4322	3236	43	9322	7057	57	12876	9843	65	262596	198667	105	0.953532
120827	109756	86	35420	30951	84	1571	1557	18	2836	2683	30	6636	6226	43	7834	7091	50	165209	146996	93	0.954577
95657	92318	81	29399	28464	78	1190	1388	15	2235	2230	25	5676	5735	39	9710	9477	51	172868	162478	87	0.954577
168443	139159	101	66022	54118	91	1996	1740	23	3941	3450	40	8363	7255	49	11717	10181	55	250426	207250	102	0.956668
97370	92628	87	40384	39233	80	1224	1241	14	2358	2559	22	5299	5434	37	7955	7787	47	168864	160719	87	0.956668
151370	122546	109	53102	42094	90	2223	1687	26	3762	2709	40	8585	6969	54	12364	10543	61	237896	190296	103	0.957714
83278	80223	80	38949	36776	78	1420	1359	15	2247	2021	24	5267	4948	41	8614	8509	51	156862	148264	74	0.958759
192302	153837	96	69461	55736	92	2714	2171	31	4704	4102	34	9368	7985	52	17147	13584	77	348657	291640	102	0.958759
72219	70809	76	35194	33793	77	1109	899	0	1327	1712	17	4007	3656	36	6193	5749	41	124448	117713	83	0.958759
123080	115039	85	35263	32106	81	2308	1972	25	3298	2934	37	6852	6367	45	11088	10364	58	241524	219574	94	0.958759
116807	103072	85	56570	48980	88	1953	1518	21	3132	2789	32	7271	6636	49	11563	10569	60	238926	209553	95	0.96085
175613	134750	109	75076	58794	95	2920	2074	32	4759	3766	45	10890	8223	63	15227	11912	71	284507	222770	104	0.96085
162669	135410	98	77825	66225	92	2790	2344	29	4228	3774	41	10640	9670	58	15823	13903	69	326214	290007	99	0.961896
194535	155147	105	92045	75995	97	3155	2717	32	5041	4167	47	11339	9819	56	18948	15018	79	362128	310260	108	0.962941
83936	78019	81	29244	26134	80	1327	1193	15	1898	1482	16	4168	3953	35	7504	6625	47	143960	132472	93	0.962941
167582	130732	102	68108	52251	96	2520	2003	26	4751	3801	43	8949	7417	54	15728	12640	72	305387	245264	109	0.963987
102144	100197	81	42817	41755	80	1161	1255	13	2597	2507	29	6153	5602	41	9048	9276	53	190118	175395	92	0.965033
100063	97780	81	41370	40105	79	1516	1588	19	2933	3164	31	7019	6547	45	10908	10675	56	211327	198961	93	0.967124
97817	95398	80	29566	28627	78	1799	1602	21	2919	2952	29	6569	6379	42	10082	9114	54	214556	204207	91	0.969215
104632	95824	87	47017	42429	83	1532	1629	17	3035	2668	32	7402	7043	45	11274	10222	56	219945	199552	96	0.969215
105989	101717	83	42445	39956	81	1334	1498	15	2967	2817	29	5757	5426	42	8436	8434	49	176880	168859	89	0.97026
202925	153497	99	91611	69883	98	3338	2563	35	5234	3761	43	10358	7944	56	16558	12742	71	347891	271562	108	0.97026
96608	85706	99	39283	33751	99	1583	1379	18	2302	2316	24	5594	4669	42	8313	6979	55	172976	145581	99	0.97026
192866	156915	113	82404	67683	113	3027	2669	28	5694	4682	44	12138	10324	62	17491	14142	83	342410	280263	113	0.97026
88043	88058	78	17560	17992	48	1599	1600	18	2521	2599	27	5529	5485	38	8437	8375	44	173802	168468	90	0.97026
164892	135938	110	63851	53481	92	1925	1679	23	3601	3292	30	8863	7631	51	14402	11711	66	284398	242516	103	0.971306
174116	145441	94	66295	55633	93	2826	2506	29	4021	3618	37	10134	9073	60	14486	12969	63	274317	244697	97	0.972351
145588	121090	90	46718	37533	90	2643	1920	30	3509	2995	35	8305	6848	48	11470	9461	59	221560	190459	98	0.972351
110863	106463	83	42053	39168	83	1954	1881	23	3148	2744	33	7253	7147	46	12126	11408	59	227754	206795	93	0.972351
153006	119873	95	63043	50810	93	2042	1888	23	3450	2698	37	8426	6773	54	13856	10704	66	289953	237410	104	0.973397
111511	104139	95	39315	36469	82	1340	1366	16	2448	2447	24	5611	5425	41	8484	7632	51	171552	161556	92	0.973397
150211	125790	92	62828	53607	91	2443	1774	27	3561	2921	33	7961	6692	49	12337	10508	60	236482	191177	101	0.973397
120000	107859	96	64032	57573	86	1941	1866	21	3875	3629	36	7753	7033	49	12798	12610	57	243911	219158	99	0.975488
102491	98837	89	36878	36276	78	1527	1476	17	2175	2070	29	6189	5660	43	10010	9295	59	181966	173531	93	0.975488
123788	111166	94	46345	39582	86	2139	2092	22	3514	3002	38	7621	6816	47	12460	10674	64	260701	225712	98	0.975488
145416	122385	101	60249	49451	92	2254	1932	26	3938	3636	37	8893	8311	49	14530	12141	79	266476	230368	100	0.975488
88436	84829	90	33383	31181	81	1259	1245	12	2507	2170	31	5047	4840	38	7761	7023	45	154450	140075	96	0.975488
94371	89814	83	49710	48504	80	1630	1467	23	2820	2736	28	6826	6699	43	10463	10091	57	205927	196389	91	0.976533
260561	185988	117	108094	76432	111	4290	3019	37	7159	4601	56	13213	9301	67	20478	14773	88	403337	286958	122	0.978625
95232	92829	79	36273	34751	79	1294	1357	14	2175	2716	24	5748	5660	39	9090	8697	54	183301	167252	92	0.97967
109080	101216	99	44562	42008	81	1739	1616	19	3110	2727	34	6394	5957	44	10851	9477	68	210944	187676	88	0.980716
169861	142882	94	86687	73391	92	1991	1682	24	3477	3088	34	8525	6913	57	12666	10745	68	247528	213656	102	0.980716
69865	68989	82	24209	24100	62	1161	1120	9	1967	1872	24	3881	3964	33	5878	6338	42	121446	122681	79	0.980716
184669	141434	104	113588	87566	99	3461	2659	34	6384	4947	51	13633	10351	70	20201	16561	76	401042	320259	107	0.981761
88080	87391	79	37449	36470	78	1397	1273	13	2492	2457	27	4848	4777	39	8019	7798	48	164732	154027	89	0.981761
194604	159541	100	115491	98498	94	3969	3390	35	6109	5508	46	15181	13198	66	22885	19951	86	471045	408418	103	0.983852
143260	119325	93	52447	41331	91	1928	1705	22	3949	3523	38	7494	5728	50	10826	8653	63	224693	179881	101	0.983852
153738	134831	107	52937	45599	90	2155	1855	23	4251	4114	37	9925	8876	54	15518	14096	68	316448	290842	100	0.984898
237249	179367	104	144642	116858	102	4398	3377	40	7007	5793	48	15847	11878	75	24791	19046	95	452713	335576	109	0.985943
42745	41782	87	10969	11136	43	858	713	0	1173	1460	12	2776	2932	28	3455	3385	37	82467	80599	79	0.986989
140945	112746	93	59948	48705	92	1964	1864	21	3488	3071	34	8367	7157	52	13504	10896	68	272798	229473	100	0.990125
154487	134579	91	59504	51046	91	2358	2224	25	4842	4030	40	10682	10141	58	15615	14117	69	322906	291941	96	0.991171
131519	117054	99	68412	62434	87	2393	2323	26	4764	4278	41	9536	9296	49	17302	16371	73	334742	315356	94	0.992217
183731	156535	92	148519	132664	92	4096	3425	37	6782	6013	46	15520	12864	72	24432	21517	87	469693	411320	103	0.992217
177013	143560	98	79210	65129	93	2175	1780	26	4323	3458	40	9276	7477	54	12576	10827	62	233864	198701	98	0.992217
99665	101083	78	50941	50245	78	1882	1469	23	2658	2824	29	6015	5550	41	9023	8794	50	181537	175849	87	0.992217
84333	83503	79	26669	26891	62	1416	1292	13	2400	2122	28	4826	4572	38	7599	7026	47	162294	153198	85	0.992217
98663	95502	81	25152	24338	75	1659	1662	20	2871	2731	27	5649	5779	39	9807	9090	57	180612	168513	88	0.993262
122400	109416	87	49696	43333	87	1945	1682	23	3206	3164	29	7346	7053	45	11431	10772	52	220223	210539	88	0.993262
196169	144467	107	80527	58642	97	2826	2013	32	5276	3476	42	10829	8083	57	16216	12168	67	314835	233816	106	0.994308
96818	82943	100	41719	35323	100	1731	1533	18	2936	2629	29	7290	6125	50	10024	8380	64	214570	186625	100	0.994308
107570	99815	86	44227	39937	81	1720	1647	18	2475	2411	25	5966	5460	43	9372	9051	53	204942	185682	92	0.994308
107265	97994	91	28612	25232	84	1335	1184	12	2669	2447	27	6202	5533	45	10382	9305	60	196268	177204	96	0.995353
92462	87488	85	36003	34349	80	1419	1499	16	2401	2330	26	5137	4801	40	8170	7101	51	159915	153887	87	0.996399
161460	136525	94	79860	63924	92	2489	1759	27	3978	3038	38	8978	7160	54	14107	10554	65	285169	243439	100	0.996399
165480	133265	93	67959	53949	92	2594	2064	29	4648	3871	35	9043	7529	56	14826	11673	69	297991	244915	100	0.996399
92023	94246	77	22175	22166	54	1624	1538	17	2660	2731	28	5872	5737	41	10254	10024	53	207858	200315	86	0.996399
98978	92842	84	43918	41649	81	1620	1345	16	2284	2324	26	5818	5413	41	9059	8481	47	178755	164738	90	0.997444
159412	126062	96	69347	53866	95	2413	1955	28	3738	3174	36	8849	7379	59	13958	10962	66	297744	236848	104	0.99849
174667	138880	96	54879	42407	92	2833	1883	33	4817	4059	44	10063	7982	55	14945	11425	69	294028	231376	107	1.00267
337684	208808	118	164243	115923	117	6282	4253	49	12076	7241	81	23013	14872	92	33827	21554	115	666196	443864	125	1.00267
89959	86193	79	35397	33953	79	1238	1114	10	2095	1655	21	4256	4284	36	6028	6501	41	133367	129021	90	1.00581
97906	92401	81	43044	40832	81	1836	1700	19	2697	2637	27	6533	6648	41	9337	8898	53	187208	180813	90	1.01104
135141	121715	89	55202	47973	87	1489	1399	19	3265	2836	33	7559	6418	50	10652	9735	52	214055	188347	100	1.01104
121072	108149	88	56646	50836	86	1825	1696	22	3446	2734	35	6886	6099	45	10880	9269	57	221161	198481	99	1.01208
166906	128314	94	67800	52654	94	2609	1610	31	3740	3241	37	9670	7739	56	14705	11124	68	302629	243509	103	1.01208
102350	99111	93	46635	44871	81	2039	1797	24	3271	3183	29	7543	7169	45	12365	11927	56	247763	234091	91	1.01417
221901	166530	102	84169	62884	100	4241	2849	41	5421	4619	46	13574	10815	64	22762	17218	95	439175	345738	109	1.01522
201397	152784	106	70754	52879	97	3143	2532	35	5275	4069	44	10971	8129	58	15636	11349	76	304209	226889	107	1.01522
100715	96523	80	15803	15472	49	1619	1669	18	2844	2441	30	6179	5955	41	9445	9259	53	195571	183018	89	1.01522
108220	100532	89	38634	36782	80	1798	1646	21	3141	3217	31	7055	6886	42	11173	11034	56	226976	217683	92	1.01626
112513	104481	84	51792	47306	83	1773	1588	20	3515	3400	32	8554	7842	47	13578	13387	68	262984	252110	82	1.01836
152741	126106	109	60418	49436	93	2730	1925	33	4326	3893	39	9518	7759	56	15811	13718	69	321543	283565	109	1.01836
96379	88223	82	28568	25935	79	1714	1569	17	2588	2567	28	5946	5818	42	10048	9957	50	182907	173201	85	1.0194
188480	148629	109	73995	57769	96	2562	2224	29	4851	3592	43	9862	7443	57	13617	10230	67	251685	192735	102	1.02045
78880	76869	93	32055	31774	76	1073	1225	10	2444	2496	24	4245	4271	34	7041	6396	46	140342	132284	84	1.02254
101596	97343	83	45411	42443	81	2020	1684	22	3177	2759	31	6901	6379	51	9699	9182	51	204823	190049	87	1.02254
164404	140284	108	60461	51268	91	2597	2288	28	4855	4233	38	9476	8454	54	13549	12459	63	283072	263081	93	1.02358
163598	140593	92	58984	49351	91	2414	2085	28	3525	3141	35	7699	6979	51	12517	11445	61	247087	224008	96	1.02463
139206	124400	103	50281	44698	103	2342	2034	25	4199	3621	37	8342	7794	48	13250	11765	69	261460	240133	103	1.02463
104460	100419	81	43048	41098	81	1430	1500	15	2550	2383	29	6047	5811	45	8940	8773	55	184285	176235	91	1.02567
174385	141881	94	135621	117502	92	4031	3393	37	7492	6164	48	13946	11619	65	24044	19376	85	470474	380118	104	1.02672
122737	105130	95	48579	41780	86	2182	1783	24	3474	2718	35	7456	6654	49	11795	10633	64	236874	210941	101	1.02672
201370	149194	107	73026	54936	98	3147	2342	34	4667	3464	45	10516	7702	60	15207	11708	71	284089	212695	110	1.02881
117088	103451	90	46657	41074	85	1385	1354	14	3194	2705	31	5948	5491	43	9068	8072	53	186982	161302	95	1.02881
87316	86190	81	19522	19743	56	1950	2045	21	2587	2444	25	6053	6082	41	10022	9167	55	179599	174361	88	1.02986
169964	144870	97	68331	58308	93	3027	2776	28	4649	3853	40	10724	9747	57	16096	14399	77	331606	292747	98	1.02986
141003	122120	89	53146	44374	89	2241	2104	26	3576	3297	36	8273	7280	49	14149	12770	66	268000	231070	100	1.02986
98819	97289	79	29382	27182	75	1999	1907	22	2398	2196	25	6193	5828	42	10558	10380	62	188792	179514	90	1.02986
109532	105870	89	43585	42340	79	1662	1612	20	2718	2718	27	5100	4659	38	8396	7854	50	159695	148593	91	1.03195
109179	104048	83	33419	30409	82	1525	1731	19	3244	3419	29	7085	6791	42	12471	12137	56	240373	225556	92	1.03508
135515	127347	86	53740	49916	85	2127	2007	25	3812	3703	37	8271	7559	51	12593	11924	57	240330	224956	94	1.03508
171261	135689	96	75345	61344	95	2060	1380	27	4191	3310	40	9237	7422	53	13031	10809	60	255586	207320	99	1.03613
92071	88958	85	31374	30918	78	1167	1182	9	2066	1799	22	4386	4261	34	6607	6649	43	144485	138818	86	1.03613
86252	84871	86	33622	31654	79	1360	1192	13	2569	2499	27	5376	5145	40	8812	8737	50	179187	169547	87	1.03613
266015	207497	117	113493	94572	109	4872	3832	38	8195	6616	48	15582	12694	74	25008	20768	107	469475	389124	118	1.03717
213493	180546	102	106343	92138	100	3956	3471	34	6939	6035	46	14455	12251	70	23781	19933	89	477010	424274	108	1.03822
98243	90587	90	43617	41150	81	1505	1174	10	2216	2314	21	5818	5330	42	8435	8160	49	163479	155435	80	1.03927
96511	91120	85	42970	41133	80	1690	1404	19	2505	2422	27	5492	5156	41	8036	7934	43	178185	170899	83	1.03927
214790	172990	99	126086	106716	98	4221	3052	39	8279	6930	50	16116	13713	71	23596	21175	92	473131	409233	105	1.04136
91685	89826	80	39818	39108	78	1207	1191	11	2192	2027	27	4842	4575	37	7403	7349	51	161260	154117	87	1.04136
96326	92979	81	35934	35164	79	1717	1473	19	2836	2307	30	5653	4894	41	8473	8035	53	156252	149443	88	1.0424
94360	88186	80	42631	39476	80	1499	1445	14	2634	2273	28	5064	4446	41	7605	7234	45	146815	137495	88	1.04345
145265	116444	93	48868	38319	92	1717	1457	18	4005	2935	43	7505	6436	48	12100	9499	63	236363	186293	101	1.04345
114114	94550	94	47314	38529	89	1397	1351	13	2905	2777	33	5989	5207	44	9419	8272	59	174143	148196	104	1.04345
148056	128157	91	63673	56074	88	2699	2153	27	4658	4255	38	8650	7765	52	13221	11989	66	246505	217966	98	1.04449
178934	137269	100	75949	59485	97	2732	1886	32	4889	3505	48	9115	7270	57	12848	9515	68	264489	214344	102	1.04554
232981	177622	104	105458	81830	102	3605	2799	34	5772	4867	45	13866	10630	69	23346	17164	91	473391	372603	112	1.04763
103473	98597	93	30153	29192	78	2006	1957	22	3027	2378	30	6134	6098	40	9430	9208	47	195180	186580	85	1.05077
161084	142005	106	105351	95174	91	2630	2274	28	4589	3926	41	10028	9386	52	15919	15168	70	304884	283518	94	1.05181
136468	114643	92	52865	43903	89	1866	1622	21	3199	2526	35	6229	5176	45	10913	9115	66	209372	173624	93	1.05286
117541	109787	88	47962	45391	82	2375	2068	25	3686	3704	37	8066	7846	46	12898	11906	72	231345	219939	84	1.05286
196575	144043	101	76207	57242	98	2849	2001	31	5152	3729	44	9815	7166	56	16401	11894	80	289081	211877	103	1.05286
76763	75072	80	32484	31507	76	1215	1290	10	1445	1654	16	4789	4498	38	7510	7733	46	139448	136186	82	1.0539
74158	72820	77	32378	32151	76	812	810	0	1113	1440	15	3205	3293	29	5127	5577	37	130014	129509	82	1.0539
160694	124906	97	68158	51206	96	2392	2099	26	4154	2852	44	8682	6767	56	14119	10563	79	292185	218655	100	1.05809
130177	120039	93	45251	42892	83	2035	1775	25	3487	3440	32	6976	6537	45	11091	9720	56	226409	206822	89	1.05809
103566	95741	82	46935	42235	82	1938	2056	21	2546	2576	32	6950	6338	44	11128	10496	56	221546	206263	89	1.05913
72800	71106	80	31611	30818	77	1273	1193	11	1733	1679	19	3804	3605	35	6781	6241	46	125768	121302	77	1.05913
164352	122993	96	69844	53037	94	2053	1672	25	4394	3299	43	8632	6509	55	12532	8897	70	256351	190426	101	1.05913
107010	98902	87	43076	37363	85	1653	1508	19	2840	2647	29	6198	5504	45	10412	9680	53	222192	198024	90	1.06018
130377	108757	92	55002	45670	87	2089	1748	24	3402	2893	40	7140	6308	47	10045	8332	54	201289	175843	94	1.06018
167073	125915	97	65305	48754	96	2254	1706	28	4261	2899	43	8000	5616	54	12307	9137	70	235673	173797	104	1.06227
138029	108909	95	56322	44390	92	2108	1768	23	3254	2824	35	6848	5454	54	11620	8830	61	228202	184392	101	1.06331
166826	138684	98	75699	64608	92	2489	2257	26	4472	3673	42	10163	8695	56	15731	12939	70	331853	292293	99	1.06331
107467	98455	86	45651	41753	83	1808	1680	21	3829	3392	34	7082	6548	44	12106	11277	70	241934	235145	90	1.06436
122605	109765	87	50330	45407	85	1899	1901	21	3663	3063	34	7283	6792	46	12524	11070	64	236595	216420	93	1.0654
140718	124329	92	66929	59673	88	2268	1856	25	3891	2965	36	8279	7225	50	14019	13315	66	267404	242885	94	1.0654
66846	65764	77	15220	14888	48	670	646	0	1686	1773	19	2900	3096	28	5286	4502	41	100924	97215	82	1.06645
94548	88975	83	37772	36104	79	1458	1456	16	2338	2315	25	5400	5334	40	8223	7810	49	168620	160911	92	1.06645
161780	127853	102	99863	82170	94	2248	1932	26	4032	3005	39	9164	7367	54	14800	11538	75	288091	231433	101	1.0675
125948	118478	93	59990	57482	83	1807	1713	21	3217	3117	30	6895	6470	46	11419	11118	55	229673	209743	94	1.06854
174337	127106	101	69507	51014	96	2278	1703	29	3922	3083	42	9337	6780	59	13187	9538	68	241946	172444	105	1.07063
161986	144017	89	90628	78876	89	2661	2395	27	4015	4032	37	9579	8312	55	14077	13098	66	302822	269886	94	1.07063
76797	73943	79	38924	38749	76	1050	1000	1	1893	2018	23	3506	3387	32	5851	5684	39	132480	129614	81	1.07168
154773	128742	92	63207	51915	90	2247	1933	24	3384	2868	35	8735	7269	52	13899	11228	70	287015	237210	97	1.07272
192188	157275	106	80388	66343	98	2682	2370	28	5414	4414	42	11166	9463	66	15920	13350	71	315537	263711	111	1.07481
99743	94032	81	26954	26121	76	1399	1496	16	2762	2214	32	5669	5562	40	9581	8888	50	187580	176328	89	1.07586
161728	121247	100	65186	49648	96	2882	1996	29	4700	3590	40	8814	6853	56	13007	10036	69	252205	193930	102	1.07691
167569	134345	108	60809	49107	93	2233	1761	27	3995	3140	41	7864	6742	48	11087	8558	61	209037	167233	103	1.07691
106198	93215	85	45271	39630	84	1568	1517	17	3368	2667	34	6370	5834	49	10199	9478	53	208284	184849	93	1.08004
221300	190146	99	145447	125492	99	4954	4343	39	7047	6443	44	17010	14591	75	26418	22337	99	537287	460255	107	1.08109
160508	116722	112	53268	38975	95	2432	1682	30	4264	2927	42	9454	7042	58	15817	11922	69	309643	234558	104	1.08213
99780	92630	83	41148	37561	82	1547	1212	15	2455	2435	29	6060	5583	44	9461	8968	51	180166	165670	88	1.08213
152872	129802	93	66617	56951	89	1608	1391	15	3351	2880	35	7106	6343	48	9370	8887	57	204138	179150	92	1.08318
255565	187015	108	109586	78505	107	2972	2207	32	6710	4886	53	14163	10381	74	21182	15976	79	415881	299521	112	1.08527
96155	89168	83	43992	39272	84	1413	1166	14	3069	2648	31	5713	5211	43	7893	6866	46	189747	178411	89	1.08632
138159	121715	94	44675	36857	89	2284	1634	27	3428	3228	33	8700	7840	50	12908	11332	64	271516	250570	96	1.08632
183603	138319	99	77738	58479	97	2631	2018	27	5223	4045	47	9669	7189	57	13998	10670	75	267597	200028	102	1.08841
47752	48642	69	20615	20547	57	701	592	0	1068	1235	10	2227	2202	27	3673	3467	34	73348	70022	79	1.08945
88384	82779	83	24850	24263	76	1748	1476	18	2015	2046	25	5323	5361	37	8600	7988	53	169962	162770	83	1.0905
61457	59105	76	27208	25902	77	842	838	0	2117	1683	21	3626	3159	35	6148	6284	40	107468	103561	84	1.0905
171763	147829	96	70608	60198	91	2940	2506	28	5076	4630	40	10415	9596	57	16827	14333	71	348228	311175	97	1.09363
113157	98782	95	47003	41326	86	2105	1849	22	3303	2990	33	6830	6189	45	10415	9212	55	197293	188467	88	1.09363
158566	128573	94	58448	46767	91	2294	2014	27	3727	3103	36	7494	6236	50	11536	9372	62	241292	198078	95	1.09363
133233	109029	91	53107	42877	90	1860	1311	25	3498	2558	39	6480	5153	48	10408	8494	60	183871	148789	98	1.09468
112017	96966	86	47782	41708	85	1872	1527	21	3625	2821	37	6713	5883	44	12348	10509	62	231864	213819	91	1.09468
206591	147163	101	77822	55444	99	2942	2234	32	5438	4228	48	11512	8399	65	17069	11678	80	378702	253544	110	1.09677
83920	81588	83	36361	35780	78	939	1056	5	2137	2024	20	4387	4027	38	6929	6727	45	140899	144111	85	1.09677
145279	121595	93	63207	52449	91	1829	1458	22	2933	2852	31	7078	5842	49	11964	9914	63	234579	187250	99	1.09782
164750	135839	96	78843	65299	94	2352	1728	29	3846	3477	32	8418	6879	50	12489	10081	68	247658	208883	110	1.09782
89507	87114	80	35309	34600	77	1915	1927	21	2606	2135	28	5907	5357	40	8539	8074	51	148300	139096	84	1.09886
56772	58078	70	16230	16507	47	863	822	0	1243	1227	19	3117	2803	31	4278	4431	35	90525	90672	80	1.09886
121387	98431	105	52489	42701	89	1682	1386	19	2853	2715	32	5662	4744	42	8976	7295	54	182467	154951	94	1.09886
135113	115188	92	56224	47416	88	2072	1693	23	3860	3280	36	7638	6433	51	12329	10559	63	274078	236254	94	1.09991
231429	166478	113	98942	70480	105	3298	2292	35	5875	4576	44	11918	8656	66	18358	13160	87	359341	255915	110	1.10095
95644	91460	81	41016	39828	79	1459	1292	15	2064	2019	27	5677	5545	42	8635	8436	48	182423	169611	87	1.10095
146212	129972	92	77285	69593	87	2089	1916	22	3842	3285	37	6861	6147	48	11012	10169	57	230387	211832	93	1.102
213414	165339	104	90677	70855	100	4201	3268	38	6134	4843	46	13640	11180	66	21024	17482	89	379863	307048	106	1.10304
170083	128603	106	72411	54399	95	2740	2177	28	3685	2756	39	8648	6697	56	13936	10133	71	281668	217284	106	1.10304
94510	87833	82	32849	31369	79	1588	1633	18	3110	3152	34	6408	6667	40	11112	10293	55	194053	179614	88	1.10409
86727	81154	92	21927	20487	63	1707	1609	20	2315	2476	27	5075	4945	37	7816	7197	50	160052	140569	84	1.10409
77571	71382	79	36979	33945	80	1133	971	0	1507	1464	22	4238	3851	37	6494	5769	47	132658	122041	90	1.10513
162228	141659	92	88006	78886	90	4465	3889	36	7436	6526	56	17033	15245	72	25678	22463	88	491997	429344	99	1.10618
143982	129323	89	62623	54771	87	1859	1635	21	3604	3260	35	7383	6706	51	12796	11505	58	250328	236422	94	1.10618
144742	111368	94	51259	39935	90	2292	1794	27	3453	2869	38	8156	6402	51	12973	9874	62	282588	228950	96	1.10723
90253	88487	81	41790	41096	78	1228	1226	11	1373	1375	14	4165	4045	35	6720	6227	43	130974	125054	87	1.10827
202347	146641	103	72661	52877	97	3211	2519	33	4963	3495	46	9102	6262	58	13915	10269	72	280317	202714	108	1.11036
156992	132770	91	97744	86866	91	2415	1962	27	4282	3865	36	8028	6987	48	12680	11122	67	244528	215961	97	1.11141
109777	98446	100	43835	40043	81	1314	1384	13	2087	2186	28	5768	5355	42	9456	8555	58	176510	158246	91	1.11141
187420	155805	101	81853	68980	94	2692	2289	29	5055	4831	42	10640	8769	62	16708	14224	75	328404	281552	103	1.11245
291496	169122	121	122413	69427	118	4761	2584	47	7664	4528	60	17465	10067	85	27662	17003	111	535505	306101	126	1.11245
145851	122437	102	70290	59554	89	1616	1533	17	3807	3407	33	7713	6246	50	13109	11310	59	240205	202948	98	1.1135
217873	168799	100	78066	60772	98	3604	2839	37	6041	4683	43	13410	10873	63	21023	16248	84	403203	317762	107	1.1135
149868	117464	99	54186	41018	92	2331	1795	27	3904	2960	38	8497	6696	56	12592	10583	64	246267	196193	101	1.11664
143162	117597	92	64610	52047	92	2023	1887	24	3638	3148	37	7686	6322	49	12000	9895	63	242971	196433	96	1.11664
322315	208838	143	122111	80733	137	5796	3575	45	7692	4829	52	17990	12132	83	27124	18373	94	501422	328872	142	1.11664
112112	107633	83	39372	36894	81	1958	2005	22	3546	3339	34	7689	7158	53	11765	10915	59	236826	228407	89	1.11768
184416	158468	96	91861	78891	91	3960	3460	35	6624	6033	47	14654	13038	69	23545	20361	86	466299	416890	97	1.11768
100928	99030	78	33503	32736	78	1631	1500	19	3663	3355	31	6627	6321	43	10423	10258	49	222456	210959	84	1.11768
129835	114522	91	46475	40786	86	1837	1590	20	3283	3120	33	7306	6581	51	13140	12179	64	239563	216677	95	1.11873
91454	86842	81	25570	24306	76	1426	1314	15	3043	2782	30	6133	5463	43	9076	8463	55	191662	177633	82	1.11977
94891	89199	89	30748	29085	79	1497	1469	19	2468	2815	27	6023	5842	41	10827	10131	57	204875	193101	86	1.11977
146689	120284	92	57271	47654	91	2262	1585	26	3920	3314	36	8123	6552	52	11821	9457	60	229624	194623	99	1.12082
143266	118408	90	54052	44961	89	2146	1888	24	3578	3259	35	7832	6931	49	12744	9986	62	252655	216647	93	1.12082
248471	162901	111	104396	69190	109	4159	2746	40	7861	5202	55	14234	9396	70	20876	13870	91	395808	264702	113	1.12082
112787	100490	84	38867	34174	84	1563	1450	18	2931	2814	31	6636	5916	46	10437	9537	57	181479	168708	81	1.12082
86777	84914	79	26374	25619	76	1075	1267	10	2037	2181	24	5098	4846	40	8225	7165	52	176133	167421	83	1.12186
179430	156998	96	111365	96701	96	4029	3401	34	6538	6294	43	13725	12041	66	21467	19662	81	425363	382220	101	1.12291
105336	99578	86	43261	40782	81	1791	1840	21	3244	3170	30	6326	6244	45	9909	9067	55	181320	169948	80	1.12291
113235	101871	87	30145	26832	81	1811	1756	21	2764	2819	27	6808	6427	45	9593	9001	54	209789	197164	89	1.12291
118677	108211	100	41018	37773	82	2104	1660	24	2522	2393	29	5969	5561	43	8942	8376	49	177692	164927	87	1.12395
113085	106254	84	56058	52871	83	2002	2021	21	3476	3521	34	8494	7757	50	13570	13243	59	247334	230707	89	1.12395
160848	115910	102	76361	56065	96	2622	1748	32	3804	2692	42	8027	5880	53	11547	8233	64	216789	159405	99	1.12395
93872	88229	85	39157	37662	79	1405	1473	16	2815	2394	27	4890	4704	37	8544	7636	56	156219	144739	89	1.125
86489	81384	92	22898	21785	69	1737	1469	20	2393	2343	28	4961	5048	38	6520	5872	44	144754	139632	88	1.12605
163319	135943	102	54245	44504	92	1801	1542	21	3889	3499	34	8958	7969	52	12412	11118	54	264052	225280	102	1.12605
180977	145031	99	82601	65444	94	2600	1956	29	3850	3593	38	9286	7056	56	14197	11563	71	317353	257536	105	1.12605
92603	92597	79	36586	35071	79	1924	1781	22	2706	2562	28	7183	7196	43	11541	10712	61	208422	196381	88	1.12605
208333	166762	104	81992	65819	101	4176	3645	36	7282	5533	48	13931	11345	67	19003	15498	79	381910	335341	104	1.12709
335942	225564	138	186763	135616	137	6552	4416	50	10929	7585	56	21299	14613	80	31783	22410	127	607648	430444	145	1.12709
103290	98547	84	46588	44187	82	1782	1620	22	2972	2941	28	7238	7177	43	10734	10364	54	246195	235874	87	1.12709
125525	115917	86	45870	43815	82	1934	1969	20	3162	3408	29	8187	7527	50	13980	12799	65	278503	264043	93	1.12814
114129	106211	88	47604	44410	84	1712	1588	19	3013	3146	32	7286	6960	45	10702	10432	54	227173	213206	91	1.12814
196640	147269	101	77702	60415	98	2508	2103	28	5139	4318	44	11122	8981	60	15989	12625	79	336329	265695	108	1.12918
248846	158175	110	110653	72448	108	4186	2599	44	7713	4764	56	13650	8518	67	20496	13273	89	378482	231739	114	1.13023
167376	141807	97	81424	67104	94	2563	2432	27	4639	3815	40	10203	8651	56	17498	15407	70	340818	282422	109	1.13023
122727	112300	86	57444	51100	85	1974	1817	24	3465	3234	34	8162	7494	48	11260	10071	58	247069	225819	101	1.13023
188834	158875	102	88348	74987	94	2870	2724	28	5145	4542	41	10986	9333	58	17020	14341	70	337534	303036	102	1.13127
89326	85184	80	38615	36914	79	1170	1222	11	2048	2102	21	4873	4598	37	8092	7044	48	166997	159788	85	1.13232
170076	139009	96	57157	46652	90	2488	2052	29	4514	3228	42	8917	7116	52	15529	13083	72	299109	249314	102	1.13336
78809	80066	78	27234	27078	74	1279	1107	9	2146	1880	22	3885	4024	33	8282	7964	45	142323	132261	86	1.13336
140439	117725	93	56729	45699	90	2067	1721	25	3324	3057	34	8279	7077	50	12247	10474	60	264028	219091	100	1.13336
143081	133011	85	66835	60278	87	2763	2400	28	4007	3385	37	9431	8709	52	12995	12616	58	248795	225716	97	1.13546
183916	147303	98	73834	59177	95	2725	2204	27	4309	3226	43	8765	6909	52	14478	11332	74	287107	229386	105	1.13546
190913	155458	112	101865	86029	97	4197	3549	34	7801	6935	54	16279	13788	69	24253	20520	93	466879	413064	112	1.13546
179949	138512	112	71354	52413	112	3100	2321	30	4700	3524	47	9947	7223	63	17415	12332	84	336100	245110	112	1.13546
96744	92824	82	36172	34822	79	2123	2186	22	3739	3540	33	8069	7794	47	11610	11124	52	227081	217604	88	1.1365
210985	164929	107	88535	69152	103	2672	2269	28	5159	3987	45	11234	9093	57	18670	14680	81	345343	275359	113	1.1365
119390	96509	90	46316	37000	89	1683	1331	18	2412	1775	29	5647	4575	46	8921	6977	55	170550	131762	105	1.1365
104772	97293	99	26769	25978	74	1809	1598	21	2605	2535	28	6464	6103	45	11055	10458	54	220406	207660	92	1.13755
150677	125172	95	57746	47798	90	2350	1735	29	3716	2704	38	6567	5542	44	11157	8741	62	208546	173715	98	1.13859
155702	136369	90	50972	44605	88	2475	2102	27	5278	4398	42	10554	9815	54	16648	14800	74	341812	293832	103	1.14068
143898	120035	91	62488	51555	91	2662	2397	29	4767	4363	36	9152	7675	50	14153	12145	64	281307	239409	101	1.14173
156539	130674	95	78600	66116	91	3134	2409	32	4213	3591	35	9380	8389	57	14194	12535	75	261857	226546	98	1.14277
72361	73117	76	26474	25991	69	919	916	0	1158	1075	15	3245	3195	31	5657	5479	36	124568	119137	82	1.14277
84436	80275	91	27718	26589	78	1231	1287	13	1681	2021	25	4571	4889	34	6888	6660	43	149825	140261	94	1.14277
172129	138920	96	67605	54188	93	1838	1394	21	4141	3385	38	8872	7225	57	14391	11421	67	292630	232271	104	1.14382
127545	112202	88	55085	47324	88	1258	1106	10	2379	2368	28	6325	5561	47	9411	8502	49	206382	177991	99	1.14382
80802	77649	81	25190	24938	68	1497	1472	16	2823	2296	26	4782	4408	40	7239	6789	48	163278	157778	88	1.14382
135736	107718	99	56605	44188	90	2272	1829	26	3285	3033	33	7651	6114	53	12405	10556	57	246827	200783	101	1.14487
88712	83546	84	21570	21068	61	945	877	0	1660	1924	23	4155	4274	35	6886	7117	42	139996	132514	90	1.14696
88631	91014	73	23353	23076	69	1688	1788	18	2516	2751	22	5932	5914	40	9712	8733	54	194422	187969	87	1.148
160941	126365	105	75201	59820	96	2286	1855	25	3794	2963	36	8883	6672	56	14544	11283	70	276197	217317	102	1.14905
99675	96935	83	32244	31317	79	1269	1326	16	2264	2393	30	5490	5188	40	8799	8758	45	182541	172832	88	1.15009
158152	128721	93	75424	61741	91	2782	2151	29	4200	3357	44	9288	7872	59	14333	11891	65	278464	230558	95	1.15009
127920	113294	88	54536	47890	88	1551	1624	20	3133	2651	35	6077	5894	41	9572	8691	53	192311	173777	89	1.15114
131030	109614	92	53686	45383	88	1455	1168	15	3071	2453	35	5931	5052	48	10532	8909	56	183546	153268	94	1.15218
148787	126816	99	55246	47458	89	1884	1476	21	3420	2983	31	6366	5567	46	10049	8856	59	186893	161463	97	1.15323
106876	98350	90	27218	25109	79	1708	1592	21	2813	2461	30	7383	6881	48	12063	10954	61	235061	212550	86	1.15323
122450	106995	89	64236	54384	90	1595	1495	17	3469	2746	33	6515	5622	45	10645	8731	59	207684	178322	93	1.15323
83030	76229	81	38705	34121	82	1047	864	0	2359	2133	29	4259	3778	38	6302	5133	48	122240	108217	89	1.15637
147488	121174	106	61021	50344	89	2302	1859	25	3630	3246	35	8813	7401	55	14269	11764	69	278668	235640	98	1.15637
94770	93559	79	71104	69825	81	1640	1838	17	2609	2442	31	6649	6238	44	10272	9041	58	194911	182638	86	1.15741
179627	134273	99	68912	53925	96	2743	2223	30	5560	4068	45	9971	7717	57	15618	12417	69	301844	229299	103	1.1595
110701	109086	81	27110	26848	63	2151	2239	23	2885	2971	29	7571	7589	45	11411	10207	57	253143	243659	89	1.1595
112025	107091	84	54409	51229	83	1802	1642	22	2821	2617	31	5747	5463	40	9410	9716	50	188596	178215	92	1.1595
137604	118411	88	62123	53165	87	2140	1921	23	3925	3174	38	7919	6903	50	12791	11323	63	247751	211478	94	1.1595
203512	157328	102	94590	77800	100	3404	2986	33	5940	4631	45	13057	10431	68	19691	16058	81	387827	316453	111	1.16055
166537	138676	94	64291	52231	91	2678	1957	30	3888	3496	36	8097	6394	56	11857	9443	67	220804	186545	99	1.16159
246055	181277	106	129378	94376	107	4787	3954	38	8339	5777	57	16089	12261	72	24597	19335	87	520375	421086	119	1.16368
85597	79739	82	26579	24843	77	1596	1462	18	2449	2582	24	6502	6222	42	9333	9084	51	201590	188653	86	1.16473
95789	96508	80	37383	36735	78	1689	1531	21	2758	2552	27	5849	5378	41	9955	9484	50	196369	188691	91	1.16473
118967	102195	89	55967	49323	87	1998	1515	23	3311	2472	31	6698	5952	46	9465	7995	54	210381	183739	98	1.16473
109028	95875	87	45999	40768	84	1755	1550	17	2639	2417	29	6003	5408	43	9474	7139	59	185978	160922	97	1.16578
87599	83874	83	33832	32820	79	1348	1201	13	1965	1937	24	4769	4607	38	7435	7031	45	151404	143100	94	1.16787
109179	103606	88	49890	48279	81	1973	1549	23	3644	3264	34	6826	6480	44	10490	9543	54	177142	166230	95	1.16891
76398	72448	81	31861	30211	78	1215	1274	16	2522	2521	29	5757	5456	40	7901	7775	46	160651	147262	83	1.171
177544	140432	104	90131	74246	93	2703	2237	28	4163	3893	38	9055	7329	51	15371	12354	75	294685	233531	108	1.17205
111373	105494	83	32536	31182	81	2353	2165	25	3319	3423	33	7810	7519	46	12010	11415	52	251899	235144	93	1.17309
134233	114044	94	52432	43969	89	1834	1478	22	3164	2962	35	7612	6435	50	12402	10356	67	247470	207192	100	1.17519
93512	91697	81	30845	30212	77	1886	1840	21	3011	2674	31	5520	5329	40	9181	8640	49	178860	169225	93	1.17519
147088	125444	89	54677	45996	88	1906	1563	23	3191	2662	35	7199	6199	48	11285	9186	66	246812	207362	103	1.17519
167872	126823	109	64107	50204	92	2419	1801	30	3668	2722	41	9315	6809	52	13142	10653	63	260584	195027	107	1.17623
138344	110563	95	57878	48174	89	1676	1579	18	3240	2839	35	6552	5781	45	10694	9367	55	202174	174370	98	1.17623
246253	165466	109	99718	67055	108	3819	2453	41	6521	3871	57	13574	8934	76	21063	13819	87	422216	274082	121	1.17623
86437	82347	95	34054	33300	78	975	922	0	2185	1740	24	4124	4070	33	6943	7449	42	139999	133819	90	1.17832
238652	183518	107	117111	91388	101	4402	3649	37	7822	5759	58	17154	13498	75	26770	20736	98	514540	398767	113	1.17832
76751	75917	77	30841	30216	74	1375	1366	14	1937	1982	21	4480	4477	36	8097	8077	45	152357	145404	90	1.17832
163402	128211	94	61597	48748	91	2235	1808	27	4510	3233	42	8399	6112	57	13556	10806	61	240025	189160	103	1.17937
176945	143630	93	81870	67207	93	2487	2094	26	3902	2847	39	8241	6415	52	13586	11449	71	258955	213578	101	1.17937
154819	136143	93	92105	82453	89	2948	2620	31	5137	4200	48	10707	9300	60	15367	14068	65	310981	272424	99	1.17937
158125	114816	110	66588	49722	94	2315	1891	26	4206	3147	43	8647	6494	58	12492	8904	67	247558	185361	105	1.18041
74016	69729	79	33450	31876	77	726	748	0	1815	1533	17	3397	3092	32	5614	5084	40	130628	126891	79	1.18041
74403	75781	78	32666	32375	77	1034	872	0	1584	1520	16	3737	3659	34	5632	5812	41	125455	120951	88	1.18146
148464	138357	102	64935	60633	85	2316	2277	25	3999	3865	35	8426	7686	50	13596	12091	60	252517	215955	102	1.18146
177193	158574	92	80079	69739	92	2922	2359	29	4868	4663	44	10523	9499	57	16737	14734	73	321152	292806	98	1.18146
42854	43335	61	12399	12782	45	714	679	0	1086	1338	15	2545	2501	26	3909	3487	39	71318	71187	77	1.18146
149022	121387	97	62763	50624	91	2381	1677	27	3784	2954	35	8414	6781	54	12945	10700	65	270190	225991	99	1.18355
91362	87681	82	29827	29124	78	1923	1799	21	2659	2463	29	6654	6772	41	11496	11602	57	227711	215864	90	1.18355
154250	121108	97	63354	49327	91	2289	1844	26	3790	3281	36	8493	6626	53	13592	10002	74	284069	225623	103	1.18564
90684	87408	82	36449	34686	79	1851	1560	19	2872	2974	28	5051	4468	40	8533	8413	50	176576	166009	83	1.18564
99767	96878	81	30178	29159	79	2033	1681	23	3085	3058	32	7283	7093	44	11032	10439	60	210822	201283	92	1.18773
124306	108470	89	53238	45640	88	1715	1219	21	3197	2584	32	6741	5893	46	11040	9276	59	209794	180447	92	1.18773
82323	78182	81	34167	33271	77	1321	1118	11	1819	1781	24	4674	3813	42	7047	6675	52	144845	138662	85	1.18982
108029	97609	85	45408	40470	84	1331	1238	12	2517	1970	29	6147	5436	48	9419	8988	52	188371	170548	84	1.18982
93438	90475	78	49445	46826	79	1789	1722	21	2612	2624	30	7010	6529	43	10684	10640	54	233155	223545	88	1.18982
216215	181456	100	96230	81382	98	4387	3683	36	7714	6672	46	16495	14023	73	26114	23348	95	522320	464274	105	1.18982
221679	163602	100	89511	66290	98	3354	2435	34	5667	4059	46	11585	8011	64	16721	12435	85	311279	224833	109	1.19191
127588	109028	91	48535	41007	86	2304	1812	26	3438	2915	37	7446	6238	50	11220	9552	58	221897	183068	100	1.19296
77665	74011	78	29417	28295	78	1291	1180	11	2121	1710	20	4184	4045	36	6747	6636	44	142026	137512	83	1.19296
114611	107613	84	37609	34998	81	1953	1822	19	2956	3141	26	7486	7196	46	11337	10434	57	231623	219518	94	1.19401
128713	110603	89	50671	41258	89	2043	1715	23	3135	2886	33	7423	6667	49	11395	9218	61	226477	191115	99	1.19401
169293	135293	97	59739	46489	93	2822	2108	33	3383	3017	34	9193	7061	55	14267	11251	68	284545	226728	105	1.19401
121748	109614	86	48625	42863	85	1858	1476	24	3305	3090	32	7043	6414	46	10239	10556	55	242319	222172	98	1.19714
132708	120111	87	64286	58612	86	3088	2645	30	4971	4776	41	9959	9323	57	15415	14203	64	283743	263201	97	1.19714
79724	79210	81	26270	26046	65	909	792	0	1687	2056	20	4494	4494	36	7696	7355	48	151313	144548	90	1.19714
93244	90253	82	45792	44678	80	1940	1944	20	3133	2748	33	7118	6610	45	11509	10302	62	221792	205080	90	1.19714
92561	87264	82	19467	18838	58	1571	1645	18	2430	2367	26	6151	6168	41	9001	8932	52	169822	163843	92	1.19923
142321	119372	90	63823	54708	90	1760	1636	22	3262	3133	31	7234	6068	49	10675	9409	58	220205	191886	95	1.20132
245970	176133	120	92486	66811	116	4455	3247	40	8702	6635	55	17015	13094	76	29549	21985	117	602199	464909	128	1.20237
41705	41211	72	20579	20414	55	616	598	0	1133	951	0	2258	2183	27	3821	3490	37	84687	83456	81	1.20237
159014	123151	95	66763	52492	93	2750	2038	29	4202	3252	42	8728	6661	55	14211	10729	69	273177	213341	104	1.20551
42925	44001	74	24889	25116	67	439	469	0	1185	1445	15	1832	1816	20	3382	2989	35	57340	54591	82	1.20551
83989	82656	80	34159	33350	78	1408	1449	16	2028	2160	23	4741	4374	38	8280	7939	44	154520	149071	90	1.20551
233714	181122	106	82553	64151	104	3601	2757	34	6127	4748	46	13814	10909	71	21436	16861	80	453031	355177	120	1.20655
178850	134277	102	69545	50501	98	3098	2316	33	5347	4152	45	9976	7479	58	14613	10978	72	318166	229951	114	1.20655
131789	111029	93	56680	48916	88	2200	2008	25	4010	3308	34	8527	6791	50	13490	12128	66	250475	217514	102	1.20969
122514	110303	87	49383	42930	87	2107	1883	25	4120	3246	39	8208	7464	50	14343	12477	69	286439	257851	98	1.21073
160932	138041	99	77070	66312	91	1796	1724	21	3965	3522	38	7927	6869	49	12062	10729	61	222526	187631	101	1.21178
170920	133398	99	71780	56842	93	2667	2039	30	3831	3125	39	9573	7199	57	15627	12298	73	322708	247248	108	1.21178
175852	148650	98	59397	49671	91	2591	2364	29	4003	3384	36	8611	7231	53	12906	10807	66	245014	209504	104	1.21283
165781	133173	98	73683	59935	94	2733	2158	28	3797	2984	44	8689	6887	56	13585	10446	68	276664	231077	102	1.21492
125417	106591	105	44651	36027	105	1990	1501	24	3727	3231	33	7988	6501	52	14007	11327	70	269944	222282	105	1.21492
107272	100927	86	62693	58322	82	2384	2025	25	4588	3889	40	9087	8743	50	15068	14039	66	295773	266971	89	1.21492
207021	168066	99	106767	88462	98	3846	3122	35	7203	5314	49	15116	12579	70	22724	19229	90	435223	376890	103	1.21492
79121	76648	79	20208	19933	56	1256	1187	10	1409	1546	17	4159	4008	35	5737	5632	43	135779	133110	86	1.21492
79765	77450	79	35986	34930	78	1526	1562	18	2136	2181	24	4795	4881	35	8413	8062	50	167017	159110	83	1.21596
176770	146421	105	67034	55847	98	2691	2538	27	3741	3203	38	8517	7402	52	13751	11484	62	268880	228774	106	1.21596
108654	104727	88	29546	28676	79	1487	1515	17	2664	2634	27	5070	5300	38	7989	7740	44	159961	148635	90	1.21701
139743	116434	93	67549	57211	91	1724	1330	20	3933	2977	37	7080	5595	50	11111	8977	58	199505	170525	97	1.21701
92378	83442	85	42491	38425	81	1286	1028	7	2557	2255	27	5067	4703	40	8849	7691	52	171662	159701	90	1.22014
133672	120622	96	65716	59892	87	2526	2322	27	4905	4781	37	10161	9160	56	13787	13105	61	284522	258316	94	1.22119
114060	98847	86	40968	34956	84	1628	1400	19	2853	2562	31	5493	4529	42	8365	7000	52	160672	134707	92	1.22119
193708	158493	107	106252	91745	98	4605	3846	38	8360	6991	50	16513	13981	74	26512	22190	93	523265	432332	106	1.22224
90861	90080	79	36432	35434	79	1445	1381	14	2317	2102	23	5048	5098	36	7282	7041	44	154996	146004	88	1.22433
173829	152105	94	78239	67155	93	2078	1691	25	3901	3384	36	7271	6383	49	12069	10792	58	241843	226337	99	1.22537
131491	107486	104	61490	50814	89	1719	1640	19	3555	2773	37	7162	5964	46	11760	9140	64	244692	203557	101	1.22642
136453	120371	91	48650	42931	88	2403	1921	27	3756	3017	37	7182	6282	48	11273	9758	63	222719	199831	97	1.22642
112519	100334	90	46394	39845	86	1748	1358	22	3379	2561	30	5298	4844	40	9189	8022	53	182854	161576	96	1.22746
143135	112884	94	65318	51968	93	1319	1138	14	3295	2653	34	7959	6633	51	10809	8654	60	258410	211883	99	1.22851
96627	95003	82	28320	27409	78	1721	1566	19	2873	2874	27	5786	5737	39	9667	8371	55	186365	176404	93	1.22955
77216	75928	79	21908	21522	63	1253	1232	12	2924	2449	29	4813	4866	37	7597	7421	49	150323	145912	87	1.23164
137553	121902	98	61723	54478	89	2171	1821	24	3648	3571	33	7386	6684	50	12722	11720	61	254630	223931	98	1.23269
96796	96857	79	31099	30587	77	1792	1939	21	2681	2754	25	6184	5917	42	9654	9118	57	198502	187164	93	1.23269
151340	122517	94	56433	43085	92	2297	1921	26	3663	2871	37	8690	7234	56	13899	10841	74	274812	221610	101	1.23374
179050	134489	98	71585	53698	96	2617	1795	32	4829	3474	42	10015	7316	59	12796	8984	67	260807	191849	105	1.23478
197207	145625	104	73760	54870	100	2997	2376	31	4776	3882	46	11585	8923	65	18857	13463	87	359065	263853	112	1.23583
156427	112932	98	68034	50782	95	2686	1886	28	4004	3030	41	7943	5723	53	12097	9177	65	234128	172679	108	1.23687
192536	163036	93	109321	93234	92	3545	2958	34	7473	6161	47	14356	12651	64	22414	20022	84	447563	387361	103	1.23687
163803	125161	97	58926	45285	95	2404	2071	25	4157	3253	42	9780	7543	61	15959	11981	68	298808	231403	106	1.23687
129214	113469	87	41112	34276	86	2171	1934	22	3367	3161	33	7537	6184	49	11999	11379	61	243312	218275	99	1.23792
111526	105664	86	28156	27077	79	1510	1368	19	3092	2512	30	6551	6050	46	11452	11015	57	225116	214343	91	1.23792
83117	73557	84	29837	26047	82	1435	1115	13	2291	2003	28	4067	3769	36	5557	4564	45	114366	102195	94	1.23896
159890	127524	100	56258	45846	91	2601	2136	27	4712	3593	42	10870	9163	58	17148	14457	72	324487	265832	104	1.24001
61390	59526	84	27939	27496	74	747	759	0	1584	1618	19	2451	2549	25	4682	4794	37	99312	93848	85	1.2421
93346	85243	84	40030	36864	81	1510	1511	16	2647	2659	27	5589	5375	38	7973	7770	45	171283	157877	90	1.2421
104972	98689	85	44598	41462	82	1717	1664	22	2870	2481	30	6385	5562	47	8898	7575	53	194589	177542	91	1.24315
346131	245543	155	153065	114272	144	5388	3900	38	13023	8942	63	25333	19030	103	37389	28692	133	844125	658349	154	1.24315
192328	144536	99	78113	59251	97	2626	1894	29	4905	3518	46	10098	7239	59	16130	11881	75	329514	242595	108	1.24315
74884	71620	87	23183	21940	74	950	704	0	1475	1483	17	3887	3853	34	6798	6401	42	132713	128608	85	1.24419
317746	202484	130	197615	138918	129	6621	4219	47	10094	6792	65	20798	14257	93	32245	21704	113	615279	421721	142	1.24419
233044	161540	110	89095	63555	103	3810	2593	40	6175	4884	47	13984	9958	65	21682	15848	86	409059	295543	114	1.24419
187286	132515	115	82859	59794	99	2721	1896	31	5373	3466	49	10375	7419	61	14625	11041	69	338704	239152	110	1.24524
96393	90245	84	35910	34128	80	1783	1832	20	2725	2632	28	6010	5772	43	9644	9517	55	188251	180656	88	1.24733
119093	104916	90	55482	48878	87	1695	1550	18	3002	2752	33	6542	5875	46	10775	9138	54	227154	199034	93	1.24942
80405	76186	95	32145	30351	78	1474	1379	15	2011	2028	25	4599	4340	38	7988	7278	47	164652	160838	82	1.25046
214417	155505	103	79083	57595	100	2760	2081	33	5314	4058	47	10994	8078	61	16183	11938	73	328963	242096	107	1.25151
180676	146668	101	85039	70850	97	3214	2801	32	5959	5298	44	11414	10042	65	16729	14308	82	327302	293473	100	1.25151
95039	93775	81	38970	38241	79	1306	1157	14	2593	2812	28	5511	5752	38	9235	9002	59	177544	169043	87	1.25256
240224	189825	105	132624	107277	103	3969	3352	36	7739	5883	50	14889	12238	65	24845	20748	100	459464	380295	110	1.25256
170594	147497	91	90449	77933	90	2239	1984	27	4479	3714	42	9420	8370	51	14455	12333	77	293672	261693	94	1.25256
97791	94426	81	34228	34289	78	1406	1297	14	1909	2054	25	5416	5462	38	8092	7694	53	171493	164665	85	1.25256
89938	87328	80	34921	34057	78	1556	1669	18	1777	2002	22	5258	4892	39	8752	8520	47	176292	168955	85	1.25674
98358	96532	79	42166	40891	78	1342	1316	15	3048	3150	29	5653	5490	38	8133	7753	46	178955	169879	90	1.25778
141968	127834	95	53915	48382	88	2358	2052	28	4267	3501	39	9769	8615	51	13913	12085	66	280494	252750	101	1.25987
150263	124003	91	49011	39492	87	1960	1755	24	3504	3034	36	7934	6494	48	12324	10198	60	263784	221938	99	1.25987
118887	113197	83	30851	29378	81	2324	2010	26	3065	3022	33	7882	7257	48	12723	12488	62	246622	226243	92	1.26197
168836	138971	93	74020	60819	92	2456	2044	27	4224	3642	40	8804	7347	55	14453	12978	66	273714	233432	103	1.26197
184145	137958	113	85467	65143	113	2549	1674	27	5084	3682	45	8815	7056	51	14089	10398	70	281962	210698	113	1.26197
173528	146225	103	54634	46493	91	2368	2187	25	4436	3481	40	9380	7798	51	14375	12079	68	273478	232349	101	1.26301
258208	178601	111	97052	65996	108	4002	2674	39	6621	4486	50	14786	9746	73	22491	14991	97	428725	291970	118	1.26301
269410	181221	114	101937	68958	110	5311	3591	43	7062	4789	53	16299	10973	74	23191	15414	91	472807	332482	120	1.26301
124447	111202	85	46652	42230	85	2690	2274	28	3555	3481	33	8412	7940	51	12107	10797	61	248728	237821	89	1.26406
113319	106862	85	48250	44415	85	1788	1582	19	3103	2366	34	6492	6572	40	10482	9584	55	216433	202980	92	1.26406
179036	150993	100	63632	54235	92	3108	2635	30	4701	3462	41	11407	9913	60	18316	16015	76	355793	314825	101	1.2651
332740	226592	130	185214	135124	126	6234	4291	46	10814	7278	61	22688	16679	93	34009	23837	123	699673	508969	132	1.2651
101004	90636	84	40076	35676	82	1774	1475	19	3355	3069	32	7087	6355	45	11579	10424	57	223843	200436	92	1.26615
152721	127239	104	67194	56853	90	2421	1883	27	4019	3616	37	7522	6536	48	11557	10021	62	224059	194274	97	1.26719
146580	124317	98	63805	56198	90	1883	1788	21	3953	3481	40	7730	6954	46	11648	10084	60	236562	210541	100	1.26719
102769	92832	90	38298	33973	82	1118	1007	3	3002	2543	28	4572	4079	40	7544	6645	49	134025	117855	87	1.26824
81399	78274	80	31279	30396	77	1277	1097	10	2002	1770	21	4039	3773	34	6756	6294	42	132083	128506	86	1.26824
98289	93389	81	39698	37468	80	1818	1540	21	2384	2383	26	5510	5372	39	9011	8605	57	179441	175473	83	1.26824
79459	79159	77	25463	24907	68	1265	1266	15	1605	1923	20	4117	3834	36	6832	6685	44	140054	131397	85	1.26824
185399	151469	97	80900	66416	93	3151	2402	34	5485	4623	42	11875	9813	59	16443	14135	76	316870	283654	99	1.26824
179571	150864	102	101243	87211	94	3379	3075	30	5151	4310	41	11895	9980	58	18681	15488	77	346187	290581	102	1.26928
186327	148859	99	100924	83556	99	2337	1784	29	3997	3055	37	8628	6905	54	14165	11356	59	306771	251442	106	1.26928
150326	116271	94	66772	52388	93	2184	1619	29	3780	2851	42	8525	6746	52	14709	11549	73	282725	226142	100	1.26928
121322	106759	98	57935	51170	85	1856	1502	20	3194	3073	35	6987	6309	46	11015	10030	54	225027	201316	96	1.27138
95350	89829	86	31817	30477	79	1795	1811	18	2675	2626	27	6132	5815	41	10639	9805	58	210392	192547	91	1.27242
129572	111052	89	57190	51015	87	2018	1913	23	3468	3050	32	7253	6016	49	10040	9389	52	207450	188137	96	1.27347
98538	92784	86	37528	35021	80	1792	1429	20	2489	2679	27	5514	5311	40	9570	9185	57	220208	206716	90	1.27556
53054	53575	74	18638	17963	56	963	879	0	2396	2837	26	2296	2311	26	1734	1793	18	18238	17703	57	1.27556
134407	113131	92	61521	51883	90	1711	1516	18	3257	2561	36	6937	5815	48	10304	8766	59	213123	183518	98	1.2766
157189	138957	93	66501	57306	89	4290	3959	35	6082	5288	44	13524	12372	64	20434	17895	83	390849	343875	103	1.27869
158101	131236	97	59983	50866	93	1847	1692	20	3946	3096	39	8143	6842	51	11735	9461	60	248866	212930	100	1.27974
156165	127031	95	67903	55870	93	2606	1974	26	4373	3756	41	9284	7904	53	14736	12424	63	296410	251889	110	1.27974
112926	108735	84	26657	26000	78	2963	2621	29	3214	3137	31	8199	7985	51	14556	14599	67	274208	262531	89	1.28079
143247	114530	96	58948	47588	90	2707	2195	29	3910	3262	36	8845	7268	52	13275	11481	61	259679	209243	107	1.28079
88623	86249	80	34067	33425	78	1573	1474	19	1874	1687	25	5722	5342	41	8500	8224	47	165130	156908	82	1.28079
282634	210465	116	117272	89903	116	5760	4121	45	9943	7718	54	21151	16754	78	32558	25264	113	623235	496949	121	1.28079
82640	83439	78	31696	31707	75	941	1125	7	1160	1354	15	3922	3839	32	5831	6064	42	137114	132317	81	1.28079
120544	113015	84	59148	51779	84	1963	1778	22	3189	2554	32	6939	6371	47	10139	9397	59	213909	202384	89	1.28183
113810	104548	92	39907	35533	85	2102	1812	25	3269	3082	30	8018	7713	48	11431	10817	59	232677	214919	101	1.28183
90594	86063	84	41868	39974	79	1300	1332	13	2424	2014	25	5128	4969	38	7499	7401	48	176419	169111	79	1.28183
253078	182891	112	102617	74840	109	3644	2443	35	6392	4623	47	12485	8757	75	17831	13715	72	333338	245208	114	1.28601
133398	112906	93	44106	36559	88	1544	1211	13	2590	2159	32	5192	4326	43	8983	7151	56	171380	146295	94	1.28601
100641	94586	90	33809	32429	80	1636	1586	19	2890	2278	33	6272	5696	44	8737	8239	51	197258	188361	85	1.28706
222147	163278	109	84663	61209	105	2825	2285	26	5616	3813	48	11071	8315	60	16784	12537	78	340256	257851	110	1.28915
132108	112881	92	43081	35823	88	2301	1947	28	3413	3427	32	7852	6634	48	9886	8132	57	201047	176450	93	1.2902
131753	118633	86	54048	46962	87	2371	1886	25	3211	2841	34	8368	7868	49	13673	12141	58	268644	236008	94	1.2902
152501	130506	91	65770	54831	89	2002	1839	24	4564	3916	38	8625	7719	50	13056	10553	64	267801	226535	95	1.29124
185619	159869	92	83250	69882	92	3386	2655	34	6467	6010	45	12635	11473	60	19657	17801	73	397867	360094	102	1.29124
120994	107206	86	75478	69672	86	1360	1046	14	3515	2846	37	6886	6264	44	9682	8356	55	181880	172573	90	1.29124
156826	127253	101	78263	66021	91	2149	1930	24	4324	3243	43	8644	7052	53	13458	11147	66	285291	237124	101	1.29229
94917	92602	81	32479	31308	78	1448	1305	13	2569	2571	28	5279	5568	37	9237	8853	49	172123	164333	96	1.29229
150476	121413	99	57280	44713	93	2290	1992	27	4446	3402	41	8558	7144	54	12475	10671	64	248583	208953	95	1.29438
85694	78647	89	35310	32442	80	1346	1046	5	2390	2230	28	4166	3778	35	5702	5586	42	123933	113556	86	1.29542
71641	74721	74	32149	31042	76	1166	1396	13	1656	1809	23	4878	4900	37	7521	7456	47	143963	140733	84	1.29751
111170	105037	84	45574	43048	81	1734	1648	18	2675	2891	29	6060	6061	40	10069	9856	55	192629	185465	90	1.29751
249024	164213	116	96361	63582	113	3761	2628	37	6180	3998	54	14407	9430	71	21911	14636	101	442799	291820	130	1.29751
148762	123591	93	64647	54497	90	2132	2048	23	3668	3478	34	7682	6366	49	11844	10470	65	234536	205785	97	1.29856
123450	113000	89	49193	45406	83	2172	1824	23	3644	3348	34	7364	7420	45	10746	10262	53	214423	209023	88	1.29856
224021	149919	107	105758	72908	106	3251	2055	38	6246	4279	49	11834	7605	71	17896	12230	78	386492	250167	114	1.29961
149035	126747	92	54221	46716	88	2071	1818	23	3844	3234	35	8762	7791	50	14258	12966	67	272574	239587	92	1.29961
166064	127157	102	67603	51249	94	2452	1973	27	4014	3634	38	8991	6939	60	15491	12506	70	294300	223077	103	1.30065
74779	71810	88	30488	29851	77	1100	1041	6	2013	1684	18	4087	4069	34	6394	6633	43	133781	127107	84	1.3017
173834	132935	98	57999	44393	94	2325	1747	27	4271	3117	41	8560	6762	55	14422	11247	62	276318	214980	102	1.3017
228315	162603	121	84960	61330	106	3913	2451	40	5326	4173	45	12211	9016	59	17097	12849	80	347969	258959	112	1.3017
249563	190374	113	140378	113534	109	5492	4317	40	9302	7968	50	19417	16208	77	28812	23497	105	575137	470102	116	1.30274
84877	82911	86	26552	26649	71	1100	1023	5	2111	1979	25	4492	4576	36	7432	7359	44	150808	146980	85	1.30274
88616	87517	77	27064	26473	72	1552	1181	14	2219	2305	25	4970	4808	38	7712	7167	52	176085	164805	85	1.30274
98958	94641	84	43778	40998	81	1401	1345	15	2289	1938	30	5426	5071	41	10097	9672	54	185042	169696	90	1.30379
83910	82000	81	29480	28859	77	1302	1146	9	1712	1522	25	4196	4170	35	6212	6207	46	133444	127873	87	1.30379
238743	178255	112	109650	82833	109	3227	2492	31	5964	4759	46	13732	10516	68	19530	14116	79	405477	309021	118	1.30588
103364	93682	86	39818	35781	81	1295	1064	10	2632	2388	29	4987	4659	41	7377	6460	55	149898	140330	89	1.30588
177347	143210	96	68610	53998	95	2544	2085	27	4122	3042	46	9097	7304	55	13642	10704	67	314195	259990	104	1.30692
103030	98496	83	36561	34887	80	1604	1525	19	2742	2913	27	6395	6213	42	9840	9187	55	205756	192414	89	1.30797
198970	158337	100	81500	68499	98	2791	2246	28	5357	4303	44	11154	9012	62	17633	14605	72	348216	295069	108	1.30901
73285	71105	85	21467	21200	63	1209	1210	10	1918	1666	23	3833	3799	33	5989	5850	41	130915	130144	85	1.31006
178687	155179	94	108509	96932	93	3420	3057	31	6890	5922	48	14176	12456	62	20559	18292	78	408253	365135	98	1.31215
93586	91164	86	42600	41464	78	1404	1236	11	2887	2639	26	5192	5112	38	7994	7517	49	161485	157813	84	1.31424
99382	96472	89	36944	35359	78	1727	1643	21	2925	2752	30	6910	6701	43	11353	10736	59	210774	202692	85	1.31529
116407	101951	89	51263	44923	85	1893	1565	21	2742	2534	31	6247	5564	46	9512	8466	59	204184	185341	88	1.31633
197518	144741	116	75695	55156	99	2719	1942	33	4713	3591	43	10694	7758	62	15983	12026	72	334782	250126	104	1.31633
142760	124323	96	63559	54631	87	2449	2186	27	4391	3770	40	8697	7685	53	13016	10848	64	255672	217787	94	1.31738
87291	86872	79	31163	30690	77	1291	1081	10	2312	2134	28	4361	3977	39	6722	6633	45	135173	128107	84	1.31738
131885	119936	88	54143	49846	85	2419	2297	23	4111	4122	35	8717	8128	52	13468	12554	62	269384	260397	85	1.31738
131318	114790	94	67862	60293	88	2558	2442	26	4136	3838	39	8197	7098	48	13417	12185	66	257962	222139	91	1.31842
107997	104061	82	41945	41083	80	1963	1770	23	2927	2528	32	6812	6622	45	10335	10207	50	214391	203564	88	1.31842
129946	109414	96	66745	56510	89	1834	1710	22	3711	2952	39	7438	6323	49	11708	10041	62	243166	205000	94	1.32052
191150	147781	102	53924	43779	93	2745	2320	29	5242	4484	43	12349	9694	67	19548	15221	80	377963	289822	110	1.32052
101029	91905	82	38797	35378	81	1662	1863	19	3130	2840	34	6435	5984	45	11576	10685	58	216377	194805	88	1.32052
120333	100550	92	43930	36691	86	2281	1737	25	3295	2893	33	7351	6571	48	11253	9657	61	249227	221431	93	1.32156
199872	146062	114	80481	59952	98	2706	2143	29	5431	4344	43	10095	7465	60	14521	11028	65	282162	211079	107	1.32156
182903	151958	104	89641	76025	96	3395	2992	31	6278	5064	44	11513	9991	66	17503	15075	75	348799	302943	103	1.32261
170164	136917	95	85880	69338	95	2656	2177	29	4565	3713	42	10180	8229	58	15501	12176	67	314092	253204	102	1.32365
186753	146528	107	66110	50643	97	3042	2578	30	4456	3552	39	10423	8659	58	16092	12833	67	295847	238132	105	1.3247
192052	139830	103	82969	60808	100	2596	1920	31	5192	4049	44	11174	8584	60	15743	11462	72	311451	229593	108	1.32679
215926	143724	103	91398	62118	102	3212	2285	36	5598	3869	48	11423	7448	61	17182	10757	79	332647	221935	109	1.32679
134395	117621	97	71505	63073	90	2215	1903	24	3364	3059	35	8076	7125	51	10741	9154	61	237575	220764	94	1.33306
112962	106812	88	33726	31500	83	1758	1549	19	3692	3501	32	6784	6628	45	9857	9367	52	192585	184840	91	1.33306
271558	199686	110	139768	106156	109	5319	3965	42	8917	6839	57	20540	16067	84	31003	23575	104	632896	489944	119	1.33411
98127	94651	81	41616	40288	79	1389	1385	15	2433	2349	26	5836	5871	40	8706	8575	48	187917	179434	90	1.33515
156105	125922	96	53590	41479	93	2281	1518	25	3388	2880	37	7597	5892	51	11309	8619	62	219212	174617	105	1.33515
239339	179830	109	108007	80762	104	3927	2965	37	5847	4673	47	13451	10293	66	24214	19505	92	440742	337741	114	1.33724
208837	162449	103	83482	65252	101	3013	2258	32	5237	4200	45	10686	8440	58	16139	13354	70	329185	259377	111	1.33934
98079	92933	81	38152	33916	83	1427	1156	16	2490	2213	27	5243	4848	39	7258	6646	46	163131	146202	93	1.34143
122653	114067	85	63189	58664	83	2427	2539	24	4262	3764	37	9347	8635	55	13710	12707	63	268711	232675	91	1.34247
175751	142983	95	84392	68340	94	3088	2634	30	4814	4142	39	10771	8989	56	18229	15441	86	361007	305372	102	1.34247
154039	132978	90	75898	65451	90	2522	2057	27	4598	4041	41	9436	7867	59	14995	14067	70	302910	274074	92	1.34875
92034	89582	79	30652	29687	77	1740	1535	19	1631	1906	21	5169	4590	41	7760	7825	45	158573	150241	84	1.34979
146620	119374	92	60852	49348	91	2079	1497	23	3722	2934	37	7378	5966	50	11001	8676	69	225794	181104	96	1.34979
101463	98655	81	43342	41847	79	1813	1638	22	2676	2537	29	6336	5945	42	8741	8438	59	182593	170111	82	1.34979
139998	117541	96	59515	50022	90	1817	1685	23	3424	2960	33	7788	6869	54	11168	10022	57	229024	205736	92	1.35084
35682	33817	80	19313	18799	57	650	715	0	912	614	0	1662	1740	21	2999	2709	31	52102	52569	67	1.35084
100181	96272	89	34746	33601	80	1001	1092	7	2217	2185	24	5349	5319	40	8834	8329	50	181258	171908	87	1.35188
118143	103258	99	45785	40258	85	2017	1799	24	2697	2140	30	7336	6601	50	10929	10268	53	223100	205585	91	1.35188
160472	121879	96	62731	47829	94	2795	1835	34	3842	3059	39	8974	7197	57	14105	11054	69	269918	211703	101	1.35188
147358	123512	93	43120	35577	86	2023	1633	24	3366	3120	33	7205	5828	46	10541	8737	62	217628	183865	96	1.35293
41049	40133	72	21153	21134	58	846	733	0	1646	1329	17	1992	1808	22	2379	2741	26	56240	57880	73	1.35293
130981	115092	89	57699	51344	86	1886	1626	22	3784	3281	34	8052	7389	49	12130	10649	59	256672	241483	91	1.35293
90316	86837	83	29839	28696	77	1574	1585	18	2245	1973	26	5269	5066	38	8257	8067	49	168542	155673	89	1.35606
89657	86616	81	27215	26926	76	1432	1385	15	2189	2401	24	5362	4908	44	8796	9360	46	158012	154429	90	1.35816
159391	144821	96	77248	70514	90	3013	2750	28	5090	4554	40	11235	10386	55	16655	15548	70	344300	309362	99	1.35816
110453	104624	89	34086	32509	80	2064	2016	23	2732	2787	26	6840	6410	42	10196	8999	57	206917	191281	94	1.3592
193745	146428	112	71774	52546	100	2977	2302	32	5288	3965	46	10619	7729	62	16254	12047	78	295962	215624	115	1.3592
82932	82263	79	27159	27229	73	887	1055	6	2078	2159	25	4107	3914	37	6081	6175	41	128190	122513	87	1.3592
165482	143217	94	75472	64293	91	2249	1773	25	4104	3603	39	9129	7672	57	13948	11903	62	297410	248188	102	1.3592
161722	134426	93	64457	53994	91	2357	1912	28	4325	3408	41	9372	7920	50	15270	12581	69	301041	259427	100	1.3592
121128	107872	86	47374	40504	85	2018	1985	22	3501	2938	40	8649	7771	50	12803	11053	60	261684	228844	95	1.36025
96008	87507	84	36270	32565	82	1276	1233	15	2721	2323	28	5135	4664	41	8937	8240	51	165358	158884	91	1.36025
134359	117551	93	53055	46583	89	2014	1880	24	3852	3427	34	7988	7495	51	13904	13125	60	283096	262033	96	1.36234
105077	101068	81	27784	27045	78	1684	1965	20	3284	2750	38	6801	6342	44	11378	10336	58	214088	202319	91	1.36234
110427	102429	90	51430	48635	83	2163	2249	23	3730	3641	39	7868	7506	45	11228	10578	58	230948	209067	94	1.36338
223879	181472	109	95623	80844	96	3673	3550	31	6743	5804	44	14189	11613	71	21789	17316	87	405034	329363	108	1.36443
105121	92691	84	42685	37629	84	1365	1248	17	3056	2361	29	6312	5365	50	10414	9292	63	213847	189030	95	1.36547
80897	77130	92	36922	35486	78	1103	1061	8	2762	2154	29	4097	3967	36	6637	6727	44	127734	123638	85	1.36547
35989	34908	72	21112	20764	59	500	482	0	1104	1185	8	1789	1839	20	3156	3196	30	56664	56804	74	1.36652
119502	104053	90	48288	41796	86	2203	1838	26	3042	2779	32	7247	6404	50	11288	10211	61	234025	209317	94	1.36757
72150	70106	81	15103	14935	47	1322	1120	9	1584	1432	15	3978	3800	36	5619	5818	37	125869	119562	86	1.36757
139639	119530	94	52512	43582	90	2335	2073	25	3921	3429	36	8416	7049	58	13349	11090	75	259998	216517	101	1.3707
156007	139307	93	65099	57910	89	2271	2152	26	4470	3675	41	9678	8205	62	14209	11838	69	284587	257297	107	1.3707
196187	145473	106	89691	66893	102	2845	2233	31	5455	3648	49	11480	8190	67	19080	14627	86	380233	286130	111	1.37175
224489	186752	114	110009	92260	99	3742	3320	33	6137	5151	42	14547	12301	66	20761	16970	89	397900	336901	107	1.37279
161010	130942	111	68005	53398	111	2866	2339	29	4686	4617	36	9450	7267	60	12622	9927	77	252596	212255	111	1.37279
124059	106783	93	50089	43679	87	1858	1511	23	3460	2649	35	7881	7044	49	11915	10468	64	260854	227596	101	1.37384
88107	86616	84	29506	29162	76	1400	1452	17	2273	2207	24	5174	5173	38	8792	8998	54	169823	161557	90	1.37384
200606	156303	102	77212	60340	97	2706	2211	29	4763	3906	41	10595	8010	60	16271	12151	70	326333	256781	109	1.37384
255961	179889	120	110099	77084	115	3220	2685	32	6699	4691	51	14045	9824	71	21211	15389	82	409209	288057	127	1.37488
110179	91351	91	46260	38433	86	1875	1479	21	2546	2440	27	5439	4484	41	7875	6284	55	163395	136360	97	1.37593
160711	139784	95	74732	63796	93	2984	2631	31	4702	4169	34	9069	8161	51	11972	10854	62	258440	232716	103	1.37593
121502	108297	88	48955	43367	85	1933	1624	19	3093	2564	30	7097	6279	48	9809	8386	54	210731	186815	94	1.37697
136506	118494	103	44598	37167	90	1955	1737	24	3720	3180	37	7761	6866	46	11349	9369	66	251273	219320	98	1.37802
188001	145098	108	91100	71253	96	2810	2310	29	4786	3615	46	10177	8069	59	17039	13767	78	339412	267593	103	1.37802
83361	81881	83	38917	38526	77	1585	1475	16	2197	2165	23	4614	4567	36	7762	6888	52	163979	160221	85	1.37802
234180	158426	109	95523	65787	106	3197	2315	34	6075	3711	48	12817	8890	66	20372	13984	83	426393	290394	116	1.38011
141998	126705	90	88949	80108	88	2437	2381	25	4604	4571	35	9768	9127	52	14768	14099	65	277845	254997	91	1.38011
68223	64788	78	14968	14584	50	1284	1292	13	1641	1686	17	4104	3841	37	5943	5754	41	117797	115559	78	1.38429
64418	60505	79	24459	23642	71	998	982	0	1890	1911	18	4409	4061	38	6614	6476	42	129667	117926	81	1.38743
111887	106586	84	28549	27945	79	1569	1592	20	2914	2938	30	7156	6914	45	10551	9697	57	212553	200295	94	1.38848
168814	139231	94	83841	69406	93	2326	1837	24	4080	3593	37	9311	7822	54	14404	12269	62	274768	231698	104	1.39161
124038	104927	89	53056	43707	88	1784	1428	15	3466	2951	36	6465	5313	49	10430	8174	54	203829	166539	97	1.39161
98957	93321	89	40261	38414	79	1682	1408	21	3440	3011	34	6039	5703	41	10226	10257	49	193271	181692	91	1.3937
106425	100537	85	42050	40287	80	1675	1603	19	2839	3016	31	6631	6306	45	10777	10084	54	207876	196342	95	1.3937
68519	66268	76	25904	25379	75	916	768	0	1933	1534	18	3597	3538	31	4739	4516	38	97635	91474	84	1.3937
169571	139979	93	53835	44829	90	2735	2609	26	5589	5093	42	9937	8429	57	14989	12705	69	274463	242852	103	1.3937
180312	153538	102	86491	73147	93	3205	2707	31	5305	4891	40	10502	9465	53	15234	13420	65	303278	267923	101	1.39475
79470	73390	81	34171	31948	78	987	843	0	2192	2158	26	4171	3932	36	6535	6121	43	123952	116472	89	1.39579
73929	73432	76	24841	24474	74	995	795	0	1289	1044	10	3722	3828	34	5760	5827	41	104508	98693	87	1.39579
134511	117906	95	46070	39505	89	2280	2147	25	3818	3394	33	8855	7971	49	13919	12487	59	263905	239730	100	1.39579
128835	108835	87	58489	50493	87	2001	1597	22	3636	2842	32	6450	5594	45	11798	10083	64	239189	211905	94	1.39998
149111	130705	90	57272	49187	90	2658	1999	30	4486	3745	37	9175	8172	48	15300	13334	70	296615	270410	100	1.39998
137130	114693	92	58801	49623	90	1932	1808	20	3643	2953	41	7673	6281	50	9685	8053	55	194957	159814	101	1.40102
162471	126069	104	62636	46859	95	2841	2322	31	3895	2905	39	9411	7580	54	14015	11234	69	276744	212357	104	1.40207
155369	125131	95	65647	53160	92	2223	1765	27	3387	2324	38	7708	6317	52	11610	9309	60	246871	199124	104	1.4052
180102	136997	101	76535	58730	95	2398	1750	25	4259	3231	42	9185	6892	54	13721	9686	76	276570	197958	107	1.4052
333095	226973	142	230160	173802	137	8334	6030	46	14586	11073	65	29501	22668	115	39740	28590	130	767852	583041	144	1.40625
112211	101020	87	48736	42895	84	1532	1472	16	2950	2497	33	5915	4965	45	8500	8065	46	190298	171276	95	1.40625
138068	113595	91	67477	56065	90	2018	1722	23	3200	2800	36	7261	6213	51	12750	10214	64	235467	194110	101	1.4073
131748	106745	88	48644	38639	87	2125	1819	21	3444	2911	39	8497	7002	48	13333	10286	65	258648	203575	103	1.4073
99752	94875	83	42367	40284	81	1546	1421	14	2534	2585	27	6075	5638	45	9248	9111	52	193294	181326	91	1.40834
77565	75778	78	33833	32212	78	1697	1549	20	2583	2229	30	5766	5360	40	7825	7956	53	167832	160003	85	1.40939
58614	56603	78	25738	25008	75	886	807	0	1583	1731	19	2478	2476	29	3901	3872	33	83596	83436	84	1.41043
103687	94264	87	48410	42742	86	1718	1442	19	2922	2701	31	5802	5064	44	9556	8287	60	193284	175492	94	1.41043
101902	98064	83	31499	30830	78	1249	1436	13	2375	2323	27	5317	4975	39	7141	6895	43	154784	147981	89	1.41043
125714	115155	86	53144	46911	86	2017	1762	22	3221	3015	33	7736	7068	51	11274	10677	57	242989	227729	92	1.41252
150249	123306	94	73089	59349	92	2210	1769	25	3836	3580	36	7816	6571	50	12481	10564	66	247071	215158	98	1.41252
138196	118757	97	43573	36951	86	1839	1469	18	3419	2962	35	7890	7062	48	12230	10786	64	247594	219447	98	1.41461
90223	80110	97	41180	36238	84	1505	1470	15	2177	1869	22	4310	3791	37	7202	6094	49	123895	107096	92	1.41566
93263	90923	81	22859	22740	60	1603	1434	19	2208	1983	26	5107	5220	37	8250	7838	51	175913	167056	87	1.41566
265588	196040	108	103664	76306	105	4201	2737	40	7445	5305	47	15528	12148	73	22640	16662	92	420476	330652	110	1.41566
227544	168543	100	103355	74505	99	3137	2143	33	6637	4649	49	12239	8803	65	18809	13241	78	367059	274442	107	1.41566
109258	101003	84	43743	37905	84	1680	1639	21	2765	3128	27	6478	5805	46	10958	9418	60	233047	204035	91	1.41566
120726	105167	90	52831	44922	87	1866	1436	22	3338	2370	37	7274	5868	50	10915	9504	61	233330	199711	92	1.41566
133256	121264	92	72564	67863	85	1866	1936	21	3906	3464	33	7915	7440	49	12302	11684	60	254555	233946	94	1.41671
148550	127767	103	80652	72486	89	2299	1855	24	4100	4191	36	8636	7746	52	12998	11710	72	273572	245829	98	1.41775
86428	84093	79	32513	31665	77	1376	1423	14	2241	1978	26	4830	4602	40	6092	6344	42	136701	135293	87	1.4188
96486	94497	80	21870	21435	63	1544	1854	18	2841	2801	29	6307	6063	40	9250	9216	50	204775	193144	89	1.42089
97344	95378	80	29210	28705	77	1611	1629	18	2183	2510	24	5074	4947	39	8455	7130	55	170601	162452	89	1.42089
127580	115570	87	36337	33032	82	1940	1653	23	3938	3458	36	8040	7536	51	11630	10747	56	260975	241002	98	1.42298
179987	151804	96	81354	69959	94	3352	3166	30	5616	4589	47	12051	10278	60	18042	14573	76	355090	290924	105	1.42298
80842	78051	81	22815	22370	66	1077	1044	5	1972	1885	21	4436	4238	36	6382	5471	51	125021	118236	91	1.42402
90319	86358	88	32487	31741	77	1222	1213	12	2560	2516	27	4945	5106	35	8006	7852	44	166506	160538	91	1.42716
112264	104334	86	73982	70122	84	2351	2042	25	4689	4523	36	8836	8398	47	14403	14043	71	278021	250587	94	1.42925
221662	169177	101	69078	50079	99	3248	2598	31	5298	4202	45	11508	8938	60	18720	14362	82	382619	282616	115	1.4303
176838	159056	91	58479	53079	87	3129	2845	32	4364	4111	38	10563	9444	55	14779	13275	67	290408	258639	100	1.4303
184630	148494	96	72587	57999	96	3260	2317	36	5112	4117	41	11028	8800	65	14782	11729	71	277019	224240	107	1.43134
127491	111076	90	48138	42156	87	2128	1535	25	2802	2418	30	7064	6228	47	10780	9204	56	193987	170887	96	1.43134
134342	120285	95	44909	39622	88	2261	1995	23	3339	3064	33	8257	8161	49	12359	11706	57	247627	222289	102	1.43343
173318	124203	107	72646	53240	96	2388	1707	30	4611	3200	44	9703	7138	55	15280	11200	75	294721	216749	109	1.43553
94490	91907	81	33776	31694	78	1413	1417	14	2681	2178	28	5863	5361	42	8149	7691	50	188163	180640	96	1.43553
134742	113962	94	43740	35587	90	1953	1685	19	2633	2506	28	7157	5933	46	10897	9587	58	234564	200687	100	1.43553
102957	97891	82	32834	31342	80	2314	1991	26	4014	3829	37	8316	7440	49	13527	12781	57	286426	266346	94	1.43553
181443	158541	93	78872	69266	91	2272	1798	28	4770	4360	37	10991	9293	60	15577	14463	71	338481	298242	101	1.43762
55716	54073	84	20842	20654	59	837	888	0	939	1060	5	2697	2778	27	3726	3690	33	72177	72936	81	1.43971
119301	103619	89	48184	41128	86	1667	1526	19	2875	2517	31	6494	5536	50	10382	8880	59	200079	172918	98	1.43971
81705	79950	80	35264	34045	77	1195	1354	12	2256	2073	25	4955	4539	40	7526	7486	46	145900	132735	89	1.44075
73312	72072	80	27129	26738	76	1318	1164	10	2017	1964	23	4420	4376	35	7847	7104	47	149339	144411	92	1.44075
139963	122948	90	62987	56646	87	2103	1738	24	4247	4047	42	8142	7679	47	12843	11686	60	238480	220026	96	1.4418
159220	134438	97	60765	51112	91	2445	2304	27	4188	4086	36	8353	7421	49	12503	10663	65	248392	209883	99	1.44389
151910	132980	91	51480	45128	86	2220	1888	24	4288	3708	36	8416	7861	51	13729	11990	62	278351	265375	96	1.44493
124191	109105	97	60604	53341	88	2119	2028	24	3330	3354	32	8144	7523	48	13242	11927	65	265700	249502	94	1.44703
99374	94127	82	32769	31239	79	1719	1541	20	3057	2533	33	6344	5891	44	10735	10361	59	204796	190937	87	1.44807
122164	113172	85	59635	53586	84	2035	1860	23	4287	3942	39	7601	7036	46	11292	10903	62	222485	208280	91	1.45016
113667	99887	89	41162	35959	84	1605	1572	17	3050	2510	31	5767	5419	42	9183	8442	52	171351	160158	90	1.45121
96840	93710	80	23604	23421	59	1350	1232	15	2446	2161	27	5979	5265	47	8637	7903	49	159810	154515	88	1.45121
165838	138395	95	67157	54490	93	2542	1975	29	4280	3722	38	9192	7834	56	13824	11979	71	291408	243030	100	1.45121
104327	95575	82	44808	40629	82	1826	1761	18	2363	2275	28	6654	6050	44	9401	8018	58	200794	182322	91	1.45121
182231	132943	106	73604	54251	98	3014	2135	35	4805	3216	45	9983	7606	58	17182	12653	78	313580	225721	107	1.45225
129337	116912	86	54724	48075	85	1894	1496	21	3794	3147	35	7646	7297	44	12204	11269	58	248735	224663	93	1.45225
168730	129426	104	73540	57576	94	2228	1641	25	4309	2981	42	8684	6697	56	13814	10075	69	283764	217805	104	1.45434
174983	130646	97	73612	56759	95	2603	2006	30	3746	3111	41	9579	6485	58	14465	10588	71	301260	232050	105	1.45434
88812	87635	79	33663	32767	79	1482	1393	14	2224	1992	23	5584	4935	43	8801	8586	47	184631	173837	91	1.45434
173996	133033	95	73055	55896	95	2499	1888	27	4356	3367	45	9320	6857	56	14556	10927	73	260253	192500	105	1.45539
141432	114751	95	66173	53880	93	2481	2063	26	3665	3013	36	7982	6354	53	11133	8998	68	211959	176018	108	1.45539
108725	99619	87	45295	38634	87	1580	1687	20	2666	2658	28	7112	6041	48	10753	9415	57	225648	198482	98	1.45853
167513	130142	98	68418	53712	94	2842	2158	30	4265	3426	42	9497	7718	56	14062	10958	76	268290	211660	103	1.45957
86644	80514	83	36164	35241	80	1320	1135	11	2228	2279	26	4859	4513	38	8079	7935	50	142485	137365	90	1.46166
144873	118853	94	61657	50862	91	1944	1658	24	3765	3356	33	7404	6036	49	11822	9979	58	228470	188092	103	1.46271
213813	164296	102	81038	62240	101	2714	2284	28	4279	3649	36	11286	8632	63	15539	11837	70	331137	259428	110	1.46375
96269	89822	85	39504	37685	80	1760	1645	22	2847	2608	31	6573	6316	45	11219	10675	63	209128	202565	90	1.46375
151698	115628	95	65154	50831	94	2050	1625	23	3533	2684	38	8142	6281	52	13210	9717	68	262922	206478	105	1.46375
226533	172989	107	105181	81445	103	2991	2628	29	6239	4649	44	11126	8667	65	18107	14175	80	347326	261132	115	1.4648
164731	132291	106	66257	50522	96	2369	1912	26	3669	3044	37	8950	6816	53	13143	10526	68	279847	221144	103	1.46585
95220	91813	81	44364	43444	79	1649	1545	19	2647	2334	28	5910	5728	43	8854	8548	44	169194	159419	94	1.46689
127490	115747	94	56479	53937	84	1999	1770	23	3295	3426	31	7792	7542	45	11501	10085	63	252361	236706	93	1.46689
105367	100788	83	28426	27044	80	1727	1424	20	2764	2537	30	6221	5716	42	10442	9687	57	202978	189870	96	1.46794
84985	84716	82	35116	34496	76	1261	1365	13	2199	1850	27	5368	5176	39	8837	8932	46	170502	159830	89	1.46794
237682	162141	116	85958	59819	109	3273	2452	35	5841	3852	45	10950	7435	65	16268	10815	72	335405	228187	121	1.46794
233773	151802	110	122421	79269	105	4289	2692	42	7854	5188	54	15095	9624	74	22746	14693	101	448241	285889	118	1.46794
149380	135900	90	55207	48306	87	2442	2272	26	3805	3711	36	8600	7731	48	13221	12243	59	281164	249817	99	1.46898
99474	97703	80	29668	29436	67	1552	1439	19	2635	2697	27	6250	5643	42	10272	9580	57	203012	192524	90	1.46898
102808	98991	81	33680	32427	79	2082	1823	23	2715	2633	30	6319	6137	42	10436	9785	60	204855	194803	92	1.47107
85912	82456	84	23229	22460	67	1295	1252	12	1275	1649	20	4812	4845	37	7802	7499	48	156337	151082	91	1.47107
214507	162605	102	81787	62105	100	2794	2214	31	4080	3481	39	9308	7075	52	15066	11380	66	328750	246648	117	1.47107
146413	123541	96	62162	51965	88	2115	1943	22	3769	2860	39	8019	6424	53	12043	10429	61	228375	192144	101	1.47212
212474	158579	100	98300	73762	99	3702	2644	38	6211	4243	52	13452	10082	68	21159	15347	90	452248	332085	110	1.4763
114847	103451	88	39135	34803	81	1790	1725	20	3317	3394	33	7568	7197	48	12176	11217	63	240820	225236	93	1.4763
217948	148441	105	90320	62241	104	3280	2181	38	6102	4080	50	13131	8893	66	20783	13557	87	444871	300487	113	1.47735
157920	121927	96	61568	48447	93	2731	2337	29	4527	3437	43	8644	6489	55	13768	10993	71	270779	217251	103	1.47735
135544	118235	93	63530	57365	87	2680	2370	29	5486	4459	45	10560	9369	59	16134	14511	69	321024	290344	98	1.47839
178831	138391	112	65805	49542	112	2908	2268	30	4164	2929	44	11021	8691	56	16763	12925	81	347976	269771	112	1.47839
128493	111132	91	61839	52400	89	2003	1670	21	2881	2463	28	5855	5311	43	9073	6721	58	198666	170204	96	1.47944
74774	73353	79	23415	23052	72	1196	1134	10	1841	1853	22	4994	4911	36	7865	7559	47	158818	152634	83	1.47944
169068	130488	98	63702	49610	94	2215	1714	25	3595	2863	37	9738	7247	57	14966	11659	67	298494	224510	103	1.48257
121801	113307	86	61392	56556	83	2220	1857	26	4060	3789	36	8232	7752	48	13552	12260	66	267614	252260	90	1.48362
68233	67057	76	22981	22404	63	753	835	0	2031	1607	25	3618	3366	33	5122	4791	41	104425	100589	87	1.48362
120643	107264	85	51142	44539	87	1778	1925	20	3059	2708	33	7363	6615	48	12504	10816	64	236397	198859	93	1.48467
208094	165908	102	84212	65717	98	3743	3153	34	5868	4834	45	13165	11422	63	21275	18485	92	420825	363029	104	1.48467
79227	74945	80	32850	31534	79	1219	1133	9	1194	1430	20	3559	3300	34	5751	5968	40	124298	122866	84	1.48571
97282	91365	91	37758	36462	79	1645	1517	18	2604	2203	26	5480	5196	41	8299	7873	46	162456	149396	89	1.48571
101609	96768	84	46592	43813	81	1753	1543	21	2818	2636	28	5664	5383	42	9595	9453	49	181564	174899	86	1.48885
84804	81561	95	34172	32870	78	1395	1151	13	1577	1876	21	4664	4826	37	8237	7649	51	162914	152057	87	1.48989
182089	153390	94	63451	53808	93	3194	2579	32	5122	4280	46	11082	9435	60	17389	15151	75	337395	303030	102	1.48989
140354	115719	96	52652	43079	88	1878	1577	23	3653	2957	40	6485	5314	46	10388	8628	62	182147	151487	99	1.49094
232339	172824	121	113059	86405	106	3744	3208	34	7312	5129	50	14255	10750	68	20985	16259	91	381669	291188	112	1.49303
233972	169186	106	95284	70539	101	3584	2512	39	6027	4301	47	13138	9409	67	20019	14287	91	399467	286411	109	1.49512
67083	64873	91	29997	29251	75	910	946	0	1937	1824	20	3693	3454	33	5639	5416	40	118165	116164	83	1.49721
153432	136913	90	65288	59127	88	2728	2472	28	4921	4242	40	10683	9067	61	17367	16168	74	333466	298061	95	1.49826
94182	92065	85	50038	48691	80	1615	1675	20	2776	2569	30	6040	5993	40	10701	9896	55	208817	202593	89	1.49826
156439	125917	94	70127	56902	92	1916	1542	21	3588	3035	35	7280	5858	49	12057	9622	68	231593	183316	100	1.49826
110595	101073	85	47851	43721	82	2244	2052	23	4382	4132	37	8451	7712	49	13278	12869	62	281805	271034	90	1.4993
163500	135871	96	64293	52160	93	2544	2212	27	3762	3369	40	8717	7630	50	12633	10331	63	249280	202665	100	1.4993
175678	133851	98	80071	61743	95	2636	2114	30	4456	3408	41	9743	7480	60	15874	11665	71	319893	242818	102	1.4993
95532	91672	85	46209	44935	80	1801	1648	21	2233	2134	22	5506	5501	39	8677	8782	49	182893	173187	89	1.50139
91929	88037	83	31382	30261	79	1595	1370	19	2027	2083	25	4879	5060	37	7616	7591	54	153654	147487	88	1.50139
181847	142795	97	71472	57980	95	2556	2093	28	4163	3567	42	9115	7031	53	13153	10546	63	281545	220751	102	1.50244
70092	68019	77	33234	32095	75	1231	1143	13	2066	2086	26	4328	4476	35	7228	6347	53	141553	138308	79	1.50453
131778	113652	90	46980	38107	89	2245	1902	26	3626	3153	33	8633	7451	56	14974	13287	65	285888	249449	97	1.50453
173391	149947	93	92839	80181	91	2473	2002	31	5026	4623	41	11281	9670	59	16905	14314	75	348808	308648	101	1.50453
45802	44560	76	21942	21596	63	516	526	0	586	614	0	1955	1936	22	2839	2675	28	65141	64713	81	1.50558
97259	94403	85	32458	31450	78	1547	1490	19	2741	2555	32	6217	6136	42	10026	9598	48	187706	179116	89	1.50662
136718	116745	91	53826	45520	87	2356	1959	25	3566	3093	37	8991	7586	52	13528	11278	70	275054	238664	100	1.50662
92863	87070	83	34863	33394	80	1289	1182	11	3251	2756	31	5526	5098	43	10310	10336	50	195374	187056	87	1.50767
118042	98416	88	46646	39457	86	1906	1698	21	2688	2421	29	6209	5094	45	9554	7984	51	210739	174921	92	1.50871
74755	72778	87	17662	17524	52	854	738	0	1962	2124	20	4100	4050	34	6982	7049	48	144071	138033	84	1.5108
98514	92880	88	29431	28466	79	1172	1350	14	2132	2585	26	6183	6012	42	9035	8607	53	183431	170811	87	1.5108
181105	139113	97	72544	56039	95	2812	1963	31	5014	3485	46	10514	7674	61	16637	12609	71	301976	231051	102	1.5108
131279	110673	89	44524	37574	86	1869	1583	22	3431	3097	36	7163	5718	49	11005	9314	69	201732	172054	92	1.51185
111028	103020	83	43374	40115	82	2719	2238	28	3539	3457	33	7552	7598	48	12270	11420	58	264989	245671	99	1.51185
140176	125175	89	54633	48207	87	2225	1746	26	3501	3218	37	8510	7550	50	13545	11965	67	272593	250041	90	1.51185
172082	146271	94	69816	59902	93	2809	2386	28	4435	4388	36	10160	8805	55	15570	13061	70	295045	259416	98	1.51499
271731	208189	112	95631	70690	109	4715	3201	43	8811	6206	54	15658	12007	73	25339	19947	98	511786	402236	112	1.51499
187038	144365	102	77577	59782	97	2710	1916	29	5099	3869	44	10766	8784	56	17719	14302	80	342899	274295	100	1.51499
95193	91810	80	33883	32656	78	1580	1693	18	2505	2346	27	6755	6450	45	10890	10071	59	228664	215016	81	1.51603
112495	103373	85	47045	42979	84	1827	1603	18	3206	2923	31	6703	6504	44	10421	9703	53	212303	194916	88	1.51603
229224	180818	108	151925	126602	106	4626	3765	40	9076	7668	62	16976	13721	75	24941	21078	90	488145	411913	108	1.51708
111813	98414	93	52127	45330	85	1628	1417	17	2409	1884	28	5966	5401	44	9084	8224	51	171116	154269	91	1.52021
103238	98820	84	35146	33781	80	1452	1285	14	2765	2386	28	6177	6073	43	9589	9122	56	197078	191309	88	1.52126
102612	103967	79	20091	19598	60	1559	1485	18	3025	3283	28	7149	7192	42	10639	10495	51	218124	206596	88	1.52126
144727	112316	96	53332	42222	92	2836	1773	34	3536	3113	35	8095	6385	54	11925	9300	68	248810	194539	103	1.5223
89001	85793	79	29515	28369	78	1701	1684	20	2946	2323	31	6065	5954	43	9674	9246	49	197294	187564	87	1.52544
84333	81307	82	22193	21571	64	1791	1541	20	1776	1831	24	5099	4923	37	8373	8074	50	173813	165107	95	1.52544
140224	119037	91	54267	45742	88	2408	2325	25	4135	3565	36	8817	7857	50	14862	13293	66	307210	277111	94	1.52544
113754	104090	93	50364	46418	84	1424	1457	18	2788	2634	29	5674	6084	38	8441	8255	49	160680	151194	88	1.52649
179188	148545	97	71034	57745	93	2595	1914	31	4773	4065	40	9705	7999	53	14939	12073	74	315885	266848	101	1.52649
187058	135240	100	74398	54214	97	2952	2221	31	4623	3425	42	11190	8385	59	17132	12193	86	319669	234294	105	1.52753
127015	108851	91	47660	38961	89	1657	1484	19	2739	2647	31	7440	6425	49	12587	10749	63	256520	215514	97	1.52753
132322	112154	89	51980	44539	87	1895	1559	19	3240	2685	31	7366	6104	47	10024	8534	52	208731	178910	96	1.52753
168539	141624	93	67099	56561	91	2255	1950	25	5132	3855	45	10088	8851	54	15674	12822	83	298478	259664	96	1.52753
179201	139319	95	69636	52774	96	3223	2449	34	4411	3384	45	9984	7709	61	13790	10701	70	259532	203371	102	1.52858
94131	87478	84	33750	31800	81	1575	1437	20	2606	2351	30	6042	5676	43	9385	8747	51	185116	180189	84	1.52858
155772	129539	93	51084	41098	91	2009	1947	23	3785	2907	37	8396	7011	50	12649	9918	64	236949	193586	102	1.53171
203716	160716	103	82618	66237	98	2872	2171	32	5190	3796	45	10363	8026	56	15351	12148	69	290045	229194	107	1.53381
184574	136731	101	76577	57012	96	3090	2271	34	4111	3151	38	10161	7646	64	16084	12041	70	322078	238829	107	1.53381
405745	261902	153	206171	150124	152	9253	6290	53	15748	11684	69	35461	25548	129	47413	34631	148	859700	639382	157	1.53485
155958	125078	93	65398	53103	91	2323	1795	26	2937	2303	38	7840	6394	50	11853	9217	67	215569	169365	101	1.53485
124027	116700	85	42494	39387	84	2274	2144	24	3141	2955	30	8302	7516	48	12902	12057	59	241631	228960	94	1.5359
175679	147735	95	72881	62801	91	3326	2623	33	4694	4885	37	10946	9410	61	17697	14881	75	368573	322384	102	1.53694
91571	89288	87	23994	23351	65	1471	1483	19	1650	1634	17	5247	4944	40	7920	7819	47	168002	164588	89	1.53694
145265	122593	102	56696	48283	90	2198	1671	25	3442	2995	38	7300	5985	48	11680	9219	62	222020	188121	95	1.54217
327571	196272	140	123008	74471	138	5666	3104	50	9961	6186	62	19901	11616	92	31138	17670	114	611071	358807	144	1.54217
174320	128189	112	74639	56666	96	2425	1904	29	3474	2891	33	8711	6592	54	14785	10622	73	305209	230013	104	1.54322
147505	124241	97	64464	53278	91	1665	1404	20	3419	3170	34	7623	6148	53	11859	9861	63	216892	177819	106	1.54322
92027	87666	88	20211	19723	61	1172	1108	10	2466	2150	29	4993	4852	38	7167	7544	44	158277	147303	85	1.54322
141294	121189	91	51900	42834	90	2245	1817	24	3406	3142	36	7521	6504	49	10193	8521	54	212688	184806	92	1.54531
241492	183599	112	116423	91012	108	5460	4124	40	8784	6721	52	18006	14053	71	25201	19187	101	501709	394859	113	1.54531
231095	166896	111	81723	58013	107	3338	2263	34	5589	4259	49	11822	8603	64	16080	11651	72	313798	227850	111	1.54949
132443	111045	90	48755	40012	88	2030	1555	24	3562	2393	34	6829	6124	45	10398	8081	57	220438	181752	93	1.54949
139589	118938	104	62325	53381	88	1967	1583	23	3032	2667	34	7796	6965	51	12388	10919	62	228592	189275	94	1.54949
121467	106934	94	50802	45772	84	1551	1351	19	3543	2976	34	6438	5459	51	9436	8361	59	196174	179374	87	1.55053
104875	101498	82	25881	25199	77	1558	1590	18	2758	2476	30	5560	5703	39	9422	9006	50	197939	184836	94	1.55263
84544	82865	86	32392	31572	77	1088	1085	9	2140	2200	22	4385	4032	35	7592	7547	45	139520	135613	87	1.55472
88784	82256	88	36092	32783	83	1020	1173	8	2069	1757	19	4206	3935	36	6118	5997	40	121949	108184	90	1.55576
149923	129694	98	65493	54879	90	1707	1417	19	2878	2472	31	6055	5334	45	8733	8310	51	212618	184910	98	1.55681
86914	84077	80	20964	20592	60	1416	1481	15	2427	1928	24	4866	4450	38	7442	6510	57	140234	132915	88	1.5589
72554	64635	89	31106	28009	78	924	811	0	1596	1332	23	3711	3529	34	5039	4973	40	102866	89765	88	1.55994
99222	95924	82	47926	46086	80	1882	1734	19	2823	2763	33	6788	6295	46	11767	11185	63	204192	195749	90	1.56308
196567	154661	95	77766	60912	94	2233	1764	26	4963	4003	41	10757	8609	59	15583	13083	69	309679	244428	105	1.56517
86220	83676	85	25934	25506	73	1510	1536	18	2211	1986	27	4442	4160	37	6909	6542	43	154320	150613	87	1.56622
47596	47766	83	21669	21742	60	544	692	0	1211	1617	14	2411	2419	26	3841	3898	33	77926	77126	81	1.56726
201819	162888	102	106948	85605	97	3112	2582	32	5193	4335	42	11634	9438	60	18914	15200	79	392157	322865	103	1.56831
168951	148197	92	53574	43962	93	2742	2566	26	4773	3800	41	9654	8625	52	16360	14215	73	299902	264988	99	1.56935
146129	130359	90	57204	49832	89	2506	2060	27	4004	3449	33	9850	8372	52	15758	13593	71	305689	280091	96	1.56935
102939	97422	88	28711	28078	79	1727	1728	21	2780	2986	27	6578	6683	40	9789	9560	51	215820	202351	92	1.5704
112324	108246	82	25698	24856	79	1978	1890	22	3453	2624	32	7203	6863	43	10045	9172	57	189509	176754	90	1.57145
286622	209937	123	164313	122045	116	6588	5227	44	11968	9424	71	24074	18855	94	36881	28565	113	696817	543630	123	1.57249
60349	59521	77	16265	15040	56	1173	1078	8	2007	1887	20	4037	3725	33	5364	4991	39	108316	95629	92	1.57249
122365	108113	91	46269	39935	84	1975	1831	25	3727	3411	36	8240	7353	49	13357	12099	58	251047	227628	92	1.57563
110253	92986	100	46415	38906	85	1261	938	0	1991	2078	25	5126	4387	42	8574	7124	58	165633	142561	89	1.57563
82417	80338	83	34017	32921	78	1179	1252	11	1827	1882	20	4285	4401	34	7578	7427	47	149778	145964	82	1.57667
154926	129487	93	66101	53754	92	2151	1825	26	3080	2779	35	7617	6098	53	11108	9085	62	222498	182202	97	1.57667
247444	179798	121	96215	70790	117	4096	2709	39	6976	5329	51	13351	10089	66	17693	13152	75	341993	259154	119	1.57772
181093	148713	98	57974	48245	93	2702	1940	30	4713	4361	42	9687	7901	57	15496	13152	67	280165	238733	100	1.57772
177243	133534	97	61889	45925	94	2859	2009	31	4726	3665	47	10472	8157	58	17709	12817	89	340498	259313	100	1.57876
190831	149336	102	80890	63062	96	3049	2388	30	4803	3779	43	10063	7592	58	16564	12506	74	335653	270580	102	1.58086
88932	85285	83	20037	19304	60	1286	1271	14	2432	2419	23	5228	4923	39	8179	8422	45	165015	153960	84	1.5819
86697	83577	78	30373	29644	77	1265	1325	15	2074	1728	26	5039	4732	40	6984	6640	52	152904	151473	86	1.5819
85452	82162	80	17578	17266	53	1352	1184	11	2201	2418	21	5240	4861	40	8425	7715	53	168174	161555	86	1.58295
116092	108305	87	35663	34258	81	1922	1658	22	3209	3102	27	6689	6304	43	10826	10333	56	222727	211746	92	1.58399
136835	121793	104	46581	40547	88	1805	1633	20	2768	2275	31	7509	6902	47	10227	9171	57	237670	216404	94	1.58608
206541	170546	104	82224	68087	99	3007	2388	32	6368	5350	41	11262	9612	63	16606	14379	76	316484	276894	105	1.58608
195832	142628	101	73882	51988	100	3330	2171	38	4935	3731	44	10096	7169	64	14789	10095	69	275531	196982	109	1.58817
86562	80586	83	32035	29269	81	985	1016	3	1897	1904	24	4501	4222	37	7889	7421	47	168521	148036	90	1.59131
221555	164672	106	83328	61167	99	3132	2043	36	4899	4079	44	11260	8462	62	16198	12291	82	346025	257280	107	1.59131
163028	124297	112	66249	51271	95	2084	1728	24	3614	3243	38	8498	6008	60	13165	9647	70	281570	225009	103	1.59236
94164	90060	82	36038	34818	80	1206	1219	10	1954	1751	19	4405	4255	36	6662	6417	42	147894	138252	91	1.59654
187754	143644	97	80815	60816	95	3300	2581	34	5304	4223	44	11805	8932	61	17617	13900	80	363372	285252	104	1.59967
89034	87927	81	32681	32017	77	1553	1592	16	2809	2418	31	5491	5697	38	10253	9604	56	193334	182110	94	1.60177
119790	99050	97	39814	32061	88	1644	1493	18	3190	2824	35	6198	5014	47	9542	7128	58	192067	155994	100	1.60281
57968	57240	69	20064	19723	59	832	837	0	1723	1352	13	2745	2807	29	4797	4516	41	91695	85720	85	1.60386
93774	91506	80	28151	27320	78	1528	1593	18	2497	2167	29	5533	5202	40	9136	7963	52	188581	175686	92	1.6049
148284	118142	95	61592	50546	92	2305	1597	26	3921	3119	40	7427	6061	49	11612	9838	67	222683	178769	102	1.60595
93591	90001	81	31910	30906	80	1399	1289	14	1975	2217	26	5286	4859	38	8536	7772	55	165288	156981	91	1.60699
294411	175358	122	110386	71004	120	4672	2765	43	8012	4960	58	16685	10713	74	23898	15350	100	473335	314114	127	1.60804
116678	104148	90	53841	45748	90	1438	1239	15	2684	2475	33	5989	5318	42	9105	8220	50	197542	174417	102	1.60804
88076	84816	86	21949	21477	62	1314	1505	16	2328	2524	26	4771	4848	35	7359	7283	44	144212	136735	87	1.60908
75567	75159	77	31758	31165	75	1268	1190	13	2078	1541	27	4571	4980	34	7685	7683	44	154622	151795	85	1.60908
168830	134536	97	62997	49692	93	2744	2265	28	4743	4117	47	10019	8272	52	16915	12960	80	316968	255533	100	1.60908
143265	127086	89	55047	49539	87	2086	2054	22	3179	2936	32	7730	6900	51	11772	10141	60	252422	230419	92	1.61118
146704	122181	94	44423	37761	88	1990	1936	23	4367	3782	35	8950	7737	52	13027	10953	64	252503	215534	97	1.61118
164089	137280	99	88647	75982	91	3227	2824	31	5826	5268	43	11426	9911	59	18505	16219	87	359302	303579	98	1.61118
172504	145176	96	65098	54343	93	2291	1960	25	4941	4346	38	9303	7888	55	15029	12023	65	298436	248526	94	1.61327
122058	111325	86	46367	41817	83	2323	1914	27	3950	3130	37	7805	6994	48	13173	12444	64	251885	225496	90	1.61327
89902	89134	80	38521	37538	79	1508	1498	17	2583	2293	30	5225	5236	37	8705	7932	54	179103	170639	86	1.61431
117824	102175	92	43269	36711	87	2389	1927	26	3870	3203	33	6910	6059	50	11364	9417	69	222985	186196	93	1.61536
32319	31984	67	15000	14672	55	592	679	0	971	1053	6	1435	1473	17	2351	2483	25	50597	48792	78	1.61536
40478	39059	81	21707	21115	64	396	454	0	621	879	0	1623	1811	19	2831	3106	27	57728	56251	73	1.6164
112871	103153	85	41746	38156	83	1520	1111	10	2144	2156	26	5636	5292	40	8668	7969	50	185070	171906	92	1.6164
129601	115051	92	37273	31322	87	1967	1943	21	3562	2949	38	7935	6900	53	12121	10700	67	251140	222346	98	1.61954
92026	90475	79	41484	39914	79	1473	1295	15	1830	1714	24	4879	4455	38	7697	7140	48	159357	151526	90	1.62581
122626	105096	87	41551	35132	85	2035	1811	22	3295	2790	38	6884	6499	46	11793	9874	64	221269	201141	93	1.62581
115533	108102	89	43420	41251	81	1712	1791	19	3270	2565	38	5796	5596	42	8305	7683	45	177250	156837	95	1.62686
125799	113866	88	44664	38904	86	1820	1552	21	3656	2951	34	8129	7290	51	13008	12188	64	271834	242211	96	1.62686
100081	95795	85	33047	31970	80	1615	1585	18	3184	3539	29	6679	6423	43	9865	9528	51	202590	188398	92	1.62895
200273	155194	102	77367	58748	98	2855	2003	35	4579	3958	42	9781	7694	58	13209	10249	72	277383	215410	106	1.63
238165	133005	122	92089	50216	118	3934	2317	41	6920	3572	62	13709	7642	75	22342	12820	92	467308	261140	127	1.63104
128636	112905	90	58748	49890	89	1945	1775	21	3103	3041	33	8107	7368	54	12360	10121	62	250852	226611	100	1.63313
98347	99640	78	39849	39831	78	1634	1615	20	2545	2608	26	5784	5832	42	9279	8925	48	187193	174708	90	1.63313
142570	115183	91	58634	46681	91	2273	1814	25	3969	2985	36	7154	5619	52	9395	7948	53	182811	148143	101	1.63313
143881	115305	101	55350	44443	93	1889	1591	22	3157	2779	30	6706	5653	46	10414	7720	56	209872	168431	104	1.63418
90620	87612	85	25801	25108	77	1194	1353	14	2515	2427	28	5128	4993	38	8592	8278	49	170771	161088	94	1.63522
70717	69966	79	29205	28489	75	1217	1181	13	1485	1259	18	3889	3530	34	7135	6862	50	130496	124978	86	1.63522
99106	90046	85	43402	38726	84	1336	1184	12	2264	1986	26	4423	3777	41	6260	5395	51	140220	121374	92	1.63627
93229	89032	82	27045	26165	77	1675	1646	18	2564	2665	26	6261	6309	42	10388	10154	55	214621	204246	92	1.63836
148958	115156	95	60849	46916	92	2965	2097	32	4445	3424	40	8107	6012	53	11966	8978	64	229672	176815	104	1.63836
123469	115847	88	43915	39459	85	1442	1308	15	2702	2221	26	5817	5397	44	9134	8553	49	186430	173015	96	1.6415
100308	93926	83	43163	39390	82	1259	1118	11	2341	2437	27	5192	4708	39	8059	7549	47	163281	152646	94	1.6415
87233	82838	90	41467	39739	78	1096	1122	10	1626	1817	20	3984	3951	34	6176	5687	43	138022	131766	81	1.64359
109875	97284	86	51762	45742	85	1422	1213	16	2996	2845	31	5963	5048	44	10462	9151	56	172946	150862	93	1.64359
93816	90007	81	20158	19741	55	1286	1279	13	2020	2604	24	4791	4760	38	8147	7632	48	162312	156214	85	1.64463
75355	74472	79	16429	16482	49	1443	1346	14	2350	2169	29	5139	4971	37	7775	7335	46	149416	142294	83	1.64463
103853	92242	87	58635	51258	84	1719	1707	18	2340	2219	33	6522	6044	44	10316	9335	55	208298	187023	93	1.64463
210059	169797	97	80172	66119	94	3106	2300	33	5616	4892	45	11672	8940	63	18890	15590	86	351416	300636	100	1.64568
140185	111011	100	61229	49854	92	2215	1748	26	3233	2653	34	7456	5997	52	11369	9280	65	247337	198439	100	1.64777
102487	93810	85	30802	27635	82	1676	1405	19	3719	3135	36	6372	6172	43	8531	7969	51	178204	166422	90	1.65195
164150	124498	99	69871	53970	96	1949	1366	23	4266	2721	49	8774	6810	57	12586	9893	61	271180	200196	108	1.653
150757	129049	91	50578	41177	91	2483	2213	25	4172	3561	38	9454	8090	52	14224	11684	73	271141	228791	101	1.65404
100811	98026	83	42934	40655	80	1602	1438	20	2842	2761	29	6558	6436	42	9632	9345	54	210050	195517	93	1.65404
163711	122993	94	70355	52321	94	3028	2284	30	4716	3512	43	10918	8340	59	16235	12472	66	317779	238247	108	1.65404
111045	104212	83	39583	36276	82	2346	2032	25	3044	3333	29	7902	7184	51	12104	11267	60	264199	247653	95	1.65509
162908	129447	96	62706	49799	92	3066	2384	33	4988	3720	42	10132	8009	56	15292	12324	65	306128	243478	105	1.65509
124658	116038	84	45321	40791	84	1907	1818	23	4004	3514	34	9267	8247	56	13270	13070	58	276971	251412	97	1.65822
338733	212308	144	155054	100040	125	5626	3689	46	11400	7002	69	21642	14142	84	30567	19969	118	667542	459468	135	1.65822
219224	156266	103	79875	51165	105	4038	2599	40	6973	5192	52	14758	10259	77	23642	16844	88	467560	329292	115	1.65927
64692	66648	74	26888	27468	63	1265	1102	9	1733	1745	19	4230	4164	35	6680	6317	47	130585	131070	84	1.65927
122125	115752	87	34356	32520	81	1914	1915	22	3171	3175	30	6718	5975	45	9538	8379	60	185329	174348	95	1.66032
171852	137363	104	68256	53883	92	2625	2427	26	4075	3147	35	9605	7569	57	16300	12830	74	314697	248173	106	1.66032
171015	133363	99	71318	56004	93	2335	2183	25	4498	3166	41	9458	7422	58	14142	10841	69	280860	216361	105	1.66136
111034	105346	85	49137	45826	81	1335	1281	16	3077	3576	33	6452	6100	40	9755	9153	55	179877	162648	91	1.66136
97101	95224	82	38681	37145	80	1877	1534	23	2594	2887	26	5945	5388	42	10004	8934	59	204055	195261	93	1.66241
137284	112453	91	59011	49133	90	2257	2110	27	3857	3294	38	7051	5733	49	10174	9175	55	222840	188094	99	1.66241
234270	182863	113	79284	61916	103	3370	2651	34	6568	5466	43	15108	11435	70	22589	18355	96	444890	359454	116	1.6645
162602	140976	93	60452	52126	92	2551	2047	27	4887	4034	41	8126	6871	49	12692	10341	61	235883	201472	105	1.66554
110943	98108	100	46163	39426	86	1864	1654	22	3224	2886	35	7095	6310	45	10712	9817	59	212954	188610	96	1.66659
235150	152677	129	103154	66346	117	3380	2192	36	6523	4581	60	12785	8406	72	20111	13965	83	404911	286714	127	1.66763
107325	94897	87	44694	38386	86	1471	1213	16	3210	2301	35	5425	4721	44	7842	6863	48	172631	149826	96	1.66973
99329	97700	80	27833	27160	77	1329	1236	11	2850	2768	28	5612	5311	41	8827	9015	46	183641	176193	90	1.67077
99956	97599	81	40404	39305	80	1426	1466	16	2564	2340	27	5375	5033	43	8167	8057	49	184697	170182	93	1.67077
107917	97629	94	51905	46666	84	1282	1187	14	2748	2275	28	5401	5077	41	7958	6758	53	139724	123663	94	1.67182
200916	153297	98	105127	84159	97	2808	2248	29	5533	4187	44	12162	9249	65	18673	14172	83	384448	304653	110	1.67182
165400	131203	96	66194	52208	94	2353	1822	29	3776	2905	38	7560	5884	51	12576	9379	72	245658	195476	101	1.67495
165512	129373	107	62506	48390	93	2469	2031	27	4353	3194	45	8157	6034	56	12711	9944	68	258491	197676	99	1.67704
77289	70569	83	33730	30783	81	931	817	0	1834	1501	19	3750	3401	36	5801	5205	42	104968	97256	85	1.67704
312265	224895	126	208676	162993	125	7019	5651	44	13021	10080	71	27464	21048	105	42156	31575	121	805074	611035	129	1.67809
114645	105636	88	75389	71298	85	2261	1897	27	3211	3146	32	7292	6874	49	10373	9354	62	198368	184396	92	1.67914
114115	107351	85	45518	42028	83	1918	1684	24	3089	2770	31	6509	5751	50	11875	10555	63	207442	191281	91	1.68018
105366	96862	85	42507	38496	83	1959	1772	23	2780	2378	31	6199	5872	44	9390	8314	53	167940	151562	91	1.68123
85015	79690	88	26099	25178	78	1575	1606	19	2859	2212	30	5707	5498	43	9586	8895	54	181226	176344	88	1.68123
379712	282572	155	177279	137312	137	10494	8102	50	19257	14822	87	39215	30530	134	57324	45997	137	1.04858e+06	879778	155	1.68123
113254	103972	100	49716	47167	83	1808	1671	21	2513	2628	27	5937	5738	41	9292	8441	49	203181	192105	92	1.68227
105039	101627	91	30516	29556	78	1387	1487	17	2538	2984	26	5766	5328	42	9607	9436	52	203758	191388	89	1.68332
188248	143037	98	69800	53007	95	2802	2171	31	5061	3624	42	10023	8028	54	16477	12507	74	314110	237379	103	1.68436
168844	137007	96	64445	50766	93	2524	2128	26	4815	3332	46	9199	7111	57	14926	12178	71	299823	244234	109	1.68436
203806	157396	99	91644	67620	98	2684	2063	30	4726	3850	42	10642	8308	59	15956	13121	69	326813	247958	108	1.68436
165284	127460	95	66707	51089	93	1914	1809	22	4627	3581	53	9441	6991	60	15631	11567	79	269736	205442	103	1.68436
77970	75139	80	33219	31693	77	1222	1257	12	2022	1977	25	4571	4225	36	6004	5836	42	139329	133914	81	1.68541
94849	91098	83	43146	40717	79	1819	1595	21	2492	2567	24	5628	5332	42	9167	8851	54	192440	181661	87	1.68645
128276	109060	90	45058	36451	85	2116	1724	25	3705	3415	33	8104	7089	50	13276	11220	62	260076	224396	98	1.69064
289565	212033	126	89383	61248	124	4768	3139	40	8257	5958	56	18098	13187	74	27101	19467	102	515595	378465	136	1.69168
160850	128396	94	71593	57493	93	2957	2304	34	4553	3870	37	9145	7646	55	14837	12128	77	303517	250986	100	1.69168
205825	149033	102	90040	66821	98	3372	2284	37	5287	3990	48	11637	8882	63	18492	12829	88	383102	273522	111	1.69377
108777	106665	83	42044	40494	79	1711	1457	18	2076	2090	23	5441	5129	41	7635	7700	47	182513	176015	91	1.69482
259077	185779	107	134871	99094	106	3991	3230	39	7143	5293	54	15371	11706	76	24355	19189	86	484806	376258	115	1.69586
241316	181329	106	77785	56296	102	4248	3359	37	7291	6199	50	14095	10738	71	21357	15205	94	408016	310086	115	1.69586
90538	85763	80	32889	31740	79	1351	1446	16	2863	2499	30	5017	4770	40	7135	7029	44	133268	129405	90	1.69691
79716	77106	81	19193	18999	56	1518	1530	17	1441	1890	18	4022	3927	33	7884	7570	48	136949	133946	89	1.69691
183229	153694	100	89799	78136	92	4219	3078	38	5883	5008	42	13076	10828	70	18519	15247	77	378526	310004	110	1.69691
152411	133232	95	47119	41016	86	2589	2137	29	4202	4061	35	9960	8625	53	14944	13798	67	316220	289627	99	1.70005
112807	106391	83	56689	52724	82	2167	2117	25	3070	2848	32	7502	7388	44	13196	12687	64	248928	229301	93	1.70109
149324	127173	97	60053	51321	89	2529	2176	27	4047	3761	37	8590	7646	51	13774	12090	68	275379	244663	102	1.70214
231523	170315	104	83070	60840	102	3265	2458	36	6609	4998	44	14302	10371	68	24686	17040	102	458448	324451	116	1.70214
92814	87730	81	32304	29483	81	1355	1179	11	2397	2038	25	4693	4351	39	7436	7067	47	142753	134394	92	1.70318
126773	111265	86	48192	41537	85	1987	1626	19	3082	2719	36	6556	5651	49	9268	8026	50	185219	158856	98	1.70318
174778	132765	103	52961	39659	95	3022	2043	34	5100	3655	45	9805	7741	57	13346	9835	67	260022	203711	106	1.70423
132934	115959	90	71199	63440	89	2583	2041	29	3764	3603	32	7574	6698	50	10386	9013	58	218748	193644	97	1.70423
141026	108896	97	56491	44902	91	2031	1768	22	4137	3476	35	7083	5650	48	9942	7827	55	210591	161914	102	1.70527
151819	129305	98	66859	56672	91	2249	2027	26	4232	4146	35	8717	7101	52	14904	12138	73	276091	236894	98	1.70632
106857	100205	87	55742	52936	82	2029	1928	21	3730	3252	28	7229	6655	45	12547	12297	58	237188	227361	90	1.70841
178600	137636	101	81504	64856	97	2609	2069	29	5052	4089	42	9569	7240	55	14450	11234	73	280485	222969	104	1.7105
174131	141960	93	79633	66209	93	2726	2008	29	4575	4044	40	9149	7990	54	14225	12054	65	292001	244376	96	1.7105
94031	89523	92	22146	21507	68	1678	1620	19	2965	2980	29	6854	7098	43	10685	10312	56	217309	210583	87	1.71259
81874	78029	81	32187	31237	77	1139	945	0	1814	1632	17	4070	4197	34	6381	5918	43	143595	134960	86	1.71468
97451	89581	88	40142	35751	82	1338	1444	15	2299	1973	26	5351	4659	42	7176	6561	47	150055	132652	91	1.71468
126302	105744	88	52567	43345	87	1832	1458	19	3159	2241	30	6458	5505	46	10337	8830	53	218809	182600	96	1.71468
160115	132423	96	68605	55871	94	2006	1709	24	3719	2931	34	7803	6409	48	10489	8418	57	221108	181005	100	1.71573
110012	102133	84	51486	45647	85	1562	1305	16	2781	2439	31	6168	5149	46	9784	9188	59	205350	179985	94	1.71573
86664	79010	83	38880	35157	80	1469	1148	11	2146	1823	26	4362	3877	39	7621	6847	45	142729	127623	89	1.71782
119224	107054	86	53402	46420	86	1763	1503	22	3631	2966	34	7164	6597	48	10792	9659	60	222577	197039	92	1.722
46057	45091	77	15818	15969	48	562	581	0	886	1070	6	2363	2309	25	4121	3871	36	79651	79857	81	1.72305
133283	113913	91	55925	47780	88	1554	1351	18	3461	2544	33	7028	5938	46	10820	9124	60	209422	177434	94	1.72305
139038	121481	89	57606	50861	87	1976	1890	23	3439	3334	32	7096	6606	44	9019	7768	56	177617	162021	94	1.72409
171691	134619	96	83651	64738	96	2867	1996	30	3965	3213	40	9821	7786	57	15071	11950	69	307674	243611	104	1.72618
127496	118570	87	54565	50974	84	1807	1762	21	4094	3723	37	8169	7459	50	12100	10796	62	252740	237647	94	1.72618
172540	135408	95	71136	56150	93	2925	2134	32	4178	3485	39	10950	8576	58	16251	12915	78	325797	258607	100	1.72618
155955	122836	96	53630	41772	92	2753	2205	28	3646	3057	35	8514	7079	55	14376	11161	67	277480	222004	100	1.72723
93181	85384	85	42467	38832	82	1950	1678	24	3179	2679	31	7081	6891	46	12986	11858	63	250299	246118	84	1.72828
127076	110135	91	50250	43199	86	1271	1114	9	2798	2437	31	6008	5150	44	8397	7236	53	186389	156016	96	1.73246
123376	114555	85	44926	39767	85	1963	1614	25	3431	3520	33	7147	7052	44	12175	11154	60	251033	226108	92	1.7335
97303	93296	85	29515	28715	79	1281	1286	14	2265	2440	24	4538	4622	35	7513	6938	49	161195	155502	93	1.73455
93643	90572	79	23349	23128	65	1302	1402	17	2897	2878	28	5920	5721	40	10272	10055	51	192130	185587	88	1.73455
130733	118956	86	54350	47343	87	2074	1782	24	3556	3107	37	8033	6956	53	12247	10788	55	251487	220999	95	1.73455
134591	109244	94	46460	37551	91	1880	1466	21	3238	2507	31	6911	5922	48	10500	8280	57	219152	175646	102	1.73559
98214	90278	85	43161	39800	81	1606	1487	17	2575	2686	27	6446	5852	44	11488	10171	61	211195	199261	89	1.73664
159494	125808	94	64993	50748	94	2120	1887	23	4548	3695	43	8805	7027	55	12301	10322	63	262139	195981	102	1.73769
148546	125097	97	61196	52271	88	1897	1645	21	3223	2616	33	7793	6514	50	10493	8726	57	224389	196737	94	1.73769
109129	90769	100	44704	36269	88	1572	1260	20	3310	2221	38	5870	4774	45	9256	7325	52	185112	150575	93	1.73978
116133	101903	93	48469	41408	87	2103	1715	23	2480	2475	33	6541	5673	43	9483	7957	59	181034	156357	92	1.74291
155254	123028	94	62894	50369	90	2624	2160	30	4174	3355	38	8434	6523	53	14664	11473	66	298903	246379	96	1.74291
122350	110308	87	52744	47217	85	1497	1322	14	2546	2207	31	6105	5673	43	9681	8904	48	230570	216982	88	1.74291
226038	162380	106	99674	72224	102	3557	2685	34	6481	4574	48	13168	9436	62	17917	13598	69	360894	271540	105	1.74291
123384	115408	87	59100	53660	85	2028	1813	23	3047	2706	33	7584	6502	52	11837	10535	64	229950	213138	88	1.74396
208513	149569	116	83143	59213	100	3101	2064	36	4940	3637	47	11196	8417	61	16889	12215	74	361034	266786	104	1.745
122035	102573	97	48534	41640	87	1953	1652	24	2932	2542	31	6801	5343	47	10898	9025	63	225204	188471	95	1.74814
158522	118864	96	71724	54636	93	2540	1846	29	4094	2995	37	8636	6443	55	14542	10933	68	284820	208817	101	1.75023
189944	162767	106	92297	78877	98	2135	1951	24	5002	4575	43	8971	7820	53	15712	14262	72	310752	275168	111	1.75337
165666	130168	95	74976	57094	96	2205	1653	26	4489	3206	41	9160	7267	57	15170	11832	77	302177	236733	111	1.75337
127163	113998	86	50210	44158	85	2039	1700	23	4336	3444	37	7775	6890	47	12064	10992	58	230695	207467	94	1.75441
86464	85569	85	25387	25126	70	1678	1611	17	2417	2477	26	4906	5076	38	7621	7355	48	156107	147017	88	1.75441
64484	65511	76	32117	31613	75	1177	1091	7	1659	1679	21	3334	3053	31	5058	4977	38	108782	105061	84	1.75441
138406	120325	90	57217	49325	88	2014	1730	22	3533	3297	31	7814	6858	50	11563	9170	59	243170	210999	94	1.75441
134548	123243	90	62123	56023	86	1649	1382	18	3864	3370	33	7187	6524	48	11064	9747	55	219273	198460	91	1.75546
153130	130658	92	72971	64150	90	1873	1646	21	3701	3224	36	7947	6775	50	11850	11138	57	251795	225190	95	1.75546
91815	86133	83	24554	23986	71	1439	1435	18	2614	2485	24	6138	5706	43	9503	9473	50	194558	189807	85	1.75651
103342	101332	82	38729	37102	81	1488	1455	17	3216	2879	30	6768	6148	47	9528	9300	49	201601	192110	87	1.75651
116640	108125	93	35571	34099	80	1976	1788	23	3241	3347	31	7516	7443	50	11961	11276	55	243251	226784	89	1.75755
101282	97703	82	27325	25749	79	1800	1592	21	2519	2651	27	5689	5548	41	8554	7962	49	160211	153099	84	1.7586
79640	75747	84	40397	39044	77	653	682	0	1857	1974	20	3554	3615	32	5038	4691	39	105599	98064	88	1.75964
98552	93698	87	23607	23358	63	1663	1548	20	2944	2643	27	6345	6020	43	10230	9721	57	216354	207021	89	1.76069
138274	118385	90	60092	51898	89	1597	1307	17	3435	3350	34	8140	6932	48	11093	9134	66	227648	200586	95	1.76173
128510	109515	94	49043	41953	87	1720	1327	16	2443	2394	29	5493	4523	44	8465	7712	48	160152	137761	93	1.76173
237852	179083	106	73445	52950	104	3245	2335	35	6275	4534	51	13189	9736	70	19318	14365	85	353794	261912	111	1.76382
140914	127881	88	80395	73629	86	2496	2557	25	4129	3824	37	9874	9318	53	14589	14069	66	301336	287620	94	1.76382
81838	80122	81	32819	31583	76	1256	1162	11	2165	2043	23	4516	4426	36	7439	7230	46	147745	139794	88	1.76592
180199	149016	95	77481	63606	93	2471	2126	27	3838	3723	39	9308	7987	57	13942	12708	64	266377	232105	97	1.76801
81838	78373	88	34180	32808	78	1251	1332	13	2391	2334	24	4273	4281	34	6344	6336	45	146201	137979	88	1.7701
172593	136323	96	66350	52659	94	3288	2539	37	4818	3931	45	8955	7672	54	14386	10942	72	282131	229854	100	1.7701
132532	106346	94	61923	50016	90	1791	1480	19	2992	2200	34	7222	5943	50	11252	9246	64	226707	177025	97	1.7701
83360	81916	80	34924	33543	78	1410	1463	14	2230	2108	23	4510	4677	36	7449	7183	43	151453	140537	95	1.7701
120124	107209	100	51537	47254	85	2153	2055	25	3559	2975	35	7477	6913	46	11724	10643	61	221781	204038	92	1.77114
134568	114540	93	48894	42472	87	1999	1823	25	3727	3245	36	7968	7248	48	13203	10754	73	252300	214753	93	1.77114
184754	148047	112	76166	62681	94	2804	2482	30	4570	3882	43	10248	8589	59	14694	12266	77	277712	225491	99	1.77219
129391	109264	92	52410	44488	88	1388	1088	8	2927	2449	32	5806	4855	42	9806	8097	60	193115	162981	91	1.77219
158155	124479	110	63622	49879	94	2494	1921	28	4132	2985	45	7822	6323	49	11415	9062	66	221443	176658	97	1.77428
95156	92807	80	38171	37216	79	1521	1541	16	2540	2157	25	4916	4810	38	9322	9108	54	175065	167332	84	1.77533
102576	96577	83	46209	42548	83	1722	1620	20	3286	3214	28	7200	6680	50	10012	9051	60	194605	191565	84	1.77742
103905	98420	85	33556	32546	80	1631	1575	18	2199	1956	29	6257	5808	45	9423	8925	51	184868	175436	88	1.77846
68156	64574	93	15269	15005	49	1013	916	0	2286	2030	28	3847	3836	34	5753	5611	44	120028	116255	93	1.77846
112351	98779	86	40669	34793	85	1736	1345	21	2948	2608	31	6987	6516	45	10487	9063	64	214793	199136	89	1.77846
181306	137344	110	71067	55098	96	2718	1959	29	4100	3342	43	9084	6987	54	13764	10208	68	283827	223318	99	1.77951
113679	100438	92	44639	38846	87	1897	1625	22	3036	2908	30	6274	5593	46	10779	9496	60	218577	199876	88	1.77951
266868	191726	115	112355	80080	110	3834	2666	41	7251	4930	51	14607	10850	67	22280	17192	83	435129	324816	115	1.77951
126223	111767	91	52777	46266	85	2267	2052	25	3972	3321	37	8113	7346	50	13860	11401	69	264074	238348	92	1.78055
398055	281609	143	190987	143828	142	8946	6808	47	16109	12125	71	35680	26576	127	53837	40333	140	1.04858e+06	810388	150	1.7816
109101	98129	86	44562	40654	83	1783	1341	15	2956	2431	34	6297	5472	43	10062	9308	55	191797	182706	89	1.7816
97636	93958	81	27853	27276	74	1597	1519	19	3549	3003	32	6654	6412	42	9879	9443	51	216224	201323	87	1.7816
171286	129195	101	64096	48184	97	2490	1919	27	4175	3377	37	8382	5872	58	12821	9664	63	250546	188055	104	1.78369
108059	99609	96	37340	34429	81	1935	1804	21	3522	3356	34	8176	7713	47	13595	13434	64	272410	256293	90	1.78369
213991	160640	100	71333	52990	97	3524	2545	36	5697	3834	43	12081	8877	70	16708	12798	76	324333	251581	105	1.78369
132897	118233	88	54771	47622	87	1920	1871	22	3342	2938	36	8085	7291	53	13448	11619	70	272846	239783	97	1.78369
97745	93967	84	46527	44667	81	1753	1592	19	2392	2294	25	5526	5389	39	9812	9794	51	192436	182704	90	1.78474
93718	89203	96	28601	27592	77	1261	1178	10	2544	2378	29	5301	5108	38	8211	7657	50	165487	154471	88	1.78578
127836	115017	90	51478	44712	86	2277	1990	26	3156	2937	31	6547	5980	47	10077	9166	52	201866	181082	93	1.78683
69698	68928	78	30703	30022	76	1160	883	0	2007	1906	21	3704	3676	34	6299	5962	43	124595	120265	86	1.78996
105102	101562	85	26481	25818	77	1847	1872	23	2685	2678	30	6718	5908	45	10638	10300	63	215488	205069	93	1.79101
208619	159942	102	80958	62214	98	2950	2269	35	4988	3844	44	11733	9183	62	20041	14911	91	378893	298233	105	1.79101
86706	79958	81	32132	28269	81	1335	1121	10	2420	2187	27	4829	3963	37	6699	6243	48	162125	141088	88	1.79101
100651	90385	88	37559	34094	81	1343	1204	12	3094	2574	34	5105	5031	40	8498	7929	54	159871	148410	84	1.79205
194512	165396	94	95759	80771	94	2440	1904	27	5286	4616	43	10539	9239	54	15596	13480	70	313348	268169	103	1.79205
167457	147335	102	88457	77124	90	2784	2317	31	4868	4312	37	10476	9920	56	16229	14762	71	307994	280092	96	1.79205
107381	102351	80	42879	38609	82	1686	1414	18	2684	2304	28	6117	5513	43	9021	8012	50	164913	152185	90	1.79205
183615	155532	97	101988	85575	96	2748	2431	27	5267	4188	51	10660	9223	57	16507	14226	68	317940	286059	102	1.7931
142650	120353	91	64948	55158	89	2156	1984	25	4011	3545	38	9368	8087	57	13423	12444	57	263971	228998	100	1.79519
181760	142509	107	78999	62552	95	2749	1799	35	4580	3741	39	10658	8481	58	18293	15162	72	340975	276995	103	1.79624
137041	114139	93	60177	50015	89	1917	1384	25	3313	2960	32	7057	5943	48	11115	9100	65	215944	185363	94	1.79728
120165	110327	85	50770	46606	85	1971	1781	23	3489	3120	31	6983	6643	42	11519	10442	64	231302	216942	94	1.80042
103258	91877	88	39134	32672	86	1255	1257	11	2171	2286	25	5056	4414	40	8175	7034	50	161619	148386	93	1.80146
149113	135826	88	72450	65834	86	3453	2956	34	5458	5115	41	12798	11565	60	19378	16770	76	344243	302923	93	1.80146
119569	105328	86	52305	46279	84	1544	1388	17	3117	2712	36	6733	5621	47	10003	7779	64	199623	170533	94	1.80146
144716	116708	94	55384	45053	90	1952	1811	24	3903	3277	34	7775	6492	50	10690	8343	60	218286	181187	95	1.80251
105181	102368	81	41966	40623	79	1603	1587	20	2444	3005	27	6478	6236	43	9784	10122	52	225094	212991	89	1.80355
250839	186726	109	86938	62968	105	4046	2960	39	6212	4914	43	11908	8971	60	17235	13243	70	351240	275580	110	1.8046
60203	59264	77	24586	24054	75	819	807	0	1871	1365	20	2973	2919	30	4656	4166	37	97310	89846	81	1.8046
146689	131170	105	81039	72473	89	2821	2698	28	4173	3904	35	10186	9704	54	15572	14362	66	300893	275096	105	1.8046
146257	118802	107	61237	48716	91	2483	2087	26	4565	3291	44	9171	7321	55	13750	11371	68	302497	250126	96	1.80565
110660	105382	85	36732	32931	84	1720	1386	22	3253	2904	31	7408	6877	45	12052	11664	60	239473	221449	86	1.80565
310259	232195	121	135962	102326	119	5905	4811	42	10778	8361	59	23056	16888	85	34765	25789	114	675066	510917	122	1.80669
82420	83116	76	42610	41712	77	1435	1329	17	1812	1898	22	5004	5316	38	8781	8518	49	160841	156526	81	1.80669
224438	176326	102	82977	65197	100	3811	3065	36	5953	5083	40	12329	9997	58	17061	14185	67	348507	287190	103	1.80774
82568	77561	81	37000	34451	79	968	1099	7	2253	1750	29	4315	3983	39	6252	6156	44	129072	118612	86	1.80878
367287	248302	157	150046	111316	138	10136	7101	50	15137	10863	69	32161	23335	115	46520	33909	133	904535	651738	143	1.81087
239143	161360	132	89501	58206	132	3705	2033	40	6540	3787	52	14071	8964	85	21011	13140	111	408040	250730	132	1.81087
157887	129008	96	89074	75649	90	2714	2394	29	4722	3904	41	10065	8361	55	16449	13423	72	325014	279080	98	1.81296
110328	104928	88	32414	31198	81	1706	1699	19	2755	3242	25	6189	5717	44	10134	9610	54	208400	189303	90	1.81401
87772	86320	80	35092	34307	78	1450	1568	17	2550	2705	27	5555	5286	40	8812	8299	58	177503	172661	92	1.81924
245181	172769	119	125003	90009	110	4251	3111	37	7379	5210	56	14849	10770	69	23008	16408	88	446920	328996	121	1.81924
194263	138678	103	79804	57668	98	2498	1778	32	4463	3362	41	9563	6892	57	17645	11857	80	330003	235118	107	1.82133
99414	96442	81	43864	42611	79	1760	1669	20	2598	2643	30	5968	5690	42	10340	9803	55	208254	197944	90	1.82133
154528	144254	89	71291	64471	89	2733	2353	30	5737	5217	39	10067	9392	55	17729	15708	75	342670	318663	97	1.82237
135371	122466	90	63931	57727	85	2058	1908	24	4046	3769	35	8547	8157	49	12386	11455	60	250089	234267	92	1.82342
232201	154962	106	87468	56693	103	3307	2295	39	6291	4157	53	12017	7998	69	18096	11726	77	353050	234677	114	1.82342
103541	90565	85	45327	38697	85	1469	1276	15	2761	2277	31	5388	4655	42	8218	7230	48	173297	144183	93	1.82342
61600	58460	81	31086	30299	76	964	1010	3	1516	1327	17	3327	3159	31	5199	5059	38	104262	101370	84	1.82865
168092	142213	93	58396	49300	91	2502	1919	30	4508	3699	43	8485	7399	53	12928	10619	64	244013	208886	101	1.83074
166450	140938	94	82993	69776	93	2216	1953	24	5024	4186	40	9638	8651	53	14910	12498	64	299428	260073	103	1.83178
155574	122339	95	57553	45068	92	2088	1528	25	3322	2767	36	7641	6423	48	12308	9507	63	241259	190588	102	1.83283
93863	92307	80	27925	27385	77	1949	1861	22	2570	2364	33	6047	5926	40	10579	9932	60	241634	230157	92	1.83283
282232	167796	122	144442	96952	121	5760	3893	45	10778	7269	62	22147	14992	96	31825	22973	117	628799	433394	132	1.83283
81011	82796	77	34586	34490	76	1352	1495	15	2063	1913	24	4461	4262	37	6469	6646	42	131998	125875	87	1.83283
242196	167466	109	77083	52829	104	3720	2700	37	6374	5006	53	14943	9832	67	24360	17075	88	489274	344744	117	1.83388
286176	189131	128	98981	64679	125	5356	3684	43	8415	5605	57	17826	12200	72	27449	18590	101	563447	370859	135	1.8391
192911	145724	98	89553	67850	96	2199	1603	27	5163	4136	40	9362	7071	55	14509	10710	74	313367	222748	99	1.84015
154291	127754	108	59996	51703	89	2416	2049	27	3620	3293	34	7985	6689	52	11288	9402	60	221723	183721	97	1.84119
211221	155926	110	92307	69702	103	3000	2549	32	5217	4187	44	11787	9354	61	15984	12458	68	323102	238537	109	1.84224
105877	100892	85	34495	33291	80	2178	1903	26	3164	3350	31	7175	6668	46	12652	12038	67	254600	237445	88	1.84329
272969	183658	135	111520	77385	124	3671	2653	37	7249	5057	50	15029	10375	71	23717	15506	111	457213	318580	131	1.84433
102917	93117	85	44517	39212	84	1442	1318	14	2800	2397	30	5335	5004	41	9286	7669	60	161926	136639	91	1.84433
137766	111862	90	51361	40993	90	2111	1847	24	3631	2629	37	7928	6443	53	12422	9953	64	232610	191044	96	1.84433
88392	85750	80	34136	33093	77	1628	1483	18	2377	1859	30	4977	4671	39	8087	7555	52	163966	159498	84	1.84538
172010	129734	99	71323	53601	94	2958	1920	35	4393	3080	43	9735	7181	57	15348	11908	70	312482	241001	103	1.84747
76657	75416	79	28110	27894	75	1066	983	0	2194	1757	19	3825	3718	34	6330	5799	45	133505	127768	85	1.84747
193339	142778	102	75162	55472	99	3057	2198	32	5444	4366	44	11866	8963	61	18476	13397	81	388934	298941	110	1.84851
115089	100109	101	47938	42268	85	1759	1466	23	2953	2575	31	6781	6084	48	10380	9569	57	208742	184318	97	1.84956
195280	162613	94	77398	62741	94	2533	1961	28	4947	4129	43	10555	8344	59	15880	12870	74	318418	261557	107	1.8527
245606	164590	110	100023	68749	106	3972	2783	40	7804	4643	62	13872	9178	70	18968	12397	77	389637	263953	119	1.85688
179318	137296	98	71631	53316	93	2929	2244	33	4688	3620	46	10991	8529	65	16448	12758	70	335766	254577	106	1.85688
189299	154776	93	62972	52162	93	2826	2109	28	4991	4243	45	10632	8773	58	16219	13221	75	330906	274172	105	1.85688
209096	164636	100	84923	67638	98	3514	2689	34	6623	5246	47	13812	11197	68	20249	16175	83	417837	330512	111	1.85897
173126	141914	105	60771	49810	95	3216	2207	33	4494	4241	36	9093	8025	59	13866	12025	65	272969	227401	111	1.85897
127742	120821	86	52554	48453	84	2450	2343	24	3677	3539	34	8417	8033	49	11756	11308	62	215718	195850	96	1.86001
115046	108453	88	40521	38057	82	1923	1827	23	3186	2988	32	6730	6424	41	11067	10283	61	223409	201622	97	1.86211
94341	88922	80	45926	42404	81	1854	1563	20	2750	2359	31	5986	5278	43	9875	9044	55	194607	181688	93	1.86315
205844	171116	99	84197	70303	96	3606	3185	32	7090	6164	47	13471	11509	63	19666	17143	79	422619	373127	108	1.8642
115612	97727	91	45482	38279	87	1809	1449	21	2306	2370	26	5752	4968	43	9503	7388	60	162554	138132	100	1.86629
84520	82114	81	33133	32249	76	1448	1382	14	1714	2009	22	4979	4975	37	7502	7757	42	148051	142519	89	1.86629
81955	80485	79	25257	25122	70	1273	1185	10	2372	2674	25	4993	4920	40	6788	6901	42	142737	132716	86	1.86629
126093	102389	90	50739	40989	89	2098	1750	26	4518	3566	43	8493	7319	52	13060	10935	66	269214	237137	98	1.86838
106943	103512	82	36106	34883	80	1872	1511	21	2996	2895	30	6883	6385	44	11103	10980	58	223331	210429	94	1.86942
120887	105952	88	48671	43114	84	1969	1699	21	3279	3397	30	6983	6530	44	11293	9508	59	214651	196039	96	1.87047
140591	119164	92	55710	48336	89	1860	1508	22	3265	3027	30	7274	6120	50	10358	8933	53	191342	172970	99	1.87151
161106	133388	92	69455	57863	90	2851	2253	31	5087	4614	41	11144	9254	56	16004	13692	69	320844	273916	99	1.87256
229762	185829	104	122869	100402	98	5940	4856	40	8810	7749	52	20580	17560	86	30618	25690	95	584479	509251	106	1.8757
99355	98555	79	22487	22561	58	1471	1486	15	3217	3032	31	6222	6246	41	11285	10294	61	203669	193065	89	1.8757
125758	113592	96	44610	40146	86	1662	1599	17	3480	3049	33	7483	7306	47	11502	10701	59	234828	217301	93	1.87674
95952	90067	81	48769	44059	84	1800	1602	20	2265	2087	28	6081	5415	43	10204	9126	60	193987	176550	89	1.87674
42179	42608	67	14307	13751	54	670	591	0	1197	1020	5	2433	2429	25	3784	3171	36	67387	66914	77	1.87674
131796	122477	86	37107	33250	84	1808	1588	19	3568	3224	34	6567	6229	40	10535	9721	58	236299	215873	91	1.87674
[truncated: 7,658 more rows]
