# Supplementary material for: Phenotypic heterogeneity follows a growth-viability tradeoff in response to amino acid identity
Source: Nat Commun. 2024 Aug 2;15:6515. doi: 10.1038/s41467-024-50602-8 (PMC11297284; doi:10.1038/s41467-024-50602-8)
Supplement: Supplementary file 6 — Source Data [file 41467_2024_50602_MOESM6_ESM.zip › source_data/fig6cde/240423/240423_1445_yATP_B1_HIS.csv]

FSC-A	FSC-H	FSC-W	SSC-A	SSC-H	SSC-W	BL1-A	BL1-H	BL1-W	VL1-A	VL1-H	VL1-W	VL2-A	VL2-H	VL2-W	VL3-A	VL3-H	VL3-W	YL2-A	YL2-H	YL2-W	Time
94128	91555	87	34983	33711	78	1275	1141	10	2653	2801	30	4770	4743	37	7316	6999	47	165737	158368	86	0
154456	134319	99	62603	55289	89	2195	1920	24	5129	4553	38	9160	8660	50	15891	14561	71	304711	284251	98	0.00205198
273427	186571	110	104113	70771	109	4071	2729	40	8156	6308	55	15502	10589	70	23959	16424	92	489735	362840	114	0.00307798
200722	163368	97	57006	44392	96	2932	2170	33	6529	4955	54	11917	9911	57	18253	13730	83	369927	300575	107	0.00410397
165773	147241	92	58254	52043	89	2673	2352	28	5309	5016	39	10774	9813	56	15332	13926	69	311555	285715	98	0.0102599
156004	130986	92	58918	49676	91	1555	1352	16	3966	3278	38	7265	6370	47	13040	11110	61	230799	202306	102	0.0102599
120923	115240	88	54612	52939	82	1679	1705	18	3882	3440	35	8584	7479	54	12878	11912	63	269860	238470	92	0.0123119
178109	155887	91	65807	56371	91	3070	2757	31	6837	6056	48	12748	11165	66	20867	18041	79	418622	346906	96	0.0184679
122859	117657	85	40840	38730	81	1410	1207	15	2862	2137	33	6537	6089	42	10251	9847	50	201419	192204	86	0.0194938
170006	146931	94	65533	54217	91	2391	2073	27	4800	3948	42	8950	7868	56	13537	11376	63	253132	220371	95	0.0194938
103094	97936	86	17748	17211	53	1581	1474	16	3074	2619	32	5664	5720	37	9556	9544	50	163566	153022	89	0.0205198
114627	109322	85	26160	25613	80	1802	1835	20	3014	2871	33	6573	6020	48	10697	10388	51	201227	187263	88	0.0215458
101040	95910	82	35202	33928	80	1441	1342	15	2609	2263	29	5826	5239	42	8519	8153	46	176968	169577	90	0.0215458
376256	242993	142	147474	99926	133	5531	3620	44	11427	7890	58	21994	14689	84	33477	23378	113	693563	498833	142	0.0225718
108018	104350	82	41060	39699	79	1810	1615	22	3762	3740	32	6736	6613	42	11376	11681	56	226047	209376	94	0.0266758
189499	154645	99	74468	61818	96	3109	2638	31	6153	5523	41	13008	11214	62	19242	16598	82	398468	356236	105	0.0318057
119988	113476	83	34153	31513	82	2135	1992	22	4580	4532	38	7902	7280	51	12525	11736	66	252355	238203	96	0.0338577
98006	94930	88	33952	33256	79	1659	1384	17	2454	2889	28	5418	5059	41	7644	7442	50	171129	160017	88	0.0359097
86026	80592	96	45856	44726	79	782	894	0	2013	1519	16	3621	3459	33	5748	6292	37	144661	143285	85	0.0369357
293910	216374	129	101676	78007	125	4710	3612	40	9022	6888	58	17794	13935	79	26814	19706	102	550247	444520	132	0.0369357
226215	154512	116	79668	55096	106	2558	1736	31	5253	3819	48	11983	8385	67	17821	11918	76	374026	252358	117	0.0389877
141331	119783	93	50347	41608	88	1986	1596	22	4298	3358	37	7594	6420	48	11805	10469	61	251039	221837	95	0.0400137
216421	178464	102	82679	70057	99	3832	3053	35	7124	6919	43	14605	12926	66	21451	18692	78	434322	391705	106	0.0410397
149624	139623	86	52486	48757	84	2666	2459	28	5194	4851	39	9714	9535	52	14567	14872	61	304802	285645	95	0.0420657
172069	133228	95	60625	46570	93	2211	1990	26	4619	3477	44	8851	6966	56	15165	12149	71	290015	226443	104	0.0430917
113731	102295	90	39763	35959	83	1907	1610	20	3359	3284	33	6967	6655	43	11534	10454	61	219523	198511	88	0.0451436
306554	238655	129	118692	95575	123	6236	4701	42	11784	10134	57	25852	21511	100	38663	31647	123	812680	696688	131	0.0451436
130823	121401	89	49332	44873	85	1684	1606	19	3918	3774	33	8355	7846	48	13399	12467	66	268380	250552	94	0.0451436
86593	81931	94	35884	34635	78	1317	986	0	1833	1682	21	4041	4036	35	6194	6014	41	141043	137543	81	0.0482216
114544	104259	84	39062	35476	82	1812	1672	22	3088	2673	33	7344	6179	49	11578	9893	61	225441	197301	89	0.0492476
96845	94773	83	40309	38964	78	1075	1072	8	2198	2375	23	4616	4580	37	7508	7266	47	151961	149059	82	0.0492476
112191	109406	81	51998	50707	80	2529	2537	25	4181	4124	34	8124	8084	49	12319	11699	62	265719	250950	89	0.0492476
172309	140868	95	52332	42908	93	1920	1554	20	4145	3229	37	8722	7142	54	13221	11058	61	260533	219780	97	0.0502736
91478	85640	85	32115	31223	79	1089	1242	11	2733	2388	28	5402	5137	40	8015	7687	46	166891	161267	85	0.0523256
97936	95507	80	30359	29544	78	1311	1059	7	2513	2593	29	4644	4625	38	7129	7128	44	147138	140335	84	0.0543776
173842	157065	98	72198	65502	89	2988	2551	30	6151	5663	43	12482	11220	61	19823	18133	79	391394	361622	96	0.0564295
123321	116653	85	37594	35069	83	2327	2149	25	4095	4043	34	7719	7271	46	13532	12891	65	266470	248834	97	0.0584815
147757	125628	90	58951	50932	89	2193	1877	23	4122	3431	37	8882	7585	53	12213	10180	62	275962	244562	97	0.0605335
91926	88897	82	35321	33433	78	1318	1213	11	2776	2507	28	5692	5496	42	8545	7913	54	171932	162136	85	0.0615595
86119	83965	79	20530	19873	60	1163	1057	9	2501	2235	28	4826	4812	38	6927	6930	47	152267	146069	88	0.0636115
95233	89729	81	29317	27449	79	1414	1394	14	2178	2442	24	5110	4792	41	7879	7179	49	183797	164353	83	0.0636115
88357	84097	81	30919	29473	78	1114	1155	9	2284	2411	28	4399	4160	36	7229	7232	47	145690	139605	84	0.0666895
111580	105308	82	35146	32659	80	1340	1340	15	3087	3124	31	7432	7002	53	11298	10579	56	214182	203611	87	0.0677155
95399	93794	84	17734	17419	53	1577	1332	16	3063	3156	26	5915	5620	43	9487	8938	49	199096	194770	88	0.0697674
244897	172925	118	102221	72310	110	2900	1828	36	7273	4705	52	13917	9856	74	21047	16234	78	433956	317190	118	0.0728454
173893	147746	93	58700	49970	91	2400	2020	28	4993	3990	46	9398	8266	55	16615	13798	69	301003	268934	99	0.0728454
119246	105527	96	36806	33091	85	1744	1550	20	2948	2919	31	6350	5406	45	9132	8700	57	206078	189309	94	0.0759234
125948	117922	86	43898	40976	82	1994	1557	23	3860	3246	36	7377	6897	45	11722	11148	63	234752	220242	88	0.0769494
150888	134508	92	39650	34289	88	1625	1368	17	4498	4446	38	7835	7173	46	11918	10874	65	232309	212321	91	0.0779754
156226	131895	104	105847	91848	91	5267	4707	38	11988	11084	62	22778	20753	81	36675	31224	89	769368	685589	99	0.0800274
303002	193336	128	108137	68900	120	4114	2946	39	7818	5284	56	16456	10245	79	23976	15575	99	511357	336307	131	0.0810533
152940	141576	97	44494	41198	85	2242	2258	23	5051	5013	36	10331	9920	58	16056	14624	70	318287	299552	89	0.0820793
129630	121078	90	29554	28061	81	1695	1586	19	4374	4478	35	7525	7148	43	13190	12474	65	259421	239981	87	0.0820793
129453	121065	86	57424	53842	85	2588	2565	27	4605	4521	39	10432	9689	54	15571	14509	65	328699	302305	83	0.0831053
90006	87796	81	35282	34430	77	856	925	0	2054	2518	23	4090	3950	36	6663	6654	44	132315	126096	83	0.0841313
202858	157212	111	90981	73108	103	2687	2112	29	6896	5815	46	12086	9528	64	18026	13889	73	363889	298440	105	0.0851573
114132	107162	82	31197	29624	80	2211	1748	25	3717	3344	35	7139	6801	44	10894	10243	53	224691	210420	99	0.0851573
210455	167475	101	84631	67558	99	3440	2687	34	6305	5730	44	11955	9841	60	19392	15073	85	380909	314876	105	0.0861833
248734	184752	114	102183	76243	110	3903	2760	39	7024	5844	45	14508	11080	63	22006	16992	86	437802	343017	114	0.0882353
138928	127117	91	47977	43764	85	1930	2079	19	4076	3577	38	9353	8558	55	14976	14600	65	301830	287619	95	0.0913133
58858	59732	70	22954	22853	61	786	581	0	1603	1600	19	3167	2744	34	4732	4782	37	102974	100287	80	0.0913133
143569	127509	90	39297	33059	87	1925	1673	22	4146	3825	37	7998	7176	48	12233	10376	66	240215	209483	95	0.0923393
151433	130663	93	66762	57540	91	2433	1929	28	3983	3439	38	8247	7496	51	12786	10468	60	269675	234022	99	0.0923393
112405	104832	84	38954	37707	80	1881	1739	20	3426	3376	29	7635	7236	49	12139	10907	62	248311	231530	91	0.0933653
176487	141308	95	62206	49575	93	2170	1696	26	4344	3755	42	9218	7407	55	14556	12531	66	300765	240538	100	0.0933653
74261	71395	77	19322	19032	57	864	913	0	1627	1439	21	3790	3729	32	5915	5590	40	112830	107777	83	0.0964432
183931	160306	93	64414	56059	92	2816	2204	31	5296	4814	42	10444	9321	58	16114	14259	72	332321	302673	109	0.0964432
93445	89800	79	33570	32111	78	1122	1067	11	2498	2624	26	4962	4581	40	7472	7611	45	147539	140829	86	0.0964432
91537	91043	77	25814	25514	71	1664	1540	17	2682	2291	33	5277	5004	40	8229	8290	51	167267	162872	88	0.0995212
146817	136323	102	44440	40542	85	2307	2104	24	4358	4301	33	10507	9775	54	15346	14087	66	331864	308271	90	0.100547
50194	49345	77	17107	16987	54	678	765	0	1132	1405	11	2411	2326	26	4065	4335	34	89916	84210	80	0.102599
122516	116148	93	40827	38856	82	1545	1673	19	3512	3169	37	6478	6339	44	9508	8948	50	205555	196045	91	0.102599
229769	167858	103	77604	57560	102	3621	2904	34	7286	5471	53	14512	10466	70	22657	16900	88	433340	333185	110	0.109781
127218	119251	86	47449	45165	82	1961	1786	19	3897	4005	37	7873	7213	47	11932	11083	61	238236	225214	90	0.110807
231509	165227	118	80631	58752	107	2704	1973	29	6356	4573	53	11718	8620	60	18651	13729	93	381405	277276	113	0.110807
113695	106463	90	23984	22853	73	1968	1919	22	3914	3530	36	7359	7468	43	10786	10574	54	223529	207706	89	0.113885
175813	137439	100	52263	40760	94	2162	1711	28	4249	3367	41	9772	7758	54	15734	12241	71	305445	235996	99	0.113885
131911	121960	87	63793	57660	88	2379	2216	24	4139	4086	35	8718	8016	53	13168	12053	66	276247	259851	91	0.114911
256216	186630	128	74559	53650	111	3379	2456	35	7219	5298	51	15253	11486	67	22340	17926	87	472133	380862	114	0.115937
137432	126005	91	41464	38155	85	2447	2327	26	5680	5335	42	8909	8685	52	13568	13773	61	281655	271047	86	0.115937
129621	119521	89	56561	53827	85	1944	1673	25	4523	4096	38	8764	8401	50	12893	12071	60	272038	253695	90	0.116963
94973	91093	84	36747	35343	80	1428	1334	15	2695	2815	31	5094	5186	39	7948	7580	49	158990	153130	87	0.121067
186768	145082	108	64932	49952	103	2226	1721	25	5472	3797	48	11228	8776	63	15528	11369	71	331973	255265	112	0.121067
236904	181938	123	77912	60825	117	3276	2641	31	6496	5108	46	14411	11343	68	20936	16324	81	415688	329944	124	0.122093
141938	126469	95	51481	45110	90	2433	2119	26	3727	3746	34	8786	7751	48	13300	12303	68	269486	238005	100	0.125171
264372	176391	134	91832	60559	123	3512	2614	37	7674	5152	55	16271	11102	75	26275	17955	119	514676	348702	134	0.126197
111732	108094	82	26438	25883	78	1470	1544	16	3065	2969	27	5722	5083	44	8956	8192	53	181365	171637	89	0.128249
98316	93124	87	38198	36665	80	1279	1002	1	2295	1915	31	5223	4750	41	7513	7146	46	158814	151747	87	0.130301
190906	172733	95	83283	75184	92	2533	2225	25	6711	6434	45	12120	11297	60	19323	18442	73	373665	345374	100	0.131327
94607	92080	80	22004	21525	60	1253	1407	14	2331	2759	25	6325	5991	45	8777	8447	47	168453	156754	90	0.131327
225007	170675	108	97626	79763	99	2604	1920	31	6816	5696	44	13262	10122	70	19740	16257	82	414475	331810	110	0.132353
122143	116088	89	54606	52698	83	1493	1539	17	3747	3633	32	7562	7157	47	12056	11832	55	244630	228721	95	0.133379
157141	142602	90	64507	58497	90	2350	2152	26	5383	5062	39	9802	9228	50	14690	12912	67	294082	271186	102	0.135431
199927	168229	99	62064	52604	93	3053	2546	32	5659	5495	41	13363	11149	65	19469	16923	78	415201	374568	104	0.137483
104669	102335	81	51369	50240	80	1750	1911	19	3339	2826	35	6337	5927	40	10711	10024	58	209794	196899	92	0.140561
108973	103973	83	35051	33463	81	1346	1485	15	2985	3307	26	6431	6199	41	11173	9641	57	201135	191414	90	0.143639
276602	213302	121	117073	93483	118	4922	4098	36	10569	8727	58	20993	17294	78	32110	26034	115	657443	559925	126	0.144665
120339	112757	85	38237	36769	81	1765	1664	19	4038	3713	34	7563	7420	45	10847	10344	59	224862	208017	92	0.150821
155098	125447	99	48715	38574	92	1797	1430	21	4220	3601	40	8029	6557	52	11722	9514	67	245907	204839	99	0.151847
118858	111988	84	30240	29027	81	1643	1324	17	3582	3067	31	7029	6686	47	10366	9672	55	195832	179726	92	0.155951
123610	111585	86	33764	29110	83	1933	1770	21	3887	3740	36	8844	8277	52	13159	11529	67	262020	227404	98	0.155951
151781	131287	94	42378	36348	88	2215	1852	25	4667	4231	35	8440	7569	50	12184	10688	58	251740	223625	101	0.159029
175151	155176	93	45627	39464	88	2356	2140	28	5235	4746	41	10985	10151	54	18269	15988	78	352138	321738	102	0.160055
73374	68962	86	28908	27736	77	961	1031	4	1940	2028	23	3868	3642	36	6464	5854	43	138823	129997	86	0.163133
145847	122598	92	51051	42068	88	1887	1562	22	3785	3270	37	8475	7000	51	12105	10262	64	274633	231862	98	0.163133
116692	111411	86	38652	37566	80	1855	1658	21	3321	2952	36	7377	6965	45	11436	10425	58	226612	207567	92	0.163133
88588	83362	87	28964	27543	78	1297	1422	16	2608	2576	29	5839	5664	42	9212	8945	51	167503	162412	79	0.166211
153076	141193	89	50822	46039	85	2515	2240	25	4802	4389	37	8960	8444	50	14726	13491	66	289898	273997	97	0.167237
98839	95473	81	19665	19138	57	1218	1238	13	2428	2739	25	5472	5013	42	7580	6858	49	165293	151614	91	0.167237
272573	178059	122	97799	63513	112	4240	2647	40	8219	5737	61	16000	10701	78	24172	15004	103	491751	323889	127	0.167237
127319	118128	86	37155	34477	81	2055	1910	24	4291	4343	36	9008	8631	51	14780	14023	63	281688	270548	95	0.168263
134665	119406	90	51976	46323	85	2085	1551	25	3495	3140	32	6959	6044	46	10483	9416	62	198019	181082	94	0.169289
84155	80275	95	22429	21817	67	962	1032	5	2368	2307	25	4404	4356	37	6798	6668	43	146625	138427	89	0.169289
89326	84447	80	36577	34691	79	1135	974	0	2050	1948	23	4958	4451	40	7278	7343	46	152589	145941	83	0.171341
118166	113740	82	38729	37003	80	1697	1627	18	4506	4436	33	7528	7293	48	11840	11159	56	224916	208995	96	0.172367
103643	100342	86	34177	33114	79	1197	1087	7	2543	2436	26	5291	5090	38	7240	7157	44	163681	157106	90	0.173393
114518	109499	81	28947	27896	81	1998	2069	22	4385	4107	35	8234	7558	54	11563	10721	56	243633	229336	94	0.175445
94787	94980	80	28741	26316	80	1541	1451	17	2552	2809	30	6672	6404	44	9902	9763	49	197949	185998	88	0.178523
189676	151197	97	55079	44361	93	2464	1754	28	5103	4237	43	9875	7568	60	14864	12838	68	308227	259742	100	0.179549
146121	133862	89	43709	40182	85	2101	2034	22	4393	4055	37	8951	7912	56	12910	12161	60	271097	249090	94	0.181601
213808	170316	102	65749	54458	97	3181	2421	34	6573	5014	44	11482	9137	60	19293	14639	88	365064	299198	108	0.183653
126457	118120	85	37845	35161	81	2167	2035	25	5265	4719	39	8495	7894	50	13190	12954	59	272766	258283	92	0.185704
100674	98339	83	29154	28200	79	1206	1377	14	3078	2766	30	5892	5943	39	8909	8880	48	194675	181281	90	0.187756
142006	124450	88	76442	67670	88	2394	2135	25	5071	4966	40	10384	9218	57	15399	14122	66	315186	291511	99	0.189808
163978	141746	90	49315	42238	87	2220	1934	24	4283	4278	34	8967	7843	51	13115	11771	62	267761	240746	97	0.189808
92644	90621	81	27967	27019	77	1325	1274	13	2912	2842	31	5104	4885	39	7790	7659	45	157897	147430	91	0.194938
153892	140851	89	58791	53908	87	1777	1799	22	4384	4118	37	9739	9000	55	15314	14299	65	288438	271323	98	0.19699
211613	159171	106	76040	58247	100	2842	2395	29	6723	5056	46	12089	9300	63	17796	12809	85	373477	292075	111	0.204172
88698	86194	79	27767	27102	76	1403	1341	15	2439	2632	27	4246	4401	36	7276	6885	45	148247	148219	85	0.204172
116075	107226	83	42249	38640	82	1913	1917	21	4672	4246	35	7091	6428	49	10821	9459	59	229230	212379	93	0.204172
176849	144667	96	61151	50565	93	2355	1815	27	5644	4511	44	9416	7907	57	14188	11754	60	293861	252236	104	0.208276
112397	105641	86	46285	44209	82	1798	1664	22	3672	3594	34	7925	7112	49	11484	10791	58	230987	222077	90	0.208276
295251	207742	128	129824	87273	124	5177	3232	44	10847	6472	67	20822	13947	86	32421	21295	119	620911	416088	132	0.210328
133461	116628	88	50879	43973	86	1964	1716	23	3644	3389	33	7830	7169	45	10870	9157	66	268396	245129	92	0.211354
117658	111204	84	37399	35091	81	2066	2088	22	4322	3894	37	7388	6628	46	12350	11661	60	240411	226290	89	0.211354
277853	195423	117	103248	72306	113	3828	2483	40	7851	5756	55	16202	11540	84	25445	17782	99	511971	376868	123	0.213406
207007	168079	99	84574	68788	97	2880	2314	30	5948	5428	47	11953	10264	66	18200	16123	74	352912	316242	97	0.213406
85189	81335	81	28307	27270	77	1030	985	0	2825	2828	30	5114	4964	38	8222	7969	45	151340	144565	85	0.216484
106795	103223	82	36826	35781	81	1375	1310	14	3263	3226	32	5941	5568	40	8981	8648	52	175440	167490	87	0.218536
215171	161490	113	70308	52233	107	2526	2093	25	6242	4773	46	12331	9580	63	19386	14517	81	378487	305249	117	0.219562
93928	90604	80	25962	24702	76	1679	1727	21	2519	2607	26	6658	6325	43	10078	9854	57	201832	195748	87	0.219562
127319	112604	90	47374	41974	86	1852	1695	21	3621	3476	32	7676	6975	50	10795	9965	56	231053	206181	96	0.219562
121345	114001	84	54613	52251	82	2589	2397	26	5319	4877	38	10447	9604	56	15506	14954	67	323604	294764	92	0.220588
219149	161299	113	63458	46776	98	2788	2189	29	6227	4383	48	11550	8220	65	17406	12838	75	354449	251192	111	0.22264
111316	106379	88	43336	41303	81	1503	1528	17	2521	2469	33	6045	6034	42	9697	9372	53	199715	187597	96	0.223666
277531	197521	124	98626	71095	119	4059	2934	38	8976	6813	51	17252	12643	73	25266	18973	90	535648	413667	126	0.223666
312701	201252	132	97942	64384	128	4779	2943	42	8454	5547	55	16825	11612	73	24218	16687	89	539876	364054	141	0.224692
101032	95794	83	30740	29442	80	1406	1533	16	2810	2989	28	5716	5304	39	8677	8322	54	199332	191061	88	0.226744
88804	86392	78	32145	30733	79	1221	1284	13	3006	2635	29	5151	4788	40	7939	7704	52	161810	154634	91	0.22777
183443	154873	96	71684	63360	91	2186	1707	26	5060	4901	37	10015	8199	56	14601	12687	67	300913	267894	101	0.229822
117653	111176	90	35422	33801	82	1387	1474	17	3186	3352	34	6984	6514	46	10270	10024	54	219677	204682	94	0.230848
116185	108844	83	41617	38239	82	1613	1349	18	3082	3006	34	6475	6445	41	10408	10307	55	221925	209742	92	0.235978
146970	137392	86	42590	39894	84	2563	2077	27	5112	5121	40	9751	8852	58	14684	13875	68	293477	270625	93	0.237004
118101	112438	84	43302	41831	81	1779	1743	19	3389	3278	33	6634	6379	46	10908	11350	52	219813	206192	94	0.23803
123780	113011	87	37771	33320	84	1969	1837	23	4625	4495	36	8409	7630	52	13176	11720	61	275145	248143	95	0.23803
190906	148226	99	67297	52383	95	2451	1760	29	5680	4055	46	10508	8220	57	15528	12145	69	313079	254085	105	0.239056
89650	85273	91	30980	29638	77	814	907	0	2880	2411	35	4516	4446	37	7292	7056	44	148511	139861	85	0.240082
183354	153745	95	56819	46635	92	2705	2435	29	5124	4322	43	10019	8618	59	16460	14433	72	320144	286111	100	0.242134
142493	125936	91	42462	37028	86	2445	2096	27	4442	3865	39	8680	7647	53	13723	12609	59	278126	239907	86	0.24829
95461	93672	79	42900	41042	80	1512	1378	18	3200	2888	30	6690	6438	41	9913	10094	56	187412	177907	87	0.251368
117201	113886	84	30600	29954	81	1513	1462	15	3660	3718	33	6764	6754	43	10354	9967	59	212750	203194	92	0.252394
220092	177112	115	112061	88350	110	4003	2956	38	9701	7704	54	18647	15383	78	28413	21969	105	559208	460355	121	0.254446
136707	127013	86	48646	44598	86	1763	1680	22	3806	3542	35	7925	7382	46	14042	12534	65	260623	247761	97	0.254446
118112	111712	82	49625	47505	81	2096	1911	23	3919	3457	36	6776	6620	45	11912	10525	66	221011	205298	93	0.255472
202768	170275	97	72216	61893	91	3295	2698	32	7123	5765	50	14515	12091	70	23302	18028	81	437533	340116	98	0.255472
50976	47688	76	18530	18054	56	872	718	0	1220	1127	9	2229	2297	22	3259	3273	31	85119	77692	79	0.256498
98241	90270	83	33010	30907	81	1816	1383	17	2556	2286	30	5647	5268	41	9114	8873	50	184162	177040	77	0.256498
169116	144802	93	91455	79100	92	2223	1932	24	5400	4613	39	9968	8784	56	15654	13807	62	308552	274685	96	0.256498
132269	117033	88	57868	51079	87	2289	1724	27	3465	3294	33	7716	7192	47	12959	12069	63	269482	246500	80	0.261628
159069	145237	96	50531	47246	84	3290	2731	31	6362	5861	45	13031	11842	65	20354	18613	77	397528	349955	94	0.262654
193646	164857	94	66870	55868	93	3495	2918	33	5700	5285	41	11937	10263	64	19241	16352	77	390894	340323	100	0.26368
106031	99043	86	51092	48135	81	1511	1674	17	3037	2721	30	5995	5978	44	10069	10004	57	197036	188243	79	0.26368
97580	93386	80	36299	34475	80	1271	1242	12	2557	2467	27	5112	4575	40	8165	7415	47	167957	163357	91	0.26368
122662	114941	94	46550	44194	82	2010	1581	23	3520	3264	34	7854	7179	47	11302	10693	56	218992	204791	92	0.264706
114933	109862	83	49540	45923	82	1963	1775	24	3830	3342	35	8278	7500	48	13343	12536	61	267436	256501	89	0.264706
97658	92824	88	32166	30796	79	1750	1670	20	3480	3313	31	7058	6950	45	12037	11014	67	219029	213019	83	0.264706
106587	102709	84	43692	40873	82	1875	1697	21	3198	3003	34	6333	6195	43	10731	9429	59	210075	193450	86	0.265732
123079	114788	87	34181	31053	80	1757	1802	17	3814	3572	34	6999	6426	49	10826	9798	53	230547	211568	88	0.265732
132737	121633	87	46265	41790	86	1791	1788	21	4024	3860	34	7265	6970	44	12512	11182	65	242370	228736	94	0.266758
102183	99417	81	51239	49362	80	1677	1574	18	3107	3347	30	7299	7486	46	11389	10926	52	227664	213994	92	0.266758
196083	146614	105	68612	52118	97	2503	1621	32	4906	3866	41	10319	8128	56	17110	12841	78	326932	255465	106	0.267784
194095	155220	106	65678	52053	96	2840	2338	30	5386	4866	43	10442	8341	62	16471	12892	69	340140	288140	104	0.267784
181755	148864	96	70159	57369	94	2618	1999	29	5036	4557	40	10347	8878	58	17632	14896	70	327314	278769	100	0.26881
104621	96798	84	38175	35909	82	1202	1081	10	2283	2777	27	5720	5538	44	8677	8273	56	177249	170154	85	0.26881
235855	172258	109	72442	51632	103	2986	2037	34	7240	5029	54	13626	10139	72	21751	16637	94	427218	313958	112	0.26881
75463	71963	84	29378	28992	76	1175	1171	10	1773	1677	21	3537	3291	33	4969	4792	38	125501	120540	84	0.270862
294975	209906	127	94260	67074	120	3794	2670	37	9326	6557	59	17303	12871	78	26164	18852	105	550641	406548	129	0.272914
206863	158480	105	86218	66141	102	3065	2253	32	5321	4378	41	11643	8523	65	19369	14925	83	372412	303045	106	0.27394
132785	120630	88	50352	46810	86	2581	2376	25	5128	4945	38	8961	8993	46	13629	13145	66	285853	269141	91	0.275992
123505	109849	97	44503	39624	84	1823	1610	21	3038	2689	29	6656	6176	47	10205	8774	58	190590	169640	82	0.278044
103030	99266	97	43529	42140	79	1702	1399	16	3026	2945	30	5499	5390	37	8444	8002	49	176466	165420	84	0.27907
149835	132758	90	46427	40441	87	2533	2306	27	4827	4293	37	9150	8161	52	13061	12378	65	283077	260496	93	0.281122
95885	92129	80	37446	36039	79	1542	1212	14	2769	2774	28	5411	5219	41	8507	8058	49	172121	166250	86	0.282148
96106	91417	83	38864	36909	80	1000	1088	8	2301	2489	24	5255	5269	38	8103	7938	48	162734	151599	83	0.283174
147572	126731	97	54481	46377	89	1926	1411	22	4549	3976	38	9069	7911	52	13715	12623	62	264620	240107	94	0.283174
201982	160065	105	75165	59676	98	3051	2393	33	5640	4202	48	11620	9082	65	18898	14936	82	365463	301216	107	0.286252
128768	120894	87	38863	36698	83	2299	2142	25	4588	4176	36	9030	8754	49	13462	13318	65	296824	279196	92	0.286252
174537	155648	95	47075	41548	88	2293	1992	25	5238	4799	39	8981	8323	50	13016	11686	65	261900	237741	96	0.290356
105500	98844	83	38309	35621	80	1534	1491	20	3078	3103	28	5993	5903	42	9450	8834	58	208124	197341	82	0.290356
184603	139012	100	69347	51581	96	2379	1722	28	4981	3700	45	9069	6908	55	13940	10111	71	283838	212089	100	0.29446
257875	182772	115	108134	75464	108	3370	2332	35	7874	5725	52	14472	10563	77	22068	15647	103	464899	337752	117	0.295486
136304	123262	94	64778	57936	86	2089	2175	21	4373	3886	40	8384	7634	53	13308	12226	59	261079	245785	91	0.297538
92036	87605	80	37501	35595	80	1271	1372	13	2596	2355	24	4605	4581	37	7461	7529	40	153476	148756	79	0.297538
109189	106426	82	20542	20387	53	1778	1475	22	3192	3457	33	7064	6899	43	10927	10127	56	238645	229547	90	0.297538
335396	224838	130	106151	70264	129	5458	3627	45	10003	7068	58	21630	14895	81	33963	23547	118	664392	483253	134	0.298564
210463	183785	104	68375	58673	96	3143	2565	32	5205	5008	38	10978	9545	55	15738	14732	69	327875	296123	103	0.29959
92441	88881	84	32877	32040	79	1237	1260	11	2339	1906	28	5462	5212	39	8307	7739	46	152457	144527	82	0.300616
251835	179370	113	85886	65149	107	3196	2213	34	7506	5782	50	13870	10239	66	21821	15470	93	422914	321516	114	0.300616
183564	153137	99	57097	46121	94	2114	1892	24	5195	4173	43	9479	7859	54	15261	12269	77	316013	270648	98	0.302668
133953	125985	89	50038	47573	84	2432	2157	26	4411	4519	37	9441	8934	50	14959	13583	75	294977	278197	93	0.302668
95777	89684	94	38723	36608	80	1211	1101	9	2227	2344	22	4878	4852	39	7775	7821	47	158365	149565	82	0.30472
121637	112557	92	43612	41404	82	2267	1934	25	3952	3767	35	7507	6714	48	12769	11981	66	249187	223162	85	0.305746
164016	136881	96	52666	43555	92	2136	1807	23	4410	3530	41	9147	7674	55	14129	12129	67	289298	249862	95	0.306772
60082	59467	75	21610	21567	62	738	836	0	2053	2099	22	3037	3074	29	4453	4330	35	98938	95991	77	0.307798
156172	137537	103	57847	50692	87	1963	1740	24	3210	3502	30	6835	6163	44	10269	9045	52	239485	211982	93	0.307798
144973	127678	96	49466	43277	88	2149	1848	23	4083	4217	34	8159	8031	46	12956	12070	71	266216	255193	89	0.308824
138872	129425	88	47152	44924	84	1934	1710	22	4019	3939	36	8966	8257	52	12855	11819	57	275489	254950	93	0.312927
108050	104317	87	39374	38103	80	1643	1626	19	2977	3108	31	7233	6989	45	11283	9891	55	229414	215519	98	0.314979
173936	149264	94	56690	48427	93	2325	2034	25	5075	4686	39	10551	9427	60	16910	14045	79	330568	300825	99	0.316005
128866	119862	90	34238	30649	85	1745	1571	17	4297	3596	37	7019	6110	46	11431	10977	58	228218	203464	95	0.316005
135429	124319	88	60277	56858	84	2516	2373	24	5595	5554	40	11233	10346	58	15695	14530	81	316813	299322	92	0.316005
163349	142570	96	45082	37969	93	1405	1163	9	4470	3807	41	7785	7301	48	11788	10682	60	242649	213747	100	0.317031
116032	108897	87	28398	27149	80	1860	1565	18	3150	3018	35	6541	6197	45	9704	9120	53	190148	176936	89	0.319083
226135	192625	99	111558	95751	97	4434	3820	36	8458	8034	44	18574	16577	78	29407	25511	96	590511	523496	106	0.320109
98066	90928	85	33568	31991	80	1201	854	0	2328	2128	27	3934	4095	36	5910	5351	42	121337	117200	85	0.322161
157029	138460	95	59822	51982	91	2130	1798	25	5148	4576	39	9881	9082	56	15914	13833	77	329569	301136	96	0.325239
203962	160840	101	62465	48893	98	2508	1949	29	5482	4892	43	10834	8501	59	17177	14047	77	337638	275133	106	0.325239
225859	192005	104	99155	86675	100	4489	3853	36	9296	7991	57	18116	16068	71	25404	21706	92	525019	451786	109	0.327291
226021	183254	120	64104	51784	120	3778	2903	34	8080	6969	51	16066	13847	76	23144	19945	99	480239	427877	120	0.327291
102598	97775	91	36636	34858	79	1045	933	0	3266	2700	32	5342	5477	39	8692	7707	56	165882	154962	88	0.328317
129740	120204	89	41709	39272	83	2414	2100	25	3955	4169	33	8834	8374	52	13248	12783	63	272688	255758	90	0.328317
190357	148758	100	68399	53084	96	3077	2331	32	5404	4215	43	10294	8156	58	16206	12361	71	331106	266448	104	0.329343
142425	130149	91	52722	47985	84	2287	2159	24	4268	3654	43	9676	8780	53	14495	12733	71	296000	255707	89	0.329343
195614	158347	106	71394	56977	99	2413	1967	27	5096	4115	39	10675	8916	61	14295	11740	68	353824	299448	105	0.330369
149901	131001	94	56305	49616	89	2005	1892	23	4805	4719	34	8001	6972	48	13199	12637	60	254568	232452	97	0.330369
148771	139733	88	49034	47096	84	2605	2042	28	4846	4241	39	8643	8093	49	13366	11854	62	283358	258001	95	0.331395
171133	150253	92	46007	39804	89	2603	2344	27	5262	4750	44	10727	9452	54	15391	13715	73	314378	294209	95	0.334473
114356	109922	84	45251	43655	81	1486	1389	16	3038	3331	30	6612	6469	47	9564	9414	51	210878	201440	88	0.337551
238098	176038	114	68263	49506	104	3454	2689	35	6598	4453	51	13093	9753	67	20886	15992	89	397126	306141	112	0.337551
137750	124920	87	61278	54990	88	1815	1727	22	3816	3588	37	7872	7425	47	11457	10253	62	239774	224040	89	0.339603
108431	104776	81	31305	30149	79	1565	1613	17	2833	3085	29	6514	6257	43	10005	10208	52	194887	186007	86	0.340629
111143	105949	83	38263	36047	81	1652	1413	20	3136	3185	32	7313	7110	47	11395	10812	57	219449	208028	83	0.340629
122244	114642	89	44078	41453	83	1560	1437	18	3879	3138	37	6818	6394	45	10507	9909	57	219982	201567	88	0.341655
158720	141743	94	57946	50571	92	1949	1712	23	4157	4081	36	8671	7933	49	12321	10924	67	263483	241826	97	0.342681
208094	161375	109	75840	60371	99	3057	2422	31	5272	4189	40	12253	10345	60	19558	16531	72	422979	360979	99	0.342681
157361	140665	100	89928	83722	87	2295	2327	23	4865	4169	40	9411	8299	56	14072	13178	66	291091	271138	95	0.345759
106955	99017	99	51560	49669	80	1580	1413	19	3174	3030	30	6370	6088	44	9479	9410	54	201451	192431	87	0.346785
255000	212714	115	102701	86957	107	4037	3656	33	9701	8754	56	17146	14821	72	26801	23449	104	580577	500443	113	0.346785
212709	161209	111	76768	60359	96	2403	1856	28	5019	4210	41	10214	7970	61	14985	12044	72	372545	305387	103	0.347811
121323	113781	89	39180	37383	81	1689	1509	19	4007	3676	35	7596	7262	45	11570	11042	56	245428	235047	88	0.353967
184528	165127	101	71810	64621	90	2936	2448	32	6595	6544	44	13007	12596	59	19982	18212	80	394547	364828	96	0.353967
176139	143277	98	70330	59747	95	2608	2067	29	5000	4008	42	9868	8244	53	14856	12269	68	321695	269260	104	0.353967
124748	114439	100	30758	28463	83	1505	1401	14	3299	3497	30	7411	6838	45	11292	10630	59	224610	212775	93	0.354993
184330	152282	101	62191	52815	95	2465	2134	29	4657	3712	44	8432	7196	53	13165	11208	62	262546	226286	104	0.354993
130298	121677	99	18371	17617	55	1984	1808	23	3802	3913	33	8668	8788	50	13274	12618	71	273243	260092	93	0.356019
96451	92628	85	32317	30994	78	1502	1378	14	2721	2752	29	5142	4755	40	8212	7195	52	160956	155713	92	0.356019
141416	125849	103	40840	37210	85	2290	1958	24	4635	4458	36	9178	8497	51	15084	13530	67	288860	276226	92	0.357045
124582	118510	85	57330	54549	83	2613	2488	28	5682	5259	45	10063	9496	51	15398	14705	75	302937	277980	89	0.358071
139851	131019	88	39765	38343	82	2341	2281	25	4546	4536	35	9001	8530	52	14313	13137	60	287993	265627	93	0.358071
153586	137670	92	53685	48245	90	2336	1943	23	4649	4037	36	8817	7920	51	14155	13031	66	263699	243918	98	0.359097
111919	107736	84	35301	34194	80	2217	1977	25	3711	3637	34	6965	6706	42	10734	9721	56	215072	207860	90	0.359097
135717	122911	96	45033	40635	85	1977	1818	22	4330	3868	37	7281	6945	47	11555	10340	60	223650	210582	91	0.360123
122030	108455	102	35534	31308	87	1161	1276	14	2890	3065	28	6471	5832	47	9268	8599	51	192650	174836	95	0.361149
110115	103162	92	36853	35689	80	1366	1140	10	3080	2992	30	6748	6254	45	10592	10289	53	201159	187624	92	0.361149
147505	125111	102	51442	44314	88	2015	2058	22	4393	4044	38	8749	8207	48	12866	11622	60	271639	242422	100	0.363201
104717	97815	83	32859	31465	80	1480	1595	17	2777	2502	33	6084	5915	40	9529	9198	54	185124	176151	88	0.364227
156085	137541	105	57195	50977	88	2097	1980	23	5297	4479	39	9674	9375	54	13820	12079	66	284130	263745	95	0.365253
81334	81830	77	25398	25233	64	981	792	0	1917	2146	26	4551	4236	38	7911	7781	55	147765	145961	84	0.365253
132731	119241	97	41976	37034	87	1931	1865	23	3995	3850	34	9007	8211	57	13146	11813	65	267331	246840	92	0.366279
79458	76812	89	29462	28832	78	1247	1202	11	2315	1967	30	3993	3906	35	6980	6920	42	125644	120258	90	0.366279
125131	118958	86	33081	31636	81	1884	1636	23	3108	3184	31	6014	5719	43	10502	10159	58	201808	185547	91	0.367305
126748	119297	86	37224	35435	83	1891	1646	21	4480	4136	36	8291	7819	52	12242	11946	60	249598	241943	92	0.368331
111863	108447	85	25660	24957	77	1345	1177	14	3109	3203	30	5584	5195	41	8518	8241	56	178723	169293	87	0.369357
118931	108989	87	52362	48794	84	1900	1812	21	3956	3994	33	6868	6635	45	11236	9801	61	210522	203454	90	0.370383
239457	175078	106	90420	67072	104	2994	1973	31	6133	4788	45	10333	7604	56	15933	12331	72	349276	264440	109	0.371409
170143	135557	103	55149	43751	93	2474	1896	28	4462	4009	39	8384	6991	53	14276	11574	74	292559	235117	100	0.371409
137213	119409	90	40870	34075	89	1431	1420	17	4233	3714	37	8022	7296	47	10671	9687	55	240666	213618	92	0.372435
208511	156147	99	70259	52919	99	2505	1701	31	5330	3270	50	10219	7550	60	17011	12292	76	325091	247219	103	0.374487
119474	109664	92	41671	37719	84	1433	1286	15	4282	3777	38	7099	6675	43	10702	10179	60	233075	220872	84	0.374487
223583	166523	103	75537	56101	101	3213	2484	35	6340	5006	47	12801	10159	65	18341	14233	83	384217	318585	99	0.374487
116109	108016	83	55479	52250	83	1962	1861	20	4078	3889	35	8330	7805	51	12000	10816	57	246266	237853	86	0.375513
117167	109538	89	41115	39269	82	2016	1917	23	4126	3789	35	8950	8755	46	13436	13049	61	277018	251966	87	0.378591
244237	191222	107	90648	71077	103	3288	2495	34	7626	6449	46	13401	11161	65	20516	16416	84	436448	377830	107	0.381669
84005	81664	80	38497	37438	78	1383	1246	12	1859	2181	24	4063	3900	36	7009	6685	46	145487	136266	82	0.381669
113043	106919	85	34331	33211	80	1450	1577	17	3163	3142	28	6300	5834	45	10838	9755	55	215441	208039	93	0.386799
112888	106684	85	19825	19436	55	1326	1210	14	3636	3181	32	6404	6150	39	9906	9340	51	185647	173145	95	0.393981
187688	144941	99	65421	50574	97	2948	2401	30	5001	3503	45	9075	7315	55	15209	11818	71	315030	250038	109	0.393981
149810	135094	88	45141	39578	88	2352	1854	28	4574	4218	46	8911	7392	52	14345	12247	67	269914	247639	98	0.393981
134012	124196	91	47831	43950	86	1805	1700	21	4410	4157	36	9194	8600	47	13344	12346	62	271627	257173	96	0.396033
75785	73070	82	23327	22523	65	456	453	0	1772	1537	21	2770	2877	28	4412	4541	41	96913	92237	85	0.396033
151525	126215	94	56656	48104	91	2074	1767	23	4194	3369	40	7778	6886	52	12120	9965	67	269225	237113	100	0.397059
254871	184316	112	80690	57059	111	3043	2289	32	7224	5458	51	14024	10415	69	20657	14999	88	446963	336192	124	0.399111
193014	166041	95	136380	122374	93	3785	3371	33	7671	7359	52	14165	12611	67	22959	20936	88	470120	431154	99	0.399111
106977	102996	82	40027	38472	80	1427	1431	16	2973	3085	31	6245	6032	44	9600	8909	58	196133	188876	92	0.400137
90255	86113	81	33997	32793	80	1196	1086	8	2208	2297	25	4776	4543	39	7076	6830	46	142477	134015	83	0.400137
133268	118880	95	44679	39679	88	2056	1835	22	4807	4333	38	8551	7750	53	12929	11981	61	270954	250066	93	0.401163
154188	123655	109	50488	41136	91	1997	1795	22	3792	3361	34	8285	7123	50	11904	9983	64	269348	225457	100	0.402189
180365	149595	101	80733	68546	92	2511	2101	29	5108	4471	44	9162	8086	50	15041	13452	67	302650	272780	99	0.402189
92993	91357	79	20792	20587	55	1102	1124	9	3461	3320	31	5804	5863	40	8058	8995	45	167634	161129	84	0.402189
196596	161113	112	75315	62358	96	3043	2326	34	6499	5828	49	12045	10285	58	18165	16069	73	367530	323914	103	0.403215
127983	117197	89	48324	44611	83	1910	1739	23	4375	3712	38	8200	7647	50	12257	11628	60	252269	243460	93	0.403215
111460	104007	86	28897	27080	81	2242	1994	25	3415	3371	34	6605	6356	44	10705	10821	55	219398	205054	89	0.404241
113399	101674	91	35008	31378	84	1763	1782	21	3320	2778	36	6995	6446	46	9991	9772	49	213449	204261	85	0.406293
29578	29992	65	10011	9920	43	334	205	0	570	515	0	1452	1488	18	2374	2373	27	49696	49650	75	0.410397
110812	105069	88	29767	28379	78	2137	1861	23	4843	4083	37	8321	7690	50	12354	12490	66	253464	242752	85	0.412449
121593	115191	86	40164	38526	80	1944	2056	20	4076	3604	38	6746	6668	42	9359	8646	55	219607	206313	91	0.412449
33120	34904	59	13789	13765	47	221	400	0	558	816	0	1910	1783	22	3109	3124	28	55825	53464	76	0.413475
223377	166674	108	73794	54813	101	2572	2026	28	5495	4298	44	12554	9564	64	18691	14597	74	382909	294987	113	0.413475
120222	113336	84	37917	36433	81	1963	1964	21	4094	4396	34	9091	8520	52	14333	13361	65	277303	256729	94	0.414501
143597	131913	94	65687	61689	87	2588	2441	26	5878	5873	40	11289	10336	60	17017	16409	71	327789	299923	98	0.415527
97076	93432	81	43515	41787	79	1343	1346	17	2418	2447	26	5590	5597	39	8574	8161	48	167433	162500	85	0.416553
122003	117516	82	30994	29846	80	1743	1746	20	3792	3501	36	7118	6588	48	11386	10417	60	221476	205340	95	0.416553
154619	133937	88	53577	46177	87	1930	1775	22	3883	3450	37	8309	7520	48	13015	11066	61	249707	215673	97	0.417579
278420	203716	110	71520	51917	106	4124	2882	37	8375	6391	54	16087	12110	69	23602	17760	89	496063	381787	119	0.417579
205332	175405	98	104359	92844	96	3698	3009	34	9018	7938	50	16905	15650	68	25915	22730	94	540161	477969	108	0.421683
180906	153551	92	56749	47016	91	2492	2071	29	5283	4696	42	10813	9453	53	16392	14378	74	328804	292806	97	0.421683
135159	114802	96	52844	45254	87	1630	1458	18	3629	3206	33	7640	6679	47	12188	10824	60	259689	226057	97	0.429891
123788	113670	95	32033	29171	83	1612	1422	17	3800	3640	34	7020	6322	46	10820	10177	57	222101	197258	87	0.430917
119172	113192	83	43054	40275	82	1745	1682	18	4345	4064	35	7400	7152	45	11956	11435	61	238685	219098	90	0.432969
273973	204047	112	84824	65222	107	3774	2722	37	7814	6344	49	16585	12808	70	24734	19195	105	508910	394566	125	0.432969
118237	114127	92	38683	36749	82	1899	1713	21	4736	4027	39	8516	8344	51	11463	11227	62	242871	230986	90	0.433995
110113	103557	84	38507	36523	81	1803	1521	19	3277	3102	30	7021	6472	49	10392	9795	55	201891	192915	91	0.435021
190347	168922	104	72074	64453	92	2721	2590	29	5561	4900	42	12490	11211	60	18223	16322	78	396857	356316	98	0.435021
125510	115525	87	40520	37001	83	1908	1731	22	4198	4039	35	7347	7166	43	13341	12299	64	243740	230316	91	0.44015
231074	183541	110	80471	65256	103	2989	2228	32	6439	4905	47	11647	9683	59	17410	14130	72	348274	293871	110	0.44015
109432	104462	83	36981	35366	79	1399	1293	14	2635	2582	30	5866	5811	40	9242	8788	52	200692	190155	87	0.441176
112285	107469	82	36611	35100	80	1082	1075	8	2589	2621	26	4798	4201	40	7553	7332	51	177194	165584	88	0.441176
125872	117692	85	36032	34051	82	1409	1278	15	4175	3597	37	6967	6696	46	11235	10831	52	210928	197465	90	0.443228
130516	118787	87	41903	38493	84	1801	1668	21	3932	3601	33	8254	7990	50	12635	11804	61	263267	255760	91	0.443228
255016	194933	111	102466	80924	109	4068	3278	36	8592	7306	50	17263	14112	70	27002	22503	106	600409	518973	114	0.444254
129445	120836	88	30993	28177	83	1792	1936	21	3704	3529	32	6900	6628	45	10673	10285	54	216968	205621	92	0.444254
68090	66213	77	22767	22673	65	766	904	0	1493	1493	17	3032	3104	29	4347	4612	33	89216	85122	85	0.446306
84242	80312	80	35111	32840	79	1118	958	0	2918	2669	29	4699	4615	38	7221	7017	47	147390	140879	82	0.446306
232030	198469	105	136436	122418	99	4826	4213	38	10607	9372	51	21860	19684	84	33208	29777	97	680369	600118	110	0.448358
112708	107577	90	50652	48612	81	1640	1528	20	3204	3071	31	6332	6559	41	9121	8613	50	197631	186434	89	0.451436
101236	95034	89	38329	35814	80	1434	1256	15	2410	2115	23	5318	5114	38	8416	8251	47	180556	168010	87	0.453488
143695	128187	96	53538	49415	86	2400	2254	25	4631	4473	39	8334	7841	50	12773	11507	62	255979	243534	96	0.453488
191754	151846	94	67289	53673	94	2669	2155	31	5024	4277	40	10554	8758	58	15236	11898	68	318731	258043	104	0.454514
187478	148638	99	75375	58543	96	2474	2041	27	4403	3594	39	9769	7655	58	14369	11723	68	294593	242227	113	0.454514
140719	128396	92	63823	56951	87	2416	2185	27	4549	3853	38	8803	8181	49	14745	13745	68	290081	260557	98	0.458618
149163	130589	105	40975	34427	90	1732	1475	22	4298	3786	36	9168	7792	55	12874	12438	61	267864	250526	99	0.459644
135726	120275	90	48789	41618	88	1555	1427	19	4491	4157	38	8207	7488	49	11768	9790	67	241388	214397	97	0.46067
155763	132492	98	52529	44993	89	2401	2171	28	4652	4393	37	9422	8233	51	15241	12943	67	306346	270192	99	0.462722
157706	147139	88	32264	30213	85	2406	2185	27	5542	5025	43	10970	9857	54	17107	16092	75	350923	318498	99	0.463748
137934	118938	93	54216	46580	87	1644	1467	21	3816	3513	36	8437	7299	50	12831	11135	63	251935	217982	94	0.464774
245121	209821	99	110633	94866	98	4624	4007	38	10199	9308	58	20433	17777	83	30693	26872	94	644549	549413	104	0.4658
181303	147686	95	69826	57224	93	2376	1921	24	5257	4597	53	10115	8187	56	15554	12265	87	317176	262610	111	0.4658
83482	81607	79	29415	28453	76	1186	1228	11	1776	2473	22	5089	4901	38	7501	7501	43	153714	148681	82	0.467852
135271	122843	88	47448	44349	84	1635	1491	18	3203	3167	29	7115	6285	49	9459	8621	55	212050	201238	86	0.47093
165661	144768	90	43458	36805	89	2534	2046	29	4946	4466	43	9756	8411	58	16180	13867	73	311941	282230	96	0.47093
132932	124292	88	41335	38413	85	2367	1967	26	4447	4035	36	7594	7179	45	12948	12055	64	244774	226243	93	0.472982
207731	166538	97	69510	55301	95	2656	2193	32	6086	5045	45	11373	9123	61	18075	15594	79	358639	298372	100	0.472982
91476	89551	83	30694	29597	77	1234	1157	10	2042	1892	23	4195	3734	38	7528	6858	49	147340	139994	84	0.477086
115466	110640	84	27977	26456	80	1562	1464	20	3845	3575	34	6995	6940	42	11723	10897	58	224080	211908	92	0.479138
94257	88928	86	34022	32620	79	1582	1415	18	1884	1875	25	5356	4898	41	8308	8112	54	173110	165436	87	0.483242
122563	115378	85	51249	48924	82	1861	1801	21	4735	4746	38	8647	8209	51	14245	13772	62	286951	264419	92	0.484268
124971	112757	88	47636	42656	84	1488	1485	19	3494	3068	35	7198	6585	49	9819	8557	62	219595	200570	93	0.485294
104088	101002	83	38769	37734	81	1477	1540	16	2998	2885	32	5812	5487	40	8788	8789	48	163262	153857	90	0.48632
135620	125466	92	33876	32524	81	2367	2373	24	5046	4786	39	9429	8994	55	14891	14127	64	289801	265864	90	0.48632
88822	86427	82	40819	39363	79	1069	1097	8	2094	2475	27	4740	4626	36	7901	7148	47	162517	154705	89	0.489398
110770	105222	85	31922	30150	80	1519	1447	17	2547	2740	27	6772	6695	45	9354	9462	52	189140	174292	88	0.49145
82788	83328	78	32552	31790	77	858	928	0	2168	2022	24	3955	3828	34	6222	6476	39	135089	126682	88	0.492476
99200	95449	89	25030	24122	69	1500	1503	16	3197	3350	32	6322	6334	43	9883	9956	56	206636	197790	88	0.493502
106707	101687	82	35577	34496	79	1146	995	0	2911	2632	31	5440	5467	41	8306	7712	48	195028	187788	90	0.494528
95922	92340	83	24338	24044	68	1226	1318	13	2746	3072	29	5189	4969	39	8346	7945	55	156745	154037	87	0.497606
91827	87498	82	28030	27185	78	1240	951	0	1972	2131	23	5435	5301	41	7372	7445	43	151425	144706	83	0.499658
168366	139780	94	84537	71556	91	3804	2830	36	8600	6969	54	16565	13873	74	26378	21871	91	504866	419638	99	0.499658
100422	93397	97	31817	30172	80	1136	1217	12	2888	2589	29	5878	5780	42	8158	7852	49	169168	162086	84	0.500684
183263	140080	99	57536	43653	95	2388	2050	27	4185	3289	42	8994	7070	53	14213	11451	62	290848	226258	99	0.50171
82280	79257	80	31322	30678	77	1414	1350	14	2566	2136	27	4470	4267	37	6644	6274	44	142415	133308	81	0.50171
116658	115070	81	52374	50700	81	2067	1980	22	4053	3737	35	8653	8279	49	13202	13078	63	268694	254544	87	0.50171
171519	150861	95	88707	78458	92	2891	2466	29	5376	5057	42	11312	10586	60	16776	15765	77	339882	319198	92	0.505814
191908	153301	102	71099	55769	94	2634	2074	28	6048	5020	46	11384	9715	62	18036	15664	80	352490	305550	98	0.505814
222993	165493	106	78791	58016	104	3405	2667	36	6690	5244	47	12628	9124	61	18727	13525	80	384046	292880	109	0.50684
95696	92819	82	20793	20130	60	1072	1316	13	2528	2201	29	5801	5308	41	8561	8252	51	176484	169562	86	0.50684
127728	116646	91	40684	37500	83	2470	2423	25	4244	4612	33	8768	8500	51	13297	13144	59	260152	242403	86	0.507866
99745	95839	84	28419	27315	78	1734	1381	17	3065	2816	31	6891	6513	45	10026	9980	53	218048	201949	97	0.507866
233269	177566	107	88111	66187	102	3035	2087	32	6274	4523	44	12709	9757	63	19959	15428	90	388067	303342	106	0.507866
115295	104668	101	42234	39792	83	1791	1859	20	3393	3499	31	7613	7316	47	10993	10165	52	225568	211010	86	0.508892
51253	49307	74	20946	20116	60	570	722	0	1248	1361	14	2530	2419	28	3820	3632	33	74265	69429	75	0.509918
223781	174989	108	88267	68813	104	3081	2722	28	6317	4714	44	12267	9619	62	20034	16923	80	396461	325351	108	0.51197
158376	132876	96	46715	38514	92	2381	2169	25	4630	4043	40	8542	7193	52	13341	11763	61	263252	226125	100	0.512996
161003	141216	102	44815	38761	89	2173	1619	26	5774	4868	40	10315	9446	59	14198	12458	69	312690	288132	91	0.514022
168196	140578	94	57195	47320	90	1906	1903	21	4562	3846	41	8752	7648	52	13576	11509	63	261919	219674	97	0.515048
194833	153098	101	71589	55272	98	2734	1911	32	4741	4195	41	11029	9199	61	15559	12714	68	347343	278283	106	0.516074
181661	155000	96	71771	62535	91	2639	2451	27	5539	4671	43	10198	8701	55	14492	13020	64	305095	266460	98	0.5171
174841	139237	100	63141	50641	93	2080	1719	25	4626	3709	41	9357	7697	55	15339	12646	67	302394	247992	100	0.518126
141817	117978	94	51023	42086	88	2136	1683	24	3319	3448	30	8010	6954	51	13330	11356	63	279799	243961	94	0.518126
142463	129330	90	69050	64052	89	2966	2468	29	4966	4840	37	10154	9298	59	16227	15354	69	311993	291229	94	0.521204
111310	103534	87	35839	33581	81	1527	1387	16	3078	3027	28	6849	6613	44	9579	9080	54	203715	190912	82	0.52223
156543	134613	90	62648	53802	89	1822	1645	23	4798	4076	37	8214	7833	47	13270	11077	59	260447	226947	93	0.524282
174059	152269	94	70108	62580	90	2243	2073	24	5213	4816	38	10038	9142	52	15109	12899	72	302876	280071	94	0.525308
290265	204819	116	233733	180535	120	7183	5410	47	16285	11979	71	30934	22756	113	45490	33448	115	935286	728568	126	0.526334
99234	100465	76	43907	43991	78	1520	1752	18	2259	2453	24	4862	4783	38	7343	7440	45	175187	167939	88	0.526334
124632	118557	86	38636	37222	81	1876	1586	19	3919	3735	35	7634	7146	45	11422	10655	61	230068	213280	91	0.52736
236217	116555	133	97022	48816	115	3124	1661	44	6694	3510	63	12888	6781	79	21589	12074	103	417831	213956	122	0.529412
89668	86140	82	18553	17667	56	1489	1496	15	2441	2187	29	5072	4861	39	8811	8452	54	158598	153914	84	0.531464
115195	110534	84	37213	36011	81	1492	1528	19	3435	3375	31	6671	6464	46	10435	9743	62	207065	194163	87	0.53249
140255	121131	92	48274	40282	89	1828	1529	20	3860	2796	38	7517	6650	51	10489	8564	60	212306	183812	92	0.535568
123413	116504	91	48667	46274	83	1802	1656	21	3956	3617	33	7705	7575	44	12097	11275	59	258222	242223	89	0.535568
94083	90508	84	31661	30458	79	1155	1102	8	3057	3102	27	5137	4814	39	7458	7560	44	158592	150610	77	0.538646
208705	172843	105	129990	112881	96	4285	3794	35	8690	7015	52	15605	14154	68	25009	21103	92	495774	429771	99	0.538646
110467	105271	83	29279	28366	75	1442	1415	18	3870	3462	37	6691	6301	46	9983	8756	51	201937	188435	83	0.539672
104176	101293	83	36798	35557	81	1627	1570	19	3397	3479	31	7319	7040	49	11233	10930	57	230099	222751	88	0.539672
104644	100960	83	28817	27894	71	1818	1658	23	3763	3895	32	7445	7282	46	10703	10437	53	236574	226715	80	0.539672
98924	95148	83	36017	34456	79	1693	1346	20	3334	3274	33	6317	6097	42	10234	9808	51	198501	187564	86	0.541724
110801	104874	85	62815	61216	81	1492	1664	17	3386	2855	34	7008	7041	44	11232	10327	58	219789	207088	89	0.543776
219841	165810	104	69844	51212	100	2916	2169	33	5909	4825	47	11699	9274	60	17882	13921	86	380919	305577	104	0.545828
103341	95032	86	40598	38274	81	1079	1245	11	2818	2436	27	5255	5103	38	7548	7505	44	157711	146208	79	0.54788
165632	148098	95	62216	55504	89	2573	2281	25	5364	5016	40	9554	9235	51	16126	14671	67	301940	283499	96	0.549932
187445	140783	101	69140	52078	99	2090	1741	23	4253	3566	39	11037	8178	61	16828	12983	77	351509	256892	109	0.550958
74569	72668	81	26209	25173	75	1021	1037	4	1575	1377	22	3655	3430	33	5650	5378	39	121801	116054	82	0.556088
131085	123548	98	49884	47430	83	2073	2231	22	4164	4158	33	8387	7664	52	13830	13037	65	267008	249365	93	0.559165
106953	99207	99	33229	29492	99	2426	2179	26	3460	3259	32	8061	6921	55	13745	12382	74	251247	218268	99	0.559165
270579	230614	114	118959	101044	113	5908	4799	40	14207	12695	63	28396	23938	109	43590	36804	111	930338	753162	122	0.559165
82172	82699	78	40836	40549	77	1177	1073	8	2458	2247	26	4892	4814	37	6808	6359	44	153101	147661	82	0.559165
105847	98948	99	28187	27232	80	1661	1416	18	2849	2383	29	5158	5017	40	7630	7289	45	160524	152155	89	0.561217
198168	159313	102	65620	52624	98	2958	2326	31	5467	4299	42	11332	9654	57	17348	14543	71	335940	286111	104	0.563269
104019	100563	81	40779	39480	80	1195	1184	11	2381	2294	28	5138	5014	41	7917	7545	48	162587	152010	87	0.564295
137967	128826	87	61837	56984	86	2623	2106	27	4501	4220	38	9646	9179	57	15826	14620	69	299970	282074	89	0.566347
226291	163521	106	87861	63371	105	3404	2423	36	6159	4030	56	12409	9331	64	20046	14497	89	369616	274859	106	0.566347
165050	144736	92	71462	64396	90	2807	2446	29	5339	5204	39	9786	8829	56	15393	14264	62	323893	305800	88	0.567373
187387	145516	107	69998	54686	98	2777	2281	29	4640	3825	45	9526	7653	55	14188	11377	69	294392	236823	101	0.567373
108890	102048	86	37515	35419	81	1540	1770	18	2945	2895	31	5813	5390	43	9482	9194	52	188840	178796	88	0.569425
127529	118387	87	42486	40554	82	2358	2267	25	4266	4233	32	9536	9323	49	14708	13393	68	283728	263923	89	0.570451
251778	200302	117	99645	79011	115	4679	3932	36	9438	7584	53	18619	14599	76	29456	23677	109	568041	456339	121	0.571477
294684	209056	130	127475	91215	128	5250	3863	41	9718	6637	58	18559	13602	77	28626	21246	106	585580	441258	136	0.572503
159261	131013	99	64696	55233	91	2090	1658	22	4650	4051	40	9053	7909	55	14137	12195	65	289706	256475	102	0.572503
109395	103796	91	29432	28092	80	1741	1494	19	2622	2702	32	5996	6001	41	9968	8910	55	206141	196300	90	0.573529
150672	137923	94	47597	43676	86	2258	1982	25	5316	4419	43	10099	9817	55	15692	14801	69	320674	295920	97	0.575581
107004	100135	85	39651	36660	82	1591	1432	18	3184	3039	31	6516	5934	43	9672	8930	55	198926	186910	91	0.577633
169368	144121	95	67804	59650	91	1876	1505	21	4048	3804	37	7972	7152	49	12281	11166	64	248512	224563	100	0.577633
107516	103353	85	40631	38819	80	1658	1688	19	2878	3015	28	6006	5509	40	8879	8233	58	194282	174741	93	0.578659
81342	77669	84	21935	21312	64	994	941	0	2215	1703	26	4079	3830	35	6462	6277	43	121813	117216	86	0.579685
160984	138359	92	86939	76630	89	2110	1877	23	4107	3609	37	7855	7096	53	11058	9695	58	253765	224426	99	0.580711
123661	112050	99	41331	37319	83	1915	1930	21	3023	3052	31	7401	6783	46	11580	10507	72	239382	222285	93	0.583789
178207	138217	101	64443	50790	97	2533	2174	29	4136	3030	39	9297	6680	55	14450	11188	69	303876	243258	108	0.584815
250529	196326	105	101384	79020	101	3977	2933	38	8604	6654	66	16863	13672	82	24880	19680	94	513986	424180	111	0.585841
113502	109921	83	38230	36451	81	1914	1913	22	3686	3419	37	7314	6913	45	11983	11629	62	238992	229160	92	0.585841
130390	110047	90	48598	40633	88	1465	1333	15	3106	2706	36	5607	4809	43	9494	8064	57	190624	164654	96	0.586867
83546	80201	82	24621	23562	74	1168	1235	11	2277	2008	24	4334	4394	36	6480	6367	42	123562	114810	84	0.588919
134311	125197	86	49188	45034	85	2044	2139	23	3505	3895	33	8476	8037	47	13468	12596	64	276162	259103	97	0.588919
103047	100917	80	35534	34519	79	1185	1137	10	2988	2979	30	5715	5545	41	9036	8235	53	185227	174364	92	0.589945
102223	97832	85	50019	48212	80	1631	1323	19	3765	3687	34	7635	7176	49	11759	10816	63	221988	213125	89	0.590971
150221	138380	89	69923	64132	88	2112	1967	25	4525	4057	39	9319	8543	55	13600	12679	64	274351	264037	95	0.590971
147620	127793	89	50145	42643	89	2322	1855	26	4310	3640	39	7879	7113	48	12392	10822	64	254800	227713	96	0.594049
166820	144718	90	50853	44787	89	2381	2112	26	5801	5462	40	9955	8734	57	14860	12916	68	303181	277356	98	0.596101
108099	102700	84	39055	37566	81	1418	1249	15	2473	2677	27	5642	5042	42	9856	9015	52	179094	168455	87	0.598153
131224	114434	89	39801	34878	86	1806	1448	18	3466	2766	34	7348	6311	52	12137	10806	65	235507	209830	91	0.598153
131405	125929	85	37995	36465	81	2255	2103	24	4544	4461	39	8097	7459	45	12060	12023	66	258160	238309	87	0.599179
135885	125713	94	60836	56310	85	1519	1371	16	3100	3117	30	6439	6295	43	10495	9564	58	217136	210991	87	0.602257
201788	158377	105	69108	53694	97	3173	2482	32	5959	4916	46	12588	10676	61	18852	15046	81	370130	300921	101	0.602257
115624	110208	91	35785	34178	81	1414	1312	14	2864	3104	30	6399	6121	43	9661	9062	52	211993	194455	90	0.603283
271085	184760	112	85765	57468	106	4418	3069	38	8144	5915	50	16173	10949	78	25298	17681	91	503639	359994	113	0.604309
116996	112888	83	42475	41521	81	1774	1599	21	3266	3340	32	7599	7057	48	11889	11469	55	229124	213643	90	0.605335
206111	156686	106	61750	46248	100	2258	1717	27	5262	4215	44	11349	8842	60	16366	12045	81	331218	256804	107	0.606361
137283	122955	84	52100	47135	84	2780	2703	27	5016	4568	37	9131	8385	55	13456	12914	59	290843	278033	93	0.610465
97130	94250	83	37330	36259	79	1436	1212	14	2672	2579	28	4801	4706	37	7519	7326	46	144749	137492	91	0.612517
169444	137695	100	50689	40639	92	1883	1650	21	4205	3059	38	9004	7163	56	13933	11791	65	281132	231996	102	0.614569
172673	144607	96	59587	48792	95	2476	2150	26	5210	4877	37	9849	8817	55	16535	14440	73	313553	267885	107	0.615595
138798	130955	97	47160	45068	83	1684	1628	19	4083	4131	38	8416	8049	46	11962	11054	63	254803	232312	95	0.620725
100565	97207	95	46753	45792	79	1527	1456	18	2705	3026	27	6068	6057	40	8868	8607	51	183598	173992	90	0.621751
158809	140777	90	51690	46396	87	2067	1895	24	5491	4704	40	9328	8741	47	14220	13241	63	298190	281780	99	0.622777
136954	125927	98	48550	43374	86	1739	1441	18	3786	3212	35	7126	6720	46	10294	9619	54	227844	209940	94	0.622777
169613	150656	92	70306	63840	88	3008	2757	30	5455	5329	43	11697	11277	57	17711	16920	78	352442	331776	96	0.623803
103501	98568	88	60031	58398	81	1585	1530	19	2649	2631	29	6604	6401	43	10758	10276	57	202641	197660	95	0.623803
185405	155221	100	52428	42342	97	2464	1954	26	5572	4466	42	11968	10315	60	18465	15042	77	362482	309108	108	0.624829
111765	105641	84	41010	38944	81	1442	1313	15	3340	3383	35	6532	6257	42	10290	9281	60	195084	181817	87	0.626881
122955	107032	87	41909	36047	85	1680	1417	20	3645	3148	35	6905	6230	47	10615	9921	55	225529	206390	92	0.626881
102936	98627	81	38842	37157	79	1385	1235	14	3284	2418	32	5501	5091	42	8988	8588	55	170825	162780	91	0.627907
121618	114613	87	38444	37091	82	1725	1671	21	4312	4038	38	7747	7254	46	11095	9791	57	224921	210435	93	0.627907
101841	99423	82	50153	48524	81	1776	1674	21	3030	2837	32	6029	5749	42	9494	9149	57	184880	173666	89	0.627907
144358	127727	89	68811	62388	88	2165	1734	25	4869	4137	40	7665	6599	45	13159	11150	67	254433	226524	95	0.628933
146517	126806	102	47123	41503	87	2245	2042	24	4485	3932	35	8466	7777	50	13755	12295	61	279143	260946	94	0.628933
147252	131196	91	35062	30585	86	1893	1817	23	4458	3956	45	8247	7477	47	13455	11539	65	272684	252277	92	0.628933
206318	175045	104	73513	62619	99	2679	2602	29	5979	5388	46	12661	11360	58	20079	18419	84	394087	352199	103	0.629959
231072	188462	103	110614	90295	99	3937	3542	33	8463	6849	59	16565	14496	70	26209	22757	95	541830	486808	105	0.632011
147655	125919	90	51953	43893	89	1812	1303	20	4307	3483	41	7561	6377	53	11524	10048	57	212484	180368	95	0.634063
72633	70258	80	19121	18822	52	761	941	0	1529	2179	21	3616	3639	32	6387	6477	43	116825	110675	80	0.634063
87289	85085	81	29615	28866	78	1356	1276	14	2457	2467	25	5235	5085	39	7831	7389	50	163538	155832	86	0.634063
155332	131055	94	60857	52476	91	2383	1897	27	4567	3992	41	8981	7648	51	14315	11848	74	279825	249934	99	0.635089
88321	85962	79	32848	31406	77	995	1108	7	3010	2578	27	5241	4890	40	7688	7083	49	157621	153232	86	0.636115
246593	181833	107	94615	72903	106	3645	2903	35	7395	5817	46	15075	11003	75	24369	17701	92	451384	332987	117	0.636115
88836	88175	79	22575	22420	57	1442	1470	16	3097	2995	27	5722	5673	40	8491	7953	58	173820	168582	84	0.636115
177410	145457	97	61450	51272	91	2221	1858	26	5203	4605	38	10740	9722	54	16416	13172	67	316124	275202	97	0.636115
113310	107689	83	46009	43819	81	1571	1580	18	2650	2577	27	6023	5892	41	8826	8085	55	186769	173586	91	0.638167
100888	98179	80	20985	20757	55	1669	1699	18	3046	3166	27	6074	5687	42	8825	8075	55	179820	168427	96	0.642271
130884	118116	90	48923	45125	85	1922	1875	20	4532	4676	39	9255	8559	54	14951	13373	65	292363	270200	99	0.642271
150911	132637	89	55157	47789	88	2216	1984	23	4230	3614	40	7821	6750	46	11878	9964	60	243812	224840	98	0.642271
185712	160382	94	66385	56164	92	3061	2757	30	6125	6026	47	12408	11280	58	18471	16728	77	392766	344922	98	0.642271
203006	150182	102	85580	65118	101	2691	1791	33	5676	4212	44	10599	8385	59	15774	12233	76	322932	250600	108	0.643297
87266	84794	84	30005	29436	77	1362	1275	16	2784	2637	24	5477	5885	37	7958	7545	44	147758	140412	89	0.644323
119458	113063	84	35111	33893	80	1928	1896	22	3584	3254	33	6744	6537	44	10883	10165	60	224210	207419	93	0.644323
110302	107133	82	40916	39330	79	1654	1360	18	3312	2834	31	6759	6742	45	9379	8629	54	201287	189515	90	0.644323
210140	173516	109	60466	48037	98	3160	2565	31	7388	5710	48	13299	11676	63	20088	16863	86	399541	344733	108	0.645349
178890	153766	98	58616	50484	95	2285	1949	25	5437	4907	40	10489	9773	53	15594	13542	77	312942	289197	102	0.648427
94388	92011	80	36803	35660	78	1295	1155	11	2681	2630	28	5501	5614	37	9291	8385	50	174356	161538	89	0.648427
206054	162988	105	84584	68682	99	2454	2347	26	5609	4500	43	11301	9463	57	17464	14240	73	358402	300347	106	0.649453
168503	144492	101	42977	36487	90	1872	1708	24	5036	4777	37	8598	7616	49	12103	10321	63	263330	229138	102	0.654583
191048	150657	102	66002	52928	98	2932	2463	30	5455	4466	43	11997	9444	59	17952	14276	82	369230	314906	106	0.655609
122144	112996	86	43508	40561	84	1884	2010	20	3404	3328	31	7444	7712	42	11220	11012	54	241712	230072	92	0.655609
104524	100502	97	32158	31272	79	1692	1599	20	3931	3845	33	7711	7742	46	12745	12622	66	251873	239958	90	0.655609
129816	122057	86	54485	51698	84	2166	2222	25	6163	6057	39	10719	10409	56	17687	17123	74	343359	328547	95	0.656635
112541	108736	82	41017	40156	79	1899	1837	23	3784	3554	32	7766	7033	47	12677	12567	59	241712	224517	95	0.657661
101150	97095	82	27250	26640	78	1140	1111	9	2908	2903	30	5829	5529	42	8598	8626	52	159534	150233	87	0.660739
101403	95943	83	38652	36445	81	1678	1772	18	3554	3353	32	6616	6371	43	10464	9829	59	211676	203720	87	0.660739
186435	148646	104	72838	57594	96	2692	1915	29	5109	4356	41	10461	8905	58	14861	12109	74	325301	272487	101	0.662791
121950	112055	99	44151	40184	83	2052	1909	23	4289	3943	35	7589	7134	49	11958	11093	61	245091	229636	89	0.663817
125060	110514	89	47861	42435	85	1708	1462	20	3786	3713	32	6477	5487	46	10698	10100	56	205908	188735	91	0.663817
148143	128691	91	52334	46253	90	1646	1627	21	3593	3606	36	7442	6511	48	12320	10786	68	255293	226340	95	0.664843
141909	134231	90	32122	30942	83	2177	1943	22	4953	3837	48	8586	8144	50	13737	12116	58	269001	248827	98	0.670999
142634	127158	90	47871	43122	86	2067	1899	24	4022	3490	38	8680	7299	56	12772	10758	65	270126	234119	97	0.675103
155258	129250	92	58331	48864	90	2175	1986	23	4091	3597	40	8740	7482	54	14791	12194	68	284182	246385	101	0.681258
139540	121477	89	30345	24350	88	1800	1623	24	3472	3499	34	7193	6468	44	10793	10336	59	239381	213680	97	0.684336
108816	105997	82	38973	37722	80	1664	1532	18	4128	3650	39	6580	6406	40	9865	9535	55	202823	191900	94	0.684336
233187	164426	104	83390	59366	103	2777	2069	31	5162	3614	45	11356	8086	62	16091	11239	70	372072	256061	114	0.685362
115519	108256	88	47906	44936	85	2077	1946	22	2666	3181	27	6843	6722	41	10132	8905	54	230948	220238	97	0.687414
150761	128173	92	50413	42479	91	1808	1396	20	4107	3216	39	7744	6318	53	11903	10504	64	240274	206840	99	0.68844
325764	216183	130	127397	88444	127	4843	3277	43	9479	6508	61	17748	12557	78	27359	19277	96	534989	371166	137	0.68844
86370	84327	82	27438	27620	68	1170	1243	12	2886	2497	28	5452	5250	41	7517	7203	47	159208	153811	87	0.68844
240227	125091	116	102276	54274	113	3134	1697	49	7303	3753	60	14112	6866	78	21260	10944	105	442448	222437	123	0.689466
92860	88893	88	36438	35157	78	1411	1234	17	2907	2450	27	4926	4689	40	8071	7298	52	160453	152781	86	0.695622
155911	141015	88	66869	61045	88	3145	3024	28	7196	6125	51	12602	11613	66	18929	17281	80	404117	368971	93	0.695622
86734	83402	81	30160	29454	77	1050	1178	9	2594	2134	28	4972	4649	39	7735	7118	54	155440	149760	84	0.696648
197600	155186	100	77314	61307	97	2733	2157	28	5643	4653	46	10352	8432	56	16947	13498	75	344368	281425	102	0.697674
214600	161022	103	63723	47055	99	3007	2234	33	6500	4850	53	12648	9560	61	18222	13777	78	406045	312419	106	0.697674
111281	103663	84	43588	39833	82	1633	1364	21	3419	3052	35	6605	5663	45	9844	8555	61	194183	182499	81	0.699726
183978	144051	100	71423	55304	95	2422	2023	27	5615	4170	44	10217	8074	57	15480	13013	69	318994	262903	104	0.705882
219326	156099	104	75283	53302	101	2784	1822	35	5029	3930	45	12550	8577	67	18548	13869	74	392280	282709	106	0.709986
105125	98344	82	36782	34549	81	1387	1315	18	2628	2807	28	5689	5199	43	9793	9819	51	195168	181242	86	0.711012
183416	141943	98	62933	48955	97	2563	1910	27	5013	3885	45	9622	7931	54	14879	12385	70	288651	230239	103	0.711012
116471	111619	81	38711	37064	81	1906	1954	20	2935	3011	30	7395	6905	45	10966	10892	56	215822	207697	91	0.718194
112387	108479	87	24255	23814	71	1877	1681	19	3923	3767	35	8098	7568	47	13053	12236	61	252860	240134	91	0.718194
104531	97155	90	30268	29463	79	1202	1091	10	2914	2672	32	5682	5578	42	8525	8310	46	171371	161488	88	0.720246
185167	159029	97	91491	77923	94	3394	2705	35	6843	5749	48	14023	12102	63	21688	19201	81	444474	394315	101	0.720246
113081	108480	83	37441	35616	82	1696	1556	21	3885	3903	33	7104	6602	43	10569	10097	55	214504	208306	89	0.722298
93596	93144	78	40175	39243	79	1586	1596	16	3395	2948	33	6630	6476	43	10574	10046	59	193389	185624	87	0.722298
209271	162051	104	75446	58899	97	2566	2033	30	6448	5061	48	10663	8507	60	16032	13100	80	348434	296556	99	0.723324
146759	126411	97	59613	51411	90	2152	1785	26	4351	3498	42	8619	7513	51	13376	12509	60	289851	267574	93	0.723324
214380	152099	110	83945	59502	103	2827	1981	31	6461	4420	52	11671	8222	63	18131	13872	78	362240	265608	108	0.725376
233647	182365	106	77504	58200	104	3525	2767	34	8146	7309	52	16500	13708	72	24698	19858	89	518877	436290	107	0.727428
206204	155373	107	77785	58421	98	3019	2231	32	5431	4198	43	11235	8650	58	17124	13608	81	346040	275488	102	0.727428
176470	139216	102	72425	59304	93	1889	1629	23	5181	4118	44	8921	7067	56	12541	10282	58	282386	238518	95	0.728454
142060	118651	106	51966	41439	101	2028	1640	23	3996	3603	34	8204	6840	56	12505	10518	58	252249	206483	106	0.728454
82116	78586	79	32634	31183	78	1272	1231	13	2107	2008	22	4584	4563	36	7977	7560	48	145745	145332	78	0.72948
117791	108470	89	35301	31853	82	1755	1686	23	4172	3463	40	7332	6759	46	12590	12298	60	225223	215673	89	0.732558
108083	102762	91	25522	24621	77	1598	1684	19	3497	3396	34	8003	7621	46	12280	11725	61	254482	244445	86	0.733584
89350	84027	83	32787	31537	78	1264	1106	12	2743	2657	29	5437	5221	41	8719	8693	49	171824	166442	85	0.73461
210296	160734	101	70791	52587	97	2947	2313	32	5675	4011	49	11929	9256	58	17637	13374	78	365055	283565	103	0.736662
97020	93809	83	39630	37971	80	1557	1565	20	2523	2480	26	5697	5258	43	9176	8510	53	194882	189894	88	0.738714
154530	131930	91	55998	47086	91	1911	1581	23	3993	3069	35	8448	7158	49	12416	10731	59	273491	232195	97	0.738714
193642	160781	95	77350	64630	95	3030	2397	32	5915	5210	41	11982	10172	62	18129	16304	72	410470	362617	103	0.73974
113392	103201	85	36528	33404	83	1678	1891	20	2796	2734	34	6825	6406	46	10388	9577	56	219900	212263	91	0.742818
110575	104084	89	23002	22174	64	1751	1745	20	2857	2657	30	5907	5917	40	8792	8588	48	195419	181386	91	0.742818
103639	96963	88	35273	33370	82	1388	1232	12	2250	2446	26	5721	5185	40	8776	8088	53	175325	166815	87	0.743844
48940	49477	72	18135	17583	54	753	684	0	1060	1330	11	2360	2065	28	4021	4012	38	82329	78055	77	0.745896
104508	99462	82	23226	22398	65	1629	1805	17	3636	3688	33	6982	6478	45	10609	9566	60	209549	194893	90	0.746922
157039	146133	86	58044	53698	87	2821	2654	28	6143	5156	45	11460	10918	62	18269	17126	69	375869	344536	94	0.747948
188382	154578	97	67384	55477	92	2857	2430	30	5097	4644	38	10535	9689	54	15630	13489	70	328740	290106	97	0.75
120394	113432	85	43880	41870	82	2194	1976	23	4243	4261	34	7898	7680	47	12146	11633	66	243073	229886	90	0.751026
103325	97097	82	40274	38241	81	1428	1430	13	3555	2918	32	5546	5352	40	8930	8812	48	178542	169541	85	0.751026
59793	59299	77	15178	14981	49	630	579	0	1363	1495	18	2667	2735	27	4267	4323	35	95668	92283	82	0.753078
206429	175234	98	79725	68471	94	3503	3073	32	6983	5911	46	13403	11720	65	21592	18525	80	407419	376676	96	0.754104
113990	106539	87	42284	39888	82	1604	1635	17	2854	2851	29	6175	5922	41	10457	9662	50	206242	192468	87	0.756156
151768	132032	95	51662	44670	89	1620	1440	18	3714	3416	35	7719	6507	49	10823	9055	57	233508	209594	93	0.757182
90067	80562	98	34242	30556	98	1037	1076	7	2746	2448	30	5027	4820	36	7630	6887	55	158367	137127	98	0.757182
258561	144797	116	96805	51745	117	3871	2115	44	8376	5036	73	15207	9664	80	22890	14036	92	465226	286580	121	0.757182
178707	141329	97	56552	45432	93	2447	1996	26	4720	3909	41	9744	7666	59	12916	10032	66	281576	235103	95	0.759234
78440	74875	84	22750	21758	62	1046	1078	8	1806	1481	16	3717	3412	36	6082	5569	44	118845	111177	83	0.76026
138236	126250	88	41978	37337	86	2154	1945	23	5049	4939	44	8659	8069	57	15183	13747	64	285769	280578	89	0.76026
168878	130965	97	62938	48806	94	2656	1868	27	4547	3721	41	9066	7575	53	16456	12588	71	317354	264883	97	0.76026
77587	77234	76	28095	27209	76	992	1033	5	1933	1719	22	3558	3619	32	5389	5574	38	118973	113174	81	0.763338
121584	115748	86	32187	30584	81	1690	1660	21	3501	3291	29	7274	6927	44	11456	10273	56	234974	222309	89	0.767442
92328	86800	86	27459	26614	78	979	1034	6	2038	2529	22	5547	5134	42	8409	7767	47	183792	173593	86	0.768468
82302	80926	80	16339	16066	48	1388	1322	15	2455	2586	27	5128	4807	38	8484	7615	48	168038	155959	83	0.768468
112285	105138	86	42623	40617	80	1672	1613	19	4028	4284	33	6719	6723	42	10683	10150	58	208080	196846	89	0.769494
86064	84613	79	19171	19141	56	1156	1246	12	2092	2346	28	4401	4562	35	6118	6352	43	136915	130330	83	0.77052
115785	111785	83	46240	44596	81	1588	1562	20	2530	2474	28	5975	5968	39	8935	8719	55	199773	186536	92	0.77052
167108	134816	101	57964	47200	91	2238	1972	24	4409	3514	43	8693	7183	51	13520	11555	63	284606	241887	99	0.77052
107800	101451	92	27043	26449	79	1190	1089	11	2630	2500	30	5248	5025	39	8790	8068	53	173880	169485	88	0.772572
137408	122867	97	47114	42999	84	2262	1942	26	4555	4142	36	8893	8758	48	14981	13346	70	287947	270819	89	0.774624
120235	113879	82	44173	41775	82	1244	1142	10	3207	2883	32	6455	5926	44	9729	9073	54	206498	196770	90	0.77565
246253	179922	107	88895	64681	105	3462	2569	35	6748	5582	48	13678	9802	69	20239	14639	83	409756	311001	112	0.777702
130028	119249	86	45664	41360	84	1687	1588	20	4091	3468	43	7382	6677	50	11089	10069	55	239214	225469	93	0.778728
124162	113353	98	34497	31099	81	1543	1343	15	4268	4283	32	7545	6998	48	11800	11021	58	226709	215200	90	0.78078
115126	110030	81	24380	23569	72	1552	1428	20	3456	3543	30	6069	5874	45	9374	9112	51	179912	167152	91	0.781806
96624	92642	85	26906	26050	77	990	1034	7	2855	2796	29	5145	4763	40	8275	8604	44	171396	158984	89	0.782832
96955	93340	82	27212	25965	77	1528	1283	17	2653	2838	27	6208	6330	39	8909	8064	52	183662	170295	86	0.782832
88443	86372	80	35368	34928	78	978	1019	3	2569	2344	27	4361	4262	36	7713	7024	49	136171	130446	87	0.782832
170661	147274	93	57123	49544	92	2224	1970	25	4848	4593	38	9524	8512	53	15004	12688	72	297084	270351	99	0.783858
114524	107779	85	48687	46157	82	1813	1796	19	4360	3901	38	7654	7295	50	11425	10654	57	238081	230297	89	0.786936
125633	114693	86	53797	48630	85	1748	1744	19	4468	3831	38	7333	6450	49	11159	10428	53	266891	237701	91	0.787962
101021	98906	80	29195	28385	79	1519	1133	15	3341	3362	30	5666	5968	41	8820	8182	52	186154	177759	91	0.790014
137327	123833	88	52186	46685	87	1810	1689	20	4706	4090	37	8732	7771	55	12591	11216	66	261080	247378	92	0.793092
206611	158418	108	66832	52722	98	2801	2250	30	5637	4925	46	11078	8385	61	15838	12078	71	333898	262344	106	0.795144
98885	96227	83	27878	26969	77	1496	1503	19	2587	3036	29	4654	4707	36	8807	8424	50	172476	164694	87	0.79617
107456	101945	83	38598	37194	80	1518	1515	16	2874	2906	31	6113	5709	43	10141	10258	48	218582	203084	88	0.797196
154527	136591	94	52488	46758	89	2420	1870	27	4751	4147	40	8674	7641	49	12991	11729	61	253217	232419	97	0.799248
123498	118144	85	24329	22818	75	2172	2173	24	5326	5182	43	11049	10758	57	16292	14299	71	336312	321610	92	0.802326
252146	180365	121	86276	61025	113	3816	2622	37	7590	5875	50	15880	11636	69	25732	18750	89	503467	369728	124	0.802326
202045	162452	100	74195	59264	98	2493	2046	29	5547	4794	44	9931	8333	54	15645	13550	68	327658	275419	107	0.803352
112681	104690	91	40565	37576	83	1584	1715	18	3850	3683	35	6481	6050	47	11620	10794	60	223596	210411	91	0.807455
155160	134548	102	55265	47220	96	9833	8328	48	21061	17540	91	12599	10598	66	14009	11952	72	230081	195490	101	0.808482
105535	100137	85	31397	30051	80	1369	1378	15	3386	3124	33	6293	6128	44	8741	8867	50	193264	182569	88	0.809507
260421	194584	116	88147	67013	105	3961	3007	36	7881	6201	55	15659	12781	72	22780	17832	88	476548	392851	113	0.809507
237363	171305	115	95213	70181	111	3623	2461	38	6893	4394	51	12640	9473	67	19343	14271	76	378723	284667	121	0.813611
270136	198753	125	85122	61665	117	4320	3179	39	8218	6187	52	17676	13744	80	26955	21277	104	547996	434205	125	0.814637
188126	162074	93	62715	55141	89	2825	2434	29	4846	4139	35	11090	10050	57	16983	14719	77	331011	297261	98	0.816689
108155	103568	82	42026	40230	80	1457	1419	17	3174	3061	28	6474	6104	45	9602	9702	47	189839	180563	88	0.816689
116483	108720	100	35834	33786	81	1381	1452	16	2563	2932	28	6362	6047	41	10511	9451	59	217965	212296	91	0.817715
144726	126072	92	50894	44947	87	2066	1728	24	4289	3438	40	8542	7578	52	13080	11513	64	267491	232896	97	0.818741
113011	105392	88	19755	19297	57	2119	1907	21	3627	2689	40	7491	7393	44	10916	10023	57	224342	217187	88	0.820793
76758	76435	76	25439	24841	73	1185	1096	8	1846	2103	22	4475	4436	37	7780	7227	51	145054	137353	82	0.820793
203221	156457	98	70474	53571	97	2866	2231	32	5158	4708	41	11513	9096	61	15897	12598	73	342372	277899	101	0.821819
146851	127189	94	52712	45070	89	1964	1732	22	4379	4056	38	8473	7218	50	12535	10527	59	260701	234224	92	0.822845
103861	100965	81	37716	37169	79	1312	1242	12	2934	3092	31	5766	5869	40	8931	8913	50	177864	169559	87	0.822845
156255	137066	94	52203	46774	87	2329	1958	26	4352	3969	40	8396	7339	53	13887	12154	73	279964	242598	96	0.822845
255560	189972	117	166251	133967	114	7603	6337	45	14761	11926	63	30999	24323	106	48968	39236	111	931027	724308	117	0.827975
78527	76993	82	28218	27646	77	890	852	0	1813	1765	25	4266	4174	34	6929	6704	45	139201	134643	84	0.829001
228176	175225	100	85376	68031	98	3030	2258	33	5248	4304	43	11941	9958	61	18565	14724	73	369590	308907	107	0.829001
85636	86330	77	21403	21590	58	1248	1248	12	2117	1769	28	5444	5385	39	8271	7393	56	165460	158349	86	0.829001
72101	69993	79	30705	30375	76	1111	786	0	1697	1546	20	3222	3402	31	5890	5986	40	111088	106464	85	0.830027
144971	126878	93	67726	59931	88	2126	1990	22	3898	3296	38	8276	7279	52	12164	10963	60	255318	235054	97	0.830027
92467	88488	83	22914	22384	67	1350	1302	12	2147	2481	25	4972	4887	37	7868	7197	58	147865	140896	88	0.832079
145536	126281	94	53964	46397	89	1921	1554	21	4081	3234	38	8282	7371	50	11621	10029	60	261907	233105	100	0.833105
189541	169390	92	74705	64765	91	3899	3484	33	7693	7244	44	15877	14498	72	24068	20444	86	504631	449595	100	0.833105
112182	107282	82	26145	25350	79	1457	1557	15	3552	3764	32	7201	6432	48	12468	11602	61	239556	223571	95	0.835157
115978	109556	97	38858	37141	81	1439	1517	17	3234	3364	30	6768	6611	41	10492	9732	52	202708	189616	94	0.835157
143220	134379	86	42998	40428	82	2358	2280	27	4941	4495	38	9614	9396	51	14156	13205	62	292748	269309	97	0.838235
250721	180072	113	85439	61411	109	3338	2512	34	7590	5267	50	13790	10213	66	20517	15422	82	428839	332318	118	0.839261
96495	92736	83	33052	32147	78	1098	1105	10	2739	2720	29	5153	4770	40	7781	7701	46	163765	154540	93	0.841313
156183	145090	88	67409	61852	85	3070	2954	28	4485	4063	39	9994	9571	50	16792	14842	68	342184	306722	97	0.841313
107934	102599	83	42430	40543	81	1557	1668	18	2699	2677	30	6288	5924	42	9398	9186	51	186517	171879	90	0.846443
103999	98351	82	33163	31543	80	1463	1380	16	3272	3255	35	5888	5849	41	9172	7933	52	178813	166455	91	0.847469
158575	134036	93	61722	52057	92	1973	1610	23	4458	3938	40	8551	7371	49	14342	11825	65	294854	262585	101	0.849521
122255	113632	95	33721	32396	81	1967	2017	22	4430	3910	39	7639	7008	47	11022	11005	54	237996	222555	91	0.850547
99146	95827	84	24721	24016	74	1742	1533	21	3471	3659	31	6922	6605	44	9665	9287	48	203521	194587	92	0.851573
174652	142045	95	63301	51949	92	2888	2145	32	4519	3752	37	10973	8745	61	17049	13598	76	336143	283460	102	0.851573
68280	68553	72	27305	26515	76	634	630	0	1896	2063	25	3681	3530	33	6416	5624	49	121451	113480	84	0.851573
132681	125575	85	117700	109714	86	3518	3131	33	6534	6354	43	13279	12728	65	22194	21264	81	434392	398078	96	0.852599
122861	115072	101	42359	39609	84	1541	1455	19	3286	2873	30	6388	6090	44	9308	8572	51	195255	175596	101	0.852599
100413	96080	84	38987	37212	81	1331	1036	6	2733	2564	28	5057	4648	40	7040	6596	45	154668	147797	88	0.854651
98051	95014	85	24471	23836	69	1370	1321	14	2358	2324	28	5831	5397	42	9229	9529	49	179688	171874	85	0.855677
131016	123520	85	61103	57354	85	2543	2519	25	4874	4228	36	9119	9017	49	13717	12557	65	289105	267568	92	0.855677
141201	132756	88	53409	49356	85	2247	2107	25	4579	4180	38	8782	8282	47	13646	12558	61	282528	264463	90	0.856703
88717	86111	80	33263	32553	78	1181	1283	11	1950	2282	26	4365	4309	35	6775	6688	43	146235	141037	88	0.856703
181272	157715	94	43449	37366	90	2693	2448	28	6380	5291	46	12424	11380	57	17916	15823	75	350550	327149	94	0.857729
203827	156679	106	55258	43236	100	2656	2320	29	5399	4098	46	11362	8659	59	16433	13049	81	342277	274037	107	0.858755
153962	135807	91	46993	40585	88	1902	1807	21	3433	3284	34	8178	7336	51	11745	10445	66	261460	232068	96	0.859781
96516	93176	82	28842	27823	78	1039	945	0	2365	2337	26	5096	4867	39	7423	6709	50	151269	141715	87	0.860807
83700	79044	89	25236	24347	72	893	911	0	1758	1723	22	3961	3966	33	7035	6488	47	145426	140145	83	0.860807
122098	112468	87	44150	39996	85	1626	1518	22	3793	3394	37	7616	7089	44	12388	11393	63	242769	226374	92	0.860807
97863	94755	81	27611	26235	79	1968	1971	22	4331	3880	37	7777	7459	46	11723	11407	58	243586	235251	91	0.864911
111092	104942	92	42050	39620	80	1715	1728	21	3582	3633	32	5885	5839	38	9935	9455	54	185229	177805	93	0.866963
110834	105173	91	45732	44392	81	1396	1591	15	3410	3238	30	5797	5359	42	9654	9431	50	182056	173664	94	0.872093
119188	115178	97	40831	39846	80	1647	1505	18	3466	3318	34	7105	6793	46	11110	11100	56	212925	201394	95	0.873119
202609	151778	108	67599	51306	98	2806	2166	28	6000	4672	44	11489	8871	66	18221	13343	83	363017	285922	110	0.875171
156857	139607	98	49666	44163	86	2714	2309	27	5546	4876	41	9965	9561	49	15300	13299	70	301212	278485	98	0.875171
160179	142591	92	58421	50163	89	2283	2030	27	5588	5124	41	10407	9255	56	14856	12913	70	313885	277088	99	0.876197
99557	96999	85	32880	31760	78	1638	1553	18	2534	2570	29	5247	5106	39	8528	8316	51	167864	160202	92	0.877223
126845	117256	97	42547	39647	84	1725	1639	20	3872	3218	34	8617	7756	52	11864	10971	64	256753	236530	96	0.877223
98912	94580	83	33563	32354	79	1461	1600	16	2405	2041	27	5255	5385	37	8655	8505	50	176606	165228	92	0.878249
227007	186612	98	86743	71563	96	3551	2849	34	7669	6268	45	15166	13179	67	23412	19849	90	449778	404296	105	0.878249
130193	115785	91	41814	37422	83	2066	1880	24	3412	2923	37	7553	7044	45	12187	11284	67	243613	226060	97	0.879275
163754	138534	94	51586	41178	92	2370	1975	25	5298	4454	44	9070	8364	50	14717	12499	70	303840	263992	101	0.882353
133505	126265	86	49074	47082	81	2217	2022	26	4654	3960	41	8456	7854	49	12789	11584	60	268404	241216	90	0.884405
146278	126830	92	45155	36903	90	1291	1185	13	4037	3793	35	7999	7089	49	11729	9924	61	251293	214653	98	0.884405
101692	100025	83	43603	42721	79	1159	1224	11	3133	3106	29	5809	5878	40	9014	8668	52	171597	161783	88	0.884405
114552	106260	90	49470	46758	83	1468	1564	17	2889	2684	30	6380	6097	44	9402	8631	49	203778	196432	89	0.884405
222011	175010	112	57002	44380	102	2542	2221	29	6033	4792	44	13714	11324	68	20215	15844	84	397413	333325	106	0.886457
105185	103891	79	38798	37258	80	1397	1310	15	3144	3217	31	6740	6361	44	9216	8975	57	190354	183437	84	0.886457
115438	112737	91	45661	44338	80	1809	1680	21	3564	3471	32	6090	5750	42	9790	9207	58	203916	193992	89	0.886457
89247	87143	84	35123	34324	78	1196	1062	7	2465	2673	26	5267	5183	39	8255	8097	47	169985	160775	88	0.889535
119843	113737	88	20989	20201	59	2031	1918	24	3645	3585	33	7892	7477	45	12199	11870	61	246825	236160	90	0.890561
168178	132412	101	53989	42223	93	1750	1473	22	4840	3769	41	9922	8171	55	14567	12217	72	297475	239937	100	0.891587
210757	172615	98	119449	100806	97	2718	2566	28	5946	5189	47	13076	10642	67	20000	16594	74	407438	337536	105	0.892613
152150	130647	94	51883	43401	90	2019	1888	23	4539	3515	45	8033	7037	49	14413	12559	67	280435	244129	99	0.893639
95961	94883	78	25471	25031	72	1116	1098	7	2507	2147	28	5526	5339	46	7830	7719	46	159971	152793	86	0.893639
123252	113843	85	31839	29868	81	1839	1611	21	2953	3430	28	7734	7433	49	11068	11064	56	217824	199737	91	0.894665
99270	91898	92	35058	31813	82	1369	1553	16	3180	2854	30	6470	6150	44	11738	10868	58	207357	189096	85	0.895691
144847	127103	92	37757	31992	86	1630	1587	21	3712	3313	38	8529	7310	53	13205	12193	59	277612	242281	100	0.898769
193800	159071	106	80993	67435	94	2709	2293	28	5821	4510	43	12196	10315	58	17392	13861	75	357782	311783	103	0.898769
186809	150437	102	63205	51669	95	2679	2396	27	5814	4362	49	10738	8788	56	15999	13136	72	328485	268236	111	0.901847
192079	145771	103	68736	51184	100	2203	1517	28	4804	4125	42	9518	7203	55	15683	11954	74	328100	255471	109	0.902873
115018	107382	85	17809	17341	53	1674	1579	18	2776	2992	26	6358	5786	48	9640	8948	55	202106	193198	91	0.903899
155033	139109	94	78252	72418	88	3219	2532	32	6648	6584	43	13706	11986	63	21835	19311	87	439095	373948	102	0.904925
334926	202314	135	122451	71204	134	5174	3044	47	9447	6249	60	20784	12628	86	32242	20670	123	650429	409755	142	0.905951
136322	120759	102	54922	48203	87	2084	1762	25	4071	3618	35	7695	7320	44	12399	11653	60	234239	213906	95	0.908003
209756	170001	98	68349	55366	96	2458	2010	30	5891	4894	42	10631	8880	55	16320	13162	75	362447	289928	108	0.909029
119017	110119	99	32496	30260	82	1368	1295	14	2684	2604	32	6083	5489	44	8846	8136	56	207878	187768	88	0.909029
175554	148198	93	56370	46228	92	2372	1852	26	4981	4218	40	10215	9147	56	15896	13265	67	308435	264306	102	0.910055
161087	131090	94	59671	48766	91	2197	1957	25	4886	3537	41	9257	7417	53	14154	11939	65	280545	237590	100	0.911081
103765	97494	86	36242	34887	80	1296	1347	15	2076	2345	25	5211	4988	39	8468	7841	54	165765	161722	89	0.911081
184058	158100	95	68469	58350	93	2408	2117	25	5273	5489	39	9920	8762	53	15418	13618	72	317522	288438	99	0.914159
100601	95940	84	37420	35607	80	1801	1794	21	4220	4081	34	7960	7544	46	12506	11925	57	255000	235715	88	0.916211
134595	128043	85	32183	30636	81	2076	2003	23	4337	4160	36	8542	8165	50	13453	12750	59	272396	257844	92	0.918263
132959	116193	88	46487	40041	86	1714	1512	21	3576	3329	35	7066	6268	49	11822	9928	63	248372	227165	93	0.919289
119475	114691	86	37331	35637	80	1698	1745	21	3170	2725	35	7327	7034	45	10475	10183	58	199611	186861	89	0.920315
202676	156037	101	64637	50163	95	3009	2216	32	6150	5025	45	11575	8992	67	18842	15216	84	349157	293539	100	0.921341
87012	82272	81	19797	19156	55	1266	1221	12	2976	2722	31	5417	5559	40	7724	7875	46	170252	161459	84	0.922367
161392	145189	91	61257	54458	89	2308	1890	26	4694	4661	39	10718	9992	53	15255	13089	63	316355	301432	91	0.923393
93159	90411	81	23822	23374	72	1355	1478	13	2069	2228	23	5451	5703	38	8290	8261	48	180348	170508	84	0.925445
135578	125312	90	32787	31251	82	1805	1894	20	4188	3682	40	7913	7582	47	10915	9784	61	248694	232065	96	0.925445
220363	188535	100	101922	89362	97	4217	3624	35	7952	6858	51	15878	14578	69	23143	19983	92	464653	413385	105	0.929549
110449	106319	81	50399	46938	83	1752	1765	20	2927	2777	28	6020	5726	40	8863	7712	50	172903	165855	91	0.930575
160182	131348	105	48735	39795	89	2512	2213	26	5815	5015	42	9601	8214	52	15035	12225	71	295035	258995	96	0.937756
134726	123495	90	30989	28973	82	2125	1906	22	4377	4143	32	9017	8245	54	13713	12503	70	299055	274517	91	0.938782
91900	89485	78	31549	30550	77	1606	1456	17	2422	2269	25	5657	5507	40	8580	8158	49	185229	178076	84	0.939808
112573	108090	81	27688	26846	78	1444	1256	14	2572	2572	29	5825	5662	39	10194	9926	59	189931	173911	87	0.939808
148997	127407	91	62210	52149	90	1951	1802	20	4199	3742	35	8286	6557	50	11724	9856	58	251913	207156	98	0.94186
173801	149794	99	70460	61661	94	2311	2182	24	4664	4151	40	9738	8697	52	14743	14007	63	306875	292401	97	0.94186
189401	146591	98	62254	47413	93	2233	1984	25	6193	4323	45	11195	8271	62	15931	12545	70	326536	250789	100	0.942886
52026	50315	74	20587	19952	62	773	751	0	1184	1390	14	2334	2298	27	3712	3268	36	76712	74992	74	0.943912
89487	86448	80	47725	45734	81	1373	1186	13	3523	2952	31	5821	5490	42	8958	8320	51	173921	172633	89	0.943912
55378	55496	72	26203	25424	74	624	524	0	1094	807	0	2213	2339	24	3298	3251	31	89409	85557	77	0.944938
249063	182001	123	79737	58503	117	3748	2859	36	8003	6167	50	14398	10945	65	21789	16389	86	438909	336095	124	0.945964
129962	115392	93	50286	45673	85	2010	1802	24	4539	3568	42	7645	7099	48	11505	10353	63	229391	213336	90	0.94699
294517	199420	124	125727	90393	119	4014	2650	38	8187	5733	54	16096	11550	73	24093	16781	91	486240	345951	125	0.948016
152206	125735	94	58189	47838	91	2235	1761	25	3759	3241	36	8007	6902	51	11923	10719	56	261863	227326	94	0.949042
111063	107677	82	47531	45602	81	1586	1582	18	3238	3103	29	7102	6428	47	10101	9209	57	205571	192678	88	0.951094
144765	125289	95	51768	43693	88	2039	1665	24	4636	3902	39	8043	7066	51	11972	10327	62	256246	232682	89	0.95212
100900	94586	83	29920	28675	79	1427	1457	17	2981	2937	31	5658	5437	40	9846	9613	54	182651	178153	84	0.954172
187241	146096	97	69551	54900	95	2380	1856	27	4466	4079	39	9754	7598	57	15133	12806	67	309110	254521	99	0.954172
82314	81501	79	30400	29665	77	910	911	0	2292	2312	22	4196	3813	37	6335	5836	50	133543	132600	79	0.955198
204842	153331	107	71815	53944	98	2785	1846	33	5644	3749	48	10574	8414	57	17190	13319	73	345580	273027	104	0.95725
109588	102671	86	46668	44741	81	1748	1710	21	3728	3556	31	6554	6314	44	10291	9576	53	208564	195049	85	0.95725
78170	74703	88	24806	24164	75	786	699	0	1774	2005	23	4019	3952	37	7126	6812	46	125511	120123	81	0.958276
111480	104841	94	27148	25959	78	1795	1564	21	3870	3365	32	7530	6791	47	11338	10665	61	234322	227237	86	0.959302
94847	91644	85	32942	31708	79	1593	1833	16	2745	2664	28	4875	4743	37	8261	8327	46	164538	154314	90	0.965458
167041	144724	98	53508	47769	90	2259	1735	26	4274	3905	35	8986	8094	51	15020	13319	68	287629	266623	97	0.96751
132150	115170	88	58655	51658	88	1713	1534	18	4020	3709	35	7730	6552	59	10500	8873	55	222442	204821	92	0.968536
121983	115295	87	26108	25286	80	1080	1239	12	2627	2543	28	5165	5191	37	6960	6675	47	166373	159698	89	0.969562
125419	116646	90	34710	33176	81	2104	2098	21	4276	3899	36	7672	7322	44	11761	11306	62	227839	205690	91	0.970588
152002	139194	90	73953	68771	88	2839	2559	28	5985	5668	41	10065	9281	59	16108	14965	68	324053	304738	96	0.971614
105311	104222	83	44544	43628	79	1441	1377	15	2886	2932	29	5779	5604	40	8387	7608	50	177048	165504	87	0.971614
136401	127733	86	52834	49923	84	2078	1789	24	3745	3536	35	8025	7509	51	13344	12629	66	284604	263846	90	0.971614
216451	164248	101	88635	68408	98	2811	1883	32	5853	4642	47	12105	9115	65	18059	13617	76	370703	295243	102	0.97264
113112	105913	100	33925	32446	82	1263	1249	13	3368	2993	36	6050	5714	40	8588	8302	47	180744	172685	90	0.97264
140865	130664	87	37670	35529	84	2389	2160	25	4525	4364	35	9070	8248	49	14139	12544	75	286364	262040	91	0.980848
149940	140375	87	46034	43570	85	2221	2051	23	4483	4106	37	8115	7810	45	12948	12205	70	273017	256573	92	0.981874
130430	122606	86	46172	43728	83	2059	1818	24	3830	3378	34	8080	7833	49	12438	12168	62	249167	227144	89	0.983926
90558	90902	78	32040	31649	77	889	879	0	2207	2172	26	5571	5469	39	9267	9371	45	178757	174442	85	0.984952
141237	130049	93	51175	47959	85	2168	2016	23	4355	4218	36	8895	8409	55	13747	12823	62	264897	248126	92	0.992134
100085	95666	83	38756	37172	80	1395	1187	17	1909	2009	24	5432	5229	39	8047	7773	45	163080	156211	87	0.99316
125751	116860	90	43122	41109	82	1710	1857	21	3762	3467	34	7259	7085	42	11425	10405	56	234622	217365	89	0.99316
203763	166087	101	70695	58308	96	2979	2679	29	5797	4957	44	12376	10658	61	18420	15554	85	379965	340631	102	0.995212
105191	99988	83	45515	43506	81	1529	1373	18	2509	2679	26	6080	5572	41	9180	9122	47	205855	195859	89	0.996238
231583	192839	105	112756	95275	105	3961	3274	35	7496	6891	47	15494	13184	67	23167	20297	86	452303	404273	109	0.997264
173884	141075	100	55338	44947	92	2228	1758	26	4738	4118	39	9117	7240	59	13924	11328	68	273971	230477	100	0.997264
80557	78172	84	46448	45523	79	1446	1183	13	2291	2464	23	5252	4706	41	8662	8610	48	166854	159273	95	0.997264
174330	141682	97	64886	53293	92	2383	2211	25	4323	3854	37	9923	9135	55	16014	13206	73	299567	260720	99	0.99829
35313	36301	65	580693	442791	88	1467	1171	13	2753	2021	31	1166	755	0	1206	969	0	237	743	0	0.99829
153101	139753	89	51941	46890	88	2431	2483	25	4547	4211	36	9373	8787	52	14599	13764	60	289187	263151	97	1.00034
110591	101934	85	38546	35518	83	1793	1458	21	3224	3337	31	6686	6216	45	10333	9656	55	213801	197799	91	1.00137
123451	113903	88	40072	36368	83	2101	1948	25	4251	3983	33	8746	8006	50	12679	11724	58	257241	245870	91	1.00445
128001	118375	85	46579	42867	84	1788	1826	20	4981	4703	45	7800	7207	50	12421	11164	62	236311	224488	91	1.0065
107486	101176	83	31037	29064	79	1749	1706	20	3047	2920	30	6822	6750	41	11851	11426	61	222902	212504	92	1.00958
88099	87876	77	36272	35565	78	1127	1190	11	2736	2514	26	5097	4820	38	7391	7315	43	159228	152385	88	1.00958
116170	110942	84	39461	38115	81	1769	1845	22	3973	4090	34	8209	7878	48	12718	12458	60	258378	235782	95	1.0106
127208	111197	89	34828	30411	85	1817	1873	21	4217	3652	40	8467	7390	51	13366	12194	64	253697	228617	94	1.01265
154990	135848	105	57240	49132	90	2173	1860	24	4489	4199	38	9553	8958	53	15217	13658	63	286315	262573	93	1.01471
98345	91877	84	34001	31541	80	1201	1113	9	2997	2765	31	5069	5009	39	7882	7597	45	164589	155452	80	1.01573
124989	116237	86	44941	41640	84	1974	1791	21	3794	3324	37	6688	6193	45	10967	9987	58	220859	196808	90	1.01881
85659	80869	80	29352	28225	77	1346	1249	13	2468	2597	25	4168	3983	37	7142	7287	45	135583	133408	83	1.02086
101126	98327	80	29315	28234	78	1337	1218	15	2881	2937	28	5670	5307	43	9303	9020	50	178593	173405	81	1.02086
91070	90115	80	42227	41603	79	977	1046	6	2814	2896	26	5469	5373	40	8322	8018	50	176144	171414	89	1.02394
178595	138065	102	66438	50992	97	2047	1664	26	4272	3090	39	8356	6465	51	12701	9211	64	254157	191183	109	1.02497
231139	187394	106	104142	86319	105	5641	5099	37	10611	9193	61	19327	16060	77	33063	27507	103	617524	504806	113	1.02599
133008	121125	86	43057	38188	86	1697	1590	18	3370	2491	35	7149	6407	48	11321	10365	62	217268	197322	94	1.02599
106331	101843	85	31898	30984	79	1388	1636	16	3233	3195	35	6598	6313	42	9839	8809	58	192844	177967	91	1.02702
105483	98417	82	29642	28005	80	1524	1602	18	2815	3231	26	7434	7077	43	12728	11867	62	229197	220360	87	1.02804
143714	121205	92	35601	30207	87	2002	1709	26	4200	3673	36	6911	6291	44	11057	9924	59	226022	199625	97	1.02804
178984	148047	93	65255	53564	92	2481	2343	27	4300	3806	40	9984	8430	56	16006	13595	70	318462	278200	100	1.02907
143778	123710	89	53710	45881	88	2106	1701	24	4298	3891	36	8956	8389	51	14407	12261	67	292862	264457	96	1.02907
121610	114926	86	49107	46744	82	2224	2077	26	5318	4934	41	9171	8709	51	13711	12392	65	298063	279911	92	1.0301
96271	91223	86	34032	32116	79	1230	1146	9	2313	2452	27	4907	4577	38	6996	6564	51	146469	135736	84	1.03215
125136	117762	87	42356	40492	82	1732	1656	19	3980	3717	34	6667	6493	45	10311	9445	57	217396	197548	92	1.03317
95241	91485	88	32664	31568	78	1374	1311	13	2533	2684	26	4454	4333	38	7580	7351	46	158483	152638	89	1.0342
177605	142118	99	68605	55675	94	2364	1947	27	4479	3669	43	8719	7229	51	14387	11707	64	289482	239024	104	1.03625
189428	141978	98	67078	49765	95	2706	2057	30	5376	4105	45	10253	7941	55	15897	11390	81	318419	241700	105	1.03625
239066	178523	108	73082	53665	103	3551	2619	35	7289	5289	51	13736	10908	68	21332	15789	86	437123	333200	113	1.03728
65675	68793	60	22931	21950	70	1158	1014	3	1729	1454	15	3695	3489	33	4771	4318	37	129464	119072	92	1.03728
155388	137372	90	51072	44043	89	2218	1829	25	5555	5225	39	10075	9161	52	14513	13140	65	294282	272419	97	1.03728
181059	144023	96	61109	49591	94	1997	1610	23	4417	3923	40	9304	7294	57	13841	10738	70	305541	247047	104	1.03728
113432	108698	86	40651	38748	80	1263	1203	12	2783	2628	29	6004	5886	41	8272	8059	50	185621	173730	91	1.04036
114254	109299	91	35837	34508	80	1555	1450	15	3592	3588	31	7446	7150	43	10084	9216	56	218437	203164	91	1.04138
289497	223768	119	129739	102213	116	5625	4381	40	10976	9445	57	22656	18774	86	36320	29348	113	752278	636929	124	1.04241
197622	148171	101	63913	47357	97	2666	1944	31	6123	4463	50	9577	7275	58	15567	11301	78	312072	226832	107	1.04241
78039	74986	83	19133	18713	59	963	1034	5	2255	2145	25	4087	3860	35	6028	5961	39	131829	125305	85	1.04446
70760	69027	84	27911	27144	75	934	923	0	2060	2170	22	3660	3729	34	5165	4625	39	117061	114714	81	1.04549
172447	143783	98	59923	48763	93	2124	1689	25	4370	3844	38	9090	7596	54	13250	10447	65	268141	226420	97	1.04549
96349	94408	81	14287	13807	48	1652	1539	18	3089	3313	29	5213	4924	39	7982	7735	46	173488	165127	85	1.04856
163204	134401	93	44620	37745	88	2196	1998	24	4193	3571	37	8604	7204	51	12322	10716	61	270063	228285	98	1.05267
183636	145286	100	66289	52255	94	2764	2222	29	5272	4407	42	9727	8125	59	15027	13019	74	300405	242720	101	1.05575
142192	122869	93	51816	43728	89	1782	1444	17	3810	3332	37	7254	6480	45	12316	10477	63	240436	211148	100	1.05985
134924	121927	88	40993	36643	84	1958	1722	23	3510	3350	33	7952	7098	48	13163	12665	65	263583	243310	94	1.06088
194323	162305	94	63463	52062	92	2487	2319	27	5542	4779	41	10595	8879	56	16120	13707	67	328119	280520	103	1.06088
101629	97232	83	55848	54082	80	1678	1573	20	2959	2856	30	5831	5351	45	9026	9185	49	181743	170905	90	1.06806
131606	121175	92	37677	34153	85	1871	1688	18	3953	4059	31	7295	7095	48	10039	9834	50	214522	198304	97	1.06908
148893	134119	90	60415	53970	87	2100	1796	24	5097	4494	38	8441	7678	52	13328	12264	66	259081	235028	97	1.07011
140963	126043	92	40478	36425	85	1643	1453	21	3851	3474	33	6749	5872	46	11113	9904	57	224220	208701	95	1.07114
147932	127954	89	46627	39584	88	2169	1883	26	4131	3479	39	8160	6992	49	14202	12203	64	268772	232220	99	1.07524
70054	68645	77	15573	15420	48	833	739	0	1736	1676	20	3161	3282	29	4764	4793	37	99825	96264	81	1.07627
117738	110449	90	48713	46547	83	1809	1707	20	4091	3749	34	7544	6986	49	11506	11179	53	235934	225239	91	1.07729
195462	167049	113	69769	59883	95	3172	2654	33	7497	6546	54	13370	12129	64	20627	18733	90	424276	385101	100	1.07832
149406	139685	86	50541	48210	83	2367	2177	27	5310	5355	40	10721	10502	53	16234	15604	64	323446	309124	89	1.07832
132925	122055	87	46597	43200	85	2100	1918	23	4567	4062	39	8480	7496	51	12895	12209	57	260343	245516	103	1.07832
95725	92724	80	31124	30703	77	1534	1290	17	1965	2170	24	5523	5204	42	7595	7487	56	170149	160446	86	1.07832
129300	123148	82	111294	104346	85	3094	2952	29	5245	4827	41	11199	10698	54	17319	15614	73	351008	332780	91	1.07934
93484	87203	85	37606	35792	80	1373	1142	15	2063	2391	25	4710	4548	38	7581	7361	44	165184	157560	85	1.0814
91088	89064	81	24307	23599	72	1290	1193	15	2591	2554	26	5308	5102	39	9149	8246	54	167529	158934	85	1.0814
126691	120856	84	47360	45476	82	2325	2156	25	4352	3884	37	8817	8253	53	15084	15013	70	294995	277319	90	1.08653
126619	119544	87	36705	34422	82	1854	1718	20	4033	3703	34	6386	6014	47	10678	10298	52	205256	190916	91	1.08755
121841	114166	87	49044	45724	82	1914	1813	20	3631	3511	31	6969	6349	46	10580	10079	53	215800	202379	93	1.09473
171661	152412	98	78602	70018	91	3208	2866	31	7440	6568	43	12817	11668	58	20136	18245	74	399562	368965	102	1.10089
176241	143956	95	110271	96053	94	2332	1829	27	4657	3770	41	10870	8912	58	16958	14574	76	342583	286508	103	1.10089
277221	190162	140	116471	76473	140	3664	2455	35	7832	5983	50	15691	11483	75	22512	15333	106	466501	334444	140	1.10192
111894	109180	81	34410	32989	79	1260	1238	12	2967	2947	29	5738	4780	45	10032	9123	55	179563	167493	92	1.10294
131687	123075	87	52549	49746	83	1684	1582	20	3280	2653	35	7443	6859	47	10325	9304	58	223943	201055	92	1.10397
157544	132508	92	53028	45302	88	1909	1695	21	4140	3965	34	8844	7240	52	13279	11605	63	261779	227421	95	1.11731
109593	104436	85	33027	31684	81	1502	1484	16	2822	2741	30	5912	5789	42	9944	9251	54	192285	183537	90	1.11833
129874	122937	85	47264	44574	83	2317	2078	25	4150	4431	33	8301	7765	49	13997	12616	67	267678	255532	91	1.11936
80395	77669	78	22726	22275	68	994	882	0	1755	1606	23	3938	3951	33	6450	6082	43	126718	118575	86	1.12551
80548	76909	79	30807	29950	78	1440	1135	15	1622	1849	24	4741	4439	36	7125	7122	43	155448	149635	87	1.12654
157489	135413	93	48277	41307	90	2276	2088	26	4876	3877	44	9703	8726	54	14583	12328	70	290206	254288	101	1.12654
187849	167731	96	96352	87809	92	3312	2917	31	8016	7139	47	14435	13246	67	20515	18168	84	426460	377533	110	1.12654
151313	141368	98	61333	58401	85	2271	2188	24	5105	4858	41	9412	8568	53	15460	15000	66	297994	274047	95	1.12654
117983	109003	91	46555	44727	82	1693	1524	16	3412	3623	30	6997	6650	43	11068	10089	55	218172	205634	91	1.12756
146155	131806	90	49223	44212	87	2299	1796	27	5083	4713	39	9319	8568	53	14755	12470	74	281136	262679	96	1.12859
115219	106117	96	42593	40647	82	1921	1819	20	3423	3094	32	6117	5962	41	9967	9316	54	189661	179634	91	1.12962
129364	116992	87	38801	33982	85	1394	1375	15	3595	3499	32	6911	6238	45	11349	10710	58	222495	204718	95	1.12962
124027	112944	97	39101	36818	84	1667	1462	19	3448	3450	31	7112	6934	44	10879	9517	60	213802	196140	94	1.13064
121193	116176	84	29121	28070	80	1790	1648	19	4074	3484	39	7602	7277	46	12076	11371	66	231929	218272	93	1.13269
94406	91853	84	24076	23328	66	1404	1326	14	2475	2794	28	5278	5097	40	8010	7763	44	165756	154620	86	1.13269
126401	115835	85	50229	43898	87	2162	1890	25	3960	3956	34	8378	7797	50	12859	11802	66	252760	233396	93	1.13269
136489	115429	91	50562	42886	88	1770	1543	20	3942	3494	38	7286	6481	48	10510	8682	63	216601	183261	96	1.13372
188453	161483	96	50070	40947	94	2752	2208	30	5662	5116	40	10295	9140	56	16599	13907	74	337572	306004	101	1.13372
186752	142891	101	60737	46999	95	1982	1578	21	5019	3633	47	10360	7839	60	15242	12331	79	291106	230401	105	1.13577
241886	179084	110	80444	59388	108	3256	2313	35	5679	4113	50	11733	8983	57	16084	11335	74	403701	302798	120	1.13577
110514	105008	85	39451	37691	80	1373	1334	14	2041	2495	23	6028	5637	41	8675	7952	51	188575	180607	92	1.13885
181244	135702	99	70407	53063	95	2379	1913	25	5440	4142	45	9096	6437	54	14176	10588	69	307912	229146	105	1.13885
162364	136992	95	53290	45551	91	2326	2015	22	4784	3982	42	9948	8666	60	14394	11845	74	298034	256323	99	1.1409
159657	136860	92	66061	57033	91	1896	1561	22	4153	3513	37	7649	6401	51	13315	11885	68	258568	235933	96	1.14295
84794	82616	80	17151	16915	50	892	957	0	2090	2325	21	3640	3983	32	6285	6375	40	125537	116457	84	1.14295
101024	95966	95	18567	17544	58	1121	1086	9	2912	2898	30	6402	6139	44	9771	9386	59	196426	180409	86	1.14398
124275	112838	86	41408	36549	86	1805	1587	20	3516	3363	32	6324	6257	41	10415	9163	64	195287	184361	88	1.14603
170787	133912	101	61132	48359	94	1731	1539	19	3661	2773	37	7919	6569	53	11152	9377	60	261064	214001	104	1.14808
199265	154675	98	66587	52420	96	2810	2219	30	6087	4886	45	11332	8757	60	16985	13177	70	343339	269780	104	1.14808
197768	149814	104	69730	53020	98	3007	2213	33	5302	4379	47	10763	7848	56	16621	12747	83	333310	257471	103	1.14911
134009	116385	91	45908	40424	86	2132	1834	24	3832	3598	32	7511	7101	46	13070	11605	58	234818	212535	94	1.15014
103498	99889	84	26672	25784	78	1360	1319	14	2716	3012	30	5930	5569	42	8706	7928	51	181919	173034	89	1.15116
114179	108555	84	40653	38701	82	1232	1162	14	4297	3688	37	6461	6295	42	9260	8995	49	201367	192629	100	1.15116
209856	164060	100	87960	69633	99	2949	2424	30	6380	5190	45	12319	9657	69	17755	13438	68	348159	279074	107	1.15116
125065	118296	87	43902	41939	83	1766	1621	21	3738	3812	32	7474	6715	44	11250	10774	63	233663	222184	94	1.15424
108844	102835	99	26074	25264	76	1606	1791	18	3491	3305	34	7074	6752	44	10275	9661	50	217769	207759	93	1.15424
114284	111097	81	26992	26400	80	2119	2127	22	4523	4233	32	7749	7297	44	12573	12369	63	251191	237285	94	1.15527
167538	132547	97	56203	43883	92	1935	1610	24	4734	3829	39	9478	7451	56	13632	11076	66	276002	215342	100	1.15629
143838	117592	92	51607	42431	89	2131	1800	26	4726	3930	41	9378	7713	56	16375	13467	76	298380	253055	100	1.15629
106470	102002	81	22402	21612	64	1806	1644	20	2977	3249	28	7269	6772	47	11511	11076	57	220521	213380	87	1.15834
65975	64566	81	24793	24173	70	774	713	0	1266	1180	13	2340	2415	25	4360	4518	33	113612	109806	84	1.15834
246382	186137	110	104858	78984	108	3436	2552	36	8167	6848	51	15368	11868	72	22561	17856	96	482922	379628	117	1.15937
78900	76720	79	26217	25931	70	1079	1079	6	1637	1222	14	3541	3384	32	5590	5595	38	129707	120337	94	1.15937
141966	128978	96	46768	42939	86	1620	1557	18	4320	3768	38	8004	7520	49	12178	11521	55	248299	228324	92	1.15937
90256	91446	77	26702	25765	76	1690	1335	17	2777	2863	27	5803	5616	41	9393	9048	56	175425	161439	81	1.16245
113099	105047	85	56537	54275	81	1926	1829	19	3063	3000	30	6531	6284	43	11338	10922	55	212814	201034	89	1.1645
119724	114975	86	37995	36167	81	1555	1655	17	3521	3422	31	6924	6793	45	10332	9472	61	207181	197591	91	1.1645
55372	57116	69	16201	16119	50	693	734	0	1149	1332	14	2730	2755	27	4386	4422	37	93069	93125	82	1.16553
135536	126366	86	56457	52513	85	2160	2113	24	3645	3628	34	8321	7566	49	13469	12610	61	270908	250347	95	1.16758
218139	172053	101	73574	56744	98	3285	2524	32	7880	6447	53	14383	11849	74	21286	18094	78	427531	360470	105	1.1686
83803	81491	85	30727	30176	77	1199	1284	11	1786	2336	23	4135	4040	36	6857	7030	44	138690	131669	85	1.17066
118421	105624	91	33060	28052	86	1525	1402	15	2914	2961	31	6246	5451	44	10688	9027	61	205962	182585	90	1.17373
103064	100019	82	31074	29949	79	1525	1180	15	2452	2086	25	5214	4918	41	8004	7916	48	168003	156438	85	1.17476
84838	82699	78	18681	18170	52	1144	1337	11	2343	2641	27	5227	5127	37	7721	8100	45	196022	190369	80	1.17784
186201	157313	102	64436	54230	95	2769	2505	27	5491	5029	42	10839	9657	56	16851	14645	78	334562	299378	96	1.17886
117055	111441	86	40467	38359	82	2159	2092	22	3690	3863	32	7457	6982	46	11336	10350	55	231998	222084	85	1.17989
171235	133931	100	60832	48901	96	2239	1991	25	4856	3857	41	9423	7393	56	13933	11855	62	299718	252261	98	1.18194
89415	85989	82	22217	21456	65	1328	1134	13	2432	2514	28	4798	4411	37	7018	6665	43	153605	143178	80	1.18194
127021	116939	88	38196	35857	82	1780	1748	20	4258	3986	37	7973	7492	46	12559	12374	58	249342	235861	88	1.18297
64192	62826	78	21633	21423	60	738	730	0	1190	1473	16	3099	3038	32	5061	4631	41	108335	103287	76	1.18297
130902	121313	88	49683	46511	85	1875	1770	20	4014	3986	33	7613	7315	46	12041	11396	59	247516	232203	87	1.18297
115014	108353	87	40995	39080	81	1469	1407	16	2795	2847	26	5858	5541	44	10499	10010	53	193635	180698	89	1.18399
161862	133911	95	53672	43474	92	1654	1325	18	4230	3810	39	8485	6656	54	13034	10354	67	268807	222553	98	1.18502
88924	84383	86	34121	32342	79	1245	1325	11	3040	3078	30	5186	5113	39	7630	7270	45	146500	141710	88	1.18707
263362	204597	111	81025	63602	106	4655	3911	36	9297	6419	57	18340	13933	75	28398	22118	101	581209	469313	114	1.18912
186078	160085	100	55025	46938	93	2967	2337	29	6460	5814	41	11497	10509	57	17367	14860	71	348060	323196	97	1.19118
158146	141355	89	45552	39895	87	1979	2003	23	4102	4168	34	9011	8091	52	12292	10886	62	269773	235170	97	1.1922
321521	203001	132	158791	99780	126	5191	3147	45	10227	6881	70	21205	14533	85	33910	22399	118	664277	435454	133	1.19323
160162	131820	91	54349	44014	90	2222	1720	28	4534	3272	47	8709	6991	53	14343	11666	71	286683	236662	97	1.19323
114659	107376	85	41108	39108	81	1498	1525	18	3185	2883	32	6488	6284	43	9842	9388	52	191587	180438	86	1.19425
130855	117240	90	38198	33382	84	2132	1701	24	4067	3443	38	8373	7973	47	12831	11651	71	260843	235904	94	1.19631
100494	97310	81	42238	41367	80	1532	1385	16	2392	2565	26	4926	4966	38	8339	8332	43	169082	162923	86	1.19631
99138	93434	89	31213	30177	79	1488	1360	19	2370	2380	28	4897	4554	39	7142	6882	45	157059	151070	86	1.19836
125240	118361	83	36269	34616	82	2210	1956	27	4435	4066	35	7780	6899	49	11830	10542	59	254822	236443	90	1.19836
142783	122799	91	48615	40350	88	2120	1739	23	3833	3139	33	6976	6223	44	12052	10832	61	234247	199586	95	1.19836
196733	157141	98	55289	42364	97	2632	2028	29	5611	4441	48	10409	9046	58	16290	13335	72	333957	266055	101	1.19938
231925	179465	117	82576	64536	106	3342	2616	34	7721	6122	47	14108	11382	67	20861	16873	84	423328	348068	115	1.20144
149545	133311	106	49988	44213	106	2310	2191	24	4608	4214	40	9174	7848	59	13358	11889	77	281357	242896	106	1.20144
71420	68572	80	15741	15520	49	1183	1316	11	2200	2239	23	3582	3708	32	5627	5318	41	107227	106430	81	1.20657
192024	167437	101	70934	62857	93	2701	2299	29	5295	5170	40	12177	11266	68	19306	17052	82	407967	358856	99	1.20657
88910	85654	81	20540	20051	55	1194	1385	13	2672	2584	28	4484	4325	36	8668	7817	56	153534	148157	85	1.20964
397994	263365	145	202545	149010	142	9188	6595	51	21382	15288	90	41571	30700	136	61644	46578	139	1.04858e+06	985874	144	1.20964
108387	105492	83	20969	21211	51	1636	1464	20	3359	3350	30	6790	6591	44	10740	10138	57	198427	190985	87	1.20964
150191	127927	101	52861	44742	89	2063	1835	23	5218	3877	45	9036	8543	49	12773	11046	71	285772	264408	91	1.21067
98633	94109	81	24899	24178	76	1338	1232	14	3199	2647	33	5747	5478	40	8991	8411	58	176051	166012	85	1.21375
96282	94119	81	19285	18829	59	1454	1415	17	2687	2539	28	5618	5481	40	8714	8777	52	166320	152513	88	1.2199
139559	129124	87	44584	40409	87	2295	2097	26	4967	4921	37	10011	9322	57	14977	14047	68	297549	282812	93	1.22196
140731	132513	87	58042	54858	84	2266	2267	22	5081	5002	38	10219	9435	59	16765	15798	68	303488	280141	92	1.22401
102448	99567	79	25088	24411	69	1510	1424	17	2941	3254	29	5903	5676	41	8782	8259	50	183747	173983	89	1.22401
97035	92522	82	19764	19170	57	1375	1346	15	3111	2741	30	5748	5476	42	9704	8700	50	179782	169059	88	1.22709
228527	177399	102	78432	59451	99	3011	2430	28	6898	5682	50	12927	10483	66	18663	13735	79	386819	299719	105	1.22811
172788	144532	94	65378	54916	92	2573	1883	28	4337	4105	36	10052	8588	54	15509	13118	67	310399	264859	99	1.23016
70098	69495	77	22368	22320	60	888	1005	2	1369	1724	21	3575	3559	31	5201	5538	37	103052	98523	84	1.23119
177566	153928	93	58724	50587	91	2446	2111	27	6091	5076	44	10631	9594	60	14637	12530	73	335721	306525	99	1.23324
280011	197270	116	104766	73996	106	4299	2832	40	7653	4920	59	16603	11800	74	24307	17330	103	490552	356930	114	1.23529
264332	198372	122	85765	65686	106	4102	3147	37	7976	5854	58	15142	12114	72	22836	17775	94	482366	395207	113	1.23529
193492	158139	101	55141	43559	95	3447	2894	32	5222	4605	44	11408	9778	58	17318	14839	84	352947	306861	99	1.23837
111991	108417	81	27424	26611	78	1452	1320	17	3725	3292	37	6487	6376	44	8960	8551	53	181191	172347	85	1.23837
180297	146733	95	56366	46097	92	2424	1697	26	5332	4113	46	9652	8044	58	14273	11748	76	279628	230122	98	1.24145
221811	168787	107	62818	47584	106	2508	1929	30	6133	5000	50	13943	11011	67	19808	16115	85	401857	327940	111	1.2435
96426	96835	78	30123	29783	77	1589	1575	18	3022	2680	29	6146	5550	45	9122	8732	51	201550	194146	83	1.2435
83651	80838	80	37382	36591	78	1138	1288	10	2068	2160	26	4836	4415	40	7037	7391	44	147653	144692	80	1.2435
208798	162824	100	93481	74701	98	3129	2574	31	6164	4784	46	12710	10160	64	19660	16596	80	403566	326793	112	1.2435
127977	118138	88	51442	48874	84	2228	1847	24	4983	4160	44	8888	8219	51	14415	14018	63	280791	268014	88	1.24453
84394	80442	91	30971	30342	77	1168	1071	6	2829	2283	29	4898	5139	35	6986	6752	45	147497	144272	85	1.24761
92836	88285	86	33958	32690	79	1218	1473	14	2810	2716	32	4780	4819	36	7221	7090	45	151014	141490	85	1.24966
162407	134998	93	45821	37235	90	2605	1982	29	4940	4380	40	9843	8911	54	14570	12801	68	293467	256365	99	1.24966
108314	104225	98	34526	33556	79	1457	1392	14	3003	3084	28	6311	6177	44	9876	9386	55	209067	199404	90	1.25068
170766	146971	94	58166	48471	91	2518	2261	26	4908	4129	41	9947	8881	53	16668	13536	76	319128	279989	99	1.25068
113048	107962	82	40702	38472	81	1713	1527	19	2850	3216	28	6327	6005	46	9920	9403	51	193688	185736	89	1.25274
185497	149883	96	60572	49695	92	2402	1836	27	5656	4612	44	10353	8814	55	14523	11737	70	299669	256879	101	1.25274
136919	125353	95	33824	30037	85	1928	1382	22	4701	4191	43	7657	6978	49	12054	10570	65	241360	217600	95	1.25376
146051	119965	108	54984	44901	92	2417	2129	25	4287	3472	38	8200	6692	52	12876	10408	63	250459	208658	108	1.25376
113654	106258	90	41917	38909	83	1595	1315	20	3273	2891	31	6917	6884	44	11467	10635	60	217359	207094	90	1.25479
133364	119497	90	51120	44574	86	1607	1493	22	4056	3507	35	7656	7040	48	11511	10059	59	222876	207538	91	1.25479
243606	178773	114	127910	98560	110	4876	3504	41	8839	6870	55	17233	13297	76	26504	21285	106	558930	439884	118	1.25684
184842	149733	96	69756	55973	93	2305	1948	23	4575	4021	38	10518	8799	56	15576	13085	73	330991	273834	99	1.25684
162958	143441	94	45399	37900	90	2489	1848	27	4898	4145	40	9245	7974	53	13648	11651	71	284454	255249	98	1.25787
100760	93493	83	33168	30506	81	1622	1708	18	3724	3606	36	6494	6107	42	10087	8852	58	203244	192710	90	1.25787
113543	108312	88	33143	31953	81	1548	1435	16	4028	3629	34	6768	6245	45	10394	9386	58	211343	198623	92	1.25889
307656	204681	131	88087	62795	122	4426	2911	41	8851	6805	54	19420	12917	86	31352	21381	121	600419	428610	131	1.25889
103419	100791	86	57788	55640	80	1748	1645	21	3834	3682	31	6663	5921	44	10546	9997	55	202530	193938	93	1.26607
175882	142531	97	52476	42377	91	2125	1815	24	5274	4058	49	9706	7795	65	14932	11504	72	294740	237444	102	1.2671
117838	107722	89	43812	41619	82	1793	1795	21	3182	2821	31	5981	5492	43	10158	9875	57	197453	186077	91	1.26813
124024	114270	100	41753	39197	82	1914	2009	22	4178	4143	36	8582	8216	46	12695	11745	54	272422	244829	91	1.26915
201988	169419	100	62730	51502	94	3517	2961	34	5971	5374	45	12794	11459	64	19007	15733	76	406412	357800	101	1.27018
113513	109104	81	51513	49519	80	1601	1447	17	3581	3435	32	6885	6767	45	11285	11841	53	222361	211319	87	1.27018
97636	92843	83	28416	27485	80	1663	1621	17	2707	2915	27	5182	4951	40	8728	8076	50	187047	174464	86	1.27428
156967	134413	90	48388	39718	91	2863	2451	28	4125	3387	36	9589	8109	55	14821	12721	70	303437	267398	96	1.27736
190183	153326	98	70018	56306	95	2748	1671	33	5778	5348	39	11031	9356	57	18562	14979	84	350074	304116	102	1.28454
97831	96385	79	40723	39213	78	1582	1369	15	3111	3061	29	5361	5466	39	7668	7507	48	157671	150727	86	1.28454
188064	145739	104	78112	61304	98	2065	1533	25	5103	4018	45	10188	7827	59	15777	12404	72	307571	245343	107	1.28762
129748	118298	90	41783	38432	83	2165	2049	24	4679	4395	34	8558	7579	52	14054	13124	67	275426	261845	92	1.29172
99977	97321	84	44342	43265	79	1385	1322	14	2520	2606	26	5551	5243	42	8076	7748	48	167575	163800	88	1.29583
83034	79107	79	34511	33241	77	1212	1102	8	1520	1631	20	3704	3438	34	5819	4999	46	140510	134589	80	1.29583
60130	58944	75	22626	22343	60	1021	772	0	1380	1173	12	3370	2989	34	4906	4937	35	112867	107825	80	1.29685
188717	144242	97	73009	56298	96	2727	2009	29	5158	4223	45	10318	8128	61	16371	12785	74	343987	269215	105	1.29993
62133	63217	74	13921	14215	45	837	928	0	3112	2907	32	5178	5060	39	3029	3397	28	79373	78574	83	1.29993
104312	98096	82	37515	36109	80	1041	1283	11	2681	2476	27	5735	5503	41	8150	7943	49	167672	157772	92	1.30198
162394	129377	94	59376	46998	93	2048	1482	25	3709	2744	35	8290	6428	50	11744	8980	70	260044	207878	101	1.30198
190524	159971	96	56127	46036	92	2923	2694	29	6643	5210	48	11507	9425	58	18261	14663	74	375176	317857	100	1.30301
156060	135270	94	51451	43275	92	1951	1676	23	4004	3388	39	7855	6791	47	11432	9788	61	238959	212853	99	1.30506
119152	113621	84	39468	36782	83	1547	1428	18	3101	2915	33	6664	5997	48	10685	9924	56	211313	199298	90	1.30609
95272	92753	81	26683	25939	71	1180	1283	13	2927	2513	30	5370	5424	37	8834	8760	47	174197	167826	87	1.30609
111601	104166	89	37466	36068	82	1577	1397	18	3506	3330	32	6419	6167	45	10196	9700	58	193207	180453	90	1.30609
108270	101341	84	40437	38661	81	1690	1756	19	2960	2858	31	6340	5963	46	10256	9495	57	208279	190679	84	1.30814
176438	138281	95	65986	52118	94	2385	1991	26	4166	3622	40	9608	7512	56	14229	11971	72	311680	253760	98	1.30814
119236	112127	85	45663	43608	81	1981	2021	23	3580	3609	33	7888	7227	51	12604	12109	63	281180	262464	90	1.30917
134494	127378	94	64105	60993	83	2456	2382	26	5761	5371	46	9943	10073	52	16090	16091	70	315724	298301	90	1.30917
182093	148946	98	81606	67429	93	2701	2063	30	4452	3534	42	8981	7801	49	13224	10020	69	303447	261473	96	1.31122
109999	104544	95	29586	27838	80	1712	1589	21	4206	3555	40	6797	6197	46	9831	9727	53	210039	193539	99	1.31122
141913	126701	88	56343	50114	86	1904	1610	23	3249	3164	32	7715	7212	48	12683	11188	65	247191	235497	90	1.31122
217488	165335	113	76067	59853	104	3163	2154	31	5466	4514	43	11518	9075	60	17898	13872	90	381208	310279	112	1.31224
295566	180480	121	105953	65091	117	3915	2567	36	8587	5749	58	17778	10917	76	26851	16665	104	552678	357533	126	1.31224
137774	121620	89	49763	43466	88	2095	1863	25	4087	3809	37	8480	7868	51	12844	12094	61	263678	241400	96	1.31635
93327	89070	82	36448	34984	78	1415	1358	16	2767	2656	28	4908	4521	39	7732	7521	48	161021	152654	85	1.3184
144141	126122	94	64514	58497	87	1971	1818	22	4599	3701	37	9114	8141	51	12836	11764	66	259103	232969	97	1.3184
224645	187475	104	107408	93341	101	5703	4833	40	12847	11847	67	24739	22297	91	35928	31485	101	711202	629709	112	1.3184
100931	95291	97	37781	35820	80	1260	1397	13	2767	2541	30	5802	5165	44	9056	8167	57	184243	172693	89	1.31943
178463	143356	110	47297	37767	91	2809	1945	31	5215	4504	45	11460	10082	58	15623	13764	65	323643	283077	100	1.32045
89938	85710	79	24440	23698	74	1274	1351	14	2465	2399	26	4525	4544	37	7547	6882	48	161975	155935	89	1.32045
120812	113004	85	37543	35956	82	1387	1292	14	3331	3325	33	5192	4982	39	9238	9203	58	177482	163682	94	1.32148
173425	141927	98	56930	47288	93	2846	2075	30	5074	4765	40	9370	8060	55	14822	12638	68	301509	253941	103	1.3225
109735	106386	85	33388	32345	79	1582	1465	20	3579	2907	35	6303	6167	45	11467	11447	56	214488	199797	93	1.32661
149460	129314	90	49650	41741	88	2375	1814	25	3835	3387	36	9384	8077	56	14629	12951	63	312131	275090	101	1.32661
309501	211645	129	107169	72315	124	3838	2533	41	9450	6414	58	18861	12611	79	28204	19621	101	596854	428290	133	1.32866
221628	172998	119	107847	88277	105	3882	3398	34	8860	6894	50	16905	14458	77	26305	22099	101	520206	443656	119	1.32866
152421	128935	92	55945	47615	89	1835	1678	21	4011	3686	35	8180	7248	48	12710	10400	62	255851	222107	98	1.32866
191366	145581	105	61137	47970	97	2426	2055	27	5281	4160	42	10664	8193	59	15172	11571	74	326114	255301	108	1.33071
99490	95105	84	40970	39698	80	1094	975	0	2770	2504	30	6036	5517	44	9994	9958	52	191995	181030	88	1.33276
114137	107395	85	35978	34764	82	1796	1600	20	3353	3017	32	6345	6063	44	9416	8651	60	207061	199635	90	1.33482
132976	124954	87	49697	46297	85	2204	1897	26	4434	4405	37	8916	8149	55	13469	13138	67	258019	237599	94	1.33584
89842	86942	80	29287	28488	76	1350	1321	13	2315	2729	27	5466	5100	39	8399	7554	51	168775	156965	86	1.33584
102457	96297	89	34533	32898	81	1602	1355	20	2771	2816	31	6015	5649	45	9723	8873	54	188098	174620	90	1.33789
130369	114486	89	41484	35658	85	1825	1557	19	3098	2899	32	6818	6220	45	11912	10791	60	221091	199303	97	1.33995
323774	203848	133	106854	68824	126	4593	3160	42	11089	7401	61	21988	14121	87	34548	21333	122	710226	441485	133	1.34097
166131	139002	94	50702	41577	91	2358	2099	25	5181	4648	43	9325	7925	55	14881	12943	71	290666	261304	97	1.34302
105422	100636	81	19331	18747	56	1313	1286	12	2937	3048	26	6376	6031	45	8961	9337	48	184826	175051	87	1.34713
136990	128058	96	30764	29536	82	1888	1814	20	4505	4304	33	7562	7008	47	11646	10508	59	230626	212039	93	1.35739
96248	92475	83	17226	16940	53	1398	1411	15	2021	2208	22	4443	4278	34	7803	6850	51	153736	149660	89	1.35944
74939	73152	81	28046	27072	77	1060	728	0	1824	1235	25	3530	3182	33	5457	5256	41	116197	109615	82	1.35944
160719	146401	99	53874	50154	87	2852	2576	30	5390	5283	41	11486	10579	63	16984	15502	74	355868	324933	102	1.36252
192583	159955	95	75108	63072	94	3191	2741	32	5853	4877	44	11033	9378	60	17133	14364	73	354681	306918	105	1.36252
124631	117674	86	41824	38708	84	1970	1884	21	3504	3439	32	8855	8401	49	14100	13678	66	264796	248358	93	1.36457
173452	152329	92	67166	59510	91	2470	2179	26	4299	3855	37	10136	8854	54	16395	14932	72	339246	305711	98	1.36457
97558	92330	83	35205	34306	79	1249	1104	9	3163	2753	30	6014	5643	42	9095	8601	58	176491	169344	88	1.36662
198427	154775	103	81698	63157	98	3052	2317	31	4804	3868	41	10653	9031	60	17462	14003	78	341664	272872	103	1.36765
139509	128728	95	57851	53650	84	2558	2485	26	4645	4541	39	9060	8654	48	15160	14581	70	295162	278564	90	1.36867
152853	139745	88	37519	33963	85	1593	1612	17	4503	4176	36	8071	7264	50	13121	11617	63	274301	251154	93	1.3697
199345	151840	102	68270	52521	99	2383	1667	29	5380	4045	44	10821	7983	62	15478	11428	77	314983	244551	106	1.3697
169890	130693	117	62831	48773	117	2403	1826	25	4856	3952	37	10240	8239	58	15903	11879	84	307053	249707	117	1.3697
88339	84757	80	23498	23107	76	1385	1140	14	3052	2645	32	4812	4637	39	8005	7373	45	147302	142490	83	1.37175
302896	204183	123	112102	75980	116	4260	3089	38	8855	5899	55	17821	11807	79	28535	19573	97	573519	403513	123	1.37175
163873	140124	98	54754	46968	91	2087	1881	22	5063	4371	40	9766	8259	56	14139	12311	71	295288	252205	98	1.37175
173421	132835	100	61690	47637	94	2239	1708	25	4812	3703	44	8723	6824	55	13025	10623	62	271183	211042	99	1.37278
106825	99577	85	31154	29171	80	1354	1343	15	3062	2932	31	7057	6496	44	11040	10640	57	220679	207519	85	1.3738
115255	104808	94	39861	36204	84	1391	1335	15	3148	2925	33	5836	5385	45	8936	8637	52	172138	154812	91	1.37893
42602	40182	87	14832	14358	50	425	486	0	1655	1204	14	2195	2623	25	3498	3491	35	63336	62892	68	1.37996
92213	89985	80	29733	29280	77	1272	1118	12	3062	2989	31	5576	5534	46	9141	9315	48	167755	158564	86	1.37996
102579	98828	84	27820	26919	78	1583	1650	18	3493	3088	30	6267	6081	41	9712	9421	52	195945	185728	90	1.38304
126522	117197	87	50628	47989	83	1962	1842	21	4452	4209	38	8573	8541	49	13742	13218	66	261952	247428	91	1.38406
83662	78423	82	24985	24320	64	920	884	0	2316	2122	25	4386	4395	34	6807	6394	43	145245	137029	88	1.38406
149344	124063	93	40970	32282	91	2190	1912	24	4202	3660	38	8524	7095	54	12800	11276	63	252022	217919	94	1.38817
197234	159950	103	64062	52905	94	2534	2503	25	6129	5114	50	11199	9354	62	16341	13407	73	336541	282902	99	1.38817
115719	110988	82	28219	26922	79	1141	1353	14	3540	3376	34	6674	6598	42	10880	10464	63	209961	201519	89	1.38817
224089	186110	101	99310	83275	98	3607	3140	33	7275	6143	44	15188	13389	69	21578	19022	90	455361	411728	102	1.38817
105381	100265	83	27211	26435	76	1340	1333	14	2745	2836	31	5956	5780	41	9529	8977	53	196576	183973	89	1.38919
168092	142086	92	65974	55894	92	2209	2022	26	3645	3143	37	9179	8052	52	14162	11429	65	306466	271600	101	1.38919
105854	99788	84	35576	34442	80	1234	1240	14	3541	3241	33	6556	6034	44	9825	9747	49	196071	179670	92	1.39022
153031	121965	101	57837	46775	92	2001	1678	23	3775	3432	35	8348	6709	56	13210	11559	67	274530	231551	100	1.39124
106517	101243	84	40839	39102	81	1735	1390	20	2666	2726	28	6208	6209	40	9342	9461	49	186449	178151	87	1.39227
146915	124358	94	60920	52773	91	2024	1846	22	4068	3572	37	9446	8172	51	14640	13226	59	292950	258543	100	1.39432
168680	138267	99	57225	46027	92	1877	1372	20	3990	3171	39	7246	6314	46	10927	9118	61	239899	197209	99	1.39432
225509	168254	112	77599	58174	104	2820	1977	31	6943	5249	46	12721	9657	73	18938	14861	76	372431	290906	112	1.39637
85097	80952	81	15395	15178	49	1082	1066	7	2274	2141	25	4051	4184	33	6245	6233	44	133975	128113	83	1.3974
211844	160294	100	64739	49000	97	2346	2025	25	5428	4643	44	10640	8348	58	17740	13419	79	335671	260193	100	1.40356
104687	98883	84	23101	22328	67	1146	1286	11	3113	2641	32	5369	5214	37	8670	8274	50	164352	159332	87	1.40458
98884	95015	83	22767	22213	66	1627	1439	18	2743	2977	30	5642	5615	40	8887	8604	47	180845	177471	83	1.40458
144368	122871	90	48913	41970	87	2222	1967	25	4943	4375	38	8860	8079	51	15374	12906	74	291252	263587	89	1.40663
98974	98052	79	33539	32247	79	1291	1167	12	3115	2771	33	6070	5657	47	8916	8455	48	164236	154680	83	1.40766
234547	197541	105	112893	93324	104	4572	3790	36	10033	8469	61	18771	15282	79	30220	24472	99	603205	500034	107	1.40766
89379	84987	84	25128	24690	77	1191	1111	10	2374	2467	22	4627	4125	37	7326	6909	45	150970	146099	90	1.40971
69467	65340	93	26515	25640	76	1125	1235	12	2090	1624	25	3606	3573	32	5180	4486	43	104307	103425	79	1.41176
167764	140637	97	66339	56771	93	2544	2045	28	3978	3796	35	9497	8099	52	15725	13266	68	304574	259222	101	1.41382
111694	103462	83	38667	34925	82	1631	1448	19	3692	2657	39	6288	5854	46	10407	9352	59	192977	183113	88	1.41484
142582	127985	96	51910	46739	88	1853	1683	24	4172	4124	36	8028	7513	46	12889	11702	63	247702	233317	95	1.41587
118027	104488	87	53828	48735	85	1721	1441	22	3577	2690	38	5884	5431	43	9301	8302	49	193892	179523	89	1.41587
98991	93016	82	27696	26964	79	1280	1240	13	3167	2802	30	5580	5237	38	8924	9424	47	176945	175132	87	1.41689
246236	175081	123	84960	60291	105	3308	2407	34	7642	5656	47	13557	9898	71	19397	14983	76	405402	298185	123	1.41689
187062	159321	94	99697	89066	92	3822	3079	35	8019	6906	51	16620	14410	66	25693	22873	89	511054	436390	100	1.41689
174722	145779	97	77305	66410	93	2915	2143	31	5601	5191	39	10859	9926	54	17656	14865	74	330621	296332	96	1.41895
289146	199556	127	92141	65996	125	4074	2338	42	9128	6315	59	16073	10970	73	23509	16879	98	493873	349365	132	1.41895
247748	191626	112	95753	75246	106	3554	3105	34	6971	6041	42	13551	10874	65	21715	16570	87	486359	409131	114	1.41997
89951	86998	79	26993	26043	76	981	1044	5	2689	1936	32	5234	4645	42	7210	7128	46	146861	142419	84	1.42305
108988	104616	90	33751	32384	80	1217	1401	14	3343	3032	33	5845	5668	40	9299	9275	50	184860	172858	88	1.42408
104537	102706	79	22030	21536	65	1416	1293	17	2779	2444	31	6223	5911	41	8710	8097	53	183159	174356	87	1.4251
106320	101897	81	29375	28301	80	1710	1549	20	3209	2997	32	6507	6265	42	9600	9427	48	199380	185834	87	1.42715
182722	167463	91	49105	45066	87	2912	2679	29	5358	5007	39	12986	11866	63	18765	17591	76	377803	351123	97	1.42818
157100	131807	94	67793	55728	92	1974	1586	20	3719	3313	34	6611	5681	46	10507	8722	60	234256	195838	98	1.42818
109959	100862	101	28213	25250	84	1319	1004	3	2955	2586	32	6014	5909	43	9182	8814	52	185101	173949	90	1.42921
276973	186956	130	88661	58968	125	4355	3207	39	8264	5643	55	15850	11137	72	24088	16641	96	482478	332067	142	1.42921
94930	90618	82	37103	35563	79	1576	1418	15	2529	2620	26	5351	5043	39	8619	8652	45	171618	158710	86	1.42921
204814	166240	98	73500	59933	95	2766	2132	30	6258	5293	47	10968	8927	56	17097	14842	70	350390	290017	101	1.43023
141857	119363	106	44996	37448	86	1824	1468	21	3434	3017	34	7099	5667	48	10267	8859	60	223150	198627	94	1.43023
101291	96146	86	36328	34614	80	1268	1165	10	2417	2785	25	6001	5561	43	9285	8886	52	189811	181829	88	1.43126
116775	110280	99	51295	49588	81	1442	1449	16	2987	2957	29	6841	6447	46	10157	9251	61	207578	194902	85	1.43536
195884	159836	117	79560	65921	117	2507	1904	30	5457	4894	44	11391	9514	60	16778	13381	80	327009	273624	117	1.43536
154636	136001	94	51070	43594	90	2253	2025	27	5024	4021	41	9559	8348	50	14410	11722	70	298572	263293	93	1.43536
133281	118732	98	41724	36572	86	2148	1703	24	4047	3375	34	6962	6381	46	12303	10856	56	238621	213163	91	1.43639
137213	122166	93	52783	47546	87	1917	1660	22	3925	3854	34	7464	7059	47	11857	11147	57	272468	255990	87	1.43741
136293	124807	87	42354	39576	84	2098	1937	22	3773	3302	35	7223	6705	48	12402	11591	62	239194	224845	89	1.44152
91072	86972	80	35225	33381	78	1490	1186	14	2827	2930	26	4680	4596	38	7352	7312	46	158848	152173	80	1.44152
127341	118927	85	38670	34758	85	1995	2188	22	4698	4010	39	7454	6799	48	12682	12234	66	237320	222209	90	1.4487
128292	121598	95	25616	24144	77	2035	1719	23	3816	3477	35	7341	6921	46	11738	10626	57	236474	224571	93	1.44973
241179	176257	112	113944	90423	104	3673	3055	36	9168	6298	57	17329	13149	76	26302	19968	98	553885	423450	113	1.45588
120037	112952	87	27265	26134	68	1690	1610	19	3744	3551	33	7140	6577	49	11398	10948	58	222181	207210	91	1.45588
108071	100697	87	51907	49850	81	1791	1610	20	3637	3148	34	6802	6579	43	10222	9694	55	208513	197676	89	1.45793
139586	120998	97	45013	38839	88	1789	1347	21	3634	3151	35	8060	7123	52	12785	11879	62	255751	220291	99	1.45793
123704	117914	84	42995	40488	82	1688	1379	20	4003	3551	36	6643	6607	45	10133	8941	52	203004	186119	91	1.45896
132170	115968	105	58494	52368	90	1610	1414	17	4446	3744	41	7795	7065	52	11743	9996	62	236253	217406	105	1.45896
169572	143350	91	66909	55663	91	2393	2062	27	4780	4062	40	9711	8106	56	15048	13296	72	307608	270608	97	1.45896
124417	118280	86	29898	28453	81	2125	1975	24	4031	3988	34	7875	7843	48	11906	11499	58	245659	238552	88	1.46306
126442	118992	85	54200	50740	84	2541	2266	25	4341	4488	40	9160	9095	49	14052	12703	64	298602	285714	88	1.46409
204411	154720	102	63532	47662	99	3287	2627	33	6480	5069	47	12538	9483	65	19405	14643	83	379090	296176	101	1.46614
106549	100544	87	27343	26373	79	1531	1373	17	2923	2763	29	5681	5190	41	9173	8547	53	199828	182085	84	1.46922
100808	95255	89	33570	32071	79	1229	1258	11	2556	2636	30	5158	4973	39	8143	8142	47	159626	152817	83	1.47332
167349	138001	101	66011	55117	94	1879	1534	22	4656	3688	40	9243	8203	52	13547	11380	72	269731	235676	100	1.47538
272107	205051	111	126364	97823	109	4592	3693	37	11071	9359	63	20397	16297	89	30651	24630	104	620674	530242	114	1.47538
110921	107294	89	30986	29843	80	1803	1713	18	3602	3310	31	7938	7268	47	10934	10141	60	224345	205120	99	1.47538
119956	109734	86	50471	46254	83	1976	1742	24	3317	3434	33	7318	6724	47	11491	11067	60	241618	224862	91	1.4764
133882	120456	96	39936	35556	86	1819	1683	22	3523	3454	35	8821	8019	53	12507	11531	62	256251	241831	93	1.47743
185139	148532	100	60260	49335	94	2433	2053	26	4992	3970	44	10940	9100	59	16785	14254	72	351658	302949	105	1.47845
125841	118084	91	47288	44371	84	1915	1743	22	3897	3590	35	8029	7748	48	12195	10595	64	249209	232484	102	1.47845
343882	211384	147	123085	78834	144	5589	3551	47	11826	7899	61	25937	17255	100	37838	25808	128	860589	608855	152	1.48153
86526	84884	80	30435	29982	77	1241	1113	11	1180	1342	15	4480	4195	36	5871	5745	46	127390	120169	86	1.48358
76898	75675	76	21863	21694	62	1360	1284	19	1570	1493	18	4066	4183	35	6400	6422	44	150579	143747	85	1.48358
207767	159007	102	72659	55473	98	2349	2040	24	5649	4618	44	11573	8979	66	17351	13435	73	354291	283013	105	1.48666
319345	241663	133	146076	112021	127	5615	4402	42	13432	10354	63	27154	21751	99	40930	32649	124	827978	663750	134	1.49077
150261	121634	90	35308	28035	88	3227	2403	34	6412	5725	43	16933	13705	77	10946	8214	64	301426	242420	107	1.49077
101704	97916	87	23392	22964	66	1639	1328	16	2718	2584	26	6035	5750	43	8216	8325	48	194429	189405	89	1.49282
119536	113608	88	41329	39620	80	1547	1429	18	3012	2820	30	6474	6370	42	9973	9575	55	203998	192450	90	1.49282
161621	131645	104	61387	49079	94	2100	1832	23	4246	3408	38	9463	8027	56	14497	12039	71	296226	252942	97	1.49795
113691	106039	93	27188	26314	78	1601	1713	17	2772	2808	28	6807	6518	46	10334	9453	60	213613	200840	87	1.50103
206108	164077	96	72855	58769	96	2931	2256	32	6371	5712	42	12448	10225	59	18897	14962	78	359570	304864	104	1.50923
191306	147716	110	71278	54364	94	2698	1895	31	5537	4218	51	10938	9302	59	17581	13502	81	362045	286245	102	1.51231
310511	223172	116	107294	75311	110	4706	3156	41	9755	7293	57	18319	13560	80	28460	20857	103	567552	438197	118	1.51539
138839	124222	105	53033	45709	105	2302	2244	23	5050	3952	39	8869	7795	51	13506	11294	64	288834	257847	105	1.51539
158989	135283	90	60917	52438	89	1809	1551	17	4568	3910	45	8258	7155	51	12843	11690	60	262596	233838	97	1.51539
132442	118882	91	39551	33895	88	1530	1443	15	3478	3587	31	6864	6568	44	10297	9377	59	218927	197587	96	1.51744
141487	128167	92	39069	35487	86	1949	1876	19	3990	3505	35	9275	9040	51	13840	13107	63	293384	269311	95	1.51949
125583	114471	86	39780	36263	83	2004	2021	23	3953	3906	36	7351	6888	51	11220	10339	60	231106	218882	93	1.52155
94896	91085	86	24720	24040	66	1257	1340	14	2764	3046	30	5744	5205	43	8404	8710	44	181692	171690	88	1.52155
155504	131471	94	50117	42457	92	1986	1505	25	4245	3791	40	8732	7376	48	11784	9426	63	251485	220124	103	1.52257
168887	137397	94	66744	55514	91	2406	1959	25	4571	3713	40	9551	8059	53	16226	12974	74	325909	268641	100	1.52257
220172	149187	109	104983	75098	102	3568	2441	38	7782	4920	53	15204	10386	75	24011	15966	102	484104	313104	116	1.52462
148000	133162	88	55854	49942	87	1790	1529	20	4348	4243	37	8690	8095	50	13389	12463	72	269152	249546	97	1.52565
88646	85953	81	26529	26433	74	1444	1384	15	2602	2713	28	5436	5431	39	8311	7258	49	181953	171593	90	1.52565
125021	116024	84	38524	35853	81	1758	1558	20	4026	4126	35	7974	7236	50	12124	11657	64	247359	235447	92	1.52668
81125	78466	80	24881	24138	75	986	1191	9	1960	1774	20	3906	3658	35	6076	5824	47	124823	117719	88	1.5277
116134	107435	100	35444	33567	82	1539	1374	16	2735	2691	31	6553	6649	42	10747	10000	51	208726	194124	91	1.52975
109814	105059	84	24617	23675	77	2091	1851	22	2735	2641	30	6995	6742	44	10962	10716	53	219221	207610	90	1.53078
192855	163531	96	70640	61903	93	2875	2654	29	4914	4601	38	10785	9682	59	16982	15337	68	361596	326299	98	1.53181
244201	179086	112	68678	49472	111	3255	2280	36	7300	5540	50	13955	10776	71	19390	13753	86	401412	308247	114	1.53181
90432	86308	80	31659	30813	77	1371	1383	15	2846	2970	27	5789	5461	42	9443	8922	59	184187	175824	84	1.53283
169294	147012	96	87811	79830	91	2492	2095	25	4964	4310	41	10274	9154	55	15319	13355	69	335305	309793	96	1.53283
115372	107919	85	26291	25142	81	1534	1324	17	3484	3351	30	6583	6766	42	9905	9304	51	199576	189804	90	1.53694
97916	94478	81	34701	33285	80	1374	1186	13	2319	2058	27	5324	4955	38	8538	8475	49	167912	159574	86	1.53694
117575	111201	89	26555	25677	74	1467	1486	18	3361	2891	36	7118	7149	43	11116	10160	68	219796	205527	87	1.53694
149957	128139	95	51194	43993	88	2034	1646	26	4133	3702	40	8764	7178	54	12866	11331	63	266485	225144	96	1.53796
157297	137536	97	67485	60305	89	1949	1590	23	4009	3687	35	8159	7730	52	13223	11931	60	295345	276816	96	1.53796
142696	124320	89	36883	32207	86	1983	1649	23	4194	3355	37	8107	6386	53	11912	10094	65	250016	221062	94	1.53899
209074	175550	100	68461	55840	97	3059	2582	31	7010	5894	46	12703	11144	58	19507	17393	76	393765	350309	105	1.54001
157718	138148	98	57954	51052	90	2501	2234	27	5029	4717	41	9262	8555	48	15044	13340	71	270447	242930	96	1.54001
164408	141609	96	63477	54831	89	2119	2019	24	4500	4090	40	9624	8906	54	16017	14937	69	297803	267414	98	1.54001
87260	83611	84	32346	31502	77	1171	1178	9	2642	2347	25	4996	4895	36	8047	7231	46	143180	136273	88	1.54207
111312	107340	82	33164	31952	79	2061	2228	21	3109	3047	33	7439	6803	47	10616	10269	52	247427	235921	92	1.54207
98633	95240	80	21413	21039	56	1439	1256	14	2609	2510	25	5387	5081	41	7834	7872	49	176947	167327	91	1.54207
180662	159388	93	67102	57539	92	2607	2215	30	5331	5157	39	10447	9305	60	15750	14059	72	312629	277839	100	1.54207
120095	108528	102	49649	44276	102	2433	2051	24	4956	4316	38	9030	7745	55	12913	11730	62	265062	233267	102	1.54207
168143	132865	106	66497	52030	91	2467	2163	29	4542	3381	42	8437	6979	54	13690	10788	75	289499	237767	99	1.54822
57389	57016	77	25632	24622	71	863	603	0	1386	1814	18	2866	2771	30	4855	4758	38	86588	85154	74	1.54822
120829	113489	87	31159	29205	81	1903	1917	21	4591	4199	39	8328	7913	46	12401	11714	57	253500	235917	95	1.54925
219251	179665	101	79672	65200	100	3194	2639	30	6972	5783	50	13789	11850	66	21146	17448	83	425449	355906	109	1.55027
100406	94806	84	33974	33223	79	1591	1453	16	3765	3437	33	5107	5091	39	7905	7559	49	171962	165324	90	1.55027
158991	122280	110	59331	46168	97	2631	1921	29	4649	3561	43	8506	6735	52	13802	10649	71	290264	234875	110	1.55027
113341	109328	85	49378	47976	81	1827	1599	19	3775	3291	34	7085	6783	43	11405	10799	55	246247	232152	91	1.5513
189769	164987	93	61887	54338	92	2755	2348	30	5764	5090	41	11964	10892	63	18207	15322	83	351361	320876	102	1.55233
121857	111092	93	39603	35988	83	1552	1424	18	4038	3659	36	6802	6164	45	10276	9246	56	201918	192007	91	1.55335
134070	125916	86	53690	51112	84	2026	1843	22	4219	4016	34	8957	8530	50	12461	12674	59	273117	257598	95	1.55746
216616	171359	101	114410	94508	100	3750	3285	32	8803	6878	50	16995	13944	77	24720	20599	93	523473	447026	109	1.55746
91635	92104	79	17225	17772	47	1392	1398	17	2046	2011	26	5643	5464	42	8727	8741	50	186323	176696	90	1.55746
114560	104967	86	36736	33316	81	1941	1892	22	3290	3110	32	6823	6617	44	10636	10144	53	214405	201284	92	1.56156
82079	79953	83	20298	19810	55	1541	1498	17	1885	1961	27	4952	5010	37	8002	7983	46	169272	162719	85	1.56156
119656	108353	96	45099	41041	85	1852	1681	20	3989	3989	38	7629	7213	45	12937	11363	61	249921	236126	91	1.56156
124020	115956	88	36640	34901	82	1633	1666	19	3818	3342	36	7202	6895	45	11083	10266	53	237041	221763	90	1.56259
189547	147482	112	60710	46883	100	2610	1957	27	5807	4867	43	10172	8403	61	16689	13012	76	339971	268648	107	1.56259
164048	135788	107	58518	48536	92	2050	1632	23	4348	3628	36	8711	7395	52	14553	12781	70	284666	245288	96	1.56259
227105	166715	104	74604	54513	101	2819	2404	30	5695	4273	48	12219	9296	73	19045	14715	82	378425	289984	109	1.56361
127625	117310	92	36937	34266	82	1971	1820	21	4068	3927	36	6719	6522	45	11252	10451	57	224284	209616	88	1.56566
209923	163811	100	82943	65906	98	2260	1829	26	5124	4122	42	10259	8650	57	14554	12000	79	310104	248607	106	1.56874
184799	143147	117	63597	47670	117	2470	1765	27	5377	4122	43	10330	7957	67	15657	12169	80	323360	255770	117	1.56874
150963	140241	89	77979	71696	87	2887	2858	28	5457	5412	39	11465	10917	57	17385	17220	74	341889	321406	93	1.56874
100184	98810	81	33303	32301	79	1287	1152	10	3116	2867	29	5693	5486	39	8422	8132	47	179813	169470	97	1.56874
82530	78408	86	26176	25711	76	832	993	0	2468	2152	24	4465	4357	36	7189	6785	50	144523	138491	82	1.56977
105422	99404	96	35518	33977	80	1691	1565	18	2867	2966	33	6047	5771	45	10300	9558	53	198923	185579	91	1.57079
102299	94706	98	34333	32942	80	1259	1224	12	2379	2508	23	5282	4787	40	7901	8038	47	178702	167503	85	1.57182
98887	94661	81	25485	24595	79	1560	1456	18	3189	2680	35	5643	5357	41	8635	8113	55	166722	156035	90	1.57387
213339	157997	103	90250	68981	99	2611	2082	30	6552	4825	51	11201	8231	65	17809	13070	76	367727	284166	107	1.5749
112699	104987	86	41619	38494	83	1496	1520	17	3409	3149	32	6324	5716	49	9815	8911	62	199838	186515	91	1.5749
175112	158360	89	62797	57436	88	2950	2966	27	6143	5474	44	12832	11606	59	19775	19019	77	409946	382924	96	1.5749
136955	124309	86	50482	45369	85	1963	1837	21	3762	3258	36	7304	6469	46	11394	10395	59	235097	210043	93	1.57592
174659	137326	99	61794	49186	97	2123	1702	25	4618	3705	45	9650	7407	57	15058	12073	68	309066	250169	108	1.57695
121183	113149	88	38873	36845	81	1617	1493	19	3308	3004	31	6537	6060	45	10140	8986	53	207531	195029	92	1.58311
111182	108052	83	26687	25367	74	2135	2117	24	4074	4387	33	7523	7208	47	12857	12907	57	244998	231738	94	1.58311
44475	45974	74	19069	18688	57	583	647	0	766	866	0	2400	2487	27	3397	3623	32	63960	63710	79	1.58413
109914	103319	86	39121	37441	80	1714	1760	17	2788	2387	30	6137	5971	43	10138	9551	62	205908	196908	91	1.58516
222084	169387	106	81542	61832	102	2956	2380	29	7454	5487	54	13250	10588	71	20422	16610	77	407554	337243	108	1.58721
144961	133132	87	40348	36483	87	2215	1977	25	4862	4802	37	8747	8159	48	14125	12523	72	273448	253959	96	1.58824
99546	97989	80	26303	25975	70	1411	1293	15	3106	2719	29	5726	5731	41	8995	7921	55	171219	162359	88	1.58824
127880	118766	85	38681	34970	84	1841	1850	20	4209	3807	34	7224	7070	45	11186	9870	61	210369	197044	90	1.58824
190181	151830	97	69305	57210	94	2149	1769	23	5003	4377	40	10482	8804	54	14546	11301	68	301778	247438	103	1.58824
99168	94464	85	32904	31859	79	1596	1678	17	2837	2540	28	5359	4877	42	8501	7891	50	161691	151773	91	1.59029
103448	96358	87	38952	37238	81	1515	1425	14	2970	2503	30	5865	6040	39	9318	9225	49	180951	170427	90	1.59234
144866	129251	105	64332	58079	88	2019	1976	20	5266	4740	41	9218	8725	54	13788	13139	66	274530	258811	95	1.59234
164316	135996	94	52840	43605	92	1996	1435	22	4439	3667	38	7976	6842	48	12741	10825	66	261533	226018	98	1.59439
88191	87524	80	27772	26843	77	1220	1114	10	2490	2223	27	4398	4620	36	6030	6206	41	135446	130038	83	1.59439
120451	108837	87	37688	33924	82	1501	1231	13	3621	3512	33	6294	5785	46	10675	10321	56	215463	199857	88	1.59644
133415	115669	89	40181	35468	85	1728	1595	22	3847	3871	38	8806	7601	54	14247	13031	74	273990	252339	91	1.5985
77566	75073	78	26919	26164	76	1247	1134	10	2146	1841	25	3919	4035	33	5941	5542	42	115233	112230	78	1.59952
253291	172124	122	85609	57280	116	3849	2304	41	6781	4393	52	13151	8739	74	19786	13464	77	406078	272774	124	1.60055
132236	122559	87	47102	42285	85	1707	1588	19	5110	3775	42	7376	6556	49	11528	10635	59	246377	230771	89	1.60157
185896	147646	100	66710	52639	96	2463	1898	29	4881	3697	44	8985	7348	54	14346	11510	70	294926	241015	100	1.6026
130978	124443	85	18236	17980	52	2182	2140	24	4817	4392	39	8194	8167	47	13101	11702	66	260367	245804	90	1.6026
197461	148971	99	63145	47186	95	2534	1611	30	5159	3900	42	10119	7864	57	15727	11509	79	300441	230314	103	1.6026
199932	151934	118	71095	54841	118	2446	1824	27	5583	4062	50	12713	10041	64	20643	15882	93	394661	320640	118	1.6026
93549	94544	79	16380	16640	48	1214	1139	9	2545	2867	25	5837	6023	41	8540	8029	48	168314	163915	84	1.6026
234735	182653	105	74074	56411	101	3270	2305	31	6948	5343	50	12825	9743	71	20042	16165	80	383023	303648	109	1.6067
154974	147410	87	42649	40941	83	2494	2262	26	5363	4869	39	10658	9998	53	16739	15747	71	352048	331868	94	1.6067
165552	131420	97	41048	32021	94	2043	1624	26	4937	3564	43	9125	7246	53	14334	11297	66	286841	243953	100	1.60876
161847	138135	95	61704	53043	91	2304	2164	26	4224	3913	37	9624	8203	51	14692	13138	77	307868	282286	96	1.60978
135581	124195	96	53700	50035	84	2275	2039	25	3532	3410	32	8091	7263	47	12620	11565	58	249676	228858	93	1.61183
167248	135634	96	63167	51798	92	1909	1498	24	3725	3520	33	7611	6360	49	12333	10915	64	243765	206503	96	1.61183
165063	141935	93	60208	51185	91	2159	1973	23	4883	3704	46	9488	8394	53	14015	12358	70	286273	252061	95	1.61286
102918	98140	96	30793	29231	79	1968	1632	23	3049	3261	29	6361	6324	41	9990	10312	51	225573	218725	89	1.61286
57835	56721	75	17785	17614	53	465	422	0	1550	1385	15	2972	2661	31	4128	3633	39	82189	80286	81	1.61286
102797	98392	86	42584	41129	80	1675	1447	18	2711	2541	30	5959	5451	45	9044	8228	49	187072	179244	86	1.61389
120071	112550	90	40182	37597	82	1654	1462	18	3311	3129	32	6924	6713	43	9618	8720	55	209074	197595	90	1.61799
97594	92454	94	45985	45044	80	1636	1591	16	2622	2955	25	5428	5361	40	8939	8587	52	183091	175942	89	1.62107
215861	163597	103	90981	72510	101	3039	2315	33	5752	4749	43	11679	9311	57	18448	14066	82	381020	298831	110	1.62312
158742	131611	90	59287	49316	89	1794	1344	23	4188	3277	39	7798	6504	50	11825	10313	62	234914	203702	94	1.6262
109658	98846	101	32354	28226	101	1833	1746	20	4323	4026	33	7291	6698	47	11692	10384	63	234004	205939	101	1.6262
123638	117406	85	23890	22920	64	1850	1879	21	4640	4568	38	9536	8989	53	13906	12775	66	290874	277504	87	1.62722
225606	161276	106	72521	51778	103	3383	2299	36	5664	4579	43	10870	7824	65	16727	12642	74	342566	248359	107	1.63133
134396	122950	88	56206	50702	87	1438	1248	16	3080	3134	31	7059	5855	46	9776	8723	57	207520	183317	89	1.63338
96606	90976	96	36236	34907	79	1625	1657	18	2738	2457	28	5764	5455	41	9241	9005	52	181228	172912	83	1.63338
141208	125637	88	56797	49832	86	2275	1911	24	4293	4151	39	7922	7043	50	11253	10258	54	241841	219871	89	1.6344
246916	203594	106	113752	96209	100	4150	3608	35	9422	8697	55	18001	15978	72	29013	24915	96	615648	543697	106	1.63543
74173	69662	81	22256	21819	64	968	985	0	2749	2691	28	3756	3859	32	6198	5997	40	134426	129791	82	1.63543
272197	190749	121	86642	61532	111	3734	2618	37	8616	6211	53	16149	11624	80	25194	17674	99	510235	362383	121	1.63851
258053	203162	114	201292	154968	115	8020	5944	49	17169	13588	71	38504	29368	110	58899	46585	113	1.04858e+06	907957	120	1.63851
73662	72835	76	27937	27328	72	1113	954	0	2089	2274	24	4029	3985	35	6060	5984	40	122173	119844	81	1.63851
121609	114653	84	39377	37697	81	1502	1377	19	3395	3264	34	6545	6283	42	10800	10439	55	217675	199223	86	1.63953
102383	95216	90	44107	41840	81	1557	1372	14	2223	2142	25	5371	5452	40	8803	8293	50	174848	166778	86	1.64364
109682	103099	83	38197	36445	81	1411	1508	15	2727	2903	27	5659	5152	41	8238	7874	46	171995	162777	90	1.64569
84297	80495	81	32840	31936	78	1528	1427	17	2211	1951	25	5123	5089	36	8365	7997	50	148264	142975	84	1.64774
218670	192010	104	131028	116579	105	4887	4266	37	11562	10474	60	20286	17976	80	32954	28673	100	662429	565322	113	1.64979
183142	146893	97	73855	61005	94	2589	1983	29	5241	4236	48	10006	8184	58	15825	13133	70	314450	263250	98	1.64979
223794	173866	111	70673	55502	102	3345	2604	32	5801	4984	41	11793	9467	58	18463	15215	84	379747	322880	107	1.65492
176477	142603	96	56827	45711	93	2428	1881	26	4209	3686	37	9016	7927	52	13768	11352	72	291669	247283	98	1.65595
84829	80311	82	27896	26883	77	1342	1430	15	2637	2525	31	5011	4735	39	7452	7374	48	164039	157837	81	1.65595
83993	81290	84	20073	19765	58	913	954	0	2120	2325	22	3914	4115	34	6576	6186	45	143756	141437	84	1.65903
153835	132078	92	53623	46258	89	1641	1525	17	3052	2851	33	7003	6063	47	11595	10592	61	227048	206515	92	1.65903
105860	101949	83	27711	26661	73	1308	1202	13	3779	3445	37	5792	5470	42	8800	8893	48	180098	166368	84	1.66005
124175	119512	84	23892	23123	70	2292	2104	25	3824	3514	33	8737	8070	51	13381	11872	57	264494	253648	88	1.66005
169583	146143	93	65506	57717	90	2656	2115	30	5691	4974	42	10286	9276	56	16372	14794	72	322801	296405	91	1.66313
167984	148365	93	55503	49058	89	2275	1903	28	5472	4951	41	9167	8122	53	13223	12006	60	278451	252400	91	1.66313
152555	131124	89	57095	48478	88	1623	1320	21	4288	3896	40	7740	6944	49	11371	9698	55	233092	205486	92	1.66313
104559	98357	83	42286	40601	81	1888	2151	20	4209	4311	32	7639	7415	45	11783	11288	60	216708	207267	86	1.66518
110479	106531	97	45782	44122	80	1539	1388	15	3368	3417	32	5682	5700	37	8689	8430	44	188599	177172	98	1.66518
146108	133612	86	67683	61865	87	2154	1742	24	5398	4691	43	9331	8667	51	14142	13956	61	293832	274196	88	1.66518
105017	103999	79	31543	30740	78	1850	1744	22	3368	3015	36	7006	6502	47	9632	9149	53	219311	210547	84	1.66518
139035	130354	88	29431	27938	83	2168	2098	23	4778	4654	39	8723	8432	57	13753	12797	67	270574	252179	91	1.66724
232498	164388	118	79941	56214	109	3157	2264	35	6854	4827	49	13713	9650	67	21255	16519	83	431147	314263	116	1.66929
48814	47836	75	19464	19065	56	659	801	0	1082	880	0	2746	3006	28	3875	4083	30	91689	92466	77	1.67237
104220	100816	81	61097	59466	80	1741	1592	20	3512	3451	35	6919	6607	44	10371	9995	55	203297	196706	87	1.67442
156405	131553	94	58041	48703	90	1983	1834	19	4767	4296	42	9191	8293	52	13415	11563	60	274952	239023	97	1.67544
198266	152337	116	74750	58099	98	2519	1823	28	5233	4363	41	11313	9126	61	17032	12781	89	354036	291047	104	1.67647
103681	98744	84	33158	31829	79	1321	1283	12	2543	2115	26	5034	5143	38	7245	6851	46	157294	148285	85	1.6775
98245	93309	94	29848	29226	78	1315	1288	13	2217	1876	24	5559	5391	38	7354	7178	46	158553	155409	87	1.6775
96144	89714	85	42167	40505	80	1280	1239	12	2131	1885	23	5272	4834	39	8486	7992	45	166890	156472	85	1.68057
90365	87761	80	30584	29565	78	1233	1047	5	2896	2723	27	5584	5004	40	6888	6481	46	158607	150025	87	1.68263
111745	107552	84	34543	33135	80	1778	1719	20	3676	3390	32	6993	6385	46	10620	9671	57	214943	203882	87	1.68263
179775	146585	101	69153	56055	93	2564	2008	29	4450	3881	40	10254	8715	55	15124	12434	68	300347	256000	98	1.68365
214468	162966	104	83346	63685	103	2326	1745	25	5045	4194	41	9730	7233	57	15605	11714	71	322784	245762	108	1.68468
209937	167608	98	94728	80358	98	2887	2488	29	5422	4274	43	11485	9471	59	17028	14803	67	344624	280947	106	1.68468
90443	86725	79	32849	31455	78	1189	1219	11	2141	2439	24	5471	5249	41	7699	7463	48	161696	157835	84	1.6857
178215	143769	101	66278	53762	93	2695	2302	28	5426	4132	44	10171	8663	55	16710	13754	76	340117	282047	97	1.68981
252549	185123	111	93745	71051	109	3501	2535	37	7028	4951	52	14207	10200	72	21503	16391	93	457122	341668	114	1.69083
124397	107735	94	37275	32603	85	1638	1362	20	3813	3448	34	7295	6370	49	10328	9850	53	222246	200169	88	1.69289
187798	140000	98	71436	53855	95	2601	2094	28	5129	3543	48	8847	7174	55	15385	11159	77	294055	222794	98	1.69494
152107	138107	89	67500	61683	87	2456	2258	27	5582	4765	41	9832	8989	51	16131	14273	74	323895	308609	92	1.69494
185111	154131	93	59551	48549	92	2223	1748	26	5556	4383	45	9828	8049	56	15332	12760	73	330481	275185	95	1.69596
99269	93226	83	25297	24046	69	1530	1421	16	2230	2148	26	5340	4971	41	8426	8347	48	168899	162898	86	1.69699
247968	175672	117	91612	65427	107	3382	2364	33	7034	5331	49	14147	10769	68	21933	16135	84	443254	328955	110	1.69699
328821	211422	134	108689	69417	132	4603	2785	42	8916	5558	61	18127	11536	79	26385	17026	107	561526	377762	140	1.70007
86547	83011	84	21462	20796	66	1200	927	0	2896	2692	28	5827	5527	40	7975	7361	45	164477	162881	86	1.70315
205877	160347	102	62414	47916	98	2710	1865	30	6436	4849	50	10887	8722	57	16930	12971	79	336054	273803	109	1.70417
178006	157299	93	71781	64194	89	2872	2639	29	5673	5236	47	10976	9883	58	18585	15348	82	356294	332255	98	1.7052
92207	89451	82	20738	20391	60	1237	1150	12	2896	2548	34	5244	4999	41	7894	7788	44	161624	156215	91	1.70622
193324	149228	103	76243	60197	97	2822	2121	30	6324	5180	49	10965	8716	57	16762	13001	86	338230	273303	105	1.70828
130695	114336	104	45223	38011	88	2259	1928	26	4714	3816	39	7784	7167	49	12899	11879	65	253028	226768	93	1.71238
100197	97192	83	23978	23394	69	1186	1412	12	2438	2133	34	5092	4423	38	7680	7223	47	162380	153647	95	1.71443
245710	171074	112	74632	51387	111	3427	2050	36	7273	5143	55	13075	8979	66	19042	13373	84	378399	265154	121	1.71546
130167	117490	97	80681	75197	85	2103	1765	23	3966	3740	36	7179	6596	45	11833	10333	64	226017	213032	93	1.71751
207471	158661	102	58169	45080	95	2878	1949	33	6111	4830	42	10585	8090	56	16914	13143	76	340597	271441	105	1.71751
132805	118667	92	45281	40410	85	2142	1687	26	4092	3881	36	9151	8276	54	13272	12705	61	273645	251298	95	1.71956
156176	137316	93	61333	54147	90	2098	1871	25	4931	4611	38	9114	8519	50	13293	11668	62	272570	244813	97	1.72161
245005	178293	119	78685	56985	108	3017	2257	31	7966	5774	50	14910	10862	74	25216	18184	103	480534	365230	112	1.72572
298655	212826	115	115774	87150	112	5634	4481	42	12337	10583	59	24876	21050	103	35660	28937	104	703285	571754	114	1.72674
240191	175930	100	78471	56994	99	3050	2285	32	6487	4855	53	14509	10483	73	19556	14947	76	414362	309863	102	1.72674
163990	92297	106	54452	32034	102	2345	1554	19	4862	3248	54	9495	5734	66	13329	7899	73	287956	166700	108	1.72674
144250	126261	89	57783	49982	88	2070	1708	23	4556	4131	37	8884	8069	53	14290	12715	63	276864	250829	90	1.72674
148392	136509	89	62767	58386	86	2423	2255	26	4087	4278	31	8697	7975	50	15031	14045	72	279601	264140	90	1.73187
129177	119589	89	49952	46069	86	2083	1761	26	3886	3195	35	7848	7327	48	12190	11729	55	229342	216790	93	1.7329
181167	150799	96	55633	45859	90	2167	1745	27	4322	3661	39	10028	8752	53	14521	12127	73	307220	267856	97	1.7329
150595	133720	96	59546	53367	87	2482	2317	25	5145	4364	43	9347	8712	50	14573	12828	64	285979	268489	93	1.73393
135944	109587	92	45025	36096	88	1330	1000	1	2961	2001	34	6686	5237	51	9587	7741	54	230669	181107	97	1.73393
252229	204378	104	122542	102263	101	4256	3219	36	8585	7034	57	15183	13288	70	24244	20328	96	551254	485325	113	1.73598
153571	138197	91	33614	28093	90	1842	1526	22	4735	4257	35	9572	9274	49	13067	11386	62	287420	265122	97	1.74008
118451	113168	89	27869	26778	78	1836	1660	20	3941	3826	39	7275	7167	45	11867	10912	60	249264	239620	90	1.74419
249388	191296	108	99607	77722	104	3894	2939	37	6883	5281	48	15206	11566	69	20997	16908	83	507618	408116	111	1.74624
91627	89697	81	20950	20364	62	1256	1291	13	2699	2437	31	5368	5163	40	8536	8474	47	168389	157334	88	1.74726
101742	98943	82	27904	27119	78	1285	1321	16	3255	2749	35	5764	5140	42	8848	8666	53	184423	178198	90	1.74726
93258	88429	82	36069	34388	79	1305	1213	11	2609	2349	30	4228	4274	36	6740	6169	44	140075	130660	86	1.74829
109205	104386	84	31413	30227	79	1543	1439	17	3483	3219	33	7292	6992	44	12040	11407	61	238890	227000	92	1.74932
65743	65255	77	23910	23647	72	766	798	0	951	1151	8	3144	2987	31	5508	5318	42	99284	97903	84	1.75445
129295	119440	94	34676	30933	84	2005	1912	19	4182	3932	37	8198	7664	45	12303	11507	61	255955	236912	91	1.7565
174372	143743	95	58298	48098	90	2273	2022	25	5173	4803	38	10236	8805	59	15208	13106	66	287522	245427	94	1.75958
37354	36902	62	15416	15262	50	590	623	0	1085	967	0	1453	1366	17	2803	2951	29	55005	53174	73	1.76265
142001	123432	94	50998	43063	89	1665	1387	18	3239	2763	32	6763	5957	49	11011	9249	53	229113	208346	95	1.76471
235114	176978	114	81502	61540	106	2774	2176	28	7026	5177	47	12606	9838	65	18188	13686	76	392243	305138	114	1.76573
131892	124420	86	33736	32038	82	1988	1968	22	4307	4335	35	8305	8267	46	13879	12869	63	281541	259436	93	1.76573
94666	93553	79	43971	42993	79	1510	1385	16	2850	2804	28	5689	6357	37	10020	9129	54	183460	171207	90	1.76676
184108	141625	105	49505	38849	99	2128	1563	26	4564	3554	44	9231	7327	56	13773	11202	70	282823	222421	108	1.76984
117244	113801	84	37541	36153	80	1725	1753	21	3880	3251	36	6880	6488	43	11752	10823	57	230495	213262	91	1.76984
108038	102003	88	48367	46599	81	1588	1528	17	3296	3332	34	6357	6487	41	9891	9603	51	210716	195969	90	1.77086
127473	116556	92	36979	32493	85	1530	1477	19	3752	3446	36	7545	6792	47	11559	11026	61	236279	211075	94	1.77291
188134	167120	94	72727	64625	93	2519	2287	28	5536	5175	40	11508	10300	58	16344	14827	75	341628	310429	101	1.77394
131285	116753	96	31721	27680	87	2020	1924	23	4546	4023	34	7480	6844	46	11848	10541	61	232876	214536	99	1.77599
247399	169650	111	87978	60042	107	3054	2189	34	6725	4285	53	12766	8363	66	20425	13940	89	422004	293630	115	1.77599
103395	103186	79	52336	50826	80	1597	1469	20	3336	2958	33	6076	5666	45	9215	9060	51	175335	168131	88	1.77599
98906	96403	84	29420	28310	73	1452	1401	15	2666	3042	26	5841	5714	40	9551	9115	60	182510	176687	88	1.77599
200118	153233	111	68215	54475	98	2386	1615	29	5661	4607	44	10827	8493	61	17313	13909	76	342732	273220	107	1.77702
46273	45665	73	18200	18020	53	519	521	0	811	757	0	2237	2237	24	3303	3188	32	75057	71687	78	1.78215
107170	102730	84	37599	36084	81	1695	1400	17	2967	2631	30	6210	5760	43	9047	9058	46	191138	175248	89	1.78625
223134	174880	101	85331	67283	100	2634	2443	28	6267	4948	51	12615	9909	68	18554	15372	87	377884	316242	105	1.78933
135404	125031	90	51581	48395	85	2191	2037	24	5078	4318	46	8470	8056	52	11855	11300	60	254742	239649	91	1.79241
80784	77792	88	29549	28599	76	1171	1210	9	1812	1705	23	4481	4391	36	7255	6722	48	141463	136771	82	1.79343
155947	127619	101	54547	44751	90	2565	2001	28	3970	3665	36	8305	7014	51	14551	12256	74	281855	239804	99	1.79343
231745	180035	105	82105	64469	100	3735	2960	35	7788	6427	52	14637	11900	70	21700	18128	94	443059	380982	104	1.79446
106753	104516	82	22092	21980	56	1280	1525	14	3085	2650	32	6265	6123	44	9661	9438	55	197337	187754	90	1.79446
199991	149311	98	74516	55366	97	3044	2037	32	5839	4631	48	11021	8264	58	16691	11827	75	328883	249828	102	1.79446
136327	115870	95	49445	43435	86	1967	1742	23	4217	4147	35	8578	7967	48	12849	11552	59	261131	241774	94	1.79651
146623	139563	89	33295	31678	83	2045	1863	22	4335	4469	33	9565	9226	49	14576	12959	64	304121	286537	94	1.79754
113466	107549	84	29215	28619	80	1474	1478	17	2948	3110	29	6458	6225	43	9734	9327	55	182438	166896	91	1.80062
186054	150685	97	63611	50796	95	2198	1718	26	5397	4042	43	10536	8248	58	15089	13258	66	300849	249829	101	1.80062
139831	127971	88	38635	35250	87	2265	2243	23	5668	5014	42	9080	8446	51	14660	13855	73	276001	252511	104	1.80062
263944	201382	109	118610	91202	107	4264	3013	39	8387	6531	53	17317	14476	75	25262	19999	102	525120	435762	114	1.80164
63442	61197	89	15873	15766	50	626	579	0	1455	1338	14	2488	2582	27	4426	4080	38	88352	81992	86	1.80267
225849	157223	105	81185	56845	101	3013	2068	32	5920	4136	46	12393	8752	71	19122	13474	79	409151	297634	112	1.80369
135689	125481	89	56980	53298	84	2067	1820	23	4220	4408	33	9002	8297	50	12670	11549	64	257069	241926	95	1.80575
174742	142526	98	71706	58822	94	2181	1826	24	4229	3532	41	8217	6723	54	12241	10216	62	265942	225012	102	1.80985
185021	155008	102	70103	60234	93	2887	2478	28	6250	5363	43	11624	10024	60	17015	14687	73	350135	312521	103	1.81088
243041	171638	133	80844	58295	115	3067	2323	34	7916	5590	50	13408	9770	70	19873	15006	89	408937	305727	123	1.81088
97356	94934	82	32501	31462	79	1566	1151	15	2557	2826	28	5576	5268	40	8555	8345	47	168120	159762	88	1.8119
82884	80654	80	30859	30211	77	897	948	0	2100	1933	20	4161	4077	34	7138	7121	43	177431	172228	85	1.8119
98838	93029	96	23747	23202	73	1471	1126	10	2810	2525	28	4742	5002	36	7447	7008	46	154879	148339	87	1.81703
114656	108221	86	31532	29875	80	1286	1280	14	2865	2562	31	5808	5488	39	9671	9567	59	189820	179152	90	1.81703
150255	118827	102	58168	46370	93	2188	2095	25	4279	3441	39	7244	5817	48	12251	10452	69	245985	199233	102	1.81806
243685	179909	102	96167	70805	101	4163	3120	40	8784	6705	59	17017	12495	84	25791	19222	94	509766	368366	108	1.81806
289117	209753	126	127307	97180	108	5643	3907	44	12107	9460	65	22548	17281	87	33796	26839	106	709692	592181	126	1.81806
126500	119149	101	49271	47127	83	1855	1796	22	3910	3883	34	6619	6618	41	10813	10653	52	210055	194448	89	1.82011
146447	128066	88	57252	48062	87	2099	1943	23	3885	3286	42	9020	7884	55	14390	12434	67	290429	248689	93	1.82524
168894	156853	90	36210	33953	84	3279	3313	29	5919	5783	41	13155	12017	66	20668	18462	82	399156	361789	92	1.82524
129510	120154	87	51352	47698	85	2004	1804	23	4576	4137	38	7392	6925	45	10622	9572	53	231676	216110	91	1.82627
108382	102495	85	31449	30178	80	1517	1298	16	3502	2978	33	6489	5963	43	9768	9619	49	206539	198207	89	1.82832
147367	129023	104	49058	43189	86	2365	1934	28	4413	3843	39	8592	8122	49	12037	10786	65	259587	238340	95	1.8314
84475	82335	82	34130	33355	77	1211	1107	8	2455	2260	25	5320	5113	39	8302	8633	46	161850	157524	88	1.8314
96917	93086	82	38282	36886	79	1490	1274	15	2158	2333	27	4950	4685	41	7212	6864	46	165233	158809	85	1.83345
141137	112405	96	61013	49452	90	1753	1451	17	4463	3356	43	8313	6068	53	11424	9189	63	266774	214381	97	1.83447
170157	150093	103	70814	63039	89	2448	2182	26	5091	4612	49	9576	8706	59	14060	12609	65	291827	266809	95	1.8355
94153	91129	83	63624	62178	80	1361	1365	15	2909	2700	27	5226	5280	37	7143	7352	41	154529	145743	86	1.83653
108717	103789	84	34449	32604	81	1587	1741	19	3560	3417	33	7760	7978	45	11553	10179	57	233639	217359	87	1.83755
356705	229888	166	184483	121600	149	6889	4898	44	15343	10222	72	29335	20439	106	43880	31230	144	898106	663513	155	1.83858
115764	110084	83	37225	35575	81	1540	1632	17	3285	2692	33	5813	5662	44	9310	8722	51	207897	192688	90	1.8396
214563	175906	105	78350	66650	95	3224	2528	33	7881	6591	49	13996	11545	66	22604	18184	84	439820	348263	103	1.8396
111802	108202	81	42020	39848	81	1621	1564	18	3909	3493	38	7151	6961	44	11638	10678	61	222498	206428	89	1.84063
59507	58299	75	29610	29170	74	813	822	0	1629	1779	20	2648	2561	27	4118	3846	38	91737	86646	83	1.84268
131717	114751	91	50431	43394	89	1800	1245	18	4233	3922	38	7653	6508	48	12860	10615	67	266213	235722	95	1.84371
127652	113339	91	43004	38208	88	1822	1602	21	4019	3484	33	7469	7065	44	11121	10358	55	222635	197836	94	1.84781
310838	203933	136	104478	68870	131	4422	2954	40	10044	6500	65	19129	12657	84	29158	18812	102	564204	385018	139	1.84884
191099	148016	99	82672	67052	96	2472	1857	28	5897	4035	54	9661	7870	53	14026	10924	65	297639	237183	102	1.84986
92173	85160	96	34404	31144	96	1398	1319	11	2716	2504	30	5447	4808	47	8405	7932	50	175656	159205	96	1.84986
158106	143481	103	70606	64244	89	2575	2481	28	5497	5222	41	11152	10564	58	18832	17089	76	347979	319801	96	1.85499
105637	97547	87	36959	32974	100	1760	1757	21	3965	3456	35	7111	6296	49	11686	10519	63	219960	200185	100	1.85499
115405	105498	101	29445	26184	101	2219	2305	22	4538	4090	38	9532	8442	56	14800	13320	76	297770	267876	101	1.85499
219993	160669	112	76806	57255	109	3078	2144	32	6243	4472	48	11654	8500	65	16921	12515	74	349026	262816	111	1.85499
107443	101679	83	33958	33151	79	1545	1352	14	2925	3012	30	6377	5942	43	9966	9306	54	190572	183432	84	1.85602
189022	149876	99	68455	55909	95	2862	2339	30	5178	4315	38	10586	8672	63	17955	15412	73	348278	295367	98	1.85705
196710	157503	99	68522	54435	98	2467	2018	29	4576	4087	40	10665	8806	56	16830	13550	77	340079	283489	100	1.85807
126914	119027	88	39765	37545	82	1679	1659	18	3603	3375	36	5963	5695	41	9352	8802	55	197933	183250	85	1.85807
99126	95794	80	33159	32465	77	1666	1515	19	2678	2411	27	5131	5119	38	8453	8315	50	177237	174098	81	1.85807
111317	102811	88	45444	43190	81	1655	1577	20	3696	3304	33	7166	6788	47	10829	10127	58	205580	193617	85	1.8591
144342	130894	90	63110	56722	89	1969	1782	23	4726	4614	36	8333	7844	51	12495	11962	59	276580	261413	92	1.86628
176881	140804	97	63890	50942	94	2640	1956	28	4240	3258	42	8394	6961	52	13822	10947	66	269485	220382	98	1.86628
107926	102488	84	96197	91166	84	3490	3296	30	7061	6423	48	14265	13426	61	21186	20238	82	423304	391164	91	1.8673
126377	114717	86	50826	44780	85	1588	1440	18	4011	3396	34	6765	5929	43	10194	9206	56	223516	200770	92	1.8673
85554	82510	81	23714	23467	62	1141	1039	4	2386	1969	27	4001	4184	35	7896	6871	47	149592	143946	82	1.8673
139470	125780	96	70709	64241	89	2028	1861	21	4654	4404	37	8216	7316	49	11960	10741	60	251884	237365	94	1.86833
113798	106894	84	23960	23074	70	1623	1615	18	3073	3238	29	6016	5803	43	9281	9176	50	190129	177669	89	1.87346
168550	129316	105	54649	41684	93	2108	1693	24	4308	3730	42	9821	7512	55	16132	12016	71	307684	233387	101	1.87756
97555	95263	80	27772	27104	77	1340	1275	15	2949	3089	28	6220	5937	43	9359	9445	50	199879	190714	90	1.87756
202656	170243	97	127804	109429	97	4926	4169	35	10048	8560	53	19416	17105	80	31318	27329	93	641672	540155	106	1.87756
159274	126728	103	49286	38408	90	2115	1747	24	3881	3465	34	8939	7452	54	14050	11090	68	271210	228081	98	1.88064
171003	144423	91	55979	46431	92	2358	1924	27	5439	4866	41	9475	8328	54	15650	13633	74	305716	269742	97	1.88064
206381	156914	98	60296	46310	95	2507	1861	28	6146	4754	47	10339	7615	60	16751	13159	75	314325	242769	97	1.88475
150252	131645	91	79454	69968	90	2614	2609	26	4452	3904	40	9503	8536	54	15017	13084	64	299376	277263	95	1.88577
291628	165697	186	112197	67659	182	4045	2250	31	8223	4619	74	16437	8919	101	24231	13066	110	501982	277707	196	1.8868
89214	84975	80	26029	25231	72	1291	1100	10	2806	2605	29	5625	5189	40	7355	7339	44	157434	154841	81	1.88782
134220	113761	89	38023	31220	88	2224	1902	24	4252	3743	37	8185	7075	53	12882	10693	63	260328	233743	90	1.88885
112877	105941	85	39621	36853	83	1657	1265	17	3405	3488	32	5981	5587	43	9562	9219	52	198086	188828	91	1.89501
174476	145624	96	68837	57347	92	2593	2076	28	4254	3706	42	8976	7463	53	15511	13458	69	317592	282881	96	1.89603
69475	71693	75	19574	19250	57	789	795	0	1911	2061	22	3474	3292	33	6128	5709	44	117304	115458	81	1.89603
185294	149060	95	60897	48109	95	2647	2260	26	5004	4193	41	9576	7826	55	15021	12359	73	310704	256705	100	1.89603
128992	117218	87	34077	30089	85	1958	1790	22	4260	3790	39	7747	7201	47	12217	11231	61	246230	229190	93	1.89603
197096	165971	98	56269	47734	95	3053	2426	29	7383	5978	48	12569	11103	62	19129	16713	73	379827	346273	102	1.89603
138384	133270	84	78019	74910	83	2063	1912	24	3816	3414	36	8891	8537	49	12829	11685	56	313059	297199	91	1.89603
100499	96015	97	34741	31626	97	1590	1329	18	2816	2709	30	6085	5605	43	9303	8357	54	188681	170797	97	1.89603
99840	93727	89	31553	30056	80	1343	1164	15	2194	2150	26	4535	4323	37	7407	6760	46	157399	148706	84	1.89706
103829	96210	98	35382	33890	80	1165	1313	13	2771	2586	25	5542	5014	41	8182	7813	52	168912	156857	88	1.89808
191058	142463	111	57861	43150	96	2561	2086	29	5150	4082	43	12302	10033	72	18927	13850	83	372241	298075	106	1.89808
172425	145874	91	71617	59969	91	2332	2159	25	4952	4241	42	9474	7956	56	14968	12649	64	317109	276838	96	1.89808
129131	112233	89	36634	31149	87	1746	1351	18	4007	3489	37	7028	6039	46	11422	9428	65	225055	201686	93	1.90116
152935	131554	97	64732	56686	89	2018	1826	22	4989	4709	40	8628	8014	49	12748	11860	63	265042	235180	95	1.90116
173946	136289	100	63862	50533	95	2290	1767	28	5438	4050	46	8958	7355	53	14134	11805	69	285113	230786	104	1.90424
108512	104327	85	47804	46072	80	2311	2190	24	4125	3344	36	7349	7097	45	11503	11276	59	238910	227719	88	1.90424
176544	131316	100	65283	49400	97	1899	1647	21	4290	3533	39	9188	7140	54	15091	11132	67	296589	227539	103	1.90527
115913	102559	90	49155	43979	85	1820	1673	21	3147	3313	29	6914	6057	47	10172	9527	55	209314	195540	91	1.90834
213530	165094	107	69453	55007	99	3155	2614	31	6530	5715	43	12989	10191	67	19314	15647	75	373685	302689	105	1.9104
116117	108778	91	33381	31688	80	1602	1562	17	3937	3320	35	6730	6360	46	10448	9551	57	197340	187339	88	1.91758
193086	172403	95	89792	79620	94	3722	3276	33	7870	6799	49	15432	13684	66	23789	20716	91	463258	395626	97	1.91758
153155	125158	94	55959	45650	91	1974	1399	24	4015	3401	39	9047	7788	52	14153	11998	67	270526	231105	97	1.92271
99047	94490	85	29494	29057	77	1239	1311	11	2950	2724	31	5707	5522	42	8787	8411	53	170679	166163	83	1.92271
84226	80669	79	31331	30260	79	824	895	0	1897	1637	24	3547	3517	32	5493	5189	43	127904	120593	82	1.92271
138640	122276	92	45501	39550	88	2091	1637	25	4922	4159	42	7663	6948	46	11799	10213	60	245252	223901	92	1.92373
172538	134362	102	57895	45605	96	2242	1725	26	4504	3878	41	9665	7821	58	14012	11172	66	289069	236227	104	1.92989
119092	112163	83	40493	37783	82	1902	1761	20	3798	3725	30	8300	7771	46	13342	12480	62	263606	256112	92	1.93092
310597	209854	121	164654	114387	122	5736	3675	47	11716	7883	77	21633	14994	92	35290	24813	118	694164	477067	130	1.93092
90689	90564	79	31662	31354	76	1260	1203	12	2616	2898	26	5670	5751	38	8846	8779	48	172453	167172	85	1.93092
100059	99030	81	31838	31641	77	1456	1394	17	2628	2459	27	6552	6373	45	9697	9345	49	216848	210634	87	1.93092
292741	209546	129	111220	79392	122	4461	3170	41	9368	6742	59	19391	14138	81	29493	20973	99	628772	481014	130	1.93092
145544	130766	94	51423	46896	87	2323	2025	24	4828	4358	38	9974	9069	56	14293	13666	65	295427	281343	92	1.93297
244205	181296	112	86650	63873	108	2972	2103	35	7150	5543	55	14310	11093	69	20662	16265	86	428079	337771	117	1.93502
127176	118542	87	44628	40978	84	1567	1625	17	5234	5048	38	8585	7685	49	13146	12213	68	249045	238627	93	1.93707
140627	128024	89	46833	43335	84	2139	1936	26	4802	4270	39	9347	8841	48	15089	13531	65	294197	276222	92	1.94015
79986	82035	78	32272	32488	69	1294	1368	14	2414	2537	27	4257	4103	36	7912	7838	48	151402	145405	85	1.9422
192094	179636	90	79491	74744	87	3449	3297	31	6545	6324	44	13282	11825	58	20609	18827	72	442854	387811	98	1.9422
87430	84855	83	39994	38960	78	1442	1137	17	2201	2180	25	4893	4328	40	8001	8077	48	152893	148011	85	1.9422
85442	82941	86	29952	29034	78	879	950	0	2272	2050	25	4071	3833	35	5109	4928	37	122793	119645	87	1.94323
208894	155804	106	61000	47024	100	3250	2462	32	6255	4972	47	11470	8771	61	17331	13248	78	387602	304263	110	1.94528
187047	161526	98	78702	69575	91	3125	2602	30	6352	5604	44	12584	11765	63	19015	17015	76	389989	360348	99	1.94733
93968	91752	81	23573	22732	73	1209	1183	11	3082	2749	30	5514	5151	41	8488	8425	57	176205	173142	85	1.94836
85922	83409	81	31167	30097	78	1305	1184	14	2162	2045	24	4260	3967	37	6889	6559	44	138958	130813	84	1.95144
142080	126208	96	38808	33158	90	2487	1952	27	3745	3496	32	7767	7091	47	12673	11487	63	258717	231921	94	1.95349
140662	135831	84	32700	31481	80	2273	2261	24	4906	4934	34	9881	9279	53	14118	13537	66	294941	276161	88	1.95451
174214	152742	96	58102	51716	93	2482	2072	25	5616	5159	42	10521	9382	52	15295	13281	67	324722	294286	101	1.95862
127013	119613	87	65005	61037	84	1803	1622	22	4021	3905	34	7927	7207	48	11940	11113	64	244325	235235	92	1.9617
104076	98801	85	24619	23910	68	1881	1793	21	3458	2877	36	6873	6254	51	11306	11160	53	219531	207691	97	1.9617
90130	88210	81	21776	21392	63	1416	1201	12	2571	2767	26	5270	4925	39	7740	7333	43	159987	149685	88	1.9617
136115	122700	91	59001	54106	88	2002	2065	22	4629	3913	37	9104	8476	50	13798	12786	63	274415	257801	95	1.9658
107605	102117	84	43850	42477	80	1621	1522	18	3643	3563	32	7295	7009	46	11346	11046	59	231794	222003	90	1.96683
194332	157618	101	80714	64992	97	2877	2249	30	5885	4280	47	11078	9080	58	16069	13705	71	323165	270632	102	1.96785
209851	158860	105	84225	65651	99	2680	1846	32	5335	4253	41	10689	8404	57	16457	12885	72	341392	266614	104	1.96785
187157	145639	112	61744	50135	94	2491	1905	28	5117	3987	43	10234	8493	54	15347	12629	84	294779	248745	100	1.9699
60295	58815	81	24944	24950	72	527	536	0	1517	1268	16	2479	2686	28	4200	4104	33	92797	87492	84	1.97298
86970	83535	83	20168	19504	57	1032	1065	6	2054	2032	22	4836	4631	37	6912	7093	40	150771	149100	86	1.97401
172789	143357	93	56194	45321	93	2504	1889	30	4477	3715	36	9433	7897	55	15063	12730	68	300184	260092	100	1.97503
57535	56927	84	19836	19287	56	532	567	0	1351	1163	13	2511	2438	27	3760	3374	34	78204	74783	80	1.97709
88766	86934	77	28673	27690	76	1122	1159	9	1898	1749	23	4773	4626	37	7119	7470	42	144086	135394	87	1.97709
121717	115300	93	25034	24315	67	2047	1680	23	3930	3619	37	8348	7978	49	11888	11519	65	242893	235777	90	1.97811
267383	152172	134	93079	55854	131	3371	1803	31	7187	4654	75	14250	7729	87	21595	12242	105	448432	250345	138	1.97811
149727	139147	87	51852	47799	85	2043	1748	25	4487	4268	40	7468	6658	48	10487	9810	54	203142	186364	90	1.97811
187418	142040	105	69308	52036	99	2723	1778	31	4737	3512	40	10379	7875	57	16916	11905	77	331307	254462	105	1.97914
113874	106538	84	35617	33398	83	2065	1894	21	4859	3992	42	7605	7532	44	11733	10782	65	251681	242465	90	1.98427
111390	106190	86	29133	27813	79	1640	1599	20	3312	3001	34	6364	6109	40	11272	10039	60	263533	250912	87	1.98529
78900	75535	82	19434	19042	57	1096	1010	3	1883	2085	20	4337	4199	35	7582	7766	45	140211	131623	86	1.98632
114074	107780	84	41151	38619	82	1806	1695	21	3472	2909	41	6552	5999	45	10263	9447	59	194392	180174	86	1.98632
184405	164996	91	86844	78497	90	3323	3114	30	6884	6824	43	14020	12396	64	21180	18454	88	432016	403038	96	1.98632
217540	157891	100	51311	36499	97	3264	2493	34	6746	5317	46	13709	9595	71	22417	15993	91	450839	316940	105	1.98735
204248	156833	103	74977	57728	96	2977	2154	31	5350	4355	48	10117	8357	55	15453	11989	66	327509	259718	99	1.98735
131836	117327	100	48197	42974	86	1666	1479	16	3895	3595	33	6987	6543	46	11084	11089	58	228431	216325	91	1.98837
184672	152637	98	80249	68046	95	2747	2342	27	4352	3908	37	10103	8667	55	15378	13440	65	305391	268365	101	1.9894
153507	137907	92	60571	54469	87	2265	2123	25	4645	4653	38	10036	9252	56	14739	13307	69	301454	277466	95	1.99248
93962	91795	79	36274	34494	80	1343	1344	13	2557	2329	27	5096	5080	37	8872	8403	59	166541	155387	88	1.99761
208651	153192	118	86293	63377	103	2851	1870	35	6685	5258	49	12784	9541	68	19895	15082	82	429654	323702	119	1.99761
100254	97150	83	23913	23448	67	1267	997	0	2604	2559	25	5399	5226	42	7856	7533	47	166340	158268	88	1.99761
224752	185714	103	88321	73427	101	3391	2518	34	7810	6456	60	14099	12534	69	22449	18778	94	438325	372320	110	1.99863
124749	116616	88	41585	39072	82	1930	1797	21	3929	3792	33	8117	7470	49	14343	13383	69	261464	240999	92	2.00068
90567	88813	79	33541	32277	78	1809	1676	19	3233	3002	31	6424	6180	42	10216	10236	52	198149	191698	88	2.00171
210149	161907	108	80424	62876	100	2816	2077	30	6175	4938	45	12116	9678	64	17586	13703	73	390815	312881	108	2.00171
153955	138570	92	48993	43861	86	2113	1870	23	4373	4546	35	8761	7712	52	13116	12267	61	272849	254718	94	2.00274
283360	192270	146	102391	70271	146	4363	3086	38	8395	5925	51	18337	12924	80	29033	20790	128	585497	413216	146	2.00274
186249	145543	100	70768	56820	95	3061	2279	32	5844	4527	45	10405	8687	55	17864	13671	80	338385	278058	105	2.00479
51832	50606	74	22518	22070	67	439	644	0	1161	1228	13	2571	2617	27	3922	4276	32	91513	90006	79	2.00684
168241	142543	92	56593	47553	90	2475	2044	27	3963	3174	36	9201	7956	59	13142	11624	67	287768	255171	98	2.00684
142615	126403	89	55476	48007	88	2243	1920	25	4483	3792	39	8010	6872	50	12819	11227	64	267405	236578	97	2.00684
164141	151018	89	53284	50036	86	2247	2130	24	4661	3669	41	10103	9532	55	14325	13179	60	312299	283688	95	2.00787
55685	54483	76	24214	23464	74	689	673	0	936	976	0	2531	2477	28	3568	3251	34	85462	85806	77	2.00992
67188	64565	81	27243	26779	75	568	552	0	2027	1725	21	2954	2883	30	4430	4732	35	97831	94808	80	2.01094
184852	141314	104	52932	41105	95	2414	2007	28	5334	4261	41	9409	7332	58	14487	11018	74	317715	252303	103	2.01094
102923	98174	89	42815	41021	80	1353	1112	13	2357	2129	26	4914	4696	39	7347	6948	57	155269	149802	87	2.01197
142584	124059	88	52996	47030	87	1870	1502	23	3890	3764	35	7247	6963	44	11082	9863	59	275888	254919	92	2.01402
254306	193275	103	85603	66320	101	4669	3670	39	9423	7246	63	19990	15971	80	30540	23368	97	629784	471901	107	2.01402
109966	106528	82	73978	71823	81	2023	1748	21	3915	3653	34	6870	6928	43	10834	10510	58	220258	207949	89	2.01813
115423	109881	85	41037	39033	81	1648	1621	18	2737	2723	29	5954	5609	41	9512	9347	50	212331	199563	89	2.01915
150528	135855	91	46692	42022	88	2363	2111	24	5172	4772	41	10226	9708	55	15817	14249	73	316791	292351	96	2.02223
195963	154269	105	62183	48782	97	2764	2157	31	5130	3854	45	10013	8173	56	15703	12557	69	311112	256554	105	2.02326
92645	89910	83	28574	27460	77	1453	1142	14	2484	2305	29	5171	5236	41	8096	7783	46	160721	151105	84	2.02531
161919	145099	90	69020	62517	89	2786	2455	27	5112	5010	39	10390	9449	56	15159	14485	68	315145	293816	99	2.02531
110601	103712	83	36814	35176	80	1917	1683	22	2770	2448	30	5979	5567	40	9616	9267	62	196326	188283	92	2.02633
149832	137386	91	50461	45938	87	1987	1884	22	4461	4045	37	8454	7449	49	13489	12734	58	298070	271467	97	2.02941
159097	140939	89	47098	39948	88	2366	2224	25	4381	3992	37	9184	8096	55	15091	13345	71	288775	268146	95	2.02941
129270	122468	85	44662	42253	83	1709	1519	19	4274	4099	35	7669	7098	47	11141	10457	55	244764	228133	94	2.02941
99116	94787	83	29278	28036	79	1189	1041	6	2189	2073	28	4851	4792	39	8129	7751	46	168790	161617	89	2.03146
102948	97438	90	21574	21096	61	1309	1208	13	3030	3107	28	5256	5145	39	8800	8564	51	178611	170292	88	2.03146
102307	99588	80	28996	28414	77	1475	1402	17	2770	2220	32	5265	4965	38	8181	8630	43	159221	150062	89	2.03146
205297	165572	98	75370	61725	96	2325	1812	26	4869	4748	39	10284	8347	55	16302	12793	74	324657	274090	103	2.03249
277361	198810	112	102632	74993	107	5082	3448	43	10014	7223	64	20095	14931	78	31718	22828	104	650257	483465	126	2.03249
129974	116740	93	47297	42646	85	1657	1626	19	3869	3638	37	8116	7681	48	12672	11649	59	259229	240366	95	2.03762
53103	51436	75	20266	19814	59	706	738	0	811	1076	5	2531	2672	27	3936	3833	33	91992	88459	79	2.04378
109728	104594	83	45349	43603	81	1686	1556	21	3255	2749	34	6652	6146	43	10387	10154	54	204854	191728	91	2.04378
175182	147418	97	62218	53148	92	2493	2310	27	4952	4278	45	9880	9063	50	15633	13195	65	326909	294497	94	2.04685
97876	94669	86	20495	19981	57	1419	1373	14	3049	2660	31	6378	6203	40	8722	8391	50	196431	189312	86	2.04685
87398	85937	80	18743	18391	57	994	926	0	2167	1779	19	4898	4414	39	7000	6520	44	157403	151239	82	2.04685
106421	100612	82	35348	33742	80	1389	1468	14	3430	3394	32	5893	5668	43	8446	7278	52	171152	163494	84	2.04788
184916	164832	98	90787	82493	97	3489	3059	32	7259	6875	46	13328	12317	59	20207	17346	75	412014	372711	100	2.05096
118147	112624	94	56100	53159	83	2188	2017	23	4090	4060	34	7714	7578	45	12349	11683	61	228163	222882	87	2.05096
50220	50827	62	14548	14696	47	836	948	0	1269	1259	17	2656	2722	26	4121	4143	33	84292	84561	78	2.05198
151529	124543	94	48132	40629	90	2103	1582	25	4008	3574	34	8393	7203	52	12763	11259	63	248689	215633	98	2.05301
92673	89384	81	37454	36458	79	1392	1284	16	2010	1977	25	4832	4515	40	7502	6992	44	162188	155822	89	2.05609
140853	121893	92	46514	39885	88	1956	1879	20	4318	3892	38	8155	6951	50	13825	12100	73	264802	234942	96	2.05609
159670	129891	95	55157	44937	91	1802	1741	18	5105	4098	44	9526	7712	57	12860	10732	64	278255	241010	98	2.05711
169430	143803	107	59565	49013	94	2607	2226	28	4435	3949	40	10030	8845	53	15435	13048	63	304375	267201	98	2.05814
102389	98386	83	27551	26756	78	1643	1553	20	2817	2189	28	5345	4872	42	8118	7993	47	173453	165526	88	2.05917
59022	58980	76	15505	15226	51	829	746	0	1673	1585	22	2757	2917	27	4505	4439	33	85523	82422	80	2.06532
109620	98731	84	39525	35156	83	1731	1892	20	3378	2725	36	6235	5897	44	10204	9418	56	198720	187414	90	2.0684
109691	104026	85	34363	33130	82	1644	1667	19	3275	2855	35	5894	5530	42	9462	8985	54	200300	189028	89	2.06943
115814	102597	88	37226	32199	86	1447	1218	14	2772	2730	30	5385	5017	39	8701	8060	47	180902	159793	93	2.07045
98251	94858	82	24957	24028	69	1801	1700	20	2766	3061	27	6722	6382	45	9985	9295	65	199300	191263	88	2.07045
95442	92158	81	38141	37314	79	1108	1279	13	2787	2642	31	5806	5590	40	8963	8391	53	173753	162771	87	2.07045
170266	151744	97	77532	70658	88	2634	2207	27	5287	4644	40	10142	9092	55	16398	15226	76	326742	297505	95	2.07045
183681	155136	94	74697	64511	93	2604	2462	27	6064	5569	48	10245	9163	53	15343	12819	68	307670	288178	100	2.0725
139911	130632	85	64453	59838	86	2059	1995	24	4568	4325	36	9833	9052	58	14372	13191	70	274996	246071	92	2.07353
150928	132984	90	62203	55606	88	2260	1711	28	4823	4327	42	8521	7655	50	13019	11389	65	267580	239746	94	2.07661
225425	168874	102	81711	62252	102	2668	2070	31	6184	4689	45	12557	9789	67	18156	14381	84	357203	278568	120	2.07661
110443	106008	84	48009	45257	83	2041	1884	24	3256	3114	31	8249	7856	45	13201	12396	60	256687	244670	87	2.08174
88260	83434	81	25406	24496	69	1317	1359	15	3118	2980	29	6558	6132	43	10600	10114	61	205525	193540	82	2.08174
190693	166605	94	71850	63637	91	2538	2455	26	5655	4970	44	10298	8844	56	14926	12873	64	320502	264508	94	2.08276
99466	94665	86	27315	26171	79	1177	965	0	2140	2114	25	4937	4925	39	7463	6931	46	169291	161097	82	2.08276
129521	122239	83	38163	36413	82	1788	1675	22	3357	3414	34	6915	6635	42	11049	10304	56	221993	207769	87	2.08276
309598	208238	125	104616	70356	123	4539	2736	43	10348	7592	60	19715	13609	85	27506	17895	105	577963	392605	129	2.08584
106499	100410	86	43930	40468	82	1690	1751	20	3640	3596	33	6966	6675	42	11530	10523	75	220336	205573	99	2.08584
110991	107407	84	27797	27081	78	1533	1493	16	3042	3195	28	6725	6199	44	9409	8886	51	198787	182770	89	2.08995
197614	150134	108	66239	50992	96	2610	2047	30	5091	4361	39	10339	7513	64	16645	12473	74	326454	256852	103	2.09097
98137	94780	82	27087	26007	71	1629	1614	18	2927	2720	31	5886	5917	40	8234	7961	45	178632	169728	84	2.09097
111882	107199	84	26961	26185	79	1257	1343	14	2959	2926	28	5580	5317	41	8849	8708	55	180670	169397	89	2.092
156430	130286	97	59000	49325	90	1692	1424	18	3969	3604	38	8424	7326	51	12920	11078	64	279377	240895	98	2.09302
105938	99442	91	41287	38556	82	1518	1459	18	3574	3329	33	6768	6322	45	11933	11205	58	236819	221645	90	2.09508
111233	106978	84	26155	25355	74	1767	1559	17	3269	2945	32	6105	6204	40	9765	8536	57	190378	185544	85	2.0961
114226	109231	84	36785	35213	80	2005	1780	22	3888	3420	35	6685	6224	44	10654	9876	58	217760	208700	87	2.0961
72352	69352	85	29669	29011	76	1160	1146	10	1481	1498	21	3186	3073	31	5112	4653	40	111991	107595	83	2.10328
222626	166367	108	81282	59911	100	2628	1906	32	5643	4518	48	12847	9216	63	18234	15022	75	398131	315837	106	2.10636
65181	66775	75	24278	24118	62	918	879	0	1885	1791	22	3605	3510	33	5621	5010	42	113875	114658	79	2.10636
200530	164897	97	53322	43053	93	2973	2422	30	6986	5233	54	13169	10927	63	18412	15572	73	382647	336740	99	2.10636
130523	121877	87	43592	40837	85	2253	2095	27	3953	3437	37	7718	7183	49	13856	12803	64	246513	233779	89	2.10841
142305	133244	85	36533	34625	82	2195	2062	26	5051	4855	39	9570	8952	51	14057	12857	65	290088	268682	88	2.10944
250048	181438	116	78476	56744	113	3098	2282	33	8189	5350	62	14309	10573	69	21676	16676	81	438054	324326	117	2.11047
103816	100665	81	30043	28722	78	1629	1477	17	2609	2896	26	6177	6061	42	9340	8523	60	191614	182029	86	2.11252
109387	101766	84	38955	36352	82	2011	1817	21	3558	3356	34	7043	6341	45	10589	9436	58	224007	208495	87	2.11252
107640	100971	84	27030	25995	79	1263	1388	15	2617	2593	27	5784	5653	41	8260	7590	51	181184	170796	84	2.11354
232779	175879	106	82434	65121	101	3474	2706	34	8252	6705	56	16426	12674	69	22911	17382	97	472209	375922	104	2.11354
105867	100993	85	26221	25293	74	1486	1531	20	3034	2521	30	6149	6016	42	8962	8775	48	182639	171096	82	2.11354
124414	116366	84	41401	39194	82	1747	1436	19	3819	3262	33	6863	6447	46	10300	9900	56	225348	209303	86	2.11662
33525	33833	50	13131	13099	46	312	401	0	487	632	0	1582	1375	15	1886	1950	25	45877	46988	71	2.11662
79984	79617	79	33021	32347	77	942	1041	5	2589	2204	26	4406	4697	32	6708	6177	44	135884	132738	82	2.12072
139125	132117	87	51889	49280	84	2724	2487	28	5857	4991	42	9148	8758	49	14190	13123	66	284431	264425	93	2.12072
115852	109214	88	49602	46746	83	1927	1669	23	3865	3240	34	7769	7173	48	12724	12033	62	238401	228194	90	2.12175
172410	146982	98	59290	47942	95	2771	2092	33	5290	4461	39	10457	8666	57	15722	12250	72	321953	275216	108	2.12175
68731	67561	79	18412	18231	52	837	769	0	1613	1530	21	3639	3440	34	5191	4978	36	100860	100702	82	2.12175
103320	96825	96	34566	33308	79	1091	1239	12	2721	2340	29	5106	4767	38	7867	7768	49	162830	152905	86	2.12278
256999	138931	145	82499	43611	142	3815	1835	43	7837	4063	90	14787	8282	101	23590	11861	131	465527	265819	148	2.12688
181986	148946	103	80879	66818	100	2828	2015	30	5291	4027	45	9659	8464	52	15963	13761	66	304271	261558	104	2.12791
278891	194474	129	80756	55621	125	4435	2987	40	9088	6363	54	17742	12420	73	28070	19222	103	557936	411235	131	2.13098
101313	97441	84	20088	19256	57	1477	1375	14	2512	2438	28	6560	6311	43	9013	8643	48	188791	182122	87	2.13406
127870	120141	90	63178	59612	84	2077	2003	23	4354	4249	37	6997	6559	44	10269	9036	60	208677	197314	89	2.13406
147506	127011	97	57984	51455	88	1952	1951	21	4651	4197	40	7982	6979	53	12314	11018	57	265893	242855	96	2.13714
253814	186312	116	114179	89522	110	4028	3256	34	8308	6117	53	15733	12316	73	25399	19550	105	512513	409589	115	2.13817
97370	94407	80	21883	21265	67	1701	1725	19	2780	2718	28	6013	5495	43	9413	9240	51	191094	184538	88	2.13919
165682	138740	94	55601	47416	92	2288	1852	24	5612	4859	44	9633	7808	57	13938	11857	64	295315	256850	98	2.13919
248619	185216	112	72664	51164	110	3757	2797	36	8106	6368	53	14767	11598	68	23758	18093	101	479838	371764	114	2.14022
184896	162039	95	61872	54883	93	3224	2837	31	7001	6332	44	13200	11872	63	18860	17484	76	399099	365156	99	2.14227
127550	121172	83	20169	19550	57	2287	1931	27	4730	4442	42	9820	9616	53	15346	14782	72	295317	277626	86	2.1433
112691	105359	94	22660	21859	65	1355	1217	12	2890	2688	30	5995	5609	39	9667	9231	52	177097	165604	85	2.14432
168119	145656	92	53189	46870	89	2180	1749	25	5561	4654	43	9857	8281	60	15499	13976	65	303983	264662	97	2.1474
98237	96642	79	34918	33396	79	1807	1876	19	3335	3178	31	6700	6405	45	9867	9432	55	202708	194267	85	2.1474
105597	95665	84	37575	34410	82	1282	1228	12	3420	3091	32	6683	5926	44	10074	9642	52	216500	200758	86	2.1474
90247	86522	89	29352	28377	79	811	1044	5	2156	2138	24	4068	4132	33	7171	6513	52	137665	129113	86	2.15048
190424	140778	113	116903	93970	96	5657	4452	41	11119	8647	62	23269	19923	89	35174	29326	95	684182	585866	104	2.15253
185365	154768	104	66634	55889	94	3072	2515	30	5849	5354	40	10642	9394	56	17523	14713	81	346828	312543	99	2.15253
165236	135946	94	50554	40757	91	1950	1872	21	4793	3735	39	9346	8105	56	14510	12580	69	301595	255153	100	2.15253
287504	162450	120	104496	64134	119	3645	2204	40	8596	4401	68	17336	10103	85	26347	15980	101	532225	303628	129	2.15356
109152	98248	85	30855	27652	82	1458	1162	19	3601	3702	32	6319	5781	42	10413	9253	59	193893	178453	90	2.15356
235510	182992	100	73345	57547	98	3279	2283	37	6928	5323	47	13483	11044	69	19492	14992	78	432543	351469	105	2.15356
144930	128631	87	56961	49081	86	1600	1395	18	3407	2570	36	7511	7091	46	11021	9622	59	245156	225439	96	2.15766
232452	168921	108	79964	57608	107	2886	1770	33	5934	4485	47	10874	7934	60	17536	12991	76	350611	263468	114	2.15971
148763	126194	93	51738	44318	88	2250	1657	26	3980	3485	36	8654	8045	48	13238	12259	64	273138	249159	94	2.16074
83225	80371	81	28262	27552	77	1114	1017	4	1900	2203	24	4485	3960	37	7614	7546	42	149994	145550	88	2.16587
146453	117284	95	50642	41162	91	2025	1813	23	3427	2932	33	7496	6495	49	12379	10228	63	249199	201641	100	2.16689
145645	132522	87	54089	48696	86	2395	2071	25	4049	3721	38	8887	7851	54	14249	13020	70	287447	265698	94	2.16792
115736	110038	90	30208	29291	78	1769	1912	20	3637	3343	33	6924	6686	43	10281	9816	57	218495	207651	88	2.16895
117658	112224	83	31458	30043	82	1944	1851	19	3356	3060	34	6869	6486	47	10253	9984	53	205328	190757	91	2.16895
238753	172698	106	75053	53932	104	2902	2051	36	5923	4514	44	12798	9368	66	20204	14457	85	471994	356728	113	2.16895
192188	148470	97	70394	53308	96	2962	2407	33	5580	4258	48	11068	8638	62	17549	13537	79	359581	286037	104	2.16895
66802	67373	77	24544	24797	60	788	892	0	1555	1599	21	2916	2973	28	5706	5943	41	104052	98958	82	2.16997
202217	153714	100	69772	52745	97	2598	1739	31	4812	3574	41	9389	7209	58	13507	10823	63	292130	226714	103	2.17202
108575	102609	83	32431	30424	81	1683	1833	19	3195	2926	30	6257	6038	42	9338	9247	51	193701	184333	89	2.17202
89853	85433	84	34516	33605	78	1020	962	0	1953	2059	24	4751	4544	37	8284	8039	47	146602	141975	86	2.17202
158607	137100	92	54017	45959	88	2616	2234	28	5281	4344	43	10135	9317	55	16866	14934	73	320216	292514	95	2.17613
113481	104974	87	44685	42800	82	1593	1681	18	3027	2735	30	6064	5950	40	10015	9570	50	197611	188188	87	2.17715
285339	208697	130	95430	70497	120	4527	3571	37	9470	7753	53	20749	16828	78	30799	24775	111	636546	540541	124	2.18126
75237	73744	80	21572	20819	57	1196	976	0	2493	1993	25	3800	3526	34	6090	6003	43	120542	116400	79	2.18126
142250	123642	98	62603	54756	89	2010	1740	26	3915	3652	36	8434	7114	50	12537	11543	62	265700	243681	95	2.18228
186956	163874	94	75948	66860	92	2674	2060	29	5635	5685	38	11835	10058	62	17344	15090	71	350843	320857	100	2.18536
148062	130986	97	39612	35060	85	2237	2013	24	4475	3662	35	8503	7464	50	11872	10348	56	257274	229243	99	2.18536
151949	139874	90	52772	49921	85	2646	2549	25	5751	5222	45	10222	9910	52	16634	14088	81	327092	306071	95	2.18639
162052	127992	95	58271	45614	94	2344	1627	29	5358	3960	48	9580	7341	59	13880	10954	68	304234	236952	104	2.18639
92404	92171	79	29830	29901	72	1182	1198	13	2458	2595	27	5293	5482	36	8144	7509	48	164949	155829	86	2.18639
166750	140809	93	69426	59996	89	2391	2082	27	4679	4039	38	8942	7898	51	16285	14405	68	296345	262654	101	2.18639
51728	49388	75	16128	16246	50	598	471	0	1356	1484	13	2695	2671	29	4328	4299	34	75080	74013	78	2.18741
98099	91732	82	23562	22764	74	1176	1155	13	2781	2617	29	5177	4903	39	7638	7014	50	161480	158151	88	2.18844
100019	95495	82	26271	25538	75	1599	1462	16	3302	3384	30	6026	5863	41	9377	8810	52	196706	187298	91	2.19049
144903	133492	91	39302	35936	83	2004	1821	24	5262	4464	42	9413	8585	54	14324	13295	68	292005	265507	94	2.19152
171170	156894	93	77600	71944	90	2954	2607	27	5732	5126	46	10599	9365	54	16278	14972	72	336479	307668	99	2.1946
106101	101333	82	35161	33712	80	1606	1684	18	3432	3103	33	5910	5940	39	9658	9026	54	209727	201753	89	2.1946
124613	119801	82	37516	35613	81	1847	1792	22	5090	4494	39	10264	9856	54	16025	15264	74	331235	312968	94	2.19973
145747	133442	89	51104	47918	86	2270	1992	26	5147	4471	43	9969	9476	53	15178	14125	66	310946	290384	97	2.2028
204424	161455	96	66648	51715	94	3045	2311	31	5537	4701	43	11380	9293	60	18421	14781	78	354881	282430	103	2.2028
317816	219872	131	120605	86952	124	4236	2667	40	8383	6132	57	18065	13169	80	27807	20338	116	569098	417096	131	2.2028
117204	109512	90	36190	34761	82	1756	1643	19	3874	3712	31	7271	6770	48	10676	10039	56	219002	205998	90	2.20691
171471	136757	112	60704	49827	94	2130	1726	24	4962	4375	45	10293	8584	57	15111	12695	72	303921	260138	102	2.21101
121143	116244	89	24291	22950	68	1706	1573	20	3789	3610	34	7130	6997	43	9875	9358	58	213874	203907	86	2.21101
121771	113562	89	25079	24522	79	1571	1651	17	3162	3125	30	7022	6497	47	10134	9571	59	228203	216493	91	2.21922
131778	121461	86	55899	51459	85	2425	2026	27	4672	4317	42	9627	8811	56	13831	13668	68	271985	262102	94	2.21922
125079	115318	88	43301	39395	84	1808	1657	20	3650	3263	35	7486	6996	47	12552	11200	66	254942	240098	92	2.22127
169479	131236	100	57752	45419	94	2546	1936	29	5399	4147	44	10531	8701	62	15535	12364	82	332172	266307	104	2.22127
225917	180371	102	64536	49085	100	3374	2797	30	6816	5956	47	13687	11498	67	21532	16828	86	433061	357879	109	2.22127
286356	200580	124	117720	83438	117	3879	2932	35	9334	6346	57	18583	13445	81	30240	23405	112	598505	453639	128	2.22127
93717	91334	80	26777	26079	67	1206	1194	11	2659	2777	27	4952	4569	39	7348	6909	42	160299	151147	86	2.2223
96389	93449	81	37335	35974	79	1650	1355	18	2617	2787	27	5471	5534	38	8164	7970	51	164676	155954	88	2.22332
104667	99462	88	50729	49449	80	1578	1480	16	3374	2885	34	6254	5893	43	9395	9043	57	204627	193606	88	2.22435
184920	161141	95	71321	61586	92	2014	1796	22	5603	4907	44	9324	8058	53	14279	11757	70	294963	254561	99	2.22435
89571	87871	80	33804	32898	78	1035	962	0	2129	2386	26	4649	4393	39	7617	7006	47	148274	141920	85	2.22538
150914	140948	87	76587	70246	87	3093	2808	29	6427	5731	45	11699	10529	61	17319	16804	68	328261	302399	95	2.22845
89040	88906	78	17568	17648	50	1406	1391	13	2030	2370	27	5342	5653	37	8623	8267	52	169803	166045	85	2.22845
79900	79148	86	23722	23319	67	1147	1036	5	2121	2591	22	4907	4916	38	7021	6289	52	143379	136284	86	2.22845
93750	85856	98	31139	28440	83	1182	1278	13	2685	2692	27	5133	4848	39	8576	7423	53	166446	146802	98	2.22845
39234	37943	68	9242	9164	41	1747	1624	21	3325	3761	32	5206	5065	39	2721	2630	32	63841	68078	68	2.22845
95902	91998	82	34910	33567	79	1499	1400	16	2244	2137	26	4866	4751	36	8894	8100	49	164029	150876	89	2.22948
114748	109816	95	23215	22494	69	1774	1727	20	3498	3543	32	6885	6432	45	10545	10143	62	209266	198394	92	2.23358
67968	67522	78	25163	24713	67	581	721	0	1194	1347	15	3149	2963	31	4967	4636	39	104688	100987	84	2.23358
235161	185146	113	75633	57062	105	2908	2351	30	5504	4702	44	12239	8997	69	19892	16291	86	406101	312390	112	2.23564
138026	130183	84	37208	34501	83	2468	2337	26	5250	5262	38	9224	8703	53	13275	12293	61	272802	258011	92	2.23564
105552	99701	85	33080	31858	79	1929	1878	20	3310	2732	34	5970	5782	41	8745	7960	54	190678	181374	87	2.23769
157643	132098	95	50031	40795	89	2490	2119	28	4460	3609	38	9450	8140	53	15330	13657	74	294077	262501	97	2.23871
173907	141133	98	51724	40646	97	2276	1684	27	5068	4010	41	9438	7861	54	13641	11532	66	290628	232157	100	2.23871
127582	118545	95	47103	43739	85	1877	1920	22	4898	4630	39	8511	8035	51	12753	12081	60	275272	257855	91	2.23974
175664	153002	94	52902	45169	92	1998	1849	21	5246	4448	41	9592	8042	54	13999	12308	71	289584	259300	95	2.23974
65366	65071	76	24841	24331	64	915	816	0	1043	1197	8	3356	3328	32	6510	6008	44	140953	139745	79	2.24077
93921	90718	93	23791	23164	66	1364	1388	15	2817	2409	29	4693	4631	37	8091	8193	53	164921	156786	85	2.24077
139203	123349	90	45869	41097	87	1533	1564	17	4462	4113	36	8284	7760	47	12900	11071	67	246379	230230	92	2.24282
94407	89968	83	30043	28882	79	1235	1084	7	2521	2639	26	5972	5974	40	8950	7904	57	175239	165201	88	2.2459
109302	99065	95	40225	35860	83	1190	1119	9	2733	2709	29	5644	5090	43	8691	7724	49	176095	161440	89	2.2459
97856	93366	83	19096	18431	59	1675	1418	19	2473	2658	25	5108	5165	37	8383	8292	52	171062	158485	92	2.24897
185851	151114	99	59290	47950	92	2547	1946	27	4760	3753	41	10017	8404	56	15897	12542	74	325731	278124	101	2.25
112627	107338	82	31531	30150	80	1875	1642	21	3140	3171	30	6875	6685	43	12142	11826	64	231313	215897	91	2.25103
227314	175133	109	92263	72208	104	2965	2400	29	7007	5308	46	13348	10875	59	20429	16050	83	409654	337551	112	2.25205
231092	172842	104	70975	52223	99	2710	1897	32	7609	5649	59	13241	10031	71	19249	15045	90	414448	324126	108	2.25718
103001	97006	82	38869	37130	80	1351	1364	14	2754	2541	29	5323	5576	38	8985	8088	50	180443	169425	90	2.25718
129377	118521	102	44749	40200	86	1854	1704	21	3800	3400	37	7305	6602	51	10029	9292	55	219363	202156	92	2.26026
92998	87901	87	23625	23187	71	1104	1099	7	3040	2624	33	4736	4414	37	7566	7238	47	145361	137709	86	2.26129
161745	128519	102	58997	47392	93	1797	1631	22	3934	3330	38	7486	6064	50	12251	9974	63	244152	192770	101	2.26334
191821	157427	117	100971	83752	117	2971	2606	29	5688	5069	43	12007	9878	63	17205	13861	81	345468	294857	117	2.26334
201664	156054	100	71504	56409	97	2054	1756	27	6188	4521	48	10470	8378	57	16521	12558	76	328359	262401	105	2.26334
165866	141727	93	49589	42135	92	2429	2089	26	3776	4181	35	9370	8272	51	13378	11333	65	278736	244243	99	2.26539
147916	123384	96	53545	44554	90	1771	1475	22	4850	4096	40	8859	7563	49	12816	10664	64	280308	245593	97	2.26642
154916	135846	93	52158	45905	87	1866	1703	21	4309	3613	35	8353	7240	55	12659	11342	61	261253	238741	91	2.26949
113345	103371	88	40207	37152	82	1601	1602	18	3190	3134	31	6790	6640	43	10360	9605	56	206460	194140	88	2.27155
119562	106866	98	42481	37476	85	1786	1717	21	3594	3207	34	7309	6736	44	12392	11244	63	237722	215608	92	2.27257
132098	118243	89	50564	44904	85	1920	1669	22	4096	3456	36	7814	7035	48	12454	11462	64	255991	235100	89	2.27257
193079	161642	94	76301	65718	92	3355	2758	31	6205	5810	47	12550	10871	62	18733	16391	80	383533	340909	96	2.27257
156255	132570	99	53830	46443	90	2051	1785	25	4911	4202	40	8892	7780	53	13720	11772	63	276786	255228	92	2.2736
111222	106900	93	32895	31807	79	1333	1410	15	3710	3779	30	6406	6053	44	9963	9537	55	203424	194068	89	2.27462
204396	153386	110	74439	56888	98	2414	2111	25	5716	4224	43	10338	8132	57	16049	11867	73	306310	236762	102	2.27565
100322	96440	83	27528	26534	78	1000	1019	3	2605	2673	28	5920	5292	42	9108	8953	51	186096	173250	87	2.27975
89825	86395	79	24011	23688	70	1191	1046	7	2454	2390	25	4851	4900	36	7770	6785	57	152677	153291	86	2.28078
286864	201868	122	119493	82238	120	4482	3063	41	8829	7120	59	18438	14055	81	27040	18938	119	553606	413208	128	2.28283
204236	156061	102	75313	58272	98	2925	2229	32	5672	4390	45	10701	8478	67	16147	12840	80	338085	261931	108	2.28283
318405	199552	127	105589	68939	125	4582	3003	41	8872	5499	60	17393	11014	79	28513	18132	101	579324	365389	135	2.28283
206358	144372	101	55201	38370	97	3394	2438	37	6778	4618	50	13186	8908	66	20867	14383	87	419093	285259	110	2.28283
195719	157844	95	79279	64148	95	2893	2229	31	5940	4921	43	10369	8907	56	17797	14326	73	346015	301422	101	2.28386
152590	133134	90	52261	44277	89	2613	2126	29	5115	4698	39	9800	8330	64	14561	12281	69	284120	254155	94	2.29001
152764	122591	93	49241	39646	90	1814	1816	21	4570	3829	39	8965	7381	54	12858	10826	64	237678	201479	98	2.29412
210892	157445	104	69373	51796	101	2752	1991	30	5786	4353	46	10539	7733	59	15537	12145	65	315475	242866	109	2.29514
86994	86500	80	22366	22148	61	1133	1052	6	2148	2227	23	4321	4073	38	7368	6937	46	157326	150447	86	2.29514
145214	130336	90	50151	44272	88	1814	1668	20	3741	3295	37	8377	8034	47	13506	11541	65	250350	222620	94	2.29514
168507	140605	93	62105	50977	91	2253	1771	27	4472	4254	40	10072	8243	57	16680	13723	75	335710	291251	96	2.29617
131426	122580	88	43143	39914	83	2292	1978	25	4493	4094	38	8521	7973	49	12617	12015	56	252976	236796	91	2.29822
41052	40092	67	9191	9129	42	480	633	0	667	767	0	2044	2086	22	2709	2923	26	60604	60632	77	2.29822
191949	157296	108	75745	62094	96	2959	2742	28	5543	5008	42	12218	10377	61	18905	15631	79	366576	319521	103	2.29925
108836	101645	92	26738	25864	80	1737	1466	19	3641	3361	34	7331	7393	44	10926	10096	55	224672	209902	87	2.30438
151742	129876	91	57377	49484	88	1614	1482	20	5120	3895	49	7933	7136	48	12540	10959	68	255591	228303	91	2.3054
90659	86133	82	30803	29743	78	1477	1425	14	2786	2738	29	5005	4585	40	8166	7026	54	161957	151849	81	2.3054
92694	89803	80	26348	25468	78	832	1057	5	2441	2209	26	5157	4990	39	7374	7513	46	148084	144287	82	2.30643
135667	120009	92	59522	52843	88	2262	1907	23	3996	3475	35	6904	6127	46	11578	11013	61	233468	218699	106	2.30643
151161	138943	90	54926	50956	86	2187	2107	23	5094	4461	41	9420	9076	49	14783	13777	76	295792	282557	88	2.30643
132390	123966	88	41845	39336	83	1988	1919	23	3921	3978	33	8991	8561	45	13509	13322	66	264102	249266	90	2.31053
112489	107212	84	25730	24730	70	1525	1448	15	3479	3752	29	6822	6510	46	9529	9058	50	189805	176248	86	2.31053
88712	85142	81	33979	32801	78	1148	1331	12	2279	2491	26	5354	4904	39	7980	7607	45	173965	173500	84	2.31259
74851	72127	79	28403	27618	75	829	826	0	2039	1649	24	3383	3557	32	5732	5575	41	114534	112666	79	2.31259
164465	139329	105	67609	58192	91	2651	2201	28	5689	4756	43	9751	8651	58	15238	12990	72	315065	282342	98	2.31464
185719	153843	94	60954	50209	91	2674	2134	32	5715	4876	41	11259	9437	58	15631	13253	70	343298	295589	92	2.31464
122211	114920	91	33192	31287	81	1431	1474	18	3525	3163	36	6992	6678	44	11020	10080	58	225737	208543	89	2.31566
151817	127644	99	58225	47816	90	1834	1512	22	4179	3422	40	8236	7205	48	12490	10486	63	275411	240884	93	2.31977
154560	142292	88	48022	43884	86	2385	2291	25	5172	4915	40	9760	9179	51	14667	13215	67	304837	285237	91	2.31977
308960	199560	124	113769	74188	124	3629	2423	38	7421	4680	55	15603	9828	73	23643	15506	92	488868	325942	128	2.31977
81289	78303	84	29824	29286	76	1196	1282	13	2496	2221	27	4706	4501	38	7216	7077	45	141978	139475	80	2.31977
109660	102658	93	28053	26699	79	1430	1212	16	3814	3228	37	6847	6628	44	11105	10745	54	205252	191416	89	2.32182
99134	93845	83	32011	30849	78	1524	1428	18	2880	2538	31	6341	5548	45	10335	9685	55	195381	190513	86	2.32285
137669	126321	91	50771	46812	86	1779	1531	21	5126	4596	43	9485	8533	55	13622	12230	62	276718	263375	92	2.32387
137408	126475	92	51222	47042	84	2194	1894	26	4542	3904	41	8621	8115	55	13383	12516	59	259823	244790	89	2.32695
99840	98393	80	36870	35351	79	1347	1177	12	2254	2366	27	5333	5087	42	7209	6838	43	158833	151731	86	2.33003
107992	104276	82	25822	25411	79	1194	1133	10	3185	3070	30	6302	6380	41	9877	8949	54	193836	184056	88	2.33003
104321	100152	83	38839	37310	80	1765	1734	19	2843	2992	27	5328	5168	39	9298	8859	54	189566	178939	86	2.33105
152058	133512	90	61686	53722	89	2182	2030	24	4616	4330	36	8845	7829	50	13614	12401	61	262301	234539	94	2.33105
96007	91280	96	36959	33853	96	1564	1353	15	2460	2050	30	5851	5520	41	8763	8366	50	180718	153104	96	2.33208
113458	108482	84	35316	33764	81	2019	1895	21	3942	3825	36	6912	6532	43	11218	10139	58	242147	227754	90	2.33311
131424	120402	96	43149	39637	84	2023	1906	21	4622	4821	33	7793	7288	49	12735	12311	57	251470	236742	89	2.33413
214164	175754	106	72333	60849	102	2895	2592	28	6253	4950	46	13201	11783	58	20686	17340	83	390780	349047	104	2.33618
163174	142678	93	63988	54840	92	2118	1814	25	4453	4371	35	8089	7284	51	12852	11628	65	253346	228519	91	2.33824
97767	92283	83	37392	35481	81	1191	1228	11	2685	2622	26	4579	4584	36	7545	6917	49	156452	154362	82	2.33926
140365	131037	86	39662	35714	84	1786	1942	19	4461	3743	37	8542	7948	50	13521	11218	71	251704	227268	93	2.34234
125214	115815	85	47197	44287	83	1637	1469	17	4980	3924	48	7982	7631	48	11316	10455	56	236064	224619	88	2.34337
44961	44514	65	14926	14721	48	522	531	0	1118	1350	13	2209	2211	24	2960	3346	29	72340	70684	75	2.34439
189430	151658	103	61110	47701	94	2990	2353	30	5224	4349	41	10775	8684	56	17253	14127	68	367522	305511	101	2.34747
123410	116045	86	41874	39911	81	2130	1902	23	3767	3608	32	7494	7311	46	12091	11490	62	239801	222484	87	2.34747
231575	177436	101	70969	53616	100	3700	2698	35	6917	4949	51	13410	10573	62	20545	16240	90	418316	338952	105	2.3485
86324	83035	86	29702	28560	77	1355	1295	13	2380	2505	28	4833	4670	38	7256	7064	50	143306	140294	84	2.3526
107990	103505	83	22737	22332	63	1963	1756	23	3447	3480	33	7083	6440	49	10829	11071	49	213308	205016	88	2.3526
139079	131508	88	51886	49076	83	2125	1885	24	3993	4327	35	9178	8780	52	13720	12742	66	297383	277687	89	2.3526
185810	155377	94	61416	51503	92	2268	1897	25	4843	4196	41	9537	8383	51	14588	12808	76	290217	251450	97	2.35465
217379	179265	98	96617	82447	95	4032	3175	38	6755	5650	52	13758	11659	64	20960	18387	82	439078	393282	101	2.35568
98785	92197	98	27754	26492	78	1575	1483	18	3369	3175	32	5957	6141	41	9868	9633	54	194805	185003	88	2.3567
70891	69347	79	25164	24621	75	1015	976	0	1530	1675	18	3579	3343	32	4196	3915	36	105393	101236	82	2.35773
170315	134894	100	62378	49698	94	2224	1812	27	5087	4296	42	9830	8067	56	15149	12204	71	297818	245788	100	2.36081
115103	109768	83	38068	36497	80	1911	1916	23	4363	3799	36	7713	7341	48	12535	11648	60	246695	240576	86	2.36696
257089	193612	104	101978	78585	104	3619	2660	35	8232	5635	56	15949	12061	78	22948	17821	79	474235	377966	106	2.36696
197335	148115	97	63442	46314	96	2161	1620	27	5999	4560	48	9843	7339	57	16140	11432	76	319687	239702	102	2.36696
133593	125260	87	32760	31397	82	1832	1661	18	4058	3464	34	8260	7855	48	11974	11124	62	254492	239476	91	2.36901
92470	88507	89	27444	26440	78	1605	1465	16	2346	2128	26	4756	4129	38	7657	6917	45	153684	149135	80	2.37004
142721	130630	94	29729	28417	82	2112	2102	23	4151	3559	35	8510	8128	51	12978	12132	63	269517	249622	87	2.37107
141429	119804	93	54992	45924	90	1756	1299	18	3929	3511	35	6984	5878	45	10840	8771	67	233225	195881	93	2.37209
133058	120464	90	56266	51768	86	1870	1962	21	3291	3330	32	9109	8573	51	14983	13673	71	288744	275193	103	2.37209
129293	116139	91	42026	38086	84	2262	2085	25	2860	2927	32	7989	7175	52	14022	12937	65	260187	246164	85	2.37312
156232	136145	105	60120	52533	87	2483	2321	25	5201	4643	41	9077	8132	54	13692	12498	65	289347	263158	92	2.37517
195136	145172	105	67492	49772	100	2342	1864	25	5665	4126	51	10790	8338	60	15083	11246	75	306351	236166	106	2.37825
80401	77693	82	28451	27765	76	1216	1233	10	1221	1532	16	4038	3960	34	6399	6562	40	138152	133664	86	2.37927
164466	136639	96	60279	51317	92	1693	1516	21	4706	3969	40	8631	7082	51	13861	12112	64	277186	237065	100	2.38133
177280	142494	94	61235	49809	92	2525	1861	29	5159	3728	40	9367	7363	61	15159	11586	77	303895	242695	101	2.38133
111421	102092	100	35890	31811	100	1845	1583	19	3847	3600	33	8013	7054	50	12269	11448	63	248596	224231	100	2.38133
54794	55543	74	17712	17496	53	983	788	0	1117	1369	18	2592	2661	27	4317	4052	39	89180	88488	81	2.38235
142567	130123	91	54793	49031	87	2432	2102	28	4087	4136	38	8860	8307	48	13838	12961	69	273232	260325	94	2.38953
93858	89768	81	23658	23050	69	1269	1270	13	2397	2684	24	5507	5349	40	8812	9127	49	171740	164479	87	2.38953
196963	157598	101	68486	54404	96	2609	2139	29	5941	4515	48	10666	8615	52	15829	13110	75	316621	258978	105	2.39364
133539	114729	92	47389	41699	87	2022	1826	21	4077	3557	41	7384	6399	48	12370	10730	62	241006	211950	94	2.39364
102613	97823	85	31258	30708	78	1456	1524	14	2967	2820	29	6084	5737	44	9054	8820	49	187307	178020	87	2.39364
90573	88580	82	45227	43971	80	1169	1119	11	2516	2416	30	5361	4725	43	8384	8204	50	180566	167872	96	2.39364
104701	101286	89	22369	21771	71	1658	1534	17	2916	3155	30	6494	6554	42	10096	9981	51	223606	214152	90	2.39466
88410	85178	79	26973	26297	78	966	942	0	2144	1937	25	4688	4428	38	7300	6891	45	139475	135752	86	2.39569
128067	113531	90	42649	37220	86	1512	1205	15	2958	2583	33	6811	6078	46	9795	8175	57	209888	188332	94	2.39672
121324	114004	86	41706	39283	80	2030	1825	22	3759	3821	32	7816	7205	48	11824	10813	59	256722	244196	88	2.39774
109147	104457	83	26290	25289	79	1712	1395	22	3584	3301	29	6044	5586	43	10301	9696	57	211243	205909	88	2.40185
180921	165593	92	86865	79122	90	3002	2686	32	6942	6439	46	12998	11641	60	19692	18544	82	419154	386658	97	2.40185
186153	154791	105	59364	49841	93	2737	2610	28	5333	4733	45	11566	10073	55	20029	17263	86	376128	335201	97	2.40287
92197	89362	81	34445	33505	78	867	1001	1	2444	2412	30	5261	5054	38	7311	7238	46	153796	145708	83	2.40698
171049	152485	96	64503	57118	93	2845	2567	29	5105	4786	42	10071	9156	56	16431	14927	67	324368	285361	109	2.40698
99676	94543	87	38567	37441	79	1419	1482	16	2193	2126	27	5213	5313	39	7686	7418	44	161050	152756	85	2.40903
191079	154602	101	56965	46432	97	2751	2298	28	5963	5244	40	11625	9917	66	17752	15013	73	337037	293789	104	2.40903
97999	94330	82	19239	18870	55	1540	1621	19	3209	2968	30	5594	5448	41	9712	9340	55	180595	173171	86	2.41108
106556	99348	86	35487	32792	83	1433	1318	14	2708	2483	28	6284	6386	41	10514	9638	62	213388	201983	94	2.41313
253790	177786	108	88834	61408	107	3605	2555	39	7304	4981	56	14790	10588	69	23395	16067	101	459083	323174	114	2.41313
121471	112625	89	39289	35925	83	1650	1633	17	3821	3271	37	7164	6661	44	11573	11000	53	230363	215808	91	2.41621
102213	99311	79	52791	50920	80	1328	1250	13	2738	3048	29	5821	5729	41	10066	9416	56	199339	191511	90	2.41826
168929	147543	96	78781	67541	94	1965	1641	21	3974	3594	37	7737	7014	47	11772	10499	62	276741	244870	99	2.42031
90923	87713	81	33622	32464	78	1172	1010	3	1936	1786	22	5234	5012	39	8147	7555	51	156014	146697	86	2.42031
151182	138300	89	50819	46927	87	2216	2074	25	4280	3556	38	8571	7698	51	13850	13051	69	305274	280797	96	2.42237
104162	99479	81	37755	36268	80	1535	1426	16	2721	2732	31	6493	6280	43	9396	9172	53	190465	181940	89	2.42339
104153	101953	80	27427	26640	78	1454	1351	18	3004	2732	30	6039	6196	41	9177	8786	50	195670	185044	88	2.42339
173459	142623	100	66836	53883	94	2375	1651	26	4354	3641	42	9266	7960	53	14241	11551	72	288261	241520	103	2.4275
92908	78155	100	65646	59794	100	2400	2164	25	5379	5342	39	9617	8668	55	14482	13708	75	275478	238774	100	2.4275
150043	129016	94	53166	46434	88	2152	1791	25	4292	4163	37	8280	7212	55	12448	11221	57	262581	237292	96	2.4275
121854	110304	85	43800	39509	84	1837	1251	21	4005	3345	36	7653	7183	45	11948	9917	66	237181	215600	93	2.42955
103108	98296	81	25519	24578	74	1713	1521	20	3469	3192	34	7312	7225	47	11368	10675	56	231168	227938	87	2.4357
129845	121016	85	45054	41560	82	2245	1893	25	4887	4891	36	8410	8225	51	13827	12721	58	256429	247244	92	2.4357
120858	113194	87	41826	39450	82	1883	2008	22	4360	3820	38	7489	6688	47	12110	12262	59	242702	224277	87	2.43673
133922	121274	87	41829	37395	83	2061	1883	22	4508	4004	39	7997	7650	47	13136	11688	67	257948	239563	92	2.43981
131341	119714	89	42870	38364	85	1910	1511	22	4432	4663	34	8011	7503	51	12485	11793	69	233515	225657	95	2.44083
101229	97935	79	23405	22660	70	1744	1707	20	2227	2386	25	5687	5163	44	8843	8302	51	195653	186631	90	2.44391
107879	103791	86	48490	46888	81	1598	1592	18	3433	3048	35	6912	6396	44	11496	10562	63	212595	201107	90	2.44494
113617	108804	83	45674	43849	82	1941	1791	23	3333	3323	31	7085	6786	44	11647	11584	57	220797	208819	92	2.44596
256048	179614	122	81983	56782	120	3272	2340	32	7235	5254	49	14878	10660	71	22634	17380	96	452200	337395	128	2.44802
163208	135652	94	60551	51915	92	2109	1849	23	5378	4759	43	9929	8017	54	14834	12339	68	295370	244418	102	2.44904
284566	188384	114	121639	83110	112	5090	3480	42	9275	6465	57	19120	13715	75	30597	22416	107	600864	444442	119	2.45007
197221	164468	114	61833	47687	114	3132	2543	28	6385	4898	47	11583	9638	65	18182	14449	84	356431	295752	114	2.45007
155105	126849	92	52235	42159	91	1996	1613	24	4442	3503	42	8029	6563	53	12273	9865	63	256626	208073	102	2.45109
91482	86606	86	38235	37146	78	1239	1087	8	2355	2091	28	4501	4385	36	6529	5902	43	146998	145108	86	2.45109
273046	139120	136	88571	40534	131	3654	1856	42	7897	3919	70	16150	8389	88	25468	11276	110	497969	226270	141	2.4552
150947	133946	89	47827	42460	88	1971	1595	25	4208	4251	34	8665	7815	48	13481	12028	64	275152	254591	97	2.45622
105861	101759	84	33105	31196	81	1530	1421	18	2735	2890	31	7400	6892	49	10962	9985	63	235741	221924	93	2.45725
162107	132368	106	49142	40560	89	2069	1627	23	4003	3157	38	7616	6657	47	12601	10360	67	241038	202344	99	2.4593
107638	103401	84	21832	20993	63	1268	1440	16	2960	2934	29	5898	5637	42	9442	9114	55	180827	169417	89	2.46135
145929	131616	99	49636	44420	86	2203	2093	22	4996	4368	38	8473	7708	49	13988	12545	65	265909	243780	103	2.46135
349173	214978	132	268700	179613	132	9522	6553	54	21244	15725	86	42153	30529	123	62623	45967	125	1.04858e+06	970672	131	2.46135
103997	96500	85	28791	27597	80	1757	1823	20	3500	3126	35	7301	7039	42	11565	11643	54	223164	202686	89	2.46238
143290	129937	88	52099	46876	86	2041	1788	24	4546	4275	36	10181	9526	54	15728	14529	66	307749	288535	93	2.46341
71682	67403	82	23976	23115	72	1306	1053	5	1904	2160	20	3682	3946	32	6616	6307	44	122078	118392	83	2.46443
280784	206567	111	211122	160232	113	8381	6634	47	17734	13970	81	35318	27364	106	52312	40831	111	1.04858e+06	887357	118	2.46443
101793	98879	84	22734	22216	61	1410	1301	19	3195	3123	32	5962	5846	42	9240	9319	55	192426	181980	86	2.46443
142725	130716	88	51550	46887	87	1834	1561	22	3782	3837	35	8417	7885	50	12278	11097	59	257900	242554	92	2.46546
138159	130944	87	20611	20061	58	2087	2155	23	4729	4318	38	9496	8506	57	15044	13938	63	331402	314137	91	2.46854
110514	106210	86	20065	19366	60	1511	1351	16	3405	3137	35	6098	5596	43	8011	7868	49	177623	165956	90	2.47264
148359	140950	91	30910	29133	83	2372	2335	26	5333	5467	38	9591	8871	55	15661	14519	69	323482	302938	94	2.47572
246151	176281	107	94137	68154	103	3515	2321	39	7365	5706	55	15633	10763	77	22664	15939	89	463351	332384	112	2.47572
82182	80148	78	21267	20878	62	1146	1004	2	1841	1594	16	3630	3489	33	5758	5608	39	136651	126756	90	2.47674
149910	131398	106	68668	61825	90	2408	2115	25	4736	4195	41	8908	7798	54	15033	13105	74	283710	263614	106	2.47674
171387	146605	94	45013	38648	94	2976	2834	30	5909	5290	46	12265	10974	63	18965	16827	79	377441	346855	102	2.47777
95861	92893	80	35128	34410	78	1314	1334	13	2809	2484	29	5105	4832	39	7903	7890	48	161581	153098	88	2.4788
267679	214009	112	106003	86744	110	4419	3624	35	8798	7503	57	17916	14668	78	27893	22178	103	538412	435000	121	2.48085
78038	74930	86	25947	25641	75	1294	1241	12	2280	2208	23	3895	3801	33	6374	6011	44	135388	126581	87	2.48495
182590	153759	96	62313	50570	94	2666	2371	26	4151	3605	36	9459	8355	54	14179	11124	67	296120	252680	101	2.48495
75819	74671	78	32379	32057	77	962	1190	10	1513	1847	24	4174	4163	35	7179	6635	52	143481	137303	87	2.48495
121683	114143	89	37854	35528	83	2040	1866	24	3757	3379	36	7683	7194	46	11845	11448	60	246002	228348	91	2.48598
129249	119669	86	42253	39729	83	2304	2068	24	5145	4901	38	8566	7856	47	13900	12730	62	268541	248552	91	2.487
214037	171239	103	74331	60361	97	3120	2357	32	6197	5243	45	11818	9140	57	19671	16447	87	368958	314726	107	2.48906
167401	131225	97	65079	51689	94	2405	2016	28	3973	2978	37	8527	6896	51	11884	9338	66	262616	206616	102	2.49213
197460	156860	102	72494	57275	94	2854	2068	32	5797	4370	44	11230	8715	61	16581	13294	68	332086	266234	102	2.49213
122028	116171	85	40240	38570	82	2459	2469	25	4781	4503	39	8186	7993	45	12849	11795	61	267524	251218	94	2.49213
133194	128693	84	51834	49687	82	2267	2038	26	4352	4580	34	9188	8827	52	15007	13638	68	296437	273597	92	2.49213
201162	179474	96	54903	50970	92	2311	1784	27	6063	5355	41	9273	7961	53	13767	11940	66	275010	247702	99	2.49521
93714	92173	82	30742	30133	76	1512	1265	18	2930	2709	30	5344	5275	39	8415	7856	48	188398	179954	85	2.49521
131999	123332	87	33172	30051	85	1911	1708	22	3903	3938	37	7963	7390	52	12307	12124	53	250694	239015	94	2.49521
98760	95334	83	46509	45194	79	1757	1490	19	3118	3365	31	6237	6122	41	9728	9698	52	190369	184147	87	2.49521
111740	106950	83	27261	26329	80	1580	1543	19	4281	2927	39	7449	6873	45	11292	10057	58	228688	213402	89	2.49624
201279	154426	114	65333	50240	99	2662	2375	28	5235	3919	47	10543	8378	59	15734	12322	71	321097	253256	104	2.49829
199817	147870	130	79107	59863	130	2135	1691	24	6175	4240	44	10746	7819	58	14740	10636	83	313502	230601	130	2.49829
48548	46277	80	16459	16082	51	430	384	0	892	1259	15	2328	2029	27	3472	3772	32	74695	71534	78	2.50034
90438	87346	82	24567	23828	73	1133	1320	11	2965	2803	30	5505	5415	38	8063	7514	51	157621	152185	85	2.50239
82011	79529	87	32723	31250	77	1252	1291	13	1828	1993	24	4947	4758	39	7145	7095	43	148768	148161	81	2.50342
78584	75119	79	28525	27591	76	848	1016	3	1677	1754	22	4069	3559	36	5899	5953	39	134669	127798	83	2.50752
327819	220936	139	104537	75391	137	4021	2726	40	10046	7574	57	20062	13793	83	29268	20535	111	637761	469900	145	2.50752
189312	156376	96	58184	47675	91	2732	2453	30	5568	4426	45	11534	9559	58	17314	14300	82	358958	315836	99	2.50752
145488	138673	87	70668	66692	84	2428	2123	27	5160	5177	40	9955	9147	56	15193	14848	68	321682	296073	93	2.50752
135064	124534	88	61272	56665	85	2491	2291	24	4241	3834	38	9129	8462	51	13781	12701	65	312545	291393	92	2.50855
226918	164108	121	89642	64679	121	3140	2282	33	5076	4084	42	12648	8969	75	20459	14831	93	400277	295454	121	2.50855
248068	173960	120	73923	51383	113	2988	1947	36	7226	5021	53	13204	9458	71	20497	14563	82	414844	299258	122	2.50855
231866	176528	107	75164	57389	101	2943	2343	31	6501	5072	48	13448	10227	67	20294	15856	80	445024	328093	109	2.5106
114398	109490	82	37743	35656	81	1321	1413	13	3926	3443	36	7347	7015	46	12492	11569	57	233159	217090	88	2.5106
171610	141229	92	61379	49373	91	2235	2040	26	4319	3983	38	9573	7859	56	15310	12392	71	304577	256047	97	2.51163
116999	108747	100	41121	38673	81	1200	1270	13	2641	2514	30	5728	5215	43	8744	8362	51	195810	180757	90	2.51265
68280	67114	80	24120	23355	68	822	995	0	1563	1433	21	3124	3407	30	6119	6120	45	121210	122209	81	2.51265
114137	107751	95	31287	30322	79	1809	1434	20	3651	3532	34	7029	6531	44	11187	10579	52	209686	201736	86	2.51471
115545	110636	85	20541	19849	61	1864	1738	21	3519	3531	35	6786	6274	44	11554	10465	59	228068	211079	88	2.51573
119910	113049	85	68391	65754	84	1925	1919	21	3599	3623	34	7495	7014	47	11280	10028	58	233242	216297	101	2.51573
107361	101179	85	33878	32596	81	1551	1553	18	3647	3116	36	5652	5645	39	11555	11396	56	215795	205520	91	2.51573
134872	127392	86	28502	27552	82	1782	1658	23	4688	4373	41	9356	8726	53	14455	13756	66	285013	268957	91	2.51676
112089	105901	84	35046	33405	81	1483	1204	15	3427	3155	29	6342	5832	45	10063	9475	49	194514	187057	88	2.51676
191650	160350	94	56761	46838	93	2866	2141	31	5929	4915	45	10858	9160	55	17638	16195	74	349526	304212	96	2.51676
100561	96509	82	22235	21834	69	1520	1355	17	2472	2521	30	6193	6252	41	8478	8057	48	184483	173033	88	2.51778
96471	92202	93	37856	36868	78	1143	1140	10	2925	3037	27	5638	5599	42	7680	7819	44	164674	154596	87	2.51984
93408	89579	81	33458	32523	78	1069	915	0	2378	2137	28	5031	4830	38	7708	7889	44	166149	159419	85	2.52086
185087	161017	96	68881	61394	92	2725	2560	27	6050	5374	42	10083	8947	55	15469	14520	62	308986	283316	96	2.52086
86121	81342	87	23939	22964	76	996	966	0	2166	2032	26	4342	4275	36	6624	6124	44	128870	119957	86	2.52189
45975	42252	73	16295	14815	54	92	113	0	388	519	0	140	232	0	8	223	0	7884	7700	44	2.52291
313731	205391	142	114250	76124	132	5286	3304	45	11028	7030	68	20617	13675	87	31890	20417	119	657626	452698	141	2.52497
348577	238184	135	134321	94999	132	5573	3858	42	12112	8082	64	22965	16068	94	35266	25099	128	719066	483424	139	2.52497
134942	117049	89	48547	39307	89	1690	1395	17	3403	2891	35	6586	5852	47	11728	10207	62	222024	194025	91	2.52497
220963	165952	101	80122	59017	98	2666	2038	31	5504	3996	47	11400	8846	60	16678	12371	74	342076	257859	106	2.52497
90284	85867	93	31255	30413	78	881	1021	3	2520	2576	27	4614	4331	40	7139	6911	45	144247	134144	85	2.52599
327059	173459	129	116497	59557	127	4126	2122	47	9635	5009	74	17961	9717	91	26655	14234	121	542756	286132	132	2.52907
38308	38439	70	16986	17015	50	504	545	0	835	976	0	2040	2023	23	3296	3647	28	70282	69550	74	2.52907
101594	98896	80	18344	18148	51	1383	1452	17	3348	3231	28	5388	5162	39	8518	8500	48	180291	168365	84	2.52907
128689	114745	90	40146	36223	84	1764	1701	20	4277	3940	35	6999	6895	42	10669	10443	61	215088	202472	88	2.53317
308425	222201	124	125751	89348	122	6561	5155	42	13957	10647	70	27531	20711	105	42593	32357	115	859050	641253	128	2.53625
272122	155817	125	101897	60866	122	3574	1963	40	8507	4638	57	16480	9631	80	25137	14235	105	505287	281333	130	2.53933
124343	113540	90	43293	39485	85	1373	1303	14	3190	3183	30	6661	5942	47	10409	9597	51	201852	191028	90	2.54343
69288	67852	87	23285	22607	67	627	664	0	1372	1483	13	2854	2673	30	4702	4536	38	92910	88519	83	2.54549
122387	113850	86	34550	31182	84	2305	2084	25	4466	3962	45	7892	7226	48	13395	11854	70	255479	241524	92	2.54549
160026	147857	88	52037	48216	85	2537	2113	28	5104	4789	42	9923	9621	54	14473	13105	62	324476	293805	91	2.54549
214530	166394	120	90498	71270	103	2412	2168	26	5278	4324	47	10836	8878	62	15910	12873	69	355273	299281	108	2.54549
122070	116412	82	32678	31718	79	2207	1939	25	3259	3029	31	7426	6815	45	11191	10210	54	227757	213362	89	2.54651
97583	92799	91	30561	29409	77	1544	1380	15	2612	2685	29	5949	5690	42	9201	8141	49	187503	176095	86	2.54754
153938	131868	92	54466	45635	90	1985	1612	23	4645	3855	39	9278	7670	54	13002	11539	64	257282	224007	94	2.54754
208457	159091	105	73606	55189	99	2698	2033	31	6416	4468	51	11093	8371	61	17203	12983	79	330959	261306	107	2.55062
80448	79059	79	22756	22220	64	937	907	0	1710	1997	20	3968	4090	35	6224	6053	43	139822	133595	84	2.5578
170918	136262	95	60853	48551	93	2150	1575	27	5045	3626	43	9637	7459	55	16481	14229	72	318543	259863	100	2.55882
118896	112075	83	42035	38258	83	1667	1496	20	3458	3310	32	7536	6659	50	12308	11921	58	243648	230535	89	2.55882
146723	128500	92	49055	43203	88	1711	1422	18	4098	3253	34	7262	6559	45	11689	10505	62	239627	219050	91	2.55985
145741	134426	92	47027	43743	84	2005	1827	22	4447	3872	38	8531	7675	48	12930	11016	67	254483	239444	91	2.55985
230276	181375	106	95087	77239	105	3425	2470	34	6643	5350	48	14287	12271	66	21483	18543	86	426273	362855	108	2.56293
143897	118644	109	54717	45809	91	1891	1652	22	3642	3033	35	7304	6384	48	11209	9366	63	236222	203870	94	2.56703
119084	109080	89	38764	36323	83	1956	1892	20	3538	3392	33	7430	7285	47	11250	10245	57	229078	213836	87	2.56703
121128	113595	90	31416	30231	79	1859	1811	21	3918	3874	35	7221	7475	42	11155	10740	58	222324	208773	88	2.57114
76467	74372	77	25563	25308	76	1239	1426	13	2457	2326	24	4499	4002	38	7211	7512	41	152801	147622	85	2.57216
133937	117383	99	30823	26846	83	1959	1917	23	4597	3923	40	7611	6992	46	12182	11502	61	254635	239507	90	2.57421
197887	153186	101	68753	53491	97	2177	1916	22	5483	4168	44	9930	7865	60	14392	12098	62	325001	267343	102	2.57421
176012	153103	94	71182	62541	91	2691	2196	30	4934	4593	38	10355	9147	56	15957	14913	73	328861	307992	94	2.57421
189616	171883	96	72239	67070	91	4437	3909	33	8176	7184	47	17554	15377	72	27475	23916	87	583734	509493	101	2.57524
127971	119620	86	28314	26875	81	1810	1738	22	4413	4173	40	8155	7480	51	12561	12050	64	257490	240429	91	2.57729
121943	111904	101	44602	42221	82	1833	1721	21	4200	3972	36	7072	6909	45	11231	10346	63	226769	211049	87	2.57832
79286	77209	83	33095	32491	77	1176	1264	12	2176	2186	26	5006	4821	36	6760	6298	45	143792	136573	84	2.57832
119373	110260	96	43205	41186	83	1697	1512	18	3508	2791	37	5795	5779	40	9595	8513	52	189904	178574	92	2.5814
98731	92870	85	29444	28627	79	1481	1431	16	2954	2903	34	5301	4966	42	8155	8337	43	162752	154304	86	2.58242
106829	103123	82	42639	40526	80	1464	1443	16	2689	2682	30	6149	5985	41	10048	9160	54	197325	188087	92	2.58242
186012	152893	95	64818	52060	93	3066	2392	32	5469	4202	46	10884	9460	58	17380	14066	78	359539	302401	100	2.58345
110317	103532	84	35136	33318	81	1736	1414	18	2713	2916	26	4961	4437	41	7796	7053	52	160956	152804	87	2.58755
191880	150055	99	61395	47957	93	2637	2168	30	5093	4243	40	10764	9281	55	16918	13596	72	347213	291809	101	2.58858
116602	107888	88	37556	35331	82	1836	1743	23	4275	3975	36	8409	7701	48	14150	12990	61	266947	257186	90	2.59166
196106	154907	96	62826	47861	96	2909	2298	29	5888	4702	41	11750	9938	59	18260	14313	79	357928	301520	97	2.59166
85480	81986	81	21653	20974	64	1310	1032	6	2319	2310	28	4665	4564	39	6938	6764	46	143215	139004	85	2.59371
111994	105326	88	23034	22057	66	1605	1566	16	2926	2996	31	5865	5419	44	8762	8232	52	188465	181357	84	2.59576
181737	158478	93	56029	49342	92	2474	2147	27	5697	5936	41	11344	9889	61	17752	15619	85	351984	321087	97	2.59884
177740	145348	98	54248	44011	93	2232	1866	25	5636	4867	45	10707	9444	57	15708	12934	67	319386	272075	96	2.59986
111635	105120	88	30137	29059	79	1701	1431	19	3269	3238	33	6395	6126	42	11226	10628	57	204589	198859	85	2.59986
169475	136630	100	52067	41947	93	2269	1599	28	4958	3798	40	9565	7874	58	13649	10851	65	287650	236334	99	2.60089
202524	156178	99	79482	62068	99	2938	2196	32	5918	4840	45	11356	8629	62	16611	14483	74	355817	288787	104	2.60089
137827	130165	84	42904	39161	85	2021	1917	23	4620	4331	36	8853	8087	53	12568	11638	61	263829	243797	88	2.60089
189364	145313	102	67356	51324	96	2274	1728	26	5122	4305	44	10208	8092	61	16456	13988	71	321517	270310	104	2.60294
151573	141752	90	48813	45458	85	2774	2663	27	4928	4790	39	10146	9459	56	15326	14276	74	303156	284280	91	2.60294
114495	108975	82	26495	25863	71	1410	1394	17	3144	2947	34	6119	5967	42	8692	7926	57	185396	175319	89	2.60294
110080	104233	85	35003	33322	80	1556	1555	19	3497	3221	32	6248	6165	42	9379	8640	64	200256	191191	87	2.60499
122310	115073	87	27478	25211	82	1683	1577	20	3520	3013	31	6612	6279	42	10968	10475	64	232096	219102	92	2.60807
168321	145748	92	62687	53656	90	2406	1919	27	6397	5577	46	9809	8621	51	14602	12775	71	275445	247305	96	2.61423
107248	102850	83	37371	35437	80	1154	1188	12	2908	2445	31	5784	5290	43	8437	8081	47	169992	161889	88	2.61833
100292	98377	84	21873	21222	60	1551	1691	17	3013	3169	28	5936	5469	40	9284	9208	45	179783	168080	87	2.61833
102932	100777	80	11684	11589	44	1766	1483	19	3277	3017	33	6276	6536	40	10323	10077	58	204985	197198	92	2.61936
78371	74775	84	30894	30084	78	843	844	0	2297	1989	25	4029	4142	33	6577	6505	42	130844	128123	86	2.62038
104626	100714	86	19912	19423	56	1580	1622	16	3470	3964	28	6485	5962	42	9447	8696	52	201390	190550	92	2.62141
299909	222153	121	118350	88973	116	4751	3492	40	10290	7539	58	20086	15145	85	32294	23719	113	640604	475658	123	2.62141
80126	77178	80	21277	20703	59	1109	1093	8	1899	2044	21	4019	3982	36	6017	5964	41	130322	122279	83	2.62243
254116	176846	107	97145	67042	104	3147	2039	35	7722	5236	54	15503	10361	77	22850	15331	95	471747	340012	109	2.62756
141318	130144	89	28066	25096	86	2092	2043	22	4259	3850	40	8886	8062	51	13542	12886	65	249229	236694	92	2.62962
73758	70840	80	15882	15557	51	946	938	0	1652	1284	21	3557	3591	33	5630	5658	41	139327	137309	81	2.62962
110249	104802	81	38179	36546	80	1743	1573	20	3206	3413	33	7279	6724	46	10661	10178	55	208014	201377	86	2.63064
78249	76823	82	19984	19767	56	1158	924	0	2090	2146	24	3962	3879	35	5667	5619	37	120881	119510	83	2.63372
167392	137120	95	53777	43615	91	2551	2234	27	4783	4116	39	9242	7978	51	14848	11570	66	298035	257994	96	2.63372
142595	123071	107	85909	77917	107	3571	2976	31	7106	6715	44	14272	13048	63	21309	19368	86	432277	387267	107	2.63372
318419	224295	134	129900	96766	125	5229	3904	41	11419	8099	70	21917	15906	90	32368	23808	116	684271	479756	135	2.63475
221477	171409	103	72326	55056	99	2744	2221	31	6765	5080	49	12388	9932	63	19458	14874	83	373585	293476	104	2.63475
145221	127301	93	48846	43415	87	1467	1559	18	3491	3330	34	7500	6649	47	11633	9863	58	227706	207773	94	2.63475
102917	98818	80	36498	35331	79	1526	1425	18	2686	2868	29	5758	5413	43	9226	8947	48	181059	172140	86	2.63577
114107	107536	85	28309	26936	81	1524	1387	16	3595	3282	32	6403	5806	41	8855	7777	56	184037	173920	92	2.6368
101599	98485	85	26400	25872	77	1286	1495	14	2901	2403	32	5876	5637	40	8848	8881	49	202495	193483	88	2.64193
205938	152753	113	62023	46320	97	2538	1845	27	5480	4322	50	10277	7806	57	16167	12959	77	323918	247501	103	2.64603
150558	141829	88	30677	28821	83	3154	2748	31	5416	5464	37	11600	11121	59	18563	17851	68	379809	353688	92	2.64706
225697	160489	111	75775	53853	106	3253	2281	34	6533	4539	53	12792	8650	74	18961	13932	90	397488	287103	124	2.64706
101093	97205	84	25076	24335	68	1515	1324	17	3077	2950	33	6015	5829	41	11242	10817	55	202602	190402	85	2.64706
141312	124315	88	47492	41214	89	2023	1618	23	3952	3609	35	7323	6704	46	10488	9116	62	225148	197960	91	2.64706
109403	104727	81	40332	38588	80	1735	1562	20	3126	2779	32	6192	5990	41	9749	9926	52	193495	181147	87	2.64808
202118	158479	100	60056	46923	97	2961	2195	33	6176	4885	51	12187	9312	61	18965	15196	83	346920	278921	102	2.64911
113811	107307	99	34432	33382	80	1499	1417	17	3581	3161	30	7058	6760	43	9761	9159	51	194312	186510	86	2.65321
97794	93906	83	31854	30668	78	1544	1324	18	3931	3537	34	6475	6649	41	9869	9852	51	196835	187666	89	2.65527
105990	99152	86	37951	35902	80	1363	1366	14	2376	2514	27	6248	6000	44	9380	9171	52	192244	184745	83	2.65629
109909	104480	84	36102	34784	79	1370	1755	16	3207	2754	34	6541	6157	42	10618	9960	54	203942	195074	88	2.65732
92607	90491	80	23159	22499	70	1213	1026	4	2081	2311	24	5098	4636	41	7389	7242	48	162676	157477	83	2.65834
172659	133061	108	66754	51888	95	2453	1820	27	5179	4258	45	9655	7759	54	14842	11412	67	281592	231332	97	2.65937
102380	97853	82	24638	23414	78	1585	1266	18	3322	3106	33	6348	5603	45	9429	8589	49	203916	193953	84	2.66142
85962	83392	79	31589	30690	77	1147	911	0	2099	1750	24	4318	4171	38	6701	6342	44	138688	132719	82	2.66347
84141	81301	80	31111	30067	78	901	864	0	2070	1908	24	4072	3891	34	6063	5844	41	123276	119923	85	2.6645
112932	100010	85	37431	32246	86	1565	1240	18	2893	2337	31	5921	5240	42	9382	8422	51	197111	175648	91	2.6645
104154	99149	85	30072	28891	79	1395	1029	5	3185	3042	32	6590	6047	45	10991	10773	49	208036	193228	86	2.66553
148869	124288	91	56282	47354	89	1880	1618	19	3783	3265	39	8214	7284	51	14220	12005	73	266609	239502	97	2.66655
119779	106321	103	35001	31364	84	1695	1525	20	4013	3185	38	7133	6644	44	10955	9748	72	218113	198364	93	2.66655
160335	136523	99	59925	51496	89	2177	1811	26	4156	4161	34	9289	8506	58	13891	12255	60	309788	273427	98	2.66758
196486	160055	96	67106	54154	95	2468	1781	28	5580	5238	41	11121	8463	62	18227	15475	74	359798	297722	105	2.66758
116436	109682	91	49624	47979	82	1619	1708	17	3783	3445	33	7632	7318	55	11588	11629	59	241074	224974	92	2.6686
85485	80820	85	29540	28485	78	1400	1333	13	2293	2348	25	4795	4432	39	7823	7164	50	164511	158767	86	2.67066
99289	97220	81	32560	32040	79	1499	1687	17	3046	2905	31	5743	5340	39	8492	7965	50	186985	176376	89	2.67168
158938	130483	94	59102	48439	93	2056	1783	23	4522	3601	42	8526	7131	50	13618	11853	65	291015	247903	104	2.67476
103688	103319	79	27107	26744	70	1461	1479	17	2145	2101	27	5625	5089	41	7994	8110	44	172984	159543	87	2.67476
94137	91725	81	23376	23110	64	1370	1308	15	3032	2918	32	5411	5575	38	9784	9384	57	185229	183367	88	2.67476
121518	107379	87	45296	39497	85	1792	1474	21	3426	2808	36	5590	4795	43	8896	8059	52	211564	185296	92	2.67476
169602	138234	95	55026	45724	91	1950	1554	21	4413	3964	40	9521	8246	55	14702	12755	78	294619	240711	101	2.67476
206541	164863	98	89923	71149	97	2846	2317	29	5644	5122	43	12532	9833	64	18719	15445	74	360638	293512	106	2.68092
157915	141444	90	40737	34948	88	2254	2003	23	5091	4822	36	9108	8055	51	16422	14902	67	291814	272256	96	2.68092
118105	107897	85	42362	38603	83	1451	1284	13	3702	3468	36	7293	6729	48	10164	8669	57	201400	185189	93	2.68092
24100	20992	61	30031	25467	70	16	73	0	152	294	0	-96	22	0	127	197	0	69	369	0	2.68399
188962	165831	100	57377	50109	94	2717	2086	30	6469	5538	45	11619	10635	57	17089	15427	80	364588	330640	104	2.68399
125031	117424	87	36904	34377	83	2034	1823	23	4053	3970	32	7851	7124	53	12870	12112	61	277357	251864	98	2.68502
104378	100975	84	27082	26307	78	1577	1364	16	2464	2663	26	5793	5532	38	8886	8043	52	185255	175768	89	2.68502
119995	114560	84	28235	27719	80	1313	1359	16	3666	3708	35	7252	6861	42	10523	9966	53	208517	192792	92	2.69118
141554	115528	93	52143	42540	88	1876	1747	23	4314	2858	40	7453	6191	48	12068	9748	63	237633	207233	95	2.69118
90187	87056	81	22604	22150	63	1023	1060	8	1444	1942	21	4519	4391	36	7054	6540	59	157846	148765	83	2.69425
146793	126512	94	50601	42439	90	1491	1336	16	4367	3626	49	7104	6338	49	10975	9406	58	230936	198105	95	2.69528
103971	101797	80	25838	24586	75	1214	1337	13	3439	3358	31	6038	5738	41	10623	10345	53	197283	189254	89	2.69528
65323	64231	75	29116	28534	75	719	687	0	1415	1529	15	3254	2849	33	4967	5172	37	99760	94879	80	2.69631
148413	120550	96	46648	37792	89	1929	1453	23	4292	3243	39	8443	6695	53	12683	10526	62	263605	218411	98	2.69836
140159	122097	90	54286	46721	88	1846	1678	21	4532	4008	37	7412	6835	50	11966	10277	63	229279	208195	95	2.69836
84218	85228	77	36738	35749	77	1307	1367	13	2342	2258	30	4463	4428	36	7463	7198	47	150668	142852	84	2.69836
72929	71805	78	12357	12098	45	925	834	0	2005	2270	21	4090	4167	33	6090	5528	42	130427	127352	82	2.70041
145733	128159	91	74359	66178	89	2054	1694	23	3984	3541	36	7651	7023	48	12881	11682	66	241007	218050	96	2.70246
140471	130418	89	40829	37150	85	2448	2108	28	4104	3637	38	8141	7770	48	14042	12914	68	268742	253593	94	2.70349
120886	109974	88	36419	32060	86	1553	1525	19	3142	3049	32	7703	6862	46	10655	9477	55	220269	208136	94	2.70451
115527	110849	82	26966	25852	79	1781	1560	18	3673	3563	34	7310	7002	48	10481	10737	50	222174	214925	91	2.70451
266537	185948	115	105132	73099	110	3594	2721	34	7838	5712	58	13678	9664	68	21221	15162	102	434142	311274	120	2.70759
155023	126375	96	62375	51102	90	1969	1850	23	4627	4087	38	8371	6749	55	13098	10514	67	263754	220178	97	2.70759
129972	120664	88	44799	42170	83	1544	1479	17	3517	3253	33	7058	6676	44	10087	9234	55	213539	193061	92	2.71067
106134	100742	85	39492	38345	80	1735	1609	20	3060	3222	30	7050	6642	43	10278	10460	56	219823	204478	91	2.71888
235290	167117	104	84247	59041	103	3430	2390	36	7572	5042	58	14168	9937	73	21426	15685	88	440442	312526	110	2.71888
71689	69103	79	19774	19274	56	923	973	0	1974	2052	24	3687	3447	33	6098	6250	39	112104	107550	82	2.72196
332200	248705	126	137554	105966	125	7158	5094	44	15682	12694	66	31990	26228	117	50454	40654	120	1.04858e+06	889586	130	2.72298
261619	186045	112	88457	62774	107	3743	2807	35	8584	5906	56	15353	11466	70	24671	18749	102	488665	374340	109	2.72709
[truncated: 7,658 more rows]
