# Supplementary material for: Phenotypic heterogeneity follows a growth-viability tradeoff in response to amino acid identity
Source: Nat Commun. 2024 Aug 2;15:6515. doi: 10.1038/s41467-024-50602-8 (PMC11297284; doi:10.1038/s41467-024-50602-8)
Supplement: Supplementary file 6 — Source Data [file 41467_2024_50602_MOESM6_ESM.zip › source_data/fig6cde/240423/240423_1845_yATP_E5_UREA.csv]

FSC-A	FSC-H	FSC-W	SSC-A	SSC-H	SSC-W	BL1-A	BL1-H	BL1-W	VL1-A	VL1-H	VL1-W	VL2-A	VL2-H	VL2-W	VL3-A	VL3-H	VL3-W	YL2-A	YL2-H	YL2-W	Time
130902	94369	100	74936	54483	95	3607	2651	36	7159	5939	50	12006	10310	64	14364	11280	67	307101	341773	54	0.171429
79723	79581	85	31600	31093	77	695	679	0	2364	2472	25	3171	3024	31	2311	2339	26	88150	87638	69	0.221554
110642	99058	91	52032	47125	84	2117	1862	22	2464	2415	27	4772	4300	40	7171	6848	50	183038	178081	84	0.37594
188089	158059	115	71768	61915	98	2996	2550	29	3726	3443	38	8692	7270	54	11611	10130	55	306533	279880	97	0.43609
84698	79758	81	26666	25223	78	1476	1420	15	2049	2237	23	4102	3997	36	5821	5663	41	145438	138704	78	0.457143
104643	93286	98	35526	31588	84	1765	1639	20	2072	1955	25	4723	4058	41	6136	5569	44	153823	146202	80	0.478195
32022	30362	72	14742	14807	48	563	671	0	496	489	0	1415	1514	17	1985	1946	26	42759	43771	63	0.697744
110482	106229	81	44577	42848	81	1129	1381	12	2765	2596	28	6027	5802	41	7428	6934	47	252192	246281	87	0.78797
47965	45583	76	10548	10447	43	422	290	0	1506	1392	15	2149	2004	25	2528	2044	29	59504	58370	71	1.06667
125173	118555	84	71502	68229	85	1709	1700	18	3815	3517	33	7672	7629	48	9153	9218	56	315370	300547	82	1.09273
50967	49532	77	12743	12623	46	813	847	0	1282	1191	10	1894	2050	22	3266	3357	31	80861	81711	74	1.19599
33500	35136	66	14769	14703	49	595	562	0	836	979	0	1454	1449	18	2183	2051	25	51712	52479	55	1.24311
280061	203120	111	109812	78733	110	5710	4225	43	7592	6024	51	15903	12007	71	21534	16004	89	501017	401652	107	1.26216
124642	109926	100	65679	57534	87	1896	1438	23	3391	2765	33	5461	5261	39	7696	6555	51	184324	174276	79	1.32231
63922	58482	82	24535	22115	76	733	590	0	1180	1550	15	3007	2668	31	4119	3719	35	101545	94003	71	1.32932
66754	62510	81	23575	22245	75	1267	1144	13	1488	1774	20	3002	2925	30	3980	4105	33	111858	112788	71	1.76642
22109	20944	61	6975	7024	38	297	284	0	506	960	0	1153	1182	12	773	613	0	31774	32995	56	1.90376
52630	53203	75	13290	13098	46	828	724	0	870	999	0	2041	2020	24	3454	3024	34	75994	74361	72	1.90677
65649	62022	79	37474	35701	78	948	856	0	1527	1338	17	3159	3089	33	4731	4692	38	115704	118272	69	2.02506
63035	60723	79	18687	18188	53	1204	1024	4	1406	1333	16	3009	2881	32	4042	3996	35	87920	84339	70	2.58947
326646	186727	102	1.04858e+06	1.00016e+06	152	17059	5889	152	35450	14410	152	6095	3265	75	6741	3124	73	7340	7672	46	5.97193
150152	98034	90	-65536	141337	25	-1134	279	0	101	481	0	400	244	0	716	466	0	5535	2283	69	5.97393
32659	32861	63	14847	14607	48	243	241	0	1063	764	0	1606	1467	16	2307	2380	25	51032	53228	54	6.40501
73173	69463	89	37117	36165	77	1123	1133	8	1746	1831	21	4545	4566	36	4959	4370	39	183157	181412	64	6.41504
73789	71780	82	31562	30697	76	1336	1455	14	1475	1656	16	3330	3207	32	4862	4993	37	116127	112876	69	6.4391
58521	59478	67	16201	15695	52	1058	937	0	889	1214	12	3221	3187	30	4494	4431	37	103089	102540	71	6.4401
52770	51355	84	34031	32643	76	722	806	0	1275	1135	10	1851	1708	25	2632	2398	29	84428	84156	56	6.44411
108209	96190	87	53168	47788	83	1533	1167	19	2679	2086	28	5697	4874	46	8110	6905	53	182953	158341	76	6.44511
45626	46237	66	15073	14692	49	816	863	0	667	867	0	2232	2178	25	3051	3417	31	70814	76263	55	6.44612
64584	63459	78	32838	32101	76	784	687	0	1129	1367	13	2709	2829	31	3789	3769	33	87201	89696	57	6.44712
30497	30679	68	9037	9147	40	288	260	0	1061	700	0	1687	1692	21	1724	1923	21	54059	54597	64	6.45013
76878	69183	81	41973	37289	81	892	804	0	1505	1750	18	3373	3084	34	4915	4482	41	111115	104967	64	6.45213
120106	102210	87	35244	30442	84	1744	1483	22	1804	1538	24	4805	4121	42	7506	6538	58	170922	139516	70	6.45413
143950	117212	94	58366	47195	93	1995	1550	22	2617	2175	32	5839	4846	43	7931	6240	58	195535	162282	83	6.45413
40728	42381	71	16054	15891	51	585	569	0	248	679	0	1674	1503	20	2749	2536	27	51007	50519	70	6.45413
180900	139783	102	61760	48699	97	2675	2145	28	3050	2445	35	7135	5728	50	10160	8131	59	245751	194597	88	6.45514
132447	107179	90	56281	45656	90	2455	1962	27	3471	2863	38	6526	5034	52	9827	8170	57	211131	183739	71	6.45614
91520	81336	86	33214	29427	82	1594	1396	16	1242	1224	12	3312	2778	34	4783	4576	36	109155	103056	72	6.45614
116021	92285	95	54555	44265	88	1804	1633	22	1785	1764	23	4920	4172	43	7455	5312	53	150916	130919	68	6.45714
123194	108669	97	63342	55265	86	1736	1632	18	3261	2559	35	7435	6417	51	9367	8146	54	320020	296764	72	6.46015
56866	54715	90	15209	14981	50	907	608	0	951	944	0	2426	2318	28	3195	3100	30	67549	68148	63	6.46115
162326	137284	92	87599	75309	90	2172	2191	24	3467	2475	37	6678	5819	47	8484	6971	53	242816	206687	77	6.46115
310404	196499	134	197282	136146	130	9956	6611	56	11336	7386	65	23911	16335	104	36721	25534	112	783806	543258	111	6.46416
163804	131351	93	90731	73790	92	2458	2013	27	4000	3436	40	8212	6926	51	10303	8616	59	370588	314341	72	6.46416
161596	123876	95	67946	52657	95	3227	2641	33	3274	2550	39	8054	6334	54	10818	8437	60	235368	187375	74	6.46817
193485	167464	96	105455	92721	92	2412	1961	25	5048	4454	43	10199	8758	62	10446	9110	59	277579	234144	85	6.47018
182091	134799	105	65546	49434	98	2912	2187	33	3663	2701	41	9661	6930	60	14043	10019	69	309009	232765	81	6.47118
90430	84996	85	34461	33038	81	1529	1465	15	1588	1622	19	3793	3363	35	5183	5057	41	123966	110787	97	6.47118
148662	114674	95	59223	45084	93	2554	2084	31	4141	3233	36	8730	6837	57	12333	9645	74	294126	233931	75	6.47218
143891	117513	98	57506	46696	90	1645	1497	20	2358	2158	32	6020	5011	44	8597	7090	58	212739	182641	80	6.47419
194951	148471	103	94737	74898	101	3259	2522	35	6567	5154	55	14671	12400	74	17076	13905	81	582115	498498	81	6.47719
104284	96683	84	44420	38872	83	1890	1485	22	2219	1943	28	5029	4890	42	6856	6491	45	152960	143941	59	6.47719
23329	22611	74	7765	7858	40	381	485	0	270	572	0	1192	1160	11	1148	1566	13	42595	42953	61	6.4802
106535	96881	85	35205	32207	81	1767	1479	21	2431	2175	23	3809	3290	36	6080	5350	44	146715	132811	73	6.4812
57245	51091	79	32123	28191	80	880	779	0	2380	1922	28	3445	3255	36	3016	2620	34	92840	85752	60	6.48221
69260	66336	79	24555	23654	70	831	864	0	1660	1873	21	3433	3386	33	4921	4849	40	116871	108944	69	6.48421
62252	58807	79	21760	21027	64	1072	1013	3	1403	1591	17	3224	2942	34	4347	4034	40	93090	87494	63	6.48822
162741	122224	102	70723	53850	94	2717	2106	29	3450	2242	44	7371	5652	52	11621	8238	61	243055	179962	71	6.48822
80959	75686	88	36208	34036	80	1200	1192	12	1567	1540	19	2935	2976	29	4316	4190	39	94121	93180	56	6.48922
57642	55354	76	23807	22844	63	836	816	0	1353	887	0	2216	2073	25	3912	3756	34	87604	85174	63	6.48922
109607	103708	84	74996	72692	83	1868	1668	23	3172	2912	31	7184	6967	49	8312	7755	55	292653	298513	60	6.49023
187431	141345	102	77112	58068	97	2094	1743	24	4615	3512	44	9852	7715	60	12654	10306	66	446316	383540	71	6.49123
110993	93526	89	52737	43014	89	1796	1549	21	5420	4683	44	7704	6751	53	5910	4838	52	175076	160401	59	6.49223
223604	153066	109	104474	71663	105	5151	3447	42	6082	4278	49	13595	9357	71	19995	13373	85	429975	293427	81	6.49223
112987	107069	84	37156	35869	81	1490	1479	15	2895	2718	25	6237	5916	46	7199	7067	43	254744	241018	78	6.49424
252871	163592	108	94103	59662	106	5206	3272	46	5495	3636	50	11657	8410	63	19007	12278	81	392417	274451	72	6.49524
95424	87926	84	45669	40506	81	1278	1106	8	1812	2041	26	3446	3188	34	4898	4622	42	117742	104146	74	6.49624
151599	80657	122	47006	23436	118	2093	1421	19	2904	1638	34	6923	3952	71	9670	5917	74	256467	136408	107	6.49624
64425	58903	93	19082	17567	63	1234	1054	8	1319	1594	20	3057	2568	31	4202	3976	36	99359	88475	93	6.49624
76914	69909	84	37656	33159	81	1234	1122	10	1761	1401	18	3344	3344	33	5284	5148	40	101879	100432	57	6.49724
70248	69337	77	42204	41758	77	1164	1109	8	1263	1578	17	3320	3331	34	4366	4567	35	108047	123022	50	6.49724
118375	104076	91	61541	54865	86	2531	2412	25	2577	2716	29	6352	5726	46	9475	8797	53	212276	190078	78	6.49925
133945	106966	93	68446	54535	91	1726	1373	19	2445	1884	25	4888	3794	45	6254	4549	46	163126	133274	69	6.50025
152994	131539	92	50130	41667	91	1864	1524	24	2655	2469	31	6283	5568	45	9156	7846	52	194258	171323	83	6.50125
49051	47913	73	14669	14930	47	802	789	0	1219	1374	15	2217	2285	26	3000	3006	29	70119	69656	67	6.50125
115934	100576	90	43342	36119	88	2409	2109	27	1962	2332	26	5722	4806	49	8881	7458	58	176306	173690	56	6.50226
63022	60298	85	30974	29356	80	494	513	0	790	787	0	2874	2817	30	3675	3322	32	92899	98046	93	6.50226
50604	48514	74	17459	17150	53	597	549	0	1020	1045	5	2077	2123	26	2832	2756	27	79883	78955	69	6.50326
130566	119177	87	41128	38210	83	1984	1629	24	3455	3043	34	8519	8195	51	9754	9043	53	337256	328447	68	6.50426
55763	54556	81	26266	25815	74	769	762	0	1335	1180	10	1942	2005	23	3338	3441	34	41043	68030	36	6.50426
121164	111478	92	56210	52776	84	1535	1414	18	2886	2857	32	6997	6369	48	8976	8615	57	247810	306817	50	6.50526
169124	126891	115	59837	43116	115	2371	1874	28	3848	2853	38	7432	5420	55	10476	8022	65	257789	203666	115	6.50526
45743	46334	62	19061	18420	53	590	622	0	693	1200	9	1778	1867	23	3033	2871	30	58611	64304	47	6.50526
17230	17923	50	13748	14028	46	644	551	0	774	837	0	1246	1259	15	1827	2280	23	36778	55303	38	6.50526
76521	71375	81	24328	23055	69	1287	1342	13	1674	1575	17	4032	3762	36	5993	5977	41	121183	117202	65	6.50526
179060	142139	98	85893	68230	97	2540	1933	29	4165	3851	38	10452	9026	59	12793	11216	63	414366	416348	60	6.50627
83186	79099	86	39775	37828	78	1549	1560	19	2029	1840	23	3641	3638	35	5440	5058	42	85119	129810	42	6.50627
125866	107210	89	56615	46625	88	1606	1267	14	2525	1944	30	4476	4018	39	7314	5967	50	169138	147396	67	6.50727
124990	117228	87	45973	43149	82	1232	1231	10	2835	2412	33	5999	5738	41	7709	7635	48	269840	256823	70	6.50827
237466	185940	104	85519	66274	104	3109	2646	30	4953	4291	44	12348	9680	63	14680	12050	74	525807	442124	94	6.50827
119452	105206	87	47633	41391	86	1858	1652	24	2600	2390	28	5553	4815	42	7469	6473	48	168719	155964	75	6.50827
263059	191199	138	120386	88338	125	3782	2586	35	5128	3778	48	13761	10782	65	15871	11426	66	510028	394570	102	6.51028
51031	50475	65	20026	20142	52	750	723	0	969	772	0	1386	1336	17	2545	2744	26	63146	65934	59	6.51028
157585	141302	87	62748	57474	86	1750	1367	20	3337	3267	32	8620	8110	51	10693	9970	61	383904	365451	66	6.51028
94626	88025	84	36889	33811	80	1590	1331	15	1891	1868	21	4522	3949	40	6663	5713	49	149407	130537	66	6.51128
59070	53332	85	22465	20043	67	907	981	0	1065	1139	11	2712	2282	33	4457	4143	37	94420	88074	57	6.51128
104432	95963	85	33088	31174	79	1778	1589	19	1817	1770	27	4247	3999	36	6416	6134	44	149637	139173	67	6.51128
91564	81854	85	33091	28781	83	1297	1042	6	2008	1435	27	3847	3450	38	5521	5418	42	140110	126887	76	6.51228
37388	36084	75	7155	7392	38	589	697	0	727	957	0	1664	1651	22	1929	2087	23	52481	53645	64	6.51228
65909	62352	86	25083	23791	75	1242	1007	3	1395	1538	18	2797	3093	28	4116	4171	35	104378	100769	62	6.51228
179088	154239	94	74537	64428	92	3256	3157	29	3737	2956	37	8348	7169	53	11522	9379	62	268233	222127	80	6.51429
163305	141461	102	59046	50505	91	2262	1826	26	4379	3913	39	9263	8137	56	12062	10406	60	402906	356934	84	6.51529
104632	86183	90	38694	32299	87	1448	1178	14	2268	2049	28	3971	3727	38	6548	5531	53	136635	119073	67	6.51629
58707	55001	84	42672	40965	77	1348	1145	11	1684	1513	25	3077	3092	31	4342	4522	41	45181	98190	33	6.51729
59021	51592	79	34357	29823	79	1520	1176	21	1499	1397	20	3090	3019	33	4756	5054	40	72916	107763	41	6.51729
65570	60923	79	27409	25423	77	591	484	0	1647	1677	20	2672	2625	30	2416	2381	27	83499	81498	61	6.5183
72469	63675	94	36809	32206	80	1272	1195	10	1282	1380	15	3211	2861	34	4079	4092	35	93531	91661	51	6.5183
67397	65581	80	25266	24590	70	1103	1116	7	726	1107	8	2759	2728	31	4103	3970	36	87615	91830	51	6.5193
172957	135034	100	71982	56176	97	2776	2318	29	3489	2525	41	8683	6864	58	12909	9536	71	294135	224262	74	6.5203
82938	64378	94	45106	37602	85	1851	1575	20	1447	1807	22	4275	4067	38	6942	5827	50	109234	139590	48	6.5213
172960	141787	97	69861	56778	94	2828	2280	32	4132	3602	37	9028	7008	56	12952	10203	69	297692	235150	81	6.52231
160378	135407	93	50709	43325	91	3024	2511	30	4109	3402	36	8244	6988	52	11683	9878	64	274561	225770	70	6.52331
296028	190906	148	168163	119471	131	6363	4267	47	7321	5403	53	16237	10458	78	24299	15105	97	515354	334839	148	6.52331
89039	82869	84	32419	31094	80	1684	1430	17	2738	3279	37	6763	6665	48	6009	5622	43	76554	228786	34	6.52531
57714	54428	77	22339	21614	65	680	688	0	1604	1286	11	2162	2447	23	3500	3333	39	71140	76039	56	6.52632
117316	101136	90	67542	58049	89	1503	1449	17	2560	2358	29	6118	5825	43	7038	6045	54	246436	242359	58	6.52632
82050	78390	83	38803	37023	79	1053	1116	9	2272	2380	24	5343	5227	43	7062	7209	46	72050	208741	34	6.52632
138110	110591	103	53753	42653	92	2078	1598	24	2485	2161	35	6224	5017	50	7892	6358	54	169835	149234	62	6.52732
80609	74514	95	25208	23228	78	1564	1350	16	2085	1988	22	4538	4248	37	6853	6333	46	149664	145322	95	6.52732
224001	165185	110	110391	81589	101	3277	2378	36	5086	4226	45	12129	8860	63	12945	10323	68	500248	387438	80	6.52832
43303	39679	75	23569	22617	67	397	452	0	1022	869	0	1428	1779	19	2946	2764	31	49077	58340	41	6.52932
201808	158657	104	105910	86916	97	4833	3458	39	8735	7500	55	17565	13418	78	10069	7810	66	562981	462846	81	6.52932
193175	128410	104	82684	55855	101	4246	2863	40	4288	3534	43	10215	7200	64	16168	12190	70	252250	274504	51	6.52932
187471	152440	102	94797	81512	98	3768	3122	33	4570	4137	39	10026	8550	57	16773	14967	75	343306	330848	68	6.53033
52916	51473	76	21633	20627	64	694	641	0	704	1136	6	1844	2036	24	2642	2427	31	64633	68372	50	6.53033
228602	176958	105	79471	62673	103	4953	3838	41	5152	3799	45	13151	9862	62	18328	13525	77	394239	298793	86	6.53133
63095	55835	82	36384	32399	79	1051	916	0	1933	1761	25	3690	3212	34	4482	4417	39	64638	110063	38	6.53233
77856	70761	84	39213	34897	83	1290	984	0	1556	1091	9	3212	2838	31	4731	4862	36	114308	103770	96	6.53233
109267	103497	88	54808	53222	82	2388	2630	23	2393	2753	30	6143	5919	43	8948	8924	47	197172	199307	61	6.53333
59065	56172	82	29936	29334	75	763	616	0	1372	1307	17	2869	3222	30	2990	3447	32	27286	92203	28	6.53333
130105	114745	91	46867	41636	87	1691	1534	19	2767	2315	33	6158	5272	45	10117	9373	58	210039	176728	70	6.53333
18091	17952	60	10168	10416	42	-57	77	0	294	335	0	740	745	0	1082	1079	5	31896	44380	37	6.53434
108709	100986	87	58828	56484	84	1842	1531	20	2824	2669	32	6704	6563	47	9224	8294	54	278445	288931	59	6.53434
21730	20439	63	13290	12652	48	237	287	0	341	350	0	685	721	0	1261	1627	17	34841	37311	45	6.53534
121984	109487	97	58098	52370	87	3387	2937	32	4210	4155	39	8311	7825	54	13395	11534	57	161296	264306	45	6.53534
129502	116954	86	59836	54403	84	2079	2153	23	2744	2244	30	5664	5284	42	8310	7337	53	197158	176268	67	6.53534
54280	50294	78	21521	19298	69	806	776	0	1736	1660	22	2581	2643	26	4146	4313	35	89145	96304	49	6.53734
65382	62836	81	29344	27942	76	1060	1005	2	1292	1229	14	2915	2707	33	4245	4041	37	63565	99928	39	6.53835
103725	92341	99	54450	49859	82	2131	1847	23	2920	2599	33	6232	5643	44	9246	8142	60	215831	204111	74	6.53835
58886	54715	82	29261	27890	77	762	750	0	1256	1081	7	2589	2541	29	3491	3655	35	31729	82556	32	6.54035
214928	160253	105	148655	117724	102	6870	5221	45	8680	6609	58	18088	14824	71	25531	21330	74	462801	451488	60	6.54135
69352	60587	90	33599	28801	83	824	585	0	1492	1059	6	2888	2402	31	4218	3615	41	77899	100974	45	6.54236
39947	39585	74	17236	16640	56	441	484	0	882	858	0	1678	1908	21	2495	2607	30	30220	58429	35	6.54336
42022	40957	83	20089	19782	62	747	848	0	1211	901	0	2174	2335	25	2982	2561	32	70663	72814	61	6.54336
104092	97005	88	60611	57223	83	1693	1585	19	3029	2811	33	5845	5529	45	7686	6933	50	180474	237058	49	6.54336
76803	71637	90	40355	38741	79	1145	1191	9	2434	2174	30	3545	3459	34	3688	3861	35	90324	110560	47	6.54536
40403	40836	72	19830	19379	58	757	631	0	747	814	0	1970	2148	25	2717	3016	30	43469	72297	37	6.54637
58999	50254	90	34952	30156	79	769	596	0	1210	1062	7	2847	2794	32	4409	4674	38	57497	93498	39	6.54637
134689	110099	98	72588	61165	91	1887	1606	20	3135	2671	33	7183	6026	53	7623	6623	50	217272	235968	53	6.54937
115114	107057	85	46285	41369	83	1782	1705	18	4691	4619	39	7149	6980	48	5301	5199	40	251028	233728	72	6.57644
48459	46387	88	18217	17890	55	755	688	0	863	698	0	1874	1782	21	2949	2943	29	66832	63003	65	6.58145
119110	111087	85	63650	59578	84	1843	1555	22	3306	2810	34	7152	6886	47	7748	7529	49	262596	250755	72	6.58847
65466	60635	78	40359	35950	79	1780	1694	19	1662	1514	16	3738	3192	37	5911	4653	47	121022	112126	61	6.59048
58178	53222	84	30409	26409	77	1011	1046	6	1493	1260	18	2708	2309	31	3968	3789	36	97917	91571	60	6.6005
51895	50576	74	22991	21544	64	783	949	0	1082	1240	9	2105	1959	24	3185	2950	32	73145	72711	67	6.6005
177304	148493	95	72498	59493	93	2413	2177	26	3993	3531	37	9476	8290	51	13429	10632	70	408498	361737	85	6.6015
59241	58014	76	25529	24405	74	893	717	0	1034	1148	10	2627	2410	30	3740	3413	34	77697	78752	59	6.6015
24084	24180	58	13516	13536	47	506	386	0	555	559	0	1137	1098	9	1611	1807	18	50052	56720	48	6.60351
70198	66138	80	27203	25099	94	1278	1407	13	1791	1882	19	3304	3114	30	4555	4734	36	119283	118471	71	6.60451
36429	35743	72	14600	14278	48	809	884	0	890	986	0	1831	1893	22	2609	2680	28	61587	61478	62	6.60852
58421	54869	81	22275	21539	62	1045	1150	9	1376	1318	13	2895	2708	30	4118	3857	37	85118	86049	57	6.60952
148290	123749	93	70786	61503	91	3119	2530	31	3165	3063	33	7888	6734	53	10699	9331	57	251031	211742	78	6.61053
141237	128380	88	64533	58762	86	2900	2834	28	3289	2782	36	7234	6922	45	9159	7939	58	225453	212078	76	6.61153
76952	68900	83	37111	33903	82	1182	1251	12	1951	1447	18	3084	2894	31	4192	4021	36	107367	102758	64	6.61353
170736	132460	100	108208	91050	97	2977	2347	32	3938	3162	43	7862	6020	53	11613	8867	61	270996	213628	78	6.61454
159749	144622	102	111277	104223	92	2910	2574	28	5251	4651	42	11864	10514	66	13926	11913	68	493451	417282	76	6.61654
119287	106867	89	67787	61099	87	1637	1459	21	2848	2553	30	5214	4764	46	6701	6392	43	209101	191518	64	6.61754
35566	36500	58	13533	13248	47	704	673	0	834	870	0	1562	1634	20	2283	2560	23	58962	59722	57	6.61855
26038	25531	52	13948	13871	48	242	361	0	577	759	0	1364	1161	17	1197	1274	13	40176	40347	54	6.61955
122514	114338	86	66968	63279	84	2166	1983	24	4295	3909	39	9783	9078	51	11154	10244	57	392188	355371	70	6.61955
53325	53579	75	24914	24042	65	927	904	0	1105	1013	3	2163	2088	26	3070	3100	29	78644	79796	52	6.61955
106635	96839	86	46638	42287	82	1149	852	0	1948	2124	22	4306	3870	38	5554	4839	44	150468	129863	68	6.62155
100087	88431	86	41909	36761	83	1708	1351	19	2281	2184	28	4544	4201	38	6850	5695	52	162682	145550	67	6.62857
172459	134785	97	71078	55976	95	2582	1855	29	3859	3044	37	9105	7279	56	11624	8695	67	393341	309787	77	6.62857
36039	36575	72	19950	19777	59	256	361	0	694	965	0	1297	1150	12	2086	1790	25	45025	46752	51	6.63158
74253	74410	76	30384	29589	76	1104	1183	9	1949	1782	20	2947	2620	31	4824	4669	43	97754	95892	71	6.63559
59694	56383	81	24585	22951	72	754	539	0	1084	783	0	2285	2067	26	3174	2575	34	82364	78040	61	6.63759
101739	96651	86	42124	39904	81	1554	1478	18	2742	2112	29	4611	4857	37	7081	7064	41	151793	148022	65	6.64261
88659	85459	80	42165	40715	80	1158	1054	9	2156	2066	22	4912	4449	42	5382	5016	40	203307	208115	60	6.64361
125836	112143	105	49814	44380	87	2469	2338	26	3697	2707	44	7136	5628	51	10126	8842	60	221293	185527	71	6.64561
45009	43030	75	20339	19525	58	501	510	0	985	956	0	2290	2050	28	3173	3009	32	71070	77080	54	6.64561
201062	149888	117	84610	63281	99	3904	2811	38	3684	2862	42	10009	7358	62	12342	9052	72	294917	220751	83	6.64662
93321	87414	83	42364	41310	80	1365	1242	14	2736	2561	30	6229	5949	47	6945	6891	44	248099	255074	61	6.64762
60025	58619	76	25103	24366	66	1023	677	0	780	951	0	2402	2472	26	3028	3107	28	85294	82496	65	6.64762
141582	129829	90	81341	76233	86	2046	1932	23	4400	3824	46	10741	10432	56	12362	12201	61	442781	422170	77	6.65063
60738	56825	91	31398	30200	77	1031	985	0	1884	1766	21	3636	3617	33	4900	4564	41	120964	118755	67	6.65163
119669	90739	96	65076	50488	91	1613	1154	13	3094	2855	36	6296	4950	50	6124	5110	51	168902	134731	68	6.65263
37423	37277	73	11199	10815	45	395	352	0	469	502	0	1601	1670	18	2369	2193	26	48299	48271	53	6.65363
210359	175335	96	104603	86084	96	2595	2108	28	6191	4454	46	12164	10302	65	13134	10661	63	454623	375831	85	6.65564
141384	130148	89	60645	55272	87	2533	2193	26	4076	3854	34	9469	9363	53	10987	11383	57	395480	368456	79	6.65564
63770	56108	85	27119	24331	78	891	726	0	1065	963	0	2730	2462	31	3754	3539	36	86926	84804	66	6.65664
57079	56776	75	22364	21848	65	495	534	0	857	692	0	2145	2103	24	3116	3160	31	70290	74619	64	6.65664
67271	61604	91	31705	28223	79	958	1004	2	1491	1488	13	2864	2768	30	4396	4060	37	102343	99395	70	6.65764
147914	135424	88	66151	59980	87	1962	1622	24	3562	3225	33	8444	7795	50	9749	8954	59	363345	331648	80	6.65965
85711	77893	87	44550	41949	79	1242	1264	12	2056	1838	22	4452	4100	38	5806	5186	41	140101	134690	62	6.66065
123645	113170	88	51750	47558	85	1366	1378	16	2402	2492	26	5246	5158	40	7817	7267	58	198359	186220	102	6.66065
66947	63338	79	38302	35759	78	822	695	0	1514	1247	19	3335	2930	34	4855	4926	39	101772	96499	58	6.66065
35044	36756	63	14967	14664	51	336	469	0	93	524	0	1364	1258	16	2023	2041	23	43486	42275	62	6.66266
161002	138643	94	70983	60891	91	3907	3280	35	5614	5169	43	11849	11360	58	16905	14866	77	386915	364996	82	6.66566
271194	185957	115	101528	69346	113	6219	4289	46	7855	5675	52	15124	10527	71	23087	14825	90	487126	342469	95	6.66667
84913	74333	84	33998	29466	83	1757	1697	21	1911	1483	25	4668	3829	42	6247	5900	44	148876	130867	70	6.66967
45278	44241	88	23548	22465	67	1041	934	0	1259	1132	9	2201	2454	24	3025	3328	30	78273	80513	57	6.67168
118758	101664	89	54108	45048	89	1780	1521	18	3398	2552	39	7619	6683	49	9189	7982	56	327105	290325	71	6.67569
33094	34126	56	17779	17883	52	299	418	0	644	474	0	1685	1708	21	1925	1961	25	49426	49748	62	6.67569
59563	54082	79	30359	27658	77	916	742	0	1439	1236	12	2678	2545	30	3774	3730	34	90168	86004	60	6.67569
94775	90876	81	27681	26475	78	1773	1783	21	2406	2039	32	4891	4569	38	6624	6596	42	147572	143514	70	6.6787
139632	112673	98	67891	56169	92	2987	2490	29	3197	2921	35	7844	6021	52	10725	9092	54	274439	227580	81	6.6797
22231	20175	71	11900	10912	52	547	550	0	636	902	0	1397	1327	14	1537	1554	17	49418	49077	79	6.6797
46241	47030	67	22216	21827	66	771	916	0	752	1092	6	2705	2750	28	3648	3896	33	89315	96504	52	6.6817
21922	21927	53	11520	11555	45	343	329	0	780	417	0	1301	1020	4	1195	1273	12	30952	38084	42	6.68271
32789	33113	66	10328	10338	44	529	610	0	945	1026	3	1355	1446	18	1794	2012	23	49478	49068	61	6.68571
48054	46366	83	24511	23578	69	859	771	0	795	914	0	2414	2479	26	3343	3242	32	83811	83088	60	6.68872
61376	57898	79	27512	24979	78	1234	1415	14	1728	1320	23	3168	2790	33	5220	4609	42	115763	110924	63	6.68872
45040	45729	71	25412	24823	73	644	583	0	2118	1879	24	2737	2711	28	2071	1904	28	73545	76156	61	6.68972
51297	48223	82	26317	25533	74	779	889	0	1293	1176	9	2661	2475	28	3368	3558	31	78556	83230	54	6.69173
217496	165199	104	86240	67145	102	3972	3189	35	4571	3676	42	10729	8427	58	14555	11671	73	326947	248936	94	6.69273
49810	49251	73	32490	32235	74	1094	1102	8	1137	1263	9	2942	2746	32	4215	4391	35	94131	91616	67	6.69273
61070	59900	77	23969	23201	71	767	632	0	798	870	0	1971	1929	23	2775	2718	29	78243	78531	67	6.69875
89394	79645	93	35170	30605	84	1135	889	0	1214	1088	14	3706	3343	34	5237	5102	39	127683	119746	76	6.69975
123389	115679	86	26492	24545	81	2149	2146	23	3278	3295	33	6668	6402	43	9457	9043	53	241057	227837	79	6.70075
54542	53594	79	21747	21272	59	997	1006	2	1036	1222	12	3122	3175	29	4847	4945	36	102507	100533	66	6.70075
42464	42385	77	18125	17819	54	470	378	0	361	729	0	1595	1674	18	2115	2441	25	49314	48676	61	6.70175
64274	60813	82	28888	27411	75	741	764	0	1840	2231	23	3266	3074	33	2739	2517	29	102239	99308	57	6.70376
59380	57224	82	27153	26239	76	869	872	0	1110	1271	11	2382	2404	27	3706	3991	33	86574	87382	59	6.70677
132314	121911	93	65681	61630	86	1845	1668	21	3809	3689	37	8934	8289	53	9860	9554	56	363954	353100	76	6.70877
46814	44053	80	15750	15405	50	1032	844	0	1218	1283	13	2713	2585	30	3760	4006	33	93527	98397	55	6.70977
287421	188086	118	144573	97696	115	8558	5671	52	10141	6316	72	19818	13620	80	29985	20067	97	663283	459433	98	6.71078
88942	85194	91	45587	44566	79	1005	1197	13	2248	2370	24	4800	4950	36	6248	6241	47	217029	222585	65	6.7198
37650	36517	73	20604	20095	55	511	520	0	550	740	0	1584	1493	20	2062	2095	23	53344	58029	51	6.7198
53697	54512	60	21382	20729	59	793	743	0	812	923	0	2552	2506	26	3540	3255	36	72714	72440	64	6.7198
26637	26137	67	14778	14573	49	493	538	0	464	550	0	1344	1362	16	1801	1865	22	44214	48950	49	6.72281
46962	45405	75	18973	18723	56	944	839	0	1218	1103	13	2296	2346	25	3678	3755	32	85065	85068	64	6.72281
72628	64126	90	42369	37223	81	1351	1170	15	1026	1653	19	3417	3137	35	4930	4316	41	106871	96324	62	6.72281
85806	80528	79	36972	34973	79	1412	1276	13	2370	2298	26	4448	4331	39	6312	5474	42	155761	151713	69	6.72581
174654	143961	97	76254	63292	94	2727	2455	28	4328	3741	41	11003	8649	65	12544	10511	65	459076	367410	84	6.73183
108453	92423	89	62523	52782	87	2101	2074	23	2137	2032	28	5531	4811	46	7705	6372	51	169721	152755	69	6.73383
88714	76632	88	42892	37379	83	1463	1339	12	1461	1563	20	3318	3403	32	4919	4155	45	136174	128151	73	6.76692
141411	112642	94	72488	58584	92	2507	1877	29	2969	2588	35	6779	5171	53	10687	8233	61	239539	191879	76	6.77393
90022	86977	80	62035	59676	81	3026	2696	29	3021	2992	31	6927	6047	51	9179	7814	57	199493	181684	67	6.78697
110827	105885	84	75582	71662	85	2480	2229	27	5347	5073	39	9527	9207	51	8545	8498	49	374561	354769	73	6.78997
64909	61667	80	36902	35675	77	1302	1210	14	1255	1588	21	3684	3227	35	5203	4814	45	119329	113755	63	6.79398
56003	52654	78	27414	25821	75	998	964	0	1213	1100	9	2666	2592	29	3930	4157	35	88625	88838	60	6.80602
75003	69025	95	35404	32915	79	1679	1344	19	2280	2408	27	5200	5544	39	7230	6727	50	174326	173140	67	6.82306
194862	165047	97	105244	91073	95	5381	4383	40	6103	4759	52	12418	9995	61	18785	15580	80	393178	303680	83	6.82406
186228	156040	100	107532	93389	93	4398	3747	37	5378	4212	44	11723	9688	64	17770	15124	78	385122	321298	80	6.83308
171746	145345	96	74327	63406	94	2569	2175	28	4105	3882	35	9754	8959	55	11870	10564	62	426894	393959	87	6.86115
83985	77288	86	31622	28249	78	1220	1046	6	1768	1461	20	3444	3320	35	6152	5329	44	119801	105120	78	6.87018
117786	124462	75	1.04858e+06	1.04858e+06	125	47684	17487	125	37988	14952	101	9954	3562	88	10244	3942	91	1025	643	0	7.03158
314262	174479	120	1.04858e+06	1.04858e+06	171	19901	4014	171	72197	18164	171	2375	1014	1	5462	1591	39	17140	13438	83	7.05965
88511	75072	88	37428	31421	85	951	650	0	1285	1358	12	2027	2101	29	2530	2552	31	7807	31906	22	7.07168
109234	97376	88	44809	39781	87	1780	1740	23	1422	1537	23	3446	3083	39	4890	4460	45	12582	43265	31	7.07469
16779	17129	52	39505	34334	73	1354	945	0	287	951	0	750	2781	10	1258	4483	11	525	459	0	7.24812
23983	20551	60	74194	63205	78	1935	1678	21	511	1540	5	1774	4031	17	2730	5985	21	-16	221	0	7.24912
12568	12810	53	20215	19782	61	978	924	0	510	872	0	730	2116	10	1171	3012	13	-73	186	0	7.25815
47153	45409	75	29820	27513	76	792	598	0	1049	1118	7	2404	2193	28	3558	3468	35	88898	83444	63	7.3193
42528	43028	66	16287	16156	52	746	965	0	1778	1364	17	2435	2326	26	3958	4122	35	81395	83986	63	7.32331
109502	88647	104	49614	36812	91	3117	2631	31	3854	2889	43	8124	6975	49	10501	8840	59	248635	212941	69	7.33333
85396	79705	83	53921	50912	80	1497	1357	19	2850	2686	33	7321	7091	48	7262	7120	43	285735	301867	58	7.33835
93510	89026	85	43735	40993	82	1512	1469	17	2265	1921	27	5651	5284	41	5992	5252	48	219460	215251	70	7.33935
136547	119500	90	84468	75462	90	3439	3169	31	3788	3124	39	8751	6858	57	12215	10325	67	288359	244511	74	7.34035
117593	110220	85	49077	46469	82	1598	1552	20	3069	2565	32	7408	7149	46	9667	9074	55	330929	314933	80	7.34837
90805	71942	89	50604	41714	88	1824	1227	21	3243	2068	31	5677	4478	46	8409	7149	52	185454	161986	76	7.35038
70423	67668	79	25526	24113	78	868	808	0	1848	1450	21	2378	2473	27	3817	3255	36	88260	81188	80	7.35238
64633	64358	77	26280	25993	74	635	757	0	1328	1556	18	2925	2924	30	4319	4699	35	111836	110011	73	7.35338
89898	85829	82	68381	65355	82	1717	1772	17	2876	2955	30	5418	4830	45	6597	6427	44	198310	184833	76	7.35439
96224	93701	84	38736	37702	80	1124	1006	2	2068	1803	23	3974	3844	36	5340	4857	44	132475	133755	69	7.3584
119168	100136	90	58367	48414	87	2850	2477	29	3202	2649	34	7418	6137	50	10826	8624	59	251943	213749	76	7.3604
54055	51797	81	17556	17282	53	787	736	0	892	970	0	2074	2165	24	3462	3264	33	82307	81287	70	7.36241
95266	90534	94	28165	27070	78	1325	1174	12	1902	2331	23	4230	4023	36	5983	5671	43	135441	128923	82	7.36341
62836	58247	82	40358	37340	79	1536	1445	16	1896	1442	21	3074	2788	32	4098	3771	36	104910	100280	65	7.36642
81123	79283	77	27597	26528	77	1239	954	0	1538	1609	18	3366	3294	34	5514	5507	39	117196	110738	67	7.36642
189123	145688	104	70676	55733	97	2403	2082	25	4220	2975	49	7969	6348	50	11733	9222	61	251176	200008	93	7.36642
172158	123209	107	122893	89660	101	5410	3507	44	5609	4279	48	12625	8777	69	19083	13986	78	434887	323065	114	7.36642
62791	58677	77	25441	23819	73	605	689	0	1287	1482	17	2502	2316	29	3594	3460	33	85427	82768	66	7.36742
186341	139768	106	61325	46258	97	2812	2063	30	4148	2835	41	7827	6064	53	10917	7885	59	250723	189546	95	7.36742
188603	142991	114	75191	60342	95	2606	2017	30	3566	2704	34	8120	6102	59	12412	9261	65	254427	194268	91	7.36742
61260	57318	81	12468	12011	47	890	822	0	1119	1197	11	2208	2175	25	3091	3201	32	68176	66256	65	7.37043
93064	74940	103	34898	28055	85	1622	1578	16	2622	2048	28	4143	3043	41	6862	5601	47	135643	105843	88	7.37043
57535	56634	73	18592	18217	53	419	536	0	923	916	0	2237	2289	24	3149	2667	31	65336	64813	69	7.37043
59092	56371	76	22906	21809	70	690	506	0	911	783	0	2331	2371	26	2851	2418	29	75155	68811	68	7.37243
64442	61375	79	22045	21288	65	944	898	0	1759	1845	19	2882	2807	31	3426	2896	35	101100	98684	63	7.37444
102865	89587	92	74472	65576	86	1939	1563	21	2114	1824	28	4703	4238	39	5107	4222	45	157975	144933	66	7.37544
24892	24631	62	7468	7382	39	297	426	0	531	738	0	1263	1735	15	1310	1579	17	51488	51179	59	7.37744
87500	75909	88	36510	30810	82	1292	1180	11	2097	1665	23	3785	3038	40	4976	4271	45	110860	92331	84	7.37744
148112	107444	113	87614	64865	109	3078	2245	33	4941	3935	46	11932	8704	64	15399	11014	77	497049	364595	113	7.37744
73289	65944	83	46407	40288	81	1746	1505	18	2184	1951	25	4462	4274	38	6708	5946	48	143444	148174	57	7.37945
84489	69184	87	84907	70129	89	2339	1941	25	2501	2496	30	6014	4883	47	8958	7837	57	178301	164102	63	7.37945
69115	66096	78	53324	51135	79	1554	1597	18	2667	2819	27	6672	6325	49	7946	8164	45	260915	277181	56	7.37945
58491	59529	76	15120	15082	50	577	702	0	954	998	0	2290	2160	28	2914	3090	28	72329	71934	56	7.38045
44964	43531	75	34217	33949	75	747	792	0	1065	987	0	2511	2494	31	3285	3580	30	66600	90683	39	7.38045
35087	34541	57	24868	24424	73	866	839	0	1152	1375	14	2869	2777	30	4310	4137	37	87940	84262	59	7.38045
161471	110118	109	102517	75026	100	3979	2645	38	4811	3439	48	11323	7768	63	16200	10997	71	346828	253116	79	7.38145
53181	43930	81	44398	38075	80	1384	858	0	2118	1653	24	3679	3480	36	5460	5081	41	123278	122647	54	7.38145
103522	88548	89	43958	36433	86	1291	1110	9	1425	1729	16	3983	3249	38	6219	5382	43	127479	111183	82	7.38246
100573	94421	86	35100	33124	80	1354	1209	15	1886	1834	18	4169	3956	37	5766	5432	43	155632	154385	65	7.38246
246265	180213	111	101002	75661	108	3998	3215	35	5655	4141	46	12910	9505	66	19212	15005	80	443060	339185	95	7.38346
146982	121351	108	97195	79991	99	4072	3319	35	5154	4277	43	10852	9265	58	14880	12673	71	341587	289154	108	7.38346
14968	15918	44	10544	10523	43	212	283	0	638	517	0	858	1083	8	1304	1396	15	33515	40976	43	7.38346
45682	45295	85	21336	21187	68	530	569	0	858	1045	5	2034	2017	22	2997	3158	29	62773	61522	73	7.38446
220682	165707	104	95705	72844	101	3248	2582	33	3878	2888	43	8086	6191	56	12360	9616	69	283303	243208	71	7.38446
108041	91926	89	63269	53881	88	1526	1316	18	3440	3070	35	7826	6617	52	8458	7689	49	290312	253430	84	7.38446
58965	50135	75	46429	38110	83	1570	1390	14	2448	1645	33	4213	3772	38	6851	5165	54	132760	121261	96	7.38446
120922	112985	91	75374	71307	84	1757	1660	21	2253	2519	28	5229	5238	40	7216	6765	46	166937	170968	59	7.38546
79731	69592	92	28529	25059	80	943	1024	3	1815	1735	20	3545	2899	35	5265	3957	45	104422	94568	80	7.38546
34742	30381	76	46760	45378	74	2310	2274	24	2706	3057	31	5263	5242	44	8333	7845	52	119990	169185	43	7.38546
74717	69699	90	32339	29935	78	540	530	0	1332	1400	13	2532	2462	27	3901	4066	34	92378	89235	58	7.38647
200879	154966	108	86154	67763	99	2351	1611	29	4096	2921	44	9768	7880	61	10048	7863	57	351870	280972	90	7.38747
187895	147984	98	63229	50456	96	3114	2661	31	3670	2972	39	8464	6541	52	13156	10894	65	282386	227531	82	7.38747
237695	162636	117	126064	89760	116	4379	3216	39	5664	4003	52	11003	7966	60	16009	11091	77	363048	274935	94	7.38847
138227	101297	109	106382	78592	94	2872	2108	34	4485	3386	43	9443	7681	57	11505	9422	63	335646	276149	72	7.38847
208380	163703	106	64770	50857	103	3637	2680	36	4902	3624	41	9517	7153	58	14116	10757	74	313136	237099	87	7.38947
58222	56392	81	26485	26214	74	607	691	0	930	1033	6	2371	2547	27	3549	3359	34	68076	80117	45	7.38947
83785	72109	86	32939	28638	82	1186	1114	9	1487	1049	8	3343	2671	36	5114	4351	42	103119	99150	57	7.39048
70292	62368	84	34570	30708	79	1188	1272	12	2040	1417	25	4079	3988	36	5220	4498	43	125732	114908	62	7.39048
54445	49475	81	16090	15498	50	1092	1014	3	1519	1335	15	2195	2189	25	3557	3157	32	71117	70263	61	7.39048
103695	85215	92	38804	31886	87	1545	1359	14	1887	1399	20	3808	2876	40	4593	3763	43	119757	105699	61	7.39048
135301	122219	97	81939	75539	87	1836	1695	21	3682	3906	36	9264	9060	48	11427	10747	62	350264	363813	57	7.39148
60958	58156	69	28298	26957	75	855	595	0	650	881	0	2771	2572	31	3826	3843	34	86509	91203	54	7.39148
190086	148049	97	72584	57613	95	3021	2368	32	3917	3154	41	8499	6756	54	12386	10159	66	286273	219688	76	7.39148
154171	128645	94	78074	64097	95	2525	2058	26	4952	4076	49	10221	9400	59	11807	10019	68	414865	389812	67	7.39248
163347	120191	100	59000	44716	97	3841	2644	37	4660	3916	44	9804	7493	59	14576	11154	77	314999	257604	88	7.39449
103996	99364	83	27753	26613	75	2379	2045	26	2881	2526	30	5770	5425	42	8682	8561	47	194080	184706	84	7.39449
75392	74135	80	24458	24313	77	1183	1186	8	1680	1451	19	4349	4486	33	4877	4776	35	164063	162648	81	7.39449
64921	60821	81	39718	38594	79	1269	1008	3	2223	2637	29	5655	5706	43	7744	7664	47	205978	273369	49	7.39549
24816	22600	69	14660	13577	63	426	474	0	598	687	0	1550	1678	18	2333	2371	27	40713	50522	39	7.39549
242334	184667	124	156532	125628	107	5437	4125	40	6353	5250	48	14383	11379	71	20350	15188	82	470681	390352	71	7.39549
66906	55551	84	65870	53603	85	1700	1465	19	2281	1690	21	4794	4091	43	6922	5867	50	116295	132931	49	7.39649
88393	78415	85	36170	32079	81	1450	1172	14	1408	1358	18	3301	3090	33	4999	4347	46	85611	102479	45	7.39649
70089	64989	72	44811	41410	79	1923	1705	22	2484	2576	25	4636	4715	38	7433	7510	50	118833	176025	40	7.39749
104057	83023	103	46422	36837	88	2302	1765	26	2506	2101	24	5003	3925	47	7431	6060	55	143932	142102	55	7.39749
113693	105438	86	47797	44611	82	1558	1533	18	2680	2560	30	6616	6415	46	8071	7500	46	280823	267504	69	7.39749
30305	28441	68	17107	16803	51	504	507	0	379	658	0	1427	1631	17	1975	2161	25	34484	62397	34	7.39749
113538	98973	88	67601	59412	87	1454	1226	14	2964	2589	31	7248	6679	48	7648	6439	49	267824	241297	68	7.3985
28974	28488	66	14615	14640	49	377	391	0	559	734	0	1210	1240	12	1596	1670	19	45488	47758	57	7.3985
24022	23515	62	11102	10892	45	205	253	0	272	400	0	948	895	0	1134	1006	3	36334	36072	51	7.3995
135193	121203	87	77154	68899	88	1918	1687	25	3491	2818	34	6657	5876	45	8960	8325	48	216744	206267	74	7.4005
62232	61816	77	15545	15761	48	1168	1233	11	1431	1601	15	2679	2492	29	4336	4343	33	97962	91930	74	7.4005
62395	58652	76	21516	20633	61	921	810	0	1531	1493	17	2502	2626	28	3368	3507	34	44164	88865	38	7.4005
187654	152443	98	75213	61117	96	2770	2218	27	4565	4244	39	12139	10137	62	12767	10630	69	469044	429466	81	7.4005
40672	37213	76	34921	32690	74	507	465	0	1518	1552	18	2476	2715	28	3035	3178	32	39559	115918	32	7.4005
50953	49103	80	20143	19918	58	620	586	0	831	983	0	2153	2186	24	2842	2841	29	71947	74521	59	7.4015
11650	11685	45	7760	7864	39	309	326	0	470	585	0	941	1055	6	1018	1304	12	15432	46327	27	7.4015
25889	26454	60	10395	10426	44	527	341	0	349	532	0	953	1034	4	1494	1379	18	30329	45429	34	7.40251
205995	165019	101	94909	76248	99	2746	2353	29	5138	4391	41	12223	10472	65	16130	13534	66	426671	495502	54	7.40251
116355	99198	96	66198	55685	89	1795	1669	19	3205	2799	32	7486	7166	48	11064	9700	64	188132	345651	41	7.40251
76864	72864	94	37099	32920	94	1439	1238	13	1830	2070	20	4023	3520	37	5477	5131	46	70905	120569	94	7.40251
40463	39992	66	17982	17983	51	661	488	0	1064	1050	5	1638	1833	19	2193	2585	25	50182	57201	46	7.40251
49401	49007	75	25872	25601	62	905	805	0	1222	1199	10	1695	1803	23	2824	2714	31	18895	62705	25	7.40251
93144	89619	80	42659	40783	80	1195	1127	9	2323	2559	26	5685	5806	43	6284	6204	43	110893	225848	37	7.40251
169848	114966	111	73922	46196	109	3590	2183	45	4698	2524	62	9892	5870	79	14701	8403	90	250740	165213	88	7.40251
120364	104497	94	40119	35108	84	1848	1800	22	2542	2317	29	5465	4597	44	7083	6048	48	161963	151387	66	7.40351
114749	101733	87	60740	54512	86	2654	2231	27	2902	2658	30	6326	6115	45	9189	9795	51	75784	200207	34	7.40351
68761	60475	83	40026	34970	82	1616	1334	18	1627	1674	21	4165	3659	39	5301	5397	41	40747	120424	31	7.40351
177648	135318	102	73193	58524	98	3841	2619	36	4144	3171	41	9000	7402	54	12815	9958	63	304022	261819	72	7.40451
44333	43493	73	19527	18809	58	568	557	0	869	699	0	1793	1686	24	2844	2853	30	52453	56382	47	7.40451
41668	41118	75	20447	19811	55	722	718	0	471	620	0	2391	2311	28	2459	2808	28	33727	68910	33	7.40451
181432	147364	93	54596	43534	93	2109	1670	21	5295	3988	50	11459	9326	61	12692	10648	70	463069	388658	74	7.40451
78537	68665	87	32716	29023	80	1180	866	0	1388	1200	11	3014	2829	31	3664	4039	36	50041	114859	34	7.40451
148362	125761	91	56008	46625	89	1689	1466	22	3049	2694	36	7552	6519	49	8418	6946	56	306613	271221	69	7.40551
146101	129125	93	58883	52435	88	2157	1889	23	4444	3849	44	9045	8796	53	10579	9818	56	401142	369829	77	7.40551
85865	77499	88	32539	29571	80	824	629	0	1524	1486	18	3304	2872	35	3576	3298	36	117578	115180	57	7.40652
97925	88678	100	29488	26537	83	1946	1742	22	2948	2422	27	4933	4320	39	7140	6577	46	158342	151276	100	7.40652
89510	75642	85	33904	28833	83	1264	1067	7	1662	1338	15	3451	3094	36	4622	3967	43	119124	101801	77	7.40652
62655	61834	79	18684	18451	55	867	935	0	914	1167	9	2546	2258	31	3998	3876	35	69720	75704	54	7.40752
135920	104487	95	66741	53817	92	1855	1514	23	2577	1846	29	4735	4026	42	7398	5980	55	176875	142983	77	7.40752
60561	54482	80	26412	23886	73	979	987	0	2015	1365	22	2926	2758	32	4299	3972	41	93447	94928	54	7.40752
68487	67587	78	20007	19684	56	1395	1219	12	1341	1117	13	2976	2741	32	4310	4309	37	104733	104081	67	7.40752
75578	69214	95	30323	28967	78	960	651	0	1655	1650	18	3035	2915	33	2590	2621	28	85849	83027	65	7.40752
157259	125772	95	90842	70407	95	3538	2648	35	5718	4752	45	11070	9403	62	16947	15363	66	337033	323597	59	7.40752
25961	27409	52	10903	11419	42	907	842	0	626	811	0	1064	1190	10	1730	1835	22	27807	41362	36	7.40852
29868	30115	65	12454	12722	45	423	529	0	233	674	0	1266	1365	15	1061	1298	11	42596	48667	46	7.40852
22056	20767	66	23838	21615	72	1231	1054	9	1503	1157	15	2783	2722	33	3963	4014	37	22756	73440	27	7.40852
223830	157731	145	119747	93608	132	3127	2309	29	4894	3326	41	9329	7009	73	14255	10428	95	340703	259493	148	7.40852
70522	67090	80	33910	30922	79	1076	955	0	906	1093	6	2683	2536	31	3504	3333	35	99381	88701	65	7.40852
171827	147853	92	77852	67311	90	2473	2125	25	3582	3018	37	8372	7638	48	9929	8843	52	319406	295179	74	7.40852
63701	62321	76	35552	33920	76	954	1006	2	1319	1355	16	2916	2898	34	4401	4522	40	60311	103325	36	7.40852
52436	51235	81	26612	25672	75	1256	1089	9	1178	1233	14	2610	2536	27	4204	4611	37	86413	84873	62	7.40952
161146	129069	111	94803	76780	94	3648	2817	36	4156	3417	42	9348	7626	56	13218	11218	68	290420	248903	66	7.40952
184903	141562	104	69250	53122	98	2886	2035	34	3540	3009	37	8175	7082	51	11404	9888	68	245052	228128	62	7.40952
284154	217334	115	106725	84909	107	4828	3613	40	6258	4939	46	15497	12191	73	22433	18052	86	487038	379802	89	7.41053
36596	35915	69	20276	19515	54	600	436	0	997	709	0	1151	1281	14	2096	2283	23	24760	52384	31	7.41053
98082	88756	91	49802	48022	81	1870	2025	21	2886	3044	28	7890	7712	48	8585	8565	46	275475	262220	68	7.41053
18397	17949	49	17506	16949	52	862	898	0	1033	1173	12	1864	2229	25	2318	3071	29	4290	28688	16	7.41053
52609	50149	88	21565	21105	67	291	303	0	774	751	0	1702	1798	19	1962	1972	23	55732	55458	70	7.41053
195125	110783	134	121837	85497	116	3424	2448	29	5963	4568	51	13924	10813	91	16102	11902	95	498966	410265	110	7.41153
146594	137679	89	52151	48284	85	1916	2102	21	3129	3420	29	8646	8351	48	10277	9272	63	361838	348557	76	7.41153
52928	52615	74	23513	23048	71	765	802	0	902	989	0	2071	2131	24	2920	2828	35	17891	60679	28	7.41153
60988	57057	93	22412	21364	59	877	797	0	1371	1319	15	1880	1997	23	3015	3033	32	74220	73543	67	7.41153
55537	51017	84	26993	24879	75	1373	1425	16	1258	1580	21	3419	3622	33	5606	6198	42	26526	92948	31	7.41153
94958	86499	84	34190	31067	80	1356	1332	15	2030	1639	23	3230	3289	32	4775	4368	38	109554	105232	70	7.41253
75416	68652	81	31625	28324	79	905	928	0	1526	1263	12	2797	2489	31	4494	4742	33	98277	92125	74	7.41253
188160	135931	108	78264	56385	100	3673	2580	36	4141	2880	42	7940	6281	53	10107	8204	56	241685	217074	60	7.41253
107178	90942	102	60427	51940	102	1316	1221	12	2615	1919	25	6016	4857	46	5868	4723	46	220485	188596	102	7.41253
112234	90116	89	74774	61595	90	2393	1912	27	2797	2679	30	6572	6133	45	9865	9269	55	162361	238262	43	7.41253
104103	101116	83	42919	41409	80	1217	1168	10	2446	2496	29	5329	5136	41	6040	5801	42	227986	221702	73	7.41253
65478	59438	81	33532	30425	79	939	914	0	1238	1022	4	2201	1888	29	4199	3874	39	77731	73586	60	7.41353
37278	33972	71	36403	35091	73	1708	1542	19	1626	2009	20	3631	3714	38	5308	5998	38	19266	78700	24	7.41353
155069	142779	92	69265	64642	88	2703	2475	27	3371	3037	35	7360	6253	48	10703	9049	58	250434	214488	75	7.41353
148463	123948	97	58450	48578	91	2122	1732	26	2958	2217	34	5886	4583	47	8622	6985	53	191125	154443	107	7.41353
27608	30346	51	12370	12834	43	453	407	0	552	638	0	1338	1294	17	1895	1867	25	42016	46249	45	7.41353
37720	36909	71	16111	16167	49	241	265	0	454	600	0	1003	1102	7	1335	1467	19	50295	52036	57	7.41353
68304	65669	78	25688	24403	73	787	838	0	999	935	0	2134	2348	25	3339	3227	34	79439	86901	55	7.41353
156967	133302	103	60628	52531	90	2535	1833	29	3043	2421	35	7069	5812	46	9331	7548	55	212261	176764	78	7.41454
109270	89996	94	41724	32606	89	1773	1399	16	2238	2076	26	5571	4699	43	7988	6734	58	155419	130919	103	7.41454
126543	101572	102	52811	42868	92	1872	1702	20	2546	2132	27	5163	4507	41	7895	6802	53	187403	161766	81	7.41454
77571	67243	85	35062	29535	83	1179	977	0	1174	1172	10	2972	2782	33	4739	4466	42	84729	93093	50	7.41454
96333	92676	81	28707	27131	77	1264	1018	4	1413	1840	18	3885	3408	39	5622	5163	45	137444	137533	64	7.41454
301767	210487	127	109043	75274	124	4154	3038	38	7411	5096	53	16612	11536	75	18028	12287	85	672572	446239	103	7.41454
28964	29764	61	11632	11214	45	283	363	0	845	711	0	1319	1262	13	1970	2178	24	37660	42832	43	7.41454
43730	44764	60	19370	19474	56	479	424	0	554	370	0	1339	1526	16	2225	2173	21	53955	57265	54	7.41454
94982	77878	88	44706	36687	86	1151	1073	7	1218	1353	19	3456	3267	36	4992	4020	43	120637	125218	51	7.41554
118645	112544	82	39008	36860	80	1258	1265	13	1948	2143	24	4527	4392	37	6476	6121	44	145422	140445	72	7.41554
177515	142845	109	57034	45247	94	2082	1680	23	3438	2804	37	9074	7748	51	11570	9518	60	372659	305241	93	7.41554
29828	29706	58	12752	12985	46	341	414	0	546	709	0	1490	1163	12	1613	1757	21	37115	40056	49	7.41554
84668	78882	86	38720	36663	79	1467	1490	14	1411	1682	15	3288	3264	30	4933	4655	40	115571	115421	67	7.41554
56641	50185	87	46308	43900	78	1689	1675	19	2734	2712	30	5961	6561	41	7158	7439	45	99909	257491	35	7.41554
204604	138914	105	82675	56575	101	3199	2155	37	3568	2648	38	7750	5455	55	12717	9325	68	229260	186283	62	7.41654
42624	39342	68	28737	25496	78	1324	1182	11	1841	1539	22	3674	3575	37	5578	4871	46	23756	88868	24	7.41654
86599	76648	95	53037	47866	83	1586	1478	16	2258	1892	20	4518	4191	39	6760	6187	48	104813	127523	45	7.41654
110754	100217	100	38458	34338	82	1381	969	0	1738	1531	18	3540	3007	37	5280	4674	41	116500	113675	66	7.41654
87289	85445	80	28270	28182	77	870	1204	9	1934	1861	23	4267	4187	35	5513	5423	40	174927	176466	71	7.41654
181502	158698	98	59010	51602	91	2966	2381	30	3637	3717	35	9040	7657	60	12811	12412	55	270641	253832	80	7.41654
117520	95547	104	43319	34746	89	1596	1273	20	2433	2134	24	4383	3303	39	5648	4165	44	152389	121394	104	7.41654
169471	131408	104	61495	48057	97	2066	1546	23	3417	2578	35	6787	5269	52	8296	6773	50	214705	168923	90	7.41754
60253	60114	90	15531	15724	49	988	1020	3	1126	1244	10	2610	2660	29	4531	4280	38	82265	82667	65	7.41754
126620	122735	88	59364	57077	84	2073	1788	23	3354	3290	33	9390	8719	53	10673	10260	55	352006	339827	75	7.41754
47422	45258	76	18607	17828	55	334	382	0	1006	797	0	1829	1835	22	2647	2555	32	59668	67048	45	7.41754
133836	107428	95	52261	42277	90	1390	1389	16	1697	1782	19	4745	4531	40	6604	6143	50	134721	160099	48	7.41754
194975	140655	112	78114	56384	102	3739	2703	39	4350	2900	45	10669	7610	61	15672	11044	81	319950	229543	99	7.41855
73876	72896	80	29144	28647	77	916	848	0	1151	881	0	2726	2762	28	4165	4289	35	67398	88204	42	7.41855
51361	51099	74	22953	23090	65	873	985	0	501	746	0	1924	1761	23	2467	2422	27	92822	90979	66	7.41855
177973	127723	99	89494	64157	98	3301	2687	32	3428	2700	41	9006	6513	60	13138	9552	74	293863	228350	82	7.41855
372924	246546	145	177383	127962	143	6972	4870	50	10820	7206	63	21643	14911	95	29664	19836	105	680712	444625	126	7.41855
105021	87248	87	38541	32266	84	1621	1476	18	2137	1862	27	4301	3766	39	6480	5331	53	108110	111764	50	7.41955
159354	137247	95	63250	54318	92	2682	2313	26	3079	2612	31	6028	4784	44	8909	7584	51	205983	172517	89	7.41955
79572	77651	79	37885	36449	79	946	762	0	1601	1398	23	3316	3098	34	3387	3593	31	111001	114823	62	7.41955
194075	162427	99	65551	56407	93	3142	2579	30	4253	3564	43	8796	7588	56	12644	10367	67	264195	240575	59	7.41955
147673	69293	123	64524	32215	121	2187	1026	9	2842	1420	21	6610	3148	75	8790	4225	80	188385	82881	116	7.41955
256738	139579	122	140417	84383	123	4279	2892	45	6368	4270	66	12268	7287	89	18545	11357	103	433759	261550	137	7.41955
124237	106719	88	58077	49666	86	1936	1617	22	3119	3116	37	6300	6025	43	7686	7226	48	173205	284049	40	7.41955
87654	81629	90	29091	27291	72	943	960	0	1803	1960	22	3681	3823	33	6295	6175	46	87703	120441	41	7.41955
40233	42007	67	12732	12939	46	660	580	0	659	881	0	2029	1983	23	2614	2781	27	59108	62335	70	7.42055
49074	42776	80	22008	19624	63	442	242	0	605	646	0	1148	1441	18	1577	1943	25	-1691	851	0	7.42055
83350	77073	96	26395	25099	79	1257	1140	9	1633	1492	18	3126	3085	33	5053	4887	39	59908	106890	36	7.42055
120605	89449	97	54195	40834	92	1328	1019	6	1841	1510	27	3163	3047	39	4935	4686	44	1465	15684	14	7.42155
69385	65966	92	35216	33741	77	1526	1312	14	1817	1762	22	3677	3480	35	4875	4688	39	90359	120867	41	7.42155
29742	27087	72	16215	14737	54	248	360	0	953	1099	8	1272	1359	16	1298	1758	19	-2573	301	0	7.42155
55862	52383	90	15550	15431	49	587	637	0	750	812	0	1674	1789	19	2988	2802	31	63370	64271	58	7.42155
55100	53978	78	26128	25889	73	869	674	0	1502	1011	4	2394	2700	26	3445	3465	33	81453	81803	61	7.42155
152999	113114	103	64157	49088	95	3115	2518	33	3586	2790	40	8056	6893	52	12557	9974	72	250946	201175	65	7.42155
70180	65419	81	35717	32849	79	1837	1457	15	2110	1731	20	3538	3172	35	4544	3929	41	92887	88437	56	7.42155
91021	81710	91	45747	42629	82	2100	1919	23	1811	2310	24	4619	4674	41	6846	6122	47	6931	35813	20	7.42256
89455	66825	99	41698	31536	89	1509	931	0	1132	1882	15	2040	3132	23	2316	4707	20	-3855	0	0	7.42256
62764	52034	88	43213	37349	84	1444	1147	11	401	1315	6	1642	2756	14	2064	3860	19	61476	97305	95	7.42256
30296	31979	59	27926	26137	73	944	805	0	1308	1201	18	2286	2815	28	3617	4125	31	4016	37125	17	7.42256
173781	126378	103	64379	46326	97	2065	1262	23	4978	4216	52	7782	5860	56	6323	5019	52	32352	112714	28	7.42256
80713	66237	84	34013	26880	84	1022	754	0	1199	863	0	2730	2438	36	4222	3444	41	-2867	18264	13	7.42256
85182	70367	88	44374	37087	86	1249	1202	12	1438	1363	19	3065	3142	35	4740	4272	43	460	23367	16	7.42356
66384	64213	80	26034	24990	74	1072	980	0	1246	1630	16	1957	2440	27	3222	3312	34	-4487	3691	5	7.42356
74640	70137	83	38902	37046	79	1378	1237	10	1084	1170	18	2357	2752	29	3302	3686	33	-6108	1778	2	7.42356
83038	64492	96	150758	125324	91	2448	2139	27	959	3108	12	2262	7532	17	2660	8071	19	-8187	0	0	7.42356
79179	75430	82	27560	25619	79	1062	907	0	1426	1721	20	2575	2949	31	4340	4522	34	7151	5168	63	7.42356
123580	87585	97	48106	36214	92	1692	1152	18	1804	1632	27	3712	2893	43	5828	4562	51	-6870	33569	15	7.42356
71572	60032	89	22700	18798	62	1171	1163	10	1046	1070	8	2399	2296	34	4166	3673	38	-11532	5499	4	7.42356
126583	102010	91	68598	54549	91	1570	1393	16	1653	2736	18	3017	4969	22	3033	5636	23	-5506	8803	9	7.42356
86906	77598	85	36374	32933	77	1896	1677	22	2142	1991	28	3680	4083	36	6336	6899	39	-16944	6820	5	7.42456
41101	43767	65	15414	16645	45	397	575	0	410	598	0	1004	1171	11	1959	2305	23	22504	44084	31	7.42456
155123	120537	100	70701	54264	95	1309	1209	13	3193	2799	36	6971	6706	47	8624	7463	57	175552	268669	43	7.42456
221585	147201	113	71082	47579	107	2049	1632	24	3116	2310	43	7134	5505	54	10536	6979	64	173986	166638	51	7.42456
41421	32875	78	58595	45597	81	1575	1147	12	1785	1469	33	3546	3446	37	5756	5269	44	5893	53478	18	7.42456
81270	63521	94	43799	33230	101	856	683	0	1539	1615	16	3388	2746	39	4579	3673	39	34640	65395	101	7.42456
59687	54877	84	22747	22293	71	881	904	0	1662	1428	17	3082	2969	34	4303	4299	41	35713	86891	30	7.42556
287453	162308	171	176101	108530	157	5510	2833	57	6113	3731	57	13388	7590	98	19038	10362	135	313329	251575	171	7.42556
48397	44780	77	13971	13564	47	354	462	0	517	525	0	1516	1601	20	2359	2622	30	-100	34563	17	7.42556
111196	86679	96	44327	34738	88	1864	1455	19	2086	1689	28	4383	3674	42	6315	5242	50	60196	113040	37	7.42556
25919	24095	68	29721	26999	73	1359	1283	17	1173	1140	7	2277	2481	30	3469	3954	34	874	23557	13	7.42556
71729	69501	79	23850	22668	70	1251	1164	11	1292	1301	13	3172	3082	33	4782	4753	37	86872	96395	48	7.42556
113013	110950	84	45833	43662	82	1455	1065	8	2564	2305	26	6042	5307	44	5755	5539	39	109062	175670	98	7.42556
33398	30910	54	89383	75861	80	3613	2615	33	3273	3079	37	9731	8027	48	11103	10006	50	70083	172908	36	7.42556
69495	66432	92	29763	21802	92	1545	919	0	1622	1145	19	4811	3345	47	6271	4327	58	182572	191287	92	7.42556
35894	37169	62	16079	14385	78	1103	1012	3	1090	885	0	2114	1809	23	2944	2923	30	32714	64416	85	7.42556
107841	68321	111	99355	73630	96	1764	1650	23	3329	2989	35	8504	7613	52	10215	8964	55	79801	224950	32	7.42657
259715	135101	105	-65536	183843	35	-1223	547	0	1563	893	0	490	203	0	909	466	0	4085	2238	60	7.42857
65437	30824	116	183155	57639	116	838	487	0	27	233	0	264	223	0	97	280	0	-4388	0	0	7.43659
36115	20951	86	106473	40699	96	777	573	0	-373	289	0	-87	166	0	80	256	0	-6359	0	0	7.43659
172543	81995	135	94884	18680	140	912	289	0	-73	266	0	130	186	0	-208	283	0	-7154	0	0	7.43659
36869	41251	49	58123	27332	85	525	345	0	840	1131	8	1690	1908	23	1609	2019	23	1423	34005	16	7.43759
102841	86858	86	93251	46948	103	2145	1700	25	1715	1766	24	4428	4203	39	5811	5759	43	79373	135907	38	7.43759
122110	94057	95	116089	65443	111	2365	1488	25	2091	2238	39	5007	4890	46	6598	6726	44	-15604	16869	9	7.43759
64241	51949	70	80477	43402	99	1811	1537	15	774	437	0	-255	121	0	-485	155	0	-25439	0	0	7.43759
28000	18409	76	68134	30981	88	439	337	0	119	219	0	-500	0	0	-567	36	0	-23169	0	0	7.43759
80477	70194	86	47613	20188	99	555	563	0	-207	69	0	-451	36	0	-553	40	0	-24958	0	0	7.43759
81135	72801	82	57687	29335	99	1971	1951	22	1962	1901	26	4443	4207	42	6414	5743	46	66595	117165	34	7.43759
112074	88527	91	75755	39696	106	2247	1688	26	1736	1744	30	3671	3988	34	4904	4757	35	-9570	0	0	7.43759
263213	168754	128	124358	65391	130	2965	1902	33	811	559	0	580	602	0	792	861	0	138153	113780	75	7.43759
151762	126154	91	76949	49881	107	1354	1357	13	3451	2936	33	6893	6198	47	9314	8494	51	275883	271370	53	7.4386
290675	154207	148	119081	41519	162	4773	1974	58	2410	2737	30	4238	6118	33	6295	9848	35	-26267	0	0	7.4386
80790	74513	84	60988	43585	97	1545	1146	13	2194	1751	23	4248	3695	38	5988	5511	43	339646	177535	97	7.4386
17395	14580	59	34515	18777	74	1194	1089	8	335	378	0	88	210	0	98	211	0	14812	9043	74	7.4386
43588	35947	64	56160	35866	93	1553	1305	16	-371	108	0	-535	4	0	-1142	0	0	-18539	0	0	7.4386
51856	42924	64	79161	51813	96	1636	1353	19	62	245	0	-584	87	0	-699	87	0	-9589	0	0	7.4386
101543	89276	77	40426	20238	102	973	811	0	111	260	0	-880	0	0	-1196	0	0	-21317	0	0	7.4386
50692	37834	79	37709	20012	97	1528	1199	12	-186	173	0	180	575	0	261	853	0	17555	27462	38	7.4386
246923	157451	127	80521	38269	142	2844	1385	22	430	764	0	574	1748	18	2069	2847	31	225748	119332	135	7.4386
54590	56124	73	31599	20490	90	708	651	0	323	1029	3	1556	2069	23	1833	2464	24	53309	68700	39	7.4396
37109	39908	50	28829	20048	86	382	532	0	1275	974	0	1022	1660	19	1712	2542	25	-8509	22696	11	7.4396
121143	110942	89	74109	60636	102	1625	1833	20	1489	2753	20	2807	4338	25	3484	5715	26	-12810	0	0	7.4396
172828	108060	118	94097	53041	134	2083	1500	20	3614	2706	34	7017	5403	69	10466	8021	85	176997	129191	69	7.4396
59545	56832	77	31343	21304	93	1112	886	0	884	1317	16	2746	3258	29	3583	4230	34	77101	98353	41	7.4396
111515	74549	107	113092	71097	111	2435	1872	29	75	298	0	-278	356	0	203	739	0	-5493	107	0	7.4396
54725	42503	83	54492	36290	97	1332	1138	13	-347	309	0	-266	73	0	-129	280	0	9250	6790	69	7.4396
103545	79897	90	147179	108629	105	2536	1893	29	1072	3062	9	1555	6437	16	2494	9744	18	-21898	0	0	7.4396
243591	118345	248	172237	54173	277	6418	2294	64	1239	1785	21	1864	3097	32	3156	4478	35	62628	110996	43	7.4396
20824	19671	49	25993	18123	81	410	440	0	-367	290	0	-808	0	0	-710	0	0	-16808	0	0	7.4396
61227	54199	79	29555	21189	94	952	821	0	423	837	0	707	1689	16	1207	2708	20	-18011	0	0	7.4406
80843	58518	93	100275	70125	104	2478	1964	31	940	2058	11	1591	5028	18	2414	7282	19	-18856	0	0	7.4406
21617	19334	53	47276	32342	81	2151	1543	28	-302	292	0	-535	50	0	-750	0	0	-17274	0	0	7.4406
132673	102077	95	51160	35521	109	1998	1686	25	1593	2067	24	3426	3301	38	5118	5101	45	-8782	49407	17	7.4406
253493	177179	130	74503	45053	134	2445	1777	29	3471	2667	32	6530	4908	64	8602	7083	75	55253	60223	69	7.4406
68263	52901	90	68572	47748	100	1774	1393	20	-438	169	0	-522	565	0	-487	523	0	-18136	0	0	7.4406
86438	90340	58	37928	30788	94	1180	1297	14	2272	1694	27	5024	4351	50	7308	6008	61	112714	126355	58	7.4406
28613	19971	65	9420	3656	90	654	456	0	-471	372	0	-979	0	0	-1500	0	0	-31528	0	0	7.4406
111771	103823	85	34985	28242	100	2087	2170	25	2355	2936	26	3237	4946	30	5492	7316	33	-26672	0	0	7.4406
144834	87300	105	151003	85896	121	5385	3545	48	176	385	0	-659	581	0	-545	1224	2	-28031	0	0	7.4406
72493	64560	81	37625	29096	97	985	939	0	891	1724	17	1596	2163	27	2269	3075	31	-34687	0	0	7.4406
51780	40055	90	68287	50849	95	2196	1766	25	-119	189	0	-150	225	0	-597	224	0	-15246	0	0	7.4416
58949	58247	81	25567	22179	90	396	331	0	1207	1241	15	1358	1891	22	2263	3013	25	67862	74353	55	7.4416
34078	29376	65	61140	49344	88	1376	1300	13	361	874	0	473	2662	8	598	3524	9	-10714	0	0	7.4416
51914	52581	77	28990	24278	88	872	889	0	1000	1023	3	2425	2690	25	3202	2989	33	169680	109920	88	7.4416
74701	74289	77	60092	57170	92	746	794	0	1354	1558	17	2715	2787	29	3724	3713	33	97849	99043	81	7.4416
116717	94361	92	48997	36693	106	1647	1571	19	2226	1931	26	4154	3427	40	5689	4971	43	120380	107094	59	7.4416
17700	12523	59	18124	12266	72	62	203	0	159	219	0	-117	52	0	-265	54	0	-4362	0	0	7.4416
77509	75165	73	26350	22257	82	1052	1152	11	1270	1431	18	3080	3155	31	4276	4439	37	94084	102311	49	7.44261
151716	122850	92	94979	73055	96	2591	1952	31	3901	3203	45	9801	8163	59	11072	9329	58	302464	332434	50	7.44261
175221	134627	97	152045	116798	102	4053	3348	36	5759	4250	48	11657	9537	60	15921	12586	74	343264	272823	92	7.44261
210719	174185	102	100912	84632	100	3865	3633	34	5613	4565	43	10995	8839	58	16718	13730	74	354379	294427	111	7.44261
41812	42417	61	16877	15211	72	340	504	0	668	573	0	1600	1673	18	2232	2473	25	51533	50770	70	7.44361
192378	147416	102	72102	54283	100	3263	2477	34	3068	2797	34	6444	5440	46	9642	7768	53	223003	181010	78	7.44361
61616	59634	71	45778	43065	81	2645	2497	26	3261	2813	35	6471	5810	47	9127	8885	52	150091	160181	49	7.44361
81767	81878	77	28179	26543	79	1096	1184	9	1520	1588	17	2814	3356	29	4430	4606	33	91101	87952	85	7.44361
120232	106048	94	50968	43555	89	1291	1093	8	2568	2536	29	6858	6239	46	7708	6425	48	257725	223697	99	7.44461
90783	88105	84	26280	24614	79	1206	1184	11	1261	1288	11	3575	3517	31	5970	5776	40	119665	117442	92	7.44461
76426	70148	80	35362	30772	82	982	915	0	1556	1720	19	3741	3572	36	4889	4243	41	103996	112509	49	7.44461
83618	81309	78	25516	23755	77	874	805	0	2298	2452	24	4963	4838	36	6972	6845	46	215190	208516	76	7.44461
99919	88244	100	38906	34130	100	1449	1396	18	2371	2583	27	4816	4441	36	6954	5772	48	167596	152136	100	7.44461
31508	31497	61	13612	13101	53	354	487	0	621	890	0	1506	1289	18	2041	2328	26	42605	44499	72	7.44461
151565	128131	89	61522	51115	91	2341	1957	26	3413	2957	33	7151	5640	50	9506	8607	53	218425	176155	85	7.44461
169229	118787	100	72641	47334	100	3444	2455	35	5037	3251	46	8873	5984	60	13448	9005	76	276224	181049	114	7.44461
61812	65920	73	37441	37376	76	1374	1473	16	2200	2569	21	5456	4953	42	8597	7906	50	251762	240560	81	7.44561
50381	53126	71	27426	27448	73	694	737	0	375	935	0	1932	2113	23	3109	2964	31	66157	71031	56	7.44561
138073	110119	96	71153	57080	93	2814	1889	30	3576	2669	37	6250	5011	49	9751	7260	61	210729	171528	73	7.44561
120403	96019	89	56182	45311	89	2151	1785	27	3614	2750	37	7121	5656	49	10062	7523	53	221731	172154	103	7.44561
88969	87410	82	36634	35705	78	1274	1402	15	2077	1979	24	5015	4946	39	6067	6216	42	171677	171856	63	7.44561
58148	59311	79	22255	22322	65	1285	1221	10	1198	1657	13	2879	2887	28	3212	3713	28	83018	87025	80	7.44561
44746	47607	62	25388	25932	71	662	710	0	784	1118	7	2320	2307	26	2926	2973	32	79357	76919	87	7.44561
99612	87216	86	127917	116305	90	3708	3270	33	7591	7140	49	13445	11785	68	13712	12147	68	303656	274810	66	7.44561
111548	104082	88	48888	44454	89	1765	1577	18	3574	3601	35	7738	7145	46	8730	8354	55	277379	260655	99	7.44561
64919	58488	80	30463	26483	71	650	618	0	1269	976	0	2703	2248	31	2963	3163	30	86658	74827	89	7.44561
72750	66935	81	35975	31733	80	943	961	0	1992	1301	12	3429	3022	34	5118	4493	39	107710	92039	91	7.44662
65632	60004	78	31430	27847	79	1167	1086	7	1196	1158	8	2769	2521	30	3677	3914	32	82114	81414	59	7.44662
133977	114850	95	52356	45551	90	2078	1746	23	4218	3805	35	10288	9569	59	11290	10383	65	424074	397880	92	7.44662
65243	63094	75	16399	15615	55	1242	1039	6	1708	1313	15	2952	2928	30	4053	3715	34	94991	84110	75	7.44662
118533	97280	102	52271	44401	88	1524	1339	17	3292	2593	33	7136	6074	50	8359	6609	57	286029	251488	80	7.44662
24609	23597	65	17211	17079	56	620	698	0	461	589	0	1536	1674	22	2490	2796	30	1872	13388	13	7.44762
72513	69505	80	49303	48340	80	1739	1961	19	2319	2017	25	4624	4570	35	6956	6899	46	130121	124713	72	7.44762
208434	144628	107	109090	81226	104	6710	5170	47	8669	6864	53	18557	14701	84	27802	21291	96	551983	450144	99	7.44762
82432	76017	81	42358	38810	81	1642	1614	17	2211	1984	26	3962	3690	37	5523	5184	40	128098	121268	80	7.44762
49381	49380	73	19944	19881	59	735	757	0	1004	977	0	2120	2080	23	3200	3056	31	70116	69712	88	7.44762
80306	73088	95	34606	31712	83	1915	1728	20	2135	1626	18	4453	4437	36	6584	6420	44	127453	110955	95	7.44762
76727	76324	79	25143	23808	71	1206	1357	15	2204	2168	25	4269	4145	34	6110	5323	43	133526	126933	86	7.44762
61648	56988	79	20703	18090	65	1138	969	0	1327	1296	16	2511	2605	28	3905	3906	34	83974	75954	72	7.44862
61562	60962	79	28821	28554	77	495	687	0	1381	1330	11	2573	2663	26	3627	3764	34	88961	90051	73	7.44862
155748	120270	102	59874	47131	94	2872	2491	30	4135	3238	39	9224	6830	59	13253	9909	69	289489	213228	97	7.44862
97042	84267	87	39975	34696	85	1227	1157	9	1974	1842	22	3640	3361	35	5646	5202	44	142106	120996	90	7.44862
173570	137893	97	56578	44089	96	3623	2468	39	4762	3889	42	9619	7394	56	14491	11083	72	295945	224271	104	7.44962
72767	72894	78	22315	21855	58	1301	1312	12	1672	1691	19	4286	4078	36	6358	5807	48	117247	105855	88	7.44962
85779	78700	81	29133	25338	80	1445	1352	15	2211	1851	23	4425	3981	37	7168	6001	49	147266	133275	97	7.44962
46765	45480	75	21892	20445	88	770	558	0	899	985	0	1698	1562	19	2657	2061	30	64118	60206	88	7.44962
20747	24932	45	14009	15106	45	315	322	0	734	856	0	1216	1358	15	1579	1777	21	48694	50152	77	7.44962
186549	155605	95	91201	76686	94	3658	2981	35	5564	3995	49	11284	9437	56	17003	13804	69	345377	257768	107	7.44962
88387	81985	80	51407	47854	82	1681	1415	17	2988	2340	28	5449	4351	43	7261	6288	52	159958	136916	98	7.44962
77000	78264	75	44248	43098	78	1525	1346	18	2401	1985	26	6127	5484	43	7507	6613	53	268374	238906	94	7.44962
132803	117723	87	57369	51150	86	2378	2189	24	2965	2407	31	6725	5894	44	9395	8241	53	202859	170604	104	7.44962
192077	155929	99	97586	80511	97	3961	3258	37	4704	4881	37	10885	9361	56	15549	13303	69	357869	317726	109	7.44962
78339	75404	81	43418	42079	77	1593	1774	17	2379	2275	27	4872	4598	37	7156	6641	47	148405	146325	93	7.45063
41576	42277	70	11074	11394	44	649	616	0	615	511	0	2169	2348	24	2732	3054	28	60850	71190	86	7.45063
43995	45601	70	22385	22934	66	565	647	0	1174	1330	12	2189	2416	24	2255	2350	26	71518	68260	85	7.45063
117422	100172	90	67691	59697	88	3745	3273	32	4497	3833	40	9899	8197	56	14834	13061	61	301013	233762	103	7.45063
59351	56201	85	25942	24802	75	798	835	0	1180	1237	13	2706	2645	29	3500	3320	34	82792	74775	89	7.45063
71508	67301	83	30081	27855	78	935	1014	3	1494	1294	15	3088	2848	32	4243	3705	38	97962	91464	94	7.45063
76154	73448	78	36939	34791	78	1420	1391	16	1925	2098	21	3787	3741	34	6101	6298	39	129697	120913	94	7.45063
28118	30560	61	12611	13416	44	323	367	0	511	449	0	1322	1350	13	1360	1399	13	43464	46708	80	7.45163
49349	47878	76	19216	18676	58	319	228	0	1789	1730	19	2378	2246	28	1654	1481	21	62964	62726	89	7.45163
20603	21707	58	9243	9218	42	337	221	0	650	728	0	999	1226	10	1190	1251	15	21537	28726	70	7.45263
33240	34412	72	15982	16342	55	409	393	0	361	865	0	1512	1514	17	1919	1809	22	62521	60937	83	7.45263
68570	67139	91	32775	32504	77	860	873	0	1895	1751	24	4309	4209	37	6057	5721	40	183784	176716	92	7.45263
127572	116100	86	55013	48942	84	1357	1090	9	2959	2200	30	6643	5924	50	7325	6349	49	284514	258048	102	7.45263
63531	62938	79	27131	26423	75	1362	1418	14	2326	1665	24	3447	3305	31	5614	5212	40	121012	120217	92	7.45263
70001	70050	79	40723	41087	76	1465	1508	17	2840	2634	28	5721	5877	38	7688	7281	46	241559	236456	93	7.45363
42051	42311	76	16514	17083	52	697	603	0	744	905	0	2024	1848	24	2840	2676	27	61973	60308	86	7.45363
72152	70444	83	27714	26663	75	1526	1402	17	1660	1610	24	4179	3854	34	5967	5310	43	128231	123385	89	7.45363
81207	77207	83	58850	56968	81	1704	1708	19	3179	2802	30	6134	5609	46	7681	7393	44	229103	217448	96	7.45363
106520	95741	89	42618	37246	83	1813	1482	22	2046	1865	23	4808	3957	39	6683	5780	44	140337	118662	101	7.45464
90737	86715	83	45355	43519	81	1010	1005	2	2234	1857	29	5331	5069	38	5890	5756	44	198826	192760	83	7.45464
73168	72887	77	40047	39200	79	1285	1192	14	2704	2746	27	5890	5746	42	6167	5884	45	230590	223862	88	7.45464
169034	127952	99	80766	61330	96	3691	2967	34	4768	3468	44	9831	7337	59	13403	10269	72	292647	223578	99	7.45564
94574	88499	82	34068	30717	81	1029	1049	6	2329	1980	22	4131	3358	36	5807	5308	43	132021	114756	98	7.45564
66239	60850	90	21041	18996	70	1878	1389	22	1370	1165	14	3160	2914	30	5141	4987	39	106727	109806	76	7.45564
63285	60658	77	25469	24599	76	935	848	0	942	1499	15	4154	3790	40	4833	4632	39	142096	131684	78	7.45564
84869	75353	84	36254	32511	81	1296	1265	12	1846	1582	22	3818	3363	37	6606	5790	44	139815	121576	98	7.45664
74278	66328	87	30307	25974	81	995	982	0	1724	1404	21	3283	2866	32	4516	4093	40	89119	78997	81	7.45664
136038	94959	100	91595	71196	96	3449	2556	37	4531	3172	40	9263	6866	58	13373	10254	69	299088	214816	89	7.45664
77260	71648	84	36230	32645	80	1111	903	0	1417	1596	18	3451	2923	36	4609	3652	41	104430	95771	78	7.45764
126932	112052	94	64627	58205	89	3153	2683	30	3950	3389	36	9494	7884	61	12560	10859	63	266850	222849	70	7.45764
108553	92278	93	61265	53794	88	2714	2413	28	3405	2937	36	6839	6135	46	9637	7776	56	203555	177995	70	7.45764
59876	54905	81	68220	64338	81	1891	1829	22	3863	3410	35	8443	7820	53	10601	9774	62	320543	309112	60	7.45865
37537	36375	81	17977	18093	55	208	451	0	699	792	0	1086	1265	12	2168	2398	24	41406	53693	39	7.45865
52548	51645	82	13671	13768	50	1041	1070	6	957	1018	4	2765	2758	28	3246	3468	31	85223	92448	52	7.45865
64761	59967	85	32874	29666	78	1184	1091	7	1025	1096	8	3029	2797	31	3662	3766	32	94900	93378	61	7.45965
197608	149009	101	66064	50213	98	2107	1681	27	3953	3158	38	8565	6255	55	12238	9301	69	268198	205418	80	7.46065
75850	72617	79	19403	18436	59	1454	1446	16	1726	1939	22	4758	4829	38	6325	6478	43	133733	134517	58	7.46065
176802	128152	102	73656	51193	97	3421	2339	38	4303	3176	43	8964	6794	60	13461	9776	67	269397	205654	69	7.46165
92186	85806	84	41670	39690	81	2325	2111	25	3126	3276	32	6111	6313	40	8447	8839	48	188958	192527	59	7.46165
77877	71893	82	22304	20598	65	951	816	0	1905	1649	18	3119	3038	30	5105	4970	41	90089	92240	55	7.46165
178518	136516	100	65591	50674	96	1937	1487	22	4154	3743	38	10259	7995	57	12541	9922	64	406046	343587	74	7.46266
87324	84404	86	26036	24460	78	1671	1564	19	3200	3072	29	7918	7647	51	9088	9263	48	296254	296110	61	7.46466
122110	100872	93	57599	48187	89	2456	2157	27	3022	2588	37	6945	6017	46	10457	9102	57	211682	181209	64	7.46466
149096	128423	95	39278	34129	89	2875	2558	30	3678	3387	33	8909	8051	51	12858	11874	60	263208	245994	71	7.46566
57693	55250	75	20452	19587	61	1160	1199	10	1307	1481	14	3048	2949	29	4224	4483	34	99153	104519	56	7.46566
60993	58504	77	31615	30453	75	1264	1111	8	1054	1231	10	2971	2949	30	4402	4280	37	102278	101753	61	7.46667
156773	124085	95	103163	83368	95	2995	2810	30	4928	4178	49	11124	9501	60	15828	12667	78	392024	330878	77	7.46667
157662	129067	97	43028	34432	93	3240	2603	32	3939	3326	36	8788	6913	57	12923	11000	65	265897	213126	77	7.46767
63975	60326	84	57735	54915	78	1139	1067	8	1788	1434	19	3123	3183	30	4439	4229	36	104057	102188	63	7.46767
118082	99358	90	54728	45610	87	1600	1256	15	2378	1897	31	5259	4473	43	6521	5224	48	178224	161265	74	7.46867
80914	68372	98	76533	68727	98	4859	3948	38	6323	5809	52	13360	11746	68	17891	16232	71	362285	310915	98	7.46867
104460	93890	86	35688	32240	83	1884	1825	20	2135	1904	27	5200	5022	39	8488	7953	58	157726	153445	71	7.46967
70559	68178	79	22141	21253	66	875	911	0	1492	1229	15	2871	2742	31	4226	4103	36	91609	92825	62	7.46967
72165	67489	81	36463	34105	78	1228	1058	6	1909	1678	18	3293	3040	34	5369	5430	42	113225	105148	63	7.47068
112086	98168	96	62835	56453	87	1447	1215	15	3361	2919	35	7697	7341	52	9154	8457	50	295410	274461	73	7.47368
97818	90523	84	48691	45933	82	1562	1359	17	3344	3281	29	5787	5978	38	7124	6496	45	239266	232398	69	7.47469
30639	29003	83	10804	10596	45	432	551	0	323	520	0	1363	1478	16	1792	1920	21	56481	58948	57	7.47669
85793	78228	97	52786	49130	83	1864	1482	20	1784	2118	22	5339	4773	42	7786	7160	50	156496	144649	68	7.47669
100728	90303	93	38271	34476	82	1538	1472	17	2520	2320	26	4729	4602	37	6866	6449	50	151908	142691	74	7.47669
62906	61619	80	31174	30955	75	758	663	0	1033	1100	10	2285	2656	24	2926	3093	28	93542	92414	67	7.47769
121301	106709	89	48242	43025	87	2643	2286	26	3372	3224	32	8187	7370	49	12055	10924	64	288449	262941	82	7.4817
62712	56313	85	30773	28115	79	1031	875	0	1308	1066	7	2800	2665	29	4258	3795	37	89667	85510	64	7.49073
45741	44996	70	16832	16320	58	1164	1144	8	1405	1042	3	2454	2472	25	3558	3775	33	78192	79918	55	7.49574
50681	48601	81	14350	13792	50	662	623	0	1236	1105	7	2205	2187	25	3430	3432	32	75437	73595	61	7.85263
78852	72025	86	37253	34187	79	1174	1066	8	1768	1581	26	3974	3720	37	6155	5922	43	124997	119131	64	7.85965
86713	75101	85	45599	40004	83	1276	1097	9	1973	1638	24	4817	3905	45	6419	5981	44	139516	124900	65	7.86767
31783	30995	70	16833	16813	50	429	459	0	402	581	0	1515	1820	17	2003	2096	29	56327	61963	51	7.86767
25049	24510	63	10156	10158	43	645	628	0	825	734	0	1427	1615	17	2139	2079	24	48245	71748	38	7.87669
45207	43020	80	16927	16745	51	420	581	0	764	1038	5	1683	1745	19	2207	2138	24	55923	57430	56	7.8787
114918	98472	90	34552	29078	86	1833	1860	20	2667	2176	31	5803	5137	45	9008	8053	53	192677	186539	71	7.8807
73549	70187	78	37160	34358	80	1354	1275	13	1577	1416	15	3288	3242	33	4440	4138	38	105590	104574	57	7.8817
124586	106681	94	56743	47564	87	1450	1178	14	2472	2104	29	6045	5228	49	6891	5598	56	228374	209347	63	7.88471
82206	77361	83	33789	32234	79	896	716	0	1285	1188	14	3269	3071	33	4186	4193	35	140774	140790	68	7.88571
47722	47024	74	17589	17341	56	934	795	0	1334	1318	12	2325	2340	26	3387	3543	29	88785	89863	64	7.88772
50766	49381	77	21579	21203	61	637	449	0	1010	883	0	1892	1898	24	2677	2778	30	71346	72078	58	7.88772
118618	102788	88	56494	47856	85	1494	1284	16	2145	1613	29	5346	4760	43	6314	5513	47	195912	172761	69	7.89173
156687	127662	109	64079	54312	91	2743	2076	31	3569	2914	36	7248	6674	47	10575	9091	59	231530	211114	82	7.89173
220714	158025	102	105223	78361	102	3738	2725	39	5399	3719	53	11715	8910	63	17715	12255	78	366918	277784	83	7.89173
40725	40301	72	18569	18586	51	673	586	0	391	509	0	1510	1573	18	2373	2279	28	58241	59473	58	7.89173
31893	31318	71	12932	13010	46	389	689	0	783	700	0	1102	1086	7	1991	2327	23	47087	48078	57	7.89273
112212	104352	86	50954	47449	82	2247	1904	25	2702	2586	29	6341	5728	47	9642	8412	56	201023	180825	69	7.89273
49629	48910	78	21276	20683	65	644	709	0	942	1286	12	1991	2150	24	3041	3130	32	76671	77874	57	7.89474
38178	38336	73	18109	17757	54	678	706	0	643	815	0	1850	1783	22	2506	2429	27	60542	64783	51	7.89474
51122	49822	77	22060	21554	60	1009	996	0	519	864	0	2509	2296	27	3564	3806	30	84095	82981	63	7.89474
120703	101952	89	50786	43624	86	1966	1593	24	2477	2285	29	5375	4640	44	7170	6138	52	175396	146715	70	7.89474
119271	108975	91	48104	44311	83	1520	1531	17	1968	1755	23	4247	4058	38	6165	5898	42	148539	141352	74	7.89674
35087	34136	61	16324	16279	50	454	434	0	507	689	0	1552	1811	20	2126	2193	26	62324	68844	53	7.89774
71298	67987	79	19439	18502	57	1115	964	0	1515	1310	17	2548	2429	29	3807	3492	35	93834	89264	67	7.89774
86114	83326	82	38052	35694	80	2150	1840	23	1904	1875	23	4572	4413	37	6289	6423	44	140408	136530	65	7.89774
173179	131804	114	67097	49803	114	2613	2009	29	3232	2313	39	7633	5950	51	10982	8216	58	232564	180179	114	7.89774
60722	55193	88	30778	28385	77	827	906	0	785	850	0	2646	2545	28	4251	3690	39	99266	94287	56	7.89875
136169	100550	94	99218	75387	97	3622	3103	32	5204	3990	44	10478	8623	63	14654	11571	77	309815	247022	76	7.90075
45351	44511	73	20341	20446	54	524	807	0	1265	1179	9	1814	1820	23	2539	2564	31	76605	82842	51	7.90175
275079	205742	118	139684	107470	111	7416	5800	44	10268	7771	60	21821	16383	84	31384	24131	97	672131	499342	99	7.90175
59502	56466	77	26211	24966	75	888	943	0	1597	1507	20	3439	3303	32	4151	4078	34	99064	96574	64	7.90276
210372	159817	105	79955	61094	98	4384	3423	36	5592	3995	44	11079	7873	63	16959	12287	77	363489	277875	74	7.90476
101664	97856	81	41701	39222	80	1856	1797	21	2407	1730	30	5513	5390	40	7055	6458	61	197072	184830	70	7.90476
130790	112261	89	54935	46608	87	2163	1922	23	2148	1838	27	5285	4588	44	7843	6285	56	164018	143374	65	7.90576
33950	35843	52	15721	15712	51	578	564	0	353	612	0	1143	1219	16	2076	1917	24	47434	59689	44	7.90576
50375	47776	84	9935	9776	43	638	741	0	1082	937	0	2260	2041	25	2801	3125	28	67984	68845	57	7.90576
29246	25750	74	13628	13411	48	572	598	0	609	479	0	1310	1340	12	1480	1299	16	39943	38550	55	7.90576
137822	107711	101	56427	44673	92	2129	1847	24	3553	2441	39	6571	4885	51	8936	6670	52	196197	161902	66	7.90677
251466	176118	109	98660	71042	107	4374	3042	42	5970	4358	51	11635	8282	68	16578	11724	78	380778	273426	82	7.90777
130127	106108	93	65878	54135	90	2568	2093	29	2883	2259	32	4974	3993	42	7316	6591	52	175599	149596	65	7.90777
73288	70490	80	30982	29397	78	1295	1249	13	1462	1727	21	3520	3712	32	5117	4507	44	112262	110038	58	7.90877
28104	28271	57	10900	10562	46	506	442	0	608	625	0	1436	1538	17	1808	1627	25	55032	58472	52	7.90977
125332	107267	91	46377	39847	87	1590	1294	18	2227	2179	28	5868	5082	46	8248	7844	51	188443	185142	71	7.91078
58557	58296	78	24813	24480	74	896	877	0	1485	1104	8	2667	2677	28	3129	3002	32	84698	87246	55	7.91579
148310	137324	104	79593	74354	88	2490	2466	25	3772	2906	41	6971	6226	46	9610	8513	56	236175	206268	69	7.91579
114815	95644	87	44464	37625	86	1403	1172	14	1762	1384	21	4239	3380	38	6527	5327	49	155843	137115	76	7.91779
135180	123514	87	51955	46573	85	1782	1733	18	2722	2920	27	6967	6688	47	8479	8092	49	305451	289426	78	7.91779
78788	66205	84	38293	33131	83	1669	1463	16	2396	2393	25	3718	3038	40	4715	4127	42	113440	100699	61	7.9188
99891	88007	90	45848	40796	83	1608	1462	18	2142	1849	26	3673	3216	36	6066	5364	45	124990	111886	65	7.9198
216243	161777	115	145657	120111	105	4017	3388	35	6461	4979	50	12351	9935	69	16639	13565	84	412772	316057	102	7.9208
121515	102800	96	54605	47182	87	1205	1225	10	2668	2469	32	6037	5121	44	7461	6158	50	203802	182110	68	7.9218
66540	64859	78	28107	27675	75	463	505	0	966	835	0	2331	2240	26	2706	2746	27	99741	98212	66	7.9218
138402	119731	88	56529	46974	88	2484	2072	26	2953	2535	32	6429	5384	50	8921	7526	52	207331	184625	67	7.9218
81111	77181	88	31395	30220	79	1502	1464	18	1417	1487	16	3717	3583	35	5828	6304	37	133553	135017	59	7.92281
251044	176487	127	62379	41695	115	4149	3094	38	5149	3661	47	11020	8340	58	16999	12495	78	379082	296903	102	7.92381
199608	160431	102	66798	52293	97	2399	1679	29	4766	3885	45	10984	9173	64	13210	10924	63	483302	430691	114	7.92381
120677	106437	103	58682	51369	103	2201	2006	23	3292	2705	30	6585	5529	46	9497	7982	71	221309	174102	103	7.92381
93385	86629	84	39776	36070	82	1001	1052	6	2008	1652	24	3341	3114	34	4680	4474	43	128499	123087	70	7.92381
102514	95815	84	37652	34819	81	1857	1476	22	2293	1899	27	5266	4772	41	8269	7050	51	173947	152445	74	7.92481
107778	90301	93	45533	38329	86	2279	2001	23	2240	1984	25	5235	4858	39	6626	6007	45	146843	127233	87	7.92581
36340	39720	46	17963	17552	56	574	531	0	580	571	0	1364	1407	15	2354	2347	28	53633	58796	48	7.92581
102029	94700	99	22419	21909	61	1568	1886	18	2350	2196	28	4998	4831	38	5859	5922	43	147474	143514	73	7.92682
241027	170100	121	126358	99403	109	5172	3910	41	7479	5527	55	16076	11681	76	19841	15225	83	525024	371633	95	7.92682
180209	153031	98	115137	101501	92	3546	3202	35	4234	3748	37	8234	7426	49	11464	10159	56	271936	226696	82	7.92682
64722	62323	77	23262	22201	59	728	851	0	1140	1264	9	3192	3342	31	4385	4166	36	108914	108063	63	7.92782
50173	46983	80	15389	14834	50	741	580	0	1123	952	0	2377	2184	26	3191	2912	32	70602	70605	60	7.92782
58261	54050	77	22012	21160	64	1005	940	0	1105	1236	10	2102	2077	24	3560	3813	31	84474	84285	60	7.92782
152703	137184	105	53683	48898	87	3149	2789	30	4299	4097	34	8230	7537	58	11045	9819	56	263339	248598	84	7.92782
65573	63581	78	30087	28699	76	852	789	0	750	971	0	2447	2374	27	3363	3218	32	81980	79950	61	7.92882
105705	93037	86	41085	35881	84	1538	1314	16	1600	1711	20	3835	3752	35	5789	4748	44	148805	141993	73	7.92882
86460	77079	82	40551	36384	82	1536	1265	16	1847	1808	18	3764	3351	38	5982	6013	44	124630	116712	63	7.92882
76705	68704	83	29959	26516	81	1199	1163	10	1210	1311	14	3013	2749	32	4980	3943	47	105021	97086	57	7.92982
150006	123735	99	71477	60968	91	2328	1659	28	3099	2283	32	5879	4829	47	8776	6939	59	206324	167090	107	7.92982
139236	111588	93	36997	30954	87	1789	1566	19	2689	2010	37	5352	4759	44	8422	6652	55	191125	154616	76	7.92982
75157	71233	79	37403	35572	79	619	687	0	1154	1432	17	3109	2858	31	4572	3811	45	91501	83374	57	7.92982
276380	202973	111	120525	88124	112	5178	3940	42	7530	5381	52	13981	10192	74	20860	15492	79	479851	359965	102	7.92982
127791	119059	86	46843	43298	84	1099	1028	5	2047	1974	23	5534	5397	41	6787	5859	52	243156	226509	71	7.92982
108249	102200	85	29680	28659	79	1712	1998	20	1870	1987	24	5291	4911	42	7584	7639	55	167436	159039	66	7.92982
88345	79269	81	28274	24782	77	1325	1120	9	1595	1602	20	3148	2913	34	4415	4201	40	93283	86872	56	7.93083
45250	44420	75	13199	13138	47	610	621	0	459	619	0	1722	1905	21	2186	2241	26	54843	57179	59	7.93083
66596	60685	89	25520	23843	67	970	849	0	839	1142	8	2556	2270	28	3748	3198	36	84092	81530	62	7.93083
155398	120938	102	54498	43456	95	2557	2037	27	2868	2417	36	7063	5767	48	9758	7899	62	209773	176504	69	7.93083
105215	100183	82	31237	29914	80	1801	1632	20	2518	2395	29	5534	5058	41	6123	6016	43	205682	196247	70	7.93083
167926	134008	99	68112	54760	93	2328	1996	26	3292	3021	32	6508	5424	50	10299	8406	61	226855	195238	69	7.93183
45337	45481	65	19465	19244	58	378	518	0	911	698	0	1850	1817	23	2017	2350	26	50106	62046	43	7.93183
178561	140207	107	74136	57386	97	2887	2074	32	3945	3384	42	8468	6221	56	12411	9261	68	289261	227580	76	7.93283
135706	123627	86	47520	43091	84	2438	2153	25	2961	2627	32	5938	5323	48	8563	7829	52	186991	170187	75	7.93383
95826	91186	83	29344	27995	79	1277	1080	10	2028	1981	24	3774	3577	35	5992	5698	41	164108	160557	68	7.93383
50682	51287	75	24126	23913	73	537	402	0	1064	923	0	1663	1730	22	2554	2617	27	60371	61277	54	7.93484
116727	106337	92	32131	28964	81	1567	1191	15	1721	2201	24	4579	4262	38	6770	6382	48	147750	142978	66	7.93484
72799	64820	83	29590	25768	80	1226	1191	16	1722	1679	23	3285	2885	37	4903	4478	43	97419	97080	53	7.93484
120220	112648	84	61149	57956	82	1650	1699	19	3335	3073	30	8020	7513	47	8738	7944	51	357145	336647	70	7.93584
114113	95128	89	48235	40492	87	2150	1970	26	2794	2220	31	6023	4725	45	8675	6762	54	179700	155622	62	7.93584
18464	19223	54	9485	9921	41	-66	76	0	462	456	0	756	896	0	1130	1196	13	31945	40297	39	7.93584
127643	111829	90	55655	49759	87	1428	1222	16	2674	2348	29	6141	5418	46	7148	6183	58	210186	185018	70	7.93584
152087	122981	101	57924	47240	92	2087	1940	22	2641	1943	36	6706	5387	47	9934	8317	60	265249	224848	67	7.93584
35007	36573	61	20510	20571	55	443	284	0	766	640	0	1424	1503	17	1981	1805	23	38284	51031	38	7.93584
103002	95896	89	28087	25969	81	1877	1482	19	2490	2448	31	5481	5205	39	8808	8601	49	177740	169955	81	7.93584
151906	125058	95	60346	48913	91	2014	1510	21	3658	3170	37	8824	7280	54	10340	9059	55	346312	320359	60	7.93584
93955	88669	80	47802	43466	82	2135	2033	23	2809	2588	30	5734	5882	42	8710	8416	49	166338	168442	55	7.93584
101113	97931	83	40668	39476	80	1455	1562	17	2901	2804	31	6132	6394	45	7379	7381	49	268462	272815	57	7.93684
104588	95899	92	35660	33597	81	2338	2139	25	2705	2453	34	5675	5391	44	7078	7271	47	169469	161614	63	7.93684
56443	54334	82	21546	20826	62	423	432	0	561	702	0	1483	1636	19	2126	2324	23	68189	71636	57	7.93684
103172	95921	87	37489	34994	82	1504	1399	18	2321	2056	25	4457	4101	39	5914	5087	47	121759	137114	49	7.93784
121528	106725	87	34494	30304	83	1731	1507	21	2422	2308	28	5739	4944	45	7373	6882	48	163599	158964	65	7.93784
249107	119815	132	81942	38300	129	4004	2303	42	5617	3543	60	12481	7205	89	18453	9988	105	405590	218627	110	7.93784
207129	162409	124	80064	62905	124	3646	2908	34	4736	3421	44	11010	7812	64	16188	10864	79	343591	251002	124	7.93784
125144	101563	107	51025	42007	107	1829	1255	19	3070	2430	32	5583	4280	42	7665	6231	52	189445	147862	107	7.93784
97815	88715	85	34821	30520	84	1467	1434	16	1573	1578	17	4206	3698	39	6049	5932	44	137236	140751	54	7.93885
114064	104606	84	39310	36447	82	1779	1693	19	1396	1245	14	4127	4325	35	6471	5757	49	127959	124567	61	7.93885
101907	95552	89	34012	32993	79	1458	1136	18	2376	2525	27	6192	6111	43	6650	6409	43	241623	254172	55	7.93885
174950	148508	94	64682	54455	92	2190	1708	26	3516	2877	36	7243	5888	54	9846	8182	55	232526	197816	64	7.93985
122749	99920	89	49874	40417	87	2212	1818	25	3001	2313	39	5646	4821	45	8186	6289	56	178957	162219	59	7.94185
132119	114780	92	61161	52327	90	1784	1543	20	2877	2298	32	6709	6302	49	8785	7701	53	252585	253152	58	7.94185
74613	71633	81	33128	32117	78	1075	1084	7	1687	1615	23	3073	3069	32	4897	4519	43	83392	113164	42	7.94185
84448	78683	84	39163	36821	80	1355	1255	15	1901	1894	27	4195	4077	38	5215	5454	39	105202	117722	63	7.94185
103864	96657	86	29763	27311	81	1447	1167	14	2045	1938	26	4219	3920	37	5863	5808	41	140831	134381	61	7.94185
44099	44150	62	18472	18083	55	799	886	0	1010	974	0	1841	1876	21	2111	2341	26	49339	56847	44	7.94286
116139	108450	85	47182	44648	83	1703	1826	18	2851	2467	36	5190	4986	39	6699	6342	43	157319	162660	58	7.94286
161979	121941	98	150786	127087	96	2918	2298	32	4522	3806	45	8951	7197	57	11538	9518	64	271783	245240	63	7.94286
52116	51644	68	23043	23015	57	617	521	0	938	1032	4	1971	2084	24	3041	2936	31	67338	72863	49	7.94286
68504	64738	84	21990	21296	58	746	703	0	1100	1110	9	2145	2202	25	3895	4071	34	79271	79336	53	7.94286
74203	71437	79	14362	13363	50	1146	1092	10	1054	1318	12	2659	2906	27	3673	3668	39	96797	96702	63	7.94386
33491	31570	70	15523	15229	51	334	410	0	822	759	0	1353	1319	14	1893	1920	20	52433	61762	46	7.94386
134651	123504	95	56879	52821	85	1306	1340	15	2853	3092	28	6650	6182	43	6156	5883	41	238903	228621	68	7.94386
61987	60864	65	21600	20691	59	598	576	0	806	760	0	2442	2349	28	2646	2733	28	72836	73270	56	7.94486
109131	103031	89	43974	41529	81	2082	1883	23	2487	2662	26	5538	5099	41	8195	7695	49	173036	163398	63	7.94486
72283	57503	88	47734	38695	86	1990	1611	23	1751	1566	27	4281	3679	40	6614	5483	53	131300	125033	55	7.94486
90511	84848	84	38791	36007	80	1429	1201	16	1542	1541	18	3660	3572	35	4994	5206	42	114356	109505	56	7.94486
92416	74348	87	40517	33169	85	1568	1120	10	1430	1450	16	3538	3037	39	4842	4373	39	112297	115064	54	7.94586
117326	103925	86	55599	49114	87	2112	1721	23	2542	2276	29	5604	5463	43	7625	6922	48	157735	168540	51	7.94586
211390	169960	101	93404	75779	98	3723	3309	34	5198	4275	45	11683	10421	58	16673	15025	71	390691	357913	65	7.94687
47042	50791	48	23877	22320	63	805	753	0	1017	1280	16	2479	2845	25	3537	3398	39	87652	92636	52	7.94687
43936	48487	57	16177	16318	49	814	757	0	762	957	0	1938	1887	25	2498	2411	29	58714	59892	61	7.94687
57926	57172	80	24128	24336	63	596	483	0	854	841	0	2242	2372	25	2388	2221	27	63574	75582	42	7.94687
66529	61264	79	29404	27795	77	1207	1112	9	1450	1539	22	2825	2905	31	4408	3660	39	101464	110833	55	7.94787
139491	124118	90	44223	37860	86	2183	2010	23	3106	3293	30	6832	5820	47	9412	8339	60	229194	210688	80	7.94787
41757	38627	76	18275	17933	55	590	641	0	690	1198	9	1859	1940	21	2670	2891	29	47148	54706	46	7.94887
134176	108733	107	41296	33527	90	1609	1364	21	2132	1850	22	4904	4081	40	7512	6476	54	160033	132983	68	7.94887
139491	118621	93	84594	73045	88	2870	2338	30	4521	4267	40	10753	9716	56	13119	11805	66	376003	332052	77	7.94887
46427	48477	55	25547	24347	63	1148	1200	10	701	1138	8	2309	2247	27	3914	3454	35	89144	89047	58	7.94887
31604	31320	72	12615	12415	47	692	560	0	512	489	0	1344	1419	15	1355	1617	21	39877	40977	53	7.94987
154023	120063	110	81141	64298	94	3040	2481	32	3512	2380	39	7280	5501	53	10151	8439	57	239261	197395	74	7.94987
80615	73752	83	30773	28104	79	1160	1231	11	1409	1671	20	3310	3209	33	4811	4356	41	112868	107332	68	7.94987
153563	135874	103	89557	81926	94	1609	1316	16	3140	2887	31	7736	6836	49	8726	7260	60	292913	257921	106	7.94987
33296	35195	69	12095	12498	42	452	350	0	704	782	0	1511	1536	17	2151	2447	24	49393	49411	56	7.94987
96398	94379	81	45626	44301	79	1491	1802	17	2618	2792	27	5835	5701	41	6989	6514	48	266939	265430	63	7.95188
63253	57539	78	28779	24846	78	1092	905	0	1196	1313	17	2863	2684	33	4792	4293	46	85406	84562	52	7.95188
228669	176870	106	81666	62035	103	2745	1933	31	4948	4449	40	12712	10406	66	13537	11019	62	490673	407712	97	7.95188
59101	60212	74	31689	31150	75	707	754	0	1318	1125	14	2409	2697	27	2890	3239	29	94695	94444	67	7.95288
260388	171023	120	111109	67867	116	4172	3103	41	5447	3836	52	10965	6905	71	15573	9822	76	360816	235974	92	7.95288
57054	59058	62	22748	22856	54	718	601	0	1079	1607	16	2283	2132	27	3582	3579	31	84855	87580	59	7.95288
85968	79207	87	30397	28474	79	1525	1445	19	2069	1804	25	4127	3878	38	5862	5831	41	137817	131634	72	7.95388
29558	29149	69	18679	18828	56	352	529	0	503	781	0	1214	1347	15	2419	2303	28	37454	47028	40	7.95388
55202	52475	84	17107	16639	52	748	784	0	718	883	0	2181	2231	26	2262	2648	26	69141	72871	51	7.95388
98478	93521	89	43777	41609	81	1037	1023	5	2720	2224	26	5562	5651	40	5491	5093	41	217809	211081	71	7.95388
140893	122250	93	44148	37790	88	1960	1843	24	2513	1796	31	5553	4638	47	9190	7649	54	191958	168770	78	7.95388
60527	60822	78	23685	23635	62	1103	852	0	1190	1195	12	2566	2748	29	3953	3723	37	90496	90762	58	7.95489
188934	143254	100	73479	54657	95	2888	2184	33	3480	3099	38	8210	6454	54	11576	8814	64	262144	208179	85	7.95489
166184	131449	99	93818	75087	95	3907	3191	36	4199	3901	41	9969	7729	63	14163	11110	73	317743	233642	72	7.95489
171296	136271	102	61759	48614	97	1835	1462	20	3645	2554	44	6534	4784	48	10399	8113	54	248157	188318	113	7.95489
102292	93579	86	46243	42608	82	1304	1376	15	2121	1769	20	3967	3484	37	6206	5871	45	138081	125062	73	7.95689
63818	62686	77	26211	25858	75	694	786	0	750	996	0	2197	2245	24	2342	2563	27	78838	77116	65	7.95789
32949	33368	69	13352	13267	47	394	342	0	406	656	0	1195	1081	8	1361	1376	19	39760	41582	48	7.95789
284031	235358	120	110025	91416	119	8433	7065	44	10056	7908	54	23034	17384	96	30993	23600	108	706395	522925	111	7.95789
101567	83143	89	75474	64904	89	2336	1916	25	3329	2944	37	7296	6398	48	9355	8154	57	227109	228125	57	7.95789
163088	124989	99	87117	69203	96	2980	2318	29	3600	2681	38	7388	6015	48	10183	8173	57	215488	182842	70	7.95789
72706	69321	80	19323	18678	55	802	760	0	1257	1305	13	2800	2669	28	3566	3578	33	85144	82978	64	7.9589
27366	27209	69	12708	12865	46	532	539	0	296	474	0	1100	1047	6	1987	1888	25	39839	40314	59	7.9589
69044	62403	90	24658	23193	77	1306	1112	9	1706	1509	18	3075	2553	33	4042	4023	35	88785	88387	60	7.9589
158935	132946	94	74226	61729	92	1913	1775	24	3689	3106	39	8670	7354	54	10659	9081	62	358578	302918	73	7.9599
51847	48372	79	19073	18815	55	698	581	0	1073	1147	12	2207	2185	23	2923	2976	30	67366	76322	47	7.9599
95077	83772	86	42095	36436	84	1271	1066	9	1949	1411	25	3760	3311	37	4915	3914	45	125940	111066	60	7.9599
135411	118940	91	45748	38989	87	2101	1713	24	3104	2640	38	6780	5814	53	8910	8236	67	194497	191089	60	7.9599
65003	58949	82	26173	22912	77	1021	937	0	1294	1383	15	3149	2530	37	4697	4685	36	87887	96423	47	7.9609
118882	102024	89	65897	56892	88	1059	974	0	2157	2226	29	4837	4148	44	6025	5258	48	174420	163260	60	7.9609
136121	108053	95	56808	45724	91	2004	1549	22	2557	2646	31	4802	4124	42	6989	5354	52	165735	147886	64	7.9619
149328	79268	110	53867	29854	109	2199	1055	9	3192	2212	46	6877	4411	55	10276	6544	65	221211	152238	84	7.9619
235260	154512	119	120290	80406	108	6131	4069	45	6485	4891	51	15076	10268	77	21470	15591	84	470834	345585	80	7.9619
112997	104146	92	30600	27528	83	1314	1166	16	1794	1602	23	4144	4029	35	6670	5620	48	139441	130315	68	7.96291
96212	92153	82	35577	34352	80	1746	1728	19	2450	1924	32	4870	4851	39	7513	7442	48	238732	243791	60	7.96291
79496	66324	95	32373	27056	82	1052	917	0	1984	1408	19	3526	3050	36	4357	3824	39	103520	96580	57	7.96391
291983	176605	128	126211	78184	124	5275	3121	47	7124	4465	53	14443	9205	77	20728	13037	91	452301	291473	98	7.96491
129031	111764	104	71124	62724	89	1621	1440	16	3030	2675	37	7057	6559	50	7448	6738	48	243108	246500	58	7.96491
47194	47418	76	20494	20621	56	255	443	0	649	852	0	1742	1759	21	2043	2180	21	61539	76402	44	7.96591
81603	74865	81	36807	34607	80	846	864	0	1717	1675	20	3110	3048	31	4963	5064	38	114112	109741	62	7.96591
124377	111553	102	54729	48994	86	1507	1417	15	3376	3292	31	7185	6694	47	8451	8130	48	269957	257288	60	7.96591
110202	103767	86	38258	35434	83	2017	1972	23	2253	2050	27	4800	4315	43	6393	6435	45	134838	139950	54	7.96591
201157	149146	106	80007	58759	101	2711	1958	33	5261	3987	46	11125	9140	61	13779	11131	72	486611	416832	69	7.96692
159702	134623	97	56488	43859	93	2333	1802	23	3103	3133	32	9600	7868	62	10770	9425	65	333362	328039	58	7.96692
55580	46884	80	37503	31006	82	1343	1070	7	1041	1273	11	3180	3212	33	4359	3977	45	98339	106824	47	7.96792
71553	66181	83	21504	20310	62	1119	960	0	1556	1378	15	3375	3273	31	4529	4363	40	97293	99529	61	7.96792
136945	119660	100	52672	47005	86	2937	2761	29	3731	3030	36	8196	7480	49	12057	10126	58	261475	225423	70	7.96792
76596	72463	82	31237	29315	78	924	894	0	1742	1930	22	3002	2784	32	4551	4250	38	101260	93394	95	7.96792
90858	84792	80	45244	41631	82	1430	1276	15	2119	1835	22	3799	3343	36	5183	4558	42	124208	114697	61	7.96792
121859	100075	90	51207	41115	90	2604	2395	26	2927	2412	32	5880	5129	53	8268	6601	63	161145	157077	56	7.96792
36614	37321	63	18334	17994	56	755	685	0	772	833	0	1347	1552	20	2096	2131	27	24740	54137	31	7.96892
82005	69232	86	36145	30514	83	1340	1248	13	2222	1817	29	4231	3794	40	6344	5511	48	121626	125738	54	7.96892
100730	86621	88	52811	44254	89	2531	2173	27	2466	2021	30	4020	3557	37	6222	4826	52	136028	136453	56	7.96992
59468	57071	83	24557	23752	68	565	545	0	915	1085	6	1744	1901	22	2482	2530	27	59660	70995	46	7.96992
166318	126249	98	66166	49110	95	2354	1886	26	3084	2431	33	6509	4832	48	7932	6495	49	185406	161113	62	7.97093
99805	83662	87	42481	35951	85	1702	1462	18	2141	1462	18	3754	2987	39	5259	4469	49	101982	112912	49	7.97093
199083	148641	106	87866	66362	100	2830	2216	30	5337	3880	50	11082	8413	61	13000	9368	69	446226	354082	72	7.97193
80322	74290	84	32818	30521	79	1280	1143	11	1748	1796	21	3810	3683	35	5182	4370	44	113250	110529	57	7.97193
59752	54843	78	23462	21909	71	742	630	0	1316	1344	12	2215	2435	24	3392	3422	36	75548	79391	53	7.97293
145485	130737	99	83745	77703	87	2519	2421	25	3792	3696	33	9699	8920	54	9976	9969	49	375554	347614	77	7.97293
107300	95270	88	36910	31344	86	2174	1884	24	2647	2045	30	5529	4709	45	8540	7482	51	177299	159908	74	7.97393
44274	45149	65	12581	12538	45	222	376	0	982	867	0	1759	1676	20	2442	2508	27	66133	68226	59	7.97393
55659	50682	78	28979	24835	80	1123	943	0	1029	1211	8	2413	2448	30	4082	3892	41	58718	82795	42	7.97393
71243	61128	84	38555	33288	83	633	639	0	1546	1285	12	2572	2181	32	4342	3943	38	72973	95487	42	7.97393
145791	132199	88	55165	50426	86	1906	1879	21	3447	3083	35	8765	8547	49	9634	8522	58	367245	360878	64	7.97393
23007	22369	65	14092	13706	49	323	339	0	341	451	0	1223	1519	15	1794	1999	29	5410	22486	20	7.97494
129490	112572	90	27849	23295	86	1814	1520	22	1926	1994	28	5026	4398	42	7320	6605	51	141851	163896	50	7.97494
82549	71948	83	24995	21978	69	1721	1354	20	1373	1685	19	4307	3839	39	5918	5291	46	109878	124298	48	7.97494
35568	35748	71	15804	15336	49	403	422	0	512	639	0	1102	1148	12	1578	1608	21	40378	45641	44	7.97494
103148	96542	86	51535	49441	83	2729	2635	28	2981	3076	32	6711	6477	44	9530	8805	54	209810	194371	68	7.97494
80694	78466	78	31152	29543	77	1046	1214	10	1585	1384	16	3270	3135	35	4784	4768	39	109483	106503	57	7.97494
52478	53567	76	31063	30559	75	585	629	0	818	986	0	2131	2233	25	2661	2881	29	41791	70936	38	7.97594
141562	123046	92	49530	44061	88	1455	1386	17	2969	2423	28	6645	5546	50	8928	7523	50	210753	181660	67	7.97594
105924	91939	87	54380	48384	85	1687	1439	19	2445	2047	27	4353	4083	38	6200	5748	44	160975	148565	68	7.97594
81485	73232	85	30413	26887	77	1255	1146	11	1503	1717	20	3563	3317	34	5277	4560	41	113623	108611	65	7.97594
70567	69764	80	26527	25574	70	841	843	0	1613	1671	19	3218	3059	33	3480	3283	31	99331	98412	59	7.97594
223060	166863	115	94353	72166	102	4556	3144	41	4940	4239	45	10805	8196	62	16952	13386	72	359855	296883	119	7.97594
66086	65932	60	28619	26936	68	817	644	0	1507	1170	10	2166	2234	26	3489	3384	32	76960	76038	55	7.97594
117508	111424	84	42145	40419	82	1509	1520	16	3600	2969	34	7159	6746	48	8117	7898	48	299389	287255	69	7.97694
107668	100737	91	56341	54153	82	1553	1486	18	3182	3033	32	5656	5278	42	7720	7050	53	234121	220468	93	7.97694
67874	64300	74	27868	26472	69	736	813	0	942	1273	14	2333	2495	25	2866	3139	30	75478	80430	50	7.97694
172755	128111	98	72666	54811	96	2797	2035	31	3109	2533	33	6863	5117	54	9684	7824	59	211882	181313	62	7.97694
52189	50806	75	29564	28830	74	720	525	0	992	997	0	2398	2235	27	2901	3093	34	49162	89365	36	7.97694
61149	60766	77	24417	24216	67	641	604	0	1156	1199	13	2777	2795	30	3431	3535	32	76581	80412	54	7.97694
113328	107779	83	37936	36207	80	1519	1366	20	2782	2849	28	6105	5666	43	6883	6943	42	250869	240604	70	7.97694
96288	93421	81	38995	37584	79	1674	1641	17	2416	2301	25	5297	5137	41	7349	7154	54	245583	236963	73	7.97794
256007	193702	111	100586	75852	108	3209	2388	35	5519	4869	50	13269	10617	64	17054	14172	71	614055	505203	98	7.97794
90980	81843	98	34954	32114	79	1737	1488	20	1839	2080	24	4190	4250	36	4837	5011	35	130291	126304	65	7.97794
85128	78696	81	37310	35478	80	2069	1854	22	2334	2032	26	4332	3998	38	5678	5841	40	130232	123004	70	7.97794
80454	74200	83	29108	26782	78	1166	1364	15	1543	1615	23	3593	2951	35	5520	5557	39	112502	103407	60	7.97895
53744	53505	78	30504	30213	75	561	548	0	971	1027	4	1934	1820	25	2537	2731	25	46387	82011	39	7.97895
73501	66279	79	45982	41855	81	1405	1172	12	1771	1602	24	3318	3057	36	4289	3827	39	80048	102046	44	7.97895
193703	153837	100	75299	61459	96	3311	2654	34	3443	3103	38	9119	7685	52	12864	11439	70	303707	266381	82	7.97895
103283	97941	83	37905	35092	81	1466	1653	16	2170	1868	25	4053	3852	38	7269	6398	52	132674	121659	67	7.97895
231213	159326	105	81619	56953	101	4424	3003	43	4678	3651	41	9638	6813	59	13315	9506	65	301907	218253	91	7.97895
105063	82334	91	42930	33605	87	2056	1520	22	1933	1498	27	4212	3476	40	6056	5047	49	120312	118708	52	7.97995
127856	111034	86	37769	32272	86	1689	1594	20	2305	2215	24	5280	5053	43	7083	6128	51	184803	159911	67	7.97995
57744	56863	75	18089	17823	52	600	707	0	532	628	0	2338	2297	26	3443	3294	33	77409	80084	64	7.97995
86602	85534	82	49998	47704	79	1076	1030	5	1718	2069	20	4699	4677	39	5490	5252	43	115729	174185	43	7.97995
101742	87849	86	42648	36719	86	1389	1164	10	1423	1277	13	3200	2627	34	4666	4512	41	121164	108346	68	7.97995
165611	146083	93	65733	59438	92	3822	3427	33	4065	3455	37	9689	8205	55	14219	11709	70	328755	267758	81	7.97995
114604	107088	90	54474	52091	83	1518	1512	17	2811	3054	29	6105	6218	42	6744	6266	44	208516	233839	53	7.98095
72787	67534	85	26439	25054	75	1367	1068	14	1098	1393	17	3381	3037	34	4980	4692	41	102944	103945	60	7.98095
88475	73254	89	37548	31186	85	1400	1286	15	991	1136	14	3470	3005	36	5447	4461	48	114222	107626	54	7.98095
146798	119958	97	53070	43626	91	2016	1841	19	2227	2400	24	5358	4685	43	7881	7003	49	170325	149835	81	7.98095
44378	43287	75	16647	16331	52	916	919	0	812	1019	4	1840	2019	22	3034	2804	33	47136	71396	38	7.98195
140559	120869	96	48530	40863	92	1909	1695	21	1913	1775	29	5164	4405	43	7309	7229	47	156312	146224	60	7.98195
66527	62863	78	20000	18685	55	674	776	0	1051	859	0	2175	2012	26	3591	3319	36	76053	75099	60	7.98195
69448	60046	86	31790	26835	81	1182	955	0	1419	1489	16	3306	3046	33	4406	3529	42	86400	85526	53	7.98195
28539	29074	68	10094	10059	43	718	563	0	723	624	0	1075	1101	10	1699	1686	18	40014	40663	59	7.98195
53424	53423	72	21592	20777	64	606	596	0	1042	1049	8	2233	2113	28	3196	3185	33	59388	79629	41	7.98296
169506	135594	103	78751	64445	94	3455	2946	33	3973	3491	38	10290	9226	55	15350	13227	68	346530	307701	87	7.98296
72185	65806	82	29535	26554	75	1184	927	0	1340	1356	14	3373	2963	35	4880	4345	40	108982	102735	69	7.98296
40953	41830	59	8468	8285	40	86	226	0	664	870	0	1525	1657	17	2077	1826	25	58706	59086	57	7.98296
26166	25893	69	10309	10083	44	433	507	0	1228	809	0	1024	1237	12	1705	2177	20	26395	46130	33	7.98396
54223	50690	75	22718	21534	69	460	522	0	779	817	0	1934	1876	23	3159	3244	32	69409	71939	57	7.98396
143770	122943	92	65421	55282	90	2100	1848	22	1715	1478	28	5464	4572	43	6623	5442	54	203436	170438	69	7.98396
121486	111592	85	55357	49189	86	1930	1773	21	2900	2662	31	7549	7152	46	9019	8169	53	306343	290183	68	7.98396
190112	146422	101	75082	57899	95	3001	2133	32	3805	2600	42	7818	5924	58	11601	9437	61	275970	223807	79	7.98396
115966	97123	94	43096	36147	87	1503	1185	13	1798	1672	18	4181	3634	38	5523	5267	41	121509	123540	52	7.98496
56648	54587	68	27457	25004	76	1323	1227	13	1609	1160	10	2949	2541	34	3984	4177	39	86108	88175	54	7.98496
113384	106034	84	41218	38388	82	1348	1547	17	2078	1837	26	5304	5326	37	6359	5859	44	200462	189513	68	7.98496
98519	86675	87	29470	25200	84	1023	783	0	1871	1551	19	3500	2878	35	4945	4450	40	110164	102259	65	7.98596
106875	101006	86	50408	47241	82	1149	1045	6	3049	2186	32	4802	4346	38	4660	4864	37	183878	182060	64	7.98596
64067	59010	80	34004	29160	82	1182	1219	13	1683	1316	24	3223	2902	34	4218	3408	41	81741	88925	49	7.98596
85427	81101	83	28206	26621	79	1055	1040	6	1648	1155	10	3353	3122	33	4579	4647	40	118333	112999	68	7.98596
40604	40357	78	9098	9309	41	610	543	0	1019	822	0	1294	1428	16	1806	2015	19	62286	62823	64	7.98596
61691	60360	80	10668	10286	43	696	916	0	1307	1168	8	2798	2913	28	3899	3867	34	87290	84609	67	7.98697
48263	45451	77	19342	18676	62	637	665	0	1003	926	0	1289	1412	16	2983	2764	29	60168	61566	58	7.98697
135928	115614	94	88029	78952	91	2363	2049	23	3986	3263	42	8641	7451	50	9793	8224	59	321790	318180	57	7.98697
89590	87186	82	42153	41311	79	1218	1041	6	2160	2306	24	4171	4158	39	6443	6107	45	174583	206740	51	7.98697
89306	78845	84	32928	28636	83	991	929	0	1470	1182	12	2977	2486	31	4007	3532	38	99350	91424	69	7.98697
102047	94658	85	32583	28289	83	2338	1740	28	2254	2125	26	4831	4249	40	8012	6861	48	171845	163695	73	7.98797
143230	121173	96	62010	53295	90	2687	2303	26	3177	2693	33	6846	6255	49	9398	8459	53	230964	219131	82	7.98797
59915	56955	79	24137	23408	69	604	503	0	1091	1132	6	2047	1705	21	2575	2768	29	66569	68460	58	7.98797
59281	58205	79	22207	22077	62	793	769	0	1163	1216	10	2062	2106	25	3880	3780	36	80272	78916	67	7.98797
141666	111097	94	58997	47948	90	1929	1881	20	3235	2379	36	5264	4576	44	7002	6422	48	180027	149655	71	7.98897
139251	120885	91	52613	45382	87	1643	1436	20	2507	2077	29	4725	4265	42	7388	6113	55	169731	140653	72	7.98897
90425	84767	82	29376	27717	79	1664	1401	15	1536	1324	16	3887	3424	35	5632	5822	44	137494	128433	66	7.98897
121700	108055	90	61017	54318	87	1908	1619	23	2147	2159	26	4933	4329	43	7034	6061	48	176643	164347	71	7.98897
239672	187523	119	138749	114071	101	3458	2833	32	7043	5240	55	15161	11795	72	16374	13261	78	599626	468438	92	7.98997
101025	85440	88	47241	39700	84	1315	1149	11	2394	2161	28	4038	3350	39	6119	4898	47	138739	125681	66	7.98997
67512	66705	77	23584	23187	56	1048	936	0	879	1397	13	3200	2848	32	3849	3644	37	92923	92905	61	7.98997
143187	115531	96	48391	41172	89	2023	1805	22	3158	2516	30	6605	5428	50	10231	8497	62	226302	197423	84	7.98997
75994	69809	82	29474	26616	79	603	875	0	1489	1137	17	2156	2241	27	3939	3453	38	98486	91334	70	7.99098
117061	109209	86	44794	41890	83	2134	2268	24	2624	2386	28	5823	5472	42	8520	7991	50	172647	166135	73	7.99098
201073	163812	98	68436	55989	95	3350	2863	34	4073	3094	41	8925	6971	53	12063	9415	59	279763	221479	79	7.99098
84187	79965	80	35374	32401	80	1183	1040	6	1379	1393	12	3229	3031	32	4509	4565	36	107406	101406	71	7.99098
134083	124159	87	84361	79285	85	2302	2226	27	4699	4355	40	11474	10993	58	14407	13616	67	494775	458469	73	7.99098
50532	48955	75	22226	21656	57	934	641	0	1304	1204	10	2045	1802	26	3142	3007	30	72598	73680	57	7.99098
186039	152993	97	62105	51453	93	2859	2432	31	3629	3296	38	8350	6538	56	12061	9928	62	276147	220312	75	7.99098
106005	101029	82	40702	38715	80	1461	1543	15	2461	2271	28	4445	4257	37	6318	5236	49	153775	142770	66	7.99098
261446	213575	108	234647	192461	109	6381	5218	41	12271	9861	61	28837	24306	95	34388	29899	95	1.04858e+06	998910	99	7.99098
63081	62548	77	16683	16964	47	889	863	0	1468	1389	17	2861	2874	30	3403	3504	33	102892	108352	64	7.99198
112556	97263	93	47492	42671	85	1374	1243	14	3180	2944	30	6331	6132	45	7226	6880	55	213754	230429	50	7.99198
104071	85962	88	37539	31301	86	2325	1843	25	2294	2082	29	4804	4321	38	7513	6329	54	138403	157046	49	7.99198
186340	145921	113	63987	48720	97	2434	1842	27	3104	2420	37	8059	6264	51	10872	7874	67	258214	199539	113	7.99198
170525	150353	101	69615	62657	91	3227	2697	31	4249	3845	35	8612	7980	49	11281	10669	56	297321	295396	79	7.99198
102171	98513	82	57167	55623	80	1225	1286	12	3168	2924	29	4536	4532	38	5973	5643	43	148991	147561	65	7.99198
222745	157406	121	65682	47164	106	2796	2271	28	4944	3832	41	10019	7428	58	12151	8826	68	389048	310952	76	7.99298
195337	176832	93	75696	68080	92	4213	3894	33	5140	4768	39	12064	11090	56	15782	14358	72	368742	350734	82	7.99298
138587	109121	98	49761	39188	92	1713	1392	19	2846	2566	33	6086	4923	49	8765	7513	59	178554	180872	54	7.99298
154415	123071	106	71905	58011	94	2521	1838	29	3021	2580	35	5678	4393	46	9477	8147	55	198050	155601	72	7.99298
49298	44886	75	31291	28861	78	533	440	0	886	950	0	2104	2187	26	3211	3209	34	52891	74032	38	7.99298
159785	143094	90	99797	89328	90	3186	2577	32	4128	3686	41	8679	8047	54	12257	10341	66	282304	267487	59	7.99398
55343	53570	62	19364	18627	53	1036	930	0	1083	1187	11	2536	2449	29	3142	3135	31	83828	82085	64	7.99398
232888	164380	108	117920	85801	105	4714	3486	40	6781	5267	50	13144	9796	66	18124	14526	74	454957	347976	86	7.99398
103135	98853	82	35226	32937	82	1233	1295	15	2542	2080	27	4007	3912	36	5626	5426	42	134431	132235	61	7.99398
131573	116572	103	66938	61507	86	3797	3255	34	4558	4146	37	9568	8677	55	13041	11643	62	302497	267569	75	7.99398
158522	136453	93	45137	38299	88	2598	2039	28	3872	3295	40	7442	7232	46	11248	10567	58	260524	242867	107	7.99398
155587	121417	96	61714	47635	93	3385	2612	35	3798	3014	39	7718	6298	57	10025	8317	61	224635	206874	58	7.99398
135070	118323	89	56756	46829	90	1728	1495	21	3862	3370	34	7863	7191	49	10226	9033	59	359329	318707	79	7.99499
89315	82306	83	30361	27368	80	930	782	0	2613	2445	30	4492	4221	43	3879	3753	35	124094	117953	65	7.99499
188481	140858	99	131804	104444	98	3393	2458	35	5292	4186	44	10051	8215	60	13123	11002	67	363797	311981	83	7.99499
123818	108789	88	49903	44310	86	1855	1778	23	1819	1596	20	4624	4163	40	6153	5377	45	139990	137078	68	7.99499
114206	108694	82	54089	52130	81	1135	1243	12	2741	2449	26	4866	4718	37	7356	7244	50	177612	177697	69	7.99499
205133	170095	97	104503	86927	95	3895	3421	34	5529	4523	51	10509	9195	57	14944	12196	70	340953	277508	80	7.99499
68419	67769	78	27149	26203	70	872	843	0	1211	1090	12	2391	2306	27	3075	2367	33	83451	79720	57	7.99499
117097	110658	84	41441	37879	83	1868	1754	21	2928	2505	33	5748	5569	41	7613	7426	47	183860	178395	71	7.99499
56220	52174	91	25440	25057	74	397	525	0	195	588	0	1907	2059	23	2539	2609	28	69167	73275	52	7.99599
55914	51902	91	15265	14584	51	802	921	0	1226	1251	12	1891	1885	22	3007	2723	35	72504	70737	64	7.99599
100508	92274	87	33876	31010	81	1607	1580	18	2133	2298	21	4203	4002	36	5624	5081	39	131662	132564	68	7.99699
51037	48298	77	16442	15735	56	687	734	0	1120	1114	7	1839	1949	22	2583	2928	28	65750	67936	59	7.99699
91623	86609	83	44565	41910	80	1396	1291	15	1598	1889	20	4340	3879	38	6045	6184	45	130508	128609	65	7.99699
91529	86501	87	50509	46774	81	1229	986	0	2103	1676	21	4256	3900	38	4970	4400	40	169782	159166	64	7.99699
74208	73202	76	33782	31889	76	1336	1252	14	1498	1395	14	3558	3221	35	4717	4229	40	113360	111865	57	7.99699
85709	80610	82	23178	22146	63	1537	1516	17	1778	1571	21	3548	3574	33	5992	5661	44	139601	130353	67	7.99699
53911	54344	68	19394	19494	52	299	452	0	593	778	0	1747	1781	19	2641	2881	26	63406	66634	57	7.99799
48599	48060	74	19958	19598	60	532	723	0	1423	943	0	1898	1965	23	1633	1757	19	61388	62872	53	7.99799
150324	127925	96	90011	80092	91	3577	3218	33	4348	3578	42	9459	8397	55	11443	10059	58	217809	235875	52	7.99799
176371	140490	101	74164	60393	95	2859	2208	30	3815	3316	41	7930	6348	51	11034	8844	60	264409	218635	72	7.999
47341	46366	73	35069	34479	74	631	569	0	1327	1561	18	2586	2272	30	3665	3595	34	37127	82051	34	7.999
70853	67159	80	25132	24307	71	1085	865	0	1303	1023	4	2829	2664	28	4009	3906	36	81970	81202	64	7.999
67799	57785	85	31025	26567	80	1130	1201	10	1737	1457	23	3032	2853	34	4575	4149	43	65374	110527	38	7.999
80008	74657	80	25996	24323	77	1155	1018	4	1458	1515	18	3889	3827	37	5329	5325	38	119579	120274	59	8
144394	110919	97	61695	46236	93	2513	1941	27	2966	2582	32	6916	5382	52	10267	8097	62	236750	196171	64	8
87325	83086	82	28676	27114	79	1102	981	0	1881	2000	24	3805	3570	36	5956	5614	47	141484	144003	57	8
60005	56619	78	27348	24968	74	1073	1030	4	1165	973	0	2449	2621	27	4358	4229	36	92681	92787	54	8
83243	81321	80	33145	31305	77	1403	1234	16	1694	1853	23	4414	4236	38	5792	5815	41	125234	129533	53	8
72002	69525	79	19894	18544	60	1126	920	0	1253	1283	12	2861	3042	30	4041	4079	37	92535	92168	59	8
313371	199826	139	223708	148852	134	9292	6688	53	13480	9834	66	27623	20146	98	37814	28004	100	869830	698121	117	8
60939	61836	65	15987	16336	46	1268	989	0	1203	1253	11	2611	2926	28	3448	3794	30	83459	84689	56	8
160055	122289	111	53200	41527	93	2820	2327	30	3741	3229	38	7763	6857	53	10207	8583	60	188131	207832	50	8.001
159934	133428	90	85726	73307	91	2856	2478	29	3306	3050	34	7612	6085	56	10071	7836	59	239044	198129	65	8.001
27275	25713	68	29427	27488	70	832	855	0	1054	1095	5	1840	2003	22	2690	3037	32	18136	65016	26	8.001
288561	191760	119	119519	82539	117	4947	3330	41	6728	4902	54	16202	10617	77	21349	14358	86	513830	356480	91	8.001
102558	89307	85	32452	27245	74	1177	1060	6	1570	1549	23	4428	3783	41	5748	4890	44	120899	118198	51	8.001
138137	125473	89	64966	59421	86	1950	1795	21	3729	3344	36	8379	8213	50	10093	9917	54	368481	360005	74	8.002
176861	145201	102	56457	45695	95	2609	2099	30	4444	3832	41	8727	7200	55	13199	10838	70	295806	252363	71	8.002
81145	77280	95	32723	31443	78	894	893	0	1588	1534	17	2809	2767	28	3664	3595	36	102423	104839	53	8.002
158252	122524	113	65063	49795	113	2624	1995	28	3642	2977	35	8501	7128	59	11329	9492	60	233144	223301	113	8.002
148784	117983	97	70644	54894	94	2296	1679	26	2649	2028	36	5938	5132	44	9441	7138	60	189320	164173	61	8.002
34031	35818	62	16874	17054	50	285	552	0	538	740	0	1417	1523	17	1867	1832	22	11870	44709	25	8.002
146175	118129	104	71467	57911	92	1641	1118	10	2391	2434	30	5960	5095	43	7219	6459	56	243436	222542	66	8.00301
23321	22521	61	11222	11150	45	296	312	0	-38	261	0	967	1090	6	1279	1513	15	42564	50534	42	8.00301
74844	71607	79	31643	28798	79	1298	1266	13	1616	1609	19	3577	3802	34	4914	4883	40	85826	125620	41	8.00301
212815	158134	105	121974	96223	106	4939	3808	40	6944	5338	56	14784	11722	71	20184	15649	77	420616	368821	63	8.00401
60912	59229	78	31344	30290	75	925	1022	4	1230	1205	11	2698	2501	30	4328	4484	38	83538	89489	50	8.00401
128883	103923	92	46345	37674	90	2231	1715	29	2098	1700	30	5193	4227	44	6991	5359	52	162847	139906	61	8.00401
180596	145381	93	99826	80698	94	3431	2803	33	5386	3736	50	10496	8006	61	13717	11503	61	345426	292051	66	8.00401
80328	78964	78	42152	40696	77	1255	1228	11	1772	1858	20	3397	3480	35	4573	4096	40	90543	108216	45	8.00401
81432	77831	83	24388	23598	60	1486	1503	17	1577	1739	19	3576	3565	34	5056	5337	39	83164	114885	40	8.00401
66437	61555	83	27046	24317	69	1462	1291	15	2045	1756	23	3236	3117	32	4784	4288	40	102152	109775	51	8.00401
85969	84656	81	35558	34899	77	1155	1028	6	3128	3225	32	6364	6201	48	3822	3850	37	170513	191870	49	8.00501
103084	87992	102	55226	47295	89	2234	1922	26	2715	2203	30	5597	4800	45	8341	7775	52	168863	179806	102	8.00501
62007	57087	90	17115	16832	51	576	909	0	682	1351	10	2193	2215	24	2968	2947	31	70137	70568	59	8.00501
111257	100264	97	44867	39750	85	2013	2089	21	2605	2170	32	5442	5344	40	8169	7521	50	177934	179573	57	8.00501
43853	41767	87	16751	16728	52	416	336	0	602	924	0	1608	1402	19	1683	1701	23	61848	63977	55	8.00501
70042	65935	86	23931	23491	75	761	766	0	1050	1369	11	3311	3301	34	4140	4020	38	144601	155820	54	8.00501
69762	66980	81	14634	14323	47	822	771	0	1285	1028	4	3555	3467	35	3253	3197	33	101439	101711	60	8.00501
38394	37944	72	15787	15432	53	415	387	0	484	1208	8	1781	1874	22	2039	2306	24	39199	50956	41	8.00601
135143	112917	92	57409	48655	91	1745	1657	19	2776	2246	31	6443	5752	45	8394	7287	56	275368	244165	69	8.00601
77364	69770	83	37059	30992	80	1357	1280	10	2033	1708	21	3512	3468	36	5621	5419	43	99710	120491	44	8.00601
356292	205454	229	241012	153723	226	10247	6271	61	11564	7328	73	26504	16949	132	38746	24185	188	835614	532784	197	8.00702
132388	109273	91	64221	52394	90	1842	1522	22	3867	3513	40	8311	7346	56	9754	8578	58	288830	331510	52	8.00702
90708	83517	85	37104	32190	82	1902	1734	23	1795	1866	26	3970	3980	36	6350	5673	46	141585	139730	57	8.00702
187801	159216	113	116209	99712	105	8378	7072	46	8870	8130	55	19955	17497	73	28871	24662	83	614505	527446	113	8.00702
77613	66485	87	33561	28211	84	1150	1237	13	1760	1966	21	3417	3078	35	4957	4396	45	109503	99670	57	8.00902
103031	83742	104	40736	33025	87	1722	1287	19	2308	1954	32	5187	4269	44	7847	7022	54	167785	148884	62	8.01003
112520	103137	90	42883	40434	83	1446	1272	18	2789	2538	24	6112	6208	41	7631	7310	50	272676	258802	79	8.01203
63961	62297	92	25699	25362	73	824	821	0	1154	1637	13	2529	2396	28	3479	3343	36	89852	91569	65	8.01303
61967	61529	75	24355	24173	74	540	558	0	628	741	0	2834	2637	29	2873	2753	30	98711	99306	65	8.01404
83710	82935	78	46695	45901	78	1656	1625	20	2097	2055	27	4517	4030	40	6487	6306	43	154420	142992	68	8.01604
219496	161048	113	73247	55901	106	4424	3016	39	4931	3770	45	11147	8895	59	16470	13275	77	385741	315968	100	8.01704
154638	142813	89	57747	51443	88	2160	2094	23	4008	3791	34	9323	8613	53	11542	10547	63	400330	379444	83	8.01704
174127	159706	93	93277	85963	89	3935	3911	33	6104	5610	42	12041	10075	66	17080	14688	74	391808	325192	80	8.01804
107339	97392	83	53466	48739	83	1642	1538	18	1961	2035	21	4215	3940	36	5701	5703	43	155496	149195	78	8.02205
52149	53312	73	23719	23230	69	367	595	0	1173	990	0	2129	2159	23	3103	3084	31	89792	89020	63	8.02205
186328	166687	95	116214	102669	94	3115	3097	29	5629	5617	42	13188	12148	61	14136	12322	77	546098	506624	85	8.02306
87534	82544	85	29471	28194	74	1352	1545	16	1590	1425	21	4400	4379	38	6215	5695	42	141352	134589	76	8.02306
72801	68831	94	36056	35240	78	1145	1089	11	1401	1460	16	2964	3075	31	4376	4370	35	92627	91385	64	8.02406
162584	143455	94	53267	46714	90	1995	1606	20	4315	3408	37	8816	7993	56	9781	8568	61	364860	347511	85	8.02406
97245	88485	86	42105	37949	83	1314	1299	12	1956	1569	21	4136	3431	38	5585	5474	43	145708	126212	68	8.02406
55051	54601	75	12993	12809	46	681	705	0	1336	1024	5	2060	2145	24	3346	3104	31	81900	81040	68	8.02406
38249	37178	73	15754	15758	50	339	474	0	971	720	0	1851	1911	21	2488	2465	26	62563	61510	60	8.02506
38341	37502	73	16764	16393	52	754	662	0	473	588	0	1568	1728	17	2370	2503	26	46746	45326	67	8.02606
73606	71376	80	10812	10602	45	670	759	0	1315	1149	15	2878	3157	28	3125	3524	31	124492	123646	72	8.02707
288868	236536	105	179215	149382	103	7115	5992	43	10905	9146	68	22468	18344	82	30061	23754	93	764477	623607	99	8.02707
93823	90040	82	20706	20097	58	1599	1468	18	1319	1725	19	4409	3921	37	6882	6855	47	156990	152235	77	8.02807
69737	59888	95	39560	36858	80	1392	1414	14	1468	1396	15	3253	2806	32	4007	3549	38	110887	94859	95	8.02807
53977	51314	88	21587	21332	60	339	379	0	699	853	0	2008	1766	24	3199	3087	32	57989	57648	66	8.02807
81594	79919	79	35475	33210	79	1213	979	0	1468	1597	19	2969	2785	32	3417	3408	33	99729	97688	65	8.02907
132501	121628	92	63584	60926	85	1675	1605	18	2776	2724	32	7930	7972	48	9572	9684	53	346607	324954	82	8.02907
108255	98781	91	44833	40929	85	925	887	0	2548	2435	28	4641	4228	40	5140	4990	39	189511	177281	77	8.03008
54512	55582	74	11122	10873	44	861	928	0	515	882	0	2299	2530	26	3877	3709	36	80060	77564	69	8.03008
132177	116220	93	57093	50150	87	1835	1604	22	2223	2057	27	5672	4672	44	8176	6989	54	180437	155731	75	8.03008
218869	163341	109	113087	90123	102	3592	2768	35	4368	3363	42	10128	7942	59	14539	10780	74	305376	223403	105	8.03108
194016	159067	104	87868	71497	97	2718	2303	27	5275	4201	46	11239	10174	59	12815	11788	61	476879	455186	86	8.03208
276056	205539	112	123273	96765	110	5950	4458	43	7288	5436	54	16352	12470	71	23043	17818	95	490875	380787	102	8.03308
81267	69478	98	31808	26519	98	1018	794	0	1844	1377	16	3407	2731	30	5826	4662	44	135462	103914	98	8.03308
60151	54205	78	30159	26990	77	684	706	0	726	1038	6	2792	2705	30	4406	4362	37	91225	83420	71	8.03409
117387	107770	85	53165	48561	84	2820	2414	27	2809	2214	28	6124	5231	47	9370	8175	55	204301	183908	77	8.03409
84564	83689	81	53095	52248	78	1520	1609	18	2075	1691	27	4617	4566	36	6284	6006	43	138935	132795	67	8.03509
45319	46481	72	9474	9269	43	714	808	0	1162	1241	11	1587	1727	20	2465	2296	27	60449	59068	67	8.03709
89820	77008	88	44067	38714	84	1335	1294	15	2182	1628	32	4602	4226	37	5527	5095	44	136176	119385	72	8.0381
117950	110826	88	46181	44077	83	1676	1735	17	2634	2588	29	6609	6197	43	8483	8282	47	292017	279705	74	8.0381
67399	62907	93	47501	46058	83	1409	1265	15	2213	1795	27	3723	3185	36	4773	4662	38	125254	106268	93	8.0381
79835	70034	83	41783	37572	83	1832	1484	18	2030	1836	24	3955	3300	38	6458	5558	45	133846	116243	76	8.0401
54666	54687	80	29405	29627	74	836	807	0	1448	1462	13	2413	2341	27	3643	3677	33	84357	80869	70	8.0411
49938	48281	74	11893	11939	45	602	708	0	941	1156	8	2240	2183	24	3140	3019	34	84870	84556	76	8.04411
149350	137741	94	94464	88134	87	3045	2809	30	3780	3606	34	8098	7810	48	12507	11229	66	284136	253535	93	8.04411
75450	74565	88	15366	14850	50	1172	1074	7	1424	1388	17	3785	3688	34	5536	5025	42	127653	123337	84	8.04611
74494	63469	85	32165	27676	81	681	647	0	1230	1183	9	2676	2113	31	3893	3351	36	98312	85574	85	8.04611
170983	133690	104	77954	61107	98	1875	1445	22	3492	2681	34	8925	7219	52	9383	7539	56	329869	274631	97	8.04712
207872	159001	103	102841	80997	98	4193	3110	38	6010	5013	47	11984	9667	66	16137	12186	73	391421	322557	104	8.05213
80934	80545	78	29105	28700	77	845	958	0	1558	1442	17	3584	3640	33	5617	5234	42	122607	118728	84	8.05313
57495	56929	72	25052	24883	74	1075	1180	10	1260	1570	18	3375	3521	32	5191	5060	40	119620	116304	75	8.05714
25629	26708	66	5035	5145	35	374	347	0	629	762	0	1019	1241	11	2032	2259	22	45489	47008	69	8.05815
137805	121307	89	57711	49842	88	2229	2098	25	3428	2751	36	6713	6230	45	9317	8230	52	208727	186697	90	8.05815
121044	109093	96	45702	40423	86	2269	2029	25	2058	2165	25	5433	4916	41	7837	6658	46	182659	163826	80	8.05915
77859	69422	82	28613	25535	81	1699	1501	16	1941	1852	22	3638	3618	34	4998	4475	40	125404	120287	83	8.06015
84617	83021	79	22590	21345	64	1155	1012	4	1782	1617	18	3444	3276	35	4899	4817	38	117496	111436	79	8.06115
123227	101962	92	42851	34769	88	1814	1457	19	2298	1939	28	5389	4533	43	8093	6838	54	183709	157838	90	8.06316
53008	51273	82	20294	19553	58	783	877	0	1084	813	0	2041	2187	22	2596	2509	26	66233	63719	65	8.06416
282729	197414	121	147722	100981	123	7587	5203	49	8344	6743	52	18400	13381	81	26378	19331	94	597728	441489	121	8.06416
87642	87439	78	34525	33481	77	1038	1017	3	1662	1701	22	4403	4131	37	5481	5302	39	201243	195073	80	8.06516
91374	79929	86	39707	35005	84	1239	1156	12	1702	1640	20	4280	3810	36	5214	4985	41	126418	111782	79	8.06616
62865	62441	76	31039	30403	75	1265	1061	7	1503	1416	16	3132	3002	31	3930	3296	38	102386	98690	72	8.06616
92098	84623	83	44471	40506	82	1915	1825	23	2400	2260	26	5289	5262	39	6364	6031	43	155085	150915	76	8.06717
75719	72450	85	31235	29428	76	1541	1172	16	1926	1697	22	3465	3004	34	4826	4803	35	120012	115464	72	8.06717
59731	58827	77	13136	12854	47	692	738	0	1222	1116	8	2586	2782	28	3823	3920	33	90866	92099	72	8.06817
14624	14714	50	9352	9572	41	242	331	0	440	395	0	738	738	0	1237	1277	12	25315	28073	49	8.06817
127787	112529	88	54180	48362	86	1989	1799	20	2652	2631	29	6028	5502	43	7884	7720	46	179184	167062	83	8.06917
63482	61259	79	28407	27412	76	1198	1137	12	2269	1717	20	3321	3287	32	4442	4091	41	105255	96709	70	8.07018
147268	133321	94	76342	70208	87	2226	2192	25	4225	3426	37	10578	9326	57	11869	10429	61	425228	361096	83	8.07018
136577	127234	89	91864	86198	87	2093	1778	23	3438	3055	34	9292	8452	53	11090	9795	59	378749	348661	78	8.07018
186314	148602	96	85592	67019	94	2346	1837	27	3920	2946	39	9083	7606	57	9963	8316	56	322630	268021	83	8.07018
136566	127353	96	57883	54687	87	2948	2833	28	3866	3747	35	8180	7294	49	11350	10064	57	270609	237247	80	8.07118
136656	115525	97	51163	43855	88	1700	1557	19	2207	1975	30	5355	4160	43	6511	5174	46	177147	147183	78	8.07118
52722	51944	77	25729	25555	73	554	582	0	702	1035	4	1932	1962	22	2267	1940	27	81622	81446	66	8.07218
166481	153122	90	87940	82120	89	2528	2301	28	4851	3946	40	9878	8708	56	14781	13285	70	346094	288957	86	8.07218
69171	66599	77	30882	29657	77	974	1176	9	1588	1862	21	3568	3540	31	4920	4885	37	111750	112390	75	8.07318
21223	20081	59	7070	7040	39	212	146	0	157	259	0	826	1000	1	1154	1133	8	32151	31160	66	8.07419
139311	111108	104	79300	65873	93	2236	1688	25	2542	2261	29	6245	5105	46	10127	8061	57	223612	184988	86	8.07419
104458	85411	103	47073	37351	103	1841	1632	19	2102	2046	29	5288	4246	46	6918	5260	48	183406	145856	103	8.07419
138506	129582	100	37449	35594	83	2900	2714	27	3780	3689	32	8632	8269	51	12303	11348	65	270299	254653	84	8.07519
66136	65006	80	31933	31354	76	728	720	0	976	1499	13	2670	2790	27	3403	3115	33	95235	96763	68	8.07519
60197	57789	77	22183	21280	66	697	852	0	1379	1277	14	2314	2250	26	3181	3180	30	81404	78409	72	8.07619
34724	35958	54	18479	18498	56	424	475	0	958	868	0	1556	1361	16	2333	2535	23	48116	49413	62	8.07619
169545	133665	101	99380	77113	97	2604	2083	28	3592	3115	43	7750	6191	57	9559	7218	57	273601	225508	88	8.07719
285254	190820	122	124177	82579	120	4069	2719	39	7893	5050	56	17648	12943	75	21360	14855	89	760731	602815	115	8.07719
146234	131343	87	45074	40108	84	1892	1500	22	3082	2494	34	6582	6343	41	8594	7396	50	219591	208965	84	8.07719
191113	143471	105	161402	125992	102	5641	4511	41	5980	4693	47	13212	9740	68	20495	15490	86	428991	341397	88	8.0782
77207	74775	80	29904	29025	76	1162	1026	5	1085	1135	10	2929	3145	29	4280	4537	35	110009	109120	73	8.0782
95943	82662	92	39358	34664	85	1524	1291	15	1859	1593	26	4028	3539	37	6489	5094	51	131704	112207	78	8.0792
99558	87031	87	41398	35561	84	1701	1617	18	1875	1617	19	4526	3967	38	6381	5780	47	154561	140869	80	8.0812
33447	34110	64	14642	14738	51	382	251	0	933	666	0	1092	1013	3	1686	1547	20	43135	43537	64	8.0812
94067	82022	90	36186	31312	83	1663	1466	18	1621	1549	19	4315	4022	37	5864	5500	43	141958	132951	81	8.0822
267082	197699	114	85092	61787	107	5924	4128	43	7450	5975	52	15781	11892	69	23600	18143	100	507454	409749	106	8.0822
84752	74474	82	36186	31793	83	1175	796	0	1618	1559	23	3180	2971	31	4327	4055	38	110534	98277	70	8.08321
185976	137292	101	91577	67921	100	3772	3000	37	4881	3208	47	10578	7850	58	15302	11091	73	348705	258624	90	8.08421
50933	51682	74	11213	11321	44	652	556	0	1035	1044	4	2313	2169	28	3664	4113	32	83409	83432	72	8.08421
250255	160569	115	150822	101144	110	3095	2013	37	6325	3902	59	13540	9398	72	14872	9922	69	487836	330783	96	8.08421
56952	49640	93	51311	46106	93	1976	1669	23	2286	2128	23	4951	4200	42	7212	5857	52	174754	136219	93	8.08421
169967	141841	98	57641	47958	90	2143	1786	25	2920	2842	33	6854	5669	48	9124	6990	51	236284	191683	83	8.08421
49789	47444	78	18363	18119	55	636	535	0	563	829	0	1636	1556	21	2422	2303	24	64422	63264	70	8.08521
240668	184725	109	159029	122710	108	7348	5215	48	9787	6898	61	21112	15119	87	27454	18269	100	743154	532820	106	8.08521
173842	154810	91	118818	105762	92	4974	4436	36	6655	5642	51	14833	12036	70	18815	15381	82	484707	380516	85	8.08521
97022	94772	82	49650	49224	79	1502	1433	14	2344	2743	27	6246	6538	41	7064	6960	44	270166	266843	75	8.08521
134118	126729	87	72279	67584	86	2433	2225	26	3587	3240	34	7090	6982	44	9939	9393	57	247293	226691	83	8.08521
37042	38731	62	15175	16049	45	398	529	0	634	480	0	1620	1720	22	2327	2751	26	53011	54310	56	8.08521
21582	23131	44	10137	10491	41	234	271	0	457	630	0	1125	935	0	1029	1338	13	40002	42631	54	8.08622
35267	34672	70	13332	13590	46	361	548	0	625	824	0	1614	1560	19	1869	2229	20	71055	77047	62	8.08622
64724	63223	80	33180	32636	76	760	812	0	1182	1149	10	2628	2549	28	3367	3566	31	81219	81991	66	8.08622
56050	53095	78	25161	23911	68	756	681	0	1022	994	0	2597	2139	29	3272	3231	32	81311	82911	64	8.08722
43343	41531	87	13832	13337	49	535	583	0	1071	1321	13	1569	1702	19	2203	2146	25	56670	57319	70	8.08722
299216	192753	126	176651	117834	120	6785	4685	48	9091	6165	59	18538	12533	87	25448	16856	92	631047	443566	110	8.08722
128680	117743	88	66865	60560	88	2139	1711	23	3038	2694	35	5505	5016	41	8792	8312	53	210325	198813	77	8.08722
83769	80700	82	29530	27905	79	1565	1603	17	1603	1859	17	4207	4181	34	5422	5234	41	131465	124446	67	8.08822
83870	76367	86	37916	34772	81	1087	1168	9	1501	1122	19	3403	3090	35	4909	4794	42	111780	104839	73	8.08822
81408	76219	84	27219	25567	72	773	796	0	1632	1200	12	3004	2839	31	4096	4096	35	122827	111077	69	8.08822
177827	135171	100	59422	43890	96	2672	2076	30	3970	2678	47	8809	6523	56	12238	9536	70	273004	214045	93	8.08822
94524	87080	84	34670	30743	81	1506	1264	14	1910	1909	25	3962	3170	39	5999	5045	45	137765	120696	72	8.08922
56325	54551	78	21066	20201	68	530	648	0	762	865	0	2238	2045	25	3096	2961	31	77621	75215	70	8.08922
171074	144349	95	61841	51660	91	2475	2108	27	2930	3012	32	7139	6170	47	11009	9009	62	235072	213235	88	8.09123
66332	62721	81	32489	29860	78	1012	807	0	1864	1774	22	3484	3114	36	4710	4425	39	113691	101267	67	8.09123
111555	106236	84	45367	43192	81	1299	1230	14	2906	2773	31	6552	6171	46	7386	6773	46	261533	255982	80	8.09223
88322	83212	86	32333	31064	78	799	954	0	1365	1430	15	3965	4167	35	4030	3935	34	154290	149341	65	8.09323
53657	52148	76	10942	10754	43	624	664	0	885	662	0	2064	2213	22	2702	2604	28	72607	69067	65	8.09424
24140	25234	65	10722	10683	44	459	410	0	347	250	0	1130	1123	11	1431	1556	22	30048	32337	50	8.09424
77304	69521	96	28383	25257	80	1033	1045	6	893	1013	3	2861	2719	32	4713	4047	39	97562	94557	76	8.09424
117001	112218	86	33913	32630	80	1236	1143	10	2916	2915	30	6834	6732	44	7828	7518	48	280976	259711	82	8.09524
66669	65104	75	35522	34833	77	1327	1171	11	813	789	0	2645	2403	28	3244	3140	31	80173	80521	64	8.09524
91959	88388	82	33161	32169	78	909	1053	5	1666	1855	18	3731	3530	34	4022	3649	36	120798	118200	76	8.09624
39598	39598	77	17724	17650	52	746	639	0	879	932	0	1862	1936	21	2632	2827	28	58993	62295	55	8.09624
79128	74609	80	28770	26939	79	865	743	0	1193	1346	10	2866	2716	30	3001	3142	30	108953	107585	71	8.09624
157192	128680	95	61847	51109	91	2667	2147	26	2752	2017	32	5607	4889	43	7980	6851	50	184280	149123	87	8.09825
236274	116796	210	92579	42178	207	3522	1810	32	4383	2328	43	9604	4643	92	13335	6348	118	319419	156021	193	8.09825
198434	153503	105	72205	55555	96	2720	2226	29	4535	3105	46	10413	8041	60	12876	9852	62	446482	346077	82	8.09925
93289	86002	85	29849	26242	80	1944	1667	23	2622	1946	25	4455	3877	39	6037	5287	47	125454	120372	62	8.09925
172575	148410	102	69536	60305	91	2490	2214	27	4073	3788	36	8775	8126	49	13743	12549	64	428985	402847	86	8.10025
80424	70181	92	28626	25363	81	1106	1011	3	1315	1550	16	3422	3156	35	4938	4189	41	130949	116069	64	8.10125
53198	50324	79	20098	19828	58	651	623	0	1082	837	0	2049	2116	25	3378	3174	32	75224	75987	58	8.10125
67047	67292	76	25398	25015	74	597	576	0	961	1057	6	2703	2667	30	3019	3361	28	109468	108738	65	8.10226
141214	121798	93	129543	116439	89	4507	4322	36	5324	4952	38	13137	12028	63	16070	15111	74	424159	363783	83	8.10226
102329	98076	81	26486	25568	68	1210	1068	8	1813	2058	23	5185	5075	39	6335	6069	44	217728	209673	76	8.10226
127395	108457	89	60420	50647	88	1701	1299	16	2994	2718	35	7437	6151	49	9428	7860	51	312540	279051	72	8.10326
92840	90585	79	23507	23036	61	1189	1083	11	1673	1578	20	3801	3646	35	5182	5251	41	138782	132421	74	8.10326
74840	70982	84	22697	21204	68	943	991	0	1356	1452	16	2916	3044	29	4197	4010	36	106504	105469	72	8.10326
48037	47050	77	24597	24335	73	997	979	0	1315	1653	14	2248	2438	26	3471	3552	31	97177	96684	66	8.10526
140686	127191	90	53205	47667	85	1834	1599	20	2575	2392	30	5806	5459	42	7747	7051	53	209836	202374	80	8.10627
90098	85271	82	24099	22782	64	1400	1365	14	1969	1709	18	3896	3743	33	5136	5309	37	148325	143496	70	8.10627
74228	73236	81	31777	30864	77	1308	1316	15	1599	1445	14	3098	2939	32	5549	5269	40	110124	110160	60	8.10627
85402	76424	82	29994	26041	81	1448	1208	11	1992	1667	20	4272	3629	37	6050	5592	42	128649	118517	78	8.10627
202857	160618	98	95026	76047	96	2575	2077	29	3689	2921	43	8208	6473	55	12198	9806	64	266545	211873	91	8.10627
175856	148193	97	52505	44281	92	2504	2114	27	3984	2985	38	6756	6016	48	9294	8597	55	218725	206408	85	8.10727
63633	61507	81	29445	28499	76	1161	1196	10	1749	1705	23	3513	3542	32	5029	4925	41	109946	105526	64	8.10827
79396	69495	92	33535	30023	82	1100	1016	3	1139	1044	9	3265	3061	33	5576	4876	45	103878	97318	78	8.10927
289695	198325	123	138125	93529	120	6439	4510	45	7419	5129	56	16540	11626	81	24155	17157	102	555228	377297	114	8.10927
39273	41850	50	17703	18160	50	944	821	0	1299	1194	10	1894	1941	21	3119	3267	28	57469	60504	54	8.10927
37239	38575	65	19607	19617	54	403	458	0	829	966	0	1584	1615	21	2230	2667	23	60603	62861	60	8.10927
109900	99415	89	35061	30262	85	1127	915	0	2360	2058	28	4333	4193	37	6162	5325	48	143160	126108	100	8.10927
58682	57946	76	23366	23393	61	442	423	0	1236	1052	6	1644	1656	19	2323	2402	27	60464	59561	72	8.10927
100689	85258	87	58794	50527	86	1423	1398	14	2113	1885	21	4412	3811	40	5601	5127	42	159482	145131	67	8.11028
52392	49068	86	13634	13848	45	493	748	0	1209	1165	9	2188	2069	24	3209	3054	30	73199	72457	71	8.11028
201442	155148	111	85573	64872	102	2285	1614	27	4711	3935	39	12106	9887	61	13597	10628	74	484244	377834	91	8.11028
123762	112036	101	40737	36639	84	2078	2012	22	2239	2066	28	5514	4898	42	8695	7831	55	179170	171539	81	8.11128
107609	98399	86	28592	26600	79	1838	1531	20	2432	2179	26	4544	4321	39	6159	5343	50	145456	127356	80	8.11128
70251	63498	88	27521	24995	80	1013	923	0	1169	1280	16	3182	2642	33	4419	3788	41	109030	98400	65	8.11128
51661	48758	81	12444	12458	46	922	852	0	1090	1112	9	2072	2128	23	2891	2528	31	73433	74280	58	8.11228
129158	110182	89	41666	34886	88	2264	1971	27	3289	2700	41	5741	4859	43	8225	7168	51	194618	164593	78	8.11328
56062	55189	76	25685	25260	69	1037	795	0	983	1073	6	2537	2473	28	3721	3746	32	79051	78715	67	8.11328
88868	88558	80	51156	50400	78	1433	1692	17	2413	1789	28	4376	4039	36	6756	6415	49	142619	135270	70	8.11529
96572	91986	82	34414	32146	80	1488	1234	15	2105	1742	24	4186	3884	37	6340	5657	46	144954	137528	79	8.11529
137213	114998	96	63103	53287	90	2077	1750	23	2600	2076	27	5668	4770	46	7890	6150	51	192057	157131	76	8.11629
113483	102566	98	51151	45160	85	1650	1408	17	1730	1838	19	4225	3857	37	5701	5150	44	138163	124745	75	8.11629
59050	56265	91	24052	23318	74	472	552	0	1296	1070	9	2265	2199	24	3050	3123	30	79168	76588	72	8.1183
76502	73413	80	26988	25780	77	1129	975	0	1392	1403	16	3219	3411	29	5008	5266	36	104344	101042	74	8.1193
127285	109922	90	58891	51320	89	1708	1373	17	2960	2285	34	7548	6467	52	9239	7958	56	310885	270697	81	8.1193
182064	141118	103	78547	62000	95	3260	2413	35	4467	3308	44	8749	6946	56	11927	8770	67	272290	209498	80	8.1203
121762	111966	89	68822	63527	86	2071	1859	25	2790	2541	28	5341	4801	40	7901	7233	48	182749	171602	68	8.1203
39157	43906	48	19155	19680	50	696	611	0	921	1064	8	1609	1542	21	2302	2517	25	56675	57462	55	8.1203
80331	76462	88	36333	35480	78	1121	1182	12	1892	1825	22	4494	4022	41	5315	5156	40	204787	207647	64	8.1213
29492	29568	70	12533	12251	47	241	171	0	117	434	0	1374	1267	15	1768	1922	22	40812	39590	59	8.12231
58102	54754	81	13347	13122	47	690	749	0	1411	905	0	2728	2792	28	3423	3206	37	81675	81060	70	8.12231
100832	87099	84	34517	28647	84	1512	1158	15	1826	1944	20	4496	3889	40	6091	4957	46	139413	122073	80	8.12231
109446	99656	88	43734	40536	83	1787	1656	21	2501	1959	30	4410	3973	37	6434	5907	43	147871	138880	70	8.12331
203832	158314	98	71004	56064	97	3094	2225	35	4695	3368	41	8687	7390	55	12529	10117	73	283584	238805	87	8.12331
28783	28209	69	12975	13028	45	453	395	0	281	547	0	979	1285	11	1759	1609	21	48325	48467	61	8.12431
112479	103343	85	29338	27648	81	2291	1982	26	2293	1996	27	5569	5106	41	7846	6778	55	189921	169854	77	8.12431
89808	76674	99	35508	30187	85	1301	1089	9	1388	1468	18	4326	3547	38	5541	4660	43	133426	116358	99	8.12431
76744	68900	87	33304	30585	79	1547	1411	16	2050	1832	28	3820	4034	33	5593	5450	41	150151	145160	78	8.12531
212014	166306	108	108735	88351	99	4476	3565	38	5279	3925	45	10831	8777	64	16043	12287	81	396735	339191	79	8.12531
51815	51023	74	19192	18667	56	592	508	0	1213	1042	5	2128	1892	26	2122	1963	26	79518	81151	64	8.12632
187557	160568	102	82953	73135	94	3436	3353	32	4929	4005	43	10063	8278	64	14442	12195	63	323219	268793	82	8.12632
141063	123184	88	49245	41836	88	1823	1717	22	3133	2448	33	5475	5065	40	7874	6787	56	186914	173902	78	8.12632
60366	59095	75	26517	25652	69	1168	1058	8	1560	2019	18	3039	2708	32	3751	3771	33	100866	99726	58	8.12732
181924	154439	111	91051	77483	93	3957	3196	34	4825	4657	40	12493	11440	62	17516	15012	81	475933	422800	86	8.12732
50629	49227	74	17110	17141	53	617	537	0	738	740	0	1639	1799	20	2436	2961	24	57713	61424	49	8.12832
127497	118353	94	70022	65626	84	1803	1633	20	2649	2626	29	6330	6318	40	7425	7098	46	270287	262332	77	8.12832
186227	152258	104	84638	72386	96	3125	2621	33	3879	3499	38	8806	7488	56	12680	10526	66	270613	226784	88	8.12932
257615	183392	116	119719	87477	112	2734	1955	31	5780	4516	45	13790	9749	69	14947	10485	81	533290	400782	93	8.12932
46219	47655	71	22579	22545	59	422	516	0	856	857	0	2021	1830	21	2666	2644	25	59187	58864	59	8.12932
299000	220969	123	143570	108656	121	6772	4989	44	9344	6444	55	18524	14052	77	26270	18990	107	573447	432240	109	8.12932
155963	133811	91	55439	46583	90	2452	1851	27	3592	3128	35	7324	6265	48	10958	9698	63	226735	207661	78	8.13033
98419	95205	88	46616	44035	81	1625	1661	20	2165	2043	22	4375	4273	38	6403	6209	45	139491	137248	60	8.13033
193000	154263	100	148226	124341	99	5370	4805	39	6557	5202	48	13493	11412	65	20952	18092	82	439354	355596	93	8.13133
81907	75950	86	35567	33777	79	1345	1308	13	1790	1604	24	4045	3654	36	4553	4177	39	137330	129155	64	8.13133
77590	73738	81	31715	29976	78	1799	1844	19	1547	1901	19	3757	3786	34	5291	5014	40	118769	116079	61	8.13133
50218	48113	75	21454	21292	56	583	703	0	695	1053	4	1505	1662	20	3136	2940	31	71805	71405	63	8.13133
117047	107496	101	34960	31564	82	1645	1328	16	1853	1998	23	4940	4617	41	6129	5389	44	152096	138347	69	8.13333
111081	92797	90	54173	44989	87	1552	1403	16	1738	1931	26	4863	3774	45	6559	5404	48	166296	140591	70	8.13333
225296	175558	107	114523	94879	101	7587	6420	44	8990	8448	50	19696	16350	80	29150	24277	91	636550	544821	95	8.13333
84301	76835	82	33949	30710	79	1015	996	0	2203	1613	24	2949	3097	29	4580	4336	37	119227	113191	72	8.13333
88346	83047	84	47685	44677	81	2088	1959	22	1937	2000	23	5008	4590	41	6631	5922	45	165634	142954	69	8.13434
122259	115197	86	52547	50128	82	2524	2364	26	2974	2645	29	6980	6475	46	10224	9004	56	222167	196042	74	8.13534
249623	185110	104	92053	71360	104	3902	3103	34	5330	4345	43	11075	8413	59	16604	12948	71	353606	281883	96	8.13534
219474	162950	107	118481	85133	106	3485	2376	35	5058	3455	45	11516	8455	68	14440	10121	73	431434	305256	91	8.13634
108528	87536	103	42390	32587	103	2059	1736	24	2784	2204	28	5604	4575	45	8099	7208	55	197165	152889	103	8.13634
177831	149448	94	78806	66422	92	2724	2043	30	3632	3234	37	8403	7021	52	9753	8003	54	367398	323599	88	8.13634
102872	88568	93	44544	39549	84	1423	1185	15	2778	2078	32	4050	3784	37	6012	4924	47	142011	124667	67	8.13634
120128	109744	85	49148	44817	83	1547	1693	18	3077	2855	28	7583	7263	44	8393	8262	51	325838	310623	83	8.13634
83944	74334	83	34923	30953	82	760	654	0	979	1409	13	2706	2614	30	4161	3938	39	105999	98198	74	8.13734
42983	43497	60	18997	18854	53	729	495	0	1032	1118	8	1844	1913	22	2481	2623	26	66242	70928	54	8.13734
136723	124200	94	69168	64153	88	1555	1662	17	3095	2696	30	7178	6248	51	8925	8580	49	305636	277074	81	8.13734
43543	41605	79	16577	16681	52	513	607	0	785	749	0	1969	2076	24	2681	2848	26	65269	64651	60	8.13835
63057	61960	80	20943	20480	58	962	927	0	1416	922	0	2403	2502	27	3834	3775	32	97426	96715	70	8.13835
52948	52934	75	21041	20464	56	757	601	0	1043	957	0	2355	2161	29	3841	3737	36	79018	78485	61	8.13835
60226	58762	75	15637	15705	49	736	770	0	860	1079	7	2174	2165	25	3160	3033	29	75637	76063	64	8.13835
165643	133775	111	75679	61854	95	1825	1694	19	2999	3071	30	7521	6294	51	8519	7087	53	281223	233746	80	8.13835
74784	73511	78	21390	20004	76	1134	958	0	1855	1901	17	3820	3684	33	4711	4066	37	119503	108421	93	8.13835
69229	67135	78	18815	18244	53	800	909	0	1312	1491	16	2908	2890	28	3897	4081	32	116061	114133	71	8.13835
93416	82051	85	40227	35048	82	1550	1333	17	1820	1378	28	4031	3414	38	6108	5513	44	139272	120777	77	8.13835
68306	67597	87	31780	31817	75	586	700	0	1902	1441	19	2632	2602	28	3464	3508	35	83995	84964	64	8.13935
98808	91028	85	30809	27609	81	684	803	0	1174	1446	18	3994	3689	34	5193	5003	40	144890	140617	75	8.13935
104622	90120	95	48186	42154	87	1268	1245	15	2112	1624	31	4175	3908	37	5798	5282	43	133813	122002	69	8.13935
121245	108533	90	54894	47638	89	1206	1083	11	2585	2573	28	6191	5686	45	8438	7135	57	293387	274211	73	8.14035
46393	46048	75	20233	20489	56	443	390	0	928	873	0	1918	1876	21	2454	2541	25	65961	64453	62	8.14035
84441	81423	85	12739	12102	49	1134	1099	9	1843	1464	20	3546	3359	33	4958	5010	36	117018	114122	77	8.14035
156966	134903	90	54242	45766	88	1689	1351	19	4249	3780	37	8029	7200	49	6094	5091	48	282311	248544	84	8.14035
119061	109812	87	38256	34709	85	1709	1607	20	2767	2572	29	6000	5432	43	8903	8216	56	182027	169581	101	8.14035
30732	31422	58	15869	16198	49	163	321	0	810	886	0	1349	1362	16	1510	1653	20	63365	67030	58	8.14035
102365	93406	95	46835	41313	83	875	926	0	2168	1592	25	4916	4625	39	5542	4928	46	208785	197147	67	8.14035
230762	172768	107	117604	91329	107	5755	4444	41	5902	4639	48	14063	11536	66	19197	15428	76	439337	364449	94	8.14135
189423	137206	101	80905	58318	100	4119	2973	39	5027	3739	44	9837	7360	59	13806	9784	69	300526	226045	86	8.14135
114187	110247	84	46337	43931	83	1476	1623	18	2629	2439	29	6357	5930	44	8848	8183	53	297481	289882	68	8.14135
139131	121857	88	54567	47016	87	1864	1736	19	2629	2391	27	6427	5808	46	7515	6437	53	260336	234234	74	8.14236
159041	137493	93	85964	75061	91	2968	2729	30	3575	2808	38	7294	6323	48	10190	8650	57	243491	215201	78	8.14236
54438	51601	75	27272	26780	74	721	686	0	1465	1230	12	2062	2216	24	2905	2844	32	77483	82441	55	8.14336
108447	98813	86	56774	51916	85	1656	1456	22	2572	2164	26	5779	5384	46	8367	7459	47	194405	187777	78	8.14336
120427	97163	95	68342	57311	90	2358	1966	27	2536	2208	23	4816	3905	44	8002	6202	54	178268	148584	74	8.14436
107760	101649	85	75805	72298	83	2292	2235	25	2965	2764	34	6435	5569	47	9251	8516	54	191702	172284	71	8.14536
86443	81518	84	36096	32393	84	1218	1138	12	1466	1576	18	3840	3338	37	5021	4439	43	133657	121847	68	8.14536
199811	143003	109	107966	78899	100	3663	2707	37	5361	3900	46	11031	8134	59	17067	13050	83	371897	288434	85	8.14536
42260	41883	75	9661	9653	42	726	712	0	1144	855	0	1917	1988	22	2395	2713	25	64065	62069	66	8.14637
118379	111171	86	44370	42703	82	1735	1545	22	3474	3156	34	8217	7779	49	9385	9172	54	330504	321506	68	8.14637
103784	92764	92	41050	35378	86	1897	1932	21	2218	2100	28	4617	3846	41	6345	5800	47	147395	129520	71	8.14737
136487	126632	103	58014	53303	88	2565	2181	24	3100	3244	33	8685	8134	50	8726	8033	61	313726	278818	103	8.14737
93802	87899	83	34060	31842	79	1493	1266	19	2179	2135	23	3823	3870	35	4961	4884	40	124894	118533	75	8.14937
112558	96664	87	48810	42503	86	1415	1139	11	2354	1927	24	4059	3637	38	6017	5233	47	135366	110929	69	8.15038
68489	65782	93	24805	23611	71	1582	1255	13	1552	1764	20	3667	3430	36	4773	4710	40	122566	121044	60	8.15038
109162	95875	86	42462	36483	85	1796	1589	21	2386	2164	29	4743	4389	39	8155	7237	50	172791	159416	79	8.15038
180704	140228	112	80261	63590	98	2903	2300	30	3935	2827	35	8484	6391	54	13216	9932	68	281472	210492	113	8.15038
38316	39330	64	14763	14944	48	606	485	0	353	527	0	1309	1451	15	3012	3102	27	53136	53140	53	8.15138
53489	49358	76	25009	22751	75	636	503	0	931	807	0	2109	1879	27	2784	2627	29	80129	76991	61	8.15238
128787	115874	89	59627	52024	84	1251	995	0	3187	2370	38	6135	5594	43	6454	5707	44	222988	190706	89	8.15238
40903	40219	73	11972	12077	45	406	449	0	944	945	0	1674	1495	21	2536	2286	29	49334	52431	55	8.15238
66610	66068	91	25757	25114	74	553	638	0	1315	1259	10	2476	2612	27	3575	3525	32	84050	81534	60	8.15639
79192	76128	80	36597	35480	78	1119	1193	10	1840	1575	19	3468	3418	33	4709	4426	44	115863	112954	71	8.15639
181109	141014	100	73860	55462	96	1821	1279	20	3321	2830	38	8091	6620	53	9378	7369	55	348118	280755	88	8.15739
75268	69856	82	31393	29371	78	1114	1078	8	1624	1260	22	3040	2661	34	4157	3761	37	104866	98046	64	8.15739
122639	104483	97	52193	44702	87	1965	1764	24	2332	2240	30	5575	4735	46	7844	6451	51	175845	144602	74	8.15739
118825	103780	88	54999	46945	86	1433	1040	5	1798	1618	20	4314	3984	39	6733	5904	46	148004	129153	69	8.1584
154399	133345	92	62190	53252	89	2788	2511	29	3569	3042	34	7059	6722	45	10546	9094	63	244250	226550	76	8.1584
32506	32305	73	7122	7113	39	215	259	0	404	301	0	1213	1287	12	1565	1582	21	45045	45797	59	8.1594
32510	32535	62	14314	14535	47	222	223	0	428	350	0	1117	1400	15	1480	1537	18	53600	55201	58	8.1594
40828	41927	61	14443	14347	50	410	440	0	758	738	0	1287	1554	16	2814	2600	31	51653	50513	61	8.1594
125978	109497	90	48621	42116	88	1626	1507	17	2822	2448	30	6938	6182	47	7985	7320	53	301045	270556	70	8.1594
95602	88549	93	38160	34491	83	949	996	0	2003	1778	21	3891	3965	32	6112	5868	43	171184	150123	98	8.1594
91907	88895	82	30578	29372	78	1348	1059	13	1942	1481	25	3461	3189	34	5208	4846	42	122443	121249	61	8.1604
244808	191696	109	64112	48764	107	4968	4122	40	5250	3941	46	11080	9478	57	17036	14351	72	374443	329789	95	8.1614
184968	143436	98	66766	51771	97	1787	1498	18	3255	2806	31	8496	6967	53	9085	7295	56	313085	256303	90	8.16241
151064	128026	91	70598	59051	92	2311	1934	24	3579	3020	36	7484	6382	48	9930	8148	63	305747	261912	72	8.16341
42874	43203	72	16062	15922	48	526	576	0	836	679	0	1764	1917	22	2901	2894	32	63165	63421	57	8.16341
58966	59713	74	15217	15085	48	1124	1091	7	1459	1480	16	2557	2614	26	3217	3532	31	92778	96066	62	8.16341
94355	86591	83	44223	40176	84	1133	1358	12	2289	1581	29	3746	3280	36	5035	3934	46	123372	115375	68	8.16341
98455	93378	81	30399	28362	80	1030	1101	7	3560	3832	35	5711	5644	40	3626	3400	37	160096	156420	97	8.16341
87709	82566	83	37566	36444	79	1775	1649	18	2038	2132	22	4726	4446	38	6061	5591	41	165132	156608	70	8.16441
132742	124723	89	58431	54359	84	1673	1630	20	3176	3178	29	7591	7305	46	10164	9455	55	362182	342035	74	8.16441
80179	72689	92	29009	26784	80	1230	1248	12	1345	1403	17	3658	3465	33	4733	4685	37	110642	109274	71	8.16541
118072	101104	99	47595	41336	85	1811	1338	23	1796	1706	21	4197	3528	38	6169	5048	47	139373	121448	69	8.16541
48423	47975	73	20828	20685	56	368	544	0	757	650	0	1458	1458	19	1452	1440	17	53004	52603	60	8.16642
101940	89993	88	35732	31505	83	1039	973	0	2479	2471	29	4102	3429	39	3733	3702	36	106810	96880	73	8.16642
60672	58715	76	31139	30983	75	812	835	0	1241	1132	10	2957	2975	29	3748	3690	36	136536	141333	57	8.16642
86317	78510	85	39663	35599	82	1196	949	0	1136	1030	5	3000	2665	32	4646	4028	38	99634	89571	63	8.16642
75781	71928	79	30471	29461	77	1064	1109	8	1300	1105	9	3296	3364	31	4107	3899	38	165303	161669	73	8.16642
225138	177062	101	94075	74113	99	2926	2215	30	4233	3607	40	10815	9252	63	13199	11192	73	481842	416230	89	8.16742
214233	170395	101	68904	54153	99	3539	2812	37	4534	3708	40	9163	7414	55	12972	10723	63	281264	251390	93	8.16742
101234	86563	88	42739	37043	86	1576	1380	19	2202	2034	25	4394	3588	40	6758	5690	49	144558	124111	63	8.16742
61358	58022	78	20978	20571	59	624	580	0	1163	1068	6	2533	2489	27	2723	2745	30	74823	72712	66	8.16842
71258	65465	82	23620	20801	75	964	911	0	1265	1195	15	3173	2993	33	4327	3894	38	121607	117403	75	8.16842
140538	115543	96	55327	45462	90	2147	1953	24	3166	2591	33	6998	5809	51	8798	6421	56	217050	177253	73	8.16942
106451	100756	83	51645	48151	80	1378	1339	17	2181	2466	24	6427	6367	42	7571	6943	52	252268	241867	78	8.17043
62298	62311	76	38633	38496	76	1944	1871	22	3088	2580	34	4890	4734	41	6972	6112	44	166568	157615	73	8.17043
154228	118487	99	58398	43732	91	2296	1698	25	2921	2259	36	5551	4267	45	8354	6400	55	193465	154919	86	8.17043
168215	142349	92	84533	70372	92	2124	1891	22	3654	3185	35	7061	5961	48	9716	7190	64	264339	218888	85	8.17043
37170	37674	71	17012	17617	49	479	418	0	885	824	0	1411	1589	17	1624	1951	22	51429	52431	53	8.17043
44783	44934	60	17694	17496	52	766	821	0	781	650	0	1482	1508	17	1858	2169	21	48258	49897	68	8.17143
53295	48875	77	22450	20193	64	974	1029	4	1211	1185	12	3339	3197	35	4172	3851	39	108623	103691	62	8.17143
150724	133063	92	53659	46305	89	1578	1380	16	3634	3275	35	8609	7526	54	9133	8267	51	358205	328592	90	8.17143
149511	126303	94	61493	52843	91	1793	1500	20	3801	3054	41	8511	6765	55	10400	8187	63	354172	305366	82	8.17243
54760	56634	73	22185	22187	62	602	820	0	838	1175	9	2161	2269	26	3550	3279	33	72690	73691	60	8.17343
29045	28208	69	10851	10914	43	243	228	0	457	653	0	943	1067	11	1089	1015	4	40222	43061	50	8.17343
138525	122677	89	66382	58093	89	2783	2348	30	2950	2564	34	7467	6181	51	10985	9047	63	246389	198519	82	8.17444
133414	116076	91	52670	44920	89	2070	1690	25	2659	2789	30	8244	7516	55	10122	8931	56	352639	311090	80	8.17444
53874	53033	74	23501	22928	67	721	878	0	1106	1174	16	3049	3178	30	4589	4758	36	106204	99549	90	8.17444
132443	112578	91	66757	56405	89	1416	1173	15	2642	2130	33	5232	4333	45	7655	6439	48	186034	159209	79	8.17444
81067	79336	79	23960	23305	63	1347	1275	13	2074	2257	26	5230	5048	40	6739	6403	43	146151	139506	73	8.17544
73727	71076	83	33486	32228	77	1100	1083	8	1354	1318	16	3235	3214	32	4587	4154	39	103931	98285	72	8.17544
50525	51253	73	26837	26852	73	867	920	0	1104	1255	10	2839	3060	30	4235	4270	35	90256	90148	73	8.17644
213462	155483	102	70134	49988	99	3496	2571	36	4429	3300	40	9272	6897	57	13721	10855	73	317059	239547	85	8.17744
64439	64678	77	27366	27316	74	639	537	0	970	1118	7	2740	2574	30	3202	3125	33	102837	102357	68	8.17744
155057	133198	108	57371	48159	91	1961	1708	22	3762	2969	37	9459	8166	59	10056	8867	57	380112	326598	108	8.17744
175476	158931	88	53129	46810	87	3081	2615	32	3372	3540	31	8371	7766	52	12023	10577	65	275810	257757	86	8.17744
22981	24083	51	9604	10318	41	401	379	0	216	468	0	1019	991	0	1552	1883	19	41776	43490	61	8.17744
82741	76520	84	36564	33914	80	1307	1423	16	1713	1721	23	3732	3473	34	5047	4784	38	108647	105108	69	8.17845
56915	54155	78	19303	18719	57	806	716	0	1276	1441	15	2770	2595	27	3338	3117	33	76747	77447	76	8.17845
100626	85757	87	41562	35341	85	1588	1157	12	1673	1423	18	3695	3308	35	5784	5084	41	122322	109227	80	8.17845
42188	42840	72	19596	19304	57	470	600	0	481	1066	4	1698	1358	18	1523	1273	18	68740	64537	71	8.17945
35975	34184	72	23274	23199	71	523	525	0	632	835	0	1391	1513	16	1612	1600	19	62531	62351	56	8.17945
78349	74560	87	26510	25718	76	1372	1311	12	1849	1820	19	3814	3835	34	6355	5787	47	153745	148836	77	8.17945
49425	46903	77	22155	21010	63	1000	745	0	926	981	0	2277	2391	27	3132	3010	31	76179	72466	61	8.17945
84034	80182	84	26402	24427	78	1232	1157	9	2034	1766	22	3517	3434	30	4686	4640	35	127079	121565	84	8.17945
46709	45763	76	18733	18804	55	562	421	0	1181	965	0	2184	2279	26	3030	2834	31	73094	72528	62	8.18045
75691	66675	84	37221	32967	80	928	969	0	1824	1408	17	3495	3146	34	4347	3426	43	117594	104526	69	8.18145
61128	60694	72	24610	23981	70	691	635	0	1101	854	0	2008	2011	23	2490	2310	27	68074	67013	68	8.18145
54794	51109	87	23103	22950	68	1040	951	0	1262	1346	18	2282	2187	26	2810	2966	30	71241	68027	69	8.18246
45009	42947	75	14889	14624	48	268	322	0	707	599	0	1606	1597	17	2591	2981	27	60525	60624	65	8.18246
60382	60145	77	16607	16420	50	1202	1216	10	1115	817	0	2421	2485	26	3550	3333	33	87844	86840	73	8.18246
56939	53891	77	21348	20412	60	428	711	0	778	602	0	2183	2363	25	3061	3054	31	78806	74121	70	8.18246
101141	93303	84	34822	32104	81	1521	1490	15	1635	1796	17	4007	3851	35	6159	5863	48	126651	122602	75	8.18246
63100	64142	66	26592	25877	74	511	469	0	1147	1165	8	2258	2038	26	2957	3072	29	78845	73399	71	8.18346
146893	123943	95	50576	42316	90	2001	1687	24	3323	2921	33	8580	7004	51	9551	7456	60	351043	307754	78	8.18446
37581	37461	72	16292	16596	49	621	595	0	711	793	0	1545	1469	17	2167	2202	25	48492	48782	58	8.18446
163149	129089	93	45008	34836	91	3056	2266	34	3675	2574	36	7130	5815	52	11051	8268	60	226669	182374	89	8.18446
244951	170353	118	183658	141364	117	6231	4518	45	8137	5759	55	16239	12532	72	23620	17207	99	520708	419457	98	8.18446
103226	90563	90	42912	38003	84	1015	1078	6	1985	1892	21	4127	4108	37	6387	5467	52	127242	112544	79	8.18546
222743	185503	111	112409	96621	94	5259	4506	38	6126	5208	48	13976	12117	66	20570	17767	84	443237	399187	89	8.18546
97439	93108	81	24231	23907	60	1738	1643	21	1926	2081	20	3858	4107	34	6408	6114	41	132579	137205	74	8.18546
170140	131032	107	60912	47951	95	3477	2413	37	4161	2821	44	8624	6622	58	13709	10082	75	283159	231025	76	8.18546
42883	44940	63	16440	16257	49	630	499	0	810	883	0	2152	2196	24	2920	3121	29	61015	59669	68	8.18546
101062	98420	81	42632	41797	80	1726	1472	20	2745	2744	29	6264	6275	44	7842	7908	45	284782	284763	68	8.18546
220724	184446	114	82427	71162	95	3961	3483	34	4182	3988	36	10321	9485	55	14392	12318	69	322876	300476	87	8.18647
172953	138863	95	71185	56917	94	2899	2287	32	4878	3497	44	9154	8070	51	13529	11759	72	302154	256338	90	8.18647
116287	107739	91	26587	25100	80	1753	1745	21	2623	2283	25	4782	4712	40	8417	7654	50	176874	171423	78	8.18747
73692	71807	79	29859	29290	76	1179	1099	9	1357	1212	11	2556	2602	29	3706	3392	33	86997	84073	69	8.18747
49301	45802	76	19772	17554	63	800	806	0	1355	1046	6	2288	1879	26	3360	3056	34	83382	79678	69	8.18847
78339	72787	83	26900	25830	77	1193	1051	6	1400	1403	17	3363	3297	33	5714	5226	43	111714	104657	68	8.18847
132261	117375	98	62381	56179	87	2053	1992	25	3512	2635	36	6482	5752	47	9624	8725	52	218091	188920	81	8.18847
42412	42988	65	13872	13849	46	289	413	0	686	631	0	1637	1559	21	2089	2042	22	59638	59314	65	8.18847
39753	41094	69	10504	10489	43	343	595	0	511	608	0	1350	1439	15	2571	2831	27	70077	67949	67	8.18847
116827	111689	86	50366	47723	83	1760	1508	20	2969	3009	30	6607	6396	48	7245	6858	45	278227	266098	79	8.18947
174071	138172	101	58294	46814	97	2682	2143	30	3814	3125	35	7121	6121	47	9990	8464	54	242713	219502	86	8.18947
182334	149607	103	82022	67318	95	3342	2747	32	4925	3790	40	10028	8586	57	13120	10752	62	300811	239105	85	8.19048
167975	152060	88	72796	65913	88	2770	2521	28	4695	4375	41	11562	11198	62	13595	12678	63	485148	465555	79	8.19048
55876	54843	72	21774	21412	69	852	824	0	1085	853	0	2185	2226	25	3636	3630	33	66341	70825	51	8.19248
184856	150063	94	75698	61076	93	3430	2940	33	4870	3281	47	9036	7345	57	12997	10150	62	291583	222239	81	8.19248
66731	60294	94	26452	22867	94	1205	942	0	834	930	0	2992	2752	27	4126	3310	37	99588	86570	94	8.19248
31789	31676	64	16437	16672	49	290	214	0	415	869	0	1022	1080	7	1528	1540	17	45541	48507	53	8.19248
197352	148307	104	58083	42601	97	3690	2786	35	4079	3160	40	9607	7597	56	14404	11943	67	309403	249547	89	8.19248
213640	166071	103	91026	72597	99	2289	1898	27	4075	3393	40	10809	8905	58	11756	9658	66	412652	335990	88	8.19348
202982	181304	101	73521	65245	91	4718	4698	36	7768	7754	45	16005	15067	67	22836	20515	81	518198	462659	84	8.19348
121902	105466	88	34674	29639	86	2063	1563	25	2864	2656	30	5777	4917	45	8123	6799	50	186478	159205	77	8.19348
63606	62956	78	24498	24297	69	1021	767	0	1124	1258	14	2532	2672	27	2956	2928	30	91505	94107	61	8.19348
74840	70060	79	12241	11819	46	943	867	0	1362	1195	11	2755	3049	27	4474	4329	37	92541	89678	71	8.19449
110847	102381	89	34904	32899	81	1079	1090	7	1823	1699	27	4617	4469	39	6835	6442	48	166110	156638	72	8.19449
82866	73596	83	44229	39912	81	1099	1030	4	1429	1287	17	3466	3179	33	5032	4912	40	117478	110883	66	8.19449
193159	155705	99	80374	65202	97	3698	3075	37	4395	3125	42	10225	8246	59	15109	11920	71	342106	279134	82	8.19449
79109	75084	87	31077	29426	78	1813	1736	20	1358	1423	18	3847	3435	35	5468	5323	41	130676	126087	64	8.19549
130214	105177	94	55349	45949	92	2297	1819	27	3587	2840	32	5945	4705	48	7853	6898	52	184539	153986	71	8.19549
76846	72994	94	18977	17516	64	1480	1261	12	1445	1281	10	3322	3183	33	4535	4228	38	106305	97546	94	8.19549
107890	101655	82	36163	33607	80	1520	1504	16	1792	1728	21	4103	3945	35	5873	5328	46	132537	126190	70	8.19549
182264	152801	93	58791	48847	92	2403	1729	29	3099	2497	34	7936	7012	51	10268	9262	55	248302	233273	79	8.19549
79394	73530	84	36643	33878	80	1357	1335	14	1589	1290	24	3593	3485	33	5139	4317	42	118749	107601	65	8.19649
135579	121715	87	56841	50543	89	2392	2190	24	2688	2402	32	6343	5796	48	9144	7967	52	205672	190251	103	8.19649
46352	45270	74	11682	11302	45	719	592	0	673	838	0	2198	2275	25	3294	3466	32	74557	72006	65	8.19649
161079	131500	98	60343	49462	92	2341	2167	24	2913	2211	33	5854	4525	51	8163	6345	56	207412	176268	79	8.19749
50031	50518	73	16510	16288	51	718	769	0	455	822	0	2190	2152	24	2227	2044	24	74902	73872	62	8.19749
134782	117709	92	63344	54098	90	1512	1401	17	3314	2865	32	7395	6967	49	8811	8108	51	308425	278439	77	8.1985
54410	52933	76	21160	20578	59	709	707	0	783	930	0	1930	1907	21	2808	2796	30	64215	64473	68	8.1985
52353	52896	72	27239	25704	74	666	720	0	927	1110	9	2422	2178	27	2961	3048	29	72414	73139	56	8.1985
130140	119723	89	78887	73783	85	2822	2465	29	4168	3491	42	7898	7474	49	11645	10143	63	265165	250840	79	8.1985
101066	89337	101	39215	31940	101	1941	1759	21	1618	1736	21	5287	4363	41	7348	6383	49	181425	150066	101	8.1985
131161	124504	85	51256	48473	82	1600	1729	19	2703	3010	27	6874	6725	46	8528	7716	50	287624	274707	75	8.1985
61730	62904	75	14714	14796	47	908	969	0	1126	972	0	2773	2807	29	3987	4281	34	92356	87300	68	8.1985
87743	78648	84	49439	44853	81	1631	1558	18	1828	1940	22	4483	4073	39	6173	5584	45	134322	116819	68	8.1995
139379	128804	92	73663	69729	86	3409	3331	29	4171	4115	40	8682	8007	54	13578	12564	62	285816	276357	75	8.1995
131538	111526	92	52416	45370	88	2161	1804	26	2687	2398	30	5819	4911	44	8221	6815	49	217206	178009	75	8.1995
71355	65343	87	32775	29941	80	1217	1247	14	2037	1539	24	3468	3002	37	5318	3824	43	108340	97935	68	8.2005
133736	121987	88	84603	80145	86	3125	2672	31	4009	3534	37	8408	7735	51	12268	11254	63	272921	241856	73	8.2005
197146	164183	98	72913	60336	96	1829	1867	20	4573	3602	38	10514	8854	57	11092	9293	67	383582	350806	89	8.2005
107187	90794	87	51224	44185	86	1447	1435	17	1929	1702	23	4875	4135	41	6645	5732	49	151545	129241	63	8.2005
59233	56588	91	15195	13827	59	566	667	0	1322	1174	13	2371	2210	27	3451	3290	31	79391	75545	91	8.2005
46625	47413	72	17500	17688	51	511	377	0	501	968	0	1767	1808	21	2618	2857	28	58208	59525	57	8.2015
113631	106141	83	50038	46376	83	2303	2412	24	2870	2785	30	6075	5641	44	9727	9022	54	200351	182410	68	8.2015
196666	165328	99	102944	88780	95	2864	2482	29	5490	4833	50	12956	10929	64	16163	13615	74	560352	463562	87	8.2015
193394	146709	101	77587	59213	97	2283	2026	26	4121	3292	38	10823	8443	63	13119	9764	67	447085	342369	78	8.2015
105788	95336	84	41218	37294	83	1845	1570	22	1637	1743	25	4966	4639	40	7481	6930	51	167693	165256	75	8.2015
63669	58746	81	33859	31392	79	991	864	0	1653	1436	16	2867	2890	31	4111	3480	38	95880	84506	68	8.2015
63578	57667	83	32056	28036	81	1399	999	0	1417	1264	13	3022	2624	32	4542	4288	38	105956	96934	94	8.2015
117914	101391	87	43404	36902	84	1721	1269	18	2253	1447	27	4190	3670	39	5692	4654	47	134397	120815	79	8.20251
75062	72137	78	29392	28460	76	1208	1164	10	1634	1361	14	3127	2840	32	4118	4277	35	92855	91100	66	8.20251
78118	76086	90	28824	28441	76	1289	1280	13	1441	1296	13	3076	3211	29	4600	4710	38	112681	114122	71	8.20251
217316	171787	119	91797	74299	102	4653	3826	38	5364	4337	43	12207	9549	68	18437	14456	84	423661	340061	99	8.20251
118837	102902	88	47266	40983	86	1934	1958	22	2562	2290	28	5234	4265	45	8131	6663	52	179291	155538	73	8.20251
117901	111897	84	55599	53381	82	1595	1551	19	3417	2714	35	6508	6373	46	8367	7834	54	268377	260326	67	8.20351
305844	187880	140	115205	75036	136	6575	4143	48	8959	5476	68	17926	11194	90	24984	16312	100	581944	382520	121	8.20351
124300	104845	90	59060	49276	88	1129	1066	6	2997	2577	29	5520	4578	44	6559	5638	50	232787	204538	73	8.20351
127893	116885	88	75681	70471	86	2113	2103	25	3045	2637	33	6332	5488	45	8903	7600	57	213914	188108	80	8.20451
166621	128200	101	58050	45123	93	2524	2140	28	3287	2557	37	8415	6471	59	11669	9264	59	251921	195924	82	8.20451
104866	99044	82	31458	28873	79	1272	1527	14	1868	1714	24	3946	3751	35	6101	5117	45	127810	119224	75	8.20451
139878	122939	92	59979	53267	90	1917	1734	19	4351	3321	37	8453	7518	53	11256	10186	59	372508	340902	80	8.20451
63744	62849	78	26260	25054	74	1005	840	0	1422	1510	19	2475	2433	29	4096	3952	38	86022	88185	59	8.20451
51564	46971	78	37297	33165	77	1331	1196	11	1921	1694	21	3478	2980	35	4502	4077	41	116090	105068	64	8.20451
198893	167325	98	75544	63469	96	2180	1824	24	8114	7258	55	12269	10466	61	10308	8850	62	312588	283046	93	8.20551
254164	187885	107	103394	79419	105	5736	4651	42	7916	6250	49	17241	12214	80	22661	17371	94	542930	396222	97	8.20551
69245	65961	82	23899	23378	61	1022	909	0	1834	1480	20	3142	3232	30	4465	4035	39	111484	107329	64	8.20551
86261	77764	90	38510	34802	82	2313	1988	25	1966	2290	26	5298	4962	41	8205	7524	51	171544	162550	68	8.20652
82365	72401	92	33190	29058	83	1455	1313	14	1600	1463	18	3221	3095	33	4791	4435	40	101632	91200	67	8.20652
189509	148839	102	62546	48155	96	3363	3042	32	4448	3336	45	7670	6300	53	11630	10077	62	251774	204847	85	8.20752
64208	61904	81	31011	28603	78	785	784	0	1268	1270	11	2116	2230	26	3315	3099	34	87514	83359	61	8.20752
41660	42490	60	19074	18805	57	457	550	0	613	616	0	1535	1609	17	2428	2455	26	61635	63072	55	8.20852
187330	145737	111	77412	60459	97	2606	2174	27	4625	3847	43	11752	9593	66	13296	11063	62	479928	397106	84	8.20852
81118	70240	84	31921	26535	85	1100	851	0	2082	1695	29	3294	2838	33	4717	4227	41	108014	95581	79	8.20952
89777	78901	92	38855	33927	84	1726	1546	20	1917	1711	21	4681	4101	42	6920	5883	51	151791	136686	70	8.20952
69075	63898	91	34843	32920	78	614	624	0	1169	1129	11	2675	2352	30	3969	3525	37	94478	86510	72	8.20952
83161	81912	80	41124	40141	79	1709	1633	17	2122	1953	29	3944	3939	34	5366	5510	40	119683	121201	65	8.21053
137211	112247	107	62091	52277	90	2161	1796	21	3240	2456	31	6273	4811	49	9023	7442	58	182028	149065	75	8.21053
106270	100199	84	52379	50165	81	1841	1691	21	2651	2641	26	5676	5245	42	7586	7395	47	197424	183684	78	8.21153
103801	99819	82	31648	30105	80	1885	1716	21	2094	2217	22	4892	4599	40	6874	6440	43	167201	149899	82	8.21153
72439	65749	81	30220	26822	81	1370	1137	11	1545	1829	20	3367	2888	36	4898	4510	39	116155	103493	65	8.21153
105278	90945	87	45923	38392	86	1983	1810	23	2455	2179	27	5228	4332	44	7787	6351	56	157611	133984	68	8.21153
122914	104996	87	52483	44374	87	2036	1739	22	2365	2017	30	5886	4607	49	8763	7051	56	181151	151577	71	8.21454
90781	85196	83	44986	41317	82	1421	1138	13	1731	1690	21	3678	3571	34	5814	5435	45	118965	113724	65	8.21654
170102	143477	95	72638	62033	93	3228	2916	30	4026	3600	37	8592	7370	54	12624	11198	61	285005	233201	87	8.21754
50379	51570	68	16863	16906	49	592	571	0	494	698	0	2019	1836	22	2197	2472	24	76297	73368	69	8.21754
60017	59144	75	19502	18970	55	641	663	0	1024	1042	4	2167	2079	24	3020	2955	30	73609	65580	69	8.21754
78956	71367	80	34842	30803	80	1206	976	0	1437	1204	20	3645	3015	36	4711	4653	38	112187	102632	78	8.21754
69736	66321	80	22023	21370	68	901	733	0	1250	1018	4	2659	2725	28	3957	4058	35	85021	85178	57	8.21955
37866	36740	71	16621	16991	51	666	624	0	338	550	0	1551	1186	14	2024	2228	21	42607	45035	59	8.21955
65790	66361	77	34169	33976	74	635	687	0	1372	1487	18	3008	3285	29	3366	3551	31	110405	109566	62	8.22055
61512	59927	86	16944	16494	51	795	808	0	440	860	0	2495	2548	26	3181	3276	31	76067	74414	68	8.22055
48326	46902	80	20798	20518	57	728	632	0	1333	1060	7	1902	1777	23	2977	2919	28	64375	67975	55	8.22055
205165	182948	95	97597	86988	93	4341	3811	35	6573	4953	50	12615	11927	64	17843	15962	76	415284	365784	88	8.22055
100160	92279	99	31883	27762	99	1908	1665	21	2212	1976	23	4906	4515	37	6718	5748	49	177228	150651	99	8.22055
57548	58056	73	22593	22302	66	444	595	0	812	800	0	1852	1953	22	3186	3061	33	79843	79545	62	8.22155
363665	269325	132	343790	280751	131	12865	10013	52	17005	12994	77	33272	27179	113	48403	38208	116	1.04858e+06	773612	120	8.22155
29810	31587	52	11464	11882	44	384	417	0	1434	993	0	1663	1850	21	2284	2324	26	47295	46693	69	8.22155
59993	56387	81	23137	22643	68	1039	916	0	1016	1038	6	2099	1973	27	2968	2660	33	78973	80317	56	8.22256
184607	101018	110	81044	45484	109	2747	1397	37	4666	2416	54	8453	4927	65	11434	6874	71	297030	177235	98	8.22256
37507	38021	52	11145	11282	43	389	450	0	691	1028	3	1593	1539	19	1911	1990	24	47334	48822	59	8.22356
56887	55166	74	17139	17206	50	570	580	0	954	925	0	2328	2191	26	2673	2856	31	80525	78498	66	8.22356
112291	105363	88	46560	45492	80	1198	1184	11	2105	2238	23	5148	4818	41	5364	5375	42	186243	187563	73	8.22356
137260	125365	104	41706	38784	85	2535	2298	25	3294	2742	31	6627	6167	48	8997	8651	51	214450	200065	77	8.22456
142405	131282	87	55870	51076	85	2083	1813	23	2763	2649	28	5759	5432	43	9723	8917	50	197259	190882	75	8.22556
109895	94950	86	56548	48852	86	1851	1651	19	2307	1889	27	4117	3672	41	6319	5372	48	143644	121006	65	8.22556
37621	38786	71	15294	15323	48	545	614	0	681	608	0	1256	1369	15	2549	2781	27	54780	58894	50	8.22556
36875	35529	77	8752	8592	41	272	237	0	879	803	0	1211	1390	14	1634	1508	19	53203	54856	64	8.22556
159172	135436	106	80291	70114	92	2176	1643	27	3957	3269	39	9454	8109	56	10080	8540	63	368472	314429	80	8.22657
149914	133228	98	51506	46036	88	2552	2127	27	3469	3037	36	6739	6287	48	9783	9868	51	215726	206041	75	8.22657
134588	103976	97	48842	37616	91	2146	1669	25	2493	1909	35	5886	4577	50	7901	6057	58	195259	162679	81	8.22757
91444	81769	92	44306	39990	83	1884	1809	20	2224	2045	25	4840	3983	42	6924	6235	54	154029	138571	69	8.22757
21307	23801	43	11087	11117	45	270	309	0	572	503	0	884	910	0	1630	1639	19	41254	43142	56	8.22757
250853	174402	125	93777	64141	115	3336	2358	35	8502	6223	52	15543	11537	65	9472	6394	63	500061	353711	108	8.22757
57914	56851	78	17255	17202	51	729	746	0	1109	1373	13	2575	2461	28	4169	3743	38	80046	79188	68	8.22757
53863	54541	73	24035	23389	61	937	857	0	1454	1136	10	2162	2319	24	3037	2937	34	82380	81343	62	8.22757
143412	129277	90	70080	64444	87	2678	2283	28	3754	3074	37	8303	7399	53	10222	9587	55	291669	262705	78	8.22857
263024	131438	128	104555	52080	124	3544	1856	46	5806	3339	64	13073	7181	75	16226	9531	77	519698	354115	107	8.22857
73339	72694	77	23951	23129	58	1147	1095	8	1616	1570	20	3605	3589	33	5526	5648	41	133465	132259	66	8.22857
144930	119412	92	56901	49181	87	1537	1200	18	2558	2179	29	5356	4808	40	8181	6490	58	199943	173465	77	8.22857
360354	247053	140	224612	155648	141	8887	6336	50	11240	7745	68	25344	17991	91	36245	24113	124	841347	595147	119	8.22857
134528	120674	99	55659	46633	104	2719	2339	28	3066	2302	34	6472	5335	46	8672	7065	58	214118	183648	104	8.22857
103786	97899	82	50217	46458	82	1666	1392	16	2696	2153	35	6723	6209	46	8018	7442	50	226405	211181	63	8.22857
104086	101227	81	45776	44000	79	1731	1674	19	2479	2603	27	5210	4922	41	6736	5954	49	171506	159574	68	8.22857
30517	30588	67	12771	13017	45	418	445	0	793	715	0	1023	1372	11	1979	1906	21	36224	38696	51	8.22957
99502	94293	86	28749	26658	76	1605	1659	19	2222	2139	23	4133	4312	36	6439	6392	42	143821	143835	67	8.22957
148546	133602	90	53562	47871	86	2800	2482	29	3860	3436	37	7206	6662	47	9686	9038	51	219333	216761	79	8.22957
132487	106790	94	56033	44472	92	1712	1601	17	2728	1960	32	5293	4186	45	7226	5471	49	172021	135960	73	8.23058
46490	44829	74	19146	18747	55	495	492	0	1097	890	0	1989	1916	25	2679	2288	30	67252	66847	64	8.23058
50558	48486	80	21212	21049	60	503	529	0	599	747	0	1808	1753	21	2698	3099	27	70193	73865	55	8.23058
42827	42686	72	25857	24525	75	952	728	0	1399	1228	15	2526	2272	28	3070	3202	31	98414	96817	60	8.23058
34640	33152	83	15556	15341	51	610	598	0	868	979	0	1359	1495	18	2014	2176	24	48239	48781	56	8.23158
59102	56927	82	27563	27166	75	798	806	0	1224	966	0	2349	2125	27	3263	3050	33	75065	75267	58	8.23158
56219	54964	80	22618	21218	70	1025	898	0	865	1180	11	2293	2032	28	3701	3695	33	85742	82680	57	8.23258
116374	105623	89	59451	55439	86	1529	1265	16	2140	2259	25	4494	4275	36	6550	6190	43	167008	154352	82	8.23358
38428	36983	78	19329	17923	80	514	458	0	551	625	0	1793	1637	19	1940	1916	20	51610	47264	85	8.23358
218846	170948	104	82270	65437	102	4185	3118	38	5691	4787	45	12222	9404	59	18275	13797	83	378097	286231	90	8.23358
138624	132352	87	88275	83698	86	2062	1946	22	4093	3673	34	9923	8962	57	12433	11436	68	431684	372115	79	8.23358
131781	126674	85	68339	64862	84	1734	1568	20	4247	4302	37	9180	8340	58	11371	10638	60	409157	382759	80	8.23358
182285	137311	96	82552	64577	96	3388	2515	33	3953	2506	41	7974	5751	55	11361	8637	59	247041	178695	76	8.23459
119760	111943	84	44400	41034	82	1785	1671	21	2748	2644	27	5399	5149	40	7404	7048	48	175848	170022	74	8.23459
97533	97447	78	33756	33037	78	1017	949	0	2373	2030	27	5121	4941	39	5983	5430	47	215255	206476	74	8.23459
276900	211762	109	103568	80190	108	6389	4393	45	7692	5468	55	18425	12888	83	25697	17854	96	549913	387751	95	8.23459
233706	183850	111	96232	77080	106	2744	2251	31	5705	4761	41	13378	10730	67	15870	12936	69	549349	471634	99	8.23459
70960	62597	94	30878	26533	94	1150	1093	7	2151	1393	23	3756	2794	36	4856	4179	42	132617	106234	94	8.23459
54761	56319	69	20897	21456	51	443	581	0	1030	1237	11	2275	2384	25	2981	3514	24	78809	82486	58	8.23559
159897	141291	96	56542	51025	89	3145	2877	29	4131	3444	38	8907	7569	54	10656	9365	54	262874	232774	85	8.23559
338451	209747	146	198581	127832	136	8885	5966	54	12583	8978	75	26167	17970	105	38012	25316	121	837652	560642	120	8.23659
189301	136324	125	82342	56448	125	3245	2038	34	5438	3214	52	10271	6556	69	13491	8166	103	324873	200633	125	8.23659
215191	165714	104	64793	46873	102	2384	1893	28	4586	3614	43	11973	9186	64	12901	10448	64	509844	410136	100	8.23659
134928	111027	89	56559	46104	89	2887	2410	29	2999	2886	34	6957	5776	50	10234	8540	57	220768	180137	73	8.23659
107857	93294	88	57251	50193	86	1741	1428	24	2340	1873	30	4391	3760	38	6478	5740	48	132924	117971	71	8.23659
147437	122836	91	59753	49443	90	2455	1877	28	2378	2491	29	6472	5492	48	8199	7021	50	198408	162720	77	8.23759
307174	205110	143	151532	108462	136	5566	3884	46	7211	5054	56	16222	11556	81	23979	15539	93	523825	366543	118	8.2386
100405	96259	81	41633	39653	80	2585	2281	29	3072	2619	31	5832	5851	42	8376	7881	50	195921	182670	78	8.2396
90249	75013	93	37151	31334	84	1248	1088	10	2078	1722	21	4237	3378	41	6499	5187	49	139760	116464	71	8.2396
68725	60748	84	30995	26807	81	977	679	0	1131	927	0	2847	2490	31	4144	3358	39	107383	96580	65	8.2406
23021	23071	55	15699	15683	49	646	641	0	-69	290	0	1419	1323	14	1653	1673	21	43195	47563	53	8.2406
171584	136830	95	73877	59791	93	1829	1558	18	3692	3326	35	9772	7491	58	11563	9473	62	424410	364591	93	8.2406
39269	40447	61	18203	18490	51	482	634	0	1122	999	0	1760	1712	20	2597	2437	27	60540	59533	56	8.2406
72040	71727	78	33048	32781	75	954	892	0	1119	1179	8	2842	2949	28	4447	4371	38	97545	96541	61	8.2406
189083	140669	115	76711	57198	105	3675	2821	36	4607	3638	40	9580	7161	56	15007	11037	75	305700	229957	115	8.2406
109780	91604	89	49306	42070	86	2198	1685	25	2180	1966	32	5020	3961	45	6991	5686	48	149136	128480	71	8.2406
81452	78756	82	41850	40968	77	1255	1492	13	1182	1445	13	3313	3526	30	5130	4797	38	116432	110173	69	8.2416
58585	55719	79	27520	25556	78	1140	1060	7	795	1067	5	2572	2296	30	3685	3497	38	81673	80430	59	8.2416
123381	107320	89	60053	53624	87	1237	1346	15	3078	2345	31	6253	5809	45	6622	6657	45	252958	239110	71	8.24261
54893	54672	76	26032	26041	73	522	520	0	820	1054	5	2389	2211	24	2715	2484	31	87341	88881	61	8.24261
65150	58878	82	26981	23474	80	1048	985	0	1262	1402	15	2268	2290	27	4050	3612	37	88170	80327	61	8.24261
43138	38622	87	19852	17894	78	972	949	0	1135	1238	13	2846	2689	28	3761	4019	32	92528	85050	87	8.24261
62899	62184	78	33631	32987	76	1536	1687	16	1745	1734	20	4317	3985	39	6316	6447	45	140446	138694	72	8.24361
123943	100815	89	50219	40043	89	2121	1633	24	2328	1991	29	5391	4456	45	8185	6498	57	174231	143883	69	8.24361
78971	75631	80	14974	14446	50	1153	1504	14	1635	1352	16	3515	3289	34	4954	4684	38	133937	132524	73	8.24361
81820	77495	84	32357	30878	79	1127	801	0	1759	1917	21	3335	3450	31	5067	4648	37	112091	108534	74	8.24461
113268	107696	87	57113	54353	82	1372	1382	18	2654	2639	31	6414	6101	43	7036	6915	49	266022	259042	80	8.24561
79209	70473	85	33699	30240	79	1241	1206	11	1289	1304	13	3317	3340	31	4915	3995	43	99320	94759	67	8.24561
75382	70073	81	29969	27778	80	1031	1011	3	2215	1959	25	3607	3286	34	4781	4411	42	120085	116279	74	8.24561
37756	37194	66	17792	17623	51	478	552	0	948	921	0	1533	1564	18	2291	2511	23	56343	57103	60	8.24662
26990	26769	67	10544	10768	43	160	217	0	601	527	0	1077	1099	10	1315	1526	16	38916	40540	53	8.24762
186409	152395	100	75865	61391	94	3112	2520	33	4600	3704	42	10610	8787	58	13617	10961	62	359606	289772	75	8.24762
88686	89635	81	56621	56017	79	1792	1893	20	2296	2080	26	4987	4646	41	6812	6245	48	156658	143918	66	8.24762
184852	155614	100	65449	55233	95	2644	2190	28	3540	3050	34	7850	6729	49	10308	10071	58	249352	229260	87	8.24862
107063	97911	100	34365	31580	85	1481	1450	16	2089	2162	21	5791	5389	41	7593	6983	48	240209	222259	100	8.24862
71432	71924	78	33039	32435	76	576	745	0	1844	1665	20	3422	3358	33	3437	3214	33	131703	133005	67	8.24962
180047	160872	112	122275	113296	96	4678	4392	35	6008	4843	44	13776	11817	67	18911	15864	76	427315	352795	85	8.24962
40595	40981	71	19013	18796	57	591	481	0	719	730	0	1358	1703	18	1628	1458	18	63831	65810	53	8.25063
83301	74344	89	30906	27817	80	845	828	0	1450	1653	21	3038	3020	31	4468	4002	42	116903	109045	74	8.25063
119394	106521	87	53821	48053	85	1927	1788	24	2807	2604	30	5489	4408	43	8322	7341	48	188153	152893	77	8.25163
224559	175704	103	134770	112222	101	3735	3312	34	6989	5911	49	16498	13497	74	19292	16263	76	658586	536804	94	8.25163
117285	108479	94	42698	40410	82	2192	2151	24	2555	2276	30	5769	5571	40	8755	8191	50	195142	181251	75	8.25163
65112	59843	80	36060	32606	78	1765	1479	21	1913	2221	25	3639	3286	34	5335	5017	41	121469	111764	63	8.25263
59663	58132	77	23397	22834	68	613	568	0	1424	1360	13	2713	2667	28	3294	3305	31	92772	95700	63	8.25263
221822	152124	121	80761	59067	108	4023	2622	38	4594	3696	45	11203	8520	62	16390	11021	74	362208	262853	89	8.25363
91328	87962	81	36447	34475	79	1344	1431	14	1592	1625	19	4103	4207	36	5758	5844	42	129342	124458	65	8.25363
74142	67992	81	36840	33937	80	1355	1017	4	1477	1300	19	3469	3534	33	5132	4705	37	102838	98940	55	8.25464
135380	118208	94	37275	33363	85	2497	2310	25	2904	2775	29	6693	6837	42	8886	8545	55	190347	180572	75	8.25464
93701	87446	88	22049	21423	65	1256	1118	10	1666	1643	21	3581	3594	32	5732	5386	43	127156	121840	70	8.25464
70245	66321	91	31120	29655	78	1185	1256	12	1107	1133	9	3565	3486	34	4508	4567	36	108510	102429	61	8.25564
41730	38804	87	9751	9766	42	385	382	0	729	1087	5	1629	1586	18	1863	1883	19	62597	62802	63	8.25564
46524	45623	72	18865	18630	53	619	604	0	1017	990	0	1623	1725	19	2091	2197	27	65882	66543	59	8.25564
168188	124383	101	64116	47508	96	2381	1763	29	3584	2617	44	8073	5933	55	11804	8903	64	290560	214397	89	8.25664
82647	81309	82	30046	29342	78	1009	912	0	1282	1324	16	3334	3333	32	4594	4220	42	126532	126095	57	8.25664
102563	90947	89	41569	36750	84	1298	866	0	1701	1661	19	4155	3383	38	5522	5165	42	146559	128118	70	8.25764
150462	139023	88	87511	82383	86	1852	1992	21	4776	3930	41	9330	8933	48	10604	9363	58	402660	370276	79	8.25764
72741	68526	81	25924	23698	76	1215	1247	12	1270	1293	15	3828	3415	36	5755	5092	44	130030	115968	95	8.25764
135469	116208	90	47688	41440	87	2892	2501	30	3634	2887	31	7110	6380	48	10187	9520	59	235856	201649	74	8.25865
104962	100502	82	41038	38940	80	1400	1442	16	2805	2574	28	5248	5058	41	7164	6956	44	214153	212708	63	8.25865
105728	94851	89	44195	39726	83	1704	1534	20	2079	2102	26	5429	4806	42	7591	6437	52	159280	140670	71	8.25965
130974	119166	87	43364	39224	85	1740	1675	22	2846	2852	28	6369	6317	40	6880	6478	48	220674	219118	72	8.25965
175819	160037	93	78148	72040	90	3422	3272	33	5414	4822	38	11325	10310	58	14186	13349	61	347266	311902	83	8.26065
53108	51896	70	17187	16283	53	792	693	0	878	1019	3	2247	2019	27	2958	2439	32	70324	64044	90	8.26065
62666	59492	89	11790	11205	46	1075	827	0	1322	1480	14	2710	2667	29	4032	4203	31	95379	96097	66	8.26065
95563	90656	96	32794	31471	78	1004	961	0	2691	2086	26	4353	4452	34	5619	5407	44	171608	167219	74	8.26165
68825	66695	78	25598	24871	73	1461	1454	17	1714	1518	19	3935	3836	34	5624	5653	41	128253	125749	67	8.26165
127614	111622	93	70973	64148	86	2075	1759	23	3116	2496	30	5051	4488	42	8164	7400	48	189538	170519	78	8.26165
79417	74486	80	18003	16756	74	1356	1241	13	1189	1543	13	3540	3470	32	4891	4955	37	113552	112487	70	8.26165
60111	53604	82	29610	26771	78	825	920	0	823	770	0	2902	2752	32	3584	3233	36	80203	75056	59	8.26266
54913	53760	76	23460	21962	73	1185	1091	7	1194	1049	6	2233	2179	26	3532	3473	36	79249	80113	61	8.26266
124546	115895	85	42377	39804	84	1505	1214	16	4258	3634	39	6587	6844	42	4816	4948	38	183246	172425	80	8.26466
175536	136436	99	64579	49822	97	2436	2126	26	3426	2334	39	6260	5007	49	10108	7278	59	235201	191254	113	8.26466
19799	21301	48	11030	10985	45	484	691	0	311	421	0	1097	1253	11	1674	1665	22	35838	39937	46	8.26466
106755	89383	89	45070	37642	86	1508	1483	17	2276	2081	28	4583	3736	41	6417	5212	51	160151	136041	74	8.26566
203337	161375	107	67570	53807	100	3882	3246	35	5045	3566	41	10452	8111	61	15551	11490	72	311694	239775	89	8.26566
58197	55873	80	31203	29200	75	728	895	0	1123	1023	5	2519	2234	28	3295	3108	35	82222	78443	63	8.26667
91771	90722	80	44167	43068	79	1193	1134	11	1801	2017	20	4686	4362	41	5841	5403	42	201013	198187	69	8.26667
97754	88235	85	45491	40368	83	1829	1455	17	2197	1786	28	4354	3441	41	6320	5410	50	139878	119354	72	8.26667
63326	61382	77	25524	25277	74	528	606	0	1321	985	0	2280	2178	27	3718	3631	31	102977	103004	67	8.26667
123763	114043	92	34394	30908	85	1704	1589	17	2910	2435	29	5227	5207	40	7584	6751	49	167827	146606	72	8.26767
32664	33142	55	13716	13938	46	464	309	0	578	698	0	1518	1564	19	1465	1774	18	58703	59377	56	8.26767
51451	48065	84	21563	20394	63	594	716	0	869	895	0	2010	1744	24	2416	2711	26	65450	66544	56	8.26867
17257	17233	52	17885	17773	54	222	397	0	449	400	0	1087	1263	14	1810	2042	24	28878	49521	36	8.26867
242130	177554	120	135834	104285	119	6198	4581	44	8110	5805	58	18535	14997	75	25903	20147	95	588356	491954	102	8.26867
49775	48629	75	24429	24545	64	386	422	0	560	979	0	1924	2010	24	2432	2348	29	87011	89608	64	8.26867
64056	60461	84	26701	24955	72	639	773	0	1373	1239	11	2938	2606	32	4199	4325	38	96052	95409	58	8.26867
209716	131670	106	94180	58283	105	3856	2517	42	5444	3646	46	12147	9102	60	17324	12729	79	368682	309993	86	8.26967
43093	44474	59	20389	20484	53	593	622	0	893	904	0	2298	2319	27	2944	3045	32	66085	67283	54	8.26967
145652	126446	91	52398	45661	88	2541	2241	28	3750	3236	35	6696	5860	46	11077	9285	61	231797	205971	77	8.26967
76759	71572	89	34283	32387	79	812	669	0	1288	1214	11	2730	2681	28	3500	3383	33	93833	92458	70	8.27068
168157	147721	93	83264	74407	91	2111	1698	24	4313	3878	37	9930	8454	58	11200	9288	68	420735	350714	81	8.27068
139548	126296	88	57051	52217	86	2365	2403	23	2571	2375	31	6540	5662	44	9464	7881	55	217462	183137	75	8.27168
103246	98295	80	45568	43613	80	1161	1138	10	2293	1850	29	5436	5128	42	5814	6000	40	230369	227451	78	8.27168
67727	63708	94	20242	19485	55	1139	970	0	1622	1244	19	3526	3650	31	4345	4205	38	118281	114521	71	8.27168
31720	30159	72	13664	13196	48	548	445	0	771	644	0	1223	1340	14	1874	1546	20	49284	48328	60	8.27268
48530	45685	76	19646	18966	58	432	422	0	1006	992	0	1810	1628	24	2773	2771	30	68600	66554	60	8.27268
63505	62875	74	31719	30906	76	1002	1009	2	1213	1262	10	2944	2840	32	4018	4132	35	94268	91209	71	8.27268
89274	80979	83	36219	32903	81	1517	1459	17	1548	1909	19	3772	3286	36	5586	4416	45	121314	104071	68	8.27268
179569	143985	97	75096	59549	95	1809	1451	21	3755	3026	40	7819	6559	49	8924	6644	53	295985	237435	79	8.27368
122477	105640	87	54684	46861	86	2287	2034	27	2815	2588	34	6562	5476	46	8839	7601	58	190397	157826	78	8.27368
61715	57811	82	18151	17352	57	884	747	0	1311	1492	13	2167	1916	26	3418	3006	32	75786	75563	72	8.27469
61695	60395	79	16510	16054	52	662	606	0	1114	918	0	2112	2122	24	2657	2595	27	73529	69284	69	8.27469
27268	25723	68	9197	9156	42	362	344	0	485	534	0	1350	1385	13	1385	1379	20	42974	41774	63	8.27569
83198	75601	84	56638	53288	82	1035	1084	7	1470	1579	21	3287	2871	35	4663	3936	41	110066	105416	67	8.27569
51236	51862	72	12615	12582	46	272	405	0	1153	795	0	1705	1762	21	2134	2004	26	67276	65348	68	8.27569
147418	119718	94	55477	45513	91	1740	1446	20	2886	2730	30	4949	4299	42	8153	6843	54	170863	147370	81	8.27669
107777	99352	96	38397	36355	82	1922	1763	21	2270	1925	29	4795	4950	38	6669	6488	47	157777	153694	72	8.27769
123726	114013	87	37999	35705	82	1103	1177	9	3005	2333	35	6179	5870	44	6607	6624	41	260603	243761	78	8.2787
68172	60995	94	17520	15340	88	738	579	0	1466	932	0	2802	2351	29	3662	3318	34	102295	86258	94	8.2787
62390	59811	85	29997	29263	77	1005	944	0	1645	1307	24	2861	3057	29	4530	4650	37	100826	96867	68	8.2787
54867	51537	91	21867	21321	64	451	541	0	950	1162	10	1970	2296	21	3444	3037	36	67946	69765	75	8.2797
163403	132452	102	54670	43926	92	3005	2477	32	3779	3202	35	8474	6704	57	11546	9630	60	265750	234522	82	8.2807
76761	73406	80	16748	16122	53	1064	847	0	1005	1222	14	2875	2864	29	3732	3714	33	91717	93433	71	8.2807
110620	103797	85	58114	54325	82	830	987	0	1415	1474	18	3279	3305	30	4669	4653	37	103801	95428	71	8.2817
184915	135149	104	82094	61929	99	3143	2227	35	4298	3062	44	8709	6899	57	13270	9704	74	273364	211063	75	8.28371
76309	72667	81	23291	21986	60	1275	1156	11	1046	1161	9	3012	2760	31	4110	4015	35	108088	110193	68	8.28371
197838	154566	100	77522	61559	97	4377	3295	41	4697	3996	39	9822	8394	59	14166	11352	70	319248	274533	86	8.28371
123921	101694	90	45291	38361	86	2154	1885	23	2941	2421	31	6503	5086	48	7265	6417	49	203721	178614	67	8.28471
116577	99691	97	53560	45693	85	1575	1353	17	2799	2151	36	5387	4771	46	8916	7703	57	202615	174701	66	8.28571
78590	70116	96	33842	30105	81	1488	1429	15	1919	1607	25	4467	3918	41	6252	5132	48	133827	120189	63	8.28571
92362	88755	82	19617	19072	56	1098	1017	6	1537	1580	19	3121	2979	32	5146	5157	38	120002	115522	66	8.28571
124989	111264	90	43508	36649	88	1519	1276	16	2265	2174	27	5052	4617	41	5483	4864	42	161881	146837	78	8.28571
41102	40368	75	14862	14770	49	987	982	0	759	753	0	1887	1977	23	2676	2639	28	56865	63876	48	8.28672
35947	37529	68	14143	13821	47	419	373	0	951	1082	6	1485	1441	20	1631	1447	19	40800	40131	60	8.28672
157705	136251	100	72724	63257	93	1765	1586	20	3871	3490	39	9661	7905	58	11713	10002	64	386003	325535	74	8.28772
152992	138968	105	31835	27734	89	3268	2864	30	3829	3340	34	8534	7750	52	12592	11697	65	292120	260393	105	8.28872
60728	58514	79	29369	28060	75	960	1042	4	1592	1364	13	2458	2256	30	3865	3571	36	87674	84521	62	8.28872
47569	47034	61	17621	17535	49	674	806	0	1003	798	0	2083	2058	23	3173	2868	33	69077	70008	59	8.28872
51783	52322	74	22350	22736	56	647	859	0	1237	1061	7	1994	2475	22	2447	2996	27	73979	77793	52	8.28872
119451	100091	99	47797	40366	88	1848	1557	19	2323	2038	25	4457	3705	41	5770	5171	42	152235	129250	76	8.28872
86522	81681	84	20544	19888	60	1303	1397	13	1546	1466	18	3227	3199	32	4566	4117	39	107986	109085	65	8.28972
39404	39713	73	14404	14322	47	630	578	0	997	605	0	1171	1283	15	1843	1874	24	53137	54153	54	8.28972
51514	49849	82	17750	17051	55	1006	860	0	1311	1239	10	2168	2113	27	3218	3193	31	77730	75128	67	8.29073
108907	102166	85	29261	26589	81	1691	1673	20	2759	2470	28	5013	5113	38	6693	6527	47	159711	156575	73	8.29073
284231	198272	123	119333	83960	118	5384	4258	40	7533	5519	50	14661	10623	71	23579	16858	91	516669	376511	108	8.29073
192953	147830	104	138562	104562	100	5095	3844	40	8844	6331	61	21905	16396	83	25754	19227	85	866856	635375	85	8.29173
97284	92127	84	53245	51165	81	1222	1331	13	2441	2439	29	4715	4493	41	3216	3179	32	118247	110626	69	8.29173
146830	122628	92	45921	37843	90	2157	1798	22	2888	2714	32	6349	5616	44	9254	8278	55	205486	185611	80	8.29373
82812	78571	89	54271	52897	79	1717	1610	20	2011	1825	26	4312	4152	36	5938	5761	42	152490	140126	66	8.29373
213073	165601	102	100949	80099	102	3549	2904	34	6096	4970	43	14396	12522	75	19095	16562	75	573359	504261	95	8.29373
96871	95780	78	40911	39150	79	1157	1074	7	2205	2127	27	5116	4952	38	6649	6514	44	247337	233468	74	8.29474
53797	51797	76	21611	21027	61	764	668	0	1252	775	0	2056	2066	25	2947	2973	31	63545	65503	67	8.29474
29835	31043	60	17539	17571	53	417	609	0	398	407	0	1529	1522	17	1725	1726	22	43884	49041	45	8.29474
29326	29449	49	17625	17636	52	587	646	0	694	479	0	1603	1715	20	1692	1504	21	58761	61706	57	8.29474
55119	53856	80	30620	30091	74	686	766	0	1358	1032	14	2033	1985	25	3211	3296	30	71412	74531	57	8.29574
94339	84214	92	34875	31438	80	1682	1477	16	1447	1355	12	4210	3948	37	5104	4849	41	131968	121055	74	8.29574
294594	227522	134	158002	122210	118	6655	5256	44	9375	7734	56	19246	15285	79	24924	19616	99	583890	469043	104	8.29674
39935	43032	53	22534	23118	58	418	425	0	770	746	0	1711	1883	22	1974	1865	22	69211	74750	52	8.29674
86284	82361	83	36302	34961	79	1060	1079	6	1436	1213	14	2907	2508	32	3708	3263	36	102076	99686	69	8.29674
59576	58394	79	21008	20410	61	711	684	0	1207	1186	13	2650	2589	26	3095	3027	28	104202	103127	71	8.29774
204998	153094	106	104398	76939	101	4029	3083	37	5170	3686	48	10410	7605	61	13898	9947	71	308641	239720	83	8.29875
68976	66909	78	28134	27234	77	582	607	0	831	962	0	2352	2173	27	3651	3695	32	88666	86892	70	8.29975
106409	94870	89	41770	37046	83	1480	1477	17	1742	1824	24	4094	3622	36	6379	6488	46	146554	137048	77	8.29975
139273	126750	88	63175	57404	87	3300	3014	31	3648	3393	36	8028	7587	50	13464	12243	64	271207	250186	80	8.30075
24999	23648	71	18235	18208	54	223	348	0	686	727	0	1089	1246	12	1704	1692	22	44554	44900	52	8.30075
112478	97507	95	43536	36627	88	1985	1783	23	2259	1972	24	5321	4485	44	7855	6915	50	161156	148273	68	8.30175
42581	40634	82	20838	19445	73	690	581	0	1472	1298	17	2070	1875	22	3475	3241	33	76280	73723	87	8.30175
111603	99220	86	47365	41744	84	1321	1155	10	2005	1564	22	4036	3924	34	6449	5865	46	141092	132476	75	8.30175
113476	94947	93	43709	37432	88	1706	1586	20	2267	2036	24	4477	4022	40	6836	5796	48	159122	137996	70	8.30175
101637	98297	84	47231	45934	80	1428	1349	14	4348	4290	37	7524	7257	48	4722	4174	40	217947	215450	66	8.30276
114315	108233	84	62552	59022	83	1653	1775	19	3210	2750	33	7031	6322	52	8944	8067	55	285003	277613	60	8.30276
25748	26467	55	11525	11853	43	357	324	0	491	474	0	795	1029	4	1876	1602	22	37673	36478	59	8.30276
86242	82695	80	34424	32035	80	1323	1103	10	1316	1219	10	2979	2711	34	5000	4885	40	110888	104957	64	8.30276
230637	161425	124	97088	70649	109	3133	2109	35	4547	3313	42	9556	6668	58	13431	9708	67	290745	214454	89	8.30376
41779	41288	72	23235	23020	61	888	875	0	1347	1388	16	2491	2469	30	3695	3538	37	83764	83621	66	8.30376
89514	84425	85	48147	46104	80	1339	1316	13	1716	1592	23	3274	3320	30	5314	4901	41	136396	132738	72	8.30376
56419	52789	77	23485	22819	74	976	808	0	954	1425	12	2982	2863	32	3950	4028	33	98393	96017	67	8.30476
153592	121940	92	71207	56573	93	3060	2391	34	3200	2566	34	7293	5436	49	9948	7651	66	232732	180650	78	8.30476
193848	142767	97	89117	66895	97	3395	2769	35	4850	3800	51	9881	7321	59	15183	11233	70	323926	244101	78	8.30476
40217	39866	65	18501	18947	49	616	647	0	699	973	0	1811	1579	21	2379	2485	26	60400	60196	62	8.30476
175505	113612	126	83726	44499	127	1987	1033	7	3708	2483	37	8604	5577	76	9505	5252	85	342553	224114	110	8.30576
52588	52496	76	21635	21409	60	851	876	0	916	845	0	2135	2000	26	3602	3815	33	74358	74474	59	8.30576
189473	138264	104	83051	60098	100	3372	2699	35	3962	2933	39	8977	6780	61	12449	9056	69	283554	214660	80	8.30576
297482	213047	135	136942	102971	118	6535	5200	42	8878	5812	60	17115	11994	79	23957	17103	94	559623	402404	111	8.30677
44953	42769	68	25378	23233	68	694	835	0	947	1063	6	1947	1908	25	3171	2762	32	68810	68263	50	8.30677
167950	150658	90	66922	59018	89	3629	3346	31	4921	4448	41	10241	9619	52	13992	12807	71	324325	298589	82	8.30677
127217	117047	85	43185	40036	83	2621	2348	30	3045	2810	31	6632	6048	45	9324	9173	48	217997	210341	76	8.30777
55803	54366	77	28704	28160	75	648	688	0	693	841	0	1984	2004	23	3190	3218	31	83116	81450	64	8.30877
41397	41744	73	18427	18219	58	746	812	0	660	544	0	1687	1558	21	2115	2083	24	56571	57729	55	8.30877
89458	88098	81	64083	63090	80	1440	1474	17	2668	2703	29	5444	5670	40	6522	6777	45	228601	234908	58	8.30877
109409	99905	92	47449	43289	83	1557	1313	15	1490	1633	25	4447	3862	39	5577	5495	42	153070	139257	76	8.30977
85134	80226	81	32449	30610	79	1728	1711	20	1932	2201	24	4395	4064	37	5897	5517	43	143178	143254	61	8.31078
54962	52221	76	19799	19016	61	474	538	0	712	999	0	2069	2052	24	3000	3320	29	63938	64617	66	8.31078
25133	26496	66	14075	13973	48	257	318	0	91	323	0	1152	1362	14	1165	1414	13	39398	42243	49	8.31178
119190	95769	93	48056	36966	89	1821	1479	21	2407	1982	29	5902	4700	45	7913	6099	53	172182	143557	78	8.31178
41730	40990	75	16145	15757	51	592	665	0	874	1158	7	1530	1605	18	2804	2847	29	57649	58468	61	8.31178
77153	74829	81	36141	35280	78	1355	1303	13	1829	1692	22	3454	3378	35	5600	5423	39	115153	117313	57	8.31278
111423	92029	89	52478	42894	89	1942	1517	19	1890	1791	22	4786	3833	45	6673	4998	50	159394	132902	68	8.31278
286838	204074	126	168240	126399	119	7459	5452	46	9553	7617	56	20500	15521	85	29750	22492	101	677181	523865	98	8.31278
50101	46622	82	20749	19987	59	548	663	0	800	720	0	1879	1928	21	2914	2896	31	66256	69841	50	8.31378
64082	59792	92	12934	12516	46	675	678	0	795	954	0	2235	2477	26	2782	2682	32	98889	97941	67	8.31479
102366	94744	84	40330	37126	82	1179	1265	11	2361	2093	31	5075	4708	41	5945	5979	43	164922	158084	77	8.31479
110221	104536	83	45945	44057	81	1776	1692	18	2667	2262	31	6656	6680	42	9108	8365	51	293500	283531	72	8.31479
23407	25170	47	13894	13927	47	475	466	0	550	481	0	1176	1172	11	1597	1320	16	37697	40977	52	8.31479
46947	45050	75	23911	22870	73	801	913	0	972	895	0	2071	2135	26	2832	2980	30	76954	80213	60	8.31579
139754	109443	95	59064	47483	91	2662	2017	30	3312	2729	33	5671	5164	46	8925	7339	54	191645	157952	66	8.31579
51608	49038	90	23497	23262	68	657	618	0	1121	973	0	2490	2372	27	2796	3150	27	71680	71864	58	8.31679
40679	39800	72	18526	18244	56	539	574	0	1103	1351	12	1587	1689	19	1824	2002	19	51089	55104	49	8.31679
99340	95089	84	37402	35806	79	1213	1221	11	2218	2009	27	4725	4852	37	5503	5754	42	205544	199844	70	8.31779
59845	54136	82	27370	24211	80	1129	1015	3	1080	906	0	3026	2812	33	3808	3556	35	101921	98284	57	8.31779
180989	89015	120	77335	37020	120	2548	1095	13	3545	1605	40	8186	3783	79	11971	6201	90	272674	126633	113	8.31779
116636	102787	87	41738	35882	86	1758	1839	20	2718	1957	31	5355	4977	41	7263	6323	55	177594	159356	75	8.3188
94706	81154	85	44998	38884	84	2060	1741	24	2300	2056	30	5325	4367	45	7814	6919	55	162571	151506	61	8.3188
71753	67666	79	19398	18553	58	1235	1054	6	1232	1429	15	2703	2728	27	4197	3846	37	94101	93425	70	8.3198
92842	84679	89	48732	44092	82	1193	1085	8	2015	1942	27	4332	3816	40	6088	4968	47	129504	116591	61	8.3198
86373	79615	95	30347	28875	79	1093	1089	8	1670	1434	25	3377	3059	32	4643	4092	39	98714	95770	63	8.3208
237558	173826	107	65299	49534	98	4782	3241	42	5247	3835	46	12178	8626	69	17065	12590	79	379857	293000	76	8.3208
148498	121330	93	57956	46761	91	1796	1523	22	2318	2078	30	5583	4526	45	8577	7048	58	205843	178656	68	8.3218
122424	109023	87	55246	48365	86	1436	1160	9	2895	1994	35	7224	6424	53	9009	8131	51	302218	273746	73	8.3218
168589	140781	97	83962	68640	96	3343	2796	32	5179	3955	46	9245	7469	57	11033	9283	61	323605	257217	84	8.3218
51399	47584	64	23960	21472	62	883	703	0	963	1030	5	2278	2274	23	2954	3077	32	75107	75886	52	8.3218
92001	86883	97	29497	28589	78	998	1067	6	2203	2002	22	4750	5018	38	5466	5698	40	203166	198766	71	8.3218
164697	132894	97	91011	74809	95	2402	2036	27	4020	3605	37	8098	6954	50	11771	9922	58	289774	244355	80	8.3218
150126	115266	99	55316	44105	93	3164	2299	34	3816	2854	39	7266	5648	52	10687	8053	59	237709	198788	70	8.32281
41628	40190	80	18032	17775	55	858	766	0	1330	1050	10	1925	1969	24	2257	2236	28	57977	59541	51	8.32381
252887	181476	113	84802	60273	111	4035	3139	37	5162	3750	41	12220	9591	68	17732	13606	78	383734	302519	100	8.32581
61661	61726	68	12821	12493	47	1203	1092	8	820	1033	4	2664	2735	28	2952	2900	30	83930	81083	66	8.32581
85025	79034	92	24755	22883	75	1341	1259	13	1648	1580	24	2953	3112	29	4888	4448	38	112156	110339	68	8.32682
289745	175164	129	173731	122000	123	8393	5389	50	9668	6202	61	23575	15640	93	34894	23334	107	751443	505947	105	8.32682
111850	93302	93	48084	40736	87	1982	1483	25	2337	1959	32	5389	4977	44	7739	6033	51	190931	165939	72	8.32882
249244	129605	228	113398	62625	209	3489	1873	25	5621	3291	58	13378	8349	102	17740	10766	133	568748	360894	220	8.32882
277288	190194	121	115702	80367	118	5848	4117	45	8326	5989	63	16536	11479	76	24118	16997	97	546319	401400	96	8.32982
226132	186807	98	119848	96836	97	4809	3888	40	5893	4915	48	12943	10738	70	18229	14669	73	407385	339091	89	8.32982
110700	104674	82	50870	46274	81	1580	1333	14	2133	2185	28	5703	5452	43	6523	5387	49	212662	196736	66	8.32982
39680	43274	51	26093	25897	55	663	779	0	1056	1128	8	2273	2291	27	3938	3599	36	84492	83494	55	8.32982
56499	57995	70	25125	25276	56	771	915	0	843	947	0	2859	2633	30	3844	3831	32	85185	89440	60	8.32982
137709	116582	105	64586	52218	90	1682	1536	19	2945	2751	34	7139	6598	45	8677	7711	59	294880	275358	76	8.32982
59812	57544	83	15205	14766	50	831	938	0	1418	1511	17	2455	2212	27	3448	3573	32	76238	76228	66	8.33083
53726	50302	75	26509	24537	76	841	854	0	1213	929	0	2679	2971	27	3648	3526	36	92071	87428	61	8.33083
13365	13366	55	231657	236232	68	354	344	0	59	302	0	15	180	0	35	213	0	-296	246	0	8.33183
265568	186906	116	166401	126852	111	7773	5865	46	9933	7301	64	18722	14542	81	28107	22337	95	574778	473876	92	8.33183
104617	96150	83	37683	35147	82	1881	1746	20	2016	2016	22	4635	3955	41	6535	6220	46	149303	141308	73	8.33183
155015	126665	94	64585	52794	92	2078	1597	24	3837	3614	38	10070	8087	62	11694	9589	65	396437	331425	76	8.33183
51081	51793	76	20785	20551	56	884	1023	4	1767	1708	21	2419	2265	28	3668	3914	33	75344	78867	52	8.33183
76144	70252	81	31382	29952	78	649	852	0	1765	1031	7	3241	2859	33	3194	3344	31	108589	104613	69	8.33283
26367	27717	58	12651	12583	49	416	473	0	207	588	0	1113	1165	10	1362	1437	16	45311	48885	49	8.33283
151911	123942	102	87593	71466	94	2130	1941	22	3161	2973	31	7290	6021	49	8481	7248	53	288978	248996	108	8.33283
77400	70586	83	35054	32137	79	1099	1139	9	1185	1559	16	3833	3430	37	5822	5052	45	128779	124608	68	8.33283
52419	49620	85	28016	25811	80	635	744	0	1206	1148	10	2091	1849	27	3134	3327	31	77066	73504	58	8.33383
262592	147699	129	140282	81579	124	3590	1951	36	6004	3632	57	15155	9075	91	18420	9722	91	606457	357658	102	8.33383
161653	135010	103	86641	71975	94	1820	1460	19	3719	3331	40	8237	6909	54	10923	8881	59	332098	276773	78	8.33383
37420	37968	67	13771	13669	47	446	388	0	1031	1026	3	1547	1818	21	2641	3033	28	56236	57422	62	8.33383
111013	102554	90	54698	51723	83	1460	1640	16	2498	2416	26	5593	5328	42	7282	7365	45	216126	198637	76	8.33484
120846	108116	88	53311	45246	86	980	983	0	4918	4532	41	8167	7653	48	5380	4570	43	219496	202841	67	8.33584
195814	150171	101	72388	54037	97	3304	2620	32	3915	2691	42	8559	6703	51	12379	9138	64	283699	231017	88	8.33784
110259	101798	83	46263	42817	83	1470	1208	18	2174	2006	28	4800	4409	38	6392	5853	45	151614	148431	72	8.33784
67771	68025	76	18740	18195	53	1181	1172	9	1855	1629	22	3312	3105	32	4369	4791	34	105479	104270	70	8.33784
192228	145463	100	133821	109920	98	3081	2634	30	5550	4178	46	12920	9865	65	15865	12457	77	553517	420307	83	8.33885
129146	112702	105	52758	46305	86	1672	1588	19	3060	2750	32	7510	6695	51	8255	7184	50	315660	282715	73	8.33985
100200	93516	84	38406	36978	80	1308	1095	12	2426	2017	24	5131	4837	40	5662	5427	40	208368	196902	72	8.33985
137853	114533	92	58693	47725	89	2021	1566	22	3530	2880	32	6450	5082	47	8564	6953	55	222886	193780	71	8.33985
100353	85960	93	48021	41117	86	1983	1551	20	2282	2455	28	5085	4056	45	6870	6726	47	152649	125294	65	8.34085
153767	121277	94	76061	62080	92	2899	2421	27	3202	2710	31	6629	5397	51	9878	7928	54	228023	196220	70	8.34085
33862	32014	72	21141	20240	62	610	637	0	1069	1239	11	2892	2908	30	3255	2853	36	79503	114929	84	8.34085
174199	133812	96	72878	54950	95	2263	1463	27	4207	3649	39	9755	7708	54	10800	7708	62	410535	316475	78	8.34185
61467	59858	76	23513	22581	67	711	899	0	1421	1211	18	2659	2656	30	3557	3558	34	82716	89809	58	8.34185
138961	120635	100	57998	49691	90	2522	1930	28	2997	2349	36	7366	6319	48	9795	8719	55	214982	190564	68	8.34386
61871	58746	92	24936	24105	76	823	950	0	1218	1113	9	2571	2450	28	2882	2764	30	82982	85924	55	8.34386
55660	51410	80	23560	22260	73	1046	982	0	1487	1494	17	3315	3021	32	4553	4078	39	103244	94743	70	8.34386
149549	134183	92	69285	62255	89	2523	2210	26	4488	3973	43	10335	9675	55	12207	11571	56	440494	417430	82	8.34486
96563	92320	81	36015	34494	80	1883	1754	22	2337	2340	28	4744	4621	39	7405	7472	50	157770	157274	60	8.34486
118382	111661	92	68809	65421	83	1830	1751	21	3122	2407	34	7785	7547	48	8617	8334	50	324077	310334	79	8.34586
67787	66111	81	21827	21225	61	1044	1152	9	1309	1267	14	3343	3497	30	4078	4107	38	103328	102194	67	8.34586
115057	99467	90	56358	48897	87	2619	2433	27	2888	2264	31	5771	5116	47	8566	7302	55	191350	166183	67	8.34687
65437	58912	81	34288	31283	78	1144	1147	10	1271	1193	12	3444	2936	38	4646	4467	42	109920	103834	57	8.34687
68881	63614	79	31028	29738	76	1272	1209	13	1753	1415	13	3407	2941	36	4688	4878	38	102677	95631	62	8.34787
32463	32686	59	19318	19008	59	737	625	0	626	886	0	1467	1408	15	2008	2365	24	50218	54639	49	8.34787
106008	98961	82	28828	27346	81	2075	1978	23	2080	2049	23	4684	4252	39	7048	6886	42	153327	146275	71	8.34787
45849	44556	72	24122	23478	65	930	851	0	724	1056	6	2853	2644	31	3344	3248	33	80574	80955	62	8.34987
106790	97318	89	43288	40720	82	2297	2125	25	2625	2229	30	5471	5312	39	8394	7915	54	189929	176548	73	8.35188
130108	122462	87	48928	46119	84	2005	1913	22	3820	3944	33	9177	8658	52	11102	10414	55	376645	353136	77	8.35188
91614	80460	84	36811	32179	83	1846	1616	23	2478	2086	25	4538	4376	38	6078	5739	42	129764	123673	69	8.35288
69644	67215	78	24170	23568	70	564	486	0	1182	1339	12	2498	2245	28	3957	4095	32	83653	82719	66	8.35388
53726	52493	81	22560	22057	67	586	683	0	1027	1014	4	1856	2114	23	2955	2651	33	79979	81700	55	8.35489
60499	57958	82	19523	19107	55	568	519	0	1061	1048	5	2199	2074	26	3148	2750	33	86304	87404	65	8.35589
110043	101789	85	44131	42351	81	1553	1595	16	3091	2349	33	6671	6018	47	7303	6516	47	276095	266166	76	8.35589
98035	91361	84	41301	39034	80	1274	1196	12	2364	2366	23	4975	4959	39	6738	7102	42	229367	228704	73	8.35689
41655	42015	60	18090	17935	52	576	624	0	853	1150	8	1480	1697	18	2642	2963	28	58373	59404	63	8.35689
64598	62679	80	27505	27199	76	620	529	0	981	800	0	2360	2330	25	3074	3022	32	89503	87105	59	8.35689
68813	64265	80	28375	27320	76	1205	1297	12	1368	1348	19	3244	3432	30	5264	5330	38	108561	105967	68	8.3589
110471	104891	82	54289	52296	81	1589	1742	20	3373	3139	34	7732	7133	51	9944	9428	50	323431	310430	78	8.3589
67632	63069	79	26962	24894	77	795	755	0	1427	1381	16	2876	2659	30	4607	4097	41	111621	112003	71	8.3599
65580	63604	78	19962	19342	56	792	848	0	1458	1233	14	2697	2676	30	3801	3815	35	88199	87322	70	8.3599
81743	72306	85	33523	29201	80	1450	1387	16	2091	1725	24	3798	3122	36	5952	5531	45	125129	115559	65	8.3599
44716	42933	79	15151	14789	50	576	610	0	904	732	0	1589	1732	16	2495	2132	29	56504	53813	64	8.3609
226530	182680	112	86131	69314	105	4755	3684	38	6361	5480	43	12840	11563	60	17594	15993	70	385696	348375	94	8.3619
160920	134084	96	52872	42887	91	3857	3226	33	3576	3621	34	8035	6771	54	12781	10372	67	267950	230492	80	8.36291
144404	124736	93	58842	51383	89	2244	1746	27	3266	2820	33	6559	5522	46	9707	8159	63	226196	192321	75	8.36291
94105	89932	83	52692	49962	82	1429	1514	17	3035	2815	32	5523	5087	42	6091	5851	43	249243	238602	71	8.36391
39083	39185	67	17827	17793	54	844	852	0	733	975	0	2224	2284	27	2588	2425	29	58703	56938	57	8.36391
117782	104500	97	53279	48803	85	2214	1593	23	2206	2103	27	6034	5266	45	9329	7882	59	199220	172003	75	8.36591
45908	44919	74	11555	11626	44	454	523	0	856	721	0	1770	1664	24	2952	2879	31	58571	59616	65	8.36591
96158	88793	84	40230	37644	82	2192	2080	24	2897	2548	32	6180	5734	42	7875	8542	44	198384	183031	76	8.36591
95805	82306	87	50563	43250	86	1289	1033	5	3019	2814	35	5430	4622	42	4122	3570	40	154005	136389	68	8.36692
67791	65170	77	20036	19660	58	1052	957	0	994	1044	6	2753	2583	27	4468	4041	39	103912	103867	72	8.36792
55623	55293	77	27442	26023	76	681	816	0	942	1243	10	2991	2695	29	3444	3534	31	79016	78353	62	8.36792
107116	90602	87	45776	37817	87	1748	1414	16	2397	2232	27	4916	3973	42	7381	6246	51	165462	143137	84	8.36792
68581	62229	81	23067	20813	62	1242	1023	4	1735	1593	18	3244	3175	32	4480	4197	39	103452	97352	70	8.36792
94809	87186	83	45166	41672	82	2127	2304	22	1484	1716	21	4694	4444	40	7072	5886	52	144859	128532	69	8.36792
193288	141548	96	82531	60191	98	2910	2201	34	3514	2515	43	9625	7225	64	13383	9492	67	306373	230790	80	8.36892
228158	183434	105	183169	148911	104	6246	5177	41	7851	6736	53	17885	15291	81	25136	20718	88	605770	534493	90	8.36892
21867	23618	55	11138	11903	42	370	330	0	354	540	0	1097	985	0	1553	1471	20	36892	40272	51	8.36892
100790	94636	84	38402	36887	81	1257	1257	11	2164	2362	22	5235	5029	43	5968	6404	40	202236	192640	75	8.36992
87151	82605	85	23395	22486	62	1464	1358	17	1832	1740	19	3743	3586	35	5328	5021	43	127807	126509	70	8.36992
110511	103654	84	60006	57260	82	2646	2287	28	3858	3193	36	7410	7072	46	10834	10306	67	255797	230658	73	8.37093
84795	79142	89	36900	35186	79	1287	1149	14	1741	1630	20	3688	3482	34	4345	4274	41	113589	108463	65	8.37093
63211	55204	94	34953	32051	78	1024	924	0	1422	1462	16	3263	2863	35	4016	3635	38	91657	91819	57	8.37093
106763	94396	86	42676	36925	86	2175	1840	23	2902	2483	32	5738	5294	41	8455	7777	48	196056	184647	78	8.37293
233034	168560	109	78189	54860	105	4407	2879	43	6073	4745	47	12321	9384	63	18829	14429	78	418068	319956	96	8.37393
151611	137992	90	72756	65912	88	2698	2704	26	4364	3916	36	9474	9072	53	10277	9646	50	311571	287173	84	8.37393
95390	90860	83	58363	55169	82	2198	2231	23	3095	3317	30	6706	6541	45	9818	9503	56	210352	200156	74	8.37494
220932	175172	111	112883	90836	100	6472	5446	43	7521	5814	50	15831	12281	74	23754	19645	85	514626	402916	95	8.37494
110470	93707	88	40221	34290	86	1300	1044	10	1827	1516	25	4575	3702	39	6175	5339	46	149445	133818	78	8.37594
240824	180970	106	129542	99936	102	6896	5066	44	9244	6858	60	19887	16199	82	29970	24286	86	638209	532227	86	8.37594
59184	53143	93	30916	27007	84	1250	1012	2	1247	1343	11	3659	3043	36	5075	4484	41	121625	97952	93	8.37594
86829	78502	84	64168	56646	86	1377	1124	9	2697	2327	31	6103	5706	43	8561	8029	56	282233	263175	69	8.37594
138417	127204	88	72677	68248	86	2356	2295	23	4332	3849	36	9671	9716	50	11186	11142	53	401548	384231	78	8.37594
38916	39112	77	16093	16193	51	615	610	0	383	582	0	1536	1510	18	2414	2335	26	49498	52742	52	8.37694
96436	81441	87	51458	43814	87	1440	1495	14	1889	1905	22	4704	4158	42	6458	5076	47	183758	159166	71	8.37794
48328	48222	85	17755	17657	52	552	610	0	1055	1107	6	1758	2172	22	2987	3256	30	65479	71328	52	8.37794
47244	45120	76	25148	24743	73	628	533	0	1099	1104	6	1892	2014	22	3067	3117	32	67337	72205	51	8.37895
229408	176957	109	106769	82713	104	4726	3755	39	6217	5099	49	13396	10935	69	18970	14847	85	420156	342434	82	8.37995
80669	70647	85	34603	29332	84	1699	1510	21	2377	2105	27	4949	4173	40	6334	5615	50	150300	133920	98	8.37995
80401	77156	79	34103	32803	79	1126	1221	11	1526	1334	19	3456	3645	32	5286	5583	37	116518	117902	58	8.37995
25210	25559	60	13562	13451	48	291	317	0	758	661	0	1016	1099	7	1027	1212	11	39302	39974	55	8.38095
104386	85680	90	58284	49063	89	1515	1485	15	2234	1943	25	4914	4286	43	7395	5745	52	184116	152370	70	8.38195
146347	110420	97	56397	43314	93	2403	2206	25	3040	2551	36	7332	5882	52	11167	8886	68	259496	216240	81	8.38195
140153	126082	92	87526	79624	88	3672	3442	31	4636	3977	40	10011	8913	56	14209	12529	69	331584	284104	79	8.38195
114406	104631	89	47759	43553	85	1352	1036	7	3232	2412	31	5784	5302	41	6652	6460	44	254304	245425	75	8.38296
122343	103451	93	58735	50076	89	2146	1959	23	2469	2304	28	5884	4979	45	8578	7875	52	194818	181008	68	8.38296
133871	126932	86	69112	65529	84	2002	2008	22	4289	3949	37	10759	10486	57	12322	12278	52	431934	410478	76	8.38296
82426	71604	88	35040	31166	82	1399	1318	14	1305	1447	14	3380	3212	33	5476	5062	41	122963	106279	63	8.38396
67554	61034	85	24781	22855	77	1511	1420	14	1484	1305	20	3772	3483	35	5139	4734	43	114738	116615	70	8.38496
78932	75284	84	32349	30869	79	1519	1358	17	2084	1832	28	4017	3741	37	5109	5017	37	140002	138165	72	8.38596
164245	142990	93	82963	71555	90	2796	2397	29	4695	4094	41	12451	10559	65	17213	14611	70	562689	479616	85	8.38697
121781	111597	98	55105	52086	83	1575	1583	18	3080	2867	29	6857	6555	46	7610	7059	48	294302	275758	71	8.38697
263464	190084	116	150326	110402	110	3645	2555	37	7289	5339	53	15794	11617	74	16972	12891	82	596918	457207	93	8.38797
176993	128480	105	78561	58951	97	3364	2664	34	4402	3008	40	10376	7361	59	14797	11505	72	323113	244310	86	8.38797
112340	107364	87	54908	52580	82	1673	1625	19	2501	2675	25	6287	5967	41	7678	7138	49	294414	276878	73	8.38997
96371	86070	86	52276	45987	84	2038	1806	21	1951	2022	22	4598	3991	38	6377	6272	50	155250	141537	69	8.39198
126994	116245	88	52784	47160	84	2671	2294	29	3825	2823	40	7629	6631	51	11106	9550	62	250885	224703	77	8.39198
76793	73753	83	18803	18156	56	1239	1164	12	1892	2134	23	4400	4242	37	6567	6091	43	165360	157397	78	8.39398
121815	112037	94	41062	39163	83	1490	1334	15	3569	3431	33	7272	6695	50	8464	7816	49	314949	293846	83	8.39398
95097	89648	91	21795	21158	58	2394	2465	25	2678	2682	27	6320	6443	43	9629	9008	59	215283	213774	82	8.39499
110018	90773	89	79180	65757	89	1565	1319	17	4904	4182	47	5572	4597	44	4708	3705	46	158013	134285	74	8.39699
50680	49793	76	20938	20429	63	385	471	0	920	1244	10	2037	2043	24	2788	2623	29	69428	66540	70	8.399
104960	99721	90	38639	36296	82	1234	1116	10	2810	2177	33	4626	4240	39	5503	5342	40	153738	143744	80	8.401
115532	110099	84	57036	52713	84	3319	3155	30	3221	3069	31	7466	6728	47	10588	9567	54	257558	230396	81	8.40501
83157	72972	90	26116	23314	74	1598	1342	16	2081	1960	20	4030	3720	38	5170	4923	38	131664	125731	74	8.41002
99018	84675	90	44966	39022	84	1049	862	0	1556	1383	19	3819	3435	35	5226	4580	44	130249	120549	74	8.41203
108958	95412	90	49152	43585	86	1568	1338	14	2193	2260	26	4733	4277	41	7765	7728	47	170693	165179	72	8.41203
57982	54985	79	29297	27454	76	1185	1045	6	1134	1033	4	2801	2567	30	4088	3682	38	92536	88189	59	8.41303
47348	46300	73	21639	21293	62	995	836	0	1113	1191	12	2198	2319	24	3649	3782	31	88840	86872	64	8.41303
26452	26733	55	13730	13627	47	305	215	0	15	361	0	964	1038	5	1526	1372	19	45699	47946	48	8.41805
110358	90409	89	50978	42467	89	2038	1640	25	2185	2019	30	5679	4917	45	7446	6237	47	172527	149184	82	8.42506
55128	53335	80	25140	24655	74	683	818	0	767	853	0	2244	2323	26	3498	3289	35	75619	76447	69	8.43308
49134	46702	74	32201	31280	75	829	705	0	660	1169	10	2782	2872	29	4120	4169	33	86864	92095	54	8.44311
89395	81137	85	43594	39247	82	1354	1207	12	2018	2014	25	4248	3954	36	6230	5419	46	141520	127673	67	8.44411
142840	130339	89	69865	65115	86	2713	2282	29	5804	5186	47	11098	9715	61	12890	11416	69	465080	405253	77	8.45113
108940	103797	83	47804	45571	81	1704	1703	20	2844	2966	31	6779	6508	43	7773	6918	53	272664	259122	78	8.45413
68562	65267	79	39718	37892	78	1992	1765	21	1781	1759	26	4856	4547	40	6682	5889	49	150998	138828	74	8.45714
67953	66989	80	28798	28411	76	1010	937	0	1401	1326	16	2973	2885	29	4298	4576	36	102673	99109	74	8.45915
29225	29697	70	12170	12363	46	467	535	0	299	669	0	1428	1357	16	2083	2130	26	47171	50343	57	8.46617
220242	139945	117	107353	65566	108	2614	1533	34	5006	3562	46	12350	8174	69	14205	9604	80	479074	325375	94	8.47418
31345	33965	59	15558	15400	48	362	296	0	1110	723	0	1301	1384	17	1350	1230	13	51374	52274	57	8.48521
79383	77338	80	26346	25259	77	1402	1328	14	2018	2027	22	3741	3805	33	5944	5516	44	133222	135201	71	8.48722
64025	61503	81	34929	34678	76	936	851	0	2182	1941	27	3569	3614	33	5524	5323	39	124226	119092	67	8.49123
110116	104119	90	40339	37743	82	2247	2417	23	3147	3328	30	6884	6682	44	10858	10524	56	226785	215556	77	8.49424
58600	56262	86	24254	23681	72	776	1025	4	1668	1326	17	2507	2411	30	3892	3870	33	90479	91876	65	8.49724
53929	52899	74	31478	29970	75	1167	1133	10	1280	1186	11	2838	2789	30	4545	4223	39	107827	105110	59	8.50927
166798	138649	97	78740	67489	90	3503	2803	34	4925	4149	42	10299	8559	58	13188	11254	63	320489	270376	85	8.51729
35347	35876	65	17233	17030	53	592	788	0	393	511	0	1545	1570	19	2263	2442	25	52020	54492	59	8.5183
50601	50168	78	24523	23905	74	695	626	0	1102	1254	13	2222	2228	26	2704	2568	27	79909	79201	60	8.54837
45743	46332	73	22471	21933	62	453	466	0	769	1084	7	2068	2149	22	3012	2621	34	67306	69054	60	8.56541
81206	78282	80	60661	58799	79	1546	1354	15	2430	2286	27	5283	4817	41	5972	5607	44	173596	157687	76	8.57644
45573	43640	80	24331	23842	70	695	750	0	617	938	0	2449	2397	29	3223	3061	32	77699	76626	67	8.64662
232530	189420	98	127924	106190	96	5244	4438	38	7191	5423	53	14992	11408	78	22981	17058	86	492283	382286	92	8.68571
105101	95086	84	53740	47073	87	2475	1915	29	2703	2549	33	7214	6796	46	10541	9649	54	233848	217707	71	8.79499
122949	57149	116	-65536	122884	53	-766	66	0	-622	377	0	1775	2103	25	380	331	0	9872	5676	96	8.91429
47187	40519	79	66612	52651	93	3113	2761	32	3276	4535	24	6525	9578	27	7908	11919	30	264	346	0	9.00251
49953	49513	73	22167	21539	71	623	772	0	629	814	0	1991	2107	23	2613	2920	28	65033	69479	53	9.05664
27945	27385	59	22156	21564	62	780	878	0	893	1000	1	1644	1915	22	2618	2756	29	10607	42398	26	9.09574
35588	34772	70	43410	41815	72	1995	1998	24	1760	1952	21	3729	4070	35	5267	5665	40	9807	39592	21	9.10576
29791	28599	57	11856	11583	45	333	336	0	700	622	0	1299	1223	12	1860	2045	23	50024	59269	47	9.16391
20405	19665	56	50129	42575	73	1312	1295	13	286	809	0	534	2431	7	747	2933	9	272	448	0	9.29524
31094	26341	73	56279	47284	80	1931	1636	22	1520	1730	21	3201	4175	27	4855	6850	29	184	1218	1	9.30025
24825	21340	67	36204	31079	77	1112	949	0	1173	1182	15	3063	3126	35	3621	3654	36	4982	24260	19	9.30426
23653	23970	48	35230	34107	72	2441	2054	29	1792	2054	23	3497	4206	31	4802	5700	34	1216	5869	12	9.31128
63236	58001	85	60385	56899	79	1965	1708	22	2868	3222	32	7789	8448	45	8343	8709	48	110419	311826	36	9.3183
18428	18020	55	15461	15599	48	554	494	0	1024	837	0	1690	1817	19	2360	2482	27	41096	64075	36	9.33233
71298	58698	84	104285	94279	85	3856	3308	34	3734	3156	37	8681	7694	52	12956	10878	57	152504	222790	47	9.33333
70579	54324	88	64741	49915	88	3419	2665	35	3439	2782	40	7567	6427	53	10886	8736	58	120557	181437	45	9.33434
77105	66033	86	59116	51504	85	3192	2603	33	4024	3761	41	8815	8095	51	12668	12018	57	188889	272406	44	9.33935
56760	50918	78	59314	51475	83	1587	1362	16	2503	2453	28	5767	5759	46	6661	5610	49	106154	225308	38	9.33935
32136	31216	62	22123	21688	60	757	816	0	1080	1232	9	2351	2165	29	3252	3308	36	67963	86662	44	9.34135
110281	105410	83	42363	40059	81	1271	1249	12	2392	2344	30	6114	5950	45	7345	7010	46	252008	237986	77	9.34436
81558	61595	93	50321	38286	88	2632	2282	30	2980	2411	31	7070	5485	52	9825	8299	61	195689	167871	64	9.34536
93024	90452	80	29993	29009	78	1551	1674	18	2485	2165	26	4849	4720	37	6288	5581	46	141450	138265	72	9.34637
96342	80137	90	105792	93053	89	1965	1792	24	4360	3499	38	8697	8377	52	9432	8654	54	255424	322615	50	9.35038
28576	27842	56	23143	22937	59	697	699	0	708	1097	7	2071	2515	25	2581	3222	29	20380	78860	24	9.35038
56685	54516	77	24148	23064	75	1275	978	0	1583	1737	17	3937	3422	39	5469	5454	43	122337	118950	58	9.35539
70369	67264	83	28464	27230	77	636	805	0	1724	1826	23	4013	4154	36	4136	4481	34	166071	166508	56	9.35639
148628	137125	96	65432	61031	87	2345	2280	25	3694	2881	38	7000	6745	45	8965	7899	48	224562	207552	72	9.35739
28548	26016	63	33921	30434	72	959	937	0	1133	1245	14	2603	2968	30	2957	3422	31	1851	11433	12	9.3584
102569	87772	88	69077	60050	87	1933	1534	23	2358	1927	27	4635	3998	41	6426	5307	48	136688	120215	61	9.3604
241593	144267	115	224529	149321	114	14879	9981	65	16474	11194	75	35122	24984	82	51448	35458	82	916375	764783	73	9.3614
16783	18564	42	20269	20314	51	479	448	0	431	660	0	1387	1551	17	2426	2664	26	821	22269	14	9.3614
18035	16027	55	14511	14266	48	305	302	0	422	435	0	1184	1195	12	1388	1562	21	12414	43946	27	9.36341
39810	33915	80	38078	33066	79	1319	1200	11	1466	1524	18	3171	3062	33	4515	3851	40	100816	102850	51	9.36441
148313	125219	99	48581	40217	89	1151	1096	8	2268	2321	27	6726	5691	47	7391	6015	49	246861	210731	90	9.36642
70845	67561	84	25313	24192	75	973	914	0	1804	1414	15	3491	2949	35	4839	5310	37	96177	94620	78	9.36642
72300	63701	90	36847	33790	80	1129	989	0	1668	1349	20	3489	3296	36	5396	5323	41	116595	116777	70	9.36742
25666	23722	69	22441	22170	62	582	477	0	926	860	0	1731	1810	22	2618	2661	30	45574	66983	39	9.36842
198411	130129	107	99271	65549	102	4296	2739	42	6262	4170	54	12922	8901	67	17834	11835	80	411768	282717	77	9.37043
34997	34242	73	14958	14808	51	326	455	0	617	685	0	1331	1329	14	1518	1682	17	44456	44772	70	9.37143
113229	82566	94	77406	56877	92	3911	2743	39	4890	3582	48	10141	7593	60	14171	11011	64	228430	242777	54	9.37143
45979	46426	72	19534	17947	59	493	526	0	753	530	0	1998	1680	27	2237	2109	23	62980	61469	68	9.37243
49520	47446	89	29682	28913	74	977	966	0	827	961	0	2064	2108	25	3130	3061	34	80318	77853	59	9.37243
58540	53830	83	25883	25245	76	801	710	0	1830	1625	22	4163	3987	37	4668	4545	39	156661	165469	55	9.37444
41489	38100	74	25614	23969	73	1164	1150	10	1413	1385	15	2881	3141	32	4796	5106	42	55994	112619	38	9.37544
81613	79802	79	32059	30538	77	976	1097	8	2173	1763	24	3861	3873	34	5405	5209	40	120353	115708	77	9.37644
39323	34969	78	32439	29157	77	1492	1259	15	897	1358	13	3036	3091	30	4285	4066	39	83268	83898	54	9.37845
91358	85847	85	45985	43923	81	2438	2099	28	3159	2877	33	6268	5840	45	8655	8066	50	198494	185020	68	9.38045
20959	19943	61	32463	30923	68	1168	1148	10	1297	1268	14	2179	2187	29	3621	3833	32	26691	78455	31	9.38045
32021	31522	70	35288	34495	72	874	850	0	1012	1175	10	2610	2870	31	2887	3217	35	6297	33497	22	9.38045
127164	105085	89	48598	40985	89	2062	1977	24	2250	2357	30	5698	5106	42	7363	6209	52	180776	154723	77	9.38045
49032	46226	78	28187	27343	74	836	741	0	1229	1616	20	3267	3101	36	4115	4201	38	61199	122497	37	9.38145
123588	111750	88	36379	31835	86	1305	1100	9	1943	2109	21	5094	5274	39	5858	5551	41	189315	181163	71	9.38145
127285	104941	94	47220	39840	88	2009	1502	24	2372	2132	29	5415	4314	46	7778	5644	59	150079	122463	83	9.38246
36371	35563	68	23299	22773	58	931	1071	6	902	959	0	2895	3049	33	3375	3318	33	37335	100087	32	9.38246
68275	65612	79	21060	20116	58	704	724	0	1740	1199	10	2664	2968	25	3103	3008	36	96217	95073	66	9.38246
54957	54163	76	26746	26519	74	756	763	0	1181	1091	11	2459	2347	26	3522	3379	34	77342	78073	57	9.38246
69041	68337	79	38832	37740	76	1650	1445	18	2187	1880	26	4606	4783	36	7072	7208	43	142536	138635	71	9.38246
57665	55124	80	19164	19103	52	528	588	0	733	843	0	2167	2202	23	3083	3096	32	69635	72817	61	9.38246
109531	102954	85	46708	45100	81	1491	1359	16	2421	2324	28	5809	5668	41	6645	6133	52	238941	231062	72	9.38346
101491	89877	87	41937	36835	85	2298	1957	25	2706	2690	26	5678	5055	43	7742	6765	52	166162	150223	76	9.38546
18565	18388	62	10624	10564	44	335	393	0	515	424	0	1151	1093	7	1382	1553	18	24861	33944	38	9.38546
69597	64000	80	42363	40048	80	1292	1164	12	2638	2438	30	6199	6294	41	6135	6408	43	109091	253642	39	9.38647
92129	79518	87	41206	35829	84	1078	871	0	1386	1325	18	3321	2922	36	4588	4340	40	106713	116551	49	9.38747
44091	39407	76	36282	30752	79	894	910	0	1416	1260	15	2733	2656	32	4532	4359	41	62997	103287	42	9.38747
86930	67500	89	55748	42386	89	2427	1857	29	3030	2377	37	6602	5414	51	10556	8058	58	140244	184217	45	9.38747
39572	37572	74	16725	15795	53	664	436	0	1116	958	0	1434	1598	18	2090	2194	25	38650	47360	47	9.39048
26934	25992	62	28104	25450	73	891	1028	4	1179	1240	10	2768	2691	34	3657	4052	35	31364	80521	33	9.39048
11600	12484	42	24833	24141	64	-91	24	0	619	545	0	116	197	0	76	378	0	-580	0	0	9.39048
49638	44017	70	50266	43860	78	911	908	0	1553	1685	22	3860	3597	39	4898	4595	44	48034	144073	34	9.39048
42969	40044	77	20396	19722	63	1303	1352	13	1957	1888	25	3653	3593	37	5341	5517	44	64181	129485	37	9.39148
125312	108304	93	55114	49087	86	2512	2068	27	3025	2429	32	6315	5763	44	8727	7323	54	188652	180806	54	9.39248
165761	129045	101	86540	70030	95	2830	2026	32	3332	3187	37	7796	6255	50	11010	8851	61	229483	203961	61	9.39248
60904	57157	82	30569	29320	77	1262	1223	11	2435	2723	24	5185	5578	41	6385	6546	46	93144	245534	36	9.39248
28584	28877	55	17299	16885	51	912	617	0	811	928	0	1747	1941	23	2673	2930	30	19416	70378	24	9.39248
140388	114190	100	50801	42054	90	1547	1107	17	2347	2321	27	4740	3743	41	6580	5348	47	143602	124641	68	9.39348
55329	52754	78	24415	23452	69	1197	1087	7	1114	963	0	2668	2617	27	4186	3769	37	78776	77838	65	9.39348
207331	153785	103	68749	50632	100	2659	2110	29	3873	2869	39	8721	6605	56	10968	8237	63	277165	214291	83	9.39348
199119	154565	104	81398	63173	100	2442	1864	29	4130	2750	40	7831	5894	52	10770	8362	67	211888	170366	84	9.39449
88309	80254	82	45313	41271	82	2388	2052	25	2220	1968	26	4773	4339	41	7853	6873	56	161969	148724	58	9.39449
114440	97295	92	60817	52288	87	1927	1715	22	2829	2485	33	6563	5605	47	9245	7613	61	280759	234778	83	9.39449
64267	60995	82	20808	19383	59	1206	1034	6	811	1185	10	2714	2831	30	4586	4288	40	99562	97942	56	9.39449
138538	107828	94	71840	57874	92	2901	2201	32	3752	2535	39	7342	5850	51	10341	8287	55	219519	175476	87	9.39649
38277	36050	86	18051	17692	56	423	513	0	741	606	0	1385	1426	16	1901	1969	23	49132	55044	47	9.39649
177455	141543	100	66425	52915	95	3167	2449	32	3882	3126	38	8392	6929	52	12403	9987	66	282140	247872	82	9.39749
68285	67863	77	34146	33801	76	1146	1006	3	2364	1766	25	4389	4484	35	5184	5511	39	183547	180729	79	9.39749
41753	41474	76	36523	35348	73	1116	1006	2	1267	1273	15	2935	3057	31	4674	5024	38	53818	122909	36	9.3985
126645	116251	97	59014	54622	85	1287	1025	7	2080	2361	23	5696	5650	38	6070	5013	45	202104	195319	76	9.3995
36656	31505	77	32982	28600	79	1002	851	0	985	1267	13	3092	2987	34	4200	3952	42	90114	93787	52	9.3995
75176	72330	81	45165	44045	77	1068	1276	10	2371	2189	30	5490	5815	38	5823	5763	39	217390	224878	61	9.3995
64512	63590	80	25442	24444	75	764	791	0	1303	1570	22	2638	2385	28	4367	4251	36	84930	85300	67	9.4005
96093	79070	88	99471	85329	89	4247	3551	36	5538	4754	46	11319	10172	60	15986	13775	60	279223	313572	53	9.4005
145739	120595	94	56413	47545	91	2728	2293	30	3750	3449	34	8409	7833	47	12408	11019	62	289114	268209	77	9.4015
[truncated: 7,489 more rows]
