# Supplementary material for: Phenotypic heterogeneity follows a growth-viability tradeoff in response to amino acid identity
Source: Nat Commun. 2024 Aug 2;15:6515. doi: 10.1038/s41467-024-50602-8 (PMC11297284; doi:10.1038/s41467-024-50602-8)
Supplement: Supplementary file 6 — Source Data [file 41467_2024_50602_MOESM6_ESM.zip › source_data/fig6cde/240423/240423_1445_yATP_A10_PHE.csv]

FSC-A	FSC-H	FSC-W	SSC-A	SSC-H	SSC-W	BL1-A	BL1-H	BL1-W	VL1-A	VL1-H	VL1-W	VL2-A	VL2-H	VL2-W	VL3-A	VL3-H	VL3-W	YL2-A	YL2-H	YL2-W	Time
141867	127545	97	49348	43851	85	2618	2332	27	4442	4327	43	9163	8700	51	13004	12370	65	281977	273516	93	0.00102669
111556	107937	83	44127	42572	80	1775	1622	19	3556	3368	30	6692	6281	44	10947	9802	57	211968	198457	89	0.00308008
172831	146580	110	86084	75813	93	2866	2365	30	4379	3902	37	10167	9816	52	15889	13678	72	318979	298738	96	0.00410678
104522	98806	81	36766	35221	80	1972	1922	23	3657	3070	36	6875	6236	46	10435	10609	50	205849	192321	87	0.00513347
92124	85609	84	36279	33834	80	1398	1464	14	2815	2600	28	6807	6419	48	10311	8914	54	204008	186959	85	0.00718686
186335	162216	96	169842	150919	94	7004	5999	41	12218	10067	64	28051	25055	87	43862	38882	91	870238	761819	100	0.00821355
95882	89290	83	36489	33411	79	1876	1625	22	2522	2477	30	7062	7162	43	10307	9567	57	216058	203548	83	0.00821355
96707	94681	79	37525	36168	79	1706	1869	18	2239	2510	28	6177	5692	42	9412	9025	50	187480	184530	84	0.0102669
175565	148899	98	68667	57511	92	2693	2464	29	4552	3638	45	9864	8356	57	14194	11512	65	282307	244158	98	0.013347
137461	128285	86	54004	49655	86	2140	2002	24	3798	3528	35	9002	8626	52	12624	12423	58	262844	250096	89	0.013347
92484	89622	80	22558	22083	65	1736	1760	19	2572	2563	29	5346	5081	38	7803	7455	46	158578	149457	85	0.0143737
189190	164373	106	91195	81284	94	3875	3184	33	6773	5624	47	13832	12475	65	19663	17506	90	398250	355751	103	0.0154004
96201	93061	84	33111	32408	78	1145	1330	13	2538	2379	26	5250	5058	40	8041	7948	50	177550	170106	87	0.0195072
158979	132091	102	62248	50906	91	2773	2519	28	4196	3932	38	10498	8683	63	15683	13762	73	320093	270323	100	0.0205339
188140	143312	100	76218	58081	97	3178	2307	32	4623	3802	41	10763	8543	63	17013	13439	77	325148	254886	107	0.0225873
120622	111617	85	45538	41916	82	1800	1945	22	2707	2762	30	7390	7041	49	10960	10491	56	216712	202336	85	0.0256674
138687	130975	87	56140	53426	84	2970	2708	29	4330	4612	32	9670	9103	53	14980	14048	66	310678	289946	96	0.026694
113685	102233	87	42688	37947	83	1772	1653	20	3393	3279	34	7403	6611	46	11713	10898	56	235163	210563	93	0.026694
108049	104948	89	34368	33701	79	2144	2058	22	2937	3048	28	6386	6115	42	11899	11382	58	219971	208774	93	0.0297741
112623	108049	95	64805	62758	82	1711	1777	20	3057	3429	31	6763	6550	43	11530	11257	71	217143	201610	89	0.0308008
222740	184932	99	88884	74715	96	4245	3234	36	8207	7227	50	17639	15711	77	26869	24461	91	570412	518342	104	0.0328542
111615	107120	83	52621	51040	80	1885	1857	22	3529	3302	33	6964	6499	45	10896	10252	51	217244	204051	86	0.0338809
205499	163470	109	80727	65211	98	3545	2692	33	5935	4655	46	11401	9520	59	17737	14719	75	340737	276952	108	0.0359343
149323	130679	92	52695	45763	88	2706	2406	30	4061	4017	38	9446	8510	54	15604	14795	73	323082	302274	97	0.0390144
100648	95848	82	35925	33995	80	1867	1869	22	2880	2985	31	6641	6808	42	10876	10721	56	212859	202841	86	0.0420945
48979	46717	75	22194	21830	58	423	471	0	1046	1177	10	2114	2308	24	3278	3285	29	89446	88982	73	0.0431212
124433	117911	88	49741	48304	82	2045	1926	22	4256	4131	32	7475	7279	45	10665	10378	61	231048	216408	90	0.0472279
247086	167872	109	90428	62828	106	3749	2358	39	6757	4789	51	15190	10430	71	25610	17457	97	509004	379216	114	0.0482546
120425	111056	87	33237	31205	82	2556	2248	27	4455	3952	43	9549	9025	49	14006	12980	67	287389	259090	86	0.0492813
161855	135032	93	55906	45297	92	2957	2497	30	5024	4057	38	10408	9267	54	17068	15353	71	345355	303624	100	0.050308
153606	128517	95	71733	62070	90	2272	2107	26	3957	3183	37	8139	6971	48	13181	11076	71	250987	222058	98	0.050308
166725	147434	100	62287	55580	88	3161	2752	30	4842	4461	40	10631	9372	59	15985	14013	74	339886	284060	91	0.0554415
96660	94461	79	38066	37136	78	1504	1182	15	2894	2809	29	6470	5807	42	8521	7461	50	190247	180661	88	0.0554415
99395	94943	83	33735	32927	79	1753	1535	19	2734	2739	31	5882	5739	41	9674	10153	54	191299	187059	90	0.0595483
167451	146215	96	60275	52907	90	3103	2434	31	5176	4645	45	10526	9773	51	17493	16021	71	328256	309443	98	0.0616016
186309	160197	93	98262	87005	93	4962	4666	36	8337	7517	50	19291	16833	79	27705	23996	91	546350	451514	103	0.0616016
102995	96681	89	42069	40524	81	2472	2287	28	3183	3332	28	7964	7192	46	13083	11796	64	266499	246267	92	0.0646817
123012	113679	86	37310	33997	82	1845	1963	19	2329	2331	29	7023	6507	47	10880	10713	56	220455	209786	92	0.0667351
130393	116570	90	53441	47718	87	2308	2160	24	3608	3415	34	8725	7978	51	13778	12518	67	264755	246060	95	0.0667351
92598	88683	84	27922	26989	78	1342	1311	13	2345	2482	27	6160	5913	44	10263	9500	55	200675	189598	87	0.0687885
146239	125672	98	55448	47833	88	2607	2226	28	3981	3416	41	9930	8496	63	15012	13860	67	311977	296107	94	0.0698152
129932	117592	90	41571	37676	84	2301	1883	25	4067	3487	35	7235	7010	44	12213	11155	60	236314	226687	89	0.0728953
81632	79467	79	27306	26520	77	1508	1573	17	2267	2075	26	4226	3828	36	6904	7050	39	158624	156342	87	0.0790554
114724	106273	88	46261	42711	84	2049	1644	26	3521	3571	30	7800	7526	46	11936	11523	58	246507	241929	93	0.0811088
130924	120872	85	45990	42611	85	2109	2095	23	4225	3623	36	9067	8053	54	13797	12313	67	263651	226452	92	0.0821355
114255	109939	81	23211	22673	74	1817	1613	20	3292	2937	30	5847	5777	40	8732	8543	47	188793	172982	93	0.0831622
101852	96126	91	39058	36851	80	1397	1402	16	2672	2593	27	6003	5548	43	9844	9879	52	179032	168565	87	0.0852156
89668	87400	82	44246	42950	79	1373	1378	18	2871	2731	30	6208	6658	38	10523	9204	56	198577	190316	88	0.0862423
159645	128510	93	62218	49798	92	2126	1713	24	3502	3151	40	7443	5821	51	11468	9100	60	256565	207512	103	0.0944559
186723	154987	99	101422	85710	93	4199	3712	35	7691	6805	53	15656	13575	71	24461	20666	91	437283	380242	99	0.0965092
82282	79109	81	31408	30416	78	1403	1376	18	2383	2221	27	4534	4762	35	7752	7705	49	154599	151750	92	0.0975359
120114	109255	92	37153	33755	83	2213	1934	23	3553	3190	33	6467	6473	43	10250	9323	57	226677	216749	93	0.101643
91410	90767	81	25821	25331	71	1408	1153	12	2010	2282	24	5022	4862	39	7192	6994	47	152922	147654	89	0.101643
137667	122035	91	48880	42537	87	2185	2025	26	3967	3506	34	8811	7719	51	14731	12504	71	302277	272169	94	0.102669
102893	99636	80	39361	37954	80	1862	1920	20	2723	2926	30	6874	7129	40	11829	11474	66	220205	202680	91	0.102669
110910	102400	83	45798	41848	82	1705	1565	19	3638	3129	36	6322	5731	44	9999	9369	59	207906	194280	87	0.104723
201165	166417	98	69330	56878	96	3705	3088	34	5561	4910	44	12489	11084	59	18576	16043	71	387414	339008	101	0.105749
137957	122034	92	44145	39208	86	2510	2147	27	4302	3852	39	9137	8051	51	14752	13422	65	293886	268803	97	0.106776
137721	120230	88	51202	44011	87	2473	2333	28	3175	2894	32	8401	7380	52	11821	10154	57	255045	226664	93	0.106776
45732	47485	72	18377	18178	56	537	524	0	972	971	0	1910	1942	22	3603	3705	34	66138	68384	79	0.106776
203283	147974	105	83638	62182	100	2939	2207	33	5246	4080	48	12693	9874	65	20156	15725	77	462823	343315	108	0.106776
158034	136790	108	77141	67215	108	2730	2379	27	4420	3878	36	10419	9616	62	15389	13423	71	337741	289953	108	0.106776
99648	95520	81	42762	41175	80	1597	1370	18	2325	2287	21	4671	4482	40	7309	6890	46	133961	126000	89	0.107803
100529	96041	83	35965	34724	79	1507	1396	15	2209	2490	24	5654	5397	41	9565	8903	55	185804	179620	82	0.10883
106952	95999	87	34066	30346	82	1725	1355	18	3381	2967	34	5751	5587	40	8710	8154	47	181993	170106	91	0.109856
93568	89856	91	40971	40099	79	1414	1189	16	3049	2810	30	6086	5839	39	9110	8826	50	187237	175679	90	0.109856
101252	97583	81	30686	29604	79	1999	1788	24	2585	2313	23	6091	6080	41	8843	8774	56	173601	163130	85	0.109856
108078	103845	85	58136	55797	82	2539	2321	26	4367	4027	41	9338	8875	60	14043	13971	62	276954	260156	91	0.110883
41624	40925	76	20724	20528	60	855	758	0	806	835	0	1830	1925	22	2794	3113	27	57395	56965	79	0.112936
130527	122484	84	82011	77025	87	2272	2302	24	4765	4316	37	9578	9165	53	15709	15349	67	309887	287385	95	0.112936
87161	83413	81	28463	27481	77	1324	1273	13	2582	2231	29	5130	4861	37	8327	8244	45	155469	148228	84	0.113963
75414	74726	79	29087	28429	75	1135	1099	9	1592	1777	21	3412	3583	31	6322	6146	42	122552	117672	86	0.113963
136217	123596	89	50789	45064	86	2143	1816	23	4052	3669	36	8168	7483	49	12747	11674	62	273285	262150	95	0.11499
179738	151910	99	59266	48935	93	2772	2230	30	4874	4155	37	10112	8787	56	14830	13481	62	287849	264385	98	0.116016
145643	130461	89	85301	78153	87	3550	2981	33	5964	5495	43	11335	10741	60	17992	16799	67	365267	344957	93	0.117043
89140	85619	84	28266	26871	79	1575	1574	18	3102	2794	31	5306	5354	37	9131	8793	54	175883	169116	91	0.120123
92531	88499	93	32310	31776	77	1136	1114	8	1903	2264	24	5112	4951	42	7947	7672	49	165951	159601	89	0.12115
148019	123876	93	48374	39560	89	1945	1577	24	3290	2446	32	8052	6388	53	11712	10631	59	243756	211810	102	0.12423
166948	135764	106	65877	53468	91	2968	2429	30	4683	3902	38	10618	9126	58	15582	12742	74	336837	280155	102	0.12423
178403	147614	97	73215	59922	91	2596	1988	30	5416	4142	43	11114	9113	58	16822	13599	75	343311	286543	101	0.125257
76009	74999	76	23369	22972	70	758	778	0	1635	1758	20	4287	4163	36	7322	7151	42	149913	139648	85	0.12731
193248	151132	98	73257	56494	97	2950	2211	30	4776	3827	46	11429	8978	60	18056	14862	72	345111	275176	109	0.12731
155430	134292	99	50769	43504	89	2492	2236	28	3675	3646	33	8120	7583	49	12924	11639	61	268722	241437	100	0.128337
91493	89870	80	24050	23548	66	1328	1249	12	2002	2237	23	4648	4407	39	6908	6477	44	145415	140385	91	0.128337
89943	86934	80	37638	36346	78	1403	1525	15	2926	2416	32	5388	5254	39	8733	8184	47	180555	173290	89	0.13039
95219	88764	85	30398	29026	80	2061	1723	25	4133	3864	34	7944	7801	47	11353	11014	60	247670	233831	88	0.132444
159977	142927	90	59768	54491	88	2630	2608	26	4942	4182	39	11511	9791	58	16646	14938	78	341084	277233	92	0.13347
101641	97017	88	43090	41429	80	1783	1603	19	3182	3264	32	6101	6123	43	10211	10278	55	198700	188585	88	0.13347
137057	125268	91	50854	46268	85	2630	2404	27	4625	4356	39	9408	9218	49	13670	12898	68	281488	263827	95	0.134497
82798	80637	82	31209	30323	77	1188	1259	12	1748	2057	21	4446	4125	39	7044	6960	45	150138	145852	83	0.135524
193304	149474	103	74008	57046	97	2340	1700	23	4922	3984	42	10054	7902	55	15956	13003	76	318120	254822	107	0.13655
163425	148899	94	66088	61551	88	4636	4090	35	7323	6641	57	17438	15760	70	25136	23264	84	504667	453777	95	0.13655
163195	134539	109	53144	40694	109	2580	1959	29	4617	3824	42	10630	8545	64	17146	14195	86	341379	273592	109	0.13655
106572	104609	82	52375	50771	80	2008	1941	22	3814	3596	33	7470	7523	46	13222	13365	61	236631	228307	86	0.14271
237123	194004	117	107401	92607	109	4890	4032	39	9575	8499	51	20140	17646	77	31533	26970	104	624970	563148	114	0.144764
114991	110671	84	39017	36808	82	2033	2177	22	4049	4114	32	8306	8117	50	13014	12554	56	261620	243769	93	0.145791
113134	108598	83	29140	27955	80	1758	1701	21	2848	2798	29	6717	6002	46	9841	9072	57	212369	202519	90	0.148871
158815	141012	90	63511	55780	90	3280	2925	31	5540	5332	40	13261	12174	61	20847	19497	77	410101	384583	96	0.151951
160813	124105	94	60412	46413	94	2725	1945	32	4806	4073	43	10148	8308	57	15792	12124	69	330573	266562	95	0.152977
132484	114502	91	63974	55895	89	2232	1950	23	3483	2893	38	6098	5521	44	9668	9045	53	189846	160489	85	0.155031
147825	134497	91	78553	71645	87	3320	3158	32	5146	5100	38	13961	12151	64	22431	19810	82	449228	386767	95	0.156058
100229	98205	81	49511	48307	81	1546	1415	16	3192	3164	32	6147	5914	43	11284	10685	59	210215	203705	87	0.156058
101397	95325	84	40785	38972	81	1674	1891	19	3140	3105	29	7084	6750	43	11353	11311	53	212922	199947	89	0.158111
140433	111262	95	59004	46783	91	2252	1631	26	3637	2744	41	7628	6218	53	12652	10611	60	244981	202461	96	0.158111
105224	100765	83	33557	32418	80	2264	2147	25	3479	3121	33	7949	7840	44	11940	11100	58	254478	238462	88	0.159138
105233	99711	85	33870	32210	79	1608	1548	20	3432	2973	33	6604	6319	45	10724	9805	55	226681	205135	88	0.161191
137992	115615	95	53971	46009	89	1765	1512	20	3291	2632	34	7071	6053	48	10131	8906	62	211719	185117	93	0.168378
242717	187769	118	177810	148772	102	5212	4049	38	9950	8051	53	20358	17514	83	30118	25881	94	603967	514295	104	0.168378
143876	125728	90	62137	53689	88	2056	1784	22	3832	3159	38	8018	7279	49	12371	10886	61	246004	208510	85	0.170431
143801	130705	87	58589	53812	86	2775	2404	28	4692	4015	37	11255	10813	59	17196	16534	75	337766	316004	90	0.173511
90397	88299	80	27920	26143	79	1514	1186	12	2379	2446	25	5565	5428	39	8238	8942	45	170088	167413	82	0.174538
179736	148694	92	86429	71467	93	3015	2425	31	5346	4430	41	10719	8405	58	17612	14594	73	348253	300563	94	0.174538
320849	209407	124	122323	79443	122	5482	3766	45	9212	6874	64	19461	13472	89	32025	22469	111	615779	434883	124	0.174538
106857	99397	84	30665	28879	80	1818	1786	21	2755	2795	31	7018	6757	44	12055	10954	65	216415	204449	88	0.177618
45594	46364	73	20795	20753	63	472	768	0	1143	1174	11	2010	2077	22	3110	3187	28	60448	60221	77	0.178645
195211	149752	98	68383	51406	97	2151	1680	28	4846	3837	48	9577	7468	54	15342	11784	68	311051	248066	103	0.180698
160067	139620	91	66473	58508	91	2122	1914	26	4501	3987	41	9477	8749	53	14018	13253	60	295074	286274	92	0.181725
147729	135774	93	62843	57651	87	2784	2484	28	4414	3813	37	9366	8478	57	15397	14984	66	291138	272930	96	0.182752
144610	128123	86	47479	40149	87	2220	1863	23	4364	3755	38	8161	6812	48	13177	11582	66	265916	238460	94	0.182752
70488	68747	76	31921	30839	76	1264	1146	12	1300	1047	9	3412	3550	32	5843	5200	43	133237	131269	80	0.191992
221510	186069	106	113204	95510	100	3557	3008	33	7513	6630	50	12797	10859	62	18708	16086	71	436365	360228	105	0.193018
73723	74679	76	30013	29413	76	1242	1170	11	1646	1666	22	4205	4372	35	7185	6870	43	137685	128108	83	0.197125
159508	135134	96	66464	56274	88	2569	2097	27	4875	3569	42	9801	8674	53	15172	13138	68	298402	267863	94	0.197125
105033	96862	86	38282	35059	80	1596	1352	18	2315	2230	27	5788	5287	42	8524	7469	52	177118	166244	85	0.198152
146838	132187	89	56850	49905	89	2496	1911	30	3813	3665	34	8672	8321	46	14224	13698	66	292713	268835	87	0.202259
88464	85822	81	19971	19246	59	1301	1213	15	2934	2342	32	5750	5624	41	8503	7676	51	171032	161779	87	0.204312
80901	78192	86	30450	29853	77	930	1187	8	1660	1678	19	4038	3947	33	5604	5372	38	142205	137734	82	0.206366
166368	142266	95	68022	56437	92	2785	2186	31	4616	3826	40	10041	8836	56	17654	14992	79	355764	305071	98	0.210472
200674	165772	98	82215	68966	96	3368	2907	32	5724	4991	42	12174	10377	63	17870	15255	75	370643	328706	100	0.215606
214348	162581	103	84023	64752	98	2810	2332	30	5364	4498	47	11834	9106	65	17355	13330	85	367887	291434	105	0.216632
157463	134774	107	57855	49821	90	2824	2310	30	4028	4169	35	9580	8557	52	14519	12219	67	291017	277044	94	0.217659
129583	122355	84	55284	51994	84	1896	1975	22	4074	3599	37	8007	7573	49	12051	11185	58	244356	230193	93	0.218686
38985	38663	64	18744	18670	56	489	522	0	1320	1351	11	2040	2026	23	3207	3073	33	63121	61058	78	0.221766
110775	102798	83	37617	34802	82	1363	1277	15	2996	2584	30	6702	6394	43	9679	8702	52	202046	187987	89	0.222793
89930	87865	83	45811	44713	79	1498	1588	17	2408	2463	27	5643	5623	40	8002	8394	46	175348	160277	88	0.222793
100127	95671	87	20697	20019	62	1789	1694	19	2472	2419	31	5862	5964	38	9334	8564	53	190908	179724	89	0.224846
99834	95571	82	48981	47959	81	1637	1780	20	2544	2989	28	6887	6836	44	11433	10977	55	232463	215861	90	0.226899
162302	146913	91	66575	60837	88	2961	2675	31	5462	4980	43	11397	10108	61	16792	16036	74	337758	316446	97	0.229979
108349	101426	86	30010	28825	80	1597	1621	19	2967	3248	27	7288	7144	46	9893	9124	52	221835	209347	88	0.231006
176735	146069	96	68299	57107	93	3124	2893	30	3927	3521	36	10099	8211	61	15661	13644	74	309822	273112	98	0.234086
161271	135661	102	63051	54266	91	2471	2282	25	3699	3534	32	7904	7017	47	13448	11736	60	248970	232155	93	0.234086
29829	28455	74	12886	12947	46	354	477	0	589	1047	4	1608	1571	18	2251	2495	22	51155	54369	64	0.235113
180809	153671	96	70969	61150	94	3209	2511	32	5539	5279	41	12217	11186	57	18195	16632	75	389491	363346	99	0.240246
125581	116055	87	51386	48272	82	2372	2217	25	3690	3680	34	9704	8768	56	14358	13133	65	278800	251279	88	0.240246
118376	113135	85	48576	46272	82	2441	2316	26	4222	3743	37	8675	8084	47	13624	13234	66	268790	253324	90	0.241273
34642	34752	71	18631	18608	51	587	389	0	1018	791	0	1881	1696	23	2392	2292	27	53417	53110	69	0.241273
167079	138337	93	61183	50165	92	2847	2173	34	4235	3702	36	9853	8434	58	17152	13664	81	325138	286773	99	0.2423
119099	111052	85	41120	38770	81	2598	2398	27	3543	3324	34	7963	7415	49	12236	11214	63	253188	241154	87	0.2423
129453	117622	92	46001	42375	84	2613	2369	25	5037	4609	41	9444	8730	56	14469	13295	73	282602	260680	91	0.2423
148839	136582	88	32628	29366	85	2922	2866	28	5062	4668	40	10665	10157	55	18042	17089	72	349459	327266	93	0.243327
290381	205389	120	104783	76676	117	4310	3069	40	9544	6839	58	19269	14625	76	28692	22339	115	623600	486990	124	0.246407
188537	149672	102	74643	59238	98	3070	2544	33	4764	4021	41	11551	9448	62	17027	14355	77	350624	289759	107	0.246407
104822	100453	86	38455	36999	79	1495	1492	17	2881	2556	33	6132	5933	41	9233	8872	55	194419	178506	90	0.25154
199428	165763	96	83771	70232	94	3047	2440	32	5067	4374	42	11114	9617	54	16518	13004	87	336342	291379	103	0.252567
127098	119238	98	46301	44448	82	1646	1720	19	3309	2828	36	6585	5965	46	10142	9298	53	201612	192654	92	0.255647
79482	75596	78	31830	30994	76	998	940	0	2164	1973	23	4750	4740	36	6819	6330	46	144290	139747	85	0.255647
89868	86434	82	34788	32787	80	2053	1979	22	3470	3124	33	7150	6768	46	10165	10210	54	213782	204456	91	0.2577
221221	171354	106	82935	64237	99	3494	2789	34	5946	4595	48	12999	10000	70	20020	14783	82	383335	291747	101	0.258727
105059	100497	80	31650	30525	79	1855	1668	22	2690	2970	28	6292	5891	42	9918	10052	48	203116	190396	93	0.259754
108183	99991	99	33506	30752	82	1654	1658	19	3621	3438	33	6680	6518	44	11437	9924	60	227335	213600	94	0.259754
142785	105474	95	30426	23214	88	2416	1811	26	5487	3793	49	12359	9596	63	9510	7221	58	282886	218668	103	0.262834
155730	126182	109	60029	48991	91	2324	1831	28	3329	3331	33	8974	7895	52	14569	12143	82	301773	258999	99	0.264887
174729	150854	99	61777	53632	93	2775	2451	26	4966	4627	40	10936	9588	62	16042	15140	66	307614	291561	92	0.264887
105366	99989	84	41681	39088	81	1800	1482	19	3562	3073	34	6232	6076	43	9078	9092	49	191637	179347	86	0.267967
100663	94806	83	37119	35253	81	1386	1416	16	2685	2879	28	6000	5520	41	9072	8472	53	177779	170150	84	0.271047
83885	81747	80	28500	27180	78	1614	1394	18	2735	2599	33	5667	5235	41	9425	9324	48	192688	178867	85	0.273101
156053	142965	105	102381	95026	89	3681	3716	30	7405	6686	45	15434	14106	68	25141	23308	84	534032	484060	98	0.273101
194052	141517	102	71700	52916	98	3150	2425	34	5575	4059	44	12294	9214	63	19373	14442	79	387452	290426	105	0.274127
47772	46811	79	15692	15396	50	710	614	0	1273	1249	12	2601	2553	27	4615	4145	40	78451	76616	79	0.275154
109118	97702	100	39701	36581	82	1668	1471	19	2837	2422	31	6326	6089	45	8493	7937	47	185853	177218	90	0.277207
138344	127651	88	98553	91687	87	3591	3535	30	5093	4878	40	12195	10897	63	19636	18253	73	385520	358854	94	0.278234
85028	82754	81	28129	27531	78	1122	1045	7	2079	2139	25	4777	4363	38	7194	6704	45	156725	153247	92	0.284394
107923	97636	88	31979	28023	84	2312	1973	25	3014	2946	31	6914	6308	45	11481	11241	57	215631	203098	88	0.286448
169875	149467	92	58980	51237	90	2465	2242	28	4526	3921	38	10559	9468	59	15265	13706	76	304975	276571	96	0.286448
164994	145185	107	72821	65125	90	3172	2891	30	5125	4502	38	10471	9840	51	17366	15874	76	345418	317723	100	0.288501
188778	156594	97	86034	71275	95	3365	2892	33	5375	4967	41	13300	11354	61	21158	17497	89	402977	355852	105	0.289528
97750	90734	92	42303	39884	80	1314	1185	11	2293	2259	24	5464	5180	41	7679	7405	47	168957	158571	86	0.291581
140309	119591	96	55147	46995	89	1847	1524	23	3198	2913	34	6402	4979	48	10564	9027	56	208519	182358	100	0.292608
211059	157048	100	88576	66939	98	2965	2112	31	4218	3251	41	10482	7965	61	15657	11385	69	322542	246695	108	0.293635
225273	178300	107	98908	77207	101	4528	3717	37	7947	6100	48	16440	12935	76	23540	19173	90	495387	405454	111	0.295688
169517	123026	99	62289	46010	96	2828	2073	30	4064	3274	40	8787	6359	59	14100	10771	69	279729	207909	102	0.296715
110382	105201	87	54928	53272	81	1664	1653	19	2892	2360	29	5390	5159	39	8033	8006	46	172401	162381	90	0.298768
88122	83387	86	33503	31646	77	1484	1412	16	2180	2283	25	4711	4323	38	8428	8172	53	168831	158461	82	0.299795
123319	115995	85	35221	32709	82	2503	2257	28	4025	3494	37	9172	8641	53	14493	14174	66	278211	264990	90	0.300821
126824	109239	91	49662	42238	89	2104	1709	26	3181	2933	32	7736	6567	53	11241	9644	64	241220	210241	94	0.301848
53766	53973	73	17070	16695	50	691	841	0	1313	1009	3	2749	2692	29	4712	4428	39	89986	88825	80	0.303901
115616	109835	89	31471	29677	81	2533	2363	26	3743	3433	34	7473	6933	47	12602	11404	62	250470	235233	100	0.303901
101153	97529	84	40434	39300	80	1941	1891	24	3415	3052	32	7551	7408	43	13030	13117	64	265925	251446	88	0.303901
93442	91627	90	38027	36605	78	1494	1474	15	2505	2349	24	5174	4840	43	7848	7465	46	158017	150301	86	0.304928
104499	99597	91	22058	21612	66	1349	1356	13	1986	2109	26	5345	5541	39	7995	7358	53	159775	147954	89	0.305955
123941	111366	89	44479	41341	84	1771	1960	19	3393	2749	36	7453	6806	46	11103	9683	58	218784	185712	86	0.308008
108873	104787	85	38308	36269	82	1452	1540	18	2298	2296	27	6353	6191	42	8537	8692	46	170732	163522	91	0.312115
203715	163836	98	73007	57773	95	3169	2609	33	4352	3529	36	10318	8471	59	17001	14452	69	319807	269193	105	0.312115
121963	108212	89	48942	42790	86	1840	1831	19	2993	2442	31	6425	5970	43	10242	9485	57	216878	195523	86	0.320329
92569	89488	83	29469	28286	78	1391	1332	17	3047	2661	31	6398	6138	42	8772	8699	46	191501	183608	93	0.321355
85538	82839	80	31418	30233	77	1319	1486	16	2193	2431	25	4437	4581	34	6954	6750	42	149387	143570	81	0.322382
95431	90934	81	36324	34761	79	2215	2010	23	3124	3041	31	7018	6943	44	11384	10824	54	219516	206994	89	0.324435
97646	90905	86	30260	28860	79	1871	1768	21	3550	3026	33	8011	7687	48	13043	11824	62	239195	221212	89	0.325462
48273	46614	75	20750	20379	63	751	801	0	513	670	0	2495	2370	27	3841	4145	31	80511	76891	81	0.325462
179770	147873	98	83086	70511	95	3208	2642	32	4997	3920	43	10744	8593	59	18529	15539	77	362640	319455	100	0.326489
87857	85719	79	33493	32342	78	1544	1456	21	2620	2282	25	5769	5573	41	9214	8765	57	181835	172023	84	0.326489
181560	143694	96	64539	52041	94	2814	2510	27	4636	3384	40	11007	8881	58	16585	13940	68	339800	279686	103	0.326489
116501	105090	86	41032	37759	83	2175	1919	24	3710	3221	38	8239	7885	46	12465	12079	58	257073	248235	91	0.327515
175536	140419	96	72539	58465	94	2430	1899	27	4003	3070	40	8057	6584	48	12641	10131	68	272084	226100	101	0.330595
95352	92135	82	44447	43291	80	1185	1224	12	2340	2254	22	5194	5051	40	7071	7264	45	160885	154633	85	0.334702
173371	142040	99	65589	52249	94	2160	1982	25	3738	3032	34	9595	7763	55	13347	11029	66	284800	241481	98	0.334702
117591	107184	84	48558	44168	85	1778	1511	21	3083	3064	30	6285	6132	42	10138	9167	55	205361	189971	84	0.336756
121469	113612	86	48949	46142	83	2538	2155	25	4720	4110	42	9369	8909	52	15327	13867	66	296373	282417	91	0.336756
169309	145344	92	47187	41237	87	2878	2469	30	4977	4739	38	10995	10172	55	17724	14756	84	343319	315093	93	0.338809
122525	103373	91	53150	44745	88	1937	1555	22	3169	2887	34	6489	5661	44	10311	8872	53	205176	174603	98	0.340862
146711	134859	87	67207	62523	86	3165	2873	29	4995	4260	43	11392	10060	58	17850	15573	80	365730	309572	91	0.340862
105979	99612	85	51279	48491	81	1950	1891	23	3010	2348	28	6293	5760	44	9428	8812	56	195170	184848	85	0.340862
120825	103687	87	50577	43481	86	1898	1528	23	3458	2640	34	7485	6445	50	13022	11593	67	242379	210573	93	0.341889
99835	92829	84	43255	40296	81	1610	1551	19	2291	2064	24	4958	4758	38	7031	7077	44	163516	157299	79	0.341889
132301	122341	86	58975	54305	86	2430	2201	27	3584	3349	30	8450	7647	49	12597	11928	59	243686	225654	102	0.341889
323335	204908	123	121362	78170	123	5528	3327	47	9824	6325	63	19809	13134	83	33253	20798	114	639263	422481	134	0.344969
56737	56365	75	25360	25054	68	763	838	0	1351	1292	12	2933	2715	28	4636	4455	38	83802	80504	78	0.345996
179110	159279	95	111205	100357	91	3410	3321	30	5140	4520	40	11906	10389	64	18876	16539	69	342754	301973	98	0.345996
125535	112785	103	60822	53232	103	2143	1839	23	3495	3703	33	7860	6905	56	11093	9990	54	230822	205384	103	0.345996
125070	119635	85	38985	37522	80	1822	1649	21	3063	2745	31	7547	7069	45	10810	10277	57	221118	207703	89	0.347023
148971	133288	90	66671	59873	88	3311	3074	30	5327	5808	40	13137	12314	58	20930	19662	83	411404	380654	97	0.348049
125945	111656	102	36322	31434	87	1948	1745	22	4310	3746	38	8605	7806	49	13951	12665	61	273846	255808	95	0.348049
118183	108636	92	46077	42924	82	2082	2051	23	3445	3177	31	7133	6652	46	10989	10234	61	226618	211173	89	0.351129
136041	124348	87	48946	44546	84	2403	2035	26	4157	3665	35	9512	8341	57	15054	13026	68	311225	269439	91	0.352156
113699	106853	88	30319	29156	80	2215	2151	24	3390	2625	34	6861	6418	45	10201	10095	53	203632	192444	92	0.353183
106494	101809	82	19031	18609	54	1493	1674	18	2991	2671	32	6979	6823	44	11616	11520	58	231435	218144	91	0.353183
308037	215864	133	187534	137781	126	7335	5177	47	12258	9328	67	29414	22509	118	42979	32459	126	901064	701312	133	0.35729
132231	104025	109	59305	44657	109	2272	1775	21	3387	2361	36	7555	5925	53	11949	8820	72	254848	186543	109	0.35729
140599	121845	93	52987	46318	86	2639	2090	27	4101	3652	35	9251	7512	53	14744	12074	69	305854	258167	88	0.36037
97171	90163	85	40118	37535	80	1790	1860	20	2813	2637	32	6928	6499	46	10059	9362	55	209192	198247	89	0.362423
140517	129196	92	56299	52723	84	2401	2399	24	4465	4178	37	8774	7522	55	13905	12074	65	267501	235417	87	0.36653
207941	170977	106	87809	73013	96	3591	2927	32	6242	5278	46	12577	11077	63	18747	16618	72	374322	334214	101	0.36653
274290	193405	118	200461	155364	113	8210	6322	47	13714	10338	65	29860	23775	106	45394	35167	108	911302	717304	118	0.368583
133553	111386	89	52852	43644	88	2318	2126	26	3751	2963	34	7872	6998	50	13888	10940	76	263716	221995	97	0.370637
173307	146312	93	66114	56349	93	1993	1823	24	4793	4276	38	8961	7833	50	14251	12196	69	326072	291312	100	0.370637
96261	91362	87	19149	18478	56	1891	1719	19	3231	2759	32	5999	5982	41	8602	8647	50	187546	179689	88	0.37269
285390	208289	123	161578	125154	121	6574	4426	44	11567	8067	59	23773	18037	101	35485	26752	116	743273	569154	125	0.373717
44221	42176	84	19279	18819	56	502	568	0	1068	967	0	2463	2686	28	3997	3762	34	73101	73337	79	0.37577
211662	164156	105	93283	73017	97	2901	2411	30	5086	3830	47	11253	9138	58	16869	13277	67	346115	279437	105	0.376797
100786	93784	90	34316	32726	80	1439	1438	17	1850	1882	24	4864	5068	37	7723	7492	44	153124	148501	79	0.379877
158206	129105	101	52555	42474	90	2513	2105	25	4058	3425	39	10199	8771	56	16413	14082	65	340483	291984	99	0.380904
97609	93209	84	41983	40457	80	1174	1010	3	2380	2330	28	4996	5038	37	8206	7729	47	149153	139459	87	0.383984
151019	122399	98	46492	37432	92	2090	1515	21	3945	3343	42	8157	6897	50	13075	10817	64	265823	220635	102	0.38501
91983	87775	84	35668	34777	78	1223	1244	12	2299	2386	25	4749	4643	36	7446	7643	49	143071	135860	84	0.386037
163721	133287	101	57265	46693	93	2320	1961	27	3828	3262	39	8896	7298	52	13859	11483	66	273220	226403	100	0.389117
87551	86532	79	17774	17386	54	1189	1263	12	2519	2193	26	4777	4873	38	8032	7792	49	174205	168483	88	0.390144
147788	124398	93	50320	41483	91	2868	2655	27	3947	3708	34	8821	8023	50	14370	13017	68	288513	256058	94	0.39117
89470	87055	81	35481	34181	79	1670	1294	19	3225	2753	32	5867	5686	42	8185	7974	48	179338	174356	88	0.39117
107190	100273	89	31901	29875	80	1665	1516	20	3297	3485	30	7310	6958	48	11224	11477	56	198056	185900	84	0.393224
160275	127533	96	63658	50684	91	2766	2232	29	4055	3521	36	9119	7204	55	14998	11302	73	294830	236440	94	0.395277
95827	89672	85	25194	24215	73	1077	988	0	2007	1297	24	3830	3721	32	6659	5857	46	135393	131015	81	0.396304
106724	101390	84	56093	53494	81	1881	1679	22	3472	3101	34	7519	6920	48	9981	9661	60	202099	187978	80	0.396304
96386	91736	83	23386	22456	71	1641	1707	21	2515	2612	25	5049	5081	38	9728	9435	50	191149	185036	81	0.397331
98749	95054	82	37636	37065	79	1726	1716	19	2138	1997	25	6289	5710	44	9842	8878	56	190025	187658	86	0.397331
74736	70420	80	28116	27169	77	1332	1337	13	2312	2527	25	7051	6500	47	5550	5334	40	192408	181256	82	0.400411
113098	106353	87	41092	39414	81	1296	1326	13	2728	2286	30	5709	5271	44	8658	8341	47	177965	166483	87	0.400411
180674	142030	104	72444	56086	98	2794	2279	28	4439	3524	39	9957	8013	58	14798	11333	74	308149	254800	98	0.403491
239897	197162	114	94586	77817	110	5239	4405	37	8448	6583	55	17562	14658	74	24349	20343	92	522635	432202	115	0.404517
123549	114255	90	47104	44115	82	1869	1943	22	3604	3383	33	8534	7681	49	12710	12097	61	256738	243061	90	0.404517
144743	124827	97	71308	62213	88	2601	2190	27	4077	3767	38	9050	8234	52	15214	13839	70	286879	255604	85	0.405544
45611	46248	69	23932	22975	72	547	556	0	896	1033	5	1972	2082	26	3547	3649	32	65638	63759	75	0.406571
163785	148130	96	57448	51731	87	2610	2408	28	4871	4418	43	10480	10121	52	15922	15212	67	315041	294028	95	0.407598
144371	123139	93	70790	59442	91	2111	1743	23	3184	2806	33	7224	6340	51	10797	9788	53	242122	209056	98	0.409651
149622	123072	92	62674	53149	91	2486	2004	28	3599	3822	33	8222	7142	50	12840	10338	64	258720	222597	97	0.409651
113656	108995	85	45568	44172	81	2226	1835	24	3426	3368	32	7347	7049	46	11651	10824	59	225824	214541	88	0.410678
163993	127268	100	68580	52705	93	2175	1648	26	3979	3403	38	8874	6929	56	15163	11863	67	290293	230903	101	0.410678
155016	126645	109	66670	55106	92	2266	1673	28	3701	3268	37	8418	7058	54	13197	10888	64	258257	214521	99	0.411704
96695	92968	83	26485	25861	78	1256	1224	12	2425	2403	30	6130	5631	44	10216	9667	56	189341	181525	89	0.416838
259505	170990	112	101262	67430	109	3722	2660	38	7213	4388	57	14304	9511	67	22642	15952	104	467803	313991	117	0.417865
80480	77269	80	34615	33783	77	1244	1199	13	2350	2445	26	4785	4564	35	8185	7672	50	150968	145871	85	0.420945
180959	134003	103	64036	49490	95	2607	1875	28	4460	2999	46	8786	6504	54	13426	10544	70	277352	214460	104	0.421971
235628	186806	107	109136	89401	102	4916	3997	39	8302	7038	54	17482	13681	70	28646	22701	97	528193	439941	108	0.421971
190478	158921	105	78082	65543	95	2529	1828	29	5051	4691	38	10421	9091	58	15782	12847	70	320263	295190	99	0.422998
95017	90357	84	28143	26881	78	1371	1192	13	2634	2175	33	4879	4577	38	7722	7014	54	159769	151497	86	0.424025
71948	70773	77	33442	32571	77	1302	1201	14	2023	1796	26	4349	4264	35	7171	6654	49	146929	141528	81	0.433265
101044	97782	87	33889	33056	79	1485	1407	18	1840	1958	25	5208	5143	38	8060	7276	52	155638	149185	82	0.435318
90670	88217	80	22312	21183	60	1295	1061	8	3185	2536	30	5551	5382	39	8611	7626	56	170250	162267	82	0.436345
80663	79374	77	33165	32237	76	1377	1268	18	2339	2045	25	4770	5132	35	7843	8369	45	175376	169951	80	0.436345
146831	122247	98	54530	44681	90	2627	2223	27	3303	2869	32	8972	7379	50	15671	13512	76	303949	273801	95	0.437372
119830	107743	86	40646	36234	84	1925	1799	22	3425	3326	32	7358	7061	44	11919	11397	60	235983	224747	92	0.440452
47752	49330	71	19313	19681	55	635	464	0	785	1080	6	1876	1989	24	3961	3685	34	65869	64804	81	0.441478
208790	158825	100	86000	64298	100	2992	2292	31	4583	3884	42	10233	7923	60	15845	12164	71	320232	253903	105	0.442505
16279	16420	47	10077	10229	43	0	139	0	-85	301	0	46	165	0	25	143	0	103	269	0	0.443532
96802	93664	85	48539	47362	80	1926	1699	23	3051	3040	32	6538	6442	43	10127	9801	54	206630	191339	88	0.443532
101642	96955	92	47593	46272	80	1493	1335	14	3121	2946	29	6117	6055	42	9239	8548	53	193558	183210	89	0.444559
146604	122946	91	57275	47871	90	2608	2305	28	3960	2991	39	8463	7351	49	13535	11691	66	285795	255334	96	0.445585
83685	80743	80	21988	21407	57	1782	1590	17	2530	2714	28	5668	5589	39	8876	8718	48	176442	172759	85	0.445585
111109	104793	86	34778	33081	81	2094	1949	22	3044	3259	31	7219	6871	46	11350	10391	62	225274	213828	94	0.448665
93138	87940	84	24407	23138	68	2310	2237	24	2659	2643	28	7047	6839	44	10559	9665	59	226311	218659	88	0.450719
181440	159842	97	116245	104457	92	3193	2721	31	5432	4382	41	10359	8842	67	15987	15039	62	313349	264249	96	0.450719
286668	157555	151	125182	71437	134	7308	4185	56	11329	7386	63	24743	16424	91	39577	24283	130	776999	531139	137	0.451745
126717	117603	91	33191	31146	82	2521	2325	26	4093	3558	38	8127	7406	52	12740	12317	59	269410	254117	92	0.452772
143070	123076	90	39482	34120	88	2307	1970	28	3870	3250	37	8482	7558	51	13770	12290	62	261965	251009	90	0.452772
224052	170115	105	71953	52976	105	3066	2341	32	6124	4774	44	11572	8811	64	18485	14529	78	382107	299129	114	0.454825
267254	210499	109	254578	208704	109	10032	7941	48	18217	13802	79	39354	31247	104	58938	46603	107	1.04858e+06	904621	117	0.455852
55564	54205	77	20486	19468	57	797	819	0	1334	1517	16	2976	2892	30	5230	5162	39	92097	90143	69	0.459959
160820	141773	106	55754	49070	89	2479	2132	25	4133	3602	35	8139	7355	49	13264	12404	58	256459	236727	92	0.468172
107732	99470	84	38787	36335	82	1841	1624	19	2758	2536	26	5914	5975	40	8107	7823	49	178440	161569	88	0.469199
114543	105889	87	28861	26278	81	1909	2033	21	3056	3145	31	6527	6555	40	10850	10220	50	231286	219582	91	0.471253
167586	141214	94	54970	47396	89	2418	1897	27	3829	3164	39	9064	7439	55	13933	11448	63	284610	241534	101	0.471253
108733	102194	89	32218	30379	81	1903	1954	21	3838	3639	35	7880	7599	48	13617	13537	65	269832	257668	91	0.472279
127391	113797	90	50596	44570	85	2214	2208	25	3524	3190	34	7580	6797	47	11993	10975	60	237553	216960	89	0.473306
93918	90095	89	24468	23562	67	1562	1403	16	3053	3166	28	6858	6770	43	10414	9875	57	203627	199046	89	0.474333
137130	113893	91	59580	49302	89	1918	1485	23	2962	2524	30	7555	6293	51	12475	10360	65	242256	212883	96	0.474333
92813	88176	80	34214	32627	78	1687	1690	18	2870	2741	32	5489	5196	40	9183	8535	50	179530	173183	84	0.475359
189628	170533	92	154107	140644	94	5999	5082	39	10031	9783	57	22429	20549	81	33701	31638	93	674555	604489	102	0.477413
256154	167384	120	104763	69502	109	3325	2479	35	5728	4285	47	12737	8508	73	19762	13477	82	451236	312252	119	0.478439
136545	121800	92	52972	46765	88	2297	2297	24	4747	4428	34	9115	8488	50	15202	12888	63	316718	288838	94	0.479466
118990	107027	88	42536	38256	82	2205	2056	23	3741	3400	33	7827	7222	48	13934	12231	69	264149	238175	87	0.480493
180773	159950	102	66251	60298	89	2601	2442	27	4720	3699	41	10183	8673	59	15420	13344	69	304924	256211	99	0.48152
198511	153957	99	65125	52113	96	2363	1894	28	3879	3600	39	9979	8090	55	13934	11247	69	298341	226782	107	0.485626
111902	105037	88	34983	32640	82	2064	1922	20	2712	2737	31	6880	6569	44	10267	10214	54	234667	230585	89	0.486653
227392	185579	106	103880	86777	99	3868	2891	36	6113	5907	40	13137	11656	64	21080	17835	80	448611	398859	100	0.489733
94771	93976	80	34720	34012	78	1708	1554	17	2519	2227	30	5501	5050	40	8492	7960	55	174922	167112	85	0.489733
145116	125720	90	50157	43417	87	1704	1720	20	3552	3497	31	7711	6646	49	12525	11448	64	250445	228801	91	0.491786
233978	176318	107	82674	61788	105	3537	2445	33	6572	4815	46	13278	10539	69	20204	15788	76	418704	324913	112	0.494867
245936	196744	114	113629	94679	106	4793	4112	36	8763	6647	52	17745	13905	69	26401	21141	101	522685	411318	111	0.49692
178633	141432	100	72407	57967	94	1897	1809	23	4187	3112	38	7860	6607	51	12945	10468	57	290342	238626	99	0.498973
124513	119707	83	46753	44882	80	2555	2375	26	4429	3778	37	8409	8338	47	13413	12933	71	254885	243440	84	0.498973
113374	107092	86	38701	37798	81	1333	1196	13	2834	2438	29	5620	5163	41	7868	7921	45	177081	171219	89	0.498973
118445	111663	94	39381	37279	81	1907	1840	22	3354	3294	29	6913	6552	45	10002	9849	55	209237	201273	93	0.5
144290	133752	87	71754	67160	86	2979	2678	28	4084	4000	41	9862	9214	57	15609	13897	69	325149	301079	90	0.501027
95222	88615	85	42742	40405	79	1435	1380	14	2920	2808	32	5428	5288	40	8133	7518	46	173477	165560	80	0.502053
166277	137988	109	56330	46071	91	2408	1687	27	3806	3648	36	9243	7814	53	14820	12525	70	294929	263321	97	0.504107
94708	91977	84	33748	32775	78	1377	1357	13	2453	2101	29	4907	4938	37	7619	6898	44	162016	152982	89	0.504107
89748	87128	80	42401	40126	78	1518	1520	17	2553	2098	29	5452	5429	38	7637	6954	52	168087	159305	82	0.508214
131145	111656	88	54460	46354	87	2238	1885	25	3753	3230	34	8910	8020	53	13345	10787	63	278643	243523	97	0.50924
105262	99444	83	39216	37499	81	2093	2139	21	3640	3699	31	7149	6940	46	11582	11308	68	225899	211127	91	0.50924
107180	104344	84	61235	59115	80	2703	2596	26	4396	4394	35	9597	9587	51	13964	13771	59	297425	285544	91	0.50924
147203	132881	89	47951	42474	86	2753	2239	28	4062	3582	34	8716	8417	51	13634	12664	69	273066	253429	92	0.50924
226212	177077	103	68359	50648	101	3900	3062	34	7339	5349	56	15435	11932	80	23609	18860	87	466663	381884	109	0.510267
90835	88198	85	44779	43195	79	1573	1540	18	2369	2101	26	5958	5694	42	8925	8833	49	186284	180345	87	0.510267
130368	117539	91	43433	39210	85	2082	1824	24	3176	3499	30	8979	8411	51	14489	13991	68	278812	269154	91	0.511294
117095	109312	85	51615	47788	82	2082	1995	24	3422	3263	36	8267	7497	49	12739	11971	64	251931	225803	89	0.511294
133118	119836	92	44437	38784	87	2769	2466	29	3051	3304	33	9699	8835	53	14912	13159	66	302752	276642	96	0.51232
113735	101986	96	39379	34780	84	1789	1698	21	2917	2790	31	6135	5133	47	9556	8651	56	182208	168964	96	0.51232
110820	106771	82	41036	39441	81	2217	1849	26	3159	2727	34	6359	6225	42	9794	9217	57	212050	194846	92	0.513347
120305	114583	84	50601	49275	81	1889	1931	21	3024	2936	32	6969	6419	42	11252	10112	71	222845	201508	89	0.513347
159207	127752	95	53022	42031	91	3141	2593	32	4502	3367	46	9337	7712	56	14729	11764	74	308605	252690	102	0.513347
93555	87091	84	34640	31775	80	1600	1616	17	2667	2564	27	5388	5048	41	9083	8645	51	169326	162708	90	0.514374
94198	93527	83	49096	48429	79	1689	1698	17	2524	2649	25	5746	5584	41	9949	9632	53	193612	184248	89	0.514374
99597	96831	81	24996	24159	77	2403	2336	26	3226	3300	30	8364	7644	57	12158	11897	56	258161	244541	91	0.5154
197111	162821	94	66938	55795	94	3217	2540	33	6058	5292	46	12495	10813	59	18643	16382	67	391874	342284	106	0.516427
99846	96877	84	29975	28900	78	1717	1808	18	3042	3023	31	7053	6830	48	11107	11169	53	218820	209232	89	0.516427
90411	86101	82	22308	21836	69	1594	1607	20	2680	2529	28	5254	5037	38	7885	7652	51	172127	164738	87	0.519507
151580	122996	94	67559	54083	93	2896	2324	29	3327	3003	36	9512	7060	61	14773	11430	72	282347	230921	87	0.520534
120654	112784	85	56618	52358	84	2198	2225	24	3852	3699	33	7449	7293	45	10904	10393	50	212241	204614	90	0.520534
103492	98865	90	36366	35308	79	1540	1432	16	2323	2609	29	5497	5316	38	8588	8271	50	179103	170036	84	0.520534
131505	111119	93	54570	46475	88	1774	1561	22	3066	2292	36	6965	6028	51	11249	10034	55	211899	186623	95	0.522587
126981	116328	85	43881	40734	82	2112	1793	26	3407	3424	32	8026	7585	45	13078	12666	59	262900	250200	83	0.522587
32989	33790	70	11601	11445	44	362	410	0	504	893	0	1989	2123	22	2695	2760	28	61034	60376	75	0.524641
39739	41057	71	24057	23776	71	713	537	0	672	674	0	1882	2000	20	3298	3200	33	59234	59594	74	0.525667
253223	195864	111	104450	83515	108	3827	2951	35	7119	5556	47	13432	11067	62	21633	17279	83	407736	341410	111	0.525667
111528	105606	86	36488	35240	80	2231	1918	23	3808	3531	34	8182	7630	46	10792	9979	57	230199	215501	87	0.525667
187502	149778	98	85763	67629	96	3294	2368	34	4863	4124	41	9825	8093	57	16110	13456	81	314818	265458	87	0.527721
139479	113880	96	52098	42887	89	2055	1654	24	3168	2322	34	7720	6743	52	11224	9043	65	240719	201474	95	0.527721
134110	112816	95	53747	44532	91	2133	1845	22	3698	3324	36	6790	5943	45	11660	9688	63	237352	201945	101	0.529774
95617	92855	80	32566	31346	78	1632	1634	19	2354	2253	26	5880	5463	41	8875	8536	47	182006	178761	84	0.529774
75895	75071	77	21390	21163	61	956	950	0	1671	1567	21	3151	3288	30	5331	4984	39	102331	97830	83	0.530801
214965	188149	117	154245	138233	102	5301	4907	37	9957	8753	57	19299	16465	79	31239	27035	99	588423	487239	115	0.532854
180458	149658	98	80572	67795	94	2243	1865	25	4181	3735	37	8908	7886	54	11810	10506	57	365308	316686	103	0.533881
96102	87647	82	50019	44996	81	1320	1100	10	2180	2250	26	4641	4183	38	6441	5935	42	137821	129779	79	0.534908
177766	138048	95	66344	51500	93	2989	2279	33	5101	3900	45	10596	8036	60	15546	11955	75	313168	248190	104	0.534908
94037	89703	82	35145	33789	78	1216	1264	13	2153	1859	30	5229	4982	39	7921	7445	46	158766	148324	86	0.535934
92353	89683	81	44793	42635	80	1324	1429	17	2950	2550	29	5572	5399	40	8252	7834	46	179664	169046	91	0.535934
184285	151555	101	79028	64838	93	2550	2033	30	4956	4626	37	11332	9357	60	17191	14811	80	327992	273824	102	0.537988
101015	97371	83	26877	25621	80	1627	1943	18	3265	2939	32	6763	6396	44	11674	10729	66	228015	212467	94	0.537988
155578	129201	93	57679	48044	90	2606	2012	28	3521	3398	38	8171	6547	54	12348	10762	60	245344	208581	99	0.539014
91508	89318	80	36785	35702	79	1580	1836	18	2562	2919	28	5938	5682	42	8634	7901	51	164961	156032	90	0.540041
111139	108153	88	31880	31193	79	1782	1581	21	3627	3319	33	7189	7385	44	13057	13025	63	238924	221370	91	0.541068
137582	121097	89	51257	44545	87	1976	1721	19	3627	3433	34	7904	7013	48	12127	10858	55	243970	218984	97	0.541068
188843	149750	99	58318	45288	96	2983	2324	31	4762	4150	39	11137	8563	63	17440	14316	80	358601	295166	109	0.541068
121917	113315	97	34399	32156	82	2376	2351	24	3994	4177	32	8535	7797	48	13222	12144	62	260449	230502	89	0.542094
204373	158032	116	90327	70695	102	3241	2435	35	6072	5541	47	14465	11508	65	21293	16424	90	437071	353956	116	0.542094
182994	155590	102	52256	44579	91	2772	2532	27	4365	4225	37	9281	8280	53	14814	13237	73	359750	323641	100	0.543121
165656	138634	94	66105	55034	93	2608	2232	30	4199	3763	40	9473	8304	56	14836	13284	63	317628	275060	101	0.543121
171019	144694	100	63916	53721	92	1741	1516	20	4451	3661	39	8241	7075	53	12685	10838	58	273098	243905	97	0.544148
123279	117456	84	73517	70311	83	2059	1999	24	3656	3622	34	7752	7291	50	11080	10473	60	241683	219631	88	0.544148
104636	100305	83	42465	41358	80	1487	1510	16	2457	2346	23	5397	5011	39	8055	7572	55	168584	159457	89	0.545175
88092	84357	88	27513	26983	73	1050	1131	9	1803	2107	23	4745	4783	37	7081	6598	47	136640	131677	87	0.545175
162486	140450	90	70512	61256	89	2618	2375	28	4443	3600	41	9289	8142	54	15268	13898	68	303036	282993	97	0.546201
114469	109278	83	59173	56904	81	2057	1858	24	3642	3476	32	8203	7560	48	11800	10367	60	269442	242192	90	0.549281
296840	233352	125	180470	144929	126	6947	5802	41	12369	9942	64	26316	21700	104	39123	32414	122	759422	620776	132	0.551335
113038	104894	83	46562	43163	83	2102	1829	24	3371	3535	32	7311	6816	46	11565	10662	59	235778	221579	91	0.551335
156497	139488	94	73890	67259	88	2936	2555	29	5749	5007	49	10381	9469	55	15189	12674	73	319275	279227	99	0.552361
96373	91305	83	26365	25685	70	1663	1622	19	2574	2648	28	6419	6087	44	10037	9389	53	199027	187174	90	0.552361
159789	129602	94	60590	49193	91	2170	2006	27	3672	3042	34	8445	6457	60	12672	9803	61	256239	213595	99	0.555441
100245	96501	81	25941	24402	78	1536	1453	16	2353	1993	25	5414	5263	37	8207	7662	46	169135	159266	97	0.555441
158391	141154	89	83519	74463	88	2957	2605	30	5955	4964	42	11334	10446	56	18058	16198	83	349679	322253	91	0.556468
176885	159939	92	77771	70009	91	2799	2754	27	4541	4444	35	8585	7998	53	11963	10508	61	258510	234817	94	0.557495
183622	149307	96	65413	52646	93	3216	2540	32	4879	3979	44	10614	8307	55	15984	13387	74	340891	296337	96	0.557495
93029	90345	74	31057	30268	78	1300	1258	11	2769	2478	30	5169	4949	40	7687	7147	46	173571	162256	81	0.558522
35617	35652	71	17504	17357	54	253	372	0	1090	1053	6	1469	1694	20	2514	2118	32	51802	49669	69	0.558522
187500	142437	98	80122	60289	97	2341	1799	29	4462	3762	40	9187	7085	55	14073	10966	80	292786	232201	100	0.560575
352708	234796	132	375688	270985	133	15033	10406	58	25248	18947	96	54947	40705	127	84847	62126	128	1.04858e+06	1.04513e+06	143	0.560575
203031	169488	101	84738	72890	97	5269	4223	39	8660	7313	48	18418	15999	77	28850	25494	93	581039	499749	103	0.561602
86083	84400	81	34084	33452	77	1404	1263	14	2152	1610	29	4362	4285	36	6716	6494	39	141305	133934	84	0.561602
101682	97739	85	35649	34807	79	1699	1782	19	2623	2350	27	5866	5381	46	9633	9498	50	184631	173905	80	0.561602
118901	111389	92	45377	43825	83	1860	1643	21	3418	3057	33	7150	6687	45	9734	8945	52	218898	200425	87	0.564682
169820	151782	90	86172	76932	90	3051	2528	30	5187	5003	38	11387	10247	58	16152	14429	72	333249	313160	95	0.567762
122679	111035	89	51952	47269	86	2261	1908	26	2505	2514	27	7054	6818	40	10313	10136	50	208627	201992	91	0.568789
186092	150719	99	79875	65025	95	3174	2567	31	5457	4565	44	11060	8850	59	18265	15019	74	360001	302102	105	0.568789
258974	207112	125	195043	164169	110	7108	5555	43	13399	10939	73	26635	21355	92	41000	34024	107	830937	653665	121	0.569815
25055	25503	52	12513	12145	47	342	374	0	983	822	0	1352	1570	16	2257	2305	24	47250	47020	73	0.571869
339653	252136	125	173785	133423	125	7613	5437	47	12032	9700	61	27089	21589	94	40124	32228	121	807972	658055	133	0.571869
174053	139015	94	61508	49069	91	3200	2501	34	4289	3433	43	9483	7243	57	13947	10873	63	276721	225207	100	0.572895
81018	79343	80	30561	30320	77	1281	1341	14	1950	2035	23	5267	5241	40	8104	8113	46	159967	152545	87	0.574949
120328	103617	93	41380	35118	87	1526	1508	16	2715	2226	31	6306	5524	45	9189	7643	54	186102	159247	96	0.577002
123096	116382	84	55691	52362	83	2440	2238	25	3939	3978	34	9144	8792	46	14769	13983	61	281116	262831	91	0.579055
219056	173660	103	72671	56354	100	4043	3228	37	6804	5132	48	14643	11818	68	22918	19723	84	455142	394646	105	0.579055
96759	91968	81	27237	26152	78	2134	1779	25	2858	2926	28	7399	7040	45	11958	11511	57	232369	219555	89	0.580082
251084	179472	120	92504	68359	112	3441	2714	34	6728	4948	47	14221	11128	68	22729	16544	83	448820	341142	123	0.580082
65956	63812	80	25157	24295	74	869	615	0	1361	1435	16	3238	2947	31	4804	4823	37	97780	95750	83	0.582136
136244	125550	94	70626	66767	84	2314	2019	25	4812	4621	39	9587	8576	55	14730	13422	66	302351	274379	94	0.584189
177258	158751	92	93447	84668	92	4249	3786	34	7477	6767	45	16565	14935	69	26108	23014	91	520070	468907	102	0.584189
134266	125278	87	50373	46193	84	2129	2069	23	3987	4006	30	7985	7521	46	12673	10754	64	262225	245994	102	0.584189
92778	89244	82	35789	34519	78	1459	1490	17	2207	2233	21	6101	6162	41	9764	9526	57	180858	177034	80	0.584189
109503	103742	84	31491	30007	79	1741	1291	20	3828	3329	36	6115	5704	42	10536	10107	57	223075	212949	90	0.586242
66352	63299	85	18544	17784	55	684	619	0	1709	1509	15	2888	2939	29	4793	5007	35	104609	103144	69	0.586242
81007	78154	81	25127	24319	70	1371	1341	13	1796	1901	20	4807	4721	38	7388	7367	45	147775	140275	85	0.586242
175121	138548	98	71652	57224	96	2796	2221	31	5650	4255	44	10744	8720	55	17983	14169	82	328278	276927	100	0.587269
130610	118661	86	50272	45837	85	2414	2165	26	4356	3818	36	8107	7944	48	10959	10253	56	242083	230648	89	0.587269
176952	155048	92	65651	56893	91	2805	2622	28	4534	3679	41	10341	8594	60	17058	14044	73	328964	281378	100	0.587269
177037	134964	101	77035	57906	99	2394	1705	27	4260	3366	48	9305	7416	57	14442	11390	69	301235	231134	103	0.588296
168702	133672	97	63238	49953	92	2333	1761	24	3938	2941	40	8805	7104	55	13471	11553	69	283064	241283	93	0.590349
99327	94726	82	33299	31669	80	1368	1360	16	2571	2404	26	5766	5254	46	8283	7548	47	168330	161497	86	0.591376
162413	144859	92	88309	80809	90	4052	3435	35	7763	6761	47	14995	13482	66	20918	19052	81	430550	385729	96	0.592402
73730	72028	77	15428	14849	51	1510	1540	19	2358	2456	25	5478	5190	41	8013	8120	51	179487	175007	79	0.593429
99681	95476	82	29637	28544	78	1153	1140	10	2569	2505	27	5666	5516	42	8758	8507	49	172936	164769	86	0.593429
96267	91905	86	37385	36562	78	1867	1661	19	2859	2871	29	6377	6195	42	8163	7851	44	181537	177442	81	0.594456
83691	80610	88	25135	24503	77	1249	1242	13	2235	2119	27	4710	5043	36	7703	7615	49	166730	158825	86	0.598563
271509	220453	107	132542	106063	107	6356	5281	41	10740	8875	62	22609	18160	89	33263	26359	106	692680	553603	114	0.598563
76914	76280	78	31276	30144	76	1009	1135	9	1955	1894	23	4301	4469	35	6484	6245	51	130729	129632	86	0.599589
79132	78211	83	23470	23334	71	1005	897	0	1790	1684	18	3969	4234	36	6185	6053	41	131078	127488	84	0.600616
129645	115869	97	44503	40341	84	2009	2164	21	3881	3950	35	8303	7544	50	13971	12610	65	263386	252057	91	0.600616
76927	74669	83	28912	28511	75	1173	1241	10	1778	1813	20	3780	4001	32	6018	5488	44	106753	104577	84	0.601643
162831	141837	93	79584	71391	92	2266	1841	24	4000	3559	36	8533	7570	53	13229	11676	67	270215	253062	92	0.601643
118478	106389	87	46419	41897	84	2147	1641	26	3359	3322	31	7394	7434	45	10762	10597	56	212969	209171	81	0.602669
97518	92795	86	30929	29660	79	1557	1502	17	1899	1969	21	5334	5007	43	7873	7723	49	168679	160694	89	0.602669
103214	96763	84	40656	38075	82	2038	1777	24	3148	2926	35	6189	5729	43	9510	9618	48	188974	177738	87	0.603696
122950	108084	93	50133	43158	89	2083	1679	21	3953	3029	35	7818	7099	51	12668	10715	64	251279	225619	104	0.603696
121071	113031	85	50974	47337	84	2173	1956	24	4187	3376	40	9498	9304	52	13734	13132	64	284853	275932	86	0.605749
122961	116511	85	41189	39208	82	2101	1983	22	3171	2872	30	7087	6596	47	11303	10676	58	235389	227906	91	0.606776
160883	128608	95	60042	47469	93	2173	1581	27	3807	3157	37	8066	6083	54	11637	9152	67	270008	223716	98	0.606776
52593	51692	75	24055	23874	73	766	617	0	1123	1314	11	2358	2382	25	4303	3896	37	80897	77047	77	0.607803
91772	89072	79	40554	39017	79	1626	1517	19	2628	2348	28	5292	5043	42	9573	9462	56	182475	174561	85	0.609856
205392	182263	98	57888	52274	94	4125	3463	34	6245	5596	48	13035	11710	70	21744	18594	79	434599	399999	104	0.61191
84162	80738	79	25093	24174	76	1067	1062	7	2355	2167	26	5026	4933	38	7411	7072	46	149577	142281	81	0.616016
94244	90775	87	29384	27946	78	1151	1278	13	2224	2388	26	5099	5022	38	8255	8229	47	160655	145912	82	0.617043
118791	110087	86	49959	46864	83	2102	1853	23	4186	3914	35	8597	7841	50	11860	11385	55	252118	236856	89	0.617043
106316	101228	84	35596	34406	80	1897	1725	22	3893	3350	33	7350	7099	46	11458	10572	57	219715	214873	90	0.61807
150398	120381	95	63709	50665	93	2131	1901	24	3859	3146	36	8373	6944	58	12322	10194	71	256694	212691	96	0.61807
114421	108340	85	41230	38110	82	2550	2155	27	3579	3494	36	9652	9557	51	15058	14212	67	297832	292123	84	0.61807
100162	95968	81	28291	27498	77	2173	1985	26	2443	2379	28	8123	7935	47	13113	12763	67	245527	241024	83	0.619097
316633	217419	129	123909	84405	123	4435	3153	40	8930	6156	61	19116	13645	86	28948	20609	103	605744	437659	129	0.619097
98283	95802	82	36074	34860	79	1966	1948	21	2895	2764	27	7166	6699	50	11193	10819	61	217357	208673	77	0.619097
143665	132163	91	58810	53682	86	1867	1632	24	4052	3281	35	8827	8291	48	12073	11405	59	261459	237014	89	0.619097
105304	100038	83	28040	26856	79	1668	1713	18	2422	2425	27	6498	5954	44	10346	10206	54	204818	194185	82	0.62115
202322	168726	98	110673	95583	97	4870	4119	37	8540	7814	51	15869	14388	75	24740	21748	90	491319	422326	96	0.62423
127612	115357	89	50271	45112	86	2068	1858	21	3119	3115	31	7425	7046	46	10465	9198	57	226886	221333	88	0.62731
88472	83454	96	31914	30547	78	1793	1316	20	2333	2327	25	6082	5765	44	8689	7882	49	186050	175307	78	0.628337
108578	89180	88	46762	39092	86	1317	1294	14	2553	1988	35	6623	5389	47	9261	8039	52	207002	168269	90	0.629363
152877	141165	89	47294	44846	86	1886	1688	24	5388	5549	39	10030	9696	57	15905	14803	68	331085	311096	92	0.629363
156251	124229	94	56883	44071	92	2521	2194	28	4982	3633	45	8850	7354	53	14687	11655	67	316961	263196	96	0.629363
201871	171330	98	104123	90551	97	4144	3666	34	6298	5659	43	13985	12378	67	21942	18724	89	445513	390789	100	0.63039
145497	133527	88	63687	59320	84	2914	2742	30	5053	5123	39	11256	10911	57	16777	15945	69	351530	324367	84	0.63039
132771	119181	99	49457	45304	86	2099	1773	24	4034	3541	37	7148	6760	47	10841	9990	55	224422	210497	90	0.631417
110605	103307	98	48458	45180	83	2131	1780	23	3253	3485	30	7644	7110	49	12599	10955	66	263994	237107	98	0.631417
98207	95371	88	40098	38785	79	1638	1577	18	2483	2574	24	5792	5470	41	10485	9628	55	189817	175673	81	0.632444
143983	117146	94	55928	44574	91	2056	1523	25	4069	2623	46	8520	6898	51	12483	10335	70	272145	232836	99	0.632444
94693	90371	81	40328	38536	80	1545	1470	16	2572	2583	26	5243	5006	41	7559	7321	45	178246	176636	85	0.635524
121342	104799	91	44514	37076	88	2203	1671	26	3020	2949	32	8041	7282	44	12805	11885	62	264331	238385	92	0.635524
193081	151204	99	64000	49851	97	2576	2060	28	4687	4051	42	10082	8352	52	15551	13607	73	308917	255570	101	0.63655
87645	86843	78	32026	31461	77	1436	1411	16	2476	2117	31	5510	5423	40	7051	6713	47	156160	154071	84	0.63655
180176	142167	103	67991	55262	99	2514	2298	26	5208	3845	43	10549	8808	56	16020	13697	68	325878	268828	107	0.637577
192313	160203	100	79498	66158	96	2746	2168	29	4724	4009	39	9976	8646	55	14708	13413	61	307559	255863	100	0.63963
67779	65816	80	16343	16173	50	980	904	0	1251	1325	12	2968	2929	30	5404	5432	38	107998	104836	80	0.641684
195645	150376	106	82970	67190	97	3130	2536	33	5249	4221	43	11580	8766	65	19138	15205	81	359457	304498	99	0.642711
398163	270048	153	174383	121743	150	8243	5740	51	13657	10812	62	30799	22783	123	45244	32977	143	938322	716504	150	0.644764
196242	170156	97	78805	70670	93	5168	4698	37	8375	7317	48	15966	14502	72	24435	21656	89	476081	429518	100	0.646817
106952	101305	83	44296	42276	81	1590	1549	18	2157	2750	25	5835	5611	43	7296	6856	47	163545	156950	87	0.648871
96259	92415	83	39986	38873	80	1211	1127	11	3036	2477	33	5026	5041	39	9950	8936	54	185280	175862	86	0.648871
91458	87526	83	32309	31176	78	1928	2028	20	3757	3543	36	7861	7684	48	12354	11286	64	255864	239696	81	0.649897
209389	172312	104	96781	80524	101	3965	3231	35	6862	5582	50	14197	12833	67	22464	19668	80	448478	391817	103	0.649897
247219	170412	110	110323	74245	108	4811	3367	43	9230	6572	60	20553	13883	86	32471	21468	103	637129	436786	110	0.650924
212762	157282	106	85632	62457	105	2508	2053	28	4876	3649	41	10206	7833	59	16327	12275	75	326038	244959	106	0.650924
172711	140284	99	70544	57879	95	2594	2152	27	4858	4287	39	9354	7835	57	14156	11893	61	293941	262235	94	0.651951
141624	132872	90	35224	32861	82	2278	2199	26	4290	4116	36	8176	8128	47	13278	12285	63	266987	247960	87	0.652977
111798	105466	84	33925	33030	80	1347	1314	14	3050	2391	34	6093	5888	43	9148	8764	48	189355	180582	86	0.654004
259111	197157	112	105668	82943	109	4350	3219	37	6961	5831	47	15506	12555	76	23312	18492	99	449658	373656	110	0.655031
246503	193296	104	74636	55216	102	4257	3391	39	7260	5926	49	17467	14542	68	26848	22937	94	537322	467529	97	0.655031
105696	97598	84	51682	48815	82	1873	1658	21	3050	3331	30	7170	7019	47	10897	10849	59	249346	242744	83	0.656058
111661	105586	95	39807	38635	81	1788	1691	20	2572	2622	26	6059	5477	43	9686	10128	51	193101	182787	80	0.656058
222453	183704	114	84896	71612	97	4061	3690	34	7035	6421	47	15366	13886	66	25828	23044	93	525142	471531	101	0.657084
180490	144917	96	66952	55214	93	3047	2577	32	5854	5301	44	11927	10497	58	18302	15398	69	366808	325743	91	0.657084
271306	188548	125	98228	67136	117	3823	2525	37	6869	5259	51	16439	11573	80	25827	18446	109	531872	390018	118	0.657084
87039	83094	90	39294	37990	78	1153	1187	11	2859	2754	31	4875	4779	38	7440	7010	48	162489	161310	81	0.658111
126948	105371	93	47697	40477	87	2060	1753	22	3334	2942	32	7629	6919	46	11727	10328	57	253097	230131	89	0.658111
88569	84049	86	31305	30193	79	1514	1430	14	2298	2388	25	4550	4555	36	7464	6707	45	151295	142546	83	0.660164
164000	137794	95	41985	35445	88	2391	1940	27	4181	3318	37	9381	8153	60	13720	11965	64	288730	256689	94	0.661191
128046	113894	90	46588	40770	85	1661	1568	19	3000	2857	30	6587	5654	47	9817	8418	55	207205	192046	91	0.661191
92030	89848	90	27936	27764	76	1432	1354	13	2298	1889	26	5779	5612	40	9327	8883	55	183932	176154	87	0.662218
247257	206454	103	131396	111776	104	4854	3885	38	9974	7577	58	20591	16571	84	30554	25449	101	597403	476473	113	0.662218
252821	182283	111	97924	70142	109	4107	2844	38	6597	4497	51	13523	10146	64	23077	17129	94	468221	340399	116	0.663244
94247	89211	84	34950	33308	79	1364	1489	16	2308	2180	26	5298	5079	41	7629	7202	47	159514	154839	84	0.663244
196859	168569	105	94310	83247	96	3995	3865	32	6857	6302	45	14999	13051	70	22373	20049	78	472414	410217	104	0.664271
227099	173581	106	79162	58550	99	3261	2410	34	6289	4856	48	12864	10698	62	19569	14666	82	406166	326953	104	0.665298
183505	154058	99	78221	65547	95	3606	2856	32	5306	4516	40	11539	10264	57	19679	17586	72	378035	341417	98	0.666324
120062	110743	90	36898	33721	82	1972	1699	22	2901	3129	30	6533	6251	43	10312	9303	54	215576	200705	92	0.667351
196757	170031	102	80213	69709	92	4100	3516	34	6790	6549	42	15245	14708	64	24007	22340	87	462299	432318	95	0.670431
109779	101663	89	37849	35380	80	1730	1558	21	3399	3090	33	6146	5392	48	9895	9172	56	194819	179533	82	0.672485
96475	89998	84	47513	45652	81	1718	1579	21	3240	2997	32	6956	6710	43	9159	8473	49	203533	190130	88	0.673511
147452	126277	95	62547	52658	89	2292	2236	22	3076	2978	31	7498	6624	50	12149	10437	63	236626	210944	93	0.673511
128992	113282	89	38625	33856	85	1735	1522	23	4084	3390	35	7232	7001	46	11323	9917	62	234055	219237	90	0.674538
177190	136514	95	61366	47372	93	3220	2324	36	4173	3606	40	9898	7204	56	15734	12431	73	323953	250438	104	0.675565
170475	126958	96	64538	49016	96	2229	1613	28	4463	3619	44	9493	6923	56	15262	11103	77	317657	230047	105	0.676591
100886	94886	84	35983	34782	80	1464	1562	17	2564	2557	29	6055	5630	43	9979	9226	54	212334	199553	89	0.679671
46944	45493	77	22584	21631	66	862	820	0	908	1062	6	2713	2649	28	3922	3995	34	80727	79442	74	0.681725
111785	103475	94	42315	39273	84	1969	1873	23	3347	3204	34	7624	7150	48	12119	11786	56	245968	236574	88	0.682752
223061	169383	104	76954	59316	101	2940	2429	30	6592	5227	52	14683	11775	69	20394	16349	87	434050	352855	104	0.682752
140937	125109	90	41301	35916	86	2338	2069	26	3948	3099	40	8253	7774	50	13131	12336	62	258457	241333	90	0.686858
271478	173538	121	92976	60419	114	4376	2677	42	7256	5110	52	16001	10874	73	24610	16639	104	498340	339274	120	0.687885
207572	151014	102	78362	55772	101	2986	2271	32	5452	4039	46	11265	8778	62	17206	12474	76	337416	251021	99	0.687885
202791	155303	101	68859	53403	97	2397	1915	29	5242	4419	44	10609	8027	58	15774	11732	82	312798	249517	100	0.688912
150564	136536	90	85736	78798	88	3423	3190	30	4611	4464	36	10149	9494	55	16046	14943	73	330895	302835	87	0.688912
145496	134376	89	95839	91442	86	2456	2600	25	5185	4842	41	9319	9065	48	15179	14293	76	331615	315698	86	0.689938
96951	87011	85	42524	38453	83	1425	1445	17	2679	2360	30	5346	5111	42	8959	8151	58	179519	163891	79	0.689938
152032	130371	94	51850	44314	89	2518	2241	26	3913	3506	34	9005	8038	53	13782	12550	72	300205	279964	91	0.696099
99310	93635	87	34641	33181	80	1966	1696	23	3366	3265	31	7869	7353	49	11769	11094	61	219309	204121	86	0.696099
188204	151606	99	65444	50549	97	2846	2463	30	5490	4414	41	12435	9689	67	19055	15189	75	405626	337909	103	0.696099
105689	93725	88	41939	38160	82	1483	1122	15	3043	2902	29	5864	5420	42	8576	7990	49	185203	166851	85	0.699179
122770	113740	87	44498	41124	82	2033	1728	23	2874	2724	30	7146	6510	48	11240	10025	59	229946	209597	87	0.701232
105841	102133	82	50457	48771	81	2196	2040	24	3790	3274	37	7708	7507	46	13494	13302	63	258518	245901	89	0.702259
92428	89256	87	27305	26394	76	1091	1240	10	2284	2021	28	4322	4336	36	7068	6525	44	132190	127743	84	0.703285
150988	134568	90	34461	30598	86	3105	2724	28	4843	4226	37	11370	10797	60	17918	16234	80	385289	352471	93	0.703285
61386	60587	75	19285	19220	53	836	959	0	1456	1308	13	3480	3237	30	5074	4676	38	106370	105345	82	0.703285
139926	121753	97	44563	37659	90	2502	2306	26	4265	3963	37	9383	8056	55	15356	13571	73	320855	293190	94	0.704312
144625	126740	91	57669	51807	86	2363	2085	27	5035	4582	38	9804	8928	54	16545	15332	66	315425	290129	93	0.705339
197386	151432	100	63430	48011	96	2924	2294	30	4784	4048	41	10981	8349	60	17539	12746	84	341227	269066	102	0.705339
28309	27527	58	11992	11970	45	172	258	0	690	728	0	1421	1561	19	1928	2206	22	45089	45239	73	0.707392
91272	87748	81	31048	30190	77	1062	1249	12	2193	1939	24	4968	4846	39	7118	7035	43	154561	148003	90	0.708419
147688	128915	90	62665	53966	90	2498	2069	26	4532	3826	38	8562	7378	54	13531	11030	65	277126	243756	97	0.708419
159411	142956	91	49312	44931	89	2192	2072	26	4793	4519	41	10413	9868	53	15495	14420	67	288985	266569	93	0.709446
111916	103538	85	41937	38742	81	1864	1668	19	2951	2848	33	7073	6435	47	10519	9842	57	214826	197380	89	0.709446
109085	103780	82	32017	30624	79	1880	1741	23	4315	3807	37	7787	7659	44	12300	11140	57	251817	238023	90	0.710472
87177	82491	82	33043	31958	78	1357	1327	17	2491	1765	27	4430	4141	36	6278	5639	43	133330	124756	86	0.711499
152232	128802	103	51824	42739	90	2576	2212	27	3831	3720	35	9092	8026	51	13854	11888	70	275704	246329	95	0.712526
169454	144837	99	84955	73764	90	2907	2227	33	4948	4576	38	10152	9664	51	16192	14358	69	325496	299197	95	0.712526
139968	131216	84	46080	43727	82	3504	3030	32	4207	3891	37	10737	9779	55	16150	15269	68	317507	291960	91	0.712526
95966	92124	82	41415	40352	80	1409	1398	17	3406	2737	33	5861	6042	39	9298	9214	49	223116	217352	86	0.712526
160349	136840	97	55352	45570	92	2368	2340	26	3505	3492	32	8497	7237	51	13304	11725	66	264557	233510	95	0.713552
151618	137852	89	57438	53172	87	2675	2555	26	4728	3785	41	10185	9294	54	17353	16190	73	333466	295855	94	0.714579
92575	89369	82	24043	23335	65	1563	1458	18	2620	2589	27	5247	4734	41	8416	8210	48	168205	159186	80	0.714579
143849	136664	83	51083	47319	82	2700	2338	29	4566	3982	36	10417	9223	58	15999	14947	69	313385	281769	87	0.715606
137477	112287	95	50307	39143	92	2214	1716	26	3919	3834	35	8385	7396	52	13590	11998	69	284559	243756	93	0.715606
193648	156466	105	61236	48014	100	2675	2062	29	5090	4114	44	11720	9947	60	18870	15401	82	391178	333047	101	0.716632
123460	113486	98	48289	44715	84	2176	2047	24	2984	2994	29	6573	6690	45	9812	9031	56	209630	196521	84	0.717659
127781	115906	88	56936	51929	86	2106	2011	25	3815	3588	33	8383	7715	50	12607	11752	59	248236	233172	90	0.718686
161036	127779	95	56419	43540	91	2088	1646	24	4245	3456	40	9103	7456	55	15181	12898	75	293727	246213	94	0.719713
323552	228010	131	176474	134433	124	7531	5967	45	13487	10561	66	29540	21839	110	43189	33376	118	877296	653704	129	0.719713
106314	95238	83	50384	43800	83	1902	1603	23	3085	2919	34	7228	6480	48	12074	11222	61	239165	213935	76	0.720739
103102	96688	83	19885	18871	59	1712	1739	19	2800	2928	28	7213	6825	45	10538	9929	55	216544	206707	85	0.721766
156457	140232	94	71913	66617	91	2987	2771	30	4998	4683	39	10039	9215	55	15350	14282	66	311184	276089	93	0.721766
176085	151423	94	92877	82188	91	3206	2803	30	5153	4639	37	10097	9376	54	15651	13074	66	337620	311425	90	0.721766
96756	92971	80	35646	34312	79	1073	996	0	2071	2035	27	4267	3726	37	6831	6062	45	131836	128324	82	0.724846
144869	120163	92	54231	45039	88	2221	1997	23	3681	3457	35	7558	6763	50	12032	10089	60	257576	215840	96	0.724846
163680	136718	94	52446	44108	89	2302	2064	25	3758	3176	33	8109	7163	49	12207	10373	62	235903	207481	95	0.724846
86837	82176	81	30591	29494	79	1274	1246	13	1891	2083	22	3816	3825	34	6294	5522	49	133681	129601	84	0.725873
186413	143792	104	62814	48318	96	3125	2262	30	4848	3648	41	10399	7706	59	17382	13000	74	352672	282326	102	0.726899
143015	124309	91	58169	50049	87	2247	1873	25	3680	3293	33	8914	7819	57	13307	12209	66	264298	240127	90	0.726899
153442	125261	102	54329	43742	92	2246	2038	24	3585	2767	35	7912	6291	50	12230	9486	67	240365	195728	99	0.727926
126034	119606	84	86313	83016	84	2504	2455	26	4090	4151	34	9038	8852	53	14251	13384	64	289488	275037	91	0.727926
128800	113125	86	40105	35150	83	1898	1708	23	3810	3073	39	7208	6137	50	12317	11423	63	227249	207364	91	0.727926
225717	169174	110	87878	64026	104	3520	2369	36	5538	4148	49	11977	9146	64	18429	14526	72	374313	291813	110	0.731006
88002	85254	80	26335	25175	73	1456	1339	15	2606	3122	27	5660	5294	42	9614	9080	53	180784	168278	85	0.731006
88062	85404	80	33325	31923	79	1677	1630	19	1553	1821	19	5609	5342	39	7937	7627	45	169725	161176	85	0.732033
75355	72733	87	24392	23853	76	1074	1031	3	1777	1560	22	3611	3516	33	5765	6095	40	123010	119591	85	0.735113
162264	136145	99	52280	43488	91	2117	1738	27	3972	3925	35	8145	6831	52	13059	11484	59	270390	235405	99	0.735113
82180	81414	79	20394	20383	56	1161	1211	10	2205	1857	27	4154	3973	35	6361	6031	44	137549	131848	89	0.735113
98496	96463	82	32768	31490	78	2268	2151	24	3434	3280	32	7276	7314	43	12453	12003	66	242192	231385	88	0.735113
115875	106883	86	45612	41792	84	1424	1466	16	3004	2737	29	7826	6897	50	12413	11875	60	239519	221920	93	0.73614
131724	112715	94	48145	40623	87	2074	1894	23	3213	3112	33	7719	6604	51	11684	10363	59	243773	220550	93	0.737166
91633	86769	82	37118	35808	78	1325	1392	14	2220	2373	29	5622	5824	39	8352	8100	45	170808	168065	87	0.737166
63640	63528	78	24537	23886	66	906	885	0	1592	1448	22	3411	3082	34	4801	4914	38	99359	95400	82	0.737166
121975	114634	88	62009	58300	84	1702	1581	20	4043	3720	36	7387	7452	42	11132	10733	61	215255	201160	91	0.738193
71084	69675	82	30417	30482	75	1246	899	0	1689	1737	20	3431	3330	32	5498	5270	39	116028	109425	85	0.738193
95601	92365	82	30613	29402	78	1933	1944	22	3767	3685	35	7524	7241	50	11556	10799	54	238905	227212	87	0.738193
214153	167032	100	119879	98888	100	4210	3494	36	7773	6292	47	15797	12621	74	25923	21418	96	529243	424378	109	0.738193
120899	111375	86	46995	43057	82	1817	1733	21	3651	3280	34	7587	6617	51	11148	10660	65	234185	224005	90	0.743326
100799	96725	97	25106	24272	72	1559	1711	18	3267	2725	34	6613	6484	43	9547	9469	52	210540	201485	89	0.74538
79298	77480	80	27240	26616	76	1551	1322	12	1976	1414	21	4531	4615	35	6644	6542	42	134832	132569	82	0.746407
238661	190692	117	96032	75610	112	5237	3988	40	10434	8027	59	22079	18171	95	30932	26050	108	629469	525239	120	0.746407
118228	110129	86	34038	32048	82	2202	2261	24	2927	2740	32	8032	7751	46	11934	11216	58	237979	222091	84	0.747433
176444	139186	98	67479	53657	93	2659	2197	29	4336	3411	41	10736	8388	60	14674	11927	68	307970	247719	102	0.747433
80401	76385	80	30165	29423	77	1456	1425	14	2365	2555	26	5287	5302	41	9319	8761	54	181034	173677	85	0.747433
91149	87572	89	25547	24390	74	1632	1514	20	1849	2080	24	5043	4735	38	8347	7648	49	158451	151028	83	0.749487
58976	59361	75	24710	23925	73	832	825	0	1030	1224	11	2785	2381	31	4371	4180	35	84385	80073	78	0.750513
171139	154076	90	66855	59631	90	2980	2530	29	5044	4662	41	11264	10845	56	17039	15857	71	340346	324088	89	0.750513
188194	149435	96	72955	57187	95	3092	2690	30	5249	4213	43	11407	9598	58	17144	14150	75	345014	294762	97	0.75154
153585	133475	92	58990	51283	87	2420	1987	27	3857	3576	36	9299	8442	53	13030	11645	62	274186	249007	92	0.752567
64650	63836	76	23882	23654	72	860	895	0	1653	1349	16	3376	3280	31	4930	4483	39	103233	98826	80	0.75462
82148	80122	83	40997	40087	78	1334	1176	10	1900	2220	24	4653	4646	36	8312	8100	47	147918	143503	82	0.75462
139805	123007	93	57251	50137	88	1844	1603	24	3872	3356	34	7873	7070	48	11937	10778	57	239799	219419	105	0.75462
121283	106928	88	48803	41662	86	1902	1541	22	3403	2860	34	6321	5709	45	9391	8689	55	189567	169696	87	0.755647
179276	139284	99	79929	63448	96	2607	1975	29	4248	3868	38	9413	7725	57	13209	10906	67	284886	234915	100	0.7577
63539	63659	76	25348	25397	74	927	933	0	1384	1289	13	3599	3435	32	5328	5627	37	117011	110977	80	0.758727
111880	105063	91	40100	38671	80	2146	1880	23	3154	2898	31	7376	7002	46	12978	12391	67	229085	213704	95	0.758727
106057	98631	92	31258	29862	80	1840	1770	21	3017	3059	29	6356	6063	43	10790	9731	58	211364	201171	89	0.758727
83620	80635	81	40659	39060	78	1492	1369	16	2561	2730	29	5600	5570	39	8144	8266	48	171468	162004	79	0.759754
158896	134175	96	54385	45364	90	2432	1890	27	3620	2917	34	8890	7250	52	12252	10140	59	268101	234678	100	0.761807
228684	175993	105	121347	97296	102	4031	3379	36	7154	5825	52	15139	12163	70	22947	18452	78	474935	372028	113	0.764887
169514	147278	92	76342	66351	88	3106	2604	31	5014	4196	44	11762	9644	63	17149	14903	68	371191	305374	98	0.765914
39943	39690	81	18754	18553	51	392	561	0	660	881	0	2083	1943	22	2536	2482	25	56313	54792	75	0.765914
103047	95716	89	37621	34801	82	1619	1464	17	3276	3071	29	6852	6440	43	10912	10275	59	213503	204228	92	0.767967
111593	103768	84	52584	48291	83	1542	1397	17	3236	3387	32	6463	6280	43	11437	10204	67	206333	200039	88	0.767967
97154	90949	83	38297	36137	80	1500	1364	17	2393	2605	25	5616	5348	41	8787	8911	48	183722	175868	83	0.770021
116204	109906	87	46326	44223	82	1640	1719	20	3147	3106	32	6412	6145	44	10560	10121	52	209545	195237	92	0.774127
136013	121344	91	38062	33368	87	2162	1875	23	3277	2617	32	6280	5623	42	10379	8834	56	200239	185421	94	0.777207
107974	102044	83	34940	33278	81	2243	2101	22	3079	2929	32	7685	7630	47	12337	12293	60	247158	232998	92	0.777207
150834	121689	97	70053	58332	91	2449	1952	25	4323	3257	42	8826	7177	53	13275	10969	63	267591	218936	104	0.778234
147182	125108	91	57069	49332	89	2531	2152	27	4429	3660	40	9118	8175	56	14231	12646	68	276927	252560	94	0.779261
133009	115451	92	54125	46102	88	1998	1805	23	3736	3148	38	8010	6833	49	12274	10673	64	253042	229263	89	0.782341
94155	89408	84	21779	20810	60	1950	1691	25	3302	3182	33	6903	6492	43	11266	11146	55	217712	207581	84	0.784394
186095	146873	97	70680	54663	95	3084	2369	32	4910	3712	48	11081	9298	60	16708	14171	71	349294	290279	97	0.785421
233720	179278	102	115068	90834	102	4222	3038	37	8527	6764	53	18197	15327	79	26005	21563	94	552637	473566	119	0.785421
123963	114356	101	50112	44870	101	1815	1591	21	3150	3659	27	7581	7214	45	11925	11019	61	267282	244610	101	0.785421
78673	76089	80	16727	16046	50	1669	1743	20	2414	2333	27	5621	5224	41	8138	8610	42	181783	177031	82	0.786448
162410	130915	106	62680	51693	92	2583	1890	28	4169	3550	37	8620	7258	53	12773	10169	66	272820	231043	96	0.786448
117401	104956	92	49280	43268	84	2072	1880	23	4110	3495	36	8816	8229	53	14195	12604	68	266084	242072	91	0.790554
118988	111128	95	41058	38320	83	2128	1991	23	3336	3329	31	7467	7212	46	11659	10653	62	232758	222253	91	0.791581
116876	106007	93	76270	71285	83	3482	3360	30	6319	5294	51	11846	11379	57	18374	15875	83	351438	315488	94	0.795688
113351	107933	83	45065	42899	81	1773	1730	18	2606	2418	29	5506	5672	38	7908	7835	46	162496	145818	91	0.797741
102998	97702	90	54136	52224	81	1452	1272	16	2668	2724	28	5714	5449	40	9225	9318	49	175064	173552	89	0.798768
91136	84295	83	35756	33861	79	1377	1308	13	2510	2591	25	5870	5633	43	9555	9240	53	181740	173547	77	0.798768
129696	125392	87	41546	40164	81	2470	2373	26	3638	3654	33	8147	8232	48	12144	11180	59	242042	230593	93	0.798768
112513	106822	98	44726	42232	82	2335	2308	22	3579	3432	32	8575	8392	53	13256	12853	66	270018	255924	91	0.799795
134466	120987	95	40703	36702	86	1865	2034	22	3311	2980	29	7402	7065	51	11354	10743	58	248606	232978	94	0.800821
38765	36681	68	15583	15385	49	577	573	0	622	652	0	1643	1846	20	2609	2844	27	60064	57094	72	0.800821
161238	132740	105	62812	53302	90	1993	1673	23	4472	4176	40	9773	8106	54	15344	12806	67	302810	267572	100	0.801848
108421	103018	83	37436	36138	81	2016	1908	22	2955	3254	31	6687	6276	45	9281	9214	46	207114	199693	90	0.801848
149787	126777	92	59657	50051	89	2665	2233	28	4120	3281	35	8183	6945	51	13029	11171	66	269660	229592	96	0.802875
92749	86416	83	32445	30962	79	1153	1260	10	2759	2163	31	4123	4137	35	6781	6134	45	143510	138140	87	0.803901
84452	80244	83	27299	26665	77	1309	1198	11	1854	1803	20	4423	4590	35	6973	6601	47	140761	134602	88	0.804928
90566	86412	86	23025	22259	66	1691	1483	18	2397	2707	29	5693	5914	40	8651	7708	51	162520	154463	85	0.806982
79768	72768	96	24452	22690	80	1468	1174	12	2233	2120	22	4707	4152	37	7560	6704	58	149797	136991	96	0.806982
118618	105396	85	50477	44779	85	1710	1636	22	2651	2464	29	6625	5734	47	10021	9295	51	197166	177711	93	0.806982
97560	89346	82	33792	30805	81	1612	1663	19	2291	2373	28	6289	6009	44	10213	9909	53	201113	191121	89	0.809035
146217	127590	91	59952	50623	90	2384	1906	26	4004	3158	43	8382	7457	51	11922	10946	57	250026	219252	96	0.810062
81678	79309	78	31311	30129	77	1271	1269	14	2019	1884	24	4864	4585	37	7037	6682	50	156225	149371	82	0.811088
103437	93319	87	37970	33683	85	1992	1799	22	2700	2732	30	6860	6269	45	10932	9919	58	207186	192830	89	0.812115
102247	94365	83	27597	25372	79	1290	1297	15	2252	2749	27	6471	6167	42	9883	8882	53	197165	179626	82	0.812115
137044	123003	89	49517	44557	85	2307	2194	24	3808	3086	38	7972	7331	48	11298	10802	52	227167	212289	90	0.813142
46569	47253	73	15711	15648	50	751	667	0	900	740	0	2556	2475	28	3848	3970	34	82870	81786	75	0.813142
51025	49539	81	19870	19566	58	642	679	0	1330	833	0	2192	2178	25	3274	2975	32	65972	65000	77	0.814168
110409	103080	88	24388	23078	73	1749	1531	20	3587	3205	35	6415	6163	42	10253	9366	52	199180	188938	84	0.814168
153600	135558	91	78052	68546	89	2495	2488	26	4468	3865	40	9440	9039	54	15659	14517	65	313394	284326	91	0.816222
122314	108610	87	37690	32896	86	1912	1606	22	2667	2736	29	6618	6091	45	11097	9992	57	216898	202627	87	0.816222
172742	134150	97	68266	53008	96	2616	2410	25	3698	3528	35	9782	7809	55	16307	12442	79	311707	255737	97	0.817248
194815	158037	98	79533	66005	96	2691	2254	29	5386	4855	41	12385	10838	62	20622	18076	76	412076	358838	99	0.818275
203403	168370	106	84017	70948	96	3260	3162	30	5822	5066	42	13067	11488	61	19948	17166	83	387199	346640	99	0.821355
131186	117594	88	61216	55166	86	1922	1892	21	3605	3617	29	7115	6843	43	11322	10441	63	239907	225250	94	0.824435
91751	87911	82	32849	31856	78	1262	1084	9	1743	1866	21	4348	4305	36	6289	6047	46	154053	149254	87	0.825462
106175	103335	82	80272	76724	83	1576	1626	17	3119	2999	30	6152	6552	39	9207	8684	51	192337	185019	87	0.826489
168959	146187	101	62490	54659	89	3087	2572	31	5439	4441	44	10796	9337	57	17340	15508	72	350390	314136	97	0.827515
98063	94353	83	30147	28244	79	1736	1783	20	3233	2744	36	6692	6461	45	9815	8949	54	210712	197399	87	0.829569
92054	87197	87	27872	27387	78	1717	1830	21	2981	3011	34	6039	5885	40	9412	8970	57	197968	189079	88	0.829569
313750	195151	131	127392	78879	128	5870	3323	49	9741	5854	60	20081	11892	83	31757	17878	122	616498	343645	132	0.830595
70789	69170	77	26698	26341	67	765	958	0	1244	1425	14	3525	3775	30	5116	5067	36	107922	105750	80	0.830595
189239	153756	101	57819	47827	92	3275	2447	33	5011	4167	41	11631	9884	62	18159	15285	77	380641	336336	98	0.832649
108576	102483	82	44972	42063	82	1854	1642	21	2695	2669	25	5571	5659	39	9324	9262	48	190818	179816	86	0.832649
148229	132280	89	63684	57190	87	2954	2461	30	5224	5178	43	10956	10258	61	17244	16045	71	350870	336486	87	0.833676
161098	136209	98	56730	48343	88	2438	2189	28	4117	3749	37	9223	8451	50	16129	13331	76	306395	277516	93	0.834702
141190	122100	91	59828	51377	90	1909	1924	20	3019	2763	33	6831	5781	46	10324	8872	57	216879	192302	93	0.835729
95093	90112	96	33572	31050	81	1573	1334	15	2241	1916	26	6066	5509	41	9619	9456	48	188842	170287	96	0.835729
73457	73221	76	19260	18813	52	1278	1242	12	2201	2055	28	5157	5234	37	7710	7050	48	173376	165294	84	0.835729
102883	98649	82	37098	35906	79	1589	1459	18	2466	2256	27	5661	5849	36	10077	9483	52	178881	168828	86	0.836756
100241	95495	82	28163	27116	78	1588	1552	17	3137	3076	28	6512	6242	43	10086	9255	63	197661	184990	84	0.839836
118513	102559	90	50785	43353	88	1681	1587	21	3524	3479	34	8001	6961	52	11625	10286	63	235074	208556	91	0.840862
88183	83978	83	21664	21161	60	1049	1192	12	2476	2574	26	5208	5180	40	8332	7998	54	166181	155664	84	0.840862
143654	125017	99	52041	46014	87	2368	2213	24	3783	3413	35	8954	8128	48	13784	12688	67	283009	260452	93	0.841889
104416	99515	92	29077	28215	80	1717	1528	16	2334	2133	28	6213	5989	42	9010	8696	51	172605	165687	88	0.842916
19817	20709	47	10429	10251	44	111	279	0	351	410	0	1003	1148	10	2268	2124	25	40365	38881	66	0.843943
133826	119640	93	41768	37212	85	2237	1953	25	3679	3578	33	8534	8254	48	13808	12873	69	267296	259811	85	0.843943
105811	101405	81	27737	26321	76	1746	1580	20	3010	2788	32	6829	6353	45	9616	9075	60	184315	175055	84	0.843943
115390	110139	83	26879	25929	80	1662	1584	18	2657	2298	30	6455	5972	43	10160	9685	56	202902	193746	89	0.845996
97044	94654	81	52077	49669	80	1620	1599	18	2776	2774	29	5827	5488	45	8563	8549	45	194247	182711	83	0.847023
256176	187415	111	130721	98382	107	4595	3658	39	9075	7245	58	17463	13915	73	26343	20956	97	520395	415539	106	0.847023
157008	134095	92	56422	49303	88	3283	2665	34	4820	4199	41	9946	9046	60	16888	14960	74	335771	313522	90	0.847023
80348	78576	77	22714	22757	58	1288	1179	12	2410	1886	25	5034	4600	40	7752	7334	48	159842	154888	77	0.847023
145250	127815	96	56666	48794	88	1884	1651	21	3930	3512	38	8784	7724	52	12404	12097	61	259130	239189	89	0.848049
132878	113060	94	50065	43255	88	1944	1716	22	3571	3347	35	7706	7349	45	11263	10574	56	253577	236119	84	0.849076
88384	85657	81	39912	38458	79	1409	1398	15	2281	2348	22	5099	5114	41	7753	7418	52	161181	150561	81	0.850103
156081	130015	100	45485	36260	91	2151	1719	23	4233	3690	39	7997	6867	51	13538	11295	71	256674	220857	93	0.851129
49850	51379	71	23919	23660	67	663	667	0	1069	1126	8	2542	2573	28	4298	4376	36	85814	84141	71	0.851129
110086	103090	96	47460	45096	84	1835	1823	19	3061	2860	30	6822	6493	45	10936	10230	60	220730	206265	82	0.851129
201625	180837	104	112518	101855	95	4432	4139	33	7114	6443	45	14205	12804	70	21652	19554	87	418247	379571	96	0.851129
154302	130734	92	46718	38220	92	2359	1859	27	3902	3806	36	8885	7422	55	12934	11091	68	269318	235630	95	0.852156
152550	137373	90	60917	55261	88	2346	2265	27	4657	4140	35	9582	9118	54	14347	13098	60	289725	272443	88	0.854209
197813	145015	112	72213	53295	100	3433	2638	34	5610	4702	46	11812	8665	62	19673	14904	88	376768	293687	104	0.854209
170803	141478	98	68202	57000	94	2723	2509	29	5387	3799	46	10114	8939	54	16666	14557	72	324950	287322	95	0.855236
136780	116330	88	50912	41930	88	2364	1924	26	3660	3454	35	8030	6519	52	12719	10712	66	247366	220509	91	0.855236
151185	131215	90	55766	47728	89	1947	1957	25	4353	3842	37	9244	8129	57	13429	12399	66	272275	253589	93	0.856263
118589	110562	91	58954	55327	82	1798	1672	19	3030	2864	30	7233	6779	46	11107	10739	56	224010	204122	84	0.861396
78917	77294	80	23553	22863	72	1169	1206	11	2601	2414	25	4876	4724	37	7218	6697	45	146531	140751	80	0.862423
75360	70506	84	33796	32017	79	1385	1444	14	2907	2615	30	5303	4818	41	8254	7689	47	164784	154061	95	0.862423
83552	81356	82	30580	30183	76	1579	1527	19	2102	1834	20	4657	4814	37	7690	7689	51	144712	142505	79	0.862423
158216	137598	93	60347	53569	91	2196	2099	23	3881	3425	35	8798	7948	49	12188	11580	55	263945	234296	94	0.86345
101582	94888	89	44603	42457	81	1587	1786	17	2464	2566	28	6996	6702	47	9981	9990	56	208161	201603	82	0.864476
135321	122931	88	44532	40585	85	2769	2576	27	5179	4358	42	10125	8613	57	14686	12844	72	314406	275949	91	0.865503
135819	128402	84	75945	71787	84	2641	2563	27	4902	4302	43	9171	8833	53	14427	13638	63	288527	269281	90	0.86653
63291	58306	86	27527	26252	76	807	740	0	1697	1461	24	3193	3350	30	4057	3989	37	85204	84012	71	0.86653
93792	88581	82	40935	38637	80	1636	1357	16	2566	2591	27	5614	5185	42	9193	8513	58	184253	176606	96	0.86653
148187	125555	100	78625	69110	90	2113	1854	24	3619	3105	35	7442	6770	50	11439	9955	56	235870	209833	92	0.867557
78599	76428	80	35816	35087	77	1368	1367	13	2398	2306	25	4456	4281	36	6637	6179	45	128385	121075	79	0.867557
113493	106433	86	39048	37254	81	1703	1468	20	2973	2923	28	6786	6621	45	9340	8635	51	198340	187039	85	0.867557
179910	141881	100	55541	43762	95	3111	2280	33	5053	4096	44	11463	9605	59	18097	15574	78	379384	323853	100	0.868583
78081	75729	81	34319	33179	77	1058	1118	8	1980	1981	29	4600	4284	37	6933	6736	44	147542	143879	83	0.86961
132348	117930	89	47925	41736	88	1826	1755	23	3868	3850	35	7929	7180	48	11850	10453	58	247994	234970	91	0.86961
160926	136562	92	61555	50744	92	2174	1835	25	3669	2926	37	8276	7040	51	12491	10701	61	258258	223039	95	0.870637
83374	79262	80	28588	27796	77	1021	1018	5	2054	1981	21	4175	4091	34	5727	5418	43	138758	134417	79	0.870637
147496	129654	104	49454	43414	89	2361	2191	25	3955	3756	37	9237	8473	56	14502	13052	68	279250	260479	92	0.870637
139500	124055	94	50352	44320	88	1930	1782	23	3856	3131	38	7825	7205	49	11570	10058	63	227778	213583	90	0.87577
208493	178635	115	150529	131732	103	5561	4950	36	9077	8241	57	20992	18607	86	30199	26807	95	613541	531860	115	0.87577
254368	179823	129	102892	68464	129	3416	2239	32	7708	5601	53	17776	12464	87	25643	17336	111	548485	391080	129	0.87577
158930	142986	98	84317	77135	87	3356	3179	28	5703	5091	46	12174	11560	58	18457	17238	69	356527	321756	90	0.87577
108824	102516	84	38956	37367	81	1401	1360	16	2553	2207	29	5604	5233	42	8389	7821	57	169090	158903	85	0.876797
94979	89662	81	28436	27392	79	1702	1529	19	2482	2508	25	5242	5309	39	6965	6559	43	140143	134779	82	0.877823
131502	120056	94	68015	63398	86	3250	2846	32	4898	4642	40	10589	9989	56	16592	15455	70	322150	293814	84	0.880904
137776	123401	91	89000	81532	86	4730	4452	36	7022	6558	47	16248	15103	69	24577	23380	82	506858	474782	89	0.882957
122397	103967	105	50248	42885	87	1512	1281	17	2759	2478	31	6603	5235	50	8983	7340	51	192856	168810	92	0.883984
107589	94934	87	50896	44731	84	2006	1654	25	3186	2923	31	7000	6592	45	10954	10456	55	218246	203258	74	0.88501
133884	120939	90	39344	35789	83	1745	1567	18	4241	3666	38	8523	7921	54	13138	11965	72	263439	245779	89	0.886037
166402	144582	95	84800	73292	92	3122	2798	28	5672	4990	44	12000	11148	56	18351	16450	78	357274	325772	94	0.886037
214500	161094	110	82100	60237	103	3201	2602	31	5170	3919	45	11569	8764	65	18085	14768	78	353669	273292	107	0.887064
191506	150572	97	73117	57423	95	3211	2113	35	4673	3573	44	9810	8061	53	14879	12010	62	317821	270911	96	0.887064
177544	141782	98	61190	48307	94	2770	2204	30	3979	3363	40	10008	8232	59	17188	13772	76	339299	283816	96	0.887064
205052	164650	100	74254	60141	97	2905	2565	30	4648	3806	42	10977	8933	64	16147	12694	70	322496	278196	100	0.88809
185591	152200	96	85961	71964	94	2691	2266	29	4707	3788	39	9196	8098	49	15371	13970	76	299912	269470	98	0.890144
155023	138136	92	59708	52444	91	1835	1654	20	5027	4246	40	9427	8663	53	14365	12843	73	280149	258153	106	0.890144
127180	117740	87	50572	47459	84	1859	1643	23	3702	3645	35	7728	7359	46	12383	11823	58	260307	247815	87	0.890144
110187	99670	85	35433	31400	84	2121	1913	23	2741	2522	31	6713	5993	44	11519	10597	61	201205	188162	87	0.89117
109594	101561	89	43376	41197	82	1853	1804	20	3260	3360	31	7619	7238	45	12271	10794	65	235488	222896	88	0.892197
104661	102881	84	37365	36573	80	1838	1783	22	2912	2720	28	5603	5411	39	8385	8372	52	184819	184671	82	0.892197
137790	109658	92	51572	40634	91	2370	1650	29	3675	3145	34	8100	6319	50	13785	11154	68	272960	224504	96	0.893224
103616	98728	84	39844	38128	80	1367	1276	12	2293	2607	25	5673	5119	40	8592	7973	54	184999	176870	87	0.894251
165217	148610	106	69918	63637	88	3081	2798	30	6113	5560	40	12447	11580	59	19837	18149	79	387769	362958	93	0.896304
88999	81074	82	31398	28643	79	1221	1237	14	2116	1782	23	5060	4501	39	7478	6347	54	154007	145795	85	0.897331
88540	83412	88	36881	35672	80	1393	1547	17	2642	2168	31	5077	4746	38	7726	7388	52	162589	149666	85	0.898357
128073	110449	98	49288	42247	86	2173	1801	23	3470	3187	34	7826	7141	49	11957	10242	69	252847	221582	93	0.899384
133142	118876	88	47277	41058	89	2294	1988	25	3752	3383	34	8313	7891	52	12806	11830	64	268494	250321	95	0.900411
260199	212677	106	126164	104877	103	6842	5890	42	13483	11714	78	26545	23017	92	39961	35500	101	842702	739245	111	0.900411
58346	58979	74	16422	16177	50	850	723	0	2018	2002	24	3292	3353	31	5310	5587	38	118809	115715	80	0.900411
95047	90444	81	29904	28576	78	2109	2060	23	2786	2615	32	6683	6274	43	10766	9989	57	223164	221826	86	0.900411
284025	223535	122	209866	175545	119	7171	5530	45	12556	9741	61	27183	21801	97	38987	30392	114	852496	644261	128	0.901437
177758	148744	94	91000	78088	93	3075	2363	33	4964	4382	40	11791	10396	60	17525	15213	68	366479	327119	99	0.902464
105282	98929	87	41771	40090	80	1909	1682	20	3279	3286	29	7230	6957	46	11118	10424	61	215237	209002	88	0.902464
88033	85950	80	32023	31405	77	1313	1463	15	1822	2206	24	4736	4620	35	7699	7034	44	162580	154607	87	0.902464
124286	108370	89	52755	47681	87	1481	1449	16	3354	2785	33	6569	6588	43	11458	10060	57	214490	200135	93	0.902464
77838	74576	87	29400	28196	78	935	1010	3	2245	2006	24	4318	3799	36	6330	6201	42	146825	140722	85	0.904517
142790	120131	96	59940	50274	93	2629	2302	27	3762	3808	33	8423	7308	52	13315	11921	61	277165	244411	108	0.904517
93115	88103	80	34352	32207	80	1501	1461	16	2047	2247	27	5685	5392	41	9050	8468	55	168623	157112	87	0.906571
152602	133605	95	63536	55738	89	2035	1903	24	4331	3924	40	8993	8279	55	14340	13046	65	292089	269086	93	0.907598
197680	163640	105	76163	62931	101	3069	2618	30	5579	4950	42	11507	10443	57	16791	14660	66	358663	319145	106	0.909651
148330	126043	101	47006	40690	87	2887	2391	32	5094	4078	43	10097	9027	57	16093	15060	66	305170	287970	91	0.909651
82925	80700	86	32597	32029	77	1699	1641	19	2604	2304	29	5719	5677	42	8833	8165	48	184077	180794	84	0.910678
253542	177046	113	95694	65823	109	3596	2744	38	6572	4461	49	14586	9845	75	22325	15931	94	468178	327570	111	0.910678
172169	139363	97	60320	48263	93	2904	2000	33	4459	3817	38	9232	7726	53	15305	11936	71	301318	259566	95	0.910678
122445	115885	93	32743	31428	82	2492	2284	27	3359	3242	34	8266	7741	50	13532	12330	65	254807	238777	86	0.910678
256579	167994	131	111067	70690	119	4463	3139	39	6555	4787	50	15491	10800	77	23918	16484	93	481899	348638	118	0.911704
103839	97967	95	38355	36250	81	1993	1779	21	2978	2410	29	6356	5975	42	9468	8962	50	201259	185130	83	0.912731
116522	102130	88	59235	52800	86	1739	1429	21	3717	2887	36	6635	6271	45	10850	9478	59	209845	195191	88	0.912731
96607	90553	81	46636	43308	81	1584	1751	19	2562	2661	25	5494	5411	40	9707	9011	57	179760	169019	79	0.912731
156977	136229	91	57534	50556	89	2944	2884	29	4726	4304	36	10571	9400	57	16325	15284	71	330132	311013	87	0.913758
108976	100842	83	36519	33340	81	2138	1986	25	3197	2833	34	7628	7153	48	11802	11791	57	247735	239775	86	0.914784
149057	131826	94	53545	47356	87	2422	2337	26	4475	3783	39	9592	8594	51	14659	13048	64	285127	273045	88	0.915811
165846	145648	92	71990	64868	90	3129	3007	29	5935	5113	43	11932	11504	58	19306	17057	76	357487	321201	93	0.915811
187166	161378	109	74874	65457	95	3134	2572	31	5408	4581	41	11772	10037	58	18742	16407	70	342951	277285	101	0.916838
156287	124806	95	61819	49419	92	2166	1689	27	4124	3748	36	9271	7493	55	14820	12173	67	285906	240124	94	0.917865
110312	102297	93	38785	36804	82	2153	1905	24	2832	2696	29	6546	6154	46	10569	9920	57	211475	198891	85	0.917865
249294	187613	109	72992	54069	99	3835	2979	37	7054	5523	52	13646	10729	69	21092	16665	84	429092	348767	108	0.917865
188628	142475	99	70254	52896	96	2786	1888	32	4627	3420	43	10500	7904	57	16252	12826	75	329852	252469	100	0.917865
151661	137430	97	41427	37908	87	2218	1821	25	4409	3991	33	9196	8526	54	12368	11771	67	251967	236740	97	0.920945
153105	136324	106	76950	70888	90	2950	2655	29	5098	4561	41	11006	9104	59	17157	15418	76	332753	285547	106	0.920945
176331	133441	99	67611	50873	94	2790	1976	33	4771	3878	43	11224	7868	63	17024	13384	77	334830	258764	101	0.924025
128978	112012	104	56024	49874	88	2414	2022	24	3732	3024	37	8348	7441	52	13092	11628	62	268775	238932	104	0.924025
89028	83377	85	36060	34114	79	1167	1066	9	2452	1896	29	4627	4666	36	7603	7940	48	145497	136484	81	0.924025
159115	128029	94	64904	52063	91	2282	1890	27	3935	3467	36	9598	7845	55	16399	13440	73	301427	257661	101	0.925051
115036	110449	83	54309	51732	82	2211	2070	25	3909	3885	32	8006	8016	47	11428	11131	57	231877	217372	88	0.926078
99336	92209	94	25969	23860	81	1507	1401	15	2550	2525	30	6610	6149	44	10134	9447	52	210456	194441	98	0.926078
117721	105754	86	50576	43576	85	2353	2288	25	4471	3768	40	9945	9169	56	16067	14511	71	307105	281212	84	0.926078
130109	118049	89	66757	60348	85	2158	1971	23	3594	3321	34	8270	7538	48	11617	10556	62	259350	243286	91	0.926078
79080	74844	82	19649	19189	57	1051	1043	6	2456	2462	25	4495	4397	33	7253	6935	46	144582	141687	84	0.927105
166299	142836	101	69811	60742	92	3563	2761	33	4708	4702	38	10940	10130	55	17853	15900	82	372631	346808	97	0.928131
142201	114247	90	51477	40656	89	2628	2005	28	3593	2946	35	8858	7312	54	13724	11270	65	275203	220828	97	0.928131
141815	113349	102	51843	40011	93	2313	1759	28	3736	3212	35	7149	5906	51	11853	10123	60	226959	186490	99	0.930185
102281	96947	83	41049	39737	80	1489	1328	14	2900	2373	33	5416	5443	39	8836	9026	48	174155	164491	89	0.930185
117262	102867	98	49774	43873	85	1832	1413	19	3775	3492	36	7480	6960	48	12204	10802	59	226784	208465	91	0.930185
78038	76187	79	29496	28849	77	1440	1378	16	2578	2244	27	4840	4337	39	7877	7624	46	145688	138292	84	0.931212
101581	95717	83	38351	36792	79	1520	1451	15	2561	2495	27	5414	5736	38	8903	8354	53	176016	173611	84	0.931212
90769	87453	86	28233	27722	77	1225	958	0	1844	1813	22	4337	4468	35	7151	6941	44	138775	135565	82	0.931212
217121	184052	116	100194	87942	99	5048	4342	37	9625	8331	57	20642	18355	83	31835	27945	96	620455	553683	108	0.933265
130933	110833	91	53472	45207	88	2238	2072	25	3606	2749	34	7008	6391	49	10456	8854	55	210486	186545	94	0.936345
226133	176950	103	122470	95129	102	3970	3274	36	6632	5055	50	15135	11900	70	23772	18172	93	491294	387584	107	0.936345
85480	83508	80	23296	23484	57	1282	1201	12	1966	1769	23	4516	4504	36	6821	6738	44	144451	136656	85	0.936345
107862	101743	83	40206	37717	81	2291	2039	28	3523	3267	32	7995	7587	48	11874	11337	59	259894	246141	86	0.938398
146178	127507	93	55695	46751	90	2359	1777	24	4165	4146	35	8927	7884	51	14245	12133	65	271670	240513	92	0.940452
63655	61534	79	25072	24668	67	864	869	0	1304	1154	10	3125	2667	35	4411	4305	37	89069	86339	77	0.941478
211371	163948	102	91999	70054	100	4310	3337	37	6541	5590	45	15345	11884	70	23645	18932	89	480697	405183	101	0.941478
98626	96157	80	49422	48941	79	1650	1616	19	2628	2987	27	6127	5676	42	8775	8904	45	181852	178952	81	0.941478
106983	101581	86	34718	31215	86	1602	1460	17	2650	2189	28	6343	5973	42	9407	8869	52	194360	177778	100	0.941478
198117	162952	98	100028	81549	95	3393	2313	35	5204	4786	41	10800	9326	59	15556	12890	76	332966	290840	94	0.942505
192049	157932	98	82208	68722	96	3102	2810	29	5509	4585	46	10808	9356	57	17342	14432	81	341034	307650	97	0.942505
227453	165390	107	88715	63393	103	3683	3125	34	5868	4475	47	14073	10251	72	20601	14730	86	419305	322161	104	0.944559
90980	87648	79	48637	46744	80	1635	1542	18	2686	2226	27	4979	4668	38	8829	8325	47	155742	151461	80	0.945585
163102	136865	98	44372	37419	88	2855	2363	28	4546	3403	43	10389	9193	63	15124	12713	72	325984	289097	93	0.946612
163434	135156	99	67113	56118	91	2491	1877	29	3362	2732	33	8245	6892	53	13498	11016	62	278744	249127	92	0.946612
223047	174174	99	86585	66816	98	3857	3197	34	7145	5668	51	15327	12119	70	23119	18857	93	466037	372121	100	0.946612
105010	98403	84	30051	28841	79	1533	1426	16	2663	2768	27	6047	5889	41	9940	9505	53	197176	186576	83	0.947639
181408	148892	98	68199	58099	93	3172	2350	34	4485	3905	38	11051	9487	59	17117	15096	72	339515	300548	95	0.947639
146215	118890	95	47796	39360	91	2509	1983	27	4327	3227	37	8970	7634	51	14191	12211	65	288764	250283	95	0.948665
141153	119757	93	51657	44172	89	1873	1770	21	3600	2729	37	7137	6573	47	11378	10703	57	236721	212609	93	0.949692
102377	93730	85	37014	34246	82	1993	1932	22	3358	3032	33	6480	5963	43	10868	10320	57	212342	193832	83	0.950719
119883	109125	92	39084	36568	82	2201	2039	24	3599	3632	34	8443	8016	51	12789	12143	60	248549	224457	89	0.953799
143877	127444	93	48961	43601	86	2968	2933	28	4156	3691	35	9294	8851	51	14967	13783	66	300314	277752	92	0.954826
76504	73700	81	27938	27319	76	910	856	0	1414	1194	19	3433	3389	32	5051	5383	35	100821	98618	83	0.954826
90497	86224	79	27781	26523	78	1522	1662	19	2489	1955	28	5295	5162	37	9000	9155	45	174996	163833	86	0.955852
104399	99373	81	28967	27949	78	1760	1571	20	2906	2356	34	7342	7031	44	11008	10173	57	219522	204439	88	0.955852
112986	101685	98	50287	44945	86	1956	1613	23	3063	2898	31	6233	5854	42	9848	8722	58	208475	199495	91	0.956879
176258	147318	94	70859	59256	92	3372	2622	34	4360	3593	38	9757	8062	59	15086	12675	73	315571	281051	99	0.958932
124111	116216	86	47305	42863	85	1643	1573	19	3787	3203	36	7231	6900	44	11426	9999	60	225259	213282	95	0.962012
70004	69569	77	27263	26652	73	881	954	0	1915	2434	23	3603	3312	34	5646	5610	41	106591	104378	83	0.962012
109830	103499	84	46563	44128	80	2113	1916	26	3480	3390	33	6946	6119	46	11327	10699	58	232384	215287	83	0.964066
173789	140215	103	82798	68410	94	3061	2375	34	5392	3982	48	10452	8475	57	17085	15261	73	336272	280880	102	0.964066
95718	94685	81	31568	30735	77	1231	1352	13	2981	2900	30	6109	6121	40	8179	8144	51	169590	166557	86	0.964066
131119	117873	95	51505	47218	84	2031	1753	25	3328	3206	32	7395	6852	46	10771	9669	61	209912	192295	91	0.965092
137636	117821	97	39710	32930	89	1749	1560	21	3158	2742	30	6674	5998	47	11085	9267	63	205113	179949	97	0.966119
174359	152029	100	53344	45515	92	3017	2732	32	4564	3879	39	10137	8575	55	14686	13014	72	294983	264901	95	0.966119
146020	122233	91	70438	57545	90	2083	1963	22	4510	3138	46	7576	6524	47	11449	9682	62	243801	209240	94	0.966119
134127	114915	90	49658	43386	87	2147	1988	23	3644	3049	37	7121	6327	47	13001	11886	62	254603	230668	98	0.967146
205135	176454	94	89877	78095	94	4401	3719	36	6888	6347	41	15162	13941	60	22205	20242	84	439831	404757	100	0.968172
185020	143097	98	72223	56651	96	2808	2595	28	5384	4071	41	10416	7879	60	16426	11937	71	337362	270148	101	0.968172
99817	97215	79	26962	26195	72	1866	1593	22	3230	2894	33	7247	7028	44	11936	11959	54	237729	226780	88	0.968172
215787	163287	108	82653	61819	102	3104	1997	34	5792	4615	44	13512	10647	67	21764	17422	84	447957	349285	107	0.970226
127343	108620	89	50154	42510	87	2367	2083	27	3877	3264	37	8257	7204	48	13889	12316	64	282924	252560	94	0.970226
154361	129049	100	61778	51983	92	2293	1961	26	4215	3947	35	9316	8591	54	13218	12650	64	293057	273513	97	0.971253
72289	70653	78	37144	36824	77	1329	1589	14	1772	1897	20	4927	4487	39	7550	7124	46	157893	147794	84	0.971253
99831	96551	82	20243	20004	54	2014	2075	21	3108	3122	30	6974	6450	43	10975	9709	57	238360	225550	87	0.971253
148563	129270	101	56802	48645	88	1895	1627	24	4035	3565	38	8447	7320	51	12996	11511	68	267530	240684	94	0.972279
201663	149247	104	60751	44544	99	3018	2405	32	5668	4508	44	10581	8251	58	18255	13637	89	353242	274955	117	0.972279
122488	114877	86	39797	37878	82	1771	1942	21	3009	2656	29	7740	7171	49	11110	10332	63	225769	208153	88	0.973306
110471	105095	92	42092	40834	80	1734	1536	20	3187	2965	27	5675	5529	41	9860	9673	51	189350	180071	85	0.973306
136541	123604	88	40339	35616	86	1908	1659	21	3831	2997	36	7569	7213	46	11861	10714	59	230488	215131	93	0.974333
78891	76222	76	29988	28892	76	899	828	0	1661	1970	19	3853	3800	33	5878	5906	37	110164	108964	79	0.975359
213203	164945	101	77528	60564	99	3542	2742	36	5933	5021	45	12407	9976	57	19057	15300	80	420059	342404	103	0.975359
138309	112287	93	57433	47120	89	2299	1731	31	4203	3680	35	7741	6294	51	13252	11054	65	250069	211161	92	0.976386
135123	119193	94	48739	41420	87	1882	1734	21	3752	3354	33	7271	6363	47	10967	10003	54	230892	201178	92	0.976386
123687	116548	85	54383	51692	84	2821	2621	27	4168	4198	35	9734	9327	54	15400	14435	69	303553	283227	90	0.977413
193639	152202	104	68796	54399	97	2741	2215	31	5810	4987	50	11756	9994	60	18633	15093	77	387295	329580	99	0.977413
83254	80690	80	35857	34729	78	1118	1102	9	1967	2291	23	4121	4045	35	7174	6847	45	133509	127621	82	0.980493
107690	100450	92	56001	52552	82	1575	1620	20	2671	2860	28	6333	6232	43	10473	9650	57	189509	186704	85	0.980493
246018	190108	111	89703	70921	105	3977	2976	39	7191	6244	50	15902	13562	69	23175	19100	80	477350	413967	111	0.98152
110593	104722	81	41643	40198	80	1847	1932	21	3316	3216	32	7405	7072	47	11563	11322	65	220994	204000	86	0.98152
126139	109271	95	36873	31223	85	2248	1915	21	3458	3311	30	7188	6341	50	11312	9524	63	235939	212219	103	0.98152
93929	91453	82	33138	31953	78	1553	1390	14	2070	2101	25	5171	5061	40	8754	8228	55	172248	163875	83	0.98152
151096	121844	96	43872	35123	92	2163	1585	24	4016	3333	38	8838	7204	52	13752	11894	63	290245	244100	98	0.982546
133971	122692	90	40958	37448	85	2337	2346	25	3198	2946	34	7526	7026	45	12161	11453	60	230667	218117	88	0.982546
73653	69856	80	19490	18784	57	907	1014	5	2063	2025	24	4212	4073	35	6368	6068	42	121992	114219	83	0.983573
103853	99254	81	43965	40861	80	1712	1449	20	3090	3077	28	6487	6113	42	10281	10150	60	193501	183263	82	0.985626
153682	135395	92	56708	48481	90	1962	2039	20	3848	3692	34	8378	7465	47	13018	11234	67	259130	225401	97	0.985626
149106	126219	90	56525	46689	89	1686	1372	19	3713	3308	37	8372	7209	56	12421	10804	64	254128	218828	96	0.98768
66270	62879	80	34418	32544	78	1096	1168	10	1572	1779	20	3857	3480	35	6504	5907	46	114695	104902	84	0.98768
96420	90637	86	34853	34074	79	1637	1722	17	2614	2338	30	5388	5088	40	8754	8847	49	166527	161316	88	0.988706
140813	124774	103	45606	40721	85	2269	1947	25	4159	4280	33	8825	8357	48	13774	12053	64	280613	257688	97	0.989733
178796	155826	93	95061	84289	92	5148	4551	37	8778	7071	55	17727	14923	81	28522	24128	92	576135	489465	102	0.991786
218337	177257	106	100053	83124	101	3316	2964	32	6492	5316	45	11839	10481	59	19696	16019	83	382056	343219	107	0.992813
88050	86002	79	42547	42021	78	1589	1271	16	2899	2653	30	5812	5659	39	8716	8525	50	174084	169854	85	0.992813
39415	40669	65	11931	12118	44	471	550	0	871	833	0	1757	1653	22	3062	3278	28	55537	56361	75	0.99384
153377	135564	91	95724	86093	91	2787	2560	28	4816	4071	38	10303	8899	57	16693	14208	72	326355	299676	99	0.99384
84048	80347	83	26341	25931	64	1673	1560	20	2451	2376	27	5482	5656	37	8695	8996	46	182015	176112	86	0.99384
162805	143885	91	65474	57348	87	2803	2120	30	4276	3908	38	9719	8047	57	14314	12328	67	295505	253037	93	0.99692
112612	108235	88	35268	34977	78	1919	1920	21	2796	3148	28	6741	6436	48	10295	10412	50	198129	189977	88	0.99692
94256	90172	89	27627	26885	77	1173	1186	13	2364	2707	26	5735	5274	42	9109	8158	51	194696	183709	91	1
67525	67079	86	18018	17736	53	994	882	0	1368	1505	13	3362	3255	32	5621	5488	39	96909	94423	81	1
180520	138464	103	65121	49822	96	2380	2015	26	4456	3052	40	9121	7067	56	14388	10709	71	298946	239452	102	1.00103
50034	49564	75	16109	16098	48	619	719	0	636	1116	9	2196	2235	26	3343	3086	32	68786	64917	77	1.00103
120649	106479	88	64573	56897	88	1864	1505	20	3389	2844	34	6467	5883	44	9231	8363	57	191434	170355	83	1.00308
99031	91916	86	46286	44002	81	1901	1975	21	2996	2629	31	6637	6281	45	10579	9763	58	201087	190080	81	1.00308
138733	124356	88	60070	53997	87	2297	1986	26	3986	3515	36	8071	7458	51	12958	12880	60	276947	266155	89	1.00821
133665	116246	93	45635	37917	88	2348	1901	27	3726	3084	37	9212	8523	51	13319	11417	70	286148	255883	91	1.00924
83210	79060	82	26899	26236	76	1412	1167	17	2957	2688	28	4938	5217	35	7191	7266	43	153085	145923	81	1.01027
136130	117521	93	45787	40747	86	1952	1742	22	3589	3495	33	8377	7544	50	13049	11931	62	275671	258208	89	1.01027
160195	130401	105	69589	58651	92	2878	2413	30	4474	3719	39	10109	8589	53	16366	14107	71	320046	286884	98	1.01129
129064	116838	87	60039	53663	85	2255	2120	25	3483	3470	33	9662	9013	51	14240	13205	66	284745	267649	87	1.01437
112232	105127	85	45576	42649	82	2007	1893	23	3198	2869	32	6937	6933	44	10596	10005	54	223550	215856	86	1.0154
100354	94473	83	27223	25902	79	2194	2081	24	3411	3015	33	7433	7171	44	11616	10476	59	234022	222548	89	1.01643
87049	83708	79	38471	37332	79	1007	986	0	1760	1433	19	3681	3581	33	5103	5170	37	111067	106467	85	1.02053
118183	112922	82	48011	44594	82	2184	2268	22	3488	3474	33	8526	7833	56	11545	10926	53	245509	238779	87	1.02053
133702	124026	88	60211	56932	85	1840	1889	20	3427	3247	37	6807	6247	45	10855	9976	57	228793	205590	94	1.02156
137568	118856	90	58010	50300	88	1739	1653	20	4213	3686	39	7871	7207	49	12516	11222	56	240191	215556	96	1.02156
81710	77427	83	30879	30119	77	1265	1171	11	1900	1855	22	4642	4470	36	7344	6423	49	145914	139562	85	1.02259
159035	132419	95	80047	67603	93	2723	2579	29	5392	4556	41	11572	9719	56	17211	14452	77	347222	298324	99	1.02361
113628	108172	83	28836	27409	80	1918	1953	21	3833	3402	36	7875	7260	51	12008	11233	62	241483	223715	88	1.02567
102088	95015	85	33232	30881	80	1906	1523	24	3246	2979	33	6474	6328	43	9912	9553	49	200540	189221	83	1.02567
30626	31149	59	13309	13397	47	347	414	0	808	519	0	1343	1447	14	2354	2455	23	44849	44529	73	1.02772
84774	82512	80	32656	31675	77	1315	1179	11	2136	1846	26	4098	3989	34	6945	6503	47	139879	133031	81	1.02875
162857	148470	93	45730	41186	88	3266	2873	33	5535	4825	43	12715	11710	59	19814	18010	78	379997	347522	98	1.02875
173779	132889	99	62810	47652	96	2987	2171	33	4684	3410	42	10019	7859	57	15513	13171	67	334023	264469	102	1.02875
152994	132788	92	47596	40418	88	2422	2049	28	4147	3873	37	8371	7182	52	12280	10891	58	248951	222096	97	1.0308
134353	119903	86	45531	39341	86	2416	1877	28	3315	3296	36	8631	7850	51	12834	11570	62	274562	258855	97	1.0308
122983	114629	86	39719	37961	84	1642	1588	20	2917	2897	30	6837	6591	43	9390	8518	56	204479	191023	90	1.03593
94481	89129	83	32145	30305	79	1167	1124	9	2245	2318	26	5192	4890	41	7815	7594	51	164683	157561	83	1.03696
96900	95267	79	42030	40222	79	1474	1473	19	2491	2427	24	5331	5300	40	9008	8749	56	168127	166347	85	1.03696
87364	84054	80	23218	22300	69	1689	1609	19	2407	2285	24	5143	4952	39	8560	8696	43	185947	178915	87	1.03799
147545	134504	88	76740	70842	87	2579	2416	26	4120	4068	33	9473	8133	53	13724	12066	63	260771	227817	90	1.03799
70856	68603	86	20546	20103	59	1244	1213	12	2174	1946	23	4115	3782	36	7342	6808	48	139094	132453	77	1.03901
130672	121285	89	61016	56008	85	2452	2144	27	3780	3987	32	7630	6997	48	12624	11894	58	224412	209360	88	1.03901
112588	103551	91	28238	26188	82	2074	1745	24	3458	3555	32	7998	7960	49	13482	12405	65	270523	243475	83	1.04107
162319	132762	94	76064	62938	91	2193	1810	24	3477	2728	38	7826	6384	49	11224	9395	58	258805	221033	93	1.04107
122162	105207	104	43570	37410	87	2125	1782	25	2343	2488	28	6487	5761	42	11316	9870	57	201194	182185	89	1.04209
47768	45141	75	21638	21396	60	754	733	0	1190	859	0	2788	2611	29	3938	4117	31	82905	80838	68	1.04209
89916	85880	83	30326	29474	78	1253	1249	14	2197	1904	24	4603	4401	38	6973	6521	45	139110	134317	79	1.04209
143828	127177	90	65826	58726	87	2711	2637	26	4777	4327	38	10249	9219	58	15972	14575	67	316907	298169	90	1.04312
268389	186188	110	103048	73338	107	4171	2870	40	6899	5111	54	15220	10217	75	22751	15460	99	493707	348521	112	1.04312
108066	103489	83	45247	43870	80	1989	2003	22	3418	3118	29	7119	6581	48	11568	11182	54	226383	214485	87	1.04517
114414	107350	86	50993	47950	82	1567	1450	16	2964	2576	30	5945	5686	38	9921	9492	55	195261	178970	88	1.04723
104100	100124	82	33515	32154	79	1906	1890	23	2851	3192	28	7252	7223	46	11844	11598	54	244363	231255	85	1.04723
107577	100395	84	44762	40838	82	1338	1152	16	2957	2713	30	6381	5760	46	10207	9288	55	209816	195864	81	1.04723
196703	153179	98	60498	47805	96	2769	2340	31	5293	4211	42	10522	8247	60	17892	13641	78	336518	269196	103	1.04825
85429	84727	81	40694	39836	78	1367	1325	13	2300	1718	28	4973	4892	37	7101	6563	47	145368	139647	83	1.04825
46083	46682	83	20556	20184	65	501	542	0	1485	1460	19	2172	2165	23	3704	3822	33	75030	71495	76	1.05031
169779	137095	95	56530	45619	93	2498	2117	28	4346	4035	38	9374	8261	53	14893	11848	72	289500	247884	99	1.05133
152012	128345	91	77039	66905	90	2444	1963	27	3504	3003	37	7900	7117	49	13190	11350	63	253986	219744	94	1.05133
128297	120553	86	47206	44045	83	2362	2319	24	4311	3660	38	7729	7097	47	12527	11219	64	232892	207065	101	1.05133
83039	83513	79	27570	26944	71	1661	1528	21	2756	2357	28	5608	5708	41	8852	8787	52	170899	166441	81	1.05236
175097	133676	110	55599	42205	95	3277	2470	31	5086	4336	42	11719	9097	68	19976	14710	83	369058	302301	100	1.05339
198660	155594	101	79225	62346	98	3114	2132	35	4835	3744	43	10500	8799	55	17315	14148	76	330571	270925	104	1.05544
81259	76904	82	33859	32286	78	1368	1211	12	1932	1710	19	4382	4137	35	6832	6942	42	126435	128217	71	1.05544
153335	126563	93	58037	47740	90	2058	1697	21	3289	3463	35	7760	6717	51	12647	10987	64	263086	224788	95	1.05647
160777	138678	96	62572	54520	90	3036	2599	29	5027	4197	42	11152	10448	57	17284	15376	76	328609	309940	94	1.05852
118941	105190	87	37720	33279	83	1738	1790	17	3386	3105	34	7212	6832	45	11826	10704	64	237550	220278	90	1.05852
114775	107262	84	44692	40788	83	1775	1749	19	2854	2622	29	7583	7064	50	12243	10847	62	249162	242778	84	1.05852
134182	124412	85	64812	60060	84	2691	2766	27	4383	3878	41	9207	8892	54	14756	13338	68	288499	272521	88	1.0616
216461	170421	99	89714	70605	98	3528	2618	35	5666	4457	42	11058	8879	61	16261	13023	80	330098	266205	101	1.0616
176642	139319	98	74743	59855	96	2652	2247	30	3905	3522	36	9444	7529	55	15381	11611	68	315357	255509	100	1.06263
151046	116174	104	61876	47703	94	2214	1853	25	3677	3119	34	8928	7475	57	13681	10162	68	270644	217442	102	1.06468
146434	131314	97	57104	51639	86	1846	1696	20	3240	3171	32	7444	6656	52	11870	11052	57	283981	266241	93	1.06571
79914	78331	76	26054	25516	76	1167	1199	9	1562	1569	20	3685	3736	32	5860	5458	42	116938	113415	83	1.06776
214084	168686	101	101389	81940	99	3898	3209	35	6049	5374	43	13704	11841	68	21659	18513	88	452990	387300	101	1.06776
58380	56809	77	20419	19826	63	762	739	0	1398	1346	16	3006	2906	30	4493	4459	38	99471	94324	78	1.06879
124485	113832	88	50193	43689	86	1757	1701	20	2896	3004	29	7478	7001	48	11623	10742	58	237364	219011	86	1.07084
250076	177030	113	128222	92091	111	4688	3404	42	8573	6023	59	16949	12627	73	28353	20035	107	555128	418334	115	1.07392
85918	82115	80	36673	35239	78	1352	1333	14	2710	2495	30	4890	4841	38	8584	8617	48	159247	149143	77	1.07495
153413	128330	92	64165	54488	90	2311	2011	26	4041	3672	36	8684	7416	55	13315	10671	71	263557	222310	91	1.07598
99450	94699	86	30865	29704	79	1927	1752	21	2574	2589	28	5834	5314	41	9584	9029	57	185416	175572	82	1.07598
147305	126537	99	51826	44280	90	1880	1499	23	3637	2986	35	8282	7554	52	13211	11197	68	271725	239389	89	1.07598
89996	88584	79	24599	23714	66	1705	1777	18	2672	2598	27	5303	5367	37	8367	8423	45	170938	162179	77	1.077
115308	102953	86	45684	40437	84	2440	2194	25	3245	3060	31	6765	6030	47	12200	10613	64	230493	211858	86	1.077
127017	113963	88	57990	53466	85	2195	2263	23	3658	3487	32	7510	7165	45	11893	11592	63	247886	232943	86	1.07803
134154	116706	89	50215	43082	87	2313	2015	25	3882	3425	36	8823	8145	51	14067	12528	66	282271	259269	90	1.07803
99670	95235	81	27914	26974	72	1515	1527	19	3190	2947	33	6476	6287	44	10469	10168	55	219003	206249	81	1.07803
88749	85521	82	38561	37473	79	1491	1277	18	1955	2106	23	4999	4673	40	8060	7388	47	163619	156841	83	1.07906
152359	136881	97	69477	62211	90	3425	2840	30	4878	4554	37	11369	10285	62	18080	16638	73	365156	324555	90	1.08008
90822	87721	81	34166	32772	78	1138	1258	11	1864	1950	24	4694	4256	38	7349	7303	44	155255	146472	83	1.08008
154782	135115	93	57932	48773	92	2815	2250	29	3832	3297	35	8042	7296	46	12464	10258	65	265457	228818	94	1.08008
133279	120978	87	69593	62473	87	2556	2224	27	3816	3508	35	9140	8208	58	16053	15087	65	294748	277161	88	1.08111
128488	116778	89	46986	41863	85	2125	2014	25	3730	3503	33	8158	7947	47	12691	12229	58	257461	239861	92	1.08214
99564	92243	86	22040	21311	62	1504	1688	16	3111	2841	30	6892	6369	44	10867	10185	53	203475	192432	88	1.08316
164834	143000	92	58801	49717	89	3619	2986	34	4506	4064	38	11277	9766	60	18571	16054	72	358850	324101	94	1.08316
77399	74998	88	26695	26034	75	966	891	0	2027	1788	23	3612	3309	34	5204	5291	39	117004	113847	79	1.08522
156923	140241	101	55695	49230	88	2401	2251	26	3716	3706	34	8984	8087	55	13355	12130	66	278461	261491	95	1.08522
240385	178458	125	192634	156697	107	8477	6273	50	17084	13954	75	36915	28955	101	54944	43459	106	1.04858e+06	946898	112	1.08624
156946	124512	94	57444	45643	92	2519	2061	30	4900	4215	41	10087	8044	56	14910	12977	69	297313	250001	95	1.08932
44377	45478	70	22434	22373	63	599	536	0	467	504	0	1593	1835	19	2985	3080	29	58251	57054	67	1.09035
179338	144516	96	74690	60247	95	2971	2304	32	4911	3964	43	10864	8772	61	16850	13780	81	334503	286861	102	1.09035
155962	134846	107	59751	52122	89	2568	2505	28	5303	4822	38	10093	9264	55	15882	14577	69	306976	282847	93	1.0924
148256	129329	103	41322	35814	89	2250	1716	26	3808	3480	43	8518	7737	50	13567	12034	60	268719	242211	95	1.09343
130931	118771	86	51397	47433	84	2317	2138	27	4169	4032	38	8296	7500	49	13683	13020	65	260426	236967	90	1.09343
138323	124381	88	51897	46709	85	2525	2302	28	3537	3588	32	8240	7813	49	13144	12148	65	264299	257282	86	1.09548
134393	114673	91	50274	41319	90	1823	1494	20	3904	3423	37	7408	6629	46	11690	10062	65	235934	208059	96	1.09754
138086	115810	92	50408	41087	89	2259	1862	25	4278	3181	38	8955	7418	55	14246	11964	70	289247	256846	92	1.09754
106558	100663	84	32816	30688	80	1923	1557	22	2817	2687	32	6944	6989	44	11371	10841	54	220307	208401	99	1.09754
88182	86495	79	33714	32700	77	1628	1454	19	2333	2258	22	4892	4736	38	8166	8210	45	160523	150540	81	1.09856
159491	138770	92	72453	63615	91	2394	2354	27	4350	4414	35	10696	9597	62	16061	14755	64	323928	291588	95	1.09856
182300	163600	99	69971	62387	90	3282	2878	31	6081	5835	44	13068	12496	61	19718	18575	73	381258	345400	97	1.09856
82598	78591	87	25095	24492	73	1048	1129	9	1750	1749	21	4268	3948	36	6199	5757	42	135687	129592	82	1.10062
164699	127677	103	61750	48637	94	2365	1801	29	4430	3215	42	8748	6766	57	13445	10846	65	267198	212177	99	1.10164
85327	82354	82	31307	29573	79	1260	1569	15	2268	2205	26	5202	5394	37	9111	8566	48	169160	163388	82	1.10267
105343	96665	93	43284	40934	82	2029	1859	24	2659	2390	30	6813	6809	42	11650	11370	57	216632	203679	80	1.10472
128010	116892	87	65797	60398	87	2321	1957	26	3821	3805	31	8363	7780	58	12055	11313	63	242761	232456	87	1.10575
185967	150840	101	63733	51495	95	3132	2596	33	5322	4345	41	10567	9225	65	17440	14697	71	347820	298183	97	1.10678
94321	90296	79	18570	18062	52	1628	1823	19	2222	1954	24	5415	5545	39	9600	9232	53	162425	155934	80	1.10678
34318	34942	55	17002	16783	50	452	369	0	658	605	0	1495	1459	19	2128	2307	24	40177	39915	65	1.10678
103213	95165	83	41040	37239	82	1833	1920	23	2869	3150	28	7239	6841	50	11489	10883	64	238023	221313	79	1.10678
129314	108710	92	42235	35076	90	1986	1677	21	2891	2604	33	6127	5660	44	10736	8690	57	219848	191466	91	1.1078
161599	136978	96	55767	47085	94	2953	2401	30	5100	4727	37	11386	10434	55	17762	15523	74	350020	330277	95	1.10986
94693	92886	81	46203	44470	80	1468	1472	16	2760	2801	28	5612	5410	39	8884	9312	45	177893	172090	80	1.10986
124237	112888	92	34934	31155	85	2031	1516	25	3252	3007	32	6469	6114	44	11056	10530	58	209009	197160	87	1.11294
130230	114300	89	46339	39706	87	2293	1897	25	4113	3285	39	8791	8174	56	12578	11433	60	281307	254448	90	1.11294
94819	89795	91	30515	29507	78	1880	1656	20	3113	3267	29	6071	5850	42	9831	9419	53	202431	186900	86	1.11396
101255	98964	81	49414	47622	79	1714	1575	21	2774	2909	28	6372	6179	41	9572	9375	52	200201	189860	84	1.11499
87732	83907	85	31531	30583	77	911	1201	8	1616	2010	22	4291	4078	36	6763	6354	44	151061	142592	83	1.11499
260283	191146	115	102526	76412	112	3221	2224	36	6240	4261	49	13307	9721	64	18733	14375	83	386710	297915	116	1.11807
145477	124425	90	57377	49060	90	2477	2044	28	3625	3739	32	9276	8233	57	13928	12391	66	299273	271385	94	1.1191
93792	88159	90	22843	22176	67	1789	1647	21	2883	2867	27	5726	5820	39	9328	9139	50	185304	178052	86	1.1191
143235	116502	93	60367	49643	91	2250	1981	26	4143	3525	42	8151	6707	52	12650	10631	70	261379	218618	97	1.12012
124470	114631	92	46347	42303	85	1677	1499	19	2715	3166	25	6125	5719	42	9987	9141	52	192194	176760	90	1.12012
105068	94818	86	37862	33900	84	1895	1750	21	3219	2731	31	5469	4953	41	9214	8185	59	185716	171632	88	1.12218
86437	83023	79	27231	26092	77	1748	1742	18	2583	2751	29	5928	6103	41	9352	8676	54	184203	175375	86	1.12423
151203	120642	109	54817	43729	91	2622	1804	31	5938	4602	47	10050	7576	61	15628	12485	70	287465	244636	98	1.12423
169514	142362	95	59093	48816	93	2734	2141	30	5705	5041	41	9997	8660	53	15683	13336	76	319977	284865	98	1.12423
94284	90132	85	50902	49863	80	1260	1166	15	2574	2223	26	5000	4819	37	7887	7544	45	155751	149653	88	1.12526
112048	103018	98	37267	35163	82	1972	1842	22	3554	3320	32	7515	7097	43	12519	11421	67	223126	204060	87	1.12526
86447	83554	81	23822	23154	67	1321	1299	15	2458	2127	26	5115	5067	37	7854	7394	54	170691	163893	84	1.12628
62311	62696	69	10922	10840	43	1363	1305	13	1651	1493	18	3155	3049	31	4219	4257	35	101659	98587	80	1.12731
115149	101624	88	40284	34678	85	1447	1436	18	2659	2314	26	5401	4538	46	9003	7662	53	173400	160445	89	1.12834
156706	134412	94	56541	48494	89	2626	2020	29	4279	3737	37	9540	8437	54	13990	12315	64	288472	260225	92	1.12834
94462	87783	94	36118	35003	80	1043	1229	11	1876	2038	26	4525	4173	39	7484	6979	47	161862	154452	86	1.13142
121284	105566	91	50086	41985	88	1777	1676	20	2701	2970	28	7449	6318	51	11515	10082	57	236174	207489	94	1.13347
139434	119661	98	76628	67300	89	1982	1864	23	3756	3239	35	7103	6313	46	11135	9994	58	235815	220957	88	1.1345
161269	132825	94	60702	50288	91	2559	1787	27	4246	3540	42	9783	8290	55	14469	12405	64	314707	268788	93	1.1345
187315	141186	112	70454	53809	94	2778	2298	30	5271	4354	41	9956	7804	57	15168	11886	71	335434	271114	101	1.13552
130888	116561	88	33449	30628	82	2052	1722	22	2865	2946	31	7190	6593	47	12011	10495	56	228768	197261	84	1.13758
216812	163536	104	86598	65388	103	3732	2734	37	6052	4801	49	13938	10867	71	21375	17053	91	425413	351340	103	1.13758
57779	57844	73	17236	17039	50	668	796	0	1768	1609	18	3060	2793	32	4423	4262	36	107984	109504	72	1.13758
78587	75233	78	33675	32824	78	1295	1384	16	1430	1469	15	4009	3756	35	5728	5025	46	123677	121646	72	1.13758
73213	70139	83	22616	22242	62	1193	1189	13	1496	1384	19	4221	3977	36	6866	6550	44	151975	147825	78	1.13758
84859	80777	81	32884	31697	77	1313	1214	12	2705	2595	28	5332	5104	41	8253	7777	50	168478	161598	76	1.1386
74233	70043	86	30686	29985	76	752	994	0	1749	1537	20	3125	3151	29	5181	4859	39	97526	93080	76	1.14066
122282	115445	84	47403	44455	83	1554	1466	19	3104	2778	30	6014	5569	41	9412	8295	50	188591	175723	84	1.14168
234678	170078	118	121281	90409	105	4030	3056	38	7070	5623	54	14248	10698	70	23121	17709	97	476244	359982	111	1.14374
173686	149754	92	84688	72400	91	3543	2928	32	5410	4374	45	11237	9669	59	17489	14737	85	358111	324221	94	1.14579
93650	88840	81	44987	43350	80	1451	1401	16	2066	2090	26	5248	5028	41	8100	8234	49	178737	169154	86	1.14682
109056	105335	82	46048	44844	80	2096	2221	22	2847	3311	28	7182	6819	47	12626	11379	67	223929	207411	88	1.14682
236893	193709	102	106312	88457	100	4353	3709	35	6662	6086	42	16386	14437	66	23912	20600	95	498670	444747	105	1.14682
99605	95175	85	29158	28188	78	1379	1408	15	2504	2455	25	4978	4885	39	8257	7394	48	165762	159962	86	1.1499
148597	121045	94	57154	46046	91	2134	1952	25	3716	3125	37	8304	6647	50	12717	10913	68	258247	221114	96	1.1499
161044	127955	96	56474	45283	94	2552	2118	28	4155	3539	38	9705	7862	57	15656	12654	78	305137	260126	100	1.15092
58266	57151	76	21371	21103	61	964	896	0	890	907	0	2862	2693	28	4696	4933	35	108077	104420	77	1.15092
104105	98845	83	37039	34758	80	1609	1417	18	3205	3077	29	6955	6686	44	10527	9573	60	205631	198502	85	1.15092
311699	209560	136	150823	106524	135	4886	3598	40	9148	6614	52	18725	13113	84	25700	18639	105	556656	415220	139	1.15092
92201	88868	81	33953	33306	79	1393	1411	14	2379	2457	27	5897	5729	41	9142	8446	53	171634	159173	86	1.15195
92135	87652	83	30460	29416	77	1639	1420	14	3061	2813	27	5866	5439	42	9895	9035	52	197313	180277	84	1.15298
199772	158128	115	85168	66937	99	3153	2127	32	5876	4316	47	12042	9450	68	18072	14331	83	368870	297843	105	1.15811
150992	128510	109	56081	45979	109	3112	2438	30	4556	3999	38	9095	7541	61	15595	13230	73	305731	263556	109	1.15811
102239	98874	81	39842	38116	81	2131	2166	22	3224	3513	31	7406	7451	42	12415	11371	65	227360	224373	86	1.15811
242521	186201	105	94975	73146	103	3759	2778	34	7732	6744	49	16082	13422	70	23694	20067	98	502495	424442	109	1.16427
127442	118168	91	48862	44962	85	2275	1961	26	4188	3526	38	7696	6973	47	13361	12939	64	268030	260780	86	1.16735
138819	125500	92	67645	61398	87	2369	2221	26	3960	3721	34	8879	8433	50	15458	14419	65	301021	281857	91	1.16838
169802	131548	94	67217	51179	94	2821	2142	31	3943	3365	40	9455	7719	54	15419	11863	73	310336	240380	95	1.16838
105465	99772	92	25953	24830	78	1199	1137	9	3402	3211	31	5915	5635	42	7968	7740	48	175616	169652	84	1.1694
163257	141838	93	74751	65886	90	3634	3514	31	4337	4404	38	10601	9451	58	18050	15977	74	358089	342666	90	1.17146
153915	128339	96	62389	50479	91	2631	2133	31	4786	3700	45	9502	7605	53	15428	12322	71	289885	242264	107	1.17146
89660	87247	80	32754	31724	78	1920	1620	22	2897	2425	34	6007	6113	43	9686	9012	57	189600	182904	82	1.17146
144386	123796	100	50946	43109	89	2368	2195	25	3745	3072	38	9183	8287	54	13007	11435	60	276159	249952	89	1.17248
89512	85314	82	33363	31982	79	1488	1353	17	2476	2152	28	5301	5078	41	7900	7466	45	168879	161041	83	1.17351
92431	89382	85	24216	23563	69	2105	1904	21	2671	2421	28	6678	6292	47	10502	10102	51	207788	194076	86	1.17454
110515	104316	84	37945	36238	81	2157	2115	24	3433	3702	32	7589	7131	48	13165	12043	69	256735	238140	87	1.17556
71121	71940	79	34130	33599	75	1247	1088	10	1914	1762	24	3422	3232	32	6091	6217	41	123373	117589	82	1.17659
167285	138267	99	63835	52966	94	2455	2287	26	3778	3036	38	9053	7673	53	14046	12689	62	289226	253124	102	1.17762
183684	144609	98	66387	50378	95	2970	2109	32	4995	3981	40	10359	8328	61	15428	12158	77	320906	258644	101	1.17864
125376	112563	86	57185	51313	85	2397	2008	26	3881	3254	38	8469	7701	51	13104	11211	61	279603	247052	95	1.17864
103697	98308	87	27688	26998	78	1722	1667	21	3328	2642	31	5903	5565	40	10532	9452	59	198740	191110	88	1.17864
112366	107794	80	27107	25491	78	1870	1752	22	3321	3307	31	6838	6519	44	10554	10330	60	227019	216735	86	1.17967
161781	140847	105	44560	39455	88	2262	2078	24	4951	4636	39	10813	10075	53	17215	15405	78	321564	300693	95	1.1807
103315	97868	86	36933	35598	81	1231	1248	14	2668	2640	24	5400	5210	41	7836	6870	54	170013	163004	88	1.1807
94237	90767	81	32547	31023	79	1638	1383	18	3379	2800	37	6492	5920	46	9989	9343	56	215439	199087	88	1.18172
105748	101417	82	32786	31380	79	1617	1680	19	2415	2793	28	6553	6279	42	10695	10577	53	226146	215487	88	1.1848
164962	137915	95	70151	59240	91	2363	2120	25	4785	3359	45	8635	7413	51	12227	10609	58	262123	214783	101	1.1848
64792	63355	81	22253	22006	59	814	788	0	1037	1018	4	2867	2857	29	4714	4684	40	87233	84836	81	1.18583
97361	91926	92	35953	34320	79	1861	1779	21	2811	3006	28	7372	7303	48	11194	10747	59	234279	226696	87	1.18686
106486	99796	86	27780	26561	80	1495	1463	17	2626	2629	26	6179	6300	44	8951	8450	52	184840	174522	86	1.18686
183141	150052	98	62658	50993	94	2868	2624	28	6475	5029	58	12301	10146	62	19097	15653	71	385384	330336	102	1.18789
156233	132654	94	53926	46377	91	2556	2116	27	3769	3686	36	9010	7970	47	15476	13365	66	293136	273243	95	1.18891
93219	90189	83	24891	24106	65	1516	1232	17	2268	2303	23	5297	5004	40	7356	6672	46	148486	138884	85	1.18891
195535	154699	102	74353	59375	97	2626	1757	32	5266	4076	46	11042	9340	63	17160	13503	73	338002	273662	114	1.18891
43741	42247	81	16314	16288	50	524	662	0	1056	898	0	2243	2275	22	3321	3056	34	75829	77206	80	1.18994
133889	118515	100	52352	47839	83	2204	2036	26	4093	3595	39	7992	7495	44	13279	11933	69	242498	223390	90	1.18994
104055	96768	87	42363	40028	80	2031	1790	22	3784	4179	31	7687	7135	49	10823	10249	56	216301	207710	89	1.18994
197305	161878	100	78297	66383	96	3714	2798	36	5850	5064	45	12569	10880	61	19479	16878	71	380492	339011	99	1.19097
134080	118184	91	46837	40941	86	2186	2150	23	4072	3686	35	8840	7768	56	13560	12443	63	289081	269844	93	1.19097
93502	89127	83	32286	31345	78	1415	1351	17	2289	1845	31	5574	5133	40	8686	8413	52	171441	166106	82	1.19199
172959	133627	98	69648	54979	96	2701	2083	27	4015	3659	37	10910	8691	53	16601	13270	76	347370	275268	102	1.19199
99589	93692	89	40954	39400	79	1536	1417	15	1981	2052	23	5650	5236	41	8331	7633	50	162336	156918	84	1.19302
79843	76618	89	30634	30113	76	1046	1022	3	1807	1666	22	4598	4411	39	7315	6561	51	132497	127300	81	1.19507
85433	83034	86	35627	34633	77	1352	1333	17	1957	2091	22	4912	5079	36	7399	7240	45	156822	148393	83	1.19713
110373	98823	89	41589	37431	84	1602	1380	19	3397	2947	34	6977	6177	49	10447	9543	59	209516	197328	91	1.19815
207614	156553	109	79626	61315	101	3562	2583	35	5870	4338	46	12430	9561	59	19904	15461	84	391191	320482	104	1.19918
98175	92523	97	43713	41550	79	1373	1157	16	2471	2343	26	4866	4412	39	6910	6265	52	165764	155694	82	1.20021
120752	102792	91	33905	27193	89	2380	2072	24	3458	2820	39	8122	6917	50	13148	11143	63	265433	231702	92	1.20021
136283	111375	91	56443	46044	89	2636	2131	31	3831	3219	35	8669	7354	52	14630	12630	68	268420	235215	91	1.20123
97827	92071	86	35110	33530	78	1263	1240	13	2733	2702	28	6416	6235	43	9392	8932	52	180171	173110	83	1.20226
146424	129810	91	46300	39458	89	2501	2074	25	3713	3299	35	8440	7591	54	12120	10193	61	254187	225961	92	1.20226
102009	97781	85	32176	31136	79	1515	1399	17	2797	3165	27	6550	6011	46	10125	9946	50	203064	196385	85	1.20226
169145	146532	91	76003	63803	92	2825	2476	28	5379	4559	45	11694	10332	59	18675	15705	77	392643	352006	92	1.20329
64855	67437	60	26754	26318	63	796	717	0	1312	1250	13	3199	3032	33	4222	4854	34	101572	104045	74	1.20329
145888	126173	95	56639	47904	90	2068	1736	23	3344	2723	33	6961	6022	48	10522	9074	62	221461	184104	91	1.20329
136442	125195	92	75027	69931	86	2960	2664	29	5116	4514	40	9968	9826	51	14649	13879	63	286502	266496	88	1.20329
180404	141419	102	65270	49875	96	2909	2296	31	6162	4761	54	10957	8451	60	18879	14897	76	363888	295771	99	1.20637
95525	91105	88	41652	40110	80	1799	1879	18	2065	2004	22	6218	6302	42	9119	8529	55	200512	189059	86	1.20945
398153	277127	156	263475	195993	145	10658	8041	50	18512	14193	83	39564	29100	137	64288	47042	141	1.04858e+06	903245	151	1.21047
187858	143249	114	75326	59913	96	3635	2647	33	5040	3891	44	11326	8890	61	19231	15213	87	376879	311776	104	1.21253
102063	97632	94	33571	32163	80	1556	1481	16	2391	2091	26	6323	5771	45	8641	7999	52	186420	179282	87	1.21355
97623	92589	86	29444	28032	78	1510	1359	19	2409	2257	26	5890	5400	40	8494	7890	51	174817	166419	86	1.21458
101244	96822	82	40966	38683	81	1486	1514	19	2670	2638	27	6606	5939	47	10157	9668	62	200052	187033	89	1.21561
88618	84075	89	34971	33524	78	1118	1158	13	2576	1987	32	5071	5148	38	7467	7197	46	162002	155393	86	1.21561
169998	135101	97	52072	40546	92	2772	2320	29	4777	3967	42	10305	8025	59	16330	12421	73	311526	249294	101	1.21766
148765	136996	88	55618	52709	85	2225	1962	25	4379	4065	38	8640	7912	54	14297	12728	72	264221	241410	93	1.21766
149951	131508	107	71065	64116	90	1965	1822	22	3691	3664	32	7469	6755	51	12237	11415	56	257142	243022	94	1.21869
99353	95579	82	36087	35198	78	1528	1631	18	3161	2815	32	6382	6042	43	10178	10052	52	188367	179323	88	1.21869
168940	144587	109	60098	49990	93	2557	2120	29	3687	2949	38	8852	7506	50	14227	11590	68	290210	257609	101	1.21971
97563	94321	81	27488	26015	77	1928	1978	20	3528	3091	36	7824	7410	50	11647	10972	57	230273	216537	87	1.22074
169109	139424	97	60288	49824	92	2453	1851	29	3642	3409	35	8762	7336	52	14242	11945	67	272426	229544	98	1.22074
160502	142241	93	63562	57020	89	2195	2094	24	4445	3912	38	8364	7692	47	13868	11749	64	278304	249372	101	1.22177
87766	85370	79	36433	35354	78	1304	1065	7	2984	2664	33	4744	4325	37	7589	7318	46	162476	150681	85	1.22587
94369	91963	83	38658	37479	79	1597	1262	19	2234	2216	27	5638	5516	41	8753	8738	44	179505	172803	94	1.22587
133819	126578	87	72621	69267	83	2649	2198	27	5169	4982	39	10870	10375	57	14969	14671	63	299107	287696	91	1.22587
173477	152006	92	69294	59937	91	2931	2350	29	5274	4283	37	10785	9756	54	14887	12603	64	303553	276074	96	1.22587
102397	97318	84	23332	22391	66	2002	2043	24	2988	2926	29	6298	5988	42	10419	10122	56	229086	218323	90	1.2269
152308	132516	90	40230	34899	87	2266	2213	24	4458	3690	39	9063	7964	53	13596	12129	73	266821	248967	96	1.22793
161970	134239	102	82123	69256	93	2873	2316	28	4294	3499	39	9641	8319	53	15915	13545	72	306750	265530	96	1.22895
48811	49227	74	13392	13311	46	691	542	0	1300	1047	6	2908	2978	29	3950	4294	34	86530	85282	78	1.22895
88380	84015	84	32325	30620	79	1382	1241	14	2523	2648	25	5388	5231	39	8633	7850	46	180759	173708	75	1.23203
142809	126932	91	58218	51931	88	1761	1662	21	3880	3522	35	7741	7329	47	11732	10509	61	248862	228370	90	1.23306
118207	111257	83	42925	40451	84	1876	1565	21	3110	2942	30	7394	7307	46	11615	11017	55	232544	222862	89	1.23614
155280	135127	92	53780	46841	88	2757	2549	28	4145	3848	34	8494	7762	51	11965	10021	58	239103	222530	92	1.24127
79633	76194	83	28770	28039	76	1195	1287	12	2164	2359	28	4919	4793	39	7975	8088	49	147428	146234	83	1.2423
124763	114956	85	44051	40994	83	2281	2348	25	3921	3575	35	8722	7894	51	12966	11220	67	258564	234757	91	1.2423
125714	113526	87	46902	41364	86	2284	2037	25	2709	2617	32	6761	6153	44	9826	9502	51	204771	185386	90	1.2423
137486	119033	90	53976	44792	89	2164	2119	22	3775	2891	37	7742	6857	50	11070	9026	61	252452	226422	93	1.24333
97100	94335	79	20870	20466	56	1409	1547	16	2217	2020	29	6111	6181	41	8757	8034	57	184640	180089	85	1.24333
57312	56758	73	23665	23331	64	725	727	0	1154	1310	11	2789	2992	27	3875	3716	36	81650	77962	81	1.24435
113163	104896	83	42410	39955	82	1913	1724	23	2967	2867	29	6409	5780	44	10017	8960	56	196271	176789	89	1.24435
216626	184013	105	103466	89874	100	4875	4048	36	8484	7782	46	18607	16112	75	29531	26190	99	571895	510159	107	1.24435
146422	117694	94	51128	40667	91	1653	1341	19	3336	2642	34	7323	6032	50	10435	8840	55	230784	191253	95	1.24435
119406	111396	84	46981	43305	83	2169	1898	25	4557	4602	34	8110	7562	48	13377	12977	61	272250	253897	90	1.24538
100226	95026	91	33993	32084	81	1931	1809	18	2610	2565	27	5670	5100	41	9717	8911	49	188945	171075	98	1.24538
236157	154697	114	103897	70798	103	3978	2601	40	7247	4772	51	15903	10711	75	25759	17170	101	554372	382131	112	1.24538
101202	95518	82	32156	30658	79	2007	2119	21	3463	2974	31	7524	7444	43	11278	10808	59	237277	231239	87	1.24641
112954	101289	86	38660	34918	82	1903	1569	24	3147	2782	30	6072	5780	42	10085	9877	56	188460	177427	89	1.24743
96324	92280	82	21183	20409	64	1486	1297	14	2706	2462	28	5439	5299	39	8775	8559	49	176130	169682	83	1.24846
92047	82560	92	47581	43978	81	1347	1381	13	1871	1905	23	4627	4243	40	7282	6708	47	145601	132814	85	1.25051
247573	138351	118	76227	47508	116	3915	1806	51	7523	4275	59	16684	9367	81	27471	14888	113	544656	292196	121	1.25051
86820	86516	77	34811	33853	77	1777	1589	19	2674	2604	32	5447	5047	42	9141	9148	51	172989	168610	82	1.25051
214666	159908	104	92560	68459	104	3412	2673	34	5537	4358	44	12049	9645	61	19897	15365	87	391928	317824	110	1.25359
206068	171692	98	83722	70097	96	3431	2797	34	5482	4695	45	11445	9423	60	16804	13349	69	369197	312152	102	1.25359
187242	159382	96	73514	62899	95	3080	2723	29	5243	4567	43	11377	9678	59	17154	15662	77	363703	337240	100	1.25462
105227	102020	83	34975	33303	79	2471	2423	23	3984	3573	30	9809	9127	56	15623	14848	62	286702	266672	89	1.25462
179380	139820	95	59468	45269	93	3114	2367	34	5289	3987	42	11222	8849	62	18579	14226	80	358018	291158	101	1.25462
136577	121182	88	55022	49073	86	2585	2110	27	4936	4382	39	8754	8022	52	12776	11508	61	269618	246428	94	1.2577
49352	48525	76	16796	16621	53	628	548	0	1074	970	0	2240	2277	25	3667	4145	33	73587	74737	78	1.25873
126730	117579	87	45236	42250	82	1676	1639	20	3070	3328	28	8594	8219	51	12291	11570	59	253543	242029	91	1.25873
137308	121184	91	39695	33193	88	1878	1711	22	2975	2689	31	7178	6326	47	11396	10025	68	227189	204522	93	1.25975
108468	101712	88	37154	36048	81	1727	1584	21	3167	2830	30	6586	6337	42	10428	10651	54	226321	211182	90	1.25975
116838	105885	98	54767	50421	84	2045	1866	24	3307	3156	32	7219	6874	49	10977	10376	54	233070	217627	89	1.25975
171359	132741	102	58759	45364	93	2457	1964	25	4592	3677	42	9092	7115	55	13711	11089	69	273686	217647	98	1.26078
43571	40406	75	21005	20758	62	594	544	0	991	999	0	1830	1895	20	3099	3199	28	59185	56381	77	1.26078
88591	82557	85	22224	21161	63	1372	1309	14	2742	2228	27	5428	5183	39	8541	8007	48	167225	159811	84	1.26283
104615	91630	91	44229	38354	84	1320	1260	12	3003	2204	32	6012	5316	44	9800	9234	49	180336	158897	89	1.26283
109095	101719	89	52113	48713	81	2377	1843	28	3475	3423	30	8104	7833	49	12344	11212	62	251910	239327	87	1.26283
79416	76385	82	26441	25678	76	1185	1203	11	2137	2089	24	4503	4775	36	7527	7303	45	152582	147731	81	1.26386
131308	117102	92	41878	36604	84	2225	2008	26	4038	3486	38	9191	8327	53	15312	14292	69	312431	284013	89	1.26386
292383	209467	126	104574	73061	123	4342	3154	38	8334	6459	51	17436	13074	75	26144	19264	95	551379	424338	124	1.26489
151112	118186	94	65788	50679	92	2430	1821	26	4526	3344	43	9014	7171	60	13681	10725	65	269918	213418	92	1.26489
84373	80232	84	33819	32275	78	1386	1218	12	2644	2393	28	4745	4755	39	7476	7333	47	163009	155708	81	1.26591
183095	147647	105	75664	61574	96	3451	2635	36	5081	4311	41	11490	9695	63	18303	15996	76	370258	331623	97	1.26591
71446	68168	78	24588	23319	69	1122	1066	8	2112	1636	21	3696	3728	32	5827	5642	40	118001	107306	94	1.26591
139829	126181	90	51387	44351	87	1927	1683	23	2772	3274	28	8022	7026	52	11721	10359	65	230804	207464	90	1.27105
110116	100656	87	52419	48944	84	2308	2171	25	3092	3272	28	7663	7105	47	12050	12079	61	224103	204475	86	1.27207
136972	124944	91	51959	48631	84	2651	2281	28	3947	3759	36	9086	8686	52	14251	13727	63	280807	263191	88	1.27413
155458	123045	95	62370	49021	92	2609	1979	31	3729	2950	39	8621	6799	54	13818	10797	69	300183	245835	97	1.27413
107680	99018	83	35113	31986	81	2148	1841	26	3965	3324	37	8456	7895	49	13567	13251	67	273172	251626	81	1.27618
174366	136278	95	65988	50903	95	2677	2207	29	4579	3844	39	9378	7123	60	13570	10506	62	274510	218835	99	1.27618
148218	130969	100	58928	53871	86	2416	1919	28	4508	3873	38	8999	8397	51	13490	12954	64	274218	262325	89	1.27618
140812	129217	96	69201	63905	86	3121	3041	30	5148	4598	41	10550	9921	51	15980	14322	66	306680	283312	92	1.27823
82300	81408	79	29238	28701	77	1060	1034	5	2024	1890	25	4035	3943	35	6530	6378	41	124879	121027	82	1.27823
142705	129003	89	55891	49917	86	2374	1999	27	4206	3845	35	7530	6881	48	11832	11057	59	233452	213951	89	1.28029
119437	113429	86	30829	29365	80	2079	1962	24	3645	3750	32	8996	9121	48	14498	13637	73	280044	262418	99	1.28029
115948	109761	90	48988	46609	81	2216	2125	25	4444	4090	40	10147	9819	55	14047	13156	68	334329	312836	99	1.28029
182891	147315	98	84290	69943	95	4179	3164	38	7032	5937	46	15961	13579	70	24435	21443	89	462135	384251	99	1.28131
197985	152009	98	67351	52787	96	2876	2024	32	5044	4058	41	10679	8242	59	16186	12372	75	341239	269606	101	1.28131
173373	146475	96	54041	43389	93	2603	2148	29	4356	3849	37	10725	9251	59	14989	12303	69	307261	265175	100	1.28337
135501	111700	92	56974	46911	89	2221	1886	25	2706	2578	33	8967	7230	55	13667	11612	67	268699	233811	92	1.28439
165224	128159	100	55323	39321	97	2217	1609	26	4812	3636	43	10591	8285	60	16651	13576	71	333723	274276	100	1.28439
108839	105069	85	48519	46290	81	1996	1720	24	2986	2835	31	6757	6626	43	10189	9481	61	206690	202989	85	1.28439
122183	113386	86	49541	45902	82	1815	1793	22	3367	2865	34	6301	5673	45	9156	8874	55	207394	183319	84	1.28542
111939	104636	85	36777	34573	81	1668	1733	20	3196	3155	33	7449	7307	45	12014	11858	57	240551	233984	84	1.28542
96675	93406	81	45139	43525	80	2075	1863	23	3002	2742	32	7159	6858	44	11256	10351	58	228125	219103	84	1.28542
73822	70096	84	25936	25317	77	1047	1085	7	2105	1906	26	3942	3991	34	5605	5641	38	126032	122440	81	1.28747
158031	132649	97	44111	35584	92	2125	1955	22	3967	3492	34	8367	7142	50	12505	10219	59	258133	226605	96	1.28953
104348	96737	87	56988	53108	83	2359	1892	27	3131	2989	30	6626	6655	43	10549	9834	66	224424	206457	85	1.28953
182608	160647	108	95530	85237	91	3537	3142	32	6611	6024	44	13732	12544	61	19768	17136	79	410543	360102	98	1.29055
100684	96579	81	23381	22389	62	1597	1472	21	2764	2719	28	5573	5626	40	8876	8283	50	174119	165627	82	1.29158
80274	77778	81	13598	13230	49	1021	1002	1	2236	2003	24	4892	4809	38	7781	7774	47	152005	149205	82	1.29158
121336	106101	88	48649	42193	86	1745	1281	16	3746	3217	33	6925	6180	46	10714	9893	59	227505	203443	87	1.29158
216960	161603	108	75427	56460	99	2906	2205	33	5509	4082	49	12027	9060	66	17765	13237	75	359953	271506	100	1.29569
163359	141017	96	60319	51384	91	2071	1933	23	4308	3539	39	9380	8415	53	14000	12396	65	300943	270368	92	1.29774
119177	109029	96	44915	42452	83	2209	2027	25	3653	3529	34	9679	9372	55	14731	13504	61	291962	272957	87	1.3039
227303	167505	107	114925	88650	103	4932	3569	42	8246	6615	53	16107	13117	72	25681	21180	95	504678	418071	101	1.3039
86930	84210	79	42005	40900	78	1417	1467	15	2550	2403	30	5224	5340	39	7716	7995	47	150376	141797	78	1.3039
124559	111290	87	46277	41111	84	1731	1442	22	3581	3049	40	7091	6427	46	10238	9049	55	212487	195802	85	1.30595
139288	120524	89	51802	43823	88	1719	1501	19	3493	2594	32	7581	6211	50	10805	9078	55	232409	203233	92	1.30698
88754	85835	80	26631	25718	71	1294	1190	11	2632	2115	33	4958	4985	36	7376	7059	47	172076	162495	83	1.30698
207776	182575	97	92183	81523	96	3574	2888	33	5686	5176	41	11589	9968	58	17640	15794	65	339250	287896	99	1.30801
74041	72014	78	24325	23999	62	1260	1339	15	2098	1807	23	4130	4305	33	6953	6688	55	130886	128615	80	1.30801
103806	95546	86	30576	27215	81	1848	1600	20	2945	2965	30	7361	7197	46	11580	10257	59	244407	231026	87	1.30903
81878	75706	85	29632	27893	78	1405	1259	15	2408	2030	28	4988	4711	39	7568	7251	45	160524	155447	82	1.31006
152083	132030	99	69186	60798	91	2341	1973	26	4569	3796	41	9454	7878	51	12607	10226	67	262212	221691	107	1.31006
145948	119102	94	54317	44116	89	1975	1539	21	3493	3554	32	7021	6082	48	10462	9007	52	233332	202738	92	1.31006
89643	86444	79	28038	27025	78	1192	1123	10	2527	2416	28	4706	4599	39	7472	6746	49	147240	135232	83	1.31109
105739	100756	96	31249	30108	80	1689	1615	18	2690	2911	27	5717	5492	39	9531	8844	58	181464	166226	88	1.31212
96373	85807	86	40704	35396	82	1783	1463	21	2677	2301	30	5365	5136	40	8788	7907	56	171410	158396	85	1.31314
155617	125640	99	58765	48219	93	3059	2268	33	4256	3667	41	9613	7807	61	15731	13381	70	319635	288045	97	1.3152
60485	57852	87	12937	12770	46	985	869	0	1343	1407	18	2595	2893	26	4251	4487	35	87653	83393	75	1.31622
171528	148277	105	99324	90812	92	2876	2488	29	4615	3877	39	10017	9278	54	16541	14488	80	332748	301243	95	1.31725
128546	117933	87	50315	45887	84	2827	2653	28	3511	3341	35	8844	7627	52	13917	13150	66	288143	272110	88	1.31828
101903	97743	83	31027	29233	80	1994	1716	22	3955	3458	34	7564	7275	46	12046	11003	65	230122	216722	87	1.32033
89287	86655	80	34226	33146	78	1301	1459	14	2403	2145	28	5509	5237	39	7794	7156	47	175521	164119	82	1.32033
148707	131895	91	79290	72031	88	2475	2265	27	4182	3675	34	8546	7906	48	13658	12040	62	292777	268209	91	1.32238
178126	136940	98	76744	59201	96	2979	2197	34	4659	3761	41	10245	7790	63	16884	13166	73	338628	277155	99	1.32341
135552	121083	88	52295	45905	86	2388	1992	27	3374	3383	36	8339	7975	50	12022	11021	57	238121	219707	90	1.32854
101721	98558	81	33523	32246	78	1883	1737	21	2857	2621	27	5958	4867	44	10117	9215	53	191524	184789	82	1.32854
177007	140107	109	67606	54538	95	2717	1893	28	4487	3362	41	8926	7670	51	14117	11108	73	283554	243165	96	1.32957
106377	101021	84	37605	35680	80	1616	1388	17	2723	3244	28	5918	5187	44	9790	8756	53	183539	176699	82	1.3306
215666	165389	103	97920	78309	100	4459	3602	36	7321	6637	45	15562	12913	69	23258	19455	87	468068	392990	100	1.33162
119243	110697	87	42591	40531	82	2247	2079	22	4026	3979	34	8450	7799	51	13122	12802	60	247397	225846	85	1.33162
96458	88025	95	35284	32835	81	1866	1685	22	3142	3017	34	6544	6311	43	12225	11183	63	221590	217377	82	1.33162
93819	89452	81	35678	33948	81	1713	1725	19	2632	2181	31	6146	6274	41	10253	10097	53	191519	187703	82	1.33265
122960	113514	87	35951	33856	83	2391	2099	25	3477	3613	30	7544	7166	48	11713	11450	58	240877	233542	85	1.33368
116960	111842	84	38416	36160	81	1592	1389	17	2894	2787	30	6020	5631	46	8182	7454	54	210893	198367	87	1.33573
143706	133208	88	40677	38695	84	2717	2495	27	5110	4707	39	11006	10484	57	16990	15341	79	351906	330660	88	1.33573
137730	127793	85	54866	49896	84	2119	2044	24	4169	4158	37	8693	8007	50	12822	11466	60	253717	242598	85	1.33676
167898	143432	93	73581	62417	92	2751	2356	29	4836	4285	37	10485	9252	57	16303	14426	67	346896	306912	95	1.33778
91718	88502	80	30076	28848	78	1154	1332	12	2395	2361	29	5327	5177	38	7416	6543	48	170834	153933	83	1.33984
132536	120778	87	48154	43323	85	2037	1723	25	3009	3222	28	6552	6490	40	10650	9433	58	213121	197863	89	1.33984
101597	96574	83	36899	35610	81	1853	1609	20	3235	2998	31	7280	7230	46	11766	11309	60	228795	212931	86	1.33984
274869	197778	120	110406	81832	116	5021	3630	40	8242	7814	49	20037	16122	84	30710	23876	110	638914	530492	122	1.34189
303736	190574	159	168383	129164	141	5815	4294	46	10137	6684	82	23287	16029	110	36232	25174	136	731945	494099	150	1.34292
139289	125823	88	55338	50821	86	2380	2073	25	3848	3819	32	7915	7518	48	11603	10441	61	260423	251525	86	1.34292
133380	123646	87	93252	87308	86	3310	3161	31	5252	5103	38	12397	10912	63	20537	18955	70	375340	343099	90	1.34292
94084	89891	81	31098	30043	79	1718	1769	18	2436	2686	27	6424	5927	42	9937	9221	61	203116	195395	85	1.34292
91832	87485	88	22862	22417	63	1546	1697	19	2958	3062	31	6820	6271	46	9407	9140	50	215048	207593	87	1.34394
103327	95852	85	37286	34358	81	1737	1247	17	2979	2256	30	5544	5262	40	8328	8063	47	185041	178668	83	1.346
97150	92128	89	37462	35968	79	1372	1328	16	2207	2198	27	5345	4951	42	8071	7503	48	167049	156827	84	1.35113
102193	97177	83	58448	56666	80	2138	2083	25	3146	3258	31	6999	6284	46	10390	10382	51	229740	213932	88	1.35113
228744	181928	105	82884	64781	103	4177	3556	34	7135	5878	48	14559	12196	67	22520	18600	87	437444	387850	105	1.35318
139815	124810	89	45840	38657	89	2491	2034	27	3768	3076	34	7192	6452	47	11311	10703	60	250132	224932	94	1.35729
106393	100559	92	43144	41797	81	1870	1749	21	3406	3323	30	7029	6918	47	10243	9403	53	200551	185678	84	1.35832
104021	101824	80	42028	40051	80	2056	1991	21	3285	2763	32	6263	6032	44	10169	9662	58	194967	186187	86	1.35934
135659	124038	93	44796	41737	83	2205	2132	24	3973	3704	38	8390	7739	47	13236	12298	62	254066	235168	86	1.36037
141805	115759	93	58066	47413	91	2555	2078	28	3302	2930	32	8828	7024	55	14312	11976	71	266010	232509	91	1.3614
119372	106100	91	42318	38010	84	2090	1817	24	3124	2602	30	6427	5865	48	10134	9373	57	206094	192322	84	1.36242
178473	155101	95	69153	59874	93	2615	2500	29	4621	4679	34	10457	9589	56	15631	13687	66	307185	274990	95	1.36242
215371	153536	102	77772	55683	99	3412	2374	36	5753	4075	48	11505	8428	61	16531	12487	85	339441	253953	98	1.36345
113400	106289	87	36481	34475	82	1874	1596	23	3225	3000	31	6057	5817	41	9746	9552	56	188624	172825	85	1.36448
100927	94990	81	43591	40625	81	1674	1378	23	3068	2732	31	6032	5982	41	9394	9312	50	193083	187155	82	1.3655
119547	106247	87	38941	33932	86	2235	1777	24	3305	3035	35	7658	7240	49	13438	11681	68	259952	232088	87	1.36653
157516	129303	99	62646	52308	92	1594	1542	19	3918	3177	42	8101	6914	50	12722	10759	69	281281	233898	96	1.36756
174084	145391	97	85518	72095	93	3007	2560	31	4613	4250	37	10398	9198	56	17055	14566	73	331266	287760	92	1.36756
126333	116023	90	50795	46222	85	1998	1650	23	3003	2665	33	6652	6387	48	11580	10083	58	218541	200884	88	1.36858
125034	108620	97	79131	71397	88	1656	1378	20	2487	2282	31	6183	5644	45	9681	8522	53	185473	173980	87	1.36858
104409	99586	89	35990	33983	80	2559	2381	27	4433	3843	40	9413	8803	50	15081	14606	73	283975	263245	88	1.37064
156620	132619	95	55421	47149	90	2519	2207	27	4097	3191	37	7903	6493	51	11706	10063	64	249921	218162	93	1.37064
154542	129575	109	60162	48514	109	1962	1607	22	4011	3538	37	8627	7186	49	13816	12306	66	277517	234141	109	1.37064
94690	90240	80	41185	38715	81	1423	1322	16	3215	2857	33	6252	6039	42	11244	11274	59	209770	206639	84	1.37166
115012	109591	90	44269	42151	81	2207	2059	26	3619	3690	30	8269	8102	48	13911	13671	64	269362	252125	88	1.37166
117183	111927	90	35250	34050	80	1572	1580	18	3687	3269	36	6666	6620	42	10925	9848	58	217082	208472	86	1.37166
136359	117463	90	52785	46147	87	2941	2503	30	3943	3600	37	9495	8589	57	16498	14556	71	301493	285830	91	1.37269
168068	143339	93	64524	55553	91	3069	2596	31	4823	4426	39	11078	9854	60	18692	16043	74	365374	338627	96	1.37372
162720	144562	91	75107	65777	89	3548	3519	31	5126	4607	40	11831	11111	60	17852	16469	72	374221	346011	92	1.37372
193596	161053	106	79040	66935	96	3459	2935	33	4574	4208	38	11930	10257	64	17579	15033	77	347866	285433	104	1.37372
83738	80779	81	30417	29717	77	1018	976	0	2020	1820	22	3893	3697	33	6448	6307	44	129164	124879	79	1.37474
119416	114457	82	37897	36030	81	2183	2048	24	2611	3006	28	5494	5113	41	9126	9080	49	180133	170672	87	1.37474
77815	75343	92	29780	29471	75	1125	1216	12	2242	2099	25	4142	3932	37	6665	6342	46	124582	122550	81	1.37474
160051	133193	96	52502	42215	93	3018	2590	29	4842	3722	43	9759	8070	53	17127	14277	74	310919	264372	99	1.37577
87491	84315	84	33722	32357	79	1339	1287	14	1920	1612	25	4876	4572	37	7095	6875	41	150802	143647	85	1.37988
113781	108331	81	51343	48968	82	2409	2087	27	4380	3436	39	7764	7138	49	11785	10898	60	235007	220721	90	1.37988
72542	70934	80	31385	31080	76	797	905	0	2007	1706	21	3874	3904	31	5729	6225	40	108189	106338	83	1.3809
158932	130877	98	62959	52417	91	2390	1894	27	3770	3205	36	7709	6745	47	12820	10351	70	256839	225622	93	1.3809
249836	171042	117	84832	58195	113	3401	2164	37	6833	5140	53	13564	9480	72	20470	13467	85	428168	305723	120	1.38193
239811	164723	106	86708	61820	104	3884	2774	38	7110	5079	51	14800	10285	69	21967	15529	94	437904	318558	109	1.38193
283617	171952	139	120180	74185	139	4528	2764	43	8025	5195	65	17883	11619	86	26204	15988	117	539806	331019	139	1.38193
95430	91051	81	27736	26095	78	1298	1311	13	2309	2641	25	5660	5389	41	9159	8780	57	178071	174789	89	1.38604
92329	87790	81	33044	31585	79	1746	1797	21	2368	2257	26	5727	5501	42	8332	8280	44	177944	166290	83	1.38604
96082	87127	83	36856	33388	81	1487	1527	17	2433	2630	26	6470	6163	43	9525	9019	53	188653	183638	87	1.38604
148986	132835	88	54242	47038	88	2149	1862	23	3003	3041	30	7981	6982	47	12043	10890	59	235927	218611	94	1.38604
127619	115354	95	43579	37948	86	2267	2264	24	3315	3236	35	8071	7593	51	14287	13206	70	283605	263157	89	1.38706
141703	122965	100	60421	54026	89	2684	2291	29	4179	3978	35	9543	8615	52	15245	13760	73	291662	273340	95	1.38706
111277	101257	97	45697	41976	82	1901	1857	20	3474	3250	32	7326	6629	50	11485	10461	57	220401	208673	89	1.38912
78939	76719	80	26968	26199	76	962	815	0	2483	2334	25	4177	4123	35	6870	7051	44	134676	128135	82	1.38912
192212	173065	94	95743	87851	92	3571	3181	32	6199	5010	48	11877	10777	57	19586	17196	84	378767	335966	96	1.39322
94147	91280	79	42299	39588	79	1733	1299	17	2298	2675	24	5636	5466	39	9748	9051	57	190406	177376	83	1.39322
141852	122984	90	40570	34957	85	1961	1928	24	3341	3161	34	8620	7868	49	12293	11377	66	251251	238260	90	1.39425
93513	89907	80	25687	24786	74	1642	1673	16	2612	2894	26	5349	4951	41	8190	7692	47	166781	158085	83	1.39528
187821	151307	96	66939	52465	97	2541	2127	29	5049	3848	42	10487	8731	62	14964	12491	65	320165	270115	99	1.39528
118044	102563	90	48283	42325	85	2091	1762	20	2776	2422	36	7220	6770	47	10722	9822	52	220355	208134	86	1.3963
191236	155333	99	80461	65894	95	3160	2620	30	3969	3636	37	10414	8693	59	15261	13164	69	311832	268751	95	1.3963
171324	133317	95	66011	50806	95	2512	1942	29	4471	3478	41	10029	7502	58	15651	12555	75	305657	243275	99	1.39733
123775	110401	92	68399	64563	85	2214	2132	23	4437	4160	36	8977	8746	50	13388	12508	63	275797	266612	89	1.39836
148675	119988	101	56556	44833	93	2556	2120	27	4491	4188	40	9041	7980	52	14642	11751	71	297078	252972	95	1.39938
95771	92691	81	48767	46645	79	1944	1851	21	3355	3400	33	6695	6041	46	11240	10698	66	219548	212010	88	1.40246
145729	125623	101	58388	50838	89	1795	1549	20	3496	3205	34	7987	7365	50	10971	9334	61	233014	201469	97	1.40452
88131	83985	81	40432	38594	80	1461	1401	19	2292	2696	25	5213	5100	42	8776	8107	46	168241	166632	86	1.41068
100426	96210	81	41920	40345	80	1818	1886	20	3656	3397	35	8455	7678	53	13979	13355	64	270768	254178	85	1.41068
92720	89837	81	20892	20144	60	1804	1688	19	2352	2333	26	5612	5367	41	9068	8638	53	194071	188938	87	1.4117
145501	121219	107	67558	57735	90	2423	1935	27	3699	3197	36	8703	7316	55	13715	11970	61	276111	244779	97	1.41376
97659	90395	86	41491	39559	80	1513	1676	18	2526	2427	24	5872	5654	41	10198	9798	54	193152	183990	85	1.41478
76367	72725	80	29263	28709	76	1146	1267	12	1851	1950	18	4373	3826	36	6969	6871	44	136265	128336	82	1.41581
69425	65980	81	32041	30831	77	978	910	0	1544	1412	18	3202	3227	31	4976	5558	35	122172	120712	75	1.41581
159871	137259	91	59391	51103	89	2605	2314	29	4291	3680	39	10557	9219	55	14787	13457	63	299924	281399	92	1.41581
85116	82466	79	24670	23649	69	1578	1411	18	2468	2206	27	5662	5365	43	8774	8206	48	184174	172310	86	1.41786
77478	74503	79	33315	31374	78	1294	1375	14	1915	2132	22	4909	4882	38	8494	7718	55	164384	155088	74	1.41889
214385	164210	101	75977	55401	100	3116	2337	34	5461	3973	45	12318	9816	68	20034	14950	85	395634	309662	106	1.41889
262553	174606	116	100133	71400	109	4008	2770	39	7501	5319	55	17330	12255	84	24775	17406	100	523917	372296	115	1.41992
144700	132109	86	62174	53611	87	2368	1860	26	4045	3843	35	8135	6754	51	11507	10468	58	241188	219594	92	1.41992
129811	114662	93	51283	44377	88	2084	1862	22	3415	3311	35	7378	6610	45	11850	10279	60	233346	217792	91	1.41992
254354	198981	111	130944	102107	112	6863	5445	44	11502	8851	56	23730	18189	89	37715	28917	109	786205	604637	122	1.41992
85648	82398	90	39347	38003	78	1251	1324	12	2371	2173	29	4618	4735	35	7817	7730	48	158234	151465	83	1.42197
221259	161809	113	80639	61449	104	3104	2173	33	6362	4633	50	11527	8673	61	17358	12787	73	371333	286053	109	1.423
102159	98194	83	34003	32842	80	1902	1637	22	3007	2846	30	6564	6107	45	10697	10438	54	197991	187340	84	1.423
81439	77995	79	26610	25694	77	1487	1584	15	2310	2550	26	5111	5070	39	8208	8026	51	161738	154698	83	1.42505
124338	111270	87	59682	53237	86	2324	2048	27	4276	3956	35	8347	7911	50	12862	11967	59	277212	263216	89	1.42505
121357	114534	84	38713	36566	81	2445	2088	27	3899	3717	37	8211	7568	50	13837	12968	68	271370	252363	89	1.42608
96578	89696	89	29977	28325	78	1429	1559	18	2758	2461	28	5823	5408	43	8708	8651	50	173086	166428	81	1.4271
89634	89601	78	39881	38590	78	1598	1785	18	2461	2474	27	5307	5351	36	8327	8207	46	165431	158897	82	1.42813
34737	33910	70	11280	11484	44	475	585	0	842	796	0	1375	1531	17	2568	2953	24	53529	51974	69	1.42916
114393	100268	86	41334	35784	84	1842	1718	20	2703	2411	29	6180	5212	46	9614	8886	55	205617	181306	87	1.42916
121555	109595	91	45124	40986	85	2564	2420	25	4420	3692	38	8215	7651	46	12566	11227	60	281804	262189	84	1.43224
101074	95551	85	36017	34231	80	1616	1476	18	2625	2688	26	5686	5473	41	9398	9128	48	172883	166069	83	1.43429
124382	109344	98	50626	44276	86	1954	1935	24	3484	3063	35	7194	6711	49	11547	10296	64	223261	196548	96	1.43429
299282	225192	137	143035	109771	119	6101	5321	39	11231	8833	59	22794	17768	86	33271	25759	114	675340	528551	123	1.43634
99735	94071	84	25418	23596	77	1586	1613	19	2720	2730	25	6441	5823	44	10132	9882	52	199992	194148	83	1.43737
17533	16718	62	12118	12029	46	-36	100	0	-365	158	0	34	151	0	91	169	0	1533	1785	19	1.43737
95654	91571	84	29667	28620	78	2271	2172	23	3149	2947	30	6588	6352	43	12090	11250	63	226611	215183	88	1.43737
163999	142867	94	57682	50950	90	3032	2699	30	4790	4154	45	10443	9531	57	16243	14458	68	323528	304448	95	1.4384
92243	89427	82	28707	27620	79	1945	1687	21	3497	3716	33	7911	7608	48	13447	12922	64	243082	230711	87	1.43943
116534	110503	84	36957	35817	80	1979	1742	22	2957	3329	29	6903	6485	44	10027	10037	50	207076	195330	89	1.44045
108987	104245	84	37409	35465	80	1243	1412	15	2892	3184	30	6000	5824	42	8993	8833	49	183798	173954	86	1.44045
92214	89431	82	40840	40017	79	1241	1417	13	1902	1977	24	4365	4208	36	6715	6614	44	143211	134433	86	1.44148
112985	102948	86	37273	33798	82	1652	1650	18	3166	2839	33	7019	6815	45	9905	8880	58	233681	222917	91	1.44251
130480	124849	84	36727	34443	82	2178	2095	24	3727	3667	36	8113	8090	46	12759	12561	59	257815	245543	96	1.44456
66315	64357	81	27823	26826	76	746	713	0	2153	1796	25	3242	3103	30	4913	5377	36	98907	94774	83	1.44764
109663	106442	83	44299	43032	80	1394	1254	15	2920	2799	32	6283	6048	44	9123	9061	48	199474	186920	90	1.44764
103711	97932	83	41841	40046	81	1638	1677	19	3045	2534	32	4975	4898	39	8814	8304	55	170271	157609	91	1.44867
78060	75475	89	29994	29014	76	1438	1201	12	1772	1745	20	4510	4108	39	6994	7416	40	146460	138650	86	1.45072
223256	179135	108	101697	82452	106	4169	3402	36	7363	6729	46	16404	13854	79	24732	20841	88	482010	416953	113	1.45175
157141	132518	93	65986	55377	89	1925	1650	24	3667	3504	32	7665	6698	49	12647	10476	59	256479	221419	94	1.4538
230583	185299	104	119967	98868	102	4988	3839	40	8211	7077	59	18851	14802	73	27520	22958	98	541467	436422	107	1.45893
136240	126175	87	55907	51653	84	2753	2706	26	5009	4466	38	8226	7823	51	13654	13227	62	267888	255544	86	1.45996
95181	91547	80	35036	33603	79	1298	1250	11	2310	2287	26	4531	4511	37	7679	7860	44	148967	142414	84	1.46201
45405	43774	76	20783	20434	63	457	556	0	694	744	0	1910	2147	22	2519	2688	27	72098	72634	70	1.46407
181846	145165	111	82171	65271	94	2686	2359	28	4501	3593	42	10286	8660	53	16231	13386	71	339507	285501	97	1.46407
143415	125773	101	52156	44514	90	2401	2056	26	4180	3538	38	8877	7725	52	13453	12258	64	284852	253916	92	1.46407
90612	86610	81	35412	33815	79	1900	1799	19	2401	2196	28	5424	5076	42	8587	8210	53	184582	172927	86	1.4692
137033	127821	86	86448	80298	87	2705	2679	26	4740	4495	36	9920	8954	54	14667	14070	62	290619	275056	91	1.4692
132139	112669	90	48860	41753	88	2222	1914	25	3884	3026	36	7754	6661	50	13108	11257	69	251994	217737	95	1.4692
37568	37654	72	19787	19383	57	400	481	0	502	832	0	1663	1584	17	2847	2412	32	59013	61151	73	1.47331
187597	140706	98	76604	56861	97	2644	1783	33	4491	3250	39	9347	7227	57	14828	11066	81	293621	219698	105	1.47433
129186	119753	89	47272	42366	85	1951	1887	22	3872	3226	36	6985	6218	49	11702	10129	62	236926	221456	91	1.47433
71084	68752	78	24540	23919	75	1049	1051	6	2138	2155	24	4991	4834	37	7169	6927	44	140279	134251	82	1.48152
95791	92881	81	29889	28416	79	1649	1533	16	2369	2944	25	5722	5706	41	8867	8587	50	167243	159657	88	1.48563
111264	103446	89	34825	32709	81	1752	1837	19	2910	2813	31	7080	6982	45	11291	10712	58	227918	214367	87	1.48563
182715	135680	102	85985	65064	99	2863	2189	31	4581	3046	44	9825	7445	59	16941	13087	69	328251	252575	101	1.48665
99275	95635	82	50993	49505	80	1767	1679	22	2968	2624	30	5886	5663	42	9731	9085	52	187707	175180	85	1.48768
157890	131801	93	42122	33897	91	2080	1634	26	4537	4047	41	9894	8535	59	15142	13579	65	310983	281753	92	1.49076
172107	150664	91	71602	63446	91	3223	2943	29	5621	5132	41	12532	11731	60	19120	17066	80	406248	368168	95	1.49076
157250	139005	90	71004	60756	89	3082	2526	31	4980	3996	39	10311	9456	57	16361	15452	72	351104	335046	93	1.49179
154828	126110	93	54000	43847	90	2974	2316	28	4315	3768	38	9771	7901	59	16360	14208	72	306572	256447	96	1.49384
98612	93416	82	35137	33915	80	1638	1666	19	2369	2365	26	6004	5330	44	8727	8319	47	183000	172369	86	1.49692
77031	73392	81	22181	21867	61	791	818	0	1053	1582	16	3821	3705	36	6467	6365	39	125825	121794	82	1.49692
84390	79181	82	30619	28814	79	1192	1158	10	2010	1550	28	4416	4209	36	8106	7666	45	145596	140758	83	1.49795
127064	111035	93	42996	37292	86	2343	1995	27	3872	3561	33	8446	7552	52	12193	10438	67	243906	227933	91	1.5
135411	121136	90	62250	55070	87	1943	1390	20	3224	2580	33	6714	5656	50	9040	7632	49	215214	192529	93	1.5
167736	125296	100	65979	50354	96	2522	2119	28	4345	2841	42	8863	7022	56	13693	10550	68	300872	231458	103	1.50103
122334	108723	94	51260	44819	87	1818	1514	21	2807	2809	31	6339	5899	44	9864	8671	60	191393	172984	94	1.50205
89107	87198	81	30095	29488	76	1401	1552	16	2119	2347	25	4906	5127	37	7979	7660	50	160207	149962	82	1.50616
141819	114348	93	59830	48336	90	1921	1569	24	3721	3013	37	8282	6841	50	13655	11100	67	278344	231611	96	1.50616
97368	93243	80	28294	27336	78	1186	1118	10	2199	2089	22	5128	4679	39	7957	8069	47	155713	148273	82	1.50924
185466	94577	126	66775	34057	108	3139	1705	42	4828	2849	53	11454	6588	78	17240	8899	90	365790	186454	114	1.50924
169253	121386	99	53059	39334	94	2878	2193	34	6074	4261	46	10038	7545	61	17396	12796	77	351681	251891	102	1.51027
183679	140173	98	68124	51591	96	2202	1810	26	3396	2482	40	8934	7208	54	13652	10850	67	289696	223932	105	1.51437
92001	87934	85	37991	36272	79	1228	1267	11	2181	2027	27	5115	4401	38	9359	9014	52	164831	159533	85	1.5154
89261	85431	85	34273	32884	79	1378	1232	16	2743	2396	27	5847	5347	41	7564	8315	46	172233	164136	84	1.51745
90659	88270	83	23904	23015	69	1676	1684	19	2654	2102	28	5337	5117	42	8201	7935	48	164864	156251	86	1.51848
131618	117270	89	41202	36037	87	2006	1655	24	3485	2989	39	7208	7052	45	11362	10396	61	232334	210772	93	1.51848
98053	91602	88	31695	29842	80	1549	1513	17	2734	2945	28	5964	5583	42	9609	8850	48	207986	196418	83	1.52156
108546	102575	84	44594	42751	81	1799	1802	21	2645	2370	26	6407	6197	43	9533	8663	57	187991	180298	85	1.52259
101257	96953	81	32023	30873	79	1802	1994	19	2175	2747	25	6461	6093	43	10587	10343	61	196145	191521	82	1.52361
163364	125761	93	65669	49895	93	3198	2369	33	5019	3822	45	9570	7129	55	15349	11393	67	311142	242896	98	1.52361
175891	154463	98	77405	69362	93	3151	2772	29	5240	4560	40	11676	10623	61	16062	14999	68	329928	304209	94	1.52361
113098	104359	87	38960	35622	84	1917	1731	20	3229	3029	33	7819	7281	48	10236	10271	58	222863	212444	84	1.52464
176029	144636	97	67608	54460	96	3398	2574	35	5078	4518	40	10112	8376	55	15909	12881	72	335662	289072	94	1.52464
121433	107771	89	40607	35336	84	2155	1789	24	2933	2766	30	7125	6637	44	11222	10430	54	222547	204743	86	1.52464
100663	98794	81	31918	30928	79	1823	1755	21	2635	2747	27	6588	5948	45	11150	10518	55	232547	220908	88	1.52875
95486	92302	81	22038	21323	63	1843	1619	22	3444	3386	31	7707	7277	46	13551	12342	69	270265	253404	89	1.5308
100600	95046	82	42266	39638	81	1846	1634	21	3092	2895	32	6502	5983	45	10804	9844	53	212956	200174	87	1.53388
148291	125784	94	58703	49899	90	1831	1505	21	3694	3152	38	7937	7045	51	11462	9651	64	252891	225271	96	1.53388
201452	153029	101	87751	68378	99	3411	2531	36	5497	4587	43	13482	10440	64	20176	14860	84	385862	314473	105	1.53491
85580	83520	80	32831	31966	77	1218	1017	4	2319	2336	24	4354	4043	37	7037	7034	44	134386	127899	81	1.53491
188482	154202	95	69798	58208	93	3007	2295	31	4553	4022	41	11387	10101	62	17307	14784	71	343702	298643	97	1.53491
109807	105185	85	41783	40125	81	1379	1342	17	3575	3672	31	7052	6711	47	9782	9458	58	203135	189600	87	1.53696
117317	108481	90	44292	41593	82	2072	1687	22	3974	3584	33	7682	7222	46	12116	11552	58	248512	230196	91	1.53799
114185	108748	93	70037	67324	81	2108	2114	22	3602	3432	35	7844	7251	48	12826	12582	60	248302	235762	89	1.53799
97787	92674	91	15644	15171	50	1855	1715	20	2733	2756	28	6685	6438	44	10866	11161	58	214845	207811	92	1.53901
92020	87711	85	34962	33891	78	1309	1172	13	2279	2361	22	4918	4436	39	6825	6511	45	145341	139598	85	1.54004
150600	132932	89	58497	51332	87	2663	2245	29	4707	4561	35	9739	9046	54	13577	11935	69	304898	281765	92	1.54107
152034	128884	90	54017	45734	88	2425	2063	28	3801	3143	38	8615	7553	52	14005	12120	73	261515	235763	90	1.54209
114555	106140	92	43503	41393	82	1627	1501	20	3254	2859	34	6669	6474	43	10538	9663	58	203992	194768	89	1.54312
96452	89072	91	39144	37738	80	1433	1212	14	2147	2371	26	5067	4895	40	7744	7269	48	160518	151348	85	1.54415
111241	103493	85	30664	27824	82	2085	2058	21	3064	3351	29	7233	6745	48	11158	10824	58	231865	221373	89	1.54517
118275	107692	87	39405	36023	83	1832	1758	20	3573	3204	31	6874	6444	45	11525	11448	61	216659	208066	89	1.54825
77350	74821	78	25793	24759	73	1192	1163	11	1897	1905	21	4306	4162	34	6888	6404	44	145722	139229	78	1.54928
129924	113860	88	50937	45420	86	2012	1706	23	3384	3036	33	7126	6554	46	11935	10623	60	231352	213080	88	1.55133
157234	143095	92	77685	71337	88	3771	3625	30	5385	5327	40	12134	11637	56	17671	16668	79	363494	339122	92	1.55236
183448	148161	96	72282	60260	93	2892	2324	31	5667	4851	42	11528	10309	59	19518	16206	80	360092	323899	93	1.55236
159259	115748	95	57648	41315	94	2584	1950	29	3958	3615	35	8634	6550	55	14157	10555	64	284098	209432	98	1.55339
150805	128030	90	53896	45126	88	2206	1932	23	4730	3932	38	9269	8332	57	15761	13573	70	306754	270125	90	1.55339
43355	42233	72	15400	15108	49	410	460	0	1234	1265	11	2216	2119	25	3207	3032	31	71352	68999	74	1.55955
80286	77569	79	27281	26532	77	1833	1638	20	3254	3124	31	6127	5934	42	10087	9785	58	205377	199976	81	1.56058
155309	131683	93	59916	49625	91	2858	2508	28	4473	4042	37	10099	9129	54	15047	12715	68	306753	275299	93	1.56263
114968	100909	88	40641	35594	84	1677	1408	18	2502	2124	30	6374	5684	45	9044	8281	48	179585	159827	88	1.56263
115478	109808	87	50357	47240	83	1910	1756	21	3168	2878	31	7984	7971	50	11120	10369	59	264914	252714	89	1.56468
98822	89749	82	35345	32308	81	1983	1535	20	2640	2318	27	5949	5661	39	9376	8601	51	185075	178777	85	1.56571
116177	108253	99	33608	32303	80	1733	1763	19	2850	2955	27	6825	6376	45	9742	9056	53	220734	211070	88	1.56674
204368	158415	108	81430	61875	98	3237	2558	32	4624	4062	40	10675	8221	63	17291	13740	69	351440	284477	101	1.56674
45081	45024	72	14144	14094	46	608	503	0	778	763	0	1859	2063	21	3487	3435	31	70200	70037	69	1.56674
67378	64605	77	27034	26013	76	791	966	0	1010	1057	6	2781	2858	30	5237	5000	41	103368	98797	79	1.57084
176443	153693	102	83158	73423	92	3618	3282	32	6731	5489	50	13563	12028	59	20501	18167	73	433997	368745	99	1.57187
128724	112408	90	38263	31580	88	2236	1876	25	3611	2813	35	7881	7141	47	12026	10662	64	244410	218669	92	1.57392
79745	76660	79	26540	25825	76	1305	1420	14	2511	2002	31	5015	4945	37	8167	7919	54	146613	142735	81	1.57598
98918	95024	82	42619	41098	80	1449	1194	13	2855	2880	29	6072	6078	41	8735	8963	49	201260	189253	89	1.57598
97087	94078	82	21481	20572	58	1643	1354	19	2301	2189	28	5208	5378	38	7644	7670	46	157427	153238	83	1.577
90423	87022	83	23936	23486	65	1611	1604	18	2528	2595	27	5504	5176	39	9062	8483	51	182354	171334	83	1.57803
113561	107437	86	29662	28606	79	1459	1366	16	2854	2641	32	6306	6602	41	9199	8858	49	188878	181472	89	1.57906
132664	118702	90	48757	42281	87	2239	1920	23	2827	3156	29	7628	7031	48	11661	10993	57	246561	225887	92	1.57906
137049	116637	93	54415	45890	88	2745	2654	30	3453	3378	38	8770	8055	49	14562	13553	62	293156	275469	91	1.58008
67982	65132	77	21957	21558	62	1149	1017	6	1965	1900	19	4027	3857	37	5922	5909	43	117861	112735	82	1.58111
143241	116702	97	52550	41945	90	2736	1970	29	2720	2643	29	8011	6709	50	12484	10733	60	257053	219470	93	1.58111
123993	118070	84	63489	60684	83	3158	2866	29	5061	4691	41	9854	9431	51	16359	16423	64	323123	304440	88	1.58316
228907	184700	106	124426	104809	98	5457	4405	41	9582	8556	55	20359	16914	86	32418	27368	93	638310	529904	101	1.58419
87681	84455	79	32147	30835	78	1339	1224	15	2184	2624	23	5287	5108	38	8038	7442	49	164432	156197	78	1.58522
142883	131311	86	49310	45790	84	2899	2514	29	5053	4789	39	10125	9451	55	16169	15503	67	319924	293449	86	1.58624
105557	99273	88	30806	29427	80	1740	1598	21	3045	2885	30	6887	6619	49	10351	10650	49	202482	199980	83	1.5883
111021	105978	94	39517	37691	79	2608	2477	26	3799	3339	36	8449	7767	52	13397	13090	64	256730	239727	81	1.58932
120923	110256	89	54794	50371	84	2527	2285	26	4191	3897	33	9135	8512	54	13526	11967	64	288790	268353	86	1.59035
198640	171071	99	105130	91877	94	3901	3378	35	6680	5833	47	14746	12863	69	22516	20150	86	477312	420929	97	1.59138
183563	146210	96	79927	63542	95	2858	2226	31	4955	4362	41	11015	9232	55	16998	14069	69	340181	290801	95	1.59138
99754	94626	82	36893	35565	80	1627	1727	18	2905	2806	29	6528	6173	44	9756	9146	53	210097	199255	82	1.59343
94947	90324	79	34787	33120	79	1764	1788	20	2226	2206	27	5387	5359	39	8945	8090	57	171501	162334	80	1.59446
160023	134779	104	53254	45332	89	2787	2379	29	3990	3535	36	8924	7774	53	14251	12618	66	262560	228217	93	1.59548
63086	61115	85	24774	24026	75	900	701	0	987	1267	11	3172	3091	31	4683	4447	39	98724	95289	79	1.59651
151058	131958	89	60593	51654	89	2619	1971	28	3590	2989	34	8547	7412	52	13250	11498	63	275548	246437	92	1.59651
122135	116243	86	50218	46915	83	2318	2147	22	4285	3527	35	8216	7394	50	12572	11622	58	261557	248926	92	1.59959
85265	83590	78	23212	22510	66	1529	1722	18	2499	2448	28	5225	5070	38	7608	7063	45	158085	146019	84	1.59959
247466	184872	107	103402	78316	107	3805	2839	36	6463	5156	45	15473	12283	66	23482	17936	92	477038	377346	114	1.60062
43075	43694	72	16524	16524	50	652	721	0	971	1035	4	2006	2159	22	3033	3016	32	63493	64694	80	1.60062
88619	85530	87	26529	25544	76	1729	1757	21	3882	3222	35	7537	7074	45	11150	10294	53	236087	225264	86	1.6037
109314	93556	89	32671	27355	82	1779	1798	18	3234	2667	30	5945	5282	43	9162	7989	54	176242	152950	90	1.6078
107850	96548	87	33280	29729	81	1807	1622	19	2777	2853	29	7676	6947	48	11253	10034	59	233149	213993	91	1.60883
59828	59294	75	11452	11500	44	869	791	0	1156	1598	17	3955	3904	33	5147	4982	38	113977	108654	83	1.60883
184910	145590	96	74844	59759	95	3480	2549	36	5254	4629	43	12111	9627	60	19148	15516	74	375193	305077	100	1.61088
79073	75186	83	24869	24044	76	985	972	0	1224	1398	13	3687	3816	32	5773	5829	42	142576	140089	84	1.62012
75653	74024	78	25821	25488	71	1725	1589	18	2148	2092	23	5018	4983	39	7207	7065	46	160726	155755	80	1.62115
67999	66450	83	29967	29394	76	1022	1012	4	1322	1241	12	3083	3408	29	4787	4669	37	99626	95838	77	1.62218
58497	58361	76	21929	21216	60	738	635	0	1714	1699	22	4012	3785	33	4832	5372	37	113065	107728	76	1.6232
82307	78905	80	36833	35179	79	1428	1401	14	1411	1576	15	4495	4385	36	6730	6508	44	142941	136575	82	1.62526
107498	98583	95	46034	43537	83	1642	1426	20	2943	3117	29	6230	5764	44	10508	9137	60	193903	183731	87	1.62628
161610	127389	95	54983	42253	93	2757	2088	32	3952	3006	38	9651	7861	59	14678	11796	74	311125	255013	94	1.62731
187333	151222	98	68182	55033	94	3287	2599	33	5028	4129	42	11231	9423	58	17728	14866	74	395924	341717	97	1.62731
56247	55018	82	21306	21093	57	711	840	0	1020	1504	13	3106	3388	29	5389	5310	40	99444	96906	79	1.62834
94977	91368	84	31193	29900	79	1584	1492	16	1779	1417	20	4687	4532	39	6528	6848	42	154264	149127	84	1.62936
275725	200372	125	197985	150219	120	6715	4733	46	12630	9530	73	26119	19069	101	41530	31336	116	799374	603637	126	1.63142
77967	76024	78	29957	29458	77	1200	1038	9	1691	1818	23	4327	4205	37	6370	5815	47	137803	135799	82	1.63142
261646	194061	112	78816	60128	107	3838	3254	36	6777	5101	51	15255	11567	73	22615	17967	83	475767	383086	114	1.63347
93731	90357	81	38205	37223	78	1295	1319	17	2199	2029	27	5402	5386	37	8051	8335	45	190957	184380	86	1.63347
118858	111777	86	38554	34902	84	1924	1706	22	3496	2841	35	7266	6600	48	10115	8888	50	215757	201867	89	1.63347
151215	119539	94	54619	42566	92	2609	1952	28	3913	3305	36	9363	7375	56	15130	11674	73	315880	255897	98	1.63347
131704	114339	89	64703	55592	89	2195	1879	25	3666	3614	34	6401	5420	46	10081	8947	56	211848	182890	92	1.63552
84781	81885	80	35054	34101	78	640	519	0	1498	1587	19	3146	3196	31	4483	3920	36	155537	155054	83	1.64066
141858	120792	92	43966	37229	87	1932	1741	23	3762	3018	35	7602	6832	46	12604	10618	63	256979	231263	95	1.64168
112444	104696	89	39207	37625	80	1808	1603	22	2527	2602	29	6295	6050	41	9122	8324	49	189057	176919	89	1.64271
104516	94717	83	40748	36469	82	2168	1821	24	3202	3495	29	7598	7103	49	12496	11491	66	227360	211515	91	1.64374
60965	59541	75	16244	15808	52	898	862	0	2136	1854	21	3932	3653	36	5742	5544	42	111620	108407	82	1.64476
158265	123019	97	59976	47234	94	2308	1681	28	4109	3200	40	8873	7101	54	13722	9976	68	277502	223895	99	1.64476
92067	89917	79	30425	29588	78	2249	2201	25	3194	3086	30	7632	7113	46	12445	12776	56	230828	214971	87	1.64476
97625	91250	87	37652	35831	80	1614	1264	16	2763	2414	28	5945	5322	43	9233	8788	50	197819	190742	85	1.64579
149127	137183	100	65308	60656	86	2637	2476	28	4897	4658	38	9738	8563	52	15533	13679	69	295603	273071	93	1.64682
263661	183339	117	123702	88200	116	4528	3232	41	7324	4577	55	15225	11705	73	23421	16977	83	516903	383086	119	1.6499
108756	103822	84	30803	29829	79	1954	2034	21	3220	3078	32	7414	7153	45	11507	11632	54	227625	217290	85	1.6499
192112	141640	110	69688	52143	98	2960	2176	32	4906	3930	41	11101	8469	58	18195	13372	79	353945	275995	102	1.65092
234844	201709	105	138645	119531	99	5755	5064	40	10462	9550	59	21656	19517	83	32992	28778	90	654985	577090	98	1.654
93364	89096	81	20245	19549	55	1423	1519	16	2325	2591	26	5546	5330	40	9285	8888	49	179360	174161	84	1.65503
30984	32099	58	8668	8545	41	589	537	0	1075	834	0	1567	1342	16	2657	2420	28	47898	45057	71	1.65811
153473	133183	92	94213	82543	90	5470	4991	38	9511	8422	53	21057	18046	83	30642	26440	87	610694	507022	97	1.65811
168308	131965	94	68357	53554	93	2528	1919	29	4685	3915	39	10102	8373	58	16010	13616	70	326536	269677	96	1.65811
94515	88890	91	34898	33248	80	1582	1294	18	1875	2125	21	5608	5237	41	8790	8292	50	184310	177852	84	1.66016
126256	109235	93	48020	41200	86	2188	1931	27	3519	3349	35	8411	7126	53	12730	11284	58	251273	225625	87	1.66016
166926	130554	98	67253	51835	94	2770	2233	29	4436	3372	44	10329	8315	58	17521	14227	75	327717	268975	99	1.6653
89167	86298	79	25189	24569	75	1521	1278	18	2261	2435	24	5410	5323	37	9628	9299	53	184923	180395	86	1.66735
118898	106890	90	53587	49442	85	2024	1812	24	4095	3277	37	7796	7203	46	12866	11673	65	257497	239399	92	1.66838
148365	125985	89	54153	45704	87	2008	1782	23	2870	2677	31	7565	6700	49	10564	9494	57	231551	201312	95	1.67146
154163	125382	107	55742	45624	89	1818	1316	21	3779	2822	39	7234	6346	48	12552	9873	69	238074	202051	97	1.67248
124869	114008	86	44299	40258	82	1973	1693	25	3269	3093	30	7795	6981	48	11642	11440	57	241925	228960	88	1.67454
147135	120007	94	58343	46926	90	2694	2329	28	3726	3396	34	9290	7762	55	14555	12069	68	283367	239041	97	1.67454
64611	61985	82	28174	27170	74	961	892	0	1624	1796	20	3604	3396	33	5487	5438	39	108566	107015	76	1.67556
157903	132819	94	68411	56252	94	2233	1851	25	4354	3358	42	8436	7403	52	14078	12135	66	297760	255868	98	1.67556
103274	98824	84	52785	50960	81	1779	1817	22	3122	2757	33	6197	5958	41	9667	9326	53	183946	178154	88	1.67659
219400	174509	104	79258	63438	103	4228	3349	37	7139	5705	47	17014	13940	74	24612	21753	82	534773	457395	107	1.67967
113594	108132	86	60677	57572	83	1921	1645	21	2915	2832	29	6573	6343	41	9350	8721	51	197887	183821	87	1.6807
183148	149244	106	56711	45612	96	2827	2327	31	5805	4776	46	12058	9997	62	18327	14301	78	370948	323128	99	1.68275
108235	103925	82	29723	28537	79	1969	1805	22	3775	3596	35	7355	7079	47	11135	10462	58	231728	225132	87	1.68378
170092	141308	94	57637	47531	93	3907	3224	37	5343	4799	39	11658	10051	65	19463	17235	80	367921	324680	94	1.68378
201914	167121	96	92960	76024	96	3836	3141	33	6900	5486	45	14520	12167	73	22414	19127	77	463655	411354	98	1.68378
157467	132811	95	55109	46619	91	2175	1768	26	3656	3217	36	8414	7455	51	11488	10128	62	248642	221863	91	1.68686
270404	153258	118	122767	69269	116	4269	2331	46	6943	4251	53	16233	10310	74	22409	13222	93	473945	292548	114	1.68686
140897	121453	89	53716	45488	88	2812	2373	30	4171	3674	34	9194	8311	50	13782	11884	75	295372	270196	90	1.68686
105617	99792	84	91499	87599	81	2669	2992	26	5013	4269	41	10091	9443	54	15423	14561	73	304003	282729	84	1.68789
83458	80466	84	28531	27652	77	1153	1328	13	2520	2579	26	5162	4578	42	8326	8190	54	164146	159569	82	1.69097
109644	104340	81	32979	31159	80	1816	1898	20	3768	3366	32	7536	6795	46	11389	10661	58	227100	219892	84	1.69199
105750	96672	99	45009	40766	99	1817	1582	18	3699	2961	42	7233	6871	44	11366	10101	63	225465	195278	99	1.69199
68693	65890	89	24095	23636	71	739	882	0	1040	1414	13	2876	2889	28	4865	4378	39	89659	85314	80	1.69507
187726	153754	97	65624	54383	92	2800	2101	31	4745	3561	44	10676	8581	57	15560	13495	64	315407	279741	99	1.69713
113599	97749	94	37911	33081	84	1850	1735	20	3201	2840	34	7929	7157	49	11846	10870	59	238299	220962	93	1.69815
75206	73530	81	33637	32705	77	1037	938	0	1892	1598	20	3351	3353	32	4958	4883	36	110330	107068	85	1.69815
83393	81604	81	26890	25843	70	2042	1980	22	2841	3237	25	6020	5619	41	9320	9029	54	181703	174868	86	1.69815
93644	88167	83	17986	17718	52	1685	1670	19	2699	2790	28	5788	5485	39	8878	8473	51	184332	172004	86	1.69918
96241	90239	82	35149	34001	78	2073	2081	23	2773	2817	29	6129	5997	43	10209	9349	56	197491	180899	90	1.70431
106752	100084	92	40668	37801	82	2166	2076	25	3548	3157	37	8082	7559	50	11770	10361	63	242707	229684	90	1.70534
36805	37304	61	19566	19341	55	560	459	0	516	694	0	1594	1355	18	2559	2593	26	55560	56120	73	1.70637
106565	101012	83	42798	39947	81	1621	1552	21	3293	3201	31	6698	6642	43	10557	10459	56	207484	197813	87	1.71047
50853	48875	72	19810	19526	55	807	684	0	1422	889	0	2365	2565	25	3229	2992	30	73031	71803	79	1.71253
159599	130605	94	55962	45696	91	2457	1948	28	3213	3166	33	8419	7069	50	12403	10917	59	264968	230556	96	1.71253
96799	93545	81	36277	35281	79	1613	1567	21	2143	2554	26	5862	5845	44	9583	9086	52	206846	200952	87	1.71253
109416	104405	83	25463	24226	68	1852	1644	22	3463	2910	35	7699	7356	49	11437	9766	60	248362	230385	88	1.71355
68646	67179	78	28270	27521	76	1385	1238	13	1621	1747	20	3459	3518	32	4807	4991	38	104743	102385	81	1.71355
97207	92792	81	37041	35220	80	1529	1446	17	2196	2121	28	4891	4745	38	7865	7623	48	163897	158535	84	1.71355
96277	92684	86	29768	28685	79	1659	1268	16	2897	2777	30	5432	5197	39	8934	8731	50	184258	171642	89	1.72279
77967	76254	77	19303	18559	58	1019	916	0	1821	1919	20	3704	3572	31	6119	5969	43	125417	120274	82	1.7269
91241	86092	83	32125	31196	78	1538	1497	18	2534	2380	27	5064	5062	38	8418	7976	56	168473	159489	84	1.7269
143983	117428	93	53093	42306	91	2046	1764	23	3386	2941	33	7446	6645	46	12940	10137	67	262518	217665	95	1.72793
131334	124087	90	30216	27177	85	2316	2067	25	3431	3331	30	7638	6745	53	12408	11400	58	239719	226564	91	1.72895
111301	100612	85	45138	40772	84	2097	1874	25	3370	3172	31	7647	7201	46	12010	11318	58	231283	217364	89	1.72998
97494	91640	84	34192	32928	79	1745	1609	20	2729	2658	28	6596	6136	47	9283	8567	56	198806	184513	85	1.73101
164970	143803	97	60382	52790	90	2659	2487	28	5021	4679	37	10491	9733	54	16376	14030	75	318777	286198	96	1.73409
55939	53758	83	24564	23852	71	662	733	0	1403	1415	15	2785	2694	28	4179	3907	38	88441	84974	77	1.73511
103788	96426	87	32545	30735	81	2170	2135	22	3330	3690	30	7492	7554	45	11291	10763	59	241137	228947	84	1.73717
191558	153406	102	66702	50125	100	3430	2806	31	5762	4785	45	12513	9908	62	20206	16574	90	420297	333834	109	1.73819
54777	54259	78	12027	11948	46	695	733	0	905	1041	5	2855	2762	29	4402	4378	37	89949	89893	79	1.74025
94408	90809	82	19149	19021	53	1141	1280	12	1944	1778	25	6013	6073	39	8533	8841	48	180955	171332	86	1.74025
74293	72417	80	34138	33376	77	853	1063	5	826	1069	7	3822	3875	31	6727	7425	39	131039	125549	81	1.74025
163760	126253	94	68053	54029	92	2547	1829	28	4213	3315	40	8538	6636	53	13719	10616	72	295620	233709	101	1.74025
22370	24375	47	12353	12337	45	510	393	0	510	615	0	1051	1180	9	1860	1824	20	33208	33795	67	1.74025
109589	104507	82	38833	37156	80	1811	1639	21	3412	3080	29	7148	6683	46	10956	10000	58	214256	199806	92	1.74127
45388	45277	78	9328	9394	41	375	473	0	701	848	0	1710	1809	20	2983	3034	31	55055	53714	73	1.7423
242593	168112	106	96276	68638	103	4111	2657	43	7034	5524	51	14564	10447	67	23205	16677	98	468992	339254	108	1.74333
210693	172745	114	80089	66449	114	3197	2542	32	6145	5309	47	12487	9341	74	19382	15214	81	405159	307625	114	1.74333
104626	100787	83	28886	27749	79	1757	1863	19	2833	3087	26	6828	6584	44	9245	8617	51	211476	201291	87	1.74435
86747	82202	82	26441	25850	74	1371	1164	14	1654	1940	22	4258	4214	36	6534	6071	41	138764	133757	83	1.74743
94173	90192	87	18421	17782	54	1148	1047	6	2365	1875	28	5444	5241	40	8032	7505	52	173066	163068	81	1.74743
75692	72688	83	33803	32601	78	1181	1060	7	1599	1703	20	4220	4064	35	6590	6902	45	124836	116923	81	1.74846
230893	188258	108	105512	87370	106	4549	4136	34	8871	7295	51	16710	14425	71	27228	22537	98	530412	458804	106	1.74846
85535	81627	84	21505	19997	70	1483	1643	19	2662	2422	29	6220	5864	42	8943	8104	49	186517	173474	96	1.74846
125173	119927	83	77550	75248	82	2417	2216	27	4267	3887	37	8053	7501	50	12228	11376	62	244065	228515	85	1.74846
210321	183843	94	83953	73442	92	4236	3705	34	8350	7299	50	17960	16182	71	27388	24448	88	554855	493390	97	1.74949
199093	161518	100	94171	75807	97	3038	2641	30	5241	4560	39	12444	10535	63	20104	17065	77	388136	342030	97	1.74949
116853	111399	83	61054	58651	82	2365	2492	25	3813	3900	31	7763	7292	46	11587	11538	51	236586	221903	81	1.74949
93429	90146	81	22976	22171	64	1632	1593	21	2618	2288	30	5574	5567	39	9217	8866	53	175394	171189	79	1.75051
118610	109773	101	35612	33385	82	2467	2405	25	3945	3470	34	7808	7649	48	12910	12507	61	254907	243022	86	1.75257
88968	87227	84	25850	25243	72	1701	1859	19	2355	2229	26	5352	5196	41	7815	6967	48	164278	162237	80	1.75257
104435	99125	83	33454	32258	79	2127	1954	23	3018	2700	30	6944	6980	46	9655	9393	50	224855	214167	83	1.75359
87728	83953	79	28328	27368	78	2208	2165	24	2999	2391	32	6857	6749	45	11292	10781	57	228451	209813	81	1.7577
170304	128150	98	65128	47814	95	3073	2350	34	4388	3744	40	10976	8427	61	17378	13006	78	347538	261022	98	1.75873
69004	67628	79	27335	26973	75	1335	1369	13	2124	1866	24	3496	3198	35	5213	5685	36	110199	108979	76	1.75975
86383	84468	83	41467	40409	77	1386	1405	15	2781	2250	27	4624	4710	35	7696	7455	50	141698	142365	80	1.75975
369910	241124	151	222722	152671	143	8806	5416	54	15074	9097	75	31944	20259	124	50529	30609	138	993094	612348	159	1.75975
157861	128995	95	60971	48925	91	2253	1902	27	3747	2801	38	9469	7631	55	14895	11328	69	285698	227247	95	1.75975
119941	110715	87	38120	35036	84	1976	1861	23	3429	3163	32	7920	6939	48	11219	10255	59	235587	220034	88	1.75975
115581	102342	87	56856	49437	85	1819	1581	21	4414	3438	43	6301	5757	46	10656	8922	60	218598	191416	88	1.75975
170413	138351	93	70814	58318	93	2554	2532	26	3940	3531	41	8644	7371	52	14178	11785	64	282677	239266	99	1.76181
94355	89458	91	31336	30001	80	2318	2194	26	3260	3227	34	7387	7003	47	11201	10266	59	245340	235148	86	1.76489
98629	92189	84	28582	26945	80	1375	1395	14	2783	2811	28	6621	6609	41	10117	9086	57	197231	189001	84	1.76694
184916	149094	106	70208	57411	96	2706	2160	29	4314	4039	39	9690	7839	59	14050	11118	74	300830	262198	99	1.76899
233176	193563	115	62560	51791	106	4991	3841	40	8202	7138	51	16861	15284	70	26783	24074	98	538941	484668	110	1.77002
118013	109114	86	42970	39746	82	2252	1887	25	3358	3579	26	7342	7273	43	10028	9533	54	221051	213423	86	1.7731
80704	78800	83	17504	16861	55	1377	1317	13	2190	2069	24	4255	4015	35	6100	6261	41	132142	128644	80	1.77413
142085	126600	87	55181	48547	87	1962	1695	22	4221	4090	34	8225	8043	53	13791	12809	61	271318	249617	91	1.77515
175509	148701	93	72637	62532	90	2894	2310	31	4337	3573	39	9823	8828	56	15486	14236	68	296712	266977	92	1.77823
111918	106590	83	27461	26105	79	1817	1784	20	2816	3003	32	7334	7357	44	12373	12101	63	245398	230741	85	1.78029
87306	84755	79	25490	24345	75	2155	2113	23	3218	2754	31	6720	6578	46	10446	10386	51	212109	210099	80	1.78029
162210	139678	92	76333	65035	90	2272	1803	26	4368	3499	41	8512	7763	52	13173	11719	67	272021	239985	90	1.78131
137868	124875	94	45024	39878	87	2545	2317	27	4192	4036	34	9415	8668	55	15423	14258	64	306860	291974	88	1.78439
181549	135913	105	79853	60828	100	2476	1851	27	5446	4504	43	10199	7989	60	15502	10790	69	311140	240471	99	1.78439
108530	99302	86	36048	33983	80	1629	1761	20	3323	3303	32	6916	6321	46	9452	8821	55	204131	192849	81	1.78645
93657	88757	87	31027	29843	79	1961	1736	21	2807	3002	31	7115	7141	43	11065	10900	53	225635	216668	85	1.7885
68017	65932	78	14646	14239	50	1282	1235	11	2881	3229	30	4600	4686	37	5481	5518	40	140626	134923	81	1.7885
162952	136794	93	67608	55667	92	2095	1744	24	4141	3274	44	8693	7058	53	13667	11226	67	284355	249100	93	1.78953
142818	133326	87	40711	37454	86	2243	2072	26	3731	3614	31	9826	8898	57	14276	12406	71	276588	265993	91	1.79055
110464	104300	82	45083	42973	80	2234	2073	23	3630	3121	37	6909	6343	44	11256	10221	55	221730	209936	88	1.79261
261648	196104	109	126826	90209	107	5091	3509	43	8504	5914	55	18569	14133	80	28143	21736	101	530316	412500	109	1.79261
92160	88226	81	26184	25457	76	1629	1928	18	2391	2469	26	6465	6350	42	9899	9278	58	196473	185236	83	1.79363
161424	133758	94	60129	48326	93	2793	2082	31	4257	3745	36	10435	8596	56	16317	13917	76	315585	270597	95	1.79363
138320	118866	88	46168	37694	88	2046	1867	23	2809	2602	31	6732	5982	47	10694	9817	53	229122	204768	90	1.79466
163341	144372	104	64526	57391	87	2231	2088	25	4552	3988	38	9278	8343	50	13649	12142	62	284618	261822	91	1.79569
225606	176995	109	94644	75239	101	3818	3381	35	7343	6673	45	15097	12710	63	22228	19024	84	477421	421051	101	1.79671
164146	135907	94	48878	40609	91	2528	1924	29	4891	4309	40	9552	8159	55	15018	13205	69	293068	264498	96	1.79774
95731	91374	84	44166	42843	80	1365	1273	14	2523	2718	26	5208	5088	38	7164	7023	45	163604	155182	83	1.79979
162009	132385	105	59275	47561	94	2611	2118	27	3771	3360	34	9562	7552	55	15301	12236	71	314698	263963	98	1.80287
84511	78418	85	26926	25967	76	2153	2007	24	2352	2678	23	6470	6487	41	10039	9968	52	186583	180338	84	1.8039
96714	90999	91	36014	34966	79	1679	1389	20	2862	3021	27	6437	6444	43	10714	10158	51	221899	216026	86	1.80595
121036	115350	82	50959	48297	83	2441	2027	24	4753	4604	39	10175	10102	55	15323	15169	74	306302	289860	90	1.80595
122524	110283	91	40712	37456	84	2174	1986	23	3350	3259	30	7665	7189	45	12127	11661	60	246231	233494	86	1.80698
121484	111061	86	47916	43706	83	2542	2226	27	3965	3816	34	8571	8192	48	14531	13383	62	283379	267992	88	1.80801
183865	155288	109	73435	61657	95	3073	2661	31	4825	4281	39	11008	9627	61	16660	14206	73	344185	307883	112	1.80801
112908	107260	89	49419	47741	81	1882	1793	23	3341	3055	34	6339	6308	40	9270	8740	50	191762	176845	85	1.80801
113448	106041	86	41802	39966	82	1626	1432	18	2390	2415	24	5798	5476	41	9838	8567	53	192920	183168	85	1.81109
28656	28589	71	10548	10579	43	387	500	0	587	691	0	1231	1194	12	2339	2537	27	49523	48588	65	1.81212
139644	121588	100	53410	45842	88	2707	2459	27	4191	3568	42	10025	9381	55	15810	14030	68	324273	296037	89	1.81417
66682	64434	79	18313	18052	55	899	825	0	1601	1974	20	4560	4252	38	7298	7469	42	141998	145494	78	1.81417
93668	87371	82	36598	34660	79	1473	1270	15	2712	2167	31	5587	5719	39	9641	9583	58	194839	189560	74	1.8152
67912	64085	80	14912	14486	49	1238	1156	12	1422	1432	18	3760	3635	32	6036	5833	41	119148	118316	75	1.81622
141046	119370	88	58276	48682	89	2153	1639	24	3492	3578	34	7549	6526	47	12600	11143	61	250563	222507	88	1.81622
97546	91744	84	36141	34447	80	1372	1389	16	2731	2409	27	5489	5499	40	8644	8578	50	178757	167410	78	1.8193
201264	140546	110	70419	49890	101	3354	2183	33	5831	3841	48	12958	8681	67	20025	13749	81	410961	300518	106	1.8193
71865	65406	94	30491	27816	94	1080	1171	9	2566	1800	23	4895	4597	39	7769	6937	51	160686	143732	94	1.8193
123352	106833	94	49309	42390	87	2313	1774	28	3595	2998	35	7326	6574	47	10474	9782	54	236356	220946	89	1.82033
97751	91107	85	34125	32726	79	1616	1428	16	2160	2248	24	5039	4598	40	7387	7144	47	149692	143301	81	1.82033
170143	122405	100	66124	48392	95	2566	2051	30	4642	3584	45	9760	7133	59	15006	11160	73	304546	225252	99	1.82033
118964	108282	85	37967	33877	83	1532	1329	16	2949	2573	33	6288	6198	42	10813	9805	62	212822	205549	86	1.82136
47863	48124	73	22064	21583	63	749	861	0	1620	1354	26	2548	2721	26	4000	4052	32	87422	87350	73	1.82136
109168	104504	83	28207	27362	78	2021	2093	23	3374	2812	31	7992	7589	50	12299	12049	58	248775	236464	85	1.82136
163538	145907	102	106802	97233	90	3931	3606	34	7530	6758	51	16461	15261	68	25059	22808	84	508224	460221	96	1.82341
122365	110903	85	44590	39366	85	1987	1568	23	3313	2714	35	6741	6213	45	10438	9525	53	201768	187309	89	1.82546
148469	134222	96	36322	32700	84	2627	2179	28	4608	3872	39	9845	9124	52	14725	12767	69	300395	276124	92	1.82649
272962	199461	122	100534	72376	117	4286	3288	38	8775	6626	57	17916	13467	79	27259	20325	101	594360	454520	121	1.82649
230329	176724	103	99733	76531	102	3914	3156	36	6761	5405	46	15690	13369	75	24112	20094	96	497022	418612	110	1.82752
88057	85729	82	20446	19977	56	1348	1277	13	2234	2491	27	5603	5440	41	7829	7853	44	162901	162750	84	1.82752
119722	109913	95	55724	52794	83	2962	3186	26	3948	3938	37	8982	8647	50	15323	14329	65	289787	267743	93	1.82854
112453	104802	100	57860	54728	84	2370	2220	24	3998	4182	34	8957	8782	47	13313	12772	64	274039	259754	90	1.82957
97452	90836	84	36599	33339	82	1761	1817	18	2801	2465	29	5342	5245	39	8612	7768	49	180529	168146	87	1.82957
167355	141643	92	57527	47701	92	2521	1987	27	3622	2835	35	10577	8395	64	14471	11894	70	303189	260400	98	1.8306
191872	155078	97	73300	59615	95	2772	2048	33	5844	4510	43	12436	10712	71	18621	15315	74	363791	313994	101	1.83265
52740	51460	76	17896	17219	55	942	1011	3	1401	1249	17	3637	3589	31	6108	5381	46	106657	105120	69	1.83368
92630	88037	82	22577	21594	67	1674	1831	19	2228	2378	23	6345	6025	41	9940	9661	55	191028	182229	88	1.83368
180125	153388	101	48486	40635	90	2695	2334	28	4414	4361	38	10254	8817	56	16555	14618	76	320727	292055	105	1.83778
103943	99918	83	31019	30319	80	1744	1653	21	3065	2737	27	6175	6117	43	10000	9513	62	207467	194882	89	1.83778
153732	124689	105	59815	49119	92	2596	2558	26	4475	3749	38	9405	7524	55	15214	13184	66	304826	264313	100	1.83984
51354	51182	70	21853	21501	64	834	879	0	676	1107	7	2430	2575	25	3466	3653	31	81649	79443	76	1.84086
153401	138170	91	82233	74667	88	3259	3021	29	5758	4928	43	11726	9936	56	17691	15849	74	367961	321866	96	1.84292
171183	153810	90	67465	60169	90	3335	2780	32	5447	4921	42	12128	11330	56	19441	18352	72	369242	348417	93	1.84497
86963	84207	82	29289	28551	77	1203	1359	14	1720	1783	22	4488	4448	35	7114	6912	49	159846	153608	87	1.84497
177223	142864	96	73545	58728	94	3523	2766	36	5182	4091	42	11052	9316	56	17558	14623	83	362653	313149	98	1.846
69136	69623	71	20424	20349	56	853	984	0	1835	1985	24	3826	3748	34	6294	5862	52	121251	119545	79	1.846
125496	115225	86	39873	36182	84	2557	2259	26	3696	3322	33	8442	8116	48	13105	12417	66	262430	251252	86	1.84702
84134	79571	82	25257	24415	77	1106	1198	12	2474	2128	28	3896	3773	34	6845	6279	44	149429	146955	79	1.84805
177993	162336	92	95549	86754	92	3472	3111	32	6600	5889	42	14692	13128	68	22900	20861	86	480326	429070	96	1.84908
92523	87694	88	54124	52304	80	1815	1534	23	2861	2503	29	6521	6459	42	9575	9012	54	186047	178106	81	1.85216
105370	99201	84	37746	35678	80	1910	1807	21	3221	2762	31	6562	6435	43	9985	9704	58	212518	202325	88	1.85318
81200	78874	81	34765	34101	77	1467	1373	15	1899	1674	24	4474	4515	35	7107	6825	48	145146	137896	84	1.85318
172297	135328	95	64118	50575	93	2672	2146	30	4845	3703	47	9887	8098	52	15082	12234	75	323491	269587	98	1.85421
98928	94049	88	30173	29373	78	1423	1432	16	2534	2790	24	6147	5926	41	8721	8387	52	187737	181855	83	1.85524
94274	90837	84	26549	25626	78	1613	1547	19	2737	2798	25	5442	5393	41	8491	8166	47	175827	165631	88	1.8614
142050	128434	100	62664	55576	88	3030	2536	30	4591	4486	34	10727	9834	56	15231	13417	67	307526	276645	95	1.86448
131663	115107	86	53377	46652	87	2035	2058	21	3746	3446	36	7525	6647	48	11176	10336	59	245385	219839	96	1.8655
88925	86779	81	18567	18357	54	1659	1491	19	2733	2073	32	6165	6150	39	8608	8500	48	176013	164596	87	1.8655
104305	100871	87	34663	33123	81	1905	1734	20	3213	3111	29	7097	6481	46	9949	9840	57	230385	223957	88	1.8655
203550	148378	103	72743	52841	101	2938	2276	33	5180	3915	43	11218	8949	62	16219	12509	76	359738	276766	106	1.86653
90174	87659	80	29115	28261	78	2039	1667	24	3121	2947	26	6920	6503	42	11197	10458	58	224572	217743	88	1.86653
120689	114734	84	67941	63805	85	2107	2174	24	3645	3101	39	8531	8270	48	13773	12607	58	283123	257712	97	1.86653
93114	89612	83	46846	45706	80	1412	1522	17	2380	2370	25	5547	5584	40	9217	9029	53	184149	172201	88	1.86858
78447	72582	93	29094	28183	76	1285	1254	12	1340	1716	21	4381	4154	37	6220	6253	43	131375	121558	85	1.86961
202154	159304	101	77461	60407	97	3105	2542	31	4727	3485	42	10094	8184	60	15083	11893	68	350250	280759	103	1.87166
102476	99737	82	38658	37560	79	1847	1767	18	3368	3172	35	6387	6154	44	10158	10333	49	202114	194754	89	1.87269
217474	164949	103	75473	56710	101	2869	2287	30	6937	5287	53	12750	10023	65	19211	15003	80	406628	313451	106	1.87269
76727	73900	84	25433	25110	66	1475	1387	19	2109	2544	23	4435	4116	36	7484	6455	48	150429	145203	80	1.87269
175536	148524	95	87656	76209	93	3080	2857	30	5593	4645	40	12638	11068	64	20244	18096	79	391969	359090	98	1.87474
163615	120247	98	61177	45524	95	2841	2106	31	3657	3082	37	9201	6424	56	14820	10839	67	301850	227761	98	1.87885
136756	117019	98	52039	44282	89	2096	1964	23	3649	3410	32	8349	7162	49	13434	11621	67	252398	232572	96	1.8809
158459	130896	92	56619	45669	90	2526	1996	30	4307	3866	37	8853	7170	54	14415	12628	67	286426	249306	94	1.8809
159027	133053	95	59723	49471	91	2348	2288	26	3928	3179	41	8897	7303	54	12847	11072	64	259720	225810	93	1.88193
88240	84982	81	40430	39019	78	1357	1213	15	1753	1900	25	4711	4636	37	6751	7207	43	168230	160766	82	1.88193
191494	166835	92	64243	55794	89	3688	3240	34	6065	5129	43	13264	11675	66	22148	19119	84	409947	354213	95	1.88296
52193	52112	69	17376	17741	49	640	717	0	1104	1083	16	2255	2610	25	3677	3520	32	78084	75634	81	1.88809
186473	144934	98	80184	61775	98	3087	2572	30	4996	3761	43	9800	7673	59	15604	12264	75	317700	251798	104	1.88809
214229	166009	107	73920	56847	101	3487	2387	36	4979	3930	42	11927	9600	59	18008	14472	76	352717	289845	107	1.88809
103118	95433	89	29238	27772	78	2125	2010	23	2846	3281	28	7835	7804	44	12245	11742	61	245157	235073	88	1.88912
99626	94460	86	28351	27353	78	1518	1537	17	2772	2807	30	6856	6650	43	10243	9226	61	212460	202072	93	1.8922
89586	87508	80	36400	35729	78	1484	1507	15	2263	2106	29	5348	5268	38	9149	8995	46	182857	173803	88	1.90041
85917	87237	79	30407	29022	79	1662	1525	18	2293	2141	27	5886	5588	42	7980	8031	46	184179	175596	86	1.90041
127301	115100	86	45021	39602	84	1951	1764	22	3453	3369	31	7033	6320	50	10753	9885	59	238106	223764	91	1.90144
126663	114183	86	52529	46819	85	1790	1537	20	2790	3059	27	7808	7587	50	11445	10037	59	233735	213326	92	1.90144
94971	89133	90	29309	27674	80	1927	1672	20	2680	3054	27	6124	5791	41	9995	10188	48	195751	188903	87	1.90246
197151	154444	107	75276	59946	97	2688	2529	27	4331	3714	37	9581	7926	54	13859	11845	65	294265	248410	105	1.90554
60552	59539	76	18487	18168	57	665	527	0	1431	1137	12	2471	2482	25	4074	3763	33	86842	83345	79	1.90657
94043	89153	86	31644	30265	78	1341	1110	16	2422	2515	28	6685	6383	42	9074	8651	51	188723	178368	85	1.9076
98399	94308	83	19072	18264	54	1671	1661	19	2857	2342	30	6159	5928	42	9630	9429	47	187725	174170	85	1.90965
192497	156544	97	62733	53345	93	3489	2712	34	6294	4924	43	13487	10709	62	21393	17210	79	450900	355261	103	1.91068
280333	221632	110	149114	122526	109	6473	4984	42	10065	8162	55	22884	18467	89	34742	28306	103	707226	571116	113	1.91068
124419	109344	87	45078	39562	85	2339	1974	24	3711	3513	33	7826	7100	50	12574	11421	64	240797	220374	89	1.9117
93334	90728	80	18658	17894	55	1452	1454	15	2425	2426	23	6302	5681	43	10204	9323	53	187767	174138	83	1.9117
116754	109772	94	37811	35116	82	2358	2320	24	3699	3635	34	8604	8202	48	13580	13107	64	268416	252223	84	1.9117
196637	168045	100	88274	76439	93	3967	3574	33	6336	5344	53	14123	11747	72	21591	18479	82	401976	340075	98	1.91273
196784	151096	102	67164	51041	100	2861	2191	30	5639	4569	47	11639	8251	65	18800	15083	80	341880	269468	106	1.91376
111905	98816	86	32929	29002	83	1687	1675	19	3756	3463	36	7365	6863	49	11167	10047	64	229045	215278	88	1.91581
94687	90390	87	29417	28647	79	1256	1358	13	2586	2361	28	5437	4959	42	8900	8255	51	173925	166395	85	1.91581
188459	140194	112	68921	51983	97	2533	1996	26	4240	3692	37	9654	7230	57	14509	11281	71	299983	230633	106	1.91889
117779	105236	86	42079	36442	86	1846	1471	20	2658	2795	31	6413	5498	43	10023	8750	59	200178	178829	93	1.91992
123904	116624	87	51907	47324	84	1836	1630	22	2527	2328	25	6842	6334	47	9909	9254	58	208261	195698	100	1.91992
109805	105371	91	38270	36845	80	2277	2049	25	3643	2733	40	7899	7603	45	12077	11208	58	245998	242246	88	1.91992
68503	68596	76	36090	36075	76	1123	1172	10	1970	1694	24	3557	3528	31	5714	5802	40	108133	108109	83	1.91992
102774	97129	91	34968	33499	80	1530	1440	16	2255	2376	27	5187	4982	38	8530	8200	50	173939	168051	89	1.9271
97095	94180	83	39778	39057	79	1218	1202	9	1976	2275	22	5226	4810	41	7669	7613	42	159227	149457	88	1.9271
177087	139070	97	52705	40257	94	3134	2418	33	3864	3077	39	9638	7592	59	16830	12818	73	337121	266066	104	1.93634
312480	242070	119	246575	191476	120	9102	6508	48	15844	12688	77	33636	26421	114	50626	38995	116	997054	757580	126	1.93634
124116	113390	92	53304	48517	85	1996	1555	21	3073	3527	30	6132	5687	42	9400	8837	51	184048	177924	90	1.93737
195853	156094	102	87347	71451	95	3471	2815	32	5758	4989	43	12941	10482	61	18881	15689	76	384034	328450	106	1.93737
102049	98453	82	27285	26959	68	1932	1766	21	3021	2895	30	6209	6166	46	9504	9106	53	211341	203692	89	1.93737
61326	60483	77	23677	22889	69	718	543	0	1502	1244	14	2969	2874	29	4596	4480	37	90720	89478	78	1.9384
86795	84476	79	32485	31979	77	1566	1365	17	2302	2118	26	5200	4914	39	7569	7273	48	166660	162473	82	1.94148
151680	138720	96	53162	49205	85	3353	3155	31	5227	5176	41	10682	9957	52	16320	15928	70	324631	309186	93	1.94969
101056	97457	82	44514	42594	81	1770	1705	22	2673	2997	28	6291	6216	39	10588	10306	56	212377	206388	87	1.95175
163413	136789	105	57992	47895	91	2321	1798	25	4411	3834	41	8743	7922	52	14231	12715	64	287900	254690	100	1.95175
124793	113465	89	48751	43857	86	1779	1498	20	3559	2987	33	7560	7457	46	12021	11434	55	236436	220727	92	1.95277
103110	100417	82	22611	22290	64	1509	1651	18	3008	2947	29	5910	5741	42	8783	8974	54	186577	169579	88	1.9538
88960	83467	91	34297	31900	81	1748	1632	19	2079	1942	23	6095	5933	41	9159	8630	53	191523	181367	89	1.95483
109777	103227	85	42035	39327	81	2285	2253	24	4298	3914	37	7980	7820	49	12604	11985	67	234496	223007	87	1.95688
216904	159343	103	63806	46249	99	3182	2252	33	5346	3794	43	12601	9378	70	18738	14035	85	369946	274353	107	1.95791
113331	106061	87	54492	51285	82	2482	2268	28	3670	3586	33	6878	6343	44	11254	10471	52	228972	215693	91	1.95791
75571	73282	78	20515	20143	61	1023	1313	11	1523	1553	17	4059	4343	34	6190	5996	42	133796	129663	83	1.96099
111488	101719	87	43825	39851	85	1573	1334	16	3560	3350	33	6712	6338	45	10405	9585	57	207998	200291	92	1.96509
209319	168670	108	78815	64762	98	3267	2434	33	5312	4815	39	12946	10737	62	19449	16046	77	392266	329622	105	1.96715
58782	56140	77	23528	23136	66	1211	1038	5	1451	1469	14	2912	2547	32	4940	5111	36	93547	93199	81	1.96715
112807	106929	85	35173	33152	81	2102	1875	22	3120	3270	30	6808	5792	48	11537	10777	56	221143	213005	89	1.97023
148899	123807	91	60554	50450	90	2264	2052	26	3358	2819	35	8809	7442	51	13808	12352	69	279303	241159	96	1.97023
147486	117670	99	59604	48650	91	2489	1942	28	3801	3644	39	8891	7016	54	12478	9549	64	248990	202178	97	1.97125
146511	127351	100	51601	44904	88	2023	1565	25	3789	3202	34	7946	6676	50	12336	10476	77	219402	191736	91	1.97228
110383	102402	85	37514	35928	82	2363	2199	26	4597	4058	41	9020	8755	53	14351	13327	63	283717	273339	87	1.97228
85334	82490	78	26214	25575	76	1351	1692	16	1715	1370	17	4850	4625	38	7258	6932	46	146452	139893	85	1.97433
128215	111426	100	42716	36093	88	1722	1560	20	3111	2506	32	7513	6812	46	11070	10496	64	219876	196002	89	1.97741
95309	89002	87	33755	32342	80	1823	1739	19	2703	2598	29	6012	5828	42	9987	9514	56	206479	191087	85	1.97741
182968	152660	98	67836	56160	93	2652	2199	30	4562	3975	40	9375	8204	53	15290	13894	66	315290	266244	95	1.97844
134238	119495	87	60477	54544	86	2045	1696	26	3605	3247	35	7349	6848	48	12127	10784	62	224646	205852	86	1.97844
167011	153405	89	96780	88914	89	3147	2941	31	6108	5941	45	13213	12696	62	19927	18881	80	410726	376664	91	1.97844
78473	79119	76	30166	29762	70	1288	1403	15	2496	2413	30	4548	4371	36	7053	7216	49	134266	131186	78	1.97844
34561	33536	66	15389	15009	50	280	427	0	582	574	0	1509	1736	19	2391	2643	26	49813	48894	70	1.98152
194721	155570	99	68750	55699	94	3045	2475	29	5712	4997	45	12530	10413	66	19302	16022	82	399790	350598	98	1.98152
173786	153686	92	82908	74916	90	2869	2385	30	4960	4762	39	11551	10610	60	16498	15370	68	347375	317040	95	1.98357
118325	111653	85	46462	43699	82	2139	2031	24	3539	3166	32	7848	7417	51	11890	10703	59	252768	238743	93	1.9846
187237	141439	106	69479	51457	97	2616	1955	33	5076	4021	43	10545	7960	58	15887	11425	78	304889	234039	100	1.9846
96933	93300	81	23298	22299	67	1610	1425	17	2457	2916	24	5739	5502	43	9170	9083	49	172691	166253	83	1.98768
86348	85042	79	28033	27462	76	1318	1345	14	2025	2281	22	4983	4765	38	7395	6570	43	154580	149904	83	1.98871
78414	76234	80	61070	58508	79	2941	3020	28	9651	9575	53	6239	6007	43	4702	4589	39	190616	188389	83	1.99384
192532	151865	95	68783	53766	95	3013	2384	31	5131	4289	43	11145	9449	61	18111	14623	77	359964	303284	99	1.99384
140766	128910	89	56431	51155	88	2523	2528	25	4813	4750	39	10243	9846	50	16115	15540	71	317247	303155	94	1.99692
76830	75559	77	34668	34064	77	1037	1006	2	1611	1513	15	3820	3497	32	5738	5178	40	139884	133547	85	2
88714	86151	80	28197	27242	77	1284	1296	13	1881	2029	24	4286	4296	34	6943	6694	43	138765	134748	83	2.00205
98960	95161	81	31928	30351	79	2294	2196	25	3012	3039	30	6817	6696	41	12014	11981	62	236649	218634	85	2.00205
119620	112290	83	39016	36767	81	2560	2444	26	3832	3849	35	7881	7245	46	12700	11822	65	240002	224100	88	2.00308
118697	107959	89	40055	35986	85	2351	2273	26	4409	4207	37	9739	9085	54	14904	14258	68	290617	274479	88	2.00308
161622	131451	103	66874	54594	92	2477	1974	28	3986	3273	42	8437	7065	52	13899	11760	72	279882	235448	94	2.00411
151099	127351	96	59053	49648	91	2619	2420	27	4113	3502	39	8980	7605	57	13886	12173	68	275097	245684	89	2.00513
96297	90313	97	29420	28279	79	1750	1706	21	2912	2558	29	5719	5357	41	8823	8159	58	178131	167925	81	2.00616
172417	145595	109	77618	66427	93	3935	3669	32	6008	5332	42	13092	11376	65	21153	18417	85	429103	390949	92	2.00616
96355	90263	87	27615	25955	80	1398	1197	16	2140	2005	22	4762	4702	37	8379	8010	48	160895	155550	83	2.00924
84863	81693	83	32542	30982	78	934	1129	8	1700	1655	20	4415	4334	36	6604	6644	43	153344	144644	80	2.00924
153672	125451	94	62422	50488	91	2243	1956	27	4506	3552	38	9451	7989	54	15292	11764	73	316207	268350	94	2.01129
114802	110322	86	28084	27018	79	2177	2091	23	2641	2557	30	7610	7547	44	10212	10236	57	220717	211098	82	2.01129
48626	48773	73	20669	20581	54	581	623	0	1020	845	0	2334	2279	26	3572	3238	31	73717	72214	71	2.01129
93958	91597	82	30854	29629	78	1464	1576	18	2571	2318	27	5551	5290	38	9210	8512	59	164668	160239	79	2.01129
101934	97705	81	39630	37833	80	1755	1616	20	2560	2335	25	4962	4834	37	7751	7850	44	153470	144009	97	2.01129
157751	130339	95	48928	42040	88	2691	2480	28	3649	3449	32	10687	8918	59	15861	14049	70	329757	286502	91	2.01232
242870	187089	114	173659	137491	110	5719	4558	40	11462	8945	61	21785	18247	83	33526	28771	102	676477	577798	108	2.01335
133553	120951	88	56136	50550	85	2053	2010	22	3187	3186	33	8650	7877	51	12772	11834	57	255287	238547	86	2.01437
43379	43828	73	18421	18194	55	413	398	0	802	996	0	1669	1761	17	2429	2577	26	55623	54780	74	2.0154
102123	98486	83	32758	31397	78	1479	1479	16	3328	2522	31	5390	5190	40	8711	8103	48	168339	163027	84	2.0154
118616	103242	87	47720	43175	86	1662	1540	19	3245	2839	30	6831	6489	45	10531	9728	54	211417	199923	89	2.0154
85612	84214	80	32833	32301	77	1441	1562	16	2226	2159	25	5152	4715	41	7939	8312	45	154334	145907	82	2.01643
86435	83475	95	21952	21010	67	1656	1332	17	2318	2121	24	5453	5445	39	8932	8867	47	166456	162845	85	2.01848
207216	156082	100	72625	55214	97	3424	2412	38	6294	4594	54	12783	9616	69	19538	15185	81	398844	316892	104	2.01848
206107	152887	104	72858	55586	101	3398	2637	33	5333	4110	42	12010	9597	64	18945	15070	77	376046	304623	105	2.01848
97949	94072	92	20610	19698	59	1536	1663	17	2590	2505	27	5316	5071	39	7575	7178	48	174145	160834	86	2.01951
205846	165018	103	73667	60440	97	3552	2552	35	5807	4866	42	12009	10051	66	16642	14191	77	371757	313165	103	2.02156
194365	148408	95	74790	56680	94	3031	1994	35	5399	4386	46	10762	8558	58	16294	12024	69	356624	273688	101	2.02156
149552	137068	88	73653	68954	86	2582	1962	29	4195	3686	37	9857	8895	56	13920	12377	68	295154	283716	91	2.02156
50403	49779	79	14831	14702	48	701	544	0	1426	895	0	2642	2745	26	4013	3725	35	78701	73335	82	2.02259
101553	97913	81	32127	30899	80	1709	1438	19	3303	2713	33	6229	6458	39	9684	9402	52	198733	185754	87	2.0308
93756	90772	82	31436	30157	79	2488	1994	27	3105	3290	30	7446	7381	46	12568	12125	58	228127	222030	88	2.03285
162963	128411	94	53790	41100	94	2644	2210	28	4105	3504	37	10293	8214	62	16910	13237	73	348388	281696	98	2.03388
109788	106969	82	33189	32079	80	1664	1684	22	3599	3209	29	7198	6763	44	9535	9145	53	222837	208292	86	2.03388
264326	194167	120	112538	85463	108	3942	2922	36	5986	4860	46	14445	10252	71	22670	16251	85	457490	352633	112	2.03491
119952	110131	88	41000	37284	84	1915	1618	23	3609	3629	31	8156	7386	50	12391	11527	62	262325	244827	88	2.03593
156403	122599	96	64671	50480	92	2522	2019	27	4115	3043	40	8372	6666	51	15305	11885	74	277060	227942	96	2.03593
342458	209965	136	207286	123678	134	7773	4538	53	14194	8249	89	32332	19480	124	50437	31101	128	1.0412e+06	623185	134	2.03593
115504	108339	89	32558	30848	80	2062	1901	25	3101	2634	32	7740	7382	45	12781	11566	61	244582	230142	83	2.03799
138007	129331	88	37561	36371	81	2411	2292	24	4422	4109	37	8451	8105	52	13127	12030	64	271899	254043	84	2.03901
111630	104070	88	39512	37342	82	1787	1636	22	3313	3396	33	6126	6053	43	8700	8678	47	182105	175845	86	2.03901
116272	106461	90	46910	41756	84	2024	1684	24	2988	2669	32	7013	6173	46	12371	11328	68	242559	228849	84	2.04004
93892	90828	82	39579	38112	79	1939	1871	21	2902	2770	29	6351	5720	46	11530	10108	62	207521	200024	82	2.04107
98899	94856	80	30215	28377	80	1673	1741	19	2729	2389	26	5328	5079	38	8290	7909	50	169610	158540	82	2.04209
177254	153857	96	67820	59123	91	2957	2615	30	4909	4057	45	12144	10943	61	17311	15200	75	350214	327043	92	2.04312
102945	96625	83	41621	39596	82	1389	1238	12	3292	2798	32	6617	6201	45	10957	10237	62	207929	198135	86	2.04415
252340	145318	114	106761	64307	113	4149	2314	47	6050	3937	55	16403	10049	78	24568	14878	101	515263	318846	120	2.04415
77743	74436	79	30225	29037	77	891	885	0	1473	1481	15	3633	3854	34	5949	5725	42	148578	139332	80	2.04517
34020	33768	71	17215	16940	54	478	555	0	841	597	0	1747	1824	19	2382	2375	26	53518	55146	70	2.04517
130450	120431	102	44365	41753	84	2348	2214	25	3882	3795	34	8990	8383	50	16103	14769	74	302967	285567	92	2.04825
112550	106317	85	24975	23838	68	2404	2106	23	3418	2941	36	7127	6826	45	11049	9866	59	213570	207438	88	2.04928
157435	119965	94	61618	46530	92	2103	1474	26	3701	2981	38	8299	6137	53	12677	9835	66	285970	218379	99	2.05031
68081	66597	77	19064	18599	56	698	798	0	1717	1565	21	3686	3281	33	5269	4721	41	100138	93077	85	2.05339
77212	74722	95	27383	26717	74	936	986	0	2107	2052	23	3528	3476	32	5507	5117	40	117838	109171	84	2.05544
70232	68312	80	26948	26535	76	919	1032	5	1564	1487	17	3531	3011	34	5921	5835	40	115203	111075	82	2.05544
125391	113759	89	55652	51370	84	1900	1971	21	3069	2782	33	6539	6176	45	10602	9687	60	202346	186989	90	2.05749
103724	100023	85	30502	29586	78	1380	1421	17	3093	2471	31	6168	6238	41	10080	9069	53	195545	183781	88	2.05955
125654	119406	84	52577	50798	82	2136	1954	23	3947	3837	33	7796	7852	44	12318	12345	63	250430	240037	91	2.0616
114197	102949	85	47321	43092	85	1672	1642	19	3241	2735	32	7050	6702	46	11490	10466	69	228265	209591	91	2.06263
132284	123214	87	49038	45605	84	2125	2035	24	3854	3726	35	8516	8570	48	14410	13910	76	283782	267254	90	2.06263
91988	82669	86	41955	38794	83	1856	1488	20	3361	2698	40	5096	4731	40	8641	7827	50	180250	168514	90	2.06366
93806	87754	84	59851	56443	81	3377	3041	31	5528	5388	41	12237	11468	59	17955	16666	72	375638	351925	94	2.06571
174822	135544	97	61588	47603	94	2649	2094	30	4245	3340	39	9594	7266	57	16510	13130	73	322320	256536	98	2.06982
76227	73374	80	26397	25526	76	1106	943	0	2311	2303	22	3797	3661	34	6338	6135	43	119656	116634	78	2.07392
120197	111121	87	44875	40892	83	2460	1861	30	3361	3200	31	8226	7669	52	11656	10525	57	249866	233932	86	2.07392
166370	133679	94	68106	53386	93	2523	2089	30	4465	3655	41	9345	7566	56	15114	11780	67	302063	251051	91	2.07392
113250	98762	86	46360	40050	84	1434	1429	16	3088	2560	35	5528	5097	40	10496	8873	52	187069	166556	86	2.07598
90803	87059	81	20550	19975	59	1600	1445	20	2870	2402	26	4575	4613	39	7736	7447	48	158463	153312	90	2.07598
47495	47021	74	27309	26959	73	742	787	0	1016	884	0	2073	2243	24	3016	2854	30	64206	65646	69	2.077
181391	143160	99	69497	54953	95	2569	1954	28	4691	4155	39	9508	7716	53	14690	12380	67	300054	245909	102	2.077
196894	138235	102	75721	54597	98	2700	1857	33	5870	3832	49	11297	8100	60	17184	12232	81	351592	250822	102	2.07803
108897	101751	88	40411	38322	82	1725	1835	19	3594	3630	35	7019	6721	46	10115	9554	63	192052	181126	88	2.07906
174179	143398	106	64804	53097	98	2507	2210	26	4127	3350	38	9361	7773	54	13543	11263	62	290972	248167	102	2.08008
93796	90669	83	21808	21381	66	1440	1359	15	2679	2266	30	4974	4804	39	7560	7373	46	155615	147545	85	2.08111
134812	125578	86	38982	35609	84	1866	1865	20	3685	3626	32	8990	8533	51	14451	13493	71	280905	260762	93	2.08111
157823	142787	97	79238	71108	89	2882	2583	28	4836	4463	39	11067	10118	59	17740	15829	70	343542	316211	94	2.08214
108533	104100	84	29179	27619	80	2176	1970	24	3732	3341	34	7818	7252	52	12874	12826	61	253100	242700	89	2.08214
141039	123078	99	61758	55746	87	2350	1959	27	3879	3808	35	9155	8576	49	13262	11794	60	278559	257122	93	2.08316
170372	155014	94	85770	75984	91	3066	2589	31	5531	4791	44	10630	9488	56	16361	14196	70	350727	325537	98	2.08316
217548	168270	105	69036	51102	101	3072	2549	31	5602	4840	45	11513	8885	63	17579	13996	80	341896	268486	107	2.08419
181932	146511	101	62453	50500	93	2780	1923	30	5508	4428	41	10091	8369	52	14087	11796	69	301823	254490	101	2.08419
46247	46105	73	19388	19317	57	734	605	0	790	1257	12	2589	2494	26	3365	3225	32	72052	71314	79	2.09651
85784	82084	80	26281	25477	76	1249	1172	11	2165	2068	23	4833	4739	37	7931	7621	48	163922	155491	85	2.09651
84532	83254	80	25632	24880	74	1255	1326	13	2303	2348	25	4697	4487	37	7555	7432	43	160616	156387	84	2.09856
88667	86386	80	30561	29659	77	1731	1762	19	2908	2288	30	5802	5584	41	9663	9783	49	183822	175813	85	2.10062
114342	106606	86	41526	37779	83	2106	1725	24	3012	2868	31	6718	6502	44	11404	10703	55	210338	195627	89	2.10164
94700	89050	93	32433	30435	79	1672	1579	19	2834	2930	29	6658	6465	44	10876	10622	52	208895	203609	87	2.10267
228322	172829	109	89346	69660	101	4012	2620	37	5776	4077	47	12361	9226	70	18355	14482	77	390228	303349	104	2.10267
192770	143734	96	81620	59641	96	3156	2204	33	5064	4014	42	11425	8510	61	17524	13362	80	361561	274952	101	2.10267
122056	106665	93	58372	53236	86	2070	1945	22	2776	2720	27	6464	6236	42	10662	9845	63	199631	187578	89	2.1037
86555	80383	83	28456	26206	80	1181	1191	11	2686	2652	28	5412	5150	39	7871	7149	53	166127	162429	82	2.10472
88768	83784	83	25073	24216	72	2076	1862	22	2386	2695	27	5506	5454	41	9135	8489	50	194481	187562	81	2.10678
90933	86739	83	33400	31512	78	866	1071	6	2065	1981	25	4640	4525	38	7181	6939	53	151466	147972	84	2.1078
110127	104620	83	30881	28983	80	1867	1943	20	3487	3534	29	7815	7149	48	11488	11132	61	212650	207869	86	2.10883
150439	130921	92	61782	55421	88	2503	2046	29	4459	3463	40	9691	8156	50	13203	11861	64	245671	211933	93	2.10986
181725	152075	111	68002	59616	91	3464	2950	32	5473	5053	44	13674	12091	65	20552	18146	90	406889	363752	97	2.11088
96972	89200	85	34758	32436	81	1238	1142	11	2488	2402	27	5276	5114	38	8439	7812	48	171622	160694	89	2.11396
180022	150101	105	66341	56227	93	3072	2739	29	4831	4277	37	10003	9122	53	15290	13024	64	335602	300762	101	2.11396
123221	103231	90	51331	41821	88	1793	1478	21	3723	2744	41	7508	6164	48	10369	8264	58	231099	191195	94	2.11396
100968	96975	82	17171	17135	49	1882	1705	21	3059	3406	28	7331	6941	44	12102	12463	62	241155	231808	87	2.11499
122562	113153	87	44083	42122	83	2311	2315	25	3455	3437	31	8313	7833	53	12588	11456	66	238037	224267	93	2.11602
127521	108450	89	39255	32891	86	1836	1638	21	3222	2707	35	7695	6662	50	11180	9342	60	227403	193448	96	2.12012
147826	132607	88	73733	66388	86	2527	1951	29	4006	3990	35	8967	8251	54	13915	12952	67	298746	273224	95	2.12012
60744	60176	76	14758	14670	49	719	682	0	1206	1175	21	2892	2754	29	4057	3893	36	92484	90747	84	2.12526
138207	114342	93	47327	37531	89	2249	1835	26	3984	3605	36	8730	7252	52	14279	12241	67	279796	242129	98	2.12731
71872	66870	92	26818	26106	76	1073	1259	10	1773	1886	19	4720	4507	38	7304	6996	46	141581	136216	84	2.12834
249055	190999	107	99842	75782	106	3747	2896	35	7263	5285	53	14985	11900	67	23568	19190	86	501201	411981	109	2.12834
153906	131102	94	56767	47281	91	2416	1980	27	3493	3715	33	7975	6816	49	13732	11825	66	249811	221555	96	2.13244
118901	107355	89	41701	38077	84	1923	1697	22	3450	2856	35	6752	6397	43	11842	11024	56	213533	199962	90	2.13244
103318	97589	85	26896	25268	77	1932	1928	21	2989	2944	32	6573	6231	46	10376	9954	53	205303	190383	84	2.1345
105829	99392	82	40903	38283	80	1979	1949	21	2798	2775	28	6082	5804	42	8919	8703	54	189924	183427	83	2.13758
136226	120296	98	44525	37368	87	2081	1916	22	3766	3646	34	8352	7859	52	13606	11628	68	246832	228882	88	2.1386
134777	116102	97	56271	49803	87	2194	1974	25	4064	3543	39	8087	7259	52	11900	11162	58	227248	212764	88	2.13963
95508	91516	82	29839	28583	78	1630	1529	19	2507	2833	26	5467	4932	41	9368	9059	54	209011	202001	85	2.13963
150054	119993	92	58975	46624	92	2242	1738	27	4010	3707	36	9522	7649	58	13978	10672	65	286281	227721	100	2.14168
240580	183820	101	113248	85022	100	4917	3748	40	8675	6616	57	18405	13574	79	28548	21360	95	584317	449000	107	2.14168
159194	136593	92	68981	58517	89	3275	2621	32	4640	3891	40	10823	9059	61	17360	14615	81	346394	313207	96	2.14476
89427	85983	85	28374	26411	80	1546	1406	16	2889	2423	29	6046	5589	41	9514	8691	56	195187	179950	96	2.14476
206611	153074	99	78780	58304	98	2970	2196	33	5327	3781	45	11735	9010	61	16705	12854	71	324413	247355	105	2.14579
106596	99257	97	40728	38984	81	1509	1692	17	2537	2436	28	5447	5400	40	8997	8618	51	196115	183734	88	2.14682
91492	86401	84	34407	32908	81	1616	1598	17	2859	2474	26	5166	4750	41	9464	8778	54	178513	173197	88	2.14682
91327	87777	82	24569	23317	72	1943	1702	21	3419	3324	32	7049	6784	46	10871	9867	54	228231	214875	90	2.15195
166174	131081	107	58002	43750	95	3212	2623	32	4672	3892	40	10645	8783	56	17254	13373	75	346949	285948	104	2.15503
132058	113984	87	47281	39849	88	2121	1664	25	3280	2853	32	7195	6463	48	11862	10544	64	254492	226558	94	2.15914
86841	85105	79	25745	25113	69	1599	1522	20	2609	2268	28	6289	5930	43	10437	10094	60	209867	204021	86	2.15914
188555	141513	98	76233	57156	97	2585	1920	30	5666	4041	49	10443	7893	57	17473	13078	72	358865	277272	103	2.15914
187139	137062	103	61694	44915	98	2749	2292	29	5526	3789	51	11662	8766	60	17273	12798	78	341416	254652	106	2.16016
118207	111992	90	30420	29179	80	1787	1683	19	3837	3532	41	6394	5854	42	9431	8694	58	184525	165367	89	2.16016
124176	115843	87	55135	51434	83	2551	2338	28	3968	4331	33	9669	9106	55	14078	12944	66	294697	278393	92	2.16119
108096	102231	85	35021	33481	80	1780	1634	20	3336	3347	33	6767	6419	47	11616	11535	63	220419	208921	88	2.16427
94850	88946	85	33939	32580	79	1213	1291	12	2216	2044	23	4366	4628	33	7144	6834	45	158389	152102	85	2.16632
105049	96420	86	42931	39616	82	1830	1564	22	3443	3562	31	7296	7147	45	11737	10949	63	228920	223253	87	2.16632
142848	129312	91	48544	44116	83	2109	1843	25	3662	3521	31	7366	6664	51	11428	10621	57	234419	212944	90	2.16735
102763	95540	94	30761	29679	78	1971	1851	23	3597	3572	34	7195	6759	46	11313	11083	53	239082	230255	85	2.16735
155897	124109	111	60503	47907	95	2620	2026	28	3735	2764	38	8456	6394	54	12383	9228	64	263115	213872	111	2.16735
97252	89108	87	35449	32758	81	1528	1368	18	2006	2056	24	6115	5815	43	9453	8681	50	184420	179429	84	2.16838
146898	125819	97	62522	54886	90	2579	2462	25	3676	3424	35	9434	8006	56	15263	13934	75	304793	278041	92	2.17043
89672	86972	87	25745	25147	70	1207	1095	10	2162	2200	26	5328	5469	39	8765	8259	58	165271	157132	81	2.17146
90312	86157	86	37073	36129	78	1007	1278	12	2023	1823	24	4802	4793	38	6838	7193	41	145782	144583	84	2.17351
175172	128200	111	70742	53141	96	2563	1852	30	4270	3458	43	10872	8189	59	18516	14113	77	352664	266533	100	2.17351
93271	89043	83	26192	25159	78	1929	1909	22	2534	2588	27	7052	6630	52	11719	11685	63	215875	210229	86	2.17762
151088	124447	95	57679	47056	90	2294	1960	27	4887	3625	45	8767	7337	55	14428	11649	65	264210	230790	95	2.17864
84688	82398	80	44969	44052	78	1662	1664	19	2398	2371	28	4695	4819	37	9013	8097	60	166528	157925	87	2.17864
101111	95830	85	29456	28155	78	1416	1372	15	2195	2541	25	5347	5292	40	7854	7592	48	167826	160173	84	2.18378
94027	90080	81	26930	26326	75	1496	1445	15	3002	2923	28	5188	5191	38	8892	8803	53	170623	159151	83	2.18378
91246	93140	78	46344	45088	79	1882	1817	20	3411	3266	28	6223	6077	43	11197	10841	59	202004	188456	85	2.18378
100478	95903	83	32115	30974	80	1640	1544	17	2980	2858	27	5877	5617	41	9224	9227	50	186831	176394	84	2.18378
157847	125025	96	63521	51665	92	1922	1495	22	4422	3315	39	9231	7437	56	14627	12053	68	281359	227616	96	2.1848
125727	111469	89	43866	37255	85	1818	1503	21	2805	2751	30	6944	6268	46	11084	9896	55	226482	207927	87	2.1848
168597	134479	94	67242	53449	94	2475	2070	26	4389	3320	38	9403	7698	59	13967	11120	69	280424	227433	100	2.18891
94056	92258	79	23534	22901	64	1555	1614	16	2798	3028	29	6001	5934	42	9398	9153	51	198360	185309	84	2.18891
99226	92318	100	30944	29981	80	1689	1461	18	2481	2143	27	5911	5679	40	9354	8916	49	191126	178100	86	2.1961
208306	156066	105	85360	64122	98	2897	2080	33	5261	4099	52	10960	8132	58	17573	13358	79	362173	275984	103	2.19713
78742	74509	79	34698	33266	78	1396	1264	13	2348	2214	23	4415	4321	36	8334	8085	46	148731	144441	78	2.19918
85846	80669	86	29978	28921	78	2027	2094	21	3024	2684	32	6812	6941	44	10828	10065	55	221666	213407	84	2.19918
105358	99265	84	29625	28512	79	1819	1475	22	2525	2734	29	6124	6113	41	10142	9632	58	212155	201588	85	2.20021
137811	122290	92	58449	51548	87	2236	2265	23	4390	4112	37	8163	7255	49	13604	12805	64	274245	262441	89	2.20123
135643	121249	90	54796	49682	86	2081	1706	25	3873	3480	35	7846	7074	48	12282	11277	59	233233	219939	86	2.20123
40008	40116	70	16802	16754	49	705	815	0	911	1255	9	2282	2198	24	3260	3603	30	69480	68270	70	2.20123
191610	152631	107	80097	64204	96	2513	1977	29	4589	3418	45	9268	7431	54	14505	12682	66	298554	255560	94	2.20226
145598	127903	92	53218	45675	90	2157	2074	22	3569	3013	33	7752	7162	45	11436	10452	60	251206	222544	89	2.20226
99576	96236	81	37575	36274	79	1284	1040	11	2635	2182	31	5169	4979	38	8001	7425	50	157341	150101	83	2.20637
122906	115141	86	53182	49860	82	2526	2255	27	4500	3790	41	8628	8269	50	14110	13883	61	273380	257294	86	2.20842
119136	113566	84	54612	51331	84	1885	1879	20	3880	3604	34	7943	7838	45	12245	10969	60	247632	232126	90	2.21253
75572	76307	78	32974	32179	76	1046	859	0	2357	1644	25	4015	3725	36	6603	6066	45	131039	127724	80	2.21253
103575	96557	81	48168	46101	80	1740	1721	18	2234	2491	26	6244	5948	41	9873	9241	56	186256	169706	86	2.21766
114365	107773	86	46569	44151	81	2276	2166	23	4134	3131	36	7715	6826	50	11653	10867	59	230728	221064	86	2.22177
81524	80598	78	25624	25185	72	1172	1190	11	1692	1768	23	4353	4270	39	7359	6927	44	153305	145165	81	2.22177
102232	95563	86	41704	39579	80	1786	1681	18	1974	2269	21	6135	5471	47	10727	10374	64	184823	174264	88	2.22485
91328	87399	83	28075	27259	77	1795	1808	22	2812	3100	28	6345	5947	43	9202	8861	52	197331	187185	88	2.22485
110038	102869	85	29882	27670	79	1789	1649	20	2250	2460	26	6373	6085	42	9714	9668	52	212798	203661	84	2.2269
95256	89882	83	34714	32683	79	1837	1736	21	2317	2506	25	5671	5699	40	9536	9173	51	171157	166077	80	2.22793
91520	85312	81	37513	35119	81	1249	1250	14	2724	2265	30	5350	5340	39	8473	8192	50	181390	173989	84	2.22793
231049	188783	103	97200	80523	101	4663	4034	37	9334	7760	57	19721	16781	84	28251	24820	93	598683	513702	104	2.22998
104270	99125	83	42180	39540	82	1509	1289	17	2828	2785	27	5231	4795	39	8461	8023	54	165616	157792	85	2.23203
211869	168405	103	72614	56086	99	3266	2475	32	5355	4182	41	10848	8986	57	16725	13772	77	338307	294934	100	2.23306
82076	80541	81	28351	27604	76	1337	1243	11	2025	1878	23	5054	4479	39	7643	7355	44	163362	158805	79	2.23306
97868	93465	94	21140	20386	61	1209	1243	12	2718	2373	32	5233	5273	39	8631	8348	47	169449	164893	80	2.23409
67262	65783	76	28664	27939	75	1018	811	0	2382	1808	25	3698	3314	36	5950	5679	44	119421	114031	76	2.23511
185376	154422	97	70231	58885	95	3110	2710	31	5396	4380	42	11146	9872	60	18525	15746	81	367130	327589	97	2.23922
97010	92418	80	23257	22763	65	1812	1769	20	3032	2942	27	6427	6226	44	10836	10890	53	231212	214947	87	2.24025
84399	80100	82	31473	30807	78	1107	1289	12	2506	2408	25	5284	5017	38	7919	7949	47	159596	152711	86	2.24435
90186	87536	79	20195	19839	60	1555	1496	17	2331	2256	28	4814	4931	37	8708	8362	49	160339	152085	85	2.24846
98291	95843	80	25801	24909	73	1635	1583	18	2042	2428	24	5091	4626	43	7775	7334	47	164186	156903	85	2.24846
138940	122314	88	77634	69116	88	2887	2845	28	4194	3181	40	9599	9300	52	15627	13937	68	297238	267919	93	2.24949
69153	67973	77	27978	27008	76	926	898	0	1722	1703	21	3113	2859	34	4694	5256	36	105043	103478	78	2.25257
109744	104316	83	45518	43483	81	2248	1841	26	3110	2816	31	6677	6136	46	10564	9883	59	208468	194865	89	2.25667
87084	84590	79	45414	44023	78	1534	1598	17	2717	2677	26	5314	5101	41	9206	8312	57	163846	154841	82	2.2577
90852	86103	83	36899	34808	80	1385	1388	15	2270	2228	31	5238	4847	39	6749	6492	41	161058	154912	87	2.25975
92672	90284	81	35250	34046	79	1223	1239	13	2425	2281	27	4942	4762	40	8281	7904	45	171086	162328	85	2.25975
63587	60376	77	47198	45439	77	3057	2879	30	5208	4876	46	11321	10784	58	16937	15958	75	339800	323889	82	2.25975
127526	114809	88	44827	39158	85	1874	1745	21	2748	2866	29	6970	6496	44	10877	9748	58	219696	194742	90	2.26283
86371	84100	81	32741	31769	77	1455	1508	18	2168	2277	25	5208	5046	38	8307	8049	50	158798	151272	82	2.26386
117134	109214	84	41783	39280	82	2142	2116	24	3789	3098	37	7192	6947	45	11295	10611	56	215406	202323	87	2.26386
201496	157387	98	87300	69594	96	3019	2241	31	4523	3513	40	11053	8923	64	17897	14811	84	344462	283842	95	2.26694
168958	131743	107	53390	40919	94	2800	2140	32	4325	3817	36	10117	8813	57	17391	14102	68	323928	265743	95	2.26899
133761	115221	90	54573	47022	88	2220	1877	26	3539	2985	29	7593	6540	48	11914	10526	64	252369	228292	90	2.27002
111413	100337	86	42062	36864	84	1925	1728	22	3188	2846	30	7270	6755	45	11822	11556	58	240298	228653	85	2.27002
91934	89255	82	37838	36490	79	1101	1148	9	2033	1981	23	5891	5466	42	7873	8207	45	171483	158841	88	2.2731
200228	167243	106	71378	60208	94	3586	2802	35	6394	4782	49	13509	11677	65	19565	15952	73	402303	339636	111	2.2731
93994	90685	85	36204	33675	80	1623	1625	19	2399	1948	26	4803	4202	39	7734	7288	46	160924	156355	85	2.2731
105775	102721	81	27619	26652	70	1717	1673	18	2832	2845	27	6659	6424	43	11285	10723	56	225196	211910	87	2.27413
83674	80801	82	24727	24024	69	1380	1350	14	2208	2587	27	5096	5009	37	7448	6931	44	151327	144268	83	2.27413
104899	96389	95	37277	34999	82	1673	1480	19	2628	2818	26	6163	5747	43	8935	8299	51	181568	170333	89	2.27515
40320	38135	77	18497	18684	52	606	450	0	1219	851	0	1839	1969	22	2821	2791	29	64332	62320	82	2.27823
96022	92821	87	43878	42529	79	1624	1450	19	2502	2734	27	5627	5709	38	9075	8031	55	189011	179512	89	2.27926
180268	149471	94	61021	49179	92	2839	2343	30	4839	4315	44	10925	9074	58	16350	13905	72	341080	291760	98	2.28234
76046	73622	78	21525	21081	58	1142	1013	3	1742	1674	21	3297	3556	31	4577	4583	37	122898	119119	83	2.28234
39832	39295	64	17773	17438	51	628	523	0	699	916	0	1901	2055	21	2891	2889	31	59976	57204	74	2.28337
115774	108954	81	56823	51925	84	1489	1652	18	2661	3025	28	6453	6261	43	10810	10330	56	201517	190512	91	2.28439
109884	96996	87	45510	39665	84	1285	1155	11	2223	2255	24	5499	4965	42	7506	6609	50	153894	140426	90	2.28439
230959	171902	109	90713	67185	103	3763	2517	35	5622	3943	50	12776	9811	61	21131	15443	88	408804	318025	109	2.28645
151271	127252	91	57965	49058	89	1952	1657	25	3439	3007	35	7780	6818	46	13560	10996	67	273381	223136	101	2.28747
152271	121224	102	58314	46262	91	2775	2019	31	4046	2962	39	8935	7112	55	13861	10808	66	284206	235812	98	2.2885
105842	98232	86	41621	37703	82	1658	1323	22	3064	2813	29	6242	6002	42	9869	8787	54	194047	184988	88	2.29363
92551	90893	81	42765	40763	79	1468	1423	15	2876	2250	33	5029	4937	38	8139	7909	47	159041	152326	87	2.29363
159216	129592	93	54044	43235	91	2459	1859	29	4586	3632	42	9795	8346	58	15354	12287	75	320873	271932	96	2.29877
142051	124729	88	46441	41309	86	2360	2146	27	3897	3324	36	9297	8782	58	14653	12647	68	281847	256357	88	2.29877
174663	139059	95	68734	54262	94	2932	2275	32	5517	4340	44	11414	9060	60	16969	13909	72	374802	312934	97	2.29877
123094	105590	88	54063	45738	86	2232	1782	22	3529	3083	32	7574	6510	49	11815	10117	64	243663	221720	86	2.29877
144729	127702	91	55860	50185	87	2178	2147	25	4276	3590	37	9517	8604	53	14686	13412	69	284277	266699	89	2.30082
61181	59797	75	14487	14223	48	977	971	0	1938	1987	21	3572	3533	31	6323	6321	41	120792	119595	80	2.30698
139788	125141	91	56639	50610	86	2415	2045	25	3976	3706	33	9003	8222	51	13644	11919	68	277383	259489	94	2.30698
166280	146943	92	68661	61290	89	2781	2298	31	4539	4115	43	10355	9356	56	16170	14493	65	325658	304577	94	2.30698
72353	71448	78	17525	17277	51	1421	1442	14	1811	1597	23	5001	4862	39	7371	7623	44	152083	147505	84	2.30801
140289	127306	90	59711	54260	87	3310	3154	31	6011	5965	39	11851	10583	61	16874	15568	67	351048	312234	95	2.30801
99380	95370	81	23344	22669	66	1753	1497	20	2731	2376	30	5727	5702	39	9119	9460	50	196266	188351	86	2.3152
136964	120204	87	52445	44847	89	2216	1967	23	3506	3105	32	7313	6683	47	10282	9039	55	219100	196434	96	2.3152
283791	207399	121	129345	95635	115	5110	3965	39	9067	6785	71	18307	13646	80	29140	22441	100	579054	427244	118	2.31622
241457	198121	107	139488	118232	105	4932	4457	36	8513	7010	52	16929	14644	68	25698	22359	98	527675	446865	108	2.31725
95690	89508	97	27822	24578	97	1680	1495	19	2943	2535	35	6758	6112	45	10838	9648	59	207590	190714	97	2.31725
84029	80093	84	35947	34163	78	1524	1450	18	2495	2493	25	5354	5169	39	8577	8257	48	169334	161303	83	2.32033
123817	116124	85	38395	36364	81	1867	1652	21	3415	3404	31	7770	7428	47	11684	10670	62	250053	235169	92	2.32136
127759	109894	98	50040	43269	89	2340	2083	24	3816	3325	33	7179	6135	45	11250	10153	60	244467	213786	104	2.32136
33476	34535	78	12980	13152	45	364	350	0	525	877	0	1435	1625	18	2448	2716	27	50624	51121	73	2.32136
234038	163660	119	91141	65620	105	3272	2171	38	6389	4501	50	13414	9507	71	21010	15742	85	425680	317478	110	2.32136
157861	129591	93	59424	49426	90	1944	1627	20	3632	3115	36	6866	5512	50	10177	8358	62	219255	185277	93	2.32136
159668	138654	96	50935	43183	89	2368	2270	24	4180	3480	41	9005	8257	51	15111	13399	64	286244	255277	95	2.32238
191640	145523	98	73306	54761	97	2719	2101	32	4386	3430	39	10467	7596	58	16602	12787	78	321675	248808	102	2.32238
143094	132453	88	100377	93415	88	3358	3399	28	5946	5320	44	11236	9996	61	19815	18034	80	364558	343920	95	2.32444
239788	185494	112	133087	110598	110	5793	4730	38	11098	9188	62	23640	19501	92	35584	27844	104	720207	555016	113	2.32546
115744	105223	89	41075	36205	86	1582	1416	16	3124	2416	32	6833	6062	45	9245	8273	51	196146	177960	89	2.32752
137204	110766	93	50125	40717	90	2123	1588	25	3288	2898	34	7845	6494	47	11967	10172	61	247126	212309	95	2.32752
137480	110043	94	55879	44109	92	2400	1741	27	3421	3003	39	8056	6388	56	12851	10103	65	251077	207259	96	2.3306
117627	106945	85	47531	42698	83	2057	1826	23	3141	3094	31	7891	7665	47	12190	11302	62	246769	230753	89	2.33368
319260	239318	138	219379	172854	135	9497	7744	46	18173	14754	77	39317	32225	128	59594	48947	130	1.04858e+06	946635	138	2.33368
[truncated: 7,678 more rows]
