# Supplementary material for: Phenotypic heterogeneity follows a growth-viability tradeoff in response to amino acid identity
Source: Nat Commun. 2024 Aug 2;15:6515. doi: 10.1038/s41467-024-50602-8 (PMC11297284; doi:10.1038/s41467-024-50602-8)
Supplement: Supplementary file 6 — Source Data [file 41467_2024_50602_MOESM6_ESM.zip › source_data/fig6cde/240423/240423_1645_yATP_C1_PRO.csv]

FSC-A	FSC-H	FSC-W	SSC-A	SSC-H	SSC-W	BL1-A	BL1-H	BL1-W	VL1-A	VL1-H	VL1-W	VL2-A	VL2-H	VL2-W	VL3-A	VL3-H	VL3-W	YL2-A	YL2-H	YL2-W	Time
94221	84290	88	59001	51384	86	1225	1131	10	2664	2305	29	6172	5326	44	8185	6914	50	230490	206594	84	0.00216967
147359	118723	95	91737	75386	93	2375	2091	24	4577	3452	41	9040	7220	53	11851	9665	62	349546	287957	101	0.00759384
104429	90096	97	55161	48837	85	1680	1652	19	3019	2676	30	6980	5924	47	10278	9003	58	259867	226362	94	0.00867867
85510	80847	81	47837	43706	82	1283	1349	13	2674	2715	27	6360	5815	47	8239	7951	49	230326	213988	83	0.00976351
108229	93245	88	72737	62377	87	1779	1489	18	3221	2793	34	6737	5797	49	9268	7870	59	246088	212500	88	0.0141028
183771	141315	103	105397	84675	96	2826	2478	29	6027	5097	45	13100	10117	69	18259	13399	80	503558	400316	100	0.0151877
89267	77025	88	54297	46457	86	1414	1283	15	2490	2297	25	5302	4818	40	7368	6899	49	197027	177726	84	0.0151877
314513	203872	140	210839	142232	133	5506	3649	44	11392	7903	62	23801	16311	94	34129	21495	122	897061	589085	139	0.0216967
127386	111830	92	76361	66029	86	2103	1866	23	4198	3472	38	9816	8652	51	13734	11254	68	369204	308787	92	0.0249512
94741	84919	84	58191	53442	82	1809	1476	19	2394	2279	26	6043	5053	44	7521	6924	48	226038	192956	89	0.026036
90489	79141	84	45787	40629	84	1745	1616	18	2371	2166	27	5692	5155	43	7749	6777	48	215031	184221	91	0.026036
97467	88110	84	60128	54227	84	1656	1692	18	3189	3198	32	6592	6143	47	8814	8448	51	253508	251832	69	0.0282057
150495	126936	98	73903	64515	91	2946	2497	31	5523	4398	43	10709	8816	59	16560	13534	74	408077	338776	95	0.0282057
245132	174556	114	232612	175077	108	6378	4636	45	11936	9093	68	28107	21672	98	39357	29871	101	1.04858e+06	839072	111	0.0314602
112029	99168	87	63022	56263	85	1760	1602	19	3719	3476	34	7117	6136	46	9168	8065	50	256414	225872	89	0.0314602
38636	36691	80	23026	23336	58	491	613	0	907	887	0	2267	2230	25	3076	3064	33	81470	83839	63	0.032545
157166	134238	97	74085	64950	90	3210	2574	32	4485	4048	39	12063	9818	63	16270	13322	77	448100	350114	102	0.0347147
71354	67414	80	44670	42046	79	851	972	0	2506	2260	28	4263	4342	35	5803	5522	41	155591	149150	80	0.0379692
79778	76275	81	33012	32370	77	1365	1407	16	2333	2457	25	5632	5781	39	7585	7609	49	210813	206746	87	0.0379692
35262	35647	62	25980	26073	71	563	533	0	1179	864	0	1853	1892	24	2422	2474	27	65523	67544	78	0.039054
181070	136085	98	87548	65286	98	3613	2709	35	6740	5058	57	15628	11926	77	20573	15853	80	595114	478266	96	0.0412237
142955	116621	98	96372	82004	91	1831	1672	22	5138	3577	43	10311	8568	57	13315	10482	74	371009	304369	98	0.0433934
122075	110435	87	70115	62578	86	2231	1821	24	3537	3079	34	8046	7390	50	10278	9139	59	286595	246097	96	0.045563
104553	92128	87	57238	50746	84	1736	1465	21	3312	2906	35	7862	7123	47	11715	10495	58	314160	272215	92	0.0488175
27311	27724	64	18678	18913	54	517	490	0	766	835	0	1384	1445	18	1673	2173	19	51092	48237	68	0.052072
72519	69300	79	49103	44599	80	1279	1072	7	2486	1858	32	5040	4672	41	6621	5948	44	177907	157575	87	0.0531569
62501	59746	92	29448	28984	76	1166	1006	3	1390	1545	15	3763	3496	33	5365	5507	38	166359	164795	84	0.0553265
89012	82853	96	47534	45875	80	1472	1292	15	2385	2359	28	6092	5755	42	7772	7638	48	238892	238021	74	0.0574962
72531	69142	81	52501	48070	82	1181	1095	9	1990	1381	24	5240	5217	39	6606	6285	47	186442	177078	77	0.058581
54486	53186	80	25701	25151	73	763	836	0	1715	1623	22	2947	3214	29	4386	4579	36	130381	130853	76	0.0607507
128629	106717	94	70528	58765	91	1866	1622	21	3816	3198	41	8271	6712	55	10712	8255	61	290239	233079	106	0.0607507
113504	97268	90	56831	49083	87	1783	1760	20	4022	3025	39	7589	6527	50	11260	9756	60	308501	267518	90	0.0629204
91503	80020	93	53939	48264	84	2004	1824	23	2833	2357	30	7622	6739	48	10770	9446	62	291332	265332	88	0.0661749
70979	67184	82	38188	36776	78	1136	1362	12	1618	2173	23	4265	4168	34	6200	6373	40	179759	177381	87	0.0683445
29892	31882	52	16895	17079	51	541	553	0	723	589	0	2034	2018	21	2433	2371	24	65467	64945	72	0.0683445
158270	127263	93	80565	63961	93	3060	2383	33	5161	3777	45	11459	9080	63	15646	12229	69	407931	320470	99	0.0683445
76324	71844	82	37319	36303	78	1160	1199	10	1557	1634	20	4020	3980	37	6241	5984	45	158636	154909	85	0.0726839
109117	87698	93	82776	68040	91	1970	1676	21	3432	3157	31	7706	6507	51	10801	9323	57	298508	256697	92	0.078108
135080	119841	91	93942	86351	89	2244	2089	25	4405	4010	40	10078	9030	54	13257	11033	73	359027	283773	97	0.078108
117520	101313	93	65772	56746	87	1498	1521	16	2813	2553	35	6562	5402	49	9684	7578	56	246077	217676	92	0.0813625
121353	97649	94	71178	56528	92	2010	1590	25	3208	2988	32	7548	6008	52	10603	8526	62	262570	216068	79	0.0824474
119045	109341	85	108932	102196	85	2001	1638	25	3631	3277	34	8706	7684	52	12247	11406	57	327227	283633	92	0.0824474
205587	162314	99	110621	91598	97	3390	2462	34	6186	4744	45	14875	11240	71	20797	16081	82	585401	427484	106	0.0835322
41420	42113	68	29163	28997	72	582	659	0	472	961	0	2378	2382	27	3102	3072	32	80609	80172	73	0.0835322
127942	102015	91	87381	70955	90	2101	1801	24	4246	3030	41	9436	7375	59	13106	10725	63	362722	302011	94	0.0835322
122128	105380	87	72696	61929	87	2278	1745	26	3686	3352	34	8700	7671	53	12785	11146	64	341960	288687	93	0.0867867
143356	123709	93	83215	72138	91	2216	1827	25	4704	3893	41	9419	8062	57	11513	9620	59	328834	276164	97	0.0878716
54790	50199	83	40534	37001	79	949	918	0	1121	1193	11	2879	2862	30	4694	4085	41	115789	110705	79	0.0900412
130564	109144	91	81423	67253	91	2319	1902	28	5002	4092	42	10118	8316	57	14791	11356	73	384113	316174	99	0.0900412
131068	116337	87	74390	65237	87	1967	1835	22	3138	2994	35	8607	7729	52	12515	10943	59	345037	293184	91	0.0900412
112219	99734	100	58911	52993	85	2204	2109	25	4099	3715	36	8145	7238	50	11233	10018	59	310026	267269	91	0.0922109
146226	120156	94	113487	91970	95	2192	1811	26	4685	3755	40	9896	8366	54	14145	11222	67	380541	307948	100	0.0922109
29454	28162	68	17800	17619	55	386	385	0	698	833	0	1563	1494	16	2451	2599	24	66766	66852	72	0.0943806
151636	129171	89	72737	61545	90	2824	2429	29	4564	3694	40	11393	9198	58	16393	13808	80	438869	351847	96	0.0987199
100797	88267	86	54856	48463	85	1564	1446	18	3047	2666	29	7073	6060	49	9199	7964	50	274185	246226	90	0.10089
26826	25969	70	12130	12198	44	462	415	0	1206	896	0	1978	2114	23	2735	3049	28	75098	76139	65	0.105229
122651	100482	93	69785	58092	91	2135	1711	24	3879	3010	37	8916	7831	52	12450	10661	58	337288	303874	85	0.106314
96848	89248	83	46714	40901	82	1651	1704	18	2914	2409	31	7341	6614	47	9758	8940	50	268557	236662	90	0.106314
160692	131438	97	64320	52165	92	2937	2335	31	4748	3981	43	10966	8908	59	15530	12997	85	396812	321282	99	0.108483
134094	116326	99	63821	54898	87	2195	1900	24	4114	3319	36	8711	7283	52	10614	8985	54	322184	262928	93	0.112823
175186	123948	97	140755	107169	101	3276	2319	36	6262	4922	48	13154	10031	65	18299	14056	79	489681	404678	89	0.112823
54548	53219	77	27514	26931	73	464	450	0	1196	1417	12	2662	2409	30	3494	3475	32	92227	89247	80	0.117162
120854	99143	101	88378	77935	89	2306	2065	26	4659	4230	37	10108	9489	53	13649	11977	65	378075	348834	95	0.118247
93719	90326	83	48145	46295	80	1471	1528	17	3020	2685	29	6839	6473	45	10030	9721	51	258420	248831	83	0.119332
144009	113090	93	79510	61798	94	1967	1483	22	4207	3482	39	8693	6628	55	13480	10340	69	363297	285638	86	0.119332
139332	126224	94	108467	100792	88	1962	1905	21	4314	3851	36	9260	7980	50	12594	11792	64	327086	275265	95	0.120417
92624	81250	91	53584	45773	85	1337	1147	9	2866	2792	32	6260	5401	44	8963	7933	55	244930	215213	89	0.124756
101638	90557	87	63376	56042	84	1757	1574	17	2521	2134	29	5695	5070	43	8387	7694	49	216238	193340	86	0.129095
287460	186234	130	242598	159594	117	6318	4152	48	12229	8441	67	25159	17133	99	37459	25796	109	936568	629139	117	0.13018
76994	73361	80	48815	45443	80	1476	1209	18	2144	2237	27	5568	4935	42	8241	7178	53	228026	210962	82	0.13018
43252	42871	74	19180	18947	54	345	519	0	964	888	0	2103	2014	27	3598	3646	32	83143	84087	65	0.136689
27145	25143	70	18987	18872	55	174	347	0	594	694	0	1100	1273	13	1864	1841	24	56235	55819	72	0.136689
104305	89456	87	74072	63070	88	1539	1342	18	2864	2333	34	6166	5388	46	8868	7041	55	242736	209286	90	0.136689
171218	123007	101	129023	93398	101	2924	2351	31	6299	4205	49	13805	9936	72	19599	15465	82	538950	394664	106	0.137774
218161	134972	125	187869	122679	110	4245	3146	39	9029	5602	56	20445	12949	92	29523	19853	102	760009	498733	113	0.138859
19396	22070	44	15079	15608	46	306	322	0	712	720	0	1082	1106	7	1336	1562	18	42505	43599	70	0.138859
122653	107024	95	57415	49634	86	2225	1704	28	3591	2760	33	9077	7343	57	11771	8891	63	318052	274172	97	0.141028
151998	119469	102	67176	52340	93	2631	2038	29	4284	2956	45	9674	7604	56	13819	10908	64	409207	321374	94	0.142113
117728	104392	88	71822	64001	87	2072	1889	21	3796	3196	36	9742	9165	51	11997	10742	62	367730	329709	93	0.144283
149078	123856	92	83058	68037	91	2143	1715	27	5277	4034	45	11850	9189	62	15424	12408	73	407694	330099	94	0.147537
134868	116485	88	76206	66242	88	1915	1750	19	4654	3883	41	8758	7997	51	11815	10790	64	340688	306885	94	0.147537
102192	89686	89	65931	57894	85	1691	1561	18	3183	2414	33	6714	5554	49	9472	7705	54	257049	231134	88	0.148622
142992	112323	96	85147	66217	92	2322	1765	26	4277	3275	40	10049	8411	53	12677	10097	62	374108	304199	90	0.149707
57320	55457	75	31923	30782	76	782	872	0	1709	1354	15	2877	2598	30	5039	4670	40	115917	111777	83	0.150792
174579	136709	100	104259	85081	94	2826	2363	30	6540	5028	49	11880	9511	66	16080	13003	76	461079	365877	102	0.155131
35515	36759	69	20258	20612	56	496	626	0	1549	1112	14	2074	2241	24	3590	3575	32	82953	83510	63	0.156216
51136	48499	75	35119	33736	76	609	697	0	1500	1888	21	3912	4043	33	4777	4293	42	129150	124863	80	0.156216
110195	97485	92	65155	57613	84	1697	1775	20	3596	3579	36	8018	6967	50	11922	10254	58	330380	290572	90	0.157301
99987	84978	86	61053	51842	86	1596	1338	15	3105	2464	33	6633	5949	46	7967	6819	51	236401	201885	89	0.159471
48223	48081	75	28178	28009	73	708	625	0	973	958	0	2472	2302	26	3072	3280	29	87320	87387	69	0.159471
49370	49604	75	12434	12414	45	536	527	0	900	1102	7	2315	2429	25	3552	3459	32	84803	85464	70	0.160555
87355	83836	80	38975	38342	78	1376	1271	16	1978	2153	23	5495	5473	38	6825	6768	47	212519	210743	81	0.160555
47398	47716	68	32382	31968	74	515	485	0	1181	993	0	2741	2586	30	4062	3810	35	94106	92111	75	0.160555
79362	74112	91	38715	37400	79	1110	1193	10	2099	2088	22	4565	4797	35	7289	7119	44	192404	191907	71	0.162725
131360	119768	88	101046	93578	86	2761	2467	28	4677	4149	39	11715	9999	61	15950	14323	80	435725	367873	90	0.164895
122940	96574	93	82691	64551	91	2090	2010	22	4084	3019	47	8051	6643	53	12251	9270	66	309878	251267	88	0.168149
47810	46351	76	29517	29198	74	523	491	0	791	854	0	2062	2149	24	3930	4091	34	96118	94888	70	0.170319
81465	76105	82	48250	46007	80	1247	1320	14	2644	2734	26	5587	5507	39	8349	8312	47	230485	220911	86	0.170319
170553	139874	97	92789	76412	95	2625	2116	28	5408	4368	43	10742	8595	56	15611	12631	65	414951	328791	102	0.171404
100162	90872	85	59127	54098	83	1913	1575	23	2869	2886	32	8195	7273	51	11188	9116	54	293506	258853	89	0.171404
32036	32304	65	21727	21650	69	326	311	0	1077	1075	6	1757	1790	20	2119	2141	26	61763	61832	76	0.173573
114346	102881	91	70396	63146	86	1969	1819	23	3361	3111	35	9014	8367	51	12101	10758	63	338044	298927	95	0.174658
69961	68892	77	42305	41444	77	1025	1128	8	1981	2446	23	4494	4275	36	6249	6029	46	176363	172457	84	0.174658
267644	199428	117	243456	186557	113	8074	5864	47	15782	12514	76	33698	26606	104	48355	36867	108	1.04858e+06	985012	117	0.175743
36170	39589	57	30321	30573	64	471	379	0	814	1051	5	2444	2549	24	3536	3840	31	85111	86807	77	0.175743
105964	94144	88	51016	45186	85	1962	1769	23	3926	3459	34	8169	7388	48	10683	8782	68	313187	266653	99	0.176828
172333	128221	103	126791	96199	101	3358	2657	34	4977	4184	44	12188	9672	62	15727	12572	69	451607	348941	104	0.176828
179165	122760	113	112505	79518	99	3114	2191	35	4498	3141	47	12525	8289	68	17038	11828	85	442181	308457	99	0.177913
25315	26257	56	8775	8797	41	299	280	0	338	608	0	1038	1167	9	1758	1915	22	49126	50860	69	0.178998
37776	37537	65	21496	21498	69	350	365	0	399	578	0	1916	1937	25	2778	2527	33	78846	76489	77	0.183337
129431	114293	92	68306	61369	87	1854	1535	24	3243	2352	38	8718	7604	54	12178	10606	60	347292	290342	96	0.186591
235024	161363	108	177857	130487	107	6257	4789	43	11902	8644	69	26792	19495	100	37326	27685	101	1.00702e+06	725908	114	0.188761
112085	100926	88	59157	54043	85	1616	1375	15	3321	3047	32	6942	6717	45	9239	8837	57	257892	239645	89	0.188761
43100	40620	78	30827	28410	74	608	647	0	959	964	0	2638	2445	28	3652	3455	33	91208	86449	79	0.190931
21817	21949	51	14468	14557	48	278	363	0	539	616	0	1162	1182	12	2032	1940	24	47220	47090	72	0.190931
55609	53701	81	33008	32492	75	814	745	0	1284	1131	10	2545	2494	26	4136	4159	34	101047	99861	74	0.192016
78458	68697	83	38732	33314	81	1399	1346	13	2441	2653	25	6275	5575	46	8952	8441	52	249267	221127	90	0.1931
100992	93871	83	89760	84703	84	2869	2717	27	4442	4208	37	11135	10283	62	15785	15038	71	423349	385320	89	0.194185
148035	118050	99	74168	58942	94	2087	2123	20	4338	3362	43	10869	8783	59	14719	11705	70	393643	314821	95	0.19527
21450	21403	48	17452	17304	53	541	353	0	487	772	0	1232	1171	9	1615	1920	19	45224	47548	65	0.19527
98587	86153	89	61775	54392	86	1371	1345	15	2937	2501	31	6818	6569	49	9745	8703	56	258971	228484	86	0.198525
118056	102383	90	93982	82129	88	1755	1567	22	3984	3432	36	8471	7123	50	12147	10540	60	312213	258432	92	0.200694
97585	86090	89	64616	57803	85	1713	1342	19	3067	2579	34	5840	5362	41	8452	7771	48	213597	189054	91	0.202864
102355	93117	89	59830	56624	82	1712	1426	17	2694	3005	27	6899	6447	47	9663	8955	60	252032	232555	76	0.203949
100479	85167	91	64755	54159	85	1597	1524	18	2922	2906	32	6758	5746	49	9423	7947	53	259268	221338	83	0.210458
126656	104378	91	74175	60425	89	2047	1696	25	3818	2908	37	9261	7721	54	13079	10695	69	383545	319518	100	0.210458
144636	127200	104	76334	69632	86	4250	3994	33	6609	5345	47	16747	14674	71	22308	18878	86	635091	513264	99	0.211543
112448	100808	99	64004	56520	85	1757	1575	23	4244	3618	38	8196	7272	51	11401	10296	58	324845	285069	93	0.212627
40544	41552	71	34910	34997	73	378	448	0	600	748	0	2088	1943	25	2231	2538	24	76626	76182	68	0.214797
100042	86375	89	66688	59335	86	1491	1351	14	2758	2514	29	5415	4909	41	8025	7479	50	201694	189695	76	0.215882
39372	39710	63	22138	22315	66	587	643	0	1329	1108	7	2049	2206	23	2810	2884	29	74673	74971	79	0.215882
27932	28108	67	21129	21362	58	323	336	0	543	876	0	1462	1472	18	2402	2505	26	53668	52657	57	0.215882
118428	101034	89	62723	53871	87	1875	1783	21	3328	3021	32	7479	6594	48	10112	8688	55	273033	236052	93	0.216967
137474	122665	104	112741	103941	88	4087	3724	33	7812	6897	53	16567	15471	65	23706	21724	86	660312	573762	99	0.216967
64496	63457	75	32819	32091	76	894	950	0	2246	1990	21	4566	4241	36	6604	6413	49	166800	163079	86	0.219136
79450	68181	87	54136	46948	84	1226	1163	10	2146	1996	26	4285	3558	37	7209	5846	51	168969	147265	89	0.219136
97387	93221	81	56008	54578	79	2028	2129	20	3563	3284	34	8179	8214	45	10779	10083	53	315058	310225	89	0.219136
24351	25360	57	20462	20311	57	371	318	0	382	458	0	1075	1246	12	2076	1955	22	53014	52457	74	0.221306
55138	51299	80	25886	25418	74	557	724	0	1095	1269	10	2652	2668	28	4238	4298	35	95804	95614	73	0.222391
27346	27127	62	19735	19485	58	551	378	0	474	617	0	1627	1680	17	2180	2124	25	59555	60744	72	0.22673
121346	103871	92	73373	63479	89	1624	1696	18	3265	2764	32	7096	6032	48	9676	8580	50	267019	233122	89	0.22673
67422	60685	82	48071	43654	81	846	804	0	1811	1378	21	3544	3086	35	5956	5380	43	151994	133519	82	0.22673
89489	81838	84	56871	53325	83	1402	1389	16	2624	3000	28	6932	6722	45	10194	9924	55	270176	249938	88	0.229985
36918	37022	71	10847	10967	43	519	531	0	1032	1164	10	1951	2052	24	2694	2842	29	83931	83086	75	0.233239
74689	69639	94	36103	35304	78	1231	1006	3	2278	1976	28	4956	4714	38	6640	6862	43	194964	194762	72	0.235409
144581	115549	90	85020	66722	91	2717	1995	30	4308	3658	39	10523	8190	57	12647	9849	61	359754	276634	107	0.235409
145347	122327	92	75307	61909	91	2110	2009	23	3912	3424	38	10124	8015	62	13546	10735	68	426952	357901	97	0.235409
48546	44856	86	34746	32051	76	890	674	0	907	1062	8	3021	2787	30	4501	3889	39	119311	113645	77	0.237579
27529	27344	71	19705	19412	58	290	315	0	544	594	0	1758	1764	22	2120	2278	23	57911	58881	71	0.238663
106552	95212	84	76745	68272	85	1920	1742	21	2531	2562	28	6993	6329	45	9618	8445	58	253241	226884	94	0.245172
131568	105324	98	63611	51967	91	2492	1901	27	3736	3251	36	8156	6523	53	12277	9893	65	314073	247904	96	0.248427
79995	76269	80	41371	38949	78	1422	1433	17	1464	1450	19	4625	4265	38	5912	6457	42	176738	166060	84	0.248427
110082	101645	83	49058	45928	82	2063	1807	26	3694	3049	35	8245	7462	50	11355	10207	59	305934	262610	92	0.248427
114920	99247	102	74705	65961	86	1344	1152	11	3155	2667	32	6553	5717	45	9394	8466	61	244937	217430	91	0.250597
168218	134434	93	79719	63393	92	3280	2587	32	4757	3489	45	10731	8466	57	15227	10966	70	433935	327405	101	0.256021
33288	33232	70	19071	19087	57	290	341	0	732	854	0	1945	1871	22	2901	3095	26	77853	79255	74	0.26036
164957	135413	109	88116	73439	92	2641	2252	28	5428	4509	45	12818	9844	63	16506	13374	73	461983	376929	98	0.261445
29538	29990	65	18015	17840	54	570	545	0	970	968	0	1975	1612	25	2549	2742	25	77751	77115	71	0.26253
130465	118142	88	59277	54778	85	2364	2035	26	6439	5518	51	9357	8776	50	12652	11309	67	334267	312491	89	0.263615
155793	121001	103	104138	82948	94	2689	2166	29	5292	4242	41	10448	7946	65	14309	11089	68	383310	308509	94	0.264699
226779	156892	111	181533	130430	106	3943	2580	39	7921	5707	54	17302	11903	79	25319	17753	92	663146	480686	106	0.264699
115860	93651	92	100075	80026	92	2303	1894	27	4330	3425	43	8658	6995	57	11852	9292	58	318186	265855	86	0.265784
36265	36316	61	22572	22057	69	599	513	0	901	823	0	1755	1689	21	2738	2737	30	71178	69978	71	0.266869
57720	54781	78	36907	35291	77	776	626	0	1320	1328	13	3148	3019	32	4752	4474	36	123314	121376	79	0.266869
83282	79535	88	38910	37597	79	1377	1311	16	2978	2879	28	5405	5309	41	8146	7485	54	223411	218215	77	0.267954
111808	99788	91	41313	37581	83	2098	1962	22	4925	5111	34	11559	11209	57	14936	14680	68	421982	409175	91	0.269039
15802	15646	52	8665	8759	42	290	333	0	624	587	0	1077	1251	11	1789	1674	23	41483	43626	60	0.271208
121634	112619	83	70977	66623	85	3026	2927	28	4734	4288	38	10912	9815	56	16305	14228	75	408525	334539	94	0.273378
131697	108911	91	59037	49037	89	2144	1967	24	3244	2508	37	7316	6529	47	9383	7977	58	287024	242702	92	0.273378
22059	21243	66	16466	16403	51	5	190	0	707	710	0	1137	1081	8	1945	1687	25	53626	54885	72	0.275548
78695	73223	89	30668	29156	80	1379	1235	15	2204	2113	28	6707	6338	45	10664	9493	57	262398	240584	89	0.277718
251241	175506	110	171362	124583	109	6061	4410	47	10728	6840	70	23308	15742	93	33623	22819	105	891906	612127	118	0.282057
123033	105541	90	81196	69142	89	2517	2005	26	3377	3119	36	8013	6605	51	11411	9375	60	303268	246561	95	0.282057
84898	80965	80	40317	38868	78	1304	1232	15	2722	2833	27	6331	6188	43	7839	7922	46	232978	229619	88	0.283142
77052	70590	81	35025	31454	81	1278	1184	13	1889	1901	26	5358	5083	40	7610	6655	48	206449	189026	88	0.286396
143339	115500	92	126459	104628	94	2629	2073	28	4905	3893	42	11040	8629	60	14860	12032	66	407665	317712	96	0.286396
33874	33457	67	18256	18028	53	553	477	0	1138	1077	6	2146	2245	24	3173	3463	29	82550	83780	75	0.287481
165045	128106	98	89195	70382	95	2807	1852	33	5058	3985	43	10973	8682	57	14725	11672	70	379459	304666	101	0.288566
57503	53825	81	39371	36366	77	955	919	0	1297	1145	9	3540	3434	33	5066	4396	43	144195	136678	71	0.289651
90329	84569	85	46941	44985	80	1423	1358	18	2388	2702	24	6037	5802	43	7419	7707	43	218903	218803	74	0.290736
24769	25919	47	17421	17445	53	441	629	0	912	900	0	1542	1573	18	2257	2029	25	64244	63348	75	0.292905
148581	118006	96	94451	78195	92	2381	1983	27	4407	3601	42	9261	7327	54	12605	9789	62	330927	259393	97	0.29399
59712	58921	70	36928	36205	76	566	631	0	1558	1590	19	3217	2971	32	4065	4106	35	107937	107608	80	0.29399
203946	143344	103	171723	128059	102	4549	3298	42	7871	5262	57	16138	11196	74	23614	16840	94	613039	446046	108	0.295075
74416	69317	82	56988	49563	82	1101	1019	4	1285	1383	13	4525	3842	40	6977	5794	50	184521	163768	83	0.297245
105587	95066	85	73054	66576	85	2042	2006	23	3764	3338	37	8128	7247	51	11252	10268	55	313933	286677	91	0.298329
143168	113259	99	88289	69802	93	2089	1494	24	4368	3143	45	8127	6336	56	11388	9223	61	313956	244072	108	0.299414
155531	114599	98	82416	60779	97	2787	1944	30	4853	3274	45	12044	8788	63	16494	12552	72	460411	336600	96	0.300499
75325	71582	90	44839	43948	78	997	1165	9	2084	2262	24	5388	4808	44	6900	6921	44	183083	177561	83	0.300499
126359	95998	93	87312	65806	93	1923	1425	22	3927	3162	37	8007	6299	53	11507	9353	60	297670	247386	78	0.302669
128543	110978	95	52641	44515	89	2212	1981	25	4567	4135	37	9663	8675	54	14198	12799	66	374537	342146	96	0.303754
124869	110667	87	66946	59755	87	1771	1493	23	3927	3407	35	9111	7968	52	12197	10771	61	338471	291828	93	0.304838
176961	128246	103	102951	76627	99	2412	1814	29	5320	3968	48	10903	8056	63	16093	11283	79	411595	299517	98	0.305923
180835	135662	107	101413	76731	101	2514	1680	30	3676	3355	39	10215	8600	58	14178	12074	66	409521	384764	94	0.307008
158925	126864	110	89291	72139	93	2253	1824	24	4427	3713	43	10007	7886	56	13828	10495	67	353465	279440	99	0.309178
75343	71136	81	51165	49477	78	1637	1665	19	4165	3476	38	8587	8127	50	11409	10766	62	328726	296490	90	0.312432
143602	118337	93	81474	66815	91	2657	2265	29	5519	4487	42	11351	9209	59	16621	13470	71	454657	368014	98	0.312432
107862	90814	90	76910	67366	88	1855	1575	21	3931	3215	40	7743	6639	52	10963	9888	65	282308	236880	97	0.314602
87135	77025	86	57783	49104	84	1151	1269	13	1938	1606	24	5283	4496	42	7649	6871	49	197749	170502	98	0.314602
62902	61180	80	28536	27756	76	900	788	0	1280	1306	13	3779	3923	32	5529	5465	41	135182	133610	81	0.316772
176134	136788	99	73785	55950	97	3447	2695	32	5409	4409	44	12427	9230	66	18139	13808	82	474070	353912	107	0.316772
143943	115102	93	83189	67854	91	2392	1725	30	3564	3096	35	9550	7540	58	14084	10831	69	359975	294233	96	0.317856
53107	50360	76	30784	29470	76	502	455	0	1266	1132	12	3324	3097	34	4571	4600	39	112919	111130	78	0.317856
190464	142340	97	109947	83158	97	4218	3345	37	6086	4718	49	16588	12738	77	22755	17725	84	643247	491964	104	0.323281
99037	90767	85	68961	64568	82	1930	1828	21	3088	2828	31	7861	7274	48	11660	9925	59	300583	264832	88	0.324365
106168	88610	91	70515	62136	86	1683	1419	20	2971	2502	34	7297	6566	48	9972	8458	55	275888	231138	91	0.328705
129318	113731	91	57983	50955	88	1955	1649	24	4492	3868	36	9716	7962	58	14040	11608	67	382853	327685	95	0.32979
230230	173814	107	137646	102780	107	3163	2563	34	7400	4697	65	16421	11708	75	23346	16510	98	583339	419275	109	0.32979
142257	120244	90	83715	71579	90	2139	1953	22	4503	3857	43	9859	9113	54	13038	11246	62	366584	331501	92	0.330874
132045	114492	95	77032	66906	88	2492	2114	26	4221	3342	42	9934	8436	59	12880	10829	66	366326	318085	90	0.336299
72482	69999	83	36422	35572	77	895	657	0	1922	1870	27	4650	4236	38	6522	6312	42	192718	190703	81	0.337383
134518	111308	94	76224	64027	89	1814	1378	23	3622	3596	31	7968	7099	49	11259	9167	55	302718	258591	89	0.337383
76535	74411	79	29773	29069	77	1130	1276	12	2186	2318	23	4453	4304	35	6705	6296	47	193914	190758	81	0.338468
108591	96296	93	63640	56481	84	1447	1235	13	2724	2367	29	6382	5495	46	8061	6959	48	223879	198207	89	0.342808
116885	98263	101	58842	49030	90	1847	1486	23	3458	3279	33	8033	7040	49	11660	9330	61	309542	270467	88	0.344977
54023	53833	73	32139	31392	74	608	638	0	1481	1315	13	2672	2608	27	3900	3854	34	102938	97082	80	0.347147
120815	105257	90	100283	88203	89	2368	1761	27	4435	3837	41	8637	7342	55	12213	9958	66	306102	264439	86	0.349317
166040	138313	95	102847	87376	94	3059	2664	30	7410	5707	56	14823	12037	67	20074	16529	80	533266	414248	102	0.350401
88655	81036	85	53373	48877	82	1272	1180	12	2091	1855	27	5548	4872	43	6801	6639	45	192874	171764	90	0.353656
21659	22719	48	19907	19741	58	244	241	0	684	656	0	1213	1348	15	1474	1540	18	44979	44001	67	0.35908
85870	75690	85	57903	52286	83	1033	787	0	2657	1937	32	5427	5096	40	8458	7317	60	198384	176398	90	0.35908
110461	100753	84	74741	68945	85	1637	1649	16	2510	2441	29	7360	6778	51	10038	8778	54	266979	240065	90	0.360165
56622	55403	78	37277	35711	75	910	861	0	1366	1433	21	3289	3242	31	4885	4563	38	132372	123401	78	0.360165
46206	45118	75	27393	27228	74	443	563	0	691	924	0	1535	1572	18	2583	2333	29	69141	68797	79	0.360165
76691	74496	79	28628	27697	77	1206	993	0	2241	2486	25	5760	5781	40	7649	7461	45	204114	195769	78	0.363419
182880	141941	98	136951	107861	99	2913	2209	31	5377	3754	50	11143	8404	63	16241	11461	76	399526	300684	96	0.367759
88483	83035	83	59269	56794	82	1191	1066	9	2511	2278	29	4771	4343	41	7599	7354	47	174201	172218	73	0.371013
120562	105217	87	99725	88215	88	2016	1658	24	3975	3632	39	8627	7534	51	12259	10685	63	329898	297557	89	0.372098
126419	112704	87	63742	57020	85	2001	1790	22	3704	3084	38	8471	7325	54	11979	10014	64	312870	266396	94	0.377522
112273	94777	89	64730	55332	88	1694	1365	19	3521	2942	33	6746	6048	48	9902	8511	59	268569	243792	77	0.379692
113693	100099	87	60767	53673	85	1794	1481	19	3237	2574	35	7452	5964	56	9757	8592	54	275536	232162	94	0.379692
35179	35556	66	17467	17703	51	387	480	0	550	758	0	1794	2148	22	3005	2814	32	76857	76433	74	0.380777
29634	29164	72	21741	21664	65	552	606	0	1003	992	0	1863	1654	24	2708	2357	31	73018	72973	75	0.382946
95663	88478	91	59942	57465	81	1636	1633	18	2933	2859	29	7089	7298	42	9334	8772	49	266269	253514	88	0.384031
24558	23464	66	13602	13514	47	340	424	0	522	670	0	1335	1390	17	2182	1938	24	51779	53043	71	0.386201
86055	81422	80	45900	43855	79	1402	1306	17	2956	2765	29	7009	6737	47	9652	9817	53	273042	258237	89	0.386201
209417	154307	107	108949	80604	102	3859	2937	36	5971	4488	49	14260	10760	67	20106	14628	97	523913	383259	105	0.387286
80818	74077	83	58379	52151	82	1119	1197	11	2670	2466	31	5404	4820	43	8603	7971	48	214834	187447	88	0.387286
159352	124935	96	81461	63048	95	2724	2227	29	5127	3965	44	11190	8022	66	14866	10742	79	415878	309832	97	0.389455
110594	105531	83	49053	47450	81	2613	2241	29	4198	3910	35	9516	8637	52	12934	11612	65	385218	333835	93	0.389455
109422	99417	89	72419	66276	85	1707	1481	18	2926	2907	32	7588	6673	47	11068	9718	58	282472	259023	90	0.391625
86899	82609	84	104402	100953	82	2195	2137	22	3633	3510	33	8283	7787	47	11855	11624	62	329897	299422	87	0.39271
241471	168315	127	181406	131315	112	4362	3009	40	9092	6054	57	17774	12342	87	26721	18398	103	723874	496539	113	0.393795
28485	29517	60	13517	13590	47	396	499	0	1127	797	0	1677	1391	18	2251	2257	22	66007	65172	74	0.393795
133787	110975	98	77794	65917	90	2038	1705	22	3695	3147	36	8269	6717	53	12018	9538	64	321579	263660	94	0.397049
203247	164720	97	135552	112629	98	4709	4232	37	7281	5740	52	16948	13585	72	23444	18808	90	604325	487923	103	0.398134
129203	109513	102	70447	60235	89	2186	1904	23	3650	3350	35	8304	7659	51	11116	10323	56	278534	260473	77	0.399219
118923	109322	93	45859	43878	82	2047	1826	22	3975	3750	34	8870	8371	51	12927	12897	66	349583	334429	83	0.400304
73117	68280	82	46021	44765	77	1468	1232	16	2468	2431	30	6333	6425	41	8462	8474	51	251090	237124	78	0.401389
41104	40759	72	26665	26448	72	720	666	0	811	857	0	2369	2434	26	3515	3356	35	86614	85092	72	0.401389
37313	35207	76	15321	15160	50	717	593	0	831	997	0	1921	1947	23	2534	2317	26	74734	77907	67	0.402473
86779	83209	89	54463	51627	81	1949	1808	22	3467	3468	31	7886	7850	47	10635	10301	62	289110	273170	97	0.402473
167955	141339	93	127271	106924	95	2853	2230	31	4942	4800	37	11223	9694	57	15503	13034	74	406869	351410	97	0.404643
109522	105029	83	150735	144599	85	2354	2344	26	5054	4781	42	11573	10781	60	16058	15582	67	432154	405870	87	0.405728
138344	123018	92	80138	72542	87	1851	1561	20	3719	3409	37	9636	8341	52	12740	11504	61	339590	289673	97	0.408982
212056	158591	102	132258	103413	100	4056	3522	36	7349	5689	50	15824	12050	72	23839	17376	94	628076	464040	109	0.410067
173963	141856	100	97610	80648	95	3450	2675	35	6409	5247	45	14466	10672	69	18824	15006	76	515925	402464	107	0.419831
137152	120267	100	65178	58131	87	2451	2200	28	5077	4281	41	10946	9685	58	15847	13855	72	422943	347534	97	0.419831
21283	23324	43	14351	14977	45	332	417	0	828	690	0	1323	1396	14	2264	2651	26	55621	60919	66	0.419831
169910	130535	110	106650	84569	98	2930	2432	31	5545	4069	45	13260	10400	66	18403	13650	84	507034	373378	106	0.42417
76888	68362	83	42617	37673	83	1269	1014	3	2230	2107	27	4725	4525	37	6629	6074	46	187849	166715	88	0.425255
60778	59452	72	30956	30238	76	807	782	0	1287	1561	14	3423	3481	31	4687	4422	37	130413	126456	84	0.42634
103169	86772	87	62042	51409	86	1480	1298	15	2970	2200	41	6225	5370	47	9572	8388	54	239384	202218	86	0.427425
43804	43336	73	26698	26224	73	610	494	0	1559	1472	17	2141	2197	23	2669	2633	29	78512	77963	78	0.427425
79363	73175	91	54735	51634	80	1265	1181	12	2479	2118	28	5406	5179	43	8148	7981	57	210309	211940	69	0.428509
78773	73745	81	40492	36041	81	1320	997	0	2753	2392	29	5868	4973	43	7787	7179	54	210142	197369	82	0.428509
154280	122466	96	97083	80088	93	2429	1948	27	4662	3615	43	9623	8077	56	13142	10586	60	338168	280861	97	0.430679
81632	73525	86	55058	49036	81	1315	1018	4	2584	2117	28	5439	5026	41	8338	7644	49	209154	188066	85	0.430679
27682	28176	66	15147	15330	49	575	512	0	637	631	0	1960	1930	22	2668	3074	27	68379	69633	72	0.437188
133731	113077	87	85567	69282	91	2350	1745	28	3856	3499	36	8504	6815	52	11485	9296	62	311849	260465	95	0.439358
166445	135826	93	135132	118699	94	2690	1994	29	5527	5032	41	11730	9664	58	15651	12618	68	431797	339570	100	0.439358
297261	194185	117	177176	111185	116	6258	3869	48	11969	7089	71	24585	15381	100	37088	23016	111	957451	571286	124	0.441527
67121	71693	54	44779	42464	82	1179	1039	5	1945	1660	22	4622	4156	36	6226	5653	44	170029	154143	91	0.441527
139880	114717	101	74796	62391	91	2356	1881	28	4647	3691	42	9027	7613	57	12472	10305	59	364839	304592	97	0.446952
116330	96532	88	79223	66383	88	1908	1712	24	3285	2836	35	7369	6643	49	11061	9316	61	283219	239353	92	0.448036
144582	127944	92	86815	77008	90	2724	2394	27	4856	3928	42	9654	8679	54	14539	12081	68	399615	350426	95	0.449121
103703	88439	86	74257	63632	87	1740	1256	20	2576	2130	34	6249	5322	44	8869	7744	57	240565	212101	84	0.451291
45117	44803	72	25147	24913	72	352	325	0	941	1089	6	3076	2828	32	3357	3495	31	100599	100330	80	0.45563
41382	39919	68	23370	22841	70	444	387	0	1060	1110	7	2278	2256	25	3649	4177	32	89872	85399	82	0.45563
80842	75041	85	54251	51549	81	1185	1333	13	1971	2228	23	4661	4514	36	6742	5989	45	191681	175824	85	0.456715
123176	107422	86	64900	55442	86	1836	1395	21	3526	2906	39	8565	7291	49	11821	9586	62	346398	290086	97	0.458885
95895	86448	84	41514	36698	84	1312	1326	12	3243	2780	33	6157	5979	41	7865	7085	51	226274	204612	90	0.458885
31711	30133	75	17549	17411	53	546	470	0	776	862	0	1936	1753	24	2334	2242	26	64232	64416	72	0.463224
189696	141020	99	165268	125503	100	3975	3005	38	7029	5142	53	15467	12275	72	22169	16744	90	587503	458709	104	0.463224
123737	111079	87	60999	54980	85	2003	1874	21	3184	3035	33	9152	8097	55	14143	12692	67	372937	324132	94	0.463224
126939	102651	92	100641	86556	89	1998	1669	25	3539	3106	36	8783	6807	53	12984	10188	69	311977	258435	94	0.464309
168202	123671	98	107226	80432	97	2956	2253	32	5147	3753	44	11360	8493	60	16680	12652	81	422934	334588	89	0.465394
97118	82694	91	77283	69135	87	1489	1487	16	2969	2695	31	7180	6200	50	11289	9035	56	291416	237146	89	0.466479
66583	63421	79	51814	49488	79	852	781	0	2163	2110	25	4328	4224	35	7113	7001	44	166031	156909	81	0.466479
131250	108096	92	72803	61470	88	2286	2005	24	3311	3513	34	8029	6820	49	11137	9098	58	321311	276019	96	0.467563
144343	123960	97	54849	46508	89	2131	1712	23	4305	3787	38	9604	8313	56	12318	10404	60	357624	305944	98	0.469733
75296	71522	80	53900	51765	80	1052	1154	8	2211	2214	27	5207	4860	41	7223	6797	56	209530	196787	83	0.469733
73190	69496	83	42992	42299	77	994	874	0	1831	1891	23	4899	5005	39	6297	6186	44	179141	175207	80	0.470818
71090	69128	80	37409	36951	77	977	1025	4	2200	1685	23	4740	4629	37	5876	5457	43	180133	174731	81	0.471903
129891	103348	92	66898	54100	90	2221	1909	22	4326	3682	41	10594	8888	60	13670	11231	66	361563	326447	77	0.471903
50046	50217	74	29561	29161	74	802	711	0	1240	1159	11	2599	2485	28	3854	3730	37	90078	88010	76	0.472988
34055	33502	70	26279	25742	72	474	452	0	825	791	0	1602	1633	18	2505	2421	27	63784	63032	75	0.475157
101859	93465	85	56495	50944	83	1906	1623	22	3609	3227	36	6877	6284	47	9867	8489	55	275378	242907	90	0.476242
78284	68851	88	42603	37547	83	1264	1255	13	2573	2282	31	5458	5066	43	7289	6296	47	200346	177841	89	0.477327
86662	80301	87	33954	33352	78	1462	1359	14	3039	2878	36	6783	6396	46	9764	9895	51	279906	276805	73	0.480581
126411	106975	90	68973	60058	87	2600	2432	27	4500	3410	39	9089	7554	51	12518	10206	58	338664	275070	96	0.480581
109233	95824	86	61751	55587	85	1419	1293	15	2532	2306	28	6814	6188	45	9156	7254	56	243185	210869	90	0.481666
74465	72628	78	28974	27908	76	1141	977	0	2352	2781	23	5524	5210	40	7265	7513	42	197618	190364	87	0.482751
58475	54678	77	27609	25314	77	954	904	0	1666	1434	17	4154	3903	36	5678	5067	43	167197	156781	84	0.483836
87703	84691	81	83477	80786	81	1865	1992	20	3843	3607	35	7650	6991	47	10937	10145	55	278675	247040	92	0.484921
29200	28238	65	19585	19474	58	376	335	0	193	598	0	1818	2040	20	2245	2560	25	61550	62961	77	0.48709
113528	99291	88	98392	88208	88	2459	1991	26	4797	4041	41	10121	8927	54	13711	11444	69	367068	310163	95	0.488175
199165	153086	104	122684	96693	99	3381	2340	35	6854	4511	51	15692	11713	70	23609	17087	95	592191	415859	107	0.49143
136734	122002	88	74541	67691	87	1881	1621	23	3843	2937	41	8716	7421	50	12613	10971	61	332460	281214	95	0.493599
84272	77580	83	43612	38822	81	2346	1894	26	3314	3120	36	7019	6356	46	8762	7951	51	277849	255670	89	0.496854
71570	70303	84	34237	33495	77	1057	902	0	2129	1984	23	4981	4950	38	6460	6571	40	179635	180470	81	0.496854
194768	157628	97	99203	80574	96	4052	3432	34	7758	6085	54	18214	14812	80	26989	21715	92	710971	585570	103	0.497939
30490	30983	61	14637	14936	47	416	362	0	432	590	0	1838	1812	22	2516	2716	28	62287	66276	68	0.497939
116786	100474	90	82072	72287	88	1838	1584	23	3188	2699	38	7506	6668	49	9937	8546	61	282739	246656	84	0.497939
102089	87536	101	72060	64762	86	1783	1595	19	3214	3196	33	7644	6866	49	11493	9940	66	297350	258692	92	0.501193
77226	73235	80	39974	38566	79	1191	1328	12	2257	1829	25	4952	4891	38	7117	6298	46	187546	185141	82	0.503363
85139	77437	84	67711	61207	83	1697	1545	19	2902	2800	29	5666	4998	44	7444	6732	45	209876	196241	86	0.506617
179111	139801	99	78920	61970	95	3499	2725	36	5558	4516	47	11292	8943	66	16165	12875	76	419596	336576	94	0.507702
120433	103302	90	115858	102753	90	2555	2513	24	4505	4013	38	9915	9101	54	12398	11221	59	362880	326283	87	0.510957
78267	72084	79	48271	45584	80	1653	1473	16	2631	2719	28	6266	6203	42	7878	7421	44	232544	212618	86	0.514211
108999	95164	86	55267	47361	85	1527	1498	16	2750	2333	33	5374	4925	41	8191	7185	53	237851	211089	88	0.514211
108438	90707	95	87943	74745	87	1570	1203	17	3125	2632	38	7044	5606	49	9491	7432	59	246102	213787	92	0.516381
51355	49198	75	34446	33828	75	706	877	0	1393	1364	13	2440	2813	25	3790	3239	36	89948	87214	80	0.521805
66888	64515	92	26727	26204	75	1016	1012	3	2263	2148	25	4193	4249	35	5949	5343	41	161682	157268	83	0.523975
86552	73344	100	59019	49997	85	1638	1394	18	2740	2235	30	5899	4912	47	8999	7647	52	237108	205920	91	0.527229
97797	85372	96	54563	47638	86	1488	1382	13	2207	2389	25	5487	4891	44	7906	7216	48	197994	185051	76	0.528314
150635	129972	91	68088	60434	89	2408	2008	25	4588	4281	39	10282	8950	53	14832	11994	71	391589	318633	97	0.528314
36424	35745	72	19013	19105	61	635	592	0	586	728	0	2172	2276	25	3094	3027	29	86230	83040	76	0.529399
32698	32987	59	26116	25346	72	664	597	0	983	814	0	1728	1750	22	3242	3070	31	82770	83416	73	0.531569
129439	121624	84	104060	97105	86	2259	2300	23	4444	3987	42	9166	7894	54	11659	10972	58	323325	280039	91	0.531569
49417	50119	73	35296	35037	73	743	851	0	906	914	0	2582	2657	28	4134	4035	33	98178	95804	68	0.531569
18021	18773	51	14841	14917	47	315	221	0	513	576	0	1212	1362	12	1825	1847	22	36527	37113	60	0.532654
82666	79170	83	18313	18093	52	1395	1281	14	2372	1752	29	6319	6332	44	7126	6744	42	218892	216251	80	0.532654
121190	102937	88	109729	93731	90	2381	2020	25	5094	3895	45	10187	8368	58	12669	10478	71	347732	278885	93	0.533738
135888	118463	91	79381	70113	87	2301	2077	25	4157	3395	40	10009	8659	58	13095	11742	67	340548	281149	79	0.533738
200798	139632	101	129495	91877	100	3883	2852	39	7961	5311	54	16815	12129	75	23431	15655	93	627832	421936	104	0.534823
33108	33006	70	18824	18456	54	568	622	0	875	1026	3	1545	1755	19	2566	2725	28	64728	66488	72	0.535908
159164	136211	94	88689	78584	91	2783	2259	27	6533	5188	47	13999	11608	66	18012	15507	74	509171	416245	98	0.536993
167954	124314	102	91932	68757	98	2692	2184	30	5098	3769	44	11657	8141	65	15285	10887	64	435151	316072	98	0.536993
150488	122487	93	87682	73701	93	2681	1947	30	4607	3789	46	10265	8165	60	14792	11683	67	396684	329552	98	0.540247
128601	102487	95	96700	77506	92	2591	2183	28	4146	2941	41	8604	7156	53	12796	10408	69	344761	285198	94	0.541332
145801	119422	96	97403	79692	93	2381	1879	26	4285	3798	39	9686	7869	58	14776	12230	65	374101	318002	93	0.542417
25728	26749	59	23280	23832	61	352	368	0	938	643	0	1317	1482	18	1736	1949	20	48692	50174	67	0.542417
135078	110766	90	96130	78744	91	2403	1994	26	4584	3858	41	11097	9719	58	14719	11773	81	415377	352898	94	0.544587
71605	68673	78	38069	37109	77	921	1041	4	2196	2580	25	5104	4885	38	7078	6643	47	190923	188078	85	0.545672
113979	98399	88	67136	57787	88	1797	1596	19	3199	2763	31	6634	5924	45	9583	8707	54	261304	243364	82	0.545672
124558	105697	89	75062	64352	89	2237	1920	26	3382	3218	36	8231	7360	47	10927	9848	55	295315	276060	80	0.548926
78807	75550	81	36912	35495	79	1133	1027	5	2209	2008	27	4525	4394	36	6064	5873	48	166104	160933	82	0.551096
131930	116765	88	77307	69710	87	2059	1752	23	4487	3642	39	10073	8463	58	14260	12372	65	390939	321771	97	0.553265
59536	60005	73	34541	33680	75	890	801	0	1287	1367	15	3408	3410	32	4819	4782	36	132849	129590	82	0.55435
126852	105185	90	80264	67337	89	1845	1491	20	3754	2831	42	7753	6520	47	11452	9020	60	301173	241298	95	0.559774
104013	94922	85	44254	40274	82	1642	1292	17	2992	2780	33	7688	6777	49	10366	9344	55	286931	248449	91	0.561944
115234	97878	87	64243	52936	87	1901	1520	23	3976	3432	40	8840	7239	56	11594	10006	59	345014	297957	90	0.564114
76754	75223	80	31425	30547	76	1086	974	0	2436	2130	27	5723	6042	39	7851	7453	47	225729	222256	78	0.569538
115038	101848	86	69943	62735	86	1741	1660	20	3568	3288	35	7673	6750	50	10593	9377	59	306073	263500	92	0.569538
40466	39029	72	24885	24099	73	598	567	0	898	1070	5	2104	2082	22	2813	2628	28	71838	71606	72	0.571707
100946	86762	100	60600	52497	86	1577	1144	14	3002	2394	32	6538	6098	46	9085	7715	54	244666	212612	88	0.571707
15106	15576	50	12889	12759	46	103	302	0	-12	178	0	818	903	0	1022	1165	10	38360	39123	61	0.572792
88604	76486	93	44957	39126	82	1927	1507	22	3609	3430	32	6878	6314	49	10135	9506	54	279593	256047	73	0.573877
135178	107667	93	73457	58822	90	1928	1649	23	4078	2968	38	8345	7137	50	12576	9891	64	319740	270751	92	0.577132
87005	83429	79	52668	50210	81	1607	1289	19	2649	2241	27	7646	7194	50	9994	9280	54	283964	246506	86	0.578216
71827	66327	87	45332	40583	83	1135	1051	6	2065	1608	24	4165	3908	35	6765	6462	44	162397	152670	84	0.578216
195246	144021	100	112098	85781	99	2408	1774	30	5892	4531	52	13381	10039	68	16902	12774	82	484216	361941	99	0.58798
109887	100660	89	69257	62792	82	2054	1863	22	3176	2973	34	7838	6885	49	11209	9843	56	316908	279586	92	0.589065
69908	64371	91	50147	46992	82	923	923	0	1777	1675	23	3791	3407	35	5684	5254	45	144595	133153	85	0.591235
39412	38763	75	23533	23189	71	474	513	0	655	1122	7	1850	2081	23	3070	3171	31	88307	92321	68	0.592319
95333	85704	89	59367	53908	82	1614	1473	19	3191	2575	33	6278	6062	44	7711	7227	46	219128	204485	89	0.592319
94217	81272	83	55042	46985	84	1361	1365	15	3474	3001	36	6476	5981	45	9158	8061	53	266328	229378	88	0.592319
31009	32408	52	23041	22602	70	419	409	0	556	844	0	2183	2232	24	2465	2246	28	69811	69370	74	0.596659
88432	77244	86	55869	50064	85	1518	1284	17	3210	2566	35	6108	5550	45	8538	7608	54	229473	224643	70	0.596659
155276	135804	90	129399	117037	90	3349	2907	32	5477	5121	46	13979	11273	70	20720	16901	77	525118	428468	96	0.596659
83062	75950	81	52079	47004	82	1075	947	0	2234	1988	24	5093	5052	40	6475	5975	43	196987	185534	83	0.596659
67287	65637	78	38060	37106	77	821	855	0	1752	2010	19	3543	3459	32	5337	5486	39	128172	130546	80	0.597744
111233	103736	85	87866	82852	85	1904	1880	20	3449	3084	35	7106	6607	47	9463	8964	52	253938	243080	83	0.599913
150732	127089	93	94188	80152	92	2836	2010	32	5273	4143	46	12231	9573	65	15701	12986	67	424729	325226	95	0.600998
100876	89935	86	52986	47244	84	1729	1709	21	2961	3104	32	7389	6777	47	10857	10633	55	294929	279628	70	0.600998
159332	127705	98	121855	101629	93	2627	2201	29	4813	3897	41	9667	7526	57	13808	11497	70	358100	284170	94	0.602083
123778	106407	89	79975	67863	88	1677	1397	17	3570	2964	36	7023	6115	47	8652	7901	53	288971	246763	89	0.602083
27060	27278	58	8126	8564	40	285	296	0	620	658	0	1682	1530	21	2546	2395	30	59610	62609	60	0.603168
85144	77722	85	49493	44188	81	1236	1239	12	3104	2601	31	5553	4749	43	8011	7201	51	202627	187096	82	0.604253
138396	119297	95	88041	78991	90	2057	1994	22	3675	3247	37	8763	7012	51	12145	10111	60	329705	272268	88	0.604253
82977	73333	86	53562	46829	84	1165	1173	10	2936	2647	30	6144	5312	46	7949	7117	52	238219	206247	88	0.609677
120356	103393	88	58808	48492	86	1960	1917	21	3749	3300	36	7827	6564	50	10256	8279	61	301336	260913	93	0.610762
160346	135195	92	87654	72783	92	2155	2105	24	3852	3407	37	10202	8228	58	12704	10394	65	366065	298291	96	0.614016
62556	63197	75	37332	36700	76	1072	858	0	1679	1736	17	4257	4372	36	5637	6032	41	159314	156025	79	0.614016
114155	105263	85	101456	96010	85	2936	2587	31	6063	5429	44	12093	10678	60	17538	15710	75	448864	383351	94	0.614016
62408	60831	77	39839	38545	77	794	782	0	1425	1456	16	3297	3214	30	4640	4823	38	125110	121921	81	0.61944
186515	142731	96	112356	87347	96	3347	2473	36	6753	4655	51	12785	9723	68	17521	12947	84	475130	365999	103	0.624864
158181	115842	97	123541	94964	97	2479	1834	30	5953	3983	47	10859	7715	60	14697	10661	68	399963	289227	97	0.625949
114234	101120	89	65888	59273	85	2400	2172	25	3960	3907	38	8900	7841	53	12511	11017	64	350644	304690	95	0.625949
114557	105867	91	84759	81629	84	2960	3031	28	6739	6226	45	15223	13383	70	19754	17649	80	582778	488916	95	0.628119
28290	27958	69	21940	21968	56	463	370	0	698	683	0	1250	1450	15	2134	1927	26	55868	57624	70	0.628119
119927	105756	86	69752	59245	86	1966	1880	22	4112	3155	38	7589	6440	54	10147	8046	57	272111	230195	92	0.629204
121009	105625	92	77166	65966	87	1917	1654	20	4038	3638	38	8442	7551	49	11360	9878	54	332589	284703	96	0.630289
99916	91033	87	49186	47014	82	2894	2876	27	4620	4413	39	10398	9784	52	13366	12336	58	404714	379294	89	0.632458
182921	140577	98	97249	76165	96	3091	2744	29	6050	4277	47	12596	9828	65	16593	12807	78	469893	358671	101	0.634628
141017	114942	107	70583	59054	89	1956	1514	24	3542	3049	34	8900	7362	53	11704	9396	65	327635	266502	93	0.635713
206880	155041	106	165535	137368	103	4251	3141	37	6995	4721	53	16732	13343	79	23293	17701	85	611749	484909	102	0.636798
35900	33067	82	17982	15343	86	716	679	0	603	741	0	2187	2189	22	3457	3211	30	84774	69156	86	0.637882
80267	72056	83	51454	45801	81	1077	1109	8	1697	1807	20	5060	4451	43	6533	5858	47	183259	160883	86	0.638967
94582	84925	91	43055	38146	82	1498	1315	16	2395	2155	31	6830	6312	46	8087	7505	47	237069	209972	86	0.641137
131025	101584	99	153155	130155	92	4666	3795	39	7147	5775	48	18688	15167	80	24565	21042	87	685058	550994	94	0.643307
181577	139330	101	133295	103207	97	3736	2647	37	6813	5465	51	16284	12287	81	21191	16482	81	570863	435493	97	0.643307
135662	108356	93	92131	73599	93	1686	1219	16	3886	3016	37	8782	6952	57	11288	9253	61	304885	245774	85	0.644391
121105	98760	89	79112	64792	91	2076	1677	25	3919	3026	40	7840	6302	51	11820	9860	64	304708	247246	86	0.646561
101388	89964	85	54837	46323	84	1664	1554	17	2803	2523	30	8054	6984	48	11038	9808	57	304241	269996	90	0.647646
135590	112983	91	77640	65858	89	2030	1669	23	4262	3352	37	7580	6245	48	10783	8890	57	289379	239771	93	0.648731
108752	88902	95	77895	65788	89	2046	1445	25	3138	2899	32	7314	6397	49	11074	9016	63	287938	245143	96	0.65307
327931	219344	133	312620	234481	131	6914	4566	48	12777	9028	71	27289	19167	102	37205	24893	128	967346	671836	140	0.660664
80098	76413	81	33212	32797	76	1037	1007	3	1934	2048	25	4539	4543	36	5961	5664	43	165694	163595	83	0.660664
98120	86589	87	65326	57857	85	1611	1585	19	3202	2486	32	6032	5213	44	9236	7656	54	251250	218640	90	0.663918
117124	101310	90	55583	47893	86	2199	1946	23	4402	4103	37	7878	7084	49	11426	9114	70	328447	272196	92	0.666088
153219	126788	93	81353	68649	90	3043	2265	30	6020	4746	48	12034	10009	65	16419	13470	74	479240	386641	96	0.666088
122869	105691	94	61334	52038	87	2017	1734	22	4022	3785	40	9731	7985	56	13201	10931	67	366412	311779	93	0.669343
181794	125412	102	139515	101001	100	2962	2292	31	5996	4815	46	13586	9353	67	19244	13919	84	509425	365767	101	0.671512
72896	70386	79	45416	43969	78	980	961	0	1326	1804	20	3732	3682	35	5430	5699	37	146277	143212	81	0.672597
143070	119315	93	83963	70732	90	2222	1785	24	3929	3216	43	9438	7403	57	14536	12521	73	391991	312436	92	0.672597
184931	141828	97	125537	95670	97	3025	2490	33	5713	4837	45	12062	9428	64	16415	12550	69	449020	348003	98	0.672597
85852	80916	82	41093	36383	82	1383	1170	14	2740	2475	30	5701	5389	42	7424	7188	47	189562	178005	77	0.672597
51565	51497	77	26388	25836	73	666	525	0	1157	1025	6	3806	3605	36	4416	4846	35	116817	119286	77	0.673682
21965	22347	67	17130	17209	52	512	567	0	536	705	0	1496	1387	18	2353	2408	27	56687	64223	48	0.673682
114045	95347	92	71667	59956	90	1361	972	0	3145	2743	31	6913	5954	47	8873	7123	54	240974	198976	104	0.673682
143923	125645	90	73805	65299	88	2370	2067	23	4328	3598	38	10993	8677	59	14422	12382	65	415032	340726	94	0.673682
102993	94738	99	85219	80260	84	2331	2059	25	3764	3284	37	8080	7191	49	12325	11084	62	326082	281314	88	0.674767
44409	44413	67	27779	27074	72	673	658	0	547	979	0	2307	2327	25	3302	3531	30	92662	94302	73	0.678021
29485	28005	64	17707	17689	55	463	356	0	329	515	0	1401	1376	15	2036	1860	24	57617	58673	65	0.678021
156238	129990	97	79387	65324	92	2183	1932	26	5223	4653	43	11807	10581	63	15477	13733	72	464987	428088	84	0.678021
94832	84271	98	51414	47143	82	1465	1285	14	2785	2647	26	5726	5226	43	6763	5881	52	214622	196631	87	0.678021
139012	114595	100	74552	61535	90	1964	1728	21	3404	2882	34	8021	6965	51	10868	8443	61	294836	244138	91	0.679106
127220	113695	87	57739	50380	85	1995	1702	23	3188	2980	29	8318	7051	54	11186	9134	58	306711	255585	92	0.680191
43817	44857	60	22413	22314	60	671	585	0	820	1001	2	2549	2557	28	3924	3523	36	102736	101891	76	0.680191
24945	25473	62	16309	16489	51	508	471	0	386	807	0	1735	1778	19	2632	2594	26	65571	68697	61	0.680191
122734	104935	92	94030	82511	88	2313	2046	24	4992	4339	41	11626	10605	62	15292	13336	67	407982	366252	93	0.683445
62665	58676	92	47172	42574	92	857	914	0	1872	1760	20	3977	3420	35	4956	4636	38	136943	116545	92	0.683445
90630	79291	92	46091	40436	85	1748	1654	20	3431	3116	31	7725	6848	48	11621	11052	60	304597	273140	91	0.68453
122887	108221	93	107387	98144	86	2683	2467	27	5365	4477	45	11055	9306	59	15093	13244	72	407344	322433	97	0.6867
102563	91997	86	67554	59454	86	2091	1716	24	3008	2872	31	7329	6223	48	9784	8528	60	285348	254717	87	0.6867
147369	117381	96	92149	77756	90	2652	2182	28	5087	4094	39	11583	8955	63	16978	13454	74	440559	355739	97	0.687785
28828	27308	70	19462	19558	55	275	386	0	674	752	0	1595	1749	20	2100	2000	25	60621	63607	71	0.68887
157577	119099	103	101562	78049	97	2720	2126	28	4174	3268	41	9929	8313	61	13946	10641	69	384314	310486	94	0.689954
94239	86097	85	55338	50098	83	1105	1043	5	3241	3141	34	6395	5730	44	8934	7832	60	236009	210342	94	0.689954
130938	115269	98	67803	60518	86	2165	1971	25	3910	3237	37	8622	7471	51	11791	9960	60	324265	275103	97	0.691039
154733	127717	93	87655	72357	94	2827	2279	29	4764	3510	43	11000	8823	63	15285	12330	73	415751	336832	100	0.693209
121065	103303	87	78115	65727	88	2132	1670	27	3713	3085	36	9432	7529	59	12204	9715	62	346129	284260	94	0.694294
73704	70430	79	48128	46190	78	1115	1155	10	2038	1820	22	4389	4055	39	6578	6860	41	177905	177576	72	0.698633
124890	103069	94	59226	49188	90	2384	1901	26	4073	3761	38	9241	7795	51	13232	12169	64	383764	319360	98	0.699718
165505	130924	98	91194	73277	95	2127	1819	25	4860	3789	48	10665	8063	62	14439	10426	74	416351	323643	95	0.701888
85621	79058	84	49035	43661	83	1742	1576	20	2543	2250	28	7137	6209	49	9700	8939	51	262486	239260	88	0.704057
90742	82926	82	72848	67328	84	939	920	0	2447	2554	28	5831	5487	42	7407	6829	44	218393	205750	89	0.704057
67550	65851	80	41482	40261	76	881	716	0	1823	2003	23	3993	3787	34	6118	5800	44	145546	141573	78	0.705142
33481	34426	60	23871	23758	71	488	569	0	1101	1113	8	2209	2149	27	2858	2650	30	70648	75995	55	0.705142
124186	108415	92	63545	55944	87	2373	1787	27	4834	3965	39	9878	8540	58	13339	11474	61	374954	329419	93	0.707312
62041	60965	85	36604	35353	75	977	1050	5	2183	1872	24	4095	4141	34	5507	5066	41	163791	165726	78	0.708397
174718	129163	97	91236	67801	96	3521	2483	35	6527	4878	47	14085	10698	69	18848	14986	80	537125	424734	97	0.708397
142291	114278	105	65486	51712	91	2449	2054	26	4024	2623	39	8479	6650	53	11801	9027	68	334552	274769	89	0.709481
46555	45109	74	33762	32090	74	747	787	0	1766	1442	18	2474	2185	26	3912	3790	33	101890	100403	76	0.710566
107238	93188	89	60577	54468	85	2038	1836	24	4020	3082	39	8687	7445	56	12539	11044	64	365799	311327	90	0.710566
134184	118430	90	79943	70866	88	2706	2294	26	3770	3202	37	10946	8908	64	14491	11981	64	422960	347173	97	0.714906
126739	110957	88	77127	67992	87	2271	1661	26	3403	2744	36	7280	6162	49	10217	8444	56	284583	237301	92	0.714906
46518	45165	70	32474	31183	74	750	765	0	1567	1303	13	2757	2776	28	4295	4802	34	118074	116907	78	0.717075
130612	111113	97	53936	45248	89	2268	2102	24	4236	3603	36	8944	7778	51	12562	10636	63	334696	281037	93	0.71816
115877	101647	88	48616	42056	85	1384	1114	10	3494	2828	36	6425	6233	44	8712	7856	49	247721	216909	91	0.722499
113828	98920	88	85490	73565	88	1931	1639	22	3514	3259	35	8478	7660	51	11503	10373	61	318454	294837	80	0.722499
171299	141162	94	103446	85759	93	2850	2140	33	4934	4007	41	12065	9426	63	16727	12784	73	458398	357402	100	0.722499
26586	25803	79	16979	17447	49	459	493	0	383	695	0	1281	1341	13	2176	2108	24	53934	57318	50	0.723584
204355	155484	108	164566	130640	102	4609	3692	38	8410	7078	49	17639	13711	69	25253	19754	90	678160	538326	104	0.723584
76840	70512	85	45840	42487	81	1224	1029	4	2291	2729	26	5470	4850	42	7037	6516	46	197440	174358	87	0.723584
28422	28360	60	14300	14009	48	303	311	0	1272	780	0	1655	1622	17	2684	3002	26	63670	62991	70	0.727924
124508	105395	90	64855	56695	89	1820	1539	18	3875	2982	35	8436	7439	49	10853	9199	66	315207	266009	97	0.730093
93606	86484	92	59135	55097	81	1297	1189	10	2748	2426	29	5842	5899	40	7740	7629	52	213006	198164	86	0.732263
112285	98328	85	81188	71035	86	1641	1445	19	2482	2935	24	6266	5798	44	9072	7546	55	249961	218447	87	0.736602
103629	92376	87	57934	52047	85	1644	1399	16	2514	1791	30	5975	5328	43	8589	7034	54	215771	178810	87	0.737687
100985	89761	93	49549	44925	82	1806	1581	19	2687	2640	30	7817	6746	51	10360	9363	58	296150	251205	88	0.738772
89896	84569	96	37524	36156	79	1199	1322	12	2492	2202	25	5432	5796	39	7609	7341	49	203213	196656	82	0.740942
63443	58978	81	41553	37455	79	872	976	0	2018	2050	21	3703	2955	35	5257	4146	45	129221	119684	80	0.742026
131600	113075	89	62919	54179	88	2057	1708	20	4041	2689	42	8174	6819	52	9766	8152	54	281709	239891	91	0.743111
89086	86097	82	51401	49206	80	1597	1565	15	3065	3036	31	6230	6034	41	9286	8529	57	256719	252503	83	0.744196
253370	177537	112	159427	113410	108	5273	3791	42	8678	6034	65	18920	12619	84	25663	17928	100	721508	492157	110	0.745281
184103	151496	95	109349	89726	94	3739	3039	33	6436	5130	51	13799	10566	64	18500	14863	78	486705	379611	99	0.74962
27791	26669	63	22233	22251	61	266	284	0	927	774	0	1258	1383	18	2617	2378	26	54376	54641	59	0.750705
104966	96006	84	57957	52650	83	1899	1726	22	3640	2905	40	8325	7553	51	12052	10436	67	333131	291870	90	0.750705
271540	185203	116	245454	170139	111	7479	5401	48	14465	9495	70	31171	22786	102	43608	31669	104	1.04858e+06	791242	112	0.75179
21471	22066	58	15357	15513	50	378	402	0	462	603	0	1212	1293	13	1851	1866	22	50472	53748	56	0.75396
80605	76449	78	55930	52537	80	1305	1274	13	2280	2107	24	4958	4588	40	6777	6590	42	202730	192891	85	0.75396
142551	121994	91	64063	54886	89	2738	2031	31	4820	4134	40	11193	9566	56	16082	13719	74	423341	358168	97	0.755044
77280	73046	82	39294	38446	77	921	924	0	2100	2021	26	5182	4880	44	6126	5980	43	184739	184468	77	0.755044
87603	82981	82	56293	53569	80	1183	1075	8	1880	1354	27	4612	4437	36	5508	5033	43	159876	151740	78	0.756129
107604	96325	85	60218	53223	85	1145	1071	7	2589	2454	27	5648	5048	43	7505	7190	45	217857	196295	85	0.758299
104766	89073	89	55799	47850	86	1516	1283	15	2971	2851	33	7395	5967	51	10068	7965	58	290033	242340	93	0.759384
63451	60456	90	35472	34764	77	805	915	0	1308	1249	12	3916	3692	34	5416	5263	40	150323	143148	83	0.760469
16936	16216	52	10420	10556	42	267	361	0	429	454	0	1251	1038	7	1793	1887	20	44250	44141	66	0.762638
128570	117610	87	68486	63892	86	2151	2124	26	4570	4446	33	9299	8606	54	13688	12276	66	355399	323983	88	0.762638
80173	77974	80	34122	33373	77	1341	1187	15	2550	2585	27	5908	5591	40	7715	8015	44	230026	229678	82	0.763723
97285	85832	85	61731	54316	84	1368	1170	12	2674	2199	29	6327	5408	46	8556	7060	55	235366	207304	88	0.764808
122880	104359	93	67278	57726	88	2227	1806	25	4299	3809	35	9795	8182	57	13106	11540	69	352230	294139	95	0.768062
270458	167686	119	238581	174859	118	7486	5292	46	13585	9641	66	32647	23671	111	44133	31489	110	1.04858e+06	848141	125	0.769147
16861	16151	57	15152	15218	47	28	255	0	513	747	0	995	1083	7	1370	1737	17	37161	39082	65	0.770232
153363	128022	94	64372	54433	89	2701	2133	30	4312	3669	37	11836	9681	60	16659	13700	75	444113	353484	95	0.770232
101273	93053	82	82425	75068	86	1636	1641	19	3474	3071	35	6034	5368	46	8328	7805	48	226828	212571	80	0.771317
130865	105783	101	99348	84577	92	2147	1691	25	4003	3321	38	9432	8003	57	12655	10726	65	366693	302754	93	0.773487
149988	113646	106	113843	84400	97	2856	2025	31	5298	4138	43	11716	9212	61	16150	11613	83	435471	335826	98	0.773487
116755	98564	94	74007	64163	88	1932	1394	25	3362	3111	35	8034	6879	50	10710	9203	52	281005	241014	89	0.774571
34091	34351	63	17402	17178	54	166	425	0	398	487	0	1979	2008	24	2979	2863	30	64311	66346	70	0.774571
115876	100387	90	68459	59691	88	2035	1943	23	3150	3130	32	8750	7903	56	11160	10496	55	343635	300567	88	0.775656
174537	141749	98	123992	101760	97	3570	2934	34	7339	6321	50	17198	14046	72	22561	18230	83	648237	556842	112	0.775656
42422	38922	81	27159	26601	73	725	798	0	809	870	0	2192	2195	25	3020	3199	31	87490	86378	73	0.776741
127341	109482	92	78089	67200	89	2324	1856	27	3909	3139	38	8931	7439	53	12341	10879	64	343524	303209	89	0.776741
147138	121625	94	83354	69342	91	2368	2018	28	4803	4000	40	9587	7768	57	13648	10700	64	363455	296015	93	0.776741
125604	102089	95	67177	54205	90	1726	1417	19	4265	3137	39	9986	7811	59	13320	10966	65	349717	284311	90	0.776741
178883	133203	113	128342	99431	99	3253	2338	34	5871	4714	45	13145	10584	65	19020	14998	81	483229	408112	100	0.777826
16003	16859	47	11847	11981	45	268	381	0	1195	811	0	1054	1022	5	1417	1620	20	40819	43043	63	0.78542
83267	80422	80	31224	30468	77	1196	1202	10	2667	2496	30	6035	5840	41	8604	8762	51	239740	234586	77	0.78542
163063	125929	95	91069	69850	94	2732	1881	35	4989	3846	44	11008	8648	64	14230	11002	64	407382	306799	97	0.78542
122072	107883	92	78482	69529	87	2227	1523	25	3124	2865	32	7604	6351	50	10357	8984	53	274624	231943	93	0.786505
159578	132032	93	105030	86391	93	2848	2307	31	5337	4278	45	10960	9028	57	16839	14080	70	426531	344239	100	0.788674
30437	32371	56	19158	19592	51	271	416	0	640	653	0	1915	1927	23	2596	2726	29	74024	73475	68	0.788674
92170	82283	84	57803	51542	84	1180	1127	9	2550	2223	28	5670	4674	46	7353	5943	49	201693	177558	89	0.788674
123791	105243	93	67221	57402	89	2211	2090	24	3721	3433	37	9614	8224	55	12216	10299	62	352715	300210	92	0.789759
161538	126505	107	86863	68891	95	2920	2134	32	4739	3995	42	11705	9269	63	16692	13777	83	457447	355381	101	0.789759
106451	97404	91	61662	55748	85	1613	1404	20	3316	2827	33	7793	6886	49	9682	8519	55	284693	256918	89	0.791929
91017	81254	91	60036	54334	84	1436	1369	16	2554	2386	29	5437	5057	42	7909	7432	51	203947	174349	89	0.793014
123468	110932	102	100608	90561	102	3314	3191	29	5504	4494	44	13121	11578	62	17807	15364	73	499947	408328	102	0.793014
45259	44057	67	30289	29710	73	578	460	0	1147	1234	14	2914	2607	30	3215	2761	32	98826	99663	77	0.794098
36795	34616	81	18170	18365	51	573	547	0	522	705	0	1829	1915	22	2535	2860	26	68994	68827	75	0.794098
156770	119649	98	78179	60044	95	2010	1624	23	4423	3188	40	9075	6942	57	12555	9778	66	354681	272573	94	0.794098
97649	82779	89	48539	41816	86	1586	1473	18	2772	2535	32	6231	5676	43	9314	8175	51	225854	202423	90	0.796268
145893	113920	99	91069	73898	92	2464	2189	28	4849	3773	39	9670	7391	59	14798	11413	63	377714	290856	95	0.796268
13000	12573	62	11825	12038	45	207	301	0	424	490	0	851	951	0	1226	1275	12	27432	31545	41	0.798438
50346	50203	73	26997	26933	73	651	656	0	1258	1032	5	2876	2804	30	4367	3817	38	105379	105828	70	0.803862
104427	89728	97	59822	50728	86	2037	1700	20	3412	2869	34	8499	7566	53	10364	9339	55	315561	275516	86	0.804947
67524	65644	87	34079	33330	77	1025	961	0	2455	2227	28	4968	4807	38	6266	6375	40	185274	180784	81	0.806032
105001	98799	84	68600	64839	83	27768	26071	80	2953	3246	27	21520	20174	79	3440	3368	32	1094	1028	4	0.809286
41467	39796	70	27149	26555	73	443	563	0	547	924	0	2373	2587	26	3866	3482	35	96551	99681	54	0.810371
42280	40548	81	26265	25926	72	708	652	0	1020	1348	13	2396	2547	24	3335	3131	34	88326	87807	73	0.812541
155565	121851	94	63450	48975	92	2113	1647	24	4857	3590	41	10088	7888	56	12932	10011	65	364937	282341	91	0.812541
68676	66668	77	67828	66668	78	2248	2219	23	3773	3206	35	8459	8671	45	11923	11342	61	330718	300428	83	0.812541
70448	68280	81	34574	34211	76	1054	885	0	1844	1849	22	4556	4684	37	7409	7558	43	177249	175872	77	0.813626
30242	30960	63	19002	18627	57	406	424	0	895	859	0	1935	1955	26	2512	2505	29	67075	65944	70	0.81688
97520	88491	92	51639	46616	82	1628	1838	18	2871	2711	31	6896	6799	41	9640	8625	50	280003	261687	85	0.817965
47750	47098	74	15177	15007	49	682	794	0	697	1134	7	2468	2470	26	3546	3561	32	98469	97627	76	0.81905
179884	130755	100	165881	128806	98	4566	3625	40	8677	7092	52	18408	13825	74	26554	21072	90	668612	523423	100	0.820135
82435	74133	98	53452	44610	98	1595	1404	16	2738	2384	32	6416	5791	44	8596	7048	56	235382	202252	98	0.820135
117297	108614	85	67290	61998	83	2274	1950	27	4584	4128	39	10585	9626	58	14825	12764	65	407293	352149	93	0.820135
159773	119687	98	85574	64623	96	2786	2155	32	4456	2982	44	10823	8257	58	15390	11786	80	426165	330016	97	0.821219
232345	144017	123	175439	111650	114	4500	2950	45	9747	6213	56	19910	12999	89	27881	18334	106	737482	460847	122	0.824474
79624	77674	80	31840	30847	77	1129	1253	11	2642	2267	29	5978	5889	40	8088	8545	45	209324	199483	80	0.824474
140572	125712	89	87452	80519	88	2980	3045	27	5768	4586	47	12670	10687	59	17089	14938	73	465682	383375	97	0.826644
177924	146316	95	117420	98913	95	3642	3112	33	6350	5178	57	13448	10104	65	19202	15551	79	499499	386987	100	0.826644
51140	49899	75	31758	31427	74	708	628	0	1636	1426	16	2469	2391	25	3395	3415	32	88926	87281	76	0.827728
129046	107652	96	84669	72161	90	1981	1652	22	3644	2825	37	8545	7245	51	11020	8936	60	306684	254731	93	0.827728
73084	73629	78	40772	39350	78	1064	1369	14	2686	2528	28	4785	5012	36	6250	6436	40	188715	187869	84	0.828813
16572	16208	58	13874	13917	48	210	196	0	839	745	0	790	1046	5	1325	1119	14	33327	32468	67	0.829898
178687	146563	95	188755	165380	97	4295	3626	35	7970	6585	49	15720	13334	76	20268	17431	83	568865	468419	102	0.830983
148046	113805	99	107419	86401	94	2554	2093	28	4128	3364	38	10954	9119	61	15085	11433	70	385816	304049	93	0.832068
27721	26482	66	18342	17868	56	251	471	0	1344	1040	5	1492	1455	17	2535	2748	25	65672	68264	68	0.832068
40233	38093	86	40832	40493	74	439	550	0	1194	1108	7	2132	2217	25	3318	3448	31	83376	84592	58	0.833153
166976	129763	96	121035	95639	97	3512	2598	33	5692	4254	49	12627	9487	68	17305	13769	73	449235	345373	100	0.834237
104594	92522	93	69868	60149	85	1737	1300	17	3978	3285	36	9086	8025	53	12001	10407	60	341893	297647	87	0.835322
86739	79792	90	48218	44085	81	1112	1133	8	1662	1996	20	5081	4624	39	7483	7026	46	205302	197190	85	0.836407
149441	127073	90	80941	69653	88	3377	2858	32	6200	5133	49	13789	11647	67	18889	16199	81	497851	392891	95	0.836407
79354	76237	83	43618	41891	80	1358	1236	14	2278	2281	29	6098	6222	41	8366	7913	49	216094	204946	82	0.836407
30844	30480	63	18588	18539	54	601	839	0	1045	959	0	1915	1783	24	3208	2984	30	84501	82728	72	0.837492
63838	56325	86	46882	41804	80	932	827	0	1730	1548	21	4515	4048	39	7239	6390	52	177689	153612	83	0.838577
87135	84513	80	45638	42668	79	1764	1829	19	3269	3069	32	7681	7113	46	11089	9846	65	304897	268973	84	0.839661
121931	100559	95	79901	68127	90	2257	1606	27	4580	3731	41	9056	7913	56	12404	10544	63	340351	296836	79	0.840746
104195	90177	87	51636	43132	86	1409	1275	14	3035	2406	32	5958	5278	41	8571	7026	52	224886	194281	89	0.842916
109422	100481	95	50683	47024	83	2668	2218	30	4311	4420	35	11438	10770	60	14631	14089	65	423958	403725	85	0.844001
85805	78319	97	39558	36230	97	1733	1412	18	2921	2708	30	6831	6353	47	9120	8275	50	265544	243015	97	0.844001
158824	137147	98	123371	108354	92	2782	2349	29	5193	4239	43	11461	9184	60	16113	12874	67	428526	338189	93	0.84617
141881	117910	96	108269	91892	94	2743	2069	31	6274	5504	46	12683	11092	59	17883	14582	76	478971	406481	95	0.849425
136126	111503	94	93141	77719	91	2229	1966	26	3700	2987	41	8105	6879	52	12213	10094	63	317575	258709	93	0.851595
49340	49103	80	13412	13282	49	764	805	0	1318	1150	8	2744	2778	29	4344	4604	34	106661	106749	73	0.852679
117164	102798	87	67697	59352	87	1958	1893	22	3390	3180	33	8751	7511	57	12237	10167	65	342755	288204	94	0.855934
168289	136714	94	97612	80464	94	2955	2554	31	6167	5039	44	11499	8799	59	17519	14168	72	425061	336527	110	0.855934
142331	123928	89	92219	81514	89	2740	2545	28	5339	4309	43	11918	9386	63	17376	13968	79	471998	367129	99	0.857019
185099	139709	100	121212	89988	99	2551	1815	29	5221	3961	45	11904	9194	63	17030	12705	70	457618	336234	102	0.857019
161646	132807	91	81786	66334	92	2516	2033	27	5944	4818	45	13181	10885	70	16929	13922	75	489476	394381	97	0.860273
117028	97536	94	78747	67124	87	1538	1272	16	3427	2641	41	7273	6039	52	10500	8689	61	267684	228748	89	0.860273
135033	109446	92	106216	88637	94	1930	1695	22	3800	2826	39	8644	7267	52	11912	9060	70	316004	269022	86	0.860273
28944	26445	73	9116	9085	41	422	528	0	836	877	0	2144	1928	24	2499	2438	27	67967	68949	67	0.861358
103175	88168	88	58921	51145	85	1517	1188	16	2644	2407	33	5588	4882	42	8802	7715	47	213966	187402	90	0.863528
90310	82559	84	51774	46231	82	1275	1172	11	2615	2239	26	4885	4203	40	7316	6335	47	187768	174334	84	0.863528
160600	132585	96	103248	86814	93	3007	2560	29	4287	3560	42	9742	7614	58	14878	12315	71	376462	300013	98	0.863528
132509	112129	92	85520	71430	90	2044	1548	23	4742	3915	46	8051	6624	54	12180	10234	69	302251	250720	94	0.863528
70705	70536	78	58677	58271	78	1013	1104	7	1649	1915	19	4202	4259	35	5795	5455	43	158925	151938	82	0.864613
84008	81180	79	76816	72131	81	1333	1282	12	2703	2245	33	5108	4930	39	7217	6943	48	187436	166310	82	0.864613
292900	228063	121	251929	190786	119	8046	6235	46	14333	11865	74	32318	26232	109	47200	39570	111	1.04858e+06	982061	121	0.865698
140957	121793	93	93337	80592	91	3022	2488	32	6638	5250	52	14524	12174	65	18727	15433	76	531288	419077	96	0.865698
144388	123762	103	68362	59804	89	2776	2279	29	3923	3272	47	10357	8764	58	15013	13006	64	421558	338902	96	0.866782
58862	52674	81	41659	37750	79	901	774	0	1458	1381	20	3719	3412	36	5787	5410	45	137482	123108	80	0.867867
21088	20180	54	15831	15791	49	188	283	0	478	696	0	1192	1274	14	1554	1720	20	47702	45404	66	0.867867
107718	94674	101	45924	39165	84	1767	1278	21	2998	2893	30	7675	6663	50	10213	9520	60	282823	260183	84	0.868952
80258	75931	83	47834	46050	80	1400	1064	9	2635	2307	28	5361	5046	41	7930	7708	49	229761	224090	83	0.871122
138166	108610	97	77368	63035	91	2065	1843	24	4678	3813	43	8798	6917	59	12657	10538	64	348790	287685	93	0.872207
105897	94284	84	46782	41038	85	1979	1682	22	3157	3192	32	7372	6679	48	10832	9007	62	288618	262769	89	0.875461
38554	38457	70	19016	18882	56	484	467	0	1340	1333	16	1861	1820	22	3079	2513	33	75087	77771	73	0.876546
80542	75840	79	44663	40710	80	1099	1045	6	2529	2168	24	5898	5354	45	6618	5799	47	194003	182761	85	0.876546
86827	83296	82	43438	41825	79	1612	1396	19	2695	2234	28	6478	6557	41	8290	7974	49	214714	207399	77	0.877631
167164	130865	105	86378	67889	94	2756	2111	32	5116	4469	45	11234	9150	62	15749	12419	68	417308	339645	97	0.877631
137140	115605	94	89974	78690	89	2251	2040	26	4348	3138	41	9794	8535	55	13677	11403	66	377506	312574	90	0.8798
89015	79648	84	51942	47010	83	1829	1614	20	2909	2800	29	6904	6201	46	9436	8652	55	255816	218727	85	0.8798
111774	98725	95	58749	51059	85	2169	1991	22	3225	2947	31	7195	6336	48	10304	9149	54	285051	253793	87	0.880885
115247	99689	87	58519	48493	87	2047	1768	23	3552	3006	38	8847	7606	54	11383	10178	57	317143	279438	89	0.88197
59999	56917	79	57047	56160	77	840	923	0	1994	1735	24	3667	3529	34	4992	4770	39	152502	150035	77	0.88197
219034	163585	106	173036	135758	102	4149	2950	40	7916	5824	52	16131	12352	72	24287	17644	94	607490	458517	103	0.883055
240100	173710	107	206068	162905	104	6031	4236	46	10497	7759	61	24095	17167	89	33982	23976	101	901128	633084	111	0.88414
211841	162415	105	106860	83469	100	4351	3491	39	6964	5392	51	15059	11900	70	21273	15076	90	559583	431001	111	0.888479
89951	75858	100	62516	53649	85	1564	1313	13	3246	2329	31	5788	5124	44	8451	7841	50	209571	184598	82	0.888479
95376	82115	91	59867	51156	84	1360	1278	13	3372	2924	36	6466	5686	47	10376	8400	56	253488	223276	88	0.888479
177262	137779	100	126545	104535	96	4007	3094	36	6392	5132	45	13768	10769	67	18912	14937	89	490419	381309	104	0.889564
153466	128834	94	67566	56007	90	2448	2154	25	5097	4103	40	10786	8964	62	13186	11413	59	396450	325308	99	0.892818
42828	42190	78	26840	26412	72	657	614	0	625	600	0	2364	2344	26	3146	3181	31	79693	79690	69	0.896073
28502	27856	69	24546	25003	69	347	482	0	600	854	0	1316	1414	14	2514	2303	28	58048	59513	60	0.896073
107318	92909	90	76027	66320	87	1697	1532	20	3576	3130	35	6610	5754	46	9730	8500	54	249101	221559	90	0.898243
83729	79602	96	53497	51935	80	1152	1061	9	2579	2206	30	5791	5392	41	7558	7360	47	205657	197896	86	0.898243
121798	98121	89	93607	76287	89	2375	1799	26	3711	3117	37	9460	8030	55	13271	10573	67	362300	290998	99	0.900412
174200	138251	96	108384	86193	94	2886	2261	31	5707	4290	51	10866	8427	56	16413	12493	82	425447	332011	103	0.901497
154518	119505	103	85815	65879	94	2616	1838	30	4982	3745	47	10485	7962	61	15105	11769	74	406101	326344	94	0.903667
49541	49376	74	25376	25071	73	391	371	0	1350	1353	15	2303	2269	26	3684	4069	30	91583	90529	77	0.904752
115406	99301	87	65457	54680	87	1707	1485	17	2719	2281	31	7379	6240	50	10544	8766	58	275073	226000	91	0.904752
115260	101824	91	42532	37135	84	1971	1595	21	3107	2937	31	8209	7199	50	11081	9370	68	313163	275484	92	0.905836
178732	144108	104	90235	72409	95	3802	3102	36	5363	4273	44	12588	10144	65	18045	14627	76	490876	373384	97	0.906921
66186	63295	89	37045	36470	77	951	767	0	1714	1431	16	2930	3013	30	4151	4462	33	115086	113393	83	0.906921
173352	141792	104	111587	92322	96	2998	2368	31	4785	4155	40	11732	8917	64	15395	12111	71	436170	334737	112	0.906921
43070	42796	66	22670	22520	59	662	834	0	1318	1452	14	2503	2820	25	3452	3563	32	100029	104135	74	0.908006
52358	51597	75	28851	28445	75	777	705	0	1167	1152	10	2310	2471	24	3636	3681	32	90833	91573	72	0.909091
98882	84479	98	73501	60769	89	1745	1452	19	3129	2679	33	5628	4824	43	8530	7075	56	220547	186136	87	0.909091
216712	113235	145	137845	64958	138	3055	1493	30	7830	3880	84	15134	7725	101	20951	10965	118	582087	295140	139	0.911261
116049	99611	94	92513	81928	87	1655	1334	18	3298	3251	30	7780	6206	54	10108	8616	57	277707	238383	89	0.91343
68786	66327	81	36795	34315	78	986	943	0	1940	1822	22	4244	3981	39	5475	5251	42	151693	144955	79	0.9156
22887	22557	61	11948	11858	45	563	557	0	551	458	0	1462	1382	15	1903	2265	24	55467	58509	68	0.916685
128836	96799	93	86098	68052	92	2075	1568	24	3480	2858	35	8195	6409	53	11220	8926	63	305511	241167	97	0.91777
196904	150069	102	94042	70574	99	3039	2270	32	6238	4549	54	13502	10123	63	18951	14402	76	493664	367318	103	0.919939
104770	90670	92	69727	60417	87	1292	1143	16	2959	2370	32	7124	6198	51	9334	7868	54	256048	218713	91	0.921024
96328	82993	87	56675	48413	86	2114	1763	23	4179	3471	39	8503	7372	53	11768	10318	61	325111	278268	95	0.924279
77817	75575	81	42297	41464	79	1737	1645	18	2226	2585	26	6562	6592	46	8215	8227	47	236926	228458	74	0.927533
102968	89208	90	56881	48144	86	1687	1309	17	3191	2241	36	6683	5757	47	9336	8089	53	269468	240192	84	0.927533
144403	117067	92	72893	60295	91	2489	2009	29	4387	3615	38	8414	7025	51	12295	9490	63	304617	251409	94	0.928618
71037	69736	77	38515	37750	77	1188	1069	7	2250	2255	26	5175	5167	37	5801	6243	43	183839	175607	84	0.929703
79944	75352	80	59980	54557	81	1632	1600	17	2947	2217	33	6056	5272	43	9653	8119	55	232404	201644	86	0.930788
49165	45934	74	27380	27041	73	427	428	0	459	1000	2	2282	2341	24	3393	3825	29	97057	92895	81	0.932957
116762	103322	88	65466	59405	85	2360	2038	24	4257	4140	36	10707	9667	54	15024	12615	74	412892	354092	94	0.934042
151278	122910	93	99503	80800	93	2518	2151	27	5319	4279	46	11385	9204	56	15564	12877	69	404729	320958	100	0.935127
116988	96220	91	80677	65919	90	1789	1502	22	3327	2928	33	8153	7186	51	11433	9326	59	316777	264263	95	0.936212
137034	116943	100	73981	63285	88	2111	1821	24	3335	3099	36	8586	7334	51	11850	9578	60	312927	263578	92	0.937297
139316	116798	92	81554	69310	90	2782	2297	30	5558	4263	42	10545	9053	61	15428	12844	67	408391	344004	96	0.937297
30446	29620	69	21109	21040	62	440	352	0	570	720	0	1562	1442	18	2243	1986	28	66000	67750	71	0.939466
143923	117463	93	68006	54202	91	2442	1925	29	4352	3506	40	10040	7954	56	13280	10119	71	387116	302990	96	0.940551
91994	81683	96	64484	56754	83	1447	1178	13	2871	2479	28	5869	5223	45	6910	5710	49	229490	206799	86	0.940551
70934	67200	88	37887	36810	77	1106	1132	10	1487	1425	20	4397	4520	37	6167	6296	42	162771	157823	76	0.942721
144963	118048	98	72181	59955	90	2738	2111	29	4580	3664	40	10676	8945	60	13324	10631	66	400011	317732	97	0.943806
108422	93576	87	81792	71859	86	1724	1756	20	3024	2295	32	6677	5796	45	9731	7921	56	247194	209489	88	0.94489
99349	84064	98	68396	56839	102	1739	1445	19	3434	3158	33	6427	5637	45	9618	7653	64	234012	195639	102	0.94489
95354	86716	97	56604	50850	82	1727	1558	21	3302	2976	35	7304	6583	50	9956	8600	63	284767	251742	85	0.94489
135360	119853	92	72318	63808	87	2285	2270	24	4176	3972	35	10304	8981	51	14309	12643	64	403111	330645	91	0.94489
181400	142284	103	153004	123035	102	4063	3124	36	7998	6256	54	16971	13023	73	24249	18952	93	635222	486543	104	0.945975
58047	54750	91	31846	30457	75	973	1066	6	1302	1496	17	3157	3163	31	4028	4047	35	114849	113849	76	0.948145
101647	92084	87	51880	46351	84	1626	1560	18	3016	2838	35	7081	6013	48	10227	8945	55	267220	238462	90	0.94923
142496	120407	93	77658	65335	89	2044	1828	22	4473	3643	45	9510	7743	60	12453	10429	65	349325	300522	91	0.950315
183189	145047	99	97240	78051	95	3060	2492	32	6462	5007	51	14028	10577	72	18847	15015	81	493393	376048	101	0.950315
33508	33466	76	13952	13727	49	366	442	0	1007	842	0	1880	1856	21	2186	2353	24	68700	70197	72	0.952484
187191	141624	106	79307	59307	98	3179	2377	33	5347	4317	43	13087	10789	67	17716	13745	73	477458	375163	103	0.957908
154283	128723	98	86502	73664	91	2617	2155	28	5302	4186	47	11436	9471	60	15986	12509	71	408247	311210	98	0.957908
244584	177734	105	175336	138066	104	4334	3118	41	8588	6053	57	19102	14047	79	27862	20612	99	758018	542909	113	0.957908
66645	63514	87	33475	32254	77	803	832	0	1784	1902	23	4159	3920	36	7236	7241	46	168559	165607	83	0.960078
138917	120900	95	80785	68814	89	2147	1830	23	4418	3772	43	9980	7583	58	12721	10463	66	368954	295180	99	0.961163
110346	97810	88	58045	52427	85	1954	1645	23	3095	2867	34	8476	8009	47	10907	9232	63	305061	269704	95	0.962248
42800	42229	74	30933	30749	72	495	630	0	1317	1360	15	2320	2157	25	4232	4289	35	100301	100454	79	0.963333
20729	23082	48	16398	16355	54	270	459	0	910	1031	5	1601	1620	19	2199	2215	25	53772	56681	66	0.964417
93689	84178	83	45709	39205	85	1607	1419	19	3170	2512	35	7720	6888	48	10483	9375	53	295720	261083	93	0.965502
70130	65210	85	36946	34464	78	899	849	0	1886	1656	23	4127	3959	35	5891	5326	43	162210	157344	80	0.965502
102401	91660	84	90073	80997	86	1934	1779	23	3462	3386	33	8717	8140	52	11214	10336	59	318629	291206	85	0.965502
217284	186180	101	154280	133119	98	5705	4568	41	9278	7759	54	24194	21018	80	31996	26436	95	911714	685970	104	0.965502
91948	85526	97	46101	42469	82	1534	1199	14	2955	2936	27	4649	4629	36	6901	6790	42	196673	186973	88	0.967672
27908	26235	62	16530	16503	51	280	364	0	500	616	0	1718	1774	19	2822	2563	30	64463	63078	75	0.968757
142123	110314	95	96865	75531	92	2332	1958	25	4836	3722	43	10494	8093	61	14789	11693	81	406288	315823	99	0.969842
91424	84941	87	42231	41071	78	1184	1112	8	2140	2333	23	5879	5491	42	7177	6876	45	205257	196317	85	0.969842
112072	100864	85	63088	55234	83	1723	1409	23	3376	3233	35	8480	7067	51	10688	9706	60	301210	269107	91	0.969842
94725	87964	83	77585	72491	83	1535	1520	19	3176	3028	34	6936	6247	46	9575	7895	57	247090	220143	88	0.969842
73950	73814	77	33271	33352	76	1187	1157	9	2109	2073	26	4788	4823	36	7337	7180	46	190463	189170	82	0.970926
59025	58427	73	29865	29478	73	571	463	0	1753	1842	23	3435	3450	30	5256	5712	37	136118	136012	74	0.970926
94462	87773	84	57724	51972	81	1768	1488	18	2515	2648	27	7272	6677	47	10368	8928	55	290442	268257	89	0.972011
141216	119293	92	66561	55512	89	2354	2027	25	3851	3336	39	8345	6552	54	11518	9611	62	322212	273941	98	0.972011
70332	67052	87	35633	34783	77	771	822	0	1575	1515	19	3957	4083	34	4708	4922	37	135137	133023	80	0.973096
245503	181365	105	168776	124502	105	5645	4458	41	9577	7316	58	20853	16828	84	30386	22864	96	806362	603874	107	0.976351
76056	72684	80	31150	30206	77	1278	1286	13	2578	2435	26	5946	5533	43	7215	6757	43	222947	221652	82	0.981775
376036	215383	153	245533	149120	150	9683	5716	56	17712	11099	83	37846	24922	132	54974	35106	140	1.04858e+06	981605	147	0.981775
100208	88764	86	75478	69365	84	2362	1873	28	4241	3827	38	10067	8715	57	14549	12560	65	392565	330606	89	0.98286
172200	123991	99	141506	106120	100	3429	2242	37	6093	4442	48	13226	9722	73	17785	12787	75	488005	355576	101	0.983944
106951	88606	89	66347	53542	88	1873	1544	24	3212	2863	34	8005	6839	52	11131	9129	55	314935	256490	89	0.983944
74387	68030	84	46173	42878	81	1086	940	0	2322	2186	29	5723	5402	41	6769	6246	42	191230	178722	81	0.983944
50567	48327	75	28534	27970	74	480	543	0	857	1107	7	2427	2357	27	3269	3626	31	92793	91164	76	0.985029
79434	74540	82	42456	39736	80	1690	1484	19	2480	2278	25	6345	5935	42	7907	7839	46	230255	224439	79	0.985029
181351	141384	110	115599	91739	96	3290	2509	34	5818	4798	46	13833	11015	67	19559	15319	79	530834	405427	97	0.985029
47458	46852	64	31021	29831	74	654	630	0	1258	1119	8	2586	2468	29	3358	3384	33	104457	99119	76	0.986114
68207	62736	85	42113	38300	80	992	830	0	2158	2238	22	4452	4179	38	5620	5499	42	166166	152586	83	0.987199
141403	110222	99	103698	83197	95	2388	1996	26	4590	3770	42	9841	7897	57	14417	12221	71	381341	310856	95	0.987199
90411	82267	86	63771	60283	81	1960	1737	22	3656	3457	37	8431	7553	51	10252	9145	58	309635	272278	89	0.988284
82796	79043	86	48416	47433	80	1448	1292	14	2506	2468	27	6253	5972	41	8772	8305	52	242575	236969	80	0.989369
24191	23689	62	12877	13004	45	289	305	0	415	501	0	1693	1896	19	2062	2402	22	57108	60011	63	0.989369
30222	29579	69	19013	18747	58	454	376	0	434	639	0	1642	1574	18	2315	2312	26	58020	57803	75	0.991538
139795	114444	96	75414	60486	91	2047	1713	21	4308	3527	42	10024	8035	57	14277	12171	71	376765	299187	99	0.991538
93641	85625	83	43017	38002	80	1832	1670	22	3270	2959	30	6724	6133	47	9274	8332	52	259677	248560	73	0.992623
59230	56989	77	39518	38601	76	649	691	0	1356	1260	11	3391	3516	31	4030	4049	37	113601	110469	80	0.993708
25621	24074	59	17904	18007	55	377	634	0	818	655	0	1603	1483	18	2086	2157	22	54085	55281	61	0.994793
136377	110065	107	98110	80077	91	2102	1556	26	3816	3803	34	9945	8184	61	14399	11147	74	377807	300690	97	0.996962
100898	88818	90	59100	52494	86	1557	1100	12	3160	2900	35	6366	5780	46	8230	7184	54	245698	212326	89	0.996962
74507	70039	78	55482	51309	80	1457	1300	14	2769	2511	29	5843	5760	41	8695	8325	50	210470	201111	68	0.996962
145534	125393	96	89987	78656	89	2922	2418	28	4100	3768	37	9259	7628	53	12298	10505	67	343498	283059	96	0.999132
145428	95864	116	98576	65486	102	2508	1578	34	3750	2627	42	8632	6353	56	12796	9633	67	327851	239853	102	0.999132
108518	93969	87	53233	45146	87	1971	1567	21	3059	2669	33	7082	5953	47	10069	8771	57	282448	235478	90	1.00022
63187	62348	78	28293	27670	74	936	876	0	1622	1609	17	3634	3569	34	5404	5118	42	136070	131508	82	1.00022
107458	97843	85	70307	63546	84	1688	1393	16	2371	2318	29	6471	5948	48	9593	8266	49	249629	218196	91	1.0013
95713	86166	84	54041	48450	85	1636	1391	17	2624	2254	27	5665	5285	42	8829	8037	54	215771	190884	90	1.00239
129204	97117	92	95803	74404	95	2515	1748	29	4545	3844	38	10033	8211	57	14724	11699	68	408446	312390	99	1.00347
68363	65581	79	56417	54527	77	1195	1105	9	2088	1939	23	5374	4840	43	7144	6805	45	186492	170479	82	1.00347
69270	65048	82	38815	34455	82	869	875	0	2046	2144	22	4514	4088	40	5734	4978	43	169586	155772	84	1.00347
32192	31223	70	22413	22318	60	432	423	0	1126	1077	6	1904	1930	24	2834	2898	28	71587	71640	74	1.00347
114991	98345	88	86244	76269	87	1662	1554	17	3216	2817	35	6864	6060	47	9162	7635	56	236502	201376	91	1.00456
77824	72541	80	53541	50851	81	1683	1778	20	2858	2935	30	7437	6753	47	9848	8008	58	282712	244053	90	1.0089
194720	148035	107	119994	91166	98	3741	2911	36	7051	5369	46	14760	11699	74	19042	14791	86	545855	410670	100	1.01107
98172	87977	87	41669	37522	82	1506	1480	17	3578	3118	32	7009	6440	46	8877	7653	52	261077	236589	85	1.01215
82593	77167	82	43907	40623	81	1249	1230	13	2560	2691	28	5734	5492	44	7542	7210	45	204670	181414	86	1.01432
159599	129275	94	77670	62831	92	2828	2698	27	5219	4275	43	12007	10165	60	17435	15141	73	474942	394561	95	1.0154
100033	91849	84	49926	44549	82	1765	1380	21	2928	2775	31	7418	6724	48	9668	8196	57	292497	261877	87	1.01649
127890	108582	89	90202	77898	89	2149	1767	23	4115	3112	40	9032	7824	54	12050	9888	62	355438	300713	93	1.01757
309616	190319	219	195458	116545	201	6719	4357	44	11726	9003	60	26400	18701	105	40348	26391	152	1.00142e+06	675231	193	1.01866
126008	116013	90	71702	68836	85	3332	3297	30	6659	5845	49	13780	12645	61	19811	16982	83	507746	437379	92	1.01866
79130	76738	79	66162	64760	80	1599	1439	17	2352	2593	26	6249	6140	45	9648	9402	59	252518	244515	83	1.02191
130323	108893	96	67273	57101	89	2097	1725	27	4634	3826	40	9251	8086	53	12151	10077	66	343281	297771	91	1.02191
212458	154510	109	134956	100403	104	3401	2575	33	7561	5041	54	15778	11307	76	21752	15766	83	580070	405731	109	1.02408
81034	78512	78	45360	44422	79	1492	1361	16	2766	2513	28	5142	5047	39	7368	6852	44	212419	204442	80	1.02408
148548	115448	95	95152	74832	93	2947	2396	31	5461	4611	44	11730	8899	60	16428	12842	82	437017	327525	101	1.02625
225896	172014	105	132890	102859	100	4105	3333	37	7132	5491	55	15738	12169	74	21260	15554	81	580459	437813	108	1.02625
27913	29863	65	14302	14702	46	312	399	0	807	1018	2	1505	1497	20	2597	2638	26	68994	71525	72	1.02625
94186	86332	84	40313	37201	82	1899	1744	22	3399	2797	39	8137	7693	48	10641	9974	61	312018	279312	88	1.02625
95857	84003	88	74082	64393	87	1694	1547	19	3753	3125	36	6831	5810	48	9780	9204	53	269280	241460	87	1.02842
18488	17425	61	14623	14715	49	363	362	0	547	722	0	1633	1283	22	1861	1985	21	51866	53245	64	1.03059
86957	82910	85	49555	47738	79	1184	1101	7	2317	2531	25	5913	5712	43	8118	8419	46	234896	228139	87	1.03059
48317	45103	83	29265	28788	74	847	702	0	1196	1225	10	2234	2404	22	3985	3686	35	86060	85381	78	1.03276
71121	69616	78	38657	37338	77	1200	1214	14	1471	1700	20	3813	4023	32	5765	5241	45	153949	152611	82	1.03276
166636	127123	101	101991	79798	95	2391	1804	26	3745	2999	39	10491	7715	59	13656	10913	71	377855	294382	99	1.04036
72425	69106	89	37500	36782	77	947	1119	8	2602	2702	26	5387	5400	40	7635	7692	46	200939	195909	71	1.04144
64321	57088	85	36726	32955	80	1158	1039	6	1614	1668	21	4620	4074	38	6722	6343	44	167542	150576	84	1.04253
120115	105008	103	63312	55509	87	1907	1752	21	3445	3148	33	8846	7597	52	12791	10979	62	330367	278276	90	1.0447
183116	130571	109	145556	111425	101	5620	4410	44	9555	6859	57	23328	16134	90	31758	22360	95	832912	565786	107	1.0447
131123	112585	92	83348	71396	93	2296	1705	27	4416	3314	43	8790	7021	53	11311	9102	57	320608	255719	105	1.0447
117838	104089	87	61270	53108	86	2412	2048	25	3817	3370	35	9021	7745	53	12173	10014	69	335312	293931	89	1.0447
143316	114647	98	80754	66065	91	2140	1900	25	3778	2761	41	8945	7171	55	11880	9284	66	326927	255904	94	1.04578
77987	73204	80	55569	50975	80	1014	971	0	2108	1900	26	4656	4505	38	6941	6284	49	173034	163154	80	1.04795
84854	80287	82	34945	31902	79	1829	1742	20	2765	2662	29	6748	6612	44	9141	8451	62	253844	235920	84	1.04795
160405	125426	103	98305	78412	94	3694	2916	36	7519	6114	49	16581	12424	71	23922	17321	89	605591	418575	98	1.05012
88597	83825	83	57778	55682	80	1561	1381	15	2596	2782	28	5616	5456	39	7387	7300	49	205635	206511	79	1.05012
101734	83963	94	73154	62204	86	2331	1952	26	3508	2933	38	8750	7512	55	11499	9141	61	322001	276825	91	1.05229
147827	118824	97	78354	66037	89	2820	2161	31	4618	4597	39	12394	10210	61	17081	13998	73	468518	381524	92	1.05229
33382	33590	68	23259	22949	66	431	428	0	912	760	0	1784	1649	19	2599	2654	26	61890	63281	71	1.05446
38882	36270	73	21472	21026	60	359	344	0	1315	1012	3	2131	2029	25	3104	3099	31	79111	81050	74	1.05554
66107	59402	86	47681	43172	81	974	991	0	1907	1567	24	4502	4482	36	6630	6089	45	169533	150641	82	1.05663
110585	99288	88	91782	83362	85	1666	1571	18	3118	3151	32	8477	7927	51	11395	9975	59	316757	285254	92	1.05663
81604	75911	81	50058	46257	81	1292	1282	15	2611	2261	29	5547	5114	41	7797	7674	49	207864	196933	83	1.05771
283928	151886	123	195358	112599	125	5500	3448	48	9913	5946	68	23031	12741	92	31650	17430	117	837339	460363	131	1.05988
37363	37935	64	23980	23941	71	559	663	0	993	1045	6	2538	2624	27	3793	3964	32	95798	97526	60	1.06097
182806	139731	104	100357	77438	99	3037	2217	32	5020	4211	46	12419	9309	64	15724	12115	73	483901	370944	104	1.06205
102647	82914	90	70103	56984	87	1431	1442	16	2874	2520	32	7097	5729	49	10424	8432	57	252405	206676	90	1.06205
161315	128457	95	107578	89126	94	3097	2448	34	6172	4723	44	11939	8993	63	16292	12941	74	428361	337734	96	1.06314
146383	115911	92	101086	82739	92	2078	1890	24	4655	3953	40	9638	7764	56	12860	10766	59	357619	302275	87	1.06314
146009	110712	95	97639	76963	94	2028	1796	23	4349	3343	40	10244	8296	57	15123	12411	73	380728	313511	97	1.06314
73350	68169	81	64060	59068	81	1183	1211	13	2296	2082	24	5389	5109	40	7051	7044	41	190091	178864	82	1.06639
108383	92987	89	54868	46433	85	2057	1603	22	3441	3039	33	7440	6750	48	11097	9663	55	269634	239911	90	1.06639
108500	96450	90	50994	43961	83	1480	1215	19	2986	2618	32	6473	5691	45	8290	8031	47	251560	224592	88	1.07073
81354	75405	82	41478	39856	80	1346	1182	11	1512	1728	21	4503	4253	38	6229	5848	46	177476	171930	87	1.07073
83199	76556	84	53842	48320	83	1169	999	0	2707	2179	31	5754	5057	44	8099	7130	50	213751	195471	88	1.0729
166684	124235	99	107902	79796	100	2642	1983	31	4628	3514	42	11064	7656	66	14711	10632	70	393032	282976	105	1.07399
167373	132819	100	87245	69277	94	2775	2148	30	5145	4196	47	11334	8993	61	16351	12560	82	413376	338090	95	1.07507
40145	40301	72	28387	27650	73	648	628	0	1391	1063	9	1907	2050	23	3160	3058	32	81797	84023	67	1.07616
77206	70775	81	51092	46131	82	1336	1110	8	2654	2256	28	5827	5131	43	8372	7874	50	235657	220227	77	1.07616
238253	181004	106	135101	101801	102	4504	3420	39	8572	6237	57	20248	14604	88	28055	19566	96	761487	527794	104	1.07724
78710	76003	77	82380	79879	81	1305	1364	13	2621	2522	32	6237	6177	40	7724	7069	50	220629	219523	82	1.08049
143165	118143	99	68047	57325	89	2373	1957	27	3936	3290	38	9179	7553	54	12507	10422	66	358635	289228	90	1.08049
147445	120369	94	85230	69985	93	2184	1826	23	4055	3779	37	10414	8293	56	14545	12529	73	375089	293549	93	1.08266
61363	59258	81	33466	32197	75	930	993	0	1634	1879	19	3622	3339	34	5255	5116	39	148397	146705	75	1.08483
89146	85711	80	64254	62134	80	1602	1438	18	3165	2853	34	7773	7254	48	10490	9465	54	270394	236160	83	1.08483
136497	122301	92	84128	76945	88	2386	2365	24	4173	3941	36	8722	7880	48	12782	11811	63	326031	300757	86	1.08592
138192	111024	92	60362	47349	90	2497	2202	26	4287	3235	41	9450	7690	54	13752	10313	67	360398	298674	96	1.08592
173697	140948	97	117749	97604	95	3657	2741	35	6447	5026	50	14548	10994	69	22006	16723	90	573682	426910	104	1.08809
22000	21566	61	19536	19738	60	337	448	0	693	713	0	1124	1258	12	1873	2150	22	51625	53511	59	1.09026
99258	91569	89	51789	48372	82	1406	1109	11	1993	2168	22	5961	5709	42	8048	7499	47	212328	198439	84	1.09134
74073	71783	78	39514	38584	78	1202	950	0	1896	2046	24	5242	5186	36	6056	6436	44	189088	183692	82	1.09134
215469	158362	109	370466	304765	106	8829	6780	49	17858	13629	77	38646	30145	97	53056	41456	98	1.04858e+06	1.01869e+06	106	1.09134
154784	129726	89	84321	71010	90	3149	2649	32	5067	4267	44	11260	9897	62	16936	13666	80	438238	372165	95	1.09134
97433	87097	88	50938	44847	82	1684	1787	20	3443	3054	30	7375	6785	46	10902	9442	60	299085	272241	89	1.09568
225818	154972	119	162152	110954	110	4579	3138	42	8562	5808	58	19558	13175	83	27143	18819	104	723563	486101	113	1.09568
124532	111423	86	81643	72117	88	1968	1821	22	4087	3914	37	10725	9122	60	12935	10871	65	355929	293665	95	1.09677
102432	85488	91	45720	38201	84	1870	1680	21	3262	2683	36	7201	6532	45	10503	9088	56	279193	249134	93	1.09894
98503	88048	85	62393	56506	84	1815	1454	21	2703	2857	28	6074	5552	44	8755	7618	55	242821	223052	87	1.10002
107289	94317	91	65595	57563	83	1761	1755	21	3396	3047	34	7741	7148	47	10535	9545	55	295489	263853	89	1.10219
126136	109448	89	63295	54820	86	1514	1281	16	3452	3129	36	9204	8233	56	12419	10974	61	338305	293024	95	1.10219
99301	87195	86	63930	56390	85	1517	1376	17	3216	2732	36	6036	5540	43	9024	8493	53	243833	217133	88	1.10653
87494	79242	85	57530	50522	81	1321	1227	13	1588	2029	22	5656	5281	41	8337	7153	56	209182	188185	86	1.10762
35653	35772	71	20986	21215	58	639	522	0	1169	1047	4	1880	1968	23	2777	2483	30	72590	77926	71	1.10762
159907	127394	110	109420	88752	93	2518	1995	28	5321	3952	45	11072	9505	60	16877	14175	70	443982	365602	96	1.1087
127770	104741	101	78265	67672	90	2182	1895	24	3319	2951	37	8299	6804	54	11504	9403	60	292971	243059	92	1.10979
165843	124137	98	103522	79821	94	3356	2567	33	6169	4853	50	13815	10736	66	19755	14904	81	551265	427529	96	1.11195
194031	136413	103	164778	117889	102	3566	2474	37	7455	4880	57	17195	12079	77	24844	16549	94	674873	447799	104	1.11304
86375	76944	84	63068	57439	82	1535	1298	13	3266	2699	30	6577	5733	47	10557	9471	60	263770	251918	74	1.11304
130010	114789	88	74961	66228	86	1951	1804	21	3380	2889	39	8776	7600	52	12346	10447	58	342086	292195	88	1.11304
151600	125930	92	76945	62884	89	2323	2031	28	4045	3580	39	11323	8981	58	15181	12080	75	424441	329013	95	1.11412
183633	127357	101	136068	96791	102	3441	2528	35	6571	4437	51	13829	9272	69	19412	14685	85	527496	366015	103	1.11412
131830	118143	90	131532	124064	87	3371	3152	29	6956	6326	49	15101	14364	70	19399	17570	79	572694	515007	89	1.11738
81597	71855	93	55323	48775	81	1456	1486	17	2210	2093	29	5666	4983	43	8373	7875	51	223363	205107	81	1.11846
98091	92669	84	54945	51074	83	1480	1474	17	2946	2624	29	7027	6693	46	8709	8133	55	254496	239239	82	1.11955
240336	159791	119	186799	129491	115	6202	4008	46	10006	6776	61	21743	16259	86	33197	23578	105	876425	685720	113	1.12063
96899	85195	84	41928	35179	83	1497	1280	14	2800	2431	29	5854	5286	43	7656	6643	49	226022	202119	87	1.1228
107572	94730	87	62456	54138	86	1440	1214	13	3158	2736	34	6266	5080	49	10601	9780	55	256358	227630	89	1.1228
144086	117931	98	107084	89986	93	2109	1713	25	4398	3339	41	8726	7328	54	12416	10019	63	349775	273121	95	1.12389
203156	158332	104	108672	84160	100	3063	2591	30	7159	5302	51	14396	11023	67	19813	14976	81	492105	372944	104	1.12714
292138	192793	134	170957	115169	121	7929	5550	50	14160	9757	70	32933	23051	114	50022	35108	117	1.04858e+06	914841	128	1.12714
80373	74568	87	40800	39452	79	1736	1696	18	2542	2339	27	5429	5250	40	7654	7149	46	203178	189638	86	1.12823
83978	72535	90	52924	47138	84	1172	1201	9	2273	1865	27	4602	4076	37	6426	5269	49	179686	162922	84	1.12823
148250	122031	101	75674	64128	90	2139	1848	24	5025	3903	46	10322	8552	57	14899	11905	68	406712	324496	98	1.12931
90912	88053	83	29214	28443	77	1560	1579	17	2984	2694	33	5213	5213	38	6207	6273	43	209059	200764	85	1.13148
92289	84473	85	49811	45149	84	1301	1272	14	2171	2383	26	6739	6398	48	9327	8679	50	245878	233548	86	1.13257
158644	126094	97	93258	76024	93	2461	1960	26	4754	3609	41	10519	8178	60	13936	10548	67	379277	299819	97	1.13365
80486	75668	81	42943	41309	79	1136	1296	14	1593	1431	21	5364	5416	37	6545	6517	40	203843	197157	88	1.13474
84400	76098	83	54988	49448	85	1285	1070	9	1776	1776	21	4879	4305	38	6824	5640	46	191506	167162	96	1.13474
104804	93013	87	57849	51802	85	1811	1758	18	2639	2616	27	7067	6395	47	10530	9039	58	290275	259044	94	1.13582
135279	118538	89	74796	66266	87	2275	2290	23	4709	3475	43	11001	9061	53	14910	11309	75	426172	344390	94	1.13691
85445	79944	79	49960	47339	80	1407	1486	15	2974	2372	34	6489	6468	42	9159	8647	49	247453	238333	88	1.13799
108813	92687	91	68590	60061	87	1862	1475	22	3301	2944	34	8235	7268	53	11352	9840	66	308724	263200	93	1.13908
136119	111613	96	66981	55284	89	2319	2020	26	4531	3669	38	9940	8250	58	13836	10229	63	370376	298886	93	1.14016
93180	82234	84	58833	52386	84	1449	1340	13	2910	2405	32	5944	5030	43	8970	8058	56	226592	198157	87	1.14125
101010	89311	92	58630	53150	84	1800	1733	21	3281	2799	35	7518	6905	46	11393	10092	65	303947	276599	89	1.14341
113039	98312	88	64054	56072	88	1819	1508	19	3167	3226	31	7777	6903	51	11222	10108	63	295047	262609	89	1.14341
103817	91994	94	66141	60533	85	1558	1625	17	3071	2969	31	6484	6154	43	9471	8201	54	275577	253066	86	1.14884
89592	78751	83	64202	57080	84	1546	1517	17	3035	2230	33	7460	6541	48	9055	7503	58	273548	236299	87	1.15101
82059	75205	81	39316	35287	82	1391	1088	10	2549	2785	28	6645	6375	46	8958	8222	51	260588	240778	83	1.15209
79104	70625	85	53775	48624	82	1585	1311	13	2546	2300	29	5273	4723	40	7662	6535	49	217344	202056	85	1.15318
142259	125850	89	60911	53269	85	2192	1877	25	4627	4056	45	10385	8567	58	14987	12280	66	404130	320906	93	1.15318
113592	103838	86	60594	57066	84	1986	1860	21	3017	2843	32	7725	6825	50	10577	9022	57	302429	258150	89	1.15318
147354	130981	92	87552	77853	87	2441	2150	27	4890	3816	44	11303	9399	58	15236	12825	66	420072	341512	92	1.15426
77576	75516	78	39191	37818	78	958	908	0	2636	1992	29	4175	4177	35	7010	6956	44	165236	163194	81	1.15643
85811	79133	83	61183	55769	83	1347	1056	6	2978	2501	35	5691	5202	45	7355	6497	52	216166	196847	78	1.15752
82028	73565	83	55733	48416	84	1757	1465	21	2896	2725	29	6302	5590	43	8687	8518	57	232053	207681	88	1.15752
33765	33686	72	16716	16792	51	470	589	0	755	673	0	1700	1613	19	3093	2830	33	73925	74271	75	1.1586
82154	76023	82	44137	41483	82	1230	933	0	2172	2101	23	4845	5061	34	6677	6042	43	188584	175682	88	1.1586
214297	150234	121	120442	90065	121	4117	2856	40	7248	5367	57	17598	12480	82	23126	16027	93	626770	421168	121	1.1586
119874	104171	103	93503	83151	103	2691	2026	25	4699	4483	42	10927	8920	72	16025	12746	93	440402	356041	103	1.1586
195902	147172	108	108566	87219	99	3925	2845	37	7299	5901	49	15298	11904	74	21761	17082	85	570018	449035	105	1.15969
99983	93041	83	81995	73779	85	1466	1248	16	3334	2740	33	6330	5954	46	9031	7695	53	238907	214528	90	1.16077
126011	108484	98	79530	69170	87	2262	2149	23	3507	3247	34	8145	7418	50	12244	10632	61	339094	296162	96	1.16186
119626	100261	91	68917	56671	88	2202	2017	26	4749	3788	46	9140	7789	53	12287	10952	63	350225	294188	97	1.16186
59141	57245	76	29923	29132	75	602	588	0	1376	1603	19	3314	3027	33	3629	3605	33	119453	119825	73	1.16403
112658	95060	103	70241	60094	98	1739	1524	19	3856	3240	31	8166	6708	52	10413	9198	56	312568	279443	103	1.16403
83342	78024	93	31364	30333	78	1038	1071	7	1896	2057	19	5696	4992	42	7982	7457	47	205072	193084	84	1.1662
187847	142303	107	135701	105687	99	3039	2276	33	6340	4625	53	14033	10964	68	19724	15035	82	539952	395431	105	1.16837
63765	61211	89	34655	34007	76	722	766	0	1666	1095	9	3268	3494	30	4602	4740	36	122565	122695	74	1.17054
28028	25015	79	21461	21080	62	400	364	0	661	769	0	1144	1209	13	2062	2046	23	55455	53591	72	1.17379
124348	112002	91	49435	44157	84	1910	1571	23	4188	3977	35	9483	8665	54	12318	11408	61	355918	325823	94	1.17596
116545	99164	93	60356	50795	88	2307	1947	26	3633	3089	32	9336	8197	54	12514	10994	66	359174	319356	86	1.17704
27027	27792	54	19635	19203	59	475	337	0	1086	939	0	1734	1856	19	2831	2626	31	69043	66049	70	1.17921
81835	73097	82	54671	49332	84	1191	1218	12	3141	2565	33	5899	5142	43	8232	6979	49	231119	212404	87	1.17921
26725	26723	64	14921	15104	48	276	227	0	938	1029	4	1819	1863	20	2592	2572	28	61828	64035	67	1.1803
20860	20403	53	18200	17959	54	450	536	0	246	508	0	1449	1488	17	2078	2175	23	47348	49551	52	1.1803
58868	57867	73	36193	35517	75	857	762	0	1193	1786	17	3808	3522	36	5145	4975	37	137053	133452	76	1.18138
157618	131060	108	80707	67805	91	2851	2537	29	5858	4145	53	11486	9243	60	16375	12968	71	457570	360911	96	1.18247
154887	126439	92	68776	54222	91	2704	2095	30	4376	3260	41	11508	8910	58	15044	11881	70	418772	326281	91	1.18355
102262	89470	91	47383	41623	85	1849	1459	21	3321	3011	33	7182	6460	47	9996	9016	55	286880	265404	83	1.18464
67695	59131	82	50974	44467	83	952	898	0	1297	1131	7	3731	3579	35	5848	5383	43	149920	130678	78	1.18572
42443	41398	69	30348	30259	72	706	747	0	951	1121	9	2636	2759	28	4556	4609	36	95901	98618	55	1.19006
150904	126012	91	76186	62807	92	2455	2164	27	4968	4235	40	9858	8368	57	14547	12034	68	390364	334365	94	1.19006
224181	150784	106	175754	121540	106	3684	2403	39	7589	5024	53	17313	11637	74	23575	16864	96	620446	418275	108	1.19006
66963	63906	78	36263	34969	78	692	683	0	1581	1686	22	4364	4073	37	6195	5745	42	151204	145920	82	1.19115
101648	95625	84	55050	52203	82	1278	1422	16	2710	2826	29	6464	6285	43	9754	9009	52	265896	251346	85	1.19223
75596	70477	81	44504	42629	80	1262	1159	10	2525	2242	29	5647	5651	39	7121	6650	42	191474	184534	83	1.1944
149971	124550	100	98469	80876	93	2376	1989	26	3931	3950	35	9492	7860	53	12460	10195	66	361178	294954	98	1.1944
145719	108898	99	103456	80313	95	2548	1953	28	4449	3502	41	10959	8670	58	14976	11570	71	419272	327279	97	1.19549
143071	118116	92	86997	72311	90	2417	1951	26	4325	3977	36	10051	8029	58	13680	11725	76	347167	283283	94	1.19657
91885	86677	84	53585	50746	81	1452	1268	16	3150	2527	33	6313	6104	43	9252	9429	52	231100	224915	85	1.19766
126676	103815	89	94869	79791	90	1781	1738	19	2826	2213	38	7639	6503	48	10200	8942	59	285014	245727	90	1.19874
98874	89498	84	62060	55978	85	1133	1100	8	2569	2118	30	5797	5113	43	7785	6928	46	208744	188901	88	1.19983
92469	88997	80	45783	43960	80	1315	1142	10	2422	2174	26	5845	5441	41	7641	7270	52	221210	210497	82	1.20091
21944	22727	55	14952	14692	51	384	401	0	602	554	0	1443	1474	17	2679	2518	28	70296	72792	66	1.20308
105381	92995	92	47444	40095	84	1780	1591	18	3342	3081	30	6729	6190	48	9159	8327	52	253985	221998	92	1.20417
244067	157379	113	204644	141048	113	7024	4623	52	12103	8822	65	26261	19387	97	36204	25296	106	970953	677540	115	1.20417
198997	147432	100	126994	99987	98	3950	3142	38	5940	4623	49	13884	10736	69	21492	15656	92	543158	420059	102	1.20525
122509	102230	95	75636	65090	88	2043	1688	25	3977	3166	43	9202	7528	56	12594	10035	67	355755	305092	92	1.20525
58986	56528	79	35242	34125	76	867	887	0	847	899	0	3544	3582	32	4269	4220	35	124226	121360	79	1.20634
119178	98049	94	65742	55110	90	1741	1569	20	3428	2908	34	8458	7495	50	11214	9427	63	346938	301342	91	1.20634
269235	173576	118	186174	121583	119	4741	3473	44	8953	5798	60	18633	12560	83	28840	17883	109	704151	435709	121	1.20742
118928	103669	87	75670	67001	85	2031	1680	24	3305	3038	37	8856	7666	53	10781	9045	60	322001	271963	91	1.20742
142185	114809	97	93006	77263	92	2582	2192	26	4713	3939	36	10575	8387	58	14632	12195	66	397492	325672	96	1.20742
29662	28820	68	23850	23262	71	309	490	0	1036	1067	6	1982	2019	22	2621	2275	29	69858	68769	73	1.21067
101214	91135	92	77837	70839	86	1581	1381	17	3548	3282	35	7683	7012	48	11022	9833	58	323481	285420	93	1.21176
46694	44304	76	32699	31754	75	676	635	0	1283	1191	16	2655	2542	29	3921	3985	34	105634	105407	78	1.21284
153446	117039	98	98698	77955	96	2884	2135	32	5054	4009	45	11324	8467	65	16733	13215	82	423856	318937	99	1.21284
82917	70917	83	53688	45032	84	1250	1172	11	2787	2870	32	6898	5997	47	9314	7692	57	257579	225383	86	1.21393
88952	85424	81	45084	43525	79	1911	1642	22	4203	3678	36	8214	7805	49	11639	11273	62	313880	301307	86	1.21501
129299	111609	88	59543	50702	87	1998	1847	25	3874	3643	35	9317	7998	52	13333	10847	64	369105	310477	91	1.21501
149960	121243	92	91219	79163	91	2949	2085	33	5949	4982	45	11689	9849	63	16684	13982	74	458846	384257	92	1.2161
118101	105295	87	46609	39675	87	1916	1677	21	3671	3167	39	8237	7182	51	11460	9501	63	337936	301739	89	1.21827
155091	130935	91	85628	72852	90	2595	2428	28	4441	3785	37	11402	8923	62	15541	12306	73	412227	324912	91	1.21935
173507	138171	103	115742	92114	96	3014	2483	30	5319	4352	42	11117	9089	63	17329	13797	75	435932	357678	97	1.21935
210858	158130	102	119419	89075	101	3619	2916	33	7064	5309	53	15665	12034	73	21784	16242	84	571788	420937	105	1.22044
97901	86612	89	59574	52023	84	1596	1243	17	2431	2360	31	6513	5441	47	8278	7197	52	233164	198217	82	1.22044
88403	80021	86	54208	48989	84	1505	1321	15	2871	2746	29	5220	4838	41	7495	7012	52	194500	179332	84	1.22369
155129	122663	93	93451	74704	94	2560	1895	32	4518	3505	38	9722	7745	55	13001	9903	66	340092	276348	109	1.22369
36134	34695	71	18277	18245	53	744	640	0	683	872	0	1913	1939	24	2840	3122	25	81032	82611	72	1.22369
124555	104801	105	55259	45821	89	1768	1334	17	3258	2922	30	7302	6301	51	11048	8998	61	284410	246002	85	1.22369
108359	99529	84	55889	51974	84	1957	1695	24	3845	3161	38	7733	7520	46	9858	9239	56	300391	280125	85	1.22369
116393	99417	90	73554	63384	86	1718	1500	19	3576	2837	35	7621	6379	50	10784	8683	54	282822	232521	88	1.22478
115387	105131	100	72063	65876	84	1484	1809	17	3411	3622	31	7060	6346	48	11275	10940	56	269208	252348	88	1.22478
128662	113839	99	58358	52057	85	2065	1736	25	3714	3215	40	8646	7549	49	11376	10455	60	334551	273333	95	1.22586
104028	92600	88	39939	34399	84	1395	1344	14	2082	2463	28	6831	5757	48	9071	7807	53	276543	247304	90	1.22803
52219	50518	73	27096	26383	75	677	719	0	1318	1378	16	3042	2858	30	4245	4378	40	104199	103263	77	1.22803
83676	78263	84	44861	42403	79	1476	1305	13	2100	2336	23	5204	5084	38	8676	8399	50	209539	197925	86	1.22912
74030	70579	85	46874	45501	78	1506	1407	16	2124	2213	23	5142	4952	39	7456	6602	55	206824	201559	81	1.22912
136561	122012	96	101245	91268	89	1843	1763	19	3632	3717	32	9137	8479	51	12829	11343	61	333623	315084	92	1.22912
35891	35573	73	25123	24904	71	461	584	0	1062	1243	12	2202	2141	25	2901	2941	31	82281	82129	76	1.2302
30598	29737	72	22831	22256	63	577	537	0	730	1199	10	2505	2664	26	3432	3975	29	102344	101323	74	1.2302
81759	71382	85	48776	43651	83	1341	1354	13	2991	2215	29	6947	6299	48	9153	8268	52	271010	242846	86	1.2302
90975	85307	85	67372	64982	81	2131	1842	24	4573	4124	41	10361	9537	54	13470	12399	69	375218	326507	89	1.23129
38919	39512	59	27557	27100	72	285	336	0	1106	903	0	2388	2302	26	3050	2897	32	88892	87213	76	1.23454
21766	22104	55	15503	15538	50	282	319	0	252	254	0	1132	1117	10	2004	1794	25	45794	46031	71	1.23563
114780	98513	88	86296	74075	88	1649	1533	17	3042	3170	33	7513	6751	51	9532	8154	53	256272	224707	92	1.23671
57644	53519	86	33399	32405	76	857	825	0	1227	1641	16	3430	3117	34	3552	3438	33	108870	107585	79	1.2378
113103	96884	90	69093	60007	87	1768	1545	17	3820	3220	33	7517	6305	49	10433	8765	58	292366	236843	95	1.2378
185759	134291	102	123166	92594	100	3018	2388	32	6759	4785	51	13898	10171	71	19515	13894	84	539197	391924	104	1.23888
57342	56833	76	37950	36978	75	784	717	0	1714	1441	17	3660	3387	36	5708	5568	40	136706	135404	77	1.23888
163182	130971	97	96833	78960	94	3051	2657	31	5783	4812	48	12256	10040	62	18133	14451	83	471481	372989	97	1.23888
102240	90573	86	66497	57231	84	1676	1399	19	2340	2085	27	6200	5537	43	8830	7505	50	240176	207209	87	1.24213
147447	119175	95	107665	87212	91	2317	1727	29	4943	3731	42	10530	8484	61	15017	11917	73	382946	311169	94	1.24322
65565	53864	94	41690	33730	94	858	665	0	1129	1276	16	4177	3468	38	4886	3558	39	152683	122348	94	1.24322
137799	118783	90	67587	56405	87	2162	1885	22	4103	3283	38	9000	8059	50	13041	11193	66	342539	302123	92	1.24322
35302	35544	64	22428	22850	55	456	498	0	1363	948	0	1733	1888	20	2626	2564	29	74903	72140	69	1.24322
19272	22022	43	13360	13879	46	186	360	0	742	805	0	1298	1198	14	2167	2265	25	50099	53158	67	1.24322
118733	105466	90	72093	63879	88	1857	1621	20	3099	3274	31	7404	6964	45	10727	9941	56	288870	262569	91	1.24539
86712	78338	86	50320	45479	83	1383	1310	16	1564	1856	22	5617	4818	45	7888	6793	47	210953	187505	84	1.24539
71846	71446	79	49166	48123	77	1271	1261	13	3214	2886	31	5286	5168	39	7615	7612	46	217428	211701	81	1.24539
45105	44067	73	28991	27812	75	595	412	0	1230	1149	11	2438	2598	26	3201	3235	32	93330	93852	76	1.24756
152270	126679	94	74154	63230	90	2915	2357	32	5137	4399	42	11377	8685	62	14221	11034	67	438821	356273	98	1.24756
98690	92688	83	62429	58943	82	2331	2259	26	4535	4110	40	10693	10552	52	14364	13784	67	399427	383599	86	1.24864
39315	39793	74	26786	26357	72	518	381	0	745	982	0	1882	1808	22	2734	2798	29	72273	70852	75	1.2519
26194	27389	58	13283	13305	47	519	681	0	503	366	0	1481	1563	17	2455	2674	24	64521	66422	60	1.2519
92784	83704	82	59691	53555	82	1106	1218	9	1754	1751	19	6003	5313	44	7824	6776	47	220355	201369	84	1.25407
113733	99289	90	97438	85612	87	2287	1835	25	4216	3933	38	8172	7586	50	11477	10187	62	304794	262223	89	1.25624
132906	114250	92	105374	93977	91	2502	2266	27	5792	4869	45	11899	10496	62	16533	13518	74	465698	400513	92	1.25732
141271	114795	94	104492	83640	93	2253	1814	24	4737	3547	41	11690	9270	63	14980	12051	69	393811	313762	94	1.25841
89598	79168	88	50897	46237	81	1488	1425	17	2311	2024	25	5777	5304	42	8707	8168	51	226636	197253	86	1.25949
95611	80682	96	46692	39769	84	1567	1245	18	3166	2839	35	6449	5549	46	8704	7521	57	253397	219665	91	1.26166
133302	108574	95	79349	65727	90	1879	1401	22	3448	2775	34	7917	6614	54	10279	8732	60	288493	242080	86	1.26275
30022	30460	67	16393	16263	50	604	679	0	867	906	0	1817	1961	23	2477	2347	28	70319	75713	70	1.26275
89040	83440	87	48978	46663	82	1037	1128	9	2209	2344	25	5298	5287	38	7227	6524	49	225636	217507	87	1.26383
153613	133797	93	75540	66024	89	2220	1910	25	4782	3692	44	9308	7865	50	12694	10313	69	365398	290795	95	1.26383
126766	105319	90	115828	95702	92	2641	2191	29	7379	6585	47	15299	13286	65	20819	18204	81	467084	392314	92	1.266
97057	87703	99	57920	51500	85	1293	1090	12	3429	3541	34	7310	6758	47	9514	8587	57	260038	237114	91	1.266
84229	79330	92	46882	44533	79	1382	1408	17	2179	2341	24	5666	4844	47	8528	7841	51	207131	190813	86	1.266
87060	80844	82	52718	49028	81	1326	1325	15	3001	2622	30	6254	5855	47	8360	7321	56	226402	203317	85	1.266
17310	19327	43	13823	13702	47	91	101	0	574	393	0	1211	1218	10	2254	2331	24	53931	54955	76	1.266
92749	80990	83	63905	57951	85	1630	1405	16	2834	2456	31	6430	5716	49	9579	8435	53	241800	210279	89	1.26709
38125	38268	72	23201	22939	65	667	680	0	895	969	0	2232	2283	29	3300	3459	32	82649	81890	74	1.26709
95538	88146	86	57709	53597	82	1273	1035	7	2896	2480	31	6564	6293	44	8033	7059	52	233105	221174	87	1.26817
97281	93933	84	71592	68430	81	1414	1374	15	2365	2224	33	6719	6322	46	9067	8713	52	261397	250568	86	1.26817
79917	74402	84	43538	42037	78	1496	1351	15	2710	2576	29	6114	5673	43	8932	9033	47	240060	234760	82	1.26817
152183	121063	99	97282	77657	93	2429	2064	26	4280	3199	40	10075	8406	58	13473	10482	66	360659	303117	89	1.26817
120810	111395	90	75209	69758	84	1966	1898	22	3930	3724	39	9510	8171	56	13529	11654	73	357971	312537	92	1.26926
76594	71428	82	55097	52017	81	1458	1141	15	2279	2001	26	5253	5036	41	7412	6631	47	195826	181495	87	1.26926
76865	72494	83	39759	37717	79	1059	1127	8	2013	2064	22	4417	4401	37	6336	6140	43	175080	171565	85	1.26926
128603	111953	90	94341	82175	88	2050	1666	24	4059	3625	36	9536	7876	57	13031	10771	69	345375	279213	96	1.26926
111830	94637	93	65226	56013	88	1764	1617	21	3399	3064	31	7912	6524	50	11822	10472	63	324877	280461	92	1.27143
103714	86495	91	58703	50276	86	2131	1701	20	3203	2363	36	7317	6575	48	10054	8904	56	285785	246942	91	1.27251
130460	117130	88	66671	59307	86	1878	1727	22	3882	3498	36	9419	8063	51	13477	10987	67	357594	300122	95	1.27251
139183	115888	93	122946	104353	91	2048	1845	23	4212	3462	43	10074	8669	56	14452	12197	74	369875	298301	95	1.27468
43206	42571	74	31380	30847	73	629	757	0	1332	889	0	2508	2431	26	3468	3320	31	88656	84452	77	1.27576
176900	146048	98	112402	93609	93	2752	2231	30	6061	4691	48	11734	8974	61	16035	13274	68	449956	353987	97	1.27685
46355	45412	68	24215	24508	60	651	761	0	877	1053	6	2506	2325	30	2895	2465	31	80879	81798	75	1.27685
102281	89574	85	59457	51935	84	1522	1270	17	2989	2496	31	7701	6578	52	10639	10005	56	286058	244729	89	1.27685
143723	120138	91	104052	87354	91	2087	1821	25	3724	2980	37	9231	7485	60	11302	9919	57	317225	261561	92	1.27685
78375	70395	91	124768	117345	86	1850	1732	19	3861	3431	33	7885	7140	48	10122	9104	55	272731	249352	84	1.2801
55953	53254	80	39774	38975	76	662	704	0	1147	968	0	3094	2971	31	3817	3776	34	116807	114113	78	1.28119
51254	47867	90	30770	30457	73	1494	1403	19	2286	2264	24	5307	5002	41	7209	6434	48	199787	182332	82	1.28119
25041	25598	57	15975	15771	49	257	282	0	583	933	0	1172	1270	12	2247	2192	27	59345	60861	68	1.28227
179192	140164	105	99711	78522	95	3445	2823	35	7007	5076	53	16005	12544	69	22820	16821	86	598725	430025	97	1.28227
196992	149554	115	113879	89031	99	3317	2558	35	5786	4055	50	12952	9514	67	18363	13151	75	463345	331291	115	1.28227
59813	54455	90	44699	38576	92	986	860	0	1894	1698	22	4093	3334	38	6476	5578	46	154915	131053	92	1.28227
64486	62379	70	39338	36431	78	974	744	0	2538	2381	28	4471	4474	39	5935	5719	45	171648	159999	76	1.28227
121589	104915	89	69532	60740	88	2159	1899	24	4131	3409	35	8889	7883	51	12233	11013	60	338980	291893	89	1.28444
82114	75791	82	57678	52040	82	1262	1085	7	2614	2471	26	6204	5873	46	8201	7551	47	222858	199610	84	1.28553
89267	83678	83	61416	56146	84	1658	1585	18	2835	2986	29	7152	7069	47	9721	8886	53	268123	246327	87	1.28661
104613	94208	86	62176	56193	85	1886	1726	21	2841	2684	31	7452	6665	47	10507	9981	54	288466	261618	88	1.2877
136276	112461	93	97910	83147	91	2326	2082	26	3602	3211	38	8976	7530	54	12830	10446	63	331493	271608	92	1.28878
80714	75151	84	42290	37725	80	1376	1231	14	2617	2169	34	5990	5312	45	8801	8362	51	231612	210287	83	1.28878
112746	96802	97	68383	59061	86	1767	1702	20	2928	2680	32	8057	6727	50	9750	7744	63	275424	235082	86	1.28878
123220	106690	90	64772	55162	88	2371	2116	25	4211	3211	40	8820	7598	52	13213	11148	64	344072	300704	88	1.28987
42370	42540	69	25532	25320	67	453	504	0	892	1060	5	2270	2310	26	3267	3072	32	86131	90417	61	1.28987
68090	65402	77	21795	21006	63	1224	1289	12	1926	1777	22	4207	4319	36	6180	6349	41	171546	170163	79	1.29204
19056	20017	48	15631	15612	51	516	565	0	1029	968	0	967	1000	1	2104	2151	22	49918	53416	53	1.29204
19963	19921	58	16279	16283	53	502	471	0	301	636	0	943	1141	9	1759	1814	25	49550	46610	69	1.29312
103497	87921	102	78104	68422	91	1611	1379	19	2963	2854	33	6545	5839	45	9128	7626	54	258676	218292	102	1.29312
73255	65932	79	48825	43405	81	951	837	0	1820	1593	20	4912	4121	42	6140	4993	50	161450	147309	80	1.29529
163898	133515	95	126692	106069	94	2675	2293	27	4941	3749	46	10508	8411	57	14835	11483	68	413206	327091	95	1.29638
119457	106007	101	59625	52238	84	2220	1848	25	3819	3067	34	8647	7466	53	10918	9638	54	322026	279508	93	1.29963
84150	80108	81	41957	40025	79	1375	1169	9	2341	2086	25	4888	4533	40	6968	6463	47	191654	180741	81	1.29963
128528	110557	90	93814	80601	90	2130	1954	23	3918	3588	36	8976	7429	61	11949	10235	58	311319	274288	91	1.30072
108741	97112	88	58569	51788	86	1833	1588	21	3328	3197	29	7688	6961	47	10627	9315	61	300570	273951	89	1.30072
102565	92520	85	53339	48322	84	1734	1592	20	3258	2716	37	7733	6717	50	10577	9262	59	293986	253518	90	1.3018
107579	96189	87	68421	59968	85	1749	1632	20	3079	2711	28	6473	5742	44	8082	7301	52	226311	190928	91	1.3018
185203	165024	109	147716	136003	93	4543	4252	34	8535	7223	52	21048	18358	82	28975	25603	89	767344	626360	103	1.3018
110007	96593	85	49845	42862	82	1954	1846	21	3174	2975	32	8006	7314	48	10368	9203	56	314967	279062	89	1.30289
85966	79062	85	62080	56060	82	1352	1089	6	2014	2081	26	5095	4559	42	7039	6568	44	202043	182896	78	1.30289
86649	81969	79	48393	46285	79	1487	1442	15	2633	2502	26	5835	5378	42	7882	7178	52	216490	208327	83	1.30289
114035	98586	98	74403	64418	88	1968	1708	22	3404	2730	39	8551	7348	55	10711	9247	54	313491	268221	90	1.30506
65381	63882	79	38461	37991	77	1133	1023	4	1886	2001	20	4722	4820	36	6722	6690	51	173836	170426	79	1.30506
54600	53160	87	33062	32435	74	757	699	0	1306	1483	13	3007	2747	30	4505	4374	36	121009	117915	78	1.30722
183955	146409	112	82095	66238	94	2764	2048	30	6604	5293	47	14412	11037	73	20847	15867	90	543488	412536	99	1.30722
96480	87406	85	59061	52036	82	1174	1251	13	2138	1971	29	5065	4767	42	7475	6240	54	188370	168176	85	1.30722
151296	122628	92	106478	85612	91	2858	2351	30	4914	3713	43	9761	7667	56	15346	11527	68	369812	293802	93	1.30831
31398	30409	67	21891	21726	66	362	338	0	980	898	0	1539	1520	16	3070	2825	31	67152	67676	72	1.30939
136678	104018	95	84502	65385	93	2351	1979	27	4283	3169	41	10074	8071	57	13149	10155	71	367055	280954	95	1.31265
14609	15840	40	15682	15349	52	434	492	0	416	747	0	1239	1209	14	1941	1717	21	50922	50644	64	1.31265
225242	159118	121	108691	78243	103	4780	3256	40	9890	7170	54	20231	14601	78	27079	19932	89	753227	542742	107	1.31373
53961	44228	92	31756	26367	92	733	505	0	1506	1033	5	3828	2560	35	5458	3737	49	150455	106645	92	1.31373
156962	129533	97	81848	68093	91	2628	2383	27	5082	4250	42	10846	9626	55	16834	14334	71	424199	360564	92	1.3159
118314	94737	106	57500	45585	96	2218	1916	23	3443	3034	36	8079	6237	56	11602	9662	67	297632	244782	106	1.3159
95507	80749	91	55903	47103	87	1499	1446	15	3323	2798	33	6403	5741	46	8253	6832	58	228220	195322	86	1.32024
148552	120844	94	59347	48405	92	2975	2526	30	5447	4429	43	12410	10741	66	16663	13380	72	472452	407548	92	1.32024
23616	24522	51	18805	18677	56	190	220	0	903	1045	4	1802	1855	21	2109	1998	25	56981	58474	64	1.32133
27722	26219	70	17614	17245	53	314	283	0	736	748	0	1714	1672	20	2409	2116	27	65951	65268	65	1.3235
27561	25963	72	20946	20785	63	473	412	0	564	639	0	1711	1714	21	1982	2153	22	61461	62460	68	1.32458
96747	88582	86	52084	49746	83	1556	1428	20	3319	3278	33	6861	6507	47	9189	8225	66	249628	237321	88	1.32892
127735	110200	87	77669	66072	88	2197	1851	24	3894	3680	33	9660	8199	57	13380	11492	65	379756	331069	92	1.32892
197016	161798	97	128013	106770	95	3454	2799	34	6216	4729	48	13666	10510	65	19982	16048	82	506726	376827	100	1.33001
81648	74508	82	38023	34960	80	1768	1342	22	3311	3259	32	7290	6961	46	10056	8525	56	283313	252903	86	1.33001
91707	81406	90	55619	49190	82	1381	1179	12	2289	2251	27	5743	5090	42	8417	7118	54	232215	200421	89	1.33218
98606	86572	85	66385	57715	84	1392	1174	12	2576	2320	30	6144	5512	44	8594	8280	49	242174	206307	90	1.33218
86956	82768	86	68383	66153	81	1316	1162	11	3060	3201	27	5445	5300	41	7970	7739	46	220190	220894	82	1.33435
92612	84914	90	47086	42593	80	1274	1260	14	2611	2285	29	5809	5221	41	7165	6599	46	220311	198191	87	1.33435
49373	48535	75	31728	31190	74	841	795	0	1486	1617	17	3372	3212	31	4051	4102	33	117005	115128	78	1.33435
146130	107845	107	93280	73491	93	2576	2112	26	4624	3747	43	11168	8751	62	14734	11509	71	417409	326444	98	1.33543
86226	76225	87	58261	51330	85	1483	1476	15	2437	2225	27	6327	5833	45	9037	8447	55	245329	222112	88	1.33543
127769	113337	92	74766	66908	88	2783	2403	28	3531	3363	33	8445	7889	46	11866	10919	57	317002	284411	93	1.3376
153764	124455	93	120652	102121	92	2870	2117	32	5758	4542	46	13117	10110	63	19075	15459	81	513237	404717	97	1.33977
19343	19921	58	16638	16874	50	308	311	0	138	334	0	963	1081	6	1601	1800	20	48074	45932	69	1.33977
113975	96028	87	67442	56525	87	1556	1417	14	2574	2326	32	7100	5675	48	9256	7967	54	268606	225724	90	1.34085
90511	79165	87	55074	46707	84	1358	1029	5	3273	2571	39	6905	5995	48	9847	8021	58	287142	242795	84	1.34302
63232	62453	80	35419	34616	76	953	768	0	1263	1283	13	3882	3776	34	4738	4346	38	140287	136193	80	1.34302
76724	74146	77	43265	42488	77	1145	1026	4	1785	1708	17	5129	4726	42	7125	6763	45	211139	209352	74	1.34302
151043	125496	93	68357	54883	91	2919	2249	32	4401	4037	42	11742	9739	62	15493	13820	68	432397	361688	97	1.34411
91281	87176	85	49235	46883	81	1714	1350	17	2499	2520	27	5628	5488	42	7366	7344	47	205857	194025	85	1.34411
41898	42271	60	28195	28205	70	501	568	0	1040	871	0	2408	2516	27	3518	2947	37	87893	88918	74	1.34411
21914	22045	55	22789	22510	68	381	377	0	203	515	0	1393	1318	15	2441	2529	26	53115	53386	68	1.34736
106878	93141	87	69505	61512	87	1569	1416	17	2861	2598	33	7188	6619	45	9218	7586	56	258012	230145	89	1.34953
93260	82577	100	51354	46178	83	1474	1231	17	3287	2607	36	6750	6005	46	9229	8361	51	270815	242952	87	1.34953
148574	124194	95	99149	83282	92	2369	1937	26	3415	2908	34	9058	7300	55	13316	10798	76	316688	261644	95	1.35062
23849	22385	61	18177	17912	52	352	450	0	626	622	0	1237	1026	4	1585	1723	21	45453	45383	64	1.35062
101931	90486	89	79620	72867	85	2008	1879	21	3301	2598	31	7972	6931	48	10089	9082	53	286001	254014	85	1.35279
136525	126054	89	116297	110858	87	3359	3605	28	6741	5858	47	14123	12385	63	19036	17839	80	506275	424502	90	1.35604
95356	82819	86	60457	52222	85	988	950	0	2429	2194	29	6031	5517	45	8526	7214	60	217882	197238	77	1.35604
155505	122256	96	134855	112588	96	2780	2091	30	4912	4095	44	9950	7951	57	14625	11353	66	366492	305614	93	1.35604
123092	105759	91	62257	52940	89	2395	2236	25	3286	3222	32	8949	7505	54	13086	11948	63	358308	316657	90	1.35713
125667	115288	93	80059	75794	84	3598	3300	32	6167	5719	43	13853	11799	68	18995	16992	79	486649	409556	87	1.35821
106439	98790	84	61142	55931	82	1885	1671	21	3239	3455	31	7245	6409	47	10266	8627	59	281708	244945	91	1.36038
99043	92539	84	50904	48005	81	1235	1100	12	2761	2634	27	5572	5464	40	8501	8065	53	218819	207406	82	1.36147
117434	89291	92	82743	64854	91	2328	1835	28	3697	2925	39	8188	6655	52	13235	10676	65	308967	242113	92	1.36147
41186	40497	72	19465	19901	57	487	566	0	1089	935	0	2180	2450	24	3071	3157	30	78335	81112	67	1.36255
135181	112611	91	66570	54121	89	2187	1960	24	4268	3564	42	10363	8648	53	14045	10541	75	379445	304456	96	1.36364
138442	114651	91	97687	84020	90	2309	1694	29	3488	3060	33	9231	8079	53	12142	9709	69	341914	284542	93	1.36364
100059	86261	95	63641	54278	85	1422	1299	12	3153	2665	34	6281	5547	45	8254	7149	51	245689	213380	85	1.36581
165040	134867	97	98674	82454	94	2845	2460	30	5246	5270	36	12147	11296	57	17321	15337	78	454973	439237	95	1.36581
22852	26160	44	18857	19083	52	371	434	0	194	343	0	1610	1625	18	2026	1847	25	55211	56810	70	1.36581
125386	102854	101	80710	66898	90	2029	1888	22	3661	2723	39	7201	5936	50	11617	9538	61	294003	251709	95	1.36689
170187	136940	107	105667	85569	94	2647	2453	29	5421	4069	45	12338	9623	68	17718	13211	72	491172	376212	101	1.36798
133639	108085	94	94276	76559	93	2053	1676	22	3911	3204	38	8295	6822	50	13426	11091	64	341542	275357	99	1.36906
97764	88873	89	63179	57145	84	1468	1347	17	3046	2826	30	6699	5746	47	9992	8422	59	259611	236862	93	1.37015
139381	111392	92	66225	53536	90	1891	1622	25	3569	3217	34	9227	7374	55	12576	9576	69	359283	288316	98	1.3734
133407	98379	98	171631	143510	95	4788	3665	39	9240	7380	55	20690	16015	83	29254	22255	90	801674	653063	99	1.3734
140065	114761	91	106093	89864	91	2536	2132	28	4715	3663	43	11197	9499	59	15763	13039	74	418064	354605	96	1.37557
69603	65198	79	42568	39014	79	1010	946	0	2402	1939	27	4042	3625	37	5023	4682	40	146788	128487	85	1.37665
98502	89699	84	41433	37506	81	1496	1451	19	3070	3269	30	8246	7248	50	11389	10527	57	325744	296075	92	1.37774
58763	57310	76	39646	37206	75	1198	1081	7	1835	1771	19	3085	2848	30	4530	4124	39	131456	123086	78	1.37991
22439	22119	67	16403	16301	52	193	263	0	221	616	0	1142	1361	14	1900	1996	19	49335	51389	56	1.37991
59952	57684	81	28298	27868	75	1112	979	0	1343	1665	16	3701	3537	35	5263	5130	35	142299	143165	79	1.38099
197454	137362	104	124548	85760	101	4096	2653	40	7775	5462	57	16776	11768	78	22287	15354	94	625009	440072	107	1.38099
35394	37928	51	21721	21424	61	432	403	0	1127	1140	8	2193	1925	25	3321	2916	35	84882	81377	85	1.38099
25483	25788	67	15239	16109	45	504	393	0	584	452	0	1642	1733	20	2449	2819	25	60507	64473	61	1.38099
139127	110547	103	62313	51350	88	1967	1701	23	4000	3467	35	9654	8043	55	13144	10960	62	352814	289776	96	1.38208
126526	109398	91	91299	79961	90	1996	1969	21	5015	4085	43	10055	8547	54	13746	12289	63	397745	335949	93	1.38208
83085	79786	74	54736	51230	80	1251	1261	12	2824	2533	29	6121	5699	44	8851	8183	52	244095	227145	86	1.38208
79953	74768	86	42585	40437	79	1318	1215	11	2132	2117	24	5322	5268	38	7710	6815	51	201640	198780	80	1.38316
177710	144392	100	101472	85338	94	3015	2583	31	5261	4056	39	11162	9227	60	16142	12900	67	400205	317331	99	1.38316
218141	169344	109	127621	99274	102	3591	2814	33	7301	5340	53	15133	11459	76	22952	17907	93	593136	433434	107	1.38425
130776	113024	105	65491	57234	87	1945	1430	23	3855	3058	39	8868	7803	50	11365	10166	56	326030	266990	91	1.3875
188178	137960	106	127715	92206	101	4782	3558	40	8834	6720	61	20377	15581	89	27840	21566	93	720726	566048	115	1.3875
19492	18699	61	15631	15736	48	387	283	0	569	945	0	1251	1474	13	1597	1628	19	47524	47682	65	1.3875
207468	155893	105	150740	115665	101	4344	3453	37	8052	6530	50	17341	12976	80	24242	18390	92	678482	505428	104	1.38859
121382	104092	88	77862	66300	89	1843	1626	22	3332	2697	34	6644	5711	47	9149	7415	54	252638	219430	89	1.38967
19950	17964	72	14394	14584	48	398	414	0	508	679	0	948	1150	9	1478	1487	18	40123	41201	62	1.38967
65380	62572	77	46062	44211	79	761	930	0	2100	1876	24	3642	3645	35	6297	5558	48	147173	143254	80	1.39076
191413	153529	99	104473	82652	98	3440	2569	36	6119	5043	46	13739	10629	66	17759	14751	73	509129	403040	104	1.39076
121578	109109	91	67346	60176	88	1854	1752	19	3822	3105	39	9011	8176	57	11399	10418	61	330759	299891	92	1.39293
81067	75440	82	38153	34192	79	1305	1185	12	2629	2432	30	6265	5372	45	9325	8568	51	257295	238802	86	1.39401
77660	73151	85	37621	36868	77	1350	1177	11	1773	2071	23	5045	4839	38	6317	6081	43	192076	194423	79	1.39401
171055	126640	100	108721	82298	97	3663	2840	35	6782	4613	59	14306	10776	66	20355	15831	94	532484	409136	100	1.39401
106469	97326	84	75023	68674	84	1714	1567	21	3270	2819	32	6437	5990	44	8758	8000	46	235061	203371	89	1.39401
73034	69884	81	47596	45227	79	987	1069	6	2166	2305	23	4649	4229	38	6115	6279	40	194318	188194	83	1.3951
101251	90542	99	53712	47611	83	1399	1391	14	2598	2369	31	5793	5553	41	7392	6767	48	214689	182728	89	1.39618
84195	77061	83	47999	43021	83	1348	1202	12	2529	2399	26	5324	4640	42	8067	7316	53	212631	193145	87	1.39727
74053	66458	89	48598	44108	80	1319	1327	13	1777	1678	16	4087	3481	38	7098	6414	43	164416	139747	83	1.39835
28398	28473	67	27581	27345	71	617	465	0	252	540	0	1619	1574	19	1768	2162	20	57586	54313	71	1.40052
14599	14496	59	11408	11595	43	191	233	0	624	572	0	786	942	0	1404	1462	15	31989	32858	64	1.40161
139769	112005	95	77890	63095	91	1896	1245	21	3941	3373	40	8606	7206	54	11970	9761	61	326252	266564	98	1.40703
37911	36860	65	20583	20129	62	713	592	0	911	780	0	2530	2559	26	3573	3643	33	92117	91623	76	1.40811
81416	73341	84	57545	52578	83	1099	887	0	2108	1934	24	4963	4347	39	6972	6153	46	172447	155994	86	1.4092
93302	86353	87	47396	45289	81	1367	1250	16	2768	2204	32	6067	5900	40	8416	7377	56	239863	231181	87	1.41245
138942	120265	88	76638	65635	89	1992	1820	23	4268	3007	40	9209	8543	54	12378	11199	60	363686	310491	93	1.41245
116089	107092	93	93949	89503	84	2445	2193	28	5452	4961	40	12460	10971	63	17031	14829	73	449424	375350	91	1.41354
163805	133614	109	124321	106204	92	2946	2558	29	5104	4334	41	12648	10720	60	16642	14276	72	458383	380008	98	1.41354
98502	88578	84	59118	52115	83	1826	1518	21	3309	2627	34	8157	6943	57	10653	9479	55	312804	275965	87	1.41354
147404	116102	100	82585	66807	94	2113	1732	25	4183	3612	41	10330	8638	57	14100	11025	71	411778	331186	93	1.41462
110642	96847	90	63457	54450	86	1732	1387	16	3230	3118	34	6984	5979	47	10675	8710	63	242812	199758	89	1.41462
199182	158640	97	228046	193071	99	5336	4514	39	9408	7574	52	20914	17401	89	29634	24995	91	792388	681929	102	1.41462
117880	98343	90	95787	83301	89	1974	1412	26	3806	3271	36	8837	7378	52	11966	9874	62	328727	271319	91	1.41571
114594	98444	92	68051	59006	88	2256	2236	25	3585	3551	34	9756	8715	54	12655	12364	57	361886	361013	86	1.41571
276004	172230	115	209032	131914	111	6219	3851	48	12120	7570	68	27952	18501	101	40159	26562	105	1.02133e+06	707522	111	1.41571
37781	37483	74	24714	24219	71	525	493	0	896	969	0	2148	2108	26	3040	3389	27	81806	79386	76	1.41896
54345	54275	75	34273	33283	75	539	694	0	882	932	0	2988	3283	30	5187	5041	41	119701	119208	76	1.41896
80019	78418	79	49491	46016	80	1350	1509	16	2497	2358	24	5939	5575	42	8207	8053	51	221909	212071	84	1.42005
111489	101238	89	78098	71810	84	1922	1772	19	3660	3629	35	8405	7469	51	12358	11348	62	322367	295765	88	1.42113
125150	115082	86	118704	111743	87	2271	2145	25	3816	3598	38	10108	9292	59	15047	13851	71	396969	354354	89	1.42222
81873	71872	85	39446	33975	84	1038	983	0	2534	2336	28	5737	5210	42	7233	6473	47	212695	186295	80	1.42222
35215	33361	75	23887	23349	70	312	500	0	996	883	0	2034	2008	24	3222	3144	31	69115	74743	51	1.42222
118815	111454	91	90254	86961	84	2472	2400	26	4315	4038	38	10914	9772	60	16222	15049	69	405473	367614	89	1.42439
67490	64313	81	32760	31431	78	1128	1009	4	1521	1713	19	5064	4754	40	6242	6065	41	179820	174534	93	1.42439
148441	120705	99	201292	164505	96	3851	3186	36	6869	5444	50	15886	12455	75	22059	18031	83	571825	446028	96	1.42656
26850	26942	54	20866	20626	62	337	319	0	563	536	0	1538	1522	19	2297	2192	24	57649	55917	68	1.42873
121205	112202	101	51275	48560	84	2019	2236	23	4113	3826	36	9024	8514	53	14277	13855	64	359549	337255	93	1.42873
134385	106440	92	85116	67304	93	2128	1845	24	4579	3459	41	9962	7256	61	14640	11301	72	381345	290129	98	1.42981
132099	100665	94	103335	80638	94	2796	2055	30	4657	3554	42	9272	7362	54	12984	10260	64	331790	267303	94	1.43307
82442	77299	81	46652	43758	80	1422	1324	16	2531	2181	28	5932	5350	43	7912	7370	45	221313	212082	84	1.43307
39594	37656	66	33695	31256	75	522	641	0	1055	1036	3	2597	2274	30	2998	3005	30	90974	84876	79	1.43415
111989	96641	87	69903	60372	87	2163	1829	26	3885	3225	40	8199	6874	50	11408	9823	59	331729	272566	94	1.43524
102097	94817	82	67193	61107	84	1467	1214	13	2538	2412	31	6650	5978	47	8781	7929	51	238179	207512	88	1.43957
138990	116337	89	72049	62096	89	3729	3258	33	5611	5051	42	14930	14022	70	19481	18038	74	553913	499688	98	1.44066
27596	27001	68	21061	21025	63	492	408	0	649	593	0	1757	1804	21	2529	2586	28	56492	55796	56	1.44174
100090	90651	87	54214	48376	84	1401	1211	14	3050	2411	33	6513	5590	45	9388	7916	59	246841	222868	90	1.44283
165808	145022	94	130655	116332	92	3283	2896	31	7014	5382	50	15252	12208	67	22669	18569	87	598862	449573	101	1.445
115944	94217	105	78515	63066	105	1653	1270	14	3511	2918	36	7333	5648	51	11175	8355	64	288685	224751	105	1.445
101361	94059	82	66130	59272	82	1556	1225	14	2668	2752	28	6515	5483	47	9059	8018	54	255832	221811	88	1.445
89033	86952	79	51717	50488	78	1457	1465	18	2767	2551	32	7573	6988	45	9934	9426	56	280976	267648	85	1.445
80662	77339	94	35658	34403	78	1264	1221	11	2597	2162	28	5429	5346	42	6805	6212	46	205244	199537	86	1.44608
191075	148376	111	100389	80629	98	3480	2509	35	6384	5021	54	12543	10252	66	18310	13366	84	474947	364293	105	1.44825
29237	29562	61	22749	22388	69	708	578	0	333	818	0	1672	1807	20	2167	2386	22	57491	58682	70	1.44934
85931	81415	86	39447	38004	79	1568	1660	17	2263	2136	26	5525	5529	42	7722	7709	48	219554	211793	86	1.45042
150588	130868	94	88334	79003	87	3137	2534	31	5052	4486	42	12455	10017	61	16887	14676	70	472724	382401	93	1.45259
147741	120499	91	81820	66940	93	2484	1996	28	4628	3987	42	10590	8366	61	13926	11046	78	399480	318439	107	1.45259
140125	112914	95	96709	78530	91	1830	1599	22	3606	3122	36	8398	6585	53	11812	9453	69	314070	256166	93	1.45259
33198	31673	74	23456	23029	63	716	633	0	585	953	0	2313	2357	26	2956	3275	28	73145	72552	68	1.45368
89393	76502	94	63777	54040	87	1680	1350	18	2694	2252	29	6257	5351	45	7958	6908	52	219383	196981	87	1.45476
17000	17175	61	6775	6927	38	310	352	0	666	578	0	1098	1202	10	1453	1218	17	40857	43533	54	1.45476
157192	123792	93	84261	68650	94	2144	1803	28	4379	3620	42	9940	7620	57	14110	10808	66	372092	297969	95	1.45476
120725	100256	90	86572	73136	89	1876	1680	20	3379	3557	32	8357	7156	52	12412	10667	69	306937	260192	89	1.45585
157922	121896	106	90805	71768	93	1771	1592	20	4743	3560	43	10077	7715	58	11689	9780	61	363423	287925	93	1.45585
163150	131398	106	78112	62783	91	2966	2472	31	5833	4595	46	11584	9192	61	15855	12021	75	434445	327276	96	1.45693
61359	58567	80	56595	55903	76	894	794	0	1727	1487	21	3085	3349	30	5512	5356	40	133005	129900	76	1.45693
155392	129691	94	96383	82626	92	2346	2156	26	4267	3399	39	10198	8347	58	13659	11494	66	406687	316487	94	1.45802
105284	92756	90	48910	43472	84	1591	1675	18	3045	2757	29	6685	5904	49	9619	8087	56	265435	231065	86	1.4591
30133	28480	73	21749	21133	67	418	531	0	1149	1164	10	1436	1418	17	2312	2295	27	58621	60334	69	1.46019
47480	47915	80	23563	23205	72	476	567	0	1482	1604	19	2490	2778	25	3649	3894	32	100631	100165	67	1.46127
76049	72874	82	48012	43742	78	1040	1183	10	1809	1623	25	5085	4986	38	7383	7038	50	178976	161911	81	1.46127
52115	49380	80	30504	29948	74	780	743	0	1009	793	0	2832	2691	31	3601	3707	33	110335	110359	77	1.46236
83441	77518	89	42380	40854	80	1393	1248	11	1698	1773	20	4921	4859	37	6542	6117	45	194529	191050	81	1.46236
142296	118174	103	91811	75992	92	2276	1810	28	4224	3926	37	9871	8447	57	14282	11361	66	377576	312642	94	1.46344
96995	86252	88	66266	58196	85	1739	1486	18	3842	2979	39	6764	5791	50	9454	7703	58	256270	223658	89	1.4667
78174	68952	85	59790	52682	84	1250	1083	9	2841	2447	27	6020	5512	42	8332	6948	53	219702	196618	86	1.46778
25453	26412	57	20394	20654	54	379	403	0	985	855	0	1344	1519	16	2196	2111	25	53475	54542	67	1.46778
196820	147201	114	122091	92501	97	3283	2625	32	6989	5410	57	16972	12391	75	24215	18520	88	642148	472246	102	1.46887
152239	124744	95	91853	76885	92	3328	3000	32	6376	5608	51	15109	12486	75	19873	16401	77	565335	459691	99	1.46995
120353	103472	91	73573	64439	88	1585	1598	19	3771	3279	35	8342	7474	49	11787	11051	62	327794	292529	92	1.47103
115514	105172	86	73757	65359	87	1852	1632	21	3804	3439	35	8878	8415	49	12613	11771	57	338485	315212	90	1.47212
158886	127314	102	105781	89832	92	2875	2392	28	4900	3576	43	11651	9804	61	16315	12489	74	438239	341885	96	1.47429
153530	125972	93	98456	80835	92	3399	2742	32	5144	3757	45	11205	8795	61	15937	13276	71	393591	310142	101	1.47537
149326	131703	96	87765	77733	89	3142	2710	33	5799	5049	45	13177	11392	62	16811	14715	72	503781	413886	98	1.47646
117448	101361	86	64277	54884	86	1789	1531	21	3693	2919	35	7959	6788	51	11042	8951	58	287764	241279	90	1.47646
89518	80934	84	57038	50457	83	1586	1499	18	3438	2771	34	7477	6599	48	9219	8102	50	279411	251816	87	1.47754
40027	33587	89	78373	67139	82	4122	3925	33	870603	842904	89	44363	43048	68	8218	7967	48	10752	10998	50	1.48188
86306	83759	79	37678	36520	78	1808	1731	19	732	2092	22	6857	6924	43	9489	8844	51	255093	247414	81	1.48188
83823	78741	79	83732	77968	82	1813	1628	19	1500	2699	26	6657	6382	47	11065	10800	52	282859	248542	84	1.48188
78090	68436	84	53220	48337	82	1077	961	0	1662	1601	21	4565	4326	37	6637	6134	44	175660	156367	85	1.48297
49113	46604	74	26307	25898	74	767	713	0	2133	1643	21	2819	2795	29	3705	3913	32	105358	105187	77	1.48405
47761	45635	76	27020	26580	73	435	538	0	1200	1109	8	1865	2007	21	3538	3693	31	87377	91430	72	1.48622
75614	69438	83	47034	43240	81	1156	916	0	2023	1762	26	4145	3972	38	6686	6413	46	164971	162088	81	1.48622
155671	132010	94	79889	68504	91	2655	2486	28	5120	4206	47	11125	8478	59	15983	13013	70	381759	303649	96	1.48622
82916	76996	83	45674	41975	82	1077	930	0	2878	2594	30	5953	5552	46	8780	8009	53	230111	206018	85	1.48731
89744	79121	89	58218	51599	85	1678	1472	17	2760	2505	28	7110	6080	46	9544	8628	51	271462	246650	88	1.48731
106700	92486	90	69760	59517	85	1969	1616	25	3057	2510	30	7075	6062	47	10606	8865	58	301616	257420	88	1.48948
128018	104346	98	68526	55090	89	2225	1878	24	3359	2781	34	9388	7879	54	11890	9565	72	353886	293066	88	1.49165
120151	102648	88	60545	51883	87	1797	1575	20	3239	2825	32	6554	5825	44	9141	7759	58	232680	196396	91	1.49165
142567	118961	105	77403	65496	88	1774	1500	20	3984	2976	41	8795	7767	51	10954	8878	58	328761	267863	92	1.49382
97854	87525	85	60865	53968	84	1471	1360	19	3283	2650	31	6743	6250	45	9445	8412	54	244034	214810	86	1.49599
17015	19288	44	13249	13166	48	233	278	0	632	500	0	1201	1263	13	1885	1970	22	45601	46184	69	1.50141
139546	111385	93	71325	56502	92	2696	1817	35	3761	2721	39	8601	6983	57	12035	9791	63	341638	269330	94	1.50141
28095	28469	67	16118	16376	51	416	340	0	98	567	0	1540	1311	20	2211	2161	25	56057	56759	67	1.50575
127423	112554	87	65142	57010	86	2323	1840	25	4065	3161	38	8721	8248	48	13137	11252	65	331125	273613	94	1.50575
80163	72053	82	53909	48609	82	1378	1383	16	2150	1936	26	5229	4671	40	7172	6653	47	194118	173739	86	1.50575
28730	27830	71	19322	19228	56	424	287	0	721	783	0	1354	1607	15	2315	2626	24	60964	58194	72	1.50792
42243	41684	72	32236	32131	73	586	664	0	788	1056	4	2380	2536	25	3344	3693	30	93325	93815	75	1.509
185909	143937	98	97283	78707	97	3726	2984	35	6596	4897	55	15020	11635	76	20734	15883	79	574738	428586	102	1.51226
21035	21676	49	17498	17395	54	382	386	0	686	550	0	1051	1182	10	1658	1634	19	46825	49490	68	1.51443
57997	56653	77	28395	27992	74	682	784	0	1377	1526	13	2991	2802	29	5010	4824	39	118705	120366	75	1.51443
16634	15762	58	11618	11579	45	144	141	0	401	427	0	1138	1078	9	1381	1475	14	36763	36035	63	1.51877
73689	69249	83	44770	43429	78	1490	1398	17	2083	2539	22	5719	5633	40	7254	7244	46	210666	204930	79	1.51877
85196	82569	83	38382	37396	78	1367	1379	14	2297	2526	24	5745	5640	41	7998	7285	48	228134	226456	79	1.52094
36945	36266	66	23457	23208	67	306	367	0	1062	796	0	2011	1975	23	2815	3094	29	71604	69872	71	1.52202
119446	106121	96	74746	67263	86	1967	1621	22	4310	3813	41	8263	7491	50	12645	11128	64	323263	278874	84	1.52202
130108	108255	92	107807	91537	91	1949	1732	23	3327	3088	37	8326	6461	57	10509	8897	55	281781	239727	90	1.52311
32492	32882	68	23359	23398	68	269	519	0	543	618	0	1803	1467	20	2246	2027	27	60158	61312	67	1.52311
210488	153874	107	97970	72659	102	3168	2638	33	6008	4206	49	15070	11289	67	21772	16733	89	550424	399870	103	1.52419
139331	113050	95	82402	68067	92	1961	1680	21	4151	3695	38	8760	7357	50	12189	10821	64	317104	266640	91	1.52636
21864	21422	59	15859	15831	50	159	260	0	686	472	0	1508	1864	18	2242	2232	27	49425	49383	65	1.52636
134945	119462	88	55387	48579	87	2267	2164	25	4215	3235	44	10597	8955	60	15287	12408	73	404093	334164	92	1.52853
88657	78848	81	63418	55871	83	1232	945	0	2612	1938	27	5557	4756	43	7955	6738	51	206581	174477	84	1.52962
20031	20416	50	13105	13254	46	173	342	0	389	522	0	1144	1047	5	1471	1778	18	37006	37914	66	1.5307
124451	100111	92	73402	60567	90	2087	1661	25	3785	2957	32	7354	6200	54	9846	8306	61	259698	215518	89	1.53287
125391	98651	91	85703	67244	92	2060	1761	22	3598	2768	39	8374	7002	52	11807	9220	65	302850	246327	92	1.53287
32621	33186	67	21844	22006	55	555	537	0	898	582	0	1581	1809	19	2311	1904	27	65029	65344	72	1.53396
82665	78982	88	42106	40380	78	1705	1572	21	3051	2150	32	6158	5963	41	8886	8692	50	239450	235332	80	1.53396
125504	101797	99	70186	57538	89	1950	1679	22	3942	2966	38	7543	6505	51	11089	8942	62	287670	246500	88	1.53504
22300	21969	65	18038	17913	52	328	324	0	730	764	0	1647	1554	17	2061	2090	24	55433	59500	65	1.53504
167427	136689	96	104937	86646	93	2497	1919	30	5948	4182	51	13096	10099	60	17224	13687	77	492358	379957	98	1.53612
156085	124963	97	72671	57386	94	2404	2214	26	4039	3144	41	10896	8998	59	13472	10355	77	362890	291723	95	1.53612
73427	69674	81	39189	37855	78	1125	1062	6	2332	2545	24	5408	5402	39	6925	7405	42	198216	199056	83	1.53721
95368	86202	84	49594	43400	83	1923	1856	23	2569	2639	28	7018	6351	49	11382	9774	62	295213	267392	88	1.53721
128420	112597	103	70139	61070	87	2273	1997	25	4463	3686	39	9143	8260	58	13649	12165	63	387591	342227	91	1.53829
116878	104885	98	45665	39881	83	2509	2191	25	3207	3319	30	8915	8100	51	10880	9723	66	335640	295603	85	1.53829
110219	96017	85	71262	61903	85	1976	1850	24	3333	3214	31	7396	6671	50	9931	8880	53	273640	231495	87	1.53829
124407	111162	87	70605	61165	86	1709	1915	18	4238	3497	40	9343	7830	50	12307	10582	64	351936	297410	88	1.53938
95984	90570	84	56099	52866	82	1476	1467	18	3557	3201	30	7596	7069	46	10435	9742	57	276473	268096	86	1.54046
139366	116777	93	66145	54509	89	2328	1967	27	4091	3292	43	10445	8927	57	13609	10295	72	382816	302295	95	1.54046
24070	22749	64	19247	19046	58	352	264	0	292	415	0	1455	1325	16	1951	2004	23	54390	56710	71	1.54155
215208	143282	116	195673	130689	109	5762	3751	47	9158	5933	61	20665	13720	81	30810	20346	102	775412	528118	109	1.54155
161448	121889	97	104424	79351	96	2389	1743	27	4252	3343	45	11038	8288	58	14598	11096	64	421773	325197	100	1.54372
42574	41448	70	17465	17409	52	446	413	0	733	931	0	1953	1984	23	3312	3051	31	81812	77186	77	1.5448
107341	96154	87	65189	58687	84	1628	1638	19	3475	3280	32	7716	7079	50	9851	9124	50	290101	253949	89	1.54589
119121	103920	94	64644	56401	88	1993	1800	23	3914	3465	36	9018	7920	56	12290	10591	64	340979	300683	91	1.54697
80095	70464	97	42075	37341	97	1528	1328	17	2328	2107	27	5786	5454	39	8236	6716	66	217027	191495	97	1.54697
83448	74734	96	46590	42318	81	1667	1437	19	3122	2848	36	6438	5920	44	8505	7307	50	260347	230147	87	1.54806
86733	77659	83	49030	43779	83	1493	1394	19	2756	2480	30	7177	6764	49	9641	8197	54	267764	240051	86	1.54806
69941	64065	95	45203	42992	79	1126	1010	2	2503	2179	27	4269	4159	36	5383	4880	40	166469	162392	79	1.54914
187174	145467	99	100414	81275	97	3299	2481	34	5864	4763	45	12283	9367	64	18141	12814	73	464064	355674	98	1.55023
110581	100391	92	56937	50031	85	2074	1651	26	3788	3514	38	7511	6891	46	11522	10299	68	325320	282141	88	1.55023
184699	156623	95	144832	128996	94	4188	3710	34	8072	7952	45	20183	18640	83	27500	25425	85	762047	641200	97	1.55023
146554	112490	95	112099	88580	94	2692	2117	30	5121	4009	48	11405	9467	61	15865	12471	69	428430	337707	95	1.55131
77372	72017	82	40824	37216	77	1386	1407	15	2885	2450	37	6960	5929	48	9501	8617	52	268028	246160	79	1.55131
110355	95234	95	60286	51697	86	1926	1696	24	3948	3296	35	9456	8112	56	14472	12200	73	362649	315517	89	1.5524
142538	120424	96	106866	91193	92	2385	2046	28	4175	3699	36	9558	8257	58	14052	12767	66	361853	316592	90	1.5524
103221	88871	89	65527	55814	87	1859	1611	20	2919	2499	32	7414	6233	55	9860	8213	56	276818	243129	85	1.55457
124594	112881	90	101614	95010	85	2523	2381	28	4295	4096	38	9643	8086	59	12616	11116	63	340196	279441	87	1.55565
84857	76676	81	49855	43800	82	1504	1480	15	2697	2440	28	6527	6341	43	9848	8392	57	269162	247644	81	1.55674
92275	81482	94	65886	57339	84	1141	1025	5	2820	2471	30	6006	5727	44	8177	7261	51	206553	185919	82	1.55782
163299	117121	99	121057	87758	98	2988	2235	31	5284	3922	46	12049	8940	62	17001	12121	73	466435	339235	98	1.55782
45220	45681	72	32824	31645	74	677	737	0	1043	1209	9	2549	2426	26	3590	3622	33	96173	91516	72	1.55999
128397	109536	91	87094	76217	88	2399	2149	25	4244	3500	38	9654	8224	56	14542	13259	62	392703	341416	87	1.55999
155820	118027	98	96966	73511	93	2048	1669	26	4138	3209	43	9689	7185	60	13028	9395	75	373703	286150	91	1.55999
83657	80930	93	44354	42589	79	1453	1282	13	2578	2479	28	5847	6298	38	8103	8301	48	226430	222062	76	1.55999
149440	128804	97	83464	72871	88	2624	2525	27	5723	4635	45	12605	10067	59	17659	14513	83	482164	385939	93	1.55999
109660	98034	84	68331	59458	83	1674	1475	18	3806	3030	37	7496	6119	51	9894	7935	53	288595	247340	82	1.56108
42705	42400	73	27780	27062	72	462	532	0	1215	1013	4	2240	2192	25	3171	3435	32	83442	89558	56	1.5665
139988	119636	91	69527	59137	88	2338	2024	26	3979	3533	36	10072	8457	57	14188	11728	63	389012	301750	92	1.56759
107644	89149	94	71710	61089	88	1681	1491	19	3167	2992	28	7971	7267	49	11387	9685	61	309670	276599	89	1.56975
70692	67264	79	43635	41832	78	911	1209	10	1874	2029	23	4822	4657	39	6397	6432	42	177228	166577	82	1.56975
141056	120594	89	80366	67225	89	2180	1679	24	3577	2916	36	8008	6728	51	11057	8828	56	309219	259975	92	1.57084
67546	62297	81	48856	44507	80	1269	1139	12	2509	2443	24	5991	5492	43	8527	8277	51	222067	202720	84	1.57084
76621	74033	78	45419	44400	77	1399	1377	13	2277	2070	30	5797	5837	40	7782	7636	49	206118	203398	82	1.57084
186082	139799	102	124558	91196	98	3462	2513	36	6525	4397	52	13311	10004	70	18834	13904	77	507022	368963	102	1.57735
136762	117052	99	113353	100182	90	2475	2217	26	3738	3221	37	9602	8544	52	14023	11960	61	357158	310433	89	1.57843
70347	66833	82	43334	41561	77	1124	1073	9	1928	1777	23	3781	3391	36	5771	5295	41	147052	142655	78	1.57843
112374	97027	90	92728	80401	87	1757	1599	22	3290	2756	35	7318	6441	47	10589	9238	60	266426	224929	88	1.57843
207543	129115	107	111205	73333	107	3807	2450	39	6674	4444	54	14854	10424	72	21942	15684	86	601226	415652	107	1.57843
76837	75221	80	33538	33424	74	1455	1413	19	2390	2548	27	6033	5941	41	8147	7912	54	230081	224818	93	1.57843
66892	66384	78	42271	41835	76	1078	1221	10	1355	1691	25	4303	4295	35	6153	5778	45	170914	169759	75	1.57952
100342	93869	82	56071	52112	82	1326	1354	16	2593	2191	26	6637	6104	44	9819	9149	61	249242	225653	83	1.57952
87107	76241	99	54521	48561	83	1685	1503	19	2618	2584	27	7181	5889	52	8893	8073	48	266280	235671	82	1.57952
37740	39821	59	28110	28035	71	456	492	0	739	765	0	2152	2378	24	3415	3360	32	83953	82310	76	1.5806
70266	68441	78	35286	34730	76	872	818	0	2428	2256	27	4660	4515	35	6608	6745	41	173356	174498	77	1.5806
31899	31191	68	9055	9086	41	531	497	0	590	607	0	1820	1628	20	1778	1977	21	61017	59203	72	1.5806
73176	68400	80	55372	51758	80	1353	1192	15	2242	2268	26	4623	4278	40	7396	6190	47	174470	161648	82	1.5806
15162	17226	45	7417	7823	39	370	522	0	603	622	0	894	924	0	1572	1737	22	39748	44620	46	1.5806
87824	75253	84	44506	38773	83	1564	1249	16	2483	2041	29	6350	5641	45	7751	6399	48	232368	210361	86	1.58169
29113	28912	68	18996	18808	54	467	410	0	751	751	0	1622	1865	18	2743	2630	29	71574	73238	72	1.58386
55506	52867	75	31563	30601	75	1316	1019	3	2305	2467	27	7161	7160	44	5175	4799	45	164207	158959	76	1.58711
67424	60821	82	33218	29991	79	1170	965	0	1835	1691	25	4797	4126	40	6587	6162	44	184001	162832	78	1.58711
133077	114830	92	61902	54321	88	2319	2051	26	3560	3267	33	8888	7747	52	12330	10464	60	368804	333573	90	1.5882
71291	64390	92	43681	38096	79	1182	980	0	1955	1494	24	3997	3575	37	7050	6504	50	177465	159793	74	1.58928
30260	29091	71	16787	16604	52	346	449	0	773	676	0	1700	1952	20	2968	3121	30	71555	70435	67	1.59037
46350	44982	76	30465	29286	74	915	793	0	1524	1331	15	2768	2727	29	3420	3676	31	106589	104626	67	1.59037
94192	81777	87	49963	41290	84	1666	1697	19	3379	2755	34	7799	6709	49	10417	8390	54	300331	256790	84	1.59145
21295	19864	62	16056	16095	49	237	309	0	630	563	0	1281	1244	13	1907	1807	22	52219	52529	63	1.59145
113643	98804	88	62355	54563	86	2485	2059	25	3698	2981	37	9168	8007	52	13215	10715	69	355963	302016	86	1.59362
73458	69225	81	26897	25961	76	1366	1445	15	1953	1999	24	4759	5017	36	7403	7393	46	201680	194515	75	1.59688
128336	104616	101	72265	60485	90	2191	1753	20	3417	2773	38	6925	5810	49	10906	9448	60	285877	241768	86	1.59796
38598	40995	68	14906	15171	48	437	452	0	961	1113	6	2701	2676	28	3494	3397	36	96199	98848	65	1.59796
81297	73326	83	48280	41392	82	1047	1191	11	2055	1941	26	5292	4624	43	7138	5810	50	185632	163638	81	1.60013
122526	112557	84	82283	75037	84	2461	2285	27	4685	4406	40	10205	9213	59	15858	14601	75	408698	355877	86	1.60013
90827	80607	98	51585	46821	83	1706	1432	18	2512	2015	30	5645	4910	41	7979	6773	49	231646	206696	83	1.60122
35892	34823	74	27790	27368	71	415	392	0	888	1165	8	2011	1890	25	2846	3598	26	73474	74182	74	1.60122
107168	87138	103	79920	66640	88	2005	1713	23	3886	3253	39	7883	6586	52	10728	9311	54	283536	238667	88	1.60122
163629	134369	109	85732	69471	94	2872	2137	32	5254	4404	42	12070	10244	59	17011	15053	73	443360	371917	97	1.6023
20708	22664	47	14341	14565	47	469	428	0	613	515	0	1152	1143	10	1382	1545	14	43549	46478	63	1.60338
125842	106479	91	113004	97733	91	2330	1881	26	3819	3536	35	9467	7839	57	11796	10396	61	334260	294152	88	1.60338
83157	79378	82	46647	44146	79	1553	1526	20	2919	2650	28	7195	6314	49	9569	8298	48	261486	228873	86	1.60338
30394	30584	61	21828	21875	68	600	667	0	564	1028	4	2011	2118	23	2830	2962	30	83647	85757	59	1.60664
34874	32318	80	23047	22537	68	627	483	0	1033	1080	6	1789	1691	20	2633	2878	28	74340	73940	72	1.60772
144929	125082	90	95155	82066	90	2629	2056	29	4888	3576	42	10861	8622	60	15840	12162	72	402098	312430	96	1.60772
59752	57452	77	42468	40879	76	936	845	0	1543	1477	20	3287	3208	32	5372	4762	43	120650	118869	76	1.60989
111532	99062	87	86733	77386	88	1688	1455	18	3682	3220	34	7008	6439	45	9100	8246	56	276747	250972	91	1.61206
17837	19154	46	14473	14679	46	256	256	0	710	582	0	1283	1297	14	2245	2315	26	49022	50211	66	1.61206
132111	103533	95	85257	65917	92	2077	1557	25	3536	3256	34	9260	7103	57	13015	10517	60	339259	279822	94	1.61315
44791	43277	82	38282	38113	73	529	635	0	1347	1724	15	2590	2657	27	3241	3342	33	90554	89748	77	1.61315
105634	86896	90	76382	64301	88	1809	1517	20	2632	2095	30	6935	5843	48	10203	8728	57	262627	217989	90	1.6164
43101	40186	75	29939	29452	74	672	616	0	1149	1107	10	2510	2468	27	3359	3501	31	89580	90214	75	1.6164
96075	84899	91	59477	53291	84	1247	1282	11	2582	2047	29	5566	5167	43	7253	6373	48	212389	189976	83	1.61749
254195	198325	116	185317	147257	111	5828	4967	40	9314	8209	52	23914	19764	96	32417	24877	106	907024	728592	115	1.61966
136292	117964	89	70778	61068	87	2176	1917	25	4432	3766	37	10703	9295	57	12960	11061	62	384882	318889	91	1.61966
43616	42741	74	24380	23606	73	729	938	0	990	813	0	2140	2056	24	2794	2868	28	88283	89193	69	1.62183
113940	102912	84	57668	51555	83	1522	1267	17	2760	2310	34	6472	5652	46	8265	7463	53	238467	210731	81	1.62183
92526	80681	84	70882	60784	86	1416	1362	15	3554	3079	31	6877	6217	44	9318	8107	62	236648	208870	85	1.62183
143924	121706	96	67244	55994	90	2304	2137	24	4647	3563	44	9781	8006	56	15316	12020	69	388702	310407	94	1.62291
36619	36291	67	21027	21187	57	401	478	0	885	800	0	1565	1571	19	2527	2477	27	70160	73966	64	1.62291
135981	117807	97	89628	78433	89	2163	1911	21	3315	3351	32	7667	6883	49	10766	9548	57	302132	249908	88	1.62508
80450	71476	97	47755	40788	97	1093	984	0	2505	2118	25	5550	5024	42	8460	7038	63	226086	196759	97	1.62508
106360	96814	88	40518	34995	85	1697	1416	17	2972	2399	33	7533	6677	50	10136	9231	60	281195	252431	85	1.62508
262091	207569	107	230258	192703	109	6740	5489	44	12055	9519	62	29949	24295	98	42613	33959	100	1.04858e+06	904498	106	1.62508
121819	106548	91	72928	63996	87	1339	1160	12	2919	3139	34	7601	6846	48	9540	8946	50	284441	252819	88	1.62617
85424	81293	83	39240	37053	80	1296	1286	14	2840	2858	29	6738	6499	42	8998	8522	53	270249	262524	81	1.62942
153677	130895	104	96842	82830	91	2986	2544	30	4967	4573	41	12615	10258	65	17044	13564	71	474617	377381	94	1.63051
166458	129981	99	149163	119304	99	2704	2279	26	5290	4246	45	11135	8674	63	16866	13150	74	459569	350570	100	1.63051
31308	29447	70	23552	23321	61	545	597	0	555	712	0	1751	1695	22	2435	2633	26	63489	64295	67	1.63051
165199	127988	101	96403	75409	98	2976	2171	32	4577	3439	45	9674	7692	56	15155	12320	69	366913	292278	95	1.63051
97729	88005	86	58578	52035	82	1898	1604	21	3671	2983	39	7353	6646	45	10656	9425	58	301385	270090	84	1.63159
153626	124333	108	79997	66294	108	2840	1983	33	4343	3072	37	11054	8798	64	13693	11460	61	386028	300949	108	1.63159
32546	32485	58	24453	23940	69	558	534	0	729	777	0	1760	1833	21	2612	2752	28	74119	72862	74	1.63268
163723	126877	100	113300	92408	94	3706	3060	35	6033	4762	47	14373	11416	67	19374	16114	80	541879	431103	96	1.63376
22848	22229	68	15074	14827	50	399	338	0	705	444	0	1139	1297	14	1960	1949	24	47841	48939	65	1.63484
91529	79700	86	50130	44325	83	1621	1528	17	2288	2257	24	6535	5964	45	9450	8262	53	237174	214324	86	1.63593
72820	71238	78	43725	42748	77	1200	1228	13	2003	2225	23	5251	5139	40	6137	5952	45	189209	190033	80	1.63593
179230	145156	99	110058	91722	96	3519	2997	33	8010	6554	51	17562	14042	75	25805	20098	90	697905	540961	105	1.6381
147261	121815	89	72857	57387	89	2526	1926	30	4646	3775	39	9225	8056	55	12904	10360	66	360961	300884	94	1.64135
336219	201529	144	401937	291034	138	11274	8069	57	20860	15705	80	48567	36422	126	68975	51770	128	1.04858e+06	1.04529e+06	139	1.64135
86358	83870	77	49693	48212	80	1740	1625	19	2661	2612	30	5942	5565	43	9123	8493	50	244494	234191	80	1.64135
127558	107059	90	80351	67711	88	2431	2013	28	3274	3009	34	8550	7338	51	12784	10266	66	336723	273917	90	1.64244
94478	84382	84	56735	49985	83	1693	1488	21	3160	2354	33	6486	5555	45	8869	7876	51	228591	205100	84	1.64244
114110	97312	87	64873	55300	87	1486	1257	16	2681	2803	29	7199	5995	51	10467	9150	60	264229	232233	94	1.64461
88342	81031	82	48998	43784	82	1219	962	0	2515	2530	25	5712	5051	44	7561	6614	48	200856	182047	90	1.64461
28998	29358	66	22059	21822	68	589	511	0	325	566	0	1766	1781	22	2710	3066	25	66816	64627	75	1.64786
76629	69019	90	49664	44710	82	1267	1068	8	3047	2928	31	6456	5596	46	7560	6825	48	238685	211267	87	1.65003
82184	75017	84	52902	47015	80	1127	1118	9	2412	1881	23	5460	4988	42	6905	5825	52	194442	175408	84	1.65003
142486	112083	95	85363	69824	92	2772	2285	29	5088	4245	43	11224	9289	59	16451	12855	74	464220	364907	98	1.65003
17533	17708	48	14559	14867	46	160	223	0	576	637	0	916	1005	2	1393	1596	19	40885	41745	65	1.65112
15337	16340	56	11099	11439	44	268	313	0	658	971	0	948	1100	7	1329	1542	17	36836	39857	61	1.65112
91797	79665	88	90439	79560	88	1541	1276	17	2439	2466	31	6043	5386	43	7952	6651	53	225357	201034	90	1.6522
57371	55584	77	33267	32704	75	766	624	0	1309	1621	17	3081	3018	31	3721	3607	36	112378	108681	79	1.65329
38402	39458	54	25332	25355	71	635	566	0	820	765	0	1787	1798	22	3324	3405	33	76915	78861	67	1.65437
93037	88215	80	62810	59670	82	1690	1462	19	2360	2432	23	6709	6429	47	8625	8154	55	234061	225628	84	1.65546
98511	93772	83	48029	46071	80	1639	1885	19	2631	2657	26	6503	6008	45	8727	8075	50	250818	244902	84	1.65546
80884	77850	78	41542	40211	78	1436	1262	14	2360	2399	27	5906	5969	43	8291	7591	49	235665	232585	82	1.65546
97393	84463	87	55031	45994	84	1672	1558	17	3458	3297	35	7472	6774	49	10439	8998	56	284549	252881	90	1.65654
69275	65314	88	51820	48077	81	922	907	0	2055	1857	20	4544	4323	36	7212	6655	49	170460	159364	93	1.65654
115393	93977	91	56618	46158	89	2256	1754	25	3781	2987	37	7726	6468	50	10563	8828	56	256281	213932	88	1.65763
91117	83707	97	42864	41489	79	1168	1273	12	2151	2500	23	6254	6190	42	8071	7576	51	233285	230156	82	1.65763
144931	122423	91	63374	53866	89	2829	2253	30	5339	3990	44	11786	9833	60	15776	13219	72	431528	345951	94	1.65871
148777	124065	106	72739	62296	90	2534	2058	28	4515	3922	42	10103	8195	58	13100	10418	61	398163	333149	93	1.66088
87279	81313	83	52114	49262	80	1212	1112	9	1872	1919	19	4902	4811	38	6806	6183	45	171756	162518	80	1.66088
95899	90661	82	92317	89152	82	2207	2044	25	3313	3509	32	8113	7933	49	11530	11030	62	321097	307927	81	1.66088
129691	110168	90	71538	60359	87	2045	1993	21	3794	3888	34	9863	8547	56	13703	11132	71	353787	297075	90	1.66305
36246	35349	72	23837	23515	71	538	678	0	1236	991	0	1935	1951	22	2709	2864	28	73362	72255	69	1.66522
269685	182162	116	203686	136800	113	6604	4382	50	11326	7959	64	23618	15823	94	35032	24849	104	869945	606274	113	1.66522
75763	66799	85	41607	35822	81	1393	1151	10	1890	1687	25	4888	4256	43	6987	6179	46	190406	169363	87	1.66847
87748	82326	86	37733	36787	79	874	927	0	2028	1904	26	4548	4667	37	6146	6064	41	191756	186608	84	1.66956
116736	102351	89	66913	58462	87	1969	1670	24	3393	3236	34	7766	6695	54	10252	8753	57	301845	259682	90	1.67064
103460	94784	94	64647	59624	84	1562	1436	19	3538	3104	35	7143	6649	46	11010	9567	64	276269	258803	87	1.67064
75999	71296	81	38101	34723	79	1044	1071	7	2205	2057	24	5680	5607	41	7499	6718	45	197021	186419	83	1.67281
105040	99077	84	68547	65236	83	2155	2227	24	4126	3960	33	9878	8514	59	13446	12475	65	371454	325726	92	1.6739
243660	160451	123	198437	134393	112	4802	3216	45	9438	5684	67	20218	12802	79	29211	18765	101	775758	513298	117	1.67607
80297	78018	81	47201	45918	79	897	916	0	2194	2022	25	5316	5325	38	6615	6226	47	182965	178134	83	1.67607
32165	34310	46	21151	21720	53	406	502	0	1306	857	0	1962	1832	22	1967	2422	22	62939	65514	70	1.67715
107328	90319	91	60322	50418	86	1958	1726	22	3646	2662	37	7753	6381	50	11540	9693	61	299613	248205	93	1.67715
129534	113615	89	74159	66469	87	2412	2248	25	4625	3857	42	9517	8547	53	15631	14006	70	387474	340368	91	1.67715
92564	83641	90	50397	45863	83	1303	1221	13	2660	2368	31	6132	5707	42	7639	6357	50	227631	203994	88	1.67824
27764	28044	55	19728	19743	58	200	363	0	483	764	0	1534	1541	19	1930	2463	22	59281	59808	71	1.67824
147512	119989	94	101066	83953	92	2320	2013	25	4348	2957	45	9399	7521	55	12671	10499	61	322827	264786	96	1.67824
84173	75439	83	63320	56328	84	1403	1311	14	2776	2383	28	5501	5189	39	7140	7284	45	190234	170674	85	1.67932
48124	47898	78	34113	33622	74	543	541	0	1495	1476	16	2924	2838	29	3479	3837	31	101878	101788	79	1.68041
113666	101260	87	68942	61348	86	2020	1705	24	3590	3342	35	8624	7638	52	12282	10185	65	347125	293025	93	1.68149
56994	56984	76	36568	35972	75	976	969	0	1154	1297	12	3489	3229	31	4277	4167	34	121790	120276	80	1.68692
151977	117546	95	96964	76054	96	2841	2260	31	4728	3456	40	10512	8465	57	13658	10495	70	395546	313093	100	1.68909
168851	128444	100	170805	142258	99	3777	3096	34	7711	6183	54	16910	12716	72	22812	18049	90	580066	425893	103	1.68909
149469	124783	104	98217	85830	91	3119	2718	31	6272	5274	43	13575	11737	65	19562	16415	86	509674	422209	93	1.69343
76824	74824	83	45750	44538	78	1087	990	0	1615	1684	23	4212	4486	34	5585	5021	42	160669	154607	75	1.69451
94239	83155	99	74830	67205	85	1123	1044	8	3323	2816	32	6367	5578	46	8802	7397	53	230712	198704	85	1.69668
177269	148220	96	125548	107580	95	4212	3660	36	6990	5832	50	16701	13731	70	25705	19290	89	675291	500206	97	1.69777
46395	46743	72	24904	25064	62	804	708	0	1117	1201	13	2075	2323	24	3574	2965	36	89121	89269	74	1.69777
105289	96079	87	67060	60647	86	2113	2080	22	4063	3535	39	9104	8132	52	13689	11937	65	367557	314606	85	1.69993
48903	46783	75	27413	26875	75	612	561	0	972	727	0	2580	2601	26	3360	3188	32	85294	80203	76	1.69993
114281	107031	83	86679	82942	84	1880	1736	21	4003	3651	37	8318	7792	50	11947	11442	58	326527	302848	87	1.70102
24889	23737	69	18303	18331	53	402	417	0	449	693	0	1110	1167	10	2530	2537	27	53335	52929	66	1.7021
138559	117421	98	75137	64367	89	2000	1801	24	4495	4031	38	9410	8226	54	13385	11669	60	367271	313775	92	1.7021
85987	83713	79	42955	41284	79	1117	1216	12	2170	2600	26	6322	6394	39	9162	9212	56	234523	231790	83	1.70427
105247	88958	103	67327	57211	86	1849	1486	24	2777	2543	31	7089	5989	48	10775	9568	58	282852	237744	90	1.70427
99216	87543	85	64799	57699	85	1831	1613	22	2518	2662	26	6714	5886	48	7941	6745	51	218353	190915	89	1.70536
48731	45672	85	30585	29722	75	604	738	0	1739	1082	8	2523	2277	29	4360	4260	35	99132	92813	80	1.70753
18532	18653	49	25935	26108	66	344	428	0	667	598	0	1100	1321	13	2123	2036	28	45202	49324	51	1.70753
81729	73675	83	53577	47483	84	1632	1417	18	2765	2284	32	6767	6356	44	8555	7217	51	239783	214096	85	1.70753
109737	93259	88	66868	57030	86	1666	1160	15	2421	2101	28	6008	5062	46	8299	7044	54	223507	188864	90	1.71187
98963	86947	85	65311	56502	86	1453	1140	15	2597	2370	31	5744	5273	44	7276	6421	49	198534	182567	85	1.71187
106285	93854	88	66690	59717	87	2325	1971	27	3353	3638	28	8545	7827	52	10558	8810	62	297898	271049	89	1.71404
77642	74758	79	35028	34330	77	1289	1284	14	2607	2235	25	5528	5574	40	7039	6808	45	202607	195323	84	1.71404
154232	134891	91	71767	64557	86	2729	2393	28	4293	4204	36	11151	9439	59	14243	11970	68	423107	341938	94	1.71404
78397	76568	77	50917	49631	78	1580	1456	18	2771	2624	29	5678	5515	43	8032	7907	47	226381	218632	84	1.71512
122420	98718	105	90528	78487	90	2366	1808	28	4063	3140	39	9443	8102	53	11423	9278	57	319993	275525	92	1.71621
39272	36387	78	17804	17723	54	474	583	0	1153	1051	5	1913	2061	22	3292	3131	32	83031	83624	74	1.71838
159841	129885	96	128820	110150	93	3659	3020	33	6359	5026	49	13347	10572	67	18638	14215	78	487990	387331	101	1.71838
56365	54410	75	29258	28322	75	812	916	0	997	1199	9	2919	2963	28	3957	3645	37	119484	114996	80	1.72055
132955	112651	90	78525	66752	90	2002	1796	25	4000	3966	35	9917	8260	66	14412	13075	65	362980	305968	94	1.72163
30099	28186	69	24222	24372	69	471	479	0	909	945	0	1355	1771	16	2156	2244	22	65617	64690	71	1.7238
81441	77201	79	46409	44979	79	979	1008	2	2234	2185	25	5253	5116	39	7164	6575	52	199064	194257	82	1.7238
109688	91715	92	72199	60177	89	1408	1260	14	2715	2314	34	6917	5808	50	9951	8112	55	246832	214911	86	1.72489
31299	29878	74	14373	14605	48	242	282	0	1223	1142	8	1800	1648	20	2002	2026	26	65420	67336	64	1.72597
59663	57417	74	41174	38784	78	1113	1071	7	2008	1706	22	4318	4251	36	5515	4954	40	160697	149999	80	1.72706
67055	61261	81	50298	45814	80	915	907	0	1447	1375	13	3258	2824	34	5004	4707	41	123660	108188	79	1.72814
95565	82258	92	68283	60732	85	1370	1225	14	2910	2605	31	6438	5342	44	8450	7050	52	225792	192283	84	1.72923
116352	100734	91	65072	56384	86	1826	1700	20	3802	3434	36	7655	6812	49	10947	9727	61	290358	254096	85	1.72923
67700	60594	83	51988	46923	81	844	1021	3	1843	2025	25	3567	3162	36	5517	4776	45	146955	137252	78	1.7314
119725	96979	91	76426	61874	91	2407	1990	27	3937	3384	41	9193	7622	58	13086	10220	61	343777	283473	90	1.73248
99004	84689	87	59914	51377	84	1669	1338	18	2875	2583	32	6122	5418	48	9042	7474	53	227495	201103	84	1.73356
255900	129504	134	170623	84488	131	5408	3149	63	10221	6566	90	24112	15301	103	33021	20446	127	888540	506041	143	1.73356
145887	125911	89	84137	73267	87	2512	2146	27	5281	4171	48	9846	8453	56	14848	12753	70	388142	312201	88	1.73356
109895	91903	103	76792	63555	103	1760	1574	18	3880	2843	37	8218	6566	54	10320	8135	67	291666	234941	103	1.73356
142197	115774	93	77362	63026	90	2408	1912	28	4974	3973	43	10566	8350	60	14084	11888	62	388768	313403	93	1.73682
204668	138925	107	183162	133554	104	4897	3661	42	7761	5827	58	18956	13948	80	27458	19971	97	705857	515556	108	1.73682
114669	102118	86	52171	45116	86	2452	1781	28	3875	3397	35	9111	8295	50	12663	11533	67	354535	317319	101	1.73682
146482	117693	97	66162	53327	92	2722	2326	28	4471	3686	40	9429	7842	55	13423	11095	72	353500	293294	92	1.7379
107029	99977	83	96403	91682	83	3390	3144	31	6233	5857	43	14392	13771	62	19654	18559	75	507935	437811	87	1.73899
99904	92389	96	90826	85784	84	1885	1899	22	3927	3330	35	9782	8953	55	12442	11772	61	358887	319714	89	1.74116
85488	79565	81	55918	51295	81	1751	1371	16	3526	2918	32	6571	6346	45	9619	8514	52	251982	227460	86	1.74116
100633	84691	89	64822	54549	87	1655	1328	24	3065	2882	31	7015	6023	49	8793	7253	55	233522	195260	87	1.74116
131958	112450	92	77600	66595	90	2253	1865	24	3446	3286	34	8566	7420	49	11471	10075	59	322654	288599	92	1.74224
80656	77459	80	43110	41695	78	1559	1524	17	2070	2235	26	5272	5144	40	8128	8008	49	227824	223438	85	1.74441
40056	39468	74	20810	20749	62	354	379	0	928	842	0	2318	2261	25	2758	2572	30	77205	76356	64	1.7455
35081	34356	75	20653	20417	64	678	855	0	754	947	0	2356	2407	25	3399	3180	34	87681	90453	73	1.74658
201412	152233	104	170187	132283	100	4729	3999	38	8484	6647	58	19982	16610	85	26189	21599	90	709063	583820	101	1.74658
46486	45254	76	31131	30598	74	667	681	0	990	1189	9	2176	2210	25	3863	3683	34	93143	93329	74	1.74767
96863	85521	91	67092	59087	86	1801	1531	22	2158	2020	27	5894	4984	44	8077	7361	46	219176	194731	88	1.74875
66161	60864	93	44837	40484	93	794	732	0	1516	1491	18	3761	3511	35	5221	4273	40	155159	138701	93	1.74875
52016	49058	79	29872	27970	75	770	786	0	1166	985	0	3011	2937	30	4923	4675	38	111706	109289	76	1.74984
43142	43284	70	31085	31079	72	723	680	0	637	779	0	2517	2417	27	3048	3097	34	92392	93422	59	1.75092
85123	80924	82	41712	40055	78	1097	1079	8	2015	1679	25	4404	4058	35	6486	6499	44	178703	179180	82	1.75635
37029	36864	70	26585	26151	71	471	534	0	403	710	0	1710	1669	20	2628	2675	26	75275	78452	71	1.75635
32675	32321	72	21682	21569	61	515	526	0	1071	893	0	1934	2090	21	2610	2678	28	73896	74384	69	1.75743
152889	132615	93	127689	112372	92	2990	2565	30	5918	5464	46	13435	12186	62	17279	15319	75	502207	445325	94	1.75743
60494	58232	79	32101	31345	76	899	812	0	1760	1666	18	3779	3741	35	5319	5276	39	139272	139461	77	1.75852
117250	106439	91	77194	72140	85	2535	2210	26	4735	4175	43	10088	8911	56	14577	12580	63	368588	323785	87	1.7596
146506	121769	95	95062	78977	92	2523	2161	25	4357	3784	39	9214	8511	51	12074	10682	69	331847	286761	90	1.76069
105527	97708	92	52529	49906	81	1663	1462	17	2911	3272	30	6366	6225	42	9201	8081	53	222810	206211	81	1.76069
67275	64661	78	29667	29091	76	1076	1113	7	2381	2117	26	3928	3948	35	6402	6580	45	171061	172273	78	1.76069
55094	53934	79	23828	23588	63	747	813	0	1439	1803	20	3846	4022	34	4624	4091	38	138881	138574	68	1.76177
118843	102058	89	62337	53424	87	2087	1782	24	4184	3420	41	8807	6795	54	10635	8901	58	291847	241665	86	1.76286
90884	84860	84	50294	48060	80	1441	1254	11	2366	2145	25	6199	5727	42	9000	8302	48	234578	221321	78	1.76286
129422	112861	87	64233	55172	88	2385	2105	27	3861	3701	36	9625	8195	55	14426	11575	67	394301	337183	88	1.76286
15840	16780	45	11270	11717	44	161	268	0	206	376	0	1040	1151	11	1227	1447	14	41047	44323	53	1.76286
15596	16590	50	11464	12017	43	300	353	0	586	600	0	723	907	0	1006	1017	4	31202	34840	55	1.76286
110733	99075	88	71911	63317	86	1540	1543	19	3014	2549	37	6936	6320	46	8426	7871	49	258160	233627	89	1.76502
148392	114702	96	123727	95109	96	3562	2766	35	6316	4593	44	14040	10970	70	19360	15380	82	519947	411811	96	1.76719
80962	76026	81	65009	62377	81	1934	1544	21	3443	3150	33	7369	7082	44	10755	10436	52	284712	256261	83	1.76828
83897	74870	87	48548	43359	83	1361	1192	12	2296	1995	26	4706	4540	37	6608	5728	45	175053	163486	77	1.76828
159158	124229	96	166653	135881	94	4251	3401	37	9242	7687	52	20036	17730	78	27874	22887	84	751515	630956	93	1.76936
83093	79055	86	48346	45625	80	1281	1137	14	2112	2107	24	5307	5082	40	6635	6189	48	179436	174910	78	1.76936
109011	94695	93	59068	51941	87	1650	1476	19	3136	2621	42	7147	6603	47	10726	10134	61	286895	260629	85	1.77045
47570	44727	81	25995	25494	74	458	573	0	996	920	0	3009	3008	29	4948	4751	39	107163	109066	78	1.77045
53712	53881	74	39831	39157	75	817	862	0	1736	1571	20	2931	3051	29	4013	3938	36	117956	115987	74	1.77153
124049	108168	89	65079	56016	87	1539	1395	16	3143	2370	38	7400	6257	52	9702	8422	55	267162	237221	90	1.77479
28532	28118	53	27754	27775	70	544	444	0	947	1057	5	1629	1624	19	2292	2426	25	66296	65611	68	1.77587
139248	120430	93	59244	50445	87	2265	1936	25	3923	3319	37	9446	8380	51	12676	11306	66	363044	307021	93	1.77696
55137	50067	76	46338	41581	79	971	933	0	1636	1474	21	3798	3361	37	5783	5282	45	148977	137677	79	1.78021
94690	83326	86	54588	47812	85	1498	1372	16	2946	2461	35	6694	5695	51	9234	8661	54	253438	222527	86	1.78021
122514	103120	104	50764	41991	90	1819	1585	22	3622	3487	36	9257	7591	56	11362	9745	62	343433	295139	104	1.78021
75725	66043	82	53759	48210	83	1204	1136	10	2686	2209	34	5462	4977	42	7867	7104	48	207340	193509	83	1.78021
23148	23270	52	20713	20680	59	348	396	0	-267	391	0	1405	1430	18	1716	1860	22	53847	54155	67	1.7813
62328	58155	87	27324	26929	76	811	771	0	905	977	0	2789	2864	29	4173	4532	33	112335	109142	80	1.7813
19692	18476	55	13139	12970	47	358	478	0	287	496	0	1261	1350	13	2371	2272	27	54172	54680	65	1.78238
138603	119573	90	82701	71658	89	1975	1630	21	3774	3436	35	8645	7382	56	11900	9913	62	318179	258364	94	1.78238
101706	93737	83	64982	58467	83	1520	1277	14	3560	2912	37	7299	6746	47	9153	8458	54	259717	240820	84	1.78564
80314	73968	78	54579	48895	81	1059	1096	8	2316	2102	25	4821	4510	42	6370	5655	48	186339	166625	82	1.78564
18715	17561	58	17316	17450	51	217	225	0	151	539	0	1260	1193	12	1579	1511	19	41911	42503	67	1.78781
43040	42233	79	19220	18951	56	700	860	0	969	884	0	2755	2823	28	3625	3506	34	93638	96426	64	1.78781
120316	110035	86	66507	61516	85	1988	1937	24	3853	3451	34	8835	7953	51	11976	10283	67	340940	298671	89	1.78781
87685	83824	81	54062	51478	81	1405	1251	11	2501	2284	31	5156	4600	39	8056	7241	45	199286	195655	79	1.78781
160092	128610	110	109116	88316	110	3431	2606	33	5348	4182	40	12375	10432	64	17787	14319	80	478861	413135	110	1.78781
73064	73100	76	34737	35003	76	1096	1155	10	2020	2307	25	4348	4460	35	6826	6996	43	190125	186824	80	1.78781
19768	21791	60	16041	16159	49	368	400	0	623	742	0	1297	1395	14	1627	1702	23	59265	61351	62	1.78889
142055	121896	91	64912	57373	89	2591	2313	27	3935	3275	38	10848	8788	61	15363	13057	70	416873	336357	92	1.78889
47316	44611	89	32161	31355	74	481	593	0	678	830	0	2338	2403	26	3445	3311	33	87848	85589	77	1.78998
136517	116023	88	63513	53339	88	1638	1575	18	4163	3383	40	8483	7416	54	12129	9936	59	325320	279496	91	1.78998
164798	131729	96	89952	71097	94	2362	1813	26	5130	3908	45	10718	8481	58	14015	10666	76	376757	302850	94	1.78998
47692	46046	84	18667	18522	54	555	717	0	1160	1285	12	2434	2540	27	2551	2492	29	80029	85014	58	1.79323
109647	97943	90	68801	60219	84	1523	1138	18	3653	3296	36	7953	7270	49	10496	8420	61	310914	279061	85	1.7954
67959	64319	80	36234	35594	78	1169	1102	9	1669	1433	18	3751	3617	35	5366	5167	40	146456	140043	76	1.7954
29629	29455	69	18700	18586	57	533	571	0	352	866	0	1670	1672	21	2936	3128	29	76763	77044	66	1.79649
52478	50496	72	27348	26701	74	874	659	0	1467	1123	11	2720	2711	29	3123	3408	28	99259	97736	71	1.79649
125517	104481	103	93468	77200	90	2198	1896	25	4086	3166	37	7741	6096	51	10790	8773	62	293818	245114	88	1.79757
132243	110214	94	71321	59690	89	1685	1853	19	3461	3348	32	7946	7066	50	11300	9466	59	275575	230668	88	1.79865
33371	32488	68	24222	23693	70	498	571	0	932	505	0	1600	1643	20	2582	2273	28	61474	60148	68	1.80082
65782	64862	78	34812	33605	77	821	996	0	2152	1702	25	4057	4000	35	5849	5953	38	170286	164592	76	1.80191
150586	124076	95	90107	76415	92	2683	2164	29	4054	3487	38	10606	9570	58	15268	12841	68	395679	322972	93	1.80408
93830	83713	85	75298	68009	85	1906	1736	19	3343	2706	34	5921	4950	46	8102	6816	53	211438	183500	83	1.80516
12135	13712	39	14038	14465	47	140	194	0	370	552	0	938	1182	9	1739	1674	21	43268	45710	59	1.80516
32374	31516	73	19391	19382	54	411	537	0	693	1184	10	1901	2037	21	2918	3143	29	71919	70292	75	1.8095
131036	114116	89	86952	76680	87	2621	2338	28	5485	4901	42	11969	10744	61	16416	14147	68	471107	400936	93	1.81167
78490	71157	82	53417	46240	81	1109	1150	9	2403	2156	25	5455	4884	43	7344	6280	51	180118	162867	82	1.81167
31290	31448	69	20071	20078	56	390	456	0	900	890	0	1712	1667	20	2505	2353	29	67964	69218	72	1.81167
77345	73754	90	24497	23901	70	1025	1015	3	2310	2031	26	5502	5251	39	7547	7116	53	200684	200860	83	1.81167
79650	76300	79	38849	38368	77	1203	957	0	2389	2532	24	5641	5505	41	7831	7885	42	205491	202849	83	1.81276
79843	75706	87	43481	41828	79	1318	1216	13	2911	3004	26	5758	5689	39	6870	6393	46	221290	215081	83	1.81384
68321	67202	81	39128	38363	78	1010	1143	8	1877	1812	18	4300	4389	37	5959	6162	39	162926	156185	81	1.81384
202842	150463	102	159299	116792	104	4793	3332	42	8808	6502	55	20101	15491	79	27614	20528	95	713043	562274	103	1.81384
93456	87766	82	49176	46900	81	1491	1453	16	2794	2230	29	6112	5891	42	8147	7640	49	212776	201548	85	1.8171
89725	81164	82	54429	48971	84	1609	1412	17	2156	2123	25	5720	5310	40	6878	6405	43	207099	189730	85	1.82035
133971	113167	90	68649	58160	89	2246	2065	26	4505	3983	41	11033	8747	67	14490	11473	72	365449	295090	96	1.82144
110179	102212	82	77400	70671	85	2080	1828	23	3118	3202	32	6918	6148	46	9403	8421	55	272948	240675	89	1.82252
30298	28814	70	24863	24624	70	541	640	0	663	568	0	1375	1402	15	2532	2328	27	69028	69854	73	1.82361
26441	26901	65	18944	18658	55	392	436	0	634	798	0	1417	1504	18	2635	2842	28	58839	55855	70	1.82469
74127	72312	77	33173	32296	76	739	833	0	1095	1766	18	4458	4284	39	5767	5488	39	156694	151391	81	1.82469
85870	77158	83	55836	48758	85	1666	1351	18	2717	2393	30	6217	5597	44	9154	8186	59	244105	223027	85	1.82686
74967	72894	80	37875	37397	77	1052	879	0	2292	1943	26	5054	5291	39	6413	6351	41	190871	190343	80	1.82686
139216	123729	90	94257	84767	88	3176	2923	31	6671	5618	52	13231	11437	59	18571	16112	78	495736	387576	92	1.83011
81336	78889	79	43502	42116	78	1067	1308	11	1885	2161	22	4765	4605	38	5872	5792	39	183537	179911	78	1.83337
157313	127272	95	91492	74516	93	2709	2192	26	5348	3942	53	10329	8555	57	15493	12332	77	385778	304735	92	1.83662
72367	66851	82	39012	35230	78	959	795	0	2188	2045	24	4844	4679	39	6550	6443	44	170246	159741	80	1.83662
110616	93046	89	49591	41320	87	2128	1890	23	3730	3378	35	8173	6757	50	11753	9877	60	318169	274596	90	1.83771
185322	144244	97	112454	89941	97	3634	3024	33	6828	5433	57	15970	13234	67	23308	19103	89	628169	507781	98	1.83771
149659	130954	97	79528	70789	88	3187	2828	30	5083	3894	43	11197	9495	56	16258	13248	71	445946	357213	98	1.84096
54331	53749	73	38679	38127	76	717	573	0	1004	862	0	3443	3400	31	4317	4192	37	117477	116444	74	1.84313
119746	103024	95	58481	48979	90	2353	1995	26	2764	2602	30	8001	7193	49	11285	9469	59	306065	261038	90	1.84313
294273	203758	119	345059	260434	116	9025	6452	51	14851	10993	71	33323	24318	106	48170	33822	108	1.04858e+06	910360	116	1.84422
110582	95405	90	58158	51493	85	1972	1702	23	3458	2993	31	8440	7336	57	11981	10287	55	319744	282748	91	1.8453
42215	39916	85	26517	26158	72	382	425	0	880	1068	6	2003	2066	22	2919	3039	29	75708	78407	75	1.85181
42401	41863	75	25899	25605	72	492	540	0	1039	1193	9	2329	2329	25	3718	4086	30	96865	93895	77	1.8529
69651	68344	79	47681	45823	78	781	913	0	1996	1954	22	3523	3475	31	5483	5355	41	156545	148815	81	1.85507
23606	23303	68	16857	16843	52	152	300	0	793	838	0	1163	1354	13	1897	2086	22	59638	59106	71	1.85724
118865	101251	95	62417	52304	87	1503	1479	17	3250	2932	33	7825	7252	49	9816	8493	52	286917	250854	94	1.85832
41625	41881	73	20859	20703	62	421	418	0	1345	1152	9	2294	2310	27	3276	3396	31	94151	95930	75	1.86049
109406	99243	85	80236	76467	84	2165	2137	24	4659	3698	42	9754	8747	52	13663	11624	67	363676	333146	87	1.86158
27409	26681	58	17446	17602	49	588	485	0	806	941	0	1505	1910	20	2349	2529	27	61242	62323	53	1.86158
130391	114801	90	66237	56402	86	2050	1683	23	3887	3497	39	9389	7913	53	12315	10454	63	334254	281203	91	1.86158
44967	44824	73	28224	27714	73	881	717	0	1700	1385	15	2546	2251	29	3811	3543	35	98708	93793	87	1.86158
73665	69737	83	36818	35623	77	1072	968	0	2208	1953	28	5126	5146	37	6397	6186	42	178627	175775	77	1.86483
40617	38541	75	23226	22606	65	579	629	0	950	1270	11	2212	2470	25	3250	3497	32	112262	113218	75	1.867
105202	94465	86	56418	51253	84	1711	1681	18	3250	3098	31	7656	6556	49	10200	8829	55	292277	257518	86	1.867
114462	96768	88	50791	41859	85	1375	1340	14	3136	2514	35	6947	6137	47	9677	7887	58	261865	225050	88	1.867
109571	92589	89	65430	55357	88	1973	1663	20	2512	2209	28	6347	5889	45	8517	6589	55	239068	210564	86	1.86917
57775	57501	74	36211	34683	76	1066	1060	6	1274	1818	17	3254	3176	32	4008	3830	35	123770	121180	75	1.87134
22316	22852	55	16965	17029	50	261	256	0	609	724	0	1376	1431	17	1911	1973	23	51351	47459	69	1.87134
42373	40780	78	20299	20076	60	278	426	0	1323	1097	8	1990	2298	25	3233	3560	28	74723	75935	75	1.87242
154456	120486	95	96447	74798	95	2248	1823	24	4926	3722	44	10416	8069	60	14020	11727	72	371963	292635	99	1.87351
32359	34121	52	20087	20008	55	471	476	0	504	846	0	1657	1672	20	2818	2830	28	71929	71739	73	1.87351
143661	119416	91	91277	78108	89	2506	1862	30	4469	3532	45	9583	7779	54	14108	12050	68	388847	317599	96	1.87351
21128	20050	52	23348	23814	65	321	247	0	505	729	0	923	973	0	1967	1858	21	45059	46790	54	1.87459
112320	96335	98	76373	67452	88	1824	1726	21	3135	3374	31	7447	6607	51	11000	9726	61	268145	229141	92	1.87459
80878	78050	85	57487	56326	80	1697	1662	19	3853	3830	35	8109	8240	46	11471	10694	65	306004	291783	95	1.87459
160981	126034	101	140643	109522	96	3201	2272	34	5847	5088	46	13204	10331	64	19260	15375	83	459415	351878	103	1.87676
31599	30225	74	15691	15836	48	364	420	0	500	929	0	1840	2143	21	2335	2105	26	65088	68333	73	1.87785
101335	90911	85	82972	72838	86	1548	1571	20	3834	3639	33	6969	6278	47	8944	8073	55	265503	236478	91	1.88219
86708	82681	82	51043	47794	81	1118	1038	5	2481	2356	26	5189	4761	39	7238	6718	43	195394	186771	96	1.88219
121282	99158	92	84325	70943	89	1807	1388	19	3188	2657	37	7462	6457	48	10612	8878	58	277712	228213	93	1.88219
98599	85049	87	62907	54950	86	1328	1098	10	2920	2380	31	6727	5576	47	9995	8326	62	261648	218417	93	1.88436
116275	99727	90	65735	56390	87	1533	1459	22	3914	2939	40	7417	6374	49	11289	9469	62	285191	236169	93	1.88653
96879	83449	96	79550	69643	87	1495	1381	17	3467	2878	37	7079	6660	47	9356	7662	55	275458	244223	92	1.88761
117409	89701	99	100693	76460	92	2162	1840	25	3833	3079	43	8985	6719	58	12365	8861	67	348115	270632	97	1.88978
102157	88253	86	82647	73057	87	2073	2012	22	3062	3066	32	8437	7542	51	11219	10109	59	306159	269534	90	1.88978
252467	174839	118	135485	96880	113	6090	4259	45	11770	7575	72	27672	18069	108	36060	23600	111	1.04858e+06	638810	124	1.89195
107627	90192	88	75571	63810	88	1924	1498	24	3340	2752	36	7440	6505	47	10805	9502	55	280270	239669	91	1.89304
195078	141214	100	148497	111596	102	3406	2493	35	6097	4042	50	13428	9751	67	19287	13851	88	484722	363193	104	1.89304
24490	22486	70	15175	15315	48	392	319	0	490	677	0	1035	1117	9	1798	1867	21	47463	49866	68	1.89304
60577	55453	93	35899	32714	79	994	1068	7	1361	1184	15	3384	3163	34	4488	4422	41	137341	125969	79	1.89412
85709	75024	88	56740	50171	84	1318	1159	11	2705	2643	31	5607	5103	43	7515	6460	44	220055	196089	84	1.89846
75371	68123	83	84033	77194	84	1274	1141	12	2180	1637	29	4956	4448	40	7490	6119	52	189352	169538	83	1.89846
85195	79762	86	40632	39165	79	1424	1369	15	2235	1670	24	4899	4627	40	6696	6292	43	195343	191746	80	1.90063
46353	45739	74	18504	18379	56	659	597	0	1372	1391	15	2599	2559	27	4513	4237	36	102998	100947	72	1.90063
19255	19875	55	17451	17616	51	415	478	0	763	597	0	901	1119	7	1746	1975	20	46026	46771	66	1.90063
118370	104479	87	68615	60058	86	2967	2596	30	4204	3939	38	10064	8260	58	13880	11250	70	364882	303125	88	1.90171
29840	28648	72	19907	19767	59	482	387	0	916	966	0	2099	2074	22	2586	2323	30	66987	65865	69	1.9028
119163	98873	90	73328	59894	90	1731	1483	20	3556	2980	36	7192	6332	49	10040	8618	52	271963	232646	89	1.9028
115113	97927	92	108799	93507	89	2006	1747	21	3883	3067	38	7822	6796	49	10837	8916	59	299754	256920	90	1.90822
82146	76114	87	58403	49958	97	1354	1380	15	2653	2747	30	5701	4830	44	8203	7044	48	220326	192846	97	1.90822
99770	87731	86	77431	68237	87	1575	1436	16	3410	2955	33	6809	5670	49	10541	9117	58	263970	234779	90	1.91148
113442	101141	88	59800	52948	84	1989	1867	22	4107	3856	34	9267	8529	50	11123	10237	54	332924	298982	91	1.91148
22438	21694	52	18811	18974	52	110	251	0	1007	669	0	1378	1235	14	1384	1478	16	44905	47473	69	1.91148
117185	103639	94	71275	65960	86	1977	1741	23	4017	3617	37	8483	7668	48	11704	11725	56	314759	297006	89	1.91256
79827	70807	85	47859	43407	83	1250	1214	12	2860	2579	31	6853	6411	49	8852	7817	53	245544	222350	88	1.91473
105142	95108	84	59884	52090	84	1528	1387	15	2980	2220	33	7197	6215	48	9136	7931	58	265072	226401	92	1.91473
72158	70211	79	39428	37636	78	1026	1155	10	2017	1682	22	4816	4637	39	5666	5816	39	157947	154303	81	1.91582
128378	105081	92	85205	72023	91	1612	1296	17	3051	2580	35	7196	6182	51	9832	8243	51	283000	230054	94	1.92016
106007	82679	93	99367	83665	90	3402	2938	33	6884	5855	45	14452	13120	61	19863	17252	80	523307	457819	90	1.92341
156685	114770	99	125569	94445	98	2873	2092	31	5364	3867	46	10712	8060	63	14312	10909	68	397249	313962	99	1.92667
38878	37041	63	24565	24214	66	503	644	0	969	1181	11	1805	1871	23	3535	3131	34	83113	81579	74	1.92667
210531	162393	100	164117	126805	100	3500	2799	34	7963	5550	61	15275	12263	70	22041	16976	83	605322	481476	103	1.92667
166029	138147	98	89962	75409	93	2912	2409	29	4913	4060	44	12240	9765	63	17297	13528	71	472816	384185	101	1.92775
69957	64617	82	42308	38532	79	1081	895	0	2142	2197	24	4574	4447	39	6641	6332	45	175487	164202	82	1.92883
132834	107156	97	62934	50297	91	2213	1799	25	4232	3674	38	9604	7518	57	12755	10902	69	380710	314755	91	1.92992
168136	138181	96	98972	81176	93	2218	1891	28	5298	3960	47	11480	9085	61	15275	12053	71	420119	324147	98	1.931
147351	125188	95	71175	60375	90	2474	2266	26	4029	3398	38	9795	8637	53	13520	11864	66	405313	342345	93	1.93426
149975	121951	94	100748	82532	93	2233	1924	25	5197	4377	44	10475	9213	58	15447	13454	70	392925	337220	96	1.93534
80435	76536	82	44070	42207	79	1434	1514	15	3024	3230	29	6288	6414	41	9000	8587	53	251282	243140	81	1.93534
22003	20767	58	13841	13830	47	190	268	0	813	962	0	1240	1264	11	1168	1296	13	45522	48959	65	1.93643
104649	98788	81	66066	61854	82	1350	1424	14	3399	3018	32	6981	6403	46	9578	8693	55	258902	245819	82	1.93643
59969	55735	77	30541	30098	76	542	654	0	1244	1095	7	3106	3081	30	4205	4588	32	122983	117340	76	1.93643
81858	73420	85	47037	41371	84	1526	1331	16	2679	2238	26	5413	4943	44	7771	6990	46	189340	168888	84	1.9386
102091	91676	87	70137	61395	85	1664	1498	18	2895	2556	31	7018	6413	47	9595	8088	54	255103	228588	89	1.94185
116494	100774	88	53889	45517	85	2306	1823	27	4129	2906	47	9316	7965	52	13322	11448	66	355571	300802	90	1.94402
140770	121920	101	64205	55441	86	2480	1951	26	4262	3417	39	8819	7184	52	13109	11110	65	367237	309402	94	1.94619
52512	51050	74	33411	33135	74	692	600	0	1343	1393	17	2572	2288	28	3492	3497	33	98037	93601	80	1.94619
158801	123846	103	103135	82820	93	3356	2420	35	5394	4309	44	13512	10887	61	18270	14883	81	514021	419949	100	1.94728
103387	95656	83	51633	48366	81	2227	1973	24	4214	3498	37	9920	9148	54	12996	11728	65	365929	323602	89	1.94945
79810	76128	79	48181	45656	81	1192	1184	12	2048	2218	23	4955	4591	39	6193	5580	47	183667	173052	84	1.95053
22704	20784	71	16746	16636	51	373	465	0	866	808	0	1267	1359	13	1356	1418	19	44460	45754	70	1.95379
58874	57779	76	35632	34907	76	1094	1136	10	1325	1433	16	4309	4386	35	5920	5691	44	164578	160865	80	1.95487
40131	38757	71	26558	25690	73	459	538	0	1192	1229	10	2630	2489	27	3649	3562	34	90173	86130	77	1.95921
61895	60617	80	35538	34943	76	854	805	0	1536	1726	22	3909	3716	34	5480	4897	43	138149	135634	79	1.96029
150245	117152	110	107798	86348	94	2580	2006	28	4926	4022	44	9971	8044	56	15134	11351	74	393733	323532	97	1.96246
90865	87166	94	51972	49366	80	1051	867	0	2441	2557	27	5622	5297	42	7907	7883	46	220343	207863	84	1.96355
95179	84319	86	61969	55290	86	1666	1461	20	2697	2413	28	6125	5296	43	8516	7157	51	233573	214150	86	1.96463
174897	141465	95	110939	92660	95	3528	3070	33	6252	4440	57	13377	10119	67	18143	13881	77	505089	384122	99	1.96572
70312	65210	81	40851	37089	79	1155	969	0	2132	1818	28	4102	3673	38	6878	6591	45	178108	158490	82	1.96572
195925	168910	98	173526	155148	93	4875	4186	38	9046	7517	52	20807	16857	81	29580	24137	89	762138	571222	98	1.97006
72915	66924	81	55747	49974	81	901	817	0	2255	1814	33	4183	3761	38	5822	4801	46	160813	143137	82	1.97114
89316	84682	83	40259	38594	79	1171	1196	14	2405	2405	27	5655	5278	42	8471	8053	55	218501	214133	80	1.97223
23209	24593	51	19836	20029	56	245	444	0	512	654	0	1622	1773	20	2588	2335	31	58713	60410	52	1.97331
100972	96706	81	87299	84521	82	2834	2703	27	5057	4469	37	12164	11028	58	15744	13794	66	455531	395417	88	1.97657
84046	80304	87	43744	42112	79	1075	1186	10	2317	2404	23	4870	5055	37	6801	6686	47	191438	178709	84	1.97874
105413	89298	95	60758	52465	86	1633	1495	17	2669	2575	30	6704	5329	49	10087	8683	62	252294	208999	86	1.97982
71177	69613	76	31578	30907	76	1120	1060	7	2255	2150	25	5193	5187	39	7346	6792	49	207643	204925	77	1.98091
65905	64885	77	28358	27877	75	1148	1087	7	2068	1978	19	4275	4440	35	6004	6506	39	159809	156813	79	1.98091
124789	102298	105	76763	63829	90	2067	1876	21	3446	2788	36	7786	6582	50	12482	10492	70	315442	263923	91	1.98091
174151	141082	102	105438	83546	95	3445	2465	36	6605	4927	48	13023	9618	66	17924	13222	80	470464	349250	101	1.98199
82835	75751	88	48215	45707	80	1445	1386	15	2788	2375	29	6684	6841	41	8731	8210	46	250074	245108	84	1.98308
87983	78042	83	54210	49351	83	1347	1394	14	2753	2303	33	6277	5483	42	9038	7798	52	244890	214102	88	1.98308
56931	55664	80	38347	37466	76	594	757	0	1505	1132	11	2672	2561	28	4061	3556	37	110951	110250	80	1.98416
134412	114690	104	92984	79240	90	2301	1683	30	4616	4294	40	10444	8293	58	13226	10918	72	380717	314459	95	1.98416
60848	59260	80	46945	45621	78	1264	1329	11	1991	1688	24	4559	4543	38	7120	6814	45	168940	156377	83	1.98633
84771	76820	88	42197	35909	84	1635	1435	18	2239	2147	26	6027	5532	43	8264	7698	47	219199	203049	81	1.98633
92938	82099	85	77414	70335	84	1946	1820	22	3946	3141	33	8296	7394	48	10826	9745	56	312399	291746	88	1.98742
99962	88435	85	49609	43150	85	1504	1470	18	3389	3150	34	8030	7410	47	12181	10332	63	329781	290845	90	1.9885
79770	76723	80	35996	35243	78	1044	1107	9	2898	2555	31	5163	5127	37	7140	7061	45	199478	192880	81	1.9885
43338	42025	70	21829	21452	64	245	442	0	680	1082	7	2124	2257	24	3234	3026	33	91498	96207	72	1.99176
95749	79551	93	70975	61128	88	1594	1351	17	2982	2256	34	6631	5694	50	9493	8076	58	256347	218762	87	1.99501
106547	85973	89	90058	74912	91	2078	1575	24	3584	3078	40	8989	7805	51	11791	9532	68	324762	277763	90	1.99609
51329	49248	78	30330	29738	74	632	600	0	1322	1524	15	3008	2788	30	4671	4455	38	121465	115848	75	1.99609
180691	151030	94	129569	114456	93	4383	3827	35	7365	6397	53	14421	12110	66	19383	15856	83	526705	424453	97	1.99609
82931	75625	82	67184	62398	83	1096	1051	7	3036	2576	27	5844	5704	41	7370	7332	48	207956	188307	84	1.99609
105124	99697	89	42991	41209	81	2091	2153	22	3583	3516	32	8091	7839	48	12444	12588	58	337983	329113	83	1.99718
133378	110384	94	87501	75225	89	2405	2007	27	4672	3637	40	11051	9171	60	15412	12804	68	424270	349563	90	1.99935
34162	35145	62	23860	23863	63	558	848	0	591	730	0	1643	1573	22	2377	2349	26	64151	65124	69	1.99935
56919	54542	81	29144	28487	74	1041	968	0	1457	1566	16	3726	3505	34	5034	4991	41	131395	132022	72	2.00369
117749	94072	98	77371	63365	89	1981	1600	22	3021	3196	36	6783	5344	46	10164	8452	61	276334	223661	88	2.00694
103926	84362	87	82781	67306	89	1728	1455	18	2957	2608	33	7712	6557	51	9779	7999	61	274406	221526	88	2.00803
74226	69702	81	51209	48923	80	1060	958	0	1825	1583	22	4794	4537	39	6135	5891	39	169169	163495	80	2.00911
28241	28333	58	22217	22277	59	758	515	0	774	741	0	1714	1825	22	2604	2893	27	68397	69092	69	2.0102
81332	78263	78	44094	42579	79	1342	1067	9	2104	2275	25	5612	5274	45	6432	6591	40	193345	186342	80	2.0102
100154	87786	90	50678	44465	86	1620	1510	17	2818	2923	29	6955	6520	46	9418	8216	56	264576	239119	88	2.01237
118623	101141	103	77845	67774	88	2030	1713	22	2797	2382	32	7742	6773	47	10746	8960	58	284621	241609	91	2.01562
94545	88368	84	53780	50724	81	1613	1531	16	3128	2666	34	6736	6809	43	8815	8296	53	245155	233060	86	2.01671
86079	76901	88	44248	38511	81	1882	1635	19	3469	2894	43	7140	6040	51	9722	8580	52	282098	255324	86	2.01671
54849	54337	69	33126	32596	75	835	717	0	1064	1405	16	3077	3037	31	3998	4083	35	105373	104674	77	2.01888
123918	107079	95	120129	108158	89	2627	2127	28	4055	3843	37	9753	8864	54	12520	10680	63	354177	312645	93	2.01888
78575	75023	80	49560	44861	95	1291	1009	5	2516	2507	26	5356	4762	41	7120	6577	43	205067	190060	95	2.01888
94775	88991	82	53734	50036	82	1622	1569	18	3585	3391	34	8024	7182	53	10310	9334	58	303557	262502	86	2.01888
155692	130988	102	65377	53924	89	2709	2210	29	5289	4706	46	11513	9692	61	16140	13886	71	462589	392517	95	2.02647
24679	24173	63	20600	20453	60	224	343	0	593	710	0	1524	1664	19	2310	2125	25	56282	55421	70	2.02755
68048	65733	78	38491	37046	78	795	674	0	1477	1623	21	3833	3545	35	4297	4384	34	137219	135337	79	2.02755
250498	174932	112	176881	125425	110	5110	3533	42	9340	5936	60	21633	14533	81	29877	19566	100	785835	516787	108	2.03406
36009	36484	66	27880	26995	72	533	628	0	831	852	0	1794	1813	22	3050	3187	31	75456	78530	68	2.03732
84090	77868	82	48026	43343	83	1696	1562	17	2639	2609	30	6538	6053	43	10009	9757	57	262507	253052	80	2.0384
59279	58249	78	30286	29402	75	1060	991	0	1951	2201	22	4372	4111	37	4899	4475	40	159659	161963	71	2.03949
186064	147778	99	113330	92422	97	2908	2447	30	6199	4520	48	12946	10162	66	17573	13386	78	480398	367563	99	2.04383
31155	31456	70	27784	27696	72	576	610	0	1083	1083	5	2103	2146	25	3192	3170	32	77134	78256	62	2.04491
70101	66309	82	37997	36952	77	1188	1163	11	2213	1875	26	5705	5619	40	7383	6779	48	198299	194763	82	2.046
129392	104758	96	88795	73490	93	2036	1654	24	4394	3665	38	9609	8274	55	13816	11274	62	375422	320740	98	2.04708
83823	79183	83	40489	39546	78	1526	1579	17	2437	2425	28	5396	4924	44	8192	7987	48	227818	222108	82	2.04817
241662	179547	112	124427	93850	110	4650	3290	39	7926	6070	52	18294	13447	76	25991	18860	96	694613	488317	115	2.04925
157693	125914	96	93302	75842	94	2157	1642	26	4718	3317	43	10545	8213	65	13263	10724	66	358214	283316	96	2.05034
93677	87213	94	52735	47974	84	1267	1189	12	2980	2638	32	5819	5090	41	8338	7869	47	226963	215908	86	2.05142
65945	63933	79	38740	37817	76	857	758	0	1492	1450	15	4055	4000	34	4812	4903	36	150704	148225	79	2.05468
26890	27137	69	17493	17468	51	733	700	0	451	727	0	1357	1540	17	2115	2113	24	59318	57328	69	2.05901
65499	62926	79	43947	41413	78	1458	1124	14	2427	2201	25	4384	4325	36	6278	5836	43	167356	151534	85	2.06118
86725	78896	82	50257	44288	82	1349	1183	13	2569	2438	26	5502	5346	42	7642	7162	48	213870	197418	88	2.06227
93122	83830	84	72617	63852	85	1370	1346	15	2313	1766	29	5912	5367	44	8407	8112	47	214760	194396	87	2.06227
139468	107848	94	117842	92372	93	2512	1855	26	4498	3587	41	9966	7542	58	15065	11920	71	377081	283167	97	2.06335
153609	128152	92	86621	73023	91	2998	2354	33	5248	4348	44	12095	10076	60	15362	12057	73	408063	317534	95	2.06335
74043	70837	80	33869	32974	77	1064	1178	10	2377	2375	26	5320	5072	41	7452	6806	47	197582	191390	77	2.06986
89222	84609	85	46525	44357	81	1217	1162	12	2628	2844	27	5619	5278	41	7680	6885	45	230176	221666	81	2.07095
37008	35037	76	24884	24419	71	173	344	0	965	646	0	2076	2032	21	2735	2807	27	71425	70995	71	2.07203
79614	75756	83	46964	45202	80	1461	1426	15	1974	2100	21	4361	4297	36	6500	6118	45	171544	166036	77	2.07203
37608	36018	67	21731	21537	65	654	702	0	830	982	0	2197	2140	23	3165	2953	31	76012	77557	59	2.07312
88956	79336	86	59791	53300	85	1431	1385	16	2238	2099	27	5959	5754	41	8083	7198	51	239241	215196	82	2.07312
33515	34384	54	25671	24699	71	802	876	0	1088	1157	9	2324	2432	26	3316	3179	31	86267	89885	70	2.07312
79891	75709	87	25959	25351	72	1100	1162	9	2130	2228	20	5516	5223	40	7065	6494	46	210935	206318	78	2.0742
85770	75820	85	54544	47406	87	1020	979	0	2425	2266	26	5589	5243	40	8103	7218	52	217390	198310	88	2.07637
167073	130001	101	119731	100188	94	2725	2096	31	5273	3999	49	10496	8147	62	16660	12418	79	393531	305170	98	2.07637
69433	60796	95	43737	37250	95	1315	1009	4	1820	1706	22	4297	3841	37	6778	6200	51	182004	160465	95	2.07637
110940	98860	84	62677	54724	84	2215	2071	23	3025	2843	30	7919	6940	50	10967	9610	60	315328	264458	86	2.07746
135251	112469	92	74974	63852	89	2687	2091	29	4498	4114	38	10854	9222	61	16266	13766	70	437181	361074	95	2.07746
182473	148435	97	136113	112236	95	3072	2629	30	5852	4500	43	11333	9154	66	15318	12363	69	418379	329786	98	2.08071
23208	23988	58	18153	18577	50	617	588	0	400	720	0	1021	1034	5	1964	1946	23	56558	58127	64	2.0818
94382	82215	84	45628	39879	84	1332	1181	11	2977	2637	31	6565	6233	47	8353	7157	48	239565	216283	87	2.0818
136160	113006	93	78083	65412	91	2307	1928	25	4391	3477	39	9789	7697	60	12883	11755	60	363687	303629	93	2.0818
111385	99563	92	70933	64797	84	1457	1433	17	3425	3080	33	7571	7004	48	10171	9343	60	289983	261554	87	2.0818
152049	124199	95	79990	65141	91	2690	2046	29	4948	3991	42	11268	9127	60	15406	12747	69	418524	327266	99	2.08505
95374	87812	83	64740	59189	84	1479	1272	14	2942	2767	31	6921	6749	46	9623	8213	58	249040	224237	88	2.08505
106668	96482	85	65310	58095	86	2166	2123	24	4034	3474	39	9078	8359	51	13048	11598	62	344350	306425	95	2.08722
138457	125107	99	96599	91012	87	4130	3969	33	7897	6682	53	17221	14961	74	24247	20950	77	675851	548710	98	2.08722
42011	40974	73	19203	19310	56	548	689	0	960	826	0	2157	2005	25	3093	3286	28	78530	82152	74	2.08831
65492	63496	77	38878	37509	77	789	822	0	2222	1818	19	4328	4137	37	5932	5839	46	167679	163954	82	2.08831
57938	55915	90	36314	35298	75	532	555	0	1616	1495	16	3022	2996	31	5075	5233	41	109723	106642	79	2.08939
183293	137786	101	108109	84195	99	3579	2741	34	5828	4212	50	13615	10781	66	19160	14944	83	505423	393280	104	2.09373
80334	77481	84	36260	35530	78	1519	1662	18	2644	2504	31	6287	5774	43	7982	7396	49	239432	232090	86	2.09373
39163	38302	75	24557	24818	72	574	516	0	826	897	0	1992	1913	22	3371	3252	34	76507	81008	64	2.09481
107258	90210	95	65347	54521	87	2024	1590	21	2590	2315	29	7921	6603	50	10876	10127	59	296693	255191	90	2.0959
50491	50607	73	27507	26871	74	938	739	0	1598	1125	16	2820	2892	29	4250	3933	38	116672	117419	79	2.0959
97212	86133	97	57395	51380	83	1071	1081	7	2734	1994	33	5509	4981	43	7097	6024	49	196537	175733	86	2.09915
56897	53709	75	38642	36171	76	936	927	0	1492	1373	17	3402	3217	34	4621	4920	36	137963	127882	78	2.10024
34904	34777	65	22614	22941	58	499	514	0	870	999	0	2117	2300	24	3215	3140	33	82258	82760	63	2.10024
86287	77783	84	50249	46406	80	1554	1360	14	2892	2577	32	5531	5159	43	7979	7386	51	210605	200513	82	2.10132
39535	39178	73	23561	23304	64	394	300	0	1388	908	0	2050	2259	24	3035	3367	30	81727	82457	71	2.10132
205948	135186	107	155714	109766	107	3348	2481	36	8245	5838	58	16798	12062	72	23005	16742	97	655360	506661	104	2.10566
66429	58439	95	44119	38580	95	1082	934	0	1801	1464	18	4213	3622	39	5843	4808	45	175156	145022	95	2.10566
111564	98491	88	69360	61033	85	2121	1964	21	4013	3584	39	8679	7861	51	11822	10236	60	343200	314804	86	2.10566
98768	87402	87	62911	56256	84	1548	1555	17	2836	2464	34	7839	7468	49	10652	9516	57	308866	281973	86	2.10675
67672	64874	78	29703	28914	76	1206	1132	12	2159	2256	24	5207	5095	40	7575	6715	49	203040	201484	80	2.10783
31742	31830	67	18697	18631	55	333	460	0	745	766	0	1720	1796	18	2265	2012	28	64937	63790	73	2.11217
165680	133225	101	106406	86042	96	3138	2571	32	4584	3408	41	10775	8560	60	15184	12105	75	379258	305089	101	2.11217
33921	32589	74	15638	15362	49	619	506	0	952	733	0	1504	1475	18	2277	2345	25	67867	69454	71	2.11326
84469	78395	84	54893	50167	81	1310	1314	15	2292	2505	26	5577	5040	41	6719	6233	44	189210	175723	86	2.11326
32973	36061	49	12301	12728	44	362	444	0	1010	815	0	1774	1847	21	2713	3140	27	70756	72452	68	2.11326
107324	94255	87	69611	60014	87	1954	1799	21	2800	2772	29	7034	6126	49	9414	7991	56	262426	233346	91	2.11326
18273	19330	61	12358	12734	45	255	476	0	587	801	0	1278	1134	10	2174	1896	23	44822	46443	68	2.11434
232945	143576	127	254670	174467	112	5068	3278	48	8659	5781	59	20721	13033	89	27702	17297	104	743488	447590	121	2.11651
112050	95901	95	61432	51617	86	2200	2023	25	3789	3336	38	8552	7583	50	11400	10195	57	319172	276710	93	2.12194
140367	117006	95	72762	59044	91	2499	1875	30	4360	4042	41	9707	7781	61	13896	11168	73	353497	285949	95	2.1241
112570	97638	99	67796	59173	87	1708	1595	19	3398	3276	32	7056	5845	50	11383	10041	56	294777	256626	91	2.1241
138034	117264	94	80261	72838	88	2117	1706	24	3952	3707	37	9304	8658	51	11973	10777	63	353562	319592	91	2.12519
19771	19459	48	15670	15692	52	275	392	0	616	489	0	1280	1428	15	1979	2020	24	46575	47615	68	2.12736
168259	141793	93	73008	60702	91	3032	2469	31	6121	4526	52	12846	10236	64	18200	14675	77	470467	376594	100	2.12736
107238	92047	87	52058	43426	84	1736	1633	20	3466	2761	38	6634	5704	45	9077	8279	51	247253	214225	87	2.12736
125332	101100	97	63737	51995	90	2277	1985	24	4380	3255	41	8958	7599	52	13208	10358	63	363801	293635	95	2.12953
124561	101008	95	78701	66572	91	2121	1804	25	4221	3117	36	8591	7224	54	11781	9553	68	299042	252595	92	2.12953
40122	40388	54	30178	30497	72	766	665	0	987	1495	15	1983	2271	23	2225	2498	28	71853	73228	64	2.12953
203222	145168	103	125151	94565	98	3349	2537	34	6167	4272	51	13672	9980	70	20835	15156	85	519539	362453	102	2.13061
91917	79596	85	48123	41980	84	1456	1358	14	3087	2697	34	7791	6903	49	10181	8765	57	293299	258513	88	2.1317
103431	91589	87	49375	43537	85	1804	1463	23	2969	2654	38	6935	6125	44	8595	7225	55	269389	236509	88	2.13278
21602	21220	66	17099	17281	52	424	356	0	485	627	0	1225	1245	12	2335	2150	28	49637	50259	68	2.13387
110591	96764	96	62539	54483	84	2403	2135	27	4345	3917	38	8854	7796	52	12827	11168	66	343470	297912	89	2.13495
118707	104851	89	66620	58262	87	2019	1741	22	3425	3357	35	7489	6453	52	10362	8754	60	300473	266813	88	2.13495
293724	197272	131	213144	138040	127	5983	3867	47	11720	8358	64	24935	17233	92	35193	24032	118	919101	638876	127	2.13604
124229	107275	90	74703	63608	88	1887	1668	20	3251	2781	36	6937	6127	48	10129	8975	52	268010	230165	90	2.13712
118390	104727	88	56662	49110	85	2216	1815	25	4572	3424	39	9520	8143	56	12344	10533	68	341737	302596	88	2.13712
45752	44989	77	37810	37433	74	559	593	0	849	950	0	2570	2759	27	3227	3522	29	92579	90402	76	2.14146
75216	72054	82	37467	36606	78	1491	1499	16	2189	2101	20	4693	4562	38	6905	6659	43	198635	193449	81	2.14146
337403	202289	147	320951	209158	147	9463	5815	53	18471	12544	78	40161	28434	136	56197	39577	137	1.04858e+06	1.02873e+06	150	2.15014
130560	119080	94	60925	55414	83	2822	2754	27	5045	4451	39	11091	9640	59	14505	11791	69	424446	349404	89	2.15123
45872	45538	73	30222	29356	74	841	971	0	772	1292	10	2709	2759	30	3944	3926	35	109486	112304	67	2.15231
31541	30703	68	20054	19712	57	649	632	0	739	1009	3	1403	1795	17	2539	2425	29	66343	67456	73	2.15448
34800	33880	62	20207	19738	57	272	424	0	1442	1022	5	2052	2068	23	3218	3195	32	77282	77773	73	2.15665
95346	85643	94	60523	53904	83	1406	1456	13	2910	2413	29	6515	6112	42	7921	7525	49	234901	215291	89	2.16099
187751	141858	101	131817	97906	100	2864	2174	32	5857	3959	48	13009	9292	68	17848	13475	75	467580	334879	103	2.16316
37702	37163	69	22363	22105	66	710	650	0	1051	971	0	2405	2281	28	3907	4334	33	97460	99536	72	2.16533
38071	36996	80	24722	24298	72	490	447	0	1241	775	0	2064	2094	22	3201	3505	30	78291	76092	71	2.17075
220846	173812	98	121337	95464	97	3739	2833	34	7725	5990	53	17868	13776	74	24782	18103	92	671157	518572	100	2.17075
23687	21747	68	13100	13110	47	581	482	0	965	897	0	1425	1660	20	2537	2602	30	59750	58475	63	2.17943
108714	92229	89	98359	88565	88	1706	1421	18	3686	3605	33	7474	6990	45	10937	9501	57	294803	271935	89	2.17943
72425	63667	95	48484	42436	95	1241	1266	12	2788	2444	27	5503	5226	39	8178	8005	52	224564	203477	95	2.17943
74671	69261	81	45125	41640	79	1713	1584	21	1900	2366	22	5031	4593	40	7303	7128	49	180002	172428	78	2.17943
228639	178208	107	178393	145455	105	5955	4697	42	11069	9223	57	27355	23378	95	38798	31756	99	1.04858e+06	877979	108	2.18269
233499	171250	107	145924	110774	107	3280	2721	32	6959	5199	51	15897	11349	75	22322	15593	93	583124	419075	113	2.18486
98044	87651	86	58337	52028	84	1636	1619	16	3561	2946	34	7184	6455	46	10104	8758	52	286464	264258	89	2.18486
45594	44088	77	30492	30111	75	496	505	0	490	658	0	2432	2239	28	3199	2897	33	84541	84033	76	2.18703
67197	63259	81	21425	21248	59	736	834	0	1551	2182	22	4621	4337	39	5877	5710	39	172014	171836	82	2.18703
89697	83454	93	50197	46071	83	1237	1065	12	2690	2317	28	5452	4770	41	7359	6329	49	210687	197811	86	2.18811
46448	46083	68	27508	26697	74	722	710	0	1054	1304	11	2836	2605	30	4168	4326	34	101018	102503	75	2.18811
31109	32276	67	19648	19833	56	369	391	0	815	853	0	2000	2023	22	2660	2590	27	71310	70506	70	2.19245
132470	118281	92	118654	111554	88	4166	3964	32	8317	6951	48	17817	16092	70	26555	23816	83	681851	551386	96	2.19353
85099	75242	84	65806	57767	83	1270	1177	11	2674	2169	31	6493	5715	46	9185	7895	56	235170	200489	87	2.19896
98473	86791	87	62280	54257	85	2115	2071	22	3379	3006	34	8293	7203	53	11579	9599	65	309197	265632	88	2.20004
112876	101029	97	64672	56521	85	1786	1627	21	3112	2556	33	6944	6055	47	9172	7722	57	271166	231529	87	2.20438
20191	20382	49	17829	17725	52	359	360	0	771	708	0	1352	1257	15	1948	2341	22	54122	53931	66	2.20872
76615	66878	89	53375	46544	86	1401	1257	13	3031	2510	37	6496	5986	45	8317	7809	55	234374	216748	84	2.20981
76173	72619	86	45169	43310	79	1139	944	0	1850	1796	21	4916	4687	40	6296	6313	43	174612	170997	83	2.21306
100349	82601	89	57328	47351	86	1618	1375	16	3199	2444	37	6608	5968	48	9448	7993	62	246402	213583	85	2.21415
86582	80991	84	45706	43488	80	1298	1003	3	2782	2150	34	5391	5403	42	7309	6845	47	204028	197354	82	2.21523
50826	49324	76	36018	35366	75	922	831	0	1088	1216	14	3154	2816	29	4892	5177	35	111015	113514	79	2.21632
19713	19946	56	17058	17179	50	271	212	0	290	369	0	1068	1228	12	1691	1758	22	44265	45522	60	2.2174
33831	32325	71	24220	23769	69	523	712	0	586	516	0	1813	1718	24	2785	2771	30	71240	71943	72	2.2174
110849	94033	87	71862	61977	87	1726	1533	19	2998	2692	33	5981	4850	47	7769	6602	48	217435	181429	90	2.21957
26605	25174	67	21372	21124	59	286	340	0	864	858	0	1638	1656	18	2602	2564	28	62139	64044	70	2.21957
79542	73646	82	45857	43151	80	1599	1500	21	3259	2790	33	7026	6558	46	8914	8073	55	268243	237185	89	2.22174
34909	33389	75	24840	24706	70	480	492	0	985	812	0	1701	1642	22	2807	2875	27	70491	71061	73	2.22391
103225	93681	87	62963	56052	84	1340	1337	16	3454	3096	34	7324	6797	46	9430	8322	51	257594	227777	87	2.22499
21338	21595	61	14822	14796	49	268	342	0	550	535	0	1002	984	0	1817	1890	21	44729	43460	70	2.22716
122030	106624	101	62215	53253	86	1779	1700	20	4049	3353	41	8775	7941	53	12846	10523	65	349789	304307	92	2.22825
100845	87812	86	72708	64189	87	1098	1029	4	3074	2442	31	6808	5836	45	9677	8138	64	262544	234006	86	2.23259
96132	85649	86	63035	55962	87	1426	1285	14	2347	2332	30	4543	4317	38	5264	5278	38	178251	159223	81	2.23693
110381	99057	85	62956	54563	84	1411	1213	13	2692	2458	30	6542	5457	47	9250	8220	53	245594	213434	84	2.23693
181530	140696	108	94391	72094	96	3197	2602	30	6500	4989	58	12910	9994	64	17212	12550	76	477512	370148	94	2.24018
132393	110093	92	60056	49744	89	2339	2147	26	3959	3321	40	9888	8461	60	14171	11565	65	376543	323292	86	2.24018
110582	102724	85	58306	54736	83	1898	1844	19	3465	3028	38	8110	7668	49	10877	9945	56	309806	294095	84	2.24127
83947	75990	85	45064	39916	81	1373	1293	13	2191	2378	26	5643	4874	42	9031	8093	53	206682	190693	80	2.24235
176081	143552	100	97812	80697	94	3596	3104	34	6675	5682	46	14568	11182	70	19416	15329	88	580625	440298	94	2.24235
183075	143859	102	138314	112360	98	3089	2403	32	5962	4302	48	13795	10567	65	19872	15106	77	516673	400717	95	2.24344
38302	37117	71	24577	24373	72	441	567	0	1074	1053	5	1632	1586	19	3023	2976	35	75673	75009	70	2.24561
13735	17949	40	14145	14394	48	161	251	0	756	841	0	1197	1091	7	2047	2408	24	49995	49350	62	2.24669
61035	58336	77	36438	36015	76	848	911	0	1402	1342	15	3451	3163	34	4387	4134	38	122076	119638	73	2.24669
71844	69365	80	41753	39521	79	519	815	0	2384	2478	27	4202	3815	38	6139	5288	46	163922	160426	78	2.25103
25235	24293	57	15587	15411	50	410	534	0	635	987	0	1639	1707	20	2927	2696	32	61806	62194	69	2.2532
88322	76447	83	56203	48340	84	1474	1118	11	3110	2491	35	6631	6136	46	8417	7628	55	239685	208089	85	2.25429
163246	133689	95	107398	91174	93	2475	1995	26	4615	3847	45	10204	8086	59	13872	10648	73	374903	301089	94	2.25537
139759	115991	95	85941	71861	92	1919	1935	21	3414	2622	36	8160	6555	54	10147	8628	55	282212	231172	93	2.25862
122494	109614	88	62086	54801	87	2383	2364	25	5232	4620	41	11416	10088	61	17787	15063	79	449896	407721	91	2.25971
90708	83066	82	67024	60245	84	1708	1643	21	3270	2560	34	6884	5882	50	10103	8802	58	270422	239367	85	2.25971
73173	68962	82	46689	45440	79	1242	974	0	2270	2019	24	5167	5238	38	6499	6722	43	200449	202124	82	2.26079
61321	60296	76	26276	25786	74	942	903	0	1921	1872	22	3989	4054	36	6173	6363	41	156528	152341	81	2.26405
151090	122375	98	96527	79031	93	2719	2028	29	5156	4588	40	11385	9162	61	14572	11587	72	407150	337886	94	2.26405
93932	82804	85	58265	51165	84	1637	1383	17	3291	2430	32	6093	5933	41	9396	7962	53	257256	224685	89	2.26622
36097	35116	63	44071	43692	75	1079	1058	8	2113	2008	25	3909	4171	33	6011	5885	43	148598	141673	74	2.27273
99974	84855	87	73545	64502	87	2004	1802	20	2632	2516	26	7543	6652	51	10405	8731	57	269679	230879	87	2.27273
128462	105519	91	92054	77476	91	2071	1621	25	3567	2792	41	8461	7225	54	11839	10234	61	299253	254162	88	2.27273
143001	123621	98	82897	72207	89	2912	2451	32	4350	3953	39	12808	10764	68	17324	14550	76	442311	362711	90	2.27273
119921	103745	87	92638	82221	87	2630	2302	28	3620	3202	35	9472	8652	51	13307	11452	66	329030	279623	86	2.27381
79924	76275	79	37778	37149	79	1176	1090	8	2196	2085	22	5786	5725	40	7710	7184	45	220530	224900	79	2.27381
68277	62435	90	31633	30645	78	1124	1021	4	1732	1819	22	4218	4192	35	5453	5588	38	153410	148710	77	2.27924
91806	78440	86	51660	43623	86	1739	1499	19	3815	3406	36	7137	6661	49	9452	8727	53	279349	243012	86	2.28032
95754	80088	91	62644	51372	88	1508	1420	17	2755	3111	27	6049	5375	44	8012	6160	51	224773	195103	87	2.28141
104157	92239	88	83199	72230	87	1560	1338	18	3404	2708	34	6473	5500	46	9434	8500	57	251492	216747	89	2.28249
25285	26850	52	15161	14924	50	218	352	0	615	450	0	1451	1468	16	1861	2245	20	56241	56868	69	2.29117
47749	47228	75	28795	28604	74	677	761	0	1107	1246	11	3191	3198	29	4626	4603	37	113611	113603	78	2.29225
84046	76593	97	52452	48501	80	1306	1199	14	2242	2314	27	5037	4834	39	7007	6445	48	192557	181134	84	2.29442
211418	169147	98	140480	115314	98	4361	3295	37	7425	5626	51	14937	11164	76	21628	16960	86	555838	409048	102	2.29442
146409	120301	91	80253	65530	91	2764	2376	30	4947	4021	46	11783	9580	65	15664	12867	67	456763	353840	96	2.29768
135991	113923	101	79453	66193	90	2538	2028	26	4061	3475	38	8602	7292	51	11534	9435	59	317309	266112	92	2.29985
105854	92535	89	56360	49841	87	1808	1381	19	3209	2370	31	6555	6415	43	7750	7352	48	217778	187017	87	2.30419
157640	132927	96	94276	80258	90	2950	2415	30	4833	4136	38	11003	8844	61	16691	13092	72	445891	356732	94	2.30636
33227	31598	83	20761	20642	57	424	423	0	631	851	0	1466	1493	18	2539	2524	27	58687	59483	69	2.30636
101952	89418	88	70388	62361	86	1741	1546	20	2874	2876	30	6298	5621	45	7829	6617	52	227744	207840	84	2.30853
24470	23231	69	18850	19155	54	483	466	0	524	726	0	1294	1097	8	1939	1886	23	46179	48372	50	2.30961
124390	100225	90	85719	71351	91	2002	1951	22	3589	3000	38	8509	7007	51	10953	9153	59	303979	248477	90	2.30961
71558	70260	76	41824	40472	77	1485	1416	18	2075	2078	24	4615	4910	36	6571	6466	43	203129	203140	78	2.30961
64348	59928	80	51423	46691	80	921	756	0	1939	1567	24	3779	3381	36	4742	4732	39	136298	122697	73	2.3107
219039	143484	108	166904	120851	107	5821	4194	43	8786	6682	56	20962	15887	94	28171	21831	95	753626	592370	104	2.31178
121270	104233	91	84207	70212	91	2239	1955	23	4084	3822	32	9456	8310	55	13443	12324	66	358689	312102	103	2.31178
36548	34113	76	21355	21200	60	524	467	0	782	804	0	1913	2015	21	2884	3128	29	82650	83869	70	2.31395
77007	74150	81	32751	31634	77	1036	1100	10	2104	2126	26	5388	5291	40	7281	7558	43	202510	200332	77	2.31504
134721	119259	88	96067	85900	88	2249	2131	23	4752	4073	40	9799	8321	62	13364	11193	65	359650	293426	92	2.31829
32141	31458	70	21103	21132	59	298	258	0	978	898	0	1583	1602	17	2605	2631	27	71249	71011	75	2.32046
153544	122736	95	126361	106326	96	2317	1958	25	4496	3666	37	9562	7980	57	14449	11553	76	367911	297876	109	2.32046
93573	83891	84	44269	39217	82	1557	1435	16	2731	2280	31	6855	5829	47	9320	8004	55	254771	227528	89	2.32046
48657	47627	76	30301	30187	73	716	651	0	1224	1186	9	2674	2718	29	3997	4207	32	105847	103004	81	2.32371
114075	95378	96	72137	61090	87	1803	1485	17	3211	2868	33	7585	5838	51	9917	8729	60	264152	225376	93	2.3248
101085	89181	89	79844	70465	86	1581	1250	18	2866	2554	31	6734	5830	46	8913	7670	56	246485	219845	91	2.33022
99227	90586	85	68068	63426	84	1665	1529	15	3270	2893	34	6179	5782	42	7887	6836	53	228969	204864	88	2.33022
22742	22221	60	17274	17342	52	346	437	0	653	583	0	1351	1599	18	2093	1982	24	49776	49646	61	2.33999
83828	75499	85	56700	50045	81	1151	991	0	2119	2334	21	5027	4734	40	7116	6448	54	193603	176709	83	2.34324
136859	113623	95	79805	65292	92	2043	1740	23	3985	3234	34	8666	6671	55	11819	10071	58	320391	259723	93	2.34324
180670	145020	96	90062	72090	94	3802	3016	35	6582	5390	49	14577	10746	71	20574	16195	83	540565	388702	99	2.34433
71119	69137	78	51155	50582	77	1411	1414	14	2448	2519	25	5086	5589	38	6607	6395	45	195417	194863	78	2.34433
31498	31023	65	21758	21439	61	337	555	0	653	789	0	1840	2063	22	2577	2510	28	73563	72975	83	2.34433
77652	73070	78	49087	46694	79	1396	1286	13	2835	2914	32	5742	5769	41	8292	7596	50	222700	212981	79	2.34433
34690	35210	69	25124	25463	59	358	511	0	1096	842	0	1978	2213	23	3009	2965	31	73829	78819	68	2.34433
85729	80936	84	46809	44551	81	1188	1264	12	2599	2958	25	5979	5881	41	8017	7625	46	218427	209214	85	2.34758
157073	131365	95	102604	86675	93	2894	2600	30	5315	4385	42	12174	9574	65	16141	12290	73	417332	315043	99	2.35084
18366	19218	48	15245	15483	49	441	337	0	599	693	0	856	775	0	1666	1736	21	46353	47532	62	2.353
188200	143959	101	112678	87005	97	3505	2871	33	6798	4941	52	13880	10576	74	19807	15121	87	558907	416693	104	2.353
122971	103103	89	65487	54824	87	2361	1857	27	3574	3521	34	8451	6836	53	12347	10523	60	317271	276350	94	2.35409
29641	29398	64	18274	18017	54	233	328	0	536	760	0	1954	1619	25	2267	2067	26	63967	63604	71	2.35517
25090	26540	57	15414	15360	48	299	296	0	477	563	0	1973	1884	22	2562	2798	25	66373	69497	73	2.35734
106338	93700	87	59593	53850	85	1725	1450	18	3152	2876	33	6888	6202	46	10115	9335	55	285501	258096	87	2.35734
82833	75407	90	51711	47052	83	1515	1172	13	2559	2427	26	6473	5940	43	10037	8772	57	247998	225091	87	2.35734
43023	41413	78	22915	22625	71	800	608	0	724	1024	4	2583	2467	29	3636	3499	32	91277	92084	68	2.35843
115515	103050	87	78565	68840	88	1989	1826	24	3759	3505	33	8873	8099	52	14462	12256	73	361418	313153	95	2.35951
44421	44166	74	25540	25328	72	679	723	0	838	1107	7	2327	2541	26	3334	3607	33	90860	89712	71	2.36277
145042	119053	94	80070	65248	90	2442	2284	27	4730	3910	41	11212	8756	59	15096	11357	74	418969	330004	96	2.36277
107712	92860	88	58345	52044	87	1290	1170	10	2371	2001	25	5814	5157	44	7757	6377	53	218236	184157	90	2.36385
27288	26660	75	21439	21208	64	309	405	0	937	975	0	1247	1672	17	2325	2834	26	62193	63574	53	2.36711
50273	49689	76	36434	35637	74	457	641	0	1244	1270	10	2427	2374	24	3814	4071	30	96712	97350	75	2.36711
46387	45411	76	26164	25330	74	639	563	0	966	791	0	2435	2611	25	3012	3138	29	83968	84245	78	2.36819
98728	87449	86	50048	43528	84	1529	1456	17	3006	2521	30	6250	5360	44	9447	8100	61	253838	219082	91	2.36928
85123	82545	79	49181	46135	81	1156	1070	9	2660	2488	30	5471	5213	41	7839	7400	47	194067	185966	83	2.37036
149122	117632	98	88135	67536	95	2419	2022	26	4285	3724	40	9326	6909	60	14862	11467	77	370265	289732	98	2.37145
131977	111697	92	99702	87050	91	2679	2307	28	4523	4188	40	10561	9053	58	14907	12364	65	390260	322511	93	2.37362
117145	100490	89	52816	45298	86	2037	1727	22	3126	3008	32	8924	7364	54	12315	9632	64	321101	275700	89	2.37362
110823	93182	92	74288	63259	89	1526	1512	19	3405	2980	34	7418	6649	49	10023	8880	56	287168	245370	90	2.3747
229072	150700	110	155105	108385	109	4644	3480	39	8459	5708	59	17661	11877	76	27064	18125	101	665216	442267	111	2.37579
73793	70135	81	40273	38786	78	1080	962	0	2017	2067	23	4714	4761	36	6414	6362	47	172976	168094	82	2.37796
113883	98456	90	66255	55807	87	1903	1553	22	2845	3125	30	8604	7164	57	12257	10944	59	336091	290641	87	2.37796
170676	136800	101	81332	63279	99	2276	1902	25	5559	4219	44	12659	10423	64	18731	14093	80	472867	369222	100	2.37796
93488	85591	84	56097	50998	83	1874	1834	22	2876	2649	30	7927	7139	50	10102	8914	52	299786	267980	86	2.38121
30829	29572	62	17549	17268	54	565	624	0	358	474	0	1500	1346	17	2144	2153	26	55479	53864	70	2.38338
124981	107523	93	66456	56510	87	1952	1820	25	3455	3374	36	8896	7490	51	12771	11315	61	346490	287539	95	2.38772
140055	122834	88	62359	54423	88	2353	2158	27	4466	3568	41	10390	8926	56	14938	12124	67	398881	323135	97	2.38772
149365	116002	93	83574	64842	93	2680	2394	27	4383	3268	46	10356	8318	59	13983	11337	63	371062	294486	96	2.38772
116550	98468	88	85047	72795	87	1695	1610	16	2800	2829	28	6398	5357	46	10312	7985	57	278380	234356	89	2.38772
88262	79975	82	43675	40030	81	1642	1442	17	2355	2454	27	6598	6074	44	9256	8720	54	256583	220334	88	2.39423
170475	127491	102	142958	105601	99	3419	2743	34	6313	5125	46	14435	10762	73	21429	16440	85	576149	448866	103	2.39423
107852	93782	95	53449	47254	85	1637	1570	19	3887	3441	38	7303	6434	49	9842	8361	59	283016	256579	88	2.39857
81216	74340	83	52131	47073	83	983	1016	3	2432	2244	24	4899	4920	39	7258	6748	45	205306	188577	82	2.39965
79851	76069	80	43502	41394	79	1254	1062	9	2286	2368	26	5088	5160	36	6558	6648	42	200305	196413	82	2.40074
27524	25063	73	18188	18166	52	278	464	0	756	1022	3	1621	1516	18	2071	2193	25	64347	66565	70	2.40291
29674	30637	67	20043	19575	62	301	432	0	1365	1053	7	1436	1424	16	1585	1971	20	54935	52112	72	2.40508
68954	64115	80	37632	35486	80	733	846	0	1820	1628	19	3467	2979	37	5321	5385	39	126856	123115	77	2.40508
23229	21890	78	19383	19157	54	345	361	0	907	670	0	1338	1435	14	2233	1988	26	54062	51621	66	2.40616
133311	109144	90	76180	62602	91	1904	1430	21	3506	3253	33	7700	6105	51	10898	9054	61	309285	237621	95	2.40616
69200	58810	83	47767	41403	82	1300	1256	14	2265	2157	29	5803	5163	42	8147	7321	51	200791	183680	84	2.40833
99763	90413	84	46557	41472	83	1696	1308	21	2952	2346	30	6469	5646	43	8618	7232	50	249867	217235	86	2.40833
30096	29556	72	13887	13997	47	463	556	0	578	780	0	1785	2036	21	2521	2819	26	81197	82011	70	2.40942
43287	41099	67	19565	19274	56	742	597	0	1289	1301	17	2511	2597	26	3684	3567	35	91094	92643	72	2.40942
78099	73922	79	44822	42964	79	1149	1122	8	1813	1983	21	4988	4719	40	5731	5175	43	160730	157172	76	2.4105
87999	78829	97	43198	37574	85	1371	1394	15	2564	2685	27	6471	6393	42	9239	8602	52	252334	232641	83	2.41267
70796	63695	85	54855	49275	83	1176	1016	3	1921	2064	24	4750	4394	40	7027	6435	48	200829	181528	76	2.41376
80458	75571	81	52022	48795	81	1335	1320	16	2210	1993	28	5299	5002	42	7340	6754	44	209493	195814	81	2.41376
124421	105765	91	62998	53840	89	1754	1484	21	3144	2461	33	7035	6083	50	10125	8450	58	272167	232110	89	2.41376
78099	70297	80	57776	52111	81	1527	1489	16	2441	2670	25	6210	5650	43	9925	9615	55	265045	244757	77	2.41376
105422	85846	90	68962	57169	89	1995	1635	22	3419	2589	35	7714	6140	51	11185	9530	60	293307	238044	90	2.41484
107490	91084	90	54372	46744	86	1856	1666	19	3157	2874	32	7925	6654	47	11189	9529	67	296943	255703	87	2.41701
145591	117812	94	101407	82914	93	2323	2041	27	4642	3891	44	9805	8315	58	13741	11265	61	358197	285345	92	2.41809
101414	85793	86	60700	51739	86	1692	1310	17	2684	2644	25	6445	5534	46	8730	7316	54	234087	195372	87	2.41918
134712	107486	95	75343	60073	91	2314	1940	25	4182	3285	39	9905	8049	58	12838	10066	63	376177	293774	94	2.42135
151942	129426	91	84377	71344	90	2704	2476	28	4531	3491	44	9531	7497	55	14472	11764	65	400375	322865	95	2.42135
155205	136467	96	58446	51203	88	2637	2457	27	4472	3978	40	11903	10154	64	16313	14075	75	426032	356595	97	2.4246
289530	180669	122	226706	140191	123	7027	4439	51	11841	8010	68	26700	17723	99	37738	25439	114	995105	677909	126	2.4246
149340	123895	102	94377	79882	92	2553	2257	28	4354	3725	35	10508	8885	57	13606	11484	67	397232	332405	98	2.42677
74699	68860	82	52324	49496	81	1294	1150	10	2762	2735	31	5735	5672	40	7774	7360	48	200339	190317	85	2.42786
32692	32698	78	20056	20037	58	489	408	0	1028	1128	8	1748	1677	20	2753	2787	27	74679	74833	73	2.43111
301714	184003	123	236485	144919	118	8455	5267	56	14545	9194	72	36324	22278	111	50753	32018	112	1.04858e+06	867728	122	2.43111
24808	25490	65	20283	20396	62	354	445	0	871	629	0	1600	1713	18	2319	2545	27	56990	58775	66	2.43328
135326	110344	107	74414	60312	90	2698	2011	31	3597	3208	36	8402	7009	53	12574	9514	71	313882	254439	95	2.43328
29822	29851	53	23834	23490	64	492	572	0	955	900	0	2152	2226	24	3470	3315	34	88637	88955	73	2.43328
104458	91177	88	58401	51990	85	1893	1588	23	4082	3476	41	7497	6535	51	11925	9993	62	297536	247377	89	2.43437
106558	87476	90	69540	57623	90	2358	2055	25	3025	2534	34	7883	6841	51	11556	9690	61	321577	273078	93	2.43545
29739	27675	71	19840	19500	61	363	427	0	447	551	0	1755	1561	21	2969	3026	30	66379	68846	65	2.43762
95095	89432	81	53348	50340	82	1676	1560	20	2936	2799	30	7276	6729	49	10189	9839	53	285714	261874	89	2.43871
126740	109447	96	60144	52506	87	2101	1995	23	4251	3577	40	8373	7248	49	10991	8987	65	316356	273521	92	2.43871
103735	93884	87	51744	46502	84	1953	1382	21	3483	2911	35	8055	7370	50	10916	9968	54	312112	279339	100	2.43871
130979	110636	90	94967	82365	90	2357	1900	24	3376	3068	35	9054	7328	56	12366	10671	63	352310	291267	92	2.43871
175734	158568	91	96182	87951	89	62817	57162	88	7882	6934	49	52611	44342	90	7707	6509	48	-2267	1001	1	2.43979
240487	172711	110	256987	195900	108	6565	5594	45	12575	9255	70	27146	21118	98	39251	30328	101	1.00003e+06	767436	117	2.43979
13662	13225	52	8262	8143	41	207	170	0	233	326	0	874	861	0	1661	1555	20	39567	41426	63	2.44196
162198	127820	100	98264	74865	96	2902	2015	31	4665	3488	46	11095	8351	63	16157	12498	86	404064	305501	96	2.44305
128126	110567	90	82801	69152	90	2310	1849	26	4868	3892	44	10009	8384	55	14501	11909	67	383828	323007	91	2.44413
122432	111659	84	61233	56159	85	2101	1892	23	3239	2990	31	8158	7816	47	12028	10692	72	276238	241448	87	2.44413
59037	56619	77	29003	28121	75	910	686	0	969	1141	14	2935	2644	32	4090	4020	34	116235	117859	73	2.4463
96529	85860	86	80511	72827	85	1900	1719	20	2603	2436	33	6645	5802	48	9390	8202	55	256794	230215	86	2.44739
81601	76906	87	45601	43581	80	1318	1286	11	2186	2260	25	5897	5629	42	7223	6580	47	222878	220374	81	2.44956
65761	63159	92	36558	35435	77	890	856	0	1920	2195	23	4652	4612	38	6322	5311	44	170253	166621	79	2.45172
42606	42369	74	25185	24936	72	579	586	0	1105	972	0	2252	2431	24	3131	3037	33	84555	84664	75	2.45498
100828	87451	87	53138	45382	83	1632	1124	20	3123	2374	35	7133	6614	46	9822	8727	57	251622	220514	86	2.45606
18222	19619	50	15307	15667	49	463	366	0	839	955	0	1099	1263	11	1820	2169	20	52513	55716	58	2.45606
172611	138114	97	91638	73367	95	2774	2515	29	4909	3834	42	9825	7947	59	12841	10142	63	369030	286395	96	2.45606
124438	107617	91	69958	60110	88	2150	2085	25	4260	3533	38	9353	8202	55	13364	11796	62	368222	318888	93	2.45715
158402	138396	94	97053	87031	89	2825	2406	28	5663	4381	46	12816	10534	64	16939	14122	74	468084	368638	95	2.45715
65636	63455	91	37612	36415	76	1236	1149	11	1979	1797	23	4402	4021	37	6275	6042	47	171285	167288	80	2.45932
163775	128035	98	95983	77173	94	3024	2532	32	6046	4784	48	12197	9351	62	16719	12538	74	468156	366062	97	2.46257
153017	130288	91	72768	60622	89	2326	2201	25	4643	3868	39	10170	8304	55	13803	11739	70	382461	326914	94	2.46583
170541	136714	95	111075	89874	94	3020	2245	32	5253	4332	46	11619	9424	55	16619	12592	78	449710	332076	97	2.46583
114485	97611	88	90313	75499	90	2130	1749	26	3714	2993	36	7554	6246	49	9785	8557	56	284500	240062	94	2.46583
109641	96386	86	65001	58018	86	1654	1131	12	3037	2701	28	7557	6667	50	11296	9697	59	299399	258965	89	2.46691
136535	107516	103	82159	66323	93	2649	2143	27	4695	4787	37	11078	9890	54	15658	14977	65	447895	427440	91	2.468
98093	84154	88	58426	50539	85	1527	1245	17	1887	1885	28	6365	5294	47	7293	6739	50	225552	198397	85	2.46908
66728	60610	81	44807	39057	82	1115	1124	9	2134	1815	22	4331	3468	40	5613	5283	44	161056	137706	79	2.47234
62355	58556	80	36872	35470	76	1003	919	0	1589	1424	22	3361	3475	30	5285	5052	42	133404	134027	78	2.47451
82592	78859	83	27248	26551	79	1627	1600	17	2357	2311	25	5712	5756	39	7501	7553	47	210492	203779	81	2.47559
146068	126683	91	93445	80852	90	2096	1917	25	4008	2815	40	8533	6707	54	12153	9997	64	339585	282077	92	2.47668
46180	47923	64	29480	28901	73	507	494	0	870	937	0	2250	2273	24	3492	3349	33	93625	95782	69	2.47668
89079	81504	84	64768	59869	84	2040	1634	25	2601	2363	29	6923	6334	44	9682	8945	54	268322	238543	84	2.47885
45716	43582	77	28693	27853	74	687	592	0	886	916	0	1796	1990	21	3300	3429	30	88947	89110	73	2.48319
100074	91703	85	59947	53630	84	1580	1454	17	2636	2402	28	6461	6234	45	9975	8958	55	261946	243110	87	2.48427
116972	99074	90	63752	54379	88	2266	1980	23	3917	3978	36	8886	8163	52	12915	11394	59	357028	306144	88	2.48644
168152	129787	97	110789	86796	96	2721	1960	33	4373	3210	42	11062	8203	60	15994	12769	73	420418	329416	97	2.48861
238146	155873	111	247256	165066	111	5532	3182	47	10190	7485	63	21733	15174	92	33112	23148	102	804229	585194	113	2.48969
153638	117886	95	103506	81705	94	2736	2066	30	4903	3803	39	11317	8812	63	16417	12997	72	426359	337983	97	2.49078
85912	79938	86	32088	30649	80	1750	1795	19	2928	2938	31	6275	6042	41	9322	9188	51	253491	246989	85	2.49403
183177	143051	99	90013	71163	97	3178	2378	33	5442	3737	47	12262	9039	63	17371	12863	72	425639	315240	104	2.49403
112200	100256	85	65104	57081	84	1684	1505	18	3675	3154	38	8591	7711	53	11605	10064	62	337917	289543	88	2.49403
38586	36723	81	23327	22638	71	577	608	0	1032	1090	6	2702	2951	27	3549	3346	33	131061	131470	73	2.49512
52791	50584	81	47294	45861	77	869	784	0	1256	1594	16	3575	3220	36	5691	5091	45	131388	120833	81	2.49512
58321	53788	78	43908	40873	79	1332	1080	11	1782	1564	21	4586	4254	36	6076	5355	42	161295	154356	78	2.49729
170840	126593	101	105003	78852	98	3122	2174	34	6022	4319	48	13359	10054	64	20876	15141	82	520980	393234	102	2.49837
145283	109434	95	135074	114488	93	3982	3405	34	7319	6032	53	16399	13986	70	22742	18771	86	561592	451574	96	2.49946
32199	33041	57	26458	26129	71	476	671	0	1024	801	0	1725	1706	21	2649	2947	27	72124	74682	72	2.50271
125182	107087	92	73211	63208	88	2585	2336	26	4004	3358	37	8648	7448	52	11632	10055	64	341111	282621	92	2.5038
94416	84864	83	35517	31315	81	1482	1538	17	3134	2457	34	7686	6742	48	8546	7919	51	250814	232324	85	2.50488
91500	78775	86	60550	52276	86	1393	1183	15	2705	2483	30	6299	5491	45	8530	7306	54	235797	209574	84	2.50488
99207	85183	86	54708	46138	86	1480	1188	13	2881	2611	27	6405	5524	45	9092	8148	53	236463	205657	87	2.50705
278748	163439	122	278115	190491	121	5904	3874	49	12160	8071	66	25711	15921	99	35875	22481	112	952739	569794	121	2.50705
69095	68257	76	25944	26575	59	1440	1190	14	1863	1905	24	4151	4219	32	5526	5614	39	156459	155804	76	2.50705
[truncated: 7,794 more rows]
