# Supplementary material for: Phenotypic heterogeneity follows a growth-viability tradeoff in response to amino acid identity
Source: Nat Commun. 2024 Aug 2;15:6515. doi: 10.1038/s41467-024-50602-8 (PMC11297284; doi:10.1038/s41467-024-50602-8)
Supplement: Supplementary file 6 — Source Data [file 41467_2024_50602_MOESM6_ESM.zip › source_data/fig6cde/240423/240423_1845_yATP_F7_ASN.csv]

FSC-A	FSC-H	FSC-W	SSC-A	SSC-H	SSC-W	BL1-A	BL1-H	BL1-W	VL1-A	VL1-H	VL1-W	VL2-A	VL2-H	VL2-W	VL3-A	VL3-H	VL3-W	YL2-A	YL2-H	YL2-W	Time
195439	160060	104	99518	82582	95	3072	2416	31	3930	3391	37	9217	7667	55	13569	11322	63	334710	267136	102	0
84619	80468	83	34698	33107	79	833	699	0	1685	1497	19	3211	3044	32	5046	4775	40	115423	109322	83	0.00124585
100108	85720	103	40549	33620	103	1317	1278	13	1600	1805	21	3814	3263	35	5619	4575	45	134561	113068	103	0.00124585
151739	126632	92	63839	52293	90	1872	1412	19	2618	1829	34	6385	5509	44	8151	7518	49	202535	171786	89	0.00124585
86553	77629	83	40937	36722	81	991	862	0	1368	1524	18	3046	2787	30	4108	3809	41	122253	113852	84	0.00124585
219200	162200	104	77885	57940	102	2781	2006	31	3548	2582	35	8766	6536	55	12984	9797	64	294545	222125	104	0.00124585
57432	60820	59	28014	28166	72	566	646	0	828	875	0	2179	2292	24	3802	3810	35	82983	78317	80	0.00124585
207290	172196	107	96009	80521	96	2482	2172	27	3654	3112	36	8245	6805	52	12430	10775	62	310497	264994	98	0.00249169
120144	106077	87	50499	43497	86	1299	1061	9	2505	2420	29	5954	5144	44	6714	5879	45	240463	212300	88	0.00249169
102424	88485	85	34249	28456	85	1467	1210	12	1795	1330	15	4167	3500	41	5911	5088	45	158658	126768	90	0.00249169
96061	86254	85	41825	36663	83	597	617	0	1343	1383	11	3039	2669	30	4028	3531	38	113787	100278	81	0.00249169
42272	44457	58	20881	21691	52	347	382	0	630	549	0	1836	1912	21	2202	2178	28	68386	68915	71	0.00249169
126028	110721	91	79888	72450	88	1084	982	0	1773	1648	19	4878	4513	39	7170	6232	47	178250	164106	88	0.00373754
44222	43626	73	18945	19110	56	478	434	0	644	681	0	1606	1529	20	2751	2507	30	55720	56608	57	0.00373754
251946	209007	108	207201	181606	101	6848	5570	42	9303	7809	56	20304	17327	91	30139	25646	93	699393	577134	104	0.00498339
316716	203477	115	111628	71579	113	5255	3199	48	6271	4438	51	15559	11039	72	24042	16323	106	548248	361802	116	0.00498339
79392	76778	81	23139	22942	59	734	904	0	1391	1708	20	3118	2836	30	4591	4863	34	109621	106982	79	0.00498339
35203	31334	83	13233	11741	64	325	298	0	516	658	0	1672	1335	15	2610	2414	28	56806	48655	83	0.00622924
119909	104906	95	47332	40599	88	1364	1329	16	2577	2151	26	5804	5429	42	6618	5313	44	234481	211891	92	0.00622924
99884	99013	81	54936	53279	80	1543	1471	17	2363	2346	27	4812	4641	37	6696	6842	44	188921	176243	76	0.00622924
82339	79797	85	32469	31751	78	804	871	0	1334	1423	13	3003	3225	28	5164	4579	44	113594	110665	80	0.00747508
193957	164409	101	105041	92048	96	2415	2099	26	4955	4556	41	10421	9480	52	13882	11465	72	459288	423981	99	0.00747508
150583	131705	90	76624	64652	90	1803	1491	22	3173	2994	30	6581	5611	46	9783	8479	50	251762	217035	92	0.00747508
48148	49429	72	21888	22479	55	575	374	0	1167	934	0	1927	1694	22	2294	2508	26	72151	71400	72	0.00872093
108973	103487	84	30448	29179	79	2074	2047	22	2686	2453	29	6156	6043	42	7674	6971	49	192012	185766	81	0.00872093
75892	76582	78	14084	14122	47	1106	1142	11	1468	1328	12	3396	3070	32	4865	4584	40	125115	123831	80	0.00872093
167352	133837	96	80710	66890	93	2039	1632	23	3276	2675	34	7435	5980	51	10819	8742	62	283286	233157	88	0.00872093
184287	145906	99	61779	48905	95	2196	1920	23	3596	2778	38	8981	7528	53	11636	9488	62	393956	318430	103	0.00996678
117691	114557	83	62897	61467	81	1420	1455	17	3024	2852	31	6681	6511	42	8103	8239	44	285760	271380	88	0.00996678
135065	124287	92	61211	54796	87	1694	1615	18	2963	2734	27	6174	5545	46	9038	8115	55	213515	199638	91	0.00996678
63653	65106	75	32548	32707	74	801	751	0	970	1171	9	2201	2243	25	3324	3436	31	91507	92063	79	0.00996678
53720	54392	63	23743	22084	63	507	807	0	1107	894	0	2387	2358	26	3790	3793	32	82195	76131	81	0.00996678
74402	74156	78	38294	38085	75	1035	798	0	1482	1381	15	3942	3897	34	4829	5056	37	170079	165133	78	0.00996678
133406	116641	89	57179	49898	87	940	1154	9	2199	1801	25	4735	4344	39	7004	6139	46	167486	147677	92	0.0112126
97909	92772	83	44503	41661	82	1667	1600	20	1324	1881	18	4142	4000	36	6586	6250	48	154092	149636	85	0.0112126
115825	112299	83	55555	54188	83	1703	1971	20	3696	2947	38	8174	7719	50	8793	8463	51	329845	319013	88	0.0124585
111140	95588	88	51615	45309	86	1928	1628	23	2609	2243	26	5206	4530	43	7792	6963	49	193819	165327	102	0.0124585
55436	54979	86	18609	17006	84	627	645	0	1182	922	0	2280	2055	23	3944	3796	33	88428	76510	89	0.0124585
135441	120279	89	56997	50283	87	2572	2318	28	3328	2750	35	7571	6977	46	11775	10880	59	267993	250733	89	0.0137043
130561	117142	87	60297	52099	88	1431	1269	18	3341	2750	33	7163	6534	51	8534	7878	52	299762	258648	88	0.0137043
88359	74208	101	35578	29117	101	1024	822	0	2037	1473	21	3486	2963	35	5034	4615	37	146498	116795	101	0.0137043
69978	69275	78	26312	26254	75	838	1019	3	800	929	0	2564	2420	29	4671	4601	39	96810	90531	77	0.0137043
196080	156280	107	82028	66276	100	2474	1917	28	4229	3398	38	8724	7239	53	11190	9392	66	353565	293768	93	0.0137043
94796	88486	86	45361	42515	81	1137	782	0	2032	1864	22	3686	3527	34	6293	5536	44	142814	135924	83	0.0149502
166991	123322	111	94872	70776	102	2849	2005	33	3958	2938	45	8058	6315	52	12657	9507	68	279419	212544	107	0.0174419
60481	58801	77	15127	15116	47	1063	854	0	2126	2116	25	3217	3165	31	4851	3930	44	114325	112299	77	0.0174419
145036	136570	90	46532	44704	85	2807	2583	28	3938	3206	35	7880	7162	50	12557	11233	58	278582	256947	92	0.0186877
70645	68696	78	17045	16709	52	742	939	0	1311	1173	13	2989	2849	29	4743	4602	39	123250	122561	76	0.0186877
109952	98253	84	47055	42129	85	1438	1193	11	1670	1600	20	3694	3195	36	5885	5668	42	140139	121149	76	0.0186877
237019	178669	123	143180	112447	109	3747	2757	36	5874	4285	45	11500	9088	60	17035	13660	79	419600	322597	109	0.0199336
63216	62217	76	21894	21776	59	567	595	0	1244	1131	10	2109	1969	24	2580	3108	26	77362	74065	76	0.0211794
89674	86248	82	37510	36096	79	1109	1104	8	2702	2224	29	5565	5307	39	5926	5349	45	231103	226692	78	0.0211794
194565	167029	95	91327	77862	95	3381	2917	31	4574	4029	39	10453	8888	54	15141	12636	68	358679	323467	96	0.0211794
105548	88134	86	48453	41090	87	1310	1029	4	2088	1757	27	3939	3316	37	6894	6169	49	162141	137698	72	0.0224252
201288	161602	108	65097	52022	97	2480	2240	27	3574	3014	37	9179	7717	60	12540	10451	62	324674	281989	92	0.0236711
100613	97429	83	40457	39559	79	870	1173	9	2757	2302	31	5274	5181	42	5905	6273	38	229164	219197	79	0.0249169
98887	88889	83	53167	47607	84	1250	1259	11	1544	1553	15	3883	3647	34	5416	4903	40	131240	122006	80	0.0249169
144671	127698	100	44018	39806	87	1367	1235	15	2877	2516	29	6984	6340	48	6570	5920	48	247382	220182	88	0.0249169
119034	113063	89	34589	33394	81	1340	1472	16	2794	2428	35	6102	6065	42	7264	6829	46	244527	234395	82	0.0261628
129333	117503	89	50227	45948	85	1724	1448	21	2882	2497	33	6145	5669	45	8242	8084	51	231513	219509	81	0.0261628
256192	204374	112	121339	97580	110	5095	3950	40	7603	6037	53	14729	11372	64	22718	17143	94	532496	414766	113	0.0274086
176888	144835	109	62684	52321	92	2325	1951	27	4014	3096	37	7799	6770	49	12265	11142	61	275533	238788	93	0.0286545
158491	124430	106	67726	52765	93	1782	1388	22	2825	2359	33	6894	5286	50	9312	7638	56	233115	189055	96	0.0286545
134799	104464	91	56423	43832	91	1981	1463	22	2810	2175	27	5546	4481	47	8684	6053	60	205210	162622	93	0.0286545
47493	47893	75	19210	19348	54	601	638	0	506	920	0	1743	1923	20	2788	2977	26	63529	65563	65	0.0286545
28587	27092	71	10679	10772	44	286	582	0	374	499	0	1474	1563	17	2063	2191	25	49609	51304	62	0.0299003
169072	148945	92	77053	67720	91	1813	1634	18	3739	3346	37	7995	6788	52	9184	7146	57	314492	286166	94	0.0299003
81459	73606	83	33769	29317	82	1153	1039	8	2413	1874	25	3222	2900	33	4254	4193	37	126521	110806	96	0.0299003
39731	40340	65	18029	18178	51	532	488	0	509	763	0	1666	1439	21	1897	2147	24	56772	53263	71	0.0299003
121173	114468	86	46359	44173	83	1297	1454	16	3000	2644	30	6605	6255	44	6973	7055	45	285992	269343	85	0.0299003
66406	65404	79	28053	27889	74	805	636	0	484	724	0	2553	2514	26	2982	3171	28	82786	79311	74	0.0299003
47610	46041	88	17764	17524	53	738	620	0	1060	874	0	1990	1971	23	2666	2764	26	67069	66117	72	0.0311462
97958	91281	93	47575	43857	83	1427	1355	15	1896	1842	25	5076	4815	40	7506	7916	46	171406	156354	83	0.0311462
61958	63250	75	29606	28933	74	707	772	0	1105	1023	3	2710	2590	28	3442	3491	32	86058	82087	75	0.032392
92649	82584	87	43186	37901	83	1259	1047	10	2060	1751	26	3517	3344	31	5332	4750	41	132321	119843	82	0.032392
76209	69021	80	35796	32064	81	1208	1211	13	1070	1470	13	3683	3448	35	5140	5079	40	123933	109166	83	0.032392
62825	60405	78	14944	14302	50	1199	1163	12	1334	1187	9	3442	3634	32	4967	4951	40	117225	111765	75	0.032392
46751	46882	74	18378	18424	57	518	609	0	701	901	0	1970	1743	22	2379	2916	25	67291	65705	74	0.0336379
34043	32565	84	14885	14862	48	397	334	0	579	814	0	1731	1603	19	1840	1937	21	54926	55978	64	0.0348837
194763	152161	113	105254	82622	98	2368	2012	24	3822	3227	37	8033	6701	50	11072	8908	57	351694	274521	101	0.0348837
89190	88679	77	19870	19628	54	1091	1061	8	1852	1867	22	3726	3495	34	5298	5168	39	140026	133865	83	0.0348837
133917	119451	92	47608	40446	87	1477	1362	16	3012	2679	33	7578	6831	48	8510	7127	51	329599	280511	93	0.0348837
141224	130531	94	93942	88809	87	1942	1785	21	3431	2646	35	6099	5406	43	9440	8008	58	227881	190825	83	0.0361296
153781	129627	96	87233	74357	96	2186	2221	22	4172	3378	40	9127	7868	53	11529	9580	67	315496	272927	107	0.0361296
116965	114702	84	45078	44274	80	1700	1936	20	2806	2843	29	6875	6893	43	7144	7145	48	286533	275205	84	0.0361296
68462	65583	76	28174	26012	70	767	753	0	1200	1115	8	3063	2816	33	3395	3596	32	104377	100743	78	0.0361296
144115	126274	106	56772	51683	87	2909	2374	29	3762	3427	34	8002	7317	51	11782	10062	61	281556	258345	95	0.0373754
101591	81600	105	42695	34362	105	1869	1309	19	2204	1983	26	5816	4973	44	8627	7399	57	212018	171720	105	0.0373754
48268	45250	81	21025	20665	63	282	362	0	917	1027	3	1776	1642	22	2402	2173	25	75839	76090	70	0.0386213
90219	82565	87	42102	38517	81	1170	1074	7	1575	1670	18	3659	3043	35	4683	4339	40	127548	116183	85	0.0386213
27067	27211	60	16106	16173	52	382	318	0	554	737	0	1051	1013	4	1543	1331	17	46033	45876	69	0.0398671
213483	167538	109	74939	58780	99	3074	2706	31	5407	3625	53	10714	8647	59	16417	12915	83	375628	289813	105	0.0398671
88415	80382	83	36953	32613	83	1321	1179	14	1577	1476	24	4081	3690	37	5783	4825	44	143288	127372	85	0.041113
60202	60177	79	27251	27133	73	775	1001	1	1143	1323	13	3087	3096	29	4229	3969	36	106040	103075	79	0.041113
61237	59098	77	34523	33440	76	608	569	0	1106	1116	7	2550	2715	27	2891	2724	33	94070	95136	76	0.041113
115532	104112	88	43509	39969	83	1173	1143	10	2926	2026	31	5088	4663	40	5697	5823	40	207267	191801	89	0.041113
68271	67492	83	21298	21207	60	674	721	0	1182	1486	13	2789	2894	28	4091	3938	35	96149	91197	80	0.041113
43406	42079	73	14029	14146	46	391	399	0	1080	1074	8	1496	1812	18	2491	2339	26	62098	62214	74	0.0423588
86104	76895	83	33840	29059	84	1114	911	0	1382	1585	17	3472	3007	33	5052	4273	43	123309	111215	85	0.0423588
98766	93955	87	59018	57275	82	1449	1415	17	1566	1586	16	3623	3325	34	5651	5249	43	136815	123308	79	0.0436047
149306	132528	94	53197	47710	86	1854	1555	22	2831	2812	28	6446	6013	43	9218	8314	54	256250	231360	91	0.0436047
179816	164510	93	108258	100044	90	2388	2095	26	4804	4048	40	9925	8736	61	11813	10541	59	396820	358390	90	0.0436047
86656	76242	84	40742	36425	82	1271	1048	7	1990	1529	24	3780	3442	36	4471	4040	39	129377	117920	88	0.0448505
37619	38229	72	17924	17854	52	429	407	0	961	837	0	1260	1319	14	1534	1578	17	53468	52576	74	0.0448505
98401	91199	97	53529	51509	82	1306	1115	10	1559	1371	17	3277	3118	32	5581	4653	47	135325	128495	84	0.0448505
241343	178550	107	74001	53951	104	2868	2243	31	5155	3810	49	11329	8593	61	15551	12502	67	390274	289841	106	0.0448505
245134	184315	105	76145	56341	103	3784	2901	37	5200	3835	48	11393	8959	59	16015	12237	73	399607	309628	107	0.0448505
225990	166400	121	87412	65157	121	3127	2088	33	4654	3333	44	9857	7395	62	13900	9358	77	357440	266105	121	0.0448505
150701	125559	96	63876	52614	92	2055	1819	22	3243	3255	31	6839	5780	47	8360	6863	54	328891	280177	95	0.0460963
68533	68099	75	31219	30000	74	913	724	0	1079	1072	9	2377	2210	25	3366	3612	30	87948	82891	79	0.0460963
68659	66379	83	25869	25748	62	1488	1501	16	1725	1545	19	3762	3665	35	5477	5786	38	135598	131067	80	0.0460963
37906	39307	63	12931	12974	46	453	578	0	772	991	0	2147	2229	22	2808	2539	30	70265	71042	70	0.0460963
161130	135841	94	60897	51429	92	1739	1508	17	3490	2661	31	7277	6393	50	7502	6514	47	258490	219255	97	0.0460963
70361	70534	79	13623	13789	46	986	898	0	1487	1501	12	3175	3066	33	4189	4244	34	106730	106094	83	0.0460963
82274	74533	83	32111	29185	79	976	1078	7	1110	1312	12	3186	2638	32	3753	3863	33	108078	98435	85	0.0473422
148729	118758	101	53384	43032	92	2820	2409	26	3657	3026	40	8205	6618	49	12342	9553	62	270334	233374	100	0.048588
88271	82689	97	18525	17768	59	965	1004	3	1578	1757	18	3497	3537	32	5393	5196	41	128898	123039	85	0.0498339
60264	56233	82	26481	24274	76	1306	996	0	1408	1387	15	3121	2581	32	5166	4702	40	106327	97951	85	0.0498339
124477	110420	88	48668	42426	87	1872	1529	21	2206	1976	22	4807	3915	41	7622	6678	48	181878	169856	89	0.0510797
82062	72705	83	27358	23775	81	1070	922	0	1166	1240	13	3308	2876	33	4584	4592	36	122842	105759	87	0.0510797
240434	150811	134	103316	62386	126	2664	1618	23	5059	3428	61	11843	7831	76	13308	8356	82	477201	331470	133	0.0510797
84666	73432	85	27453	23495	83	1287	1354	16	1994	1600	19	4056	3633	37	5065	5283	42	131492	113974	89	0.0523256
190025	166251	95	106732	95183	95	2709	2456	27	5241	4592	43	9093	8090	54	14713	13335	74	354351	298415	91	0.0523256
143689	133485	86	53000	47385	88	1600	1439	19	3079	2866	30	7714	7106	45	9584	8749	57	332516	306043	93	0.0523256
114814	114479	83	101642	98983	83	2217	2053	27	3477	3065	35	7978	7552	51	11709	11089	60	277164	243109	79	0.0535714
70404	69273	79	24797	24367	57	575	876	0	764	992	0	2452	2573	25	3426	3276	34	89128	86261	73	0.0535714
192763	161332	104	87004	72285	94	3066	2642	32	4579	3910	46	10405	8584	59	14850	13294	73	355991	309967	98	0.0535714
259742	162228	137	124236	82904	135	4775	2981	41	5618	4148	46	13658	9433	89	20046	13969	107	483271	350645	132	0.0535714
73575	73024	82	28534	27080	78	823	891	0	1406	1205	12	2809	2754	27	4358	3736	37	111268	99330	92	0.0535714
64782	64455	72	18652	18847	51	854	639	0	1111	1136	10	2263	2375	24	3440	3483	31	85851	85839	76	0.0535714
33008	31368	71	8106	8242	40	213	350	0	1016	1191	11	1335	1315	16	2449	2667	26	52573	51789	72	0.0548173
78520	73662	85	29732	26497	82	1222	1222	12	1651	1807	23	3483	3195	34	5326	4747	44	134058	123372	87	0.0548173
226900	169686	105	122862	97351	100	3160	2252	34	5496	4396	41	12303	9341	61	14683	11217	71	545323	425857	101	0.0548173
96892	96028	80	26261	26243	68	985	973	0	1714	1643	22	4927	4485	38	5297	5081	40	196449	189021	85	0.0560631
68865	70145	77	20083	20093	54	610	625	0	1074	964	0	2712	2913	25	3523	3566	32	106007	103123	82	0.0560631
148776	117241	93	57013	45106	92	2229	1680	24	3285	2283	37	7094	5033	54	10101	8268	57	238350	183861	95	0.0560631
113845	100887	85	43839	38838	83	1927	1824	23	2281	2502	24	5109	4701	40	7689	6803	48	191605	179807	87	0.057309
105586	93013	84	35697	30628	85	1476	1441	17	2361	2376	27	5126	4752	39	7103	6199	47	190506	177223	86	0.057309
177891	138323	96	79478	61203	97	2720	1919	31	2981	2504	34	7467	6111	50	11071	8664	64	270338	216575	100	0.057309
145085	133180	96	110449	104975	88	4145	3716	34	6006	5357	42	13886	12314	70	20793	17956	79	483767	412832	84	0.057309
161069	145612	90	55364	49780	87	1652	1631	20	3742	3553	37	9033	8483	54	9624	8557	53	364454	341248	90	0.057309
63357	64844	74	28616	29111	67	932	1141	8	1496	1694	18	2899	3196	29	4297	4232	38	110232	106684	75	0.057309
112600	107881	85	21717	21371	59	1427	1380	14	3090	2563	29	5594	5473	39	7142	7241	44	219451	215063	84	0.0585548
66050	61398	78	27278	24947	77	804	725	0	856	822	0	2429	2180	29	3021	2921	32	89086	81097	78	0.0585548
87220	81555	95	36472	35545	78	1460	1377	14	2268	2071	24	5386	5113	40	7594	6937	50	177273	165668	74	0.0585548
73733	71676	81	32098	29917	79	767	903	0	1293	1285	11	2996	2782	31	4974	4594	40	103006	99360	65	0.0585548
44609	49219	51	20084	20454	55	315	436	0	485	496	0	1496	1506	17	2501	2490	27	60365	62676	68	0.0585548
352945	214890	164	217315	145044	151	9598	6752	54	12215	7644	70	25445	17026	101	36068	24767	129	846098	572485	151	0.0598007
72711	63831	77	37078	32087	81	1360	1119	8	1981	1427	24	3724	3174	36	5699	4723	49	138843	114211	84	0.0598007
115011	103735	101	40051	35526	84	1091	1238	10	2441	2239	25	3971	3443	36	5786	4549	46	150116	130892	101	0.0598007
56643	58108	71	16437	17333	46	902	742	0	950	1001	1	2327	2289	23	3035	3128	30	85083	86053	73	0.0598007
154903	132602	92	68646	59786	89	1990	1760	22	3826	3256	35	8476	7329	55	10282	8570	52	369684	333332	91	0.0598007
55899	52918	78	23054	21476	61	667	575	0	782	818	0	1838	1847	22	2715	2629	29	74879	70696	67	0.0598007
166200	151518	90	97195	89674	89	2819	2707	28	5315	4835	39	11258	9942	59	17763	15781	76	417627	354460	84	0.0598007
66692	66814	76	21412	21773	55	777	702	0	1127	1058	5	2425	2491	27	3238	3653	30	94160	97566	75	0.0598007
107452	98334	90	52407	48200	83	1830	1562	22	2825	2585	27	5582	5329	42	7985	7867	50	203728	193122	83	0.0610465
126040	101297	92	58702	48264	90	1276	911	0	2332	1846	28	4748	3855	40	6065	5124	43	185929	146857	105	0.0610465
157779	144758	92	58017	53503	88	2435	2031	26	4074	4012	34	8874	8411	50	12884	13008	54	311689	294955	83	0.0610465
152804	133703	93	84840	73632	91	2405	2105	26	2714	2687	29	6513	5637	47	9558	8029	53	224960	204965	88	0.0610465
105278	99170	91	40746	39254	81	1154	1161	10	1836	2275	24	5565	5700	40	6280	6040	41	218851	213360	83	0.0610465
105739	96687	86	40914	37106	80	1134	1121	9	1527	1765	20	4927	4515	39	5651	5320	40	188531	178884	81	0.0622924
69244	67472	79	17533	17094	53	815	980	0	1238	1341	17	3040	2843	31	4020	4023	34	99594	101309	75	0.0622924
164165	144899	102	84957	75623	91	2095	1792	25	2904	2541	30	6528	5444	48	9405	8628	53	228588	209566	85	0.0622924
22037	20617	73	8168	7969	41	364	262	0	333	581	0	912	871	0	1721	1901	20	36302	37432	63	0.0635382
119373	95447	95	49950	40533	89	1900	1368	22	1963	2102	28	4931	3705	43	7591	6015	55	178913	148673	88	0.0635382
139990	111912	100	41614	33067	89	1495	1220	18	3096	2386	32	5240	3933	45	9134	7390	58	192872	164815	85	0.0635382
286012	204970	129	115441	81765	124	6441	4541	42	8262	6252	54	17892	13136	71	25666	19500	94	621040	490804	122	0.0647841
132315	123751	85	64077	59951	84	2769	2477	29	4736	4467	37	11315	10074	60	12813	12192	59	475312	430268	80	0.0647841
164587	128144	98	78099	61978	92	2520	1853	28	5040	4304	43	13059	10978	72	12647	9908	62	462600	377876	94	0.0660299
155903	139460	102	48315	42868	88	1403	1234	14	2740	2239	32	6185	5808	47	6952	5710	46	233514	212254	77	0.0660299
99107	97283	82	35809	35211	78	1223	1112	13	2297	2320	22	5738	5526	40	6136	5671	44	232015	226844	74	0.0660299
161198	134696	91	69000	56713	91	1561	1428	16	2172	1890	25	5898	4767	44	7077	5757	47	209441	181624	94	0.0660299
129547	110141	88	50802	41783	87	1951	1562	22	2992	2088	34	5469	4507	44	7829	6911	48	194254	169522	85	0.0660299
105824	94864	91	55744	50894	85	1306	1331	13	1778	1777	25	3678	3179	35	5943	5306	42	135370	120498	77	0.0685216
70653	67801	78	31952	29451	79	867	905	0	1813	1336	16	3260	3083	30	4728	4532	39	118934	109946	80	0.0685216
89253	87344	85	29849	28944	77	952	1088	8	1374	1433	15	3851	3409	34	5972	6067	41	136890	130136	81	0.0697674
63372	60890	77	28039	26308	77	696	788	0	2600	2455	30	3715	3668	34	3118	3144	30	90404	88193	78	0.0697674
76864	77326	81	22308	21803	64	884	956	0	1538	1295	14	3553	3452	34	5667	5559	39	120274	118565	81	0.0697674
37719	37767	65	17511	17625	52	98	279	0	220	666	0	1745	1793	18	1478	1639	17	62840	65901	69	0.0710133
108931	100823	93	47321	42848	82	1422	1494	16	1935	1973	27	4982	4538	40	6990	6112	46	176372	159669	77	0.0722591
36805	34359	70	14174	14050	47	714	734	0	854	532	0	1563	1574	19	2408	2434	27	55976	55470	71	0.0722591
125657	112366	88	71767	64775	87	2131	2123	24	2921	2480	31	6515	6047	44	9917	8941	53	238959	219677	86	0.0722591
87372	81707	81	29037	25541	78	1755	1390	20	1467	1617	18	4324	3876	38	6942	6586	47	159123	149363	83	0.0722591
91214	79080	100	36226	31118	100	1394	1010	4	1743	1365	17	3771	3507	35	5597	4571	43	147279	127302	100	0.0722591
183638	156124	94	58148	48769	91	2562	2252	26	3927	3554	34	8973	7682	55	11203	9617	53	341714	301894	94	0.0722591
21112	24165	41	8038	8303	39	364	424	0	453	689	0	1062	1182	12	1392	1501	17	43502	43466	64	0.073505
148997	133705	88	83292	76082	89	2758	2522	28	3723	3523	34	8139	7629	49	13903	12957	69	301648	288402	87	0.073505
130689	125272	89	65044	62916	83	1423	1295	14	3337	3187	33	7920	7446	51	9200	8860	51	338124	320704	86	0.073505
184605	153666	97	71673	59746	94	2384	2041	24	4221	3773	33	8406	7462	48	13537	11771	61	317203	276244	96	0.0747508
125218	115571	91	43472	39579	86	1927	1777	23	2426	2055	29	5796	5162	44	8589	8070	52	206842	202515	87	0.0747508
139895	128967	95	57570	53085	85	1565	1488	14	2931	2580	27	6788	6057	50	8109	7562	54	300083	268178	84	0.0747508
164563	145918	93	94662	84409	91	3974	3466	35	4344	3895	38	9943	8601	56	14710	13482	68	359658	321818	93	0.0759967
108368	103506	83	45000	42827	81	1462	1577	19	2712	2582	26	5190	4631	44	7165	6552	48	180015	169338	78	0.0759967
113784	108389	85	39369	37165	83	1774	1566	20	2088	2257	24	5221	5262	38	7613	7923	45	179481	171415	84	0.0759967
187428	159405	96	81967	69808	94	3584	2904	33	4206	3970	38	10060	8874	61	14346	13299	68	364832	351764	85	0.0759967
54335	51537	88	27899	27976	72	757	868	0	1866	1565	20	3168	3272	30	4433	4335	38	112225	112841	76	0.0759967
40506	41484	71	18447	18328	58	662	601	0	545	690	0	1431	1376	18	2231	2084	27	59500	58332	72	0.0772425
65625	62627	81	28499	25463	80	770	690	0	1583	1648	15	3136	2885	29	4599	4482	37	101846	97042	82	0.0797342
95750	90381	86	40083	37558	81	701	629	0	1524	1101	14	3405	3031	32	4426	4141	40	117007	116274	80	0.0797342
154570	130499	98	68353	57324	91	1617	1415	17	3017	2521	30	6467	5877	44	7231	6485	44	271508	235813	93	0.0797342
123402	101534	93	65053	51023	92	1707	1699	21	2628	1983	30	5538	4585	43	8318	6918	53	186876	156594	91	0.0797342
138050	124738	88	47873	43300	86	1852	1665	18	3438	2823	34	7312	6059	48	8353	7717	47	309511	280479	92	0.0809801
149140	125352	91	54293	45018	90	2049	1734	23	3591	3157	36	8295	6970	52	10497	8101	62	378937	313470	98	0.0809801
34306	35273	72	11040	11355	42	200	346	0	868	667	0	1125	1303	12	1234	1289	18	53450	53376	68	0.0809801
67412	68876	75	24480	24488	63	612	641	0	1049	895	0	2624	2263	28	3234	3236	31	104838	104983	73	0.0809801
144889	132369	92	72644	67642	87	2766	2543	30	4113	3766	38	8943	8220	57	12959	11784	62	301614	279849	90	0.0809801
196572	168223	99	80438	70117	95	1988	1774	21	3805	3451	35	9498	8564	53	10646	9206	59	404153	342906	102	0.0822259
241858	194466	102	108230	88860	99	3508	2785	32	5913	4912	44	13719	11184	73	16351	13715	72	467218	373029	95	0.0834718
107493	101909	82	54638	50994	82	1001	1102	9	2993	2653	28	5811	5346	40	7829	7289	49	258726	241587	85	0.0834718
159679	139552	96	79352	69274	89	2279	1957	25	4375	3669	38	8863	8273	52	11003	10066	61	379068	337566	96	0.0834718
59613	62518	70	26291	26667	62	695	719	0	1160	1496	16	2739	2825	28	3405	3536	32	102081	101365	77	0.0834718
272965	207243	113	164693	129195	113	6965	5163	43	9054	7026	48	20574	17062	76	31890	26215	97	745995	625442	114	0.0834718
106683	105913	81	39346	38285	80	1545	1395	17	2295	2297	25	5711	5255	42	6217	5893	45	231330	219693	92	0.0834718
44061	43311	76	23164	23983	56	463	494	0	573	650	0	1583	1741	21	2247	2624	25	75526	78232	73	0.0834718
136107	116207	90	61927	53687	87	1695	1475	22	2478	2055	30	5349	4541	42	8471	7360	54	196024	163293	90	0.0834718
72486	64003	84	38323	33377	83	939	794	0	988	1173	8	2422	2113	27	3952	3044	40	100507	86991	86	0.0847176
83056	77777	87	20682	19616	61	1164	1107	7	1650	1716	19	3673	3668	34	5274	5223	39	127487	124301	80	0.0847176
94797	91878	80	40090	37917	80	1048	975	0	1813	2092	22	4094	3985	34	5582	4777	50	148406	142077	83	0.0847176
210655	158155	111	85893	65034	104	2753	1844	31	4430	3845	41	9399	7086	56	10847	8087	66	305540	240147	111	0.0847176
117039	106508	101	42542	38574	84	1062	1138	9	1439	1717	22	4467	4289	35	5414	5235	45	151330	144934	85	0.0859635
93657	80635	87	42412	35480	86	1345	1062	9	2446	1736	27	3828	3424	36	6673	5855	49	152868	121804	93	0.0859635
129727	108662	91	67598	56743	89	1379	1245	11	3035	2715	29	6499	5490	46	7694	6356	52	263098	221253	93	0.0859635
48548	50607	57	22246	22845	57	596	634	0	1175	1152	12	2242	2034	25	2876	2817	31	91879	92210	70	0.0859635
74274	67422	83	30895	27184	79	1310	1242	12	1367	1835	18	4005	3338	37	5499	5347	39	127102	113812	81	0.0872093
119725	106724	92	39855	34147	86	1772	1597	19	3195	2518	33	6667	5396	47	8871	8055	49	216864	187047	96	0.0872093
95321	80663	92	42173	36537	85	1100	972	0	1586	1537	20	3715	3115	39	5925	4815	48	140836	119789	90	0.0872093
285586	195320	119	94075	63775	117	4778	3034	41	6454	4822	48	13606	9425	67	21557	14389	97	490074	344379	122	0.089701
60073	60480	75	25358	24342	69	640	586	0	900	755	0	2315	2182	27	3250	3402	29	85284	83161	78	0.089701
153129	136592	88	91156	82003	90	2943	2591	32	4502	3708	39	8967	7169	57	13337	11468	64	326102	269192	95	0.089701
58066	59124	77	25613	25795	70	561	717	0	1285	1178	9	2563	2779	28	3884	3971	33	91530	91414	76	0.0909468
61216	61900	84	24694	24756	74	987	926	0	1104	972	0	2137	2053	24	3285	3264	31	79266	76655	72	0.0909468
98676	83999	84	40499	34033	83	1262	1178	12	1506	1134	21	3980	3601	37	5451	4815	43	137339	117010	87	0.0909468
116779	104220	97	49141	44082	86	1295	1136	15	2451	1980	26	4112	3502	40	6350	5681	48	140361	126635	79	0.0909468
100886	86676	86	50664	42813	85	1323	1030	7	1694	1567	20	4355	3886	38	6073	5079	45	153908	133885	87	0.0909468
231234	149194	114	93376	62257	108	2504	1481	33	4823	3478	44	11772	7861	65	11949	7871	70	466759	302372	115	0.0921927
150918	133141	96	71998	63934	89	2485	1915	30	4074	3756	34	10473	9241	57	11845	11258	64	398037	369663	90	0.0921927
72687	70908	79	26266	24340	64	1116	1181	11	1516	1540	16	3378	2854	34	5414	5229	42	116773	112833	83	0.0921927
146620	121908	99	49503	40682	90	1830	1714	21	2912	2797	32	6034	5151	46	9185	7478	60	212362	175434	97	0.0934385
89428	87796	79	34631	34211	79	1191	1235	11	2230	2242	26	3893	4104	34	6734	6289	46	162939	158615	84	0.0934385
45997	44696	75	18335	18203	57	444	512	0	715	850	0	1743	1838	21	2310	2141	26	53124	53113	73	0.0946844
83719	78464	85	41724	38001	82	1157	1162	9	2073	1909	26	3986	3522	37	5772	5525	41	141862	129576	87	0.0946844
110693	95225	90	47063	39255	87	2062	1769	19	2139	2053	24	5089	4600	41	7837	6224	61	167765	146932	88	0.0946844
22556	23051	56	10716	10517	44	278	201	0	216	275	0	1029	903	0	1012	1024	4	35827	37935	64	0.0959302
179355	163427	100	110437	104377	90	2869	2508	30	4895	4810	39	11106	9606	61	13641	12587	65	409539	362234	91	0.0959302
177129	140197	97	66699	53781	96	2515	1894	26	3238	2887	36	7729	6449	50	12514	9935	67	278122	230814	100	0.0959302
145073	127952	91	43394	35958	89	2079	1733	23	3138	2990	37	8744	7672	52	9528	8018	53	359437	310233	106	0.0971761
189786	156323	92	80689	66441	92	2987	2588	31	4204	3302	38	9241	7449	54	14246	11100	67	347207	294100	92	0.0971761
120955	107985	89	49143	44243	84	1572	1322	16	2930	2482	28	7068	6866	47	9083	7791	57	325437	295163	90	0.0984219
170072	146654	97	122928	106307	94	2999	2738	29	4948	4247	39	10428	8702	54	13861	11642	75	362811	308458	95	0.0984219
178698	140648	99	82778	67320	96	2528	1817	31	3821	3206	37	6989	5716	48	11588	8981	66	254544	203227	96	0.0984219
93427	51987	96	27646	16183	83	1092	720	0	1546	1071	7	3463	2116	45	5260	2935	53	132258	74422	95	0.0996678
199307	160966	99	92767	78325	96	4702	3799	39	5684	4471	46	13511	10665	63	19442	15951	82	462545	377830	99	0.0996678
111310	95006	92	56992	49193	85	1259	1037	4	1969	1444	23	4194	3850	37	6139	4950	50	165015	147698	83	0.0996678
119131	111252	86	49606	47219	83	1837	1625	21	3026	3092	30	7150	6951	47	9160	8260	50	313961	308117	83	0.0996678
136590	127136	83	72873	68397	84	1830	1858	20	4019	3875	38	9051	8489	54	9704	9291	60	356032	349112	81	0.100914
68750	68534	76	20074	19983	55	526	639	0	932	1024	4	2677	2777	28	3454	3923	30	93020	92937	76	0.100914
81999	81025	78	56030	54877	79	938	914	0	1772	1669	22	3441	3168	32	4974	4797	41	117165	114018	68	0.100914
57362	52678	90	23369	19569	90	329	464	0	1467	933	0	2020	1709	24	2891	2753	30	78833	67934	90	0.100914
110010	93178	89	49487	41457	88	1611	1272	18	2167	1654	22	4649	4157	41	6666	5935	51	155755	123284	87	0.100914
183910	151491	96	76304	63872	93	2311	1871	27	3080	2665	31	7282	5995	49	9446	7977	56	275395	231501	91	0.100914
233581	182520	103	90426	71224	101	3530	2597	35	5759	4990	45	12012	9970	61	18414	16192	73	444687	377121	99	0.102159
58533	56275	78	21065	21069	63	310	403	0	703	1177	9	2002	1975	24	2936	2903	32	76071	75455	72	0.102159
65899	64377	80	25636	24982	75	607	441	0	934	764	0	1708	1930	21	2195	2285	26	69463	67089	69	0.103405
115862	109315	98	36783	35739	82	1688	1639	19	2415	2494	28	6055	6134	43	7706	7230	51	277919	258665	80	0.103405
187236	162484	94	74969	65026	92	3381	3158	30	4090	3325	40	9007	7990	54	14045	12236	62	334578	299504	91	0.104651
39225	38987	77	18354	18618	54	538	543	0	547	561	0	1362	1596	17	2383	2311	26	60637	58964	71	0.104651
130704	112822	89	47124	39165	87	1564	1346	16	3215	2523	34	6119	5457	44	7405	5428	56	283853	243828	89	0.104651
120950	107870	88	52647	47768	85	2050	1967	24	3093	2685	31	5776	5313	41	8982	8754	50	200683	187689	86	0.105897
125213	104226	104	45011	36920	88	1337	1158	15	2446	2120	29	5126	4263	42	7233	6359	51	166121	140354	89	0.105897
194693	163188	96	66121	53697	94	2334	2221	27	4313	3853	39	9930	8639	57	11178	10066	71	424169	377732	91	0.105897
191026	154844	115	74732	64606	115	3982	3348	33	5389	4488	41	11508	9484	66	17186	14268	85	425634	341255	115	0.105897
169234	156530	90	80815	75910	87	2101	1973	23	3973	4291	33	9444	8961	51	11571	10576	57	354774	340142	90	0.107143
45436	45715	74	15444	15093	51	393	534	0	956	783	0	1836	1769	22	2526	2616	27	64078	64169	72	0.108389
143957	112818	109	53167	42265	91	1271	963	0	3050	2045	34	4870	3540	43	7140	5315	49	179446	142257	93	0.108389
95837	83792	84	30226	26409	83	1285	1262	13	1971	1887	21	5131	4389	42	7782	6551	47	167078	149250	82	0.108389
222727	163123	102	86686	61864	101	2595	2019	26	5392	4000	46	11841	8650	66	13149	9705	66	491079	357942	105	0.108389
115012	109753	84	48182	46841	81	1390	1295	14	2929	2706	31	6544	6200	45	6462	6332	43	255334	246259	86	0.108389
135499	118665	105	96094	85801	105	2198	2072	25	3652	3263	35	7247	6576	46	11097	9951	61	277529	248592	105	0.108389
176989	125249	97	65255	45002	98	2494	1685	33	3767	2886	36	8282	5905	54	13603	9361	66	293926	211973	103	0.108389
198192	146736	100	73066	54272	97	2644	1894	29	3358	2619	32	8981	6834	54	13277	10144	68	306349	233275	100	0.109635
86984	85230	78	25798	25652	61	1178	1202	11	1765	1786	19	4794	4398	41	5316	5389	37	196255	191749	82	0.109635
134937	122164	87	50161	44168	87	1567	1247	17	3339	3127	31	7423	6698	45	8090	6797	54	306782	272654	89	0.109635
61420	56750	91	27420	24764	91	631	569	0	1521	1102	8	2371	2122	24	3566	3074	33	110211	89005	91	0.109635
124704	113223	87	70717	63356	87	2343	2052	25	3133	3132	34	7729	7182	49	10892	9859	61	268548	247892	88	0.109635
124451	100794	93	51835	43817	89	1650	1210	18	2531	2066	28	4694	3730	40	7454	5623	51	163935	133919	90	0.109635
120829	113683	100	47678	46431	82	1687	1693	18	2605	2678	27	6427	6083	43	6903	6703	47	261221	246971	82	0.11088
76884	74865	80	26275	25458	71	1617	1444	21	2434	2206	24	4429	4368	36	6612	6171	47	146423	143070	79	0.11088
60770	58341	92	33971	33259	76	751	648	0	961	1370	14	2156	2228	26	3496	3197	33	91202	93442	77	0.11088
54452	50595	77	27083	24680	77	804	595	0	1540	1515	21	2484	2182	30	3924	3976	34	95780	88310	80	0.112126
183665	150692	104	69105	57025	100	2866	2354	29	3568	2961	37	8096	7016	49	11335	9520	58	275012	242322	97	0.112126
88665	84371	88	43425	42233	78	1048	966	0	1621	1428	20	3609	3192	36	4668	4295	38	130602	121256	76	0.112126
170306	129979	99	69377	54827	96	2030	1647	21	3528	3024	39	7412	6223	48	8735	7412	56	328781	267389	100	0.112126
146938	117767	92	53864	42885	91	1817	1377	20	3160	2263	33	5889	4604	47	9059	6998	60	213246	160867	96	0.112126
109719	101325	86	47507	43272	84	1631	1492	18	2547	2065	27	5154	4679	39	7885	7842	46	182702	169920	83	0.113372
101270	91743	85	46867	42530	82	1265	1107	8	2029	1428	20	4414	3694	40	6334	5858	45	168081	150270	85	0.113372
45138	45488	74	24156	24517	64	406	342	0	731	791	0	1527	1843	19	2314	2401	26	62644	60545	66	0.113372
149369	131026	95	67722	59824	89	1664	1544	20	2561	2647	30	7046	6401	47	8959	7922	54	220003	205761	92	0.113372
54183	54211	76	19511	19791	56	755	647	0	1353	1435	14	2106	2263	23	3070	3053	30	74820	76257	62	0.114618
212305	185693	98	119247	105736	96	2835	2768	25	5676	4718	41	11915	10665	61	14951	12988	72	433812	384074	100	0.114618
213252	165445	110	73666	58014	103	3451	2593	34	4437	3160	43	9869	8099	55	13836	10628	66	323443	256954	104	0.115864
36482	35836	73	13493	13181	47	570	496	0	1228	738	0	1556	1727	18	1952	2214	24	53808	52797	72	0.11711
185786	141493	100	70889	52972	97	2801	2213	30	4144	3270	43	8465	6209	55	12113	9601	63	282255	211098	101	0.11711
75367	71221	79	38217	35496	79	1080	1055	5	1407	1429	21	3095	2957	31	4740	4180	36	117219	114109	80	0.11711
123479	117849	89	46642	45126	82	1591	1288	18	2864	2603	29	6171	6081	42	7683	6870	53	274643	262838	76	0.118355
22757	21762	76	10387	10170	45	212	260	0	100	462	0	808	759	0	1774	1611	20	37498	35643	78	0.118355
22602	22800	54	13777	13663	48	220	317	0	158	742	0	859	865	0	1091	1284	13	38083	37194	67	0.119601
136428	124703	91	67849	63410	85	2499	2449	25	3255	3141	35	6986	5948	49	10772	9404	56	233216	200744	84	0.119601
62095	59844	77	32416	30500	76	1135	1235	11	1274	1149	13	2930	2683	31	5234	4468	45	112359	107645	80	0.119601
155188	127143	110	75881	62471	95	1704	1310	16	2745	2279	30	6237	5344	46	8396	6913	54	251691	204637	110	0.119601
111036	109291	83	41675	41122	80	1921	1818	21	3728	3908	33	7750	7381	49	8699	7812	46	318907	302316	81	0.119601
31090	33254	45	13437	13557	46	287	351	0	561	786	0	1635	1564	17	2078	2066	26	49111	49667	68	0.119601
59598	57177	81	25836	24380	76	534	700	0	641	741	0	2459	2656	27	3573	3144	33	89205	85329	78	0.120847
110118	105393	84	35055	34085	79	1418	1340	13	2447	2359	26	6083	6330	42	7680	7750	47	267071	252223	87	0.122093
190514	164106	108	155555	140236	99	3687	3548	32	5244	4927	39	12207	10159	63	17466	14540	76	418997	350143	111	0.122093
19525	20254	50	6552	7329	36	428	394	0	551	461	0	885	1091	8	1473	1650	18	43948	47341	64	0.122093
123654	103117	88	54698	46725	87	1757	1520	18	2240	2198	31	5085	4093	44	8437	6983	55	186060	151184	79	0.122093
113551	108957	84	92380	89006	83	2678	2436	26	4204	3959	38	9357	9066	53	13816	12760	68	287498	267251	77	0.122093
172429	149749	94	93949	82608	91	3993	3265	34	4597	3747	37	11455	9558	65	15797	12775	72	363916	304968	89	0.122093
48013	53380	56	14008	14980	43	450	569	0	1185	990	0	2356	2488	26	3035	3548	29	79200	78610	76	0.122093
278617	175945	133	102572	70262	123	4628	2742	43	7250	4313	57	15050	10194	78	22955	14267	91	510745	336481	124	0.123339
83656	80873	79	38692	36045	80	1294	1144	13	1788	1269	21	3814	3628	34	4393	4639	37	132562	121898	84	0.123339
98261	86535	87	32530	27437	85	980	867	0	1451	1613	24	4218	3609	39	6037	5181	44	148693	131063	85	0.124585
64061	58652	78	23522	20915	70	740	663	0	1403	1608	17	2848	2507	29	4169	4163	37	101762	97115	82	0.124585
74445	69174	88	29957	28412	78	751	712	0	1329	1230	14	2924	3099	28	4067	4282	32	110323	106117	81	0.124585
85377	77145	84	35971	31454	83	1453	1303	14	1720	1563	16	3790	3327	33	5296	4443	40	128560	114490	84	0.124585
89261	79170	85	36600	31732	84	1614	1409	16	2004	1612	22	3975	3436	36	6105	5132	41	153012	138387	86	0.124585
73396	69266	79	37377	35397	78	1098	969	0	1268	1413	15	3166	2833	32	3485	3348	34	110735	104730	82	0.125831
203435	170975	114	70697	59976	95	3892	3185	33	5006	5032	37	11620	10678	62	18950	17323	77	421724	398278	99	0.125831
170401	151852	96	82576	72662	91	2039	1762	24	3597	3200	31	8535	7758	49	8324	7715	56	316656	298565	91	0.127076
76368	76114	77	39783	39807	77	691	1041	4	1373	1199	11	2947	3102	27	4626	4800	38	104200	99484	78	0.127076
66660	62194	78	29984	27750	78	1013	1184	9	1348	1456	15	2753	2427	31	4072	3600	39	103484	90816	68	0.128322
82834	81928	80	35639	35109	77	773	695	0	2063	1817	21	3282	3000	33	4539	4052	44	109596	106503	79	0.128322
111311	106681	93	35267	34258	79	1483	1566	16	3141	3029	35	6563	6715	42	7971	7001	47	282783	270381	95	0.128322
36521	37787	76	9663	9659	42	728	687	0	242	328	0	1797	1847	20	2518	2557	25	56109	56555	72	0.129568
302090	217470	128	275872	213499	119	11169	8839	51	18148	13478	103	36473	28608	111	54664	43523	112	1.04858e+06	953094	123	0.129568
169646	142273	111	70275	59564	93	2285	1935	25	4592	3960	39	9148	7832	53	11170	9580	58	400745	349995	100	0.129568
105751	88514	91	43618	36174	87	1230	1026	5	1745	1783	19	4172	3536	38	6894	5703	49	156955	131480	91	0.130814
114259	97144	103	55349	47932	86	1977	1363	20	1772	1730	25	5050	4250	42	7690	6698	56	174149	149136	88	0.130814
92600	92045	82	48130	47821	79	1549	1355	17	2318	2104	25	4221	4121	35	7151	6775	46	149984	147083	83	0.130814
178224	140887	114	112793	96154	103	3224	2362	35	4735	3797	44	9746	8208	55	12463	10061	64	308479	265686	114	0.130814
107208	87636	89	44172	35874	87	1747	1270	21	1979	1727	27	4647	4241	40	8123	6189	50	171281	145070	87	0.130814
229939	112202	130	84149	46453	127	3129	1731	29	4499	2208	62	9319	4490	85	14072	6627	89	344956	157065	133	0.130814
245319	209303	98	111844	96908	99	5238	4350	39	8675	7838	51	20129	18376	73	22553	20383	81	786042	707840	103	0.13206
107280	106712	81	60263	58888	81	1548	1621	18	3316	3219	34	7294	6521	46	7463	7282	48	312426	302354	85	0.13206
144850	127201	101	43893	38205	90	2703	2238	28	3031	2617	36	7279	6327	47	11297	10065	58	264659	244657	94	0.133306
205103	177545	102	122183	109029	96	4365	3526	35	6574	5695	44	13408	11777	61	20142	17414	84	458279	397920	99	0.133306
116309	110765	82	35116	33362	81	1999	2019	20	3411	3746	33	7186	6805	47	8249	8213	48	304560	291005	87	0.133306
75532	72943	80	51018	49649	78	1578	1502	16	1868	1773	19	4318	3936	40	6830	6468	41	154933	146097	76	0.134551
54167	55043	74	18772	18875	55	388	562	0	923	893	0	1829	1713	20	2173	2322	28	65314	67084	73	0.134551
221500	181140	107	105551	87038	100	3303	2634	31	5591	4505	40	12367	10264	59	15575	12798	68	470590	395179	106	0.134551
188828	158786	95	95581	80366	95	2338	2182	24	3845	2941	38	7462	6036	49	10857	8792	64	279067	230407	95	0.134551
56815	58911	70	24748	25085	61	493	571	0	1114	1034	4	1935	1946	23	2582	2905	27	78127	80142	72	0.134551
40906	44372	68	6582	6971	36	367	300	0	638	775	0	1646	1709	18	1719	1961	21	66433	69401	73	0.134551
120495	110043	85	52649	48001	83	1638	1459	18	2970	2846	32	7028	6393	50	8486	7855	52	313644	284502	85	0.135797
188943	164223	96	71138	62879	93	2536	2271	26	5317	4466	38	12322	11031	66	12978	12023	61	495628	450216	97	0.135797
259255	196482	113	82813	65706	109	4030	3050	37	5302	3960	44	13066	9539	67	19203	13897	81	439802	302548	112	0.135797
54348	52739	83	20555	20218	63	716	748	0	1321	1130	11	2109	1904	24	3321	3544	31	80862	79848	70	0.137043
126771	107186	94	49067	39689	90	1252	1036	8	3256	3048	33	6851	5901	49	7121	6430	51	293970	246818	95	0.137043
109734	106225	89	52293	50885	80	1439	1412	15	2915	3097	27	6445	6250	47	7440	6899	46	267730	262415	81	0.137043
92990	80793	87	38534	32881	84	1041	884	0	1738	1584	20	3882	3102	37	5027	4292	42	133109	114556	85	0.137043
41503	41181	80	15353	15200	49	572	515	0	815	632	0	1781	1725	21	2928	2827	31	67818	68941	67	0.138289
231559	166524	109	96183	70101	106	4281	3566	34	6104	5179	43	14054	10440	74	20081	16236	83	487893	393422	105	0.138289
78757	76509	80	35140	32603	80	1250	1244	12	1382	1371	15	3623	3194	36	5040	4905	42	116526	111186	77	0.138289
138545	126082	89	67108	60928	88	1947	1688	21	2425	2100	22	6129	5852	42	8391	7576	49	198446	188480	85	0.138289
204285	163632	116	82278	65906	106	2599	2000	27	3877	3243	34	8333	6915	49	12731	10830	59	318832	274914	103	0.138289
158038	134776	93	53277	44685	90	2809	2450	29	3401	3107	37	6911	5544	50	10444	8670	59	246340	214225	87	0.139535
127723	104890	96	50141	41918	90	1826	1509	22	1559	1653	20	4482	3631	40	6975	5907	48	174528	142075	88	0.139535
104382	92912	86	40385	35419	85	1592	1472	19	2725	2259	29	4828	3957	44	7216	6548	44	182104	162008	85	0.139535
95240	92905	80	42518	40825	79	1091	1001	1	2954	2519	29	5951	5472	43	7074	6831	45	272050	251676	76	0.139535
234311	185084	110	110686	89214	104	6071	4763	42	7751	5976	59	18240	13206	84	27298	20011	95	638310	475104	102	0.139535
35399	37434	63	16813	16870	49	590	486	0	601	833	0	1585	1802	18	2296	2298	25	57143	55391	84	0.139535
145752	127132	102	60971	53569	89	1933	1600	23	2108	1880	29	5067	4615	41	7827	7077	46	185583	171142	87	0.140781
80294	74729	90	18808	17788	59	1053	1122	9	1439	1398	18	3505	3334	36	5060	4995	36	136597	126087	95	0.140781
183810	166001	94	93897	85158	91	2326	2163	26	5164	5188	38	12365	10553	61	15930	14355	63	543054	507051	91	0.140781
154269	132671	98	66375	57037	92	2717	2199	28	3708	3140	35	8482	7561	51	11469	9947	67	287566	258805	89	0.142027
41145	41107	71	16041	15338	56	387	438	0	674	820	0	1808	1944	22	2256	2286	24	56572	56439	73	0.143272
292937	202167	136	126182	96598	125	4994	3405	43	8666	5581	56	19528	13365	82	26853	18227	107	869541	630377	126	0.143272
110597	102782	98	48937	45878	83	1482	1423	18	2389	2069	26	4887	4355	42	7668	7036	48	164209	155792	82	0.144518
227986	178860	105	108706	88878	104	3778	2819	35	6406	5161	43	12540	10695	59	15682	12700	77	446064	372790	101	0.144518
139500	101911	93	58851	44609	93	2732	2172	30	3426	2445	36	6906	4936	52	10541	7103	63	248439	183160	94	0.145764
103074	99971	80	43338	41985	82	1410	1407	15	1600	1654	22	4001	3490	38	5714	5506	37	151673	141661	78	0.145764
76308	76854	85	27788	27948	72	642	698	0	1011	1226	8	2754	2681	30	3599	3623	33	103644	99783	68	0.145764
106466	96645	87	40881	36430	85	1236	1089	8	2055	2017	19	4479	3753	39	6612	5516	51	159241	140389	85	0.14701
78079	72463	95	46210	43741	82	1112	967	0	1714	1273	19	3063	2657	31	5398	4748	42	124586	112046	95	0.14701
207020	164639	99	70338	56391	96	3056	2534	30	4894	3227	45	9264	7246	54	15492	13412	71	330466	276472	97	0.14701
99688	98907	80	45075	44213	79	1212	1125	10	2366	1883	30	5406	5138	39	6488	6268	43	221051	211965	84	0.14701
81520	81515	78	30962	30675	76	1025	1090	7	1676	1674	18	3198	3192	30	5006	4651	39	143228	141563	77	0.14701
119123	103992	88	41170	34846	85	1235	1048	8	1912	1942	24	4283	3707	39	6540	5704	47	167885	146143	86	0.148256
145301	126384	99	46219	41828	88	1750	1515	23	3619	2896	37	8196	7219	55	8983	8179	50	320956	294998	90	0.148256
95974	88753	85	44104	41621	83	1514	1362	17	2387	2506	27	4464	4119	39	7193	6840	47	151153	145721	78	0.149502
106958	98773	92	44141	40180	81	1320	1241	13	1696	1672	23	5047	4780	43	6424	5713	47	232426	218273	77	0.149502
126100	111921	94	59428	53683	87	1649	1202	19	3153	2560	29	5855	5426	46	6935	6170	52	236130	211478	85	0.149502
154275	140365	91	89941	81949	89	2958	2700	29	6059	5295	44	11710	11017	57	14919	13385	66	497397	448457	88	0.150748
38118	40904	64	17640	18199	50	128	202	0	270	790	0	1436	1468	17	1573	1484	16	55980	56197	62	0.150748
37909	38767	70	22428	22744	68	304	325	0	596	587	0	1636	1548	17	1810	1771	23	50979	53161	59	0.150748
220447	162903	106	84976	63385	105	2971	2305	33	4857	3936	42	9929	7913	57	15268	11671	76	347696	281936	103	0.150748
89735	80693	82	42521	37623	82	1278	1054	8	1740	1603	21	3847	3217	37	4573	3853	39	129302	119334	80	0.151993
49051	50993	73	19354	19789	54	755	623	0	1284	871	0	2530	2643	26	3094	3465	30	73028	73914	67	0.151993
120174	113334	86	49071	45761	85	1778	1750	19	3167	3296	29	8159	7119	51	9726	9355	55	351370	328094	101	0.151993
125503	111820	89	43678	37084	87	1476	1209	15	3231	2754	32	7033	6209	48	7597	6778	50	311781	271383	90	0.151993
147898	126458	94	65414	57911	89	1542	1281	17	3234	2363	35	5589	4798	44	8826	6946	52	197005	162623	78	0.151993
49358	48035	68	21012	21145	55	747	745	0	1095	1430	12	1804	1995	22	3050	3170	32	79528	81408	74	0.151993
131933	114733	89	54992	47770	88	1214	1116	8	1872	1810	25	5095	4756	39	5559	4919	44	207055	179079	90	0.151993
82432	80502	80	24462	24037	75	1056	1099	8	1655	1314	19	3596	3341	33	4607	4523	39	119208	118237	77	0.153239
29602	31135	58	13340	13362	46	535	499	0	478	743	0	1299	1264	15	2557	2625	28	49952	50063	66	0.154485
73635	66308	87	28363	24876	79	475	584	0	1119	1346	13	3040	2824	30	4148	3659	39	109836	101309	81	0.154485
213832	161056	118	74802	57243	103	2895	2205	34	4119	3336	38	8713	6969	52	13337	10822	69	315019	249988	106	0.154485
93433	91454	89	39515	37985	80	1192	1185	11	2014	1560	25	3584	3586	33	5468	5205	40	128843	122918	75	0.155731
105909	102525	87	43934	42775	80	969	915	0	1882	1930	21	5040	4828	39	5873	5469	41	205072	193761	73	0.155731
137511	81924	111	49237	29503	106	1873	1035	4	2249	1360	35	5614	2883	59	8729	4474	68	199805	110904	103	0.156977
58585	59552	73	24493	24773	70	526	472	0	1412	1336	11	2009	1796	24	2703	2827	29	72763	70364	74	0.156977
88445	82473	80	42968	40776	80	1920	1963	19	2255	2233	26	4940	4606	41	7882	7431	47	174977	173214	79	0.156977
160258	128751	92	57271	46125	92	2812	1944	33	2880	2926	29	7705	6472	52	12028	9775	64	282906	234831	94	0.156977
86811	75232	83	38434	32611	83	1541	1095	10	1949	1562	25	4039	3608	38	6018	5265	45	150268	131104	84	0.158223
168212	145755	106	122726	109709	91	2746	2426	30	5145	4665	40	11643	9726	59	14412	12743	69	421101	370577	90	0.158223
187998	152956	102	65017	52339	97	2488	2314	26	3453	2877	32	7913	6486	51	10950	9029	62	268875	228234	97	0.159468
70670	68277	77	32924	32134	78	1106	1255	12	1686	1320	22	3489	3324	32	4879	4438	42	112905	108951	78	0.159468
104130	89173	86	32357	27851	82	1507	1571	17	1960	1755	23	4591	4297	41	7532	6030	51	171946	154033	85	0.159468
29266	30941	60	15866	16398	48	108	225	0	376	556	0	1011	1089	8	1033	1685	15	46769	48766	68	0.159468
100838	88143	85	46342	40282	84	1289	1147	10	1468	1190	10	4221	3288	40	5365	4814	41	132994	120671	81	0.159468
25170	25384	60	10509	10776	42	463	377	0	778	693	0	1285	1172	14	1086	984	0	52270	50967	68	0.160714
120908	112759	86	66529	64133	83	1563	1484	18	2353	2357	31	5320	4914	41	7591	6786	48	176204	165333	84	0.160714
86658	88100	78	57992	57342	79	1617	1496	15	2259	2396	25	4606	4445	35	7280	6702	45	160133	154839	79	0.160714
131982	119907	87	37347	34710	84	2082	1978	26	2589	2827	31	7345	6600	46	10829	10010	57	252049	243349	85	0.160714
37680	38057	78	15218	15670	47	460	565	0	1217	1081	6	1411	1474	16	2400	2486	26	53131	55148	67	0.16196
121556	111456	85	50528	47106	84	1146	1281	12	2016	2315	22	5813	5135	45	5705	5847	40	216709	211016	84	0.16196
211208	163569	101	93988	72134	99	2583	2014	26	4865	3648	42	11109	8491	57	15009	10675	69	480011	383915	105	0.163206
75018	71543	82	19990	19606	57	1039	896	0	1241	950	0	2706	2661	29	4546	4394	38	98022	93812	79	0.163206
150587	131798	95	69331	59383	90	1666	1596	18	3336	2893	32	6729	6231	48	8476	7530	49	239763	214901	89	0.163206
197798	161998	96	79984	64976	95	3336	2718	32	4989	4815	39	11077	9537	60	16224	14067	80	368001	332009	88	0.163206
69056	61678	84	29940	26840	78	1045	730	0	1370	1182	9	3306	3012	34	4929	4511	43	118114	110459	79	0.164452
86834	83612	93	34246	33432	78	783	976	0	1892	1923	18	4473	4515	35	4375	4364	38	197539	186521	85	0.164452
98982	94684	83	34150	32933	79	1434	1284	17	2409	2076	25	4866	4676	37	6341	6516	43	173400	163323	88	0.164452
88750	85740	83	32265	31415	79	797	884	0	1761	1595	17	3807	3894	34	3970	3704	35	160089	154263	83	0.164452
116059	96712	90	47355	38532	88	1164	1056	5	1887	1728	25	5003	4087	43	7343	6168	49	172695	138578	90	0.165698
53958	53184	77	17668	17302	52	725	805	0	1147	1188	10	2406	2562	26	3588	3671	31	92135	94636	77	0.165698
51222	51024	83	12907	12712	47	829	838	0	1200	1225	9	2214	2097	26	2827	2709	30	87310	87050	80	0.165698
141106	124218	90	55431	46643	89	1511	1219	16	3811	3278	34	7509	6885	47	9487	9154	55	341853	309615	91	0.165698
257642	171388	113	101183	67529	111	2982	1880	35	5763	3741	50	10864	7743	63	15397	10417	72	368457	253466	114	0.166944
194065	155576	97	84472	66954	97	2797	2162	32	3837	3085	35	8284	6837	51	12955	10275	68	279434	228852	100	0.166944
176104	127435	100	76344	57457	98	2401	1681	29	4247	2969	45	9259	6664	64	14128	10686	68	310691	228633	104	0.166944
169641	151930	96	77495	69816	90	1985	1784	23	4343	3889	39	9691	8336	55	12209	10592	59	435039	371051	87	0.169435
121141	115061	83	43217	41273	82	1510	1542	16	2970	2688	29	7081	6680	46	8521	7822	60	308049	291594	90	0.169435
77198	66745	86	28849	25159	80	1197	977	0	1555	1260	12	3423	2839	34	5254	4792	45	114979	102767	82	0.170681
332590	234454	134	170870	124876	129	7947	5778	47	11060	7434	80	23577	16829	95	33315	23767	118	767773	555001	134	0.170681
213513	163399	112	77894	59854	101	2875	2374	31	4512	3640	41	9469	7253	55	13911	10650	69	327178	251179	118	0.170681
63820	62928	80	32046	30044	78	1048	807	0	920	1264	15	2625	2731	28	3720	3354	35	106992	96940	80	0.171927
38659	38089	72	10232	10483	41	403	347	0	601	848	0	1703	1742	20	2537	2689	25	52309	52432	72	0.171927
43183	43049	76	9873	10147	41	526	546	0	688	769	0	1693	1686	20	2483	2609	27	66855	65898	72	0.171927
73582	71786	78	17144	17059	51	1036	1040	5	2070	2269	23	3493	3582	31	4692	4786	38	133395	130521	77	0.171927
269966	226447	113	171052	143810	112	7276	6126	42	9984	8032	61	22045	17781	87	31849	25586	104	750426	601223	114	0.171927
233261	162631	135	141230	106423	135	3549	2484	34	5262	3581	47	11005	7512	64	15670	10259	81	404081	277230	135	0.171927
84821	80743	80	41487	39288	80	604	821	0	1280	1596	15	3379	2990	35	4805	4665	38	126665	123616	80	0.171927
104825	88689	88	52190	45142	85	1437	1186	18	2082	1725	25	4896	4452	39	6730	5666	53	159957	143929	88	0.173173
178461	151138	97	58476	49871	95	2146	1784	21	3914	3874	33	8660	7863	49	9309	8054	54	357891	323448	103	0.173173
135676	127887	93	59738	56838	84	2208	2012	22	4151	3566	35	7189	6583	45	8711	7935	57	281927	251392	83	0.173173
73781	75433	77	41069	41250	76	1199	1087	8	1334	1408	17	3113	2818	32	3973	3903	37	103451	102626	76	0.173173
95106	82342	89	39104	34696	83	1376	1019	5	1624	1429	21	3771	3766	33	5625	5171	42	149022	139901	81	0.173173
79572	76214	81	38654	38082	78	875	836	0	1195	1412	14	2693	2809	29	4136	4113	34	124619	124912	79	0.173173
69766	66565	86	31718	30673	77	889	824	0	1374	1101	7	2582	2305	28	4111	3484	39	92449	89287	94	0.173173
155927	119457	104	51468	37241	91	2479	1784	28	3715	3219	39	8268	6420	54	9992	8085	60	342826	282213	95	0.174419
119162	108435	88	38078	34677	85	1119	1047	6	2363	1914	26	4043	3873	36	6126	5332	44	149120	135460	86	0.174419
144951	122291	96	46751	38676	93	1490	1290	15	2871	2784	29	5871	5038	44	6974	5712	49	237644	205688	95	0.175664
165429	144778	97	93305	81085	92	2401	1982	28	3281	3046	33	8184	7236	48	11514	10419	57	281060	248468	93	0.175664
59445	62540	74	28981	28916	67	903	966	0	1617	1475	14	3470	3398	31	4473	4398	36	96023	93756	70	0.175664
29023	29785	55	12229	12801	44	315	410	0	1039	775	0	1720	1768	20	2171	2213	23	51568	54619	67	0.17691
200225	158243	104	87941	72853	98	2798	2397	29	5921	4916	44	12419	10251	61	13070	11060	59	471778	400482	100	0.17691
166956	134818	106	73922	62463	96	2009	1700	21	2271	1787	29	5606	4757	43	8256	6603	54	203701	169093	85	0.178156
95426	94410	80	41670	40380	80	1407	1414	14	2397	2206	26	5134	5361	37	6382	6091	42	210163	200200	81	0.178156
141127	84189	117	58733	34186	112	1991	1145	12	2359	1447	17	5868	3391	64	8007	4852	67	199967	123581	111	0.178156
194678	162945	104	103856	90560	97	2394	2130	27	4446	3961	40	9562	8608	55	14393	12008	69	330906	290455	96	0.178156
267095	171787	123	99373	64279	116	4117	2590	43	5949	3539	48	12026	8041	65	17057	11866	83	408002	272994	114	0.179402
228903	172343	100	95796	70640	100	2702	2072	29	5350	4072	42	12099	8744	65	14089	10676	73	541818	404030	102	0.179402
37229	37295	74	17979	17954	57	216	277	0	264	746	0	1217	1158	14	1408	1600	17	49478	48195	61	0.180648
100580	86629	87	38215	32573	84	1053	914	0	1903	1754	25	4206	3550	38	5859	4820	48	144526	126612	81	0.180648
178334	141478	99	82546	66946	99	2304	1741	28	3752	2995	37	7693	5862	51	11483	9491	56	283665	237563	95	0.180648
134974	125674	86	58684	51159	87	1376	1227	12	2641	2576	30	7705	6948	50	8323	7510	49	304120	281851	86	0.180648
86310	77983	83	42246	38257	81	1386	1216	13	2103	1869	22	3704	3547	33	5505	5413	43	130243	121254	77	0.180648
119835	116584	83	60247	56841	82	1589	1584	21	1903	2326	22	5306	5324	38	7542	7297	48	228081	223658	73	0.181894
140675	120158	95	46704	39881	89	1800	1553	20	2650	2329	26	5435	5042	41	7109	6412	46	198827	183544	86	0.181894
71304	69456	86	28348	27178	77	881	760	0	1583	1282	14	2639	2529	30	4397	4599	34	102013	104368	68	0.18314
77278	69466	95	25129	22129	80	1415	1198	14	1935	1771	21	3464	3281	34	5698	5133	47	138308	126929	95	0.18314
160572	143509	99	59906	52746	91	1815	1509	20	3464	2652	35	6264	5635	44	8117	7028	48	238459	205293	89	0.18314
52768	52326	73	12482	12614	45	871	960	0	1213	928	0	2757	2638	28	3643	3764	31	89767	90075	76	0.18314
138942	120455	90	81102	71211	89	1931	1871	21	3168	2343	33	6262	5098	48	8164	6573	51	204764	170435	87	0.184385
145227	128393	90	90340	83249	88	2765	2434	29	5271	4674	43	11891	10440	61	13284	11500	63	485146	416309	86	0.184385
53707	54868	71	21402	21612	55	473	649	0	626	666	0	2236	2260	25	2959	2943	30	79648	79503	72	0.184385
80389	72523	83	37943	33873	81	1343	1116	9	1857	1469	22	3397	3087	33	4805	4157	42	124778	107964	81	0.184385
109393	106218	83	47885	46883	80	1396	1383	17	2433	2352	26	5966	6139	41	6410	6428	40	212659	203366	75	0.184385
159974	135422	92	56909	47774	88	1829	1708	20	3373	3002	35	9280	8180	58	10102	9381	57	385406	348167	86	0.184385
65607	60535	88	32714	29802	79	675	640	0	1556	1213	12	2426	2128	29	3261	2871	33	96165	90685	76	0.185631
73562	64958	96	33485	30093	79	565	570	0	944	868	0	2537	2611	27	3815	3610	35	104945	95850	77	0.185631
94382	89565	80	43029	40111	82	1362	1260	11	1843	1779	21	3961	3507	37	5173	4988	39	145305	142613	81	0.186877
104474	99425	98	53415	52716	81	1292	1009	4	2178	2696	25	5796	5835	40	7049	6519	54	233249	226800	78	0.186877
77413	74923	81	28838	28229	77	797	704	0	1828	1377	20	2521	2697	26	3778	3738	32	130111	128039	78	0.186877
35946	34868	72	14384	14468	48	226	228	0	554	794	0	1282	1173	11	1422	1417	17	49932	49304	70	0.186877
174134	140406	97	55483	45072	94	2193	1837	22	3102	2458	35	7084	6018	48	10263	8675	55	257262	225247	97	0.186877
105671	101213	80	41276	40507	79	1515	1585	19	2625	2872	29	6251	5648	44	7238	6551	48	257576	251292	82	0.188123
67051	66674	77	24827	23847	73	635	657	0	1178	1000	1	2979	2688	31	3681	3704	32	92946	87894	75	0.188123
78616	71168	89	34148	31717	79	1171	1149	9	1371	1167	13	2988	3016	30	4874	4805	39	117076	109472	75	0.188123
107973	99796	86	43298	39614	82	2062	1861	23	2294	2230	22	5514	5125	40	8306	8016	53	196253	195873	74	0.188123
74290	75249	80	24521	23898	74	1164	1136	9	2135	1896	25	3759	4050	32	5470	5481	38	135482	133739	79	0.189369
281519	181959	123	116453	76063	121	4570	3144	43	6160	4251	49	13719	8875	75	20639	14169	84	514384	355370	123	0.189369
64941	63916	77	34874	34501	76	1262	1216	10	1282	1660	18	3765	3626	34	5617	5125	46	129948	124147	69	0.189369
85079	83058	81	35985	34872	78	862	850	0	1892	1704	20	3712	3437	36	6254	5879	47	132123	117817	74	0.189369
106880	98193	91	43035	39518	83	1288	1126	8	2920	2204	31	3822	3465	34	5706	4741	44	146646	137701	85	0.189369
63487	59991	79	29040	26865	77	989	768	0	1277	1358	14	3226	2986	31	4685	3875	40	114950	109513	77	0.190615
29565	30963	53	20993	21558	56	430	416	0	1001	841	0	1311	1380	17	1990	2033	24	59588	57281	69	0.190615
117584	98668	90	47535	39672	87	1997	1399	25	1879	1616	22	4705	3856	40	7257	6089	49	169916	143834	92	0.190615
96955	82688	98	41686	35141	85	1207	940	0	2023	1402	27	4332	3404	42	5967	5086	45	153204	124463	87	0.19186
106295	88830	94	40338	34044	86	1409	1194	11	1709	1370	20	4949	4250	40	7290	6366	49	173913	147095	90	0.19186
319563	212625	135	245450	186502	131	9016	6635	48	11150	8089	61	23556	16987	92	35578	26128	120	800620	583419	146	0.19186
110829	97595	86	46830	39300	85	1887	1579	19	2404	2271	30	5159	4334	42	7878	6557	52	187541	158708	84	0.193106
74139	70067	85	36550	36083	77	994	1037	4	1179	989	0	3280	3095	34	4489	4385	37	105292	102203	78	0.194352
179721	154241	98	67311	57126	93	3639	3462	30	3871	4003	38	9886	8781	55	13056	11378	61	348903	317478	94	0.194352
144622	117028	95	60673	50423	92	1945	1752	23	2908	2480	34	5869	5247	45	7680	6274	55	212336	173174	93	0.194352
145286	133094	101	74449	67798	92	1890	1531	20	3982	3603	34	8899	8211	56	10834	10448	55	366184	343305	106	0.194352
104186	93112	87	36425	32517	82	1365	1232	12	1850	1168	16	3997	3790	39	5109	5112	39	147851	145881	77	0.195598
124758	107370	88	53265	44472	88	1342	917	0	2481	1841	28	4531	3837	39	7268	6164	51	153723	127446	88	0.195598
228122	166779	121	89917	64699	121	2588	2012	27	6049	4189	48	13681	10138	68	15656	11669	80	560302	432112	121	0.195598
134374	121049	89	55728	48697	86	1440	1252	12	3740	3756	33	7127	6755	45	8547	7575	51	315425	295804	89	0.196844
63408	63719	75	31307	30847	76	765	843	0	1340	1224	11	2510	2355	27	3281	3065	31	92526	94109	73	0.196844
32242	35256	52	14190	14295	48	314	401	0	636	943	0	1359	1589	15	2227	2029	26	47778	48060	59	0.196844
246235	181972	111	76102	55191	104	3007	2345	31	6407	4789	47	14247	10690	66	16860	13193	74	592777	451614	109	0.196844
19233	22807	43	9023	9650	40	153	311	0	566	592	0	898	936	0	1588	1625	18	28480	28098	57	0.196844
53861	58020	65	23064	23322	61	331	396	0	894	701	0	2068	2048	24	3137	2994	29	75315	75997	73	0.196844
98589	95153	90	36732	35682	79	1111	1019	4	2452	2354	26	5538	5213	39	6216	6329	42	232499	222005	82	0.19809
101359	87857	88	47630	41457	86	1184	1081	9	1921	1390	17	4443	4191	42	5613	4976	43	157066	135916	86	0.19809
44924	44548	73	25844	25737	73	646	592	0	1002	707	0	2310	2354	25	3100	3224	33	80158	83480	67	0.19809
183147	152535	110	59559	47252	97	2008	1628	26	3599	3343	36	8837	7516	58	9890	8254	55	356278	304917	91	0.19809
119544	111180	93	43070	39996	84	1462	1379	14	2687	2510	28	5069	4796	39	7093	6661	45	167213	156677	85	0.199336
161038	133147	109	64139	53238	92	2288	1836	27	3551	2861	37	7286	6153	51	10610	8970	56	269333	247741	86	0.200581
60831	61369	83	25638	25318	74	901	768	0	697	593	0	1990	1990	22	3072	3371	30	70323	71179	69	0.201827
305625	195472	143	111597	69485	127	5973	3815	45	6687	4406	49	15771	10211	74	23340	15015	101	566145	374623	133	0.201827
100998	99981	80	26006	25686	65	1075	1278	11	2131	2201	24	5828	5763	44	7075	6708	45	278034	272139	83	0.201827
125246	108016	89	58560	51773	86	1658	1299	16	2565	2262	29	5493	5313	42	8128	7132	50	201715	178460	89	0.201827
47137	47674	73	12007	11982	45	439	384	0	688	832	0	1766	1963	22	2744	2628	30	71834	72608	74	0.201827
100207	88851	86	33225	30182	82	978	1017	3	1249	1444	14	3634	3170	33	5415	5212	38	135764	122804	85	0.203073
215564	173969	103	117994	96012	101	2674	2538	27	4661	3675	42	9585	7404	56	13248	11085	59	326324	264761	104	0.203073
55081	57168	75	23448	23372	59	869	1022	4	1571	1359	16	2659	2581	29	3961	3988	39	101185	98718	71	0.203073
65030	62727	79	34216	34130	76	1097	1023	3	1550	1916	20	3176	3278	32	4533	4686	34	120904	114273	78	0.203073
28233	30357	54	13111	13631	44	240	386	0	714	912	0	1369	1372	14	1476	1631	20	44041	43787	68	0.203073
90656	79721	85	36824	32454	82	1094	848	0	2251	1613	24	3941	3568	35	5356	5199	42	150148	131743	86	0.204319
93549	89443	82	25002	23720	68	1527	1395	16	2386	1998	24	5468	5372	40	7752	7317	49	196208	189171	78	0.204319
203160	139874	103	82142	57331	100	2610	1559	32	3777	2500	44	8203	5721	55	12479	8860	72	309337	207514	103	0.204319
246095	170651	105	103641	72765	103	3751	2787	35	5552	3882	45	11151	7815	65	15917	10638	74	416201	315582	105	0.204319
230720	126094	120	88056	47729	116	2535	1263	20	4601	2754	53	9315	5135	66	12644	7316	74	321493	182103	120	0.204319
97589	91477	85	38080	34787	83	1172	1173	10	2435	1855	29	4104	3793	37	6094	5110	45	149593	136480	99	0.204319
65669	67170	76	18884	19249	50	840	697	0	1139	1023	8	2802	3020	27	4121	3611	35	91646	89092	78	0.205565
121191	117012	90	39248	37832	81	1866	1665	20	3560	3308	32	7754	7471	50	8935	8412	53	324131	302067	80	0.205565
246012	180710	131	109174	82303	114	3502	2928	34	5407	4555	44	14154	11570	67	16617	12590	74	588966	474214	117	0.206811
206808	163291	102	68760	55118	98	2650	1930	29	4028	3339	36	8899	7056	54	13039	10288	62	317292	267083	116	0.206811
78615	76960	79	29681	28239	73	926	753	0	1539	1044	8	2840	2627	30	4178	4316	35	105449	102357	79	0.206811
114916	98532	93	40936	35649	85	1186	1082	10	1859	1572	24	4559	4179	38	6676	5893	47	160114	145093	88	0.206811
136656	122957	99	51987	46214	87	1740	1720	21	2570	2461	26	5957	5251	43	8075	7804	47	213115	192167	88	0.208056
83979	82610	77	30017	28346	77	891	1022	4	1467	1618	14	3915	3667	33	4709	4799	37	124077	119024	82	0.208056
113472	109949	84	40964	39913	81	1197	1278	13	2483	2536	30	5924	5779	43	6940	6710	45	270271	264501	83	0.208056
65717	61970	79	31773	28742	78	995	960	0	1359	1140	9	3037	2545	31	3731	3312	36	96177	91149	81	0.209302
112467	107249	84	53146	50057	83	1588	1468	17	2010	2010	25	4685	4357	38	7675	7193	46	172620	162209	85	0.209302
58719	54356	92	26328	25321	76	896	1011	3	1218	1330	13	3016	3084	28	4194	4288	34	102846	97576	77	0.210548
101890	99170	87	42314	41146	79	1353	1399	15	3253	2994	31	6741	6536	48	7424	7292	48	277104	265716	84	0.210548
35397	34425	78	8565	8470	40	279	361	0	232	398	0	1154	1256	13	1784	1850	23	44286	47270	68	0.210548
27512	27268	80	14414	14183	51	378	360	0	696	649	0	1203	1214	12	1935	1868	21	40380	37917	80	0.210548
173765	151417	98	103777	91230	95	1971	1637	21	3743	3826	32	9416	8403	52	10048	8625	55	397745	362029	98	0.210548
126403	117442	87	37962	34538	85	1963	1858	23	3051	2550	31	4981	4958	38	8050	7743	43	207231	196271	86	0.211794
107448	97050	89	53584	49166	83	1348	1303	15	2736	2607	27	4760	4425	41	6705	6356	44	192386	184261	85	0.211794
144138	128950	88	59469	53108	87	1309	1222	14	2558	2379	26	6206	5828	44	7040	6519	44	243549	219847	88	0.21304
173602	127492	101	103532	81704	99	3279	2540	33	5035	4100	41	10559	8179	64	13653	10846	65	379100	298647	103	0.21304
125749	111176	89	37165	31564	86	2060	1749	23	2914	2439	31	6481	5622	45	9980	8777	58	238036	207962	90	0.21304
113406	99117	87	47678	41728	85	1049	1051	5	2028	1888	21	3943	3688	35	6078	5383	44	159004	139200	86	0.214286
156012	137580	89	60057	51151	89	1854	1805	21	4178	3378	35	10005	8836	60	10724	9604	60	384013	354356	89	0.214286
112990	108216	85	54104	51369	82	1880	1801	20	2639	2318	29	5487	5181	40	8239	7555	48	181463	174519	76	0.214286
52095	52532	76	12951	13272	45	788	684	0	558	914	0	1873	1848	24	2859	2530	32	76769	78662	74	0.215532
66294	65441	77	22379	21707	61	1240	1357	14	1603	1679	17	3069	2699	29	4714	4505	41	109833	107329	75	0.215532
89489	87717	81	34501	33206	78	1053	1164	9	1804	1778	22	4725	4608	38	4815	4691	41	211374	204767	83	0.215532
112970	111173	81	83884	82640	81	1764	1536	19	3112	2797	30	7185	7153	45	7392	7576	49	285212	274228	78	0.215532
83952	71509	88	41054	35490	82	1094	1059	6	2274	1634	28	3805	3273	37	5490	4830	45	130783	113738	84	0.216777
204332	172664	105	72649	61810	96	2678	2302	28	6624	5536	44	12864	11348	67	14783	12867	64	527838	479719	96	0.216777
109682	103974	88	49114	46447	82	963	1272	11	2785	2360	29	5666	5397	40	6826	6942	45	237115	228715	71	0.218023
134779	117447	91	51360	44504	87	2200	1824	25	2651	2852	27	5961	5376	43	9639	8438	56	232367	214242	85	0.219269
36669	36836	69	15298	15321	49	238	310	0	584	594	0	1189	1172	13	1659	1817	20	42318	42322	66	0.219269
147625	131042	92	44998	38623	90	2019	1598	23	2851	2537	31	8494	7802	49	9044	8322	55	333225	306831	88	0.219269
34101	35051	61	15207	15153	49	400	306	0	285	380	0	1108	1106	7	1616	1676	18	53295	50660	79	0.219269
69578	69021	77	20359	19998	60	1198	1112	10	1732	1806	20	2965	2856	30	4415	4336	37	114054	112919	73	0.219269
101758	89219	88	39591	33609	86	1518	1270	16	1813	1805	23	4055	3974	34	6567	5876	44	145495	129684	84	0.219269
106144	92413	86	38745	32552	83	1128	1001	2	1510	1373	14	3947	3302	35	6327	5501	48	160096	135137	83	0.219269
76099	76481	77	27292	27174	73	714	718	0	1607	1249	15	3253	2992	30	4370	3791	39	106461	101946	74	0.220515
209259	160971	99	95082	77533	97	3828	3015	37	5558	4293	45	11641	9027	65	16795	13258	73	389664	318342	97	0.220515
55704	54191	75	19165	18972	55	404	506	0	924	927	0	2242	1960	26	2198	2377	25	88529	86648	71	0.221761
72299	70788	79	22971	22137	68	793	717	0	1608	1454	15	3210	3528	29	4212	4343	36	94847	90781	75	0.221761
240551	177558	113	101594	77239	111	4276	2921	40	5684	4001	49	11870	9550	60	19158	15046	79	455820	371755	107	0.221761
148056	132801	92	67468	59325	89	2004	1917	21	3016	3118	30	8216	7074	51	9790	8504	58	368427	334817	88	0.221761
146406	122336	92	61015	52261	89	1996	1894	25	3433	2980	35	7153	5536	52	10160	9193	57	237049	197481	86	0.221761
77473	76941	77	22270	22103	62	1011	810	0	1542	1578	18	3583	3705	31	5181	4979	36	127969	126758	74	0.221761
165188	122478	97	63142	47031	96	2247	1538	24	3150	2595	36	7144	5329	51	10502	7955	60	238922	183574	92	0.223007
118970	118252	81	50109	47830	82	1852	1638	21	3305	3255	31	7003	6506	47	9171	8382	61	292487	285924	74	0.223007
143243	129716	103	70577	65096	89	1735	1841	18	3552	3504	36	9646	8493	58	9589	8275	53	370055	326960	89	0.223007
274263	210858	112	134620	105571	107	5074	3811	40	7330	5814	54	15110	12152	72	23321	17970	94	556165	426437	109	0.224252
175173	139098	99	77873	62140	95	2449	1816	26	3137	2651	34	6996	5789	50	10123	8305	59	265992	208428	92	0.224252
104517	100922	80	57810	53575	83	1445	1329	16	2746	2387	27	4948	4355	39	7472	7069	47	170105	165749	80	0.224252
56226	56520	75	26366	24517	77	441	481	0	881	836	0	2068	2007	23	2646	2292	30	72201	68823	90	0.224252
68282	68053	76	21151	20718	55	1111	841	0	1048	1126	7	2823	2896	28	4144	3902	37	97852	98122	75	0.224252
121199	97757	93	48963	38429	90	1814	1573	20	3172	1922	35	6312	5154	45	8817	7656	51	214579	175685	90	0.225498
83292	81498	78	34100	32895	77	1113	1145	10	2169	2276	23	4045	3914	34	5503	5493	40	135704	128211	79	0.226744
241514	189415	113	141796	114663	113	4632	3423	39	6354	5310	44	14144	11840	65	21339	18016	93	496455	419264	114	0.226744
97861	92257	83	65860	61976	82	1395	1381	14	2739	2425	31	5440	5128	41	6832	6821	42	199474	188133	80	0.226744
57038	54233	86	22516	22302	65	680	760	0	655	579	0	1699	1875	22	3130	3197	30	71664	70379	71	0.22799
102796	98723	82	46838	45029	81	1287	1374	13	2018	2307	24	4850	4571	40	5773	4895	49	220326	203213	86	0.22799
84526	76912	83	35396	31543	81	921	1030	3	2082	1622	21	3649	3161	36	5976	4909	45	141197	126315	98	0.22799
69555	68075	64	31626	29167	77	779	766	0	1182	1013	4	3036	2753	32	4571	3985	41	110791	101410	69	0.22799
43690	43963	69	13030	12854	47	412	434	0	666	842	0	1758	1909	20	2217	1847	28	67908	68188	74	0.22799
109138	91435	93	46653	39276	86	1806	1584	21	1989	1768	25	4761	3872	41	7258	6258	48	171501	146402	88	0.22799
63377	62269	76	20705	20323	63	942	830	0	1416	1298	13	2621	2583	27	3927	3457	34	89894	88234	79	0.229236
77664	68986	82	33453	29635	80	874	793	0	1505	1244	13	2676	2357	32	4039	4249	34	98893	88818	79	0.230482
149256	122202	97	124129	104095	91	4510	3943	36	6629	5085	49	14325	12218	64	19754	16595	80	443550	373298	94	0.230482
123989	122049	83	51068	50424	82	1761	1446	15	3508	3279	33	8512	7973	54	9610	8806	58	358940	334977	84	0.230482
49852	51335	78	26466	25728	73	528	508	0	1640	1330	17	2000	1728	21	2620	2371	26	81728	70847	88	0.230482
134901	116632	88	54661	46939	86	2341	1988	26	3340	2627	36	7039	5651	48	11487	9241	59	255967	212775	88	0.230482
239118	165715	102	96196	67088	101	3438	2287	37	6502	4377	48	14455	10245	67	16747	11800	78	640688	459294	104	0.230482
140890	128857	87	49628	45068	85	2008	2057	22	3754	3507	35	8064	7450	52	9696	8903	54	354497	317217	77	0.231728
121745	107764	97	49625	44125	86	1848	1561	21	1761	2036	19	4863	4415	40	7828	6473	53	176476	163158	87	0.231728
106946	86670	93	47543	39223	88	1079	1144	9	2052	1433	27	4771	3962	42	7120	5984	50	174953	141276	87	0.232973
233798	158118	122	81483	56082	104	3364	2316	36	4670	3054	45	10380	7411	59	15889	11315	78	386593	251811	107	0.232973
106742	109057	79	54395	54275	79	2127	2114	24	3547	3287	37	7817	7320	51	9199	8502	57	337867	310366	79	0.232973
156923	136723	104	64331	55681	90	1881	1729	22	3722	3364	34	8566	7307	53	9597	8258	55	355291	324427	91	0.234219
295006	207843	124	132697	90957	122	5881	4213	45	7680	5659	54	16984	12379	78	24553	18109	91	613673	467777	121	0.235465
161210	121215	115	89352	68249	114	2096	1422	18	4537	3422	35	9929	7476	72	11746	9192	81	422717	345762	114	0.235465
91323	86078	83	46177	43730	82	1888	1812	22	2508	2581	28	5328	4968	40	7850	7665	45	185657	175152	80	0.235465
132087	115621	95	79092	69794	88	3673	3159	31	4656	4334	37	10734	9986	55	15297	14349	68	366971	331418	88	0.236711
280510	217237	115	124955	97304	113	6225	5175	42	8506	7076	52	18792	15042	75	26004	20354	94	639195	507401	114	0.236711
233519	180872	105	100425	78562	101	4385	3144	38	5552	4570	44	11959	9763	62	18492	13358	84	418169	351050	98	0.237957
68739	68946	76	25529	24921	76	1102	967	0	1594	1456	16	3465	2859	32	4249	4188	35	101624	96166	79	0.239203
87184	81358	86	40715	37387	81	1446	1207	15	1944	1443	20	3792	3475	36	5676	5548	41	125890	118404	82	0.239203
70193	67346	90	33111	32371	77	1002	898	0	974	832	0	3475	3491	31	4348	4553	36	112568	106272	69	0.239203
138417	122483	90	53929	45826	89	1596	1300	21	2733	2592	27	7154	6193	50	9126	7343	59	312069	272418	97	0.239203
266911	150149	216	102027	57854	207	4269	2331	31	4874	3480	45	12330	7005	96	18085	10614	113	429955	240655	245	0.239203
148750	88432	107	69158	43272	106	2225	1189	13	2928	1901	42	7176	4540	62	10950	6270	74	256961	161636	107	0.239203
144017	127282	92	54697	48826	88	1984	1553	24	2896	2367	30	5607	4916	43	8222	7675	49	194276	174487	90	0.240449
143611	134875	88	89964	84073	86	2836	2567	29	4484	3985	37	9190	8431	53	13972	12895	66	324494	296322	89	0.240449
183205	151576	96	69971	56623	94	2048	1745	23	3644	3251	34	10711	8849	66	12559	10495	65	427807	357677	97	0.240449
168066	130083	100	72806	57407	97	2293	1782	24	2683	2346	29	7837	5890	56	11363	8474	63	278425	217331	88	0.240449
306322	163192	135	135779	77157	132	4103	2156	45	6747	3890	56	14276	7949	73	18118	9572	82	561237	308912	135	0.24294
138663	128450	87	74456	69196	86	1563	1475	18	3426	2958	36	7728	6842	49	9877	8265	54	356172	306318	87	0.24294
109199	105786	80	36162	35346	78	2099	1793	25	2481	2499	26	5931	5774	41	8879	8978	47	221801	218985	76	0.24294
111239	106987	93	53804	52501	82	1375	1358	13	3057	2665	29	6048	5884	39	6839	6092	45	272949	266295	89	0.244186
100537	90529	86	36732	32363	82	1141	1062	5	2119	1396	23	3745	3230	37	5827	5008	44	140341	133440	83	0.244186
70191	63601	86	29043	26421	79	730	571	0	940	808	0	2578	2382	29	3915	3276	36	102467	91567	83	0.244186
174177	149269	97	73528	63828	95	2905	2464	31	3799	3372	34	8232	7165	50	12246	10784	64	286386	258600	96	0.244186
100753	88080	93	39530	34187	87	1463	1075	11	1880	1859	24	4671	4313	39	6294	6134	47	166505	143682	100	0.244186
226423	159070	116	88969	64381	103	3413	2321	36	4479	3222	45	11534	7977	68	17503	12071	84	400559	296973	105	0.246678
162368	129769	96	51911	40114	92	1604	1183	13	3216	2645	34	4909	3897	43	7341	5835	49	182830	143726	95	0.246678
63376	65091	75	14395	14639	48	748	704	0	1798	1409	14	2510	2487	27	3910	4234	34	102227	105278	80	0.246678
158488	131725	93	57719	47526	91	2079	1674	24	3487	3252	35	7288	6390	47	11215	8963	64	241648	213425	94	0.246678
94863	85925	85	29427	25667	82	1269	1329	13	2018	1960	21	3459	3372	33	5602	4646	45	133337	119387	85	0.247924
69333	67943	78	22386	22167	66	801	606	0	1347	1244	16	3335	3310	32	4036	4133	33	143897	138837	81	0.249169
101258	101219	80	39617	38521	79	1251	1130	9	1805	1158	21	3260	3099	34	4724	4738	35	113329	108445	78	0.249169
103936	96160	90	42700	38985	83	1152	1159	10	2212	1849	26	3906	3696	35	5793	5312	42	139265	131998	80	0.249169
178076	145737	100	72112	59002	94	2048	1561	24	4374	3235	43	9484	7437	56	11956	9612	70	423446	338899	89	0.250415
183309	160000	99	64529	56949	92	2359	2185	25	3429	3325	32	10407	9184	58	11854	10170	64	453215	426758	92	0.250415
247717	189721	104	144462	116956	103	5788	4955	40	9916	8039	54	21005	18023	78	27092	23582	96	780913	672958	105	0.250415
101626	94031	85	40892	39205	81	1219	1436	13	1404	1589	21	3936	3859	34	5551	5553	39	130591	124486	83	0.250415
114573	110554	98	29039	28501	76	1201	1039	5	2767	2432	26	6194	5748	43	6824	6148	43	268559	261950	87	0.250415
96316	92218	84	42182	40628	80	1346	1144	9	1668	2127	22	4789	4584	35	5867	5585	47	214183	205744	84	0.251661
117537	110162	96	60645	58252	83	1109	1200	11	3011	2717	28	7283	6871	47	7972	7209	51	307387	282704	80	0.252907
99193	93503	82	39081	35591	83	1215	976	0	1804	2221	22	4254	3853	37	6037	5349	45	142794	135643	82	0.252907
74567	73695	77	32956	32015	76	882	859	0	932	1123	9	2549	2662	27	4030	4009	34	100369	100394	68	0.252907
170838	147539	93	63776	54846	91	1766	1419	20	2665	2285	28	6221	5025	47	8930	7540	52	226263	210898	87	0.252907
151579	133485	90	67282	58647	88	2387	2266	26	4221	3373	49	7298	6873	48	11430	10873	63	266049	248355	88	0.252907
181041	144421	98	82349	66947	97	2286	1729	24	6019	5098	45	10007	8445	56	11298	9515	61	384872	317561	97	0.254153
41000	38948	73	14024	13613	49	531	750	0	861	703	0	1433	1483	16	2396	2095	27	54177	52018	70	0.255399
192961	140613	119	72653	53222	103	2855	2025	33	3793	2899	39	8035	6027	56	10581	7759	61	265828	195244	119	0.255399
189847	152057	101	76301	61124	97	1882	1708	21	4678	4387	37	10252	8791	54	11506	9570	58	402254	355797	95	0.255399
56790	55370	76	25138	24780	74	744	687	0	723	982	0	2508	2335	28	2670	2694	30	101014	100496	74	0.255399
138232	129756	86	84729	81813	84	2268	2184	22	4910	4131	42	10756	10603	58	13435	12537	67	482745	442461	84	0.256645
118545	115327	83	37306	36161	79	1406	1246	15	2755	2271	31	6263	6114	47	6551	6432	44	226332	217267	82	0.256645
179383	145702	95	56047	45598	92	2578	1942	27	3137	2631	34	7062	5908	46	10704	9464	55	257473	218662	87	0.256645
244615	155347	109	130288	91122	108	3892	2849	35	7271	5507	51	17863	12875	85	20612	14448	83	769769	544257	108	0.256645
181172	141104	95	72029	57940	92	2907	2025	33	3921	3150	39	8263	6242	58	13260	9710	66	306101	244761	90	0.256645
215843	183411	95	125955	109434	95	2855	2555	29	6212	6194	41	14728	12685	68	16676	14381	73	603426	563392	85	0.256645
164988	140249	92	59462	49881	91	2458	1846	28	3861	3160	39	9277	7494	56	11552	10037	60	384110	322043	88	0.256645
59010	59181	77	19379	19585	55	697	637	0	994	1158	8	2801	2621	27	3877	3982	31	81529	83231	70	0.25789
152887	127848	105	77760	68277	92	2068	1890	23	3008	2710	29	5165	4428	40	8439	7402	52	193338	174732	86	0.25789
167157	129925	94	67536	52818	95	2132	1572	26	3571	2500	37	7584	6226	50	10003	7539	60	351985	283281	111	0.25789
89272	86941	79	33928	32672	77	1647	1344	20	1999	1862	25	4104	4091	36	5916	5938	43	145509	145080	73	0.25789
159183	123908	110	56307	43948	92	1958	1919	21	3173	2530	42	7438	5815	52	9807	7512	57	244826	194628	88	0.259136
39546	39261	71	15208	15121	49	522	567	0	725	627	0	1831	1939	21	2368	2007	28	54329	55750	67	0.259136
216584	144772	110	80300	57757	106	3517	2318	37	4265	2847	48	9637	6525	59	13484	9304	66	332292	218306	104	0.259136
123723	115261	83	46148	42631	81	1210	1520	15	3042	2735	31	6069	5463	44	7354	7095	44	260272	244383	81	0.259136
95240	90459	82	36557	33905	80	981	836	0	1391	1550	15	3889	3412	38	4121	4261	36	147235	131525	75	0.259136
58252	58845	67	15536	15623	49	841	1057	6	1399	1177	13	2478	2465	28	3537	3615	33	90566	91050	71	0.260382
58168	53146	77	31555	28409	77	982	877	0	681	805	0	2589	2230	30	4035	3771	33	92370	84910	74	0.260382
57710	56944	75	24593	23464	76	599	623	0	587	700	0	2239	2228	25	3328	3323	33	82367	81565	60	0.260382
57464	55325	77	23394	23455	64	570	645	0	1530	1028	4	1941	2144	22	3298	3272	30	77364	77863	73	0.260382
50967	51461	75	30331	29557	74	794	859	0	1046	1168	12	2544	2515	29	3526	3726	31	99489	103637	72	0.261628
144596	130217	103	77499	70185	89	1356	1429	15	2656	3068	30	7172	6936	45	8102	7484	52	281071	274756	79	0.261628
97708	94543	81	40780	39671	80	1033	1075	5	2744	2525	31	5620	5562	44	6750	6413	44	233762	226065	82	0.261628
34527	36383	56	12010	11789	47	663	563	0	652	652	0	1392	1756	17	2075	2157	22	55943	54765	67	0.262874
256857	183687	116	100439	74908	111	3242	2612	33	4853	3329	44	11036	8035	61	15793	11583	75	362525	294090	105	0.262874
83528	75359	94	38992	36227	79	962	966	0	1490	1535	21	4012	3682	36	5849	5802	41	138160	129199	78	0.26412
75464	70579	81	27898	25208	81	741	699	0	1219	961	0	3092	2872	32	4153	3477	37	110170	99562	78	0.26412
74896	73443	78	25665	25400	75	566	609	0	1033	830	0	2786	2840	29	4510	4865	33	104014	103067	78	0.26412
214463	172644	104	96673	76434	100	3054	2549	31	4892	4291	39	11574	9577	63	14736	12213	76	404567	340067	98	0.265365
322641	203728	193	170236	125665	176	7906	5377	45	11089	7298	61	22517	15618	97	33845	22771	148	774484	550421	215	0.265365
214597	160282	108	75008	55326	100	2378	1768	28	5288	4031	46	11508	8494	63	12269	9624	64	457703	338753	103	0.265365
58567	56997	76	27493	26819	70	839	826	0	1311	1231	13	2756	2984	27	4460	4333	38	101149	101462	73	0.266611
67683	65463	84	30572	29320	77	924	996	0	1155	1132	12	2914	2904	30	4446	4093	39	98914	88097	92	0.266611
142654	127383	90	68144	59316	91	1982	1819	21	2468	2782	30	7332	6670	48	8134	7466	50	310181	274003	91	0.266611
20419	22146	42	7192	7266	38	247	352	0	345	403	0	1008	1199	10	2266	1910	26	46926	42909	68	0.266611
167838	135165	100	62900	49991	93	2599	2084	30	4389	3565	40	8300	6750	53	13242	11199	66	305354	255473	93	0.267857
43537	43389	73	9980	10080	42	537	397	0	1399	1499	18	2546	2477	29	1526	1624	15	47207	49336	67	0.267857
171371	145404	104	60005	51195	92	2122	1822	24	4004	3612	38	10011	8526	58	11484	9531	61	398529	366256	93	0.267857
79826	77231	79	33189	31749	78	1020	1060	6	1270	1414	20	3300	2733	34	4492	4311	35	129464	125144	77	0.269103
60637	60979	79	23955	23907	69	895	709	0	815	1211	9	1998	2031	22	3179	2980	30	74926	71482	74	0.269103
23384	24777	62	14686	15145	47	284	331	0	643	863	0	1238	1173	11	1322	1180	14	56652	57652	65	0.269103
193181	128386	110	80631	62150	105	2968	1944	29	5405	4218	53	10787	7990	68	15153	11128	83	426054	314078	110	0.269103
169183	126616	97	57687	42068	95	2428	1765	31	4049	2538	42	7668	5825	51	10791	8566	63	260108	199233	98	0.270349
153009	139235	97	92167	85139	89	3552	2853	33	4017	3666	34	9641	8728	55	13455	12734	65	303780	265786	87	0.270349
245497	195487	120	146090	119577	114	3291	2646	33	5317	4530	39	11559	9572	64	16171	13119	76	433333	353569	115	0.271595
202417	153936	100	82463	64335	98	3100	2403	32	4469	3560	41	10639	8077	57	13428	10355	69	492047	385842	103	0.271595
271754	183372	119	99512	67117	119	4811	3031	44	6407	4247	49	13748	9728	67	20625	13696	89	500806	343173	122	0.272841
240319	197522	103	156334	128596	105	4423	3674	37	8746	7378	54	20777	17402	88	22946	19535	97	884712	727333	109	0.272841
187435	158565	100	77427	67085	97	2984	2532	28	5886	5003	44	13429	11867	61	16517	14562	73	601888	549461	101	0.274086
115666	111085	84	31640	30692	80	1245	1099	10	2887	2845	29	4935	4681	40	5969	5505	44	226828	214991	87	0.274086
135694	126465	98	55845	52111	86	1163	1014	3	2367	2292	28	6121	5871	42	6351	6385	41	244594	237798	81	0.274086
60791	59173	82	18850	18924	53	595	647	0	917	963	0	2401	2266	26	3080	3109	32	85246	87230	77	0.275332
122217	102857	88	50233	41452	88	1883	1689	23	2479	2489	29	5837	4628	48	8219	6833	50	205400	172721	92	0.275332
128484	115862	88	54759	48776	87	1574	1375	15	2458	2438	27	5742	5354	41	7760	7116	49	200206	186449	88	0.275332
249295	182626	106	113817	84359	105	3821	2837	37	5409	4018	42	11813	9578	64	17461	12766	83	413303	337302	102	0.275332
35155	35803	69	11630	11512	45	347	401	0	714	620	0	1205	1109	7	2194	2252	25	58599	54202	84	0.276578
106915	99368	84	45040	42186	81	1292	1244	11	1772	1691	21	4459	4156	37	5333	4730	41	156094	144307	81	0.276578
219748	165148	120	93873	72632	108	2318	1927	25	4321	3268	40	10100	7661	61	12365	9091	66	379574	294404	111	0.277824
127913	117481	88	69061	63574	86	1955	1786	22	3045	2815	30	6280	5846	44	9133	8480	48	213429	196412	86	0.277824
103657	99205	81	42590	40684	80	1391	1313	14	2196	1791	24	4595	4547	36	7067	6344	45	156762	145394	82	0.277824
155621	132378	92	76508	64306	91	1801	1513	20	2944	2710	33	6032	4932	45	8861	7630	53	214219	185825	91	0.277824
104201	98853	84	66394	59896	83	1266	1112	8	1620	1772	21	4427	4352	37	5900	5246	44	153396	144861	80	0.277824
210345	121817	119	96106	53684	117	2062	1249	13	4250	2256	53	7598	4434	79	11427	6865	82	293495	160944	115	0.277824
212832	159761	101	128477	101583	99	2847	2288	31	5198	3437	42	9018	7071	53	14122	10951	63	337925	258361	100	0.277824
62419	62612	73	31845	30786	63	525	777	0	1108	1002	1	2615	2442	29	3199	3135	29	88695	86688	73	0.27907
91106	82710	86	34569	31236	81	956	912	0	1835	1623	23	3702	3231	36	4748	4364	41	126000	112258	87	0.27907
172137	144247	94	68588	56749	93	2292	1901	26	3926	3327	36	9890	9090	58	11243	9134	62	426604	360610	94	0.27907
203163	156574	112	77719	59952	99	2805	2491	28	4056	2896	39	8764	6484	57	12952	10129	66	290230	227522	100	0.27907
254472	191221	107	103942	79690	107	5071	3891	41	5892	4532	44	12150	9551	58	19823	14997	81	473231	380108	109	0.27907
64378	59465	81	23714	21372	62	755	497	0	751	944	0	2340	2138	30	3357	2834	38	85282	74604	81	0.280316
84602	83491	79	33549	33472	76	1107	1133	9	1816	1736	24	4535	4377	38	5169	5040	39	181798	177317	81	0.280316
60571	58725	84	21832	21557	62	559	838	0	1124	1348	13	2304	2242	25	3169	3422	31	84129	83112	75	0.280316
197903	131341	125	79127	57293	121	2845	2201	21	5408	3728	54	11144	9079	76	13986	10566	86	482772	376751	120	0.281561
97036	89216	85	41996	38085	83	954	1005	1	1404	1487	16	2623	2665	28	4203	4276	35	112038	101055	85	0.281561
125481	117540	88	71413	68697	84	2208	2223	24	2750	2182	29	5658	5205	40	8231	7421	51	189344	180113	82	0.281561
80474	70363	83	33964	29781	81	1222	1227	11	1470	1230	13	3971	3454	38	5176	4655	38	139080	125335	87	0.281561
209781	176214	100	164667	140902	99	4563	4012	36	6951	5399	51	15701	13064	77	20784	17386	81	530974	438605	103	0.281561
59505	59729	83	21369	20992	59	542	552	0	1284	1254	12	2566	2227	27	3568	3311	31	83836	77757	91	0.281561
156394	143746	89	51514	49003	86	2328	2458	23	4250	4103	36	10440	9802	57	11933	11097	57	408484	389786	92	0.281561
175044	149938	95	71618	59683	94	2467	2049	25	4314	3771	36	8403	7115	49	10919	8653	57	372794	314176	97	0.282807
216751	167693	96	117958	94859	98	3025	2495	32	5433	4057	46	10181	7969	61	16006	12161	72	353463	276501	99	0.282807
56808	57861	63	16882	17417	48	1105	950	0	984	795	0	2718	2585	31	2842	3132	29	95874	96020	74	0.282807
82718	81947	80	27379	26165	78	1111	1042	6	1703	1786	17	3735	3781	32	5302	5113	38	126887	123885	82	0.282807
124940	111164	89	65866	59681	87	1847	1562	22	3265	3400	31	7795	7228	47	8950	7794	49	337535	310969	92	0.284053
113588	103974	87	48505	43889	85	1458	1514	15	2844	2327	30	5000	4894	36	7520	7240	45	184909	175963	86	0.284053
50235	48520	87	21104	20668	62	473	622	0	884	983	0	1850	2071	20	2550	2610	26	68779	65174	89	0.284053
170420	130449	96	66211	51055	95	2404	1923	27	3654	3025	37	7020	5286	49	10569	8463	64	267475	206891	103	0.284053
56820	56560	79	21827	21927	60	843	719	0	1786	1264	11	2651	2477	29	3315	3324	33	91480	87923	81	0.285299
103259	87582	88	45123	36764	86	1921	1546	22	2448	2182	29	5431	4380	46	7795	6694	48	193931	161921	89	0.285299
39088	40003	66	17672	17576	52	325	416	0	422	549	0	1640	1465	21	2310	2415	25	58506	57220	71	0.285299
224523	175047	101	85829	65626	99	3138	2368	31	5694	4578	43	13210	10444	69	16737	13321	73	535555	434003	106	0.285299
172277	143216	97	65048	53238	91	1862	1809	22	4507	3387	41	9326	7721	60	11733	10079	66	402782	339229	95	0.285299
283453	203488	112	164607	128580	110	8440	6722	47	10078	7963	54	22582	18293	98	33322	27784	103	763640	637667	111	0.285299
90587	80405	83	38342	34751	81	1288	1114	10	1791	1763	20	3734	3517	33	5461	5019	41	140620	130798	84	0.286545
90475	88167	82	38189	37541	78	1142	983	0	1728	1999	20	5157	5185	39	5600	5777	39	209581	201767	82	0.286545
60743	59560	77	27434	26515	76	437	355	0	1065	780	0	2184	2137	23	3187	2975	30	86027	77072	91	0.286545
40218	41033	63	17163	17499	49	493	510	0	929	762	0	1674	1701	21	3265	3422	28	63380	63363	74	0.286545
149561	122262	99	59961	49395	90	2371	1838	27	3568	2911	37	7533	6038	49	11345	9277	63	249140	211603	93	0.287791
158228	147515	101	96763	90195	89	2831	2904	26	5945	4964	43	12613	12158	62	15287	14170	73	565082	519663	88	0.287791
109685	105895	96	34966	33588	80	1073	1199	11	2179	2524	25	6490	6073	46	6650	6734	41	240087	230624	84	0.290282
19730	20973	49	9135	9133	42	204	218	0	507	462	0	806	950	0	1104	1179	9	37081	37244	68	0.291528
132621	115093	91	53398	45429	88	2283	2230	26	2683	2366	31	5604	4617	42	9621	8316	60	210003	179480	89	0.291528
148446	131495	107	66759	59228	107	1306	1453	15	2887	2349	30	6424	5807	43	7809	6184	56	258501	220971	107	0.291528
106497	102784	85	56870	55182	81	1819	1600	21	2230	2490	27	5361	5047	40	7013	7122	45	202484	195193	77	0.292774
206514	155729	101	79736	61649	97	2916	2103	32	3942	3002	38	8409	5945	57	12728	9270	64	305517	230334	103	0.292774
56227	54983	70	25598	25471	64	547	545	0	662	945	0	1941	1981	23	2160	2032	26	80879	79509	72	0.292774
147422	130607	89	63362	55015	89	1982	1607	23	3403	3221	35	7628	6991	53	9299	7923	55	342903	305503	91	0.292774
131141	107760	97	47497	38713	89	1345	914	0	2411	1847	29	5206	4219	42	7636	5854	57	173971	147579	92	0.29402
146850	114953	95	60646	47465	91	2188	1716	27	2771	2553	29	6272	5066	48	9533	7877	55	230998	182574	95	0.29402
82484	79792	81	27411	26507	77	1057	1200	10	1241	1197	12	2999	2974	30	4595	4015	41	119435	114187	74	0.295266
132143	105396	98	48822	38040	91	2031	1439	22	1907	1799	23	5399	4200	44	8147	7007	58	201337	156334	95	0.295266
136410	111508	91	46452	36398	90	1751	1179	15	2482	2165	30	5577	3858	49	7743	5835	55	184002	148172	90	0.296512
76282	71941	85	25691	24569	70	1539	1339	15	1905	2013	22	4074	3811	36	5657	5409	44	141119	134887	76	0.296512
137902	108064	93	58212	45719	92	2113	1408	28	2531	2241	29	6416	5256	45	9021	7353	55	220417	173119	92	0.296512
20536	21383	47	13424	13484	46	262	268	0	519	524	0	605	828	0	1353	1405	14	45139	47586	55	0.296512
77793	70090	96	32651	30100	79	1105	1088	7	1049	1109	7	2980	3050	31	5013	4283	42	120597	109230	78	0.296512
175620	151477	100	76774	65700	94	1791	1858	19	3839	3568	39	8492	7671	51	9975	9205	56	354274	323308	89	0.297757
92090	85167	82	37351	34523	81	861	748	0	1648	1242	14	2786	2928	30	4307	3731	37	115484	109417	80	0.297757
177056	136309	100	77780	57584	97	2618	1993	30	3614	2810	36	7529	5650	55	11233	8796	74	266566	209744	95	0.299003
98658	93497	82	34494	33112	81	1053	1044	6	1002	1110	9	3441	3311	31	5217	5190	40	124026	116065	80	0.299003
164154	137431	93	69352	59150	93	2575	2000	28	3460	2998	34	7711	6625	51	11690	10145	60	260269	233631	89	0.299003
33942	34386	68	17332	17474	54	359	341	0	456	667	0	1341	1495	17	1821	1965	19	43162	42776	63	0.299003
228216	176418	104	121887	96242	104	3522	2900	35	5404	4360	42	10036	8066	55	16625	13441	72	379250	308445	99	0.299003
191271	147503	99	65722	48355	97	2341	1786	26	4984	3897	50	10183	8081	57	11564	8823	67	430266	332037	98	0.300249
122656	103044	90	52458	43436	88	1755	1435	18	2002	1817	24	5033	4143	43	7772	6552	59	185613	156419	86	0.300249
193065	173612	89	96952	84941	91	3527	3109	32	4237	3796	39	11143	10357	57	14430	12737	69	429451	387734	89	0.300249
25738	25758	67	8611	8951	39	181	204	0	154	583	0	687	778	0	1123	1128	8	41390	41061	65	0.300249
79650	72104	86	35658	31426	80	1040	866	0	1572	1784	18	2877	2815	32	5665	4486	48	116054	106228	78	0.301495
158581	142673	98	53807	49032	88	1870	1862	20	3698	3296	36	7046	6617	51	10483	10233	55	261502	244242	87	0.301495
190859	153613	97	92014	74220	95	2395	1896	28	4323	3744	41	10331	8500	58	11038	9356	58	424558	358513	93	0.301495
136523	117000	91	71150	64350	89	1861	1645	20	2643	2286	30	5274	4792	41	6872	6391	46	170167	157964	81	0.301495
52700	52596	73	20845	20651	58	497	508	0	761	784	0	2163	2275	23	2594	3024	26	70849	67958	74	0.302741
130323	114669	91	81587	73978	88	2747	2415	28	3562	3266	35	6468	5904	43	9758	8490	58	236562	222966	84	0.303987
129918	116537	94	53259	47531	87	1891	1786	23	2358	2210	27	5667	5345	42	7793	7664	49	204687	198951	83	0.303987
26609	27934	49	11946	12032	46	474	504	0	785	729	0	1422	1484	17	2097	2390	23	50607	50884	71	0.303987
41610	42272	74	16883	16911	50	595	411	0	481	634	0	1441	1592	17	1786	1774	22	51855	49265	69	0.303987
34958	34031	73	11627	11719	46	282	406	0	727	517	0	1113	1263	12	2041	2367	23	44146	43916	66	0.305233
188520	153719	105	78213	64079	104	3049	2430	31	3879	3409	36	8796	7313	54	12185	10199	61	286443	234733	104	0.305233
57832	56078	77	17163	16966	53	701	545	0	1546	1401	13	1881	1982	21	2968	2511	32	74939	76508	76	0.305233
130786	112953	99	68274	60503	88	1291	1085	9	2560	2144	33	5745	4685	47	5571	5359	42	205102	178346	89	0.305233
57256	57436	69	22910	23119	67	467	329	0	902	1049	6	2295	2287	25	2712	2491	29	86034	85096	66	0.306478
115780	96387	95	45098	38369	86	1052	1030	4	1864	1820	23	4036	3188	39	6120	4889	49	157386	132097	89	0.307724
69020	62152	95	24424	21634	95	509	475	0	1267	1082	9	2827	2585	28	3126	2436	28	106985	93084	95	0.307724
150396	113266	94	62359	46947	94	2235	1403	21	2229	1713	32	4921	3778	44	6041	4804	48	186993	137178	96	0.307724
97722	87891	85	40263	36449	84	1539	1317	14	2324	1902	24	4039	3651	37	6621	5808	53	140404	133186	86	0.30897
121748	112359	88	65757	61236	85	2639	2300	27	3245	2925	31	6242	6095	42	8930	8988	50	214772	204110	85	0.30897
60536	61113	75	20216	20011	59	601	624	0	1193	1014	2	2572	2690	26	3347	3271	31	90790	85458	76	0.310216
109501	98224	84	48941	42808	84	1733	1403	19	2730	2053	32	5330	4896	42	7681	6694	48	187474	172436	85	0.311462
258543	175197	115	95206	64984	109	4208	2992	39	5207	3619	50	12856	9053	66	17025	12000	74	436162	310264	109	0.311462
23892	27419	45	12458	12809	43	86	172	0	899	848	0	1227	1273	11	1299	1495	15	46507	46303	63	0.312708
115678	108630	84	59377	54973	83	1834	1797	22	2589	2788	29	6572	6286	44	9162	8536	56	199681	189217	83	0.312708
92150	89860	82	49824	49017	80	1279	1102	8	1659	1858	23	4778	4413	44	4986	4975	38	182885	163756	76	0.312708
65348	61908	78	37632	36532	77	1108	1153	8	1576	1457	17	3364	3406	30	4958	4841	36	127051	119965	78	0.313953
65753	63340	81	25865	24301	69	761	722	0	1488	1529	19	2431	2536	25	3792	3520	37	105837	99285	83	0.313953
53324	55689	72	17424	17875	50	367	564	0	1187	1398	12	2326	2355	25	2805	2779	28	96884	98105	77	0.313953
137086	121071	90	61569	56179	89	2160	1796	23	2439	2120	30	5571	4948	41	7997	7188	46	193521	178801	94	0.315199
62782	61287	77	29687	28413	76	1230	1305	11	1453	1576	15	2852	2636	31	4115	3892	37	101611	96746	65	0.315199
193622	150737	99	94030	73008	100	3320	2468	32	4635	3727	41	9808	8285	57	13861	11346	63	325966	281764	102	0.315199
50928	51509	63	27445	27700	73	381	422	0	757	798	0	1803	1788	20	1763	2117	24	68241	69874	72	0.315199
129769	119570	102	42586	39653	84	1720	1324	17	2350	2027	24	5367	5239	40	8254	7591	48	179076	170211	79	0.316445
25683	25379	67	7676	7752	39	208	322	0	614	545	0	1102	1386	12	1371	1679	16	38472	38417	68	0.317691
174799	132832	97	79828	61489	97	1898	1453	22	3811	2851	42	6883	5497	46	9093	6958	58	257574	206351	99	0.317691
25259	24759	64	11674	10586	51	155	242	0	943	893	0	1197	851	0	1530	1370	16	47119	41302	79	0.317691
138482	107228	101	53683	41713	89	1606	1238	16	2151	1813	35	5228	4270	44	7808	5796	51	189015	147415	94	0.317691
59351	60221	74	25301	25480	67	755	780	0	1179	1012	2	2638	2289	29	3304	3787	29	101160	96891	74	0.317691
107136	104083	81	40986	40218	79	1245	1272	12	2687	2657	27	6476	6119	44	7503	7335	44	276306	264435	85	0.320183
131562	110515	100	66997	58197	89	1289	1139	11	2571	2144	24	4926	4333	40	7104	6489	47	173550	148619	93	0.321429
80923	79330	80	41942	41300	78	910	1043	6	821	1267	11	3984	3829	36	4991	4790	40	153411	151522	77	0.321429
203400	156524	115	88940	69185	104	2402	1993	27	4069	3590	38	9767	7835	61	12364	9924	64	456097	372121	112	0.322674
178470	149881	110	100722	85949	99	2164	2043	25	4080	3152	39	8233	6642	55	11186	10015	56	312722	256749	110	0.322674
140504	122605	88	61436	54030	88	1673	1476	21	2181	1566	21	5319	4678	40	8035	6731	50	177035	159300	87	0.322674
183831	145443	95	62660	50037	94	2889	2085	33	4014	2956	37	8918	7012	54	13574	11021	69	321945	255861	97	0.322674
66644	63670	68	35153	32388	77	640	463	0	1588	1319	14	2669	2494	29	2678	2589	29	95487	87840	79	0.322674
122062	100990	100	47840	39772	88	1836	1363	24	1687	1423	24	4151	3723	38	6667	4948	47	157967	128238	91	0.322674
103326	99475	84	55635	53873	81	898	786	0	1602	1810	23	3857	3378	37	5464	5153	40	157631	140661	74	0.32392
182554	145526	109	70907	57167	95	2757	2266	27	3253	2568	34	7366	6057	51	10489	8764	58	259750	220753	97	0.325166
78961	74584	87	31085	30040	76	899	765	0	1283	1212	11	2514	2566	29	4127	4149	36	103340	95716	76	0.325166
204739	164580	99	74057	58849	98	2674	2315	29	5700	4114	48	12929	10616	64	14194	11847	69	528610	439411	104	0.325166
175690	141588	94	69161	54390	92	1931	1683	21	3484	2797	36	9433	7737	56	10478	8510	59	400089	322111	95	0.325166
201200	158754	97	126380	101453	99	4033	3232	35	5769	4609	44	12883	10462	68	18272	14670	85	448934	370019	113	0.325166
28129	31620	60	8748	9937	38	9	113	0	555	490	0	1029	1155	10	1314	1500	15	48016	48855	69	0.325166
40396	40470	71	14861	15187	47	127	282	0	672	888	0	1390	1532	18	2482	2323	26	60532	61917	68	0.326412
167237	142771	91	107961	93842	94	3882	3329	35	4820	3679	44	10571	8695	57	16756	13227	85	372093	321049	96	0.326412
158444	128789	98	58049	45506	93	2428	2054	29	2997	2526	35	8276	7054	51	12435	10682	65	280442	243390	95	0.326412
83208	81195	85	35019	34669	77	852	837	0	1961	1932	23	3112	2883	31	4615	4348	42	115043	107477	76	0.326412
159065	135434	93	63567	54622	89	1674	1501	19	3301	2410	33	6330	5624	43	8974	7506	60	229962	207257	92	0.326412
211343	181338	105	132793	115182	104	5652	4790	39	7566	6921	46	17070	14802	78	26310	22900	98	584478	522248	119	0.326412
195237	155494	96	72555	57679	93	1925	1519	21	4350	3614	39	10173	8040	56	11314	9373	61	407099	333326	94	0.327658
73346	66870	95	31516	29043	78	1082	839	0	1568	1082	7	2654	2241	29	3934	3454	34	106823	102841	80	0.327658
81928	75035	85	29954	27303	79	923	885	0	1370	1327	18	3382	3032	34	4891	4594	38	122083	114405	83	0.327658
165078	150002	93	64140	59589	88	2626	2273	28	3422	3750	32	7678	6747	49	10236	9697	53	260092	244920	91	0.327658
93223	90016	83	30221	28402	80	842	839	0	1441	1601	17	3872	3717	32	5865	5718	41	130121	123942	85	0.327658
205175	178738	98	100075	88452	96	2923	2497	29	5896	5156	47	12907	11888	67	15587	13019	69	552490	486522	99	0.328904
95386	94177	81	25165	25233	60	1090	1100	9	2681	2183	28	4771	4332	39	6398	5906	48	147595	139329	80	0.328904
191516	132824	101	77986	54029	97	3174	2122	35	3598	2615	39	8089	5373	53	12095	8220	64	284166	202927	99	0.328904
140011	124558	89	43894	38962	84	1911	1651	19	3538	3208	35	8438	7684	51	9615	8610	52	370726	331967	94	0.328904
141312	121141	88	63693	54519	89	1813	1396	22	2824	2166	31	6194	5234	45	8253	7027	48	214295	185137	89	0.328904
169138	138675	93	65658	52461	91	2306	1940	26	2725	2480	30	7521	6239	49	10907	9471	57	258050	214621	95	0.328904
92529	84692	88	52259	49501	82	936	1047	4	1735	1756	22	3977	3585	35	5200	5424	37	142575	137134	83	0.331395
185024	157845	113	58434	48178	113	2253	1921	25	4920	4887	38	12190	10712	59	13915	12111	64	506628	462333	113	0.331395
167280	135417	96	73736	61398	93	3796	3105	34	5211	4578	42	10994	9226	57	17722	15140	74	386418	334793	97	0.331395
107461	100554	86	31661	29820	80	1254	1229	14	2247	2127	25	5247	5126	40	4636	4105	40	191125	181060	80	0.331395
103633	95250	86	33129	30332	83	1181	1227	10	2209	1929	23	3699	3160	37	5737	4661	44	144317	130744	77	0.332641
198437	158544	107	89623	74031	97	2958	2507	30	5168	4142	44	12387	10275	65	13180	11655	65	502822	430074	104	0.332641
79098	74875	81	21853	20311	60	775	694	0	1661	1848	21	3298	3313	32	4891	4480	41	113921	111458	72	0.332641
36205	35886	72	8262	8399	40	422	479	0	405	574	0	1221	1118	11	1342	1275	18	50885	51464	70	0.332641
105070	97396	86	58974	56216	82	1549	1327	15	2386	2372	23	4580	4269	36	6818	6261	45	159753	145623	76	0.332641
68153	65235	82	14484	13899	49	1047	1092	6	1290	1186	14	2956	3277	30	4841	4668	39	110286	104254	73	0.333887
279815	200243	114	112242	84688	112	4887	3752	40	7366	5062	51	14568	10202	72	23187	17118	87	530487	378295	105	0.333887
89563	85220	83	35181	34374	80	952	963	0	1066	1247	12	3319	3114	31	5497	4971	41	127563	124193	81	0.333887
153045	129052	94	51427	43261	89	1526	1311	16	2593	2465	26	5223	4492	44	6288	6069	46	192058	166225	91	0.335133
227188	180272	102	108156	88596	99	3485	2769	34	5833	4934	49	11342	9176	61	14308	10775	69	432023	345569	100	0.335133
137629	133228	84	67452	64973	84	2079	1883	24	3881	3453	36	9031	8712	51	11070	10731	55	384605	364796	80	0.335133
55238	54239	85	24569	23107	75	828	763	0	983	1348	13	2185	1859	22	3434	2607	37	89093	75922	90	0.335133
96336	88778	88	40033	36143	81	1125	1008	2	1777	1874	23	4026	3457	39	5618	5177	40	138877	124626	84	0.336379
46978	48798	74	6938	6988	38	564	634	0	1575	1388	18	3020	3182	31	1356	1229	18	71702	69871	71	0.336379
40052	39409	73	17941	18151	54	473	567	0	460	985	0	1266	1222	12	1536	1840	19	64697	64533	68	0.336379
43620	43134	71	15635	15801	47	569	705	0	591	655	0	1565	1541	20	2514	2308	30	60329	57103	69	0.336379
68576	66839	85	22794	21823	58	680	675	0	1305	1327	13	2608	2614	27	4260	3888	37	96552	98068	68	0.336379
169793	134196	95	69409	54523	94	2699	2083	29	2744	2503	32	6659	5636	46	10554	8407	62	253432	198778	91	0.337625
81896	74523	80	34874	30723	82	964	777	0	1386	1334	18	3388	3021	32	4862	4286	44	114913	105340	80	0.337625
16428	14205	71	7284	7093	41	174	196	0	303	405	0	641	757	0	688	711	0	20487	20506	53	0.33887
112596	105356	98	48660	46747	81	1445	1207	13	2935	2866	33	6291	5944	43	6683	6670	39	257894	253573	81	0.33887
218289	153264	106	76792	54114	102	2719	1831	31	4744	3125	42	8725	6202	56	12704	10155	63	334867	245662	101	0.33887
252067	177960	113	103347	72961	109	3878	2711	37	4836	3988	38	11239	7959	62	16770	11846	77	392124	286143	104	0.33887
122253	112917	91	51895	47065	87	1620	1394	21	2699	2566	27	6394	6381	41	6595	6567	46	247604	235148	85	0.340116
57170	55219	83	20426	20041	66	429	377	0	659	957	0	1844	1770	22	2753	2642	30	69493	69265	69	0.340116
144707	126762	92	56488	48955	88	1982	1639	23	2836	2481	32	6608	5769	48	10862	10050	59	257295	230804	87	0.341362
68126	67222	74	27411	27152	75	738	921	0	885	956	0	2061	2122	25	3119	2532	34	86293	82434	72	0.341362
138736	128172	88	74709	69716	86	1709	1609	19	2522	2353	29	6093	5043	49	9427	7836	60	230157	193016	82	0.342608
103359	98333	82	35814	34412	80	1601	1220	20	2459	2300	29	4384	3928	39	6855	6386	44	162992	151199	81	0.342608
65407	65783	72	17898	17540	52	761	598	0	1409	1340	17	2695	2650	26	3553	3074	34	103848	102017	75	0.342608
36149	36191	72	21625	21912	65	323	404	0	551	563	0	1649	1328	17	2233	2317	27	49394	52356	56	0.342608
55564	54784	77	17149	17285	49	753	863	0	595	929	0	2104	2272	25	3189	3224	32	81132	81549	74	0.342608
110764	107524	84	17037	16536	53	1143	1126	9	2735	2732	28	6103	6242	41	7245	7432	48	260158	249024	85	0.342608
65097	65386	76	24508	24534	73	701	611	0	1188	1149	10	1880	2132	22	3311	3428	32	96005	93243	70	0.343854
65824	65179	76	16048	15963	50	1269	1362	13	1616	1467	17	3606	3731	32	5642	5552	41	128210	126294	76	0.343854
123236	101902	96	50664	41797	88	1577	1181	12	3111	2606	33	6952	6005	48	7881	6684	53	277510	245660	87	0.343854
75943	72856	86	36530	35682	78	652	733	0	955	1342	13	2714	2397	28	3539	3222	35	92434	88951	73	0.3451
194348	156273	97	86269	70583	96	2977	2432	30	3242	2836	33	8146	6973	49	11322	9256	62	278049	238530	95	0.3451
174006	124916	98	70145	51616	95	2115	1388	30	3195	2108	36	6565	4483	54	10577	7660	74	244434	178480	100	0.3451
94904	90560	97	49146	46814	85	1731	1405	15	2641	2436	27	5709	5181	46	6375	5867	45	228200	214006	97	0.3451
120776	121167	80	75116	73284	81	2588	2540	27	4164	4124	35	10763	10358	51	12897	12290	66	451021	421052	80	0.3451
71753	74158	77	12831	13571	43	1079	1002	1	997	1073	8	3123	2974	31	4617	4652	38	114911	116054	75	0.3451
119231	112098	101	61743	59582	83	1730	1771	20	2772	2806	31	6887	6835	43	8166	7715	50	297984	288983	86	0.346346
73256	68884	82	36783	34487	79	1012	1048	6	1327	1280	17	2473	2466	27	3733	3002	35	95972	91311	78	0.346346
228393	166147	119	112613	82194	103	4961	3646	40	7289	5314	55	15677	12057	71	22975	17182	85	518802	392158	102	0.347591
181771	139605	99	55384	41566	95	2037	1720	23	3390	2657	34	7987	6395	51	11462	8896	57	272952	212023	101	0.348837
89146	85773	96	32394	31491	78	855	953	0	2078	2314	21	4277	4189	36	5139	4536	42	187311	179503	84	0.348837
51167	51323	72	20802	20562	64	611	899	0	504	516	0	2001	1821	22	2800	2749	29	72773	72464	64	0.350083
173381	147863	103	91893	79666	92	3021	2734	28	4190	3105	38	8844	8098	50	13593	12425	65	315197	287752	95	0.350083
193056	148208	97	72502	54830	96	2767	2239	29	3805	3125	35	8201	7001	52	12301	9017	67	300160	231062	100	0.350083
181270	142841	101	68058	53703	99	3114	2636	32	4301	3359	38	8011	6050	61	12342	9764	60	291051	245291	99	0.351329
96620	91631	83	36868	35008	79	1299	1288	16	1799	1571	24	4023	3765	36	4973	4359	41	139431	133671	75	0.351329
65019	61528	93	15248	14938	51	1112	1036	4	1698	1251	21	2557	2841	26	4271	4345	35	104754	100046	77	0.352575
49320	48317	76	19212	18878	56	591	662	0	1002	937	0	2170	2189	22	2835	2916	28	69421	65826	73	0.352575
62263	61550	83	20314	20254	56	602	538	0	599	870	0	2425	2463	27	3524	3912	31	90546	84761	77	0.352575
201809	163952	103	77044	62897	99	3669	3169	34	4517	3368	38	9813	8378	55	14525	12288	69	339067	299712	100	0.352575
49271	49197	73	22501	21728	66	552	466	0	549	736	0	1719	1571	18	2087	2034	24	69642	68769	69	0.352575
115828	95881	92	49558	41175	88	1529	1362	16	2955	2630	29	5996	4921	43	7611	6375	52	202059	173129	93	0.353821
148496	138083	97	73435	70291	87	2147	2083	24	5064	4691	42	11978	11795	60	14472	13198	65	481530	446907	89	0.355066
189147	149550	98	69988	55711	95	1972	1464	22	3458	2513	38	7571	5882	49	10454	8351	60	245195	191985	96	0.355066
85298	74023	92	38385	32447	83	963	872	0	1665	1463	18	3006	2690	32	5070	4150	46	125085	104264	100	0.355066
100826	85039	89	39929	34243	84	1250	1138	11	1559	1375	17	3730	3459	35	5622	4743	41	136297	116149	86	0.356312
375419	254295	145	213353	145133	140	6309	4493	45	9823	7015	56	20176	14615	83	26932	20053	99	708772	528067	137	0.356312
210245	175926	103	140963	115019	100	4591	3802	36	6169	5350	48	12239	10737	59	17585	14694	84	423196	377373	100	0.357558
153305	120406	97	59436	46561	92	2394	1551	31	3341	2628	39	6971	5498	50	10977	8456	63	263050	212700	95	0.358804
129433	113192	89	59390	50459	87	1638	1414	18	2398	2365	27	5225	4410	42	7574	6671	47	182738	161892	90	0.358804
205844	169810	101	113820	94763	98	2970	2760	28	6835	5581	48	14024	12546	66	18734	16764	72	631672	550289	105	0.358804
74098	74797	75	26360	26524	63	903	1015	3	1312	1733	16	3955	3558	36	5055	5268	40	133945	135016	81	0.358804
185823	149948	100	66183	52455	97	2365	1843	27	3623	3250	36	7804	6725	53	11416	9348	60	283243	247789	95	0.36005
233255	171510	106	103252	75352	105	3967	2972	37	5118	4194	39	12342	9277	62	19334	14946	78	455739	353444	107	0.36005
106353	102953	83	59181	55993	82	1068	1054	5	2638	2340	29	4776	4336	39	6061	6225	39	191993	184203	88	0.36005
102843	100460	82	47117	45546	80	1703	1502	20	1449	1162	17	4348	4328	36	6821	7474	41	160401	157917	83	0.36005
159336	140785	92	72069	62225	90	2101	1905	26	3742	3682	38	9071	8281	50	9352	8047	54	374701	333000	95	0.361296
56113	54645	77	20931	20404	62	695	845	0	1132	1120	8	2576	2437	29	4051	4154	32	93324	90366	75	0.361296
73612	65581	88	32258	29658	80	1290	1047	6	1453	1739	18	3608	3352	33	4899	4708	38	125876	119579	81	0.362542
46837	45735	84	13307	13230	47	1102	982	0	1950	1529	17	2654	2750	28	3990	4352	32	99132	96211	78	0.362542
107286	102216	92	32362	31604	79	1209	1176	10	1973	2361	24	4924	4822	41	6645	6567	41	232684	223029	88	0.362542
27396	27376	62	12765	12932	47	645	489	0	513	806	0	859	916	0	1625	1720	19	39256	39910	68	0.363787
267080	204244	105	141877	110047	106	4943	3806	44	7391	5729	52	16133	12423	71	23768	19104	99	549707	437257	107	0.363787
231160	175352	112	85468	67667	102	3641	2907	34	4913	3390	45	9597	7430	54	13881	11179	65	348461	277244	110	0.365033
134244	129429	86	54082	52090	84	1603	1676	18	3379	3059	32	7538	6823	45	8062	7961	49	302664	277768	87	0.365033
42454	45336	56	16950	17344	48	230	406	0	854	963	0	1313	1290	14	1899	2245	23	60683	60394	72	0.365033
147921	138136	88	60832	56191	86	1679	1499	18	2725	2320	30	6506	6080	45	6623	6073	45	262289	246955	90	0.365033
34017	36393	70	14576	14893	46	913	585	0	507	853	0	1389	1168	16	2001	2007	23	56890	55966	73	0.365033
170856	125133	98	79614	60282	97	1923	1386	22	3479	2508	36	6737	5267	48	9242	7089	54	222967	173658	103	0.366279
68996	67875	82	27025	26790	74	531	547	0	1437	1514	15	3272	3280	30	4673	3866	39	107893	99939	80	0.366279
139813	114867	105	54322	45796	89	2064	1814	22	3490	2817	36	6499	5650	49	9731	9164	57	232606	199507	94	0.366279
143661	126038	102	71216	62754	87	1932	1717	21	3693	3098	39	7932	6875	50	8974	8087	49	338441	306797	94	0.367525
95485	84726	86	38147	34075	82	1282	1161	10	1566	1417	18	3820	3648	36	6024	5392	44	141017	127236	84	0.367525
39848	41146	69	18484	18877	52	458	297	0	420	1035	4	1187	1315	14	2111	1518	28	57875	61400	72	0.367525
50363	49583	78	20520	20868	56	587	689	0	1395	1091	6	2067	2025	22	2646	2658	26	72572	69665	75	0.367525
301871	233181	126	180153	145048	115	7798	6165	45	11316	9364	61	23989	18902	89	34320	26404	110	809977	628859	118	0.367525
54767	56384	79	23828	24628	54	554	518	0	1037	1008	3	1924	1906	21	2489	2132	28	73494	72180	78	0.367525
115728	109386	83	42526	39916	82	1585	1324	20	1892	2013	24	4959	4892	37	7349	7173	44	168786	163503	84	0.368771
142502	126965	91	51943	46216	88	1328	1354	15	2577	1976	28	5551	4928	45	7820	7454	44	186364	177809	87	0.368771
163911	146687	92	75330	66283	91	2142	2014	21	3962	3365	39	9688	8579	56	10219	9122	55	398877	339347	82	0.370017
141109	116486	94	57666	47566	88	1736	1555	21	2913	2385	31	5734	4932	43	8893	7071	59	203959	168206	94	0.370017
220097	159345	100	76269	54663	98	2790	1935	31	3319	2134	37	8608	5862	54	13011	9972	63	297426	210910	100	0.370017
126362	103703	91	55667	46756	88	2238	1843	25	2344	1844	32	5567	4914	44	8939	8069	53	214492	179605	90	0.370017
81936	71843	93	36257	32413	81	849	901	0	1773	1678	21	3516	3086	35	4631	3906	37	127207	114199	82	0.371262
163130	146731	96	38444	34419	87	2104	1838	24	3664	3480	30	8754	8388	50	11136	10545	60	409174	386690	88	0.372508
152831	119790	98	53750	41330	91	1966	1395	23	2097	2030	25	5133	4403	42	8169	6648	55	208636	165277	94	0.372508
102828	87225	99	40487	34225	85	1326	972	0	1921	1549	19	4385	3661	39	5950	5124	47	145887	124388	87	0.373754
94145	85297	85	34917	30930	81	719	841	0	1652	1628	17	3298	2809	33	4320	3976	36	117428	109052	81	0.373754
89063	83079	94	47975	45023	82	946	718	0	1338	1530	19	3903	3525	37	5504	5156	39	151248	138826	82	0.373754
68361	66739	75	26932	25776	73	945	961	0	1501	1532	15	3050	3081	30	4279	4212	35	111953	104809	79	0.373754
40946	42237	73	15699	16019	48	871	829	0	892	914	0	1702	1646	21	2444	2502	25	57763	56119	69	0.373754
50069	49362	81	29575	28548	75	1126	1070	6	1236	932	0	2695	2659	29	3846	4242	30	99408	97070	73	0.373754
62572	62631	76	17541	17187	52	927	947	0	1502	1706	16	3001	2822	30	4591	4758	34	105605	105126	73	0.375
149322	128877	106	57752	49625	90	1899	1649	24	2764	2445	30	6570	5673	45	9610	8649	55	220972	206408	83	0.375
102084	89386	87	43885	36906	85	1551	1312	16	1982	1599	25	4374	3642	38	7461	7010	49	180659	151575	101	0.375
48675	50154	66	22288	21759	60	343	469	0	611	844	0	2050	1746	26	2446	2439	26	80498	80878	70	0.375
85590	74506	95	42161	36036	82	1220	1045	5	1882	1699	21	3901	3508	37	4903	4402	42	126091	108545	80	0.376246
124252	117094	101	51264	48356	83	2041	1917	23	3176	3167	30	6896	6240	53	9232	8133	59	228034	210777	77	0.376246
100631	97144	86	54070	52640	80	1353	1278	12	2484	2752	26	5921	5702	41	5415	5246	40	237909	224996	82	0.377492
86521	79571	86	35853	33844	79	1247	1457	15	961	1091	9	3800	3577	36	6383	6015	45	130607	116400	78	0.377492
179038	146006	97	58064	48248	93	2895	2320	30	3754	3172	39	7344	5902	52	11060	8667	56	255427	213865	94	0.377492
43602	46064	53	18300	17432	51	982	629	0	751	923	0	1869	2029	23	3072	2899	30	79355	77731	71	0.377492
111957	105666	85	45723	43109	83	1226	1440	14	2695	2555	31	6441	6457	42	7825	7799	47	288729	269676	100	0.377492
18015	17922	51	8890	9740	38	205	272	0	478	355	0	1050	1121	9	1035	1144	10	42157	43608	59	0.377492
233427	188729	105	142457	117629	102	4486	3661	36	6062	5205	47	13093	10896	59	19314	15130	78	469568	395692	99	0.377492
66518	67434	79	29310	28106	77	1062	968	0	1271	962	0	3215	3054	29	4562	3976	41	112359	100614	91	0.377492
87543	80327	82	40165	36537	81	1137	922	0	1710	1307	16	4207	3799	38	5494	4608	42	139722	127117	83	0.377492
121675	110583	85	53876	49044	85	2332	2325	25	3424	2918	36	6183	5751	42	9528	8497	52	219160	211707	81	0.377492
62186	61521	75	24143	24030	73	457	575	0	980	801	0	2236	2039	26	3018	3582	27	80980	78478	76	0.378738
145203	115819	102	55929	44418	92	1738	1433	18	2821	2009	29	5068	3977	45	6853	6075	44	201650	166097	89	0.378738
107125	103353	83	41903	40529	81	1542	1409	17	3176	3528	30	5792	5715	41	7248	6999	46	255667	244366	82	0.378738
214335	170684	103	118811	98553	101	3111	2288	32	5456	4690	42	12421	10525	67	13421	11628	66	503939	425426	101	0.379983
154093	126687	96	70669	59631	90	1536	1146	11	2700	2639	27	6107	5529	46	7686	6108	52	281819	241732	91	0.379983
63011	57594	83	30477	27932	78	1026	960	0	1890	1547	19	3059	2766	31	4902	4710	37	110809	104031	80	0.381229
37856	38380	61	13652	13669	48	550	560	0	737	694	0	1801	1584	21	2159	2090	25	59392	60435	61	0.381229
66749	64549	79	21013	20726	65	774	844	0	1460	1170	11	2966	2822	26	3804	4244	33	95695	93334	78	0.381229
87251	83842	88	33098	31268	80	1013	936	0	1473	1581	20	3173	3121	30	4466	3901	37	114483	109963	74	0.382475
215745	163084	105	71763	53595	99	3569	2701	34	4751	3399	41	10576	8021	57	14437	10971	68	352632	280173	101	0.382475
96124	89860	84	34090	31313	81	1011	787	0	1954	1555	25	4275	4191	37	5196	4731	42	142699	134895	80	0.382475
86644	79739	92	38472	37112	79	1182	975	0	2105	2065	24	4819	4494	41	5214	5426	40	194148	186093	83	0.383721
135244	115529	91	52204	43916	89	2339	2119	24	2809	2714	31	5983	5192	46	8218	7045	53	208021	178028	89	0.383721
165772	143249	90	70497	60471	90	2297	1909	26	3810	3697	35	9191	8159	54	10304	9737	51	378691	353534	89	0.384967
40788	40784	78	24865	25359	64	329	215	0	665	877	0	1556	1380	18	1775	2083	22	64266	65837	71	0.384967
157393	138056	99	56412	49985	89	2260	1966	24	3528	2942	32	7227	6367	43	9622	8354	52	275110	259704	89	0.384967
157514	144784	89	150682	140591	89	3547	3368	31	5531	5900	39	12871	11876	62	17070	15746	74	465285	435333	87	0.384967
93101	81903	84	37606	33522	82	868	771	0	1770	1542	17	4569	3928	43	6178	5138	43	186809	164454	85	0.386213
82766	81627	78	36003	35477	77	1089	1116	7	1442	1548	19	3604	3672	31	5537	5667	40	120275	114903	75	0.386213
144227	127625	88	61490	53866	88	2345	1868	24	2941	2457	30	5997	5036	45	7992	6749	51	190277	177286	84	0.386213
223083	166961	107	101627	76662	104	3323	2492	34	4773	3813	44	11205	8615	61	16105	12698	67	430515	338880	106	0.386213
133480	120125	102	82484	70591	102	2004	1926	23	3282	3364	33	7878	6827	50	9846	8066	65	296972	256791	102	0.386213
192789	156100	104	80104	63525	97	3382	2820	33	4522	3652	41	11921	9603	63	19561	16534	87	418371	352081	98	0.387458
32122	32835	55	16207	16321	48	587	401	0	257	668	0	1159	1201	11	1563	1431	18	42566	42407	68	0.387458
65594	64648	80	26153	25998	74	527	711	0	1371	1528	14	2267	2330	23	3994	3700	37	88208	89153	75	0.388704
138050	103656	101	59699	46265	94	1854	1450	21	2770	1943	31	6733	5157	48	9239	7358	57	244522	189111	95	0.38995
185924	155872	93	110047	93976	93	3394	2905	32	5344	4535	41	11363	9834	54	16657	13747	70	410785	364477	95	0.38995
175364	141751	97	69305	53952	96	2811	2428	28	4069	3074	37	9204	7014	58	13135	11062	65	308926	250698	99	0.38995
91420	88130	80	40567	38990	79	1524	1625	19	2030	2226	24	4806	4609	40	7103	6521	45	187622	180288	81	0.38995
119539	116306	81	46674	45482	81	1627	1610	20	3078	3156	29	8453	8244	48	8933	8335	52	347363	334754	84	0.391196
17993	19401	47	10508	10717	43	345	277	0	94	206	0	826	876	0	843	905	0	32243	33652	61	0.391196
57450	57758	74	21985	21645	70	457	450	0	761	648	0	1491	1508	18	3008	2716	33	75896	77978	74	0.392442
146546	119689	94	45329	34967	91	1796	1703	20	2256	2294	24	6685	5167	51	8740	7363	55	228676	186319	95	0.392442
106995	101036	83	37255	35025	81	1198	1198	10	1763	1574	26	3962	3993	34	5857	5493	43	157809	139442	72	0.392442
238658	177587	104	96256	70660	103	4595	3454	40	6568	5137	52	13512	10580	66	20261	15275	82	457077	354178	106	0.393688
60318	56935	89	15646	14606	54	867	728	0	1158	969	0	2526	2487	26	3562	3440	34	91438	83333	92	0.393688
131561	108215	90	55023	45135	89	2019	1492	25	2492	2205	31	5825	4780	47	8357	6722	53	200067	172081	90	0.393688
130118	111993	94	54086	47181	88	1643	1499	17	2665	2399	24	5454	5314	42	8633	7634	51	189476	166320	88	0.393688
168386	151637	91	82385	73166	89	2496	2231	26	4250	3928	40	9777	8211	58	10680	8878	61	374723	316718	84	0.393688
108352	105713	82	50210	48140	82	1310	1183	11	3003	2589	31	6029	5495	43	6633	6338	44	255292	243853	98	0.393688
39529	42769	65	17878	18257	49	338	468	0	592	622	0	1563	1580	18	1798	1973	20	68771	71468	70	0.394934
72976	71947	78	23720	23291	68	761	822	0	1267	1677	17	2955	2778	32	4521	4494	36	111716	109666	73	0.394934
96478	91038	83	36031	34100	80	1235	1066	11	1784	1673	21	4130	3676	37	6076	5552	41	147922	141637	72	0.394934
216051	168204	100	74301	56786	99	2095	1577	25	4604	3809	40	10693	8965	55	13776	10634	77	475990	405437	96	0.394934
92965	92837	79	31893	31595	78	1176	1194	11	2776	2787	29	5885	5789	41	7365	7629	45	260177	249493	83	0.394934
82264	84122	77	45311	45041	77	1288	1247	13	1895	1966	20	3732	3856	34	5959	5732	47	129603	124972	94	0.394934
59648	57585	77	25893	26572	60	573	570	0	688	633	0	1735	1645	22	2459	2311	27	60461	60564	73	0.394934
222107	172758	99	89103	70159	98	2354	2056	28	5630	4225	48	10777	8486	61	12058	9665	62	447685	347281	103	0.396179
34250	35532	68	14165	14855	46	452	403	0	787	851	0	1304	1312	16	1673	1554	23	53678	54414	67	0.396179
123092	112897	90	52566	48103	83	1814	1588	21	2137	2061	26	5846	5588	41	8334	7214	48	192873	179078	85	0.396179
138899	127618	89	57463	53274	85	1565	1461	19	3361	3257	32	7734	7414	45	9439	8968	56	330527	314972	89	0.396179
100085	84596	101	44574	37924	85	1002	961	0	1402	1457	15	3370	2646	38	5031	3943	44	125713	105384	85	0.397425
177440	141814	106	71832	59332	96	2142	1665	27	4122	3153	37	8226	6800	49	11410	9645	60	274684	238908	99	0.397425
62461	59146	82	22114	21242	61	925	889	0	1501	1199	9	3239	3351	32	4743	4665	38	109294	106372	74	0.397425
201655	170066	104	70738	61387	94	3065	2447	30	5672	5343	41	12872	12041	58	16193	13843	82	582126	526298	97	0.397425
121236	111486	89	66399	61855	84	1424	1326	16	2041	1791	26	4627	3672	41	7289	6444	49	176046	152283	80	0.398671
166930	149148	96	66211	59798	87	3134	2940	30	4371	3912	37	9865	9094	53	13196	12501	63	337564	307784	90	0.398671
140648	122903	90	67216	58606	89	1662	1585	17	3363	3170	29	7020	6172	45	8886	8018	52	324499	291760	93	0.398671
52157	52607	75	19556	19802	56	335	454	0	913	992	0	2010	2363	21	2659	2276	30	69717	67436	75	0.399917
115202	106103	88	38232	34350	86	1633	1577	20	2428	2200	30	5150	4637	42	7891	6912	48	186202	178042	88	0.399917
295162	201034	140	169467	120502	130	3765	2872	34	6840	5087	53	13398	9470	65	18390	12594	84	474749	346973	127	0.399917
114169	107331	86	70358	66620	83	1495	1106	13	3069	3068	34	7316	7143	43	7978	7492	50	316208	308896	81	0.399917
56362	56642	76	21456	22058	53	369	421	0	775	729	0	1939	1815	27	2365	2484	24	84193	85620	74	0.399917
59266	60523	76	20627	21277	54	599	700	0	949	709	0	2384	2429	25	2818	3010	27	84332	83224	74	0.399917
78702	75668	93	35945	35706	78	560	768	0	1251	1651	16	2666	2581	29	3979	3779	34	104163	98507	73	0.401163
96049	90542	88	41675	39481	81	1562	1274	14	2031	1716	22	4141	3775	35	6418	6431	44	137810	134140	85	0.401163
69964	68445	76	27279	26604	75	621	476	0	1193	1387	17	2954	3209	28	3950	3990	36	94168	91966	78	0.401163
147861	132427	90	86495	77382	90	2595	2117	30	3240	3406	31	8539	8046	49	11610	11034	59	304574	284057	91	0.401163
247037	171982	123	91471	63814	120	4697	3332	41	5877	4249	45	14255	11015	68	18291	14200	75	460854	355266	123	0.402409
150275	139424	91	83418	79230	87	2517	2260	28	3969	3775	35	8007	7638	47	12844	11765	70	308830	291108	83	0.402409
100055	82388	89	40972	33495	85	1178	927	0	1739	1712	22	3734	3120	36	5453	4718	42	138212	114409	89	0.402409
200273	155224	111	92051	74321	96	1867	1321	19	4053	2854	43	8979	6842	57	9515	7735	57	371636	295355	104	0.402409
77617	76997	78	22458	22759	55	964	930	0	1895	1953	26	3982	3970	33	5949	6062	40	145064	144925	80	0.402409
82382	75496	82	35074	31385	82	1505	1288	18	1978	1450	22	3953	3463	38	6166	5744	45	140169	123662	86	0.402409
106930	83289	92	50720	40605	89	2298	1549	24	1964	1919	22	5343	4294	43	7271	6020	52	188892	149908	95	0.403654
88664	70306	100	47068	39176	100	1344	1097	11	1564	1511	17	3698	2797	36	4998	4643	36	127495	102500	100	0.403654
65498	63350	90	24962	25102	73	362	362	0	1317	1300	11	1893	2072	23	2907	3195	28	89494	89806	76	0.403654
92704	80533	88	30239	25722	82	1296	1203	11	2394	1550	22	3820	3545	35	5629	5064	42	132475	116272	87	0.4049
79865	77556	85	36638	36232	78	479	558	0	1362	1275	14	2904	3082	30	3785	3742	33	131366	125563	76	0.406146
81128	80086	77	44609	43008	79	1047	1008	3	1946	1797	17	3401	3106	33	3560	3482	30	111004	103912	82	0.406146
62745	61695	76	22951	22793	65	853	675	0	1406	1332	16	2701	2522	30	3971	3962	39	97327	97464	70	0.406146
164864	135868	99	83513	68620	93	1424	1532	17	2560	2475	27	5918	5135	45	7349	5244	48	224181	193478	91	0.406146
218304	184993	101	136965	120765	97	5110	4375	38	6356	5602	42	15063	13224	71	23079	20220	83	519582	457706	100	0.407392
63424	62333	81	27348	25514	77	599	540	0	1118	1135	11	2402	2440	25	3317	3055	33	92507	87591	80	0.407392
104807	93164	89	42215	37795	85	1501	1210	15	1762	1802	23	4408	3720	40	5703	5175	41	132606	117992	101	0.407392
183287	150204	105	104071	84596	98	2710	1965	29	4332	2857	50	8800	7089	53	12681	9921	63	311418	245325	113	0.407392
52604	52418	85	9265	9420	41	680	764	0	829	1082	8	2428	2620	25	3469	3795	32	79120	79872	72	0.408638
103430	90977	86	41013	35580	83	1589	1301	16	2480	1984	30	4876	4297	42	6613	5580	45	169216	153569	87	0.408638
74175	74156	78	25019	25170	70	777	678	0	1053	1099	8	2517	2488	27	3033	3261	29	90541	88853	78	0.408638
114922	109932	99	42074	40529	81	1427	1422	16	2552	2607	29	6440	5986	46	7767	7450	49	259214	254728	76	0.408638
286230	211623	128	130643	97895	121	6552	5069	43	8742	6306	55	17697	13562	75	26375	20260	110	630468	479419	124	0.408638
130487	119285	97	46142	41172	86	1702	1522	19	2670	2826	28	5465	5016	39	7677	6676	50	203213	185954	89	0.409884
179660	164258	96	68877	62857	89	2057	1769	23	2946	3109	28	7720	7290	46	9992	9634	55	308989	297680	85	0.41113
173906	139877	95	62522	50264	95	2615	1967	29	3524	2797	39	7844	6150	50	11579	9488	61	280142	236165	94	0.41113
112354	98257	85	44457	38434	85	1978	1504	22	2613	2379	36	6064	5053	44	7892	6896	50	199466	174792	90	0.41113
42561	40554	74	18298	18047	56	266	496	0	859	901	0	1686	1727	21	2184	2224	25	59014	53716	68	0.412375
113739	106346	85	36813	35792	82	1197	1385	12	2752	2505	28	5656	5595	39	6850	6280	48	256415	239961	85	0.412375
49094	49442	74	21896	22033	57	463	327	0	917	1177	9	1877	1712	21	2771	2662	29	68063	69384	75	0.412375
179907	149060	97	75545	63472	94	2291	1675	28	3376	2691	36	7493	6158	50	10930	8920	59	256703	240976	88	0.412375
74212	66586	88	34300	31250	79	995	993	0	1214	1280	13	3454	3214	33	5840	5338	43	123025	115270	78	0.412375
126903	109658	92	47145	40696	87	1583	1103	11	2287	1806	24	4549	3681	40	7405	6463	48	156351	139519	81	0.412375
177584	137483	107	121207	98025	98	3899	3248	37	5403	3953	47	12118	10385	63	18535	14982	84	417243	340848	99	0.413621
65300	58714	80	32161	28863	73	1194	882	0	1401	1250	14	2875	2354	32	4180	3342	41	102051	88833	77	0.413621
24022	25830	53	11374	12454	41	189	301	0	183	475	0	1331	1465	14	1371	1754	17	51683	53839	62	0.413621
191751	148178	101	105777	80763	98	3264	2340	36	6918	5167	49	15442	11669	71	17589	12348	82	606531	439514	98	0.413621
192443	155861	113	82694	68042	98	2471	1778	29	5121	4527	42	11011	9521	57	12834	10306	63	475919	396253	113	0.413621
114509	99049	90	51219	44053	84	1083	1024	4	2054	1913	21	4610	3550	42	6265	5529	44	157508	138944	75	0.413621
87257	85896	81	25617	25444	67	888	1101	6	1447	1627	22	3793	3969	35	4560	4285	38	156874	155601	78	0.413621
88066	80991	97	21828	21101	64	1474	1093	13	1520	1610	19	3197	2987	32	5127	4783	40	129529	123867	78	0.414867
151518	123312	97	66216	53938	92	1680	1394	18	2649	1693	28	5587	4767	45	9241	7096	62	219513	187090	92	0.416113
143647	123876	93	45353	39041	87	1698	1551	22	3622	3356	36	8851	7682	53	9417	8941	53	367582	330804	91	0.416113
47256	48890	73	17210	17229	52	462	501	0	1057	1189	8	2206	1811	23	2460	2410	26	60078	61599	69	0.416113
76189	66265	83	36502	31375	82	1578	1427	20	1674	1377	13	3793	3320	36	5770	4893	44	141731	125633	79	0.416113
130556	116764	97	71498	63635	89	1772	1751	20	2747	2311	34	6982	6573	45	8820	8324	56	280692	262075	104	0.416113
172432	152999	92	88971	78250	90	4144	3364	36	4633	3974	40	10598	9149	62	15380	13983	63	378162	345000	89	0.417359
218937	175579	113	104497	88060	100	5234	4848	37	6604	5895	48	14938	12007	70	22223	18206	92	499864	417635	99	0.418605
86271	76708	84	28446	25107	83	805	715	0	1056	1031	5	3021	2953	32	4213	3901	35	110905	101516	79	0.418605
158641	132430	101	59112	48976	92	2105	1775	23	3644	3369	33	8880	7827	50	9631	8210	56	349244	294437	93	0.418605
77993	71885	96	34737	32565	79	1120	879	0	1592	1560	20	3311	3096	33	4561	4209	38	123584	113656	80	0.41985
123389	103026	92	48597	40722	87	1307	1052	7	2260	1848	28	4580	4289	39	7078	6397	48	179944	161026	86	0.41985
75755	69832	79	35955	32991	78	1365	1055	8	1444	1121	17	3652	3214	35	5074	4216	42	117540	108045	71	0.421096
123972	110357	87	57383	51443	86	1469	1186	12	2988	2311	33	5481	5289	40	7921	7653	45	186470	177326	81	0.421096
201092	152119	99	72060	53219	98	2860	2392	28	4101	3025	39	8394	6505	53	13455	10200	71	309514	246536	96	0.421096
164933	146518	90	79734	71384	89	2066	1923	22	2989	2958	30	6771	6328	44	10762	9625	56	243240	230717	84	0.421096
108652	105120	83	31828	31101	80	1468	1331	17	2711	2630	32	5709	5350	40	6634	6539	41	252176	240826	86	0.422342
83801	80368	79	40023	37282	80	972	794	0	1691	1438	20	3068	3097	29	4206	3967	36	103479	101861	75	0.422342
57182	55440	76	19706	18325	56	1089	945	0	1151	1412	11	2854	2713	29	4719	4645	38	101739	97148	76	0.422342
75134	74824	77	38267	37736	77	787	803	0	1968	2080	22	3629	3484	33	4304	4059	37	154099	145731	79	0.422342
62647	61941	91	32907	32023	77	666	802	0	1268	1156	11	2405	2599	25	3032	2855	29	89093	83095	91	0.422342
37757	33832	85	12173	10378	82	594	547	0	989	970	0	1910	1674	21	2646	2587	27	64531	54852	85	0.422342
148774	124318	90	52637	44528	88	2409	2127	24	4065	3084	36	7160	6135	48	10731	9650	57	250103	217036	91	0.423588
110875	105645	84	42402	40726	81	1177	1220	10	2462	2207	30	5514	5401	44	6119	5658	46	219544	209391	86	0.423588
43133	43446	72	18041	18154	53	424	637	0	520	653	0	1852	1725	22	2900	2810	27	69580	68697	76	0.423588
120814	97520	93	48304	37655	91	1420	1033	7	2113	1753	22	4889	3942	43	7378	6163	48	192495	159603	90	0.423588
168653	152144	90	110290	101701	90	4177	3567	36	6763	6113	43	14582	13774	69	21070	20140	79	483295	441120	93	0.423588
148886	136276	96	50560	45870	87	1994	1629	22	3356	2827	33	7474	6842	47	9030	8345	57	319952	302549	91	0.424834
89022	85512	82	47084	44499	82	1797	1588	18	2332	2282	27	4269	4170	37	6835	6323	46	171581	169643	84	0.424834
93042	90745	79	30242	28365	80	1131	1308	10	1826	1304	19	3916	3962	33	6043	5581	39	132274	128058	84	0.424834
156510	132745	91	49337	41190	88	1559	1469	15	3593	3138	34	8171	6916	53	9863	8317	61	370071	318150	95	0.424834
180029	147354	94	69281	55361	92	2259	1912	28	4153	3577	40	9873	8199	57	10827	9376	54	419945	362548	96	0.424834
37982	38163	64	19455	20132	53	328	383	0	289	418	0	1471	1576	15	1883	2010	23	57500	60159	64	0.42608
201247	170294	98	90668	78483	95	3315	3068	32	6019	5197	43	14644	13285	71	15865	14437	61	652144	607694	94	0.42608
76845	70758	81	41154	38005	80	908	823	0	1654	1329	16	3436	3362	35	5393	4946	39	122466	117843	78	0.42608
248250	189990	117	99637	76479	113	3278	2600	33	6200	4990	48	14791	11808	69	17136	13967	78	646127	537974	115	0.42608
54294	53844	77	20454	20491	57	602	561	0	736	811	0	1801	1835	21	2715	2596	28	70147	65353	76	0.42608
42626	39487	88	20129	19908	66	656	494	0	1446	907	0	1677	1421	18	2062	2261	23	55571	57126	72	0.427326
144065	120679	108	56911	48152	90	2342	1898	26	3062	2565	34	7624	6395	50	12453	10359	60	272242	230582	96	0.427326
101348	95611	84	45272	43519	81	1441	1269	16	2389	2355	27	5131	5202	38	5416	4926	41	212498	204035	86	0.427326
111603	97983	88	42330	35819	86	1302	1343	13	2749	2209	31	5294	4440	41	6864	5980	47	176313	152689	83	0.427326
46631	49590	62	15455	15495	49	740	818	0	910	1096	9	2399	2533	26	3654	3480	33	89539	86085	77	0.427326
105899	91930	92	44895	39527	85	1430	1167	15	2289	2204	24	3980	3498	37	5834	5196	45	135596	126897	84	0.428571
119622	100492	99	42471	35379	86	1071	778	0	2056	1754	23	4593	3804	42	6068	5200	47	160194	133214	90	0.428571
115485	107183	87	43443	40187	84	1556	1411	16	2122	1894	27	4757	4317	39	7126	6682	45	161825	155484	84	0.428571
150314	135174	98	64561	58864	88	1441	1323	16	3363	2717	32	6563	5858	45	7653	7086	50	240224	229295	89	0.428571
180996	148363	103	131475	114092	92	2557	2277	27	5891	4324	47	11707	9725	67	15272	13378	71	436508	370917	95	0.428571
62325	60939	80	32416	31637	75	927	1070	7	1315	1514	18	3196	3266	31	4775	4587	40	119013	119144	77	0.429817
125661	117113	87	65669	61573	85	1535	1476	19	2332	2359	27	5601	5288	43	7148	6313	46	185365	172920	89	0.429817
107444	96645	99	40562	37653	83	1613	1730	19	2203	1954	23	4403	4158	38	7130	6982	45	163317	154720	81	0.429817
262145	187044	119	92168	65158	112	3860	2976	36	5735	3839	47	13003	9883	68	18626	13504	84	445534	326589	113	0.431063
83323	83547	79	16097	16001	49	893	867	0	1158	1302	14	3249	3000	34	4066	4093	36	128914	123748	77	0.431063
96327	93558	92	48099	46682	79	1019	1023	4	2241	2323	25	5149	5133	38	5974	5450	44	202331	198199	81	0.432309
100979	95514	89	42901	41398	80	1325	1455	15	2728	3036	29	5818	5680	40	6574	6344	46	234773	224059	86	0.433555
98999	87464	89	40348	34861	85	1187	1185	12	1643	1783	19	4394	3861	41	6777	5558	47	162676	141918	91	0.434801
65636	66341	75	19983	19736	59	824	898	0	1074	1291	10	3009	3012	30	3754	3582	34	103335	100656	77	0.436047
64030	60933	80	25325	23569	75	798	845	0	837	985	0	2513	2109	31	3978	3804	38	99192	94681	76	0.437292
111167	99731	86	60858	55202	84	1925	1744	21	2605	2425	26	4418	3903	38	7421	6623	48	155881	142270	83	0.437292
113335	106008	85	45507	42797	83	1616	1607	16	2003	1507	19	4358	4087	37	6203	6153	41	147857	138639	78	0.437292
261400	166744	120	116745	76852	112	3719	2151	39	5507	3711	54	12173	7429	68	16445	9913	76	390349	251224	118	0.438538
141377	133005	89	57550	53246	86	1958	1943	23	3301	3212	31	7577	7560	46	9633	8596	52	324168	312199	93	0.439784
163187	142895	110	111759	99513	110	3116	2574	29	4055	3679	37	9079	8297	50	13304	11196	66	321471	273029	110	0.439784
186233	145324	101	81182	63479	97	2049	1671	23	3612	3176	38	9838	7664	56	11183	9442	58	411299	323705	104	0.439784
213080	152203	119	95055	72347	101	3146	2550	31	4683	3173	43	8871	6259	56	13293	10288	65	340881	251381	103	0.44103
48325	46360	73	10017	10548	41	604	593	0	758	899	0	2024	2154	23	2999	2810	33	62043	63069	76	0.44103
53046	52925	75	26010	25720	74	420	498	0	761	861	0	1565	1520	21	1965	2247	25	78673	78326	77	0.44103
140215	127189	92	69897	64693	89	2782	2319	28	3949	3453	37	7774	6935	52	11086	9954	61	264392	228400	92	0.442276
79071	74449	86	32229	30448	79	1027	966	0	1407	1373	13	3263	3312	30	4774	4243	39	123977	114406	85	0.442276
101726	97882	83	46408	45170	80	1482	1471	18	2512	2484	27	6210	6082	47	7341	7210	43	252626	243814	87	0.442276
138651	126839	102	58603	54416	88	1786	1492	17	2996	2482	32	6041	5247	43	7602	6600	47	213808	194471	102	0.442276
181023	158894	91	92447	81707	90	2256	2002	22	4542	3777	40	9524	8334	55	10243	9219	57	311190	268494	93	0.442276
86691	87940	78	39666	39671	76	1037	1045	6	2013	1996	25	4434	4386	35	5997	5529	43	158783	160932	79	0.443522
122997	114517	86	73798	69099	85	1973	1754	22	3540	3596	32	7645	7026	47	9756	9320	54	338641	320698	92	0.443522
81361	78765	80	31515	30410	78	1065	1200	11	1800	1840	20	3558	3514	32	5649	5929	37	127304	122978	78	0.443522
194528	153673	100	112129	89391	100	3243	2625	35	4605	3957	37	9285	7678	53	15122	12615	67	362560	312210	100	0.443522
204328	165888	116	72356	60962	97	3105	2489	30	4270	3750	40	9817	7875	58	14990	12425	76	346274	275595	95	0.446013
72687	73197	76	36313	36125	77	960	853	0	1464	1376	15	2873	3144	27	3818	3688	33	118441	118077	81	0.446013
159577	133886	93	62488	52105	92	2062	1547	26	3742	3069	35	7266	6209	47	11672	9697	63	263935	227924	93	0.446013
135033	115578	90	56817	47695	87	1323	1185	12	2784	2307	32	5937	4750	45	9100	7894	54	205959	175228	90	0.446013
165043	142007	91	101894	87089	91	3026	2412	30	4147	3444	40	10098	8642	59	12982	11264	61	360472	301085	94	0.446013
28131	28420	59	10352	10893	41	172	249	0	453	503	0	1231	1134	11	1160	1512	15	50012	50646	69	0.446013
209106	132000	141	86495	51532	136	3356	2018	35	4801	2988	40	9536	6141	71	14820	9501	99	339138	226131	133	0.447259
125367	113458	86	41756	36973	84	1937	1659	23	2389	2644	30	5691	4978	42	8556	7890	52	189723	177248	82	0.447259
140043	123732	90	54641	47874	87	1774	1688	21	3410	2887	36	7960	7129	49	10269	8838	62	346090	310616	78	0.447259
26576	27294	67	9174	8334	48	463	267	0	907	845	0	2124	1722	25	2192	1976	22	73304	61602	81	0.447259
157677	132781	91	77946	65219	90	1802	1554	23	4286	3871	38	8766	7387	54	9583	8699	53	375085	323226	93	0.447259
43560	41347	87	19670	18217	87	388	409	0	789	657	0	2198	2010	25	2347	2122	25	77346	67438	87	0.447259
125881	114473	103	58476	54574	85	1644	1406	18	2935	2510	30	5521	5504	44	7371	6603	54	208249	194940	88	0.448505
392415	261891	156	325691	242514	153	9677	6506	53	12524	9157	67	25991	18178	103	38096	26666	141	946991	682723	155	0.449751
164264	137221	99	58346	47553	92	1865	1641	21	3647	3481	32	9436	7910	55	10268	9051	57	380408	331871	94	0.449751
98099	92004	84	51104	48179	82	1319	1108	11	1277	1673	18	3784	3760	32	4965	4941	39	135072	126565	75	0.449751
238012	173855	122	99464	71002	122	2844	2188	33	5442	4450	42	13679	10466	69	15587	11372	73	540529	425876	122	0.449751
191728	173144	89	61992	53921	89	2472	2246	27	5243	4742	42	12117	11467	64	14501	13259	64	506847	478283	87	0.449751
157196	145227	88	85635	78668	89	3838	3455	33	5529	4789	42	11529	10742	55	14772	13517	68	418352	372935	91	0.450997
117094	111213	84	68801	64976	84	1718	1540	20	2190	2747	28	4871	4771	37	7361	7001	46	184132	174545	81	0.450997
263476	179669	115	132083	94173	112	4394	2986	42	5694	3783	52	12013	8744	61	18289	12416	82	416274	294813	107	0.450997
44885	43888	72	16902	16660	54	600	485	0	649	778	0	1859	1921	20	2779	2875	27	62402	59943	69	0.452243
143767	123799	91	59008	50277	89	1795	1629	18	3007	3071	34	5983	5186	44	9146	8023	50	209967	183010	86	0.452243
57755	54574	91	18878	17581	69	874	970	0	1846	1354	21	2525	2303	27	4467	4429	39	98629	92567	91	0.452243
71764	66995	83	18068	17591	54	865	976	0	1343	1233	12	2852	2985	28	4298	4204	36	99644	93786	77	0.453488
151001	131173	107	70674	59980	92	1397	1323	17	3254	2819	39	6601	6087	49	7965	6580	53	245161	213742	107	0.453488
74609	76506	75	28919	28614	76	853	806	0	1267	1225	14	2605	2760	26	3515	3479	33	103410	100345	76	0.453488
75149	72057	84	25417	24539	69	830	900	0	1441	1353	14	3459	3309	33	5386	5313	40	127332	126871	78	0.453488
168865	137866	102	72501	59130	94	2181	1718	25	2827	2719	34	6948	5398	49	9449	7878	50	220164	178340	92	0.454734
143751	123431	90	78309	67426	89	2163	1880	24	3532	3087	29	6828	6345	47	10327	8897	56	252706	218284	88	0.454734
155657	131010	91	67560	57801	90	1514	1252	15	3824	3414	37	8185	6914	50	8211	6179	62	333657	295801	90	0.454734
155666	144555	91	96497	89989	89	2862	2718	29	5515	4597	52	12427	11831	59	14635	13405	62	518112	476514	82	0.45598
72325	71763	78	18686	18681	50	846	668	0	1004	1204	13	2945	2931	28	4177	3794	36	108498	106767	72	0.45598
63920	62261	80	25436	24475	75	733	1115	6	1425	1039	5	2620	2672	27	4084	3742	38	95007	92307	71	0.457226
116314	105099	86	61231	54979	85	2082	1793	25	2933	2395	33	5515	4987	42	9184	7947	56	207636	184928	93	0.457226
112876	100137	84	48697	42248	85	1474	1233	16	2361	1823	27	5275	4458	42	8076	6864	53	183628	162259	84	0.457226
50171	53104	60	19245	19618	49	434	474	0	1019	1003	2	1663	1602	22	1808	1677	22	80544	77832	70	0.457226
285442	195554	112	127773	92050	111	5622	4133	42	6947	5193	49	16062	12003	75	23244	16839	90	552795	419961	106	0.457226
155075	132223	90	71014	59849	91	2911	2237	32	4248	3401	42	8529	7512	48	12431	10491	64	302456	259788	85	0.458472
77352	80816	70	14391	14974	44	1204	1196	13	1539	1665	17	3773	3707	33	6365	6186	42	144639	139368	73	0.458472
68715	67446	77	40182	38323	77	951	946	0	1184	1103	9	2466	2329	30	3714	3856	35	95633	93812	61	0.458472
34677	33662	73	14653	14817	47	425	503	0	422	444	0	1295	1495	16	1808	1776	20	51529	51308	67	0.458472
233515	172591	124	99050	77484	106	3742	2748	37	5359	4335	46	10643	8442	63	16871	13174	75	404021	319793	106	0.459718
139333	124953	92	51137	44807	89	1781	1586	20	3215	2761	34	7651	6781	54	9401	8448	54	340005	308652	94	0.459718
63502	61270	92	27723	25787	77	680	818	0	1070	963	0	2349	1944	25	3585	3481	34	85954	81575	92	0.460963
152890	132619	105	47690	39750	90	2039	1897	24	2742	2867	29	7281	6785	48	11600	10821	60	255533	226246	89	0.460963
125405	105917	92	55689	47261	88	1690	1455	15	2786	2138	29	5000	4361	41	7448	7352	47	185771	168442	85	0.460963
198858	170839	106	83207	73152	95	2738	2031	29	3830	3520	36	9739	8009	59	14664	11846	74	348106	280240	89	0.462209
197574	160508	111	80253	65256	98	2440	2045	27	4708	3671	46	11187	9449	60	13840	11071	66	468349	392102	101	0.462209
111115	106969	83	57873	55810	81	1413	1143	13	2334	1931	26	4216	3940	37	6654	6224	47	157621	152900	78	0.462209
110428	96872	89	50199	44435	86	1221	1081	8	2014	1633	21	4444	4105	35	5085	4740	40	166291	152672	84	0.462209
181592	141767	97	76568	60397	95	3040	2499	30	4478	3442	46	9511	7432	58	12955	10063	63	323172	270451	96	0.462209
295064	194351	132	102385	67897	129	4426	2798	41	5827	3590	50	15566	10824	73	23256	15943	83	543621	381411	130	0.463455
210824	165499	103	67695	52894	96	2699	2274	29	5697	4453	45	11877	9442	62	12156	9644	60	480617	392207	103	0.464701
211233	165852	107	86048	66880	102	2778	1871	33	5460	4032	45	12205	9860	63	14242	11679	69	527653	435565	103	0.464701
122068	107528	89	68974	62423	88	1360	1291	17	2732	1957	31	5497	5086	41	7447	6510	49	227101	211643	86	0.464701
78861	76339	79	35770	34163	79	1583	1240	16	1965	1615	26	3956	3895	36	6082	5633	44	134709	123632	80	0.464701
54943	55650	76	21973	22162	61	812	888	0	1138	1538	13	2931	3066	28	4235	4195	34	92179	91976	73	0.465947
46748	46736	72	20727	20992	59	561	374	0	723	705	0	1738	1663	21	2298	2516	25	62788	62546	68	0.465947
228114	177727	122	118962	93300	108	5365	4546	40	7184	5149	58	15933	13009	67	23613	19323	83	568083	480342	122	0.465947
132328	125158	88	61510	57483	85	1952	1857	22	2406	2681	27	5686	5437	44	8818	8162	52	193572	180536	86	0.467193
95990	89626	98	33670	32578	80	1105	1016	4	1238	1314	14	3741	3440	33	4876	4684	38	135535	133209	71	0.467193
110931	102997	90	28739	25041	84	899	682	0	2079	2050	22	4013	3570	36	5630	4889	43	151621	140740	99	0.467193
124745	115950	86	163767	156542	87	2818	2618	27	4306	4092	36	8605	8053	49	12129	11224	63	338474	311597	84	0.467193
73377	72602	93	18121	18101	51	885	744	0	1640	1469	15	3061	2921	29	3508	3497	34	132979	126531	83	0.467193
115440	103272	87	43258	37847	84	1799	1598	21	2110	1723	26	5103	4199	42	7497	6453	49	157630	138422	84	0.467193
17205	18817	56	9380	9959	41	411	366	0	737	574	0	821	832	0	1026	1211	12	32890	33619	59	0.467193
146685	116430	94	58970	46268	92	2087	1586	26	3104	2642	35	7258	5433	51	10039	8033	63	241848	195535	92	0.468439
27786	30354	50	14040	14532	45	152	338	0	752	951	0	1178	1310	13	1949	1689	22	44685	46875	64	0.468439
226043	170405	108	88844	66712	102	2736	2272	28	5419	4406	45	13617	10418	66	14853	11636	67	566900	438585	105	0.468439
78049	77171	81	20430	19876	58	1187	1038	6	2011	1739	22	3306	3310	31	4880	5033	40	140302	137151	76	0.468439
80796	80071	78	23459	23138	68	1106	1082	7	2004	2014	21	3821	3379	36	4747	4989	35	124339	117647	81	0.468439
62583	59749	77	25412	22927	78	1058	1009	3	1558	1388	16	3161	3068	30	3705	3800	33	106038	101853	76	0.469684
51364	51971	74	18560	18831	52	376	471	0	560	537	0	1777	1761	22	2467	2482	27	65257	64478	72	0.469684
81553	76789	85	29829	26958	81	1499	1146	11	1545	1722	23	3760	3401	34	6321	5947	45	129466	123594	82	0.469684
109050	99485	90	50383	47647	81	2769	2449	28	2462	2505	26	6037	5892	43	8295	7447	56	203301	189564	77	0.47093
132680	105471	98	54052	43082	91	1951	1681	22	2503	1920	29	5407	4632	42	8180	6445	49	199828	166482	94	0.47093
39048	39145	65	10537	10878	42	675	505	0	673	749	0	1862	1983	18	2162	2153	26	68945	71022	70	0.47093
54687	53638	73	15595	15309	49	746	933	0	1150	814	0	2595	2649	28	3865	4235	31	94303	94723	75	0.47093
41749	44425	69	18466	18902	51	353	319	0	617	521	0	1531	1739	18	1822	1958	22	59125	60259	64	0.47093
120672	101037	91	57956	47831	88	1477	1281	18	2560	1484	35	4769	4032	40	7622	6657	55	176616	153207	86	0.472176
105008	96064	86	34083	29735	84	1441	1334	15	2260	1401	18	3983	3245	36	5786	5469	44	145436	130608	86	0.472176
193592	147213	101	79275	61506	96	2337	1695	26	4283	2581	45	8996	7277	54	13170	9758	73	312105	240978	98	0.472176
184882	151185	111	84506	66101	111	2236	1589	28	5751	4839	42	11936	9498	61	13319	10848	61	484110	419738	111	0.472176
121787	116395	83	39342	36511	83	1651	1804	20	2912	2906	28	8005	7467	52	9424	9089	54	345017	332111	86	0.472176
61199	65108	68	25837	26631	58	611	671	0	811	814	0	1825	1847	23	2894	3260	28	74435	76463	63	0.472176
110146	106420	82	45395	42297	80	1635	1483	17	2500	2238	30	5070	4861	39	7655	6935	47	187315	175538	77	0.472176
129620	108306	90	50440	41532	88	1517	1208	12	2311	1735	21	5197	4526	41	7901	6581	51	181507	151746	105	0.472176
174113	140034	93	70249	56770	93	1912	1627	25	4309	3650	40	8916	7199	56	11016	8508	61	405111	338196	93	0.472176
122079	107493	86	48570	41659	85	1400	1237	15	1954	1611	25	3772	3306	37	5684	4596	45	146410	125861	82	0.472176
176853	144501	100	63261	51625	92	2685	2356	28	3737	3310	34	8183	6283	54	12653	10688	69	287131	249725	94	0.472176
162832	147287	88	83740	74900	88	2682	2369	27	4635	4313	39	9519	8333	55	12026	11055	59	447095	409539	90	0.472176
259700	177475	113	92550	62629	111	4841	3318	43	5685	4037	45	12147	8822	62	18469	12579	77	443056	313022	111	0.473422
278806	175960	142	130420	85381	129	5035	3328	43	6993	5100	50	15766	10157	82	23962	16366	91	611327	407385	128	0.473422
63045	60861	78	13851	13974	46	752	575	0	1127	995	0	2595	2502	28	3685	4041	31	92755	90182	73	0.473422
205185	154725	117	85860	66515	99	2916	2360	31	4809	3474	44	8588	6564	52	13132	9987	63	308829	244055	117	0.473422
120517	106822	89	42244	38667	83	2129	1883	22	2154	2240	30	5997	5600	44	8317	7633	47	193886	178767	85	0.474668
88612	85515	81	35504	34886	79	1000	1067	6	2194	2045	24	4569	4777	37	5170	4696	39	200906	205155	79	0.474668
108089	105520	81	27965	27731	72	1619	1531	16	3239	3209	29	6822	6540	45	7108	7221	45	283082	275239	81	0.474668
140952	126246	88	42928	37370	85	1311	1232	15	2695	2432	29	6566	5998	47	6665	6845	43	257669	238981	85	0.474668
89414	84136	92	29643	27990	79	1797	1758	20	1725	1622	16	4223	3919	36	6356	6121	41	160263	152144	84	0.474668
121886	107045	93	53710	46966	88	1780	1544	19	3394	3054	33	7678	6963	50	7776	7067	53	295079	272132	88	0.475914
70897	68527	78	22333	21099	71	1013	1031	3	1716	1340	22	3208	2979	31	4518	4043	37	112618	114754	77	0.475914
98453	86295	88	37520	31411	86	1167	1101	7	1755	1913	20	4104	3507	37	5763	4878	45	136628	117064	85	0.475914
175184	154687	92	73986	65730	91	3066	2433	30	4846	4267	39	9787	8729	53	14749	13140	63	329924	304640	92	0.475914
141597	121669	94	51231	44972	87	2042	1623	25	2664	2362	30	6467	5431	46	8477	6855	54	203589	166383	81	0.477159
94734	93274	82	46429	45927	78	1273	1310	17	1938	1677	20	4547	4217	37	7159	7295	46	152405	139694	75	0.477159
56208	57777	74	19624	19795	54	602	785	0	855	1181	7	2367	2297	27	3175	2433	38	105535	104122	80	0.477159
32219	34184	55	9838	10098	41	309	361	0	382	692	0	1281	1454	18	1500	1903	18	44844	46938	66	0.477159
106195	101146	82	47359	45036	83	1678	1528	19	2562	2247	30	5919	5903	40	8314	8481	45	205654	198265	85	0.477159
95197	84544	90	39872	36041	82	546	651	0	1504	1338	13	3237	2768	33	4766	4178	41	155752	141612	84	0.477159
106925	95118	86	67669	62215	86	1596	1379	16	1930	2004	28	4803	3918	42	6928	6361	45	155988	132314	79	0.477159
121469	114714	85	66302	61256	83	1336	1175	14	2309	2092	26	4945	4389	41	7358	6997	45	171832	167909	80	0.477159
158477	134556	95	68791	59697	90	1972	1660	25	3253	2926	31	9553	8083	59	10171	8512	56	366590	319832	93	0.477159
60448	59395	76	15885	15981	49	775	807	0	1131	1035	5	2692	2326	30	3290	3286	34	110757	113120	78	0.478405
146445	126228	99	55394	47102	89	2455	1939	26	2780	2453	32	5574	5113	43	8300	7631	50	210662	193084	91	0.479651
152397	132426	91	62418	55169	88	1665	1651	21	3248	3226	30	7878	7322	50	10252	9630	54	348080	309357	92	0.479651
92550	85149	84	38748	34168	83	955	886	0	1660	1378	22	3655	3336	36	4803	4349	41	130625	119989	83	0.479651
103696	100293	82	24825	23718	66	1329	1295	13	3192	3011	34	6663	6179	44	7768	7339	46	287970	262569	80	0.479651
193831	155226	102	65605	51920	97	3247	2823	32	4043	3809	36	8592	7203	56	14288	11786	68	310246	271263	94	0.480897
132590	114663	90	51549	42891	88	1865	1660	20	3097	2207	28	5710	4667	44	7700	6268	51	185749	161270	105	0.480897
254946	205294	127	166033	138926	127	7345	6404	41	10129	8185	56	21564	17164	97	34140	27459	103	763302	615036	127	0.480897
47957	50178	68	24259	24830	62	541	534	0	1034	817	0	1769	1771	19	2541	2614	25	72783	70573	87	0.480897
115435	106339	83	49965	45691	81	1323	1219	11	1989	2178	22	4322	3752	40	6572	5686	47	166873	143296	77	0.480897
108491	98959	82	45808	41110	82	1218	1122	10	1962	1483	22	3640	3216	35	5860	5294	44	148522	136804	81	0.480897
78773	76236	80	38228	37279	79	866	774	0	1599	1621	20	3030	2950	30	4131	4422	34	126162	116623	74	0.482143
206943	160285	109	87847	67791	100	2714	2041	30	4447	3825	41	11520	9089	59	13457	10367	69	483183	396132	103	0.482143
163748	146381	95	86466	77011	89	2079	1999	23	4594	4856	34	8994	8584	49	10648	9852	60	337070	314625	91	0.482143
99945	88498	86	43684	37975	84	1342	1099	8	1459	1723	17	3957	3483	38	5564	4850	46	165877	143580	87	0.482143
174001	151193	94	63555	54710	93	1957	1732	24	3549	2728	39	7011	6212	45	9852	9089	49	256976	240583	110	0.482143
95336	89026	82	35878	33133	80	1262	1318	13	1472	1253	16	4520	4165	39	5935	5903	45	137378	130117	81	0.482143
72096	67457	81	31908	29254	79	1278	1200	13	1896	1803	18	3899	3614	36	7029	6192	49	156693	149187	82	0.482143
80961	79473	79	17860	17497	52	878	907	0	1877	1677	25	2684	2452	28	4431	4207	36	96511	96565	78	0.483389
141107	114899	95	61744	50991	91	2026	1570	22	2194	2222	26	5528	4807	42	7097	5934	52	202033	173826	93	0.483389
36696	38205	59	17389	17305	53	194	233	0	377	672	0	1442	1364	16	1715	1856	20	54073	53032	62	0.483389
121052	108945	94	48925	44074	86	1440	1210	15	2370	2079	26	4473	4210	36	6126	5389	44	161887	149186	88	0.483389
120691	113656	95	44231	42643	82	1553	1532	19	3136	2990	30	6916	6894	45	7944	7570	47	292171	278905	89	0.483389
80996	77717	79	38374	35595	79	1197	1046	5	2012	1853	25	3962	3711	34	5516	4888	41	147621	137989	86	0.484635
113079	104350	86	50372	46412	83	1145	1059	6	2307	2531	24	4159	3755	39	5099	4339	43	167560	148344	81	0.484635
166454	136984	98	79387	65446	93	2222	1752	22	3437	3086	35	6654	5426	48	10498	8350	62	237609	193573	92	0.484635
98558	92799	84	44054	41674	81	1462	1341	17	1910	1241	21	4004	3708	35	5927	5060	50	153691	134006	80	0.484635
53897	53928	73	15876	16212	47	583	706	0	1028	1252	9	2256	2495	24	3135	3100	30	83841	83885	76	0.484635
92126	88292	85	50185	48858	80	1319	1279	15	2458	2085	26	3976	3882	34	5072	4698	41	140884	135811	81	0.484635
42457	40871	80	10620	10703	42	404	556	0	210	697	0	1440	1523	17	2063	2113	23	61718	61404	68	0.484635
114062	109274	85	43314	42356	82	1039	941	0	2243	2266	24	4567	4409	37	5625	5206	44	210922	197091	87	0.48588
126619	103198	107	48291	39707	90	1959	1412	22	2866	2295	28	5727	4619	44	7890	7581	47	193600	162892	92	0.48588
109779	94437	101	43490	38054	85	1415	1219	13	1679	1536	25	3798	3437	34	6163	5531	46	159063	141656	86	0.48588
88424	74423	86	34768	28298	85	1282	963	0	1901	1628	26	3920	3193	38	5907	4986	44	144019	116902	87	0.48588
82720	77247	84	40184	38447	80	1770	1778	19	2178	2214	25	4293	4142	36	6508	6165	49	161992	154897	81	0.487126
68439	70107	76	27202	27137	75	434	448	0	1064	1253	14	2206	2268	27	3385	3473	31	88934	90133	67	0.487126
226181	155904	106	86178	58789	102	2550	1681	32	4707	3376	42	10956	7124	63	12204	8517	67	457875	325018	101	0.487126
71354	62603	96	28866	24649	96	656	690	0	1071	874	0	3226	2661	30	4105	3509	37	123777	101012	96	0.487126
61647	60080	87	24443	23172	77	534	570	0	1547	1421	15	2141	1864	24	3199	3056	30	82209	77523	91	0.487126
49797	50681	74	13248	13764	45	492	441	0	729	890	0	1362	1261	12	2053	2256	24	61135	62036	71	0.487126
74083	71969	79	25212	24655	71	1019	902	0	1441	1367	18	3238	3277	31	5100	5011	39	114461	113562	72	0.487126
171147	145061	95	71704	61527	93	3612	3507	30	5351	4320	44	11309	9715	61	16476	14560	66	381595	330662	93	0.487126
112861	106483	84	45145	41956	84	1988	2002	21	2412	1978	29	5862	5058	45	7996	6594	51	189527	169935	74	0.488372
96516	91631	86	44634	43398	80	1471	1500	15	2520	2474	26	6521	6506	42	7112	6681	44	252936	244659	82	0.489618
59823	55589	85	9263	9073	41	569	697	0	492	489	0	2423	2272	26	2905	3031	29	73455	72106	72	0.489618
102973	86797	90	45075	38154	85	1365	1136	11	1603	1634	21	4714	4024	40	7177	5531	57	161174	140508	83	0.489618
106316	89661	87	44776	38109	86	1727	1419	19	1727	1356	22	4393	3402	42	6121	5306	48	152765	130231	86	0.490864
208997	151423	119	80620	63136	101	3584	2690	35	3980	3250	42	9978	7745	61	15610	11706	76	362574	282918	103	0.49211
171213	147440	94	90368	79016	93	3049	2564	31	5332	4664	38	11644	10503	61	14687	12909	66	420172	360458	93	0.49211
135107	109773	93	54220	43710	89	1816	1236	20	2328	2083	24	5733	4835	44	7475	5845	50	209211	175064	86	0.49211
105961	102264	82	39941	38902	81	1375	1409	15	1747	1747	24	3828	3772	34	5782	5221	41	142881	132926	77	0.49211
37932	40091	67	9302	10109	39	295	270	0	610	606	0	1411	1630	18	1771	2066	21	73346	76800	66	0.49211
50828	52056	65	20342	20762	52	534	421	0	1005	1264	9	1959	1757	24	3483	3445	32	78279	80464	65	0.49211
128611	99318	90	50851	40800	91	2241	1746	26	2495	2207	33	5808	4503	47	8526	6604	54	208271	174695	88	0.49211
78625	72508	81	33175	30698	79	990	825	0	1619	1699	18	2906	2708	30	4198	3473	37	105941	103016	72	0.49211
181642	153052	96	68566	58416	93	2213	1502	27	3965	3440	36	10135	8982	56	12309	10787	61	430363	406087	88	0.493355
75730	74378	82	34940	34169	78	891	1023	4	902	1336	13	3023	3290	29	5120	4816	38	108248	109681	72	0.493355
242282	170289	130	94403	65395	113	4359	2975	38	5613	4065	44	12480	8663	71	17719	13422	77	411589	300058	112	0.493355
200193	168546	119	80614	66252	119	2757	2218	26	6191	5110	48	10855	8675	61	12294	10541	68	431431	369006	119	0.493355
192278	159966	99	97648	83429	95	3694	3199	33	5870	4993	49	13057	11462	65	18078	16134	77	440209	392290	90	0.494601
107896	91906	95	44477	38584	86	1019	922	0	1328	1335	19	3327	3044	34	4756	4266	43	138229	124736	83	0.494601
70264	69828	80	29471	28898	76	1139	1196	9	1455	1517	17	3204	2925	31	3923	4344	34	107271	109353	69	0.494601
390425	278193	146	307701	241057	145	9930	7242	48	16251	11838	79	33563	25922	130	53249	41127	136	1.04858e+06	906640	144	0.494601
50932	48566	76	16745	16476	49	917	954	0	1185	1227	12	2630	2647	29	3372	3296	31	84588	87161	66	0.494601
106234	100824	83	36516	34795	80	1498	1500	18	1623	1801	23	4203	3862	35	6609	6124	43	163738	155773	80	0.495847
58469	52636	91	24354	23231	73	792	765	0	1409	1302	12	2712	2455	30	3835	3468	35	97951	94268	74	0.495847
266708	176632	124	126969	84921	113	4488	2980	42	5601	4048	49	12407	8136	66	17780	12035	80	408057	276895	112	0.495847
106748	91223	90	41080	34428	85	1999	1636	20	2437	1946	29	4547	4194	39	7375	6816	47	191419	174822	83	0.495847
130858	109912	104	46675	40421	87	1748	1356	18	2295	1922	24	6258	4944	47	8678	7532	60	196560	159736	75	0.497093
76458	67276	83	37792	33292	82	776	865	0	1702	1349	15	3055	3116	30	3374	2873	33	124050	107721	81	0.498339
127165	117941	83	52375	47372	84	1450	1445	16	2605	2649	30	6757	6120	46	9388	8046	56	319690	291406	76	0.498339
136836	121849	89	60826	52933	87	1393	1160	11	2331	2249	29	6051	4983	44	7009	6414	48	238531	213660	89	0.499585
139279	130327	94	50229	47207	85	1574	1510	18	3435	3155	34	7004	6730	48	7742	7547	49	291571	277331	78	0.499585
79688	79663	81	23372	23244	63	1183	1041	4	1292	1579	18	2799	2562	28	4042	3877	35	104086	99446	75	0.499585
49124	49318	72	22910	22907	66	844	674	0	1332	1223	14	2028	2059	22	3321	3345	32	72566	71265	73	0.499585
198907	162331	104	115848	93576	102	2467	1986	26	5161	4258	41	12266	9860	63	13932	11590	72	487888	415406	114	0.499585
209749	108336	134	86560	46932	136	3201	1669	29	3484	1873	44	9125	4756	81	11936	5928	101	312685	159283	148	0.499585
259407	189167	110	115063	86634	109	3309	2485	34	7204	5111	54	15444	11540	71	17104	12099	75	612273	470528	109	0.500831
222284	174445	120	70995	54661	101	3895	3093	36	3749	3048	36	12091	9387	62	16819	14491	71	407949	344915	99	0.500831
69223	65882	79	33721	31344	77	968	865	0	1440	1448	15	2753	2345	32	4499	4104	35	118320	115425	76	0.500831
36763	36363	70	14311	14406	48	215	369	0	515	608	0	1427	1300	15	1230	1565	15	55890	57889	67	0.502076
79740	78952	80	47663	46785	79	851	933	0	1977	1556	15	3459	3665	31	5196	4922	41	111029	108725	69	0.502076
72753	68704	94	25412	23649	80	887	887	0	1277	1436	16	2947	2789	28	3792	3409	35	110840	107580	94	0.502076
55260	56048	75	22704	22007	66	899	748	0	773	896	0	2568	2375	25	3284	3188	34	84193	81117	67	0.502076
94071	88775	92	39509	37240	80	1315	1149	12	2479	2077	26	3881	3646	35	6557	6568	41	153499	144487	81	0.502076
222105	176491	109	150532	123666	105	3223	2630	32	6343	4990	47	13426	10903	64	14360	11787	76	500522	417511	105	0.503322
20333	20142	60	8745	9141	40	287	265	0	398	391	0	1108	1086	7	1511	1265	11	46457	47596	65	0.503322
55698	55784	73	11585	11953	43	575	503	0	1310	1292	15	2288	2253	25	2364	2245	28	89091	88711	73	0.503322
115178	107902	100	47474	46003	82	1203	1249	11	2720	2622	29	7455	7582	47	7455	7279	43	300190	281600	86	0.504568
44835	43541	68	17784	17583	53	326	381	0	469	463	0	1378	1499	17	2020	2175	23	53613	52443	72	0.504568
67363	63036	85	28551	26963	78	724	821	0	1013	739	0	2300	2312	27	3305	2937	33	96467	92287	94	0.504568
89212	79687	84	38640	33882	82	883	921	0	1009	1303	17	2871	2552	31	4076	3450	38	123810	106092	82	0.504568
171836	152926	102	77768	67628	99	2250	2134	23	4057	3681	35	10643	9776	53	12367	10829	60	431189	394469	100	0.504568
122299	106270	88	44505	38961	86	1420	1315	15	1948	1830	23	4796	4011	44	8107	6855	48	172620	154239	85	0.505814
129235	102852	94	53574	42433	92	1667	1479	17	2351	1718	30	5317	4074	46	8560	7364	49	189567	152080	89	0.505814
56736	57516	76	14282	14567	46	442	520	0	851	657	0	1749	1953	20	2869	3086	29	71759	70952	74	0.505814
50921	51090	76	13642	13914	46	417	698	0	665	1140	7	1879	1962	22	2633	2731	28	82118	83216	70	0.505814
66214	65382	80	17999	17838	54	853	927	0	1575	1359	20	2626	2630	28	4497	4148	37	100056	99952	78	0.50706
138960	128810	88	65062	61475	87	2258	2068	25	3663	3099	33	6763	6497	43	9868	9267	51	237436	225194	80	0.50706
46294	46746	75	18175	18101	58	468	552	0	921	715	0	1628	1727	21	2843	2788	30	63169	64546	63	0.50706
73964	71250	90	28318	27879	76	937	925	0	1772	1733	19	3389	2884	35	4724	4136	40	110259	106479	80	0.508306
56794	56292	74	22246	21832	70	509	564	0	1060	839	0	1829	1892	23	2947	2850	29	79295	77925	73	0.508306
72623	66576	84	39655	37702	79	891	865	0	1358	1378	17	2963	2968	29	4453	4432	37	103695	99667	69	0.509552
132512	116497	88	60369	52334	87	1420	1507	17	3070	2952	31	6728	6060	46	8514	7633	50	285964	258659	89	0.509552
35388	35103	69	16756	16863	51	291	307	0	590	764	0	1229	1180	13	2095	1943	22	44770	43559	70	0.509552
73355	69768	78	41915	40434	79	1317	1372	13	2714	2210	30	4428	4634	37	7342	6827	44	167321	160033	79	0.510797
297453	186610	137	184205	122652	136	7340	5273	49	9957	7063	57	21865	14175	87	30752	20535	111	731401	502390	137	0.510797
127388	113880	88	50431	44990	86	1392	1497	14	2427	2618	27	6224	5088	44	8028	7365	53	204508	182050	103	0.510797
179949	148186	96	88854	71712	96	2960	2378	31	5452	4327	43	13888	11223	63	16089	13231	72	529831	433283	111	0.510797
60049	61846	61	26994	26207	58	812	776	0	1461	1556	19	3118	2821	32	4938	4696	40	101928	95786	77	0.510797
66461	68770	60	25663	26288	55	1190	1046	8	1583	1770	18	3584	3928	32	4301	4387	35	116029	114380	71	0.510797
48648	53776	55	18495	19118	48	612	714	0	596	917	0	2699	2608	29	2588	3011	27	106717	104006	68	0.510797
137023	129439	85	44971	42294	84	1950	1888	21	2836	2979	27	6810	6612	44	9651	8971	59	249603	237896	80	0.512043
116967	114914	82	50787	49559	81	1395	1393	16	3266	2900	32	6879	6477	44	7460	6885	44	295906	286112	84	0.512043
40544	41090	73	13838	13751	48	421	390	0	452	498	0	1328	1453	16	2142	2491	22	51727	53803	69	0.512043
68389	64162	89	30692	29548	78	553	670	0	1198	1065	7	2640	2515	29	3404	3310	31	100854	98880	78	0.512043
49640	49974	75	19675	19577	59	401	355	0	1037	1163	10	1750	2005	20	3063	3040	28	78414	80052	65	0.513289
76708	70117	82	36122	32495	79	1105	953	0	990	1005	2	3230	3084	31	4788	4639	36	114196	110538	80	0.513289
40978	37835	87	22293	20744	87	432	496	0	716	879	0	1507	1297	16	2501	2231	27	59018	51033	87	0.513289
104027	98621	96	42408	40994	81	939	758	0	2127	2278	22	5450	5455	38	6944	6356	48	254969	246842	86	0.513289
187106	156011	95	90743	75962	91	3243	2498	33	4533	3276	42	9133	7657	52	13042	11613	61	314546	264335	93	0.513289
29350	29380	62	12238	12504	44	418	386	0	781	675	0	1176	1174	10	1585	1787	20	42990	43761	64	0.513289
179167	157815	93	90673	79684	92	4182	3561	36	5658	5556	39	13518	12117	66	21319	19870	76	464235	432032	92	0.514535
93246	84132	84	35467	31500	84	1550	1288	15	2296	2013	22	3615	3164	35	5175	4600	42	131651	117593	83	0.514535
97184	85061	96	37245	32236	85	1704	1565	20	2412	2075	25	4871	4220	41	7396	6290	50	173718	157038	85	0.514535
35616	34480	72	10677	10371	44	364	369	0	920	846	0	2035	1990	24	2378	2423	26	73822	70320	75	0.514535
80710	77794	80	25791	24177	72	1166	969	0	1410	1600	17	3384	3188	34	4614	4584	37	114172	113661	81	0.515781
101177	97623	83	71636	70093	82	1275	1170	14	2636	2296	26	4790	4757	38	5657	5042	41	158830	144065	76	0.515781
55142	56505	75	29171	29072	73	493	723	0	1121	1099	10	2232	2353	25	3244	3394	30	72543	75125	65	0.515781
123867	114659	85	43564	40268	83	1477	1357	15	2526	2588	26	5831	5174	46	6540	6075	45	221264	211035	86	0.515781
36284	37444	59	14532	14455	48	263	245	0	431	659	0	1464	1376	16	1831	1659	20	49634	48565	72	0.518272
140201	127063	90	50669	46731	86	1602	1468	19	3989	3744	34	8238	7790	53	9295	8640	52	341997	326174	92	0.518272
106012	98014	85	58601	54247	84	1498	1428	16	1859	2025	22	4406	3970	37	6681	6559	43	150444	141943	86	0.518272
117450	109541	86	54893	51328	83	1532	1640	18	2274	2353	26	4929	4284	41	7381	6790	45	180926	156771	80	0.519518
116287	105971	86	75731	72083	83	2025	1887	24	3610	2800	35	6517	6107	46	9162	8462	54	221587	203306	84	0.519518
194151	155567	101	69782	54574	98	2592	2214	27	3996	3166	40	8757	7031	53	11646	8818	71	285933	234890	102	0.520764
223099	182960	100	109850	91004	97	4330	3404	37	6381	5144	50	13666	10629	65	21112	16651	85	496038	388394	98	0.520764
121974	106322	93	73279	65414	88	1825	1490	21	2548	2321	34	5101	4993	40	8070	7748	48	195829	182669	89	0.520764
21837	20159	64	10656	9829	49	470	394	0	234	491	0	1356	973	0	1469	1293	12	36315	33735	77	0.520764
62181	62409	72	27248	27665	74	343	449	0	1335	1348	14	2379	2303	25	2895	3071	29	81891	81716	79	0.52201
127611	113270	87	46335	40866	85	1612	1424	16	1825	1654	20	4614	4061	40	5732	4503	44	149422	129898	82	0.52201
73155	72946	83	69826	69361	78	1121	1292	13	1952	1609	20	3557	3374	33	4111	4249	36	123884	123409	69	0.52201
105341	100970	84	52528	50935	82	1876	1479	19	2770	2738	27	5923	6079	41	7089	6597	44	271823	256624	87	0.52201
64855	61658	87	25602	25069	76	468	526	0	1059	1153	9	2182	2099	25	2533	2742	24	88791	86856	78	0.523256
180661	146320	102	103253	87423	95	2393	2108	27	3780	2960	40	7738	6443	52	11303	9182	67	254111	205160	89	0.523256
71403	71961	78	28984	29057	75	1458	1264	14	2094	1769	27	3648	3617	34	5407	4499	43	111783	109412	73	0.523256
157381	136567	108	82373	71445	95	2798	2232	29	4080	3602	37	8869	7749	52	13872	11731	75	326902	284837	108	0.523256
100064	90863	83	43001	38452	82	1094	957	0	2144	1868	20	4071	3581	38	4996	4344	41	133440	114688	84	0.523256
161377	99505	115	51881	24151	116	2652	1587	22	3868	2141	44	7929	5368	70	12584	8686	80	299298	189791	118	0.523256
41434	37924	76	17233	16977	52	347	469	0	425	772	0	1205	1305	13	1615	1741	19	50132	48284	70	0.524502
58221	59130	74	23678	23689	70	366	496	0	1003	1128	8	1904	2027	22	3464	3325	33	86209	88000	74	0.524502
337604	249265	136	160829	123096	132	7575	5890	44	10913	8341	61	23381	17864	97	35125	27121	126	777602	595460	135	0.524502
177823	143708	99	65131	53031	93	2042	1780	24	3063	2513	33	6736	5601	47	9379	8143	54	217759	182038	96	0.525748
40301	37368	84	9622	8591	47	484	500	0	549	668	0	1690	1573	19	2399	1939	28	56807	53695	87	0.525748
52472	53105	74	20812	20774	57	807	644	0	1072	1057	9	2494	2467	27	2409	2778	27	75494	74988	67	0.525748
59050	57258	76	23260	22062	61	799	887	0	1264	1457	16	2927	2818	28	3233	3160	32	98337	93583	76	0.525748
135104	129741	85	71476	67942	84	1819	1658	22	2693	2653	27	5657	5305	41	8181	7713	54	199887	193579	81	0.525748
139945	124778	89	59731	54273	88	1450	1441	16	2747	2662	27	5423	5181	40	5850	5115	42	215933	202637	90	0.525748
46527	48026	63	15737	15871	47	429	558	0	571	789	0	2021	2182	22	3067	3087	31	71946	70742	70	0.525748
18233	19327	56	9344	9729	41	425	246	0	579	598	0	751	751	0	1189	1376	12	30276	32832	63	0.525748
52165	52539	83	20062	20193	60	353	300	0	1163	994	0	1578	1544	21	2614	2426	31	79957	76675	74	0.526993
132395	115566	88	51688	45206	88	1601	1345	16	2807	2226	34	5441	4724	42	7681	6511	50	205663	183441	86	0.526993
142598	108111	98	63636	49450	95	2041	1615	24	2610	2499	30	6625	4828	52	9145	6968	55	225316	165007	90	0.526993
101889	90481	89	41108	36448	84	901	794	0	1297	1021	6	3835	3667	38	4777	4309	39	132392	114204	84	0.526993
85778	84665	80	32794	32610	78	1205	1188	11	1450	1221	14	3578	3740	30	4630	4540	36	146586	140543	80	0.526993
38678	37889	77	13475	13937	45	433	450	0	439	397	0	1399	1344	16	2714	2539	27	57338	57512	69	0.526993
213370	154285	100	78213	56805	99	2606	2029	30	4211	3222	41	10004	7302	64	15589	11589	76	351327	261689	100	0.526993
125419	112486	87	52825	47248	85	2015	1775	24	2621	2018	27	5436	4777	44	8322	6777	54	198862	182531	85	0.526993
151674	125925	93	64460	52985	91	1553	1334	17	3357	2997	36	7714	6737	48	8132	6880	54	335177	289923	93	0.528239
175127	135751	98	64011	50295	94	2688	2121	29	3883	3501	38	8494	7300	55	12976	10305	72	307911	253588	94	0.528239
58049	57299	64	30710	27955	76	1045	1081	7	1804	1669	19	3486	3253	33	5391	4790	42	123240	111632	76	0.529485
106541	102390	90	43042	41895	81	1213	1029	4	2170	2235	24	5245	5082	38	4986	4866	39	190192	184518	83	0.529485
231744	179667	105	99139	76295	100	2563	2198	28	6353	5078	42	13397	10729	69	15487	12641	73	547715	446556	99	0.529485
46655	45353	78	14195	13956	48	556	682	0	984	885	0	2123	1936	24	2534	2421	31	67342	68720	70	0.530731
124644	113328	88	40868	36547	83	1620	1314	15	3475	3071	33	7781	7190	49	8293	7900	52	329004	317385	81	0.530731
199595	172499	105	101458	88304	95	2265	2005	25	4434	4047	37	10396	9000	58	10713	10304	56	415054	371205	91	0.531977
113610	68833	103	44504	26296	103	1510	895	0	1866	1021	3	4457	2317	58	7045	4199	67	164789	88382	98	0.531977
71382	73145	74	29807	29674	74	869	901	0	429	1070	5	2723	2540	30	3738	3716	33	90281	90287	67	0.531977
148983	136821	89	102754	94128	88	2605	2193	27	4405	4005	39	9453	8522	56	12587	10767	69	333394	291021	84	0.531977
269510	166774	111	135155	78567	112	4496	3040	42	6591	4322	57	13268	9274	64	20258	13994	94	488734	356013	103	0.531977
56627	54457	76	24230	23313	60	990	939	0	1594	2219	21	2663	2406	29	4025	4209	35	101250	97927	71	0.531977
232877	183032	121	118931	95246	106	3563	2548	34	5871	4501	45	12719	10269	67	17920	14575	76	444039	355598	121	0.531977
131934	121147	91	70712	64423	84	1703	1448	20	3225	2896	35	6261	6152	41	9863	9292	51	286303	271960	83	0.533223
112331	109307	82	43353	42300	79	1773	1827	19	2716	2687	29	6311	6294	42	7966	7789	47	280396	269460	80	0.533223
124479	117504	84	64912	62747	83	2435	2190	26	2979	2897	31	7971	7467	48	11524	10897	62	246079	224228	78	0.533223
103839	93921	89	38850	33202	86	1533	1189	21	1473	1496	17	3827	3499	35	5790	4869	42	142034	127480	81	0.535714
88174	78156	88	45648	40419	81	1217	1112	7	1757	1646	24	3927	3621	33	5700	5064	41	134474	124369	76	0.535714
181127	146991	97	74880	61812	95	3099	2543	31	3955	3114	42	7824	6296	51	11901	9447	66	293085	235755	95	0.535714
90569	90055	77	37488	35207	78	1285	1125	10	2711	2086	25	4708	4286	39	6608	7108	40	177430	171721	75	0.535714
71649	70978	78	41496	40867	77	956	795	0	1591	1663	18	2724	2665	28	4374	4308	38	103034	100469	72	0.53696
129335	108893	98	43280	34232	90	1635	1336	19	2222	1961	25	4638	4327	38	7276	6088	51	182344	162048	89	0.538206
128870	109543	92	58924	50127	89	2135	1921	23	2570	2196	28	5112	4337	44	6198	5407	45	181969	152388	89	0.538206
65311	61981	79	38174	36309	78	759	692	0	1582	1462	22	3418	3216	31	4276	4175	34	133383	128094	85	0.538206
158007	130257	95	58845	49388	91	2067	1746	23	3396	2759	38	6887	6088	47	9842	8185	54	253272	220496	90	0.538206
52117	53219	79	20427	20375	57	770	657	0	1006	1035	4	2142	2081	22	2902	2934	32	80241	81253	65	0.538206
91509	88959	92	33466	32985	77	1074	1038	5	2075	2010	26	3821	3858	33	5524	5451	42	154907	152093	73	0.539452
224200	156326	111	103103	72547	108	3667	2712	34	5245	4071	42	11370	8631	60	17101	13071	77	386858	303450	104	0.539452
120785	113771	101	56076	53626	84	1465	1571	18	2694	2156	31	7093	6835	43	8237	7555	58	291340	265918	78	0.540698
77919	73383	94	26672	24605	94	726	773	0	1416	1247	14	2513	2107	27	3624	3319	32	114727	98042	94	0.540698
84265	83547	82	33309	32805	76	837	864	0	1284	1265	12	3284	3057	32	5272	4955	39	116994	115404	70	0.540698
50239	51320	69	15814	15873	50	240	480	0	472	695	0	1663	1691	17	1943	2026	23	61111	65323	72	0.540698
65435	59700	85	30817	28068	78	807	791	0	1075	1156	10	2606	2397	28	3819	2888	39	102296	95982	78	0.540698
143780	120658	96	53019	44367	91	2928	2429	29	3104	2672	32	7382	6076	55	11388	10008	66	268079	226096	107	0.540698
185307	140745	105	68179	50769	97	1982	1358	24	3852	3282	39	8996	7112	55	12172	9385	70	417726	320306	101	0.540698
54251	55205	74	22464	22839	61	763	721	0	1096	784	0	2205	1976	24	3208	2935	33	84479	85439	74	0.540698
201517	147798	104	72827	53531	100	2271	1771	26	3915	2734	40	8544	6262	56	12211	8268	67	278237	205546	100	0.541944
77849	79536	75	48728	49168	77	846	876	0	1597	1400	19	2955	2956	30	4877	4905	38	119027	113844	68	0.541944
97556	91703	84	46006	42337	81	1546	1588	19	2019	2078	18	3889	3386	38	6054	5518	45	151511	133419	72	0.541944
230408	162653	106	88499	61957	102	2343	1802	27	3841	2765	43	9302	6516	58	12834	8994	70	334418	241126	105	0.541944
118976	112024	94	31403	30129	80	1242	1436	14	2104	2614	28	7221	7171	48	7875	7059	53	313176	301926	84	0.541944
173809	151971	108	121949	109746	93	2858	2698	28	4840	4245	39	10200	9055	55	12743	10658	62	368197	330049	89	0.541944
122726	113264	92	56151	53225	83	1569	1519	18	2402	2152	28	5247	5125	40	6858	6199	45	177367	163032	83	0.543189
203681	148140	112	83074	59280	106	2209	1880	25	4610	3575	39	11005	8320	61	12315	9191	67	459433	349720	107	0.543189
89353	86264	91	50733	49425	80	1209	1240	11	2081	2134	23	4574	4504	39	6891	7079	42	156446	144989	72	0.543189
68645	65422	79	27260	26482	77	1091	1040	5	885	1041	6	2863	2860	30	4417	3883	36	103115	99585	77	0.544435
36863	37712	65	6440	6633	37	1282	1285	13	3146	2821	32	4119	4010	34	2277	2332	25	73432	74081	74	0.544435
146135	116291	98	60961	48802	91	1982	1523	20	2837	2356	29	6575	5218	51	9781	7412	56	223248	185036	88	0.544435
136061	111742	102	58533	48692	92	1556	1306	15	2470	2149	26	6648	5636	48	8055	6132	54	293513	246594	94	0.544435
145052	123006	93	68649	59396	89	1821	1582	21	4145	3172	33	8490	6748	53	10194	9158	59	327480	290460	94	0.544435
114253	109145	84	56286	53933	82	1510	1287	18	2722	2657	28	6712	6186	44	7883	7269	51	273226	262328	83	0.544435
115112	106364	87	50111	46673	83	1224	1089	8	2359	2276	29	4994	4708	36	6578	6094	44	165051	160036	91	0.544435
89467	79743	89	39410	34390	83	1347	1248	13	1650	1267	20	3886	3711	33	5254	4935	39	131634	116337	85	0.545681
273678	177080	128	104189	67759	126	4314	2763	42	5353	3793	50	12390	8389	63	18481	12503	85	442832	298619	127	0.545681
67807	67744	72	33150	32308	76	768	1002	1	1228	1083	10	3062	2715	34	3834	3935	35	111292	101894	70	0.546927
176609	146044	96	84456	72222	93	2473	2157	28	3780	3493	34	9113	7984	53	14946	12683	66	324123	287453	94	0.546927
186966	155132	95	81982	69119	95	4125	3399	34	5222	4792	45	11819	9572	63	17799	15433	76	435587	393354	96	0.548173
255351	191920	116	94980	70762	110	4431	3359	40	6153	4042	49	12829	10191	62	18544	14262	74	436598	345239	113	0.548173
216220	162890	102	82106	60977	97	2377	2064	24	4778	3759	39	10109	7729	59	12195	9442	59	426199	322875	99	0.548173
148945	123386	89	74227	61670	89	1619	1300	19	2875	2212	33	5924	4798	45	8779	6771	53	210803	166099	90	0.548173
106156	105669	81	49310	48919	79	1305	1526	14	2623	2440	30	6707	6505	43	7646	7718	48	281984	267211	83	0.548173
119755	112242	84	47813	45473	82	1699	1570	20	2959	2766	31	7431	7007	49	7497	7367	44	309501	290515	84	0.549419
134152	119837	88	43769	37763	87	1751	1670	20	2845	2273	34	5704	5235	42	8504	7726	56	202612	190607	88	0.549419
160699	141061	94	96713	85739	92	2603	2355	27	3903	3766	36	8806	7669	53	12050	10320	58	370009	327714	95	0.549419
81408	73842	85	30030	27443	78	949	793	0	1624	1355	17	3887	3974	34	5915	5884	43	144879	135120	80	0.549419
26950	26465	61	7729	8139	39	380	235	0	690	450	0	1061	1088	7	1604	1507	22	36328	37353	65	0.549419
63553	61985	85	24022	23595	75	712	538	0	1107	1035	4	2705	2707	26	3135	3088	33	77869	74902	76	0.550664
69381	68614	75	31301	30643	76	717	783	0	1409	1454	20	2992	2821	31	3049	2972	32	116268	111225	74	0.550664
168372	142697	95	72874	62083	92	2032	1714	22	3311	2743	32	6393	5412	43	10006	8040	57	247113	223600	88	0.550664
86102	84254	81	30851	29921	78	1392	1439	14	1238	1475	17	3796	3564	36	5913	6180	40	134810	130822	73	0.55191
236196	168207	120	131684	92410	117	3590	2057	39	4712	3605	45	11215	8265	60	15561	11102	68	369435	279747	118	0.55191
110876	108736	81	47684	46661	81	1471	1422	18	2190	2563	22	6357	6217	42	7433	7414	44	273698	265493	81	0.553156
45164	44354	73	22459	22008	64	956	903	0	587	1048	4	2085	2261	23	2835	2737	30	73979	72420	72	0.553156
80505	79156	94	17296	17200	51	999	1119	8	1429	1601	19	4083	4142	33	6542	6345	43	138763	136755	81	0.553156
84006	73369	88	39433	34597	83	1532	1242	15	1884	1723	20	3424	2753	36	5091	4123	43	130333	112146	85	0.553156
85229	73371	86	40355	34451	83	1240	891	0	1627	1333	15	3358	3069	33	4880	4616	42	127225	112329	98	0.554402
70784	70063	77	34842	34689	76	1146	947	0	1311	1132	8	2952	3155	30	4046	4119	34	107649	103943	74	0.554402
147821	133732	90	47893	40822	89	1554	1380	19	4117	3601	35	8930	7923	56	10612	9573	60	402420	369982	91	0.554402
226251	171265	101	89094	67466	101	3234	2653	33	5942	4085	48	13232	9875	65	14185	11071	69	551389	437654	106	0.554402
39812	43173	49	13240	13449	45	488	601	0	2	612	0	1832	1695	23	2344	2232	29	76180	76717	75	0.554402
87151	82878	87	42331	40215	81	1339	1166	10	1760	1824	21	4069	3720	36	6773	6062	44	163907	153154	86	0.555648
101935	85490	93	37001	30554	85	2271	1731	26	2609	1745	28	5316	4530	42	7551	6223	47	187304	168320	91	0.555648
118084	99448	95	56582	47446	87	952	799	0	1723	1480	23	4565	3931	37	6515	5813	47	159982	145090	88	0.555648
136800	122663	89	47489	42893	85	2070	2009	22	2476	2557	27	5968	5311	43	8520	7805	52	205278	195915	83	0.556894
217846	171310	99	87915	67606	99	2441	2153	27	5730	4604	48	12699	9572	66	13630	11066	64	509641	398844	107	0.556894
200021	180247	96	102575	92544	93	1933	1749	25	5183	4591	42	11315	10608	59	12573	11247	62	430400	401418	98	0.556894
50124	48187	78	17158	14535	90	616	489	0	1148	811	0	2405	2048	23	2778	2667	27	76529	61359	90	0.556894
47194	51462	52	17119	17851	47	883	918	0	1232	1241	12	2412	2508	25	3659	4393	30	82639	81940	75	0.556894
72311	72143	77	31113	30277	72	1017	908	0	1220	984	0	3078	2939	30	4078	3814	36	109713	105996	79	0.556894
75099	69276	87	34895	30553	80	882	880	0	1217	1106	10	3208	2783	33	3831	3303	37	107031	95429	95	0.556894
202301	163352	98	86008	69742	96	2669	2376	29	5342	4092	47	11338	9203	57	15156	12665	69	516507	432992	101	0.55814
289155	201740	130	126906	92753	116	3686	2384	40	7651	5249	54	17305	12268	75	19895	13700	83	726635	528727	124	0.55814
119007	102813	96	52912	47221	86	1408	1227	12	2379	2195	30	5110	4961	39	7929	7255	50	199612	184719	88	0.55814
289725	206196	112	156560	112986	111	8299	6113	49	10890	8015	71	23698	17520	99	35914	26350	106	825890	613394	118	0.559385
101730	88033	89	31108	27222	84	905	789	0	1642	1180	22	3658	3438	33	5241	4759	40	130930	118323	88	0.560631
167667	119761	109	61462	46587	96	2797	2260	29	3281	2165	42	9047	6549	57	12887	9272	66	326926	243026	104	0.560631
88876	89557	77	28583	28116	72	1595	1512	16	2184	2058	20	4286	4105	36	6533	6401	46	144767	140916	81	0.560631
122581	113385	88	55876	51191	84	1482	1182	17	1977	2440	28	6100	5549	43	8716	7804	47	209744	192434	87	0.560631
76357	68755	81	30439	26746	79	1044	740	0	1534	1786	17	2577	2285	29	4283	3945	36	109169	99531	82	0.560631
67207	66683	77	32229	32021	76	532	680	0	1252	1241	10	2600	2580	27	3574	3793	31	97678	93997	81	0.560631
65630	64281	78	29756	29672	75	1096	1193	9	1464	1189	13	2840	2988	29	4336	3965	36	100619	98028	79	0.561877
211555	174997	100	59569	49971	96	3550	2985	34	4766	4316	39	10770	9209	59	16905	14552	73	367825	318573	100	0.561877
278972	199312	114	90110	62884	112	4775	3624	39	6423	4721	49	13587	10530	62	20900	14587	83	498161	384719	115	0.561877
83734	79966	95	38969	37451	79	833	1012	2	1887	1725	20	3309	3192	32	4865	4312	39	125218	118926	72	0.561877
282236	153507	131	118901	68145	129	3949	2139	44	6098	3546	61	12421	7469	77	18395	10089	92	430789	249686	133	0.561877
138064	119071	92	75443	68937	88	1652	1253	20	2272	2039	30	5615	4572	43	8302	6824	53	188725	163597	82	0.563123
97173	92417	92	61820	60215	83	1933	1746	22	2167	1819	24	4541	4200	36	7810	6866	49	161918	149960	97	0.563123
100900	93301	98	58135	53837	98	1326	1085	9	2123	1806	23	4841	4348	38	5818	5625	43	171984	153472	98	0.563123
110442	91808	88	46466	39442	86	1650	1278	18	2280	2058	27	4276	3452	39	7623	5923	54	157300	127354	90	0.563123
172306	147939	103	62659	55431	93	3054	2779	30	3663	2949	37	7793	6633	50	12103	10810	59	267574	227156	89	0.563123
119683	113324	100	36782	35170	82	1920	1931	20	2002	2305	25	7185	7147	44	8222	7579	48	290439	279296	88	0.564369
99774	92856	81	38677	35127	82	1443	1230	13	1933	1864	22	4633	4141	38	6430	5694	54	153481	147498	85	0.564369
102873	93156	89	52519	47996	84	1445	1089	14	2172	2247	26	4629	4171	40	6408	6114	41	157278	146197	83	0.564369
86885	79289	85	34277	30120	83	852	758	0	1283	1625	18	2992	2926	32	4606	4225	40	125716	116988	83	0.564369
153711	136506	102	54355	50324	88	1699	1516	20	3722	3307	33	8654	7867	49	11724	11161	65	387859	363588	91	0.565615
158750	143733	93	95013	86326	89	3009	2584	31	4385	4144	41	9683	8764	53	13690	12123	63	344145	311307	89	0.565615
190562	151982	100	62038	50188	92	2240	2117	25	4333	3481	43	10136	8159	57	12000	10112	62	411184	347644	97	0.565615
114946	100794	94	46183	40320	84	1108	993	0	2288	2138	26	5007	4604	41	5772	5293	43	195379	175580	87	0.56686
233440	163928	112	118997	86738	104	3958	3118	37	4700	3639	48	11561	8741	64	17506	12962	76	432816	306807	114	0.56686
31489	30406	62	8669	7868	45	306	400	0	1041	675	0	1521	1363	18	2233	1810	25	60408	55183	84	0.56686
128680	118034	87	52393	47399	84	1416	1409	15	3238	2807	30	6495	5693	45	6305	5701	45	234851	223123	86	0.56686
164047	148751	89	75076	67872	87	3443	3393	30	4413	4318	39	9498	8989	54	14079	12930	67	338924	322374	83	0.56686
245876	165789	114	96765	66596	111	3227	2171	36	5825	3302	48	10259	7291	60	15161	9633	74	362031	246904	113	0.56686
125559	117347	90	52646	48914	91	1516	1592	17	3326	3007	30	7289	6591	47	6501	5547	44	275434	251514	102	0.56686
79313	78853	68	21612	21030	53	1442	1455	17	1478	1911	22	4092	3861	35	5677	5115	43	136336	134373	79	0.56686
160707	140862	90	80133	69146	89	2021	1935	23	4153	3254	38	7761	6705	49	10195	9149	56	328095	296590	90	0.56686
34402	39739	47	16559	16905	48	336	352	0	747	445	0	1517	1285	17	1752	1976	22	55422	58554	67	0.568106
193562	171500	94	93645	84386	93	3799	3513	34	5125	4620	45	11539	10802	61	17793	15874	69	400939	374251	92	0.568106
129361	122404	85	74559	71547	85	1608	1525	18	3888	3162	34	8231	7908	49	8737	8371	48	335833	330174	81	0.568106
94765	80826	87	43396	37649	83	1213	941	0	2514	1907	30	3598	3219	35	4545	4288	39	144321	130804	82	0.568106
40403	40343	69	21668	21838	60	480	665	0	1215	1048	6	1611	1689	20	1948	2143	22	56605	58681	70	0.568106
38112	37090	75	16425	16569	51	357	434	0	457	673	0	1488	1549	17	1300	1349	15	53301	54924	67	0.568106
167493	141499	102	96593	84486	94	2502	1989	27	4068	3912	35	8349	7347	50	11933	11040	59	321055	284775	96	0.569352
91723	87094	86	34163	32355	79	1183	1112	9	1611	1459	17	2854	3165	30	4851	4986	37	120811	115125	81	0.569352
223772	166049	110	79963	58244	109	3306	2598	33	5177	3700	39	9890	7739	55	14129	11530	76	371207	295747	108	0.569352
201171	162658	114	84889	71569	98	2919	2529	29	4184	3533	41	9602	7675	56	13801	10971	69	338513	260925	114	0.569352
116966	108268	89	58630	53811	83	1420	1533	17	2493	2602	28	6385	5602	44	6385	6099	42	257411	247321	81	0.570598
165897	150476	94	69971	63690	88	1818	1647	20	4102	3323	35	7695	7078	48	9287	8752	52	317859	285766	86	0.570598
19600	20983	46	11279	11685	43	232	159	0	144	210	0	1065	1122	10	1231	1271	12	33416	34535	58	0.571844
67138	66962	81	26971	25796	76	813	717	0	1218	1136	12	2901	3111	27	4051	4076	35	112582	114858	74	0.571844
185643	159079	103	94458	81407	98	2407	1972	26	4195	3698	37	9223	8228	52	11848	10717	55	374362	337785	94	0.571844
87187	82886	83	35744	33969	79	956	952	0	1625	1606	20	3214	3242	31	4604	4213	37	116073	115851	75	0.571844
141573	122578	103	48532	40969	101	1934	1708	21	2876	2528	33	5897	5049	44	8724	7849	52	211137	187017	105	0.571844
129478	124135	89	87443	84732	85	1785	1694	20	3716	3610	35	8524	8015	50	9229	8831	54	338779	318811	100	0.57309
28093	31517	47	14444	14934	47	295	270	0	404	347	0	964	1111	7	925	1163	9	40410	41217	64	0.57309
109213	104375	86	56612	54762	81	1587	1495	20	2798	2729	30	5830	5756	41	8153	7564	51	189312	183800	75	0.57309
75919	67189	92	28325	24436	81	1030	891	0	1220	1206	13	3113	2733	31	4615	3765	43	118445	108216	76	0.57309
214803	147689	108	96187	69452	102	2959	2107	34	4119	2811	44	8860	6491	58	11800	8856	66	304020	213736	99	0.57309
74187	74042	76	23628	24030	57	1205	1061	9	1684	1876	20	4002	3742	34	6059	5984	44	149484	151595	75	0.57309
91949	89414	81	37406	35711	79	1353	1324	17	1883	1951	21	4547	4713	36	5740	5956	41	157014	152281	73	0.574336
153524	145096	89	54976	52382	86	2240	2292	25	4399	3946	41	10819	9992	65	13763	12562	64	485673	442571	83	0.574336
260363	193041	110	112152	84288	109	3586	2733	36	5091	3589	46	10838	7741	60	15697	12205	70	378663	285222	105	0.574336
162188	143287	92	90820	80951	89	2170	1958	25	4157	3756	48	10821	9839	56	11266	10221	54	416448	388398	88	0.574336
158406	145411	93	72564	68029	89	1787	1898	20	2507	2533	28	6036	5441	43	8180	7916	53	212767	196032	82	0.574336
53355	52538	78	19272	18663	62	426	374	0	1205	1061	6	2488	2658	26	3188	3013	36	80869	81084	67	0.576827
117398	110347	85	38741	34850	84	1942	1728	24	2474	2529	28	5676	5379	42	9421	8608	51	203816	195944	84	0.576827
75465	73365	78	28638	28061	76	659	775	0	1110	1088	10	3252	2969	34	4626	4177	39	108537	107121	64	0.576827
200168	164440	105	84056	70138	104	2872	2513	29	4848	4322	36	9438	7763	56	13899	11654	70	325350	287411	100	0.576827
104260	104518	77	30419	30281	76	1725	1794	20	3416	3409	30	6928	6900	44	8700	8346	49	311818	293302	82	0.576827
144848	131209	88	55748	49635	86	1687	1593	19	3589	3579	32	8095	7280	51	10501	8701	66	366002	337753	90	0.576827
149073	139046	87	48528	44548	83	1930	1676	23	5515	4605	41	7715	7504	48	10318	10140	58	345692	331289	80	0.576827
65678	66641	76	26990	26652	65	589	661	0	1047	795	0	2571	2733	28	4243	3680	37	93998	96051	71	0.576827
166966	135767	98	64424	50229	95	1747	1548	22	3362	2470	39	7373	6098	52	9164	7828	53	322717	282425	84	0.578073
300888	215295	142	192574	151709	133	6668	5225	44	9284	6637	56	19068	14558	80	28685	22035	113	701990	523012	137	0.578073
125179	113416	89	61033	55435	86	1507	1544	17	2467	2509	30	6266	6097	40	7364	6825	44	291282	269551	87	0.578073
128936	112840	93	58625	51385	87	1345	1207	17	2300	2264	28	4288	3632	40	5413	4689	42	160193	145114	83	0.579319
74497	68968	79	33356	30622	80	809	836	0	901	1300	10	2968	2609	33	3556	3484	34	98895	91951	77	0.579319
128304	105976	90	50008	41417	89	1450	1196	14	2993	2131	31	5316	4395	46	8336	6893	51	187900	158973	88	0.579319
187878	156791	103	93947	79183	96	3458	2980	32	6271	5040	50	11561	9904	66	18332	16696	76	434997	387859	96	0.579319
122671	108898	86	48633	41555	88	2047	1745	21	2705	1704	33	5594	5452	42	8216	6502	52	193211	165975	87	0.579319
65937	66291	78	25120	25316	66	709	742	0	922	1133	9	2308	2345	26	3883	4105	35	94767	92182	74	0.579319
92726	91534	82	26658	26536	65	1000	1059	5	1918	1511	19	2979	2974	30	4050	4050	36	104566	100130	77	0.579319
151678	125931	108	63307	51674	92	1243	1111	9	3365	2715	34	7261	6042	49	8164	7387	53	304160	268111	93	0.580565
118844	100743	103	42388	35800	86	1400	1274	16	2126	1862	21	4950	4475	40	7674	6812	54	172248	158642	85	0.580565
207391	158361	102	69713	52320	99	2309	1890	27	3728	2853	40	8483	6660	50	11973	9682	60	288700	230819	102	0.580565
265052	203043	115	110261	84133	114	3797	3060	37	5127	3915	48	11490	8859	58	17281	14076	80	426412	344442	112	0.580565
70303	64695	81	33373	29975	80	1094	1348	12	1436	1118	17	3029	2969	30	5068	5175	41	117368	106223	81	0.581811
147153	124786	92	65883	56896	89	2570	2170	30	3334	2675	33	7508	6696	48	11393	9181	57	271328	240984	91	0.581811
275240	184358	122	108391	73405	118	5179	3402	45	7214	5332	50	14008	9886	73	21178	13837	86	478293	327355	120	0.581811
105623	102009	86	53488	51831	82	1332	1097	11	2546	2354	29	5716	5779	42	6741	6370	48	246430	232343	81	0.583057
92197	80363	85	48222	41932	84	1658	1363	18	2545	1919	32	4550	4156	40	6612	5924	51	165501	141961	85	0.583057
104059	93692	87	34515	30854	81	1712	1643	21	2252	1858	27	4895	4594	38	6885	6073	46	173166	158748	84	0.583057
109123	106429	81	73793	70595	81	1683	1602	18	3022	2607	33	5588	5520	40	6325	5666	45	222773	204281	80	0.583057
80920	77678	79	35363	33471	78	1006	870	0	1051	943	0	3084	2832	30	4704	4837	38	106741	101365	74	0.583057
244616	191274	114	106902	82705	112	4218	3723	35	6114	4884	46	13526	10420	63	19868	16532	71	455544	357035	112	0.584302
146242	128063	95	54535	46436	89	2034	1926	25	2972	2741	33	7101	6048	48	10384	9328	53	241757	220593	86	0.584302
100713	91945	83	37711	34226	82	1357	1115	10	1564	1716	19	4627	4307	40	6308	5787	46	148636	134577	74	0.584302
64089	65852	75	24312	24407	74	861	894	0	1367	1447	15	2758	2974	28	3779	3581	31	97213	95060	76	0.585548
43081	41251	86	17326	17149	54	567	583	0	845	589	0	1259	1293	15	2371	2339	25	57001	55437	67	0.585548
176615	134473	113	70893	55015	95	2205	1834	24	3329	2492	39	7562	5756	49	10964	8342	60	258867	197452	98	0.585548
131797	114475	87	58890	50704	87	1252	1008	3	2211	1684	28	5161	4506	41	6401	5447	45	187570	164850	90	0.586794
36573	38558	49	13055	13176	46	658	621	0	362	475	0	1885	1661	23	2810	3248	27	67090	67012	72	0.586794
162032	143923	90	72687	65132	91	3957	3689	33	4800	3987	43	11731	10622	63	17990	15956	73	421899	369233	92	0.586794
39810	38455	86	18575	16951	86	439	511	0	1163	903	0	1975	1727	18	2407	2033	23	80512	67160	86	0.586794
193638	150170	99	77302	59041	95	2254	1646	30	4564	3388	46	9651	7317	58	11375	8941	59	422246	327043	99	0.586794
112360	105301	87	32376	29134	84	1674	1481	19	2441	2172	28	4547	4265	37	6076	5590	44	156249	147893	85	0.586794
82388	77178	86	30199	28664	79	1150	1080	7	1207	986	0	2976	2871	30	4861	4673	41	115772	110693	75	0.58804
123188	115009	88	39163	37307	83	1372	1564	15	2414	2077	28	5301	5564	41	7101	7115	44	187505	178960	78	0.58804
138243	128986	89	67169	62285	87	1895	1718	23	3464	3634	32	7820	7388	46	9397	8861	51	342904	323910	90	0.58804
41027	39492	73	17158	16759	52	560	509	0	758	865	0	1490	1267	16	1855	1982	20	60622	59203	71	0.590532
62987	60636	86	32410	30418	78	917	819	0	1452	1106	10	2859	2605	32	4030	3640	39	101060	93750	69	0.590532
169041	147615	93	88688	76180	91	2635	2198	28	4239	3307	39	8697	7605	50	11787	10257	67	304559	272966	91	0.590532
92307	86941	81	33926	30930	82	1131	1193	14	1666	1997	25	3213	3096	34	5297	4808	41	129837	120616	81	0.590532
148609	130473	94	72811	65178	90	1970	1791	22	2840	2565	35	7714	6891	51	8614	8139	57	345686	318319	107	0.590532
82635	84505	77	35487	35906	76	1384	1182	15	1819	1924	21	3909	3840	35	6098	5914	42	140709	138643	78	0.590532
45947	45375	78	10847	10869	44	476	546	0	657	756	0	1353	1352	15	2125	1889	24	57511	59131	74	0.591777
142808	127968	98	72940	67026	87	2720	2248	27	3971	3338	38	7599	6538	50	9969	8960	58	273230	238453	91	0.591777
70345	71474	79	20521	20538	57	771	668	0	1806	1158	11	2878	2761	28	4412	4334	39	100325	101121	77	0.591777
141394	116753	93	68257	56885	90	1400	1138	9	2116	1957	26	5581	4566	44	7041	6464	45	201314	162733	92	0.591777
97306	85273	87	40946	34684	86	886	956	0	1175	1325	12	3041	2515	34	4309	3978	36	115477	103673	86	0.593023
46800	46122	74	20327	19916	60	454	492	0	882	812	0	2056	1862	25	2901	2734	29	61689	61221	76	0.593023
74993	75837	78	28196	27212	76	536	594	0	1525	1277	16	3268	3190	31	4027	4138	34	120621	116739	93	0.593023
16933	18259	47	7873	8385	38	267	418	0	259	517	0	864	1035	4	1178	1513	16	34689	35620	63	0.593023
188070	159843	97	91858	78225	94	4935	4061	38	6158	5275	41	13635	11504	62	19802	16457	82	482597	411174	98	0.593023
143733	124001	90	58818	52048	87	1575	1242	15	3296	2724	35	7702	7118	48	8121	7186	56	314637	276917	93	0.593023
35880	36946	68	8412	8640	39	339	425	0	583	907	0	1800	1975	20	2631	2296	29	57942	58712	68	0.593023
111886	105948	83	45731	43286	82	971	915	0	1924	1676	22	4897	4683	38	6183	5787	46	195889	183724	82	0.594269
223072	153159	104	108484	73377	104	2901	2333	32	4715	3119	46	9974	7051	62	15793	11755	76	358002	250863	102	0.594269
55491	52842	81	20252	19307	61	819	854	0	969	1093	8	2157	1988	24	3391	2757	31	84313	80575	90	0.594269
84599	77937	86	36431	31599	83	896	970	0	1662	1269	17	3308	2726	33	4929	3704	42	132579	110025	98	0.594269
131800	111222	97	50557	43516	88	1166	946	0	3069	2522	32	6678	5814	46	6803	5791	43	265280	226387	95	0.594269
29515	30031	63	10893	11372	42	720	650	0	858	725	0	1218	1231	11	1985	1839	23	45577	45992	64	0.594269
98958	92052	84	37426	34208	82	1527	1214	14	2059	1948	24	4835	4407	40	6252	5838	46	162961	148314	86	0.594269
62533	58754	92	11682	11164	46	780	683	0	1945	1632	19	3051	2623	30	4169	3879	33	107222	95116	92	0.595515
56329	55852	75	13621	13645	47	650	674	0	1015	1078	8	2572	2889	25	3613	3161	34	132389	133238	78	0.595515
51043	49919	74	17338	17177	59	481	503	0	733	996	0	1826	1747	20	2518	2673	28	73774	74167	75	0.596761
62494	60056	88	21036	20477	71	634	520	0	1552	1617	15	1945	1929	23	3042	3038	30	95078	89166	80	0.596761
96550	92245	85	37022	36081	79	909	798	0	1901	1671	20	3983	4021	34	5728	5308	41	136432	127378	87	0.596761
254478	199390	100	227903	191434	104	9154	7869	48	12732	10745	67	29066	24559	95	43509	35935	97	952379	777224	118	0.598007
169552	129669	91	68518	54788	92	2952	2062	32	3921	2818	41	8457	6061	56	11938	9675	67	310447	239086	97	0.598007
81652	79645	79	15921	15819	50	943	924	0	1271	1545	17	3390	3425	32	5494	5447	40	122843	123013	80	0.599253
101603	97558	82	30526	29806	78	1431	1444	18	2580	2431	23	6222	5868	42	5803	5611	43	227124	211896	86	0.599253
67126	65417	90	22176	21664	66	647	765	0	1653	1443	16	2314	2370	25	3435	3124	33	86700	83283	80	0.599253
138744	123320	91	69273	61181	88	1741	1531	19	2554	2733	29	5515	4975	40	8171	7319	51	189862	174917	86	0.599253
174181	136945	95	56587	43545	93	2331	1732	28	3973	3261	36	8025	6499	54	12057	9551	57	291056	233897	98	0.599253
107853	105315	84	45775	44380	81	1112	1153	9	2608	2960	26	6086	5915	43	6658	6679	43	262862	251822	85	0.600498
115778	97751	89	49556	40529	87	1312	1250	12	2276	2042	27	4018	3314	40	5690	4632	44	143563	116794	92	0.600498
23357	24171	65	7161	7516	38	151	289	0	496	698	0	1240	1203	11	1426	1389	17	49994	51225	69	0.600498
79377	79719	78	32146	32133	76	884	1029	3	1736	1757	19	2947	3081	28	4190	4396	36	110118	108282	76	0.600498
313951	214065	120	252625	183419	119	8741	6288	54	11457	7595	62	25592	17912	102	37787	26758	113	878223	623889	118	0.600498
102626	93165	84	44710	40531	82	1561	1365	18	2367	2022	25	4561	4339	38	6744	6641	41	156280	142237	86	0.601744
265198	181462	118	147508	104275	117	5428	3485	43	7915	5986	52	17455	12985	76	25487	19237	99	609019	455302	133	0.601744
96019	96013	85	24820	25200	56	1055	1055	5	2972	2806	30	6556	6398	43	6567	6265	46	245500	244826	83	0.601744
95201	89579	84	35026	32553	81	1086	1003	1	1823	1522	21	3824	3475	35	5571	4987	46	131284	121143	85	0.601744
117405	96967	93	48035	39629	89	1939	1422	23	2188	1776	21	4844	3872	42	7372	6344	52	168224	138670	90	0.601744
104132	88234	93	43135	36873	86	1385	1265	11	2192	1807	23	3959	3455	36	5754	4974	44	144846	123869	92	0.60299
105102	93275	86	42358	38240	83	1284	1293	17	1902	1809	20	4651	4575	37	6323	5983	43	159147	147473	81	0.60299
33375	33114	72	18947	19415	53	216	289	0	235	655	0	1097	923	0	1081	1102	8	48987	49743	68	0.60299
106798	102651	83	44330	42782	81	1379	1325	13	3537	3267	33	7250	7313	43	8475	8040	48	318266	301654	94	0.60299
96040	92306	89	31286	30848	78	1281	1417	14	1108	1257	14	3667	3793	33	6518	6002	46	161551	157294	79	0.60299
109628	105321	84	35610	34390	79	1542	1355	17	2491	2634	29	6084	5746	41	7726	6960	50	271130	265117	87	0.604236
220170	184618	116	119951	104245	106	4638	3952	35	5779	4904	43	13214	10888	69	18747	15791	80	460347	379849	112	0.604236
131548	124426	102	83116	81029	86	2855	2820	27	4241	3360	39	8328	7792	49	12734	12216	69	284474	251389	77	0.605482
207396	166112	103	93491	76398	98	4568	3651	39	5472	4589	46	12639	10907	59	18686	16195	76	440465	380341	99	0.605482
154900	127843	94	50537	41795	92	2388	1716	27	2851	2035	30	6233	5312	48	9556	7579	59	227619	181897	95	0.605482
167014	130109	112	57078	45080	93	2381	1630	30	3652	2905	36	6766	5370	46	11222	8695	60	249517	196067	97	0.606728
128541	119404	86	39248	37456	82	2039	1682	22	3098	2735	30	6353	5933	46	8160	7751	49	198062	183074	88	0.606728
196484	147809	100	98509	76810	101	3838	3167	33	4437	3412	44	8670	6609	55	13389	9259	70	309383	246859	99	0.606728
99854	81496	102	41835	31659	102	1885	1432	20	2288	1888	25	4472	3483	39	6987	5586	49	156238	119204	102	0.606728
202072	159967	117	90816	71141	117	2869	2109	29	4269	3711	40	11362	9081	58	13874	10531	68	462831	375129	117	0.606728
199937	162550	100	79722	64841	97	2960	2269	30	3987	3310	35	8349	7235	53	12334	10340	61	288965	248574	95	0.607973
66911	66960	82	31319	31332	75	573	594	0	1059	864	0	2431	2380	26	3723	3907	32	93024	93237	74	0.607973
27569	27446	69	12167	12154	46	385	299	0	437	394	0	1209	1300	13	1742	1483	22	41467	42185	63	0.607973
71312	71619	77	29905	29435	76	682	645	0	1149	1124	11	2885	2920	29	4232	4175	37	100157	96089	76	0.607973
108398	94291	90	46729	40654	84	968	827	0	2466	1909	31	4651	4074	39	6307	5928	48	165165	139561	83	0.607973
78591	77407	78	37717	37476	76	924	1006	2	1607	1733	19	3804	3819	35	4448	4658	36	136003	134763	72	0.607973
70165	65312	81	31763	29961	78	1265	964	0	1755	1842	20	3727	3716	34	5417	5697	38	134782	133062	73	0.607973
133537	113990	88	51644	43942	87	1486	1173	14	2346	1746	28	4689	4018	42	7292	6205	45	192879	166331	95	0.607973
71056	70090	80	22597	22488	56	1205	1406	14	1974	2515	22	4680	4685	37	6132	6147	41	160383	154703	77	0.607973
181826	154416	94	59399	50013	92	3131	2818	28	4406	3766	40	8887	7996	53	12148	10179	59	301245	266603	91	0.609219
106054	89550	100	35249	28782	100	1589	1277	15	2411	1998	23	4543	3937	39	7082	5922	47	193465	158495	100	0.609219
131006	128722	82	64236	61433	83	2148	1896	25	4289	3528	36	9688	9298	52	12052	11729	60	418002	408483	85	0.609219
65101	64589	76	26507	26849	74	576	607	0	939	1496	17	2661	2671	30	3531	3632	38	112021	110884	74	0.609219
59783	55801	77	28285	25627	78	885	768	0	743	856	0	2213	2041	24	3501	3547	32	88242	87823	72	0.610465
108556	90018	103	48130	39341	89	1323	1119	13	2077	1846	26	5342	4437	42	7731	6462	50	206371	177175	88	0.610465
149474	120666	100	68409	53909	96	1748	1178	21	2753	2119	31	6832	5590	49	9461	7260	58	244259	195616	95	0.610465
94462	92524	80	38713	37601	79	1378	1393	15	1469	1547	17	3867	3665	36	6397	5923	48	154364	147223	74	0.610465
296938	207084	131	164841	118739	128	4940	3786	39	7731	5716	52	17321	13353	77	22907	17322	84	614577	471610	126	0.610465
88386	84440	80	35497	33665	79	1104	1088	7	1303	1745	18	3096	2804	33	4310	4818	35	119935	118001	75	0.611711
63540	63975	75	32306	31969	76	650	518	0	1320	1057	8	2044	2003	23	2889	2916	29	81105	78724	71	0.611711
50816	48642	89	18628	18961	51	429	538	0	562	562	0	1787	1619	21	2493	2190	31	62878	62678	71	0.611711
46997	45457	83	20195	20327	60	317	347	0	463	505	0	1596	1558	18	1894	1883	23	64053	63130	71	0.612957
161435	139158	96	56287	46925	93	2610	2166	27	2867	2643	30	6698	5845	45	10208	8403	60	215401	191503	87	0.612957
52107	52815	70	19706	19072	59	805	753	0	1207	1035	5	2113	2252	26	3104	3161	30	82467	79869	67	0.612957
106397	95942	89	38442	33760	85	1333	1237	12	1889	1851	23	4675	4187	38	6201	5677	43	172973	159892	84	0.614203
82355	78357	86	23485	21929	79	1061	1082	8	1260	1682	16	3153	3075	32	4824	4308	38	116410	109258	80	0.615449
61096	60215	82	20560	20127	63	806	701	0	992	1130	9	2316	2113	24	2606	2499	26	82178	81121	76	0.615449
244884	196398	109	125368	101817	108	5430	4545	40	6568	5186	48	15275	11936	70	22130	17617	89	520925	410879	122	0.615449
236800	197834	107	128594	111367	102	5162	4330	37	6808	5560	59	15400	12826	67	22024	18624	80	512313	422469	101	0.615449
61307	62341	77	29428	29497	75	569	746	0	931	1238	11	2304	2365	26	3370	3068	34	82876	84617	74	0.615449
100044	95083	83	33623	32840	80	1355	994	0	2792	2529	30	5535	5472	41	6103	5812	49	243993	234196	83	0.615449
110338	105888	99	42200	41287	80	1220	1343	14	2362	2261	29	5250	4936	40	7113	7169	44	232712	230147	73	0.616694
62933	61089	77	20915	20535	62	972	1115	8	1309	1106	7	2731	2610	26	4709	4473	39	106824	104633	76	0.616694
147450	124706	95	74129	63505	91	3357	2889	32	4977	3702	45	10075	8637	55	14305	12779	67	332240	293187	90	0.616694
205703	179252	98	114860	100807	96	4382	4037	33	4952	4553	40	11852	10180	59	16703	15032	74	396854	360320	95	0.61794
116411	107595	84	59062	54093	83	2139	2107	24	3304	3026	32	6868	6491	47	10601	9980	53	247668	232242	79	0.61794
66694	65255	78	39025	38832	76	974	1059	6	1633	1503	17	3095	3225	30	4256	4049	37	104948	101358	77	0.619186
95382	83833	87	51449	46165	84	1499	1212	14	1736	1988	22	4604	4439	37	6474	6444	41	165203	157953	85	0.620432
95825	93983	81	33376	32288	78	1105	920	0	1948	1529	22	3468	3467	32	5221	5313	40	121404	120104	77	0.620432
94114	83562	85	33687	29057	82	1698	1359	18	2521	1951	29	4956	4304	39	7793	6817	52	160712	147238	87	0.621678
106416	100924	91	54865	50771	84	1384	1191	12	1907	1820	23	4023	3501	37	4995	4678	39	140178	133209	84	0.621678
38222	38116	71	16807	16981	50	219	253	0	889	930	0	1267	1399	14	1876	1887	23	56697	58432	72	0.621678
69813	66011	87	23873	22996	73	649	876	0	1113	1089	16	2654	2587	27	3399	3035	31	106903	105798	93	0.621678
142701	119956	92	51097	41290	91	1329	873	0	2322	1750	25	4880	4050	40	8321	6674	54	193395	164181	107	0.621678
195095	159817	94	94815	77157	94	2367	1881	25	5520	4153	45	11210	8678	58	12538	10757	62	453677	375712	98	0.621678
64282	60408	81	27902	26112	71	996	1019	3	1003	1187	13	3304	3164	31	4864	4386	41	106103	99525	79	0.622924
189073	159420	97	103235	89881	94	2835	2391	29	4538	4399	40	9698	8083	57	14080	12707	62	350502	294144	95	0.622924
103551	101429	80	40382	40492	79	870	787	0	1685	1609	22	4563	4423	38	5448	5440	39	205067	195984	77	0.622924
73232	65788	80	38782	35396	80	418	522	0	1653	1180	9	1943	1750	24	3720	3512	36	94221	89541	78	0.624169
55837	54507	78	16071	15977	50	482	530	0	833	980	0	2016	2099	22	3415	3644	29	82062	82870	76	0.624169
132681	118203	86	94376	85878	87	2666	2246	28	3685	3622	32	8332	7596	48	12175	11098	62	283042	258531	89	0.624169
66798	64988	84	17254	16869	57	849	868	0	1225	976	0	2298	2271	27	3809	3834	35	96650	96071	78	0.625415
101621	94049	88	52328	50074	82	1910	1844	19	2809	2378	30	5644	5339	41	8007	7931	46	173283	165145	85	0.625415
53372	50774	79	16826	15652	54	832	541	0	1148	1312	11	2409	2324	29	3844	3773	35	96908	91521	80	0.626661
100221	92567	83	40162	37635	80	975	892	0	2196	1764	24	4286	4234	36	4956	4453	41	167643	155293	86	0.626661
122973	118116	83	57014	54520	82	1873	1727	20	2830	2800	33	5739	5286	42	8849	7955	57	204167	182209	78	0.626661
72742	73325	76	34470	34137	76	1211	1224	11	1595	1095	8	3415	3407	30	4975	4896	36	128896	124764	78	0.626661
107524	95259	87	48699	43079	83	1688	1394	20	2213	2199	27	5361	4561	43	8199	8066	49	188772	165345	85	0.626661
61196	60760	75	19904	19714	52	804	891	0	1405	1385	16	2905	3176	28	3558	3526	34	105451	103803	74	0.626661
155914	149126	87	56309	52887	85	1900	1748	21	3906	3778	31	8313	8031	50	9405	8774	52	348148	320225	88	0.626661
55624	55840	77	18465	18879	52	352	554	0	829	782	0	1563	1656	22	2554	2869	26	68653	71152	72	0.626661
71186	67312	94	25568	25281	68	916	773	0	883	859	0	2293	2286	27	3665	3563	35	96247	92580	78	0.627907
141317	117793	103	51870	43506	89	1948	1461	22	2130	2061	29	5281	4447	45	7698	6436	48	196960	168404	93	0.627907
93784	88706	85	40042	37975	80	1323	1361	13	2135	1959	27	3962	3663	36	5451	5117	43	143166	129444	84	0.627907
147016	135840	92	64989	59809	86	1732	1560	19	3398	2794	39	6727	6758	43	8301	7922	47	317307	300162	90	0.629153
80936	80819	78	33847	33393	76	748	774	0	1731	1403	24	3799	3568	32	5211	5292	39	118162	115759	78	0.629153
178688	145568	96	80930	66528	94	3126	2541	32	3550	3341	35	8049	6724	50	12564	10791	63	298180	252342	99	0.629153
45523	44050	74	24707	24647	72	727	788	0	662	732	0	1630	1650	21	2600	2216	31	62921	65071	73	0.629153
111152	89233	93	45323	36433	87	1332	1205	13	2317	1735	30	4385	3794	40	6432	5158	47	161164	131598	89	0.630399
133597	124013	91	59886	54894	86	1825	1713	22	2731	2512	33	7774	6988	47	8635	7392	50	320850	288136	92	0.630399
96739	90351	83	37131	33743	82	1308	1478	14	2423	2063	26	4332	4163	39	7042	6281	47	146074	130516	76	0.630399
155203	136205	93	69865	61721	89	1796	1378	22	3044	3115	28	7613	7048	47	8678	7080	55	275514	251514	93	0.630399
108396	106144	83	33938	33336	78	1405	1338	15	2624	2738	27	7199	6692	45	7648	7319	44	291837	284601	86	0.630399
244385	196893	105	127028	100591	101	5731	4892	41	7546	6269	52	16785	14007	73	24016	19208	88	538083	464915	102	0.630399
89836	89782	77	49469	49545	78	1509	1524	19	2028	2120	23	4768	5076	36	6360	6503	41	167095	163133	75	0.630399
130843	110403	88	48147	41167	87	1759	1532	19	2832	2445	31	5893	5006	45	8126	7335	51	204110	171070	92	0.630399
117092	112698	99	40329	39574	80	1230	1441	14	2975	2644	31	7167	6986	44	7500	7143	47	299228	287119	89	0.631645
55656	52981	86	15588	15859	48	798	823	0	1162	998	0	2273	2141	24	3818	3806	33	81595	82207	76	0.631645
64923	64753	76	16677	16814	49	386	424	0	712	1075	6	2510	2489	28	3332	3596	30	89718	86695	76	0.631645
50929	50234	76	17671	17889	51	614	521	0	578	991	0	1934	1929	20	1866	1895	24	65042	64684	73	0.631645
239689	170890	110	72316	52870	110	2757	2135	28	5015	3466	46	12520	9190	66	13752	10284	67	522026	372561	117	0.631645
88391	89047	78	27119	27233	67	1200	1123	10	1800	2094	21	4401	4063	36	6200	5461	44	141510	142659	81	0.631645
210610	163196	99	82557	63619	98	3484	2556	36	4780	3709	43	9544	7236	59	14996	12295	75	367461	294942	101	0.631645
157783	138131	98	68087	56779	94	1464	1348	16	4399	3218	41	9395	8667	51	10262	8957	63	398665	357308	108	0.631645
29415	31790	57	10624	11688	41	435	542	0	344	446	0	1250	1449	14	2308	2443	23	48538	49662	56	0.63289
116205	114927	82	46735	45868	80	1759	1658	20	2689	3257	26	8284	7524	54	9302	8420	55	339505	327182	88	0.63289
212302	156982	100	82033	59618	98	2051	1542	23	4569	3322	44	9889	7449	58	12561	9393	65	447112	335794	102	0.63289
180829	157742	94	73301	63587	91	2394	1843	26	3868	3639	34	8112	6879	50	12463	11108	62	313036	278049	94	0.63289
119397	111634	83	43395	40554	81	1246	1082	12	2154	2229	29	5153	5153	37	4457	4239	36	175597	168641	83	0.63289
113853	96802	88	45308	37980	87	1125	955	0	2069	1925	24	3843	3010	39	6111	5408	46	155717	131682	85	0.63289
115085	102337	86	48701	44646	84	1269	1132	15	2052	1752	25	4807	4026	41	7102	6182	51	198355	170145	79	0.63289
17583	18327	47	9225	9837	40	417	270	0	57	583	0	850	942	0	985	1214	9	28948	29483	56	0.634136
246900	185244	125	107170	82651	108	4020	2980	39	5651	4312	50	10315	7669	57	14781	11031	65	375387	290248	113	0.634136
99632	95124	87	30536	28749	74	1011	993	0	1355	1333	17	4172	3798	36	7016	6505	50	151257	141654	83	0.634136
111986	102065	89	50163	45789	83	1708	1444	18	2550	2162	26	5770	5187	43	7802	6990	46	187567	172730	90	0.634136
155059	127001	96	64742	53397	92	2929	2269	32	2964	2610	36	7353	6085	52	11243	9429	67	268126	219683	95	0.634136
90069	82281	84	43578	39107	83	907	833	0	1471	1139	8	3493	3466	33	4757	4719	37	116420	111042	87	0.634136
91619	90403	81	62685	62334	79	1353	1410	16	1449	1609	20	4624	4672	37	7284	6942	44	172762	162380	72	0.634136
60492	58713	78	23211	23693	61	667	617	0	1603	1141	13	2601	2405	30	3638	3718	35	90717	89199	80	0.635382
176414	138706	97	70027	56046	93	2000	1603	21	2890	2361	33	7058	5622	48	9779	7524	55	256684	205307	99	0.635382
57279	58029	73	23563	23357	56	685	786	0	1295	1329	15	2696	2734	27	3626	3678	35	96629	96738	78	0.635382
146685	126357	100	40415	33610	89	1995	1587	22	3437	3295	34	8463	7224	53	9521	8453	56	325384	282756	97	0.635382
142689	117958	97	68549	59050	91	1890	1624	23	2626	2003	29	7143	6190	50	8949	7332	58	313896	273101	95	0.635382
114309	104925	91	45065	42758	82	1530	1276	17	2827	2356	25	6620	6521	45	7673	7518	46	266909	250432	84	0.636628
274656	195416	124	144451	100157	114	5035	3604	42	7147	5152	53	14816	10024	68	22698	14589	101	509553	361204	115	0.636628
125969	106325	89	50314	41490	88	1342	1207	14	2145	1889	25	4613	4013	41	5439	4428	43	174912	148409	90	0.636628
40528	42147	66	14583	14712	48	452	337	0	814	907	0	1671	1577	19	1883	1847	21	66989	65794	74	0.637874
75981	69992	94	30558	27887	79	1151	1041	6	1899	1225	13	3761	3483	34	5440	5281	43	128098	116627	94	0.637874
142649	128085	94	58542	53314	88	2023	1831	22	3264	3433	28	6062	5941	40	7788	7276	48	203914	194246	93	0.637874
73097	63405	87	33598	29390	81	767	740	0	910	1045	5	3319	2562	32	4104	3614	36	110352	93527	85	0.637874
32168	31569	71	10857	10888	43	169	298	0	690	1093	6	1319	1517	15	2074	2299	24	59194	62261	73	0.63912
22708	22226	58	13202	13211	47	240	266	0	208	408	0	1218	1204	10	1329	1590	14	34920	35604	67	0.63912
74130	72510	79	16503	16346	54	802	976	0	1864	1800	22	3064	3052	29	4730	4406	38	116158	112931	83	0.63912
117655	113453	85	56966	56290	81	1360	1431	18	2806	2449	29	6132	6116	44	7463	6944	45	270490	258548	87	0.640365
64084	65889	73	31510	31737	75	927	1000	1	1211	1337	15	2342	2528	25	4459	4221	35	99883	104419	76	0.640365
25785	26060	66	13964	14267	47	478	457	0	862	689	0	1412	1420	15	1753	1707	21	41804	38199	75	0.640365
98428	97357	80	50633	49664	81	1470	1349	19	1769	1701	23	3918	4084	33	5216	5423	36	150146	142438	79	0.640365
220539	136851	141	104749	73401	129	2330	1110	10	4591	3367	38	10356	7168	78	13074	7436	91	402361	250317	141	0.640365
156270	139095	89	81997	73751	89	2189	2321	23	3718	3725	32	9859	8790	56	11351	10604	58	413179	385394	93	0.640365
229477	159265	104	124028	92127	101	4138	3231	37	6450	4583	52	12595	9796	64	20483	13762	85	461017	344976	107	0.640365
334010	215338	130	165220	106173	129	7172	4224	52	10160	6349	67	19543	13098	82	29767	19193	123	710611	476786	131	0.640365
203201	180987	93	121434	111530	91	3668	3372	31	6246	5650	43	13304	12052	62	16067	14048	76	538360	480439	97	0.641611
149119	129623	90	59270	49703	91	1752	1528	19	3353	3352	31	8510	7314	51	10213	9178	60	360764	320420	96	0.641611
187443	156850	111	100950	87408	95	3640	2767	33	6407	5009	47	11967	10401	67	17631	15691	73	416937	374121	111	0.641611
71685	72061	75	27230	27651	68	626	738	0	1052	1171	11	2730	2325	31	3452	3684	31	105042	102838	79	0.641611
77574	69567	97	32858	29326	80	1254	1174	9	1187	1096	8	3138	2874	31	4187	4304	35	112449	103706	81	0.641611
60606	59770	84	19926	19160	59	566	626	0	162	467	0	1842	2001	23	3070	3027	28	73772	70284	75	0.642857
99744	89202	89	40214	35727	83	1401	1228	12	1734	1257	20	4261	3959	39	6343	6002	43	156649	147205	87	0.642857
234782	179810	109	123427	95095	105	3486	2670	33	6520	5127	50	12936	10596	65	14631	12206	73	512519	431574	107	0.642857
46256	47957	73	22442	22934	58	342	385	0	850	751	0	1611	1614	19	1737	2068	21	65948	64449	69	0.642857
219254	175269	111	94322	75441	98	2755	2086	31	4266	3381	39	10618	8334	57	11543	9361	55	421555	350708	100	0.642857
243981	199149	120	151266	126535	104	4906	3750	37	7413	6181	51	15029	12414	71	21136	17082	79	547193	451385	120	0.642857
72056	71338	82	29050	28345	75	1144	1067	5	1880	1782	20	3729	3351	35	4994	4631	40	126894	126308	77	0.644103
37782	40463	61	17299	17388	54	353	362	0	-8	546	0	1654	1672	18	1424	1407	17	54951	53344	73	0.644103
130396	120875	90	48184	45556	86	1530	1507	17	2526	2310	27	5561	5152	40	8238	7889	51	194776	186688	92	0.644103
84202	79322	81	36642	33803	80	1189	1033	6	1785	1372	22	3558	3148	35	5111	4561	40	131519	124511	80	0.644103
108233	103256	85	55054	52220	81	1719	1608	18	2297	2134	26	5693	5395	42	8378	8448	49	201894	196041	78	0.644103
150801	118546	97	49304	37780	92	2043	1516	28	2988	2310	35	7008	5607	49	10494	9089	66	236626	197414	91	0.645349
38761	38453	63	11368	11514	44	480	431	0	586	628	0	1626	1748	18	2161	2164	26	60988	62512	69	0.645349
111213	105007	86	53153	50797	81	1244	1373	14	2837	2390	30	6645	6424	44	7264	6746	45	265986	255737	84	0.645349
90327	84306	82	31676	28023	83	1356	1413	14	1693	1533	19	4356	4073	37	6658	5918	50	148825	137836	83	0.645349
213577	174732	107	95942	75585	102	4027	2988	38	4912	3855	43	10750	9218	65	15790	13055	74	372011	314801	103	0.646595
110467	97024	88	44524	37966	87	1178	1090	8	1776	1424	17	3841	3519	36	6105	5288	43	149091	125324	86	0.647841
87338	73064	92	33403	27587	84	1437	1411	15	2336	1982	26	3778	3178	38	5252	4478	43	129974	110262	85	0.647841
180225	144635	110	65970	51605	96	2097	2030	25	4286	3734	39	10468	8063	60	15293	11853	81	500246	404303	110	0.647841
124730	108825	89	52709	47137	85	2073	1791	24	3109	2539	31	6510	5735	46	8858	7526	62	228926	207360	84	0.649086
70039	71467	75	27765	27156	75	648	609	0	802	933	0	2532	2452	27	3446	3869	31	94408	94036	74	0.649086
93472	90272	83	37716	37029	78	690	868	0	1975	2384	25	5126	5281	39	5290	5168	40	230801	219014	81	0.649086
89800	85341	81	31696	29531	79	1259	1404	14	1864	1658	23	3710	3532	34	4975	4773	40	129104	127909	78	0.649086
164399	136819	101	77497	65241	93	2968	2694	30	3965	3733	35	9376	8560	54	13305	11317	66	324137	286211	90	0.650332
116828	109323	85	61189	55702	84	1258	1187	15	2694	3056	28	5762	5258	43	9679	9420	53	200263	186157	85	0.651578
64718	65452	75	32194	32490	75	961	1022	3	1461	1273	13	2855	2508	29	4006	4056	34	99487	97342	67	0.651578
251418	145259	148	106078	58849	143	3087	1908	27	3954	2333	41	9254	5378	77	13510	8040	107	366261	198576	142	0.651578
136758	121280	88	54546	48235	85	1244	997	0	2377	1834	28	5443	4798	42	5869	4781	50	187616	163174	86	0.651578
183291	152344	94	63242	50840	94	3094	2399	31	4182	3242	40	8874	7601	51	14172	11881	74	321171	267727	94	0.652824
235430	209654	95	124509	111735	95	6232	5295	40	9084	8059	49	19246	17597	77	27995	25040	87	643208	566296	93	0.652824
111252	100804	87	27993	25702	68	1267	935	0	1555	1490	14	3855	3382	34	5707	5219	43	141857	131101	81	0.652824
96077	90719	89	31677	29531	78	878	967	0	2059	1846	26	3714	3470	35	5639	5297	40	140176	136009	79	0.652824
97036	94683	79	43861	43116	79	1142	1182	10	2065	2038	22	5014	4943	39	5651	5671	41	215109	206646	80	0.652824
193323	166878	100	110709	94860	97	3129	2970	30	4827	4045	42	10223	9297	54	14942	13140	68	370168	335972	113	0.652824
121852	98099	106	50341	41767	89	1979	1402	24	2018	2206	25	4994	4446	40	7895	6864	49	176491	155822	83	0.65407
75764	75741	78	31377	31215	76	516	788	0	1538	1529	19	3293	3304	31	3592	3444	36	116135	115310	76	0.65407
103004	86545	88	45628	38716	87	1082	868	0	1572	1472	22	4259	3447	39	5333	4466	46	147145	123607	86	0.65407
67604	66450	77	18628	17966	62	1118	1047	6	1079	1052	6	2857	2421	31	4115	4307	33	99244	95276	73	0.655316
284435	202589	124	94701	64971	120	4141	3281	38	6467	4813	53	12914	9478	67	19294	13727	79	441925	330239	120	0.655316
162811	142047	92	67953	59182	89	2356	2124	25	3034	2496	37	7267	6037	49	11237	9534	62	250559	211646	82	0.656561
119583	99058	92	46538	38757	87	2188	1584	25	2480	2122	27	6305	5416	48	10408	8444	62	225868	192940	89	0.656561
93345	88711	83	36050	35136	79	1303	1140	12	1706	1566	20	4421	4602	36	5576	5138	44	203707	198658	82	0.657807
195150	155060	96	75819	58982	95	2381	1852	25	4732	3569	41	10506	8154	57	13029	10836	61	450676	374103	96	0.657807
184060	154482	94	75753	63394	93	3128	2668	30	3122	3172	33	7756	6341	50	11733	9973	64	285977	242330	94	0.657807
99692	94781	87	32720	29091	82	1450	1130	10	2460	2002	28	4801	4424	38	6198	5797	44	157386	147058	80	0.657807
111784	101284	87	59498	53078	84	1512	1127	10	2182	1531	28	4390	3997	37	6440	5916	45	159120	142317	83	0.657807
114896	100882	102	38279	31692	102	1354	1385	12	2752	2110	33	5005	3831	40	7450	6650	52	165195	135449	102	0.657807
53909	54408	82	21342	21618	53	363	344	0	1321	1323	14	2233	2443	25	3016	3033	30	85737	86897	75	0.657807
159096	143865	88	69577	60648	88	1491	1433	19	4138	3667	38	8845	8047	52	9027	8070	51	366939	346383	90	0.657807
58073	57321	76	23857	24231	59	833	858	0	1473	977	0	2604	2480	29	4883	4808	36	96286	99974	73	0.657807
98338	96571	81	23688	23268	63	1764	1524	21	2331	2183	27	5682	5349	44	6147	5684	41	233270	224853	84	0.659053
128790	123883	85	84868	81927	85	1624	1621	18	3833	3538	33	8466	8018	51	10168	9237	58	367294	326658	83	0.659053
58014	57378	79	32499	32186	74	910	824	0	1440	1397	16	2095	2177	23	3632	3339	33	83182	82853	69	0.659053
57502	53610	87	19558	18779	63	1121	910	0	1283	1093	9	2656	2324	28	3822	3911	35	88489	87243	74	0.660299
74185	66834	91	33639	31175	78	420	647	0	963	1155	8	2245	2238	26	2996	3057	29	86010	78415	84	0.660299
154253	136136	103	91090	81268	90	2298	1904	27	3602	3495	32	8714	7801	50	11662	10439	62	331345	288607	93	0.660299
71261	67312	83	26133	24193	70	1114	913	0	1313	1295	15	2723	2600	31	3966	3846	37	102636	100870	78	0.661545
132693	126322	99	50242	48320	83	1980	1991	21	3792	3871	34	7363	6717	49	9031	8767	49	318220	304055	85	0.661545
95845	91271	80	59954	56751	82	1376	1428	15	2376	2212	25	4774	4491	40	6694	6008	48	151723	146191	79	0.662791
277949	176823	124	108295	72839	121	4833	3110	42	6980	3822	59	13434	8572	68	21164	13893	89	482743	313706	124	0.662791
46766	48293	70	11370	11994	43	769	674	0	1331	1117	9	2101	2209	22	2979	3383	29	84904	83729	73	0.662791
145128	118126	93	54250	45075	90	2223	1976	25	3346	2768	35	6952	5788	49	10665	8982	62	246681	205430	90	0.662791
129809	108756	90	65576	54627	90	2008	1881	20	2307	2227	24	5664	4401	44	9073	7886	50	198511	170275	90	0.664037
55115	54786	73	14931	15461	47	578	764	0	723	941	0	1914	1945	23	2811	2771	29	81809	81135	73	0.664037
192260	148703	105	82651	65817	97	2190	1955	23	3473	2712	34	7411	5734	49	10366	8540	61	263039	208614	101	0.664037
52567	54951	69	15563	16057	47	588	625	0	558	698	0	1722	2088	22	2829	2836	25	79104	79652	74	0.664037
175478	143345	97	73421	60111	96	3334	2771	32	4723	3540	42	9966	8141	56	14527	12731	73	330495	283568	97	0.665282
64130	60796	77	29299	27952	77	1295	1369	15	1596	1360	18	3965	3759	34	5954	5419	45	130631	124756	77	0.665282
102919	96318	87	42480	39130	84	1064	913	0	2259	1900	25	4521	3998	39	4602	4183	37	175197	161604	85	0.665282
94839	88013	85	48763	44972	83	1704	1546	18	2192	2384	22	5126	4870	39	6592	6741	41	167169	161379	85	0.665282
149229	121363	108	55093	43808	92	2142	1387	24	3003	2311	36	6093	4953	49	8784	6699	58	216322	176126	93	0.667774
168262	141372	95	99863	84353	92	2670	2049	28	4306	3830	39	8919	7003	54	12716	10267	64	354185	302084	94	0.667774
105094	100671	94	31530	29634	79	1208	1177	11	1458	1800	16	4040	3887	37	5610	5010	42	158067	155752	81	0.667774
91838	86353	90	42085	38788	79	1447	1570	17	1821	1668	21	4887	4490	39	6833	6501	43	154329	145973	86	0.667774
81286	72862	83	45995	40786	82	981	966	0	1527	1011	7	3027	2575	33	5167	4326	45	129419	108496	82	0.66902
108153	93749	92	47395	40838	85	1088	830	0	1592	1400	23	3987	3480	37	5524	4670	41	135698	119031	82	0.66902
118596	116939	87	18554	18062	56	1534	1519	18	3423	3449	34	8624	8318	49	10382	9841	53	347184	335110	87	0.66902
141487	119468	92	47339	39847	87	2061	1429	22	2602	2603	32	5329	4585	43	8027	7225	53	205604	183551	81	0.66902
151304	139546	91	74080	67538	87	2266	2221	23	3106	3342	32	8350	7854	52	10551	9850	59	374190	355488	90	0.66902
92159	83868	89	34531	30537	80	1235	1297	16	1709	1587	16	4197	3801	38	6093	5472	43	159284	148046	81	0.66902
130637	126667	83	69606	65783	83	1431	1338	15	3310	3653	30	7541	7385	47	9187	8888	53	322542	308552	85	0.66902
69079	65828	80	30279	28767	77	608	827	0	1460	1596	15	2204	2119	26	3812	3610	36	87737	83944	75	0.670266
104988	100696	83	43493	42197	80	1184	1322	13	2759	2516	25	6606	6486	42	7348	6851	46	262538	251019	85	0.670266
198255	167245	104	153720	136289	96	3963	3505	34	5734	5037	44	13805	11823	66	17440	15886	68	519786	453208	98	0.670266
66343	60322	81	30081	28044	78	767	766	0	1830	1609	18	2944	2784	30	4231	4123	37	103369	98949	78	0.671512
76199	72881	81	38153	35065	81	674	801	0	1507	1462	17	3330	3090	33	4697	4373	40	120036	111199	82	0.671512
135961	117596	93	53740	44667	90	1439	1124	12	2725	2561	33	6844	5858	50	8065	7147	50	315341	277384	95	0.671512
64265	63918	81	23734	23379	74	618	679	0	1055	1098	6	2320	2461	24	3268	3790	29	88573	84158	80	0.674003
218242	184310	105	111660	95442	98	5016	4099	38	6240	5193	50	14366	13023	66	21145	18467	84	495860	445033	102	0.674003
87750	86941	84	42869	42629	77	768	781	0	1907	1636	21	3544	3547	30	4817	4192	39	125865	124958	81	0.674003
104095	101630	90	47367	45595	80	1196	1125	12	2784	2630	30	4948	4731	38	5878	5753	42	218998	217252	83	0.674003
62405	62409	76	27604	27710	74	693	727	0	965	1101	10	2379	2467	26	3075	2996	33	76772	73021	77	0.674003
88566	85464	81	32196	31863	78	942	931	0	1171	1147	11	2844	2909	29	4280	4236	36	102100	98801	82	0.675249
265480	180691	115	99105	67976	104	4287	2962	40	6070	4082	52	12949	8850	70	17221	12151	80	445375	313855	107	0.675249
23721	20836	75	13874	12377	73	403	379	0	1009	738	0	1492	1194	12	2116	1874	25	53461	45260	80	0.675249
70620	63537	82	33621	29851	79	946	899	0	1565	1500	18	3934	3453	38	5981	5461	46	130488	116644	84	0.675249
196328	147369	104	76187	58945	97	3470	2946	34	4459	3198	40	9227	7151	58	15380	12003	73	328561	260978	105	0.675249
332364	204457	138	142488	90644	132	5415	3667	42	11052	6608	64	26863	17541	98	32191	21229	128	1.04858e+06	766892	149	0.675249
109768	104592	84	57289	56293	81	1411	1365	15	3063	2684	36	6634	6694	43	7965	7317	49	284028	256452	82	0.676495
229722	162934	107	87577	63238	103	3685	2651	36	4679	3505	46	10381	7824	59	14589	10624	74	368736	268082	106	0.676495
104545	91012	84	43792	37018	85	1476	1117	8	1852	1527	26	4323	3819	37	6469	5321	45	142247	121847	88	0.676495
172060	136521	94	76366	61653	94	2570	2239	28	3602	2482	37	7096	5628	51	10590	8293	61	253775	196718	97	0.676495
205035	175042	101	84023	70413	97	2526	2307	26	4879	4493	38	11962	10852	59	14503	12789	63	502497	459553	98	0.676495
95443	94107	80	45017	42958	81	1243	1204	12	2067	1952	25	4377	4126	40	6157	5541	45	154760	150359	80	0.677741
88244	86852	80	42505	41350	79	1022	1093	8	1994	1658	22	4108	3858	34	5444	5713	36	161583	152801	81	0.677741
68029	71927	74	22482	23352	51	504	549	0	1429	1395	17	2778	2994	28	3526	3251	32	109527	106207	76	0.677741
36944	40429	49	16230	17288	46	338	325	0	696	608	0	1517	1692	18	1974	1987	27	63699	64467	70	0.677741
174350	143423	95	71281	59337	92	2172	1757	26	4419	3372	41	10762	8705	61	11597	9674	58	419605	340695	100	0.677741
150603	125265	95	54670	45308	91	1369	1107	11	3199	2385	36	5895	5219	44	8020	6867	47	258247	221731	99	0.678987
140744	116627	94	51876	42783	89	1589	1230	17	2536	2132	30	5093	4287	42	7655	6437	49	184636	151616	94	0.678987
59381	58924	77	35887	35940	74	419	437	0	1325	1014	4	2312	2293	26	2630	2486	28	97476	99341	75	0.678987
27200	25740	76	10283	10378	43	383	447	0	665	709	0	1353	1373	14	2047	1702	26	40850	42011	67	0.678987
66770	63280	87	26087	25636	75	560	568	0	1218	1117	10	2232	2201	25	2964	2788	31	76192	75308	74	0.678987
184671	146839	115	86818	71647	99	2747	2200	29	3597	2756	37	8404	6969	49	12529	9876	76	274722	223863	115	0.680233
203011	170673	96	97896	83894	93	3048	2354	34	4274	3744	40	9857	8015	57	14119	11829	80	327404	283696	98	0.680233
63430	58236	93	26042	22363	93	1152	861	0	1656	1488	15	2470	2151	24	4097	3530	36	97914	81234	93	0.680233
85746	82077	81	27606	25837	71	868	930	0	1222	1501	14	3450	3356	32	5554	5556	39	117498	113205	80	0.680233
67229	65434	78	22922	22979	58	677	804	0	947	1157	10	2388	2313	26	3651	3510	32	88137	84743	77	0.680233
79653	72582	87	29777	26804	72	928	822	0	1838	1487	19	3281	3010	34	4833	4362	41	124600	116292	81	0.680233
67605	64567	72	34159	32773	79	1243	988	0	1614	1528	18	3426	3495	32	5494	5159	40	131332	125925	80	0.680233
66042	67357	78	33001	33531	75	799	828	0	1673	1380	19	2813	2825	30	3751	3563	32	101809	98589	77	0.680233
207598	160478	111	80170	62051	102	2862	2149	31	4631	3793	42	12775	10587	66	14934	11202	72	540646	437625	102	0.681478
136654	120170	90	44018	37115	89	1996	1713	21	3492	3190	32	7638	6780	50	7981	7501	48	316540	282990	92	0.681478
148000	124955	99	61433	52656	91	2084	1780	22	3134	2525	34	6538	5730	46	9726	8093	56	229440	205303	92	0.681478
60911	58343	91	22368	22234	59	471	520	0	511	676	0	2631	2423	28	2467	2198	27	95094	96791	65	0.681478
127205	106133	89	54692	45916	88	1282	1224	11	2130	1747	26	4822	4241	42	7010	5744	50	183823	153937	91	0.682724
147677	130947	90	53564	46302	88	1826	1531	22	3234	3367	31	7338	6880	46	9263	8839	51	324133	293227	90	0.682724
168578	130719	103	67428	53523	95	2386	1907	28	3038	2484	34	7090	5973	55	10530	8111	62	261445	216657	100	0.682724
95803	92928	82	64163	62146	81	1743	1589	19	2489	2134	30	5131	4838	39	7760	7572	44	180523	171223	71	0.682724
39633	38849	74	11529	11450	44	395	381	0	1037	916	0	1565	1613	16	1437	1758	21	67702	63837	73	0.68397
150535	124503	101	89153	74148	93	2074	1690	24	2983	2223	34	5690	4872	42	8445	7320	53	213080	178783	91	0.68397
140252	112123	97	54589	43872	91	2191	1727	22	3094	2703	27	6010	5034	48	8990	7517	54	218507	176643	94	0.68397
38867	41241	61	24807	24800	67	598	631	0	589	745	0	1832	1766	21	2854	3056	27	57733	58346	71	0.68397
59972	57081	79	28844	26807	77	888	943	0	1273	1004	4	2566	2515	28	4732	4011	49	100590	95254	79	0.68397
62044	61106	77	17664	17571	55	606	509	0	956	1006	2	2102	2091	23	2654	2933	28	78139	77385	74	0.685216
97690	82508	90	41853	35669	84	1038	1105	9	2038	1567	20	3714	3013	36	5647	4317	43	138863	120394	88	0.685216
90413	87281	80	38339	35402	80	1598	1187	12	2159	1888	28	3860	3685	36	5954	5369	43	148899	140777	77	0.685216
286997	202210	113	113310	80513	111	4990	3233	42	5991	4222	47	13608	9383	69	21394	15257	90	474480	337413	128	0.685216
83047	75575	81	37950	33498	81	1526	1269	13	2125	1968	25	4432	4045	38	6865	5048	49	166145	141597	98	0.685216
173944	144656	102	48977	40764	92	1904	1673	21	2975	2544	34	6591	5766	47	10185	9337	56	237752	199489	92	0.685216
51048	53939	57	30104	30448	64	603	499	0	750	582	0	1951	1917	22	2412	2489	26	74333	78121	66	0.685216
26113	23122	79	13161	13370	47	179	221	0	241	397	0	1174	1105	8	1203	1088	9	46905	48764	59	0.686462
129769	121739	98	59885	57649	84	1787	1690	22	2442	2288	29	5916	6004	40	8885	8357	51	218685	213076	82	0.686462
60448	55110	93	31916	29378	78	656	563	0	1283	1466	14	2670	2327	32	3463	3061	33	94688	91944	73	0.686462
157143	138189	100	58260	51824	90	1496	1417	16	3915	2900	43	8588	7617	54	9390	8668	55	329945	300052	93	0.686462
244744	166436	127	97621	68612	118	3486	2189	37	5183	3481	45	10534	7247	61	14662	9843	67	360363	256790	116	0.687708
46214	47566	69	18106	18768	49	387	363	0	669	681	0	1874	1838	23	2185	2010	25	66679	65769	71	0.687708
178748	144280	97	57602	47012	91	2408	1933	27	4048	3445	39	9030	7432	56	13435	11677	57	406969	356671	91	0.687708
[truncated: 7,621 more rows]
