# Supplementary material for: Phenotypic heterogeneity follows a growth-viability tradeoff in response to amino acid identity
Source: Nat Commun. 2024 Aug 2;15:6515. doi: 10.1038/s41467-024-50602-8 (PMC11297284; doi:10.1038/s41467-024-50602-8)
Supplement: Supplementary file 6 — Source Data [file 41467_2024_50602_MOESM6_ESM.zip › source_data/fig6cde/240423/240423_1645_yATP_C9_MET.csv]

FSC-A	FSC-H	FSC-W	SSC-A	SSC-H	SSC-W	BL1-A	BL1-H	BL1-W	VL1-A	VL1-H	VL1-W	VL2-A	VL2-H	VL2-W	VL3-A	VL3-H	VL3-W	YL2-A	YL2-H	YL2-W	Time
106624	99003	98	56610	53829	82	1799	1376	16	3845	3546	37	6067	5909	41	8826	8157	52	234685	230098	77	0.00304117
152011	127278	100	96413	80198	94	2711	2312	29	4168	2978	41	8179	6855	54	13160	11213	73	296765	250095	93	0.0040549
170918	130181	96	127721	103330	95	4221	3534	36	6879	5399	51	13804	11111	67	23331	19148	88	537927	432979	100	0.00608235
121447	105753	93	44382	38172	86	2395	2216	26	3059	2862	31	7563	6306	49	11075	9611	56	295040	244448	94	0.00810979
172348	134375	104	108899	87440	94	3422	2646	34	5473	4321	42	12078	9341	64	19393	15283	86	450302	365139	94	0.0121647
224238	167898	110	173000	136520	102	4640	3863	38	6522	5411	50	16144	12875	74	25833	20126	91	687890	542746	107	0.0131784
94720	88146	91	39335	38083	79	1623	1507	18	2617	2851	28	6371	6428	43	9692	9223	49	266729	258642	83	0.0141921
180446	154550	94	103406	91281	93	2762	2459	30	5159	4123	45	10528	9380	60	18287	15884	72	422069	381058	96	0.0162196
205087	165142	102	116269	95665	99	3465	2881	32	6238	4995	50	14258	10799	71	22512	17528	92	591281	431761	103	0.0172333
214991	166246	102	148069	122114	100	5147	4196	39	7368	5759	47	16298	13139	77	25839	20138	93	634066	502090	106	0.018247
140303	124633	89	72011	63186	88	2831	2336	28	3529	3529	34	9947	8597	59	16534	13535	77	425735	352855	90	0.0202745
134282	110254	94	67575	56015	89	2184	1814	25	2957	2059	34	7019	5685	50	10930	9142	59	271283	216581	88	0.0202745
279943	233190	110	184523	155395	107	7201	6177	43	11424	9379	58	25504	21392	100	39852	32598	101	973280	778442	107	0.0202745
137032	113875	96	68504	59225	90	2277	1841	26	3197	2616	33	7714	6434	51	11674	9921	56	280423	230692	90	0.0212882
108369	98773	100	71626	67427	84	2068	1837	23	3873	3262	41	6977	6478	46	11239	10550	60	303236	274108	89	0.0212882
119824	112618	85	55219	51781	84	3128	3121	29	4549	4211	36	10435	9384	56	16433	14950	64	393402	342325	87	0.0243294
126719	107946	91	73191	63409	88	2402	2187	26	3928	3301	41	8465	7235	55	15015	13008	68	385086	343346	82	0.0273706
89980	84042	85	39617	37898	80	1793	1490	19	1967	2134	25	5659	5712	39	9441	9164	49	260493	258452	76	0.0283843
105410	97947	83	67618	64352	83	2782	2584	29	4883	4346	37	9588	9132	50	15483	15172	70	384177	347600	87	0.029398
120213	107185	88	62684	55880	86	1986	1801	23	3256	2526	35	6847	5906	45	11051	9318	65	252551	208650	86	0.0304117
91718	86689	79	46036	43628	81	1277	1427	15	2133	2029	27	5575	5200	41	9075	8872	52	256455	243465	82	0.0304117
73806	69404	89	37957	35331	81	1676	1481	19	2159	1968	28	3894	3778	35	7117	6846	47	165902	164664	66	0.0314254
40633	39344	79	19054	18845	60	526	722	0	1217	1133	7	2244	2347	25	3877	3782	32	89432	89117	75	0.0334529
92396	87380	88	26455	25710	77	1470	1599	17	2846	2546	29	6294	6320	40	10220	9652	52	270902	266393	84	0.0344666
126721	108835	89	72462	63342	89	2076	1764	25	3139	2860	33	7314	6252	50	12338	10341	63	319422	266822	95	0.0344666
359589	201245	145	215548	122838	141	6833	3876	50	11475	6365	69	24727	14410	97	38359	22208	132	935063	522526	140	0.0364941
98908	91806	89	49075	45795	81	1350	1241	12	1937	2240	23	5753	4797	46	7127	6984	43	235365	220825	88	0.0375078
101553	95493	83	60681	58380	82	2621	2599	26	4072	3539	35	9934	9490	55	18068	16438	70	462686	435289	91	0.0385215
96379	83025	92	60806	52743	86	1951	1475	25	2538	2139	29	6452	5551	48	11223	9855	66	299000	261937	82	0.040549
145382	122644	96	114198	100473	93	2981	2695	31	4483	3748	40	10481	9033	61	17219	14054	69	403105	351405	85	0.0425764
98594	93926	81	65391	63643	81	2076	2190	22	3680	3740	33	9704	9087	51	14864	14788	65	400266	364004	91	0.0435901
151813	128644	102	110739	99138	91	3714	3318	34	5110	4849	43	12473	10964	62	19414	17424	73	475703	433380	90	0.0435901
157345	121593	102	80249	64674	93	2790	2060	30	4136	2882	44	8182	6437	54	13381	10333	69	332464	259354	90	0.0486588
90950	86852	83	58145	55293	81	2498	2253	26	3535	3824	33	9241	8873	50	13677	13116	59	389566	360351	85	0.0516999
101517	95986	82	72881	69621	83	2682	2571	27	3802	3637	34	9797	9093	59	15648	15308	76	433998	404674	87	0.0516999
114215	103531	90	43860	39636	83	1906	1588	21	2829	2540	31	6716	6286	47	10062	8732	57	247904	212026	87	0.0527137
123338	105745	95	70385	61415	89	1550	1555	18	3316	2812	35	8446	7492	50	12892	11102	64	361207	311740	93	0.0537274
244583	169002	125	120329	89482	108	4763	3519	42	7557	5523	54	15505	11261	65	25312	18427	98	608678	446836	104	0.0557548
139597	123277	89	86008	76193	88	2500	2105	28	3738	3497	37	7566	6565	51	12358	10717	63	294513	257204	90	0.0567686
71676	69636	77	41705	40755	77	1289	1101	11	1599	1545	18	3435	3546	32	5507	5538	42	150057	146442	78	0.0567686
75397	72250	84	41743	40503	78	1209	1273	12	1736	1756	21	4345	4244	35	6347	6665	47	209009	204442	81	0.0628509
77935	74533	83	39662	38408	78	1268	1249	13	1382	1566	19	4827	4820	40	7594	7843	42	210741	203163	82	0.0638646
108225	96293	85	61202	54359	85	1723	1379	20	2903	2571	30	6900	6342	44	12002	9897	61	311158	273089	92	0.0648784
116632	102833	91	60463	53968	85	1783	1676	22	2957	2509	33	6889	6067	46	10616	9181	55	250328	216567	91	0.0658921
91034	85173	83	64305	61174	81	2230	2164	24	3287	2955	33	6775	6504	45	11768	10976	56	271279	237456	87	0.0689332
75079	72303	80	34541	33382	77	807	897	0	1683	1503	21	4283	4085	35	5878	5411	41	145837	139643	82	0.069947
93969	89653	81	27490	26381	78	1986	1563	20	3278	2984	32	5783	5528	42	8749	8756	47	220674	206061	87	0.0719744
120320	112474	84	62814	59677	84	2408	2341	25	3384	3323	33	8287	7843	46	12116	10949	62	316666	295134	90	0.0729881
112005	102897	92	50999	47772	83	2164	1936	24	2589	2626	30	6310	5678	45	10717	10250	57	246599	231534	86	0.0740019
191834	148620	108	91659	72604	97	3632	2898	34	5180	4085	44	10831	8658	61	16655	12812	70	424289	329670	101	0.0780568
110434	103413	83	57371	53869	84	2363	2385	26	3870	3440	36	8047	6730	49	13911	12680	69	310016	270535	89	0.0810979
102942	95100	86	59948	57150	82	2030	2027	23	4033	3609	37	8795	8194	49	14225	14118	69	382799	341714	87	0.0851528
132317	120403	99	87533	81385	87	3417	2993	31	5043	4714	39	11190	10752	54	17149	16211	75	435177	415939	87	0.0912352
87693	82847	82	37276	35908	79	1337	1306	14	2223	2014	24	4785	4981	36	7698	7260	50	220080	211810	78	0.0922489
117535	106631	87	45871	40245	86	2755	2572	28	3607	3562	33	8368	7465	51	12692	11985	63	282289	258571	85	0.0932626
148047	127397	91	72493	62772	90	3314	2780	32	4014	3782	37	9926	8107	57	15336	12299	70	369058	315923	93	0.0942764
139571	112590	95	68726	55354	91	1905	1421	23	3720	3152	38	9698	7970	55	15013	11611	74	383578	312113	88	0.0942764
133433	116946	92	68658	60512	87	2053	1736	25	3753	3304	32	9096	8294	54	14811	12522	67	386908	335123	94	0.0973175
117892	106119	96	67057	60696	86	1793	1645	21	3085	2498	33	7539	6428	50	13673	12412	67	356883	310753	92	0.0983313
111629	104498	83	50578	47575	82	2239	2120	25	3388	3242	33	7095	6790	46	11200	10856	60	260808	243666	88	0.102386
146714	138175	88	101004	95403	86	3561	3433	30	5227	4798	40	13026	11270	63	20193	18318	77	489627	423038	95	0.102386
133877	119646	88	70030	63226	87	2494	2149	27	4100	3375	38	8168	6989	47	14122	11703	64	329386	275578	94	0.102386
86915	75222	91	29565	25142	83	1324	1148	9	2172	1695	22	4718	4011	41	8056	6361	53	184609	159551	88	0.107455
170966	144776	91	95566	78781	93	3689	3078	34	6518	5089	46	13025	10598	67	18943	15507	80	470424	379597	101	0.110496
92851	85735	85	47701	43502	82	1786	1678	21	2846	2651	27	5370	4817	43	8931	8198	51	220874	196298	86	0.11151
54772	54049	84	23164	22886	67	1046	999	0	1252	1311	14	3247	3202	31	5272	4772	42	136609	132166	78	0.112523
79521	77246	78	41945	40686	78	1527	1303	13	2585	1947	24	4905	4633	38	8108	7142	48	207818	200632	84	0.116578
91495	86664	82	59916	57081	81	2909	2660	29	4284	4521	35	8702	8438	48	13986	13531	68	353366	330698	83	0.116578
136565	105736	94	77422	61323	92	2008	1535	21	4041	3044	41	8306	6573	53	13750	10813	64	374666	308266	78	0.117592
130082	112160	100	60635	53079	89	2338	2153	27	3394	2919	34	8551	7966	49	14320	11929	70	387250	347188	89	0.119619
81780	79870	78	59028	56544	81	2034	1800	26	4043	3626	37	8411	7892	49	13522	12069	61	372324	338825	95	0.119619
106092	93333	89	58129	51926	85	1670	1366	17	2912	2679	29	7956	7011	50	13099	11162	66	329520	288963	88	0.123674
63941	62168	78	28277	27801	75	1199	1124	9	1243	1076	7	3707	3193	37	5626	5253	40	131260	125267	78	0.126716
106633	93433	86	56331	49953	85	1452	1304	16	2782	2628	31	7287	6366	46	10853	9388	57	309685	267032	92	0.127729
87036	79494	87	32987	30018	81	1400	1418	16	2525	2212	30	5953	5636	43	9027	8732	50	232665	208633	88	0.129757
101294	89491	89	50551	44191	84	1870	1728	22	2439	2467	31	6648	5569	50	9125	8444	53	246593	225680	73	0.132798
88197	84971	81	37665	36306	79	1420	1519	17	2599	2616	29	5808	5935	41	9057	8981	57	237285	228008	83	0.132798
233802	167866	107	108755	85619	107	5012	3804	40	8428	6393	54	18477	14750	77	28700	22047	101	674839	549552	111	0.132798
113136	103094	85	63737	58005	84	2038	1886	24	3618	3202	30	8164	7076	47	13837	12611	68	362736	338446	86	0.134825
145546	121405	94	97210	82123	91	2453	2195	25	4070	3618	34	10120	8303	59	15853	13827	73	408124	344649	89	0.135839
132761	115018	91	63739	55268	87	1808	1640	22	3538	3534	33	7898	6861	49	11736	10340	61	310084	270315	90	0.136853
64812	62230	79	19031	18808	58	954	863	0	1966	1994	22	4252	3742	37	7661	7112	54	191365	185176	77	0.13888
140764	111155	97	80734	62989	93	2433	1941	26	4166	3314	41	8843	7505	51	12007	10205	58	336474	282223	94	0.140908
67540	63733	81	33101	31531	79	1210	1162	10	1682	1482	19	3414	3481	31	4778	4281	38	121845	117905	79	0.143949
156237	130409	98	76274	64808	90	3009	2509	31	4124	3396	43	9135	7343	54	14862	11620	72	359397	291082	91	0.145976
142493	117124	107	99307	54184	107	2601	2160	26	3865	3164	42	9647	7641	66	13590	11187	78	371179	299402	107	0.145976
133210	117113	89	74173	65849	87	2247	1813	26	3529	2917	33	7411	6495	47	11627	9873	61	292665	250408	89	0.145976
149389	132925	91	56805	51233	86	3300	2941	30	4976	4546	38	10960	9781	57	17792	15385	77	416275	343080	89	0.150031
149439	126961	91	73943	62467	91	2460	2256	26	4326	3579	40	8125	6956	49	13550	11591	61	317400	258350	90	0.154086
116342	107419	93	57156	53389	83	2104	1809	22	3322	3241	33	8192	7955	51	12707	11851	59	343657	323726	78	0.158141
154674	128532	95	68365	57618	92	2595	2085	29	5033	4320	40	8941	7959	54	13625	11692	70	323641	305154	74	0.159155
121329	103810	90	55534	47083	88	2185	1941	24	2407	2293	29	8080	6517	53	13158	10956	66	330333	278150	90	0.160168
43410	43607	74	25646	25333	73	455	382	0	1402	1282	13	2335	2227	29	3299	3362	31	106448	106608	72	0.164223
122821	112598	85	68745	64824	85	2206	2110	24	3640	3200	32	8523	8186	49	11845	10846	60	360333	338694	87	0.164223
81939	79090	85	82646	80435	81	2031	2220	23	3821	3676	33	8061	8136	45	12784	12417	58	308250	295212	85	0.164223
54748	54819	71	39273	39737	74	432	534	0	1718	1440	23	3131	3270	30	4776	4769	39	144195	145850	75	0.164223
116297	106173	86	68278	64599	85	3677	3679	31	6755	5931	50	13806	12120	67	22552	21146	79	550737	471739	91	0.165237
86436	80349	88	48669	46453	80	1278	1325	12	1545	1666	24	5186	4991	38	8275	7329	52	222214	215933	82	0.167265
103025	96495	85	48151	45651	82	1841	1672	20	2918	2377	31	5938	5698	43	9681	8388	55	251754	219441	86	0.168278
51268	50427	78	20360	20056	56	763	819	0	1143	1291	12	2884	2665	31	4030	4026	36	117856	113724	75	0.170306
65034	62330	79	35463	34774	77	780	718	0	1287	1234	12	3135	3156	30	4528	4761	34	131248	129258	79	0.170306
156968	137594	97	86284	76809	89	3778	3276	34	6259	4878	46	11180	9258	59	17467	15280	77	430096	345109	94	0.171319
45206	45513	66	23165	22856	67	750	955	0	983	1232	10	2496	2350	28	3423	3454	32	102178	100784	74	0.174361
45724	42958	80	27652	27434	73	794	613	0	885	904	0	1960	2089	23	3357	3207	33	99047	100142	74	0.174361
115870	103973	92	51213	46241	85	1642	1618	18	2657	2445	29	6603	5624	44	11195	9251	56	260291	226178	86	0.177402
152510	131267	102	83503	73213	89	3127	2609	29	3824	3146	41	9095	7573	55	13715	11315	70	332511	277733	90	0.180443
96954	89431	85	49406	45753	82	2033	1824	21	2783	2465	28	6378	6069	42	9622	9639	56	281688	267789	80	0.180443
143172	121525	91	74130	63743	88	3144	2484	34	3841	3634	38	8786	7382	55	13510	11459	68	334509	273005	87	0.184498
139463	119749	91	95851	83336	90	2988	2605	30	4795	3882	42	9552	7759	55	15608	12582	75	350049	295811	87	0.185512
149544	123877	92	70274	57562	92	2810	2613	28	4054	3637	37	10308	9219	61	17097	14758	73	432107	396857	78	0.185512
122347	106361	104	61677	53510	87	2005	1733	24	3063	3213	32	8377	6702	52	13296	12221	60	353036	310327	85	0.185512
114719	102452	93	56188	49960	86	1650	1508	17	2642	2790	29	5674	5483	40	9123	8190	54	220640	196485	84	0.191594
122680	105180	90	61229	52669	88	1978	1610	24	3116	2842	32	6696	5550	50	9942	8313	55	251860	218785	88	0.192608
99014	91278	87	49930	47015	81	1501	1509	17	2752	2568	30	5687	5479	42	8078	7656	48	215474	207229	87	0.199704
139871	121259	89	81929	72759	88	2777	2390	29	4619	3770	41	9427	7700	55	14551	12358	65	354519	294789	94	0.200717
153771	130360	95	84615	73459	90	3174	2647	33	6322	5203	43	12850	11539	59	23448	20131	85	581730	509470	95	0.200717
134526	113063	95	80961	70282	88	2238	2059	24	3955	3428	37	8523	7031	58	13068	10535	70	318522	258468	93	0.200717
116051	99319	89	57733	50825	86	1963	2007	21	3349	2954	35	7038	5912	50	10815	9739	56	255351	222764	84	0.200717
32651	33537	62	17805	18194	47	784	810	0	746	900	0	2406	2459	26	3150	3477	28	87466	89539	69	0.200717
101721	97256	81	55383	53848	80	2156	2299	24	3339	3198	32	8745	7670	52	13624	12815	64	382780	341872	86	0.201731
96973	91458	83	50282	46058	81	1787	1632	19	2703	2676	29	6218	5590	45	9773	8339	53	233049	210199	82	0.201731
148024	119393	94	71635	57677	91	2456	1682	30	3612	2947	39	8943	6972	55	13329	10240	66	329349	260168	93	0.202745
68541	66833	86	33496	32752	75	1294	1251	12	1684	1973	19	3837	3717	34	5459	6093	36	144326	140846	77	0.202745
141777	129206	89	91971	86231	87	2911	2911	27	4797	3676	43	12011	10571	58	20093	17305	80	508917	417790	95	0.204772
131498	118404	89	92811	85675	88	3033	3076	27	5868	5643	40	12079	12117	58	20422	19895	80	547051	495156	91	0.205786
106787	94481	92	65736	59306	86	1300	1154	16	3086	2832	31	6904	6141	45	10442	9349	57	284173	258653	90	0.208827
204220	164656	98	76815	62800	95	3832	2937	35	6218	5041	48	12730	10260	65	18753	15047	82	464343	346880	97	0.208827
106597	98446	88	51715	47402	84	2115	2091	23	2562	2236	30	6678	5826	48	10153	9074	51	240333	212752	85	0.209841
114150	106572	85	64685	61410	82	3271	2905	30	4846	4198	39	10166	9499	54	16679	14976	71	394264	342836	85	0.212882
102662	90572	88	59298	53732	84	2081	1593	22	3331	2622	35	6922	6020	47	10684	9737	58	286093	264078	83	0.215923
139631	127934	89	83025	77441	86	2319	1940	26	4484	4287	36	10354	9718	55	16101	15024	64	438487	410979	84	0.215923
132201	114980	94	54077	48333	86	2506	2375	26	3790	3334	35	8388	6998	51	12475	10921	62	291022	244465	85	0.219978
120008	109171	87	61110	55555	84	2272	1958	26	3569	2963	35	9090	7957	51	14159	12604	69	390608	336458	89	0.223019
116461	106175	85	53007	47674	84	2009	1831	24	3665	3010	34	7894	6556	49	12562	11103	60	301320	255331	88	0.223019
167627	135160	96	90422	73704	94	3222	2512	34	4875	3655	45	10555	8412	58	16236	12855	75	401928	308217	98	0.225047
62647	61366	80	33171	32434	76	1205	1034	4	1363	1534	16	3094	3250	30	4888	4905	36	126581	124310	78	0.227074
33133	33689	68	19383	19369	58	601	751	0	1355	1239	14	1827	1952	23	3604	3664	29	76875	78343	68	0.227074
125672	109041	87	57603	49363	88	2426	2084	25	3087	2873	35	8514	7271	51	12994	10842	67	357306	307873	92	0.227074
121952	106162	88	52556	44570	86	2208	1855	25	2763	2657	33	7273	6195	49	11976	10001	69	333510	281619	94	0.228088
103465	92528	93	54841	48745	84	2016	1953	24	3418	2728	33	6181	5717	44	10992	9193	61	245786	214990	88	0.228088
98060	92785	83	47012	44963	81	1756	1687	23	2869	2728	30	5965	5706	41	10395	9857	59	239351	232020	86	0.231129
120812	101893	103	54976	46974	87	2120	2001	22	2842	2086	31	5382	4591	43	8386	7146	52	212350	175925	92	0.233157
107336	94054	86	57347	49343	86	1707	1441	20	2590	2304	32	6085	5129	45	10150	8614	63	228475	191994	92	0.23417
42196	42935	60	17704	17679	51	654	803	0	1620	1253	13	2569	2146	31	3744	3586	32	85631	84947	75	0.23417
96781	92468	83	43142	42113	80	1795	1555	18	2768	2412	30	6791	6926	40	11950	11200	58	303627	294055	85	0.23417
110566	104717	85	55784	54170	81	2430	2304	26	4286	4582	34	11252	10560	56	16638	14979	67	438136	383365	88	0.239239
67430	67608	77	33521	33058	76	1024	949	0	1776	2048	21	4638	4652	39	7801	7545	44	191446	190968	68	0.239239
73635	70623	81	38392	37467	77	1572	1465	17	2136	2314	23	4664	4440	38	7562	7012	51	190416	189532	80	0.241266
89148	83418	84	41082	39549	80	1618	1672	20	2763	2722	29	5142	5188	37	8956	8506	57	203303	196771	81	0.243294
59908	57479	86	22786	22415	66	838	893	0	1388	1269	16	3285	2881	32	5219	5234	39	126978	127863	72	0.247349
81477	74606	92	37114	34125	81	1885	1628	21	1747	1663	24	4582	4236	42	5896	5829	40	150710	143948	77	0.247349
101466	92773	84	55233	49777	84	1869	1530	21	3074	2737	31	7737	7054	56	11199	10490	59	315968	294838	85	0.248362
143862	127731	104	78451	68638	104	2792	2319	28	4483	3612	40	9418	7837	61	14340	12076	72	381264	330850	104	0.248362
178253	137954	100	92071	72803	97	3723	3126	34	6336	5028	45	14018	11189	67	20127	15544	83	498138	406504	98	0.249376
57549	55387	82	30623	29580	76	901	690	0	1740	1546	17	3584	3582	32	5745	6022	38	166136	162214	76	0.25039
81811	78728	79	37346	36075	78	1285	1312	11	2142	2280	22	5376	5170	40	7548	7532	46	219204	216406	77	0.25039
100879	93820	90	40793	37894	81	2005	1482	23	2999	2795	32	6569	6296	45	10849	9873	65	298007	280153	81	0.251404
90959	86929	84	38442	37885	79	1651	1524	19	2830	2240	32	6466	6128	46	9375	8600	53	239659	234857	79	0.253431
41257	40237	71	16995	16840	51	976	835	0	1156	1221	12	2593	2406	29	3435	3396	35	93031	92593	68	0.253431
104299	96045	83	59137	55818	83	2553	2328	26	3899	3588	35	9790	8745	54	15639	13674	71	435050	372082	91	0.255459
125878	114729	86	74147	68054	85	2785	2652	28	4246	3531	35	8598	7966	51	13923	12506	66	331538	282873	94	0.2585
68173	65694	77	40766	40276	77	1137	1187	9	2017	1944	24	4013	4306	33	6885	7056	46	179763	177923	67	0.259513
118636	109798	85	68011	65285	82	3139	3029	28	4627	4073	38	10372	9154	53	17356	15916	73	418677	360845	94	0.260527
131260	120261	97	115283	110541	87	3047	2996	29	6069	5733	44	12611	11926	58	22080	20776	80	582187	523627	94	0.260527
132134	107352	102	62479	50447	89	2238	1865	26	3035	2826	32	7494	5976	53	11783	10079	67	286153	238228	87	0.261541
102906	97481	82	55139	52509	82	1793	1486	19	3240	2810	35	6384	5905	42	11121	10716	56	284786	268269	90	0.261541
146485	126895	90	83973	75330	88	3128	2645	31	4405	3750	38	10355	8607	57	16122	13355	74	394807	331833	98	0.262555
87515	84661	85	44937	42923	82	2682	2637	26	4191	3569	40	7688	7063	47	13275	11972	62	307621	273901	96	0.262555
138959	113036	97	79733	65856	91	2390	2072	25	3485	2672	35	7809	6421	51	12180	9949	69	343768	281735	93	0.266609
98807	92725	84	50909	48275	82	1676	1629	16	2448	2466	27	6347	6264	42	10159	9689	54	282451	268769	91	0.267623
87376	81431	91	41193	39577	79	2015	2032	22	2631	2765	27	6883	6267	47	11276	10756	60	264470	234343	88	0.268637
95042	89345	81	59795	55356	81	1664	1535	19	3567	2687	35	6304	5640	45	9883	9028	53	223927	211079	86	0.268637
166459	125620	97	76396	59048	95	2368	1872	27	4796	3332	44	8743	6809	57	14836	11167	72	353826	275385	98	0.271678
238210	170582	111	114448	80402	107	4640	3508	39	7808	6389	53	18872	15667	81	28375	22287	98	847457	685101	112	0.272692
78964	73959	87	32612	31495	78	1104	977	0	1957	1837	22	4500	4470	34	7700	7317	48	212401	202715	82	0.274719
104835	96931	98	56965	53652	82	1659	1474	15	3090	2788	29	6643	5991	45	10454	9543	61	270457	262174	75	0.275733
131599	117886	89	95653	87909	86	2946	2601	30	5547	4601	42	11389	9842	66	17940	15992	76	421670	346609	92	0.276747
39660	39834	69	15101	15165	49	880	942	0	904	894	0	2464	2568	24	4016	4469	33	95762	95654	64	0.27776
91460	86422	82	47991	45903	81	1187	1272	12	2357	2479	26	6302	6102	43	10519	9614	57	262751	253962	75	0.278774
62172	60169	78	27828	27297	76	1108	1174	10	1725	1777	22	4562	4528	39	6888	6568	46	179826	181555	64	0.279788
88518	83494	84	47946	46063	81	1628	1423	18	2216	2098	26	5123	4982	40	8615	8722	55	204554	208386	64	0.280802
76946	73074	84	43920	42436	79	1362	1257	15	1994	2220	25	4951	4575	39	7818	7321	48	218241	209060	81	0.281815
34777	33929	57	23940	23613	71	711	716	0	680	827	0	2269	2266	27	3474	3139	33	84426	86207	70	0.281815
99996	94242	82	48687	45634	82	1987	1898	20	2204	1977	24	5406	5150	40	7891	7823	44	210062	203620	82	0.281815
116511	105033	91	87672	81998	86	2680	2829	27	4344	3929	38	10733	9394	58	16881	15511	80	404812	351457	88	0.283843
134120	117095	87	54795	46932	86	2320	1997	25	3972	3754	36	8645	7112	52	13798	11126	63	322536	269962	88	0.283843
126124	103251	93	59156	48646	90	2003	1560	23	3225	2384	35	6516	5068	48	10660	8480	59	253663	207328	94	0.290939
76640	74115	79	32902	32857	77	1442	1606	17	2651	2025	30	4800	5043	37	8587	7872	56	229253	224662	84	0.291953
125042	113921	99	66119	60904	84	2197	1994	25	3366	2991	33	7535	7077	47	11647	10353	56	289546	257527	91	0.292966
92610	81713	83	45546	40193	83	1722	1579	24	2532	2104	32	5631	5100	42	9409	7659	58	229877	199970	87	0.292966
90165	86056	79	48770	46793	80	1669	1331	17	2306	2341	28	5223	5178	38	8874	8315	54	246123	233880	87	0.297021
47605	46393	85	23401	22651	68	982	1054	7	1017	1472	14	3149	3051	33	5337	4999	39	124434	120824	77	0.300062
84180	79086	85	42046	40338	78	1275	1299	14	2266	2283	23	4886	4699	38	7285	7717	47	186908	181131	83	0.300062
168329	140359	94	79891	69585	93	4093	3520	33	6347	5102	44	12584	10252	64	19520	16588	72	489729	377793	100	0.300062
132949	113247	89	62102	54493	87	3028	2656	29	5562	4780	43	10994	9525	56	17280	14528	76	387661	330985	92	0.303104
130109	109873	91	93268	82657	88	2356	1737	28	3891	3604	37	8190	6967	52	12385	9964	59	288914	241299	90	0.303104
85036	82116	78	48061	47392	79	1326	1365	17	2642	2321	28	5277	4935	39	8108	7687	53	199317	193244	81	0.303104
90187	84483	86	47007	44255	80	1736	1555	20	3075	2355	35	7310	6611	47	11713	10161	66	279076	243026	81	0.312227
90112	85016	84	40665	39166	79	1201	1105	13	2670	2673	26	6273	5773	46	9049	9303	50	248370	240480	80	0.314255
111481	97793	89	60302	52437	87	1579	1398	18	2840	2692	32	6915	5874	49	10158	8942	61	279648	247965	86	0.316282
117456	107928	87	59281	55484	84	2090	2081	23	3696	3226	34	8885	7784	52	15153	13971	68	389015	342367	88	0.318309
95304	87777	82	59492	54640	82	1850	1599	21	2921	2808	30	6648	5805	47	11192	9073	64	268953	233357	88	0.322364
102061	88504	100	51958	46153	84	1891	1706	22	2852	2624	29	7295	6350	46	11136	9645	57	238680	202559	90	0.324392
126708	111061	89	69615	61022	88	1893	1805	20	3514	3190	36	8088	6645	50	13393	11421	68	346298	286370	95	0.325405
70665	68373	82	34440	33126	77	1086	1045	6	2274	2414	23	4751	4455	39	8006	8279	47	205056	203634	88	0.326419
112044	104382	85	63786	58290	84	2179	1985	24	3364	3440	33	8369	7617	48	14192	12665	74	363867	339274	90	0.32946
130294	118369	86	76507	71513	85	3055	2780	30	4958	4519	37	11324	10179	60	18798	16758	75	433157	377678	94	0.330474
113210	102156	85	48834	43962	84	1983	1720	23	4015	3031	37	8143	7110	51	13722	12003	60	347550	290043	90	0.334529
61920	58568	85	24175	23673	71	736	822	0	1751	1630	17	3202	3254	30	4993	4837	39	125954	122932	78	0.336556
136320	111488	95	80372	68117	90	2274	2026	25	3426	2699	34	7878	6093	54	12513	9772	72	315513	262123	93	0.33757
104626	93824	91	46079	41972	83	1718	1430	21	2607	2408	30	5998	5313	42	10115	9016	56	241136	219904	87	0.338584
95153	88369	90	44587	40974	83	1896	1630	20	2392	2376	29	6302	5744	43	10136	9174	56	261617	241801	82	0.340611
83277	78965	81	35841	34611	79	1237	1384	14	2700	2349	27	4829	4800	38	7800	8029	44	203854	196887	79	0.343653
156440	130007	99	79088	65855	90	2429	2316	24	4376	3800	38	9693	8152	55	14583	11522	82	354721	289737	92	0.34568
95380	88438	84	42249	39918	81	1541	1495	17	2427	2017	25	5175	4816	41	8993	8496	46	200283	186590	82	0.347707
113986	100706	90	67670	61392	84	2080	1542	23	3063	2800	34	7615	6533	53	11420	9114	65	276827	239430	86	0.348721
79651	75845	81	38659	37383	79	1304	1209	14	2166	1840	25	5075	4899	39	8455	8585	45	217629	208280	83	0.351762
114554	98844	90	64968	55856	88	1757	1349	18	3544	2743	35	7818	6750	48	12750	11083	64	322293	281817	85	0.352776
206868	171145	100	96734	81595	97	4705	3462	38	7102	5991	47	18296	15472	80	28870	24851	90	784060	664900	100	0.35379
54912	52385	90	26886	26244	74	982	1331	11	1879	1355	20	3368	3283	32	5109	5268	37	138132	134746	76	0.355817
58971	55029	81	39215	38365	75	703	705	0	1218	1080	8	3123	3340	29	4816	4459	38	133512	131121	75	0.357845
191089	146301	101	134547	109868	101	4984	3912	40	8143	6774	53	17207	13666	75	25574	20859	93	615574	499115	102	0.357845
146845	126992	94	103243	89733	91	3561	2856	34	4309	3707	41	10125	8290	59	15465	12983	71	371196	310266	93	0.360886
152457	135351	92	84147	75545	89	3542	3283	32	4418	3520	40	10489	8816	54	17101	14837	69	465354	373832	94	0.360886
132291	112781	105	53692	44882	87	2698	2052	31	3940	3037	39	8193	6949	51	13078	10988	59	316587	262474	90	0.3619
90101	85268	83	32470	31608	79	1562	1733	16	2341	2040	27	5821	5761	40	8944	8206	56	254905	246316	80	0.370009
178378	146084	95	120527	99130	96	4223	3586	37	5995	4816	48	14159	11671	66	22795	19664	81	538419	450241	95	0.372037
99056	93472	83	49917	47101	82	1862	1916	19	2791	2692	27	6400	5953	43	10967	10247	57	261658	248640	80	0.374064
280023	199856	123	141948	102862	117	4332	3314	38	8548	5891	56	17797	12620	75	28097	20583	107	719518	501522	114	0.377105
147290	129723	88	84566	75336	88	2743	2669	28	4848	4678	40	10694	8843	60	16929	13609	70	453938	364714	105	0.377105
87670	82803	94	45711	44192	79	1539	1319	16	2417	1982	23	4808	4558	38	8142	7915	45	193391	189676	75	0.378119
138692	124991	89	74150	67596	87	3432	3230	31	4990	4105	41	10802	9159	56	15990	13803	76	423679	354617	89	0.38116
135964	120530	88	73353	66165	86	2399	2211	26	4856	4337	41	10485	8989	57	17018	15006	76	461316	388449	87	0.38116
77416	75624	85	33327	32313	77	1300	1260	14	2378	2168	29	4782	4671	38	7278	7784	41	169424	168370	73	0.38116
71030	69072	81	31387	30257	76	849	835	0	1523	1439	20	4748	4930	36	7050	6900	44	193289	194191	76	0.385215
94558	91474	84	33271	32386	78	2042	1729	24	2854	2769	27	6404	6384	42	10204	10100	52	246368	241884	82	0.391298
194480	157605	98	140662	115874	98	4775	4123	37	6868	5605	47	16297	13498	73	24650	20795	90	617214	507880	98	0.391298
132884	115053	92	81059	72111	90	2303	1595	30	3345	2733	36	7693	6447	50	11423	9926	63	271560	219183	91	0.392311
182446	149470	97	75221	62578	94	3044	2444	32	4907	4276	43	11635	9751	59	19111	15207	77	520658	404914	93	0.394339
201974	145193	103	114217	81088	104	4061	2734	42	6941	4243	51	14689	10526	75	22118	16571	94	546421	411804	102	0.396366
164801	132933	96	82553	66403	94	3335	2494	32	5201	4216	43	11349	9102	63	18492	14430	78	486332	378711	93	0.39738
110882	96576	87	59705	51574	86	1945	1648	22	3182	2787	33	6942	5618	48	10677	8564	58	248308	212940	86	0.398394
143942	113537	94	88941	71022	93	2546	1839	29	4320	3595	48	8413	6773	54	13253	10739	64	334210	271327	89	0.398394
112904	97861	91	63548	54850	87	1986	1682	25	2972	2526	36	9261	8199	53	14203	12730	63	370858	327900	85	0.399407
91032	87404	83	46987	45262	78	2088	1840	24	3701	3771	34	9108	8683	52	16202	15063	70	409003	362115	84	0.400421
132523	106797	94	96142	81713	92	2036	1604	25	2980	2281	36	6760	5715	49	11932	8627	69	258908	211023	84	0.400421
122466	108658	87	61105	55067	86	2113	1931	23	2907	2781	36	8692	7522	51	14681	12269	69	373229	308456	88	0.402449
138480	104063	98	73949	56404	94	2125	1636	27	3685	2912	41	8449	6133	54	12423	10019	68	322638	261932	75	0.407517
89662	84534	81	40901	38493	80	1692	1606	19	2413	2282	23	5183	4660	39	8633	8048	51	231060	222803	78	0.408531
53303	50638	78	27704	26987	75	776	605	0	1467	1416	15	2939	3119	30	5843	5881	39	128866	125943	72	0.410558
181763	148440	97	99818	80210	96	3348	2958	32	5002	4129	42	12437	9878	68	18381	14477	80	498379	393175	93	0.410558
168028	139889	92	83439	69369	91	2792	2457	31	4726	3835	44	9423	7183	58	15837	12790	68	402860	310303	90	0.410558
133530	116878	88	67976	58836	87	2275	2097	25	3955	3276	37	9631	8287	59	15217	13048	71	417737	361426	86	0.411572
197472	164867	99	187574	163124	96	3895	3359	34	7149	6126	50	15916	13377	80	22779	18592	87	582817	477283	94	0.411572
136282	122781	93	60425	56891	86	3222	3109	29	5358	4642	44	11185	10161	54	18353	15898	73	449666	366291	87	0.411572
129315	113428	87	58998	51720	87	2629	2129	28	3604	3367	35	8614	7325	54	12937	10680	64	327520	271449	88	0.413599
105251	96009	89	50242	46851	83	1827	1845	20	2663	2554	28	6493	5771	47	10378	9855	60	243504	227806	88	0.415627
222167	156264	126	141115	108688	123	5239	4016	40	8217	6686	52	17555	15164	74	29760	24833	101	695693	623479	126	0.415627
148441	126574	98	113237	98117	89	2922	2686	30	4657	3887	46	10417	8826	55	18221	15677	81	399749	351075	86	0.416641
96072	85768	83	54429	48357	83	1770	1560	18	2571	2573	30	6240	5341	49	10131	9116	57	228414	199696	81	0.416641
49703	49461	73	19159	18587	62	815	774	0	1467	1392	16	2850	2838	30	4222	4362	36	115547	112170	76	0.417654
92592	89167	85	59197	57614	81	1376	1566	14	3003	2572	29	6037	5626	42	10169	9540	56	280720	275193	81	0.417654
151273	119875	95	73237	59746	92	2629	2008	30	3708	3157	39	8976	7047	53	14242	11317	66	336395	267862	89	0.418668
68119	64925	76	23562	23388	71	963	1051	6	1576	1552	19	3549	3732	32	5364	5474	39	129251	125715	77	0.418668
91392	86346	82	48139	45980	80	1784	1755	22	2998	2700	31	4799	4903	36	8217	8128	49	194419	184676	83	0.421709
241334	160339	117	123649	84729	113	4707	3780	40	7729	5248	57	16637	11642	74	24394	16755	96	600715	425769	113	0.42475
99874	91706	86	45022	40334	81	2079	1802	22	2620	2443	29	6638	5938	45	10452	9527	59	239220	213045	85	0.427792
115574	101351	87	71622	62408	86	2194	1615	26	4415	3614	36	8249	7127	58	12369	10322	63	301905	264701	87	0.429819
93240	89533	81	41026	39840	80	1559	1661	18	3062	2490	27	5825	5508	46	9571	8761	50	262043	250933	83	0.429819
122451	105603	95	66165	57484	86	2012	1511	24	3348	2605	38	6812	5581	49	10957	8947	67	252884	208786	85	0.429819
65768	62212	79	29155	26723	77	1182	1165	11	1556	1429	15	4198	4097	36	6222	5475	49	150154	133330	76	0.433874
65782	64806	78	34032	32698	77	813	950	0	1837	1761	20	3732	3362	34	4984	4913	39	122464	118689	76	0.435901
127876	108847	93	82441	69785	90	2157	1955	23	3623	3370	33	7907	6823	51	13578	12103	64	340869	293155	84	0.439956
95086	86579	85	30046	28559	80	2020	1664	23	3288	3068	38	5546	5384	38	8610	8114	48	232804	228995	76	0.44097
59510	61923	72	33173	32390	75	1059	1032	4	1941	1675	24	4776	4132	42	7033	6789	45	184810	185651	65	0.441984
182261	144351	102	80018	63292	95	3103	2271	32	5103	3839	49	11382	8947	60	16841	13503	72	431522	333335	92	0.442997
123282	104589	90	52642	44068	86	1526	1380	17	3042	2336	37	7410	6582	52	11421	9644	57	307929	261237	86	0.442997
161647	129144	98	71085	56900	91	2684	2182	29	5315	4181	43	11775	9266	62	19355	16303	74	509326	418824	96	0.444011
98819	92583	88	43006	41488	81	1768	1653	20	2720	2585	32	6622	6029	43	10654	10144	55	253806	241304	81	0.445025
49838	48901	71	25000	24465	74	802	902	0	1138	1242	18	2833	2842	30	5315	4943	42	124765	122588	77	0.448066
64051	61710	80	28187	27304	75	1270	1076	8	1188	1389	15	3563	3524	33	5255	4999	38	131239	131051	76	0.448066
114416	104103	85	65380	60012	84	2015	1909	22	3251	2915	34	7605	6286	50	12809	11520	59	355902	319001	89	0.44908
48851	48866	73	29484	29264	73	790	629	0	1314	1358	17	2874	2622	30	4511	4148	42	108114	111401	77	0.452121
65996	62860	79	33454	32078	76	877	852	0	1502	1612	17	3944	3661	34	5221	5180	41	130266	125271	77	0.453135
151006	126120	90	69307	58942	90	3072	2634	31	4593	4023	43	9989	8557	55	14786	11923	76	359433	292764	92	0.453135
120115	109160	85	74808	70297	85	2557	2493	25	4650	4578	37	10770	10227	55	17394	16930	68	478071	445662	94	0.454148
113186	96045	89	54100	45486	87	1667	1289	17	3105	2200	34	5752	5109	42	8814	7859	57	240800	199757	87	0.455162
67499	64062	83	22522	22015	66	1555	1735	18	2025	1664	20	3370	3431	32	5745	5520	41	134149	131885	83	0.455162
143599	124422	90	77284	68200	89	2599	2115	30	4175	3499	37	8496	7376	50	13531	11211	67	328075	270589	94	0.45719
109763	94992	89	41891	36576	86	2365	2087	24	4172	2913	43	7968	6575	52	11828	10379	57	289653	245478	93	0.459217
139600	117388	92	78516	67068	91	2531	1989	26	3470	3136	31	8951	7552	54	14756	11974	66	383322	316964	94	0.460231
111470	100689	89	62972	57594	84	2064	1650	21	3829	3065	37	7436	7240	45	12216	10500	59	354803	305684	92	0.462258
100805	93518	89	54688	50375	85	1536	1573	18	2351	2359	27	5686	5445	41	9596	8724	58	236934	222491	85	0.464286
102252	94136	82	64143	59787	83	1271	1329	16	3198	3337	29	7419	6629	48	11468	10000	61	294486	250236	85	0.464286
87736	79922	85	35105	31206	81	1539	1416	16	2495	2076	32	4976	4521	40	7550	6967	47	181529	159780	85	0.466313
89673	83027	86	52181	49565	80	1233	1319	14	2471	1967	30	4890	4549	39	8191	7735	49	190366	182526	67	0.469354
126395	106277	94	60736	51854	88	2103	1882	23	4089	3589	37	7360	6256	48	11859	9506	62	269430	224482	87	0.469354
49090	48508	74	22039	21760	59	825	845	0	1500	1261	16	2580	2410	28	4242	4076	38	113299	107998	68	0.470368
133982	117436	88	61907	53085	87	2714	2159	28	3927	3567	36	9074	7409	55	14519	11815	62	363908	301424	88	0.470368
53288	51918	76	20944	20431	60	1161	1105	9	1440	1635	18	3374	3166	33	5084	5043	37	125944	124833	69	0.472396
89363	88231	81	46233	44576	80	2026	1970	20	2963	2834	30	7012	7062	43	10904	10618	58	272063	269012	69	0.472396
192642	152833	107	88416	71790	99	3337	2835	31	5328	3775	45	11942	9324	59	17189	13657	71	449043	344087	103	0.473409
74928	69846	82	47087	46130	78	1216	1064	5	2066	1758	24	4569	4553	37	7422	7285	46	203507	200071	78	0.474423
170309	149040	91	87472	76441	90	3237	2870	31	5428	4664	46	10580	8886	58	16167	13140	69	407179	336494	92	0.475437
94069	89339	82	56864	54723	81	2361	2094	24	3486	3088	34	8445	7349	52	12500	12280	60	316638	282672	84	0.475437
97611	90976	85	48583	45443	82	1397	1486	15	2973	2821	29	7070	6447	46	12231	11403	61	319269	303313	82	0.47645
117301	104849	85	55239	47528	87	1788	1669	21	2692	2825	27	7143	6296	49	13043	11400	63	347303	311482	85	0.477464
96941	90314	84	35980	32270	82	1507	1606	16	2800	2695	27	6435	5767	45	10367	10116	59	261689	251801	86	0.479492
96100	91035	84	55100	53596	80	2625	2522	27	4072	3722	37	9486	9119	54	14815	14140	65	400764	362896	88	0.480505
178466	136767	105	101355	78864	98	3268	2445	34	5552	4398	41	11662	9465	62	18461	14258	83	450918	367313	102	0.480505
127825	115114	88	64721	59728	87	2267	1972	24	3123	3090	32	7729	7111	46	12598	11012	59	297911	266351	90	0.482533
80055	73464	83	42331	39532	81	1231	1389	13	2827	2245	29	4403	4120	39	7425	6906	45	186944	178383	83	0.482533
63420	61859	76	29046	28623	75	953	818	0	2283	1980	27	3418	3866	30	5564	5037	40	141615	140279	83	0.483546
91095	86267	83	57295	55429	82	2211	2164	26	3891	3944	37	8298	7670	51	12315	11420	58	305690	270658	88	0.48456
115982	106252	84	55460	51923	83	2368	2040	29	3065	2942	31	8324	7299	53	13003	11824	58	363238	319794	90	0.485574
103430	92667	87	58568	52913	85	1799	1601	20	3617	2840	35	7244	6207	48	11501	10390	61	322173	284952	89	0.485574
103118	92386	87	57250	51821	84	2081	1565	22	3089	2685	31	6662	5700	49	10845	9359	64	261074	234285	89	0.486588
77476	74006	81	31745	31204	77	1286	1229	14	2077	2006	23	4493	4547	37	6903	7362	45	166462	165410	76	0.487601
101595	95035	81	57855	54216	82	1856	1890	20	2739	2730	24	7374	7011	46	12142	11259	63	314564	293804	88	0.487601
118812	111309	82	81047	75762	84	2498	2374	27	3694	3787	35	10374	9837	54	16103	14833	68	433868	373074	90	0.488615
71181	70551	76	34823	33452	76	967	987	0	1935	1946	22	5061	5113	40	8192	8202	48	209432	204994	79	0.491656
55610	54276	76	20858	20448	56	867	887	0	1379	1156	16	2987	3113	28	5048	4929	41	121673	119545	77	0.494697
69564	66753	80	32012	31416	76	1099	1026	5	1761	1585	20	4300	4290	36	6434	6103	44	178991	176995	80	0.495711
93414	84829	91	52135	48116	82	1733	1607	19	3390	3099	32	7325	6322	49	11918	10044	63	293278	247912	86	0.496725
89134	85512	83	46589	45293	80	1272	1199	14	2642	2377	27	5817	5770	41	9618	9451	54	255769	247136	80	0.497739
203428	145271	120	122281	86569	109	4589	3206	38	6628	4957	49	15486	11480	78	23469	16960	96	611060	456511	120	0.497739
47051	46449	75	21352	21234	55	863	836	0	752	800	0	2602	2729	29	4347	4314	37	98425	94886	70	0.497739
92702	89237	81	38170	37012	79	1648	1627	18	2971	2851	29	6702	6857	42	11121	11207	61	284580	273393	81	0.498752
55320	53467	79	25360	24774	66	634	833	0	1469	1299	13	3446	3290	33	5219	4664	42	136221	132930	70	0.505848
193044	160785	98	111433	94264	94	3995	3608	35	5687	4180	50	12843	9845	63	18323	14763	74	474250	364912	93	0.505848
193977	158671	94	108655	90535	94	4026	3365	35	6891	5346	48	15409	12264	70	21945	17828	86	552072	422393	96	0.506862
83143	79328	78	34988	33727	79	1587	1526	16	2303	1977	25	5517	5232	40	8968	8838	54	248832	241756	83	0.513958
85872	83895	80	35178	34243	78	1537	1438	19	2742	2980	24	5749	5140	43	7827	7677	46	213678	211538	79	0.513958
101097	94590	85	50375	47688	81	1998	1871	21	3180	2724	32	6202	5835	43	9502	9791	51	247532	234882	87	0.518013
104788	93818	97	64937	57660	86	1689	1795	19	3130	2904	34	7377	6768	50	11062	10250	53	317673	295179	92	0.519027
114800	105508	85	71218	65994	83	2058	2030	22	3890	3215	34	8523	7174	54	13468	12583	66	348803	298295	89	0.520041
127594	109032	93	73539	63988	87	2200	1784	23	4173	3318	39	8409	7179	51	14270	12756	66	379532	318996	93	0.521054
63033	59776	79	30512	29896	75	876	939	0	1415	1447	15	3809	3770	35	5006	5034	40	143815	144555	80	0.521054
132950	108842	96	72032	60185	89	2328	2005	26	3590	2593	38	8357	6754	51	14680	11169	65	386793	309006	96	0.521054
125582	98410	96	72991	59181	91	2506	1979	27	3112	2298	38	7031	6160	47	11777	9477	60	286240	242721	78	0.522068
76390	72188	85	29894	28707	77	1412	1141	19	1624	1620	22	4763	4702	37	8883	8451	56	231886	223553	78	0.523082
143567	115211	96	71665	58103	92	2858	2353	30	4087	2746	36	7257	5776	49	11859	9069	64	298099	244277	86	0.523082
142960	119634	107	87902	76008	107	2468	2213	25	4255	3430	38	9990	8651	57	17120	15079	78	451807	394614	107	0.523082
122055	107875	91	63496	56083	85	2523	2469	27	3909	3396	36	7535	6939	47	12972	11104	63	286412	253950	89	0.525109
174546	137762	94	127867	104912	95	4058	3334	36	6784	5360	48	14277	11393	66	22782	19113	86	542682	432081	98	0.526123
78862	75258	79	24033	23692	74	1216	1147	11	2058	1928	26	4694	4716	37	6440	6573	40	197297	193287	79	0.527137
92447	85039	83	46829	43098	81	1680	1466	18	2372	2537	26	6619	5782	46	10278	9820	58	287090	257568	84	0.52815
106954	94828	85	37449	32959	84	1904	1725	23	3266	2584	34	6960	6343	48	10747	9407	59	253861	220469	85	0.531192
65846	65072	78	46524	45296	77	1171	1217	12	2207	2040	25	5025	4744	41	7755	7760	47	208578	203559	77	0.531192
95394	87147	93	37809	35381	82	2233	2260	24	3804	3652	33	7289	6799	46	13458	11849	63	309156	278680	84	0.531192
72809	72154	77	39352	37680	78	1066	1129	10	1373	1501	18	4533	4514	37	8338	8277	49	198451	194750	69	0.532205
112692	101687	96	46956	43244	82	2344	2062	25	3458	2979	34	6965	6479	47	11565	10793	60	284024	249358	85	0.533219
69431	66467	79	35628	35025	77	1164	972	0	1788	1677	19	4361	4247	37	7204	6841	44	188935	193505	64	0.534233
205278	141547	101	108439	76508	102	3774	2495	36	6285	4389	50	13779	10180	70	22072	16103	92	545763	393452	99	0.534233
92899	86895	86	43089	41218	80	1462	1354	19	2511	2498	27	4661	4491	37	8602	8072	51	189413	184514	78	0.535246
101597	93684	86	47908	44940	82	1465	1454	15	3523	3166	31	6681	6567	42	10929	10670	55	302441	291424	80	0.535246
66320	61385	92	24014	23430	70	882	1142	9	1339	1479	18	3144	3177	30	5111	5046	39	121036	118447	68	0.535246
267101	189596	113	159406	120674	114	6317	4710	43	9624	7251	59	20100	15901	81	33450	25955	104	765806	620096	108	0.53626
88818	80522	89	42691	40466	81	1265	1403	14	2742	2401	31	5225	4985	40	9241	8395	53	226852	202826	84	0.537274
94916	90913	84	44277	41575	81	1552	1306	14	2715	2333	31	6425	6315	43	10582	10152	56	264107	253990	82	0.538288
102928	91749	87	52918	46443	83	1677	1484	19	2768	2298	29	6280	5628	44	9747	8938	56	260940	230526	81	0.538288
126740	108533	91	73958	63011	88	2591	2371	27	3908	3556	35	8664	7277	58	15038	11787	67	345721	281225	90	0.543356
116063	104712	86	60494	54646	84	1927	1529	21	3121	2856	34	7338	6267	51	12065	10122	66	284692	239144	89	0.543356
155118	130528	97	71039	60509	89	2517	2332	24	4338	4221	39	10672	8931	62	15758	13521	77	437769	370541	93	0.543356
57195	54221	78	25887	25307	71	859	806	0	1394	1350	13	2697	2971	27	4728	4418	36	113242	113098	78	0.54437
179035	135660	97	99722	78573	98	3723	3046	35	5001	4121	41	12292	9896	62	19435	15024	90	446869	353890	99	0.545384
82206	75784	88	61586	58642	81	1398	1600	16	2709	2832	28	5858	5358	43	9378	8921	53	212076	196745	85	0.546397
72618	69732	93	29227	28978	76	1053	902	0	2122	1991	24	3774	3736	35	6624	6682	45	148478	148712	79	0.547411
104783	99393	92	45259	43476	81	1900	1811	21	3271	2713	32	6388	6342	43	10375	10092	56	261186	246615	84	0.548425
130516	115733	97	56215	50569	86	2451	2096	28	3632	3083	36	7725	6699	48	12660	10693	64	319042	262055	92	0.548425
161765	136867	97	74601	62684	90	2862	2560	29	4474	3837	39	10250	8351	60	16066	13058	68	378740	301387	94	0.550452
107395	98064	87	43851	42106	82	2622	2218	28	3758	3088	39	7627	7369	46	13685	11727	67	325302	286152	91	0.551466
92980	84910	84	51681	46837	84	1535	1506	16	2933	2434	32	6851	6640	44	11451	10613	59	287885	265292	86	0.556535
108932	101846	81	47351	43964	83	1670	1639	20	3390	2967	30	6945	7083	42	10894	10141	62	321414	299048	87	0.558562
111175	97421	90	76170	67533	87	2310	1703	27	3280	3014	32	7236	6817	44	11890	10181	66	324746	291161	90	0.558562
127731	114558	90	75985	70281	86	2745	2566	28	4437	3830	39	10015	8327	58	15874	13911	74	376681	307973	95	0.560589
174456	145029	99	88236	75068	96	3439	2809	32	4912	4295	40	12032	9991	66	19524	15675	75	536847	435715	98	0.562617
131896	120430	91	61617	56109	85	2530	2198	29	4393	3607	39	9253	7701	57	13132	11144	67	334244	279784	87	0.563631
79845	73627	82	45061	41111	80	1221	1280	14	1865	1605	25	5140	4549	40	8134	7493	54	195598	176991	80	0.563631
48534	45708	74	21466	20814	71	611	635	0	934	1134	8	2431	2417	25	3549	3490	31	96205	94963	70	0.565658
109793	104322	87	96173	92350	83	2502	2357	25	4311	4355	34	9803	9199	52	15684	14831	67	355980	327670	83	0.566672
128446	116648	86	69778	64176	84	2393	2136	26	4247	3738	40	8693	7451	53	14431	12297	66	365669	305140	88	0.566672
108840	97789	91	49406	43389	87	2131	1779	24	3391	3258	34	6867	6034	47	10943	9939	62	262321	231500	85	0.567686
139974	121285	91	74024	65868	88	2542	2491	25	3747	3159	37	9697	8048	56	14904	12070	65	406464	335982	87	0.567686
85343	80238	88	31201	30062	77	1776	1744	22	2481	2456	30	5928	5700	41	8489	8600	44	215452	215614	80	0.568699
105256	98721	89	64180	61857	83	2150	2143	24	4199	3494	38	8902	8221	48	15744	14689	77	400284	356323	87	0.570727
232579	174756	110	162049	121620	107	4748	3311	42	7260	5124	52	15740	10223	84	23785	16842	98	571636	404442	110	0.573768
129385	124000	85	95299	90232	86	2856	2805	30	5550	5696	39	13965	12856	68	22970	21120	80	602872	521799	97	0.576809
124212	108348	88	49115	41745	86	2251	2031	25	3340	2910	38	7760	6407	52	11850	10585	58	294957	245504	87	0.576809
164262	134096	95	85444	69156	93	3416	2615	32	4797	3576	43	9645	7462	58	16274	12861	74	387752	290938	98	0.576809
175663	151355	97	107535	94848	93	3287	2841	31	6524	5488	51	13959	11497	67	23113	19335	88	615622	491407	98	0.57985
182891	157789	98	82856	73043	94	3889	3659	32	7065	6439	50	14276	11797	69	21852	17166	87	567383	446057	110	0.57985
178057	142707	101	85433	69014	98	2964	2381	31	4386	3857	41	10164	8364	57	15361	12267	68	383312	301471	93	0.580864
59950	57396	80	36385	35370	75	1005	982	0	974	964	0	2396	2419	28	3848	3995	32	98410	94789	76	0.582891
107488	97616	88	54795	49884	84	2135	1846	25	3231	2698	34	6538	5948	44	9159	8442	52	233569	213188	85	0.585933
180719	137620	107	120142	95178	99	3194	2163	38	5633	4011	51	11554	8450	61	16912	13060	79	434239	346656	96	0.588974
145566	127092	97	102933	93060	91	3355	3162	30	5694	5010	39	12473	10819	65	20769	17609	83	480418	409442	93	0.588974
49226	48806	76	25479	25036	69	724	714	0	1324	1081	8	2678	2721	28	4615	4750	36	110001	108435	71	0.591001
144189	115497	96	65241	52423	91	2342	1963	26	3903	3150	35	9301	7360	57	15125	12671	72	380474	312505	88	0.591001
80848	77465	80	40568	39105	79	1093	1241	10	1789	1856	20	4539	4545	37	7818	8104	43	187066	177149	82	0.593029
114528	96249	88	55983	47946	89	2076	2115	23	2781	2199	34	6743	5342	51	10871	8397	65	242213	202628	85	0.594042
96314	89208	83	47020	44541	82	1554	1640	17	2318	2698	25	5388	5157	40	9587	8367	52	245005	234651	82	0.595056
114843	106663	87	49005	46287	83	1974	1800	22	3383	3387	35	7061	6917	43	11719	10756	63	279028	263548	85	0.59607
125877	114382	88	67604	61898	86	2294	2026	26	4603	3893	41	8314	7360	51	11629	10733	57	276943	260700	80	0.600125
142345	122983	90	73720	64427	89	3009	2571	32	4489	3261	48	9169	7663	54	14158	11677	63	353122	276503	86	0.600125
82592	75636	86	35807	34275	79	1344	1232	12	2023	1848	20	5519	5533	41	8573	8136	51	225087	220515	77	0.601138
161489	123715	102	95658	74576	95	2508	1846	30	4148	3176	45	9467	7025	62	16708	12733	70	418829	318614	89	0.603166
111758	104486	96	57916	55242	82	2042	1728	23	3240	2883	34	7442	7338	48	12157	11301	62	326276	313614	78	0.60418
43955	43385	74	21371	21183	64	750	810	0	948	874	0	1741	1718	20	3231	3444	29	84530	84857	66	0.607221
131641	112594	97	73247	61819	89	2686	2439	28	3974	3438	39	9785	7665	62	14809	12428	60	369825	305653	91	0.609248
213991	146513	107	118010	81849	104	4418	3199	40	7266	5305	56	15090	10324	78	25731	18218	96	604452	442787	104	0.611276
91789	85208	82	36034	33996	80	1689	1463	19	3601	3609	34	8710	8391	47	7205	6786	51	278380	268684	84	0.611276
107799	98959	99	67397	62383	82	2615	2450	25	3787	3366	35	8937	8195	49	13743	12312	72	357773	302122	85	0.612289
104392	89632	95	47466	42220	86	1177	1196	12	3052	2771	35	6707	5966	46	9900	8472	55	307476	272323	88	0.613303
115942	110809	89	96544	93130	83	2614	2361	27	4309	4053	38	10278	9466	53	18566	16441	75	460410	412687	85	0.620399
103949	95083	95	50124	45215	84	1779	1395	23	3151	2928	32	5560	5315	41	9757	9061	56	224307	202597	86	0.622427
226557	168002	107	140398	106007	105	3846	2695	36	6957	5114	52	16781	13146	72	26006	20369	93	689784	545500	99	0.63155
107829	99619	84	66763	61392	84	1920	1618	25	3380	3750	33	8113	7386	50	12350	11499	58	323100	300786	82	0.635605
125659	116774	87	71548	67021	84	3191	2883	30	5475	4601	46	10727	10061	54	16676	14471	75	428139	360100	90	0.636619
92037	88847	80	46465	44308	80	1657	1570	18	3162	2845	33	6873	6814	53	9460	8901	51	270355	265100	81	0.638646
165809	131782	95	78956	64026	95	3024	2520	33	4228	3595	40	10598	8269	59	16648	13578	69	402595	321312	94	0.640674
140828	122512	91	73851	64397	88	2109	1573	23	3862	3198	37	8771	7455	51	13805	11691	65	353456	284489	90	0.643715
117954	103292	88	62818	55798	88	1808	1568	23	2711	2808	29	6429	5440	46	9746	8266	61	256184	232383	88	0.646756
150483	130788	94	70511	62189	90	2796	2200	31	4386	3606	41	9519	8126	55	15082	12973	62	381294	303354	93	0.646756
75012	70242	80	33558	32121	79	1156	1041	6	1833	1930	25	4449	4614	36	6435	5804	46	162283	156902	83	0.649797
74673	73371	77	48428	47922	78	1255	1249	13	2681	2640	29	5517	5367	39	9749	9644	52	239863	232203	81	0.649797
59019	57241	76	25616	24810	74	863	858	0	2027	2152	25	3346	3227	33	6114	6272	38	135666	137096	74	0.656893
111201	92864	90	52868	44038	87	1795	1665	22	3250	2756	32	6088	5266	46	9959	8560	55	228569	198128	79	0.656893
115563	103751	87	59752	53689	84	2007	1769	22	3164	2812	34	6531	5809	49	10127	8354	57	257964	225138	82	0.656893
131216	120571	86	84722	80023	84	3119	2892	29	4367	4145	37	10061	8788	57	15831	14457	68	388039	331121	87	0.657907
85178	81680	81	50190	47888	79	1671	1250	17	2133	2433	25	5895	5465	43	8774	8261	56	249195	242515	76	0.657907
90226	85167	81	49566	47316	81	1546	1447	18	2530	2587	26	5915	5508	42	10191	9823	59	270206	259216	79	0.657907
189498	145967	104	104036	82535	99	3502	2726	35	5856	3941	50	11746	9053	61	17914	13756	69	449565	344105	98	0.658921
129556	113707	91	95529	85038	90	2329	2004	26	3399	2547	34	7295	6328	47	10736	9276	57	271657	230955	84	0.659934
132344	105398	97	84311	66880	92	2495	1966	28	3880	3215	40	8628	7168	53	13819	10802	69	348083	283423	86	0.659934
85168	79142	93	44151	40918	81	1619	1690	19	2849	2477	28	5133	4943	40	7944	7478	46	172833	166951	76	0.660948
119329	104638	87	73780	65957	86	2200	1892	26	3578	2770	36	8941	7550	53	14334	12863	63	386627	336614	83	0.662976
121192	109079	87	58234	51668	85	1973	1720	22	3659	2797	34	8554	7629	48	14031	12249	67	376878	322622	86	0.662976
161341	133682	102	67965	55246	92	3270	2942	31	4202	3630	39	11056	8893	59	16597	13914	81	393196	323156	87	0.663989
244986	177715	109	152722	113763	102	4890	3568	40	8320	6068	61	17456	13641	78	27475	21834	91	684605	527579	103	0.666017
145627	132006	87	57871	53274	86	3019	2540	31	5088	4716	41	9784	7971	55	15272	13887	68	373201	311364	86	0.666017
111455	98455	86	62052	54365	86	1360	1251	14	2803	2988	28	6993	6274	48	11921	10400	61	299918	267288	87	0.667031
101950	96945	84	52326	50008	81	1812	1619	21	3373	3284	30	6114	5831	43	10390	9718	60	255829	244477	82	0.669058
106271	92702	86	49877	42572	87	1645	1640	20	3127	2769	35	7187	6097	48	9551	7828	52	250853	222071	90	0.674127
93111	83522	86	51808	46610	82	2026	1965	24	3751	3423	36	6985	6888	44	10718	9530	57	293944	276112	83	0.677168
153300	136455	88	156965	143825	91	4182	3624	35	6311	5837	45	13388	11944	66	22459	18484	83	555515	487953	91	0.679195
66211	66416	71	30249	29803	74	1757	1581	19	2970	2304	32	5779	6105	40	8836	8510	49	221585	211744	81	0.680209
181316	150700	96	141281	124484	95	4358	3699	35	7437	6851	47	17642	15423	74	29064	25584	89	771960	663225	97	0.681223
55827	55201	77	24852	24451	74	616	711	0	1390	1104	10	2756	2577	29	4641	3782	40	106751	107658	77	0.682236
124856	106718	94	62503	54501	89	2323	2026	26	3082	3166	32	7941	7228	50	13061	11249	59	306015	263825	90	0.684264
42153	39935	79	21177	21105	58	803	898	0	754	871	0	2149	1951	25	3657	3497	33	85608	88153	74	0.684264
150250	127702	101	78751	69562	91	3322	2955	32	4903	4170	42	10942	9453	58	17978	13496	79	449019	350439	97	0.685278
110864	101439	87	67842	63082	82	1711	1764	19	2327	2472	24	5352	4588	43	8378	7480	52	209599	199628	80	0.685278
66684	63772	78	26057	25671	75	1302	1292	11	2215	1900	25	3908	4218	33	6797	6981	41	176835	176810	69	0.685278
114953	98679	87	62361	53214	86	2179	2003	23	3501	2352	39	7339	5808	50	11252	9594	60	269271	223944	102	0.685278
57497	59240	63	33805	33167	76	769	805	0	1648	1789	22	3504	3547	31	5188	4870	42	157693	155310	77	0.686291
193283	138289	108	114729	87629	101	4299	3247	38	6543	5014	51	14211	10201	72	21896	15943	87	512457	376429	107	0.686291
124095	112299	94	64187	58253	87	2909	2655	29	4482	4030	40	9269	8180	52	15398	13539	66	374966	319027	92	0.689332
91457	86136	84	49264	45679	82	1199	1269	13	3038	2456	30	6212	5981	44	9996	9408	55	269441	254928	81	0.690346
49000	46197	77	21116	20626	65	712	786	0	1025	1222	12	2801	2786	30	4435	4466	34	106860	106887	64	0.695415
206729	151372	107	111271	85253	102	3644	2737	35	6163	4479	50	13329	10402	67	23054	17573	90	616087	481407	99	0.696429
134049	117488	89	66989	58754	88	2153	1880	23	3523	2854	36	8766	7152	52	14258	11386	70	362840	306580	86	0.697442
106484	94148	88	44936	39046	86	1929	1621	21	1956	1619	24	5804	5377	42	9383	8089	57	224625	204262	85	0.701497
96522	83492	96	40252	35194	82	1680	1466	18	3096	2820	34	5919	5426	43	9410	8339	56	220808	197303	85	0.704538
110326	92189	94	57271	48253	88	1552	1491	17	3249	2665	39	7441	6286	50	12163	9496	65	336532	294118	85	0.705552
249596	193158	116	84388	67695	105	4983	4049	40	9069	7694	53	19760	17533	81	30557	27086	102	781983	717886	108	0.70758
184963	143788	103	141991	114027	101	4998	4248	38	8738	6994	49	18146	13866	88	26390	21002	94	620714	480263	105	0.709607
116629	105682	91	49330	44612	83	1584	1354	18	2719	2352	29	7075	6211	49	12199	10757	60	313272	277787	89	0.709607
94492	89879	85	54284	52742	80	1750	1877	18	2947	2563	33	5931	5765	42	10264	10329	52	282369	275443	84	0.709607
53451	51752	72	29190	28274	75	652	586	0	1493	1498	21	2661	2600	28	4897	4348	38	119974	115579	79	0.712648
96207	92012	81	52884	50927	80	2172	1864	23	2902	2910	29	7374	7321	44	12738	11557	70	329809	317044	85	0.714676
147772	125276	94	74675	64786	93	1846	1546	23	3604	3072	35	7693	6714	52	13550	11132	65	361132	310306	98	0.715689
123546	104488	91	81460	69578	89	2535	2126	28	2420	2290	33	7280	5943	50	10696	8623	54	315968	256245	90	0.715689
99189	91603	83	53953	51197	83	1586	1785	17	2575	2266	29	6153	5862	42	11317	10238	57	280221	265023	88	0.718731
104035	96555	84	65843	61944	84	2316	1954	25	3951	3466	32	7672	7753	47	13142	12890	66	347157	327676	86	0.719744
55805	54220	80	27655	27487	74	693	814	0	1362	1264	11	2956	3238	29	4111	4056	37	102261	100749	75	0.719744
69256	64821	79	32549	31368	77	1407	1445	15	1915	1679	20	3968	3529	36	5988	5851	39	153211	145903	81	0.720758
94487	85731	85	55178	50779	83	1386	1338	18	2182	2155	23	4544	4420	37	7705	5968	53	197016	181709	81	0.720758
56728	54850	77	26022	25818	74	859	830	0	1561	1246	18	2902	2866	32	4426	3716	38	114348	113402	74	0.721772
130313	112178	101	66860	58946	87	2162	2021	21	2637	2295	34	6473	5323	50	10008	8375	63	241214	206974	84	0.722785
119676	107187	93	58580	50843	88	1947	1799	22	2894	3241	27	6817	6027	47	10213	8747	60	268287	234514	84	0.723799
70482	67411	77	32466	31150	77	1312	1346	16	1864	1773	17	4101	4187	34	7250	6812	46	204192	199086	77	0.724813
72590	68394	85	40265	39371	79	1542	1394	16	1628	1952	20	3836	4104	33	5607	5817	38	145699	145264	78	0.724813
164406	139151	93	83888	71985	91	2970	2618	30	4884	3838	42	11335	9710	57	16411	13218	79	429103	348334	97	0.725827
86986	84100	80	42473	40710	79	1425	1302	16	2594	2357	25	6152	6125	44	9499	8725	52	266954	256697	80	0.727854
118915	102071	90	66965	58319	88	1810	1672	19	3262	2986	32	7007	6439	46	10628	8566	66	282725	254583	87	0.729881
65438	64409	76	35593	34795	76	853	880	0	1599	1355	21	3980	4237	35	6141	6197	41	165767	157509	78	0.730895
112140	96627	87	44886	37514	84	1642	1406	16	2612	2547	33	6523	5585	47	9732	8347	54	274166	240931	85	0.730895
74637	71450	80	37958	35987	79	1179	1235	10	2144	1960	25	5059	5110	37	8764	8793	48	226389	217448	80	0.731909
185575	149530	104	203895	167621	96	4833	4071	39	6803	5477	48	16402	12462	73	25466	19615	89	601982	481569	96	0.731909
60756	58521	76	26409	25953	66	1220	1189	11	1322	1308	18	3634	3849	32	5579	5966	40	117132	110428	75	0.732923
49828	47915	78	22198	21842	62	1115	1055	6	1106	1260	10	2898	2866	29	4875	5490	34	117486	112690	78	0.73495
74450	71887	77	37880	36996	77	1006	1074	7	1762	1570	24	4666	4486	38	7485	7388	46	208139	202651	80	0.735964
69418	66390	79	35511	34726	77	1119	986	0	1458	1542	20	4250	3885	36	6247	6182	44	186463	183880	86	0.735964
97104	86632	86	50992	44096	84	1794	1634	21	2870	2518	33	6494	5620	46	9737	8665	54	221904	197916	76	0.737991
94807	87954	84	47984	44678	82	1747	1423	18	2882	2807	31	6719	5975	44	11087	9741	57	299147	262100	92	0.742046
136676	112606	92	58959	48032	90	2334	1825	26	4213	3122	37	7727	6259	50	13745	11566	59	320422	262760	96	0.746101
101449	96398	82	50312	46915	82	1681	1709	18	2736	2520	30	6064	5615	46	10378	9608	57	246264	234462	79	0.746101
101568	91192	87	34798	30128	82	2057	1719	22	2362	2116	29	6067	5284	45	8955	7943	51	222357	197413	89	0.747115
117988	105434	85	57849	52799	85	2145	2045	22	3386	2790	35	7325	6292	48	11693	9433	59	314441	261605	91	0.748128
100444	90357	87	54055	49277	85	1865	1517	22	2665	2218	30	6622	5625	46	10846	9660	58	287921	254750	89	0.748128
143369	128998	89	85126	77824	87	2715	2263	27	4742	3687	47	10869	9711	58	18161	15798	73	480627	412266	95	0.749142
101614	94426	82	44441	41842	81	2049	2002	24	3296	2703	38	7621	7202	48	13937	13525	63	343221	322896	84	0.750156
49937	48597	74	25793	25461	71	979	1046	5	1484	1434	14	2877	3164	31	5144	5183	38	128650	127463	75	0.75117
68332	67700	78	33524	32745	77	877	764	0	1301	1534	16	3828	3868	34	6932	7189	42	183250	177758	78	0.75117
96931	90485	91	52903	49176	82	1294	1288	15	2014	2002	26	6091	5646	44	9430	8873	56	235731	222963	84	0.752183
138243	118458	90	86213	74885	90	2239	2001	28	3492	2869	38	9176	8068	53	13979	11762	70	394867	321266	93	0.753197
121101	102023	93	58964	50742	88	2239	1934	23	3458	3145	34	7164	5788	52	11006	9099	61	263693	222438	86	0.755225
156298	120329	99	86471	67837	94	3106	2440	32	4877	3391	48	12255	9599	65	18702	13963	79	503286	400925	92	0.759279
96530	83801	89	47957	42703	84	1819	1302	17	2731	2384	26	6165	5420	46	10760	9588	56	273728	244502	82	0.759279
81142	76937	80	60410	58512	80	1738	1666	20	1951	1817	26	4863	4816	38	7105	6929	45	170927	170710	79	0.760293
61489	60888	76	31932	31264	76	869	804	0	1633	1692	20	3894	3783	34	6377	6192	45	144992	142403	79	0.762321
158732	128738	97	61714	49682	93	3172	2236	34	4328	3513	41	10066	8398	64	15240	12660	70	383534	315673	97	0.762321
146896	120575	100	85472	74984	91	3614	3261	32	6387	5078	54	14114	11755	66	21860	17883	84	593717	481076	93	0.763334
71136	64401	95	34362	30450	95	1393	1125	9	1824	1497	18	4274	3223	39	6198	5139	48	155803	125218	95	0.763334
108455	99069	96	52424	47801	100	2371	1773	27	3545	3401	32	7773	6836	49	13361	11660	72	298954	269768	100	0.763334
119558	107768	89	68390	61507	85	2188	1565	27	3440	3286	35	8426	6868	51	14585	12386	68	386411	334740	86	0.763334
132039	114315	91	63889	55568	87	2261	1642	24	3126	2928	33	7149	6176	48	10867	8974	59	261267	224275	91	0.766376
81035	78482	80	52338	51016	79	1412	1426	15	1710	1980	24	5840	5239	43	8649	8821	53	238402	234387	84	0.771444
124563	112417	87	57074	51509	85	2112	1754	24	3002	2707	32	7546	6535	47	12682	10935	66	307308	256652	92	0.771444
216262	177763	103	126937	103132	96	5079	4130	38	7850	6047	53	17800	12320	81	26811	19972	90	626238	428672	102	0.772458
82670	76536	87	48780	46295	81	2188	2151	24	2986	2764	32	7827	7332	46	12678	12001	66	287177	266290	85	0.775499
91677	86796	80	29431	28391	78	1349	1235	17	2668	2277	33	5116	4823	38	8224	8233	44	192028	185548	81	0.775499
165186	137761	106	75289	63420	90	2806	2332	30	4960	4077	42	10872	9415	57	18275	15242	74	463185	391388	98	0.776513
111550	99826	99	57910	53790	84	2240	1856	26	3316	2920	34	8148	6620	53	12080	10422	61	307258	257482	93	0.776513
77694	75573	82	41269	40673	78	1271	981	0	2049	2125	21	4679	4601	36	8044	8508	45	211044	206776	81	0.776513
90926	86740	85	37014	36056	79	1426	1300	14	2111	1817	27	5728	5285	44	9619	8901	53	256384	243984	84	0.77854
90648	85910	82	63917	61903	81	2237	2277	25	3792	3802	36	8814	8882	51	13844	12709	66	401638	363835	87	0.781581
127099	114183	92	120375	112469	88	5229	5076	36	7681	7108	52	15534	14338	70	24484	22191	82	582731	520036	91	0.782595
101516	88871	84	49553	43416	83	1780	1198	19	2832	2058	33	5669	4822	45	9080	7504	53	215854	187651	82	0.783609
85161	82667	80	47499	45830	78	1332	1382	13	2323	1967	25	5424	5021	40	8512	8251	51	234254	228414	81	0.784623
156406	129542	105	92375	78388	91	3088	2591	30	5183	4261	48	9824	7822	59	16147	12789	75	402870	326967	91	0.78665
137517	120313	91	70082	63159	87	2461	2145	27	3902	3823	36	10339	9168	54	16696	14366	69	445726	369622	88	0.78665
138659	120402	92	73579	64889	87	2524	2137	27	2921	2893	33	9268	7183	58	14656	11765	67	381696	319419	88	0.787664
106629	98898	89	49470	45227	83	2046	1821	21	2911	2543	32	6877	6244	45	9956	8797	55	241203	224504	83	0.787664
108085	97715	85	47667	43362	85	2203	1806	27	3778	3472	33	7558	6467	51	12094	10444	64	294079	253650	86	0.789691
112731	103310	86	73905	68385	85	2401	2012	27	3595	3424	33	8371	7287	51	13672	11327	63	377240	326010	86	0.790705
84369	75767	88	44252	40349	81	1374	1246	13	2835	2262	27	5263	5062	39	8380	7502	54	210324	191811	79	0.790705
84567	80296	95	41999	40701	78	1181	1196	12	1746	1861	23	4864	4906	38	7212	7100	44	200207	199204	74	0.791719
94129	83547	98	41963	37652	98	1148	1152	9	2330	2309	22	6264	5454	45	9352	7965	56	231011	204882	98	0.791719
119194	106539	87	52927	44633	85	1722	1521	19	2907	2978	34	8318	7135	51	12375	10139	66	337737	292406	84	0.791719
222406	172268	104	151086	122926	102	3477	2738	34	6041	4446	51	12107	9461	64	17260	12764	80	404142	317941	101	0.792732
86937	81003	86	44194	42228	80	1751	1595	19	2852	2893	30	5976	5706	41	8875	8171	48	244078	235209	80	0.79476
123980	109936	89	45110	39982	86	2076	1870	24	3642	2902	36	6505	5504	46	10509	8884	60	247902	215953	90	0.795774
79425	74081	90	61224	59206	80	1710	1511	16	2627	2249	26	4986	4909	37	8076	7874	47	219217	213349	81	0.797801
90528	82284	83	42315	39656	81	1749	1632	20	2802	2473	28	5744	4897	44	9085	7907	54	220264	200515	85	0.797801
84928	82790	81	57438	55969	79	1522	1313	18	2909	2340	30	4916	5054	38	8167	7804	44	189395	180229	81	0.798815
130332	107798	89	78287	66618	90	2271	1839	26	2989	2829	31	5911	5057	44	10270	8310	59	249609	207902	88	0.800842
111420	96764	91	56047	49425	85	1902	1672	25	3047	2529	35	6808	6125	46	11329	9460	63	274510	237518	87	0.80287
92189	85113	83	56705	50655	84	1384	1293	16	2004	2199	25	6401	5534	44	9068	8544	49	258136	244380	85	0.803883
42904	41750	73	25697	25211	72	449	561	0	951	1167	10	2388	2445	27	3308	3295	33	93041	91287	71	0.804897
118459	103043	90	70676	62849	87	2023	1832	23	3518	2757	36	6387	6041	45	9682	7753	55	233457	205932	81	0.804897
51418	49990	74	24513	24205	58	822	847	0	907	861	0	3420	3173	32	5252	5229	38	113985	112088	76	0.804897
118090	99420	89	64404	54694	89	1741	1404	19	2561	2428	33	7469	6408	48	12444	10483	66	321882	278354	84	0.806925
112577	103421	87	52939	47614	86	2157	1801	26	3165	2797	32	6702	6353	46	11520	10236	62	247702	223701	86	0.808952
85023	82209	81	51826	50106	79	2470	2239	27	3825	3299	36	7217	6329	48	11240	10356	60	274717	238972	83	0.808952
103190	92479	87	55041	50083	83	1623	1380	19	3620	2860	35	6805	5459	47	10455	9910	52	250114	213457	88	0.808952
48810	46425	75	27035	26045	74	746	791	0	1169	1265	9	2865	2715	30	4233	4073	36	108915	107668	71	0.809966
103614	93341	87	51400	45990	84	1990	1719	23	2970	2458	33	5759	5328	41	10116	8672	57	250549	228553	81	0.816048
124707	118407	85	67742	64760	83	3138	3033	30	4901	4487	39	11196	10066	61	17477	16069	75	414351	371283	83	0.819089
70740	66612	80	36631	35011	78	938	999	0	2043	1777	24	4691	4377	37	7099	6857	47	157252	153710	74	0.82213
97479	87006	87	50085	45129	84	1801	1539	21	2486	2463	26	5107	4546	39	9061	7981	52	207258	195885	77	0.823144
141579	122864	90	72926	62591	88	2350	1882	25	3607	3392	34	9044	7519	54	16778	13981	71	413563	333405	88	0.823144
95522	89932	83	48618	45946	81	1565	1395	19	2703	2890	27	6451	5787	45	9532	8481	54	274109	260497	79	0.824158
83466	79958	80	33643	32785	77	1379	1285	14	2066	2000	23	5763	5145	42	8905	8290	52	239615	234813	75	0.824158
125727	109103	94	55606	50016	86	2129	1803	24	4026	3915	34	8594	7276	52	9977	9354	51	280069	263454	85	0.826185
156463	127680	107	67245	56103	92	2659	2186	29	4195	3677	39	9465	7871	53	14820	11688	70	385802	309019	91	0.826185
40988	40710	59	22551	21961	69	938	945	0	1145	1130	9	2298	2358	27	4013	3904	37	95572	95466	65	0.827199
188248	147586	104	123417	99992	96	3827	2951	34	6612	5567	53	13335	10934	66	20692	16393	88	482677	384237	94	0.828213
236274	161773	122	145314	98313	117	5065	3747	40	8220	6001	62	19038	13417	81	29232	21894	109	743513	542699	117	0.829226
113207	101347	85	74274	67563	86	2406	2158	28	3945	3395	38	9199	8337	57	14475	12413	71	377726	316215	87	0.832268
66237	63501	80	26266	23706	93	1273	1262	11	2327	2055	26	4552	4053	36	6992	6344	47	199152	186823	93	0.832268
127974	105686	99	66354	55721	90	2377	1714	28	3306	2661	41	6830	5886	48	10551	8523	58	266402	219012	85	0.833281
134040	115143	90	85362	74625	89	2345	1922	27	3616	3354	35	9426	7729	58	14647	12482	68	369629	322530	89	0.836322
141225	117071	93	63198	50971	90	2640	2113	30	3036	2692	35	7527	6379	50	12371	9953	62	298959	241565	89	0.83835
142393	108696	96	66446	51681	92	2768	2296	30	4230	3270	40	9709	7240	58	15658	12377	72	375602	301913	93	0.841391
114257	103036	87	67247	60510	84	2326	1837	25	3035	2813	29	6983	6052	49	12544	10196	66	322015	269329	85	0.842405
126829	110538	88	52349	45277	87	2471	2094	29	3694	3494	35	7793	7025	48	11678	9822	66	297383	246188	90	0.842405
90351	81250	86	45083	39766	82	1451	1234	15	2432	2365	28	6738	6006	46	11666	10558	64	282539	256318	83	0.842405
137106	114307	94	70170	58007	90	2302	2173	26	4163	3388	39	9377	7853	54	14899	13244	69	389570	329854	90	0.843419
114558	105670	86	63372	58473	85	2381	2023	27	2851	2400	31	7302	6809	51	11678	10907	63	297434	277081	83	0.843419
99953	86495	90	49270	42956	85	1368	1198	12	2779	2694	32	5283	4687	42	8141	7257	55	214296	177475	83	0.84646
69389	63959	88	27031	25957	77	975	1075	6	1465	1646	16	3552	3468	33	5166	5145	41	136289	137518	73	0.847474
121066	98221	94	59698	48814	88	2161	1739	25	3446	2972	36	7731	6246	53	12635	10555	62	294515	254807	83	0.850515
89567	84246	83	46595	44027	81	2395	2206	26	3145	3394	31	7006	6254	44	10441	9471	61	267824	249056	81	0.852542
103398	91533	95	41485	36681	83	2285	2071	24	2902	2451	33	6123	6053	44	8836	7687	55	242216	221735	81	0.85457
118272	104182	87	55544	47186	86	1579	1337	17	3065	2644	32	6598	5846	49	11787	9830	63	275898	239948	84	0.85457
100528	92203	95	71628	69383	83	2246	2007	24	3825	3299	38	8537	7845	49	12615	11487	59	349601	316095	83	0.856597
160175	139558	89	62451	53271	88	3619	3159	34	4271	3758	38	10306	8276	60	16459	12903	75	386567	306705	90	0.856597
199339	156632	107	101272	81736	96	3609	2771	34	6061	4633	47	12840	9889	66	20392	16487	87	496959	377015	94	0.856597
78388	74677	94	28620	27824	78	1294	1125	10	1916	1813	26	4586	4687	36	6780	6927	45	165405	162191	77	0.858624
135351	115458	91	72066	61623	89	2285	1842	23	3420	3581	32	9479	7906	55	15939	14005	68	393493	337261	86	0.858624
104931	97282	83	50026	47051	82	2106	2033	26	3328	3273	33	7645	6781	50	11039	9374	57	260591	227663	83	0.858624
123481	106803	98	68778	59845	88	2012	1663	22	3119	2468	35	6736	5427	48	9500	7883	56	247778	212644	84	0.859638
118384	105968	95	60848	54558	85	2124	1896	24	3442	3327	33	7947	7294	51	12728	11375	56	281070	247679	86	0.859638
111322	94504	92	52960	43286	87	2341	2130	23	2725	2313	32	6524	5448	50	10082	8534	55	223965	190387	85	0.860652
83515	76062	92	43279	39569	80	1748	1893	18	1777	1544	24	4384	4255	35	7256	7008	43	169397	159188	77	0.861666
181969	143779	97	74892	58484	93	3590	2962	33	5588	4300	50	11704	9471	67	18031	13654	79	439560	342113	94	0.862679
115758	100109	89	53174	47504	86	2199	1883	26	3703	2781	40	9456	7912	58	15684	12693	70	383141	292806	89	0.864707
82095	78735	81	50890	49497	78	1330	1185	20	2545	2115	25	5307	5122	39	8369	7681	54	235808	225658	79	0.865721
176004	134654	103	220970	187656	95	6402	5024	43	10590	8368	63	22721	18606	86	32819	27436	87	795765	652579	97	0.865721
75632	69961	93	37962	36697	77	1325	1256	14	2185	2036	25	5129	5169	38	7648	7760	47	216185	211415	78	0.866734
155814	127113	99	76891	63876	92	2673	2234	29	4594	3829	42	10675	8626	58	18815	15143	78	474707	373565	94	0.866734
176955	142338	96	143633	120784	97	5028	4727	37	7905	7071	52	19058	16955	75	28013	24327	86	707002	633595	94	0.870789
86637	81203	87	37669	35051	82	1788	1613	18	2578	2377	29	5649	5201	44	8058	7823	51	202999	188539	84	0.872817
102383	92763	88	35166	29806	83	1992	1622	23	3602	3203	29	7758	6314	52	12557	10409	68	340579	290360	100	0.875858
54195	54349	75	20442	20131	61	1033	789	0	1386	904	0	3005	2680	30	5180	5311	35	115488	113071	71	0.876871
59136	58160	77	23398	22782	72	1305	1174	10	1447	1463	17	3467	3436	30	6010	6164	38	138686	134957	74	0.876871
183816	154920	95	99916	86196	93	4474	3451	38	6911	5311	50	14564	11569	68	23480	19141	87	588686	455037	96	0.877885
130124	114809	89	70454	62302	87	2438	2166	26	3698	3422	37	8118	7141	50	13833	11910	66	306930	262887	87	0.878899
46496	45314	79	20440	20030	63	634	647	0	1258	998	0	2871	2529	32	4677	4212	42	107224	106436	64	0.880926
182247	148389	98	97739	81150	94	3440	2620	34	6163	4757	48	12531	10142	62	18756	14645	74	463701	358239	95	0.88194
100155	89870	88	49265	43684	84	1665	1393	21	2536	2359	28	6269	5617	45	10413	9562	59	268956	238929	84	0.884981
111889	101344	85	73342	67533	85	2282	1887	26	3790	3304	34	9480	8433	56	13779	12654	60	378887	329959	87	0.89005
38517	36887	73	19789	19395	65	627	591	0	867	1162	8	2225	2402	25	3626	3952	33	87000	86620	72	0.893091
84735	77015	85	41390	36110	83	1384	1229	13	2051	1827	31	4645	3706	42	6728	5893	49	167465	147952	79	0.893091
61120	60032	78	33624	33271	76	951	977	0	1370	1380	15	3352	3316	32	4959	4708	39	127078	127096	73	0.895119
156606	121650	100	83848	66078	95	2782	1902	31	4611	3266	44	8513	6879	51	13587	11007	71	332441	264049	98	0.895119
45023	46063	64	26756	26954	72	622	777	0	1125	960	0	2147	2314	23	3315	3576	28	93205	94051	72	0.895119
71648	69197	80	35625	34524	77	984	857	0	2124	1762	22	4733	4711	37	7530	7566	43	209430	211917	77	0.897146
62275	61157	77	23284	23032	69	1231	1146	12	1869	1763	22	3739	3612	35	5729	5674	41	140823	138165	76	0.899173
61975	58143	86	35422	33962	77	944	1064	6	1335	1016	3	3378	3017	32	5484	5400	41	130737	123308	92	0.899173
177344	143137	100	87219	70218	94	3010	2751	30	5034	4112	46	11841	9226	59	18344	14137	82	480968	359324	96	0.900187
61016	58620	78	25274	24585	68	1047	1122	7	1589	1778	22	2838	2724	29	5541	5187	40	123800	126189	76	0.903228
39582	38993	63	16249	16081	51	731	595	0	830	884	0	2432	2558	25	3963	3261	39	91824	91718	74	0.904242
51790	51428	71	42912	42394	75	780	605	0	1196	920	0	2952	2837	30	4689	4626	38	132316	130670	76	0.904242
94307	88066	89	44563	43031	80	1360	1369	13	3073	2874	32	6673	6367	45	9731	9189	54	294497	282126	85	0.905256
104590	94775	84	49683	44004	84	2087	1916	23	2707	2414	31	6282	5423	45	10962	9640	65	252676	232884	85	0.908297
142807	119184	92	67859	56372	90	2184	1823	28	3611	2684	38	8478	6968	51	13610	10211	71	315580	256704	95	0.909311
114456	98886	94	67153	58894	87	1956	1609	20	3061	2829	33	7907	7106	48	12070	9648	60	351594	307086	88	0.911338
67945	65973	78	22322	22028	66	1022	1013	2	1837	1941	23	3749	3328	34	5874	5512	49	159881	154118	75	0.912352
95639	87165	81	124806	117795	85	4664	4494	35	8808	7998	53	17260	15677	69	26750	24804	80	603167	520737	86	0.913366
39946	37677	71	19699	19627	56	557	575	0	816	868	0	2557	2461	27	4123	3800	34	102390	106331	70	0.913366
109481	97959	96	51696	46358	86	2152	1739	24	3376	3088	32	7665	7087	49	12117	11142	57	268160	244623	85	0.914379
98256	90495	88	44706	41814	81	2152	1927	22	2629	2631	29	5771	5033	43	9267	9319	49	224911	209495	80	0.915393
54276	53452	78	21314	21004	63	825	810	0	1292	1294	14	2649	2803	29	4989	5153	38	113224	116723	68	0.91742
148894	123522	94	80977	68246	91	2141	1805	26	4527	3771	39	9259	7986	53	14063	11854	65	383597	316354	90	0.919448
94621	87344	84	50597	45876	83	1806	1430	21	3227	2342	32	5393	4768	43	8534	7999	46	203862	185582	80	0.920462
111466	99756	88	52293	47058	85	2491	2128	28	3337	3088	35	7279	6270	46	12414	10639	64	305841	264209	87	0.923503
58751	56346	79	18617	18516	53	850	1079	6	1175	1271	11	3435	3083	34	6004	6248	40	130114	128869	75	0.923503
97142	91406	84	43401	40969	80	1849	1922	22	2997	2910	33	7530	7145	49	11193	10275	55	309664	296302	82	0.923503
121219	110405	87	67542	62059	84	1949	1742	20	3948	3313	36	8349	7110	51	13372	11679	61	348339	298180	88	0.924516
106142	97470	94	68034	63730	85	1819	1527	20	2580	2298	29	5361	4836	40	8564	8039	51	212232	197864	88	0.928571
110897	95197	90	63898	57017	86	1930	1779	24	2920	2488	30	8331	7617	52	14735	13114	65	391014	335946	92	0.930599
157427	137443	92	79359	68261	89	2875	2373	31	4743	3891	43	10868	8768	59	16306	13017	75	413513	328919	96	0.930599
66961	63144	81	26352	25899	75	850	864	0	1537	1531	16	3485	3291	32	5932	5823	44	143237	138384	78	0.932626
159910	127837	93	82090	64574	94	3359	2468	33	5649	4061	44	10987	8408	61	17317	13732	71	412986	334528	97	0.93364
120742	112058	87	157544	150398	87	6140	5681	38	9167	8720	55	20550	18704	80	30245	27268	82	685932	601205	95	0.935667
263349	181858	129	141854	97820	124	5668	3758	48	8671	5991	61	19356	14088	81	30905	21571	117	720711	500840	126	0.935667
115210	100678	88	61175	52082	85	2037	1638	25	3406	2949	35	7401	6004	48	12649	10758	59	333287	283273	91	0.937695
59504	56607	81	26006	25116	75	1004	1038	4	2264	1942	28	3650	3516	34	5574	5474	38	139069	136744	79	0.939722
105841	99944	83	69058	66686	81	2277	1991	27	4616	3886	40	10190	8937	60	16661	15557	71	436425	371060	90	0.940736
196851	152210	99	72259	57331	96	3512	3013	34	5548	5005	40	12302	10979	59	19290	16014	77	462442	435420	97	0.94175
174504	142103	101	83501	67469	94	2633	2010	30	4724	3702	45	10010	8010	63	14358	11902	65	365009	291116	97	0.942764
87678	84537	80	56548	54352	81	1288	1171	15	2512	2340	28	5371	5094	41	8318	8081	50	226576	223649	83	0.945805
145513	127593	89	81181	72066	88	3235	2710	32	4189	3276	44	10476	9025	59	17852	15132	75	448755	352405	92	0.945805
82090	78071	90	41964	40570	79	1440	1279	17	2173	2328	25	4699	4378	40	6249	6901	41	191548	185302	78	0.946818
36405	37255	62	22708	22162	67	227	316	0	1056	1083	6	1887	1734	21	2642	2519	28	85278	85515	63	0.947832
96453	87839	92	45721	43268	81	1531	1645	18	2653	2705	28	6369	5854	44	10378	9866	55	263878	247848	79	0.950873
108274	90210	95	61191	53170	87	1753	1382	23	3044	2631	34	7437	6166	53	10999	8904	62	278158	232415	85	0.950873
103289	93789	84	50722	47451	82	1365	1257	13	2482	2254	28	5021	4647	40	9026	7876	60	194868	180634	79	0.951887
75456	72239	78	38827	37873	78	1404	1539	17	3062	3220	31	6738	6367	44	11342	10168	66	302330	283631	81	0.952901
177355	155223	100	95900	86626	92	4189	3902	34	6316	5314	43	14602	12039	74	22711	18596	89	562573	444741	97	0.955942
167787	139608	93	91269	75999	93	2510	2111	29	5104	3414	45	10928	8588	61	16575	12543	70	420803	328119	98	0.962024
160974	141789	93	72800	65393	90	2984	2737	29	4986	3816	45	12857	10812	65	19861	16268	82	534011	428983	98	0.963038
232135	161477	110	147652	108598	108	4168	3159	37	6415	4882	47	14011	10634	66	20629	15443	86	519155	397850	110	0.965065
76578	76069	79	31310	31104	77	1470	1365	16	1829	1627	25	5040	5120	43	9083	8416	60	232896	225793	75	0.965065
99769	92861	85	55683	52440	82	1578	1504	18	3009	2684	30	6205	5829	44	9947	8872	59	246417	238066	86	0.967093
92610	87684	84	45395	43119	80	1223	1135	11	2586	2222	30	6012	5709	43	8908	8263	51	255940	247518	85	0.968107
85653	81024	83	49803	47345	79	1403	1477	17	2637	2797	29	6041	5616	43	9112	8479	52	262022	248741	84	0.968107
66610	64824	80	29832	29614	76	1060	948	0	1493	1782	18	4703	4612	36	8266	8005	45	210433	208905	79	0.96912
106423	92751	88	49617	43830	85	1771	1735	21	2709	2456	31	6651	5670	46	9293	7769	55	243294	212848	88	0.96912
65392	62479	81	37018	35781	76	1375	1138	11	2267	2136	21	4526	4554	37	7493	7425	49	204504	198496	78	0.96912
91164	84095	84	67657	61734	83	1628	1569	18	2417	2385	27	5136	4520	43	7893	7305	47	190753	174649	84	0.96912
62989	59256	80	32360	31132	77	1079	910	0	1616	1664	19	3685	3880	33	5764	5374	44	156095	149101	80	0.972162
205043	146955	104	138889	100986	103	4111	3191	39	6781	4468	53	14399	10417	71	23962	17023	93	546130	409393	105	0.975203
270345	172030	113	191051	132137	112	5634	3846	46	10615	6954	66	20805	14355	88	30873	21844	105	750083	526392	108	0.975203
58083	56191	80	23804	23492	70	997	910	0	1722	1527	18	3173	3048	32	5408	5127	43	125637	126643	67	0.97723
100365	92780	99	40540	38889	81	1536	1274	17	3262	3224	32	5653	5403	40	10162	9638	51	232522	223164	82	0.978244
95171	87554	84	57233	53653	83	2229	1821	25	2946	2773	33	7352	6333	50	11640	10058	56	279659	242480	84	0.978244
110404	103954	87	76290	71469	85	2660	2515	27	4629	4184	38	8036	7493	52	13110	12848	65	314977	304510	81	0.981285
125185	105850	89	57941	48231	90	1899	1701	24	3704	2974	36	7688	6778	50	12681	10663	66	289412	247379	87	0.981285
104030	98647	92	61725	60194	81	2451	2619	24	4230	3949	41	9493	8925	52	15006	14187	68	409564	386174	82	0.981285
77740	73207	93	36508	34898	78	1102	1085	7	1810	1666	22	4508	4383	35	7911	7392	50	197922	192789	80	0.983313
217800	147995	110	171208	128276	106	5367	3286	44	9362	7120	62	18629	14124	79	30722	22571	97	718972	561246	103	0.983313
217007	161370	104	140034	102765	102	5163	3918	41	7924	6390	53	17702	13995	83	28100	22348	92	677881	514123	100	0.984326
56208	55397	79	19473	19015	67	823	864	0	1653	1885	21	3355	2987	33	5586	5902	40	128128	127272	74	0.98534
46997	45212	74	24180	23644	73	733	641	0	1042	1177	8	2493	2258	29	3897	3700	33	94493	92259	75	0.987367
117647	103438	89	47028	41776	85	2222	1737	28	3432	2445	37	7161	5712	49	11563	10033	65	269767	225424	90	0.988381
77663	71611	82	47854	43126	79	1266	1242	13	2216	2260	24	5088	4770	40	8679	8197	54	234612	211505	83	0.990409
81457	77828	85	38668	37440	79	1112	1070	8	2181	2328	24	4990	4532	40	8660	8217	48	221812	214971	82	0.990409
87891	82179	86	91275	89915	82	2126	1926	23	3163	2746	34	6161	5927	42	9912	10068	54	239599	235266	79	0.990409
78388	75698	80	71297	69166	80	2354	2413	25	3335	3077	35	7829	7141	52	10581	9951	57	277277	256901	82	0.991422
185377	150710	98	63466	52108	95	3644	3396	33	5058	4187	47	11082	8955	61	17234	13411	72	446133	349777	98	0.991422
84798	75227	89	51469	46585	83	1719	1446	18	2512	2219	31	5809	5246	43	10788	9564	60	264886	244446	85	0.99345
135836	117002	92	63434	54301	88	2084	1878	23	3453	3507	33	7992	6444	51	12408	9853	64	295473	241231	94	0.995477
80374	76469	84	32508	31698	77	1282	1320	15	1652	1460	15	4463	4223	39	6946	6764	43	181604	175453	80	1.00156
62432	60081	84	40688	39189	77	1355	1410	17	1527	1608	21	4243	3943	38	6291	6323	43	149292	144174	80	1.00561
96760	89191	86	42851	40212	81	1642	1343	17	3125	2811	32	6870	6460	46	11305	10693	58	294676	279025	84	1.00663
87737	81947	83	38244	36742	79	1503	1462	18	2528	2216	28	4923	5214	38	8151	7727	57	192103	191790	77	1.00866
93242	83943	83	41863	37751	83	1599	1318	16	2972	2691	31	5639	5415	41	9500	7879	57	220598	194420	81	1.00866
92097	84689	86	34284	30173	82	1937	1928	22	1967	2029	27	6362	5625	45	9575	8780	51	217634	198263	82	1.01474
31884	31536	68	19290	19264	57	472	607	0	409	823	0	1833	1730	21	3050	3419	30	70707	71148	68	1.01778
190455	160247	103	184576	156433	94	4327	3586	35	7194	6311	47	16189	13402	75	25176	20755	85	582402	476755	92	1.01879
198267	157448	103	100979	78113	96	2816	2251	31	5136	4233	44	12105	9839	69	18835	14498	76	493667	405461	97	1.01981
53372	51278	79	22983	22342	60	736	651	0	1503	1431	20	2742	2926	29	5099	5199	38	132891	131928	76	1.01981
73825	70161	80	39283	38001	78	1181	1164	10	2118	2228	27	5033	4816	39	7836	7419	48	219116	215850	79	1.02082
120641	107120	91	65059	58327	86	2366	1982	26	3384	2898	33	7668	6849	51	12381	10824	63	317073	286760	87	1.02082
103316	93407	85	61583	55085	85	2002	1608	24	2871	2660	30	7529	6643	49	11031	9596	61	325881	278223	89	1.02285
102820	92538	84	63839	56387	84	2139	1838	25	3296	2806	33	7775	6600	49	12049	11401	54	327392	283321	86	1.02285
40687	40060	70	20155	20199	53	728	576	0	1218	1217	9	2500	2280	28	4464	4791	36	100088	101115	76	1.02285
174049	140981	93	85097	69206	92	3191	2706	31	5157	4335	47	11322	9106	62	17348	13677	75	412079	324354	94	1.02285
39298	39094	72	21731	21753	63	642	632	0	879	692	0	2297	2328	27	3851	3606	36	103387	104418	70	1.02386
82276	81461	78	24445	24126	69	1329	1354	14	2061	2395	26	5126	5055	42	7133	6734	45	171737	169142	76	1.02386
155259	127150	93	65253	50704	91	2784	2287	31	4318	3754	39	9751	7706	55	16450	14103	71	432235	357375	94	1.02589
88256	82725	87	47278	45558	80	1826	1839	20	2396	2074	28	5805	5468	40	8066	8449	46	201807	198507	81	1.02792
142855	124366	89	68258	59275	89	2310	2113	25	3835	3292	38	10092	8845	54	17114	13426	76	460353	373549	90	1.02893
125176	109641	100	80216	72272	87	2386	1966	26	3976	3701	40	9090	7842	51	15225	12811	66	409350	336694	92	1.03298
105833	98024	89	55487	52729	81	1452	1402	16	4234	4307	35	9294	8575	52	13460	12160	62	403809	358067	86	1.03805
76192	73107	80	38232	36857	78	1190	1181	11	2012	1708	21	4505	4358	40	7706	7263	48	204607	201617	76	1.03805
133447	110927	91	69044	58182	90	2199	1980	25	3793	3149	40	6797	5737	49	11116	9337	68	270838	223044	84	1.04211
104208	96140	82	49917	42942	83	1821	1614	19	3085	2772	34	7261	6449	47	11575	10935	61	307616	273938	82	1.04211
98854	88686	87	44972	40476	83	1787	1657	21	3151	2980	33	6271	5289	46	9970	8664	52	229840	199971	80	1.04312
112906	100703	86	49908	43798	84	2188	1849	27	3686	2835	34	7441	6777	50	11358	10495	54	284357	244380	83	1.04414
70412	68906	83	37579	36620	77	1291	1022	4	1774	1734	23	4120	3857	37	6665	6484	47	145289	143470	72	1.04414
162796	126595	94	64865	49711	94	2970	2293	30	4218	3506	36	9859	8157	54	16142	12520	78	398777	348912	88	1.04414
83610	75635	91	38134	34668	81	1298	1284	14	2800	2202	32	5562	5324	42	10189	9154	56	241770	228398	78	1.0492
119602	108380	86	54472	48262	86	2413	2024	26	3792	3300	36	8681	7709	54	13359	11651	68	321071	281674	86	1.0492
138198	116844	93	94829	81510	90	2828	2213	31	4407	3382	42	8400	7030	52	13522	11213	67	324186	268083	87	1.05022
48090	45352	88	17546	17700	50	772	815	0	1421	1493	19	2166	2133	26	3977	3781	35	91330	95635	60	1.05022
147471	126999	106	87942	75622	90	3065	2450	32	4569	3920	39	10196	8534	58	16566	14300	73	448740	365930	93	1.05225
174020	137618	96	59343	46674	92	3265	2563	35	4714	3676	42	10449	7978	59	15830	12218	73	375813	293161	92	1.05326
126774	108045	88	50864	42395	86	2277	2059	23	3566	2946	35	9874	8443	55	15748	14574	71	403088	354293	88	1.05427
188648	138312	102	117566	87571	99	3590	2623	37	6572	4624	54	13728	10445	65	23517	17359	91	620403	465560	101	1.05529
79496	76332	79	40890	40240	78	1082	1063	6	1932	2341	24	5392	5077	40	7845	7354	46	221502	217399	81	1.05529
103054	94861	86	47094	44589	82	2260	2038	25	3727	3641	32	8804	7763	56	13398	12110	65	375761	325169	89	1.05833
55191	54780	78	27773	27315	74	1226	846	0	2035	1769	24	3247	3282	31	4891	4866	37	156206	155702	67	1.06238
61615	60027	83	28053	27456	75	837	838	0	2023	1787	20	3533	3612	32	5633	5441	38	138272	135091	76	1.06238
147512	134823	93	85113	78679	87	3221	3236	31	5119	4559	45	11460	10014	65	18208	16080	75	427298	368651	89	1.0634
115075	101187	94	45189	41015	85	1740	1302	22	3906	2882	40	8451	7534	53	14220	12195	79	355008	308439	87	1.06441
172280	133451	96	85133	66970	94	3466	2728	35	5096	3624	49	11391	8534	61	17371	13244	85	424800	324667	94	1.06644
120466	110188	90	79161	74655	85	2387	2209	25	4259	3412	42	9410	8418	50	14908	13192	75	405495	338167	87	1.06745
90177	83453	83	54236	52151	82	1684	1497	18	2384	2484	28	6505	6380	43	11038	10063	56	282068	275202	81	1.06745
37412	36078	72	24796	24791	72	621	598	0	908	930	0	2593	2594	28	3703	3403	36	95394	96647	55	1.06847
118489	110425	90	65761	61774	84	2030	2115	22	3736	3432	36	7758	7258	49	12349	11573	71	313500	297911	80	1.07252
36738	35096	72	21179	21010	60	583	436	0	643	604	0	1811	1930	22	2937	2446	32	66182	64742	67	1.07353
121907	109496	88	65879	60588	85	2490	2120	28	3617	3257	31	8421	7625	54	13234	11622	67	320074	274707	83	1.07455
59355	55291	88	27180	26464	76	979	890	0	1732	1800	20	3456	3299	33	6361	6379	42	153911	152725	74	1.07556
120326	97217	96	74955	62975	91	2663	2130	29	3602	3167	36	8304	6600	52	13695	10519	68	329304	267010	87	1.07556
78852	76014	81	34563	33676	77	1355	1286	12	2073	1937	24	5040	4903	38	8084	8140	50	200135	193612	76	1.07962
194868	153724	102	104610	82748	98	3582	2781	34	6167	4526	47	13329	9935	65	20832	15436	88	575704	438377	96	1.08063
150493	133294	91	85170	75123	90	2851	2684	30	4451	3646	43	10793	8902	57	17961	14788	77	464359	383154	94	1.08468
44928	43282	72	21770	21525	63	465	549	0	1191	1003	2	2516	2435	27	4305	4477	38	105997	101285	61	1.08671
171912	138455	100	84836	67686	96	3071	3165	29	5850	4311	50	12927	10708	60	20972	16233	86	547985	440047	101	1.08671
52207	50604	76	16319	15944	51	835	877	0	1311	1380	14	3037	3096	32	4978	4476	41	121616	121863	77	1.08975
54847	52045	76	27618	26882	74	615	743	0	982	1345	13	3552	3403	35	5907	5951	42	147465	143962	74	1.09077
115023	104167	86	48662	43437	86	2002	1728	23	3667	3521	31	7058	6427	48	12283	11220	60	315313	285774	87	1.09178
65527	64643	77	38391	37101	77	1269	1051	5	1686	1582	16	3815	3795	35	5357	5258	40	161146	159038	80	1.09381
88915	85434	80	42221	40908	79	1182	968	0	2340	2027	25	5381	5052	40	9876	9056	62	234224	223933	81	1.09685
134120	116694	91	71523	61354	89	2401	2231	26	4434	3849	42	9882	8561	58	17693	15173	74	456933	396552	93	1.09685
150280	131310	91	77799	69216	89	2724	2447	29	4846	3840	39	10815	9187	60	17225	14382	73	471629	377184	91	1.09989
78877	74287	83	30314	29075	77	1549	1444	15	2273	2275	23	4873	4698	38	7180	6815	47	175000	171940	76	1.10293
62803	60083	79	26913	26792	74	1168	1160	9	1309	1267	15	3038	2941	30	5875	5595	41	128955	129392	75	1.10395
133942	118613	98	58539	51750	88	2468	2237	26	4042	3406	34	8484	7820	52	12684	10996	60	307531	283164	83	1.10395
178392	137288	99	75143	59672	96	2918	2368	30	4712	3743	41	11619	8558	61	17371	13624	77	480312	368697	93	1.10699
151102	118242	97	67402	53553	93	3179	2698	29	5538	4466	45	10351	7511	64	16029	11716	76	401179	311303	91	1.108
67196	63499	78	38760	37403	77	1493	1055	9	1637	1727	20	4477	4436	36	7762	7194	46	201132	195604	76	1.10901
110952	103014	87	58492	55157	83	2125	1880	26	3386	3293	33	6893	6147	45	10596	9131	58	251099	236991	84	1.11003
30911	30785	68	20193	20103	57	729	669	0	1142	989	0	2284	2546	24	3578	3903	32	86323	91557	69	1.11307
77900	75308	80	47902	46675	79	1101	1118	9	2111	2444	24	5663	5428	39	7968	7789	59	229080	229644	78	1.11307
117701	103846	87	67715	60068	87	2057	1721	24	3490	2714	35	7283	6156	48	11625	9732	60	257937	218732	89	1.11611
154232	122448	99	75840	60716	92	2999	2585	29	4086	3498	38	9358	7504	55	14337	11383	65	339109	269849	93	1.11611
64360	60247	82	31656	31007	76	989	1114	9	1610	1648	22	3569	3412	34	5138	5362	38	129008	126939	77	1.11814
152889	128267	95	75783	65246	93	2731	2328	29	4370	3110	41	9439	7600	57	14383	11683	66	375187	305665	97	1.11915
97748	91756	82	41779	39840	80	1752	1669	16	2655	2484	28	5530	5282	42	8618	7765	53	207261	195929	82	1.12118
127501	109394	87	66394	55990	88	1859	1568	22	3120	2386	40	7328	6351	48	12540	10480	62	341760	298362	90	1.12118
86435	83086	79	45060	42854	80	1033	1026	5	1935	2205	20	6635	6370	43	9324	9143	51	254561	242764	84	1.12118
101034	96492	85	55772	53186	81	1716	1456	18	2658	2464	33	5749	5722	38	10845	10822	56	286347	272744	84	1.12321
169123	142313	107	87990	75472	92	3797	3493	34	5897	4881	45	12455	10369	59	19145	16004	74	477667	383769	98	1.12422
77707	75267	80	45276	43812	79	1118	942	0	2722	2530	31	5807	5557	44	9102	8621	46	239326	229755	82	1.12422
75143	68838	86	57268	54768	80	2205	2042	24	3687	3598	33	8465	7771	54	11923	10898	63	292254	280101	87	1.12523
95460	88357	92	53230	50858	80	1551	1518	17	2772	2347	30	5590	5426	39	7970	7813	53	200377	192633	82	1.12625
86494	83134	81	32387	31384	77	1923	1822	21	2581	2862	28	6716	6254	45	9953	9140	55	237073	229705	83	1.12726
94342	87175	83	47888	44359	82	1750	1549	20	2474	2407	28	6169	5505	46	9523	8742	54	270607	251779	85	1.12726
90916	83131	90	44826	42100	82	1755	1719	18	3240	2984	30	7199	6532	45	12792	12593	55	331997	310328	85	1.12828
143720	119326	93	63214	51970	90	2504	1935	28	3540	3150	35	7872	6334	55	13115	10828	69	308437	242344	92	1.1303
102877	88211	86	42243	35234	84	2061	1605	22	2765	2390	30	6793	5764	48	10068	8797	52	241964	205402	83	1.1303
99253	86692	90	40772	35005	83	1975	1532	25	2746	2782	28	5792	4787	44	8895	7314	52	221706	196088	87	1.13233
125250	112686	92	48297	43685	85	1903	1512	22	3648	2931	36	8337	6976	52	13705	12607	64	372745	325778	88	1.13638
79205	74395	82	50208	48251	79	1402	1545	16	1888	2101	25	5746	5587	40	7757	7322	48	227887	221279	77	1.1374
77200	74003	82	29452	28689	76	1043	1123	8	2305	2181	26	5513	5352	40	8433	8209	45	226610	224599	78	1.1374
46457	46989	77	22658	22174	69	757	642	0	1021	825	0	2131	2413	24	4170	4078	39	91618	91333	68	1.13841
176181	139936	104	97930	80847	94	2968	2545	31	5433	4343	45	12414	9979	65	19080	14946	81	454542	356101	91	1.14145
120325	105104	88	64116	56673	88	2153	1916	25	3909	3276	35	7235	6221	47	11952	10039	59	283511	243905	88	1.14145
107567	93449	95	55612	48837	85	1629	1536	17	2587	2159	28	6176	5501	44	9992	8546	56	231569	195476	84	1.14348
91095	86208	80	57448	54979	82	1649	1472	18	3055	2955	29	6075	5807	43	10358	9735	57	267778	261417	82	1.14449
139830	123414	92	58238	52221	88	2703	2331	27	3944	3412	39	8367	7256	51	15206	12219	71	357184	290949	90	1.14652
103940	96973	87	52831	49806	83	1873	1884	22	2996	3142	31	6730	6075	47	10765	10049	62	257069	242138	84	1.14754
39968	38404	75	19578	19550	53	566	626	0	1036	965	0	2829	2598	31	3386	3371	32	94209	94721	74	1.14754
66404	63840	77	32011	31417	75	1373	1372	16	2207	2041	27	4933	5375	37	7768	7928	47	191548	191689	79	1.14754
85388	79430	85	46802	44395	80	1523	1484	17	2348	2345	27	5934	5400	43	9364	8590	51	256671	247509	83	1.14956
100674	94007	86	51566	47941	82	1475	1383	14	2732	2604	27	6000	5857	41	10495	9255	57	268622	253984	82	1.15058
52795	51992	75	26114	25772	73	750	952	0	1211	1103	17	3070	2902	31	4178	4334	34	108757	109860	73	1.15159
86235	79949	85	30720	29418	78	1943	1954	19	2517	2348	28	5616	5672	39	7915	7193	48	201171	200731	83	1.15463
73511	68596	91	35607	34946	78	932	1125	8	1339	1152	13	4683	4607	36	6657	6306	46	198697	189066	82	1.15565
44769	43214	78	15576	15339	50	805	863	0	960	1215	11	2668	2648	29	4660	4607	41	102454	104577	69	1.15666
84846	79913	83	35965	34898	79	1613	1730	18	2391	2360	29	5352	5203	38	9135	8693	56	205174	196860	82	1.15767
104974	95719	87	59805	54923	85	1834	1796	21	2796	2662	31	6125	5596	45	9530	8687	54	220829	203765	86	1.15869
191116	150507	101	87995	70382	94	3351	2738	34	5484	4390	43	12333	9057	64	19184	14541	82	486688	369128	98	1.15869
42679	42294	75	22018	21451	66	452	580	0	1353	1227	11	2292	2265	25	3751	4118	30	83156	82596	73	1.1597
100131	90356	86	51737	47180	82	1391	1335	13	2723	2358	26	5529	5037	41	8560	8117	55	218084	200057	85	1.16071
133403	105281	110	67196	54088	110	1398	1034	15	4247	3136	39	7796	5921	50	10178	7882	61	304076	238448	110	1.16071
108056	96615	85	56750	50417	84	1901	1653	20	3161	2917	35	7556	6885	48	14264	13257	68	344286	304352	87	1.16173
82590	80054	79	36927	35143	79	1642	1292	14	2191	2087	28	4866	4616	39	7898	7390	47	184894	181883	79	1.16173
83004	80765	80	64889	63015	81	1776	1593	20	2164	2471	26	5330	5453	38	8958	9094	46	241237	233452	84	1.16376
183680	152221	104	129651	113178	95	3909	3245	32	6102	4993	47	11898	9562	67	19234	15734	80	450345	372386	97	1.16477
117100	104022	89	53097	47744	84	2498	2390	26	3500	2744	36	7523	6191	49	12768	10899	65	316822	264078	87	1.16578
100221	94353	83	49692	47160	82	1931	1515	23	2329	2059	30	6312	5904	42	9270	9017	49	260005	246292	83	1.16578
84615	79514	83	50379	48360	80	1160	1269	13	2127	1908	24	5713	5700	42	9399	8966	50	243946	238322	80	1.1668
106771	98041	83	60959	55486	84	2115	1623	22	3023	2992	30	6474	5992	46	11288	10367	55	269495	244294	85	1.1668
70035	66825	86	31699	30666	77	1314	1111	9	1466	1431	21	3693	3396	35	5925	5715	45	142799	134217	76	1.16781
101637	93465	83	43742	40743	82	1591	1565	18	3517	2897	38	7106	6387	47	11068	9815	55	270063	232959	83	1.16781
122691	103304	105	59033	50477	105	2477	1902	29	3956	2855	36	8435	6568	54	14190	11469	72	312753	248702	105	1.16781
173301	137328	100	84029	66353	96	2852	2421	28	5072	3824	46	9954	7848	57	16736	12563	75	400307	309059	94	1.16984
68246	66191	87	29668	28884	76	1226	1065	9	2009	1525	24	4329	4118	37	7831	7282	50	166968	160327	75	1.17389
104868	93235	85	49758	44016	86	1988	1683	24	3217	3076	33	7171	6302	50	10612	9059	62	282684	247018	84	1.17389
82606	76851	83	44296	42694	79	2448	2077	26	4644	3885	40	8613	7631	51	13651	12499	65	305036	273923	82	1.17491
155011	126956	95	77062	63607	94	2614	2365	27	3900	3405	37	8370	6953	49	13363	10674	71	332376	262802	91	1.17592
102234	91265	91	53892	47952	84	1239	1002	2	3021	2570	31	6976	6043	46	11636	10269	60	312923	281608	84	1.17693
163267	133717	95	80274	67740	92	3404	3041	32	4742	3831	42	10009	8006	58	15577	12418	67	377946	299622	92	1.17693
92653	85884	87	41201	39800	80	1581	1814	18	2180	2286	26	5434	4738	44	8927	9136	46	199904	194660	79	1.17795
92754	84470	83	38037	34775	81	1435	1191	13	2946	2308	31	5607	4887	43	8238	7574	49	201846	184588	86	1.17998
119017	104450	90	54777	48531	87	1837	1529	23	2647	2444	29	7470	6634	50	11712	10273	60	323956	278486	90	1.18099
72124	70187	77	37143	36078	77	1189	1121	10	1921	2036	22	4030	3702	33	5937	5344	42	157395	153001	83	1.18099
287399	177659	126	164205	111364	118	6641	4517	47	11477	7987	65	24579	16576	96	38667	25308	110	971668	658781	118	1.182
136296	119583	88	79459	70943	88	2465	2388	26	4897	4126	40	10047	8338	62	15214	12378	74	388947	323829	92	1.18403
46087	43737	77	21382	21156	60	838	900	0	881	901	0	2719	2686	29	4797	4716	38	106865	107713	74	1.18504
65948	62162	84	33372	32477	77	1123	1066	6	1673	1302	21	3834	3706	35	5388	5014	38	132705	128343	80	1.18707
91210	85955	85	43763	39854	82	1672	1549	20	2982	2379	27	5869	5671	40	8832	7976	53	223361	204925	84	1.18808
130357	111247	98	92978	81026	91	2159	1574	27	4241	3437	39	8201	6830	50	12995	11137	63	339701	291798	93	1.18808
51314	50109	76	30464	29855	74	619	966	0	1290	1343	13	3109	3056	30	4871	4737	38	118376	116588	75	1.19315
105372	91131	86	56759	49422	86	1661	1502	18	2334	2519	28	6353	5595	46	11300	9308	70	285308	251324	81	1.19924
77782	69452	97	43203	39129	97	1403	1148	11	1566	1605	18	4725	4281	38	7500	7050	45	193906	173919	97	1.19924
109283	97230	91	38300	33557	83	2241	1832	22	3052	2969	31	7856	6323	50	12107	10760	59	304936	266502	85	1.20025
117395	104802	95	69536	62347	87	2090	2035	23	3833	2958	34	6835	5789	48	11505	9911	62	258809	238889	85	1.20025
61677	57828	80	30197	29226	76	1067	1159	10	2251	1683	28	3555	3575	32	5700	5662	41	168641	167697	75	1.20126
201009	154341	100	130713	102254	98	4017	3178	37	6321	4953	46	12982	10128	63	20875	15890	87	483515	369781	96	1.20228
130760	110205	92	71152	61038	88	2079	1761	23	3568	2779	36	7894	6569	49	12440	9606	66	298822	244877	85	1.20228
204748	162231	101	110561	87529	97	5368	4330	39	6938	5553	49	16164	12933	86	22784	18932	84	583647	477770	97	1.20836
71175	66654	77	50388	47860	78	1411	1532	15	2061	1942	24	5110	4779	40	8030	7192	48	217563	194612	80	1.21039
177961	150700	96	104339	91693	93	3528	2991	33	6567	5370	49	13770	11162	66	22288	17839	85	548575	452209	94	1.2114
115985	94110	95	74748	62378	90	1950	1529	25	3338	2680	33	7049	6106	46	12275	10224	65	276371	227934	92	1.21444
104127	92378	89	58673	51796	86	1836	1701	22	2912	2959	27	7215	6179	48	11129	9790	54	298045	264494	89	1.21444
135389	84393	113	73931	46992	113	1954	1271	15	3444	1729	43	7241	4094	69	13060	8013	81	288726	179344	113	1.21546
64810	62812	85	28397	28011	75	1346	1200	11	2082	2098	24	3399	3431	32	5570	5236	41	128939	131795	77	1.21546
191821	147484	97	113918	89452	97	3647	2562	38	6292	4738	48	13078	9926	64	21792	16837	89	535543	414333	98	1.21647
58494	57885	76	29860	29674	75	1008	988	0	2062	1775	26	3400	3392	33	4823	4971	36	125124	124902	76	1.21647
92530	87264	84	47021	44001	79	1482	1570	16	2478	2629	26	6159	5517	43	9560	8770	54	264821	253532	85	1.2185
77192	74256	77	41248	39971	77	1421	1242	11	2012	2327	22	4208	3999	36	7280	7268	45	168464	161506	78	1.21951
94721	90598	81	44851	42962	82	1849	1848	19	2783	2614	28	5972	5766	42	9333	8969	48	231157	219673	83	1.22052
41219	41526	63	21517	21394	60	873	669	0	918	1295	11	2641	2391	29	4029	4174	36	100353	96998	76	1.22154
309714	222510	132	231334	175812	125	7437	5319	47	11717	8100	66	23892	18318	91	38423	28552	116	905996	683101	124	1.22661
89164	86046	80	41041	39254	79	1215	831	0	2074	2008	24	5319	4945	40	8857	8809	49	232612	223771	81	1.22863
79834	76542	81	38558	37612	79	1130	979	0	2324	1902	29	5286	5096	43	8124	7627	49	212589	211916	79	1.22965
39015	39013	71	22165	22152	66	815	839	0	939	853	0	2360	2434	26	3599	3539	33	101960	104578	60	1.22965
132745	117279	88	67387	58152	87	2043	1940	21	4343	3716	38	8108	7061	52	12452	10271	61	330520	292517	87	1.23167
101399	94035	92	75586	72313	83	2452	2465	24	4208	3649	45	8257	7794	51	14084	12514	64	322529	286553	86	1.23269
92516	82143	86	42609	38451	83	1741	1458	17	2620	2526	31	6167	5875	42	10566	9174	58	262458	240614	83	1.23269
50380	48127	81	19080	18922	54	1086	803	0	1021	1247	12	2947	3057	29	4183	4121	35	111169	111301	71	1.23573
39041	38513	68	20865	20424	61	653	628	0	610	895	0	2247	2432	24	3743	3754	35	91386	94932	69	1.23674
315635	204016	143	172535	115530	133	5972	4034	46	10896	7241	62	22664	14767	96	36566	25030	124	868889	570027	131	1.23674
74113	70612	78	38434	37163	77	1506	1368	15	2010	1672	23	3947	3749	36	5865	5691	43	139001	136414	73	1.23776
58973	56602	76	25905	25354	75	876	1000	1	1692	1598	20	3818	3917	33	6576	6541	50	158654	156011	77	1.23978
56233	55351	78	27995	27366	75	835	728	0	1280	1244	10	3136	2972	33	5280	5251	45	131460	129362	75	1.24181
105397	93082	84	59356	51980	84	1761	1261	21	3806	3046	34	6589	5619	45	10770	9049	56	278202	236669	85	1.24283
57822	55397	78	29890	29177	75	1338	1196	11	1666	1453	20	3593	3622	33	5104	4769	40	136248	130850	71	1.24384
101161	93709	82	55616	51854	82	1543	1418	19	3305	3222	33	7520	6943	45	12650	11722	59	338410	318113	82	1.24384
163990	136658	105	79837	66386	91	3023	2415	28	4735	3613	42	10167	8366	57	16996	13040	77	409315	318500	93	1.24384
98781	91024	99	43192	40960	82	1755	1497	19	2636	2316	34	4921	4968	39	7526	7086	47	197226	190520	79	1.24485
109156	98849	89	83098	76792	86	3821	3944	31	6144	5629	42	13740	12084	63	22525	19157	81	545298	442057	90	1.24485
104344	94043	86	52388	46840	84	1840	1621	21	3251	3015	29	6107	5629	44	10870	9742	57	250251	225265	85	1.24587
78345	74384	80	32122	31189	77	1191	1070	9	2121	1877	23	4165	3964	36	6241	6218	40	150964	143506	78	1.24688
109310	102675	84	77178	72092	84	2405	2058	27	3478	3184	32	8792	7580	54	14280	12931	64	373304	323812	86	1.24891
75910	71734	80	39415	38009	78	1180	1074	9	2163	2342	25	4783	4701	37	7301	7215	46	204470	202821	81	1.25195
125257	101376	98	66561	55444	89	2419	2080	28	3408	2683	35	7862	6724	52	13424	10772	63	323570	267881	89	1.25499
91119	82786	86	40847	36444	83	1608	1376	19	2488	2087	28	5959	5171	46	8810	7488	61	217540	195916	88	1.256
74081	72020	80	33270	32348	78	1376	1199	13	1809	1655	22	4938	4658	37	9127	8867	51	225565	218268	82	1.25702
121594	110194	91	59290	53700	85	2243	1877	25	3727	3458	33	7545	7179	51	11983	11022	61	291633	268806	87	1.25702
66929	63109	80	36814	35237	78	906	708	0	1616	1523	23	3864	3634	36	6270	6325	44	179816	176113	81	1.25803
109293	99688	88	59656	56367	83	2600	2401	25	3861	3705	36	8541	7725	51	13881	12221	60	334358	287111	87	1.26107
103102	88617	98	47274	42127	86	1658	1583	21	3597	3154	31	7914	6878	49	13414	12204	65	356802	327031	85	1.26209
67988	62797	81	32529	31407	77	1165	923	0	1813	1682	17	3347	3313	31	5284	5193	37	135628	132143	76	1.26411
170971	141960	94	102703	90191	92	3883	3215	34	6243	4950	50	13650	10974	67	20555	17419	80	498351	414098	93	1.26411
76533	73394	80	29536	28981	77	1494	1159	12	1857	2285	23	5163	4966	38	9386	9054	53	239203	230810	77	1.26411
77272	75342	82	36145	34815	78	1273	1259	12	1999	1955	24	4816	4582	38	6651	6992	44	175091	166995	76	1.26614
91447	84474	90	49991	45615	83	1549	1327	19	2396	1889	30	6688	6461	41	10244	9442	63	280827	261639	78	1.26817
72231	66254	85	30774	29701	77	1232	1266	12	1996	1842	21	4160	4184	34	5551	5065	48	153094	151197	76	1.2702
49851	48291	76	30024	29404	74	680	709	0	2082	1978	23	3213	3550	29	5286	5274	41	140486	137445	72	1.27222
131105	113568	86	80372	68738	88	2387	1964	28	3707	3094	39	8911	7768	53	13399	11957	63	335947	289734	85	1.27324
198865	144519	105	135968	98974	103	4844	3771	40	9391	7204	57	20084	16320	78	32633	25886	95	742062	589165	103	1.27527
85563	84490	80	56715	55813	79	2211	2365	23	3678	3144	37	7635	7433	49	12291	11576	59	306310	280452	81	1.27527
96010	86536	90	54276	50237	83	1514	1309	14	2463	2090	26	5302	5203	42	8588	8257	44	236740	221873	81	1.27628
101671	92712	87	49856	45785	84	1506	1413	17	2926	2682	33	5799	5085	43	8582	8242	48	224119	207692	82	1.27729
161064	138849	94	95055	83887	91	3380	2821	30	5173	4275	42	9474	7826	53	14026	11345	70	392953	311322	92	1.27831
114439	98767	90	68440	59676	87	2022	1699	23	3626	3012	39	8327	7208	53	15219	13727	62	384039	331544	89	1.27932
77294	73588	79	39066	35884	78	1407	1339	15	2157	2031	24	4330	3863	39	6783	6303	43	168328	163650	77	1.28135
104574	95222	85	53518	47140	83	1555	1430	20	2708	2567	32	6775	5940	48	10977	10180	57	297704	263855	86	1.28236
180589	136902	99	113850	85344	97	3459	2400	37	5361	4003	49	12584	9372	66	20014	14751	88	476713	369186	96	1.28236
93054	91308	83	41662	40801	78	1821	1840	22	3061	2983	31	5795	5459	41	9874	9684	54	246764	240993	79	1.28236
72735	70277	80	27347	26876	77	1313	1182	10	2277	2439	24	3966	3775	33	6252	6173	42	154794	155286	77	1.28337
55611	53846	77	24101	23616	74	1205	1050	6	1853	1421	16	3442	3349	32	5126	4876	37	131859	131135	76	1.28337
113290	102527	88	53500	47636	86	1815	1655	21	2762	2271	32	7099	6321	45	10364	9023	59	260568	233788	83	1.28337
71373	68222	82	38387	37711	78	1484	1674	17	2219	2096	25	4296	4219	35	6398	6657	39	161138	161739	79	1.28439
88843	80717	86	51599	46056	82	1599	1553	20	2401	2205	25	5630	5492	43	9500	8509	59	256716	228742	83	1.28439
101712	94901	83	49245	47586	80	1664	1499	18	2301	2083	25	5321	5471	39	7498	7467	46	193491	187835	82	1.28642
95963	89890	86	36561	34901	80	1708	1684	17	3152	2889	30	5947	5736	40	9063	9073	50	223782	213653	82	1.28743
121887	105010	90	62227	54604	87	2138	1714	23	3433	2477	31	7006	5916	49	11371	8958	60	275752	225820	86	1.29047
134372	113306	92	83623	71409	91	2095	1753	24	3424	2785	43	7050	5801	48	11740	9555	57	276570	227340	87	1.29148
145091	114596	94	71148	56464	91	2990	2266	33	4237	3092	44	9271	7358	57	15751	12404	68	364273	304954	89	1.2925
153006	127358	92	80520	66176	92	2683	2410	26	4069	2953	37	8844	7990	53	13968	11709	65	347018	287602	87	1.29351
120814	113458	85	147102	139290	86	4639	3822	36	7784	7225	52	17856	16347	76	28217	25124	82	773859	687783	92	1.29453
98900	90634	99	49509	47239	82	1457	1298	16	2647	2545	28	6751	6615	44	10402	9892	57	279952	268930	82	1.29554
113288	101382	88	42523	37576	82	1882	1712	21	3718	3348	35	7242	6438	48	10306	9048	54	257799	219831	82	1.29655
60174	57088	79	30642	29542	76	979	1036	3	1862	1281	18	3063	2960	31	4762	5669	32	120489	114633	73	1.29757
50764	48217	76	26608	25955	74	558	650	0	1296	1244	15	2552	2553	28	4616	4671	37	98755	96589	68	1.30061
109721	100476	86	58826	54691	83	2565	2100	27	3617	3544	35	8132	7011	49	13028	11480	72	315743	279755	84	1.30264
118650	103843	87	62307	55890	85	1930	1857	21	2618	2104	34	6161	5446	45	10842	9121	60	258970	219126	83	1.30264
122318	110452	85	72826	66335	85	2290	2125	23	4260	3722	40	9134	7626	59	14777	13390	66	394439	340399	86	1.30365
102539	89771	91	74696	68181	86	1949	1230	20	2434	2022	29	6348	5832	44	10916	9942	57	285349	245689	87	1.30669
45517	45064	73	26299	25496	72	989	813	0	1254	1048	10	2893	2752	30	4609	4155	39	111547	114137	66	1.3077
184140	148019	99	131036	106698	98	3804	3052	35	5299	4237	43	12192	9513	66	19076	15016	81	441016	357727	97	1.30872
82910	78798	82	43272	41461	80	1606	1570	17	2600	2205	28	4833	4682	37	8434	8595	47	221115	217543	81	1.30973
185261	148085	113	96005	78399	95	3336	2856	32	4482	4150	42	10837	8687	59	15937	12739	69	414085	336614	96	1.31075
84214	79784	85	38437	36781	79	1503	1408	15	1895	1864	26	4751	4542	38	6666	6465	44	174008	167167	80	1.31176
157405	140252	96	67600	62722	86	4590	3903	36	6495	5393	55	12331	10634	59	19428	17040	81	469240	383898	91	1.31683
70518	69132	89	36201	35360	76	1286	1149	12	1800	1448	19	3928	3884	33	7012	6533	43	157323	153305	80	1.31784
53559	51291	76	24682	24479	69	992	908	0	1709	1508	18	2854	2797	29	5088	4898	42	120405	119121	66	1.31784
52390	50531	76	27679	27281	74	524	683	0	734	954	0	2935	2959	30	4740	4655	39	128508	125461	76	1.31784
137450	115806	91	54567	45599	87	1925	1693	23	3637	3077	36	8431	7073	52	13967	12146	65	382618	324559	106	1.31784
170572	148916	92	92543	83001	90	3233	2987	30	4349	4023	38	10138	8443	58	16053	13036	68	396684	316507	96	1.31886
129535	119624	89	76082	71246	85	2799	2723	27	4973	4133	40	11417	10086	57	17835	16524	74	462835	388544	92	1.32088
126454	107680	91	86430	77247	89	2337	1794	25	3757	2798	35	7151	6016	51	11996	9872	60	292079	240785	85	1.32697
78101	73665	90	50095	49302	78	1097	1158	11	2325	2233	26	5263	5104	39	8837	8725	49	224887	219854	76	1.33102
70336	67602	83	43771	42159	78	805	1127	7	1780	1772	24	4046	3797	35	7191	6935	54	172674	166237	78	1.33305
47555	47026	76	20489	20308	62	1018	943	0	1630	1379	18	2386	2715	26	4529	4290	36	107025	106098	71	1.33406
99957	93976	83	49532	46832	82	1868	1990	19	3417	3126	33	6695	6131	47	9911	9028	57	239297	230166	80	1.33406
72652	69934	86	34830	33633	77	1388	1191	10	1891	1999	23	3462	3792	30	5696	5759	41	141509	136953	76	1.33507
110931	99180	91	65483	59181	85	2036	1727	20	3427	3042	35	7665	7036	48	12534	10828	60	350320	303981	84	1.33507
133676	108031	92	81574	66606	91	2556	2148	30	4063	3284	40	8989	7294	61	13772	11534	69	332566	279354	89	1.33609
128381	109404	88	49789	41348	86	2037	1749	25	3453	2875	35	8020	6659	49	12863	11234	70	350969	295465	90	1.3371
50375	48878	75	30228	29641	73	811	791	0	1245	1261	12	2755	2959	26	4631	4627	41	118002	116531	74	1.33812
115251	104705	87	57692	53125	85	1407	1565	17	3969	3373	35	8169	7741	48	12213	11606	57	312921	297911	85	1.33913
149598	118978	96	78288	62024	93	3078	2202	33	4382	3395	44	10224	8006	58	16190	12574	73	364433	283412	93	1.34014
58713	57437	76	21729	21336	63	889	777	0	1339	1323	12	3415	3314	33	5478	4833	42	146214	144261	76	1.34116
101820	96020	84	59013	56381	82	2230	2125	24	3420	2627	35	7607	7202	47	10619	10238	55	279744	265535	84	1.34116
41722	42773	71	23387	23419	60	669	526	0	1029	997	0	1996	2104	24	2861	2695	31	82594	82669	70	1.34116
126179	115056	88	65196	60450	84	3014	2533	30	4643	4050	38	9977	9182	55	16915	14497	75	387838	333090	90	1.34217
113647	105131	93	46892	44561	82	1588	1277	17	3553	3125	31	7111	6936	46	9939	9463	58	280142	267656	85	1.34318
121114	108082	100	63454	57365	85	2682	2575	27	4534	3789	42	7692	6325	49	12137	9855	66	267732	220179	88	1.34318
61692	59896	77	32822	31742	76	1114	1108	7	1543	1610	18	3211	3367	30	4561	4696	36	114018	110662	74	1.3442
125476	117484	93	88127	84315	84	3177	2771	31	5344	4067	43	9599	8631	59	15084	13836	66	357285	321033	89	1.3442
148676	125910	94	71002	60470	90	3683	3329	33	4356	3749	42	10372	8339	55	17964	14589	79	411272	322388	94	1.34623
178733	128963	97	103343	75937	97	3726	2980	35	5200	4525	43	11653	9114	61	19450	14935	81	464377	359767	98	1.34623
88853	83212	82	41592	38231	82	1503	1605	17	2999	2450	33	5552	4826	43	8818	8359	51	209041	189395	83	1.34724
103367	95906	84	80987	76034	85	2567	2426	28	4107	3934	35	9164	8898	49	15402	14813	70	345679	314504	89	1.34927
115642	104471	94	67744	61962	84	2537	2545	27	3889	3521	38	8967	7982	52	14048	12368	65	388623	337603	87	1.34927
93628	88931	81	57572	55322	81	1622	1304	15	2761	2554	26	5871	5628	43	8911	8594	50	255076	250108	82	1.35129
82273	77208	80	46975	44881	79	1230	1211	13	1588	1678	20	4848	4459	38	7059	6767	46	194720	190031	83	1.35129
100590	93074	83	59633	54685	82	1533	1464	20	3227	3322	31	7153	6212	50	10775	9508	58	298897	263627	85	1.35332
101470	91759	99	49566	45226	84	1845	1672	21	2873	2576	31	6742	6455	45	11813	10747	64	289669	265924	84	1.35535
99961	92072	83	50912	46864	82	1929	1704	21	3013	2775	33	6912	5927	45	12280	11036	64	296589	254074	87	1.35535
120054	110225	88	59121	56530	83	3237	2699	32	4810	4604	39	10816	9716	58	16519	14031	70	401541	339246	89	1.35535
114504	108712	83	61440	57983	82	1607	1415	19	2761	2906	31	7091	6247	46	11685	10224	63	300261	266587	83	1.35738
99287	92454	85	67255	64230	82	1869	1834	20	3686	3187	38	7852	7048	48	11806	10615	62	320616	290256	82	1.3594
34044	32534	69	18786	18383	54	510	550	0	856	621	0	1638	1533	21	2503	2404	28	68240	69670	66	1.36245
193254	153388	97	92548	73053	95	3003	2431	32	6014	4996	45	14358	11412	70	21374	16969	85	589002	438871	97	1.36245
132001	110890	92	62168	52297	88	2120	1506	26	3931	3367	40	8052	6829	51	11983	9621	64	289779	244833	86	1.36447
91337	86723	80	59506	57168	81	1556	1533	17	3218	3073	32	5636	5719	38	9072	8094	52	229528	218243	79	1.36549
93646	86183	91	48371	44965	82	1211	1215	14	2355	2362	25	4875	4370	38	7213	7179	48	198593	186422	79	1.36549
56270	55111	74	29346	28906	75	820	722	0	592	798	0	2709	3008	27	4445	4885	34	108483	108738	73	1.36751
89908	82785	82	42339	38460	82	1747	1380	18	2569	2724	26	5791	5044	44	9226	8703	48	240300	216225	83	1.36751
119190	107097	85	76358	69290	85	2456	2442	26	4003	3350	36	8747	7348	57	13568	11715	69	399354	346778	87	1.36751
129828	115662	90	63330	57546	85	2494	2282	27	4249	3105	41	10129	8904	58	15611	13403	73	430224	365594	88	1.36853
182183	152799	97	101453	85491	97	3624	2880	33	5496	4126	44	11593	9129	60	17708	14042	73	445402	340912	98	1.36853
133075	112111	89	73064	61313	90	2277	1756	26	3000	2680	31	8581	7551	50	14249	12611	71	380347	326694	86	1.36853
146499	117611	92	84595	67397	92	2838	2473	28	4549	3761	43	9312	7390	55	15622	12742	73	372941	308143	90	1.36853
35821	34795	74	16091	15732	52	550	447	0	570	698	0	2367	2281	26	3495	3451	33	91741	91315	73	1.37056
73292	64124	85	47745	43541	82	1050	933	0	2005	1967	21	4747	4182	43	7189	5822	48	195932	167768	87	1.37157
84461	81578	79	46637	45399	79	1254	1197	14	2844	2480	29	4904	4642	39	8472	7532	49	199838	189707	82	1.3736
146167	130229	89	61838	55692	87	2552	2273	26	4576	3946	41	11887	10038	62	16896	14527	66	479654	403574	96	1.3736
99649	91569	85	54923	50117	82	1783	1662	19	2817	3229	29	6496	6084	44	11137	10803	55	298933	278554	85	1.3736
97384	89520	88	47139	45382	80	1255	1183	14	2386	2098	26	6119	5804	42	9271	8987	53	257505	244729	83	1.37562
70150	66843	87	35620	34570	77	1033	1041	6	1336	1475	15	3387	3459	32	5996	6492	41	128545	124658	80	1.37765
86401	83276	81	42408	40535	79	1266	1106	9	2560	2504	26	5342	4967	39	7716	7342	49	208254	203079	79	1.38373
97711	89167	85	50736	47097	83	1957	1776	23	3740	3345	33	6570	5965	44	10322	9533	59	265352	227340	87	1.38475
84186	78747	82	43199	40909	79	1116	1170	11	1819	1863	21	5286	5878	38	8641	8024	52	230360	218659	81	1.38576
104258	94828	84	57886	53121	83	2060	2002	21	2870	2471	31	6587	6048	49	10870	9138	67	264206	231065	85	1.38576
112190	98852	88	52064	45333	85	1961	1776	20	3236	2831	35	6406	5568	48	10002	8550	56	247565	209031	86	1.38576
101626	94191	87	37960	36675	81	2007	1795	24	3148	2952	31	7126	7093	42	10639	10217	59	282505	276090	83	1.38677
57462	54249	80	31644	30488	77	901	776	0	1952	1326	13	2846	2764	31	4511	4338	37	124003	119710	74	1.3888
219535	159626	107	129728	97082	102	4799	3896	38	7236	5562	54	16372	12706	74	27840	20891	94	647580	494035	99	1.38982
117867	104582	91	51987	45480	86	1749	1644	21	3443	3269	31	8313	7315	51	13043	11109	65	344493	299318	86	1.39083
210165	168341	115	117831	97365	99	4361	3228	37	7849	5637	55	14934	11829	69	23553	17478	90	582826	457106	100	1.39184
71258	71188	79	26240	26406	67	1125	1175	9	2066	2311	23	4059	4070	34	6757	6539	43	178810	175756	74	1.39184
167475	145737	99	101401	88916	90	3544	2813	34	5866	4493	49	12666	10127	68	19378	15343	81	480601	380957	88	1.39286
160289	131089	94	92071	76712	92	3111	2409	32	5359	4411	50	10811	8951	59	16360	14552	70	408682	358088	90	1.3959
111148	100116	84	59314	53148	85	1735	1497	19	2992	2764	31	6084	5182	47	9463	7707	60	214517	182897	80	1.3959
149320	125039	92	79939	68909	89	2445	1993	29	4621	4083	42	9587	7783	56	15122	12348	69	342821	278258	87	1.3959
182280	143983	100	93032	74063	95	3471	2595	35	4830	3786	43	11520	9703	60	17151	14401	75	406518	333836	92	1.39894
126824	110217	87	66840	58732	87	2128	1751	22	3873	3394	37	8442	7260	52	13031	11142	63	351462	297523	87	1.39995
73227	68242	81	41354	39739	78	2334	2353	23	3307	2928	33	6264	5822	42	10251	10000	56	234314	226025	79	1.40097
53917	51868	79	25330	24558	74	837	926	0	1409	1308	13	3286	3340	32	5610	5464	39	128773	125831	77	1.40198
147646	122434	95	63236	50686	90	2420	2098	27	4259	3416	38	9448	7590	57	14233	11598	68	351520	283849	98	1.40299
148071	127279	105	62892	53146	88	2584	2186	29	4084	3680	38	9096	7643	53	14053	11973	67	344032	290511	91	1.40299
80518	75951	82	35211	34007	78	1311	1433	14	2929	2569	28	5625	5398	42	9181	8926	48	260279	250024	81	1.40401
132686	111437	95	81487	68405	90	2184	1818	26	3438	2915	38	8720	7575	51	14804	11663	72	369409	310093	92	1.40502
113129	107162	83	86071	81756	84	3012	2983	29	4894	4615	36	10905	10495	58	15861	15040	68	394429	367097	89	1.40705
88299	82321	82	40060	36305	81	1415	1243	15	1966	1841	24	5148	4511	42	8181	7888	47	205324	195107	85	1.40705
39336	38689	69	18025	17912	53	601	594	0	698	804	0	2226	2206	25	3461	3576	32	87791	84615	72	1.41212
166498	130073	97	70311	55144	94	3225	2513	32	5056	3994	46	11147	8569	62	17134	13337	72	427860	328313	100	1.41212
157131	116301	98	89013	68301	95	3258	2561	33	5285	3966	47	11925	9390	59	18889	15468	77	448219	351246	100	1.41415
135504	121785	90	99608	90840	88	3205	2551	32	4426	3883	41	9584	8026	55	14671	12592	69	349527	290878	89	1.41617
122842	106991	103	67454	57683	87	2133	1755	21	2986	3146	33	8312	7450	50	12927	11020	66	348933	311218	90	1.4182
114717	103501	89	50645	46912	85	2441	2109	26	3769	3600	38	9205	8072	57	15785	14285	71	403157	358999	90	1.4182
86257	81445	79	47265	45511	80	1362	1225	13	2642	2457	32	6624	6496	42	11759	11047	60	314684	306642	82	1.42023
86290	83285	79	45119	42911	79	1729	1341	18	3121	2734	31	6130	5741	44	9923	9255	53	253852	241481	78	1.42023
109474	96416	83	51797	45210	84	2482	2037	27	3706	3183	35	8023	7086	49	12722	10828	58	297787	247515	85	1.42124
129506	116012	90	63396	58681	87	2183	1882	27	3664	3155	35	7545	6506	48	11964	10772	65	290208	273737	84	1.42226
92703	87154	83	43756	42054	80	1600	1718	17	2566	2244	30	6142	5914	42	9996	9696	51	269336	260105	80	1.42327
76179	67838	95	38665	34958	95	1462	1229	12	2106	1933	22	4805	4304	37	7226	6057	52	180093	156735	95	1.42327
25415	24258	67	15470	15195	51	294	447	0	754	968	0	1420	1469	15	1767	2102	20	58782	62237	63	1.42428
235211	170355	119	187583	145727	108	6710	5287	43	10285	7906	56	21899	16875	89	36258	28333	100	855899	678051	107	1.42428
53541	51347	82	17833	17589	56	672	738	0	1382	1183	9	2493	2671	26	3881	4371	32	96947	97286	71	1.4253
167494	126924	102	160301	127539	99	4889	3668	39	7528	6241	51	16368	12863	72	26065	21309	89	582263	448485	97	1.42935
94529	84764	98	53494	47530	98	1446	1367	14	2893	2477	29	6445	5831	43	9437	7973	61	248545	218063	98	1.42935
118579	102684	99	46547	41275	84	1610	1401	20	3863	2966	37	7169	6190	48	12245	10151	72	325528	274692	86	1.43036
115024	103938	91	60376	54649	84	1657	1623	18	2607	2429	32	6879	6086	48	11568	10089	58	307825	274784	85	1.43138
105360	97333	87	63637	60380	82	2587	2318	26	4079	3863	36	7877	7078	50	12046	10635	58	304039	261401	84	1.43138
255986	190257	116	167247	123119	112	6124	4622	43	8790	6263	54	17664	13361	77	28390	20616	103	682200	512163	110	1.43239
106018	94845	87	50369	46508	84	1568	1414	20	2533	2356	28	7295	6460	46	12111	9976	65	333277	289016	87	1.43239
100737	90850	86	67223	60665	84	1767	1640	20	2760	2388	33	5980	5540	46	8329	7727	49	261809	233078	82	1.43239
123947	107615	101	78362	68743	88	2090	1978	21	3236	3016	29	6136	5548	43	10146	8183	56	272986	236432	91	1.43442
99798	95946	85	53468	51246	80	2213	1885	23	2917	3038	29	7595	7307	47	10995	10172	57	291227	281737	84	1.43543
97870	93918	81	62679	59395	81	1724	1617	19	3066	2821	31	6387	6280	47	10191	9601	52	272654	263683	87	1.43746
119427	107990	94	54421	47523	87	1965	1653	24	3413	2917	35	8725	7795	51	14047	12607	64	378732	350588	87	1.43746
109275	93044	91	53638	47989	85	1998	1773	22	3102	2264	37	7594	6979	51	11022	9455	56	316400	263165	88	1.43746
221910	163409	111	107271	80784	106	5214	3857	43	7257	4546	60	16194	11655	81	24122	17530	92	597875	454905	110	1.43949
48254	46842	78	22462	21999	69	826	916	0	1257	1388	16	2849	2580	28	4222	4427	37	110630	112639	76	1.44354
98283	89420	96	45232	40862	83	1732	1390	18	2683	2667	32	6855	6382	45	9971	9739	59	285524	259982	88	1.44354
68488	65249	93	33661	33489	76	1229	1285	13	1573	1539	17	4399	4458	35	5949	6171	39	151841	150630	75	1.44557
95858	90490	84	72081	69358	82	1603	1492	20	2284	2606	25	5024	5157	38	8266	7808	50	201933	190876	82	1.4476
88803	82166	84	41714	38384	81	1607	1532	20	2894	2260	34	5279	4751	41	9783	8804	61	220753	206780	82	1.45165
95109	86148	84	56462	51442	83	1692	1557	19	2319	2042	27	6880	6257	46	10247	9252	54	286034	246160	85	1.45165
71757	66296	90	39733	37004	80	1141	1165	9	1847	1510	23	3976	3864	36	6259	5880	46	155893	149452	77	1.45267
114422	102633	101	57328	52957	84	1587	1363	18	3318	2669	34	6654	5840	48	11163	10406	58	292795	256219	84	1.45469
206874	156032	109	100587	75986	99	3620	2766	34	5883	4577	48	13038	10130	66	18937	14971	79	467969	365454	98	1.45571
51890	51205	74	22010	21369	67	583	623	0	1290	1673	20	2974	3043	31	5183	4726	42	117822	118101	71	1.45774
96092	90305	84	187996	182302	85	2894	2862	26	3820	3720	36	8672	8427	49	14180	13715	72	362386	334695	81	1.45774
80875	77843	89	39439	38268	78	1333	1429	15	2095	2140	24	4672	4366	37	6886	6675	44	181802	175498	77	1.45875
128974	114810	86	76515	68325	86	2059	1869	25	4016	3237	44	8159	7191	51	13529	11175	67	351093	294013	86	1.45976
71140	66497	81	49499	47789	78	1403	1298	16	3147	2896	30	6960	6549	44	10650	10004	55	301489	272074	84	1.4628
76467	72248	78	39410	37829	77	1308	1249	11	2039	2034	23	4902	4539	41	7563	7700	45	193447	193156	77	1.4628
47908	46812	78	28655	28404	74	912	680	0	1111	1037	5	2488	2532	25	4205	3803	37	95713	95224	75	1.46382
79718	74448	88	38471	37126	79	1091	1046	6	1794	1935	23	4819	4727	38	7975	7813	47	220423	207968	80	1.46686
97151	95459	79	78551	75751	82	2027	1884	21	3389	3124	30	7165	6831	46	11586	10796	60	286093	252930	85	1.46787
124588	109870	88	54258	48007	86	2224	2103	24	3182	3151	36	7236	6289	49	11680	10472	63	270622	224287	88	1.46787
39306	40309	71	17671	17574	53	1005	907	0	972	807	0	2167	2424	24	3277	2988	33	87421	88243	75	1.46889
45603	45106	78	28074	27752	70	441	646	0	1036	953	0	1998	2155	24	3818	3312	34	80809	82735	70	1.46889
59665	55032	83	29128	28365	75	1011	981	0	966	1293	13	3349	3426	32	5629	5617	41	142989	139734	77	1.47193
41957	41621	68	24640	24253	72	825	734	0	894	1033	6	2041	1969	22	3091	3313	29	80896	81453	72	1.47598
74965	73110	79	41389	40730	77	1350	1365	15	1517	1636	21	4634	4599	36	7446	7011	48	204540	201324	74	1.47902
105947	96924	83	49471	43906	83	2000	1717	23	3493	2859	36	7128	6372	47	10954	9863	60	251571	226185	88	1.48105
71586	69477	80	36102	35111	78	1073	1084	8	2188	2100	25	4180	3756	38	7305	7376	48	190574	185782	78	1.48206
80367	76265	80	39979	38051	79	1731	1480	17	2140	1955	22	4978	4846	37	7056	6888	44	185767	184473	80	1.48511
66586	62357	84	34137	32375	78	1205	1320	12	1830	2019	20	4368	4070	40	6624	6085	42	152722	148834	75	1.48511
62784	61106	80	28905	28196	76	807	861	0	1812	1790	18	3688	3657	33	6105	5704	39	169529	164561	73	1.48815
42700	40920	78	19818	19525	56	672	652	0	861	984	0	2691	2978	27	3635	3642	33	97059	98069	68	1.48916
120147	97423	88	60068	47835	88	2496	1684	29	2876	2359	36	7628	6226	51	12976	10122	66	351861	282421	87	1.48916
163823	138813	94	83851	72204	91	3291	3063	30	5289	4664	46	11236	9582	60	18073	14891	80	415472	340487	90	1.49017
147358	112090	112	73000	53817	112	2649	2136	24	4475	3118	41	9254	6834	57	16922	11621	79	375759	284069	112	1.49017
101539	93330	82	63915	58374	84	2137	1831	24	2560	2351	30	6588	5691	47	10061	8894	58	236471	207116	80	1.49017
70725	66595	80	35220	34175	77	1180	1059	6	1731	1954	21	4070	4240	32	6373	6415	42	180380	181316	74	1.49119
132377	113048	93	64086	54996	89	2545	2020	28	3757	3268	34	9043	7852	53	14064	11541	76	340045	289129	84	1.4922
71246	65872	88	28571	27746	77	1262	1276	12	1517	1761	20	3938	3696	35	6363	5578	47	136152	132282	77	1.49423
88160	84377	81	39873	37863	79	1604	1420	21	2184	2217	23	5906	5616	43	8484	7366	47	202292	195946	78	1.49727
282384	186626	120	284250	190275	121	10029	7071	52	17115	11362	75	35401	25118	109	57487	40346	113	1.04858e+06	960342	120	1.4993
157177	130660	110	74776	62041	97	2842	2364	30	4756	4015	43	9531	7290	56	14146	11147	71	326693	257528	110	1.50133
65008	65773	76	23507	23606	58	771	799	0	1555	1881	20	3778	3629	33	5511	5845	39	138896	138514	74	1.50133
63165	59328	80	34140	32859	76	681	754	0	1708	1752	20	4029	4271	34	6001	6294	41	180304	179269	76	1.50335
124146	107060	89	63674	55290	86	1918	1844	24	3195	2499	35	7520	6255	49	11929	9746	62	284202	238596	85	1.50437
97259	87487	87	58394	52869	83	1683	1285	17	2791	2867	30	6800	5830	48	10766	9691	59	299103	270018	83	1.50741
209588	158350	106	124932	97113	101	4058	3475	36	6939	5551	54	15421	12314	72	23655	18640	95	561942	460586	101	1.50842
109064	95868	86	61299	54271	86	2002	1657	22	3272	3034	32	6175	5780	46	10625	9921	58	242720	221177	86	1.50944
71408	68238	81	30962	30063	77	1345	1333	16	2114	2081	28	4987	4705	41	8073	7922	48	173637	171715	74	1.51248
212870	114316	126	130431	79103	114	4055	2468	50	7478	4844	68	16354	10506	86	26698	16680	106	722619	445366	115	1.51552
78209	76391	79	35139	34158	78	1268	1257	12	2000	1715	27	4851	4775	39	7606	7050	48	214122	208644	76	1.51856
128579	110935	90	69602	59608	87	2514	1923	29	4190	3288	45	9075	8005	51	14949	12824	66	356175	289315	86	1.52059
122768	108951	97	63691	57675	87	1999	1917	23	3662	3301	37	7677	7236	49	10441	9254	54	313760	284079	82	1.52059
74930	72618	79	28349	27219	77	1314	1130	8	2067	1902	26	4269	4138	36	7000	6840	47	196895	196752	77	1.52363
44429	44851	55	19944	19725	55	964	681	0	1457	1343	15	2942	2825	31	4727	5256	35	119499	121980	72	1.52363
161263	134886	93	64171	53262	91	2880	2690	29	4762	4124	44	9935	7924	60	16028	13203	71	397483	325722	89	1.52566
124692	112608	88	71957	64780	86	2422	1912	27	3162	3039	35	7907	6881	48	12041	10327	60	315735	281785	86	1.52566
60933	61180	77	34790	32976	75	767	633	0	1375	1298	12	3610	3532	33	5837	5878	39	151943	149744	76	1.52768
186370	145473	103	201201	170528	97	4887	3863	39	8174	6898	51	15850	13446	76	26758	23149	88	620375	527413	99	1.53072
125873	112252	95	67963	60684	87	2110	1787	25	3902	3705	38	9473	8107	53	13979	12453	64	384542	332096	90	1.53174
247038	173870	118	175112	124175	108	6117	4261	44	9233	7083	55	20097	15347	85	32060	23566	99	777738	604331	109	1.53478
117384	108769	93	56750	51711	84	2433	1997	28	3360	3046	34	7743	7240	47	12415	10931	64	299641	258022	87	1.53579
34255	32359	73	18593	18422	53	337	321	0	832	814	0	1908	1860	22	3222	3152	29	75239	77000	70	1.53782
131627	113161	90	56427	48554	87	2963	2580	30	4287	3387	39	10199	8512	54	15053	13507	69	378999	317838	91	1.53782
84086	78552	92	41226	39633	79	1050	1139	8	1418	1507	19	4527	4191	37	6494	5909	47	182267	176834	84	1.54187
152984	122695	110	101100	80680	94	2709	2069	31	5033	3864	42	9222	7448	58	15838	12281	66	371229	297602	95	1.5439
47332	48520	65	20999	21162	53	594	685	0	899	923	0	2614	2756	26	4510	4428	37	106585	105981	74	1.5439
54915	52741	75	23135	22647	64	1228	1144	10	1231	1085	9	3067	2918	31	5410	5136	42	126628	127062	72	1.54492
55436	52866	77	27864	27009	75	1177	921	0	1249	1471	20	2610	2762	27	5038	4535	38	109794	107849	75	1.54593
111199	99324	85	63923	56970	85	1939	2057	22	3387	3003	32	8525	7735	54	15082	13014	66	375435	324245	88	1.54694
47336	46403	81	21961	21656	63	812	750	0	1133	1080	6	2272	2087	26	4087	4245	35	97005	94488	88	1.54694
209358	147765	109	121361	91268	100	4763	3521	43	7482	6340	52	15844	12105	75	25096	18932	90	597437	474280	96	1.54897
126326	113667	86	76839	67911	86	2634	2354	27	4125	3416	42	7432	6490	48	11936	9818	61	286595	249795	82	1.54897
99341	93721	86	59999	56621	82	1956	1702	23	2747	3030	29	7385	6985	51	12451	11518	56	324858	315704	80	1.551
110447	99822	96	45235	40743	84	1578	1282	20	2951	2378	30	6358	5961	44	10556	9514	58	252791	228551	83	1.551
91893	82388	85	47607	42520	84	2056	1847	24	3186	2461	35	6192	5363	44	9859	9384	53	230442	209014	81	1.55201
78671	74304	85	39658	38051	78	1489	1233	16	2181	2132	23	4587	4148	38	6817	6589	44	173459	171794	80	1.55303
114716	105309	87	61635	57612	84	2202	2081	24	3466	3137	32	7606	7310	47	12090	11394	62	322445	301835	84	1.55708
77942	75483	79	40678	39364	78	1394	1247	15	1768	1603	20	4689	4330	43	8159	7463	50	205502	200291	81	1.56316
62153	60519	78	26874	26301	75	729	900	0	1329	1437	14	3167	3388	30	4429	4212	35	119901	118158	78	1.56418
121775	108456	87	64046	56906	86	2968	2500	30	4097	3372	39	9380	7777	55	15089	12966	71	353642	290357	93	1.5662
114706	102890	86	88524	81086	86	2467	2273	25	3662	3066	39	7933	7758	46	12192	11089	63	295019	272997	88	1.56722
91549	84675	84	52890	49998	80	1262	1230	14	2484	2451	27	5736	5586	41	8577	7846	55	242607	224323	84	1.56925
63592	61522	84	22726	22456	64	1335	1342	14	1392	1449	18	3939	3526	36	5693	5856	38	152927	148069	78	1.56925
140404	121705	100	73622	64452	88	2346	2091	25	4486	3828	43	9441	7694	54	13443	11644	63	380323	307461	93	1.57127
111099	100494	90	48372	45347	83	2879	2825	24	3268	3239	31	7094	6723	45	11089	10207	53	262932	238624	85	1.57837
115508	105289	88	52717	49809	83	1843	1863	22	3315	3122	34	6233	5512	46	10967	10209	54	245639	233417	84	1.57938
65666	62519	78	40182	38698	78	1092	1173	12	1911	1805	21	4020	3891	35	6498	6383	43	156767	150989	75	1.58141
251368	152797	113	174639	117029	111	8397	5463	53	13053	9196	66	27976	19949	99	44928	32599	101	1.04858e+06	794169	109	1.58242
34080	34824	61	21006	21231	54	599	548	0	698	839	0	1807	2051	21	2444	2701	28	75128	77997	63	1.58242
149974	115771	94	86223	68802	93	2806	2315	31	4552	3229	48	9542	7561	56	15292	12149	78	408483	325944	93	1.58242
56769	55573	76	25009	24892	66	1040	1021	4	785	902	0	3153	3086	30	5261	5124	39	108669	109642	71	1.58344
64156	61023	81	38320	37222	76	1038	874	0	1729	1376	16	4196	4149	34	6452	6075	42	160239	159938	73	1.58546
86446	82380	83	44791	42522	79	1363	1466	16	2491	2339	27	5820	5781	42	7999	7624	50	209612	198066	77	1.58749
55939	54452	74	28114	27660	74	852	754	0	1221	1316	14	2423	2416	25	4258	4302	34	95874	96823	73	1.59053
111380	98842	93	50534	45058	84	2167	1590	23	3940	3239	33	7256	6150	50	10299	8969	54	244714	206532	84	1.59357
133618	119077	92	64375	58207	84	2782	2708	28	4277	3468	39	9550	7963	59	14954	13226	64	349686	294012	88	1.59357
113369	99541	85	57188	50258	85	1817	1793	20	2817	2939	33	6925	6126	46	11461	9634	63	285104	242901	86	1.59357
208462	129642	107	133818	89526	107	4312	2868	40	6526	4810	51	14286	10132	77	22925	15584	89	560090	383246	108	1.59357
132052	123055	88	71128	67731	84	2768	2675	27	4547	4212	36	10706	9400	55	16721	15688	69	405361	351827	88	1.59459
113205	98659	88	55118	48630	86	2098	2123	24	2998	2361	31	6312	5504	46	10358	9747	56	239362	210774	85	1.59459
125929	111318	86	59747	52203	85	2724	2394	29	2765	2811	33	7750	6362	50	12104	10182	63	300369	248161	89	1.5956
151804	130844	91	74913	64994	90	2613	2155	26	4385	3927	38	9673	8542	53	13993	11802	66	360595	300972	97	1.60473
111638	99474	88	59572	52026	85	2331	2214	28	2981	2877	31	7966	6557	55	12086	10591	61	336229	287788	88	1.60878
322856	175126	131	149226	82560	127	5405	2793	52	9437	4834	63	19706	11365	83	32826	18354	117	783461	459542	126	1.60979
105238	101540	84	86051	82997	82	3050	2731	29	4580	4143	40	9571	9015	52	16709	14714	76	365027	307550	98	1.60979
84634	82712	80	43926	42351	79	1505	1533	19	2449	2409	27	5768	5084	46	8905	8014	54	222943	212755	79	1.61081
112090	101081	87	51556	46383	84	2165	2164	22	3431	2760	36	6459	5505	43	10266	9115	59	259896	219762	85	1.61284
73892	72172	80	33128	31787	77	1076	1091	9	1698	1695	20	3769	3883	32	7214	6911	47	165161	162082	76	1.61284
97693	90820	93	49838	46323	82	1618	1440	18	2828	2335	33	6802	6583	45	11202	11179	53	309130	300144	82	1.6179
102108	96058	88	44777	43394	80	1825	1732	23	2348	2676	25	7736	7364	48	11646	10428	60	307030	298219	79	1.6179
64494	58343	84	31751	30096	77	1552	1368	16	2141	1843	22	4802	4607	38	7989	8081	50	182013	175623	77	1.61892
52304	50255	79	24852	24464	73	765	746	0	1273	1331	13	2202	2332	24	5001	4906	38	115928	115912	67	1.62095
120075	103474	92	61736	53892	87	2336	1796	29	3466	2849	37	7558	6372	48	11951	10238	66	275307	234191	86	1.62095
83981	79790	81	44610	43367	79	1375	1395	14	2161	2190	23	4673	4518	36	7825	8087	46	164942	158411	79	1.62196
146560	123103	92	82973	69172	90	2113	1694	26	3953	3433	37	8717	6851	55	14925	11932	74	398018	315250	90	1.62196
240878	168356	119	127050	91024	112	3897	3138	35	7314	4739	58	14266	10041	67	23235	17276	90	558164	407346	110	1.62196
78666	73752	94	44351	42567	79	1769	1544	18	2761	2728	26	5200	5108	41	9290	9305	48	227802	219295	81	1.62297
149751	123465	93	106501	89832	91	2514	2089	28	3614	2997	35	9779	7864	54	14293	11697	74	357801	295337	92	1.625
69993	66694	83	35453	34965	77	983	841	0	1854	1684	21	4699	4402	39	6707	6769	43	185538	178838	78	1.625
124214	108932	86	76541	68694	87	2558	2055	30	4512	4006	38	8750	7490	58	12979	10990	68	333950	280655	89	1.625
149280	132612	92	122428	109491	90	2519	2455	27	3967	3225	38	8949	7370	55	15547	13196	71	354490	297591	89	1.62601
120271	109725	88	71103	67843	84	2777	2430	28	3665	2999	37	8557	7514	52	13259	12010	62	321150	269495	87	1.62601
63899	62064	79	23502	22950	71	1251	1198	14	2035	1968	20	3614	3450	35	5862	5450	43	149325	143395	82	1.63007
67633	63657	81	32609	30002	79	980	876	0	1115	1420	16	4128	4161	35	6272	5839	43	141598	131960	82	1.63007
92837	87034	85	44162	42554	79	1562	1420	19	2705	2450	27	5630	5278	41	9085	8813	51	242209	230230	85	1.63007
120306	105139	90	77239	67307	87	1878	1818	20	3036	2850	33	6572	5771	49	11296	9343	64	272707	232367	90	1.63007
82028	81997	78	44164	41823	79	1129	1179	10	2193	2103	27	4944	4718	38	8057	7716	49	187033	180660	82	1.6321
80028	76240	79	54002	52191	79	1837	1693	22	2267	2737	26	5401	5532	40	9829	9586	60	245850	236620	82	1.63311
90545	84476	88	38990	37554	80	1859	1662	22	2681	2447	28	6356	6156	44	9279	8830	53	217484	209157	82	1.63412
43570	41707	72	21796	21852	63	697	895	0	934	832	0	2711	2754	28	3706	3458	36	87742	87727	69	1.63412
70707	67163	90	38687	37742	77	1125	1042	6	2006	1715	22	4144	3715	36	6203	5967	44	155958	151726	78	1.63412
92353	88129	82	33849	32549	79	1520	1474	14	2398	2196	26	6744	6808	45	10431	9894	55	263027	255125	84	1.63514
85472	80773	88	38849	37606	79	1340	1222	13	1962	2161	22	5506	5177	38	7833	7540	52	217810	207882	83	1.63716
178601	131201	104	194405	156153	99	6250	4547	45	9806	7304	63	19000	15876	78	32600	25331	92	745530	622133	96	1.64122
155318	131049	92	85364	72324	91	2511	2165	31	4551	3560	43	8311	6454	51	13009	10507	62	327520	268554	94	1.64122
69422	69569	78	36810	36409	77	1088	1092	8	1943	1866	19	3999	3601	36	6441	6187	44	177769	174554	77	1.64122
58116	57988	69	25872	25113	75	1137	999	0	1344	1472	16	3204	3121	32	4850	5215	35	123826	123931	75	1.64527
130260	111961	91	47412	40039	86	1973	1764	25	3258	2935	35	8830	7950	50	13738	11852	64	375744	328313	88	1.64527
114056	106074	85	45048	40765	83	1937	1746	22	3314	2704	32	7703	6614	49	11130	10131	60	269992	242829	101	1.64527
118467	108314	86	56320	51073	85	2580	2279	26	3388	2737	38	7398	6392	48	12425	11239	62	284699	234990	82	1.64527
101322	95305	83	91758	88096	83	2662	2263	29	4723	4405	39	10831	10474	54	16484	15849	65	462547	415159	81	1.64629
98059	87728	84	46764	41541	84	1553	1513	17	2944	2337	35	6832	6268	48	11535	9675	58	306923	266656	83	1.64629
197637	147026	105	109612	82584	100	2895	2188	30	5785	4109	48	11229	8393	64	20135	15070	83	428934	328033	95	1.65034
227005	156099	105	149022	105181	105	7257	5566	47	10481	7204	60	21636	16081	86	32787	24197	96	813189	615544	101	1.65034
173427	142782	112	72803	61415	93	3111	2584	33	4059	3929	38	11184	9143	57	17143	13920	73	411740	328250	92	1.65034
120505	103176	88	71202	59505	89	2190	1664	26	3912	3473	38	7817	6604	50	13727	11729	68	368247	305629	88	1.65541
130275	120520	90	121893	116061	86	3411	3534	28	5436	4605	43	10811	10432	56	17807	16508	72	436102	373411	87	1.65643
136663	124223	87	78144	73290	87	4062	3398	34	6163	5798	44	14384	13549	69	22385	20766	79	574772	503313	92	1.65845
79150	76054	81	51042	50402	79	1211	1048	6	2239	2051	24	4998	4670	39	7294	7475	46	173639	170167	81	1.65947
99594	92378	84	71899	68105	82	2020	1890	23	3157	2963	31	6142	5588	45	10120	9273	57	256636	229569	86	1.66048
196875	166574	97	119353	102480	98	3960	3476	34	5837	4194	47	13655	10682	67	21128	16531	89	544321	421354	103	1.66149
137532	116647	92	68809	59223	88	2791	2358	27	4858	3743	47	9315	7903	52	14689	11372	66	342714	286212	90	1.66251
88011	84242	84	43157	40840	79	2138	2163	22	3085	3113	30	7081	6356	52	11250	10069	61	270350	242613	85	1.66758
131273	117529	91	82966	76388	87	2641	2302	28	4199	3753	36	10557	9167	57	17543	15640	74	465744	393524	92	1.6696
50008	47893	71	22530	21691	64	838	967	0	994	1291	11	2888	3035	29	4869	4920	37	124527	121890	75	1.67467
90291	85230	93	51479	49456	80	1389	1170	12	2716	2873	25	5225	5065	39	9357	8788	49	241691	229765	80	1.67569
106883	95722	88	61182	55281	85	1744	1497	21	2571	2714	34	7729	6665	50	13743	11120	66	332218	280986	86	1.67569
147396	125494	92	83889	72148	91	3081	2618	30	4633	3697	40	10453	8919	55	17422	14563	77	422823	349685	92	1.67569
102454	91569	84	62740	57314	84	2094	1825	22	3228	3073	33	7537	6207	55	13612	11192	63	347306	302906	85	1.67569
65728	65503	71	29150	29269	63	1264	1268	13	1553	1826	15	3606	3800	33	5981	6560	39	165375	166505	75	1.67569
111551	96951	87	51970	44359	85	1765	1658	20	3063	2566	34	6676	5796	49	9822	7857	62	238570	203200	87	1.67873
62312	60865	78	31667	31126	75	832	918	0	1534	1852	20	3562	3369	32	6016	6432	40	147719	151480	74	1.68684
94814	87040	85	51564	47202	83	1915	1469	23	2453	2530	27	5164	4426	41	8628	7726	47	189903	163657	84	1.68785
67890	66693	78	31386	30759	76	834	800	0	1674	1752	22	3585	3665	32	5065	5262	37	136611	134053	76	1.68785
28106	29544	49	15962	15797	49	455	548	0	911	742	0	1699	1637	21	2705	2732	30	65313	65222	69	1.69292
71301	71666	77	38214	36883	77	1343	1258	14	1819	1626	22	4187	4082	37	6737	6417	47	176529	172091	76	1.699
131328	110461	92	67030	55371	90	2266	2051	28	3758	3159	38	8908	7101	58	14119	11766	71	364444	314069	88	1.699
50264	48931	72	28631	28072	74	620	762	0	1105	1108	8	2380	2379	27	4788	5021	37	99234	100376	70	1.70711
98668	87935	91	54955	49001	86	1541	1525	16	2319	2251	26	5683	4618	45	8225	7060	52	214713	198695	82	1.70914
71440	69079	78	35202	33733	77	1152	1050	7	1836	2082	22	3802	3810	34	6257	5979	44	148657	146245	73	1.71218
141422	107852	98	77202	62159	94	2397	2021	28	4351	2801	39	7757	5964	53	12991	10532	65	302278	242489	90	1.71218
120396	111390	85	76402	72075	85	2470	2418	26	4445	3890	37	10441	9212	58	16534	15097	66	427926	359046	83	1.71218
159748	138433	91	81357	70416	89	3254	2989	32	4832	3674	43	11200	9438	60	17426	14373	69	427206	352351	85	1.71218
151221	118667	94	82730	65915	94	2785	2163	31	4242	3232	43	8793	7200	52	13561	11292	64	349593	278095	87	1.71218
110442	98620	85	40625	36425	83	2173	1973	24	3201	2745	32	5623	4823	45	8801	7742	53	218733	192477	77	1.71218
164083	131429	96	98820	80470	94	3009	2510	30	4364	3446	42	10202	8318	58	15659	12282	75	363250	293970	87	1.71319
127977	115230	88	64431	59512	86	3093	2719	29	5209	4551	45	10540	9257	59	17278	15147	75	460847	385482	88	1.71725
233821	170988	113	145445	105304	110	4157	3091	38	6867	5140	51	15545	11710	75	24736	18185	96	622826	466142	108	1.71928
125214	105193	89	64892	54421	87	2389	1885	27	3200	2958	33	7931	6838	49	12927	11197	69	345079	294120	86	1.71928
115109	100608	87	56757	50239	86	2102	1826	24	5793	5030	44	7696	6140	49	11033	9536	58	265893	230488	84	1.72333
65766	63031	79	34531	33125	77	1248	1176	11	2026	2310	24	4596	4648	37	7397	7351	46	193782	191083	76	1.72333
141053	116178	107	89837	78603	91	2571	1966	29	4224	3669	40	9572	7612	59	14099	10923	75	361887	288242	93	1.73043
87953	83643	80	48687	47122	79	1724	1475	16	2293	2421	25	5192	5574	37	10440	9486	62	259338	258377	80	1.73144
108823	103761	85	81928	77977	83	2824	2766	27	4365	4034	35	10379	9692	60	17020	16236	74	449240	416918	83	1.7355
134541	116068	93	66213	56949	89	2265	2059	25	4078	3775	36	8789	7396	52	14330	11721	75	385924	341779	84	1.74259
137322	127109	91	82513	77586	86	3979	3801	33	6372	5508	43	14446	13312	64	24173	21329	79	599556	510086	88	1.74259
67330	64935	78	32386	31522	76	1097	988	0	1586	1465	15	3783	3687	35	6383	5807	46	159152	157671	73	1.74867
62926	60831	80	27669	27155	75	763	754	0	943	1015	2	3510	3284	33	5898	5552	45	156797	152057	77	1.75172
114576	101313	86	56152	50076	84	2439	2095	26	3799	2902	37	7163	6114	51	11561	9682	63	286588	243314	84	1.75476
114120	94531	99	58995	49980	89	2258	1740	26	3502	3134	33	6831	6038	47	11283	9457	55	280821	234191	88	1.7578
172412	133081	96	90279	71053	94	3119	2674	30	4489	3425	43	10369	7847	59	15904	12541	82	397825	310852	93	1.7578
70780	65791	84	33456	32306	78	1068	899	0	1844	1901	21	3674	3559	34	5828	6064	40	154963	151435	77	1.76084
135635	118896	89	82745	74258	87	2455	2198	29	4600	3847	43	10230	8462	58	16264	14166	73	443582	378548	92	1.76084
98022	88905	98	58450	53518	83	1367	1227	15	2674	2312	31	7531	6732	50	11676	11401	56	328677	292439	83	1.76185
125405	113529	85	63007	56431	85	2504	2295	26	4594	3831	37	10191	8598	56	16664	14129	76	443050	379678	90	1.76591
70676	68610	81	25437	24627	75	1295	1133	9	1940	1758	21	4088	3824	37	6023	5362	43	157493	160709	76	1.76794
125152	109903	102	61665	54935	87	2136	1985	24	4148	3335	41	9419	8167	53	15631	13105	74	392856	340230	89	1.76794
226389	124158	121	144352	79305	108	4956	2955	46	7423	4282	59	18321	10899	83	28030	16397	100	743481	484634	110	1.76895
59187	57488	77	34387	32670	75	1205	1226	15	1219	1485	15	3243	3080	32	4673	4728	36	124060	122444	72	1.77098
92242	85584	84	48150	44749	81	1745	1769	19	2913	2659	28	5952	5470	44	10545	9824	57	302300	287882	79	1.77098
108118	96382	92	55518	50501	84	1751	1650	20	3837	3535	36	8693	7643	52	14171	12756	60	372713	330760	84	1.77199
114538	99547	92	61621	53372	86	1916	1526	22	3402	2727	35	6995	6007	49	11553	9883	63	291733	249869	87	1.77199
57254	55055	77	26325	25579	74	949	947	0	1230	1223	11	3354	3406	32	6415	6171	46	141798	140760	72	1.77402
57537	56305	76	29416	29160	74	1034	853	0	887	1132	8	2967	2465	33	4412	4133	35	118744	116312	68	1.77604
115862	97990	89	58273	49762	87	2052	1658	25	3510	2683	37	6679	5379	45	11295	9134	61	283230	242337	83	1.77604
113229	100012	94	59886	52675	86	1908	1714	22	3721	3156	36	7853	6953	50	12886	10618	72	348981	300199	83	1.77807
85877	82299	81	60455	58711	80	1943	1768	21	3029	3047	33	7505	7262	46	11477	11170	63	299769	294785	77	1.77807
109300	94449	95	44345	38897	85	1894	1694	22	3280	2681	32	6663	5591	48	11299	9374	62	243372	208777	83	1.78111
85516	79943	80	43683	40056	82	1543	1645	18	2419	2339	27	5765	5091	43	9489	8092	50	217851	203789	81	1.78314
76734	72535	82	28758	28017	77	1440	1304	15	2214	2062	23	4669	4295	41	6941	6510	48	162098	158433	80	1.7872
119878	102354	95	56151	49941	87	2022	1745	23	4032	3467	42	8731	7452	53	14899	12625	72	337846	283957	92	1.78821
134651	117364	90	74024	64370	88	2924	2426	29	3668	3188	39	8038	6326	50	13793	12174	68	330891	274468	89	1.78922
81836	78596	79	43746	41975	78	1300	1233	12	2065	2146	26	5284	4862	40	8228	7337	53	223852	211574	84	1.78922
109083	103559	84	84200	79941	84	2434	2179	28	3692	3684	35	8282	7564	52	14064	12658	63	357077	316620	87	1.79024
99210	87246	85	49692	44502	83	1939	1711	22	2884	3058	31	7645	6890	51	12203	10861	61	296333	254093	86	1.79024
85564	81320	80	46460	43299	81	1677	1420	16	3265	2583	29	6559	5874	44	11467	10509	57	296176	264680	86	1.79328
123438	112336	85	75685	69255	85	2527	2514	27	4277	3706	36	9461	7962	56	15764	13495	68	390504	327749	88	1.79429
145099	118127	93	82818	67730	91	3102	2485	32	4637	3821	40	8452	6834	53	14586	12112	69	359920	291222	95	1.79531
97898	89264	88	68143	61762	83	1990	1750	23	3397	2998	37	7647	7186	49	11263	9801	58	327839	290246	85	1.79531
156015	131167	93	72651	61500	90	2758	2252	30	4461	3545	40	9818	7524	62	15928	12520	71	380931	305498	94	1.79632
102838	94807	86	45747	40924	83	1856	1492	22	2725	2330	33	6109	5440	44	10427	8801	63	221119	194887	85	1.80037
44580	42498	77	22323	21923	65	365	524	0	457	706	0	1912	1935	22	3255	3639	30	76817	73565	71	1.8024
87984	84122	81	41057	39294	78	1457	1587	18	2509	2338	26	5876	5599	43	9419	9236	55	250494	237435	80	1.8024
83181	78343	96	50889	49042	80	1625	1628	18	2171	1860	24	5785	5501	43	8898	8031	51	241831	233084	78	1.80342
108928	94781	87	53411	45813	86	1951	1648	23	2832	2040	33	6363	5730	43	10081	8741	53	285192	247145	87	1.80544
127103	116473	86	55619	50487	84	2559	2551	28	4228	3426	40	9363	8217	57	12974	11261	59	328935	274034	85	1.80646
42030	42862	71	24272	24004	65	816	724	0	817	1124	8	2431	2481	24	4540	4623	37	99491	101135	67	1.80646
120398	104822	95	63876	55522	86	2286	1759	27	2759	3002	26	6444	5213	46	10948	9283	61	262136	224413	84	1.80646
113610	105185	88	51770	47998	84	2472	2217	25	3844	3360	34	7916	6995	52	13427	11939	70	330365	296449	84	1.8095
107245	97587	85	44336	40717	84	1744	1482	21	3462	2862	34	7347	7010	48	9879	8727	52	286396	241869	86	1.8095
91840	82863	86	44829	39303	83	2089	1709	23	2470	2432	28	5707	4887	47	9570	8494	59	227525	204234	79	1.8095
126973	112077	88	66188	58960	86	2357	2184	27	3316	3100	33	8272	7265	51	13869	11921	70	380369	319483	84	1.8095
99657	95199	83	44336	42454	81	1925	1701	24	3184	3090	32	7144	6586	47	10900	10326	60	285176	276962	82	1.81355
133305	117148	89	74226	65340	89	2469	2260	27	3713	3141	38	8693	7043	56	12960	10617	60	322158	263715	90	1.81457
99038	89881	85	56883	52209	85	2183	1658	26	3161	3322	31	7088	6285	50	10209	9438	54	306057	286283	85	1.81558
45096	43848	76	18478	18257	54	789	668	0	1050	731	0	2182	2402	23	3336	3242	33	93905	92961	70	1.81761
143191	121453	93	66784	55395	90	2468	2082	28	4126	3264	39	8466	6766	52	13343	10766	67	351327	274667	97	1.81761
98807	88718	85	43068	37532	82	1509	1568	17	2611	2387	32	5044	4262	42	8684	7488	55	202513	177300	84	1.81862
81205	75084	91	31120	30709	78	1400	1355	15	2097	2074	26	5656	5326	40	7697	7132	47	197419	190325	79	1.81862
221764	169973	110	189561	152471	102	4728	3665	39	9289	6780	57	18948	15127	76	29087	23471	95	774803	626486	103	1.81862
113532	105163	85	43468	40645	82	1981	1964	23	3301	2715	35	7073	6253	48	10963	10038	63	253954	224473	81	1.81862
66818	63853	92	30200	29563	75	897	853	0	1402	1494	19	3393	3152	31	5674	5394	45	151657	149594	78	1.82166
65575	63166	83	29142	28161	76	1258	1187	11	1736	1742	20	3767	3765	33	5762	5567	42	139453	141321	78	1.82166
139222	121244	97	66858	58082	88	2714	2270	30	4527	3717	39	9377	8030	56	15095	13064	67	370227	306324	92	1.82369
81081	77305	73	36911	33918	80	1549	1257	13	2908	2465	29	5503	5221	40	7842	7451	46	190590	178962	82	1.82369
37262	36124	72	18966	18778	56	749	531	0	1005	1021	3	1793	2034	21	3922	3459	35	91928	90036	72	1.82673
114395	105598	83	58867	54993	84	2332	2000	23	3457	3217	34	7745	6962	49	11308	10231	68	292835	251729	87	1.82774
87108	81002	89	37661	35711	79	1639	1721	20	3098	2651	34	5927	5296	43	10238	9089	57	246594	222745	85	1.82774
78470	75112	82	39772	38695	78	1383	1456	15	2181	2361	26	5055	4679	41	8468	8419	50	221025	220154	81	1.83585
170884	143165	95	72057	60501	92	3286	2772	32	4287	3877	42	10940	8578	61	17289	13523	75	412913	321468	91	1.83788
122135	108361	87	51534	44734	85	2229	1983	25	3328	2805	32	7076	6100	48	12211	10618	67	292028	251123	86	1.83788
148539	118930	94	99316	80479	93	3354	2614	33	5092	3708	44	10567	8556	59	17192	14665	72	423249	353268	89	1.8389
111548	100027	91	45317	41093	84	2216	2042	23	3225	2985	32	8108	7243	50	12671	11355	61	330615	281635	88	1.84295
103972	91478	86	47994	41500	84	1546	1286	16	3092	2467	33	5338	4638	42	9127	7875	54	224076	206678	83	1.84498
204562	148101	104	142651	108635	102	4783	3685	40	7540	5770	52	16701	13384	75	25213	20058	92	617451	480949	100	1.84498
121139	105218	87	67482	59379	86	1858	1463	22	3545	3291	33	8301	7402	52	13284	11678	70	361975	318191	86	1.84599
89607	85298	81	43713	41774	79	1392	1282	15	1676	2021	23	5490	5372	39	9939	9575	52	253686	243490	80	1.84701
61890	58755	81	34023	33534	75	863	884	0	989	1036	5	3387	3203	34	5122	5316	36	129987	128101	74	1.84701
126488	111981	88	69793	61299	86	1847	1580	18	3508	2853	37	7631	6868	49	12320	10382	67	340891	295409	88	1.84802
69457	62598	80	45672	41040	81	1040	926	0	2663	2267	27	5223	4804	43	8417	7697	53	235857	213998	83	1.85106
57184	54385	79	32486	31910	75	898	715	0	967	1159	10	2714	3005	25	3841	4024	31	105833	108591	75	1.85207
68871	65710	83	30136	28780	77	1184	981	0	1239	1189	10	3704	3507	32	5144	4740	40	136951	134865	79	1.85309
40509	40275	71	20655	20478	58	961	1054	5	1021	1410	14	2276	2521	25	4026	4510	32	97610	98468	75	1.86018
157831	125305	96	106321	88401	96	3738	3075	35	6563	5275	47	14159	11595	66	22339	18345	78	529052	425682	96	1.8612
152323	127821	92	88038	74499	90	2580	2212	26	4655	3786	42	10764	8695	59	17858	14229	78	467571	379867	92	1.8612
54572	54524	75	27440	27394	67	878	1061	6	1644	1722	20	3166	2855	31	4730	4921	36	123396	117318	75	1.8612
120022	109695	87	68524	63722	84	2387	2432	25	3593	2618	35	7830	6247	54	12047	10057	64	315590	269870	88	1.8612
98337	91423	84	53797	49759	82	1761	1430	22	2905	2543	27	5369	4926	43	9077	8018	51	216387	209495	79	1.87032
78404	73974	82	40294	38684	78	1472	1421	14	2192	1869	25	4963	5059	39	8511	8040	48	234137	224376	78	1.87336
82179	76385	79	40456	37161	79	1207	1157	11	2029	1977	23	4567	4549	35	8493	7395	52	227284	219306	77	1.87336
119697	104449	103	59313	51106	89	2313	2017	27	3448	2782	35	7275	6539	47	11074	9051	58	262172	220359	103	1.87336
113877	100219	88	58186	51235	85	1920	1661	22	3001	2486	35	7474	6522	50	13221	11535	64	351881	302975	89	1.88147
160942	130797	98	68219	55199	92	2827	2462	29	4579	3321	41	9330	7637	53	16619	14045	72	402869	320870	93	1.88249
89574	86000	80	46463	44612	79	1645	1697	20	2405	2399	27	6280	5983	42	10024	9471	54	277553	258815	83	1.88553
89479	82156	86	46335	42304	81	1620	1617	17	2939	2411	29	6305	6004	44	9065	8337	50	264997	247783	86	1.88654
80077	76050	79	43601	41439	80	1274	1031	6	2466	2184	29	5300	5509	39	8508	7772	54	231404	223143	82	1.88857
98716	90577	84	63857	59005	83	1694	1514	17	2836	2551	30	7741	6786	52	10978	9748	60	298864	261178	91	1.8906
163789	133367	104	85800	72231	91	3697	3150	35	5668	5004	42	12258	10340	61	19511	15675	82	476907	396931	95	1.89262
64219	62008	76	40258	39078	76	841	731	0	1694	1764	22	3299	3304	33	5993	6054	40	163399	159509	78	1.89566
107750	94257	87	56691	50249	87	1653	1433	19	2835	2452	31	6403	5433	46	9894	8267	55	232370	201121	87	1.89871
157595	136913	92	94094	82253	88	3826	3087	35	5656	4911	45	12127	10623	60	20337	16789	79	450658	378786	88	1.89972
131318	120908	87	56827	53707	84	3747	3969	31	6469	5852	49	12522	11142	60	20957	17190	81	512756	415803	87	1.90073
176564	150983	92	110250	95758	91	3712	3280	33	5897	4306	47	12517	9871	61	20648	16608	78	475202	378500	90	1.90073
232060	157773	110	168906	113747	104	6138	4305	47	10630	7517	63	22119	14978	90	34163	23752	96	827294	593895	100	1.90073
149734	129376	91	65213	57950	87	3228	3064	30	4238	4200	37	10815	9648	57	15808	13501	71	440049	359841	88	1.90276
67467	63928	79	25392	24922	75	1159	1112	8	1635	1378	20	3067	3197	30	5343	5506	38	129057	124662	76	1.90479
118507	102524	89	68777	59805	86	1716	1180	19	2976	2551	32	6669	5885	47	10813	9248	59	280741	247991	85	1.90682
92827	85258	82	46106	42340	82	1829	1758	19	3208	2861	34	5972	5718	41	9157	8520	52	212393	199822	80	1.90783
140903	124302	97	76784	70369	87	2512	2506	27	4093	3615	39	9399	8012	51	14526	11944	73	365522	304931	87	1.90884
136874	117147	90	70703	59814	88	2202	1944	25	3682	3329	35	7895	6452	51	13916	10910	70	316016	254685	86	1.90884
213123	141066	108	116699	79683	104	4017	2520	42	7245	5258	54	16194	11997	73	25502	18362	95	640360	471775	105	1.91087
93107	87668	86	34897	33870	79	1359	1183	14	1896	2097	23	5429	5250	41	8463	7793	47	202136	186152	80	1.91188
97500	92435	86	48103	45876	81	1838	1803	19	2432	2521	27	6425	5844	45	9452	9285	47	236268	230887	80	1.91391
70412	69371	80	29676	29050	76	1158	1274	10	1440	1759	20	4084	3837	35	6830	6641	44	151338	149499	77	1.91493
96071	89035	84	46852	42557	83	1760	1579	20	2873	2752	33	6415	5675	46	9212	8862	53	229234	207315	82	1.91493
132183	111599	97	64917	55329	91	2266	2068	24	4101	3543	37	7552	6588	50	11541	9943	62	288087	239713	90	1.91898
94953	86039	91	50724	46051	84	1973	1609	21	3033	2599	31	5760	5365	43	8333	8056	46	217865	198560	82	1.91999
184095	149755	109	69672	55916	95	3363	2614	33	4953	3801	43	10673	8496	58	16334	11628	78	410974	317781	98	1.92303
80858	77114	84	40777	39802	78	1277	1244	12	1957	1815	24	4917	4943	37	7677	7504	48	218155	211983	79	1.9281
115546	100064	89	62280	54640	86	2126	1910	24	3664	3024	36	7188	6172	46	11037	9620	62	276198	227788	85	1.93419
95635	89849	83	57772	53093	82	2161	1921	25	3444	3060	34	7243	6547	49	9558	8734	54	292881	273077	79	1.93419
73422	71718	84	34715	33312	78	1434	1427	14	1949	1900	26	4183	4032	37	6198	5691	43	152295	145326	74	1.93723
124124	108685	88	46165	40360	85	1924	1845	21	3463	2854	32	7798	6828	48	12004	10357	66	312257	271715	83	1.93723
111254	98736	89	54301	47163	85	1485	1281	15	3683	3144	35	7143	6104	49	10453	9053	58	309741	275552	82	1.93723
111515	97410	92	65677	58462	87	2218	1877	23	3668	3324	34	8387	7637	48	14321	12069	68	372256	335096	82	1.93723
105088	94553	90	59577	53637	83	1752	1482	19	3193	3055	32	7144	6293	50	11958	10586	63	330563	286930	83	1.94128
239050	169384	110	126073	90156	107	5252	4175	43	8705	6222	58	18861	14178	86	28319	21450	96	749848	578896	106	1.94331
56702	53000	76	28854	28140	75	735	969	0	1371	1557	14	2797	3059	30	4144	4201	34	115305	116935	72	1.94432
70231	66418	82	24381	23405	70	1110	1069	6	2380	2211	27	3907	4116	32	6415	5744	51	148083	146688	75	1.94736
73767	71040	81	33868	32922	77	1182	1050	7	2003	2187	25	4858	5062	36	6876	6275	43	197043	191564	79	1.94838
97203	89231	94	57406	51536	83	1736	1602	18	3011	2684	32	7141	6144	48	11635	10471	65	301732	269842	83	1.94838
146086	127633	92	68959	60982	88	2937	2538	32	4631	3957	41	10709	8908	62	18111	14954	76	415849	335360	90	1.95041
65607	63926	77	25797	25256	72	1090	1022	3	1248	1601	19	3618	3671	34	6685	6905	45	156180	155399	76	1.95243
107716	96131	87	66319	58813	86	2277	2246	24	3365	2889	36	7888	7008	47	12202	11440	60	348530	309707	86	1.95446
101171	94065	94	66625	62424	83	1615	1537	17	4029	3444	39	7598	6961	49	13130	12274	62	342173	303013	86	1.95547
150044	128401	91	78010	67244	89	2680	2203	28	3592	2887	40	8508	7263	52	14026	11453	69	319715	262761	88	1.95547
348562	225666	138	209060	140126	134	8212	5542	50	13465	9122	70	30630	22563	101	47348	33847	125	1.04858e+06	841562	130	1.95649
138262	118273	92	59131	51763	88	2705	2231	30	4000	3764	36	8131	6971	52	12347	10094	60	301420	257049	87	1.95649
45900	43730	79	27146	26315	73	672	587	0	1230	952	0	1865	1769	24	2881	3142	29	79520	79302	73	1.95852
89104	83126	85	44040	41698	80	1788	1468	22	2681	2540	29	5499	4893	40	7607	7260	51	239007	227791	78	1.95953
53475	52603	81	28172	27246	75	818	790	0	1056	1310	12	2994	2953	30	5095	5385	36	123238	126118	73	1.96257
170624	148097	101	114770	101390	92	4066	3531	34	5596	4817	40	11619	10022	63	17476	14763	76	448719	385316	88	1.9646
40777	38617	73	15642	15318	50	646	672	0	1464	1434	17	2235	2177	25	3718	3253	36	94268	94220	69	1.96663
223866	173719	102	134940	109579	101	5474	4409	40	8767	7626	53	19563	16596	81	30283	24855	91	752185	633448	98	1.96663
78467	66257	97	46571	39046	97	1401	1130	8	2520	1951	26	4795	3555	41	7415	5352	60	202430	150741	97	1.96663
103378	93047	88	56964	50906	85	1635	1315	18	2605	2202	24	6212	5903	44	9394	8679	52	268246	259418	80	1.96764
57839	58100	71	32153	31344	75	611	504	0	1446	1538	17	3715	3581	32	6070	5156	42	150477	149165	73	1.97372
110986	102470	83	56032	51421	84	2056	1932	23	3677	3517	35	8486	7483	51	14678	13136	69	380008	333122	84	1.97372
129095	112300	90	57334	50224	87	2608	2073	29	3944	3464	41	7201	6176	49	12298	10414	59	287957	240709	86	1.97575
56641	55834	73	31283	30815	75	846	1004	1	1008	1312	14	3670	3516	32	5316	5139	38	131721	128803	73	1.97676
82536	78589	82	39298	37636	79	1462	1335	13	1430	1505	19	4105	3934	36	6895	7083	44	189054	182468	79	1.97778
135083	114539	92	63885	53510	89	2594	2172	29	4597	3737	39	9831	8536	54	17012	13968	68	415854	338166	92	1.98082
44427	43425	80	14789	14918	47	853	663	0	1349	1326	13	2334	2521	25	4029	4105	36	105250	108696	68	1.98284
171149	132298	98	88412	70453	95	3624	3121	33	5787	4181	46	12621	10106	64	19156	14986	76	474741	391651	97	1.9869
159141	121840	112	95065	73852	112	3234	2206	33	5212	3467	53	10535	7467	61	17025	12009	84	408348	289943	112	1.9869
155933	127854	93	93612	74783	91	3146	2617	31	4508	3523	39	10917	8959	59	16056	13160	66	384383	317982	93	1.9869
229595	167756	106	103141	76125	103	4191	2893	39	7255	5230	57	14528	10555	67	22754	16387	94	546615	397327	105	1.98893
145358	123941	102	74319	63699	89	2909	2584	29	4086	3496	39	11226	9046	61	18105	15757	77	467184	398103	93	1.98893
139081	119343	89	69381	58863	90	2252	1984	24	4668	3939	38	9113	7649	57	15659	12292	66	368564	298018	93	1.98994
107820	93521	95	59197	50741	85	1947	1725	22	3389	2787	36	7038	5596	50	11709	9940	65	319120	272514	85	1.994
89192	79584	97	41568	37257	81	1525	1531	17	1991	1908	27	4377	3767	39	6920	6678	45	188170	170387	79	1.994
52196	51220	73	25880	25187	74	1022	1055	6	982	1135	10	3042	3036	29	4904	4927	37	121349	123540	72	1.99602
55720	54803	75	28327	27550	74	757	764	0	1613	1391	13	3164	3246	31	5449	5002	43	133915	132690	73	2.00211
85757	79756	81	49764	45100	81	1549	1455	16	2740	2388	29	6741	6283	47	10826	9373	57	286748	258365	82	2.01022
100715	90257	85	42514	37273	84	2020	1584	27	3080	2347	32	6163	5599	45	9928	8541	58	258488	231017	86	2.01123
135252	106321	91	65798	51155	92	2375	1730	27	3203	2583	36	8038	6015	54	11803	9834	61	350249	283264	95	2.01326
92467	87679	81	43611	42094	79	1256	1356	14	2672	2444	27	6473	6240	44	9749	9557	53	275048	272022	80	2.02137
66608	63437	79	30054	29432	77	1182	1189	11	1876	2039	23	4150	4147	35	6078	5928	40	157824	152769	78	2.02137
71731	69343	78	20448	20351	59	962	992	0	2096	2009	24	4293	4090	35	6125	5403	44	171150	165460	79	2.02238
121492	110243	88	58864	54915	86	2005	1972	22	3423	3465	32	6847	6592	43	10233	9218	60	246389	231150	86	2.02339
90998	84647	86	41015	38545	81	1598	1497	19	2487	2317	25	5319	5439	39	8302	7277	52	205653	193058	81	2.02542
61276	59898	82	31793	31408	75	1302	1140	10	1153	1538	15	3106	3527	28	4851	4884	36	136380	135631	75	2.03353
95567	87325	84	49817	45096	82	1656	1519	17	2530	2293	28	6232	5495	44	9444	8601	52	271181	243503	82	2.03353
166616	138538	94	75484	63046	92	2729	2210	29	4548	3883	40	10147	8238	59	15922	12505	71	432208	342855	92	2.03353
54897	53787	78	28607	28105	73	1033	1026	3	595	867	0	2708	2644	29	3983	3733	36	101457	104810	70	2.03454
27396	26080	58	17551	17065	54	338	327	0	620	749	0	1885	1819	22	2418	2468	26	84064	86007	66	2.04063
93570	87767	82	50656	47531	81	1263	1315	14	3100	2904	31	6707	5957	47	10204	9255	57	292651	275604	83	2.04063
107217	96157	94	72895	67550	86	1773	1688	21	3415	2879	33	7868	6699	55	11760	10653	67	325286	279704	101	2.04063
253548	156922	121	168703	108950	119	6223	3718	48	9686	6493	62	20824	13342	94	31937	20547	109	809589	521008	119	2.04265
173875	150742	92	72692	63444	91	3645	2871	34	4921	3839	41	12183	9850	64	19167	14948	79	451772	359764	96	2.04367
176386	138130	98	86910	67279	95	3291	2603	35	5664	3719	53	11167	8526	62	17830	14444	77	435310	333607	96	2.04975
152421	128077	102	82365	71790	89	2974	2586	31	4540	3910	41	10971	8861	58	17272	14006	71	420224	334019	91	2.05076
36840	37413	55	12997	13549	44	502	688	0	914	1186	8	2066	2114	25	3857	3808	35	84810	83983	66	2.05076
135690	119011	100	65759	57574	86	2400	2299	26	4111	3211	42	9174	8059	58	16471	13833	75	417032	354908	89	2.05076
118331	101610	89	58121	49655	87	2285	2229	25	3230	2381	33	6756	5793	46	11191	10023	54	268820	229872	89	2.05279
92188	88574	80	50937	48702	80	1521	1617	16	2512	2656	30	5780	5768	40	9462	9034	57	255968	248978	80	2.05583
74650	72904	80	45968	45220	78	1847	1898	21	3131	3023	29	7420	7166	49	11082	10461	60	305577	273266	81	2.05887
39306	39224	72	20035	19632	60	574	645	0	999	973	0	2327	2530	24	3289	3440	30	86820	86416	69	2.05989
130664	109478	94	84368	74406	88	2682	2561	28	4786	4227	40	9783	8195	56	15369	12935	69	385262	313596	87	2.0609
40439	41734	63	19635	19477	55	750	790	0	1007	999	0	2115	2175	26	3325	3506	31	91777	91388	69	2.0609
86810	82761	83	49768	46607	80	1818	1700	19	3217	2683	33	6908	6127	47	12150	11170	58	304690	284015	81	2.06192
97839	90649	83	56596	51740	84	1908	1453	20	3127	3111	31	7448	6467	50	12250	11356	58	321547	297194	80	2.06192
57991	54242	81	28324	25207	77	1171	1214	11	1585	1662	19	3456	3395	32	5954	5405	44	142884	127466	75	2.06293
60275	56750	78	32947	30322	77	1251	1169	12	1717	1635	20	3720	3606	34	5653	5446	42	152494	146250	75	2.06394
172269	141352	98	99402	82355	93	2985	2503	31	5053	3836	43	11247	8687	61	18175	14645	83	489949	378965	90	2.06394
81733	77477	81	37679	36720	78	1101	979	0	2892	2287	32	5363	5420	37	8350	8622	45	229257	228487	76	2.06496
120383	99193	97	59687	49537	88	2331	1681	27	2887	2762	34	7753	6602	49	13083	11269	67	366849	306154	85	2.06597
110181	95818	96	53839	47608	86	1992	1674	24	3271	2880	31	6144	5431	45	10913	8851	55	250160	212067	85	2.06901
115548	99350	88	48413	41838	86	2318	1719	26	3841	2608	40	7710	6402	48	12633	10437	63	292791	244543	86	2.07104
202351	132152	110	112679	73147	108	3896	2500	38	5726	4580	51	13182	8860	68	20777	12960	98	510240	346779	109	2.07307
29783	31397	49	20591	20501	54	323	372	0	462	628	0	1741	1831	22	2510	2728	26	77527	78288	67	2.07307
162879	135017	97	80986	67145	91	2476	2186	26	3934	3048	39	10635	8423	62	16878	14029	73	447861	373222	97	2.07611
172867	134457	100	79452	62713	94	3778	3268	36	5718	4815	45	11655	9629	62	19106	16159	79	463443	395997	98	2.08118
54261	53654	75	25908	25071	75	1525	1896	17	3180	3055	30	8339	8303	47	4415	4373	40	131360	128532	78	2.0832
90339	86497	88	46003	44656	79	1689	1730	18	2045	2353	23	5536	5712	38	8274	7761	47	233461	223339	82	2.08523
47420	46618	76	11266	11185	45	887	852	0	1246	1196	11	2874	3031	29	5265	5042	40	125012	124951	71	2.09131
155926	128800	93	87531	74268	91	2730	2037	31	3909	3484	38	8646	7255	53	14548	11908	69	368970	304356	93	2.09537
61134	58405	78	32148	31700	76	1060	918	0	1111	1430	13	3177	3135	30	5892	5507	42	137172	135533	77	2.10348
87072	80794	82	34444	31011	82	1795	1498	17	1931	1966	21	4951	5072	39	8208	7790	52	189641	174469	97	2.10348
89185	83333	86	74906	72474	82	1928	1621	22	3213	3242	33	6487	5926	44	9946	9363	57	247673	218663	84	2.10551
44879	45026	73	23090	22931	65	501	581	0	873	853	0	2578	2334	28	3502	3511	32	97082	96478	73	2.10652
154947	133915	99	79024	68887	89	3056	2646	30	4304	3717	39	9908	8279	52	15379	12575	79	363743	285995	93	2.10652
93565	80352	99	55109	46654	99	1864	1809	19	3160	2252	35	6151	5007	46	9347	7834	53	238519	190040	99	2.10652
87984	81075	82	28404	25765	79	1163	1119	9	2022	1995	26	5236	5184	39	8721	7763	48	245157	225092	86	2.10855
98815	94091	86	55048	52089	82	1445	1407	18	2304	2392	26	6324	6499	40	10252	8907	56	288628	278337	86	2.10855
92858	80748	97	48125	42485	84	1768	1642	23	2756	2396	29	5570	4735	43	9487	8117	56	239040	198623	86	2.10855
166456	129294	99	99591	79740	95	2604	2187	28	4641	3569	44	9888	7784	58	15715	11576	72	392029	303973	98	2.10956
91006	86388	84	58557	55393	81	1438	1288	15	2640	2586	28	6014	5708	41	9481	9027	53	247916	238280	83	2.11159
100831	91825	87	60572	55593	84	1350	1244	14	2836	2276	32	4773	4408	40	8340	8395	50	209938	195869	85	2.11463
124306	106259	91	61095	52782	87	2189	2085	22	3520	2949	36	7855	6597	50	12252	10384	62	306519	255623	89	2.11666
117689	107973	83	53885	51382	83	2101	2090	22	2968	2806	32	6516	6027	44	10231	10064	52	248587	238104	85	2.11767
250437	187651	108	179010	137795	108	5460	4125	41	9106	6683	53	19016	14814	78	29061	22327	98	732350	557568	107	2.12375
83429	84074	78	42146	41121	77	1724	1426	18	2063	2089	24	5041	4954	39	7104	6898	44	183301	179019	75	2.12375
107900	95433	84	49747	43859	83	1754	1554	20	2140	2196	27	6491	5603	47	10329	8503	59	287555	254270	82	2.12477
131854	116692	98	59965	54102	86	3152	2883	30	3784	3357	37	9004	7931	51	14232	12031	71	322808	270533	88	2.12679
36547	35346	73	15793	15466	49	471	479	0	1299	857	0	2099	2051	23	3343	3367	31	95843	92432	69	2.13085
70104	67147	81	29245	28332	77	1284	1074	7	1841	1670	25	4823	4740	39	7397	7332	48	182295	180230	77	2.13186
89239	80947	86	46964	44359	82	1211	1179	11	1891	1716	22	5408	5168	42	9432	9181	51	247831	236015	81	2.13288
88425	83959	82	36181	32951	79	1669	1499	19	3012	2632	30	5633	4954	43	8554	8069	61	194274	181893	81	2.13389
103679	95471	91	56175	51948	85	1689	1662	20	2859	2688	28	7157	7151	44	11265	10363	57	308084	298382	83	2.1349
249223	175021	118	234257	175387	113	8702	6350	49	14114	10835	63	31506	23925	103	49761	37368	107	1.04858e+06	888372	111	2.1349
67935	69320	75	21136	21525	49	1146	995	0	1693	1950	19	4846	4760	39	6964	6941	45	194231	191957	74	2.1349
115755	104260	86	75889	69749	87	2031	2096	22	4442	3624	37	8055	7981	46	14960	14530	61	385498	376159	86	2.13896
143614	123139	91	75683	66431	89	2637	2261	29	3676	2738	38	9592	7984	56	16221	13313	79	429229	354385	91	2.13896
126193	110478	88	60295	53465	88	1949	1624	23	3764	3255	36	9016	7735	52	14799	12742	70	389213	331553	90	2.14301
78902	75532	81	43638	41608	79	1368	1258	15	2469	2347	29	5251	4721	42	8592	9021	44	236612	227011	80	2.14403
144644	123274	106	65784	57492	88	2798	2472	29	3667	3185	34	9079	7673	54	13904	11173	73	328824	272793	91	2.15112
121034	106371	86	53276	46959	85	2002	1726	24	3347	2728	36	7189	6255	48	10468	8794	61	277701	236504	86	2.15214
75315	71503	82	37517	36064	77	1083	1209	9	1604	1251	16	4756	4571	37	6850	6768	41	206617	201445	75	2.15518
142686	128711	90	76763	68890	87	3078	2735	30	4749	4201	39	10890	9415	58	17601	13841	76	461367	379664	89	2.15721
168743	145180	95	74286	64444	92	2911	2599	28	5850	4941	41	11253	9895	59	17866	15703	77	439303	388056	90	2.15721
109398	94809	94	53154	45193	84	1609	1345	20	3055	2547	36	7123	6298	49	11057	9590	56	316075	275373	82	2.15822
103916	96139	83	56707	53129	82	1650	1432	18	2747	2644	30	7073	6764	45	10940	9677	59	313280	293879	80	2.15923
42932	42504	70	27930	27656	73	651	566	0	978	847	0	2580	2733	25	3904	3669	34	97557	98529	70	2.16126
49404	49229	74	24264	23648	71	605	638	0	1108	1031	3	2500	2458	28	4234	4178	35	112490	110843	71	2.16227
212823	170264	102	105990	86804	99	4551	3568	39	7157	4970	52	16554	13025	74	25633	19413	90	654503	493514	100	2.16329
121167	105157	90	70061	61624	87	2117	1970	25	3113	2874	34	6628	5826	45	10731	9159	57	246734	208657	88	2.16531
85051	79467	85	41492	39189	80	1401	1241	14	2237	2138	27	5311	4975	41	8647	8540	48	247054	238534	81	2.16937
90746	86026	80	47101	45280	80	1223	1194	10	2636	2853	26	5569	5333	40	9791	9562	56	253362	246300	82	2.16937
103573	92270	86	48312	43351	84	1866	1610	19	2767	2656	28	5771	5111	45	9650	7894	53	220523	185045	83	2.1714
109951	99462	90	51673	46684	83	1810	1943	20	3134	2592	32	6950	5748	48	11062	9459	65	292843	256209	86	2.17241
90077	79422	83	49838	43111	83	1463	1469	17	2346	2284	29	5174	4342	43	9155	7981	52	218913	188643	85	2.17342
167747	119593	99	105669	78852	97	3028	2402	32	5603	4155	53	12265	9090	71	17910	14433	77	443496	351917	98	2.17444
161385	133833	96	83810	70713	92	2119	1705	27	3739	2976	35	8146	7272	52	13908	11281	66	326281	268108	92	2.17545
168823	131803	98	104282	82376	97	3517	3007	33	5729	4600	43	11344	8910	63	19790	15309	86	464698	367559	96	2.17545
110596	100638	83	45761	41611	83	1916	1839	23	2884	2463	31	6964	5980	45	10623	9291	63	255961	220161	85	2.17545
140050	118353	91	63913	54086	90	2526	2290	23	3725	3269	37	9746	7861	58	15240	12911	66	407364	331818	92	2.17748
127060	112371	87	65422	58683	87	2130	1796	25	3976	3488	38	8574	7590	51	14386	13502	64	338020	305690	84	2.17748
124523	104613	98	53525	46111	88	2446	2117	24	3372	3223	32	7347	5890	48	12396	10653	65	302330	250714	89	2.18052
185601	144652	100	86272	67439	99	4163	3377	36	6014	4730	44	12774	10128	62	19747	15726	84	548020	448768	98	2.18255
63199	61570	78	37692	36887	76	1239	1195	13	2093	1862	23	3745	3544	32	6768	6951	46	159134	156577	74	2.18458
59282	56052	88	29501	28626	75	745	801	0	1768	1901	20	3978	3428	38	5558	5502	37	151627	149091	73	2.19066
48957	48295	80	23940	23437	71	839	755	0	1011	1114	8	2047	2092	25	3630	3691	33	88657	88014	69	2.1937
158750	133169	93	80307	67689	92	3055	2333	32	5176	4038	41	11655	8926	66	19583	16457	82	501488	392851	92	2.19573
328012	224414	123	251193	176812	121	8025	5252	50	13448	8244	75	28178	18551	107	45194	29622	113	1.04858e+06	733442	122	2.19775
108989	94987	93	61331	53791	86	1682	1667	18	3527	2889	33	7303	6214	48	12662	11260	59	328233	286122	87	2.2008
149730	123012	101	53932	44834	91	2588	2507	28	4939	4065	41	9787	8796	54	14563	12673	64	378784	309548	93	2.20384
184436	137647	109	113416	88688	100	3631	2855	36	6341	4720	49	12681	9929	64	20858	15627	82	502159	402014	100	2.20891
87164	81502	80	40212	36043	80	1435	1382	13	2148	2112	25	4876	4253	39	8218	7084	57	202723	184230	82	2.20891
82130	77447	86	40940	39347	78	1316	1410	14	2143	2346	24	4861	4680	38	8134	7753	52	197898	194534	81	2.20992
82718	79735	80	50400	49314	79	1208	1153	8	1958	1639	22	5508	5206	41	7652	8036	46	209421	199943	78	2.20992
113277	95327	96	61530	53461	86	2059	1773	23	2848	2361	33	6761	5593	48	11607	9137	61	266999	224795	87	2.21397
94187	88973	81	49320	46679	81	1473	1211	18	2806	2514	32	6524	6187	42	9692	9533	56	287091	268526	82	2.21499
112265	99879	87	65030	57611	85	2127	1814	22	3180	2851	35	8527	7634	56	14042	12617	61	377736	342131	88	2.216
125553	109938	100	51743	46143	86	1946	1644	23	3506	2874	36	8538	7317	53	15538	12764	75	372203	310023	88	2.21803
46127	45536	67	27581	27040	74	693	671	0	1220	1380	12	2769	2779	29	4036	4241	34	121045	118760	70	2.22208
80090	74799	85	42246	41048	79	1275	1393	13	2210	2216	22	5283	5072	39	8266	8156	49	226001	226522	74	2.22208
118592	113525	91	55900	53100	83	2534	2298	26	3036	3093	29	7593	7071	47	12992	11594	67	348491	323176	80	2.22208
121107	101870	103	47175	39187	103	2165	1800	24	3524	3063	33	6807	5699	47	11397	8951	71	264840	216297	103	2.22208
114109	99858	90	58726	52070	87	1920	1893	22	2750	2609	30	6864	5731	50	9978	8738	52	280423	251560	84	2.22411
121305	108222	88	58148	52756	86	2197	2129	24	3150	2877	34	8669	7710	53	14330	11810	70	373668	326436	86	2.22411
156299	133600	90	88672	75966	90	2830	2506	29	4862	4004	39	10267	8246	55	15910	13246	81	429133	344350	88	2.22411
111623	104481	82	59880	56336	83	2914	2718	29	4946	4045	39	10883	10080	57	19017	16676	74	486853	414660	87	2.22715
141472	118092	95	51435	41741	91	2604	1880	29	4626	4111	41	9343	7785	52	15662	13830	71	424094	371888	89	2.22715
153251	131302	92	87269	74326	92	2830	2263	29	4102	3073	36	10061	7721	58	15240	12423	72	423605	342054	96	2.23019
69231	66253	80	28541	27670	77	1151	898	0	1663	1623	18	3576	3364	34	5545	4999	43	145590	137696	93	2.23019
102673	90239	86	58634	51757	84	1749	1626	20	2569	2033	31	6604	6060	45	11608	9864	65	289565	257531	87	2.23019
108023	97148	91	51070	47191	85	1715	1643	21	2928	2617	34	5551	5345	40	9426	9340	51	236730	226104	87	2.23222
63789	59109	80	28555	28143	76	914	1038	4	1070	954	0	3224	3363	30	6320	5771	44	132734	132244	75	2.23222
93658	88128	84	44159	42190	81	1235	1448	15	2323	2723	26	6282	5800	44	9249	8862	60	249789	243791	82	2.23323
194228	145752	101	138177	108770	103	5391	4308	43	7425	5713	62	17973	14178	78	26928	20938	90	674403	534578	106	2.23425
57015	54795	77	26577	26091	73	967	794	0	1946	1408	22	3539	3445	33	5044	4872	39	135598	132777	75	2.23425
151028	127525	97	88447	74834	93	3780	3305	34	6192	4946	44	15600	13174	76	25232	21098	88	647349	520251	108	2.23425
185915	146994	96	83658	66359	95	3648	2905	36	5364	3987	47	11811	8926	65	19256	14837	76	461444	332245	98	2.2383
107487	99199	88	47445	45374	83	1562	1453	18	2635	2567	32	6383	6290	45	11234	10812	55	295831	285147	85	2.2383
109717	99731	83	49069	43399	83	1724	1625	20	3195	2595	33	7027	5830	51	12118	10509	59	307894	280349	85	2.23932
93831	91807	82	54599	51830	81	1723	1392	20	2883	3118	28	6577	5992	43	10162	10011	48	282700	273060	83	2.23932
95808	89771	85	48999	46864	81	1711	1537	20	2485	1886	32	5146	4983	38	9481	9425	46	230360	221286	85	2.24236
79058	76069	94	35215	34659	77	1586	1496	17	3003	2812	29	6676	6762	42	9447	9686	49	257972	249756	81	2.24236
91589	85389	87	63078	60469	82	1572	1864	19	2341	2035	25	5478	5645	38	8683	7482	60	212103	189282	85	2.24337
92375	86144	97	53358	48871	81	1861	1820	20	2888	2488	32	6207	5768	45	11297	10384	54	311165	292860	83	2.24439
142800	116435	93	77154	65434	91	2376	1680	26	3906	3169	38	8021	6599	51	12884	10169	68	304138	246523	91	2.24743
102930	94286	83	47311	42708	81	2014	1577	23	3594	3169	34	7475	6982	48	11480	10607	52	333376	305499	85	2.24743
116324	109973	90	102326	98635	85	2509	2246	28	5078	4170	45	11989	10665	63	19173	17277	75	507722	441403	85	2.24844
51342	50483	70	22888	23173	57	387	599	0	1444	1323	14	2696	2486	29	3776	3848	32	99183	96377	71	2.24844
66844	64093	79	29292	28638	77	862	973	0	2041	1873	22	4041	3724	36	6225	6257	42	169149	170344	76	2.25148
153267	128042	98	90268	77383	90	3905	3281	33	5021	4264	43	10959	9300	58	16624	13485	75	420914	360571	87	2.25148
153914	128632	94	71859	61685	89	2049	1759	25	3963	3141	38	8718	7295	52	13782	10807	79	372525	305360	87	2.2525
102825	94484	95	46781	44088	82	1666	1642	18	2804	2708	31	7109	6775	45	10718	9649	57	300103	295936	79	2.25351
116707	107221	86	67484	62809	86	2800	2281	31	4650	3796	38	10201	8913	60	16974	14923	72	448853	385685	87	2.25554
131075	116254	90	56743	49602	87	2120	2009	25	3717	3441	38	8250	7099	50	14608	12236	68	358091	313238	85	2.25756
39897	39072	72	21707	21323	65	690	618	0	1350	1184	11	1989	2042	23	3524	3330	36	87136	87283	68	2.25959
102517	92460	83	48761	42962	83	2205	1897	22	3642	2947	33	6075	5256	46	10539	8891	55	230935	198434	83	2.26365
117379	105572	101	58878	54332	88	3441	2972	31	4341	4086	38	9350	8056	54	15102	12887	70	374459	314822	101	2.26365
34895	34829	71	16441	16643	49	805	878	0	1452	852	0	1911	1900	22	3594	3305	35	88550	89445	69	2.26365
128434	110760	91	69773	60946	89	2170	1845	22	3673	3124	33	7814	6620	55	12433	10280	66	366972	312404	90	2.26466
35673	35556	66	17947	17875	55	446	514	0	1042	955	0	2242	2154	25	4281	4193	37	89393	90067	71	2.26466
93620	83076	87	51103	45431	83	1341	1486	14	2504	2417	26	5799	4844	44	8310	7482	53	209777	188955	84	2.26567
132413	115522	88	58631	51592	87	2350	1885	28	4330	3405	41	10247	8405	61	15869	13323	71	426895	347654	90	2.26669
143232	121368	92	69672	57848	93	2635	2148	29	3849	3333	39	8880	7084	54	13996	11629	69	324502	273623	92	2.26669
156320	130235	94	95964	79667	91	2561	1955	27	4262	3229	40	8777	7346	52	14101	10975	69	337171	279773	91	2.2677
44266	42752	79	14540	14281	48	675	576	0	730	695	0	2375	2248	28	4116	3712	36	89309	86325	74	2.26871
119078	108629	101	70123	66055	84	3462	2898	32	5125	4752	40	11978	11097	64	18986	16678	79	464634	406367	101	2.26871
116599	101014	103	52263	46454	86	1797	1544	19	2949	2620	30	7435	6718	51	11377	9949	61	323000	283322	87	2.26871
43232	41694	72	23320	23120	68	951	830	0	798	1117	5	2451	2410	29	4227	4123	39	94892	95573	71	2.27074
114748	102731	87	50894	44834	84	1928	1584	21	3574	2790	38	7244	6212	48	11495	9933	58	273145	235889	86	2.27277
125194	106030	93	57340	48266	87	2225	1863	28	4060	3458	35	8288	7286	51	12763	10039	66	314094	247066	88	2.27378
123874	108375	87	81224	71531	88	2196	2149	23	3930	3066	39	7864	6407	52	11149	9079	59	297877	258064	85	2.27378
71609	66468	88	32830	31314	79	1015	1042	4	1472	1477	20	3834	3837	36	6254	5238	43	153082	147728	79	2.27581
178778	140890	99	111319	86373	97	3434	2828	33	5713	4471	46	12313	9839	61	18575	14930	75	498478	385233	99	2.27581
59198	56002	78	28324	27606	76	1018	1003	1	1559	1232	14	3253	2970	31	4802	4653	37	122979	120280	75	2.27784
116047	104243	91	76593	71119	85	2237	2052	25	3492	2873	37	9006	7705	52	15886	13097	68	412608	348776	89	2.27784
111481	99179	92	59059	53360	85	2642	2355	27	3706	3370	34	7824	6379	53	12166	10543	62	273239	226759	85	2.27987
95997	88813	84	41072	37288	83	2004	1785	22	2781	2557	29	6524	5916	45	10214	8735	58	228756	197929	80	2.28088
85850	81562	79	45144	43201	79	1285	1324	13	2591	2500	27	5395	4789	43	10002	9312	54	246481	242940	76	2.28189
54370	51123	76	28068	27301	75	894	1088	7	2044	1663	23	3131	2872	32	5290	5494	40	131030	129933	73	2.28595
43278	43313	68	20119	20030	55	683	648	0	1344	1106	8	2582	2478	29	4028	3870	33	93813	96519	67	2.28696
93471	88549	95	42289	40318	81	1271	1153	11	2679	2196	32	4849	4634	41	7823	7668	48	185665	182615	76	2.28798
139202	113293	98	58805	47936	90	2415	2273	27	4231	3348	41	8386	6935	51	13892	11248	78	340539	280007	91	2.28899
113465	96945	88	58274	50182	87	2196	1870	24	3252	2403	35	6752	5853	48	10180	9217	53	249207	209930	87	2.29304
103859	93241	86	56907	51018	84	1304	1105	11	3618	2984	34	7587	6305	50	11247	9002	62	323207	276631	85	2.29304
72627	70504	77	33087	32140	77	1385	1340	14	1787	1865	21	4393	4169	36	6465	6137	45	151967	147986	76	2.29304
120387	106707	88	58292	50777	85	2479	2084	26	3416	2760	37	8066	6862	48	12770	11149	69	300034	258323	88	2.2971
117676	105588	90	69124	60481	86	2441	1826	28	3083	2539	34	7102	6564	46	11123	9127	58	313120	272525	91	2.2971
126312	119529	89	77800	75023	84	3280	2961	31	5023	4774	42	11615	10698	57	17758	17019	78	458429	406218	90	2.29811
123161	103048	105	60509	50038	105	2206	1743	21	2881	2580	29	6594	4982	48	10637	8234	61	252106	187395	105	2.29811
132850	122505	92	85876	80295	85	3626	3553	32	5106	4875	37	11587	9833	59	17991	15797	73	427299	360505	90	2.29811
182488	149572	107	118337	100683	96	3449	2812	33	5691	4623	48	12698	10291	66	21471	17584	87	566029	454275	96	2.29913
109640	101032	89	54467	50454	83	2050	1727	22	3946	3473	35	8604	7783	50	14328	12842	63	402001	344616	87	2.30318
52962	52453	73	19548	19231	54	961	791	0	1331	1354	14	2940	2942	29	3446	3045	36	114865	114451	73	2.30318
163551	143301	94	77821	70349	90	3489	3354	30	6692	5450	48	14319	12223	62	24500	21932	86	686160	600564	93	2.30318
185863	148032	97	99701	78280	96	3385	2669	34	4954	3295	48	9518	7536	54	16762	13019	72	390664	300625	95	2.30724
45607	45606	76	20315	20430	54	1309	1317	12	961	1211	11	3047	2883	32	4695	4539	39	112997	113842	70	2.30724
89896	85167	81	42697	40947	78	2157	1951	24	3030	2960	28	7332	6822	49	11112	10440	59	270392	243195	85	2.30825
106124	94005	89	57038	52047	84	1890	1769	22	2934	2898	28	6635	6026	46	9983	8886	55	241296	213341	83	2.30926
95828	88340	89	54854	52248	81	1353	1307	14	2961	2697	29	6161	5990	40	9485	8821	52	246498	234927	81	2.31028
112565	96939	89	70041	62565	86	1736	1720	20	3356	3269	35	6644	5870	47	11298	8898	61	256893	219270	84	2.31332
156881	122773	95	85511	66443	95	2852	2245	29	4524	3431	39	10610	8625	58	17179	13697	75	417974	333415	94	2.31433
215960	166788	104	102579	78575	102	3888	2963	35	6147	4836	46	12327	10028	64	20461	15783	83	478898	386347	98	2.31433
96529	89909	82	43145	40423	79	1431	1626	18	2951	2652	33	6034	5556	40	8402	8232	47	218133	207348	77	2.31433
42640	41174	76	18900	18163	58	601	541	0	1276	1113	7	2381	2282	24	3791	3970	32	91029	88483	69	2.31636
110762	99529	85	66233	59604	86	1881	1655	22	3559	3049	38	6822	5974	47	11848	10647	61	267148	232627	85	2.32143
131679	109362	92	65000	53975	89	2656	2025	31	3704	3401	35	8765	7117	55	13198	10926	64	329400	273406	87	2.32143
129427	117094	89	68521	63592	86	2922	2418	27	4447	4166	37	10992	9124	58	18666	15758	75	489237	410288	89	2.32548
114224	103292	87	49626	45196	86	2350	2034	26	3978	3198	38	8854	7576	54	14047	12867	68	379129	335488	88	2.32548
111830	100686	86	59797	54122	85	1919	1760	20	3449	2941	35	6837	5789	45	12047	10357	61	318060	283963	87	2.3265
33085	31600	71	14033	13911	48	776	811	0	903	1082	7	1942	2321	22	3599	3626	33	86100	87915	69	2.32751
56253	54521	72	30901	30412	76	789	839	0	1410	1509	19	3556	3250	36	5863	5873	40	136230	139382	76	2.32852
72412	70992	83	36828	35796	78	1279	1153	13	1826	2011	18	3896	3619	35	5626	5113	45	151433	148644	80	2.33258
74960	73043	78	43227	42475	77	1948	1773	22	3321	2796	35	7200	6962	45	10388	9932	53	262650	243596	84	2.33359
152771	130432	97	90720	76387	93	2358	2027	26	4667	3749	40	9458	8818	51	15091	13011	73	430331	403228	107	2.33359
99720	94842	81	56703	53924	81	1889	1844	20	3215	2911	32	6912	6628	46	11019	10569	56	305511	289916	84	2.33461
213451	177697	103	119781	101088	100	4683	3901	38	7319	6274	50	17158	14330	73	27924	22825	95	743549	642554	104	2.33663
64129	62413	82	31831	30593	75	1100	1119	8	1463	1483	14	3402	3300	34	5508	5721	39	147310	142538	78	2.34069
116362	103556	88	58442	53261	85	2437	1845	29	3421	2891	35	7631	6629	50	12705	11217	63	309587	254508	88	2.34272
76513	73452	79	41181	40036	77	1508	1412	16	1745	1855	20	4313	4004	36	7181	7121	47	175701	172156	75	2.34373
42722	42806	75	23126	22884	63	523	673	0	1162	1432	15	2385	2407	24	4249	4161	35	99678	99390	72	2.34373
37882	38240	71	22339	22187	62	436	462	0	911	655	0	1925	1869	24	3307	3553	31	98632	95581	69	2.34373
149186	122784	96	75512	63065	93	2566	1817	31	3346	3215	36	9387	8042	54	14461	11607	74	355685	292104	93	2.34474
160166	134691	98	82049	69617	92	3831	3197	35	5469	4558	45	12349	9451	63	20054	16737	81	492028	384114	90	2.35184
161208	135521	94	85883	72820	92	2622	2414	28	4606	4078	44	11921	9699	60	19598	16483	84	510967	435154	95	2.35488
88898	83411	81	54747	50741	83	1768	1687	21	3190	2648	31	6158	5497	41	10097	9305	59	281085	260832	83	2.35488
139280	117346	95	95942	81497	92	3346	2726	31	5220	4127	43	11332	9226	62	17328	14711	71	409311	344525	89	2.3559
88812	79107	98	42497	37970	83	1898	1620	21	2616	2463	33	5361	5216	41	9136	8374	51	211534	187960	85	2.35995
168687	134906	95	107750	85829	97	3612	2874	36	5826	4407	47	12114	9057	65	18775	14012	86	463415	361968	97	2.36096
106117	96904	84	54357	48165	83	1859	1819	22	3156	2552	32	6812	5681	48	10374	9004	55	260528	233994	83	2.36198
91071	85754	84	32090	30856	79	1695	1781	18	3235	3466	30	7206	7050	43	11398	10669	57	340198	329781	83	2.36907
56889	55668	77	27022	26622	74	828	967	0	1379	1792	19	3370	3349	31	5569	5365	42	116273	115346	77	2.36907
80651	79024	81	31033	30439	76	1440	1183	14	2586	2465	27	5077	5024	39	7926	7711	47	232854	225838	81	2.36907
158152	139358	91	85495	77522	89	3408	3085	30	4989	4232	41	10446	8870	58	16144	14168	74	402383	332886	89	2.36907
114930	103595	101	54687	48196	84	1856	1545	20	3010	2248	34	6737	5632	46	11124	9308	54	301117	261229	85	2.3711
139774	117847	94	71585	59957	89	2083	1685	26	3418	3233	36	7597	5812	53	11932	9973	64	290478	241375	89	2.3711
122916	104065	104	52237	43005	88	2372	1717	29	3835	3019	37	7775	6590	48	12773	10344	64	327432	270145	104	2.3711
126604	110247	91	65561	56332	88	1649	1406	22	3463	3116	33	7059	5940	51	11091	9853	57	263265	218615	89	2.37211
186189	138285	99	120931	91182	99	4214	3231	37	8218	6008	58	15881	12573	76	25452	19207	92	603428	481539	98	2.37516
76022	72530	79	40622	39364	78	1065	1051	6	2530	1997	27	4625	4636	40	8217	7997	47	218044	212637	76	2.37516
94082	85003	92	49451	46445	82	1409	1369	13	2718	2626	29	5251	4830	39	7653	6977	48	205549	193700	80	2.37617
115051	96010	87	74357	63889	89	1920	1804	21	3098	2625	33	7469	6379	46	12322	10287	63	335646	281641	85	2.37718
128623	106363	105	60677	51496	88	2573	2316	28	3874	3157	40	7891	6232	49	12078	10683	60	301983	252732	85	2.37718
136773	119498	88	67364	56521	88	1864	1891	23	3444	3376	33	8590	7095	54	14624	12148	66	388895	329284	88	2.37921
112961	101325	86	60750	54620	84	2574	2165	27	3679	3245	35	8088	6936	51	12134	10655	59	287175	243721	84	2.38022
108284	97304	89	57270	51471	85	2284	1971	25	3521	2962	37	6161	5762	43	9104	8578	50	228125	206231	82	2.38124
63351	60140	92	32458	31127	77	726	853	0	1753	1541	19	3590	3454	32	5306	5369	40	139403	136240	92	2.38124
75710	72562	80	34923	33711	78	1258	1056	6	1713	2072	22	3813	3960	33	6861	7131	42	161103	158938	75	2.38124
74162	72223	79	30888	30150	77	1457	1492	16	2219	1957	23	4040	4289	33	7830	7760	47	169725	171356	72	2.38124
47872	46601	77	28800	28325	74	775	921	0	1603	1375	16	2681	2736	28	5107	5184	39	107412	107311	64	2.38225
108027	97641	86	54112	47886	85	1853	1654	23	2844	2774	31	6270	5685	47	10308	9173	59	252585	234310	81	2.38327
110615	104617	85	73109	69441	83	2331	2241	25	4595	4152	39	9648	8690	52	18352	16884	77	469581	395485	83	2.38327
112790	98358	90	63107	56272	85	2175	1809	25	3049	2811	36	7494	6660	48	11642	9717	58	285879	236531	87	2.38935
118561	113063	85	63882	61605	83	2737	2600	27	3985	4061	36	10491	9775	54	16476	15361	67	453283	398705	87	2.38935
96513	85697	86	48874	42759	85	1207	1193	14	2746	2038	31	4971	4532	41	9023	7746	50	248198	223218	82	2.38935
105294	94995	97	40604	35901	82	1761	1729	19	2943	2693	31	5986	5159	41	9426	8394	54	233664	202141	99	2.38935
83921	80990	87	47773	46214	79	1576	1650	16	2942	2903	28	6567	6507	41	9636	9503	55	267307	259761	77	2.39036
161029	143100	92	97519	89353	88	3690	3643	30	5109	4427	41	12042	10352	62	17600	15197	74	444326	358114	91	2.39036
66101	64573	79	32983	32111	77	1092	1122	8	1690	1807	21	3765	3545	36	6365	6448	43	157178	157435	76	2.39036
115538	104712	87	50764	47004	85	2040	1818	22	3618	3370	33	7484	6877	52	12151	10895	66	275816	254533	90	2.39442
83886	78076	88	40874	38012	79	1429	1189	14	2492	2263	22	6400	5674	45	9168	8209	54	230281	203306	80	2.39442
46806	46919	75	23413	22988	73	695	694	0	1282	1186	16	2637	2819	29	4870	4727	39	125036	125229	72	2.39644
43071	41909	73	19835	19687	58	639	695	0	565	699	0	2530	2392	26	3959	3805	35	98460	101081	73	2.39847
50123	48679	77	26268	25633	74	1034	983	0	812	1215	11	3154	3030	31	4971	4154	42	122496	119133	75	2.40253
189394	149572	97	94831	75160	96	3408	2690	33	5495	4480	44	11594	9007	59	17927	14821	70	441980	368235	97	2.40253
108750	92526	103	58865	51506	87	2167	1812	25	2719	2332	34	6825	5328	50	10546	8136	63	258704	211377	103	2.40253
174087	142477	97	91496	77734	92	3421	2764	33	5040	3978	40	9614	7817	52	15079	11950	67	353771	284883	92	2.40253
131119	110736	98	49069	43520	89	2712	2033	30	4118	3097	40	8436	7084	53	13602	12205	64	328964	269594	92	2.40354
80687	75524	90	37631	35221	78	1539	1409	16	1878	2035	25	4392	4451	37	7710	7362	46	173391	166501	74	2.40557
131759	109348	93	55732	46308	88	2297	1804	28	4122	3717	36	8618	7216	53	13020	10439	67	324218	267240	89	2.40557
75051	71447	79	42029	40912	78	995	930	0	2008	1895	25	4155	4290	34	6673	6414	45	181602	176697	77	2.40658
220077	166491	111	162012	125364	105	4424	3204	38	7092	4584	55	15840	12141	72	26085	19943	94	644258	482147	108	2.40658
103279	96298	85	57110	52873	82	1587	1330	16	2806	2730	30	7927	7763	49	11998	11850	60	333427	307055	79	2.41165
81992	74911	83	44087	39570	82	1330	1305	12	1799	1825	25	3992	3601	33	6057	5565	41	159270	144609	80	2.41672
188367	146292	100	94958	74922	97	3438	2590	34	4181	3233	39	9782	7257	62	16549	12616	72	404754	312831	96	2.4228
338535	200663	134	251596	170390	125	10272	7663	52	18064	13564	67	36314	25951	113	55306	39212	118	1.04858e+06	991936	142	2.4228
108449	92054	89	42351	35884	86	2036	1650	23	3176	2594	38	6404	5557	44	10593	9286	55	245602	215878	83	2.4228
158005	128849	108	120990	100980	94	4800	3863	39	7388	5986	54	16451	12817	75	26692	21452	86	631233	509177	93	2.42381
70529	68826	79	36163	35275	77	1331	1199	14	1943	2083	24	4209	3928	35	6481	6189	44	177587	176830	76	2.42381
73115	71498	78	39948	39493	77	1044	1086	7	1738	1807	17	4235	4065	35	5615	5846	39	157986	155296	77	2.42483
159613	129625	99	73940	59890	93	3310	2647	33	4929	3933	43	10779	9003	56	16310	13686	73	416378	341008	95	2.42787
215279	160830	103	130421	96448	103	3753	2630	38	6379	5193	48	13768	11266	66	19554	15809	76	529463	470609	97	2.42787
171248	140308	95	96010	79540	94	3090	2700	32	4787	3850	42	11157	8749	63	16602	13711	73	413903	334588	96	2.42888
134288	118329	91	76273	68709	87	2540	1828	30	3757	3160	37	8308	7211	51	13384	11127	69	355193	292730	86	2.43091
109891	93315	94	50705	43562	87	1906	1743	22	3291	2707	34	6500	5467	50	11042	9757	61	260356	222200	88	2.43192
119996	105610	88	38793	33423	84	2304	2028	25	3608	3332	33	8181	6701	49	11575	9999	58	296900	255886	87	2.43395
91003	84548	87	43646	40741	80	1574	1380	18	2976	2834	30	6457	6280	44	9380	9133	50	250369	234115	83	2.43395
148458	127477	91	61360	53029	88	2700	2080	30	4095	3454	38	9242	8067	51	14836	12480	69	394352	338289	91	2.43497
54747	53722	74	22166	22636	54	1110	1207	11	1836	1831	23	3608	3488	33	5792	5752	41	149894	147376	74	2.43497
42152	44465	57	20618	21069	52	627	836	0	1054	1085	8	2293	2488	25	3659	4181	32	95175	98274	67	2.43497
26905	27485	70	14214	14211	48	227	292	0	365	603	0	1545	1897	18	2481	2562	27	65865	69063	63	2.43598
117803	102729	95	58201	51177	88	2241	2030	25	4284	3518	39	7959	6977	49	11603	9972	62	305480	262107	88	2.43699
187077	148094	98	99392	80591	95	3525	2802	36	5584	4463	47	11279	8769	68	18879	14930	81	444332	357679	93	2.43902
212536	161836	104	115845	88454	101	4076	3296	37	6398	5018	50	14999	12173	69	23276	18067	80	587197	466000	100	2.43902
87672	79147	84	40784	36770	80	1740	1388	20	2302	2124	25	5383	4857	41	8986	7710	51	203151	177130	79	2.44612
94014	86337	82	51842	47534	82	1527	1477	16	3248	2460	31	5513	4575	44	9071	9188	47	211736	197315	77	2.44612
55476	53432	75	25736	25532	74	799	812	0	924	1078	6	2594	2804	27	3778	4105	31	110165	108190	67	2.44713
91046	86825	82	51713	49271	81	1869	1652	20	2314	2243	23	5758	5663	42	9195	9043	49	250966	238943	78	2.44713
131229	113625	90	63670	55156	87	2523	1890	29	3808	3624	35	7648	6631	49	11956	9790	62	276129	228094	85	2.44916
199192	155748	104	110438	87063	101	3854	2855	36	6395	4484	50	13188	10280	66	21059	16166	89	506002	404497	98	2.44916
68497	68143	77	37083	35834	77	1397	1198	13	1810	1525	20	4297	3887	37	6092	5958	41	151894	150468	79	2.4522
143822	112874	101	86179	70484	93	2536	2058	26	3782	3148	35	7678	6582	49	12436	9396	61	316590	264691	94	2.45321
125300	107737	87	64195	54565	88	2460	2269	25	3490	2929	34	8217	6791	55	11437	9714	62	308382	249627	88	2.45321
114500	105596	84	63556	57436	85	2055	2005	23	3134	2709	35	6775	5867	47	12101	10509	61	278944	239326	86	2.45524
121322	108446	86	66048	59460	86	2650	2362	26	4103	3094	42	9342	8141	57	14772	12825	70	346351	286993	92	2.45625
80250	79130	77	47992	47178	78	2088	2020	24	3016	2627	30	8170	7646	50	14013	13849	65	361650	329473	84	2.45625
145394	133353	88	97119	90349	87	3157	3210	29	5230	4409	40	10922	9986	57	17467	15330	76	432404	358059	91	2.45727
226413	167237	112	111227	81668	104	4232	3105	40	6258	4524	48	15255	11075	69	24671	18990	96	596814	445550	108	2.46335
106877	89389	86	51395	43841	85	2114	1784	23	2782	2211	31	6249	5174	44	9714	8389	60	222906	186226	86	2.46335
31443	28801	83	16933	16720	53	234	257	0	962	620	0	1349	1312	15	2478	2204	29	50887	50683	67	2.46436
233825	169325	109	97020	69229	103	4669	3477	41	7797	4944	59	16298	11663	79	25882	18528	96	614267	455164	106	2.46436
123000	101127	92	62157	52035	90	1966	1840	24	3279	2935	31	7166	5775	50	12230	9717	60	296252	242960	92	2.46639
98027	86542	88	60007	54304	85	2350	2043	26	3670	3353	28	7854	7518	47	13272	13134	61	320039	301130	85	2.46842
161109	129098	96	84003	67820	92	3521	3187	31	5373	4174	50	10960	9455	58	16693	13342	73	428320	353672	95	2.47045
45742	45111	76	17303	17166	53	718	664	0	1808	1580	22	2242	2300	26	4095	3853	37	108072	110497	72	2.47045
34385	34275	66	17464	17273	52	683	627	0	1144	1158	9	1997	1987	25	3080	3203	30	77386	78430	65	2.47045
141470	111949	95	73933	60247	92	3081	2563	29	5216	4689	40	11302	9780	58	18460	16779	81	464326	410596	92	2.47146
115578	97768	88	48418	40689	88	2201	2044	24	2655	2444	35	7284	6596	49	12063	10271	59	280000	239287	85	2.4745
191311	103316	132	133488	94366	129	4461	3000	42	6992	4760	67	15000	9898	98	22982	15678	120	595777	339978	127	2.47551
66674	63670	80	29910	28256	79	1060	930	0	2075	1937	24	4918	4542	38	7127	6701	45	184328	175381	93	2.47551
56107	54537	78	28225	27884	68	874	962	0	1783	2048	20	3441	3375	35	5075	5025	38	128178	130600	68	2.47551
65290	63020	78	34678	33319	75	1275	1167	14	1114	1490	19	3964	3814	34	6988	6614	49	164372	165792	71	2.47551
110270	93676	93	63148	54301	88	1714	1410	16	2673	2091	31	7394	6549	48	12749	10384	66	340425	286009	102	2.47551
93780	88977	81	47250	44904	81	1192	1100	11	2250	2472	27	5403	5186	42	9062	9003	49	247569	237623	79	2.48261
99808	90757	85	52433	47296	83	2008	1764	23	2669	2413	27	5458	4886	41	9023	7898	56	226433	207761	83	2.48261
52157	52133	73	21240	21081	57	1005	938	0	1100	1066	7	2522	2613	26	4724	4397	37	107587	107190	74	2.48261
72941	69138	83	36880	35704	78	1185	1010	2	1996	2009	23	4106	4427	35	7851	7298	46	208299	205720	80	2.48464
177908	121273	101	91662	63837	100	3003	2133	32	4372	3281	46	9538	6865	60	15572	11089	71	375792	272383	107	2.48464
116351	103567	87	64775	58315	85	1815	1701	20	3218	2566	33	7291	6299	51	12073	10211	63	309822	262825	89	2.48565
182768	147922	98	103570	84650	97	4033	2997	35	5885	4785	49	12680	10621	64	19015	15537	73	484634	406523	96	2.48667
148265	133677	88	92351	84942	89	3647	3304	32	5108	4640	43	11998	10088	58	18367	16075	72	463771	375448	93	2.48768
181336	142008	101	75439	58991	95	3178	2503	30	6076	4591	53	14116	10518	67	21284	15947	84	603633	457712	101	2.48768
67977	66193	76	36328	34533	76	1241	1050	9	1579	2158	19	4053	3971	33	6371	6399	42	160698	150299	76	2.48971
122354	101264	90	66417	55645	89	2304	1707	25	3240	2580	34	6911	5412	49	11102	9010	61	252172	210297	105	2.48971
89083	86271	80	40525	39235	79	1449	1283	16	2354	2320	28	5641	5338	41	8481	8174	50	219385	213413	81	2.48971
119394	105619	90	54726	48513	84	1657	1576	18	3082	2679	34	7803	6779	49	13270	11901	65	372735	319363	90	2.49173
89797	83003	83	59327	53882	84	1599	1436	20	3318	2687	31	6955	6439	47	11157	9869	59	309711	286183	83	2.49173
97485	89419	90	43508	39396	83	1843	1660	20	2677	2682	27	6426	5949	43	9857	9948	51	282096	265482	85	2.49376
137319	124428	90	101842	93866	88	2880	2948	26	4647	4077	41	9907	8527	52	16664	14358	73	399926	327355	90	2.49579
80345	77840	81	56604	54639	79	1235	1203	11	2474	2221	28	5742	5519	40	8059	7352	51	210850	199354	82	2.49579
160264	124772	110	164952	147770	92	5322	4221	41	7795	7389	53	17536	15896	73	27543	24287	85	674432	621767	92	2.49883
92915	83096	93	56855	50466	98	1963	1607	21	3152	2840	33	7103	6369	49	12195	10952	61	322027	285706	98	2.49883
114130	101330	86	59759	52707	87	1614	1381	18	3464	3171	33	7144	6321	49	11674	10526	61	313775	277173	85	2.49984
255157	182810	110	143834	105209	108	5281	4316	41	7929	5970	52	17478	13256	77	26842	19772	97	687712	511682	106	2.5039
86628	81850	82	44228	41582	80	1528	1322	15	2368	2594	25	4448	4323	37	7164	6437	49	185776	181722	81	2.50593
75058	70955	85	29658	28795	78	1235	1159	9	2014	1592	24	3943	4077	32	6471	6735	45	147906	142289	75	2.50593
76975	72302	80	37761	36557	78	1283	1301	12	1677	1780	19	4861	4853	39	7521	7250	45	201600	195333	77	2.50795
254743	179092	123	142198	109214	115	5844	4049	45	9285	6617	64	18035	13338	78	29417	21503	105	709964	541167	111	2.50795
71875	69236	80	37491	34813	77	1489	1242	15	1462	1622	19	4277	4042	37	6578	5882	45	173253	159820	77	2.51606
113378	101962	88	43507	38462	83	1702	1456	21	3255	2767	31	6402	5767	44	9443	7790	59	252660	225171	87	2.51708
57857	56761	75	27645	27078	74	1034	986	0	1105	1442	17	3482	3343	32	5970	5745	42	142395	138969	75	2.5191
158108	135204	91	87020	74717	90	2775	2308	29	5384	4143	45	11778	10185	62	17582	14582	70	469521	377682	97	2.52012
113137	103790	83	57316	51490	83	2292	1961	27	3591	3308	35	7272	6519	46	11671	10526	63	287154	249352	87	2.52113
80303	78539	79	34819	34267	78	1438	1604	17	2385	2141	22	5455	5351	43	9193	8935	53	238248	231495	81	2.52113
102523	93368	82	63502	59202	83	2176	2063	22	3843	3470	39	6761	6309	44	10202	9196	53	256438	235477	85	2.52417
107268	98779	89	55505	51448	83	1734	1440	22	2484	2885	28	6925	6271	46	10873	10885	54	267175	250578	86	2.52721
150289	126555	95	115465	99894	94	3581	3160	33	5267	4506	45	10690	9340	56	18039	15683	72	460319	409324	95	2.52721
105312	92361	83	39506	33849	83	2029	1667	24	3340	2681	36	7536	6411	48	11958	10205	59	330426	284455	90	2.52721
69582	65439	83	37660	36452	77	1007	1117	7	1473	1290	16	3103	3205	31	5586	5326	40	135557	133168	78	2.52823
177542	155064	95	85784	77021	94	3499	3140	32	6243	5139	50	12053	10600	58	19724	15573	82	454066	372567	97	2.52823
123554	111312	87	55270	49998	86	2199	1920	27	3539	2752	39	7237	6225	48	11018	9914	60	276811	238189	87	2.53026
155691	131718	104	75182	62961	93	2094	2051	23	5595	4587	45	10646	8837	59	15156	12407	73	394130	327801	109	2.53026
99134	86644	86	45134	40026	84	1822	1836	20	2615	2269	26	5477	5055	41	8071	7583	51	205778	182440	84	2.53127
112722	101501	85	60419	55116	85	2116	1800	23	3121	2485	33	7581	6726	50	14300	12493	76	372752	320108	87	2.53532
138878	116388	91	66544	55806	90	2409	2253	27	3742	3038	39	8185	6541	52	12224	9548	65	310331	252334	89	2.53532
125047	110940	96	63566	55613	86	1805	1516	22	4087	3317	40	8480	7142	53	13853	11361	66	366574	306456	85	2.53634
180422	149622	97	117410	96872	96	3800	2834	36	5583	4603	42	11928	9061	62	18455	13827	82	462688	355447	93	2.53735
162349	127375	93	97625	77538	92	3303	2677	32	5209	4245	48	10890	8861	63	18309	14635	78	422441	349815	88	2.53735
46383	43609	85	26444	26159	73	537	550	0	796	777	0	2118	2157	23	2856	2711	30	79881	77912	70	2.53837
81430	76305	81	39529	35904	79	1561	1491	17	1791	1840	20	5188	4961	39	7534	6429	49	196622	183778	75	2.53938
150663	131064	91	74220	64891	89	2942	2324	31	5068	3794	43	10440	8699	60	16664	13302	80	392609	320835	89	2.53938
96389	89591	97	43621	40889	81	1770	1571	20	3011	2739	28	5953	5855	41	8874	8953	48	254498	246266	78	2.54242
106121	97763	86	48462	43555	86	2037	1736	21	2878	2646	31	6843	6267	45	11661	11653	59	316558	293434	87	2.54445
65116	61384	78	32102	31415	76	894	805	0	1458	1227	11	3872	3900	34	5788	5753	40	139018	136192	77	2.54648
79359	75682	82	36989	35883	79	1274	982	0	1883	1911	25	4587	3974	39	6960	7087	42	176861	169518	79	2.54952
69207	66343	79	38003	36939	76	670	834	0	1979	1852	23	4418	4492	34	5823	5667	40	177062	169880	78	2.55053
98432	91853	84	47170	43996	83	1759	1788	19	2667	2479	29	6144	5457	43	9727	8428	55	266003	253019	87	2.55661
120231	107798	91	65476	59634	86	2230	1848	25	4148	3909	36	8540	7373	53	13730	12191	61	380513	325861	91	2.55763
119968	109376	85	55895	50962	84	2358	2147	27	3910	3427	39	8766	7741	51	13737	11809	66	333313	287186	90	2.56067
122881	105284	92	63034	54082	89	2388	2005	25	2955	2552	32	6542	5636	46	10331	8946	58	268612	227840	90	2.56168
79151	73354	80	42688	40131	80	942	872	0	2572	2019	27	4030	3925	35	5324	4842	40	148638	143012	78	2.56269
151189	133282	88	72186	63281	89	2740	2403	28	4790	4132	45	10553	8801	60	16771	13962	71	389318	320312	93	2.56371
189927	150979	101	104196	81773	94	3175	2712	33	5409	4201	46	13770	10889	66	21436	18037	84	580671	464034	96	2.56371
187820	147387	99	93794	72930	97	4053	3161	39	5758	4466	44	13718	10596	68	20470	15760	83	555625	430601	101	2.56472
205810	145327	107	117667	85855	104	5276	4107	41	8843	7119	52	19830	14712	84	29850	22385	95	690310	524734	103	2.56675
94267	89863	81	50788	48318	81	1892	1572	21	3185	2860	35	5771	5256	41	9601	9298	52	254561	238105	97	2.56675
127229	110598	89	52644	45446	87	2051	1760	25	3484	2678	37	7201	6270	45	11204	9920	66	264234	226640	84	2.56776
148816	125349	104	76448	63901	91	2823	2578	28	4476	3390	40	10039	8759	56	16047	14008	70	431147	354421	92	2.56979
109903	100845	84	73592	67530	85	1868	1843	21	3120	2302	36	7471	6644	49	11980	10421	67	327989	284933	84	2.56979
116275	105216	96	52270	46799	83	1873	1678	23	3369	2860	36	8439	7270	50	13730	11848	65	357325	310017	100	2.56979
136086	121163	88	122904	112351	86	3759	3261	35	6680	5987	44	14671	12678	75	21773	19202	81	583883	505944	85	2.5708
139328	130900	87	123732	118185	85	3714	3216	31	5276	4629	43	13311	12064	66	21651	19604	78	593521	507172	86	2.5708
71962	70475	76	24889	25586	54	1187	1182	10	1397	1738	19	4168	3805	36	6942	7147	45	162741	162314	73	2.5708
136096	116077	98	79478	69617	88	2027	1866	24	4225	3180	39	8262	6901	50	14529	11938	73	342963	281629	87	2.57385
117960	104896	87	70671	65049	87	1819	1751	21	3552	3188	31	7695	6693	49	12952	11475	66	357328	308082	86	2.57486
80372	75817	94	41141	39535	78	1407	1434	16	2640	2513	26	5063	4866	39	8608	8352	47	226453	218854	79	2.57689
75078	73336	81	48312	47091	78	1827	1620	22	2325	1993	26	4654	4315	37	7238	6562	46	186130	181194	78	2.57993
104587	87632	100	49545	41678	87	2006	1557	24	3195	2511	36	6443	5496	44	10738	8888	64	247859	207002	89	2.58094
113872	103248	92	66953	60766	86	1701	1437	17	3535	2756	33	6937	6643	45	10956	10029	57	297155	270429	85	2.58297
251809	189860	118	116507	86487	115	5641	4257	41	8787	7280	56	17944	14342	84	27242	21127	101	628475	509409	114	2.58297
215221	161236	99	142084	108085	102	6537	4740	44	9332	7609	57	21348	16499	85	33146	24652	96	844654	671517	101	2.58297
151963	125215	108	92127	78074	92	2382	1790	27	4903	3881	43	10237	8337	59	17320	15179	78	441307	378259	93	2.585
84759	79422	87	89797	86851	82	1786	1737	21	3520	2937	37	7578	6974	48	11079	9910	57	277036	254474	82	2.58702
119197	104122	87	60496	53337	85	2056	1744	23	3574	2912	36	6700	6215	46	11379	9308	61	271613	227634	86	2.58702
60360	59780	81	33207	32748	75	1169	1155	10	1440	1622	19	3124	3114	30	5357	5086	38	123536	123427	74	2.58905
92648	87582	80	49442	47255	81	1523	1528	16	2209	2100	27	5239	5299	40	8272	8046	47	246950	235488	82	2.58905
149962	130830	90	83605	73930	90	2900	2374	30	4797	4103	42	10586	8601	58	17428	15014	66	464617	378900	95	2.59007
125954	110529	97	64633	57845	87	2406	2214	26	3452	2925	34	8176	6657	56	14572	12595	70	345637	283100	89	2.59209
297881	202565	119	193940	129999	117	6722	3973	49	10663	7344	63	25506	17636	103	40849	27066	109	1.04858e+06	756187	119	2.59209
84253	76970	83	54725	51028	82	1507	1521	17	2496	1978	29	4934	4208	41	7533	7018	48	215144	190846	81	2.59311
115053	100147	89	72460	65079	86	2109	1978	24	3614	3413	36	8556	7526	52	13123	11030	62	369634	314338	86	2.59311
115069	101458	93	49284	43409	84	1922	1841	22	3279	3053	32	7618	6156	55	12333	10903	61	278199	232791	85	2.59615
111906	98247	89	58096	51081	85	2084	1896	21	2848	2724	34	7371	6619	50	12834	11649	65	326223	286024	87	2.59615
130717	107313	91	70550	60267	91	2088	1623	24	3371	3206	37	7256	6166	48	11053	9021	58	275353	227896	88	2.59919
96901	90601	89	47595	45163	81	1508	1677	17	2746	2766	28	5287	5375	40	8674	8438	56	194536	184182	76	2.60324
115912	107978	84	65765	62586	84	2916	2796	29	4587	4036	39	10590	9965	57	14975	13561	74	397830	341679	83	2.60324
41536	40264	75	13908	13916	48	720	756	0	757	1006	2	2254	2306	23	3221	3226	34	87105	90138	64	2.6073
72390	70416	77	34654	33419	77	1219	1205	11	2343	1778	23	4631	4362	37	7271	7032	47	190998	187660	73	2.6073
137561	118613	91	70544	61101	88	2572	2271	29	3255	2979	37	8015	6695	54	12594	10182	61	321835	267833	84	2.60831
93956	86599	84	62642	57077	84	1480	1513	16	2817	2280	32	5746	5612	42	10263	9365	60	257298	239116	84	2.61845
121149	108047	90	79721	72549	85	2380	1956	25	3342	2964	35	8059	7102	51	12182	10428	60	324021	272975	88	2.61845
75412	72806	82	31688	31346	77	1226	1261	14	1921	2200	23	4495	4207	38	7811	7681	42	216456	211310	80	2.6225
135330	116395	90	102100	91828	89	2000	1644	24	3495	3259	38	8017	7183	53	14514	13131	57	359878	327337	88	2.62352
116072	103128	87	54386	48651	87	1770	1798	21	2939	3066	28	7241	6873	44	11870	11343	61	330702	301837	89	2.62555
174443	139198	102	77772	62329	95	3352	2665	34	4990	3728	40	9485	7423	55	15271	12006	67	373823	289264	94	2.62555
122319	111401	88	61415	56627	84	2799	2506	26	4388	3737	42	9594	8556	54	16318	13795	78	426170	367188	87	2.62555
96652	84090	96	48900	43253	83	1666	1455	19	2459	2255	28	5903	5148	46	9035	8014	55	220683	191025	82	2.6296
127738	110440	93	83498	71960	88	2034	1814	23	3759	3058	37	7284	6185	48	11937	10002	66	323056	270916	86	2.6296
112560	100531	95	71522	65611	85	2380	2281	25	2667	2395	31	7556	6682	48	11360	9820	69	290554	244930	84	2.6296
80407	77631	78	45335	43836	78	1672	1760	18	2162	2361	23	4724	4531	38	7408	6846	47	200599	191326	78	2.63163
110301	100453	84	63886	58831	84	2150	2025	25	3059	2510	34	7138	6440	48	12257	10957	67	286326	249482	82	2.63163
136806	122616	88	50291	43355	89	2010	1823	24	3713	3411	31	8369	6938	54	14164	12627	65	378893	341797	85	2.63163
118309	100269	99	58198	49777	87	1957	1797	22	2545	2591	27	7095	6419	46	11485	9426	68	281158	243097	85	2.63467
248292	192251	113	179931	149011	107	5581	4388	40	8883	6596	57	18911	14194	87	28680	21599	98	666305	494945	105	2.63771
186841	154919	97	82747	68578	95	3303	2942	32	5836	4832	44	12377	10094	63	19452	15408	87	506186	405677	94	2.63872
63058	60934	80	28146	27466	75	1054	982	0	1924	1908	19	3469	3423	31	5097	4946	38	123307	122383	71	2.63872
104005	88250	96	60819	51095	85	2364	1918	28	2765	2462	30	6393	5213	47	9612	8481	61	239492	207334	84	2.64481
148090	121686	98	84471	69650	92	2549	1919	28	4734	3332	45	10421	8239	56	16523	14184	73	451959	362572	93	2.64582
146973	125281	90	80907	69440	90	2575	2081	25	3935	2901	41	8992	7180	55	14654	11969	65	370994	299242	89	2.64582
128310	105421	90	69543	58291	90	2230	1978	24	3168	2646	35	7427	5892	50	11020	9124	57	286928	236418	89	2.64683
65801	63875	79	31812	30755	76	789	730	0	2004	1621	22	3060	3071	32	4885	4919	40	126680	125367	75	2.64988
69791	66939	78	34991	33332	77	1314	1181	10	2202	2495	26	4745	4189	37	7417	7215	49	189530	187526	80	2.64988
80516	76367	80	38614	37607	78	1185	1206	13	1535	1821	17	4807	4859	36	8425	8460	45	205602	201223	79	2.65089
147064	121195	98	75870	63888	90	2268	1831	27	3718	2972	40	8392	6530	54	12565	9691	61	305700	248210	91	2.65089
93435	88827	79	95073	91875	82	2931	2695	29	4194	3808	38	9414	8948	53	14326	13369	64	354675	312968	96	2.65089
93369	89190	89	41552	39563	80	1766	1764	19	2667	2609	29	5978	5497	41	9884	9676	50	278260	262904	83	2.65393
98886	92413	98	50466	47535	82	1601	1534	19	2924	2904	27	6522	5880	44	9718	9008	54	278741	267736	87	2.65393
119615	103370	88	61605	52115	88	1642	1444	18	3257	3120	30	7553	6348	51	11379	10125	69	302478	265032	89	2.65596
151776	137835	90	78924	71384	89	3114	2857	30	5749	4681	47	12933	10524	61	21034	17498	83	552150	447543	93	2.65798
73020	69570	85	36326	34717	78	1081	922	0	1694	1834	20	4083	4459	33	7026	6836	46	175315	170733	76	2.65798
82964	79514	80	38161	35179	81	1736	1710	20	2744	2659	26	5132	5044	39	8753	8263	52	197949	183185	81	2.65798
88815	83880	83	47308	45258	80	1962	1815	23	2767	2541	29	6283	5543	45	10668	9665	62	250367	221587	81	2.65798
122382	103637	97	49824	41733	86	2333	1958	28	3354	3239	31	8806	7638	52	13359	12012	64	383826	337000	88	2.659
86062	80490	84	47122	45643	80	1482	1408	17	2692	2401	27	6161	6352	43	9976	9518	54	264577	254208	79	2.66914
193430	151524	112	110829	91799	100	3956	3029	37	7642	5759	54	13129	10283	67	20710	14960	90	488375	356134	101	2.67116
47760	46982	75	24701	24214	71	696	725	0	1247	1307	13	3252	3185	32	5078	5040	39	132525	128388	71	2.67218
61687	60591	76	32393	31639	75	1148	1029	6	1952	1975	21	3842	3858	33	5678	5948	45	147544	145791	74	2.67218
87845	81397	82	43731	41082	81	1197	1152	9	2124	1752	24	5176	4780	42	8952	8910	54	246691	234851	82	2.6742
56116	54938	86	25617	25036	74	830	825	0	1546	1451	15	3207	2781	32	5124	4822	42	141321	138307	78	2.67725
88897	83830	84	56444	52595	81	1628	1518	18	2948	2392	34	6869	6101	45	12221	9845	75	305689	263483	87	2.67927
193228	147638	100	139968	114636	98	4709	3834	38	7691	6179	52	16986	13676	76	26639	21025	92	656314	544795	98	2.67927
119501	113311	84	90927	86543	84	3278	3052	29	5565	4701	44	11453	10283	57	17560	15792	76	438133	378950	88	2.67927
102371	92648	86	56559	50777	84	1654	1527	17	3019	2414	38	5832	5073	42	8483	7526	49	218526	189675	83	2.67927
99394	91489	99	69167	64691	82	2039	1724	25	3314	2601	34	6638	5758	47	11677	10104	57	267903	234986	84	2.68029
63268	62005	81	26024	26107	65	1100	1108	8	1539	1827	22	3701	3671	34	5847	5912	41	149083	149683	76	2.68029
81536	77876	82	43489	42091	78	1519	1484	16	1973	2010	22	5551	5415	45	9665	9553	54	265564	260261	83	2.68029
115877	105861	88	63291	58730	85	1742	1725	19	2808	2569	32	7299	7042	44	11294	10678	58	298921	279127	87	2.6813
100926	87724	98	51345	45235	85	2186	2150	23	2991	2728	35	7594	6867	50	11988	10151	64	324724	281779	89	2.68434
154638	116320	96	133743	115052	95	4315	3324	41	7559	5862	52	16047	13147	66	26759	21383	89	604153	474480	96	2.68434
120672	105109	93	40283	35300	83	1995	1977	22	4030	3649	36	7887	7388	51	12245	10676	63	300460	251453	87	2.68536
137951	127443	87	81852	76356	86	3738	3438	33	6099	5558	44	12508	11400	63	19686	18206	79	496981	423456	93	2.6884
141133	123255	92	95385	83742	88	3056	2647	31	4593	3977	37	9783	8340	55	15084	13098	63	376561	315884	88	2.6884
125506	103982	95	81378	71567	89	2153	2028	22	3302	3116	33	8216	7131	50	13142	11229	64	294654	256644	90	2.68941
81389	77725	80	36766	34801	79	1780	1692	20	2512	2205	29	5968	5640	43	9330	9051	48	222578	208054	84	2.69042
235959	171358	128	138293	104547	114	7584	5492	46	12282	8629	67	26593	19607	106	40784	29674	111	1.00012e+06	746157	117	2.69042
99350	89883	81	43439	38758	81	1450	1289	16	2885	2597	35	6248	5470	42	9855	8477	58	278235	247208	86	2.69144
143160	121391	94	75551	63189	91	2643	2145	28	4144	3240	36	9739	8451	55	15557	12883	73	423223	363762	91	2.69144
47632	46663	74	22387	22608	60	932	951	0	744	974	0	2700	2746	29	4674	4901	36	106018	104791	72	2.69144
241275	146522	132	189561	119048	118	5286	3685	43	8212	5648	56	18144	12072	77	27692	18479	107	706194	485928	114	2.69448
80326	75570	80	29302	28659	77	1361	1261	12	2357	2508	26	4540	4576	38	8264	7988	50	189618	180999	76	2.69853
51686	49466	76	25927	25037	75	778	675	0	1590	1501	14	3406	3435	33	5487	5110	42	141638	141205	72	2.70056
84802	79883	80	53614	50425	81	1718	1731	21	3282	2796	40	7192	7143	42	11577	10993	63	329661	301379	84	2.7036
87648	82219	79	47168	43951	82	1621	1329	17	2329	2583	24	6350	6018	42	10250	9339	54	281185	257190	84	2.70664
95951	90042	85	53575	49886	83	1929	1632	24	2930	2884	34	6852	6303	47	12002	11088	63	276745	247989	83	2.70766
65932	64432	75	27730	27047	75	1149	973	0	1591	1689	18	4113	3858	36	5677	5266	43	144862	143257	76	2.71273
99667	89322	83	49164	44254	84	1583	1365	18	2780	2171	28	6662	5690	46	10341	9319	56	230011	191885	86	2.71577
89667	82735	83	41244	37141	83	1718	1551	18	2626	2063	31	5568	5047	44	7710	7274	46	196902	178393	83	2.71678
57579	56864	78	21462	21407	61	978	876	0	1330	1568	18	4116	3819	36	6580	6729	42	153547	154482	77	2.71678
169891	137914	102	80469	66375	94	3584	2876	34	5152	5014	39	11878	10194	66	17628	14331	76	411126	340198	95	2.71881
74105	71899	78	29155	28629	77	1228	1170	12	2419	2163	22	4739	4437	38	6860	6626	45	191369	186714	94	2.72084
91835	81958	96	52148	47348	84	1629	1474	17	2613	2006	33	5857	5140	46	10032	8587	53	229956	208812	85	2.72185
98185	89926	85	62413	56669	83	2320	2111	25	3150	2769	33	7846	6664	52	12204	10348	62	332999	292020	86	2.72185
62419	59593	83	29610	29141	75	717	771	0	1689	1655	19	4014	4163	33	5701	5496	42	155955	155538	75	2.72286
134296	109232	95	55635	45084	90	2271	1814	25	3726	2613	46	7724	6060	54	12360	10200	73	293991	235995	90	2.72286
392324	262098	150	316236	224191	146	9770	7002	51	15865	9924	79	33853	21407	131	53726	33380	138	1.04858e+06	788747	147	2.72489
127588	110358	91	66162	58191	86	2220	1907	26	3612	3097	37	7716	6484	53	13351	11493	66	305570	257994	87	2.72489
52110	50601	79	21819	21065	68	1055	991	0	904	983	0	2994	3251	30	4303	4264	35	107689	107583	71	2.7259
168928	143534	105	111767	96221	92	3261	2931	32	5416	4272	43	12191	9855	65	18417	15658	82	453199	368620	89	2.73097
250036	133065	127	123628	69813	124	4609	2693	50	7825	5015	73	17896	10368	93	27341	15016	113	708229	372125	124	2.73097
84411	78712	81	44171	42334	80	1060	1020	4	2502	2342	29	5144	4904	39	8197	7437	48	217317	210862	78	2.73199
89318	84637	81	38271	36525	80	1606	1474	15	2000	1887	28	4790	4611	41	7598	7232	45	195394	183776	75	2.73199
65241	63070	78	17285	16996	54	1239	1035	6	1853	1817	20	3582	3608	31	5179	4773	40	132828	131021	77	2.73604
123104	102719	90	65351	55913	87	1909	1460	21	3375	2990	37	7049	5815	48	11166	8961	63	267601	217141	88	2.73604
95448	90711	83	49618	47978	80	1977	1850	22	2879	2957	30	7100	6761	46	10157	9261	56	256901	226824	83	2.73807
132769	119442	91	78895	73066	86	2605	2361	27	3929	3396	34	9178	8136	54	14496	12133	72	367182	318874	89	2.73908
92030	86213	94	45821	44328	81	2539	2620	25	3466	3275	34	7759	6704	52	12995	12217	61	313973	273494	97	2.73908
102684	90570	100	64462	56610	85	2030	1669	25	2941	3012	28	6558	5583	45	11301	10296	57	301204	262090	91	2.74212
173144	147095	100	80627	69244	92	3180	2550	32	4605	4228	41	12299	9978	66	18117	15165	87	531306	433063	96	2.74415
90101	81199	93	50236	46371	82	1381	1241	13	2455	2085	30	5484	4480	45	9053	7315	57	209537	185721	84	2.74618
100350	91148	99	78013	72379	99	2546	2322	26	3935	3838	33	10072	8759	58	16809	15508	68	462743	390979	99	2.74618
109559	95426	88	52015	46159	86	2128	1905	23	2822	2788	29	6275	5184	48	9875	8417	54	244996	214535	89	2.74719
116341	101779	90	68605	59138	86	2229	2122	26	3601	3088	33	7096	5924	47	11008	8983	61	288889	234671	88	2.74821
79505	75514	79	32403	29751	80	1861	1911	20	2752	2377	29	4574	4491	38	7857	7808	48	172991	161679	82	2.75023
136986	120131	95	80331	71349	87	1844	1674	21	3128	2549	34	7856	6636	53	12707	11132	60	297731	263619	90	2.75226
45827	45838	77	24096	23911	72	876	737	0	828	1325	9	2124	2408	24	3958	3735	36	96139	94313	72	2.75328
64752	62103	79	28365	28041	76	903	1063	6	1678	1871	18	4442	4461	36	6186	6104	39	181210	172479	79	2.75429
155249	135935	90	89762	79816	90	3199	2897	32	5541	4035	45	11437	9484	61	15956	13701	74	438127	357001	92	2.75429
102656	91065	89	59304	51866	83	2024	1760	21	2939	2584	33	6241	5409	46	10727	9225	65	278515	240968	84	2.75429
136658	121962	89	104400	95861	88	2490	2089	30	4234	3983	37	10106	8653	57	16155	13835	76	394420	331967	90	2.75834
108958	94100	88	47214	40391	86	2217	1658	21	2346	2453	26	6524	5755	46	10703	9128	59	247372	209810	85	2.75834
135366	114719	95	80518	69531	89	2735	1826	31	4044	3473	35	9841	7740	57	16806	13449	78	432776	355224	91	2.76037
99154	87103	101	66057	61874	84	2175	1868	23	4214	3817	39	9280	8691	54	15151	13777	69	381680	339966	83	2.76443
137783	118376	97	64647	54631	106	2313	1912	24	3659	3015	38	8894	7285	52	13308	11118	67	359448	277665	106	2.76443
83742	81941	79	42662	41532	79	1721	1474	18	1807	2450	22	4588	4472	36	7787	7432	46	188611	183476	76	2.76443
208602	159706	105	95493	74515	103	3664	2933	35	6236	5151	44	11868	9281	69	18830	15114	82	447709	342934	102	2.76645
92401	91275	72	34311	33956	71	1708	1508	18	2932	3057	28	6653	6519	45	11657	11912	60	296645	284176	78	2.76645
27072	30626	43	13692	14182	44	596	704	0	859	787	0	1794	2054	21	3077	3422	30	83226	85315	64	2.76747
117924	109032	94	59360	55899	84	3259	3026	32	3713	3487	36	8438	7426	51	13319	12286	62	344217	301208	84	2.76747
105960	96004	84	57512	51956	85	1544	1588	17	3010	2616	34	7170	6404	50	10770	9837	62	296509	263667	86	2.76949
86953	82618	80	44073	41402	80	1822	1842	19	2409	2226	30	5095	4706	42	7721	8061	45	188642	175699	79	2.77051
137074	112038	101	73033	61425	90	2257	1781	24	3702	3068	38	7339	6156	52	12260	10449	57	292819	239807	93	2.77152
166851	133520	96	95585	77789	96	2882	2023	33	4713	4362	42	10981	9747	56	17154	14493	80	391547	361583	93	2.77152
46785	48631	61	25917	26139	63	766	841	0	1366	1861	20	2772	2996	26	3772	3540	37	112343	111737	72	2.77152
69305	67423	80	28058	27908	75	1026	934	0	1982	2130	23	4519	4299	35	6285	6112	44	187693	184668	78	2.77254
204239	165683	103	127969	104827	99	5458	4308	40	8240	6836	49	17225	14639	70	29108	23534	90	710103	556817	101	2.77456
101613	92506	83	51716	46749	82	2205	1805	25	2860	2855	30	6034	5232	43	9901	9136	51	241558	215594	86	2.77456
52125	53074	79	25857	25630	73	798	1028	3	1663	1280	19	2826	2786	28	4217	4021	35	109951	113843	75	2.77659
107371	98199	100	41786	38902	81	2606	2247	29	3930	3281	39	8973	8703	49	14689	13174	75	358954	310429	88	2.77659
93364	83264	99	57140	50170	99	1771	1701	18	3334	2319	35	6435	5506	50	10424	8440	73	276143	236709	99	2.77659
93972	90520	83	43720	42417	79	1682	1748	17	3124	2913	31	6867	6515	42	11263	10235	63	316929	299186	85	2.77862
61545	60350	76	33958	32541	77	921	907	0	1707	1798	21	3462	2982	34	4962	4755	40	128001	119991	91	2.77862
123980	110759	87	59381	52741	85	1982	1984	23	3501	2893	36	8364	7038	54	14113	13308	66	367673	310656	89	2.77862
83414	79702	80	32440	31443	79	1725	1735	20	2465	2481	28	5126	4481	41	8533	8670	45	199169	192242	83	2.77963
111835	99975	88	65366	58085	86	2139	1810	26	2788	2379	28	8052	6922	50	12801	10942	67	327482	281146	89	2.78166
109272	99044	100	46601	41839	84	1753	1600	20	2918	2759	30	5836	5592	44	9618	9019	53	233838	228670	84	2.7847
55492	54397	76	25896	25518	75	882	922	0	1508	1634	19	3458	3431	31	5214	5032	40	124932	124673	72	2.78774
124282	112889	101	97030	91154	87	2369	2239	25	4087	3934	36	10551	9933	55	17202	16026	69	447248	425404	86	2.78977
153402	128505	95	80946	68361	93	2559	2258	25	4304	4055	37	9862	8941	56	14415	12076	66	380528	327932	92	2.7918
129540	109529	90	73582	62170	90	1886	1718	24	4099	3189	42	8468	6876	57	13611	10644	69	345614	279914	90	2.7918
115379	106493	86	67544	61926	84	2298	2233	25	3773	3235	33	8162	7233	50	13698	11888	63	318474	268707	82	2.7918
96788	91756	82	45331	41610	83	1772	1730	19	2635	2632	28	5378	5286	40	8346	8152	45	202096	189689	82	2.79281
172890	137061	100	68774	53525	95	3126	2096	32	4083	3210	42	10116	7796	59	17639	13401	78	419475	328923	93	2.79585
221618	150820	106	178476	136619	103	6523	4607	45	9647	7428	61	22810	16944	93	36004	27142	95	872608	670830	102	2.79585
93215	87667	86	55036	53086	80	1500	1480	17	3424	2951	31	6027	5882	43	10315	9510	54	251443	228990	78	2.79687
117642	99992	89	49908	42859	87	1782	1637	21	2806	2494	30	6939	5909	47	10736	9621	58	279163	235332	85	2.79687
46825	44809	79	19459	19019	59	1098	858	0	1181	1249	13	2308	2354	25	4155	4552	35	99294	99299	69	2.79788
232699	179344	109	171345	135183	104	5667	4419	41	9759	8398	55	21383	17979	81	33769	28019	94	843420	703987	100	2.80092
51256	47944	80	17675	17237	53	1002	789	0	1284	1343	12	2674	2787	28	4968	4979	40	121370	118002	76	2.80295
116513	105703	85	52506	48363	83	2590	2378	28	3512	3157	34	8076	6902	51	13827	10994	77	332923	285405	87	2.80295
105495	97404	88	44388	41852	82	1796	1695	20	3434	3534	31	5601	5164	43	9518	9022	56	233165	215188	84	2.80396
95355	83804	89	46011	41162	85	1649	1275	16	2339	2172	27	5389	4653	43	9158	7674	59	209220	191474	83	2.80498
59740	58549	74	33276	32609	75	1123	985	0	1943	1531	24	3530	3285	34	5084	4662	41	155978	158862	76	2.80903
88260	84797	81	49189	46849	80	1440	1489	16	1775	1703	25	4573	4602	36	7561	7145	43	195332	192228	80	2.81004
200700	153872	98	117250	91216	97	4103	2997	38	6402	5281	48	13131	10489	66	20609	16673	87	480480	387348	96	2.81004
167160	124112	107	106966	82611	96	2877	2124	32	5023	3822	44	10150	8361	58	15487	12572	66	391192	319410	94	2.81308
28307	28621	64	18090	17716	54	360	269	0	874	712	0	1256	1363	14	2032	2395	25	58922	55978	68	2.81917
64975	62587	71	30740	30099	76	1358	1131	12	1710	1723	19	4076	4100	36	5199	5000	42	146491	148404	75	2.82018
145655	123975	97	114914	100382	91	2426	2281	25	4599	3921	40	8090	6914	53	13520	10536	72	304741	262803	85	2.82424
215063	160934	114	156307	123662	104	5198	4321	39	9047	6848	58	20664	16328	83	31537	24583	95	795863	605295	105	2.82728
188498	147852	95	88769	69636	96	3386	2536	35	5677	4167	48	11620	8664	64	18526	14477	81	457856	355151	89	2.82728
62697	63498	75	29270	29045	75	898	892	0	1603	1793	18	3841	3658	34	5467	5527	40	153633	152271	70	2.82728
97542	85855	85	48472	42864	85	1589	1349	16	2788	2320	32	6426	5621	45	9528	8578	54	247642	223330	81	2.8293
48351	48069	72	24200	23759	71	811	947	0	976	1268	11	3222	3151	31	4160	4188	36	124059	121278	72	2.83032
49012	44887	81	19235	19057	56	720	771	0	663	925	0	2318	2407	26	3284	3111	33	87203	87659	69	2.83032
126949	111539	87	72112	63492	87	2408	2044	26	4261	3435	41	8669	7273	54	14259	12368	67	378038	334657	84	2.83235
92518	84206	90	51405	48879	81	1486	1531	15	2598	2509	28	6299	5688	46	10239	9143	53	278261	260639	80	2.83336
206885	159691	104	131877	107280	101	4329	3267	39	6995	5634	46	15754	12736	68	24471	19574	94	617173	506398	98	2.83336
101967	93074	84	67151	60482	85	1705	1409	16	2450	2081	28	6328	5260	51	9485	8432	51	260773	232234	84	2.83437
120969	103513	91	83940	74793	88	1832	1312	22	3044	2572	33	7024	5887	49	13410	10855	70	317545	270366	88	2.84248
226536	170788	102	156452	119210	100	5278	4177	39	8302	6261	52	17353	14230	76	27330	21695	90	683188	539136	96	2.84248
128705	108048	93	74770	65374	87	2251	1768	22	3965	3305	37	8211	6810	50	13099	11083	63	322008	269404	88	2.8435
45720	44320	77	25251	24880	68	576	564	0	1191	1246	13	2860	2724	31	4562	4445	36	104882	101839	71	2.84451
189776	136613	109	111498	81205	100	3903	2909	39	6680	4857	52	14649	9988	73	23934	16325	93	586144	380650	104	2.84857
152135	137411	90	99885	91209	87	3488	3228	31	5251	4323	46	11893	10213	64	16992	14457	74	441251	364914	88	2.84857
139416	121300	92	47871	41402	89	2688	2196	28	2489	2549	31	8035	6754	51	12222	10257	65	302894	248542	91	2.84958
161651	132485	94	101703	85833	93	3515	3179	35	5846	4784	41	12512	10571	62	19629	16964	81	486258	400461	92	2.84958
103972	96441	89	54514	50806	83	1584	1395	16	2680	2241	28	5803	5211	43	9746	9053	55	230412	212453	81	2.84958
160300	125247	95	113923	85354	95	4642	3212	42	7557	5864	51	15880	12118	74	26348	19914	85	613863	462240	92	2.85059
61558	57910	87	30982	29620	75	1236	1170	10	1758	1482	25	3430	3433	33	5916	5829	46	155001	155801	75	2.85161
317326	187333	151	268239	193793	137	8269	5866	49	13168	8810	65	29148	20627	123	46739	31802	126	1.04858e+06	817727	153	2.85161
124982	109412	91	71044	62481	88	2180	1872	22	3486	3251	35	7196	5971	50	11358	9891	63	267548	228273	83	2.85262
170952	146603	93	89345	77617	90	4150	3390	35	6277	5326	47	13093	10746	62	20998	17580	82	523406	407604	89	2.85465
131538	111886	93	70227	59386	88	1957	1688	22	4275	3622	40	9326	8160	58	14065	12431	64	371383	325204	85	2.85566
166960	93782	111	101530	68021	111	3574	2274	44	5691	3252	59	13151	8656	82	20041	12802	97	533641	323208	108	2.8587
277049	200374	130	120055	83380	113	4904	3724	40	8956	6338	61	20246	14843	83	30848	22797	102	814730	604559	109	2.85972
68683	65459	78	31784	30756	76	959	1076	6	1846	1739	23	4021	3612	35	6896	6709	43	159584	156763	74	2.85972
84139	80304	79	54917	53563	80	2440	2604	23	3142	3284	31	7275	7251	46	12080	11226	63	293828	275679	80	2.86377
96064	87415	83	52420	47786	83	1930	1737	21	2439	2547	28	5848	5303	45	9799	8464	56	235425	209327	84	2.86377
159486	135487	104	104435	91960	90	3315	2891	34	4600	4770	40	10901	9703	58	16374	14419	73	408121	361029	85	2.86478
57961	55872	87	28101	28015	70	917	722	0	1571	1793	18	3177	3077	32	5077	5039	40	130022	124400	71	2.86478
86304	82666	81	41862	39655	79	1471	1395	16	2130	2321	23	5637	5408	44	8977	8766	52	245432	238478	79	2.86783
53336	50931	82	28488	28298	74	750	711	0	966	1094	8	3050	2994	32	4597	4888	36	126335	124587	73	2.86985
78829	74343	96	47710	45566	81	1072	1049	6	2085	1885	23	4772	4842	37	7148	7092	44	198888	198365	77	2.86985
117505	99481	104	52862	43645	104	2245	1801	24	3779	3182	35	8014	6330	58	11927	9470	72	280086	219806	104	2.86985
56565	55893	77	28231	27601	75	779	858	0	1304	1257	13	3738	3501	34	6280	5996	40	165706	165227	72	2.87087
113835	104661	84	64661	59703	84	1924	1807	21	2947	3029	28	7051	6474	48	10648	9397	58	275202	253108	83	2.87391
95487	88556	87	50303	47654	81	1477	1517	15	2098	1897	23	4890	4633	36	7698	7027	51	199232	188948	81	2.87999
102049	89082	100	57316	48825	100	2203	1731	23	3470	2699	33	6838	5774	48	12105	9701	66	293289	250054	100	2.87999
134813	118273	94	70176	62815	88	2194	1684	22	3800	3658	34	7289	6232	48	12572	11434	60	293948	264961	85	2.88202
59661	58550	76	24431	23977	75	947	917	0	1596	1349	15	2934	2970	28	4711	4265	40	110443	109896	71	2.88405
94084	85924	89	43440	41332	80	1275	1355	15	2368	2556	25	5073	5062	39	9187	9206	49	220693	209388	77	2.88405
93770	86420	83	48561	44305	83	1868	1950	20	2724	2508	32	6817	6275	44	10262	9218	60	282504	273877	78	2.88709
98891	93378	82	47146	45069	80	1785	1490	19	2271	2300	25	4845	4602	40	8101	7302	54	193004	184165	79	2.88709
81409	79015	79	42010	40743	78	1432	1096	11	2291	2406	27	5232	4950	38	8381	8501	44	230462	223552	80	2.88709
95519	89896	81	47857	45072	82	1720	1603	19	2141	2558	24	6186	5746	44	9691	9366	65	277054	265181	78	2.8881
141266	117379	107	80251	69598	91	2446	2087	29	4363	4005	38	9602	8377	52	15550	13055	71	369071	320890	86	2.89013
86188	78103	85	44656	39609	81	1306	1322	15	2354	1681	27	5017	4452	41	7949	7100	56	210266	182183	77	2.89114
[truncated: 7,763 more rows]
