# Supplementary material for: Phenotypic heterogeneity follows a growth-viability tradeoff in response to amino acid identity
Source: Nat Commun. 2024 Aug 2;15:6515. doi: 10.1038/s41467-024-50602-8 (PMC11297284; doi:10.1038/s41467-024-50602-8)
Supplement: Supplementary file 6 — Source Data [file 41467_2024_50602_MOESM6_ESM.zip › source_data/fig6cde/240423/240423_1845_yATP_F1_HIS.csv]

FSC-A	FSC-H	FSC-W	SSC-A	SSC-H	SSC-W	BL1-A	BL1-H	BL1-W	VL1-A	VL1-H	VL1-W	VL2-A	VL2-H	VL2-W	VL3-A	VL3-H	VL3-W	YL2-A	YL2-H	YL2-W	Time
66854	64961	77	28502	28331	75	563	746	0	1192	1456	15	2674	2606	28	2911	3299	28	105608	104683	61	0.00409508
45530	42209	86	14304	14414	48	195	244	0	860	993	0	1732	1734	21	2004	1807	25	70983	70504	66	0.00409508
131519	124829	86	64954	62060	84	1466	1485	17	3316	3336	32	7844	6988	52	8848	7949	49	316738	292923	75	0.00409508
116796	110725	88	51500	49310	83	948	1176	10	3217	3011	33	6670	6175	43	7728	7889	47	246880	235440	82	0.00716638
126591	121390	87	54457	51854	82	1693	1715	19	3633	3286	34	7810	7407	50	8165	7922	50	305997	301110	72	0.00716638
168175	145727	97	101189	91769	91	2050	1730	20	4774	4381	41	8863	8155	51	9609	8339	54	378472	349239	88	0.00819015
289941	200431	124	116272	81206	118	4095	2660	40	9266	6361	58	18466	13794	81	19784	13679	95	685600	516819	118	0.00921392
140301	129479	89	64140	59474	85	1605	1209	16	3778	3414	34	7793	7028	49	7679	7392	46	303102	288704	90	0.0112615
169122	147360	93	69753	60747	92	2204	1947	25	4656	4078	36	9715	8721	54	10711	9370	59	407656	380499	91	0.013309
123748	117451	84	57957	55944	84	1297	1344	14	3731	3685	32	7024	6584	43	7679	7306	47	315718	302948	86	0.0153565
108332	104269	88	61948	60070	82	1603	1575	18	3192	3024	31	6815	6647	41	7051	6304	52	275821	262968	86	0.0174041
170776	154366	93	68905	62328	91	2168	1954	24	4351	4378	36	9988	9093	53	10609	9925	58	396241	373826	92	0.0204754
153012	139837	88	64608	60990	87	2889	2580	27	5392	4981	45	11014	10221	57	12600	11733	66	433154	396105	92	0.0245705
214019	180160	110	95995	83963	97	2596	2060	29	6881	5956	49	11771	9600	68	14630	11868	73	490721	397994	96	0.0276418
158483	137323	91	70521	61313	90	1587	1418	15	3883	3764	36	8978	8179	53	10430	9359	56	379230	338958	92	0.0327606
91086	90591	83	32791	32054	77	876	1019	4	2201	1623	29	3623	3503	35	4351	4411	35	154196	148438	70	0.0368557
79353	78043	94	23836	23398	67	708	682	0	1966	1974	24	3305	3392	31	3300	3416	30	124331	120959	77	0.0389032
200300	174070	93	68955	59318	92	2481	2146	27	5696	5255	40	11637	10137	60	12827	11376	67	459539	432320	92	0.039927
121889	112735	87	52854	50239	85	1708	1617	18	3663	3243	35	7974	7376	49	8542	7800	48	299855	279844	84	0.039927
141758	130344	86	51438	48862	84	2239	1847	23	4835	4993	39	10061	9210	54	10963	9942	56	367901	342555	87	0.0409508
327185	214051	142	204021	146284	139	4954	3231	43	10061	6624	66	21800	14934	84	24117	16976	113	771962	561713	140	0.0440221
36282	37587	70	14173	14870	44	407	311	0	928	580	0	1432	1291	15	2079	2143	25	65563	66619	69	0.0440221
237206	184238	112	82062	63113	111	2753	2417	30	6365	4774	48	13619	10262	65	14764	10958	61	499728	412179	112	0.0460696
206905	159145	103	76322	58685	99	2120	1868	23	4293	3701	38	9902	7793	61	10515	8138	57	398838	322319	104	0.0491409
210121	167968	102	69825	55616	100	2508	1850	27	5801	4918	46	12265	9267	68	13048	10548	65	509888	422977	102	0.0522122
185585	148316	103	61497	48516	95	2269	1732	25	3782	2991	37	8178	6934	48	9803	7347	59	364388	305612	97	0.053236
317789	215173	148	99145	68845	129	4170	2867	36	9272	6323	58	19128	13564	85	19726	14025	74	746716	559220	132	0.0542598
186812	165232	95	70834	63064	92	2277	2084	21	5256	4558	44	9533	8576	55	11383	9880	67	375172	353331	97	0.0563073
180944	152787	95	62615	53731	92	2196	1785	24	4670	4115	38	8961	7652	55	10755	9410	55	391129	356055	94	0.0644975
196031	172205	94	77011	67448	91	1931	1739	22	4572	4357	41	10376	8994	60	11419	9265	67	399999	332009	89	0.0655212
167048	149497	90	69527	64047	89	2224	1900	24	6408	6268	45	11269	10591	65	12638	11051	60	427365	399243	89	0.0685925
246121	199213	112	108451	92422	101	3770	2991	37	7957	6951	49	14735	12894	69	15944	14261	76	559036	494261	102	0.0747352
181907	162031	93	65770	59270	91	2489	2379	26	6220	5607	42	12098	11002	61	13578	12417	69	499608	458958	92	0.0808778
166130	152285	88	68696	62887	87	1918	1688	24	4636	4249	43	10990	10364	56	12730	11779	65	428583	411913	90	0.0829253
106599	100339	84	40104	38776	81	1325	1193	11	2729	2941	26	6565	6085	46	8085	7394	46	268339	258290	85	0.093163
188657	148626	101	73134	57456	93	1835	1341	20	5152	3694	44	9222	7491	53	10257	8636	55	400401	329850	97	0.0962343
162063	137272	94	60507	51892	90	1842	1722	20	4379	3619	38	9055	7769	54	9516	8489	56	365594	331446	90	0.100329
122588	114996	91	43460	41913	81	1411	1389	17	3194	3365	32	7436	7083	49	8011	7655	50	294228	283739	84	0.101353
155533	142081	96	57460	53670	86	1811	1730	21	4515	4042	43	8878	8593	50	10006	9065	60	346130	323736	88	0.101353
206246	183472	100	78964	71252	95	2698	2388	28	6905	6644	44	14032	12554	67	15099	13434	70	505707	463052	94	0.102377
179203	156092	98	75647	66707	91	2810	2421	28	5939	5099	44	11702	10408	58	13203	11885	68	472853	436800	91	0.103401
164902	149740	92	53168	49775	87	2694	2237	27	5201	4683	39	10274	9318	55	12830	11593	67	413924	385356	94	0.107496
255603	216396	118	87771	74340	103	3712	2883	32	8177	6486	53	16179	14447	70	17826	14912	78	617935	548549	106	0.117733
121438	119579	85	46553	44779	81	1329	1298	18	2882	2646	34	6576	6550	46	7386	6716	48	260900	247398	84	0.1249
295051	210692	133	107608	74095	124	3694	2217	38	8483	5933	55	17384	12569	80	19349	14129	77	675576	492527	128	0.126947
153553	135638	90	86313	78183	90	2190	1825	24	4123	3985	37	9232	8715	52	9472	8521	58	354725	336078	94	0.132066
248479	175099	112	95463	67100	110	2636	2104	30	7718	5306	53	14956	10467	75	14938	10058	71	511583	374007	111	0.135138
122982	115410	97	43096	40490	82	1181	1159	13	3583	3156	36	6711	6453	47	7295	6369	46	258762	249172	79	0.138209
88563	84099	88	31656	31230	78	738	669	0	1762	1692	19	3717	3739	34	3330	3319	30	123042	121225	74	0.138209
131847	123348	88	45611	43316	85	1552	1142	12	3107	3225	30	6754	5981	45	6731	5728	48	269315	251867	87	0.139233
97383	93696	83	23047	22744	63	1033	945	0	2585	2565	24	4870	4671	39	6122	5555	43	203203	195647	81	0.140256
141636	132077	100	77803	73166	87	1755	1516	22	4138	3290	38	7963	7485	47	9718	8209	58	338517	297172	83	0.14128
200614	176837	105	78805	71865	92	2875	2763	27	7574	6582	48	11384	10348	60	14385	12489	63	446439	400402	97	0.142304
210587	174683	110	65402	53000	100	2365	2067	24	5816	5222	41	12526	10300	65	14424	11825	69	503883	436316	103	0.143328
98961	94145	88	38858	37412	80	1178	1249	11	2325	2120	25	4493	4422	38	5145	4779	43	196640	190481	80	0.145375
222712	182894	101	88612	75078	99	3117	2651	30	6523	5425	48	11994	9908	67	14325	11800	67	474848	415435	100	0.147423
123357	116615	88	59333	57180	82	1574	1479	18	4107	3749	37	7147	6791	45	8141	7162	50	278157	259730	80	0.14947
216232	176908	105	73410	59578	102	2615	2060	27	5375	4606	45	11863	10183	61	12856	10496	68	492397	424490	103	0.151518
138472	131794	85	49797	47528	82	1810	1818	19	4334	4324	38	7137	6851	52	8106	8044	46	307320	295042	74	0.151518
259715	215372	117	136899	113441	111	3816	3016	34	8273	6781	51	16493	14038	73	19196	16017	79	715604	600159	125	0.152542
107608	103603	82	43277	41819	80	1355	1381	15	2526	2225	24	4987	4681	41	5769	5429	42	210728	200464	82	0.158684
121457	114876	85	61829	58615	84	1817	1658	19	3718	3507	36	7734	7638	46	9635	9304	63	329548	312103	85	0.161756
121796	114501	86	41888	40236	82	1695	1700	18	4693	4706	37	10928	10010	57	8571	8051	60	329100	311962	87	0.162779
81522	78526	82	31951	31385	77	589	588	0	1488	1324	18	3516	3311	33	3788	3153	35	141597	143180	77	0.163803
112130	106778	84	38578	37271	80	1280	1295	13	2690	2937	28	5335	5095	39	6363	5563	46	228231	217303	67	0.166874
233780	199366	105	201636	179690	106	5094	4548	36	9653	8677	61	22189	20518	87	25563	22455	93	875910	785839	103	0.167898
216609	188579	98	83598	74920	97	3337	2955	31	8556	7349	51	15863	14540	70	17960	15395	72	621164	553696	96	0.168922
99550	95554	83	39903	38409	79	747	855	0	2620	2560	29	5054	4746	37	5601	5721	39	202352	194859	76	0.169946
66578	64388	79	23719	23567	70	647	567	0	1030	1219	11	2384	2370	26	2116	2364	24	88759	85842	78	0.178136
152723	145453	88	83728	80306	86	1873	1839	20	4984	4803	34	10124	9420	53	10813	9628	56	407351	362385	85	0.185302
174581	156569	94	65935	57983	90	2069	2021	22	4982	4109	40	9175	8367	53	11224	9982	61	390812	367990	89	0.186326
103456	99582	85	39523	38265	79	1239	1223	11	2324	2218	26	5223	4992	40	6235	5972	44	214232	207181	81	0.192469
325574	203359	145	136392	85559	136	4658	3207	41	10512	7215	65	21122	13689	89	26308	16989	108	846267	557626	136	0.19554
115174	111983	84	49068	47311	80	1565	1597	19	3453	3362	31	6258	5984	43	7768	7745	45	267151	253509	80	0.198611
123914	119450	86	70682	68057	82	1702	1657	20	3710	3729	32	8104	7855	50	9558	8764	52	327581	313328	84	0.208849
247915	182057	109	97737	73792	106	3042	2586	30	6434	5273	54	13214	9879	67	15113	11481	75	535461	407031	105	0.208849
155691	144952	92	42999	40839	86	2282	1850	26	5133	4591	37	9900	9072	54	11284	10512	54	384818	355577	90	0.208849
124684	118189	99	45470	43760	82	1504	1253	14	3385	3119	34	7942	7337	48	8450	7525	53	331374	318932	84	0.209873
125544	118667	90	40487	39065	82	1645	1739	17	3605	3787	32	6775	6791	43	7088	7141	42	270579	262626	86	0.210896
146406	135939	93	55880	52575	87	2308	2487	23	5649	5260	45	11930	11089	61	12504	12414	58	463872	427689	105	0.210896
229031	197893	102	115290	100324	99	3524	2817	35	9746	8204	56	16457	14686	69	18814	16034	75	649883	543214	103	0.219087
193983	166633	99	71229	61391	95	2239	1826	27	4740	4392	37	10142	9028	59	11248	10206	60	426162	384868	95	0.221134
161558	144578	89	73121	66082	88	2263	2107	25	3579	3259	34	9081	8008	58	10026	8882	52	364489	312036	84	0.223182
283032	198573	125	108672	75961	121	3122	2010	33	7471	5468	55	15986	11538	71	18134	13087	73	656033	480956	123	0.226253
106546	103567	81	37139	35685	80	1215	1170	12	2502	2747	27	5499	5317	42	6046	5865	45	224135	216127	81	0.227277
130146	120992	88	62343	59071	85	1894	1927	20	5250	4751	40	10086	9474	53	11364	10299	59	380423	355802	85	0.228301
125731	117555	95	44619	42532	83	1456	1171	17	3979	3759	35	6816	6742	47	8293	7694	51	278313	258915	83	0.229324
102826	100724	82	45463	44454	79	1234	1255	11	2470	2616	24	4810	4772	37	5832	5461	41	219870	217166	75	0.235467
116622	107854	90	47583	44895	83	1025	1011	4	2403	2415	26	5125	4869	41	6104	5599	45	236280	218916	82	0.236491
309374	241117	128	120124	93547	126	4941	4156	37	12451	9438	60	24496	19811	86	28282	23434	112	881704	734333	125	0.240586
245693	181189	107	102265	74041	105	2779	2127	33	6045	4799	49	12728	9870	65	13844	10670	73	511192	395754	107	0.247752
333364	223570	137	129577	87419	132	3024	2386	34	9613	6975	56	18513	12737	78	22036	15124	84	714290	501682	133	0.2498
64011	62097	81	22918	22812	70	466	620	0	1457	1254	13	2725	2468	30	3088	2766	31	107669	106212	74	0.252871
166700	150661	96	61441	56093	89	2438	2420	25	4808	4651	39	10592	10477	55	12528	11627	63	430904	403527	95	0.253895
66077	65250	84	25215	25286	72	571	518	0	1033	1468	13	2707	2708	28	2680	2754	29	118440	114824	74	0.268228
207367	159075	104	108792	90071	102	2515	1958	28	5648	5265	43	11810	10061	62	13904	10877	68	435511	360801	102	0.270275
123475	114771	84	79787	74806	85	2415	2145	25	5852	5475	41	9940	9045	55	11649	11132	56	379619	360931	86	0.270275
157017	144536	93	62882	57789	89	1963	1934	20	4371	3932	34	9833	8951	56	11463	10492	59	397488	375240	90	0.271299
135279	128150	89	50562	48376	82	1872	1749	21	4130	3617	36	7750	7600	46	8673	8315	50	318756	309704	85	0.27437
108655	105827	82	46496	45690	82	1036	1034	4	2424	2416	28	5497	5518	40	6146	5800	46	231708	214399	80	0.275394
129608	124113	87	62017	59578	83	1520	1676	17	3494	3312	35	7485	7272	44	8649	8227	51	336093	318626	87	0.276418
257258	200674	114	81629	65589	108	3643	2646	33	7141	6054	49	14801	12259	68	15686	13116	69	582122	495462	111	0.276418
167833	151411	108	60687	53876	92	2206	2106	22	4742	4415	39	10126	9416	61	11233	10077	54	403146	376830	94	0.281537
126768	120951	82	44759	42892	81	1402	1023	6	3899	3629	35	7734	7018	50	7540	7542	46	261866	248661	81	0.281537
185042	163127	93	88879	79738	92	2675	2345	29	6047	5374	46	12481	11414	62	13164	12117	67	472371	444146	93	0.284608
99828	98502	79	39332	38114	79	1002	991	0	2606	2357	25	5111	4880	39	5968	5956	43	208072	198713	78	0.294846
97246	93579	85	15023	14487	48	1158	1183	10	2883	2862	28	5751	5661	41	6008	5728	41	214780	211340	82	0.302012
172337	147377	93	64865	52705	91	1679	1597	19	4021	3478	36	9511	8311	55	9818	8027	57	370883	327191	94	0.303036
281417	204102	114	88707	64091	110	3387	2377	35	8199	6362	53	16446	12816	74	16175	11579	71	623515	485685	115	0.311226
197931	162069	96	71525	58571	95	2350	2141	22	6535	5360	50	13127	11403	60	14836	12627	68	534511	467794	100	0.31225
213602	162822	106	91600	73045	101	2148	1782	25	5382	4260	46	10927	8479	59	12649	10141	67	463301	368551	105	0.313273
339051	216265	127	105536	62423	126	4751	3040	42	9787	7014	61	19665	12806	88	23146	14185	104	793333	487654	132	0.315321
154820	142313	104	77897	73575	86	2388	2295	23	4086	3890	33	9709	9229	54	11186	9946	58	400554	371155	94	0.317368
123198	117562	83	40650	39550	81	1387	1522	15	3530	3432	29	6283	5788	44	6547	6418	44	266688	252858	90	0.317368
210420	171327	103	125713	105714	101	3000	2579	32	7043	5954	47	15470	13293	74	16375	14044	74	601959	541922	105	0.318392
134227	128953	83	54626	51968	83	1501	1707	18	3850	3227	38	7686	7250	47	8934	8217	50	306665	289752	89	0.318392
260645	210521	117	72932	58961	112	3000	2451	29	7508	6544	44	12918	10718	63	15719	13178	69	539568	462997	114	0.318392
106861	101713	85	48894	47015	81	980	853	0	2883	2888	28	4826	5048	36	5553	5961	39	204180	193235	85	0.32044
143878	134535	87	52931	49574	85	1777	1613	19	4148	3478	40	7023	7145	46	8178	7965	50	308522	285944	89	0.321464
197674	166038	101	71142	60409	100	2203	1755	26	4813	4216	37	10833	9004	56	11862	10637	69	429068	391279	99	0.329654
220783	179830	103	82521	67827	100	2688	2122	26	6306	5603	43	12362	10404	61	14035	11781	63	505055	445388	100	0.33682
300399	213178	116	193794	157818	112	5374	4171	40	12327	9411	60	23522	17997	89	27614	20837	102	907841	657284	112	0.33682
126402	121128	86	44715	43026	82	1222	1015	7	3360	3022	34	5705	5370	42	7043	6869	47	236757	229602	79	0.337844
178967	156603	91	66737	58714	89	2517	1966	27	5759	5345	42	10633	9526	59	11944	10439	67	437232	400786	89	0.339891
326205	218248	138	112135	70162	136	4078	2694	43	9215	6975	55	18640	13226	82	20873	13929	91	754830	511887	136	0.339891
290090	210275	134	111700	82077	123	3774	2593	40	8910	6589	54	17883	13011	78	20395	15818	73	647725	514516	124	0.348082
120717	113788	89	47480	45666	82	1469	1576	15	3282	2827	31	5698	5724	41	7353	6883	53	237059	219893	86	0.354224
120408	115552	89	34005	32786	81	1433	1429	16	3579	3429	34	7547	7391	45	8821	7881	52	323217	307512	85	0.356272
273856	197416	112	101353	74937	110	2795	2157	30	7136	5443	60	14221	11085	72	16277	12104	73	533614	423604	107	0.356272
233943	184289	111	56202	43460	103	2624	1944	29	5886	4369	48	11069	9316	67	12691	10594	68	432592	366660	100	0.357295
265192	189069	110	90275	65288	106	2820	1948	34	6827	4817	52	14360	11332	68	15456	10644	65	579400	440898	106	0.358319
119806	114523	86	50639	48565	82	1476	1499	14	3443	3345	32	6828	6550	46	7396	6984	47	267431	260573	80	0.359343
133164	123551	88	48723	45736	85	1328	1297	15	3087	3140	35	6267	5863	40	6982	6707	43	240203	229359	82	0.360367
139969	130595	90	36052	34249	84	2154	2119	23	4454	3998	35	8525	8366	49	8918	8502	51	331612	314537	87	0.363438
83812	81082	86	24806	24462	76	823	774	0	994	1573	14	4215	4058	34	4400	3987	38	165496	158314	81	0.366509
119991	116008	82	44002	42147	82	1681	1945	20	3629	3479	35	7696	7440	47	7638	7543	47	319071	305694	86	0.370604
345160	250980	148	249504	197043	144	7138	5301	44	18042	13810	79	34685	25587	113	40397	30428	135	1.04858e+06	969603	145	0.373676
136519	125680	88	58646	54904	85	2310	2139	24	4389	4537	35	9424	8730	54	10541	10242	58	386383	366609	88	0.376747
100074	96172	86	40483	39142	79	1385	1124	11	2583	2595	31	5464	5062	42	5598	5318	42	201858	194954	81	0.377771
286541	198969	137	142966	101757	122	4320	2980	40	11024	7976	64	22969	17424	86	24712	17184	94	797167	604810	124	0.377771
135554	126737	94	53122	50590	83	1830	1881	22	4361	4060	38	8735	8397	48	10713	9982	58	336307	320928	87	0.378795
180320	156868	92	82624	72736	91	2066	1760	21	5460	4500	43	8801	8367	50	9829	8711	54	378975	335801	95	0.380842
157410	145051	91	63510	59213	89	2155	1859	24	4876	4418	36	9996	9018	56	10192	8816	58	368585	346701	89	0.381866
242165	168071	110	95386	64819	107	2714	1684	32	6914	4509	55	13942	10330	71	15353	11490	73	576591	427339	110	0.383913
117335	109787	86	41742	39530	81	1332	1234	14	2895	2963	30	6126	5958	41	6495	6236	42	247746	233194	82	0.384937
235370	189550	111	81102	66220	99	3045	2470	32	7154	5900	50	12786	10748	65	16936	15228	73	503321	446519	98	0.385961
140515	135546	87	52359	50858	83	1784	1790	20	3476	3127	32	8271	7956	47	8327	8078	50	334774	320287	82	0.385961
213606	162541	100	89737	69834	98	2449	1978	27	5186	3986	44	10879	8620	63	12909	10339	70	453208	371572	100	0.386985
99620	97233	81	35567	34178	79	1277	1137	9	2341	2000	23	4081	3678	36	4412	3855	36	161150	157435	75	0.389032
220787	176684	102	82729	65782	100	2488	1776	31	5938	4377	51	10885	8509	58	14930	11867	67	438523	378179	94	0.396199
249855	199481	106	100339	79534	105	3415	2921	33	8515	7537	47	16392	13897	68	17812	13678	78	628259	546494	103	0.400294
216755	165161	102	82933	62518	102	2011	1308	29	6115	4486	50	10892	8448	64	10886	9139	60	440668	350898	105	0.400294
170738	146692	95	52168	44897	90	1759	1439	19	4674	4093	43	8292	6847	51	9426	7977	51	348242	309985	91	0.404389
239183	170109	104	88905	62798	101	2911	1957	33	5910	4673	45	12138	8558	64	12515	8902	68	488115	344891	103	0.409508
130983	123893	92	72339	68649	85	2085	2096	22	4267	3950	37	9352	9078	54	9576	8806	55	367952	344291	87	0.413603
134568	123291	91	68102	64635	86	2322	1996	24	5387	4680	41	10596	10043	55	11101	10397	63	381490	368840	86	0.416674
109318	104494	98	27873	26829	80	1017	877	0	2872	2631	26	5067	4990	40	5694	5214	45	211070	201914	82	0.418722
116497	110939	84	53119	50210	82	1382	1370	15	2774	2670	30	5867	5606	42	6587	7127	44	234674	226208	78	0.420769
130756	122592	94	65245	61895	84	1571	1459	18	4028	3635	34	8518	8112	48	8677	7905	50	347482	335987	86	0.428959
123015	113427	91	47461	44294	84	1185	1184	11	3497	3751	31	6434	6419	44	6272	5915	45	241450	227384	77	0.429983
149641	139462	90	68137	63862	87	1760	1766	20	4932	4727	48	9759	9178	54	10959	10468	55	401310	382497	87	0.432031
191167	173408	98	88171	79807	92	3109	2951	29	5827	5401	42	12819	11781	66	15153	13707	73	441644	390886	91	0.433054
135113	122588	100	66909	58787	90	1876	1733	22	3462	3799	31	7762	6876	46	7893	7447	48	299499	276467	88	0.434078
308752	248325	134	136991	113079	124	5535	4444	40	12519	9876	62	23053	18543	87	27464	20901	113	935543	763387	122	0.438173
167980	144927	95	58982	51095	90	1645	1490	20	5174	4938	39	8343	7359	50	9111	8228	55	319281	295447	90	0.438173
103979	100574	85	41495	39887	80	1112	1104	9	2636	2229	33	5734	5494	41	6582	6158	45	227472	214725	80	0.439197
161665	141030	94	70276	63105	88	1958	1743	23	4796	4502	37	10671	9991	56	11700	10303	60	448811	422879	90	0.441245
239752	178716	107	90641	67614	104	2985	2234	31	6518	5425	44	13700	10661	68	15958	12361	72	522693	412956	103	0.452506
269123	197182	133	114464	84476	119	3892	2854	35	8532	6354	55	16686	13610	78	18887	14683	79	602400	479177	116	0.454554
185900	165921	98	67932	62492	90	2670	2332	27	6509	5884	44	13201	11949	62	13270	11339	59	506348	464988	89	0.457625
112466	107455	89	45916	44516	80	1254	1131	9	2983	3184	29	6097	5907	43	6375	5960	43	249771	249043	75	0.458649
118393	113548	93	48290	46707	82	1186	1260	13	2977	3049	28	6263	6050	41	7450	6884	45	252453	243235	82	0.458649
161516	149602	94	79639	74719	89	2269	2125	24	5527	5111	42	11028	10003	58	12137	11209	60	397190	370306	90	0.458649
130160	123016	86	55733	53424	83	1327	1295	14	4219	3905	37	7902	7539	51	8711	8440	53	302042	286378	88	0.462744
109261	107227	82	33584	32801	79	1111	1064	5	3089	2655	28	5222	5132	39	5457	5303	41	222009	218245	83	0.462744
111188	105894	82	45696	43855	81	1072	1055	7	2239	2264	24	5726	5531	40	7119	6977	46	264418	254777	86	0.467863
117972	111520	88	65098	63421	83	1950	1769	21	3368	3344	33	7125	6831	49	7345	6831	49	299825	284162	85	0.46991
232867	177076	106	109319	89465	100	3221	2704	31	6752	5471	49	14778	12223	72	17241	13244	83	569813	463937	104	0.4781
159042	147411	91	55899	52902	87	2225	1819	26	4717	4363	39	8682	8185	53	10879	10226	57	342383	321969	96	0.479124
230851	170418	106	73927	54720	101	2488	1692	28	4694	3469	41	10477	7623	57	11887	8931	65	444819	338362	106	0.481172
107677	103373	82	39651	38372	81	1316	1459	14	2637	2398	28	5961	6040	41	6025	5806	40	240117	235330	80	0.488338
133439	125761	101	74722	70319	85	1719	1632	18	5006	4479	39	8963	8607	49	9422	9079	55	363798	353912	84	0.488338
41842	43766	58	17699	17836	53	393	463	0	1087	1288	11	2105	2079	23	2166	1877	26	84391	83847	70	0.490385
125883	119541	86	46313	43977	82	1820	1572	20	4568	3874	35	6893	6591	45	6938	6582	46	266174	248131	83	0.491409
120795	114343	88	46709	44409	82	1284	1134	12	3312	3421	31	6692	6419	44	6974	6513	45	260351	243803	85	0.493457
223138	175233	114	84596	66239	100	2402	1692	25	4806	4039	40	10388	8846	56	11395	9077	60	434330	359047	102	0.494481
243993	177597	109	81679	62258	108	2665	2152	30	5945	4303	47	11467	8879	65	13414	9756	65	472536	354408	111	0.496528
153814	140793	94	43806	40259	87	2132	2070	21	4551	4128	36	9711	9059	49	10493	9591	64	381771	340777	105	0.496528
112619	108092	83	36912	35552	80	1153	1194	13	2819	3159	28	5234	5123	36	7875	8278	48	239224	224956	86	0.497552
184018	165055	99	65503	59945	90	2130	2124	24	5828	5572	44	11094	10057	61	12855	12362	67	414437	374065	93	0.497552
142970	131734	88	59895	55407	87	1768	1415	17	3666	3157	34	7152	6392	48	7770	6737	51	297265	261987	80	0.499599
126952	118638	93	46901	44421	83	1393	1437	15	3258	3024	36	6696	6391	43	7325	6804	45	271230	249181	86	0.499599
153946	142454	89	60458	54307	87	2039	1655	23	4011	3850	32	7922	7401	48	8918	8220	50	314692	298354	88	0.499599
262699	192757	111	94733	68425	107	4071	2726	39	7909	5748	52	15359	11968	66	18222	13507	80	640923	498872	112	0.500623
134097	127312	88	53036	50865	83	1918	1684	21	4459	4404	36	9356	8611	49	10648	9651	55	392221	368060	89	0.50779
188802	175221	93	44091	40859	89	2740	2396	28	6403	6499	43	12497	11667	61	14739	13747	59	477510	442145	97	0.508813
183126	150147	96	146223	130140	95	4872	4344	36	11597	10063	60	21777	19603	84	24054	21478	81	829729	757317	96	0.508813
42876	43390	74	18913	18785	54	362	363	0	367	915	0	1899	1645	22	1532	1557	19	70873	74519	62	0.512908
117769	115077	82	39793	38511	80	1019	884	0	3292	3634	29	6190	5819	42	6326	6406	44	259770	248657	84	0.512908
158639	139627	93	59039	52645	89	1793	1767	18	4603	4239	39	9069	8157	49	9138	8702	48	345825	319762	92	0.513932
325049	221494	126	131368	87290	124	4176	2696	38	9793	7164	62	20419	13900	86	24862	17508	97	825627	581133	124	0.517003
147451	137855	89	54037	50670	86	2071	1633	24	4728	4302	36	10519	10102	56	10630	9062	62	403279	374958	88	0.519051
153068	136973	97	51084	46521	89	1647	1304	20	4603	3914	39	8340	7506	54	9811	8737	53	331848	312946	90	0.520075
101632	98225	82	32798	31979	79	1086	1154	9	2127	2040	23	4992	4753	39	5156	4480	46	198736	191364	79	0.522122
208844	163743	107	83451	65887	98	2147	1757	22	5468	4528	41	10860	9243	58	11617	9377	62	465467	385234	98	0.523146
159260	140390	97	75211	68646	90	1556	1292	19	3959	3760	39	7569	6911	47	7763	6898	57	302885	281151	90	0.52417
109412	105108	87	51072	49449	81	1596	1035	6	2823	2474	28	6744	6649	42	7056	6699	49	249483	238589	83	0.52417
191396	165218	100	65164	54781	95	2083	1652	25	4838	4305	39	10147	9009	56	11251	10533	59	424232	382211	94	0.525194
217815	171113	105	64591	51706	100	2488	2146	27	6507	5034	48	12462	10411	61	13493	10630	59	483671	406240	105	0.529289
67435	65690	78	24585	24451	70	656	729	0	1384	1311	10	2654	2443	28	2843	2640	28	97718	95599	74	0.53236
98578	94768	85	36420	34913	79	937	934	0	2389	2507	24	4811	4722	40	5682	5421	41	204279	195230	83	0.544645
219457	176431	103	80776	65728	100	2986	2435	30	6058	4918	48	12585	10629	61	14983	12433	71	471576	406424	103	0.547717
107771	104148	91	31037	30361	79	1177	1046	6	2972	2923	30	5355	5057	38	5001	4354	39	198884	192500	81	0.547717
106469	101918	82	34065	32650	80	1019	1043	5	2640	2506	29	4436	3832	38	6870	6642	42	235398	218617	85	0.549764
104877	101100	81	52880	51457	81	1685	1791	19	3933	3702	35	7887	7339	50	7663	7367	48	268487	261776	81	0.550788
132388	124182	97	50671	48756	82	2002	1768	24	4126	4119	33	9543	9426	50	9902	9318	52	395267	372117	85	0.551812
112728	105037	87	45280	42621	83	1484	1420	17	3997	3238	38	5963	6097	40	6868	6757	43	231396	219222	78	0.554883
216716	172667	107	81913	64400	99	2446	1915	27	5754	4959	42	11271	9523	59	12666	10101	72	456862	385797	98	0.557954
164222	152433	91	70083	64554	90	2253	1854	23	5148	4612	44	10538	9518	62	12650	11584	58	421887	384976	93	0.562049
112206	108733	83	31780	30804	79	1534	1505	18	3726	3132	36	7533	7292	48	9066	8982	53	285971	271422	81	0.566144
269624	189905	117	92842	63043	115	2704	2009	34	7158	5055	57	13405	9864	65	14914	11001	82	523050	387995	116	0.568192
94966	91518	82	40704	39770	79	778	752	0	1510	1648	19	4955	4352	44	5056	5235	38	193722	188855	79	0.570239
168123	128427	102	142024	121243	95	4184	3301	37	10646	8997	66	20337	17445	79	21871	19668	84	792270	684920	97	0.571263
180456	157224	95	49887	43321	89	1990	1636	26	3817	3566	35	9880	8541	58	11109	10037	57	418175	382495	93	0.571263
68395	66696	85	17091	17017	54	630	651	0	1296	1326	13	2596	2345	29	3776	4068	34	123148	122533	65	0.572287
150472	141300	92	52079	49695	84	1725	1639	20	3888	3672	35	8039	7455	49	9701	8832	52	327805	312402	89	0.573311
155843	145616	89	73377	69315	87	2181	2284	23	4513	4057	39	9859	8905	55	12669	11669	65	416085	386604	90	0.574335
133118	124847	93	49156	46493	84	1518	1538	18	3477	3169	32	6299	5922	41	8089	6948	53	284430	272372	89	0.575358
86541	84040	78	31375	30518	77	782	675	0	2184	1976	23	3787	4080	34	4417	4351	37	158034	154172	77	0.577406
139794	128786	96	51633	48540	86	1641	1635	18	3603	3148	34	6303	5656	46	8256	7038	54	249067	230774	85	0.583548
135366	126821	84	58956	55748	84	1566	1383	17	5042	4724	41	8821	8930	50	9829	9455	49	332390	298144	85	0.583548
193133	151363	101	71898	55852	96	1922	1486	21	4483	3654	43	9100	7346	52	10065	7495	57	372599	306752	94	0.584572
278112	204916	118	114563	81478	119	3105	2353	32	8158	6815	51	15002	11363	73	16457	11807	70	570125	435137	116	0.588667
149988	139696	88	53715	50134	85	1946	1959	20	3912	3417	33	7445	6653	49	9830	8749	58	324453	299410	88	0.590715
101298	98258	81	39631	38433	80	1419	1457	15	2572	2687	27	5077	4817	38	5548	4875	41	211342	196475	81	0.591739
127993	121110	85	44464	42223	84	1479	1211	15	2969	2929	29	6903	6358	46	6697	6448	48	246955	232427	85	0.59481
124571	120393	83	46692	44885	81	1480	1634	18	3883	3919	36	7661	7793	46	7656	7028	47	287949	274188	83	0.59481
137820	128221	91	54685	51299	84	2184	2019	22	4309	3566	39	9105	8400	54	11511	10752	63	367514	344937	85	0.599929
248160	197584	109	68108	53064	106	3414	2687	34	7988	6676	48	13850	11312	66	17042	13122	72	521893	441685	103	0.599929
225144	170665	105	90523	69138	100	2498	1935	30	7366	5190	55	13254	10440	66	16628	13065	79	576200	465582	98	0.600953
207476	165423	102	112662	89454	100	2472	1890	30	5754	4875	44	12832	10478	68	13427	11275	67	520188	439487	98	0.603
110456	105117	85	56937	55261	82	1495	1625	16	4090	3660	37	7225	7130	45	8024	7720	52	266020	255768	82	0.603
261754	193773	109	97867	76947	106	2848	1951	31	8034	5930	55	14355	11048	67	16360	13729	78	557066	455355	107	0.605048
93719	91779	80	31382	30844	77	769	859	0	1889	1837	22	4439	4458	36	5837	5741	38	182028	175703	81	0.606071
165624	144497	106	49958	41916	91	2034	2020	22	4588	4237	38	9633	8649	54	10068	9227	53	401327	365205	95	0.607095
184715	166459	95	57730	53680	92	2251	1965	24	5562	5458	40	10907	9608	54	12216	11079	63	380220	336971	100	0.608119
124068	117638	84	52021	49370	83	1498	1434	14	2736	2704	28	6970	6624	45	8537	7707	50	282456	265684	85	0.609143
121593	114586	88	39039	37291	82	1493	1456	17	3018	3196	29	6530	6408	41	7421	6569	46	272053	260178	86	0.612214
167835	153078	92	58577	54425	87	2391	2288	24	4761	4561	39	9808	9251	52	11479	10139	59	390965	356166	87	0.614262
128594	122276	86	60281	57552	83	1897	1864	20	3770	3341	36	7977	7767	46	8526	7822	49	297064	285450	83	0.616309
283923	179703	120	149766	102980	118	4201	3001	39	9439	6543	59	19474	13724	80	23004	14889	88	784715	571674	114	0.617333
78051	76044	80	36516	36428	76	827	759	0	2354	2084	26	3711	3412	33	3778	3835	33	149442	148943	72	0.617333
222385	184673	105	108454	92668	105	2721	2317	30	6324	5576	43	13612	11824	63	15069	12416	73	546300	492034	100	0.618357
235715	183664	110	80436	62052	101	2969	2226	32	5587	4437	41	11945	10155	64	13831	10482	69	488510	413621	96	0.618357
121761	116472	91	17346	17004	52	1424	1366	16	3969	3642	32	7433	6780	46	10743	10662	56	306185	289799	85	0.622452
269561	211161	111	103467	82208	105	3569	2553	36	7209	5803	47	15466	12515	71	16103	12957	73	612355	524484	101	0.622452
181721	151897	97	70308	59575	95	2176	1813	25	4512	4309	37	10955	9888	58	10825	9273	60	447154	405616	97	0.623475
288655	211665	127	122256	92618	125	3843	2853	37	8802	7165	49	19991	15826	77	21999	18039	87	772229	645066	124	0.626547
138325	125900	88	41944	38319	85	1604	1319	16	3535	3418	36	6754	6151	46	7931	7908	48	288492	260789	78	0.626547
158669	148529	101	51614	48666	84	2297	2467	22	5670	5268	41	10671	9991	55	13709	12764	61	439770	421117	88	0.627571
151527	134614	88	56800	49887	88	1824	1554	17	4316	3794	39	8094	7188	52	9204	7452	59	323318	299787	87	0.627571
286108	212081	129	121728	92190	117	5140	3629	42	11899	9194	64	24404	19330	100	25919	20583	93	894369	755286	116	0.629618
231221	181504	109	87121	68141	103	2608	2149	29	6354	4947	48	12518	10123	58	14640	11674	66	535492	452336	103	0.631666
135059	127446	87	54484	51615	83	1632	1523	19	2582	2961	30	6263	5736	44	8324	7968	48	292208	275979	81	0.631666
103013	100014	83	43684	42735	80	1229	1256	12	3203	2808	30	5434	5353	39	5914	5912	41	202805	196736	72	0.632689
180022	163106	95	38460	35334	89	2014	1957	22	5228	4623	46	10317	9521	59	11026	9735	58	420123	376649	94	0.634737
231907	184571	98	66644	53007	96	2490	1849	30	7037	5536	61	11643	9908	60	13100	10935	67	443148	372759	97	0.634737
69708	68790	82	30014	29108	78	712	669	0	1607	1008	2	3165	2976	30	3725	3352	34	132990	126494	93	0.634737
119406	115074	84	42479	41071	81	1395	1304	13	2574	2367	30	5731	5172	44	7531	7095	49	232751	222971	82	0.638832
203308	170886	96	79044	65876	96	2772	2365	28	5563	5431	42	11837	10550	59	13083	11538	71	443695	397748	94	0.638832
67294	65846	83	24899	25054	74	851	697	0	1277	1311	14	2698	2668	29	3053	2940	32	108441	104997	77	0.639856
163755	149211	95	104286	98109	91	2172	2004	24	5228	4407	41	11745	10782	62	12351	11013	63	424013	389779	92	0.64088
225771	178579	115	59654	46511	101	2936	2302	31	5870	4936	45	13242	10580	67	14346	12925	68	519016	441860	99	0.644975
169535	146940	95	71116	62029	91	1912	1633	24	4241	3656	38	8593	7700	57	9457	8048	53	343427	315149	90	0.647022
78782	76596	78	48378	47144	78	659	883	0	947	1221	12	3309	3152	31	4444	4255	37	154453	151551	76	0.650093
362838	228344	150	306724	202442	147	9640	6615	51	22550	15397	95	45785	31726	137	53934	37160	138	1.04858e+06	1.04541e+06	144	0.652141
227852	182770	116	102520	82540	102	3247	2603	31	7233	6233	51	14312	11805	71	15996	13446	69	530052	464218	102	0.655212
166360	146781	95	59420	52822	90	2117	1789	23	4785	3819	40	9497	8136	55	10469	9427	62	372228	320644	91	0.65726
117187	113945	84	33841	32674	80	1525	1423	16	3646	3544	32	7456	6939	46	7772	7419	46	321069	301586	93	0.65726
162524	148265	93	72729	67457	89	2163	1964	24	6492	5769	45	12564	11764	60	12485	11368	64	440704	408442	90	0.658284
116058	110505	82	51049	49296	81	1263	1098	8	3749	3556	32	6657	6565	44	6872	6637	45	265061	255641	84	0.659307
134660	125968	96	83577	79624	86	1629	1851	19	4609	4611	39	9373	8934	54	11753	10872	69	389614	367185	87	0.661355
161201	147981	98	67623	63316	87	2374	2163	24	5685	4692	44	10083	9302	58	11335	10323	65	409589	371487	88	0.662379
216057	165607	104	80601	63066	101	2187	1787	23	5085	3936	41	9934	8047	61	11627	8999	64	390006	310620	100	0.662379
189687	171568	94	90320	83893	93	2654	2309	27	7072	6745	45	12953	11679	63	15888	14276	62	510412	455867	95	0.664426
282888	222886	121	160100	126371	120	5165	4125	40	11172	8920	59	24473	19903	89	26788	21266	91	918886	765419	124	0.66545
238259	174757	119	97941	73237	111	2795	1986	30	6784	4586	49	13194	10215	63	13431	9986	70	519015	395472	112	0.67364
156641	143366	92	74095	70586	86	2192	2134	25	5329	5001	44	11220	10157	55	13114	11466	65	464573	427088	88	0.674664
127122	121197	94	46826	45482	83	1532	1511	16	2772	2775	31	6394	5992	43	7060	6943	45	264387	250611	83	0.675688
202496	180092	99	38624	33886	94	2667	2010	30	6241	5573	44	11527	10611	56	12870	11814	70	443568	414840	106	0.675688
164811	152401	89	52163	49266	85	2155	1941	23	4840	4343	37	9466	8928	51	10357	9999	56	368594	342445	86	0.676711
102686	95791	87	41464	39530	80	1175	1300	11	2831	2348	29	5288	5234	39	5572	5194	38	201815	196702	80	0.677735
144876	134397	89	49744	46966	83	2006	1771	20	4036	3723	34	8291	8003	46	9052	8168	55	332540	315212	82	0.677735
140923	132082	88	55505	52435	84	1843	1877	20	4465	3912	35	8173	7336	51	9309	7921	55	349030	325937	86	0.687973
110154	107997	80	38746	37920	79	1483	1602	17	2872	2717	31	6949	7092	44	6214	5968	44	258342	243794	83	0.687973
155672	143608	93	48101	44639	87	2077	1860	25	5225	5231	37	10537	10161	52	10545	10024	54	399762	379622	88	0.687973
233994	185553	106	87990	72179	104	2395	1686	26	6283	4886	43	10631	8704	59	12112	10003	59	442597	375024	103	0.688997
205585	163796	98	78729	61825	96	1846	1358	21	4208	3645	34	9013	7524	54	10919	8773	53	395085	317501	99	0.688997
139522	128689	98	48541	46102	84	1408	1408	15	3803	3499	33	6994	6604	47	8415	7615	48	292839	266601	92	0.690021
261709	208782	115	103908	84262	111	3457	2903	34	8449	6858	52	18124	14887	73	20241	16524	74	774449	657831	113	0.690021
154399	127109	96	62427	50095	93	1859	1319	22	3455	2820	35	7202	5962	50	8189	6677	52	307705	256423	94	0.692068
153661	138560	103	46287	41567	88	1562	1328	17	2880	2865	31	7517	6704	47	7828	6998	50	288423	268094	89	0.695139
124619	119124	84	54752	52085	83	1688	1590	19	3279	3411	34	7002	6739	44	7978	7382	51	263197	245998	86	0.698211
167790	148098	93	52883	46885	90	1658	1571	17	4476	3693	39	8920	8363	49	10115	8933	59	377913	344195	94	0.699234
125024	117148	95	63371	60461	84	1759	1784	19	3541	3660	32	7339	6950	45	7938	7304	48	286338	264081	100	0.699234
107979	105267	88	33517	32639	79	1420	1363	15	2952	2706	28	5408	5011	39	6569	6007	46	228197	214560	84	0.700258
129872	124112	101	34840	33646	81	1729	1633	19	4561	3931	35	6536	5938	47	7813	7925	47	258202	247239	87	0.701282
165650	151224	91	62544	57282	88	2260	1989	25	5571	5382	37	10794	9680	62	11947	11027	56	428168	394315	95	0.702306
174205	159864	89	71725	66192	88	2703	2362	27	5599	4747	47	12837	11915	61	13632	12490	61	487057	458641	92	0.704353
169038	147072	94	45791	39514	90	1768	1594	22	4954	4744	38	8758	7815	52	9582	8836	54	363342	336934	95	0.706401
115373	110379	99	34500	33423	81	1439	1386	18	2974	2993	33	6245	6116	44	7338	7193	45	242418	231961	84	0.716639
156079	147509	86	99236	93842	87	2406	2364	27	5002	4960	40	10242	9744	55	11013	9855	55	396277	365086	86	0.716639
195755	177507	97	64740	59639	91	2192	2092	26	5770	5367	41	9743	8597	54	11601	10569	59	376800	338652	96	0.721757
50615	49435	74	19863	20029	58	325	306	0	664	1090	6	1917	1969	21	2246	2502	25	83309	80443	75	0.722781
162090	151912	89	61803	57881	86	2245	1919	24	5280	4776	42	9263	8685	55	10372	10155	55	369977	351182	91	0.722781
334269	268308	118	168531	135543	116	6050	5107	41	13938	11813	59	30284	24989	106	35188	28599	108	1.04858e+06	914213	118	0.722781
137440	131415	85	22854	21805	69	1360	1342	13	3823	3872	30	7910	7535	48	9087	8248	60	321815	305753	86	0.724829
190276	167976	106	70307	60489	91	1930	1761	22	4633	4056	39	10610	9262	54	11835	9889	59	414064	356649	91	0.7279
160246	144380	92	44360	39899	86	1953	1963	23	4796	4504	40	8831	7842	55	9714	8764	56	350913	332962	94	0.728924
193783	179565	90	56881	51016	89	2718	2375	31	6826	6554	45	13506	12804	65	16150	14879	74	493427	464230	92	0.729948
256902	183140	104	93783	65810	102	3408	1968	37	6855	4429	54	13315	9697	74	16183	11556	76	529162	385972	104	0.729948
129447	122648	87	64829	62320	84	1790	1502	22	3882	3749	36	9149	8820	51	11234	10552	53	369009	349884	88	0.729948
84891	83832	79	36067	34741	77	813	826	0	1519	1787	19	3512	3429	34	4181	3836	35	143523	140183	72	0.730971
123564	117874	85	52004	49624	83	2114	1962	23	3803	3560	34	6884	6441	44	7541	6558	51	286655	274441	87	0.73609
174791	144372	97	55535	46218	92	1603	1385	17	3200	2898	36	7869	6846	53	8229	7268	49	317226	275797	92	0.741209
130179	124655	86	44627	43320	82	2280	1827	25	4658	4655	35	9423	9108	53	11105	10947	56	375774	355558	87	0.741209
183998	167317	92	95930	86770	93	2129	2119	23	6145	5967	44	12212	11145	58	13391	11682	71	442856	400558	94	0.745304
104595	102530	82	27062	26250	78	1367	1223	13	2690	2644	31	5860	6167	41	6969	6811	45	246474	245628	82	0.750423
278288	202557	117	112109	86223	113	3499	2569	32	7877	6161	53	17616	13153	77	18820	14363	83	620042	492667	117	0.750423
269123	192240	125	92819	67950	113	3373	2271	34	7470	5293	54	13635	10307	66	15855	11361	75	563034	424197	116	0.751447
173786	161601	92	31881	30039	85	2187	2301	22	5000	4780	39	10604	10017	56	11545	10480	63	399688	373984	90	0.75247
84754	82785	80	28772	28424	77	1018	1064	6	2081	1920	27	4274	4045	38	4663	4002	40	157079	148141	81	0.753494
127404	121429	88	56084	54016	82	1477	1241	15	2940	2975	31	7512	7139	51	8394	7637	47	310708	293840	88	0.754518
228293	193893	106	106011	92896	103	3405	3329	33	8679	7280	57	17521	15472	74	19134	16049	75	684574	598555	107	0.756566
87350	83769	95	29922	29123	77	897	806	0	2114	2065	24	4463	4447	36	4918	4704	47	180631	174724	79	0.757589
382523	247285	151	218997	147770	146	6422	4150	45	15114	10464	77	30209	20717	128	35289	23432	127	1.04858e+06	825491	151	0.757589
259259	176831	117	96602	66448	114	2833	2169	34	7236	5483	49	13961	9932	71	14853	10473	72	523763	381141	118	0.759637
149956	142624	88	77737	73898	87	2135	1860	25	5467	5231	39	10939	9665	57	12638	11585	65	390349	359140	90	0.759637
140788	129572	88	55999	51782	86	1740	1579	21	5672	5140	41	7291	6499	46	8039	7673	51	275446	262428	91	0.763732
130411	122751	96	69275	66199	86	1562	1592	18	4107	4124	34	7580	7107	49	8654	7742	55	313912	289621	92	0.764756
246342	184904	114	101491	76451	110	3564	2540	35	6670	6041	46	13166	10557	66	14634	10326	75	520101	408170	115	0.766803
92334	89783	80	41485	40402	79	747	698	0	1582	1673	18	3582	3419	33	4659	4161	43	160684	158131	84	0.768851
133819	126311	96	40411	38685	83	1656	1441	17	3686	3452	35	7490	7300	48	7897	7386	55	310352	291572	88	0.771922
338702	201228	223	125515	76203	186	4361	2825	37	9269	6412	49	19052	13072	95	22405	15562	117	762086	520005	195	0.774993
156750	136867	93	61263	54919	88	1656	1563	20	4340	3785	40	7784	6856	48	8446	7638	48	311549	287377	90	0.774993
114516	110096	85	28852	27932	80	1392	1394	14	3338	2882	33	6570	6242	43	6969	6103	45	254834	249482	80	0.776017
134656	127462	88	79406	75744	85	1667	1510	18	4280	3996	35	8391	7740	53	10020	9338	54	325526	301623	83	0.781136
140507	128393	98	54091	51032	86	1988	1839	23	6652	5617	49	12681	11586	66	9608	8655	51	382880	355118	89	0.78216
176894	150296	91	57940	49078	90	2078	1785	22	4455	4176	38	8681	7574	50	9174	7510	59	370515	336738	92	0.784207
127899	121674	89	44538	42425	82	1302	1318	14	3157	3246	32	5734	5836	41	6563	5407	47	239804	231036	85	0.786255
101883	97591	85	33557	32058	79	1356	1196	12	2115	2099	23	5347	5253	40	6022	5721	43	191331	179972	81	0.794445
99771	95588	87	32214	31319	78	928	1070	6	2634	2195	26	4506	4424	35	6015	5124	45	184769	179680	75	0.804683
171700	153572	92	82830	74545	91	1994	1995	25	5389	4769	43	11309	10424	58	13289	11638	67	463948	435674	93	0.804683
103218	100615	80	42442	42143	79	1208	1068	7	2699	2690	31	4874	5026	38	5409	5410	40	212815	204005	75	0.804683
317411	206680	137	126882	85423	133	4095	2837	39	9558	6407	59	18851	12560	83	19828	12700	97	750070	506059	133	0.805706
106518	101118	84	43784	42195	81	1364	1282	13	2632	3042	29	5692	5599	42	6145	5804	41	239327	235858	79	0.809801
123643	118592	84	44825	42876	82	1624	1581	18	3579	3362	32	6614	5964	44	7355	6551	46	271900	259099	84	0.813897
128898	124004	85	65430	62820	85	1682	1595	17	4087	4398	33	8494	8297	51	8897	8119	52	334514	315700	85	0.827206
162408	147859	96	76220	69254	88	1912	1642	22	4450	4112	38	9286	8610	49	9673	8826	55	396902	374500	93	0.828229
223944	178265	110	92673	75171	102	2622	2168	27	6096	4839	43	12943	10606	64	14169	11518	70	520251	448624	107	0.830277
170007	140934	94	76051	61765	93	1581	1631	18	4017	3680	38	9009	7804	60	10374	8510	60	383286	329577	93	0.831301
191943	170937	96	59995	53277	91	2359	2315	26	5175	5125	44	11974	10780	58	15386	13576	70	493923	458414	94	0.832324
232899	191746	105	78139	63331	100	3309	2773	30	7090	6426	49	15722	13611	69	16531	14950	70	637668	580959	103	0.833348
95707	94593	81	29134	28562	77	1013	864	0	2657	2377	27	4728	4843	37	5629	5590	40	197667	192214	80	0.833348
156824	139131	107	64054	55621	90	1608	1312	22	4458	3986	39	7650	7190	47	8645	8375	48	324772	295412	90	0.836419
116658	110348	96	47923	46009	82	1474	1496	16	2782	2574	28	5907	6178	41	7164	6718	45	262874	247562	83	0.837443
263808	192476	122	116919	83338	120	3716	2642	35	8350	6500	50	16520	12552	72	18350	13813	78	615254	477990	115	0.842562
173647	154865	100	71665	64019	92	1714	1649	18	4700	4702	37	9557	9063	50	10694	9980	54	403792	369317	88	0.843586
137696	125232	100	42170	40518	83	1953	1770	22	4693	4398	42	8828	8510	50	9830	9805	50	354090	330610	82	0.84461
137160	129822	87	47485	44924	83	1298	1523	13	3838	3436	38	8758	8115	52	9783	9364	54	360204	337999	85	0.847681
102608	99083	84	46454	44598	81	1151	1176	11	1838	1775	26	4456	4291	36	5155	5179	41	187563	177873	80	0.848705
142545	132525	98	33001	31380	83	1965	1797	22	4365	4329	35	9103	8306	52	10298	9629	55	365652	340726	86	0.849728
111962	106170	86	37169	35939	81	1356	1240	11	3532	3484	33	6791	6449	47	7054	6803	43	253370	249128	82	0.8528
122492	118513	84	71983	68975	83	1664	1563	17	3761	3512	31	7199	6865	48	7762	7823	47	265744	257816	81	0.853824
197801	179055	97	55112	50078	90	2619	2629	25	6158	5545	40	12966	11465	64	15837	14306	71	476397	425435	95	0.863037
154608	138959	97	58068	51457	91	1513	1681	19	5508	4747	42	7123	6642	46	8491	7557	53	265341	240125	92	0.865085
86962	84136	82	29224	28585	79	761	673	0	1133	1126	15	3294	3359	31	4747	4913	36	152124	145233	80	0.867133
229828	175008	107	90449	70807	107	2090	1840	25	4907	3890	43	10315	8309	56	12059	9215	68	396661	314013	106	0.868156
110498	106124	87	43422	42033	81	1080	1150	10	2927	2727	28	5915	5572	44	6076	5639	42	243551	229504	83	0.86918
190471	164475	104	53619	46365	93	2188	1760	25	5388	4716	39	9635	8763	57	11234	10198	60	397491	362216	91	0.86918
139582	131276	87	61579	58466	85	1553	1535	18	3374	2861	38	8202	7781	47	9341	8977	53	329947	320023	86	0.871228
165230	144041	95	59139	52716	91	2130	1855	23	4799	4339	38	8862	8096	52	9282	8350	54	334275	316355	87	0.873275
340564	232876	143	126975	85431	141	4843	3354	42	11281	8318	64	22720	16744	87	25342	17286	96	820838	608577	135	0.874299
136465	129404	87	31842	30500	82	1837	1776	22	4103	3958	39	8785	8078	55	9538	8784	55	346049	326612	84	0.875323
127883	121123	88	51535	49423	82	2214	1994	22	4911	4372	44	8974	8516	50	10383	9697	58	380327	356553	85	0.881465
147623	138577	85	52054	49412	84	2007	2057	23	3976	3859	36	8443	7951	46	8569	7425	54	328343	302334	86	0.883513
149481	138970	88	62266	56551	88	2332	2308	24	5146	5082	34	9343	8590	50	10941	10114	57	358901	339992	86	0.887608
212916	175333	103	88242	73297	99	2378	2167	27	5193	4343	43	10972	9412	54	12846	11314	69	468408	412181	99	0.890679
183660	150901	102	71893	59312	96	2403	1865	28	5093	4070	43	10052	8769	53	10962	8318	73	395439	332303	99	0.892727
173363	146538	93	52024	43317	90	1885	1572	21	4254	3376	36	9500	8213	52	10461	8669	58	373693	326111	94	0.892727
172705	152101	95	72362	62375	92	1964	1892	24	4720	4088	40	9647	8456	58	11401	10444	62	397712	367924	91	0.895798
133716	126739	87	63204	59728	85	2115	1882	24	4286	4239	39	8311	8039	48	9105	8592	57	348372	327254	89	0.896822
95636	91508	83	40823	39441	80	1042	1024	5	1916	1942	25	4277	4103	36	4820	4743	37	188630	178758	82	0.898869
145607	126179	89	53901	47453	87	1447	1125	14	3472	3069	34	6859	6118	45	7257	6753	47	300303	271066	88	0.900917
130243	121842	88	51854	49165	83	1374	1172	15	3375	3170	28	6700	6054	45	6981	6767	44	245743	234085	81	0.901941
276161	200408	115	114177	89927	113	3581	2632	36	9821	7309	56	18508	14084	77	19663	14317	74	738650	598524	111	0.901941
188299	159453	103	66034	56348	94	1657	1621	19	4070	3407	40	7861	7139	47	8875	8678	52	349806	317079	91	0.906036
179501	149011	98	87133	74164	93	1638	1258	19	3938	3527	38	8094	6899	52	9019	7717	55	346457	303874	92	0.910131
47861	46249	77	18609	18736	53	388	517	0	732	746	0	1921	1985	21	2418	2345	28	87299	88944	72	0.911155
95130	92030	82	34416	33199	78	816	876	0	2491	2498	26	4864	4845	38	5460	5464	43	198891	189853	78	0.913202
103560	100448	81	42308	40793	80	996	1023	4	2257	2176	25	4739	4641	39	5460	5190	42	187101	179675	87	0.916273
172648	145804	96	65989	55577	92	1872	1650	20	4079	3698	32	8827	8084	50	9971	8008	59	367385	325553	92	0.919345
48914	48938	74	25859	25861	72	299	399	0	677	681	0	1628	1769	20	2622	2619	24	83306	82457	72	0.920369
105442	102037	92	47503	46413	80	1096	1333	13	3227	2938	30	5946	5684	42	6606	6547	46	240019	228996	86	0.924464
119969	115631	86	45210	43944	82	1872	1866	21	3663	3589	32	7553	7000	47	8121	7470	49	292498	273235	87	0.924464
122586	116851	88	48111	46741	82	1788	1837	21	4295	3744	39	6998	6852	47	8026	7641	47	280579	262016	87	0.925487
145075	133148	94	60174	56097	87	1734	1607	20	4855	4598	36	8230	7772	48	10125	10029	51	346254	327173	91	0.928559
81793	82761	78	31107	30967	76	725	824	0	1994	1785	20	3724	3692	33	4028	3987	34	153948	146421	82	0.928559
119380	113417	83	32096	31113	80	1466	1311	15	3248	2975	30	6153	6301	42	7227	6453	55	263278	251821	88	0.929582
141922	135889	84	56552	53933	84	1744	1781	19	4212	3889	34	6787	6548	43	8321	8499	47	270955	249905	90	0.929582
122600	117697	85	58137	56152	83	1620	1353	19	3532	3649	33	6587	6556	43	7267	7051	46	251024	237594	86	0.929582
35656	35435	82	7150	7229	38	333	399	0	893	750	0	1679	1458	18	1960	1747	21	68236	68128	70	0.934701
173241	146853	94	86550	73985	93	2027	1932	25	5221	4460	46	9427	8368	54	10074	8667	57	375026	329975	92	0.938796
125511	119345	88	41290	39457	83	1356	1141	15	3084	3258	26	5899	5761	42	5977	5575	46	231174	218197	88	0.951082
207374	170564	100	66204	53248	97	2472	2138	25	5750	4816	43	10958	9257	64	13354	11397	66	452510	394861	97	0.952105
298672	204451	122	113485	76405	114	3438	2142	38	7701	5446	55	16637	12189	74	19116	13112	87	612907	442157	117	0.953129
181616	168419	92	56491	53681	89	2606	2363	26	6012	5934	42	12260	11716	58	13628	12467	67	445489	405492	93	0.954153
96491	92309	84	46071	44657	80	1037	915	0	2712	2739	28	5313	4988	40	6052	5455	40	222042	212948	83	0.957224
234971	177067	116	120920	94297	111	3246	2432	34	7978	5310	57	13805	10842	67	16050	12079	70	582858	475754	114	0.961319
93347	91408	83	49895	49344	79	722	917	0	2272	2532	28	4836	4892	36	6036	6046	39	206680	200436	82	0.962343
206255	166011	101	78411	64656	98	2443	2100	26	5221	4422	41	12194	10129	61	13044	10500	62	472422	396462	103	0.964391
141511	132204	88	58544	55011	85	1647	1496	19	3287	3473	31	7446	7228	46	8829	7870	54	306933	287719	83	0.970533
127862	122984	85	62468	59919	84	1134	1290	11	3214	3286	31	6418	6428	41	7755	7030	48	274700	260267	82	0.973605
153961	143395	87	73045	68776	87	2200	2226	24	5716	5258	39	11025	10498	55	12598	11655	61	432777	390660	87	0.974628
109884	105403	86	44806	42944	80	1178	996	0	2636	2472	35	5672	5644	40	6757	6643	40	234120	220421	83	0.975652
170103	157766	94	66472	61689	88	1990	1622	26	5373	5477	40	11589	10647	60	13406	12707	60	461389	437237	90	0.9777
165424	150482	89	69856	62977	89	2002	1896	23	4844	4772	37	9724	9722	53	11002	10449	54	393668	379194	90	0.978723
310018	216338	136	150818	110449	130	3897	2735	37	11152	8158	59	21795	16629	81	26441	19505	117	844440	631911	130	0.979747
150460	141604	97	53036	50148	85	1980	1986	21	4930	4325	44	9149	8744	50	10468	9629	61	387626	363141	90	0.980771
150464	128108	92	49228	40239	88	1843	1645	18	3676	3178	38	7762	6809	48	8124	6898	50	340363	298173	92	0.981795
129557	124047	84	41334	39769	82	1727	1664	20	2728	3044	27	7109	6641	48	8343	7545	52	295653	277706	88	0.982818
201020	164203	104	82139	68873	98	2422	2281	25	6382	5222	48	11627	10311	54	13334	12049	60	458456	402695	98	0.984866
134187	124071	92	36105	33167	84	1551	1420	17	3528	3241	32	7064	6382	48	8143	7798	48	309674	301636	88	0.98589
133810	126011	86	75698	72189	85	1582	1712	18	3992	3722	32	8649	8057	52	10116	8854	49	336045	312223	91	0.991009
245513	148675	126	85617	44093	122	2372	1571	22	6962	4942	68	13886	8161	85	14440	9292	84	523109	324532	128	0.992032
305751	198562	125	142911	100662	120	4224	2789	42	11502	8012	58	25076	17554	110	23963	15826	99	859593	605472	127	0.992032
120629	114776	88	50610	48671	82	1465	1545	18	3758	3142	31	6882	6838	44	6950	6470	46	279313	259347	89	0.99408
285159	197918	133	118861	85299	121	3480	2473	37	7392	5214	52	14579	9794	66	17076	12112	81	593861	437318	126	0.99408
160413	135836	95	59805	51245	90	1979	1614	22	4308	3754	42	8590	7730	49	10336	9240	55	379349	344994	94	0.998175
63721	62240	78	21748	21277	62	409	497	0	1035	1515	15	2242	2302	25	2623	2588	27	93391	93610	72	1.00125
163358	155154	87	39378	35343	88	1865	1709	23	5665	5169	38	10104	9238	56	11764	10821	65	369957	348717	87	1.00125
103335	99056	82	30946	30357	78	1242	1216	10	2441	2162	27	5387	5285	40	6042	5734	47	214177	213034	77	1.00125
149100	139044	90	53139	50247	88	1573	1605	16	4351	3951	33	7589	7150	46	8671	8846	48	293366	268328	87	1.00227
233035	186283	105	78508	62007	100	3415	2642	32	7561	6492	53	15601	13307	73	17870	14461	74	583137	500107	96	1.00227
214721	181440	114	109964	95805	97	3271	2523	33	8000	6952	57	13904	12503	63	15081	13424	67	518394	482290	96	1.00329
115731	109738	86	44731	42352	82	1038	1171	11	3112	2720	32	5630	5478	40	6454	6037	44	243154	237751	83	1.00534
123682	116454	89	42450	40673	83	1670	1674	17	3296	3094	35	6718	6500	43	8058	7413	46	268068	247020	88	1.00944
241374	184416	111	104158	83941	106	2795	2138	30	6160	5027	48	12944	10150	65	15811	12593	74	515070	435540	104	1.01353
82084	81540	80	34027	33684	77	703	773	0	2086	2088	21	4203	4046	35	4394	4353	37	164349	159978	77	1.01456
144013	133939	92	43776	41146	85	1785	1668	20	4124	4092	38	8610	8263	54	10287	9323	55	339262	316524	91	1.01763
124761	120560	83	51149	49445	82	1370	1427	14	3068	3039	28	5256	4965	39	6789	6422	55	218626	206710	84	1.01763
141877	135524	88	71434	67623	86	2177	2091	23	5959	5514	45	9610	9182	55	11199	9949	57	374546	347265	89	1.01865
366410	262597	148	229778	178151	148	7193	5311	46	16393	12457	71	30559	22555	110	35435	26006	138	1.04858e+06	876575	148	1.0207
183447	150755	95	99728	84726	93	2187	1673	25	5461	4559	44	9459	8164	56	10173	9008	64	368143	320023	93	1.0207
154045	138532	91	50761	45021	86	1798	1372	18	4682	4006	44	8586	8145	49	8816	7752	50	362043	337931	91	1.02377
125712	120654	87	59220	56912	82	1555	1449	18	3244	3603	29	7005	6792	47	8200	7438	48	280074	263104	85	1.02786
74740	73679	89	27214	26956	75	757	728	0	1194	1651	17	3397	3146	33	3942	3798	35	123393	120828	75	1.02991
253156	123856	151	72688	38269	138	3294	1623	38	6557	3392	67	14247	6866	101	14566	7017	102	587744	294787	141	1.03196
160477	142691	99	39350	33299	91	1974	1713	24	4442	4259	36	8176	7388	53	8898	7809	57	325365	291869	87	1.03196
129993	123138	87	57306	54413	86	1763	1594	20	3810	3758	36	8911	8488	54	9924	9493	56	336842	319686	87	1.03913
90536	85479	95	37919	36138	79	953	921	0	2555	2298	24	4312	4030	38	5325	4582	44	191562	177532	95	1.03913
56138	56831	78	24460	24753	72	809	823	0	550	779	0	2189	2423	23	3053	3074	29	85461	82755	73	1.04629
89886	87252	82	33334	32732	78	1092	1002	1	2263	2212	23	5496	5497	40	6529	6074	41	224554	216966	80	1.04936
219935	175414	103	78259	63190	99	2378	1854	25	6736	5302	53	11409	9624	57	12246	10378	61	452515	384798	98	1.05141
111193	107044	82	54369	52177	82	1097	1056	6	2487	2336	27	5215	4884	38	6322	5583	47	219926	207679	82	1.05243
128496	119840	92	48021	46048	83	2046	1877	23	4691	4475	39	9354	8520	51	9266	8615	50	363610	342046	88	1.05448
221673	177815	112	88525	71742	99	2539	2048	26	6576	4713	49	11239	9658	61	12823	10852	61	448578	394662	100	1.05755
138013	130016	90	40117	38167	83	1922	1801	22	4452	4277	37	8351	8119	47	10265	10060	62	341764	320420	88	1.05858
104553	101869	83	43852	42571	80	842	927	0	2593	1983	27	4075	4282	34	5142	5097	40	195786	191208	81	1.05858
115912	110037	85	47241	46102	81	1716	1708	18	3715	3655	37	7897	7355	50	7822	7332	48	298051	282690	83	1.06062
215439	168650	109	80131	65188	100	2621	1986	30	5300	3842	44	11240	9742	65	12092	9528	64	424049	358836	97	1.06779
122169	115641	84	32848	31915	81	1896	1672	18	3576	3286	33	6663	6781	45	7251	6980	44	269804	255656	80	1.06779
131843	125560	83	43665	41708	83	1702	1434	19	3953	4374	34	7959	7555	50	8430	7722	49	278743	267497	83	1.07291
121355	115856	84	58278	56175	82	1682	1810	18	3971	3645	37	8052	7794	46	8019	7849	46	306709	287439	82	1.07291
119079	112537	87	39919	38227	83	1132	802	0	3378	2877	34	6579	5951	47	6028	5859	43	256288	246614	84	1.07393
108808	105074	85	48257	46472	82	1267	1139	10	2361	2274	28	5224	4921	43	6479	6243	46	225292	220500	81	1.07393
147026	137546	92	53012	49271	87	1555	1616	17	4380	4240	35	9984	9337	57	11299	10503	58	404940	376980	88	1.07496
118417	114000	85	32724	32029	81	1287	1117	9	3432	3108	33	6413	6329	42	7817	6799	50	273118	260160	85	1.07701
147734	132385	93	56170	48185	90	1446	1409	15	4053	3671	35	6887	6643	46	7793	7146	49	298119	263608	90	1.07905
123857	116712	86	54338	52167	83	1549	1474	18	3716	3288	43	7403	6599	49	8385	7875	48	294555	276910	84	1.08008
82789	78828	85	41775	40668	79	746	810	0	1923	1630	19	4048	4092	34	4890	5469	37	167704	165403	80	1.0811
41484	40953	77	16949	16739	53	209	192	0	917	710	0	1114	1135	10	1880	1854	19	62966	64294	66	1.08315
299024	199615	149	104429	70279	130	3705	2582	36	9564	6526	57	16883	11818	72	19823	14218	76	683516	500061	133	1.0852
228487	186201	106	91667	75492	102	3008	2282	30	7561	6113	48	13308	11064	64	13724	11502	67	458248	405840	104	1.09031
136604	129511	84	71505	67428	84	2398	2236	24	4305	4295	36	9720	9275	53	10073	9354	57	379813	353025	86	1.09953
160360	150443	87	84375	80236	87	2706	2295	29	5662	5508	38	10312	9980	53	11924	11252	60	420774	397107	89	1.10465
120980	115933	85	57926	56051	83	2221	2014	24	4956	4682	42	8691	8307	50	9741	9088	60	338534	318074	87	1.10567
136229	131254	85	46804	45472	81	1576	1645	20	5373	5123	43	9380	9130	53	11797	10592	56	366122	343790	85	1.10567
345266	212465	128	139658	81042	126	4189	2799	41	11621	6906	70	20381	12564	78	23266	14000	90	749205	467384	127	1.10567
122700	114024	96	46541	44241	82	1503	1315	14	2609	3044	26	6193	5984	41	6538	6272	44	251196	233795	83	1.10669
143794	135095	90	47023	44672	84	1768	1724	20	4581	4347	36	8845	8646	51	9687	9507	54	312395	293742	88	1.10669
157888	139837	93	57870	51450	89	1460	1389	17	4842	4473	43	7744	7107	50	8481	8144	47	301203	280769	89	1.11079
151137	138288	88	78675	72849	87	1854	1697	23	4496	4188	38	8189	7946	46	10147	9338	51	349155	332505	89	1.11488
119495	116395	84	61034	58279	84	1734	1686	19	4293	3752	34	9029	8417	55	9268	8707	50	346538	321517	88	1.11693
95048	91925	80	30197	29533	79	967	820	0	2005	2303	22	4736	5182	36	4601	5292	34	186050	178046	84	1.11898
173501	144790	110	66246	54443	94	2194	1744	26	4568	4177	38	10063	8772	56	10627	9425	57	412525	356011	96	1.12
319678	242300	138	121056	92616	135	4672	3804	36	12472	10169	62	23489	18128	96	25644	20323	103	796328	636358	140	1.12307
73679	72767	78	25136	24747	69	819	864	0	1128	1536	15	3209	3354	31	3870	3459	37	137705	138109	73	1.12717
182609	156501	97	76943	66759	94	2421	2034	28	5568	5183	44	9551	8320	54	10558	9225	58	368748	341470	90	1.12922
117019	109392	94	40224	38796	81	1427	1366	15	2443	2711	29	6316	5795	45	6420	6222	46	229768	215248	82	1.13024
271836	195945	111	140160	102685	112	4044	2877	38	8161	6247	56	18093	13272	76	19354	14177	91	666820	525007	107	1.13127
160210	145406	90	63257	58262	89	2101	2017	24	5125	4206	40	11475	10511	55	12087	10621	59	447877	416679	92	1.13638
290450	205258	126	116617	84152	125	4051	3086	38	9693	7466	56	18558	14067	79	21082	15962	79	664543	502553	128	1.14253
235727	181750	101	102268	81116	100	2752	2231	30	5744	4432	46	12002	10000	61	13294	10180	70	503422	413713	102	1.14253
131674	124391	84	60277	59058	82	2071	2140	23	4516	4489	40	7874	7392	47	8594	7534	52	330970	310782	87	1.14867
180103	147152	96	72748	59816	92	1785	1496	21	4013	3386	37	8690	7190	53	9631	8070	56	356649	292444	94	1.14867
250577	198872	121	76415	59305	106	2916	2261	31	6114	5362	42	13840	11406	68	17670	14069	81	548430	463458	109	1.14969
116511	113309	82	64625	62385	82	1302	1279	17	4097	3798	39	7087	6782	43	7853	7022	52	268191	255191	90	1.15174
98595	95718	85	30252	29478	80	872	846	0	2806	2354	34	5161	4871	41	5630	4951	41	200482	198974	97	1.15174
117551	111574	89	43466	41936	81	1478	1534	17	3483	3137	32	6141	5875	44	7953	7906	49	253653	246797	85	1.15584
47167	48456	70	17736	18008	52	276	235	0	921	727	0	1834	1904	20	1773	2050	22	77430	80085	63	1.15584
174754	148806	95	65998	55933	92	2406	1965	26	4335	3735	39	9673	8322	56	11482	10101	58	425089	378115	95	1.15686
134893	125490	89	76560	73563	85	1920	1928	19	4723	4440	37	9950	9553	54	11061	10180	58	388604	368296	89	1.15788
383814	212892	219	124713	67273	202	4448	2680	35	11232	7269	75	21650	13506	108	23726	15765	123	851117	525734	199	1.1671
207940	176930	96	85298	72132	96	2615	2371	26	5209	4549	40	12411	11043	62	15147	14230	69	534956	491731	96	1.16812
201214	162947	100	55794	45300	96	2247	1853	25	5363	4329	46	10250	8712	57	12056	10594	59	417588	352329	100	1.17426
130472	123536	89	72217	69833	84	1823	1634	18	4286	4217	35	8215	7958	47	9237	8371	55	325568	309240	85	1.18041
304598	211512	133	108301	76183	125	3948	2323	41	8349	6022	53	16599	12382	75	19539	12653	83	655065	477334	126	1.18143
209403	165287	119	74651	58843	101	2521	1902	30	4658	3887	43	10746	8597	59	12209	10159	66	438238	365606	105	1.18245
127873	120425	88	42851	41158	82	1490	1570	17	3613	3584	34	7356	6949	48	7671	7360	44	321722	310381	86	1.18348
168249	157198	92	56728	53449	87	2115	1960	24	5484	5150	43	10973	9541	62	13091	11228	70	430526	387241	106	1.18348
253552	193619	123	96872	75678	106	3254	2614	32	7828	5957	55	14284	11282	66	16296	12975	72	573300	485952	108	1.1845
186055	167537	95	71168	65123	90	2361	2204	25	4814	4232	38	9536	8545	59	10869	10126	62	398840	357319	93	1.18552
270052	192417	112	98378	70037	108	3388	2606	34	9025	6849	65	15891	11834	73	18466	14182	77	596085	453850	110	1.18757
199103	160793	100	72946	58312	95	2165	1904	24	5695	4489	45	10360	8746	57	12166	10359	63	456127	393738	98	1.18757
135343	127429	84	52298	49541	83	1545	1432	17	4132	3859	35	7890	7815	47	8118	7690	50	306459	285509	86	1.1886
116481	111459	95	25689	24352	79	1615	1496	18	3205	3199	34	6086	5921	41	6052	5671	43	257314	244512	99	1.1886
228665	175316	104	77019	57445	103	2736	2219	31	6944	4992	62	12177	9574	65	13378	9756	71	463476	363466	103	1.18962
125444	120870	89	31899	30599	80	1232	1324	13	3640	3618	35	6997	6613	43	7718	7919	50	282325	271289	82	1.19269
252987	192445	116	104666	80427	111	3516	2824	34	7452	6591	48	16311	13037	72	17282	13285	71	640890	521563	109	1.19474
170896	149270	101	61087	53046	90	2069	1948	22	3992	3293	38	8508	7108	54	10422	9199	58	339870	311976	86	1.19576
143481	135086	86	52168	49031	84	1498	1628	18	3892	3609	34	8269	7749	48	9780	9394	54	345885	319707	86	1.19883
255606	190529	114	91856	67808	111	2738	2236	32	7072	5094	49	13829	11013	68	15838	11984	67	550242	434309	112	1.20293
182089	164954	106	54667	51302	88	2346	2117	24	7435	7206	41	13871	12683	67	15378	13825	77	517544	474799	95	1.20395
223657	177911	100	87095	70883	100	2345	2099	23	7410	6071	51	11863	9546	68	13331	10825	71	423043	356040	100	1.20395
129985	123583	84	41454	39949	83	1802	1567	18	3516	3363	33	7062	6912	46	7992	8062	50	287248	275789	88	1.20907
133100	125441	90	53832	51854	84	1852	1533	21	3793	3659	31	6746	6164	46	8390	7417	53	270400	250726	87	1.2101
293060	192413	137	103443	68252	121	3259	2029	34	6875	4843	56	14833	10111	67	15907	10746	72	595844	404530	126	1.21214
159691	148317	91	48085	45885	86	1924	1979	23	6012	5522	41	11109	10431	56	11982	11092	60	394992	360223	94	1.21317
144153	134359	85	78641	74761	86	2237	1985	26	5494	4866	40	10625	9624	61	12855	11774	71	448902	427225	92	1.21317
253651	214721	105	121346	103558	101	4004	3623	34	8381	7329	52	16815	14436	72	17298	14746	77	665740	566756	106	1.21419
138232	130106	94	41702	39988	83	1567	1381	18	3522	3420	37	6678	6332	45	7550	7180	45	285507	265240	91	1.21521
146106	136636	95	59174	56503	85	1856	1899	22	4518	4319	41	8876	8598	49	10249	10132	52	387914	357024	92	1.21624
134024	129682	84	41693	40319	82	1621	1666	19	4084	4369	35	8410	8126	47	10611	9395	58	348979	323766	90	1.21624
138987	130609	87	62333	58525	84	2160	2126	24	4775	4015	41	9126	8896	51	10875	10138	62	353808	330316	88	1.22136
149235	139200	87	49124	46666	85	1854	1506	21	4434	4837	32	9068	8616	47	10086	9297	63	349211	320881	89	1.22238
106293	102623	84	31614	30862	79	1320	1217	14	3252	3004	30	6119	5863	43	7441	7478	43	268183	257927	82	1.2234
144629	134835	89	56862	53460	85	2277	2019	25	6244	6160	41	12869	12128	60	14360	13427	66	460300	421444	89	1.22648
266404	185970	112	88175	60844	107	3039	2366	31	7992	5533	60	13413	10193	69	16105	10563	78	509865	369476	106	1.22648
140591	124912	95	39017	33832	84	1410	1094	12	3278	3460	33	7041	6355	48	8433	7471	49	307236	286126	89	1.22955
197144	162844	100	65600	54715	96	2301	1733	28	5416	4701	43	10457	8549	62	10795	9409	57	351122	302424	97	1.23262
117979	112742	86	45749	43536	81	1433	1435	15	2990	2924	29	6795	6843	45	7542	7436	44	277208	262611	88	1.23364
198026	160113	98	88467	73025	96	2290	2014	26	4269	4060	38	10483	9033	59	11138	9283	58	444741	391508	98	1.23671
151074	138730	91	43378	38308	86	1912	1645	23	4502	4158	36	9347	8594	52	9690	9615	51	334295	313187	87	1.23774
150728	138912	96	76129	72126	86	1710	1792	19	4090	3875	35	8972	8565	49	8857	8914	44	345501	323815	88	1.23876
177140	148714	95	66794	55927	93	2479	2016	27	5094	4297	44	10686	9421	56	11271	9525	57	420976	375122	95	1.23978
131447	124436	86	52196	50047	83	1506	1368	16	3597	3280	33	6917	6733	44	8334	7521	57	259424	247974	85	1.24183
64807	65016	77	29292	29102	74	473	542	0	1430	1490	14	2706	2637	28	3252	3447	28	111025	112650	73	1.24286
111267	106462	92	42846	41248	81	1282	1199	12	2700	2728	27	5817	5554	43	6486	6071	43	242241	231199	85	1.24388
104094	102595	86	46951	45864	80	1264	1290	12	2987	2641	30	5298	5285	38	6463	5917	43	219050	213199	83	1.25002
208162	182237	105	88822	78738	94	3123	2453	31	6364	5534	50	12885	12217	61	15004	13302	62	508864	470275	95	1.25309
178124	150040	107	70199	60010	93	2115	1907	23	5155	4338	41	10354	9039	55	10731	9459	57	384893	349603	96	1.25412
176940	161685	93	74492	69054	89	2242	1801	25	5207	4953	40	9698	8721	52	11548	10161	65	369506	340514	90	1.25616
78739	76415	86	36640	36011	76	955	822	0	1549	1735	18	3208	3210	29	3736	3673	31	128872	129082	73	1.26231
152828	141420	91	49442	46813	86	1925	1894	23	4576	3930	39	9237	8624	51	10532	9270	60	353347	329360	86	1.26231
144619	129750	90	93231	84612	90	1553	1542	17	4339	3752	36	7795	7321	48	9164	8451	52	306837	283345	89	1.26538
298458	209387	128	98096	66205	125	3888	2747	37	8620	7015	50	16962	12713	75	19940	14399	84	692458	510658	131	1.26947
176426	163602	92	64810	61531	89	1978	1892	22	5560	5114	40	10865	10044	61	11157	10908	64	393534	365136	91	1.27152
198914	162773	103	72396	58731	99	1979	1847	20	5276	4635	43	9654	8027	54	10898	9106	59	395893	324485	95	1.27152
117957	112828	84	44961	42950	82	1460	1375	17	3088	2934	28	6163	5893	44	7855	6853	55	289066	271041	100	1.27152
123511	118904	84	47377	45118	82	1311	1175	15	3985	3477	36	6280	5700	43	7876	6953	48	244028	227739	81	1.27562
112109	109779	82	28861	27987	78	1397	1323	17	2954	3200	31	6312	5614	45	7101	6174	53	268266	252350	80	1.27869
222243	174251	98	65814	50206	98	2385	1900	27	5853	4146	50	11095	8984	61	12794	9822	66	463222	373860	107	1.28381
231414	190519	120	66603	55294	100	2667	2094	29	6359	5319	47	12287	10566	62	12946	11670	59	458722	413573	105	1.28585
86429	84203	80	37555	36753	78	595	647	0	1980	1843	18	3621	3814	32	4402	3736	38	153681	148924	79	1.28585
197889	165504	100	66459	54774	95	2293	2058	25	4788	4530	40	10641	8888	59	11601	9382	56	411719	354245	95	1.2879
218897	157909	103	76820	55555	100	2224	1654	25	4916	3885	45	9908	7153	59	12039	8824	65	443428	330857	98	1.2879
313294	203456	139	108098	70117	135	3868	2311	40	8699	5934	60	17511	11671	79	19913	12464	89	680936	433685	136	1.2879
145737	134094	90	62219	57582	87	1859	1553	22	4595	4264	35	8936	8793	47	9509	9277	51	358514	340757	86	1.29097
84934	81484	86	32288	31411	77	861	866	0	1323	1102	7	3335	3286	33	4082	3901	35	147417	144196	74	1.29302
157837	144176	93	53743	49402	86	2101	1801	23	4242	4417	36	8538	7806	47	9158	7835	59	327699	314748	85	1.29507
168704	149229	96	77742	69741	91	1902	1699	22	5315	4775	42	10552	9825	58	12710	11516	67	443169	414208	96	1.30121
205581	177443	99	100311	87257	95	2643	2449	27	7045	6800	44	12159	10901	60	14186	13294	63	464103	429600	94	1.30121
81272	80534	84	24442	24307	65	952	903	0	1553	1711	17	3118	3192	30	3592	3601	35	129622	128084	74	1.30223
85848	84171	86	24690	24307	65	557	657	0	2078	1878	25	3413	3403	32	4549	4386	36	143533	138085	76	1.30223
205868	158541	106	71962	56482	98	2542	2152	29	5400	4288	44	10316	8358	64	11641	9402	54	429511	348875	99	1.30223
175036	160785	108	50692	47554	89	2468	2203	25	6089	6088	41	11447	10726	57	12836	11821	60	419293	382083	92	1.30428
226235	162631	104	84053	58368	103	3747	2834	36	10641	7643	64	15009	10809	69	9322	7571	54	491242	365060	120	1.30428
211747	162443	113	78580	62173	100	2076	1614	25	5540	4457	48	11020	8704	59	13113	10290	69	450495	371357	100	1.30531
118750	113510	90	37529	36416	80	1410	1363	14	3711	2968	33	6184	6362	42	5996	5907	39	242321	231050	83	1.30531
122124	116002	85	60512	57520	84	1706	1570	17	3144	3316	31	6749	6323	42	7714	7087	49	271158	261087	84	1.30531
75879	74439	80	21043	20527	70	805	758	0	1581	1776	17	3299	3397	31	3992	3533	38	139963	136231	80	1.30838
158630	138503	95	62017	55704	90	1934	1830	22	4306	4200	37	9475	8624	55	10316	9411	56	399354	373558	92	1.31042
285363	216404	118	108157	81861	109	3978	2601	38	9931	7888	58	17305	13730	75	21664	16800	94	669187	551497	112	1.31247
227196	204268	107	107686	98955	98	2730	2582	27	6795	6282	53	12784	11783	60	14749	12999	71	530328	483560	102	1.31554
126321	121632	85	41860	40504	81	1651	1582	16	3423	3208	32	7377	7111	46	7718	7456	48	272932	251572	84	1.31554
204822	161249	100	93683	75509	97	2323	1990	26	5215	4426	46	10152	8325	57	12751	10660	64	425469	359391	96	1.31657
187803	164644	100	67525	58238	93	2691	2257	28	5870	5544	45	12018	11111	58	13955	12173	73	483489	449471	91	1.31657
265243	223941	120	96546	82027	111	3795	3159	32	9517	8056	60	16554	14833	78	18954	16779	74	656401	590118	110	1.31861
55828	55411	78	25846	25740	74	497	531	0	1113	1183	9	2354	2207	26	2684	2835	26	91257	91342	70	1.32885
199151	168230	99	72454	61182	96	2207	1937	26	5080	4997	40	10966	10184	61	11036	9256	65	409880	375400	95	1.33192
59053	57378	82	24165	23785	74	534	669	0	1327	1206	12	2275	2367	27	2247	2443	25	85600	83999	75	1.33397
233184	193005	104	101238	84334	102	2760	2151	28	6701	5648	46	11420	9938	57	14730	12944	68	458914	404146	102	1.34216
315541	210140	127	110279	71266	126	3997	2761	37	9095	6191	58	19077	12924	80	21223	15089	85	737130	527566	134	1.34626
50992	50772	79	20982	20607	59	336	411	0	1062	1093	9	2100	2163	23	2193	2123	22	77244	76230	74	1.35138
156178	144869	94	60579	56900	85	2885	2682	27	5737	4954	45	11169	10082	61	14578	13198	76	475846	442203	87	1.35138
43971	44638	70	23286	23232	71	505	480	0	657	988	0	1519	1597	19	2020	2160	24	75686	75800	63	1.35342
106807	102091	86	36367	35052	80	1391	1297	14	2881	2949	27	6409	6056	43	7393	7065	47	276745	264992	81	1.35342
251345	188373	107	96603	72867	106	3120	2380	33	6942	6275	44	15247	12253	67	16135	13059	75	573472	476604	105	1.35854
123786	118376	86	34603	33216	80	1422	1242	14	3365	3068	29	6940	7005	45	7406	6708	47	285602	272672	85	1.36161
125299	119706	86	45072	43283	83	1489	1553	16	3395	2945	31	5834	5653	40	7689	7250	45	245208	232802	85	1.36468
168302	146613	101	61196	54080	91	1923	1662	22	4608	3820	36	9879	8863	57	11522	10104	59	385456	349538	95	1.36673
171583	153129	101	56626	50203	89	2287	1960	24	4925	4285	37	8990	8186	55	9374	8417	56	350104	317892	93	1.36673
178573	158362	100	66874	60534	95	1938	1734	22	4313	4174	37	9523	8987	51	10414	9296	59	388389	363496	99	1.36776
111962	108471	84	67770	66667	83	1453	1302	17	3766	3601	32	5644	5152	41	6927	6657	46	205729	196498	86	1.37185
94989	91183	91	33015	32101	79	918	860	0	2450	2239	29	4903	4855	37	4872	4579	38	185349	177238	84	1.3739
250234	213457	100	123449	105380	98	4062	3484	35	8641	8181	53	18344	16501	77	20465	18102	81	764498	694171	100	1.3739
97522	97625	80	26469	26299	60	720	801	0	2596	2006	28	4718	4483	40	4678	4436	41	165385	166654	80	1.3739
183861	158541	93	54532	47045	91	2230	1992	27	4714	4693	34	10835	9742	59	12205	10711	61	435791	402360	97	1.37492
166024	152359	96	57715	53946	87	2284	2020	25	6409	6052	43	11363	11024	57	12697	11595	63	444099	410564	97	1.37595
165484	147621	95	64086	57210	90	2191	1917	27	4977	4298	41	9158	8638	53	10505	10386	54	384564	354397	96	1.37799
259559	201182	119	104854	80499	107	3249	2662	31	7872	6298	52	14501	11591	68	15932	12496	77	520329	426708	110	1.37799
130898	124549	92	47939	46562	82	1744	1600	20	3818	3620	34	6949	6848	46	8041	8053	45	289652	275405	90	1.37799
112951	108921	87	55929	53848	81	1479	1472	16	2891	2836	28	5878	5796	39	7391	7196	46	276070	263972	85	1.38311
121209	116562	84	29305	28543	81	1393	1311	14	3467	3049	31	5610	5421	40	6383	6368	41	246724	238980	85	1.38618
247484	180915	113	100434	76172	106	2798	2115	31	6578	4790	49	13570	10158	64	15224	11673	73	564472	444171	104	1.38721
328865	225373	147	146167	104620	139	4307	3010	37	12475	8701	68	22144	17000	87	24982	17993	93	854136	668630	134	1.3913
114739	110936	84	35443	34182	80	1563	1330	17	3270	3336	31	6992	6224	49	7991	7475	52	257871	243678	83	1.39233
102563	98536	82	35130	33844	79	1047	1008	4	2347	2117	25	5071	4671	40	5869	5373	41	212530	206192	84	1.3954
120531	112929	89	47120	45092	83	1557	1491	17	3353	3212	33	7746	7502	45	9946	9359	58	302613	287656	87	1.39949
166957	141566	102	51144	42033	93	1857	1571	22	3939	3452	37	8166	6919	52	9813	8543	58	353355	311278	96	1.39949
142370	133782	87	51037	48020	84	1530	1481	15	3969	3546	37	7302	6704	49	6620	6711	42	279780	264643	87	1.40052
124175	118502	86	43937	42374	82	1592	1408	17	3151	2904	33	6187	6092	42	6641	6071	42	258319	245846	89	1.40564
206777	175522	97	81090	68002	96	2220	1826	27	5579	4855	47	12168	10628	56	13586	11025	64	475167	416015	99	1.40666
118906	114706	84	38191	37115	81	1500	1408	17	3733	3457	30	6441	6067	43	6981	6727	43	259537	241758	87	1.41075
92737	89794	81	35553	34813	78	1000	857	0	2321	1932	24	4076	3805	35	4426	4447	37	173357	166253	83	1.41485
42279	43168	64	17170	17175	51	444	503	0	652	752	0	1312	1612	16	2124	2367	23	75182	76495	66	1.41894
152124	142781	87	53055	50038	85	1730	1347	22	4739	4104	40	9503	8904	49	9856	8962	58	333615	308084	85	1.42304
58773	58999	74	18011	17856	53	461	441	0	965	1086	8	2197	2245	26	2455	2370	27	95191	92323	73	1.42509
141649	133536	88	46947	45257	83	1578	1372	16	3740	3358	35	8205	7285	54	9827	9473	55	350753	334994	88	1.43635
187598	163727	93	66271	57484	90	2197	2129	24	5152	4537	42	10800	9815	54	12765	10927	59	423708	384546	96	1.43635
138610	130985	87	42585	41325	82	1591	1482	16	3929	3476	36	8080	7625	47	9259	9026	50	321921	301993	89	1.43737
198288	160870	97	67140	54868	96	1962	1653	24	4785	3533	38	10211	8273	57	11709	9274	60	431327	359292	100	1.4384
227321	177630	105	80432	61433	105	2768	2305	28	5567	4183	48	12061	9727	61	12729	10364	61	480896	394889	105	1.44556
124145	117255	86	41080	39140	83	1554	1552	16	2755	2898	27	6389	5895	44	6837	6217	49	269577	261750	87	1.44863
130983	122380	94	52671	49597	85	1733	1434	16	4389	4432	35	7613	7538	47	8595	8134	49	290760	269884	84	1.45478
102893	98966	80	38037	37104	79	1141	981	0	2803	2769	30	4871	4807	37	4730	4410	40	193760	188597	80	1.45478
185746	160479	95	70867	61498	92	2622	2113	28	5382	5062	40	10433	9705	56	12408	10857	64	414663	370658	90	1.4558
99337	94867	88	30951	30011	80	1057	873	0	2091	2151	22	4989	4678	38	5558	5434	40	199354	186816	83	1.45682
132582	124918	89	40375	38541	83	1148	1205	12	3415	3387	30	6675	6957	41	6865	6665	44	251273	240764	83	1.46297
99394	95431	82	26874	26453	77	994	1219	10	1996	1778	24	4239	3920	34	4417	4057	35	180963	175611	79	1.46706
142814	134473	94	42582	40810	84	1998	1870	23	4320	4159	37	8562	8428	51	8758	7997	50	324472	299441	86	1.46706
167953	148129	94	56540	49013	91	1874	1693	22	4839	4323	38	9838	8625	61	10858	9113	60	390429	354726	91	1.46809
326452	216875	137	119159	78432	130	4134	2758	37	9510	6677	54	19708	13565	80	24636	16851	90	779053	549874	136	1.47423
137404	127868	103	49133	46351	84	2024	1824	23	4258	4506	33	8515	8086	51	8990	7971	53	344774	323927	87	1.48754
238767	168436	115	113312	86037	105	3349	2262	35	6934	5022	48	13986	10693	71	15029	11042	73	586472	447000	103	1.48754
120083	114916	86	48012	46395	82	1206	1442	13	2563	2736	26	5831	5568	42	6935	6797	43	236283	219111	82	1.48856
295133	207477	130	112730	84148	117	4031	2976	37	9179	7012	58	16681	12376	71	20097	14328	78	649578	495352	116	1.48958
109995	106307	83	25942	25190	79	1131	1233	10	2833	2832	29	6009	5579	44	7132	7287	41	240577	231597	83	1.48958
255210	206801	119	109596	90286	118	3166	2479	31	7403	6358	52	13782	11596	59	15463	13225	67	551424	482959	116	1.49163
139809	133619	85	44587	43080	82	1836	1741	20	4574	4445	37	8858	8767	52	9628	8560	51	324744	309320	85	1.4988
80571	79209	82	28895	28453	77	540	620	0	1626	1417	23	3015	3187	28	3227	2502	34	119521	116008	76	1.51211
140648	134225	85	31295	30365	82	2244	2093	25	4690	4482	40	10088	9540	52	10959	10159	56	397473	375827	82	1.51518
200255	182436	95	61737	56607	93	2998	2412	30	6129	6111	40	13420	12190	63	15776	14680	67	533060	483043	91	1.51518
67875	65353	82	14278	13979	47	578	843	0	833	1322	11	2415	2460	26	3282	2919	31	109954	111112	68	1.5162
173018	144006	95	57219	46129	91	1622	1201	16	4379	3987	38	8998	7768	50	9745	8280	61	335048	290413	88	1.51825
103058	100231	82	37744	36552	80	1211	1001	1	2284	2102	25	4271	3993	37	4792	4817	35	174974	169816	75	1.5203
169038	149219	97	67693	60316	91	2515	2203	25	5185	4314	48	10219	9691	54	11019	9980	55	398794	372427	88	1.52132
188906	159628	99	81399	68703	97	2058	1753	23	4964	4313	42	10238	9473	53	11290	9647	62	450636	403972	93	1.52234
166513	155705	92	73611	68421	87	2587	2235	27	5226	4921	40	11786	10917	61	12830	11885	59	468743	442720	87	1.52542
54977	54347	76	11968	11860	46	546	601	0	812	1237	9	2088	2167	22	2449	2546	28	83610	80869	72	1.52746
194878	147931	104	72629	55719	98	1995	1368	25	4272	3287	42	9070	7258	56	9752	7411	58	341948	269874	100	1.52951
181836	157821	97	76074	66091	93	2088	1710	23	4809	4576	38	9446	8161	54	10071	8801	58	403531	370416	92	1.53054
55870	55509	77	23235	22857	69	603	623	0	855	973	0	2583	2420	27	2842	2541	33	93232	91498	74	1.53361
108420	104060	88	38972	37682	80	1332	1166	12	2372	2877	27	5696	5518	41	6142	6167	42	210712	203541	81	1.53975
146644	140080	88	79554	75850	86	2277	2136	26	6553	5895	41	9936	9407	53	10717	10238	63	403090	383261	89	1.53975
217335	196093	110	96048	86783	101	3175	3163	27	7429	6524	48	13938	12515	67	15856	14467	66	566436	513167	104	1.54077
178096	164699	100	40368	38465	89	1889	1845	25	4772	4744	37	10156	9799	51	11265	9762	59	385468	344775	92	1.54077
141933	133872	87	34339	32776	84	1408	1382	16	3895	3502	34	7746	7082	51	7695	7183	49	307652	292075	89	1.5418
125568	119690	84	40499	39264	80	1775	1689	20	3520	3446	31	7032	6633	46	7919	8073	53	279937	267484	82	1.55101
275233	194014	119	98358	69314	116	4029	2799	38	8691	6892	58	16761	11790	75	18315	12778	86	647490	475926	116	1.55306
188778	156160	100	57349	46457	94	1699	1297	17	5602	4668	45	10254	8748	63	11162	9252	60	399254	347567	92	1.55715
101598	99811	79	29416	29009	77	1364	1199	13	2026	2086	25	4928	4969	39	5067	4851	41	200912	190809	80	1.55715
126100	120044	87	25965	24933	81	1218	1339	15	3199	3144	31	7156	6610	49	7542	7277	47	290612	281593	85	1.55818
197874	155128	102	80052	63364	97	2079	1653	26	4002	3309	35	9284	7085	53	10332	8098	58	395166	325560	98	1.5592
129915	126785	84	35886	34479	81	1741	1589	19	4253	3923	32	7405	7418	45	9130	8664	49	286496	267794	89	1.56534
117070	111854	87	39182	38425	80	1343	1425	15	3437	3335	31	6975	7032	44	6913	6686	44	244813	236741	84	1.57251
74103	73060	79	20400	20270	57	817	750	0	1510	1975	18	3712	3786	31	3245	3645	31	134765	131032	77	1.57456
223779	173980	105	80395	62648	102	2630	2067	28	5697	4450	43	10239	8238	58	12315	10247	58	429775	356698	101	1.57558
146416	136294	93	57510	54769	88	2262	2091	23	4548	4304	38	9369	8807	53	10463	9378	49	340951	322651	87	1.57968
163892	148714	92	51383	47484	87	1620	1479	20	4399	4282	41	8105	7609	51	8111	7651	46	309349	285329	86	1.58377
132837	124562	95	66207	63131	85	1690	1709	20	4665	4319	36	7836	7710	45	9539	8691	55	299032	286721	84	1.58377
133648	127223	87	52307	49724	84	1836	1664	20	4426	3980	37	8066	7411	50	8853	8712	54	327138	305946	88	1.58889
253712	181886	110	100186	71323	109	3595	2433	35	7421	5400	57	12715	9139	64	14790	10914	72	517974	389457	109	1.58889
175685	165683	89	60200	56070	88	2303	2017	24	6799	5682	49	9926	9014	54	11454	10201	76	375933	342534	94	1.58889
104679	101313	84	33852	33246	80	1182	1103	8	2412	2393	29	6053	5802	44	6952	6286	53	259533	247787	86	1.59094
138028	128380	88	58127	55230	85	2047	1858	23	4965	4424	39	9991	9317	50	10374	9977	55	366643	346308	89	1.59606
92319	91034	81	26844	26275	77	978	872	0	2006	1982	26	4494	4453	36	5842	6006	40	183540	177058	83	1.59708
373547	242930	153	134124	82125	147	5773	3595	47	14229	9928	79	30521	21241	115	36812	25411	139	1.04858e+06	896811	153	1.59913
204204	169834	96	67051	53843	96	2741	2313	28	7042	5389	47	13017	11029	62	13240	11832	63	493281	429461	96	1.59913
196378	162824	103	84083	71335	99	2443	1879	28	6219	5550	44	13296	11564	62	14040	11991	69	537575	479502	105	1.6022
192447	163469	102	61002	51908	95	1943	1833	23	4026	3560	40	8731	7555	54	11195	9087	72	352886	291112	101	1.6022
149104	143985	86	33889	33253	82	2127	1904	24	4822	5095	37	9617	9529	58	11050	10224	62	381620	355749	93	1.6022
143830	138922	85	48717	47039	83	2954	2676	28	5885	5567	43	11291	10579	58	13903	13180	63	454850	430736	88	1.6022
196098	163773	97	78249	63837	95	2287	1936	23	5371	4555	41	10332	8427	58	11070	8863	66	374671	318067	97	1.6022
152439	141439	89	59449	55790	85	2037	1937	22	5027	4563	40	10230	10550	55	11497	10915	56	384193	356907	89	1.60322
349768	204331	147	130287	81499	140	4662	2879	44	11605	6952	65	23040	14395	90	26753	16502	92	959703	612604	145	1.60629
220199	166602	105	74948	57025	101	2568	2193	28	5579	4697	43	11139	9195	58	12636	9128	71	434912	355092	101	1.60937
204672	160937	100	61791	48733	98	2220	1689	24	5386	4464	43	10414	8195	64	12743	10085	62	376260	313840	98	1.61039
105825	101801	91	27830	26805	78	1185	1064	6	2839	2615	28	5335	5054	39	5987	5505	44	205709	200459	80	1.61346
227402	180730	103	78267	63608	101	2702	2340	29	6106	4798	48	12829	10118	71	14735	11909	70	510426	433141	104	1.62063
160423	153222	87	70610	67136	85	2221	1955	26	4785	4329	39	10032	9743	56	11402	10072	58	394463	369387	88	1.62063
287318	233821	116	115910	96960	114	4134	3221	36	9560	7984	53	18110	14102	73	22945	17723	84	725129	560093	119	1.62267
196747	154713	99	60585	47158	96	2110	1586	20	5045	4466	42	10716	8790	58	11911	9276	62	426772	354009	102	1.6237
326391	185522	199	127276	70574	194	3453	2220	29	9033	5790	70	15875	9757	95	18505	11243	101	627709	386673	202	1.62677
233186	173117	109	79218	57078	108	2996	2220	32	6381	5056	45	13016	10056	69	15155	11448	73	549070	428178	112	1.63086
198166	159696	100	73390	58389	99	2525	1846	29	5056	4134	39	10798	8426	60	12582	10159	63	426935	353020	101	1.63291
170454	143689	111	111741	100948	94	2163	2064	22	5091	4707	39	9156	7878	54	11230	10354	54	400754	365454	96	1.63394
212127	159548	107	95160	74861	103	2060	1439	27	4881	3863	41	10850	8922	61	12397	9666	70	452088	358224	107	1.63905
114294	110731	86	56972	55226	83	1447	1377	17	4091	3915	33	6780	6682	45	8098	7749	47	302449	286336	100	1.63905
283511	214293	112	111877	89752	109	3327	2780	32	8996	6679	62	17034	13816	72	18919	14072	85	653985	521362	113	1.64417
273246	190789	143	102828	71782	143	3924	2778	38	8023	5754	50	16040	11198	70	17390	12551	80	649397	479016	143	1.64417
134934	126914	89	55995	53246	83	1577	1656	17	3839	3507	36	8098	7683	51	9225	9246	49	340029	328952	83	1.64417
205781	159860	107	80357	62642	99	2153	1821	22	5190	3701	44	9750	7973	58	11917	9551	58	410384	335888	96	1.64622
113614	109377	84	47942	46721	82	1284	1102	8	2941	2526	31	7265	6836	45	7581	6454	48	282815	266039	82	1.64622
42809	42877	72	13490	13674	47	352	416	0	1335	1240	13	1772	1820	21	2196	2249	25	80066	82274	71	1.65134
216709	182889	99	99332	84227	95	3147	2730	30	7627	6730	51	16201	14427	69	16586	14647	67	615295	560267	98	1.65134
149111	138844	90	65846	62029	86	1815	1631	21	4152	3789	38	9561	9377	49	10330	8863	56	384430	364962	92	1.66055
305648	235784	120	262250	222036	117	7229	6365	41	16211	14111	72	32568	27165	110	45162	38448	112	1.04858e+06	1.03411e+06	122	1.66363
175932	149008	95	50476	42251	90	2037	1800	22	4165	3726	38	9149	8441	52	10413	9457	50	393622	341331	96	1.66567
153321	141398	94	45819	41740	87	1706	1823	19	3910	3780	33	8111	7850	49	8051	7461	48	335045	319830	90	1.66874
119767	113078	88	48105	46520	82	1563	1348	19	2354	2733	26	6359	5962	41	7306	6919	50	245647	232639	83	1.67386
105935	100971	86	26521	25554	78	1032	1209	11	3043	2656	34	5657	5665	39	6502	6219	44	225843	215371	80	1.67693
85735	80771	88	28677	28166	77	733	852	0	1288	1669	17	3389	3219	32	3567	3414	33	124555	116369	76	1.67796
52486	53531	75	24734	24560	70	491	540	0	879	849	0	2051	2394	23	2991	2704	30	92706	92670	68	1.67796
141138	130967	87	54968	51894	85	1852	1666	22	4434	3824	38	7549	7233	45	7895	7441	49	310295	286213	83	1.67898
194233	159744	105	71112	56859	95	1805	1455	20	4093	4096	36	10035	8534	54	11073	9971	62	409427	341543	96	1.68615
215017	165918	100	81807	61597	98	2447	1968	29	5546	4710	42	12023	10012	58	12259	9629	61	478127	381732	100	1.68922
159245	147988	90	60262	56458	86	1644	1585	17	4522	4582	41	9593	9537	51	9852	9139	54	379590	358721	88	1.69127
207881	175212	99	56806	48279	93	2211	1929	23	5417	4165	47	9815	8482	56	11096	9071	61	395412	332291	98	1.69331
53988	52857	74	16198	15976	51	525	514	0	1003	1033	5	1745	2110	23	2416	2396	28	91170	90248	73	1.7056
227219	178454	102	152446	126938	99	5370	4581	40	12688	10137	68	26202	22241	87	29956	25319	87	1.04858e+06	901153	96	1.70765
107125	100313	87	38319	37120	80	1717	1743	18	3404	3441	34	7125	6944	47	7553	7827	44	269203	263846	82	1.71072
102195	97793	83	54927	53483	80	1156	1199	9	3631	2994	34	5916	5816	40	6123	6134	43	219904	209054	82	1.72096
131991	126257	85	39074	37610	82	1419	1313	15	4050	3627	41	7219	6740	46	8565	8543	48	299682	282957	85	1.72096
232952	171163	107	77105	56129	105	2327	1509	25	5158	3667	48	12210	9109	68	13488	9858	65	487402	366506	122	1.72096
127165	123465	84	53795	51961	81	1530	1630	16	4110	3598	37	7569	7715	45	8954	8139	48	330197	311588	81	1.72096
170378	139886	97	74332	61323	93	2192	2058	23	4636	3606	40	8613	7453	55	8894	7511	52	366505	320805	93	1.72096
192276	174797	96	49477	46557	88	2616	2512	26	6608	5753	46	12444	11411	60	13343	12326	64	479848	442234	92	1.723
165946	143275	99	62546	54566	89	1825	1625	23	4401	3736	41	7887	6942	51	9074	8022	53	325375	296940	90	1.72607
187885	151584	111	56402	46066	96	2065	1587	22	5211	4246	44	8598	7591	53	9442	8192	54	327889	288417	98	1.72915
214547	171450	104	77093	61752	98	2300	2235	26	7041	6189	47	12101	10053	63	13775	10702	71	493530	415535	103	1.73222
150653	140173	88	68175	63600	87	2138	1855	24	4214	3742	35	8509	8055	50	9491	9247	49	356449	337366	82	1.74041
380938	224648	173	168726	105415	157	4385	2588	41	10907	6906	67	21951	13115	91	25257	15187	92	895239	529338	173	1.74041
215161	164772	103	75725	58992	99	2157	1546	23	5096	3890	43	9694	7504	57	10945	8247	62	416005	337763	96	1.74143
186827	159017	94	76630	66623	92	2589	2395	27	5024	4444	39	10542	10212	55	11228	10267	61	429809	393479	89	1.7445
188583	159398	94	67170	57279	92	2202	1944	24	5120	4800	40	10323	8737	56	10577	9610	56	385300	344650	91	1.74962
104977	104210	81	42073	40676	79	1225	1239	11	2913	2807	28	5823	5869	43	6976	6500	46	247510	237507	81	1.75372
194664	162386	100	77318	66223	97	1969	1952	22	4693	4368	38	9279	8637	51	10845	8454	58	362037	325765	94	1.75474
148352	138437	88	41567	39211	85	1675	1443	18	3714	3693	35	7710	6977	46	8496	7844	51	305055	280815	86	1.75781
99919	96951	82	31197	30318	78	1517	1316	18	3470	2872	37	6508	6802	42	8106	8335	50	264425	253959	83	1.76088
222083	173813	107	91813	72805	100	3138	2544	32	5804	4443	44	10807	8934	56	13591	11216	66	460589	391085	98	1.7701
151994	142057	87	57089	53860	87	2009	1868	21	4055	4031	33	8282	8051	50	10345	9516	55	331790	313141	87	1.7701
120706	115880	88	29134	28516	77	1348	1295	11	3880	3200	35	6382	6049	43	7873	7069	47	244590	227089	80	1.77112
180327	159492	95	55319	48110	93	1978	1827	22	5454	4410	45	7844	6893	51	9168	8426	51	303489	282158	89	1.77112
53979	53537	76	20004	19961	60	371	540	0	1345	1224	14	2198	2219	24	2298	2188	23	95197	94404	72	1.77419
81543	80208	82	30094	29329	77	769	710	0	1618	1705	18	3556	3347	33	3981	3888	34	150186	151258	78	1.77829
117553	112494	85	37033	36125	80	1407	1054	10	2943	2934	30	5439	5632	39	6241	5906	40	232457	221523	82	1.78033
57869	56532	75	24372	24113	71	446	462	0	1122	926	0	2448	2303	27	2707	2452	28	95563	91910	75	1.78136
237996	186902	111	78954	63041	107	2470	1708	28	6107	5204	42	11639	9350	63	14339	11135	74	457692	375124	111	1.78545
130699	122711	86	46721	44940	84	1549	1378	17	3361	3073	32	6968	6126	48	7593	7695	45	271815	255713	87	1.7875
192574	158637	96	65485	52502	95	2098	1550	24	5409	4612	40	10073	8893	55	10861	9922	61	412888	356250	95	1.79262
225935	176723	106	87646	68027	105	2492	1684	28	5827	4419	47	11206	9356	60	13555	10758	79	470369	377371	102	1.80286
225445	167627	106	82901	60407	100	2161	1406	27	5210	4002	45	11266	8613	64	12165	9116	63	479952	368979	97	1.809
47975	47867	67	21305	21341	59	325	260	0	1013	880	0	1621	1482	18	1997	1952	23	73764	77771	70	1.81207
133363	126015	88	35951	34375	82	1523	1513	16	3347	3219	31	7455	7043	51	7849	7390	49	256822	236256	86	1.81617
138900	128913	87	79108	74213	86	2024	1857	21	4375	4353	40	9697	8936	54	12124	11369	60	399596	373076	88	1.81719
156844	145161	90	62432	59308	86	2069	1825	22	4470	4050	38	8017	7567	52	10036	8882	57	340230	311917	88	1.81821
66491	64947	79	22697	22435	67	569	416	0	908	1245	16	2795	3034	29	2699	2633	28	110849	107420	74	1.81924
123112	117136	83	48693	46859	82	1349	1420	14	3129	3319	30	6764	6487	45	7019	6740	49	268493	254060	86	1.82333
323762	233535	135	136604	99262	134	4917	3777	41	12135	9044	67	22882	17363	90	25405	19399	107	853268	683474	133	1.82333
202020	166395	102	63075	51015	100	2299	1895	26	5841	4576	42	11175	9129	57	11898	10104	57	451256	385899	102	1.83152
190111	177175	93	50718	47589	86	2818	2456	29	7838	7275	53	15656	14672	65	16123	14255	71	559041	522953	89	1.83357
120297	114026	99	41505	39765	81	1441	1340	16	3841	3700	34	7318	6847	49	8772	8633	50	314992	298492	83	1.83459
363285	231556	153	156137	99814	148	5111	3322	45	13440	9213	70	27313	18566	93	31118	21516	119	1.00787e+06	703151	148	1.83459
244093	206604	103	118747	101923	103	4262	3642	35	10622	8854	61	18942	15813	80	21979	18655	80	699320	590461	107	1.84381
181957	154463	97	51276	42701	97	1736	1598	21	5600	4922	44	10359	9134	54	12610	11180	56	447418	398956	96	1.84381
178162	144135	101	60983	49683	97	2106	1612	25	4889	4055	37	9716	8320	54	11136	9187	57	372914	321594	99	1.84483
163552	141266	94	61035	53315	92	1724	1455	18	3941	3706	36	9094	8132	56	9017	7738	51	354889	322223	93	1.84483
212866	167676	101	84987	68268	100	2547	2096	27	6195	5038	44	13149	10390	64	14477	11815	68	553463	459709	104	1.84688
52026	53223	64	18635	18897	52	84	339	0	937	953	0	1996	2127	22	2643	2599	27	89507	91324	72	1.84688
114513	110467	94	38431	37332	80	1110	1102	7	2643	2486	30	5822	5561	41	6309	6160	40	250180	239919	85	1.8479
121239	114195	84	40829	39450	81	1265	1215	13	3151	3124	28	5636	5545	38	7192	6707	45	237500	218530	86	1.852
132469	123662	87	49782	47198	84	1570	1337	16	3616	3337	35	8023	7711	47	8144	7263	51	333119	317737	91	1.85916
142982	131058	88	76964	70642	88	1650	1506	17	4248	4170	36	8681	8106	50	10820	10287	58	381751	359863	91	1.86326
129538	124978	89	35081	33783	82	1718	1731	20	4722	4233	42	7884	7804	47	9330	8853	56	312684	291391	89	1.86633
139977	132933	88	84537	80876	86	1918	1896	21	3425	3448	32	8513	8297	50	8747	8114	57	330329	313195	83	1.87145
91319	88251	81	23192	22901	64	948	1204	9	1804	2117	23	3907	3871	33	5647	5394	42	162756	162722	79	1.8735
315877	206040	135	108325	70656	130	3728	2582	40	9574	6491	62	18077	11867	81	20561	11965	97	692802	447015	141	1.87555
107785	105330	83	32439	32231	78	1203	1381	14	2330	2734	26	5652	5163	43	6903	6280	39	223202	212896	81	1.87555
144035	129960	88	56676	49801	87	1504	1330	16	4245	3382	41	7958	7104	49	8794	8103	59	312689	278000	86	1.87555
105705	102164	84	37254	36314	79	1313	1327	13	3016	2926	31	6415	6162	43	7587	6960	46	253747	238876	82	1.87657
286556	224093	126	138439	114112	119	4699	3893	38	12578	10024	62	20617	17828	76	23850	20550	89	816999	700446	122	1.88066
223851	178082	110	79350	63413	101	2121	1661	26	5869	4341	42	10757	9238	57	12665	10466	69	453049	385738	103	1.88169
358339	261701	151	151282	116195	149	5167	3911	40	14877	12060	67	27058	21092	109	30111	23617	117	995674	808518	150	1.88988
175775	150745	97	71539	61116	93	1314	1118	13	4697	4066	41	9237	7991	57	9514	8494	55	339909	294458	99	1.8909
279137	193629	131	105914	72179	113	3470	2306	39	8592	6639	56	16623	11713	74	19646	13722	84	664908	473535	115	1.90012
171078	157552	91	61077	57578	88	2629	2517	27	5713	5130	43	11536	10744	58	13858	12140	66	435036	398575	88	1.90012
120191	111843	95	37308	36043	80	1199	1083	9	3093	2754	28	5354	5253	38	7146	7715	43	243232	228610	80	1.90216
87740	86653	80	42369	41844	77	1015	1070	7	2410	2000	27	4917	4916	39	5791	4928	44	185004	179480	75	1.90216
153876	140627	104	63799	59309	86	1864	1603	21	4519	4321	39	9576	8792	54	10001	9424	56	358839	329730	89	1.90831
245738	221547	99	79593	72176	94	3131	2704	28	6947	5949	46	11005	9481	59	12964	10896	65	406056	351818	94	1.90933
112465	108142	82	43417	41335	81	1270	1288	13	2525	2513	30	5329	4878	42	5514	5058	43	199714	186898	82	1.90933
116576	110147	83	38938	37537	81	1147	897	0	3174	3034	30	6145	5593	45	6541	5961	45	261121	250940	86	1.91138
130403	121348	88	54343	50450	85	1648	1487	20	3665	3363	35	8436	7786	49	8897	7650	53	359799	343907	88	1.9124
143758	134182	88	57832	54084	86	1967	1730	23	4442	3815	37	8436	7406	50	10876	10161	53	350194	326351	88	1.91854
182412	160430	100	45293	39904	91	1979	1920	21	5330	4774	40	9861	8816	54	10712	9512	58	384743	361546	89	1.93288
125213	120003	86	66798	64388	82	1820	1604	20	2929	2975	29	7399	6716	50	7827	7500	49	294496	280732	84	1.94311
225122	174306	101	91713	73699	101	2453	1943	29	5864	4478	49	10408	8744	62	11964	9908	61	397119	331989	100	1.94721
207709	166132	101	79994	64489	98	2236	1636	29	5226	4149	42	10564	8747	56	11505	9528	59	425820	364374	99	1.95233
181592	158321	98	70130	61019	91	2433	2268	25	6048	5415	47	11158	9885	60	12441	10305	63	436121	408482	95	1.95847
102287	99329	89	45777	44539	79	1180	1109	10	2471	2319	30	5439	5435	40	5464	4933	43	215488	214001	82	1.96154
132730	123968	93	44518	42777	83	2066	1876	24	3411	3291	30	7024	6588	49	8615	8388	52	306117	284618	84	1.96154
21171	21780	48	13203	13065	47	219	290	0	398	563	0	799	969	0	1251	1266	11	40214	40028	61	1.96461
127810	123471	86	32165	30783	81	1642	1436	17	3258	2987	32	6719	6671	47	7928	6924	53	297012	281530	83	1.96871
161794	149576	90	66325	62433	87	1858	1732	21	4910	4280	39	9658	8918	57	9879	8976	53	375308	350615	85	1.97076
101840	97470	82	32713	31813	79	971	1152	9	2355	2416	26	4764	4484	38	5910	5244	42	194075	184963	80	1.97178
133787	124278	86	61461	59015	84	2000	1663	22	4916	4346	41	8744	8216	48	9528	8510	54	323943	303711	83	1.9728
199259	168423	103	69456	58141	98	2297	1942	26	4709	4167	42	10859	10225	54	11569	10085	59	429599	391461	95	1.97485
139906	131494	88	58965	56293	85	1631	1658	18	3649	3350	32	8094	7584	51	8059	7379	49	299205	278950	83	1.97587
57304	55637	79	20547	20684	56	691	740	0	892	1081	8	2405	2566	28	2653	2776	27	93511	94149	70	1.97587
202421	185125	104	60616	56560	93	3049	2976	28	7601	6701	46	14634	13489	67	16116	14622	71	540542	490504	95	1.98406
108228	105367	82	39521	38089	80	922	855	0	2629	2215	27	5104	4814	41	7209	6633	49	231367	225984	81	1.99123
140208	132826	88	48869	46390	86	2347	2273	22	4577	4271	41	8383	7769	52	9708	9203	51	316421	292459	86	1.99533
159968	145501	96	57495	53626	86	2202	2094	23	5500	4708	45	11062	10184	56	12004	11154	63	405391	377805	85	2.00147
103956	99682	81	32081	31396	79	816	952	0	2334	2522	25	4748	4996	36	5366	5111	40	209447	200057	85	2.00556
264105	232387	102	103747	91760	101	3713	3484	32	8955	7713	57	17115	15400	69	19667	16637	82	655823	593050	102	2.00659
243771	189031	120	124881	99596	104	3770	2860	35	9367	7357	57	16392	13062	75	18119	14228	73	593934	500034	103	2.00966
219122	179137	102	84765	69021	99	2470	1920	28	5808	5084	40	11742	10209	59	13335	11721	66	509726	436103	96	2.00966
163873	144993	93	77572	68888	90	1671	1424	20	4293	4154	34	8583	7718	49	10379	9407	53	355557	322803	91	2.01375
119025	114533	88	64232	61720	83	1573	1504	18	3857	3870	36	8293	7414	53	8264	8133	47	301042	287242	83	2.01375
118032	110175	99	55331	53083	82	1397	1307	13	3759	3427	36	7452	7104	42	7749	6640	55	290608	277438	88	2.0199
264716	186155	109	119758	87350	107	3433	2678	34	7946	5260	56	15294	10914	74	17398	12788	74	574280	422033	109	2.02297
81897	80757	81	16006	16084	48	613	694	0	1683	1657	19	4079	4305	33	4770	4675	36	176885	170122	78	2.02297
188849	159218	101	60555	51249	93	1990	1787	24	5386	4414	44	9633	8249	53	10916	9360	55	433050	377055	94	2.02502
97937	96332	82	37538	36440	80	1155	969	0	2631	2354	29	4598	4878	35	5156	4981	41	198083	192864	81	2.02502
147815	136396	90	49343	47051	86	1899	2133	19	5403	4875	39	9768	9034	54	10748	9688	57	396765	367576	89	2.02604
198503	154945	98	73111	57430	95	2035	1498	25	4199	4001	38	9214	7603	55	10368	8309	56	375814	308864	95	2.03218
166664	143407	92	66744	57539	91	2054	1825	22	4430	3656	43	9510	8503	55	10957	9916	54	402599	371544	93	2.03628
211408	175083	107	87782	71423	102	2255	1840	25	5034	4578	43	11378	10186	57	12768	10393	72	444656	390422	105	2.0373
201250	159141	102	90055	70996	98	2484	1960	27	4972	3867	40	10565	8473	58	10878	9313	57	412773	332648	99	2.0373
195401	170040	101	90541	79934	98	2455	2053	25	6136	5365	42	11771	10727	59	12092	10568	60	428730	393114	99	2.03832
184615	158071	98	67033	57220	92	2538	2190	27	5065	4194	37	10299	8670	59	11686	10031	59	414588	366895	95	2.04242
155019	146322	91	65664	62652	85	2201	2063	23	4713	4500	38	9029	8440	52	10009	9105	56	369056	346637	89	2.04549
390103	266177	156	367817	280781	149	10644	7939	52	24704	18209	91	51189	38376	139	61693	44716	140	1.04858e+06	1.04792e+06	152	2.04651
291812	193047	122	145634	97349	120	4354	2865	42	11369	7639	72	20870	13992	90	24707	15942	97	795308	532349	127	2.05163
229458	183712	104	67246	53158	101	2746	2190	30	6240	5375	45	12285	9926	67	13727	10739	65	457156	378736	106	2.05368
187659	157222	94	78458	66328	93	2411	1963	26	5820	4606	41	11117	9598	56	12157	10868	64	383143	333268	95	2.05675
140760	132308	96	49420	47025	84	1398	1418	13	4345	4311	40	6850	6756	45	7878	7402	49	254220	242656	85	2.05982
144322	135647	87	42386	40451	84	2103	1753	23	4063	3995	34	8885	8230	48	9326	8916	52	324611	300697	86	2.06085
228043	171464	109	93743	72388	108	2776	2048	32	5837	4344	45	13731	11172	68	14454	11038	68	521441	413115	106	2.06392
87467	84277	90	30469	29815	78	862	875	0	2052	1742	23	3986	3844	35	4971	5103	38	155911	152347	80	2.06904
189295	174607	94	80443	74667	90	2577	2071	29	6654	5961	45	11400	10170	58	13873	12053	63	453618	425958	89	2.06904
156852	144593	88	49406	45604	86	1954	1770	23	5025	4883	38	10796	9730	57	12600	11577	59	425662	404186	87	2.06904
122922	118018	83	49451	47900	82	1419	1501	16	3670	3204	31	6658	6522	41	7611	7741	51	279277	263984	85	2.07518
259180	191492	121	83236	60418	109	2941	2301	31	7403	5548	50	13363	9982	68	14289	10851	66	518441	388641	111	2.0803
148359	142112	87	55416	52705	84	2297	2097	24	4030	3269	37	8903	8023	51	9719	9009	54	360736	333322	87	2.0803
211079	180031	108	88140	73529	98	2856	2651	29	6390	5508	48	13367	11770	59	15909	14822	71	529681	470959	102	2.08235
89423	88480	80	33526	33212	77	1181	1116	7	1506	1572	19	4121	4324	35	4137	3642	36	178927	172998	81	2.08337
221897	198963	98	69239	63548	94	3159	2859	30	7509	6239	47	15063	13934	62	17378	14604	77	572745	505096	99	2.08644
79472	78332	86	34447	33676	77	1309	1217	11	2704	2616	33	4098	3747	36	3359	3160	32	220899	221211	81	2.08747
216665	172253	104	73743	59787	96	2841	2087	30	5387	4426	43	11794	9822	56	12582	10991	63	498341	427282	99	2.08951
110418	105996	86	35269	34063	80	1005	1077	6	2752	2304	31	6044	5784	42	6223	6100	44	237253	224866	84	2.09054
273107	204443	116	103370	74715	116	3182	2489	34	7342	6049	52	15428	11712	77	17185	13244	74	576079	453384	111	2.09566
166768	147221	110	68285	61754	110	1629	1444	18	5198	4312	46	9344	8367	55	10409	9110	56	380338	324026	110	2.09566
37673	36581	77	9870	9978	42	494	482	0	1110	867	0	1570	1681	19	1880	1808	24	68815	70917	66	2.0977
151274	139220	93	50384	47755	86	2043	1985	23	4670	4532	36	9859	9625	57	9793	9442	51	356721	328785	87	2.10077
105522	100831	98	36701	35183	79	1112	1174	9	3189	2775	32	5928	5943	41	5813	5844	40	235693	232546	82	2.1018
146726	134633	101	47048	43004	84	1561	1574	17	4226	3914	34	8932	8393	51	9074	8661	52	353967	334220	89	2.10692
206537	184634	110	69977	63736	96	2156	1870	25	5794	5019	44	10997	9896	58	12933	11068	71	475520	422436	102	2.10999
121118	115628	86	47148	45612	82	1380	1173	13	2678	2591	28	6818	6776	41	7370	7455	44	287158	269261	91	2.11306
350397	221553	142	254375	181587	135	9472	6652	53	23323	16084	95	45003	32407	129	49076	31997	130	1.04858e+06	1.0295e+06	141	2.11613
313782	215377	130	149905	102770	118	3947	2671	39	11361	7275	71	22967	16967	88	25517	18578	107	855678	632686	118	2.12432
252769	213073	108	99510	86863	106	3513	2846	32	8822	7848	46	17781	15951	72	19904	17307	79	660801	601952	103	2.12739
139112	133699	84	48458	45966	85	1584	1538	17	4005	3858	35	8006	7468	47	8922	8372	51	328266	316664	82	2.12739
152164	139693	89	50832	47093	85	1694	1479	18	3791	3769	31	8215	7720	50	8881	8100	49	314279	289969	87	2.13456
146530	136934	104	54352	52062	86	1975	2106	21	5020	4521	39	9336	8597	52	10496	9697	50	376302	347609	90	2.13456
195642	170877	96	96979	88062	95	3147	2693	30	7401	6686	46	15009	14121	68	17020	14620	71	579149	512090	96	2.14275
68903	69935	76	20655	21099	54	812	757	0	1494	1270	16	2867	2673	31	3689	3609	33	125437	124340	74	2.14582
52580	51004	75	17272	17127	53	640	531	0	946	912	0	2153	2069	23	1983	2130	22	84580	81999	73	2.15196
92113	89867	81	47782	46847	80	1009	987	0	2182	1845	22	4274	4006	37	5044	5203	36	183180	178422	82	2.16425
109595	105597	84	39137	38040	80	1257	1082	8	2770	2282	28	5876	5683	41	6021	5917	45	224369	221337	81	2.16425
58693	57727	83	21264	21223	63	620	556	0	1426	1128	13	2363	2432	25	2750	2840	27	94657	94089	71	2.16425
117677	111037	85	37791	36619	81	1328	1345	13	2789	2613	31	5448	5315	38	6348	5959	40	229928	214862	84	2.16527
84672	80793	81	15621	15341	51	917	802	0	1611	1662	17	3981	3934	34	3428	3169	34	148998	146716	84	2.18063
36530	34800	77	10453	10635	43	153	165	0	443	315	0	1189	1249	12	957	1045	4	44610	44388	71	2.18165
141504	130866	91	51649	47483	86	1794	1603	18	4273	3751	36	7475	6959	49	8317	7880	49	319170	303915	88	2.18165
194299	170173	95	62672	54924	92	2422	2210	25	4384	4503	37	10519	8813	61	11837	9417	70	424684	340660	109	2.18165
249238	202652	109	86259	68465	107	2723	1903	33	7353	5916	51	14764	11988	64	17175	13712	79	542073	457998	109	2.18575
110923	105456	96	41381	39755	80	1105	923	0	2874	2872	32	5812	5307	43	6043	5821	44	236420	230563	80	2.19087
109594	104415	83	36773	35250	80	895	800	0	2532	2196	27	4687	4444	40	6609	6714	43	208054	199194	79	2.19394
136751	128848	88	46366	43464	83	1572	1501	17	3982	3654	34	8559	8591	47	8863	8644	53	342141	324985	85	2.19803
171052	152159	92	81847	72737	90	2196	1841	24	4239	4067	38	9499	8302	56	10619	9431	59	374987	347246	89	2.20213
135342	127415	96	81054	77025	86	1750	1556	20	4980	4317	45	9106	8639	51	10684	10456	56	345272	330191	90	2.21032
178737	149056	102	76182	63874	94	2091	1774	25	4215	3890	40	9815	8451	52	11170	9833	54	402866	359558	95	2.21032
105150	102397	82	24821	24066	77	1253	1141	10	2867	2678	30	6402	5971	42	7988	7369	53	258058	248981	84	2.21339
215490	180684	107	113715	101188	98	2952	2639	28	7442	6496	51	14463	12492	67	17399	15370	71	586563	527739	99	2.21544
198393	161327	108	62492	49310	96	2235	1549	26	5219	4694	42	11248	9532	58	11370	9437	66	451687	383248	97	2.22158
249121	177545	123	98606	70966	122	3095	2291	32	7337	5288	49	13838	9848	73	13651	10371	63	539194	409535	120	2.22158
118947	114750	83	45550	43461	81	1536	1181	18	3291	3422	31	5739	5601	40	6800	6648	43	256986	239513	82	2.22363
266162	192872	114	98790	71255	108	3438	2131	39	6875	4820	50	13990	10585	68	15920	12181	67	584937	432664	106	2.22875
177171	157610	111	73258	65348	95	2437	1901	26	5050	4754	37	10034	9365	54	11626	10747	62	421298	387198	111	2.22875
111951	107008	87	53149	51114	82	1174	1122	9	2691	2514	30	6086	5889	41	6554	6120	49	243216	233755	81	2.22875
116174	110269	84	36064	34769	81	1339	1317	14	2793	2673	29	6477	6471	43	6694	6564	44	239971	227926	83	2.23386
37797	36984	71	15042	14715	50	339	496	0	445	525	0	1002	1244	11	1682	1537	20	48963	49483	63	2.23796
152221	130396	97	59382	51309	90	1727	1703	19	4021	3563	33	7600	6796	47	8829	8017	50	296510	259765	94	2.24001
167577	153063	93	68377	63057	90	2409	2437	24	5076	4321	47	9958	8839	51	12133	10494	68	382294	348261	92	2.24205
210274	158872	115	82650	61841	97	2197	1420	29	4623	3940	40	10206	7453	64	10624	8386	54	408243	319782	99	2.24615
174711	146904	96	63971	51505	93	1835	1451	20	4268	3428	37	8470	7010	58	8598	7558	51	346005	303652	95	2.24717
273212	200368	120	91781	70087	112	3274	2577	32	8529	6894	56	19498	14636	80	18176	14803	73	702829	574538	116	2.25024
221667	180994	97	77888	62011	96	2440	1869	28	5299	4533	44	11336	9327	60	12943	10124	65	491151	421109	95	2.25024
351080	251807	142	180126	136476	140	6402	4699	44	15062	11139	67	29904	21316	108	34958	24771	119	1.04858e+06	836205	139	2.25229
104386	99836	86	40134	39135	79	1043	977	0	1544	2022	21	4356	4431	35	6391	6178	45	199195	195165	79	2.25844
109888	101213	100	53063	50885	83	2925	2690	28	5627	5274	38	10532	9883	52	13239	12264	70	447359	413646	100	2.25844
158225	142660	101	63025	56788	88	1861	1665	22	4360	4086	36	9385	8688	52	10646	8906	61	386769	352511	105	2.25844
113093	108110	86	34047	32597	81	1182	1152	9	2693	2670	29	5213	5002	39	5916	5567	43	196950	184802	83	2.26151
99077	96608	80	29714	29211	78	1390	1123	13	2953	3097	28	4849	4455	38	4545	4750	35	198034	189809	82	2.26458
47151	46971	65	14943	14886	49	400	382	0	366	731	0	1732	1641	19	2295	2267	27	85382	85086	73	2.26458
126025	119157	91	37350	36261	81	1418	1424	18	3690	3687	32	8008	7518	49	8655	8585	53	312083	303581	86	2.2656
275969	188256	109	100336	67865	107	3284	2291	37	9407	6065	56	17019	11705	71	18216	12643	83	653134	478114	111	2.26765
272738	213955	106	94232	71306	105	3450	2826	35	8834	7665	53	16366	13501	75	19829	15336	78	610201	509377	106	2.26867
137133	127836	87	70139	66069	85	2407	2011	26	5092	5034	43	11395	10225	64	12360	11192	64	450194	426046	90	2.27174
109749	104844	88	30882	29954	80	1143	940	0	2544	2501	29	5956	5759	41	6326	6225	42	247614	227389	88	2.27686
306595	209784	131	103735	69426	128	4180	2732	39	8074	5939	53	17105	11712	80	19509	13055	96	614049	422119	132	2.27686
141733	124244	107	57371	50817	107	2064	1890	23	4079	3387	39	8085	7108	49	9937	8182	64	308680	258578	107	2.27686
178136	154381	95	65670	55695	94	2280	1874	26	4892	3645	43	8823	8055	57	9323	7593	49	364409	330007	93	2.28505
266931	208298	134	102978	80582	116	3132	2606	32	7736	6244	50	12758	10259	62	15631	13336	67	483557	408278	116	2.28505
140085	132172	95	69190	66052	84	1748	1865	20	4178	4187	33	7978	7768	49	9708	9829	50	335423	317717	86	2.28505
205576	159488	105	57885	45132	102	2614	2141	27	5029	4174	42	10263	8292	62	11323	9028	63	428199	349416	103	2.28608
176072	151775	98	43372	37003	91	2141	1862	23	5083	3940	41	8222	7244	56	9376	8218	56	311019	286341	89	2.29017
128353	121591	86	68904	65377	84	1664	1625	18	3753	3205	38	7133	6614	46	7751	7299	49	279088	262389	81	2.2912
154519	142947	88	66949	63266	85	2456	2271	25	5231	5635	38	11682	11150	56	12643	10993	66	445289	411015	85	2.29222
92846	89907	80	34153	33028	79	947	940	0	2205	1893	28	4200	4210	36	3920	4002	36	151334	146360	80	2.29324
195497	161138	104	60607	49417	98	1969	1728	23	5217	4312	42	9902	8252	57	12011	10074	61	383472	330775	98	2.29324
32441	33096	71	13051	12950	46	-26	137	0	618	747	0	1312	1275	13	1519	1355	20	63731	63510	70	2.29529
247224	198115	108	109981	88604	101	3048	2470	32	6528	5063	44	14355	12231	64	16339	13251	73	614495	527934	104	2.29631
257973	204757	108	88996	72197	106	2985	2312	31	6483	5586	47	12472	10349	62	12782	10903	64	469477	411836	106	2.30246
103959	99178	85	34680	33825	80	1161	1030	4	2571	2510	28	4749	4693	37	4641	4477	38	181739	172062	82	2.30246
154611	134658	90	45780	39541	88	1417	1415	17	3865	3380	36	7776	6987	48	8147	7112	49	318064	294715	91	2.30553
245993	198382	108	90323	74052	101	2774	2405	29	6560	5568	44	14448	12212	65	17088	14479	75	567682	491210	104	2.30553
62157	62495	80	28176	28087	74	572	523	0	1445	1206	13	2599	2743	26	3420	3286	33	123733	118116	76	2.30962
150784	136991	89	53411	47356	88	1617	1522	18	3314	3432	34	8467	7165	51	9162	7884	52	326033	301177	91	2.30962
118225	113387	83	58384	55804	84	1523	1471	17	3471	3247	33	6580	6043	44	7260	6985	48	260879	252375	85	2.31474
151249	139515	89	40469	36412	87	1679	1538	19	3865	3603	35	7174	6537	45	7974	6954	51	295495	265072	91	2.31474
196519	173453	97	103177	91323	96	2983	2734	29	7263	6818	46	13704	13254	63	14634	13361	66	560416	515769	98	2.31474
243043	183823	112	118067	87426	106	3613	2942	36	9276	7367	53	18765	15977	81	20768	16901	80	703606	578025	102	2.31884
160401	150979	86	92507	85976	87	2426	2299	28	6127	5780	41	12322	11647	59	14840	13009	71	484916	453320	84	2.31884
246883	185983	110	95569	75073	107	2835	2278	31	6763	5448	47	13547	10273	72	14980	11379	62	528203	419062	110	2.32805
289544	202962	113	142284	106457	112	4149	3237	38	9256	6094	57	18719	13556	81	21860	15915	81	748198	566926	112	2.32805
124718	118642	87	43395	42104	82	1349	1345	14	3529	3337	30	6636	6441	44	8050	7892	49	286799	268176	88	2.33112
182342	157900	94	59712	49966	94	2341	1715	28	5342	4451	45	8921	8074	49	9934	8992	56	379315	335792	94	2.33215
153840	136365	90	38436	33341	85	1573	1298	14	4409	3582	39	7803	6911	49	8570	7195	53	331123	301639	92	2.33215
100830	98360	95	26960	26366	78	1323	1239	11	2789	2455	26	5602	5625	39	6913	6821	44	219926	208640	82	2.34136
210614	171089	106	93444	77216	103	2642	2001	31	6207	5028	45	11910	10227	60	12828	10175	70	491301	419315	108	2.34238
230387	188133	109	97728	80140	106	3339	2908	30	7755	6665	48	14753	13085	69	17585	14966	73	585279	525950	103	2.35774
327079	249490	132	136930	106767	130	5970	4792	41	12616	10092	65	23352	19997	81	27305	23247	103	933015	805040	129	2.35774
217222	161638	101	78618	59528	98	2400	1871	29	4991	3798	47	10483	7973	65	11722	8823	64	444552	342128	97	2.35774
79355	77134	92	27211	26939	77	614	677	0	1873	1642	23	3400	3260	32	4089	3917	36	141260	135101	76	2.36081
125505	116482	86	98330	92671	86	5053	4786	35	12255	11720	64	23557	22540	78	26185	24219	82	836846	762171	90	2.36081
91074	88761	80	35227	34823	78	971	1044	5	2255	2437	24	4291	4385	34	5211	5369	39	192148	192060	79	2.36184
107989	103435	91	35218	34161	80	1154	992	0	2914	2948	30	5697	5595	41	6570	5642	52	234372	225014	82	2.36286
198121	147458	102	70708	53728	98	2332	1815	26	4830	3659	47	9988	7382	63	11025	8121	62	414933	321791	98	2.36695
251283	184503	107	86805	61396	106	3354	2630	33	7232	5633	51	13903	11335	73	15989	12206	78	579143	447151	106	2.37003
213142	178118	114	158562	134146	97	5084	4051	41	12029	10428	61	21431	18580	84	24672	21696	88	783257	711403	100	2.37412
150334	138666	101	67137	63762	86	2200	1839	24	4867	4529	40	8680	8270	48	10193	8627	56	360425	329080	89	2.37412
356239	267193	130	240772	185777	126	7739	5996	45	18061	14347	74	34233	26534	116	39817	30578	118	1.04858e+06	989538	130	2.37719
189147	163186	106	68274	59444	93	2126	1995	22	5410	4991	41	10515	9074	58	11337	9618	58	415051	382104	91	2.38129
239454	175444	119	83136	61435	105	2534	1837	27	6630	4982	48	12684	9630	62	14310	10324	68	474382	367713	106	2.38538
181665	149136	109	58920	49446	95	1859	1460	22	4890	3688	42	10451	9074	60	12136	10082	64	404195	349852	99	2.39153
147354	137878	88	71413	66911	86	1756	1759	20	4215	4390	35	8538	8357	50	8638	8135	47	342126	327309	88	2.3946
38212	38410	68	19343	19628	54	297	390	0	443	684	0	1490	1247	16	1389	1652	17	59363	59557	68	2.39562
108330	106067	82	37450	36175	81	1471	1263	16	3630	3535	34	5899	5795	42	6749	6167	42	211147	198907	81	2.39869
116140	112756	86	46221	44798	81	1276	1232	13	2357	2264	26	5406	5258	40	6337	5874	42	226077	214069	83	2.39972
246412	136790	121	78554	38617	120	3018	1816	23	6854	4172	64	13304	8352	78	15459	9050	86	561192	347753	120	2.40074
132928	125475	85	57809	55215	84	1746	1916	21	4576	3983	38	8577	8117	52	9286	8540	49	344939	325804	87	2.41098
150343	132080	89	48503	42324	86	2099	1780	25	3922	3500	39	8966	7954	52	11302	9321	61	377343	347346	86	2.412
149272	139828	90	42460	40585	83	1804	1794	21	4367	4562	35	8899	8314	52	9704	8529	54	334769	310570	85	2.41712
112870	110174	83	32326	31311	79	1595	1906	17	4094	3947	36	7025	6940	47	7139	6759	45	266368	251861	83	2.42326
223549	178474	111	63379	51624	102	2836	2278	31	5721	5681	48	13022	11087	60	13907	11980	66	525728	448246	103	2.42429
237356	185656	103	83764	66235	99	3028	2421	31	6938	6128	46	13010	10373	60	14809	11882	67	499879	427549	99	2.42429
294214	199981	117	109156	71954	115	4327	2851	39	9936	6984	57	19842	13840	84	20912	14621	97	783771	537611	116	2.42838
185842	162794	95	65185	57356	91	2189	1842	23	5312	4699	40	9020	8316	52	10983	10029	63	361746	330787	91	2.43145
118753	113406	85	47843	45906	82	1325	1467	14	3572	3015	37	6766	6414	45	7955	7456	48	274471	264240	86	2.45193
75044	74322	82	28223	27665	77	555	576	0	975	847	0	3476	3451	32	3629	4050	32	137462	134025	79	2.45909
153497	140766	88	62442	57947	86	1913	1723	21	4771	4738	38	10313	9473	63	11325	10144	60	436789	418107	90	2.46012
70525	70178	80	29720	29564	76	405	384	0	1772	1483	16	2860	2557	29	3237	2981	31	104175	100724	77	2.46524
172329	160335	89	72226	67626	88	2114	1849	24	5810	5120	42	10983	10243	60	11583	10010	55	409256	381602	92	2.46524
204649	172291	95	53767	43562	91	2473	1870	27	6137	5482	41	11541	10508	56	12777	11395	59	440174	402296	94	2.47138
179499	152099	96	67471	57695	92	1687	1535	18	5276	4519	40	8457	7645	51	9749	9084	54	343066	308540	91	2.47752
245098	200874	106	73205	60886	103	3210	2877	31	8682	6694	56	14990	11980	71	18532	14346	83	629246	489143	103	2.47752
195849	158758	99	67012	53399	96	2127	1695	25	4882	4361	44	10712	8912	60	11561	9768	59	430773	375666	89	2.48162
142464	135054	88	71193	67031	86	2248	2201	23	5942	5358	45	10759	10809	52	12406	11881	64	418851	400011	83	2.48162
159569	134509	93	51572	43929	89	1611	1346	20	4510	3606	39	8179	6978	48	9062	7708	52	310353	272932	89	2.49288
201086	183355	106	92867	85296	91	2497	2193	26	7259	6894	45	13797	12733	62	15179	13512	69	554040	515759	92	2.4939
149078	139604	88	64974	60668	86	2179	1888	24	5055	4670	38	9286	9301	51	11479	10677	58	395631	370815	89	2.498
140967	130990	94	49812	45855	83	1281	1346	13	3631	3474	33	7025	6678	44	8044	7371	51	298542	282850	85	2.498
158250	139903	91	47114	39940	90	1354	1288	18	3147	2830	32	8159	7094	48	7819	7003	49	324252	289167	90	2.498
122593	118715	83	35895	34934	79	1361	1376	16	3349	3157	32	6624	6404	43	7090	6606	50	270202	259645	85	2.50004
100538	99757	81	41876	41055	79	1092	1043	6	2783	2605	28	4510	4267	37	5013	5066	36	187200	181806	80	2.50004
111682	107532	87	47610	46194	81	1486	1497	17	3520	3548	32	6506	6458	41	7398	7373	45	249333	241525	84	2.50004
72237	70111	82	25875	25136	76	647	614	0	861	811	0	2621	2581	28	3329	2962	36	107816	100334	79	2.50721
180177	158759	93	64889	56412	93	1968	1740	21	5166	4544	43	9364	8350	55	9863	8996	52	358390	323486	91	2.50926
205956	176853	97	70648	59304	95	2072	1563	23	5224	4463	39	11237	9967	57	12452	10800	60	411055	377298	96	2.51131
201404	166487	100	60364	49456	93	2141	1647	25	5396	4490	42	9697	8508	51	10984	8711	53	393037	352703	96	2.5195
84454	84273	77	27486	27758	64	685	637	0	1757	2100	22	4562	4605	36	4477	4455	40	177309	168799	79	2.52052
221885	176569	101	79370	63190	101	2126	1658	26	5384	4019	43	12136	9780	63	12777	10502	66	481141	408925	100	2.52052
123655	120339	82	26246	26337	62	2066	2147	21	3413	3147	35	8355	7919	48	9855	9293	56	323792	313807	82	2.52052
266664	214596	111	181375	152209	110	5786	4967	38	12321	10754	62	23443	20606	87	27086	24000	95	882106	784013	109	2.52052
186698	164257	100	67011	59251	91	2477	2155	29	6069	5919	42	12773	11534	62	13809	12985	64	520270	487388	92	2.52154
304240	205133	132	85053	57992	128	3744	2435	38	8624	5616	57	18374	12440	77	21477	14872	76	718342	514106	132	2.52973
110181	105848	85	29224	28654	78	1413	1301	16	2536	2663	28	5212	5025	39	5757	5800	39	220369	212951	82	2.53383
278595	199447	115	130711	97629	112	4554	3077	38	9229	7022	53	18969	14375	80	21954	16322	84	789397	603738	115	2.53588
94955	94812	80	53407	52595	79	1157	1202	10	2289	2230	30	5012	5103	38	6193	5906	45	227822	220015	81	2.53588
143920	132906	92	42802	40147	87	1875	1697	20	4695	4237	39	7794	6959	50	8483	8012	56	312331	298244	93	2.53792
110499	105606	84	41252	39974	80	1491	1556	14	2218	2454	26	6317	5967	44	7307	6742	50	253510	242866	83	2.53895
132672	125438	88	56507	53925	84	1778	1714	20	4356	4153	35	8190	7502	49	9286	8968	52	340607	328750	84	2.54304
300485	216409	123	99315	67672	120	4008	2987	36	9760	7515	61	19730	15099	86	22503	15742	96	800885	605382	117	2.54509
139361	128740	99	64236	60892	85	2101	1922	21	4863	5300	35	9693	9002	51	11026	9892	65	353302	329062	85	2.54919
104971	99672	85	42793	41663	80	923	974	0	2736	2879	28	5496	5622	42	6529	6932	41	247439	243479	80	2.55021
107933	103956	83	42162	41058	80	1597	1425	17	2526	2199	28	5586	5643	39	7187	7097	41	233465	225007	81	2.55021
189433	177714	93	78121	73190	89	3467	3281	31	7447	7095	46	15552	14718	71	18413	17115	80	559220	519832	93	2.55328
58444	55680	91	29234	27659	91	675	541	0	962	804	0	2616	2156	27	3641	2940	34	115373	97785	91	2.55328
81976	83766	78	29643	29731	67	914	721	0	2351	2005	26	3893	3601	36	3814	3895	36	140471	139527	78	2.55328
90178	88051	81	31919	31490	78	730	723	0	2181	2211	24	4183	4151	36	4431	4739	35	161083	154448	84	2.56966
131461	124257	85	47717	45661	83	1427	1184	14	3392	3346	30	6808	6675	44	7661	7494	44	265570	253430	87	2.57068
42604	42097	76	14252	14280	47	346	489	0	1163	986	0	1223	1448	15	2207	2014	22	66521	67514	72	2.57171
97948	94269	93	36563	35647	78	1209	914	0	2075	2325	22	5126	4701	39	5929	5648	43	201448	186358	82	2.57171
113750	108714	89	32697	31710	79	1289	1129	9	3459	3194	30	6495	6528	41	7515	7126	46	255504	240846	85	2.57273
120066	113686	90	45726	43691	82	1536	1450	16	3111	2889	31	6373	5628	44	7037	6699	46	272987	264698	85	2.57376
133114	126699	86	54731	52009	85	1480	1321	14	3777	3833	34	6714	6454	46	6832	6373	45	256832	243883	84	2.57376
161149	146577	90	48245	42564	89	1696	1786	20	4056	3402	36	8656	7303	55	8517	8002	55	312134	281947	88	2.57376
125703	119361	94	55491	52751	82	1554	1452	18	3090	3839	31	8785	8063	52	8493	8457	49	318759	304069	83	2.57785
111478	107602	81	39456	38445	79	1153	994	0	2010	2059	26	5356	5122	41	5573	5540	42	203662	195614	80	2.57785
146234	137329	88	69917	65535	86	2066	1732	23	4786	4583	36	9441	8979	56	10644	9974	55	386203	363344	89	2.5799
208350	175972	102	91354	78614	100	3039	2661	29	6636	5595	41	11377	10607	63	13849	11705	74	437332	403645	97	2.5799
210970	184840	104	91561	82206	98	3003	2666	29	6215	6294	40	14575	13359	68	16399	14709	76	615738	564777	97	2.58297
80511	80592	74	29731	29469	76	869	847	0	2125	2066	25	3911	4015	35	3634	3467	34	145740	140105	78	2.58297
135191	130517	84	54877	52582	82	1923	1909	22	4481	4003	39	8807	8474	51	9488	8646	54	331557	306843	86	2.58399
120524	114191	85	49740	48174	82	2229	1991	24	4704	4568	42	9797	9248	58	11439	10723	55	369295	352761	86	2.58604
259035	192094	108	116645	89204	107	3608	2708	34	8527	6773	59	15561	11996	71	17670	13113	81	598466	474957	108	2.58604
126753	118714	86	61486	59174	84	1540	1378	19	4435	4002	33	7730	7851	46	9172	8905	55	338763	327046	86	2.59218
269300	198738	113	106936	77148	109	3631	2569	37	8501	6613	56	15924	12045	76	17580	12086	86	612808	483180	107	2.59321
133436	127938	86	65474	62313	84	1513	1301	18	4083	3997	33	8343	7889	51	9642	9456	47	315361	296466	83	2.59321
114905	109981	84	50474	48975	82	1355	1272	13	3201	2990	30	6132	6040	42	6635	5709	46	233120	224640	84	2.59321
90378	88241	82	39002	38551	78	986	678	0	2469	2243	25	4262	4091	36	4455	4571	34	170479	168129	78	2.59321
181709	162834	94	86637	77931	95	2164	2159	25	5691	5287	45	10959	10036	56	12661	11170	64	419896	378792	94	2.59526
226577	174053	107	91245	69816	102	2254	1757	25	5807	4586	47	12580	9687	64	15113	11246	73	542984	433186	103	2.59628
97718	93547	81	38154	36908	80	964	1048	5	2103	1798	23	4751	4461	36	4970	5050	36	191408	183071	84	2.59833
202763	167926	101	75941	62757	97	1850	1774	21	4595	4471	46	10421	9191	57	12442	10647	65	446308	387105	100	2.6014
210157	167430	97	80867	65398	95	2376	1828	25	5257	4507	42	9971	8224	59	11823	10058	61	437213	372242	95	2.6014
132419	127443	86	49094	47949	82	1949	1948	22	4000	3643	37	7469	7378	45	8624	7960	55	301649	284923	86	2.6014
141437	136102	87	55708	54380	83	1779	1813	21	4061	4053	37	7948	7559	47	10053	9510	52	325860	310629	86	2.6014
211247	164731	101	79886	61742	98	1945	1478	23	5517	4122	47	10124	8101	61	10278	7937	66	415355	339687	99	2.6014
215014	187694	100	85562	74403	96	2750	2335	30	6654	6071	46	13858	12045	65	16273	14290	68	527317	488472	92	2.60652
200028	160922	111	77172	61003	96	2319	1822	27	4269	4032	42	10410	8247	61	11428	9503	62	440942	369089	112	2.60652
113474	108564	82	61666	59320	83	1951	1790	22	3233	3531	29	8249	7836	51	9161	8037	54	305257	297563	81	2.61061
266720	190371	118	95074	67591	111	3025	2181	32	8365	5445	52	14424	10317	70	16672	12250	90	585974	436634	113	2.6188
179480	144444	106	71042	58461	94	1545	1453	18	4158	3587	43	8575	6995	51	9766	7584	54	351982	289969	94	2.62085
132550	128017	85	59662	57324	83	1832	1878	22	4197	4221	35	8696	8362	51	9331	8741	53	336702	313972	85	2.62904
230872	174050	118	99245	76118	105	2309	1933	26	5354	3604	47	11262	8750	59	13228	9415	72	493968	374659	108	2.63006
195800	155612	98	69334	56036	96	1974	1809	21	4645	4010	41	9701	7869	54	11667	9692	63	438415	369119	98	2.63211
135785	128725	90	39832	38485	83	1952	1668	21	4736	4410	32	9159	8760	51	9022	8721	47	332750	313361	87	2.63313
108636	103016	99	31150	30409	79	1219	1186	13	2602	2572	27	5085	5165	38	5174	5115	41	186870	174540	80	2.63825
203626	167556	99	94394	79813	96	2310	1855	28	4297	4031	36	10376	8856	67	11437	9336	59	408272	356620	92	2.64132
96229	92043	92	34274	33407	79	911	937	0	2242	1807	25	4725	4774	37	5115	4793	40	185456	184202	75	2.64235
130671	122709	91	51739	48739	83	1507	1567	18	3348	3108	32	7740	7537	45	9216	8278	53	314545	299882	82	2.64644
82651	81190	82	38048	37252	77	1123	1141	8	2539	2294	30	4026	3645	37	4615	4579	36	161232	157840	76	2.65054
149964	139103	88	58006	54537	86	2243	2244	23	4541	4595	36	10029	9737	52	11817	10863	62	392742	357840	89	2.65156
283409	202589	121	108555	80458	117	3151	2169	35	8612	6440	56	15053	11420	73	17944	13190	75	568397	438053	117	2.65463
321003	205061	133	131479	83437	130	4442	2747	42	8908	5921	63	18422	11630	79	18335	11998	79	677370	445954	128	2.65668
221701	176927	98	88485	71053	96	2330	2004	27	6395	5354	46	13389	11527	67	15084	12893	69	578054	493112	97	2.65668
71331	69060	81	18862	18464	55	676	799	0	1214	1034	7	2741	2495	30	2938	2848	30	109220	105246	78	2.65873
129282	123067	89	35950	34299	82	1739	1534	17	4310	4205	35	7413	7142	46	7510	7155	50	304703	283609	89	2.65975
87703	87328	78	40566	39725	78	1335	1052	6	1974	1914	25	4334	3954	36	4893	5147	36	183310	179130	79	2.65975
218930	173820	103	66617	51099	101	2719	2097	28	6479	5229	44	12333	9880	66	13451	10625	69	474817	383483	100	2.65975
117811	114803	85	56341	54513	81	1724	1544	18	3434	3072	34	6361	6413	43	8060	8234	47	274962	265812	82	2.66897
217986	175222	102	70515	56672	98	2257	1560	27	4943	4369	40	10424	8785	58	13037	10965	63	431237	367552	97	2.66999
120609	113585	89	44239	42839	82	1595	1522	17	3595	3235	36	7067	6775	45	7924	7232	51	284068	277618	81	2.67409
183831	172371	96	71668	67475	89	3249	2856	29	5835	5582	42	12370	11259	60	13542	12214	72	449787	410119	92	2.67613
97327	94697	84	16083	15836	49	1258	1297	12	2705	2548	25	5033	4919	39	5699	5028	45	200964	196016	81	2.67613
260244	189185	116	106617	79166	108	3268	2086	35	7252	5141	56	15027	10683	74	15780	11724	72	612276	461792	109	2.6792
313904	234555	128	134028	98872	125	5187	3824	41	11866	9421	59	23150	18658	87	27863	22096	90	912983	765834	123	2.6833
143381	138546	85	53265	51455	82	1890	1515	22	3990	3829	35	8705	8143	53	11130	10365	67	351996	330409	83	2.6833
169472	158166	87	63045	58518	86	2373	1897	29	4772	4343	38	10079	9279	53	11338	9848	57	386055	361564	87	2.6833
134367	126396	101	42975	41309	82	2174	2082	22	5533	4743	43	10059	9153	58	10900	10193	51	386783	364579	85	2.68432
141500	131311	102	43288	40995	84	1560	1571	16	4256	4356	34	7797	7485	45	8400	7557	47	335285	322468	88	2.68535
180771	150776	95	69150	57287	93	2016	1680	24	3859	3102	37	8666	7420	53	10012	8215	64	347223	312984	92	2.68637
120465	117972	83	38695	37543	81	1213	1109	10	3186	2717	30	7112	6691	45	8239	7605	46	276158	262257	86	2.68637
156577	142957	92	78496	73475	88	1852	1729	21	4259	4089	36	8892	8184	58	9646	9223	49	322694	297032	89	2.68842
287857	197542	122	78357	53371	116	4146	2511	41	8978	6529	56	18633	13514	79	21071	14257	85	719541	535071	119	2.68842
326565	214382	131	119078	79314	123	3949	2456	39	9463	7105	60	19127	12591	79	22328	14998	91	748100	487227	125	2.68842
189647	171910	101	93282	86358	92	2880	2750	27	6663	5896	44	13660	12256	71	16137	14118	71	539053	486695	94	2.69763
81331	78997	84	26908	26470	76	494	526	0	1399	1461	23	2984	2873	29	2880	2994	28	123209	120919	74	2.7048
212671	175547	101	68442	56714	98	2800	2135	29	5876	4636	49	11097	9824	63	13059	11013	63	424298	379657	95	2.70582
338327	242910	144	119378	86955	137	5546	4028	42	13937	10426	62	27244	20795	121	28924	21671	108	1.00734e+06	781171	137	2.70582
141327	131033	91	54643	51900	86	1671	1576	19	4168	4200	37	8592	8110	52	10121	9440	61	316871	296729	87	2.71094
173070	158428	88	70325	65573	87	2243	1864	25	5010	4900	41	10756	9991	52	12352	10843	60	385326	350884	89	2.71094
52642	51966	75	17648	17502	55	608	672	0	1351	1325	15	2383	2599	26	3382	3126	33	110201	106606	72	2.71811
108434	104789	84	46021	44641	80	1083	1077	7	3229	2977	34	6540	6444	46	6434	5969	43	248509	237997	83	2.71913
107542	103518	82	41487	40283	81	1034	814	0	1433	1532	20	4820	4637	40	6735	6435	43	204049	194035	81	2.72016
121202	114427	92	53885	52064	83	1700	1671	21	4216	4010	37	8003	7618	46	9490	9107	53	305851	291204	86	2.72118
96298	94439	80	53632	52595	80	1077	834	0	2479	2395	29	5111	5199	38	5895	5623	43	201663	196804	80	2.72118
74562	72530	81	17188	17340	51	623	430	0	1840	2116	20	3453	3281	33	3750	3694	34	132160	132196	77	2.72118
145124	139006	85	52726	48050	87	2362	2275	24	4147	3721	37	8495	7614	52	9756	8604	58	352732	328291	89	2.7263
116959	112485	96	30894	30291	79	1336	1402	15	2952	3152	30	6613	6251	45	7370	6761	46	245761	238235	86	2.72732
171670	161017	89	50183	47559	85	2758	2909	26	7299	6416	54	12438	11929	59	12426	11284	58	463507	427220	90	2.73244
52157	51612	75	17355	17289	51	670	703	0	1000	802	0	2039	2053	23	2623	2764	27	91033	89259	73	2.73346
172102	160341	95	98457	92158	88	2557	2413	27	5162	5007	41	12149	11320	62	13478	12252	64	471852	432229	90	2.73449
120316	113083	100	36603	35326	81	1234	1199	15	3916	3112	38	6272	6197	42	7966	7027	45	269697	258092	83	2.73654
66574	65803	80	21889	21534	60	695	670	0	890	1133	10	2855	2931	30	2623	2518	28	119593	116984	75	2.73654
131653	120537	89	56560	52052	86	1575	1636	17	3572	3062	34	6897	6583	44	7172	6535	47	300810	283052	86	2.74268
101708	95378	92	38613	36330	82	1098	885	0	2769	2256	31	5345	4799	41	6512	5826	45	216518	200907	98	2.74268
231444	181389	104	74829	58393	101	2545	1787	30	6021	4637	44	12150	9920	64	13908	11172	72	503987	422395	101	2.74268
117382	112957	93	41562	40316	81	1507	1487	18	3007	3102	32	7771	6841	48	8401	8300	51	290235	277535	83	2.74882
248513	179577	105	121631	95155	103	2646	2177	28	7377	5565	54	13983	10367	67	15610	11947	71	547437	422999	106	2.75496
182380	148104	96	71732	57433	93	1719	1326	20	4341	3411	41	8701	7597	52	8527	7967	52	378273	312097	97	2.75496
146569	136633	92	55594	52558	83	1590	1569	19	4088	4170	34	7447	7364	48	8209	7629	52	312283	287721	88	2.75599
155705	139171	93	55477	49814	89	1685	1421	19	4087	3914	36	8265	7518	51	9830	8573	53	346449	319860	93	2.75701
230733	181557	105	83224	65589	102	2722	2320	30	7676	6241	48	13630	11520	66	14879	12056	69	566026	480960	102	2.77339
126552	115632	102	50268	45662	102	1498	1382	18	3930	3791	34	7521	6733	48	8613	7562	54	318977	278431	102	2.77339
320235	228992	130	113251	80367	126	4257	3113	38	9776	7351	61	19742	15346	83	21975	16338	89	737357	573901	122	2.77441
213129	173361	97	60865	47989	94	2379	1736	30	5845	4282	46	10488	8878	56	13133	10996	67	420430	348350	96	2.77544
88825	86794	82	28916	28209	77	855	781	0	1789	1582	25	4033	4002	35	4329	4191	35	161523	156659	82	2.78772
97513	93477	96	33278	33204	78	1032	913	0	2833	2784	28	5041	5273	36	5140	5187	40	206791	202251	82	2.78772
317281	220071	144	105314	72393	128	3600	2510	35	8256	6147	50	16886	11804	73	19267	13237	84	632976	443950	132	2.78772
189089	158673	95	67004	55520	93	1595	1447	15	5589	4434	45	9117	7586	54	10104	7588	64	361706	300092	95	2.78772
272610	195236	129	91433	65340	111	3006	2177	34	6916	5286	48	15191	11057	72	17201	12398	77	607747	466952	115	2.7908
140890	131847	90	56753	54121	84	1418	1413	16	3804	3750	33	7001	6972	44	8173	7490	50	301473	280125	88	2.79489
264320	212598	110	67759	55299	108	3436	2769	33	7684	5894	46	16514	12575	74	19155	14837	82	675634	513485	113	2.79489
184224	150597	97	68697	54804	94	1912	1684	22	4821	3941	40	8007	6622	50	9713	8586	53	346070	295287	96	2.79489
169233	162466	87	32813	31831	83	2103	2038	23	5177	4484	43	10407	9416	57	12018	11213	67	401357	373309	88	2.79591
162807	147734	93	60538	55190	87	2213	2012	24	4653	4718	37	9167	8604	53	10195	9327	57	385902	356114	87	2.80206
129867	122878	91	38470	36767	83	1502	1317	16	3325	3732	30	7276	7401	46	7385	6921	46	291647	270724	87	2.80513
242080	178348	121	92285	69300	108	2597	1746	29	6301	4831	44	13095	9869	64	14278	10626	67	534501	411540	108	2.8082
117247	112346	93	48170	46577	81	1472	1433	19	3905	3432	37	7743	7233	50	8598	7960	53	312273	300306	83	2.8082
177008	144162	96	60071	48243	94	1974	2022	21	4425	3869	40	8395	7418	50	8754	7772	61	320935	272043	93	2.81332
149223	142180	90	74758	71586	87	2413	2288	25	4918	4598	38	11411	10402	59	13253	12231	68	463509	422830	89	2.81639
362421	236745	137	147262	93603	134	4782	3054	44	12797	8804	62	25677	17902	94	29131	18506	101	988857	716893	135	2.81639
265245	205031	108	98200	74821	105	3552	2502	35	7988	6629	52	16596	13577	68	18757	14646	80	623022	512512	101	2.81741
142640	134309	86	51003	48804	84	1725	1653	19	3864	3570	35	7340	7308	44	8593	7993	51	297441	278748	86	2.81741
119469	116145	90	36955	35601	81	1346	1382	14	3729	3531	32	7202	7215	42	7778	7347	48	290970	276592	88	2.81946
267335	186831	116	116249	82858	114	3717	2620	35	8792	6264	52	18656	13572	80	20640	15617	77	706357	538940	116	2.82048
22860	22059	69	12184	12104	46	288	212	0	588	432	0	955	961	0	1123	1450	12	47330	48034	64	2.82356
234083	173753	120	86201	64403	102	2513	1976	28	5072	3978	45	11503	8564	64	14080	10983	67	473541	370207	101	2.82867
152935	145121	88	52977	50574	84	2349	2231	25	5388	5021	40	10514	9579	58	10764	9770	55	368262	345751	85	2.82867
98632	93522	89	35384	33966	79	1016	992	0	1786	1718	21	3955	3827	34	5364	5021	42	206224	199640	79	2.83482
282207	210490	118	112027	81510	118	4756	3305	40	10296	8284	64	19390	15529	77	23700	19068	95	807920	658636	115	2.83686
182767	144535	109	60498	48518	95	1930	1448	19	4544	3392	39	8393	6896	50	9270	7111	56	371630	315531	94	2.83686
125689	118560	88	57062	53592	86	1673	1659	20	3790	3481	39	7902	7561	46	8492	8469	48	328555	313461	85	2.83994
128640	121505	86	51811	49675	85	1550	1472	17	4158	3692	40	7968	7471	52	9265	8902	49	316679	301650	87	2.84096
221081	165089	107	90772	69761	105	2745	2111	32	6925	5348	49	13697	10901	63	14224	11196	67	520572	424158	109	2.84403
385414	257309	154	169110	112150	148	6573	4602	49	16038	12961	67	31958	24383	128	36714	28990	139	1.04858e+06	975093	147	2.84403
313565	207030	119	132438	87586	119	4370	2814	41	11295	7140	63	21098	14175	84	23168	15977	98	768932	519908	135	2.84403
67348	67805	76	37110	36883	75	594	679	0	1144	1393	15	2821	2933	29	3178	3629	27	118027	116536	76	2.85222
108585	104449	83	35031	34353	79	1297	1396	13	2926	2467	31	5950	5862	41	6888	6530	47	243315	230593	86	2.85836
205813	160253	102	80832	62880	99	2105	1543	25	5238	4189	42	10285	8331	58	11346	8664	63	447320	369269	100	2.86144
114335	111200	90	33790	33135	80	1121	1233	11	3458	3520	30	6491	6130	45	7106	6829	46	242418	237358	79	2.86246
165255	141863	95	97603	87015	92	1450	1346	17	4992	4290	37	7732	6891	48	8622	7510	49	298256	265061	89	2.86246
34848	35511	69	18850	19512	51	284	219	0	951	835	0	1744	1667	19	1684	1778	21	60610	62162	64	2.86246
86341	82850	82	30585	29800	77	790	936	0	1732	1505	24	3660	3830	33	4683	4720	39	148731	145265	74	2.86246
143120	132497	97	50911	48425	84	1782	1930	19	4321	3773	42	8443	8081	51	8655	7927	50	302208	284067	82	2.86451
254793	179238	114	91422	67317	109	3793	3063	35	7848	5980	52	14713	11178	66	16814	12563	75	576399	440662	109	2.86655
134732	129229	84	49652	47093	84	1511	1383	16	3751	3655	33	7073	7177	45	7653	6427	53	284426	269039	81	2.86655
148649	133444	93	51527	45346	90	1883	1918	19	3930	3367	37	9476	8968	49	10648	9140	55	388716	372418	87	2.86963
117394	111977	84	43337	42153	81	1497	1253	16	2735	2434	29	5866	5177	43	6363	6191	41	232696	227651	81	2.86963
115285	110158	83	39943	38615	81	1084	958	0	2987	2045	30	4055	4183	35	4520	4501	36	165979	160857	77	2.86963
100609	96938	82	34073	33184	79	1140	1038	4	2159	2496	24	5469	5210	40	6209	6315	40	216433	210832	79	2.87167
112651	107099	83	53788	52046	82	1218	1232	12	3489	3184	34	6745	6267	45	7116	6653	44	242229	227132	79	2.8727
166092	154220	88	60440	55919	86	1898	1927	23	5006	4704	40	9292	8395	51	10720	9827	58	393341	364517	87	2.87577
217903	162119	111	74094	54478	102	2457	1669	27	5079	4118	42	10254	7606	57	11647	8065	69	401806	317884	100	2.87986
99590	95625	90	28805	28265	78	1152	956	0	2936	2613	32	4601	4715	37	5109	4816	43	193744	189993	81	2.87986
145762	136804	91	80511	76346	86	1890	1755	23	5493	4922	42	9568	8717	53	11101	10260	58	358593	333130	85	2.88191
338480	237126	156	146184	107990	149	5096	3680	43	12286	9477	70	25281	19429	90	28962	21252	117	1.00407e+06	796095	149	2.88396
99328	97171	81	33598	32766	78	959	890	0	2419	2260	30	4964	4951	37	5534	4738	40	207051	198465	82	2.88498
90049	86807	84	34669	34013	79	984	923	0	2016	1933	23	3910	3674	35	5215	5065	38	181766	178213	81	2.88805
177703	152497	95	145979	130911	94	3903	3649	33	8505	7090	57	17280	15742	75	20216	18719	81	703268	641026	95	2.88805
128705	121303	88	49104	47221	82	1296	1433	14	3743	3673	37	7191	6899	45	7755	6875	54	274018	258917	86	2.89317
119248	112581	84	57438	54998	82	1353	1263	17	3571	3323	34	6626	6392	46	8021	7469	48	294355	280290	82	2.89317
146589	138547	98	78237	72875	87	2181	1936	23	6081	5575	45	11220	10369	56	13747	13348	66	445378	415532	88	2.89317
272589	192677	114	109230	76536	111	3364	2341	37	7381	5346	48	13945	9727	71	15114	10713	78	526343	391610	129	2.89317
84758	82795	81	33481	33079	77	980	1009	2	1894	1843	20	3532	3334	34	3716	3879	34	145663	135991	78	2.8942
104430	100604	84	50862	49447	82	1065	1089	7	1977	2108	22	5513	5323	39	5672	4927	42	199796	190119	80	2.89624
162739	151978	89	44594	42716	86	2138	2005	23	5178	4756	42	9922	9227	60	11308	10312	63	412678	386232	88	2.89931
110043	108173	83	35280	34398	79	1536	1555	18	3505	3376	35	6942	6489	46	7082	6833	46	279271	269177	79	2.90034
252259	201678	107	77908	63175	103	3757	3218	34	10558	8622	61	20141	17094	74	21369	18267	84	727983	641107	103	2.90546
118152	112218	90	50432	48519	81	1684	1671	18	3428	3558	31	6314	5989	45	7257	6625	47	250174	234429	84	2.9116
226347	200208	97	86943	77720	93	3521	2990	32	8061	7120	48	15761	14815	73	19585	17761	84	623437	570327	97	2.9116
112424	109915	83	32984	31888	80	1181	1089	7	2988	2962	30	5638	5301	40	6089	6057	43	235980	224628	84	2.92081
146954	137663	87	54802	50807	87	1613	1296	15	4549	4108	40	8885	8014	51	11094	10337	58	371714	351377	89	2.92081
197638	170566	100	76809	64695	97	2363	2027	28	5637	4612	44	11886	10489	58	13260	11772	67	475706	395528	99	2.92491
224311	179705	99	72494	57619	97	2162	1623	22	5354	4150	46	11273	8893	72	11788	9490	62	456418	392783	96	2.92798
252993	188193	110	78647	58214	105	3125	2360	34	7445	4917	53	14801	10898	69	16922	13414	68	558842	441871	103	2.93105
99751	94914	87	37322	36368	80	1171	1025	3	2510	2584	28	4581	4668	35	5526	5087	39	178098	171688	78	2.9331
206664	185865	112	112381	104623	95	4958	4726	35	11936	10592	61	22811	21113	84	27843	23664	90	860045	742182	100	2.94027
112400	103895	99	40708	35600	99	1603	1238	13	3687	2872	38	7601	6554	49	7966	6062	57	290260	238771	99	2.94027
232258	177621	114	83563	63845	103	2639	1870	27	5515	4544	42	12794	10006	61	14251	10970	65	526663	428789	105	2.94538
349719	209172	151	139117	85522	138	4830	3147	43	12111	6855	68	22975	14021	101	27263	16573	108	852135	531726	140	2.94846
160331	149784	92	61046	57122	87	2345	2056	25	5498	4924	39	9574	8848	54	11498	10895	60	357442	328754	90	2.95767
121287	118503	84	34431	33111	81	1765	1478	20	3118	2952	30	6736	6468	45	7411	7176	46	287155	273460	83	2.95869
106849	103391	84	34724	34085	79	1361	1288	12	2566	2466	26	5754	5566	41	5700	5557	42	231588	219605	83	2.97098
128744	123406	94	64402	62037	82	1912	1798	21	3741	3207	37	7256	6892	45	8795	8107	58	316380	298957	86	2.97098
155535	139398	95	50985	44649	90	1823	1737	21	3663	3474	33	8712	8378	55	9342	8353	53	331294	299516	90	2.9761
183075	153759	101	61537	50647	93	1826	1682	20	4859	4645	38	8895	7870	51	8681	7663	54	367928	323500	93	2.97712
222934	194951	98	85296	73821	97	3570	3066	32	7628	6765	44	11645	10672	59	14421	12343	64	463365	426867	97	2.97712
292717	232015	117	94630	75021	109	4745	3688	39	10823	9036	51	19893	16246	75	23258	19920	84	809830	708082	111	2.97917
95374	92366	82	40058	38895	79	983	1178	10	2491	2604	28	5170	5072	38	5083	4941	40	211457	199731	82	2.98326
221936	173312	105	105961	88410	104	2289	1762	26	6932	5436	52	11465	9450	57	12459	10763	62	426447	367300	106	2.98326
94959	90455	88	28904	28249	78	878	947	0	1427	1545	20	4209	3936	34	4466	3989	38	175505	168985	82	2.98429
123870	118476	95	26094	25462	80	1757	1731	19	4087	4006	33	7777	7448	47	8047	7537	53	295316	287401	83	2.99145
83343	83742	78	30198	29537	77	1325	1216	11	1805	1584	20	3987	3921	36	3663	3811	35	164375	157182	76	2.99453
69381	69106	80	24719	24467	69	720	660	0	961	1117	10	3073	3042	31	3194	3163	29	120439	120275	71	2.99657
275896	197385	122	102798	75899	109	3780	3077	34	8040	6303	52	17640	13398	77	20105	13951	93	714701	551504	109	2.99862
63583	62396	79	24014	23721	67	726	575	0	1355	1092	11	2586	2449	28	2219	2400	25	99832	95273	78	3.00374
73540	71696	91	28404	27524	76	491	539	0	1202	1331	14	3364	3283	30	2963	3139	27	123256	116777	79	3.00681
109409	106197	83	34476	33544	79	859	814	0	3143	2865	29	5840	5135	43	6477	6589	43	244943	231341	85	3.01705
125669	111021	87	46691	40188	86	1140	1074	8	3281	2954	34	6153	5836	45	6349	5661	46	248055	222391	85	3.02729
235149	168732	115	82658	59352	113	1789	1510	21	5282	3655	48	10977	8139	66	12264	9116	70	465561	350084	111	3.02831
247780	186788	115	94253	71503	113	2802	2441	27	7302	5399	54	15010	12098	68	15487	12334	71	592074	497316	115	3.03548
344787	212348	142	127974	77108	140	3572	2200	39	9060	5688	60	17000	11536	73	19647	12334	80	677793	435949	142	3.03752
239469	176327	107	98921	74185	104	3373	2308	36	7403	5674	52	14917	11610	68	15358	11269	84	559200	430908	102	3.04059
179010	148884	98	55116	45150	96	2035	1752	22	5619	4062	48	8927	7619	56	11279	9074	64	392939	326112	100	3.04059
119034	116466	81	55039	53022	81	1804	1600	20	3021	2885	30	6888	6446	51	8091	7421	52	275028	259848	80	3.04059
243274	183865	107	141691	115639	106	3223	2665	32	7738	5713	53	14170	11144	68	16768	13894	72	576279	468093	107	3.04469
219947	177912	103	77807	62709	100	2700	2233	26	6157	4537	47	11184	9272	58	12052	10504	61	447571	376643	102	3.04981
141363	133037	92	48381	46643	85	1796	1709	18	3023	3293	30	6591	6179	43	6979	7103	42	251498	235630	85	3.05595
177449	153042	94	54526	46559	90	1887	1655	21	5096	4621	43	9689	8438	61	11552	9798	55	389571	364623	88	3.058
137888	133487	85	37716	35778	82	1818	1441	21	4427	4469	39	9359	9137	50	9831	8849	53	349787	334053	80	3.058
113455	108424	84	52853	51112	81	1156	1231	10	3260	3605	32	6987	7073	43	7965	8208	49	276707	262979	76	3.058
134020	128005	86	56444	53617	84	2029	1681	23	4139	4465	33	8519	7975	50	8934	9050	46	342935	319155	83	3.06209
135884	116859	99	106792	97142	90	1819	1469	20	3795	3579	35	8920	8106	54	10061	9301	55	368173	333804	88	3.06312
98466	96516	80	50208	48709	80	1499	1190	15	4214	3709	38	5938	5894	43	5828	5385	41	231607	221441	85	3.06619
335064	214858	135	183913	134438	133	4721	3303	40	11893	8656	61	25336	17767	88	28279	20160	118	958170	702427	132	3.06721
109386	103821	99	41202	40122	81	1328	1279	12	2248	2256	31	6129	5906	43	6899	7059	40	254247	249832	84	3.07131
185011	159660	93	63313	54347	90	1893	1607	20	4540	3966	40	8710	7697	50	9012	7369	55	322405	290515	93	3.07643
108562	104041	89	39781	38815	80	941	975	0	2450	2400	27	5567	5353	41	6202	5909	47	215694	206293	79	3.07643
171932	150123	98	85552	77283	94	1846	1780	21	4760	4002	40	8185	7441	47	10272	8637	57	362787	329307	94	3.0795
130838	125828	86	59071	56757	84	1951	1663	20	3949	3883	36	7303	7163	44	8076	7368	52	289720	276144	90	3.08155
209045	189729	102	80014	74152	98	3275	2886	32	6851	6474	43	13742	12494	64	16712	14682	70	578448	509840	103	3.08462
110734	105309	89	39714	38312	81	1112	1082	10	2247	2029	23	4830	4926	37	6238	5894	50	221188	210262	79	3.09076
146516	135506	87	51650	48508	84	1451	1547	16	3675	3621	37	8097	8198	46	9762	8902	52	328283	298795	84	3.09281
58121	57859	84	12128	12277	44	411	407	0	991	1006	3	2745	2906	27	2988	2741	33	104687	97996	72	3.09281
155809	145482	91	63176	59030	86	2122	1914	24	4719	4620	39	9925	9396	52	9972	9226	52	375314	355616	83	3.09588
238192	184887	109	87007	67264	104	2829	2237	31	7194	5777	52	13691	10696	66	15135	11939	70	508149	419183	103	3.101
108150	102795	89	31261	30415	80	938	882	0	2607	2414	28	4941	4852	39	5456	5148	40	180815	173625	79	3.10612
134650	126750	88	38483	36436	84	1733	1830	22	4592	4290	34	7449	7436	46	8415	7669	50	304727	287354	86	3.10816
251654	185120	108	97490	76349	104	3026	2240	34	7001	5202	48	13685	11006	67	15420	12460	67	544853	440704	106	3.11123
235591	173047	108	67953	49266	103	2440	1826	29	5602	4324	49	10947	7929	63	13089	9790	68	432819	314390	104	3.11123
161590	144724	90	66076	59080	88	2133	1694	24	4730	4270	40	9569	9027	53	11911	10282	64	431115	396838	92	3.11533
228056	173428	105	83603	63605	102	2930	2148	33	5925	4595	45	12120	8940	66	13761	10537	65	495865	389730	104	3.11738
131237	125292	85	56250	54084	82	2739	2562	27	5664	5115	42	10746	9790	58	11981	10933	66	418729	390186	84	3.11738
136185	129554	95	55382	53345	84	1811	1545	22	4262	4349	34	9050	8369	53	9561	8445	52	358546	334601	84	3.11738
127000	123318	83	63968	61801	84	1651	1592	20	3312	3113	34	7290	6924	46	8709	8337	50	310121	294315	89	3.11738
117925	111720	94	56896	54159	83	1303	1309	15	2670	2513	34	6129	6404	42	6713	7122	42	261510	251302	84	3.1184
259152	212619	114	128131	105050	103	2822	2097	32	6660	5452	52	12581	10336	66	16400	12934	75	498282	409850	100	3.1225
124855	119984	83	46991	45740	81	1579	1560	14	3114	2839	32	6604	5753	46	7400	6761	48	261293	250143	80	3.1225
65877	69401	59	40409	40794	75	555	589	0	1609	1705	18	3312	3092	34	2925	3390	29	136978	136713	73	3.1225
188773	157190	99	67796	55199	95	1803	1290	21	5062	4218	46	8563	7337	54	10225	8121	57	344077	291150	90	3.12557
102471	100342	79	42089	41180	79	1336	1398	17	2800	2985	27	6433	6347	42	6628	6015	46	236869	232298	76	3.12557
127948	121843	85	43604	41780	82	1475	1297	15	3504	3363	32	7354	6835	46	7248	6825	46	271845	260508	83	3.12762
138286	129756	87	55327	52479	84	1673	1534	18	4458	3981	35	8617	8182	53	10089	9432	54	331389	309122	86	3.12762
190979	154621	101	72923	59258	98	2048	1670	23	5145	4021	41	10447	8971	60	12507	10709	59	436705	373737	97	3.13273
229427	178320	111	82043	64643	105	2997	2227	31	6947	5662	47	12840	10681	67	12337	10025	63	445300	382092	104	3.13376
270402	191188	106	88761	63205	105	4106	2912	41	8845	6351	58	18990	13775	85	24322	16858	101	755938	550858	109	3.13376
106243	99029	82	37700	36546	80	2269	1976	24	5390	5367	39	9536	9186	55	10688	9855	62	373577	351783	84	3.13581
123357	118756	83	44652	43101	82	1320	1364	13	2655	2152	31	5683	5171	43	5896	5835	42	220940	205121	82	3.13581
326965	228153	125	336869	238961	126	9111	6391	50	20791	15725	84	42033	32254	113	44300	32635	116	1.04858e+06	1.04326e+06	124	3.14092
220923	186204	103	87839	74811	99	2765	2336	29	7535	5932	51	13518	11409	62	15483	12666	70	554564	454255	105	3.14297
116043	114858	86	26182	25720	78	1212	1206	13	2878	3062	29	6700	6318	45	7594	7386	48	257803	253398	82	3.14604
106541	103033	83	40071	38982	80	1091	1055	6	2977	2632	32	5762	5632	41	5970	5729	40	235059	225745	84	3.14809
187578	163849	92	77936	65775	92	2501	2518	26	4846	4357	39	10149	9263	56	11409	10083	58	411536	377067	94	3.14911
289082	201305	134	119914	78403	127	3815	2527	36	7386	5596	58	16568	12070	81	19335	13481	90	669045	473477	140	3.14911
129294	123614	86	31338	30167	81	1592	1627	18	4292	4008	35	7891	7553	48	9862	9150	55	295374	280886	83	3.1573
125506	119163	92	33190	31577	81	1827	1775	19	3771	4208	34	7564	7434	44	7730	7692	46	289989	275782	84	3.15935
215460	167662	111	76687	57514	100	2493	1917	28	4882	4101	40	12166	9646	60	13065	10889	63	475821	384956	98	3.1614
123631	119225	83	45350	43536	82	1515	1402	17	3710	3595	35	8096	7634	53	9479	8652	50	329457	311010	85	3.16345
326488	246094	133	121586	94075	128	5343	3964	42	10872	8375	56	22777	18692	80	25655	20004	85	858299	736919	128	3.16549
46022	45905	74	18680	18635	53	276	327	0	372	863	0	1760	1751	20	1872	1733	23	79404	76800	71	3.17061
113512	109561	87	44310	42626	81	1675	1649	19	3126	2920	33	6376	5896	45	6921	6881	46	248893	236371	89	3.1788
198001	169536	103	63102	55544	95	1896	1846	20	5453	4878	39	9813	8770	52	10963	9882	55	398762	368725	99	3.18085
202681	154440	112	68193	53128	96	1861	1519	20	4238	3491	40	8846	7305	52	9387	8023	57	360008	285758	100	3.18187
41369	40928	77	15631	15630	49	434	405	0	885	874	0	1791	1745	21	1914	1946	24	67598	66944	68	3.18495
220242	172740	107	87038	66555	104	2609	2046	28	5509	4405	45	12561	10158	69	13789	11610	60	521894	431815	102	3.18495
171056	152922	99	66075	60356	91	1926	1932	22	4949	4694	36	10566	10340	53	12044	11472	64	430159	403805	88	3.19006
206760	176153	101	97207	85561	96	2703	2465	28	7379	6918	52	14528	13019	69	16010	14110	68	586126	541877	96	3.19416
201334	165084	96	73853	62167	94	2267	1909	26	5794	5034	44	10642	9426	58	11639	10532	59	401702	348030	98	3.19518
157168	139075	90	37612	32685	85	1735	1365	22	4164	4200	34	8277	7180	47	9873	8605	56	357132	326111	89	3.19518
99167	98576	88	26715	27230	60	1485	1452	14	2422	2079	30	5753	5919	41	6863	6364	45	241488	234882	79	3.19518
205256	162224	104	70232	56157	97	2122	1582	23	4925	4184	40	8968	7360	54	10686	9142	58	398295	334603	97	3.19518
99794	98372	85	39163	38084	78	1394	1158	10	2276	2014	27	5320	5229	40	6173	5586	45	213620	207063	81	3.2003
114895	110810	86	31849	31296	80	1618	1397	16	4012	3910	38	6246	6094	40	7050	6409	46	237701	228894	85	3.20235
153017	134539	92	103780	94388	89	1675	1558	19	4226	3870	40	7991	7751	46	9527	8659	52	344205	317190	91	3.20337
123561	117733	85	63773	61126	83	1519	1564	18	2735	3096	29	6948	6658	43	8195	7908	49	293586	277199	87	3.20747
200170	159690	104	73789	59063	101	2216	1957	26	5189	4097	42	10714	8509	60	12464	10022	71	448950	378235	106	3.20952
153532	143230	89	53093	49441	86	1981	1908	22	5481	4992	40	10112	9613	55	11342	10263	56	402545	381184	93	3.21156
152357	142034	96	76586	72829	87	1998	1921	22	4893	4464	42	8676	8248	50	9286	8751	53	341359	315231	90	3.21668
117977	113025	83	46102	44376	81	1348	1312	12	3417	2953	33	6754	6344	46	7493	7577	40	272243	256181	81	3.21771
131247	126910	83	35323	34133	82	1576	1527	17	3995	3589	36	8069	7755	49	9368	8759	53	326203	312230	88	3.22385
118704	115419	82	31476	30762	79	1395	1376	14	3371	3056	34	6643	6564	42	7141	6686	47	259507	247965	82	3.22385
115440	110559	90	37918	36872	80	1150	1205	11	3238	3018	33	5528	5386	40	5734	5260	39	229905	218196	84	3.22692
186978	156982	100	62848	52114	95	2090	1549	23	5038	4070	46	9656	7849	55	10105	8162	55	374822	329701	98	3.22999
72074	71693	85	34609	34362	76	686	745	0	1213	1366	13	3169	3058	31	4042	3524	35	127607	124996	79	3.23102
171651	154715	97	81850	74449	91	2314	2383	24	6233	5195	51	10757	10121	57	11906	11099	57	426713	394631	95	3.23716
222703	180169	103	80998	65236	102	2546	1692	30	7282	5871	48	12731	10072	64	13700	11127	63	498023	438784	109	3.24228
191983	156008	101	73225	59539	96	2016	1420	22	3686	3441	34	8967	7839	56	9829	8348	54	386794	323517	99	3.2433
223664	185483	99	75103	62595	97	3364	2962	31	6512	5902	47	14675	13139	69	14739	12534	74	548934	503026	103	3.2474
154985	144489	104	30775	29271	84	2016	1895	23	5239	5125	36	9847	9109	56	11446	10124	56	363502	333729	88	3.24944
217831	182657	101	76873	63629	96	3154	2448	31	6180	5076	45	13105	11690	69	15906	14670	63	520989	485801	92	3.25149
189960	165144	98	72047	63152	93	1972	1824	23	5451	4271	46	10164	8960	54	11570	9625	61	393828	360107	94	3.25251
170333	151791	94	68438	60595	90	1854	1509	22	4198	4068	42	9662	8530	53	10401	9389	56	393237	368452	89	3.25661
121820	116789	87	37717	36846	81	1392	1187	12	4218	3592	42	6956	7037	43	7832	7697	49	309781	289578	86	3.25661
118439	111430	101	42059	40628	83	1386	1342	16	3217	3301	32	5528	5486	40	7522	7424	43	246755	233705	87	3.2607
118780	113809	84	58669	56907	83	1599	1587	17	3084	2990	32	7105	6476	46	8217	7873	55	301672	288011	86	3.26275
309919	215690	124	128425	88428	124	4575	3230	38	10512	7351	61	19881	13788	81	22892	16482	101	767478	566885	125	3.26275
274742	198638	112	127335	100107	110	3249	2268	34	7687	6041	51	15320	11930	72	17476	12644	74	583980	461816	111	3.26582
241068	198507	118	91493	75105	101	2737	2451	28	7305	6099	50	13774	11729	66	15634	12450	68	518647	440218	100	3.26685
132249	122389	100	46025	42325	85	1323	1285	16	2938	2950	29	6229	5898	41	6298	6124	44	264637	246957	85	3.26787
231091	174432	111	99272	74745	104	2632	2027	29	5183	4053	44	11077	8706	63	13448	9818	73	480299	378501	104	3.2689
47887	50771	67	21518	21869	56	416	365	0	1569	1326	17	2334	2646	24	2288	2105	28	93155	94332	70	3.2689
108705	106728	83	36504	35415	79	1414	1099	12	2744	2418	27	5179	5221	39	7107	6316	48	222136	216486	90	3.2689
60643	62403	73	22574	23160	53	604	523	0	1218	1690	15	2537	2419	28	2639	2751	30	107375	109922	72	3.2689
90534	87577	84	34317	33544	77	975	948	0	2087	2234	21	4604	4286	40	5136	4941	40	183444	174939	79	3.26992
247629	188777	113	76292	58388	104	2766	2086	30	6528	5338	43	14558	12060	69	16413	13459	76	575222	476222	109	3.26992
244803	186019	126	96282	73684	108	3023	2522	30	6883	5576	46	13263	10337	69	14011	11035	68	534684	439446	111	3.27094
169700	151037	94	69226	62488	91	2308	2079	25	4924	4276	42	10758	10180	60	12108	10995	55	460793	429544	92	3.27197
172017	155597	96	61209	56031	88	2211	1858	25	4855	4627	37	10375	9811	60	11740	11365	57	363153	344780	88	3.27913
91491	90155	80	31052	30313	78	843	906	0	2470	2443	23	5011	4967	37	4757	4971	36	210788	200023	81	3.28016
106959	104499	84	38125	37070	79	1607	1555	16	2542	2528	26	5926	5860	39	6273	5887	44	246309	232667	78	3.28118
150950	141639	88	54830	51524	85	1951	2110	21	4700	4393	40	8639	7664	53	10363	9838	59	372114	363532	84	3.28118
190257	156802	116	86486	72797	103	2271	1764	25	5328	3827	42	10767	8706	59	12061	9669	66	446269	371188	116	3.28937
60527	59589	79	27197	27220	74	630	658	0	1466	1641	16	2555	2343	27	2757	2617	30	110040	107073	77	3.29551
61076	62534	75	25164	24963	68	459	540	0	1284	1189	13	2311	2126	27	2708	2650	28	105583	104051	73	3.29858
127478	120437	100	54533	52783	83	1578	1551	17	3265	2883	31	6547	6503	41	8975	8586	53	290164	273871	84	3.30268
106535	104164	82	32463	31884	79	981	975	0	2956	2690	27	5616	5375	40	6407	5713	42	236209	223263	86	3.30677
185921	155447	102	86969	72391	97	2541	2499	25	5058	4635	41	11190	9435	62	12046	9772	68	464434	404591	96	3.30985
202208	151085	99	67868	51952	97	2245	1654	26	4979	4063	39	9646	7676	56	11502	9279	66	417399	327219	99	3.30985
139537	132970	86	35829	34388	83	2492	2183	24	4639	4614	39	10305	10034	53	11118	9911	61	408201	386735	87	3.31394
107426	105801	79	61362	59821	81	890	973	0	3007	2481	33	5518	4930	43	5321	5252	40	226107	215187	79	3.31394
54832	55710	73	21204	21094	54	419	539	0	1118	1177	9	2788	2767	29	2771	2509	32	101055	96533	70	3.31394
116863	113697	84	50549	49086	81	1232	1205	13	2950	2958	31	6229	6186	41	6774	6944	46	245998	238204	82	3.32213
176936	148891	96	45384	37832	91	1354	1165	14	4432	4093	35	7972	7195	49	10044	8313	60	340410	299550	95	3.3293
127607	123249	88	53983	52112	81	1494	1560	19	2841	3173	31	7257	7162	45	7868	7765	47	289683	283846	81	3.3293
56370	56673	83	14870	14589	49	501	517	0	956	1135	9	2341	2639	24	2844	2649	34	103754	102696	74	3.33339
164493	143331	95	67294	58538	91	1891	1515	23	4495	3900	40	9040	7990	53	9090	8056	61	350927	309818	93	3.33442
151776	142378	88	47635	45549	83	1847	2043	21	4895	4046	43	8104	7147	49	9150	8641	52	316515	295382	91	3.33544
128810	122046	91	58400	56286	84	1584	1298	17	3898	3198	33	7174	6514	45	8288	8108	48	295627	283401	87	3.33646
148734	135604	96	52717	48393	86	1712	1476	20	3824	4008	32	7497	6836	46	8007	7517	53	313399	292605	87	3.33954
132177	122944	88	48355	45864	84	1530	1337	18	3313	3232	31	5760	5360	43	7051	6514	43	237622	228267	86	3.34056
226054	189867	111	93454	77542	108	3096	2379	32	7022	5992	47	14110	12604	66	16909	15353	70	528431	477904	107	3.34465
311066	212847	116	103565	74339	113	3637	2596	36	8416	5602	55	18413	13462	81	21404	13156	98	731759	519660	113	3.34465
154035	133169	93	48007	39431	91	1535	1336	17	4323	3461	38	7446	6163	48	9088	7600	61	294883	271786	87	3.34773
172286	159538	90	60777	56915	87	2481	2280	28	5339	4912	41	11262	10249	60	12201	10884	67	415392	381277	89	3.35182
188567	157365	103	59265	50189	91	2187	1778	22	4687	3967	38	8476	7521	50	9022	7662	54	344077	306972	92	3.35387
221660	177908	107	57519	46493	97	3023	2328	30	7196	6051	43	12092	10153	63	12446	10288	66	471359	413749	99	3.35489
110999	109203	82	32001	30908	80	1266	1200	15	2879	2791	28	5996	5625	44	7373	6889	47	216382	209386	81	3.35899
122807	115817	82	73347	69593	84	2056	2270	22	5022	5143	37	9890	9323	61	11034	9946	59	359631	335210	85	3.35899
135443	128617	85	57528	55696	81	1905	1622	22	5754	5942	40	7371	7157	45	6332	5906	41	185869	176984	79	3.35899
124685	118781	90	75517	72443	84	1843	1670	22	4061	3601	35	8251	8434	48	9193	8055	49	311125	292331	85	3.36103
177286	144380	98	93587	80887	94	1865	1762	20	4483	3498	40	8889	7677	52	9204	8246	53	358145	309521	92	3.36411
128924	122374	92	32982	31785	81	1380	1351	17	3527	3435	34	7498	7281	45	7884	7545	48	297602	285885	83	3.36513
167882	146607	94	75928	65302	92	2035	1621	22	3916	3601	37	8642	7506	51	9878	8710	54	360677	326527	90	3.36513
214625	159398	101	81044	59958	99	2517	2150	29	4637	4149	43	12012	9051	63	12562	10088	65	492627	397068	102	3.37127
291108	192090	118	107488	74347	115	3296	2254	36	6425	5122	47	14153	9564	71	16590	11951	81	546157	380800	115	3.37332
191226	161308	100	82414	70963	95	2595	1992	26	5374	4504	47	10292	8759	59	10814	9002	58	378958	343061	94	3.37639
177532	152466	97	73411	61676	95	2190	1743	24	4185	3387	37	8957	7460	54	10148	9202	56	376744	344598	90	3.38049
130036	122220	88	50534	47737	83	1820	1786	20	4298	3834	35	7848	7422	48	8203	7361	53	327138	307370	81	3.38151
130266	122415	92	44783	41704	85	1751	1692	19	3632	3285	31	7345	6887	50	7884	7164	52	285380	261643	101	3.38151
138345	130368	102	61625	57180	89	1855	1839	20	4111	4157	34	9105	8224	61	9396	8369	52	352313	322046	102	3.38151
128310	122822	84	48553	46049	82	1625	1278	15	3438	2775	31	6326	6243	41	6849	5934	44	256625	240582	85	3.39072
189437	166736	112	66551	58435	112	2565	2374	26	6476	6089	47	12059	10916	68	13568	12732	69	453113	414400	112	3.39072
164270	140679	99	56251	47767	94	1856	1593	22	4877	4460	37	7789	6847	47	8265	7768	49	319914	281816	94	3.39277
151375	134257	91	60648	54351	89	2048	1654	24	4319	3811	37	8454	7348	49	10115	9419	58	362382	338209	91	3.3938
112422	107440	85	76093	73563	83	1558	1410	18	3733	3657	30	7200	6407	47	8358	7995	51	277471	264307	83	3.39482
31169	31589	63	12733	12855	45	385	304	0	463	508	0	1239	1207	11	1616	1466	17	54942	54048	69	3.40096
132455	121949	86	48751	44454	86	1570	1232	17	3446	3515	32	7748	7227	50	8817	8102	50	310337	300053	85	3.40813
88583	88322	79	37626	36666	77	1118	915	0	2092	2282	22	4648	4346	38	5642	5336	40	195329	195221	78	3.41427
117684	113410	85	39242	38292	81	1291	1310	14	3417	2888	31	6519	6475	43	7115	6561	46	274893	264040	82	3.41427
118867	114230	87	40856	39462	81	1550	1513	17	3181	3123	30	7237	6619	50	7197	6513	46	282106	268234	83	3.41939
58196	58568	87	31556	31282	74	565	568	0	1062	955	0	2552	2374	28	3022	2730	30	98330	96464	74	3.42246
312327	202496	128	138322	93184	125	4311	2871	40	9211	6218	60	19294	12928	86	22661	15254	95	720278	493443	128	3.42553
273666	197524	115	113162	79244	112	3642	2707	35	8401	6042	56	16182	11786	79	16652	12320	72	613309	479237	111	3.42758
98968	91872	98	45172	41312	98	1202	966	0	2428	1887	31	5324	4625	40	6016	5709	43	215353	187194	98	3.42758
111996	111176	81	45932	45133	80	1552	1396	17	3333	2858	35	6524	6747	41	6732	6413	45	268067	262106	83	3.42758
228869	192988	95	90360	74920	94	3391	2906	33	7764	7132	47	14774	12767	67	18622	15242	85	593184	537130	95	3.42758
80072	79752	78	31380	31421	73	810	1008	2	1804	1696	19	3764	3592	34	4441	4411	35	149404	146935	76	3.42758
213148	164035	104	124274	100892	99	3430	2952	34	8482	6489	51	14921	12307	69	15724	13979	68	577946	485715	97	3.42758
205533	161881	104	99069	82095	101	3034	2449	31	6550	5054	48	13790	11199	66	15582	13338	73	560763	483330	104	3.43782
119451	114282	84	43526	41671	80	1268	1460	17	3266	2692	34	6820	6667	46	7821	6975	51	259001	249150	85	3.44191
77033	72969	94	20985	20570	62	568	679	0	1363	1551	19	3537	3529	32	3549	3830	29	131645	126895	74	3.44294
166324	153375	94	56046	51864	90	3257	2683	31	5482	5570	39	12598	11831	66	13160	11886	69	485121	456369	88	3.44294
140375	130839	89	51279	48707	83	1888	1714	19	4077	3656	34	7702	7335	46	9293	8350	59	299823	280602	82	3.44498
291160	240110	132	174244	143904	120	6078	5028	42	14428	11171	68	28711	22822	106	32254	26073	110	1.04858e+06	860967	122	3.44908
245819	184564	121	89754	66980	116	3196	2569	34	6754	5629	47	12933	9882	68	14237	11166	67	498600	388252	117	3.45215
269807	202056	112	105561	78011	109	3624	2615	38	9730	7281	66	17331	13731	73	18865	14214	88	643924	512257	111	3.45317
109715	106987	80	50135	48489	80	1345	1288	15	3208	2684	36	6182	5898	43	7322	7547	42	242635	241526	86	3.46239
111546	108103	81	38892	37720	79	1153	1243	12	2782	2571	25	5297	5126	41	6053	6052	39	208909	198666	86	3.46853
137675	130184	88	40835	39421	82	1946	1813	19	3697	3677	34	8107	7901	47	8995	8472	53	329279	311200	87	3.47058
263104	192581	112	95291	68645	110	3144	2280	33	5941	4287	44	13107	9403	70	14032	10261	72	527898	393622	112	3.47467
111217	105336	93	35431	32950	86	1479	1322	14	2907	2609	32	5759	5292	43	7043	6252	46	257215	236580	99	3.47467
76617	78273	77	33239	33341	77	715	831	0	1498	1830	21	3130	3164	29	3209	3063	33	128061	124515	75	3.47467
161684	147725	105	68787	63747	92	2415	2192	27	5204	4499	39	10809	10411	52	12938	11935	67	460837	430096	93	3.47672
190237	162918	96	61556	52257	94	2133	1708	24	4974	4177	42	9938	8109	56	10517	9675	57	359318	333492	94	3.47979
289899	201228	118	95525	65548	117	2842	2002	32	8876	5870	60	15130	10734	71	17050	11105	81	604229	424530	117	3.47979
70154	69057	80	24336	23889	73	826	614	0	1275	1623	17	3203	3194	31	3202	3292	30	125195	122481	75	3.48184
171928	149933	98	68719	59895	93	1912	1609	22	4557	3777	40	8395	7366	50	10533	9490	55	347751	321591	91	3.48286
299889	198797	121	115088	78549	118	3832	2726	36	8109	5939	53	17882	12551	81	19694	13738	87	662966	479685	121	3.48593
251231	183727	120	79483	58654	105	3072	2354	32	7003	5643	52	14074	11107	65	15846	12333	73	548657	428955	106	3.48901
88860	91592	76	25687	25252	67	868	1005	2	2779	2589	29	4507	4513	38	5116	4875	38	175456	165401	94	3.48901
107309	110386	70	50133	48504	80	1463	1409	16	3133	2805	33	6273	6026	45	7058	6665	47	247749	236095	80	3.48901
186135	151001	98	82196	67264	96	1838	1309	19	4574	3910	38	9914	8153	55	11168	9649	57	416087	360317	95	3.48901
114838	110385	86	47863	46104	81	1403	1237	19	3125	3390	29	6921	6561	44	6595	6374	42	258559	245559	84	3.49003
177053	165595	89	45600	43042	85	2597	2363	26	5784	5581	41	12494	11453	68	13256	11946	63	472211	439924	90	3.49105
118176	111245	87	28952	27800	81	1916	1825	21	3638	3567	32	8140	7604	49	7982	7676	51	321562	306651	85	3.49412
234809	172307	118	73960	52972	105	2568	1977	26	6151	4446	49	11926	9382	65	12283	9500	62	487191	370740	109	3.49515
140086	132279	86	85563	81609	85	2051	1712	22	4445	4324	35	8429	7868	56	8601	8218	50	312196	289613	88	3.4972
124613	118128	94	41110	39804	82	1517	1360	14	3660	3331	32	6763	6788	46	7029	6442	44	245420	236298	83	3.50436
243451	175590	121	91646	65716	109	2968	2031	34	6722	4851	54	13665	10658	64	14353	10813	67	551200	416161	109	3.50641
100660	98307	81	45358	43933	81	739	842	0	1992	1946	25	4394	4311	36	4726	4502	35	173329	170032	78	3.50948
228957	176691	129	110567	90586	129	2401	1717	27	6294	4772	55	12058	10080	58	13075	10017	69	447462	373650	129	3.50948
156647	145614	100	58550	54907	86	2164	2101	23	6277	6005	44	11163	10565	55	12780	12136	59	480948	460289	84	3.50948
208125	182638	98	69908	61354	93	2438	2287	26	5831	5226	46	11923	10963	56	13150	11246	64	477236	418216	97	3.5146
206417	171129	103	74463	60587	102	2396	2089	27	6043	5412	41	11001	9148	61	12227	10095	73	426420	376182	103	3.51665
161432	154371	88	67472	64523	86	2386	2115	26	5114	5144	35	11234	10977	60	12123	10898	61	441778	414829	87	3.52381
315003	206714	121	199415	154006	120	8284	6625	46	21020	15030	98	40238	30013	112	46023	34991	112	1.04858e+06	1.03646e+06	134	3.52791
110435	105336	86	45128	43609	81	1120	1029	5	2276	2666	25	4911	4595	39	5985	5815	42	207163	198679	81	3.52791
343768	207153	134	132186	77616	131	4034	2363	43	9152	5797	55	18878	11227	82	21310	13407	91	722317	443193	135	3.52893
119722	118105	84	34960	34492	79	1682	1583	20	3796	3698	34	7101	6639	44	7321	7208	48	273578	268453	81	3.52893
138024	130449	87	59454	56356	85	1663	1592	19	3672	3453	35	7848	7328	55	8951	8063	50	310764	292853	90	3.53098
162114	150612	90	58266	54426	86	2154	2323	23	5182	4548	41	10619	9843	58	12622	11337	61	406293	378587	89	3.53405
163724	142024	98	72630	65459	92	1971	1844	24	4571	4026	39	9212	8423	58	11758	10496	59	388056	349995	89	3.53815
207800	170572	100	91822	76093	98	2287	2080	25	6095	5537	42	11158	9441	57	13007	11095	67	427560	386526	93	3.54019
120229	113618	85	46655	43918	83	1402	1363	16	3003	3278	28	6061	5643	43	6285	5649	49	256400	243280	79	3.54122
234636	196694	109	102308	88037	97	3217	3080	30	7172	6055	48	15590	13333	68	16573	14043	79	587324	488470	99	3.5535
236665	174639	110	89115	65313	108	2542	1848	30	5702	4319	47	11769	9119	62	13039	8884	64	498176	377154	107	3.55555
134951	129439	89	36164	34294	82	1717	1506	19	4227	3750	34	8537	8035	48	8486	8215	50	314478	301739	87	3.56476
250294	160561	111	93357	55265	107	3016	2272	34	7150	4764	54	13967	8848	72	16040	10798	81	586064	384059	106	3.56784
77347	75416	79	40929	39733	77	972	1196	9	2507	2490	28	5203	4670	41	4959	4856	36	193928	188545	77	3.57091
177953	163992	91	65629	60482	88	2533	2356	27	5681	5610	45	11559	10751	55	12527	12006	58	434566	412286	87	3.57091
112333	109908	82	41117	39705	80	1410	1402	14	3058	3222	30	5857	5548	40	7564	7389	48	267131	252232	83	3.5791
97813	94338	86	34636	33681	79	1132	832	0	2115	1861	24	5195	4919	39	5243	5175	37	204630	193905	83	3.58217
126923	123020	84	43752	42432	82	1384	1434	13	3283	3236	32	7480	6913	47	7518	7470	47	281535	270941	84	3.58217
93676	90793	82	50396	49325	80	1182	1135	10	2274	2388	27	4437	4369	36	4542	4200	38	184476	177088	80	3.58422
210953	175563	103	71554	58148	100	2717	2096	27	5215	4524	45	11458	9657	61	13243	11672	69	460509	402459	100	3.58524
139706	133138	88	51141	48875	83	1876	1780	21	3913	3689	34	8907	8713	51	9118	8704	58	329286	320469	87	3.58729
151186	130033	93	49310	42169	88	1671	1487	17	4044	4218	33	7521	6726	46	9819	8730	55	347487	319385	93	3.59138
52788	52447	83	21612	21407	63	286	375	0	817	1313	12	2056	2203	25	2884	3111	29	94193	92040	75	3.59548
157590	139660	94	53796	46552	91	1690	1337	15	4081	3772	36	9280	7741	55	9251	7645	59	362244	323578	95	3.59548
189075	170000	93	62222	56147	90	2477	2063	25	5038	4858	40	9593	9039	54	10644	9266	69	364889	334552	91	3.59957
132500	126400	84	51093	48613	83	1593	1423	20	3879	3915	34	7367	7355	47	8510	7233	59	292045	278904	84	3.59957
193675	150239	95	70887	54464	94	1854	1363	18	4515	3175	47	9048	7351	55	10772	8148	60	382779	299758	94	3.59957
102171	98739	82	29120	28534	79	1064	998	0	2562	2437	28	5425	5142	42	5478	4999	39	213461	207726	80	3.60162
53301	53677	82	18285	18037	55	345	478	0	473	599	0	1980	1966	23	2142	2252	23	85527	84161	71	3.60469
152180	141508	88	68980	64514	87	2005	1746	23	4752	4111	40	8551	7942	52	10253	9859	56	330336	314678	86	3.60981
172055	156396	97	73567	68702	89	2801	2768	29	5868	5722	42	12381	11283	60	14930	13974	71	486862	440267	90	3.61186
189518	154468	95	68165	52753	96	2017	1659	23	4710	3929	40	9659	7977	58	10253	8663	59	408706	338072	97	3.61595
94512	95561	78	38612	38046	78	1312	1009	3	2629	2270	28	4576	4350	39	5496	5389	37	197574	194676	82	3.61595
135532	128332	92	56776	52914	86	1854	1602	24	4430	3935	37	8373	7716	50	9487	9169	53	338796	317554	88	3.61698
240960	184356	108	83185	64135	108	2703	2364	27	6462	5470	50	13365	10649	64	15114	11661	75	503536	416509	109	3.62005
186487	165211	94	64178	55877	92	2194	2016	23	5395	5030	45	11165	10155	58	12752	11603	62	427200	390770	96	3.62926
54462	56398	73	25066	25207	63	453	581	0	1081	1350	13	2315	2261	26	2730	2589	25	97095	96277	79	3.62926
270484	208199	114	93458	70419	112	3143	2408	33	7096	5984	49	15548	12171	70	17672	13228	72	560341	438476	118	3.63131
56266	55953	75	17621	17889	51	587	581	0	1593	1181	18	2755	2628	27	2422	2516	26	100252	97872	75	3.63131
199939	172457	95	78912	68487	95	2746	2462	27	5630	4873	44	9684	8549	51	11303	9881	60	356943	326106	91	3.63745
170031	150004	108	67052	58511	108	2317	1883	26	5232	4762	38	10654	9628	57	12577	11520	62	422744	385918	108	3.63745
130113	123353	98	58283	56696	83	2561	2235	25	4831	4884	38	10486	10159	56	10909	10174	57	437919	410653	84	3.63745
218371	164380	112	94430	72082	107	2131	1747	25	4834	3642	40	11270	8301	68	12376	9659	59	457994	363708	103	3.63848
171626	146573	97	67285	58763	91	1807	1737	24	4894	4701	40	9358	8391	52	11513	9940	66	404548	381853	91	3.64052
104586	101573	84	26367	25555	78	1449	1173	12	2429	2549	27	6101	6098	40	6719	6696	43	258883	248667	82	3.64257
209474	154807	103	124386	99902	101	3770	2829	35	8998	7052	53	14782	11736	66	18812	14220	85	630756	509817	103	3.64564
80215	80876	78	15113	15415	46	873	1088	6	1821	1797	21	3543	3545	32	4139	4082	33	152062	150141	77	3.64564
235399	175900	104	82743	60974	103	2840	1969	34	5430	3844	47	11244	8445	62	13497	9673	67	436610	323440	104	3.64564
171217	150266	97	66394	58564	91	2166	1755	23	4012	3879	33	8512	7207	53	10102	8500	62	366571	335761	94	3.65178
173318	149135	95	50979	41915	91	2178	1931	22	5539	4748	43	9742	8841	56	11274	9774	56	407608	374611	92	3.65281
88731	87377	88	19561	19487	54	1068	1155	11	1926	1950	20	4422	4160	37	5323	5186	42	184821	175581	79	3.65281
192246	158368	99	60832	49732	92	2438	1852	29	5045	4519	42	9649	8272	52	11814	10654	57	425220	378272	98	3.65588
99261	95125	86	42124	40586	80	766	845	0	2392	2277	27	4628	4657	35	5144	5081	38	179630	168812	83	3.65998
166148	137318	94	94860	83218	92	2661	2348	26	4745	4149	42	9914	8798	55	11030	9825	65	398310	350359	95	3.661
218819	193933	107	84693	76945	98	3724	3149	33	10377	8724	56	19191	16947	81	20113	17617	76	708299	609593	114	3.661
105632	100320	86	93800	91110	81	2022	1903	22	5259	5144	41	11075	10555	58	12732	11765	67	440078	421260	87	3.661
146072	138344	86	64861	62518	86	1931	1837	21	4620	4170	38	7968	7512	49	8632	8437	52	323767	300986	86	3.66612
157233	146124	89	54595	51444	86	2026	1938	22	5202	4666	48	9756	9478	54	10676	9659	58	361030	329926	90	3.66612
86746	83874	84	45359	43996	79	922	818	0	1699	1450	14	3595	3703	31	4487	4208	36	155337	148273	77	3.66817
168092	152474	92	57959	52855	90	1495	1368	19	4199	4194	34	8313	7590	50	9628	8684	57	370120	346955	92	3.6784
133976	127052	88	46545	44607	83	2376	2103	24	4790	4247	37	8783	8022	53	9204	8543	50	313805	295014	87	3.68045
199902	175853	95	82095	73295	94	2993	2511	29	7539	6801	51	13014	11674	67	13399	12438	64	480657	441724	96	3.68147
109575	106740	85	46290	45159	80	927	875	0	2599	2793	26	5983	5719	41	6903	6348	48	255221	246102	85	3.68762
200222	166581	111	76757	65964	96	2370	2056	26	6053	5285	43	10650	8778	61	11949	10541	69	427866	385876	100	3.68966
190701	165360	99	88300	79559	94	2321	2246	25	5400	5373	40	12399	10954	66	13238	11936	64	488879	446518	100	3.69171
137566	130645	101	36177	34466	81	1868	1759	22	3781	3377	34	8542	8099	54	8662	7735	50	305655	288129	81	3.69785
206665	166902	102	77387	64201	96	1864	1453	19	4941	3908	42	9789	8270	57	11073	9354	61	380533	331244	94	3.70297
111578	105944	91	42783	41000	82	1103	1029	7	2657	2597	27	6172	5676	43	6972	6425	49	237954	217933	99	3.70297
82751	79683	91	30786	30449	77	899	801	0	1229	1486	16	3946	3690	36	3397	3190	32	142730	137827	79	3.71014
171918	150163	104	57532	50842	91	1742	1572	20	4606	4485	35	9468	8475	60	10473	9342	55	371806	351267	93	3.71423
119363	114078	84	42710	41182	81	1657	1211	15	3481	3294	32	6365	6069	43	8146	7388	54	262376	251414	84	3.71628
114317	111552	83	21319	20912	57	1381	1330	13	3250	2575	31	5670	5633	40	6829	5935	43	248221	241572	83	3.71731
170691	160801	90	55568	52315	87	2560	2291	27	6054	4957	46	10813	10053	56	12919	12478	62	417454	385507	91	3.71833
267238	197980	118	180815	142570	114	4575	3275	41	12423	9602	58	21199	16265	88	25822	19830	105	813905	657461	114	3.71833
205499	158508	114	100857	79803	100	2596	2108	28	5715	5077	44	11612	9358	62	12755	9736	65	477174	393845	102	3.72038
244211	178422	118	103724	77624	109	2712	1910	31	6183	4347	48	12738	9470	67	14474	10312	71	494644	382225	109	3.72038
136793	132699	89	33960	32940	82	1839	1603	22	3658	3567	33	7796	7409	52	8897	8905	51	295241	289146	87	3.72652
174971	161478	101	58832	55391	86	1925	1885	23	4826	4246	41	9336	8861	53	11296	10189	57	357354	327721	89	3.72652
111256	108164	87	37697	35871	80	1316	1240	13	3461	3166	32	5557	5657	40	5507	5049	47	199284	191949	77	3.73266
123976	118725	85	56005	53647	83	1215	1269	14	3771	3379	36	6266	6461	41	6760	6455	44	267448	251872	84	3.73573
190335	165052	96	111259	98373	94	3917	3093	36	8581	7649	56	14580	12716	65	16165	14088	72	551493	504921	89	3.73676
112637	111638	80	24509	24252	59	915	1106	8	3632	3439	35	5794	5923	39	7387	7512	48	248449	246204	79	3.73676
141573	135241	87	59916	56063	86	2228	1789	26	4463	4456	34	8941	8458	50	10152	9545	55	343634	332784	82	3.73676
157327	134017	90	85797	76961	89	2431	2016	25	4929	4705	40	11036	9861	59	11809	9787	62	444958	382488	90	3.73676
135377	131244	84	48993	47118	82	1780	1468	20	3267	3251	32	8840	8401	54	9423	8845	58	330146	316532	84	3.73676
288615	206973	129	92557	64273	120	4140	3001	38	9575	7566	54	18933	13889	79	21551	15616	91	710076	555666	117	3.73778
101850	101705	77	31095	31010	76	1377	1343	14	2946	2878	30	5582	5524	40	6212	5532	42	228473	222098	79	3.73778
158461	147117	87	74358	70378	87	2305	2014	26	5673	4879	43	11202	10138	65	11392	10478	62	406298	374218	89	3.74392
168349	154049	91	73815	68972	88	2145	2050	26	5358	5451	41	10825	9800	55	11854	11007	64	436816	395046	90	3.74495
298262	197492	135	139951	96142	127	4581	3330	40	9997	7313	64	20034	14011	81	21522	15239	80	775703	556921	126	3.747
243504	194033	102	87767	69658	100	3099	2333	31	6558	5925	46	14384	12145	70	15940	13330	70	597865	500528	97	3.747
340476	251650	137	212142	166490	134	6886	5232	42	17607	13063	94	33021	25196	126	36105	25764	125	1.04858e+06	908535	134	3.75007
318368	197118	142	127565	75944	142	4478	2534	43	9946	6507	63	19924	11381	104	22759	13217	100	764964	457662	142	3.75007
189876	156302	105	88271	72286	95	1968	1683	24	4444	4064	40	9370	7951	55	9826	8177	57	381081	325402	95	3.75211
202687	164742	106	139272	123937	96	2556	1845	29	5425	4876	46	11239	9571	59	12515	10217	65	403208	352160	92	3.76235
119625	113089	89	46496	44692	82	1053	1134	10	2877	3214	31	6334	6331	44	5918	5314	45	239655	226055	81	3.7644
247848	175750	113	91650	64591	107	2874	2047	31	6223	5366	52	13103	9626	67	15760	11314	80	563758	421476	104	3.76542
138614	131165	89	41081	39402	83	1927	1898	23	4542	4015	38	9846	9437	55	11197	9987	68	394500	378815	82	3.76747
116463	110900	86	47975	45926	82	1772	1920	19	3817	3935	31	8368	7752	51	8932	8264	53	292745	281369	81	3.77054
193642	168635	110	66995	57466	101	2343	1979	25	6042	5817	40	11828	10757	61	12775	11678	61	448336	402462	110	3.77054
243701	184724	132	96697	74271	132	3514	2505	34	6795	5488	48	15277	11927	68	16343	12905	70	632419	505129	132	3.77054
123588	118787	86	50074	48073	84	1567	1548	18	3530	3531	37	6737	6544	44	7855	7754	49	294398	280206	86	3.77464
204980	165703	99	88430	72155	99	1803	1460	20	5440	4595	43	11045	9403	58	11556	9733	58	420723	366818	97	3.77976
203646	163536	100	74466	58612	100	1902	1639	20	4577	3437	43	9361	7231	60	10344	8593	55	379328	312898	99	3.77976
100286	101799	78	45638	45163	79	1120	1046	6	2707	2664	29	5115	4700	39	6105	5484	44	210563	204549	78	3.77976
106224	102376	81	32367	31708	79	956	1186	10	2679	2459	30	5778	5406	42	6196	6221	41	236445	227894	85	3.7859
160130	133860	109	84872	73962	92	1621	1461	17	4287	3784	37	7901	7040	52	7454	6766	49	287961	255483	94	3.79102
231239	193162	101	70711	56842	101	2596	2103	28	7671	7159	48	14884	13398	70	15236	12270	69	574532	516159	100	3.79409
250158	177863	107	84994	58794	105	2907	2043	31	6243	4605	50	12612	8801	66	14226	9747	77	491898	343356	106	3.79409
184293	156563	94	48277	38477	93	1820	1772	21	4561	3333	38	8794	7566	52	9001	7479	54	327041	285200	93	3.80228
221094	183111	103	72524	60111	98	2694	2244	29	6277	5389	44	13070	11283	59	14074	11785	64	507085	455009	100	3.80535
115687	110012	84	57888	55508	83	1773	1795	19	3908	4335	31	8488	8148	47	9566	9606	49	316228	302360	84	3.80842
122422	118598	85	54541	53049	81	1516	1531	20	3168	3268	32	7426	7269	46	8149	7712	48	264014	251062	82	3.81149
219881	173232	103	74509	57453	101	2582	1905	30	5445	4256	39	11705	9160	62	13059	9554	68	480945	394635	103	3.81252
124940	119950	84	46046	44285	82	1900	2004	20	3414	3764	30	8367	7977	49	8240	8036	48	343097	328194	84	3.81252
241934	176502	109	83090	58368	107	2652	1752	31	5508	4109	49	10032	7216	60	11063	8214	68	396304	292626	107	3.81559
46383	44558	84	17979	18208	54	369	615	0	867	952	0	2076	2018	24	2031	2017	24	81787	79739	75	3.81661
97522	94244	81	44201	42558	80	1003	1213	10	2493	2131	28	5227	5419	37	5966	5813	40	219088	211199	83	3.81866
204225	166284	99	72688	58854	96	2596	1962	28	5965	5205	42	12062	10421	68	13235	11608	67	467563	406823	97	3.81968
245824	181584	109	88338	65276	107	2345	1623	28	5784	4358	45	11430	8788	63	12471	9596	64	443367	343696	107	3.82378
178727	158805	93	67352	60829	89	2635	2442	27	5579	4963	47	11732	10266	67	14800	13248	72	455839	430278	89	3.8248
137079	134645	82	49205	47758	82	1593	1596	17	3896	4092	34	8154	7855	48	9522	9300	53	343576	332901	83	3.8248
119267	113216	99	51508	49975	82	1399	1302	14	3575	3311	32	7665	7256	51	7427	6906	50	282327	270227	81	3.82583
257917	186703	127	111177	81104	110	3314	2584	35	7281	5042	52	15037	11327	72	16647	12409	80	548803	428604	109	3.83299
258959	208114	126	118030	97531	109	3645	2862	33	8436	7071	53	16209	13828	71	18440	16205	76	619249	557966	104	3.83402
126231	127122	80	42335	41137	80	1919	1883	20	4222	3750	35	7882	7408	49	10029	9229	59	310339	300932	82	3.83402
106951	102547	85	36332	35053	80	994	954	0	2013	2230	26	5710	5660	39	6074	6234	39	230114	220891	82	3.83811
133081	125441	88	43379	41467	83	1838	1871	21	4127	3901	37	8931	8372	50	9960	8801	52	368399	345974	102	3.83811
127471	122399	85	50949	48811	83	1771	1892	20	3726	3860	34	7895	7568	46	8991	9050	49	331682	307742	85	3.84016
135342	128590	87	42376	40788	83	1581	1498	16	3948	4005	36	8401	7860	49	9035	8109	52	332180	316043	86	3.84835
227411	168182	105	86368	63565	103	2557	1810	30	5631	4556	45	11286	8565	59	13108	9791	63	462706	353236	107	3.84835
99965	96633	83	35529	34691	79	980	887	0	1943	2318	23	4182	4348	36	5008	5178	38	194810	189634	86	3.85142
144234	133395	90	40138	38266	85	1465	1703	17	3744	3939	32	7502	7340	44	8373	7411	47	287780	267830	87	3.85961
148422	134605	91	45885	40617	87	1907	1584	21	3102	3528	31	8435	7935	49	9446	8218	56	332953	315382	87	3.86166
106570	103116	89	38241	36983	81	955	1179	9	3147	2981	31	5526	5497	40	6153	5536	43	220803	211326	79	3.86166
201120	162948	97	67758	54715	97	2160	1485	27	4389	4006	40	10673	8870	60	11326	9597	61	417673	362517	99	3.86473
182058	165085	93	60600	55401	87	2434	2323	26	5725	5060	43	11103	9759	57	13369	11741	67	432008	386992	89	3.86678
237267	186255	100	86691	68467	97	2834	2067	30	6254	4747	50	12532	10533	61	13536	10851	71	489065	397084	96	3.8678
89931	88068	79	35143	34253	78	629	671	0	2185	1727	24	3643	3648	32	4597	4153	39	161926	151341	81	3.87292
117697	112936	84	35724	34834	80	1490	1312	15	2947	2952	27	6402	6582	43	6613	6236	41	281622	264957	85	3.87394
190984	156206	111	55040	43348	95	2052	1577	26	4817	3901	47	9382	7856	53	10356	7992	53	405891	342227	98	3.87804
112723	109585	87	33482	32787	80	1661	1616	17	3374	3594	28	7088	6604	47	7797	7687	47	286087	273254	87	3.87804
143791	136709	86	57501	54404	84	2095	1790	22	3965	3827	37	8895	8735	49	10881	10544	58	393857	365583	95	3.88623
163197	154819	88	43165	41168	85	2181	1972	23	5670	5461	42	11894	10886	58	14212	13748	64	485274	451577	91	3.88725
200890	163041	100	61170	49140	95	2117	1857	24	5294	4625	43	9763	8255	61	10673	8954	55	420626	360542	95	3.89032
127822	121873	85	35172	33867	81	1665	1250	14	3525	3493	32	6970	6849	44	8099	7623	51	283495	267157	80	3.89339
72017	71262	84	17410	17281	53	569	578	0	1428	1368	13	3448	3532	31	3015	2906	31	118035	113118	74	3.89647
163637	142327	92	73200	65428	91	1827	1527	20	4380	3811	39	9007	7749	52	8958	8162	56	340518	305881	88	3.89647
47883	47847	71	16065	16054	50	356	357	0	909	1375	13	1605	1636	19	2004	1975	24	78121	81017	70	3.90158
135190	127844	95	57477	55611	84	2266	1921	25	4347	3979	38	8881	8319	51	10043	10032	51	336481	319551	87	3.90363
212635	174653	99	100856	83119	98	2886	2085	31	6264	5494	48	12365	9767	60	13690	11677	65	498839	430336	97	3.90773
104736	102877	83	42429	41342	79	1112	1097	9	2382	2584	26	5508	5339	41	6620	5908	44	208427	195517	83	3.90977
196113	172071	99	87853	76671	96	2771	2437	28	5839	5492	39	12573	10818	60	13463	11907	61	473442	437535	99	3.91387
222753	166756	102	80435	59914	100	2423	1975	22	5217	4057	42	11387	8398	64	12912	9486	68	487243	368672	106	3.91387
123904	116844	87	47657	46332	83	1574	1557	16	2763	2633	29	6122	5860	44	7065	6676	43	262623	246266	87	3.91489
229161	180434	110	69141	55106	104	2369	2016	26	6276	4554	47	12884	10785	63	14588	10635	69	536686	446164	110	3.91592
65853	64635	84	23690	23640	71	741	591	0	1446	1600	15	2638	2817	28	3258	3252	30	129883	124979	78	3.92206
108491	103217	87	38813	37522	80	1089	1157	11	2933	3161	27	6091	5921	42	6875	6280	46	240792	226025	81	3.92513
196391	170636	105	80633	72402	97	2383	2319	25	5327	4930	42	10986	9520	58	12228	10912	68	421525	386163	97	3.93127
120401	115117	83	41847	39997	82	1013	1162	10	2687	2998	29	5703	5581	41	6223	5625	43	232675	219998	84	3.93537
142688	133852	87	76665	72560	87	2050	1940	23	5072	4040	40	9343	8801	50	10539	10000	53	348481	318554	104	3.93537
129117	123703	90	51003	49188	82	1649	1586	20	3572	3383	33	8005	7494	48	8895	8651	49	306738	289630	83	3.93742
54293	53575	85	27566	27263	74	572	582	0	1407	1292	12	1958	2220	22	2078	1713	25	81584	79803	70	3.93946
175495	153869	96	65546	56521	91	1790	1572	21	4333	3982	38	9130	8913	50	11246	10176	57	402517	365748	90	3.93946
198563	176898	101	69776	64382	94	2803	2627	26	5937	5415	42	12463	11153	65	14162	12761	67	453120	404397	97	3.94561
374259	268928	169	163728	120834	151	6887	5328	44	15935	12001	68	30794	22568	133	36026	25924	125	1.04858e+06	841978	155	3.94765
217276	168488	98	80985	62778	98	2419	1811	30	5040	4374	43	10519	8499	53	11888	8839	64	441580	360937	101	3.94868
289172	193968	117	101942	66944	112	3374	2287	36	7889	5985	53	15846	11216	71	17898	11855	74	606337	412845	119	3.95175
119821	115071	87	35181	33795	81	1680	1394	18	3514	3636	33	6977	6759	48	7619	7177	52	277209	263681	81	3.95687
132919	126079	85	48612	45983	83	1826	1644	19	4505	4344	37	7132	6518	46	8763	7859	54	310825	294026	83	3.96301
148114	139676	87	65422	63715	86	1902	1791	22	4699	4560	38	9348	8824	51	10923	10010	54	368413	348097	88	3.96608
135329	127788	94	59394	56459	87	1830	1600	20	3471	3362	33	7038	6721	47	6639	6526	42	296190	277699	88	3.96608
198279	161379	100	69976	55429	98	2094	1771	23	5021	4092	41	10015	8647	54	10736	8404	67	420884	362688	97	3.96813
42877	44053	71	15765	15908	48	410	384	0	1274	1148	9	1508	1514	16	1512	1737	19	66382	64687	68	3.97632
266102	185192	123	96889	66326	111	3122	2095	33	7317	5258	52	15556	11463	74	16879	11412	87	638726	462417	130	3.97632
107619	105733	85	48786	47862	81	1264	1011	3	2756	3019	29	5216	5234	38	5294	5159	41	212698	209427	80	3.97632
118707	112238	84	54662	52614	82	1074	1225	10	3401	3521	33	7101	6867	47	8032	7126	48	286499	276759	84	3.97734
212738	175884	104	84517	69877	103	2035	1551	26	6362	5152	47	12045	10668	59	14280	12348	62	504169	447022	101	3.97734
109119	107381	81	42948	42264	79	1137	1348	14	3537	3166	31	6238	5800	43	6072	5990	41	227772	225652	81	3.97734
198038	162744	97	64995	55053	94	2261	1923	25	5002	4415	39	10258	8229	60	11843	9855	61	414870	354262	98	3.98041
197383	166864	103	72256	60255	96	2349	1831	27	5564	4691	39	10574	9171	57	10857	9981	59	420453	380682	96	3.98144
122558	117487	86	28246	27530	79	1634	1400	18	2776	2870	28	6963	6483	45	6668	6933	44	266387	257622	84	3.98246
185748	148949	98	98496	83419	96	2254	2021	23	5630	4519	46	9664	8652	53	11044	9120	64	390669	343255	97	3.98656
30771	31385	69	11830	11826	45	234	402	0	286	682	0	978	844	0	1226	1265	15	44740	45455	62	3.99168
72277	72382	85	24402	24001	69	773	826	0	1312	1521	14	2845	2861	30	3651	3161	36	126853	126434	73	3.9927
99297	96881	82	33424	32618	79	1081	982	0	2366	2269	26	5275	5250	39	4757	5084	36	205179	197257	78	3.9968
201706	174337	102	76687	65502	95	3201	2501	30	6422	5751	45	13052	11965	69	15644	14137	65	505689	470975	95	3.99782
101453	97389	89	53251	50607	83	1291	1118	8	3095	2527	34	6041	5635	42	7155	6949	44	254010	236017	97	3.99782
109222	107135	85	49336	47784	81	1560	1654	17	3335	3057	36	6539	6316	45	7148	6628	46	277811	263479	81	3.99782
102194	100156	82	44849	43538	79	1241	1174	13	2408	2449	27	4813	4631	37	5300	4842	38	199138	194757	80	4.00089
177200	153271	91	62512	53450	92	1865	1485	22	4323	4037	38	8402	7606	50	8646	7100	56	324076	287825	91	4.00089
117688	110333	87	46603	44497	83	1092	1100	9	2926	2719	28	6415	6402	40	6297	5649	43	251676	237138	86	4.00191
105043	101649	85	41850	40782	80	1345	1287	17	2410	2508	26	5196	5036	40	6448	5855	44	232746	221334	82	4.00191
46876	46210	80	13676	13772	46	575	451	0	617	951	0	1564	1579	21	1830	1999	24	84231	86771	70	4.00806
201804	174461	100	78478	70079	96	2782	2607	27	6170	5192	44	13123	12055	62	15292	13456	65	505269	461077	95	4.01829
110793	106546	85	35597	34172	81	1210	1348	12	2571	2266	26	6802	6330	46	7225	6487	48	265102	255130	82	4.01932
172807	157528	90	56796	51678	89	2330	1861	28	5351	4885	43	10119	8986	57	10241	9797	54	382258	356001	91	4.02034
163153	145536	92	62998	56960	88	1949	1895	23	5077	5131	37	10592	9680	57	11887	11200	61	422635	398211	87	4.02341
162263	150600	89	59666	56273	87	1855	1813	22	4777	4087	39	9999	9283	59	10372	8944	58	377610	352386	84	4.02341
173488	144932	94	69187	58037	92	1614	1301	19	4159	3847	37	8634	7470	52	9320	7771	52	356730	318754	90	4.02444
169007	150945	90	57889	49015	90	2057	1697	24	4806	4220	40	8665	8186	53	9504	8499	54	339837	312121	86	4.02546
223504	174309	104	89892	68262	103	2362	1797	28	5551	4578	44	12404	9847	67	12548	10100	59	468471	383735	100	4.03058
152094	143696	91	68246	65002	85	2393	1917	27	5625	5105	43	9754	9421	55	11997	11365	57	386408	364225	85	4.03058
184672	142167	100	83772	66620	96	1805	1445	21	4786	3857	41	10217	8338	58	11510	9213	60	399608	319430	95	4.03263
185619	157352	96	69765	61282	94	2513	2206	26	4957	4649	38	10511	9420	54	12188	10551	65	395294	361592	93	4.03263
139411	132156	92	54106	51884	84	1812	2036	21	4820	4255	38	9995	9636	56	10556	9527	55	355524	333053	85	4.03263
111092	106819	84	40471	39468	83	1148	1274	12	2989	2649	28	5197	5556	37	6253	6172	44	223233	212149	83	4.0357
98169	95638	81	31361	30636	78	928	823	0	2524	2750	28	4749	4799	37	5281	4949	40	194122	187696	78	4.0357
146642	138055	88	52462	49752	85	1704	1600	19	4334	3741	37	7661	7445	46	9084	8189	56	291823	270787	87	4.03672
258740	184248	118	99684	73226	106	2897	2183	30	6775	5307	48	13590	10105	67	14883	10862	74	488656	371870	106	4.03979
211244	164191	101	83775	64546	98	1785	1257	25	5541	4249	46	11506	9063	67	11973	9616	62	465108	379705	98	4.04184
103685	102132	92	39795	38499	79	1169	1289	12	3366	3047	31	6277	6342	42	5668	5145	42	246246	236204	84	4.04491
52015	51126	71	17721	17842	54	307	266	0	872	1083	7	2157	2356	24	2026	1981	23	84896	80515	74	4.04798
168485	155132	92	70954	65173	91	1953	1790	22	5063	4505	41	10250	8686	58	9726	8902	49	353063	318540	93	4.05105
91507	89842	81	24642	24650	61	836	881	0	1778	2086	22	4913	4671	37	5135	4770	40	190996	182523	79	4.05105
198500	159149	97	87632	73407	96	2250	1779	26	5555	4961	42	11930	10295	59	13161	11252	62	496614	429149	92	4.05515
329418	222611	134	134830	94322	131	3688	2392	39	9380	6658	58	16683	12589	70	19802	14059	78	653173	501465	127	4.05515
160365	148800	87	76110	71377	87	2363	2058	26	5406	5011	47	11369	10749	55	11995	11354	66	419166	388432	83	4.05515
55566	55792	72	13049	13074	48	537	635	0	1027	1145	8	2322	2411	23	2545	2338	29	85903	82563	69	4.05617
242533	180504	115	97940	71594	113	2893	2217	32	7113	5470	48	14404	11314	71	16872	13103	87	602748	474026	113	4.0572
101497	100699	80	35441	34801	78	1001	929	0	2980	2826	28	5235	4717	39	5524	4866	43	222990	212110	79	4.0572
128513	120143	94	39802	37989	82	1525	1201	19	4354	4152	40	7606	6937	47	8614	8516	50	312947	297512	84	4.05822
72733	69911	85	27179	26755	76	598	736	0	1438	1375	18	3151	3102	30	2934	2940	28	119207	117043	76	4.06027
176960	147133	99	61820	51001	93	2143	1783	23	3931	3840	38	8936	7514	59	10170	8467	57	376662	328378	95	4.06436
127084	115610	93	103276	95291	86	2285	2199	24	5148	5221	43	10912	10044	54	13376	12183	66	451635	423861	87	4.06436
187384	158952	100	70152	60203	93	2481	1905	27	5371	4410	42	9775	8273	57	9387	8389	50	359617	300030	95	4.06846
110345	107205	83	56673	54836	82	1179	1230	11	3025	2646	31	5931	5696	40	7746	6859	53	268064	255699	84	4.06948
189789	158210	94	70364	57064	93	2230	1736	24	5158	4402	45	9095	7732	51	10118	8256	56	363605	302159	92	4.06948
120873	118270	85	74011	70882	83	1699	1710	22	3510	3614	30	7836	7618	46	8889	7740	50	293623	274884	88	4.07767
243186	202048	104	75619	63296	101	2988	2470	31	7772	6865	52	14766	12632	67	19165	16363	85	552850	496727	102	4.08382
143372	140143	84	32148	31372	81	2248	2184	25	4746	4474	42	10497	10004	57	10716	9716	55	408515	385645	85	4.08382
232376	192896	99	76557	63124	98	2874	2349	32	7324	6513	49	15050	13567	67	16503	14952	67	598875	543472	98	4.08382
142023	131026	86	50087	44236	88	1702	1351	19	3033	2912	33	6593	5954	45	7443	6607	51	281182	262725	90	4.08382
109522	102694	90	46852	45592	82	1226	1145	10	3021	2593	31	5737	5677	42	6694	6430	46	241513	229509	80	4.08791
186314	157043	95	57557	48823	90	2009	1750	23	4405	3612	42	9125	7629	56	10633	9136	59	359612	324736	87	4.08791
185696	163425	102	99473	88928	92	2155	1910	24	5238	5154	38	9518	8943	56	10790	9684	55	352887	326920	87	4.08996
80930	79053	86	25857	25568	76	707	808	0	1587	1486	17	3266	3280	32	3565	3142	34	141115	136102	75	4.09201
121821	114739	91	58513	56530	83	1767	1636	21	4354	4592	38	8164	7588	49	10033	9494	54	339572	316164	86	4.09508
339026	214645	136	143466	88041	132	5269	3278	45	11429	7955	62	24073	15185	95	27714	18185	96	937339	597695	136	4.0961
106200	101901	89	33083	32332	78	1207	1089	8	2271	2459	26	5301	5276	41	5829	5527	47	219380	213391	83	4.09815
87256	86995	83	18676	18258	55	884	1046	4	1952	2200	24	4929	4803	39	4542	4812	36	172376	167398	78	4.09917
149218	139800	98	50955	48405	86	1825	1758	22	4124	4291	35	9107	8494	49	10090	9427	57	360221	338571	93	4.1002
96588	96628	80	29624	29178	77	1015	667	0	2812	2682	33	4893	4759	36	6125	5638	49	211183	206834	81	4.1002
111178	108302	82	44750	43691	80	1016	946	0	3158	3047	28	5343	4992	40	5013	4548	38	212975	206480	82	4.1002
152484	129395	91	55479	46576	91	1487	1408	17	3229	2744	33	7511	6867	50	8663	7843	48	321378	271698	90	4.1002
92455	89044	89	33951	33246	78	884	1088	6	2766	1901	31	4561	3962	40	4548	4419	38	178842	176481	79	4.10327
107473	103114	90	29552	28487	79	962	937	0	2277	2522	25	5936	5744	41	7443	6989	48	237822	228354	84	4.10634
135097	122825	88	51318	45355	86	1272	1178	11	3035	3026	32	7086	6951	45	7531	6793	49	290283	281691	89	4.10941
99671	89815	87	51473	48076	82	854	591	0	1105	1175	7	2436	2432	26	2665	2858	27	97701	95631	82	4.11043
209820	159841	99	115586	92549	98	2309	1599	29	5527	4821	45	11475	9407	60	12574	9525	66	480343	387513	98	4.11555
128660	121854	85	42836	40434	82	1735	1756	17	4049	4261	37	8026	7785	45	8885	8487	57	324800	308048	84	4.12579
173766	142862	100	79291	66121	93	2231	1716	25	4579	3596	40	8867	7797	54	10425	8822	57	382811	327382	95	4.12681
189672	160249	98	69623	60325	94	2074	2133	21	5356	4254	45	10520	9533	57	11135	10021	59	420868	376186	98	4.13091
138123	131899	86	62554	60210	84	1703	1461	19	4418	4122	37	7454	7214	49	8176	7816	51	309942	291005	87	4.13091
122169	116864	84	43067	41711	80	2107	2012	25	4439	4367	35	9878	9065	56	10680	10689	49	384043	368005	88	4.135
133689	124866	88	53549	50258	85	1555	1458	15	3349	3559	31	6981	6876	45	7608	7146	49	280194	263068	86	4.14934
213292	188766	97	89937	80223	95	3106	2623	30	7376	6640	48	13635	12712	65	15349	13835	69	517443	490241	94	4.14934
145076	137892	86	67503	64054	85	2169	1947	24	5032	4648	39	8921	8472	50	10822	9794	56	396647	376700	85	4.15036
284784	194544	130	102840	74279	123	3395	2351	36	7512	5849	51	15719	11421	70	17059	12286	78	579098	434843	120	4.15241
292262	223833	120	101900	84334	113	4318	3164	36	10570	8594	57	21908	17150	83	24285	20166	93	814922	680151	132	4.15241
80709	80493	78	31253	31225	75	953	839	0	1879	1729	21	4121	4469	33	4036	4350	34	168738	168859	72	4.15241
120593	114160	85	50269	47914	82	1565	1581	16	4257	3546	38	7343	6944	46	7449	6823	56	257571	245891	84	4.1565
253048	193707	104	119050	90378	101	4143	2858	39	10157	7719	64	20682	16486	78	23757	19280	91	805903	669273	101	4.1565
229616	185227	115	85860	69606	106	2574	2334	27	7832	6233	51	13290	11759	66	15500	12913	73	534983	469323	108	4.15855
251624	195503	117	128673	101364	111	3668	2718	35	7885	5764	58	15608	13131	69	17180	13791	69	617292	529607	108	4.15855
242030	186147	105	101335	79943	105	2319	1874	27	6342	5465	45	12405	9796	62	13996	10656	67	506991	415643	105	4.16162
292063	194880	119	111958	74610	116	3222	2116	35	7931	5002	65	15555	10665	76	16881	11569	80	621842	419076	117	4.16162
162237	145139	91	96888	89092	90	2057	1951	24	4977	4426	41	11320	10478	56	11085	10622	54	449216	420409	91	4.16776
143192	136253	95	44231	42512	84	2169	1898	24	4228	4345	36	8725	8494	49	9753	8402	59	383269	359267	89	4.17084
244670	129253	147	66786	35155	140	3955	1820	44	9704	4409	89	20087	9883	126	15663	8894	110	733675	340542	147	4.178
152233	125076	94	54019	44486	91	1567	1234	15	3702	3111	36	7415	6392	47	8378	7273	51	314038	277222	90	4.17903
148639	131481	90	63308	54952	89	1707	1741	22	3686	3522	34	7341	6573	47	8632	7328	56	297242	271384	86	4.17903
117335	113287	84	39963	38571	81	1422	1218	15	4496	4198	36	10423	9597	56	8828	8579	53	319837	303094	80	4.1821
234559	180365	103	101659	77982	101	2616	2287	27	6707	4820	54	12740	10233	68	14392	10978	69	548538	447808	96	4.18312
123988	123023	82	38848	37182	81	1193	1148	10	3320	3142	33	6176	6148	42	7520	7389	45	261346	252324	94	4.18312
232854	189611	103	127058	106340	100	3901	3618	32	8764	7142	62	16809	14183	71	19770	17171	84	659432	558546	93	4.18312
180451	161569	105	43416	39822	89	2406	2167	26	6092	5418	47	11924	11070	57	13663	11670	69	472679	422092	90	4.18414
170010	147020	91	62333	52886	91	1696	1582	21	3821	3122	40	7955	7142	48	9139	7787	60	338166	313289	84	4.18414
145693	137489	88	54232	52078	84	1861	1912	23	4409	4169	34	8971	8701	54	10951	10149	64	353294	335623	82	4.18414
105150	103253	81	56305	54243	82	1651	1480	17	3329	2773	36	7590	6784	50	7821	8033	49	283884	277481	77	4.18414
91256	89037	79	41138	40736	78	904	1052	5	1569	1667	15	4188	3904	35	4099	4417	32	154541	154698	70	4.18414
117482	113662	86	33537	32451	80	1313	1304	17	3772	3529	33	6884	6628	44	9217	8296	63	272224	262197	82	4.18824
244240	177952	103	85027	61262	102	2715	1903	31	5744	4255	47	11770	8999	62	13898	9518	73	503602	379417	103	4.18926
121934	117811	83	49461	47486	82	1087	1153	12	3633	3736	37	7353	6937	47	8565	7958	53	287023	269125	84	4.19131
191403	150187	98	74629	59395	96	2304	1911	26	5436	4658	42	10235	8543	57	11280	9579	57	446383	378362	95	4.19131
114314	110566	88	57814	56206	82	1154	1016	4	3120	2924	28	5636	5556	40	6250	5838	42	236780	225666	81	4.19745
160988	150055	102	37503	35240	85	2322	2201	26	6188	5619	41	11549	10888	60	14569	13247	66	437972	407469	92	4.20462
104346	102060	84	42084	39828	81	1238	1180	10	2394	2511	25	4735	4095	38	5727	5744	38	213747	199546	85	4.20564
146963	136611	86	61201	56961	87	1753	1479	22	4830	4427	40	8512	8139	50	9767	9065	59	343789	323652	91	4.20974
272337	190673	121	100534	70257	117	3461	2569	35	8305	5654	58	15243	11114	74	18127	12672	74	612620	449191	115	4.21588
180801	152787	99	102042	89941	94	2414	1922	27	5187	4772	40	10901	9822	62	12827	11024	63	428473	384120	93	4.221
113809	107126	87	41562	38111	100	1416	1255	13	2788	2548	28	6064	5774	41	6455	5884	45	231825	210216	100	4.221
243393	183861	117	83721	65085	101	2994	1947	34	7047	6089	45	13477	10160	74	14138	11402	65	551249	428783	117	4.221
145413	143118	84	56765	55520	83	1793	1944	20	4310	3684	47	8146	7690	48	8431	8416	48	320411	295758	83	4.221
393955	271351	148	190261	134815	142	7508	5200	48	17439	12924	82	33963	25437	120	39273	28488	133	1.04858e+06	967851	141	4.22202
177485	145726	99	67375	54666	96	1825	1536	23	4683	4047	39	9565	8180	60	10498	9077	56	393503	340462	95	4.22305
125636	119929	87	57452	55797	82	1588	1424	17	3497	3130	36	7141	6498	51	7262	7021	45	270753	261855	81	4.22305
150496	138149	90	60399	56779	85	1999	1625	23	5078	4499	41	10080	10081	55	10221	9998	59	369847	344787	85	4.22714
191066	156482	97	68805	55589	93	1626	1332	16	4793	4209	41	9321	7688	58	10348	9353	59	415841	350163	92	4.22817
194349	153369	112	72157	56607	101	2468	2065	26	4875	3829	43	10199	8367	58	11316	8941	63	455333	373283	101	4.22919
127197	121619	85	44366	42799	83	1230	1303	14	3214	2917	31	6773	6428	44	6581	6530	41	250184	239182	88	4.23738
264488	190773	119	105777	79321	116	3049	2169	31	7103	5623	47	15808	12017	75	17187	12485	77	589895	458617	117	4.24045
201830	165589	97	49773	41974	91	2464	2003	27	5760	5187	43	10507	9561	52	12085	9659	65	387399	334204	94	4.24352
237979	183899	108	105768	81546	103	3084	2041	35	7322	5778	49	14628	11675	67	14356	12029	76	553975	455389	98	4.25069
169955	147414	97	67433	59370	91	1888	1846	21	4881	4370	37	9212	8238	50	10363	9668	52	368142	339841	89	4.25069
151478	142462	87	61790	57253	87	2386	2113	27	5033	4111	39	9068	8272	51	9922	9205	57	345506	320722	104	4.25069
179931	159775	90	55903	49104	89	2273	2046	24	4292	4139	35	9142	7969	54	10837	9144	56	402303	372268	84	4.25069
199055	150180	118	91875	71474	101	2951	2654	28	5272	4420	39	12111	9630	65	12120	9395	66	469624	374245	101	4.25171
196155	160460	97	63581	51197	94	2504	2073	28	5420	4351	46	11847	10088	63	12956	11110	65	433302	386191	93	4.25376
135020	128819	92	38310	36968	82	1958	1767	21	3543	3474	37	8347	8089	48	10073	8758	54	336784	313671	84	4.25376
173994	147281	99	68775	56782	93	1725	1415	18	4177	3272	44	8221	6955	50	8463	6903	56	350445	301223	93	4.26707
236870	193220	109	56801	45169	100	2781	2191	30	7255	6176	48	13592	11831	64	14295	13052	67	515971	453807	102	4.26707
119784	114849	88	30307	29165	80	1578	1436	17	3359	3270	35	6490	6100	40	7145	6717	51	250254	241049	85	4.26809
182142	155032	103	59461	50846	92	2504	2175	26	7225	5256	52	12080	10775	62	13610	11842	77	483007	422493	110	4.26809
149753	143122	94	32370	31315	83	1516	1338	15	4204	3626	41	7233	6679	46	7741	7262	47	260893	244957	89	4.27117
242446	178608	111	87034	64391	108	2757	1921	30	6480	4395	48	12866	9219	68	14696	10666	70	493662	376978	109	4.27424
102919	100826	85	43658	42527	79	1027	833	0	2045	1979	25	4323	4182	37	4478	4299	38	192691	187236	80	4.27424
126989	122172	85	70000	67219	84	1534	1538	18	3715	3971	34	6099	5785	43	6443	6265	47	231433	216780	82	4.2855
113589	108806	86	44378	42930	81	1221	1251	10	3083	3008	33	6548	6364	42	6406	6729	41	242068	231599	84	4.29266
103190	99249	97	26979	26471	77	1001	1089	6	2690	2745	30	5438	5242	37	5806	5425	40	216944	206883	83	4.29266
99337	96610	90	21153	20619	62	1013	1044	6	2011	1988	25	5419	5291	37	5938	6053	38	232459	223061	84	4.29369
130735	122329	90	58188	55059	84	1290	1357	15	4803	4371	40	8247	7586	49	9018	8466	52	293303	268073	90	4.29574
188685	160262	100	50298	40527	96	2096	1960	23	5389	4735	45	10608	9411	56	11089	9312	58	408506	360656	97	4.29574
256597	184626	118	106682	77154	114	3551	2400	35	7686	5519	53	15952	11832	71	17885	13327	80	646908	492778	120	4.30188
149959	139577	99	62544	58271	86	1783	1660	18	4187	4516	33	9066	8061	52	9666	8991	53	354310	332049	90	4.30802
259316	203386	118	89317	68947	114	3277	2427	32	7650	6354	47	14192	11878	67	15792	12162	68	547571	455418	113	4.31007
64832	64797	76	34151	33856	75	512	553	0	1934	1880	18	2719	2611	30	2985	2992	28	109744	107428	72	4.31314
122303	115632	84	48025	45975	83	1401	1214	14	2866	2563	28	5555	5299	40	7127	6665	46	272572	259397	89	4.32031
193737	171434	108	93481	83169	98	2861	2540	29	7369	6962	47	13888	13181	70	16119	14280	71	558544	502476	111	4.32133
191608	155642	98	87543	72656	98	2108	1750	20	4829	4066	41	9194	7305	55	9990	8279	56	365605	318365	100	4.32235
206744	167896	97	99333	81314	97	2138	1714	24	6111	5213	44	11396	9095	62	12727	10933	57	435787	369775	101	4.32338
142141	132626	89	52807	50507	85	1686	1816	19	3577	3565	34	8330	8409	46	9885	9003	53	332259	310549	92	4.3244
291215	222582	129	119740	93955	125	3906	2849	37	9124	7635	51	18933	15090	79	21593	17842	88	695592	558902	125	4.32747
114887	108296	88	53023	51401	83	1698	1677	18	3241	3135	30	6657	5986	47	8143	7515	44	284309	272430	88	4.3285
118010	113441	82	46537	44975	81	1216	1222	13	2334	2255	29	6228	5619	45	5804	5280	40	229634	218880	85	4.33362
164139	151810	88	60061	55255	87	1948	1770	21	4824	4660	38	10564	10291	53	12129	11288	65	445457	417606	92	4.33362
105090	103436	81	31060	30494	78	1203	1064	8	2417	2167	25	4875	4834	38	5764	5211	45	214307	207394	83	4.33362
203229	164071	97	85630	70991	95	2142	1844	22	5320	4539	40	11091	9119	62	13529	11170	68	469399	406186	100	4.33873
116418	112725	84	41334	40084	82	1375	1150	11	3779	3778	38	6725	6314	44	7438	7366	47	256364	247458	88	4.33976
170428	143249	102	56816	47412	92	1852	1559	24	4700	3719	41	8792	7543	52	10036	8316	57	365474	305163	96	4.33976
143544	133651	96	52120	49106	85	1534	1712	17	4415	3912	39	8524	7862	52	9810	8842	58	329235	306459	89	4.34078
204961	167833	99	68388	55640	96	2498	2021	27	6432	5176	45	11131	9197	63	12066	10864	60	465461	405116	93	4.3459
150259	140770	91	68961	65355	85	2111	1990	23	4677	4678	40	9414	8788	50	11984	11368	63	395667	377260	88	4.34692
252461	195315	112	128386	107119	102	6396	5456	40	14047	11472	65	27612	22622	93	30776	25242	94	1.02606e+06	829009	101	4.34692
180293	154689	97	51609	44071	91	1848	1948	21	5405	5029	40	8662	8059	50	9676	8574	56	339613	312404	86	4.34692
247806	190956	111	74203	58093	104	3182	2504	30	8059	6313	57	15484	12978	77	16622	12957	70	592259	499609	104	4.34692
196365	169302	97	60956	52230	92	2152	1790	24	4902	4694	38	9486	8347	56	10881	9493	58	365977	340321	92	4.34795
109543	106806	87	49704	48032	81	1575	1576	18	2809	3041	30	6293	5976	43	7222	7314	47	250664	241873	82	4.34897
129144	123468	85	57450	54392	84	1293	1347	16	3200	3523	29	7042	6776	44	7642	7065	53	266687	251446	86	4.35102
128771	123281	98	46300	44289	82	1704	1632	22	2734	2880	28	6769	6776	45	8281	7240	51	268228	249929	88	4.35511
82295	81426	81	29923	29523	77	934	1001	1	1904	1904	20	3094	3107	30	2760	2692	29	111652	107613	80	4.35614
284193	207375	123	103602	75691	118	3852	2739	36	8966	7071	55	17798	13367	73	21925	16455	96	701222	550370	124	4.35819
219296	162036	103	81993	59899	101	2537	1982	30	6517	4847	50	11738	8046	64	13012	10180	69	462640	337266	119	4.35819
232091	178240	99	86997	66222	100	2823	1963	33	5917	4753	46	10589	8676	59	12451	9959	62	455973	363760	101	4.35819
59328	62093	71	20058	20291	53	481	457	0	1041	1066	5	2427	2618	26	3059	2959	32	103030	101105	75	4.35819
243113	194646	114	68290	53875	110	2996	2442	29	7771	6368	48	14377	11957	73	15845	12802	72	525677	454354	113	4.36023
96064	93880	81	30902	30638	78	636	794	0	2111	1907	27	4886	4736	38	5739	5588	38	195254	185181	86	4.36535
159020	135343	109	61780	52699	109	1986	1781	19	4401	3742	38	9380	8141	57	11243	9822	59	403957	362729	109	4.36535
275092	203299	124	109084	81411	117	3553	2780	36	9239	6882	54	17855	13637	73	17832	13972	76	647207	513502	122	4.36535
218787	164182	102	90865	67531	101	2670	1873	31	5289	4502	47	11270	8884	58	13124	10761	66	467192	368123	106	4.36638
109120	105397	83	50498	49586	81	1287	1146	11	3722	3244	34	6011	6113	39	7710	6775	50	258096	249187	82	4.37149
214634	174412	104	78425	62442	100	2600	2033	27	6963	5507	45	11518	9979	58	12885	11020	62	472711	405047	100	4.37354
134529	130987	84	53324	51392	83	1876	1631	20	4043	3600	39	7302	6906	44	8187	7916	47	272013	257076	84	4.37354
118598	113847	85	27664	26492	79	1310	1108	12	2934	3105	30	5915	5805	41	7547	7179	47	249370	237069	83	4.37457
192666	166709	94	64749	56151	92	2335	2232	27	5255	4874	39	10188	8822	58	12285	11000	60	397386	344852	93	4.37661
219482	176366	104	69004	54905	101	2579	2068	26	6653	5562	44	12218	10573	55	14433	11925	76	500850	431024	104	4.37764
118159	111284	100	40178	37609	84	1564	1405	17	3052	2878	28	6959	6270	46	8131	7600	46	286345	260800	100	4.37764
128353	121410	85	49921	47741	83	1925	1818	20	4345	3919	36	8638	8076	54	8538	8273	51	338529	320221	84	4.37968
130800	122364	92	46445	44306	84	1576	1539	19	3397	3085	32	8100	7835	48	10802	10236	64	340347	323891	88	4.38173
94585	94233	79	33366	32761	78	1036	1058	5	2680	2453	29	5478	5207	40	5785	5234	40	196499	189536	81	4.38378
94376	90692	87	32226	31596	78	1084	1248	13	2290	2337	26	4716	5005	36	5352	5389	39	195987	187374	81	4.3848
190436	149235	98	92394	76124	97	2488	1978	27	4908	3747	45	10442	8424	57	11069	8468	62	426403	353425	98	4.38992
239596	176437	105	96660	74126	102	2413	1876	28	6493	4348	50	11344	8561	60	13006	9788	69	446776	343846	102	4.39197
139653	130046	93	53425	50785	86	1665	1540	20	3671	3510	33	7694	7109	46	8736	8098	51	310006	289692	91	4.39402
102298	99722	86	26134	25335	78	1482	1317	16	2340	2204	24	5641	5601	41	6420	5836	43	227222	218240	85	4.39607
135603	125153	88	55824	50197	88	1977	1668	21	3433	3303	31	6767	6056	43	7714	6847	51	295038	265418	92	4.39709
75065	74601	80	15991	15911	50	948	899	0	1504	1748	18	3152	3050	31	3705	3163	37	129051	128747	80	4.39914
110593	106944	90	40216	39186	81	1215	1141	9	1908	2115	22	5296	5145	39	5047	4745	37	201333	194511	83	4.39914
226250	166417	105	81289	59838	103	2480	1793	30	7298	6144	46	14126	11354	67	15197	10778	70	543511	421058	110	4.40016
90634	88985	83	39658	38692	79	1051	981	0	2146	2046	24	4495	4264	36	4655	4369	37	158351	151815	77	4.40528
221839	161057	116	81380	60646	104	2233	1596	25	4980	3601	45	9880	7008	61	11146	8039	67	412906	321268	107	4.40528
212667	166848	100	82100	64613	98	2720	2273	29	6722	5430	46	11737	9506	61	11938	9482	59	439915	380170	96	4.40937
163883	139066	98	69570	58840	92	2017	1593	24	4069	3361	38	8332	7318	52	10381	9013	55	367392	318765	91	4.41245
118592	112858	91	44951	43464	81	1067	1168	10	3115	2947	32	6780	6843	42	7167	6501	52	268038	255892	84	4.41449
146088	137024	86	64231	60423	86	1954	1539	21	5508	4479	40	9414	9079	51	9588	8151	53	369596	343332	89	4.41449
144025	137107	88	51379	48338	84	2139	2054	22	4599	4452	42	9015	9216	48	10981	10008	63	349322	336792	87	4.41552
243727	183523	103	89520	68249	101	3220	2268	35	8184	6069	56	15474	11786	73	16792	12639	83	573218	460778	101	4.41552
69690	66943	80	20944	19448	61	708	889	0	1640	1253	19	3222	3054	31	2607	2606	26	133376	127718	80	4.41756
309109	219455	119	137173	97998	119	4376	3082	38	11498	8027	70	21498	15825	87	23233	17331	100	769896	596438	119	4.41756
176033	161270	93	58082	54663	91	2206	2075	25	4724	4386	36	8589	7867	57	10678	9517	64	349265	317058	94	4.41859
277898	184409	140	118269	81729	121	3085	2268	32	7666	5391	54	16066	11104	70	17204	12209	75	665863	490660	121	4.41961
152513	141185	94	49081	46166	87	1637	1668	17	4324	4474	36	8804	8420	52	9273	8296	53	314245	284264	89	4.42268
119448	115016	83	27471	27076	79	1577	1611	17	3645	3027	37	6257	6033	43	7934	7385	44	261519	250708	86	4.42268
115628	111934	84	63461	60940	81	1557	1511	19	3966	3506	37	7378	7140	46	8275	7585	52	295814	287452	81	4.42268
141935	132674	86	94522	90127	86	2563	2469	27	4798	4690	38	11360	11079	59	13203	12943	62	418484	393041	87	4.42371
107241	103519	83	70434	68122	81	1642	1692	20	4126	3898	35	8073	8029	46	9535	9233	49	316783	303212	84	4.4278
248030	204499	111	96551	78984	107	3278	2996	29	6773	5723	43	15069	12183	71	17429	15718	68	561922	499970	107	4.4319
39392	39020	75	22528	22596	64	247	469	0	1191	1167	9	1598	1601	18	1670	1459	20	65282	62737	72	4.43394
214173	184373	104	84317	71977	97	3349	2844	31	7298	6583	53	13465	11890	67	14699	13104	65	496257	454567	91	4.44111
185591	164147	105	83919	66997	93	3199	2485	28	7241	5392	67	13117	11209	73	15286	12803	76	451751	423364	90	4.44111
118361	113482	85	52068	50367	82	1242	1312	13	3312	2995	35	6980	6374	46	7799	7506	44	285316	275394	81	4.44111
212623	160253	113	68224	49715	105	1960	1567	23	5784	4663	46	11370	8485	67	12737	9823	67	470874	368114	105	4.44521
127638	122482	86	46298	43192	83	1348	1315	12	4002	4043	34	6842	6412	46	8097	7290	45	289257	280240	82	4.44521
281154	220460	124	135928	111891	119	4891	3994	38	11380	9576	50	22343	17922	93	24676	19795	88	835275	670625	122	4.45033
133382	126562	86	61925	59243	84	1477	1344	14	3481	3442	35	6399	6361	43	8096	7843	49	286315	266635	87	4.46261
164464	148643	97	49718	45503	87	1998	1551	24	4308	4057	35	9550	8705	57	9889	9246	56	376858	358737	87	4.47592
414170	297315	163	207026	155048	158	8392	6137	50	20523	14067	88	40292	28542	138	48159	35140	149	1.04858e+06	1.02316e+06	158	4.47694
341621	243453	120	158144	110907	118	4525	3173	38	10936	8187	68	21813	16190	91	26437	18482	108	894570	670118	114	4.47694
98113	94638	87	26762	26165	77	785	842	0	2557	2303	29	4169	3906	36	5151	4857	40	171730	170070	82	4.47797
135776	122119	93	45890	41151	85	1570	1355	18	3999	3498	38	7457	7120	46	7841	7319	45	316002	299734	89	4.48104
169752	144102	90	65816	53131	90	1667	1549	19	3867	3664	37	8647	7580	50	8749	7241	56	342890	295456	93	4.48206
263518	196365	113	152366	112509	114	4300	2889	38	10048	7977	63	18978	14475	87	20036	14977	82	735479	594323	113	4.48411
138342	131993	85	50936	48802	83	1601	1414	18	3724	3641	33	7933	7721	46	8461	7845	45	293357	276311	85	4.48411
247405	183230	110	81053	59584	108	2597	2104	29	7174	5619	49	14500	10889	73	16477	12917	76	582611	458492	109	4.48411
110975	106826	87	57903	56188	82	1377	1554	18	3591	3752	31	8052	8191	46	8691	8004	49	330741	315444	84	4.48616
140791	133290	87	62072	58793	85	1564	1567	16	3678	3443	33	7213	6498	46	8546	7749	52	284018	258970	87	4.48616
149127	142438	87	44374	43371	84	2043	2120	23	5451	5460	37	10169	9445	57	10951	10260	57	382801	358158	86	4.48616
109580	106012	87	38042	37232	79	1115	1200	11	2666	2221	31	5471	5196	41	7570	7284	49	262983	249672	82	4.4882
142432	134287	88	51182	48596	85	1582	1435	18	4285	3818	40	8817	8357	55	9362	8712	56	327305	308452	89	4.49128
82833	86544	71	24774	24292	76	1254	1352	12	2431	2406	29	5345	5088	42	5033	5072	37	206371	198233	81	4.4923
10119	10111	45	82883	84312	57	380	363	0	239	338	0	342	345	0	11	166	0	344	335	0	4.49537
103282	99644	92	58982	57477	82	1150	1136	9	2823	2459	28	6143	6139	43	5757	5668	42	248012	234564	84	4.49639
94449	93730	88	42339	41879	79	1005	836	0	1871	1894	21	4709	4448	36	5690	5410	43	174517	169314	82	4.49742
108998	103331	99	44382	43310	81	1544	1555	16	2770	2634	29	5672	5529	44	6793	6804	40	241212	231100	85	4.49844
108375	104391	86	45428	44181	82	959	1101	10	3084	2981	33	6242	5946	43	6321	6038	44	245436	238442	84	4.49947
91768	88984	83	27550	26924	78	919	1032	5	2076	1841	20	4010	3798	33	4978	4464	38	179882	172673	78	4.50868
165686	147648	92	61060	54556	89	2263	1750	24	4979	4214	40	10263	9353	58	10141	8867	58	383433	361204	89	4.50868
122395	116846	83	60881	59043	82	1310	1380	15	3472	3260	32	6795	6145	49	7740	7001	51	270269	256133	84	4.51175
202601	161873	102	155573	138186	99	2956	2608	31	6621	6385	43	13434	11542	63	16483	14361	74	554410	493530	99	4.5138
99211	95685	91	36340	35741	78	1133	1018	3	2783	2446	26	4633	4615	39	5236	5112	38	200391	194658	83	4.51585
216956	182987	98	102345	88376	98	1957	1778	24	4923	4651	41	11243	10115	58	12172	10734	59	420294	373123	97	4.51585
185522	165727	91	69941	62214	89	2108	1891	25	5491	4977	43	10346	9136	58	10753	9842	59	402111	375153	91	4.51585
99524	95980	84	44248	42585	80	1721	1327	18	3276	3132	34	7199	7244	44	7964	7767	47	272349	262583	83	4.51789
102238	100120	85	29363	28812	78	1167	1174	11	2125	2239	22	5125	5184	38	6337	6334	41	218867	212968	81	4.51789
221050	184074	114	67890	56462	96	2874	2475	28	6783	5098	51	13570	11649	64	14662	12581	72	557938	511669	100	4.53018
157384	138216	93	45632	39729	87	1990	1932	22	5026	4680	42	9816	9107	53	9668	8283	54	360686	334066	91	4.53325
234833	179073	106	106690	84995	103	2742	2317	29	7265	5741	51	14285	11393	67	16179	13582	65	557769	456687	103	4.53427
136753	127904	87	57708	54795	85	1683	1626	19	2915	3050	27	6869	6534	45	7909	7110	50	299712	279695	85	4.53632
200332	163396	96	69331	55517	96	2046	1364	27	4751	3859	43	10236	8727	55	11678	9261	69	426807	368808	93	4.53837
242279	175852	130	98853	73309	115	2984	2163	31	6285	4659	48	12862	9387	60	14463	11441	74	522683	391008	130	4.53837
213268	167956	98	121505	100255	96	3672	3205	36	9047	7493	53	17183	14173	72	20084	16991	77	655111	544622	95	4.53837
159201	147918	91	72361	69500	85	3228	3143	31	8141	7263	55	14337	13405	64	16978	16410	74	529008	484857	89	4.54349
295824	214853	134	151646	117366	131	4074	2913	37	9630	7548	60	20648	15851	79	24783	17663	110	797160	631937	132	4.54656
134621	130646	87	65641	63362	83	1860	1620	20	3592	3441	32	7685	7555	50	9717	9243	51	316466	300585	86	4.54656
317721	213275	132	123477	80788	128	3846	2507	40	10157	7118	66	20376	13743	80	23160	15519	94	774229	539641	130	4.55373
187266	175595	89	80518	73017	90	2496	2415	26	5879	5335	44	11408	10368	59	12755	11809	64	407947	377954	89	4.55373
193929	165149	95	73662	63140	94	2586	2649	27	6717	5796	44	12682	11074	63	13303	12370	60	462236	422530	97	4.55577
127461	120342	85	74440	71970	83	1770	1721	21	3328	3480	30	7819	7357	45	8553	8174	47	314944	296800	90	4.5568
190425	168766	95	76225	65718	93	2432	2057	27	5777	5031	43	10379	9215	53	11892	9878	64	394493	364799	96	4.55782
170737	146990	97	65643	57644	89	2762	2492	27	6024	5198	43	12327	11085	63	14075	12999	66	480087	443077	97	4.55884
157356	141841	92	62356	53572	90	1877	1632	24	4804	4387	41	8658	7695	52	9332	8803	53	356404	327208	96	4.56089
102892	100084	82	39315	38067	80	1269	1170	13	2271	1797	28	5049	4660	39	6508	5614	43	215563	206153	86	4.56192
113667	106162	84	52753	50439	83	1467	1288	15	4091	3980	35	10613	9900	58	8442	7244	50	323721	308160	87	4.56396
170186	158110	89	61869	58351	87	2312	2179	24	4811	4444	43	9770	8799	55	11621	9999	67	383268	361388	94	4.56396
161225	152366	88	52455	48353	88	1533	1564	19	4471	4375	35	8332	7806	48	10566	8993	54	371690	350120	90	4.56396
310049	226720	145	151512	117866	127	4192	3339	38	10891	8066	61	19403	14547	80	21744	16142	97	787481	582692	130	4.56499
150465	140203	88	63952	58792	86	1898	1917	21	4434	4074	41	7994	7681	46	9289	8752	51	299850	281780	87	4.56908
200156	160736	99	71178	56432	97	2027	1647	21	5365	4281	43	9677	8455	59	11040	9345	54	362874	290335	96	4.57727
129274	124772	83	61606	59157	83	1766	1569	18	3479	3570	30	7605	6849	46	8850	8113	54	314016	293895	88	4.58239
137707	128010	87	85382	79074	87	1778	1458	21	3894	3575	35	8285	7969	47	9232	8760	57	332742	310233	87	4.58444
119814	116875	81	61978	60109	83	1750	1736	19	3994	3801	35	7273	7222	44	7632	7614	49	294237	276151	89	4.58853
101579	95797	97	46122	42836	97	957	1001	1	2497	2029	23	5373	4776	41	6115	5952	41	224698	205216	97	4.58853
79678	76377	80	28218	28112	76	1113	994	0	1368	1462	17	3869	3350	33	4335	4441	36	152493	149014	80	4.58853
237794	211575	102	77498	70399	99	3342	2993	31	7531	6418	49	13275	12279	58	15741	13048	71	487546	437130	103	4.58853
159794	149792	89	40518	37935	86	1945	1883	24	5088	4874	39	10243	9646	53	11962	10926	58	404765	379411	92	4.59775
111383	105703	89	36535	35637	80	1422	1602	16	2723	2901	26	5712	5552	41	6016	5886	41	231173	222216	81	4.60184
239542	179597	105	94523	70498	104	2767	2145	31	6246	5063	44	13761	11169	66	14819	11158	70	525486	425893	105	4.60696
168059	150098	96	60814	54328	92	1464	1317	18	4172	4389	36	8026	7498	48	9824	8537	56	329384	300278	92	4.61618
271383	213628	121	95168	75386	114	3476	2657	34	8380	6724	53	16630	13699	72	18313	14864	79	641968	547237	113	4.6172
134148	128834	85	61030	59003	85	1909	1789	20	4484	4201	37	8288	7603	47	9076	8118	55	318741	304033	88	4.62334
199153	171363	103	70454	60800	96	2675	2051	29	5954	5286	44	11537	10065	63	12768	11654	56	453680	412242	98	4.62539
373515	271422	151	198806	147864	147	7513	5442	46	16489	12538	69	33837	24715	125	39378	26940	139	1.04858e+06	922541	148	4.62641
141717	130226	91	45337	43567	86	1644	1431	18	4029	3739	31	7280	6774	50	7576	6616	48	301471	282081	90	4.62744
155820	133243	106	49862	41987	91	1679	1349	17	3613	3273	34	7523	6674	48	7998	7602	47	299804	266157	86	4.6346
162593	153559	89	51043	48473	86	2133	1999	21	4397	4215	34	9153	8830	50	9258	8497	51	350015	328485	86	4.63767
169524	149702	94	45571	38932	91	1955	1541	23	4346	3855	46	10509	9048	63	10821	9821	61	404817	366247	92	4.63972
114578	109613	85	33916	32759	80	1309	1250	12	2667	2348	30	6417	6273	41	7951	7022	49	268765	255828	84	4.64382
126328	118874	86	49497	46599	84	1435	1504	18	4003	3545	39	7247	6602	48	7427	7072	48	290446	278427	87	4.64382
182838	165361	95	70750	64229	89	3016	2707	29	6927	6618	46	13669	12744	63	15164	14547	67	522601	485361	90	4.64484
100812	97670	87	38259	37420	79	1257	1269	11	2756	2586	29	5541	5126	41	5716	5783	41	206517	198786	81	4.64791
189454	153068	94	51493	40927	91	2009	1400	24	4315	3615	36	9240	7623	53	11562	9491	58	404607	338591	93	4.64791
215092	170409	100	75523	59733	98	2267	1672	26	5021	3758	44	10527	7732	61	11286	9509	58	408111	334883	100	4.65303
197174	161994	104	66534	56141	96	2281	1915	26	5520	4564	42	11400	9667	56	13106	11356	67	455866	396905	100	4.6602
94747	94761	78	50766	49671	79	1242	1145	11	2578	2443	27	5538	5244	41	6441	6302	43	234273	231105	80	4.6602
128578	124704	86	54924	52379	84	1797	1689	21	3953	3901	33	8283	7453	50	7762	7163	48	319259	300769	84	4.67146
160832	139043	94	54643	47032	88	1649	1291	14	3757	3359	33	8308	7165	51	8636	7290	55	327406	291233	88	4.67351
240381	189077	102	87946	68659	101	2895	2274	31	6966	5735	43	14476	12027	70	17013	13235	70	563267	466300	103	4.6776
185226	166930	97	83498	75066	93	2266	1982	24	5201	5306	37	11050	9918	65	11865	10799	61	447535	422663	94	4.6776
204070	169857	95	77450	61424	95	1876	1569	20	5017	4299	43	9628	7879	59	10503	8955	60	408189	347680	92	4.67863
251364	181810	120	98673	71859	115	3407	2622	33	7735	5773	54	15429	11612	71	16819	12668	83	615403	477989	116	4.67965
220176	184075	105	78553	66219	98	3072	2649	30	7007	6224	45	11884	10221	60	14009	11963	72	473093	427148	99	4.68886
134556	129093	84	49220	47442	82	1578	1391	19	4118	4102	36	7606	7155	49	7975	7436	51	295520	282069	86	4.68989
79479	81036	75	30660	30760	75	900	836	0	1797	1734	18	4066	3718	34	4427	4157	37	163564	160277	77	4.69091
193079	162236	97	75708	63689	97	1835	1601	22	4906	4058	39	10125	8654	56	10775	9525	57	410152	362803	97	4.69296
60498	59875	78	13336	13127	47	411	572	0	1308	1078	6	2546	2714	27	3111	3282	30	119162	117104	72	4.69705
236216	197912	105	79227	66406	101	2750	1885	32	6620	5858	46	13392	11563	65	15283	13093	69	479839	426242	96	4.70012
169376	148545	94	83374	74402	92	2062	1924	23	3773	3703	38	9378	8463	47	10386	9451	51	389105	360072	93	4.70422
138500	134348	84	65620	63008	84	2369	2277	25	3863	3813	35	9423	9103	54	9576	9143	56	342152	320355	85	4.70422
219089	197714	95	134309	122462	95	3260	3029	29	8907	8421	50	16873	15291	73	20393	18592	82	641674	571275	97	4.70729
255025	189946	109	97979	73201	106	2971	2297	33	7305	5277	54	15173	11809	75	16238	13186	75	596249	465216	105	4.70729
181858	149813	101	73744	61857	93	1953	1656	20	3833	3355	38	8812	7320	52	10693	8541	59	403469	341886	95	4.70729
159044	148885	90	48784	46618	86	2057	1968	22	4525	4220	36	7837	7324	47	9456	8817	60	318956	290203	88	4.70729
150408	139783	93	61459	58375	87	1481	1439	19	4023	3830	35	8691	8108	49	8737	8469	50	343043	323455	89	4.70934
94987	93697	81	26292	25384	78	1049	846	0	2246	2420	24	4836	4579	38	5644	5602	39	207695	205003	82	4.71036
171662	139345	106	75912	62732	93	1581	1383	15	4352	3495	40	8057	6484	59	8781	7167	53	325193	277434	93	4.71036
99377	96132	83	41773	40917	79	1133	953	0	2105	1938	27	5626	5269	41	5253	5027	40	214094	206368	82	4.71446
183945	156767	93	72905	59840	92	2377	1823	29	5440	4999	44	10006	8599	56	11288	10266	59	386983	338624	92	4.71446
282209	202365	111	139125	103427	110	3093	2251	32	6842	5930	46	16057	12068	72	18067	13904	77	664669	493814	109	4.71548
181330	164053	101	74975	69223	91	2559	2155	27	6615	5714	47	11944	11282	61	13651	12953	64	492275	459375	92	4.71651
294065	219363	118	100006	77720	109	3286	2658	34	8367	6428	51	17660	13207	74	20109	14869	75	726817	548481	115	4.7206
89777	91716	79	32165	31791	76	1098	1073	6	1701	2076	20	4700	4605	38	4818	4011	39	186358	182422	82	4.7206
106439	102277	88	29243	28869	79	1393	1311	16	2466	2637	27	5929	5827	41	5925	5925	42	220755	217844	83	4.72367
173272	151082	92	65059	55583	92	2217	1782	24	4856	4446	38	9835	9046	54	11428	10368	53	406888	362381	96	4.72367
343794	249142	145	150081	115966	143	5616	4605	41	14184	11580	61	29265	22527	98	34694	27027	131	1.04858e+06	910351	142	4.72674
172721	162426	89	65751	61304	88	1896	1978	21	5958	5706	41	10911	10258	58	12054	11022	66	385740	361079	87	4.73289
223281	167204	104	79004	60459	100	2231	1950	28	5996	4240	51	12015	9225	60	13375	10142	70	485588	375107	105	4.738
104716	102037	83	46183	44645	80	1328	1505	15	2349	2107	26	5680	5610	41	6867	7167	42	257727	246323	85	4.74927
152971	138126	91	62332	56887	88	2511	2298	28	4502	4239	39	11984	10389	65	10092	9109	57	438022	398591	97	4.75131
237179	177952	109	98515	73216	108	2989	1984	30	5844	4523	44	12869	9455	65	15675	11916	77	550456	437330	114	4.75131
231142	184444	109	78238	64123	102	2533	2159	28	5767	4378	42	10901	9378	60	12795	10283	58	450501	382171	108	4.75234
249890	187004	118	107770	82160	114	3153	2062	32	6532	4832	48	14098	11084	66	15989	12531	70	615429	493586	116	4.75234
97071	98430	79	35787	35364	77	1084	1048	6	1995	2114	24	4361	4279	37	4554	4062	36	179499	175989	81	4.75848
130636	123865	86	46978	44943	82	1526	1334	18	3552	3401	35	6673	6338	46	7161	7126	43	269504	254116	82	4.76257
249911	179786	118	91723	66523	112	2845	2374	28	6204	4817	49	13205	9635	66	15821	11538	69	566629	418525	117	4.7636
306553	217761	140	123001	90605	134	4096	2791	40	10193	7377	69	17016	12541	71	20307	14423	89	649541	497668	133	4.76565
207000	169987	97	74358	61607	95	2411	1619	29	5413	4842	39	12480	10388	65	13585	11068	64	469578	397715	94	4.76565
168368	145117	92	53696	46277	89	1932	1689	21	5073	4550	45	9299	8180	56	9592	8096	51	363704	322791	92	4.76974
120933	118352	81	43844	42412	81	1329	1601	16	3613	3611	35	6834	6597	43	7931	7790	47	263493	246363	84	4.76974
125300	120051	86	52337	50996	81	1578	1583	20	4565	3788	36	6912	6425	45	8055	8082	47	303290	289314	84	4.76974
151397	141574	85	63602	59719	84	1661	1809	18	3318	3705	32	7688	7627	44	9533	8586	53	327727	304278	86	4.76974
133084	129107	83	89481	85873	84	1362	1360	14	3655	3211	37	7155	6718	47	8055	7837	52	287074	273683	84	4.77384
222981	176305	113	84335	66800	101	2130	1852	25	7076	4968	52	12896	10597	60	13872	11090	71	502296	406727	106	4.77588
257243	206368	106	112269	94384	102	3955	3309	34	9148	7719	53	19143	16311	78	22167	19219	95	757646	642706	105	4.77895
152790	136655	93	80642	72470	89	1806	1706	20	4042	3356	34	7931	7485	48	8485	8001	49	330609	309284	92	4.77998
145053	137175	89	58502	55410	85	1697	1817	21	4184	4027	37	8206	7784	53	8925	8304	50	304176	283717	90	4.78305
232671	192858	100	122426	105468	102	3323	2756	31	7429	6470	47	15415	13193	64	16916	14059	73	608475	546901	98	4.79534
97308	95275	88	42921	41986	81	943	934	0	2085	2027	21	5173	4996	39	4987	5026	37	178447	171699	85	4.80353
103033	99077	84	52324	50939	82	1347	1329	14	3101	3193	27	5912	5457	42	7033	6338	46	236598	226837	84	4.80455
150147	140428	90	53521	50261	86	1890	1496	16	4197	3829	37	7968	7145	53	8336	8076	46	325306	298639	89	4.80455
93937	92918	80	33639	33051	77	994	751	0	2573	2094	32	4473	4604	34	5433	4797	46	182938	183736	80	4.80455
113778	110952	81	39383	38742	80	1443	1442	16	3361	3197	28	6287	5928	43	6788	5954	43	247019	234969	83	4.80557
159163	147781	88	67291	60788	88	2007	1854	24	4046	4162	34	9570	8719	52	11175	10677	56	408107	382389	90	4.80557
48661	50933	72	15745	16260	47	560	557	0	1206	975	0	2140	2211	25	2396	2627	25	79680	76843	73	4.80557
24755	23639	70	12621	12629	47	-63	98	0	-192	374	0	-176	61	0	146	150	0	100	305	0	4.80864
180269	150723	98	58792	48292	93	1883	1702	22	4490	3970	38	9758	8194	54	10689	9615	55	388666	340885	98	4.81376
135296	128270	89	49551	47217	84	1034	1042	6	3704	2985	37	6510	5494	46	7182	6870	42	253988	234989	89	4.81683
121792	114531	87	49942	47503	84	1684	1456	17	3842	3273	32	6815	6722	43	8511	7029	57	301283	290010	89	4.81888
344856	228598	151	215860	154791	139	7967	5959	47	21932	16557	91	38837	29499	127	45725	36091	127	1.04858e+06	1.03053e+06	143	4.82605
210779	169144	106	107069	87050	97	2467	2005	28	5310	5050	43	11438	9305	65	13486	10961	71	473914	407902	96	4.82707
70063	68811	79	25862	25380	75	906	686	0	1422	1591	17	3055	3179	30	3009	2838	33	111292	108085	74	4.83014
354943	250999	131	127744	94191	130	5801	4493	42	14857	10449	70	27269	18958	96	31824	21480	122	1.04858e+06	725396	131	4.83117
275487	190039	123	94731	64756	119	3352	2417	35	7886	5116	54	15529	10926	74	16511	11591	78	595951	419370	122	4.83936
241748	176166	117	92644	68581	106	2620	1627	33	6502	4779	47	13106	9612	66	14078	11119	72	486382	375202	106	4.84038
238463	168033	109	93623	66513	105	2265	1594	27	5377	3607	49	11841	8797	64	11934	8712	63	476708	353756	107	4.84345
85888	84806	90	33478	32616	77	842	1020	3	1838	1872	19	4251	4448	35	4347	4585	33	160840	156759	79	4.84448
176911	149368	100	67365	57645	92	1945	1760	21	3869	3643	38	8285	7045	58	9478	7973	59	363203	318720	103	4.85062
331404	203583	133	110458	66566	132	4018	2399	43	9157	5892	55	18888	11462	84	22748	13302	94	701257	430241	135	4.85369
206537	166366	99	79583	63024	97	2379	1902	25	5525	4352	45	11315	9430	61	12779	10229	66	483703	410366	97	4.85574
193050	154054	103	76956	60245	95	1736	1512	17	4332	3997	36	8139	6568	54	9155	7392	56	344069	286445	91	4.85779
117511	112729	92	57122	54584	83	1602	1508	17	3599	3608	30	6456	6364	43	7715	6922	49	273623	260533	81	4.85779
198182	165179	100	99280	84377	98	3000	2708	29	6848	6667	43	13956	12061	67	14996	13058	68	552614	514713	94	4.85779
249218	197401	104	60084	45244	104	3151	2636	30	6728	5255	49	13555	11105	70	16597	13458	72	545578	445066	100	4.86086
74849	71429	82	27554	27318	77	738	642	0	1915	1731	18	3307	3385	31	3978	3506	35	131456	126614	76	4.86188
176798	152824	95	58888	49690	93	1719	1655	20	4591	4225	38	8662	7379	53	9183	7274	63	340808	305068	91	4.86188
204794	167872	103	72546	59485	101	2756	1952	28	5177	4456	43	11052	9245	59	11673	9584	63	421259	376842	99	4.8629
246765	181383	113	76997	56915	108	2734	2193	30	6847	5026	48	13563	10048	67	15178	11558	66	522449	416662	107	4.8629
300313	197451	133	116913	75421	131	3168	2502	32	9400	6665	56	18262	12464	79	20780	13934	87	706022	484101	134	4.86802
[truncated: 7,629 more rows]
