# Supplementary material for: Phenotypic heterogeneity follows a growth-viability tradeoff in response to amino acid identity
Source: Nat Commun. 2024 Aug 2;15:6515. doi: 10.1038/s41467-024-50602-8 (PMC11297284; doi:10.1038/s41467-024-50602-8)
Supplement: Supplementary file 6 — Source Data [file 41467_2024_50602_MOESM6_ESM.zip › source_data/fig6cde/240423/240423_1445_yATP_A6_ALA.csv]

FSC-A	FSC-H	FSC-W	SSC-A	SSC-H	SSC-W	BL1-A	BL1-H	BL1-W	VL1-A	VL1-H	VL1-W	VL2-A	VL2-H	VL2-W	VL3-A	VL3-H	VL3-W	YL2-A	YL2-H	YL2-W	Time
147406	117446	95	66886	53212	94	2488	1973	28	4280	2969	43	9259	7508	56	14566	11834	73	286458	227751	87	0.00524353
75562	74747	79	33662	32909	76	613	745	0	1751	1870	20	3519	3520	32	5806	5644	43	114960	108259	82	0.00629224
155185	139539	89	95762	86131	90	2234	2182	25	5363	4437	42	10487	9358	58	15481	14825	68	309349	288964	92	0.00629224
125826	107384	90	60813	51161	88	1939	1683	23	3352	2881	33	7599	6639	50	11163	9307	58	228984	194172	83	0.00734095
176745	147115	98	70866	58616	95	2218	1871	25	5944	4237	45	11192	9713	61	16678	14435	68	323490	284415	100	0.00943836
69868	67367	77	27611	27049	76	891	931	0	1659	1347	20	3011	2923	31	4446	4457	35	92990	88820	81	0.0104871
112035	102893	96	50537	47054	83	1571	1156	12	2840	2859	28	6914	6427	46	10695	10388	58	209717	199159	91	0.0115358
95666	87818	87	35583	33389	81	1835	1796	22	3367	2946	35	7040	6370	45	11068	11065	55	220132	204479	86	0.0125845
122318	111704	87	68822	65097	85	1931	1690	22	4246	3802	38	9336	9000	52	14914	13706	70	268455	247933	88	0.0125845
162532	128845	95	77301	61946	94	2261	1720	25	3124	2785	33	8865	7306	51	13270	11159	64	281057	230584	100	0.0136332
127936	109449	95	54732	47657	87	1662	1512	18	3117	2630	33	5612	5253	41	9820	8793	61	196955	166221	91	0.0146819
89508	86387	81	43016	41823	80	1320	1412	16	2391	2078	27	4979	5023	38	8116	8173	47	171487	161218	84	0.0146819
139370	118719	102	57854	49748	91	1790	1373	19	3570	3416	32	8471	7282	49	12074	11127	56	238801	216708	92	0.0157306
149643	130840	94	65269	57769	91	2348	1984	26	4627	4239	38	10636	9319	56	15199	13510	68	308863	285892	93	0.0167793
120996	104370	92	57022	50776	87	2119	1890	24	2761	2703	31	7658	6639	49	12377	11519	59	237822	226086	86	0.0188767
105205	101909	82	65643	63996	81	2061	1867	22	3148	3002	31	7531	6909	46	11902	10773	61	229086	208470	76	0.0188767
40496	41275	70	20650	20506	54	609	679	0	371	775	0	2439	2289	27	3635	3710	33	63907	64036	70	0.0188767
127299	118247	86	33297	31258	83	2204	1874	23	4251	4247	38	10721	10052	56	16380	15814	74	319745	289213	81	0.0209741
117113	105491	86	55036	49969	84	1570	1523	20	3395	3305	32	7676	6880	46	10897	10190	55	218368	204068	84	0.025169
96644	90872	85	39675	38059	80	1815	1622	20	2441	2222	26	6459	6117	45	9094	8658	55	183131	177578	78	0.025169
144131	130431	97	86496	79514	88	3038	3009	27	4755	4569	38	11136	10600	57	17186	15612	76	348094	305501	92	0.0293638
84913	82227	80	29072	28494	76	949	995	0	1813	1906	21	4567	4546	37	6012	5666	41	129481	125179	74	0.0293638
87120	81255	86	25636	25002	78	982	854	0	1739	1901	18	4376	4383	36	7593	7555	49	149729	140330	81	0.0304125
69010	64037	79	33074	31884	78	980	961	0	1623	1681	22	3946	3725	34	5364	5215	41	117526	111975	78	0.0304125
98508	93242	83	27350	26388	74	1423	1538	18	2541	2459	24	5985	5644	40	9419	9080	53	190186	183628	85	0.0304125
144964	123474	106	58808	50943	89	1832	1530	19	4041	3330	36	7744	6838	49	11958	10267	66	237931	220382	89	0.0325099
204743	166870	100	108804	92057	95	3240	2733	31	5392	4689	43	11946	10403	59	18725	15941	77	365380	331832	94	0.0325099
105287	98785	89	52931	49090	83	1645	1536	17	2755	2964	26	6855	6167	46	11246	10271	60	218304	208252	81	0.0335586
129024	123996	86	71166	68331	83	2494	2237	27	4788	4719	38	10333	9534	56	14805	14263	67	329494	308443	88	0.035656
97230	91315	86	30410	29696	79	1501	1631	17	2057	2480	25	6103	5900	43	9576	8840	56	196692	185374	88	0.035656
134056	118027	90	58379	51290	89	1974	1643	25	3651	3446	33	6969	6506	47	12001	10728	65	222480	204357	93	0.0388021
106114	97438	98	38480	35533	80	1513	1438	16	2911	2865	26	6262	6026	43	8703	8501	56	188014	176820	82	0.0419483
119880	111044	88	49488	45559	84	1699	1579	18	3679	3387	35	7365	7221	45	12499	11727	65	246966	240457	88	0.0419483
222253	171103	103	133962	103476	101	4311	3310	38	8745	5964	58	16863	12547	74	27121	19982	91	522881	392290	95	0.0419483
126093	120508	83	59281	54162	85	2029	1601	25	3861	3622	35	8333	8261	49	12846	12343	64	266730	249594	86	0.0440457
91231	86428	81	37380	35746	79	1184	1132	9	2177	2394	26	5144	4963	37	8452	8429	46	175168	167408	85	0.0450944
165706	140391	110	64838	56070	92	2531	2276	29	5383	4634	40	11176	9651	58	15727	13454	71	310891	274396	95	0.0461431
137327	118251	94	68418	58179	89	2140	1688	26	3402	3272	31	9365	7931	60	13652	11731	60	267705	243126	91	0.0461431
137213	128148	88	135465	127979	88	2628	2670	26	5274	5516	40	11166	10701	59	16883	15528	69	334378	314503	94	0.0471918
137662	128298	87	65433	60983	86	2067	1942	23	4407	4175	35	9833	8916	58	14229	13861	63	289393	280808	84	0.0503379
128261	114082	92	48264	42152	84	2288	2027	26	3990	3917	33	8036	7722	48	13968	12938	71	267646	256823	84	0.053484
129470	118140	96	59298	55448	83	2754	2335	29	4827	4424	39	11103	10568	56	16809	15955	71	327423	288735	84	0.0555815
138640	122731	89	56188	50153	87	2733	2624	29	4917	4008	38	10230	9324	56	17053	16426	68	318331	299409	87	0.0597763
90416	86583	84	46813	44841	80	1966	1949	23	3685	3248	34	7714	6835	47	12783	12889	63	249753	230978	80	0.0618737
163040	133769	104	67710	55931	93	2695	2080	29	4799	4389	44	10455	9270	63	15723	13221	79	327906	293015	96	0.0629224
89243	82623	94	28426	27086	78	1390	1366	17	2856	2842	28	6510	6286	45	9971	9466	49	199417	192002	82	0.0639711
156389	138415	95	91802	82723	91	2982	2707	28	5742	4927	43	11535	10793	62	19541	18463	73	379943	356024	95	0.0660685
123013	116980	88	68599	65485	83	1903	1551	22	4010	3762	35	7892	7879	44	12238	11464	60	235613	219244	82	0.0681659
112798	105065	83	47782	45494	81	1988	2076	21	3382	3889	33	8778	8249	49	13162	12288	62	252899	232492	83	0.0692146
103500	98336	92	37459	35880	80	1356	1417	15	2671	2393	29	5185	4919	43	8510	7686	55	179817	171513	84	0.0702633
108635	102306	86	50679	48035	82	1857	1658	22	3315	3349	31	7822	7441	46	10793	10595	53	236073	217594	90	0.071312
108954	102900	87	47754	45360	82	1463	1569	16	3897	3215	39	7048	6569	47	10586	9378	57	204944	198665	86	0.0723608
92613	89442	80	48756	46998	81	1255	1389	15	3431	2820	34	7221	6719	49	10404	10413	56	213718	198236	85	0.0723608
117678	104501	89	42601	37305	85	1838	1677	22	3623	3269	34	7439	6799	49	11261	10107	59	208119	191408	92	0.0734095
130690	103547	96	60182	48317	91	1707	1335	15	3170	3053	33	7241	5935	47	11702	9898	58	210383	173279	84	0.0755069
122266	113428	90	50878	49004	82	2050	2116	22	3165	3134	29	7654	7317	47	12726	11614	65	242622	228219	91	0.0765556
99888	94749	97	32780	31669	78	1372	1323	15	2863	2543	30	6459	6086	44	9972	10022	56	197241	191902	84	0.0776043
221110	166215	104	80807	60033	99	3209	2185	34	6616	5138	47	14034	11259	64	23744	18822	92	458079	367761	103	0.078653
37604	38800	70	20443	19989	57	476	522	0	821	825	0	2031	1926	22	3187	3069	31	61021	59634	69	0.0817991
110730	98571	86	41757	36274	85	1569	1284	17	2987	2572	30	6417	5954	43	9979	8176	54	212500	198666	86	0.0849452
195124	162460	96	98180	82890	95	3422	2914	31	7129	6314	44	17403	15558	74	25679	23126	91	501545	450687	93	0.0859939
259409	184265	125	110204	77836	116	3506	2591	36	7598	5850	51	15385	11271	76	24350	17404	97	482873	366063	114	0.0870426
37997	38194	72	17263	17044	52	414	387	0	1028	1120	6	1645	1552	19	2429	2817	26	51811	52251	71	0.0880914
217596	169585	101	113687	91303	99	2946	2412	31	6242	5094	53	13156	10896	63	19923	15625	77	401479	329108	102	0.0901888
117180	110425	100	49132	45276	84	1642	1496	17	3306	3298	31	7010	6537	48	11150	10525	58	219583	209880	87	0.0912375
126388	109847	91	52781	44384	88	2241	2091	26	4452	3938	40	8373	7568	52	13390	11491	65	258410	233988	90	0.0922862
88799	84146	96	25211	24183	75	1038	1501	11	2283	2331	25	4383	4376	37	7618	7597	44	154222	148676	85	0.0943836
238904	183831	116	96004	71729	104	2858	2413	32	6514	5404	49	13679	10775	68	20928	16528	83	418324	340307	108	0.096481
104846	98095	84	30606	27775	83	2152	2144	23	3547	3248	32	7431	7247	47	12313	10653	65	244320	229296	95	0.096481
165602	115952	98	71659	50879	96	2993	2263	31	4414	3889	42	9711	6835	61	14969	10765	71	318390	226807	103	0.0975297
115570	109860	82	57308	54177	82	2184	2144	25	3456	2753	32	7738	7416	45	12141	11585	56	251861	239811	90	0.0975297
124397	106864	104	56162	49397	87	1788	1377	19	3519	2779	35	6796	5854	47	10472	8808	61	200199	176062	92	0.0975297
127741	120454	86	48253	45217	82	2573	2275	25	4229	4499	32	9678	9408	52	15141	14102	68	309634	288315	89	0.0985784
88097	81125	83	25537	24481	78	1653	1561	19	2383	2373	28	5669	5368	42	7930	7937	45	176454	171597	75	0.0996271
247858	184163	115	83353	60880	114	3396	2396	33	6448	4969	49	13851	10946	66	22649	17483	89	455328	356114	118	0.100676
101728	96359	83	35550	33924	81	1865	1808	20	3440	3208	31	7681	7181	47	12780	12160	60	246506	230364	84	0.100676
191800	155974	102	102430	86309	94	4415	3502	37	10070	8513	55	20620	18118	83	29862	25629	89	607809	537783	95	0.103822
96715	94734	81	34259	33509	78	1149	1308	11	2854	2575	25	5853	5571	43	9780	9376	51	179035	172089	84	0.103822
97253	92396	82	23206	22300	68	1517	1365	18	2737	2265	28	5589	5531	39	9098	8885	51	182515	178657	81	0.104871
194452	160797	97	88442	73624	98	3139	2716	31	5577	5000	41	13915	11939	64	21497	18827	80	432887	391664	97	0.104871
91955	87393	81	26043	25286	68	1144	1358	13	2354	2486	29	5583	5524	41	8742	8511	51	184245	176783	84	0.104871
113999	105798	87	49740	46598	82	1886	1738	24	3673	3523	32	7878	7180	50	12941	11728	68	247593	214113	86	0.105919
103048	87162	90	33536	28788	83	1934	1597	24	3278	2349	34	6336	5774	45	9899	8825	55	215236	193834	88	0.106968
103788	95414	88	47955	44598	83	1275	1125	10	2964	2606	30	6118	5706	45	9391	8945	52	187447	176096	90	0.106968
91562	87242	87	42737	41128	80	1210	1314	12	2436	2207	27	5298	4797	40	8043	7644	49	171828	160572	87	0.111163
108567	97238	90	42214	38313	83	1401	1435	16	3240	3031	34	6791	6333	43	11270	10658	60	220932	210340	88	0.112212
108252	102358	87	44269	42479	81	1664	1472	17	3039	2772	31	7063	6879	46	9751	9798	49	208743	198488	86	0.112212
126494	105452	105	53775	44752	89	1716	1363	18	3565	3308	32	7352	6503	45	10962	9195	56	226622	198843	91	0.11326
111591	103372	85	42541	38589	83	1934	1803	24	3898	3558	32	8180	7638	49	13232	12496	61	253709	242304	86	0.11326
206794	178146	97	148682	130850	96	4503	3716	37	9094	8317	50	20397	18199	77	31778	27802	90	649142	580331	97	0.114309
240046	196106	123	128759	108013	106	4289	3685	36	8940	7588	57	19086	15722	80	29680	23899	103	574762	485329	110	0.114309
154663	134483	93	91166	78857	90	2492	2273	26	4313	3281	40	9228	7602	53	14048	12147	65	280502	236879	83	0.114309
173557	141777	95	71462	60798	93	2607	1864	30	4306	3528	42	9938	8070	58	16493	14094	72	320271	250417	92	0.116406
213146	171066	100	96168	76259	98	3363	2570	33	6320	5391	46	14229	11485	70	22222	17895	91	430286	366131	102	0.119553
97607	92968	85	38561	36911	79	1531	1712	17	2751	2471	33	5766	5484	41	9219	9052	50	180981	174402	81	0.120601
141088	126278	91	60742	55821	85	3275	3060	31	7878	7609	44	14753	14076	64	23216	21633	76	460641	407746	80	0.12165
114363	95634	94	56459	48714	86	1486	1256	15	3050	2646	37	7017	5771	51	10217	9062	66	205867	182878	85	0.12165
128965	121611	90	46474	45259	83	1712	1676	20	3826	3711	37	7473	7170	46	10558	9441	56	223771	213556	82	0.12165
146004	128176	89	53895	48115	86	3269	3014	30	6651	5812	51	15652	13606	74	25179	21247	77	494898	403491	80	0.122699
96649	91143	83	44183	42150	79	1576	1357	19	2923	2490	33	6289	5771	45	9944	9544	58	196934	186971	77	0.122699
84331	82154	79	34642	32996	77	1623	1475	17	2224	2292	22	5423	5376	41	8647	8175	51	206683	199265	75	0.122699
101847	96224	87	44848	42195	81	1397	1532	17	3028	2765	28	6803	6657	42	10903	10512	61	216015	200160	89	0.127942
110485	100661	94	45642	43264	82	1579	1646	19	3353	3033	33	7612	7042	49	10290	9723	54	213688	202581	91	0.127942
169331	132323	96	78138	61148	95	2185	1797	21	4940	3961	43	9817	7800	54	15318	11878	74	308271	252669	100	0.127942
100786	89639	86	48923	43116	82	1244	1120	12	3066	2179	32	6481	5822	44	9245	7949	54	181802	166073	79	0.128991
113905	104264	88	49477	44546	83	1952	1754	21	3224	2702	36	7060	6470	45	10852	9931	56	223911	208863	89	0.128991
295760	194845	117	141849	93322	116	4674	3080	44	9837	6503	58	22578	15966	93	32997	22205	115	696250	483601	124	0.128991
27725	26634	71	14178	13784	49	265	389	0	339	513	0	1166	1180	12	2107	2342	25	41109	42576	72	0.131088
91675	88236	86	42906	40358	79	1808	1602	17	2765	2305	28	5826	5427	43	9210	9070	53	181773	171892	85	0.131088
121463	107065	90	54893	47303	87	1335	1377	13	3003	2398	33	6255	5390	44	9768	7800	56	188996	166957	94	0.131088
160923	130686	94	69215	55980	92	2683	2307	29	4580	3327	43	9193	7392	54	15017	11924	68	303964	239688	87	0.132137
129054	116562	89	43359	38430	85	2380	2081	26	3898	3839	34	9291	8207	53	14454	12770	60	278947	251518	91	0.132137
219725	180435	101	106981	87863	100	3666	2899	36	5867	5099	39	13480	11185	64	21294	18180	80	443335	393603	104	0.133186
163533	141001	91	69777	59827	90	2498	2206	27	4167	3991	40	9930	8818	57	15485	13836	64	299549	275589	98	0.133186
105579	97644	84	49819	47271	83	1761	1602	21	2709	2539	29	6560	6490	43	9162	8591	52	195688	181801	87	0.134234
86035	81795	81	41843	39928	81	1646	1558	20	3423	3576	34	6392	6148	42	10505	10202	56	219723	208847	89	0.135283
92448	86165	81	42419	39569	81	1655	1249	16	2665	2250	31	6241	6089	43	10137	9577	58	196716	189526	85	0.137381
226318	185685	98	139433	120228	99	4610	3927	36	10150	9241	49	20009	17648	78	31578	27998	96	576849	515977	103	0.137381
170848	139762	95	72995	60762	93	2748	2222	30	5501	4046	45	11526	9384	60	18153	14986	73	346139	288150	102	0.138429
72164	69265	81	36645	35717	79	894	1014	3	1858	1747	22	4101	4068	35	6659	5903	44	133990	127864	88	0.139478
109895	98358	86	55799	48857	84	1941	1661	23	3153	2605	32	7111	6402	48	12257	11010	64	227603	200293	81	0.140527
120503	109576	92	44796	39917	84	2534	2305	27	3238	3181	31	7924	7466	45	13186	13370	57	244379	232593	93	0.141575
185217	151038	97	82131	67065	93	2493	2153	27	4803	3689	43	10420	8716	57	15693	13444	69	331920	297336	96	0.142624
306739	186096	133	132442	81754	123	4393	2678	43	9753	6492	57	21707	13076	96	32719	19274	120	652271	399744	131	0.144722
98091	87184	89	44381	38195	84	1368	1434	15	3189	2360	32	5666	5033	42	8840	8126	50	176713	156109	79	0.146819
117701	107290	98	69344	64520	84	1647	1354	20	3631	3493	33	7130	6942	44	11306	10730	63	238127	226106	87	0.146819
65756	63267	77	19150	18775	57	843	865	0	1856	1991	21	3713	3677	33	5917	6094	42	117970	111196	81	0.148916
122245	105909	89	48982	41022	88	1441	1219	13	2959	3038	30	6833	5671	49	9744	8359	65	201431	176283	92	0.149965
148318	117904	92	63996	50192	92	2005	1655	24	3746	2736	38	7666	6001	54	12996	10627	58	246695	203828	95	0.149965
223759	156122	113	152433	112519	105	4113	3044	39	7922	6069	52	16415	12416	80	25382	18433	93	491920	373673	97	0.152062
166961	132047	105	69258	54338	94	2027	1593	25	5091	4114	44	10449	8370	59	15071	11972	66	314294	264671	96	0.152062
96050	90026	87	36507	33625	80	1409	1354	15	3009	2810	28	6106	5474	43	9801	9292	52	182301	169209	81	0.15416
242800	188389	111	121170	96467	105	4621	3419	38	9423	6553	57	19504	15647	78	30368	23708	101	600455	460186	112	0.15416
156373	142926	105	59335	54439	105	2549	2384	24	5485	4691	43	9930	8724	57	15137	12736	80	305583	261563	105	0.15416
114772	101852	87	57970	52013	85	1724	1524	18	3080	2822	30	7551	6979	50	10834	10257	56	207571	197216	86	0.155209
269019	206500	122	181373	141886	114	5661	4583	41	12441	10017	60	26851	20991	98	38836	29483	112	761820	596613	121	0.156257
124164	109625	102	51520	44812	86	1501	1314	15	3285	2551	37	7060	6667	46	10224	9137	60	197347	174417	89	0.157306
110799	105666	83	17581	16768	53	1504	1370	16	2963	3103	28	7263	6646	49	10297	9891	52	225831	212027	87	0.157306
108660	101946	82	42555	40011	82	1851	1939	21	3184	2845	30	7554	7539	44	11840	11605	54	233893	226325	91	0.158355
97857	97589	80	50711	49679	80	1275	1186	14	2355	2311	25	6226	6075	44	8218	7868	51	178628	168375	87	0.158355
103389	96646	85	39171	35015	83	1591	1478	16	3616	3073	33	7334	6848	46	12205	11693	58	243429	224887	95	0.161501
238679	177841	129	118930	91818	111	4136	3240	37	7154	5141	50	16953	13001	73	25403	18882	103	515397	383830	113	0.161501
130607	118589	89	49425	43674	86	2113	2077	24	4026	3921	34	9433	8675	53	13620	12495	59	269572	248610	94	0.161501
379541	249704	145	242593	172368	143	7548	5513	47	16720	11067	71	32601	23241	118	49598	34013	141	966681	697381	153	0.164647
104390	92318	87	50031	44266	84	2131	1619	23	3357	2984	35	7476	7021	46	11033	9898	65	231064	214928	91	0.164647
69549	69550	79	34360	34138	75	867	946	0	1597	1997	20	3912	3488	36	6312	6282	40	122252	115623	85	0.166744
153937	133299	92	62999	55985	89	2740	2411	29	4213	3738	36	10340	9443	52	15513	13926	63	322508	302119	93	0.167793
154741	133031	90	59138	51043	88	1968	2061	22	3605	3315	34	8505	7203	51	12715	10841	67	261331	211085	98	0.168842
81457	78802	80	43988	42585	79	1049	986	0	2496	2367	26	5072	4615	40	7692	7494	44	141729	138359	87	0.170939
172118	152408	108	91998	81400	91	3467	2997	31	6538	5505	48	14379	12921	67	22074	19442	85	420863	357830	99	0.174085
130072	119834	87	100856	94491	86	2739	2530	29	5256	4702	43	11064	10040	56	17921	16567	72	339081	298183	90	0.175134
151600	122903	108	57074	44957	108	1863	1576	20	3974	3176	38	8090	6273	51	13135	10812	80	274744	225436	108	0.175134
88822	89050	79	30828	30516	71	1326	1283	11	2609	2323	30	5871	5574	45	8581	8374	50	172173	162123	86	0.175134
113783	106003	84	45156	42325	82	2162	1733	25	3332	3395	33	8514	8163	47	14535	13486	64	278167	266339	92	0.175134
78060	73686	86	27004	26600	76	1086	1082	7	2112	1804	20	3988	3788	37	6374	5819	44	133800	130993	83	0.176183
160551	142808	95	78818	73271	91	2828	2563	29	5607	4708	44	11024	9777	57	17733	16396	78	345496	312695	99	0.176183
49488	48583	80	18507	18491	50	493	590	0	865	1127	7	2254	2350	25	3536	3311	34	78518	80565	80	0.177231
180949	158888	92	68703	58000	93	2628	2477	27	5439	4516	43	10994	10296	57	18378	16005	77	396477	362932	99	0.177231
144405	132270	87	52527	49372	84	2606	2680	25	3937	3923	36	9979	9481	56	15522	14461	71	308383	287548	94	0.17828
83528	79809	95	31299	30050	78	968	1134	9	1645	1685	18	3914	4375	31	6784	6286	44	131837	125894	86	0.180378
95585	94081	80	53787	50682	82	2258	2096	24	3312	2838	34	7481	7095	48	12280	11113	62	237695	213571	84	0.182475
118558	107803	87	49940	45247	85	1731	1761	21	2564	2528	27	6690	5993	44	9972	9245	61	202898	189058	82	0.184572
125232	113734	93	58134	53796	84	1878	1534	20	3601	3170	35	7097	6522	47	10093	8468	52	201293	191594	87	0.185621
107448	100931	88	39803	37733	81	1558	1406	18	2076	2616	27	6301	5873	42	10064	9863	55	197744	183868	82	0.187718
110241	97578	89	46841	39673	86	1896	1856	20	3405	3326	33	7794	7020	50	12458	10595	65	256712	226441	82	0.187718
188149	158832	91	99886	87051	92	2209	1871	26	5782	4421	46	10525	8902	59	15682	12989	70	321697	285762	96	0.188767
77136	75232	80	37535	36913	77	1332	1169	13	1842	1950	21	4693	4384	39	7882	7437	47	164008	160670	78	0.188767
132831	122985	91	32292	30110	83	1650	1570	17	3961	3716	39	8339	7679	46	12821	11988	69	237730	230213	88	0.190865
84658	81112	80	31799	30157	78	1939	1859	20	2986	2958	30	7257	6597	45	12439	11724	63	239981	224933	95	0.190865
120033	110838	89	51393	48363	84	1686	1502	19	2692	2925	28	7465	7300	45	12378	11976	61	227099	216181	88	0.191913
111797	101637	100	53799	49661	83	2032	2115	23	2774	2440	30	7307	6648	48	11605	10743	57	238589	217825	85	0.192962
103789	96581	86	26043	24916	79	2012	1796	21	3386	3209	31	6897	6496	43	11119	10772	55	214896	200117	86	0.194011
112220	99189	93	48751	42339	86	1621	1429	17	2362	2329	23	6379	5940	41	9270	8253	51	215999	195922	90	0.195059
115946	104717	83	47084	42226	83	1821	1379	19	3137	2884	33	7705	6993	46	13020	12240	60	243848	227991	92	0.197157
96578	90043	83	39454	37462	80	1160	1014	7	2199	1627	22	5132	4900	39	7403	6985	44	153987	142430	85	0.198206
142443	123432	94	58770	50374	88	2281	1811	24	3663	3470	33	7452	6934	50	12106	10833	65	242158	224830	92	0.199254
87400	84113	78	35220	33596	79	1726	1552	21	2682	2783	26	6894	6561	44	11746	11938	58	218250	211937	86	0.199254
94588	92135	82	42178	41270	78	1385	1389	15	2759	2674	29	6270	6206	41	9020	8653	51	187655	174894	84	0.200303
95467	89566	94	36835	35376	79	1883	1857	21	3265	2820	33	7980	7465	47	12965	12297	56	261538	241592	84	0.200303
223142	174095	103	93704	72666	101	2706	2140	28	6013	4575	46	13198	10360	65	19579	15954	78	400154	340375	106	0.2024
153783	127321	97	68125	56917	91	2189	1841	27	4568	4220	37	10743	9106	53	17226	15013	70	345161	307660	97	0.203449
96446	91164	86	27039	25411	78	1982	1891	22	3619	3189	36	7464	7189	46	11745	11589	57	241326	231531	83	0.204498
147400	125424	92	59792	50696	91	2198	2049	24	4424	3817	40	8884	7846	51	14886	12004	82	292686	266702	97	0.204498
178850	146697	99	71870	59435	93	3077	2416	29	5352	4245	42	12497	11495	69	18413	16167	78	386534	337675	101	0.206595
88530	83774	80	27177	25846	79	1914	1822	22	2837	2572	34	6923	6690	48	10379	9601	55	217211	201917	87	0.207644
157312	132293	94	61406	50798	91	2154	1677	24	4277	3685	36	9761	8182	54	13821	11383	71	284310	237656	96	0.208693
220745	185343	97	107473	91779	94	2950	2366	31	5657	4680	44	11284	9460	57	16788	13448	71	331115	257983	100	0.208693
250471	181342	123	145436	104224	107	3660	2579	35	6996	5518	51	15349	10473	72	22097	17069	95	461532	350740	111	0.211839
149111	133551	88	62300	55875	87	2899	2798	29	4714	4172	39	10803	9776	56	14970	13208	69	340557	292712	90	0.212887
169580	143706	95	96040	84564	93	2780	2515	27	5655	5264	43	13118	11839	59	19124	17145	75	388184	359531	98	0.212887
208856	169116	100	87868	72522	96	2528	2045	28	5793	5465	43	13010	10970	62	20577	17340	77	399979	349859	98	0.213936
121283	107673	94	51487	46362	86	2205	1948	23	3755	3119	39	8037	7535	45	12132	11481	57	246698	235962	89	0.216034
69930	69432	79	24070	23629	67	905	946	0	1631	1973	20	4817	4304	41	7159	6746	48	142798	137213	80	0.216034
150231	134484	89	73856	66868	88	2305	2050	26	4929	5037	41	10936	9799	59	17119	14666	81	328912	285260	87	0.217082
99529	92620	97	47230	44779	81	1751	1741	19	3221	3270	34	7261	6965	45	12003	11637	55	222097	209190	84	0.218131
156745	144335	89	79052	74192	87	2491	2337	27	5506	5050	41	12050	11183	59	16365	14550	69	320735	289862	89	0.21918
194102	164753	96	96831	82201	94	3467	2922	32	5937	5034	45	14498	11403	68	21650	17980	86	443404	350043	90	0.220228
143379	125533	93	58321	50656	89	2677	2158	28	4374	3601	39	10696	9868	59	16733	14943	75	322539	299051	89	0.220228
140765	120784	91	51072	43609	91	2015	1751	24	3906	3215	35	8804	8207	50	15002	13397	70	269717	237199	95	0.223375
215115	178666	102	81521	69543	97	3111	2554	32	5741	4720	45	11014	10386	57	19108	16463	80	377391	338585	99	0.224423
186098	150720	97	76189	61586	93	2552	1970	30	5028	4225	42	10776	8952	59	16751	14024	75	344198	291888	95	0.224423
144946	119966	91	62968	52105	89	2498	2005	26	3702	3419	32	7314	6005	50	12367	10310	62	250955	214787	94	0.225472
159545	133580	104	67222	56646	91	2319	2090	25	4134	3563	43	9615	8209	54	13732	12044	65	318255	282368	98	0.227569
95385	82799	89	36093	30717	84	1456	1291	16	2420	2446	28	5899	5446	44	9035	8552	49	178138	158596	78	0.228618
94947	90119	80	15605	15310	50	1558	1451	18	2855	2989	29	6372	5902	42	9358	8281	53	182800	174524	84	0.228618
134556	123723	88	80607	75627	85	2391	2339	25	5001	4375	43	9952	9787	50	15342	14366	69	304657	280407	88	0.230715
174409	134986	98	68343	52110	94	2277	1729	25	4738	3609	42	9596	7410	56	14188	11112	67	303044	236614	96	0.230715
86910	82000	83	40599	38475	80	1117	1086	9	1939	2134	23	4445	4462	34	7756	7083	46	150418	139554	84	0.232813
107628	101281	83	33651	32278	80	1341	1464	15	3639	3360	34	6611	6536	42	9242	8679	51	193926	179813	86	0.233862
158851	141235	96	99119	90028	90	3380	3035	32	5989	5606	43	12712	12232	61	18525	16797	70	385055	356164	88	0.233862
91660	87660	82	28255	27187	77	1686	1526	18	2320	2373	23	5822	5668	43	8202	8432	48	183769	179990	83	0.23491
84735	80750	82	30326	29322	77	1329	1160	15	2487	2340	27	4945	4978	37	8098	7873	48	150327	144848	80	0.23491
173002	152321	105	93974	84059	91	2745	2498	30	5401	5286	40	13878	12929	66	19888	18632	72	403093	371906	92	0.235959
115306	105208	91	49092	45700	84	1875	1630	23	3536	3384	33	8321	7713	48	12373	11202	62	241946	227287	85	0.235959
138589	120938	90	50179	42444	88	2422	2052	28	4496	3830	42	9286	7892	52	14380	13190	65	308526	277906	88	0.235959
55929	54440	77	18716	18639	51	628	652	0	1286	1089	9	2589	2704	28	3876	3943	32	85283	85562	77	0.235959
146714	130005	89	63653	57105	88	2657	2474	28	5762	4689	48	10214	9238	57	15537	13844	66	316369	292357	90	0.238056
146100	120514	108	74716	64127	91	2194	1764	24	4525	3735	38	8499	6940	50	13680	10892	65	255333	221073	95	0.239105
182728	150416	97	87381	74080	95	3274	2677	32	6868	5734	51	12943	11261	65	19823	16550	81	404724	362910	94	0.240154
132591	121019	89	46263	42153	86	1649	1625	20	2900	3104	29	8684	7637	52	12001	11318	67	241020	232194	89	0.240154
111750	101841	83	51518	47405	83	1930	1573	21	2952	2978	30	6661	6054	49	10049	9428	49	196675	184048	84	0.241203
71960	69332	78	34617	33856	77	1126	1065	7	2529	1976	26	3696	3915	33	7363	6840	49	135736	129926	81	0.241203
133280	116289	96	55133	48243	90	2264	1652	29	3637	3036	33	7826	7065	47	11495	10785	61	246218	235030	91	0.242251
113648	105530	84	57671	54936	82	1499	1454	16	2809	2547	29	6832	6403	44	9502	8679	57	205156	194728	87	0.242251
156413	134765	101	61186	52446	89	2127	1747	24	4373	3609	39	9159	8215	51	14511	12927	65	299809	276530	90	0.2433
150240	134482	99	71578	65503	86	2353	2109	25	5172	4458	42	11122	10079	55	15331	13871	63	328852	289168	87	0.2433
203794	162315	102	96336	77273	97	3047	2520	30	6425	4938	50	13416	10953	69	19767	16103	77	402408	319306	100	0.246446
149127	131505	90	77846	67171	91	1692	1730	17	4440	4250	40	9440	8498	53	14328	12791	69	291239	264316	89	0.246446
115509	105520	83	66758	62771	83	2309	2136	26	3836	3615	32	8417	8268	47	14492	13239	68	288636	274637	84	0.247495
121425	110242	89	49277	45734	83	2092	1888	24	4102	4302	33	9228	9173	48	13677	13260	68	284677	272502	84	0.249592
162173	142892	100	74632	67033	87	3033	2838	28	6205	5876	44	13060	11969	63	21122	18174	80	403522	371079	88	0.250641
148081	130602	90	63253	55655	88	2165	1760	24	3390	3255	37	8711	7951	49	13855	12163	66	268968	243634	88	0.250641
95278	86125	91	34763	31190	83	1827	1623	21	3519	3279	34	6875	6130	53	10884	10781	58	217024	208769	78	0.250641
101912	96405	83	32602	30868	79	1854	1774	20	3016	3006	29	7507	7052	49	10378	9677	54	218616	212022	82	0.252738
242478	187227	119	136934	110883	111	4130	3172	36	8871	7774	51	19202	15874	75	27401	23482	97	561958	484124	108	0.252738
194018	148385	105	76275	58841	97	3563	2740	34	5694	4599	43	11816	9368	65	17913	14087	71	360029	288646	95	0.253787
130675	114205	91	52111	44015	88	1794	1576	21	3010	2802	33	7479	6535	46	10938	9950	55	231685	205796	89	0.255884
149778	125172	93	60244	49596	90	2212	1641	24	3971	3202	36	7691	6876	48	12621	11685	60	244419	219225	88	0.255884
172837	141421	96	60661	49784	92	2581	2001	30	4948	4130	41	9323	7702	52	15330	12939	70	311559	270927	94	0.257982
99712	95273	81	41016	38917	80	2310	2152	24	3913	3563	35	8419	7581	55	13916	13985	67	284743	255242	89	0.259031
79353	76879	84	35969	34823	77	988	999	0	2308	2028	28	4408	4508	35	6926	6113	48	142030	134871	80	0.260079
141600	124244	88	56831	49907	87	1565	1517	19	3538	3306	34	8402	7378	52	13461	12410	58	268434	246213	93	0.260079
88646	83007	85	37130	35470	81	1055	845	0	1788	2028	20	4966	4489	40	6761	6724	43	140476	136926	83	0.261128
116417	101022	102	52055	44297	87	1355	1157	12	2596	2459	31	6288	5501	44	9372	8336	54	197352	172787	90	0.262177
154634	135025	93	69381	63070	86	3243	2984	31	4917	4551	41	10172	9073	59	16348	14531	76	320706	272056	84	0.263225
118819	110632	84	38361	35859	84	2223	2313	24	4001	3479	33	9885	9162	54	15130	14310	67	307461	278905	87	0.265323
130358	121817	87	74565	70333	86	2391	2154	26	5285	4631	41	10619	10480	54	16748	16166	73	320677	300651	90	0.269518
206136	160211	101	103441	81450	98	2991	2281	32	5548	4461	46	12047	9305	66	18357	14223	74	386004	307673	103	0.270566
89786	87478	80	32113	31232	77	1202	922	0	2253	2100	25	4966	4638	39	7418	6917	48	155528	150545	78	0.270566
153668	134075	94	64122	55482	90	2776	2205	28	3743	3717	41	9714	8360	56	14400	12521	69	293572	264320	91	0.272664
237548	184417	109	104993	84008	103	3867	2777	36	6728	5681	46	15026	13127	67	23275	19325	95	474644	410698	105	0.273712
84537	80642	81	34150	32900	79	1579	1521	19	2450	2468	26	5550	5365	40	8358	8006	50	182617	177195	81	0.273712
107654	101425	84	50787	48468	81	1343	1244	12	2831	2621	25	5696	5453	39	9513	8991	53	204000	195330	85	0.274761
231554	184046	108	110417	89530	102	3701	3014	35	8072	6479	58	15464	12881	68	22255	18729	92	458924	384540	104	0.274761
111755	97647	90	52270	47027	86	1706	1489	18	3110	3166	33	7565	6658	49	11893	10770	62	234837	221883	87	0.27581
207296	179977	96	90036	78381	93	4476	3859	35	6483	5488	49	16545	14869	67	26745	23365	87	544133	488336	98	0.277907
132189	116915	87	53619	47614	85	1917	1646	21	4458	3867	39	8791	7711	52	13915	12776	65	251743	236073	85	0.277907
153336	133823	92	80361	69938	90	2719	2312	30	4867	4639	41	10417	9796	58	17128	15371	70	339809	320798	87	0.277907
95373	91616	82	31907	30672	79	1929	1513	21	2593	2783	26	5952	5969	41	9514	9354	48	196752	189206	82	0.280005
99891	89043	88	51150	46564	83	1617	1427	17	2594	2642	30	6372	6212	43	10120	9461	59	197734	181474	84	0.281053
164381	132478	100	72201	57182	94	2209	1896	27	3768	3267	39	9713	8094	57	16143	13094	70	307250	263748	89	0.282102
131812	117754	91	50598	45269	85	2085	1976	24	4047	3531	36	8133	7483	48	12925	12300	67	260622	245454	89	0.282102
157866	122641	94	63274	49966	91	2139	1544	27	3970	2696	42	7836	6457	51	12965	9819	75	267448	218550	92	0.283151
84167	80106	90	39678	38780	78	1688	1520	18	2248	2106	27	4877	4603	40	8212	6930	51	161117	157070	76	0.284199
132470	120372	86	59398	52986	86	1632	1466	19	4524	3830	37	7587	6804	46	11859	11289	59	227273	210585	83	0.285248
199811	158305	98	83732	68014	96	2266	1844	26	4924	3789	48	9631	7989	57	15068	12069	67	286255	236011	95	0.285248
143517	121918	103	58502	48043	90	1686	1735	20	3526	2932	36	8312	7450	52	11889	10824	69	248294	219676	88	0.285248
169101	144910	99	80294	70830	93	2391	2162	25	4718	4560	37	9016	8259	51	13925	12871	57	297815	282089	92	0.287346
94368	87427	90	27894	26731	80	1536	1466	18	3119	2921	30	7287	6343	50	11535	10647	55	224822	215937	86	0.290492
102218	94188	86	44235	40668	81	1834	1704	22	2068	1931	25	5881	5619	42	8846	7856	50	164431	155591	76	0.290492
117969	104398	93	56274	48603	87	1687	1372	19	3176	2942	31	6607	5957	48	9787	8882	53	203914	184371	88	0.292589
125980	114991	89	51695	46713	86	2097	1762	22	4557	3798	37	7982	7510	48	13660	13270	57	251487	232180	89	0.292589
119429	106795	93	39580	35469	85	2178	1734	25	3587	3086	32	7426	6665	48	11448	10777	59	238344	210327	90	0.293638
96046	92620	82	39414	38451	81	1371	1334	13	2206	2384	23	5835	5654	40	8716	8434	50	174697	168390	84	0.293638
132088	115028	89	55829	47793	88	1855	1620	21	3555	3204	33	8101	7553	50	12916	11821	61	242714	215844	94	0.294687
117874	107997	85	41367	35384	85	2268	1999	27	3559	3430	35	7908	7335	49	13319	12510	59	270018	248851	90	0.295735
84588	79150	83	41021	39491	79	1338	1035	5	2391	2463	25	4840	4892	36	8312	7810	49	159178	151872	81	0.296784
88332	79787	97	45928	41009	88	1533	1365	17	2437	2284	25	5753	5165	42	8973	8344	51	176566	165618	97	0.296784
100793	98187	82	60170	58576	80	1522	1551	17	3182	3328	31	6245	5782	45	10016	9749	47	226652	217022	85	0.297833
118074	99023	87	52047	43549	86	1740	1542	20	2939	2735	32	6737	5637	49	10823	9882	54	204070	177511	91	0.300979
132316	118252	89	53713	48260	87	2324	2023	26	3684	3392	31	8698	8231	50	12370	11349	63	271474	254006	90	0.300979
188656	150142	114	91155	73611	114	2854	2215	29	5367	4064	48	11077	8740	64	16997	13794	77	312976	249737	114	0.300979
142642	120307	95	62600	52699	88	2355	2107	24	4407	3727	40	9428	8453	55	14777	12763	70	294458	255150	93	0.300979
92028	88140	88	29374	29113	78	1362	1358	14	2193	1745	24	5023	4636	42	7655	7440	48	169461	155898	97	0.302027
136509	116433	89	44482	38081	86	1771	1436	20	3214	2764	34	8066	6661	50	12994	10736	61	249248	218645	94	0.302027
108882	101058	87	40903	36999	83	1767	1616	19	3202	3534	29	7208	7080	44	10568	9472	52	244936	237168	85	0.302027
243690	185514	123	87647	68386	119	6527	5264	42	11711	9205	62	26207	20092	94	37908	28560	117	804533	579852	126	0.304125
111602	94636	90	55030	47071	86	1733	1426	17	3107	3069	30	7359	6413	50	10913	9862	57	208299	188516	89	0.305174
90910	86902	90	40570	39249	79	1276	1476	13	2567	2239	26	6081	5937	40	8935	8594	46	179129	175036	85	0.306222
147552	133120	94	58599	54077	86	2487	2280	26	4556	4238	39	10757	9816	57	15507	13948	70	316553	286185	91	0.307271
142553	132456	88	60686	57023	85	2057	2298	21	4290	4104	34	9326	8530	53	14474	13357	67	299269	279868	87	0.30832
66807	63022	79	32472	31380	78	713	783	0	1447	1456	15	3620	3386	34	5611	5350	41	104998	103802	79	0.309368
320234	189444	136	153764	91785	132	4164	2361	44	8291	4558	56	17775	10187	86	27813	17368	101	550525	333944	137	0.309368
88344	85086	79	37134	36193	78	1020	975	0	3226	2653	29	5317	5042	38	7709	8266	45	161409	155666	80	0.309368
120913	115345	85	57198	53430	84	1573	1405	16	4070	3577	34	5727	5427	40	10305	9390	57	213476	202349	89	0.310417
248350	160360	116	111191	72666	116	2999	1904	38	7214	4684	54	13534	8720	69	20733	13151	85	420406	271919	117	0.312515
112828	103201	85	47947	45071	83	1592	1454	19	2642	2510	30	6835	6478	41	9934	9470	54	197753	186479	87	0.312515
101331	96447	82	43310	40854	80	1368	1495	16	2383	2167	26	5738	5314	41	8647	8175	49	188876	174823	80	0.313563
113809	103162	96	42563	39803	83	1762	1513	18	2717	2815	31	6768	6298	45	12212	11178	62	233592	216246	84	0.313563
153308	128516	91	69118	58470	90	2086	2055	24	4301	3510	39	9189	8077	53	14662	13099	62	291748	257585	90	0.314612
156924	138052	106	50292	43790	88	2227	2053	24	3732	3610	37	8870	8008	55	13675	12115	63	288095	265064	89	0.315661
187651	140024	105	69480	50982	97	3392	2261	36	5691	4573	44	12220	9426	65	18255	13911	81	378028	299488	99	0.316709
93535	85789	85	46164	43177	82	1435	1375	17	3148	3202	31	6388	6341	44	9699	9116	53	181809	175159	83	0.317758
140916	125678	90	61992	55096	89	2360	2102	25	4974	4270	41	8883	8417	49	13000	12492	65	274698	260720	89	0.317758
216332	166274	103	89050	68185	99	3034	2288	33	6373	5073	51	14141	10964	68	20870	15860	93	413215	330191	99	0.317758
351009	234829	153	229060	159249	144	7055	5127	47	15217	10511	66	28857	21023	101	43308	31999	135	882423	667599	143	0.319856
164571	140636	96	68983	58836	91	2312	1869	27	4848	4383	39	10771	9326	57	17086	14955	70	327933	294307	92	0.323002
122084	112072	101	66914	61654	85	2492	2430	24	3470	3429	33	8531	8314	50	14536	12845	69	267230	257562	89	0.32405
44828	43374	73	21310	21181	63	528	462	0	599	978	0	1720	1747	22	3485	3655	32	60441	58002	76	0.325099
59819	59199	81	18675	18364	55	1026	829	0	1751	2095	21	3594	3575	33	5756	5998	42	114637	112617	79	0.325099
215753	166168	108	107809	84349	106	3323	2579	32	6248	4570	47	14543	11410	70	22434	17469	101	434427	345432	112	0.325099
175818	141590	99	78312	62493	96	2013	1741	24	4721	4241	44	10767	9033	56	14278	11945	69	304508	263845	98	0.326148
174524	148688	97	70551	60822	92	3002	2585	31	6187	5098	45	11102	9606	61	18064	15374	72	346085	296321	95	0.326148
237950	181578	102	92121	70978	100	3287	2458	34	6996	5394	53	14916	11916	71	23271	19060	95	454767	382125	104	0.330343
112368	100443	85	43772	38662	83	2110	1878	23	3463	3192	32	7985	7110	48	12817	11969	72	245239	224594	91	0.330343
136099	119522	90	55931	48997	87	2019	1787	25	3242	3044	33	8418	7778	50	13658	11608	69	268344	243979	98	0.331391
140629	120903	98	61261	53117	88	2270	1967	23	3306	2945	32	8481	7151	51	13804	11561	68	266309	232038	93	0.33244
154156	142056	91	70065	65028	88	3340	2768	30	5968	5265	42	12040	11008	60	18237	17109	75	359043	336242	93	0.33244
148393	113901	95	70725	54945	93	2125	1596	24	4227	3550	39	8786	7540	53	13729	11055	69	286776	246168	97	0.333489
100007	93188	84	29876	27512	80	1360	1287	13	2842	2343	32	5763	5313	43	9019	8632	55	182089	167125	82	0.333489
109033	105476	82	38036	36649	80	1417	1365	18	3370	3520	31	6829	6807	44	10742	10171	58	225410	217667	87	0.335586
214994	169526	102	72788	57919	97	3093	2506	31	6242	5168	45	12193	9814	68	18314	14612	73	371145	319138	102	0.335586
296594	182731	135	134770	85690	128	4072	2606	44	9089	5942	57	19012	11882	79	27662	17687	105	564013	363541	135	0.337684
83316	81339	79	39083	38169	78	1371	1238	13	2109	2498	25	4777	4466	39	7536	7261	48	163451	158806	86	0.337684
120399	104909	90	48743	42643	86	1978	1703	24	3898	3386	36	7211	6218	46	11908	9756	67	223968	202164	94	0.338732
141061	120388	92	60056	51116	90	2246	1741	26	4289	3992	38	9782	8632	52	14580	12301	70	307688	277378	106	0.338732
123111	107437	87	55983	47526	86	2132	2158	21	3823	2904	37	7832	6907	51	12983	11085	62	261153	226364	81	0.338732
32652	32032	71	15450	15539	49	469	433	0	513	683	0	1657	1463	18	2303	2204	26	40932	39837	69	0.339781
207006	174938	108	86852	74644	96	3755	3172	33	6969	6156	45	17188	15676	75	24970	23162	88	508474	465683	96	0.339781
164432	142221	105	119229	107646	92	3561	3112	33	8468	7931	49	16748	14806	70	25924	22668	85	520913	457800	95	0.341878
130315	119216	93	70303	64767	86	1935	1657	22	3755	4168	32	8258	7578	49	13553	13003	66	255346	238332	90	0.341878
145886	133657	89	74132	66611	87	1714	1579	22	3794	3351	37	7308	6365	46	10248	9115	63	229049	208336	91	0.342927
110235	107053	81	39749	39085	79	1348	1133	12	2138	2071	26	5722	5341	41	7766	7315	48	152561	144023	87	0.342927
94960	91452	84	35843	34694	79	1332	1251	14	2278	2339	26	5243	4919	40	8104	7887	52	153418	140772	81	0.342927
112121	103994	87	58887	54965	83	1777	1764	19	3386	3049	32	7043	6486	44	10702	10470	53	211687	188810	89	0.343976
105507	100562	82	45535	43580	82	1472	1361	15	2953	3319	27	7022	6547	47	10026	9707	54	215575	205532	89	0.343976
127427	110833	95	52635	46327	87	2606	2305	27	3342	2844	34	7837	7484	48	12184	11419	63	257107	245122	89	0.345024
92367	86927	82	31155	28347	81	1869	1675	20	3108	2995	32	7629	6914	48	10650	10600	48	221451	213639	83	0.347122
127069	109854	91	52774	45192	86	1637	1392	21	3117	3078	33	7793	6320	55	11995	10210	61	233756	199119	84	0.347122
78788	77111	79	31288	30373	77	1426	1418	14	2132	1695	23	4087	3987	34	6763	6390	48	128211	122874	81	0.348171
132162	116784	92	40343	35066	88	2465	2271	26	3376	2910	36	8976	8158	59	14686	13371	65	284811	247643	105	0.348171
117760	108655	86	52519	47929	85	2021	1914	21	3965	3703	34	8296	8345	46	12318	11605	61	259414	251185	82	0.348171
103602	98112	91	57260	54218	82	1998	1823	22	3214	3622	30	6932	6662	43	11502	11042	55	208243	200350	83	0.348171
104414	97555	86	46643	44395	81	1573	1486	15	2417	2597	27	6140	5782	44	9762	9337	57	199450	192919	81	0.349219
122027	107636	89	52173	45366	86	1550	1320	17	2998	2405	27	6257	5602	45	8922	8657	48	196247	173715	88	0.351317
140024	119447	92	58056	48695	90	2068	1959	23	4440	3886	37	8560	7464	51	14761	13332	67	292400	268917	90	0.351317
111974	102186	86	32328	29913	81	2265	1948	24	3465	3528	35	8777	8129	52	12429	11181	64	261246	226279	85	0.352365
220169	174556	116	129774	103025	106	4065	3093	35	7186	6022	49	17169	13693	73	26068	21240	88	534252	444560	105	0.352365
119316	102458	88	47684	39785	87	1916	1737	21	3587	2781	36	7164	6223	46	13037	11416	64	247214	217433	90	0.353414
95800	92059	82	62070	59824	81	1707	1485	20	3269	3375	30	7275	6962	50	11434	10798	59	241114	229218	83	0.354463
143097	127334	89	51872	47015	85	1764	1727	20	3573	3023	35	7756	6852	46	11967	10386	65	237036	194376	87	0.35656
153533	137074	90	84169	75287	89	2733	2257	30	4569	4059	44	9790	9192	55	14998	13361	69	304849	285018	93	0.357609
114882	97792	89	44948	37088	88	1675	1287	17	3092	2516	34	5788	5002	42	8988	7930	53	186305	155710	94	0.357609
269555	179658	122	133645	93157	121	3866	2869	37	8755	6441	54	17767	12835	80	27563	20479	108	548327	411997	124	0.360755
84122	83243	80	37381	36276	78	1436	1285	15	1760	1671	21	5268	4972	39	7192	6566	45	147859	145253	86	0.361804
118591	108253	96	55991	51663	84	1938	2069	23	3979	3609	36	8660	8015	51	14093	12780	70	253106	234849	93	0.361804
173935	148902	102	78730	68481	93	2696	2490	27	4434	3915	39	9931	8745	53	16986	15081	75	329609	285915	98	0.361804
92209	88709	81	30653	29673	78	2078	2106	25	4051	4115	32	7847	7871	44	12522	12115	59	255743	239706	86	0.362852
145949	134314	97	72895	67126	87	2683	2421	29	4119	4172	36	9413	9082	53	14252	14214	58	314224	296519	96	0.362852
151305	122767	109	52995	44818	90	2580	2073	29	3348	2612	34	8065	7153	49	14673	13315	67	284254	257346	93	0.362852
157720	130999	92	48847	40151	88	2299	2114	26	4304	3864	37	10681	9378	58	16492	14422	74	322129	292716	94	0.363901
77519	74694	82	29582	28891	76	1198	1154	8	1981	2127	20	4559	4442	37	6881	6756	43	137567	130706	86	0.36495
159945	137862	108	57004	48154	91	2718	2159	31	4499	4602	39	9786	8938	50	15923	14571	69	312511	292264	96	0.367047
68103	65451	92	32092	31152	76	611	872	0	2022	2017	25	4015	4034	33	6476	6899	43	129494	120020	79	0.367047
145642	123614	97	57806	48558	89	2095	1805	24	3646	3111	34	7499	6862	49	12119	10356	61	236605	212834	95	0.368096
89639	83900	82	44161	41763	80	1278	1110	11	2312	2230	25	5271	4907	39	7943	7778	49	168127	159421	89	0.369145
101915	94770	89	45309	43849	80	1698	1522	19	3218	3013	30	7130	7056	45	10451	9977	54	214259	203843	87	0.369145
128896	113550	103	53724	45847	87	2164	1892	25	3506	3084	36	9691	8676	55	13363	11553	66	271359	246312	95	0.370193
83861	80056	80	36836	34922	79	1421	1250	15	2778	2436	28	6382	6290	43	9473	9598	47	205594	192357	87	0.370193
128852	111018	95	55261	47854	86	1895	1683	22	4019	3357	36	7704	6793	47	12429	11764	60	252250	236153	95	0.371242
121068	116297	83	63618	61810	83	1995	2205	22	4091	4082	33	9196	8940	49	13852	13992	59	277487	250975	91	0.372291
97609	89572	91	50161	46960	82	1711	1742	17	2911	2820	30	6174	5993	42	8417	8281	50	164377	157288	87	0.372291
78722	75667	80	32023	29868	79	1099	1122	8	1567	1617	18	4009	4017	34	5760	5472	41	136975	135495	86	0.37334
121333	104198	89	48928	42227	87	1886	1534	21	3206	2707	33	8125	7040	51	12239	10834	66	245863	217848	95	0.37334
102495	96723	82	67254	63762	81	1780	1841	21	3016	2459	31	5757	5624	39	10234	9986	54	193003	180552	82	0.374388
114004	104494	84	38842	36467	83	1442	1314	17	3153	3205	33	6454	5857	48	9592	8037	50	203715	192194	94	0.374388
104780	98189	84	39606	38206	79	1556	1372	17	2694	2612	31	6253	6050	42	9412	8703	59	190796	174622	90	0.374388
80137	76122	92	34821	33642	78	919	836	0	1793	1611	18	4723	4562	36	7226	6899	45	149533	144522	84	0.375437
177461	156394	95	79758	71037	91	2350	2139	26	4470	3567	41	9632	8198	54	12370	10789	64	289601	244247	103	0.376486
81950	79343	81	20034	19346	57	1327	1521	15	2557	2245	31	5542	5326	39	8623	8522	45	180237	172621	82	0.378583
40715	40833	65	23200	22932	71	327	472	0	1056	979	0	1853	1935	21	3062	3238	30	66987	68197	68	0.379632
156828	138344	91	78305	71296	90	2307	2227	26	4614	4221	39	10513	9735	55	15201	14286	72	325653	307172	94	0.379632
141991	128985	88	48840	43811	87	1884	1825	22	5067	4252	53	9606	9033	53	14509	13861	66	279488	262100	88	0.379632
94916	89300	88	30211	28909	79	1387	1200	12	2996	2842	26	5490	5269	41	8035	7542	57	156614	146650	84	0.382778
164693	134067	96	67646	54905	91	2325	1722	29	4451	3627	42	9612	7776	58	15926	12576	74	307064	267622	96	0.383827
123954	113470	86	34676	32284	83	2299	2321	25	4870	4295	40	10055	9416	56	15805	14133	77	331816	288459	86	0.384875
183642	147829	98	76474	61356	97	2181	1751	22	3961	3242	34	9422	7472	54	15326	12493	68	286644	240234	101	0.386973
80991	78640	84	29442	28649	76	943	1080	6	2321	2018	26	4017	3852	34	6447	6041	43	129944	123655	79	0.386973
132638	112869	89	48588	41580	86	2132	1925	25	4057	3210	37	8889	7571	58	14091	12298	66	260800	232236	91	0.386973
97958	91712	84	45547	42435	82	1708	1752	18	2951	2691	32	6738	6677	42	11208	10409	57	231350	220398	85	0.386973
137654	116540	93	57569	48310	89	2291	1954	23	3937	3282	37	8793	7404	56	13405	11766	72	275722	235542	95	0.38907
188285	157085	99	71604	62613	95	3323	2773	33	6309	5434	50	11949	10941	58	20502	17602	80	411050	377208	100	0.38907
203571	166819	98	102733	86140	96	3540	2939	33	7196	6184	51	15081	11981	74	22861	19803	78	462151	375121	104	0.390119
115234	106513	92	53070	50775	81	2090	1883	23	3277	3157	32	7037	7091	43	11488	10494	63	221034	203128	91	0.392216
139290	119973	96	54023	46821	88	2031	1811	24	4283	3370	42	9405	8329	55	13772	13232	64	279895	263023	93	0.393265
124640	110492	90	68562	61803	87	2419	2141	26	4906	4141	41	9609	9188	53	14198	13424	62	280953	263866	92	0.393265
114587	109236	91	72575	69854	82	1556	1488	19	3434	3379	33	6392	6268	43	9479	9435	53	201386	190752	91	0.394314
153184	138480	103	59572	54654	86	2545	2413	27	4475	3987	35	10346	9488	54	15496	14179	71	312109	292843	93	0.395362
79924	79705	79	36792	36108	77	1050	1102	11	1881	1601	21	4131	4124	35	5450	5487	38	130447	128855	82	0.395362
94642	84673	99	43174	38532	82	1738	1486	18	2929	2556	34	5838	5567	44	8818	7846	50	184301	172427	88	0.396411
102008	97100	82	36321	34801	79	1680	1850	19	2348	2776	26	6064	5756	47	8335	7985	50	195059	185573	88	0.398508
192481	165141	98	134031	120118	96	4059	3498	35	8638	7609	50	18109	14955	77	29609	25669	88	561856	464043	102	0.398508
129477	120975	87	59591	55920	84	2087	1828	22	3755	4115	30	8202	7934	47	13381	12439	60	250680	238542	92	0.399557
171625	148662	92	90508	81376	91	3563	3170	32	6817	6124	46	15422	14317	69	23162	21516	85	508011	460369	100	0.399557
106721	102912	81	40055	37806	81	2686	2217	29	3732	3092	34	7991	7946	43	13493	12310	68	265242	257352	89	0.399557
112014	102789	85	63078	59386	85	2003	1790	24	3673	3559	34	7911	7681	49	13189	12432	70	247818	219431	93	0.399557
86691	82981	86	36536	35441	79	1057	1229	10	2509	2790	25	4974	4654	39	8861	8743	48	170447	163879	86	0.400606
109448	96698	96	42698	38316	85	1782	1376	20	2696	2440	33	6975	6588	45	11991	11710	59	253526	241751	90	0.402703
109165	99242	90	46263	41148	84	1661	1359	15	3855	3539	34	6777	6220	46	11376	10628	58	212486	198005	87	0.402703
77788	74813	80	38632	37318	77	1049	1189	11	2031	2121	23	4702	4550	37	7355	6921	47	156998	150576	86	0.403752
222808	184198	97	113403	94877	97	3944	3233	36	8197	6805	63	15834	13902	70	24724	22096	89	468579	417562	100	0.404801
105461	100503	82	33412	32307	80	1621	1658	18	2978	2713	31	6807	6576	45	10073	9837	57	202106	195122	90	0.404801
75627	74457	77	32432	31960	76	1099	1236	11	2133	2085	24	4619	4696	37	7427	6591	46	154034	151071	84	0.405849
248186	180688	121	110749	81101	109	3978	2966	37	6967	4805	51	13575	9991	66	21645	15032	87	464938	356362	115	0.407947
226176	176307	107	118730	93167	106	3167	2272	32	7773	5754	52	16249	13441	70	24235	20041	84	495032	411420	110	0.407947
75453	73141	80	32752	31113	78	1397	1263	15	1811	1588	25	4566	4318	38	7942	7745	53	127170	121433	75	0.407947
78703	75571	86	28416	28409	77	1449	1471	13	1893	2049	23	4437	4484	35	7543	7292	47	143392	139327	85	0.407947
277933	218551	137	189130	156014	128	5545	4534	40	12161	9149	68	22899	18819	82	34703	28771	124	690349	546256	134	0.408996
89625	86746	84	45923	44561	80	1597	1561	15	3184	2962	31	6447	5913	43	9832	9782	51	225323	217123	88	0.408996
224087	173736	103	94648	75084	100	2668	2340	28	6095	4771	49	13458	11145	66	19039	15338	76	403531	334186	106	0.408996
189032	159183	98	119451	103578	96	4190	3733	35	8584	7924	51	18575	15939	77	25992	21790	90	525995	459943	101	0.412142
167667	145106	90	103449	90232	89	4221	3516	34	6036	5083	49	14430	11792	67	23665	19165	84	454332	369518	87	0.412142
95767	88761	84	37586	35420	80	1213	1153	12	2645	2874	29	6268	5750	42	8512	7934	49	178021	169729	83	0.41319
283904	190203	117	142700	96210	114	3904	2327	41	7792	5287	52	18318	12015	77	27638	18435	108	552537	366176	116	0.41319
141286	123092	88	57117	50688	87	2048	1980	22	4535	4161	36	10010	9517	53	15107	14439	65	321815	306771	87	0.41319
28355	27726	62	15319	15696	46	134	221	0	600	927	0	1017	1214	10	2150	2118	26	37082	41337	63	0.41319
119395	104161	100	44020	38242	85	1444	1249	16	2724	2144	31	6041	5368	43	10623	9314	56	216404	202075	91	0.414239
134276	121791	93	50918	47444	85	2005	1841	23	4638	4550	39	9461	8919	50	14361	14208	66	274341	256178	86	0.415288
99772	92315	86	35336	33086	80	1629	1495	19	2982	2753	28	5794	5474	40	9271	9416	46	193884	180663	82	0.416337
117124	105293	86	50722	45411	86	1504	1167	12	3207	2613	31	6677	5932	45	9823	8823	55	205960	180317	86	0.416337
202031	132698	106	93902	60955	104	2762	2174	33	5006	3452	52	12570	8858	68	20319	14842	76	379579	281232	106	0.42158
105784	98085	89	48825	46791	80	2004	1623	23	4698	4285	37	8883	8458	50	13291	12000	62	288976	261470	87	0.422629
99145	94773	85	40871	39696	80	1746	1451	17	2448	2539	26	5203	4994	38	9006	8614	47	178042	168522	84	0.425775
171484	143940	96	84787	71568	92	2823	2513	29	5076	4322	40	11026	9260	63	18170	15578	76	335342	304287	93	0.426824
126314	113866	87	59080	53182	85	1953	1695	22	4550	3463	41	7692	7497	46	13265	12524	64	281009	268490	90	0.426824
77255	74490	80	24600	23973	73	1340	1144	12	2046	2064	23	4205	4144	36	6540	6524	42	128437	123443	84	0.427872
80571	77795	81	26815	25722	77	1233	1091	7	2234	2109	27	4658	4647	36	7237	6332	46	144718	140244	83	0.427872
101010	88915	88	47361	41488	84	1520	1547	17	3032	2834	31	6405	5871	45	9862	8866	57	200834	182878	90	0.427872
94383	90296	83	34767	33475	78	1244	1177	12	2422	2181	28	5423	4815	41	7800	8112	44	180324	169818	84	0.428921
102611	96449	82	41067	38444	81	1815	1568	20	4037	3959	35	7987	7652	46	12643	12208	56	251283	239354	87	0.42997
78707	76658	79	21026	20389	60	1195	1236	11	1952	1999	23	4219	3919	37	6779	6577	40	140588	133103	83	0.42997
106925	97435	83	40560	37505	82	1788	1796	23	3100	2707	29	7468	6625	49	12057	10641	60	246421	214426	87	0.431018
152223	127101	96	61203	50771	92	2279	1865	27	4135	3316	36	8475	7085	52	14692	12281	87	289129	245410	107	0.431018
296359	215065	131	166984	124416	127	6271	4950	43	14120	10953	68	29489	23496	107	43606	35628	121	899469	750705	133	0.433116
157830	132916	90	69574	58426	90	2298	1817	24	3912	3441	35	8983	7961	51	15682	13487	70	314843	263241	96	0.433116
171604	139134	95	108568	88864	93	4026	3545	36	7831	6672	53	15253	12481	72	23643	20520	84	480922	405999	96	0.434165
121086	100627	97	24954	20951	70	2991	2168	32	4123	3564	37	11382	9883	56	8803	7716	55	270261	227446	93	0.434165
159862	142217	93	85230	76834	90	3465	3076	32	8008	7185	50	16232	15261	65	23650	21606	85	464091	419320	97	0.435213
76875	72362	91	38463	36894	78	990	998	0	2036	2090	24	3764	3891	33	7110	7151	41	140625	134822	77	0.435213
138038	125385	89	73738	68072	88	3471	3110	32	5144	4766	40	12317	11778	57	20415	18282	78	386237	356370	89	0.437311
135999	115091	91	57744	48671	88	2427	1875	26	3984	3743	41	8802	7804	53	14723	12758	64	285285	267009	92	0.438359
169437	133115	94	72644	56209	94	2745	2121	29	4784	3493	42	10211	7695	61	17271	13945	75	322704	250490	100	0.439408
107765	99908	87	39807	36907	82	1989	2000	24	3757	3242	36	7928	7535	48	11895	11774	61	253463	246727	87	0.439408
118637	108862	97	78114	74485	84	2464	2323	27	4552	3884	36	9841	9309	49	16024	14349	68	309619	277836	89	0.440457
173419	146292	97	73469	62959	91	2021	1668	26	4707	3750	40	9199	8182	52	14090	12723	66	293293	265659	92	0.440457
198527	147790	101	91519	67038	98	2889	2220	33	6023	4448	49	12474	9748	68	19685	14819	83	390158	298715	101	0.440457
203219	159597	98	80200	62859	96	3334	2400	34	5347	4547	42	11966	9497	66	17917	14057	77	364725	297873	102	0.440457
138988	123498	90	78792	72024	88	2229	1895	23	4851	4218	39	9365	9085	52	14921	14328	69	300933	290305	92	0.441505
202037	160470	103	112277	92516	101	4475	3457	37	7780	7106	49	18848	15297	77	27513	22961	96	542734	445081	105	0.443603
99741	88916	95	44333	38457	85	1640	1500	18	2432	2466	28	6368	5617	46	11165	9483	58	209848	181530	89	0.443603
152535	134126	91	66300	58288	88	1599	1496	19	3963	3182	36	7949	7110	48	12560	11216	57	239927	218400	93	0.444652
229688	175422	108	88098	65753	106	3680	2492	37	7150	5839	47	15585	12786	70	25189	21339	88	506358	432131	106	0.444652
78703	77946	80	33283	32754	76	1352	1307	15	1832	1467	17	4857	4484	38	7030	6633	43	145937	143351	82	0.444652
94947	91160	82	37065	35778	79	1457	1459	18	3263	3131	30	6499	5915	46	10425	9579	56	195724	186746	83	0.4457
153469	115819	94	68683	51778	94	2262	1832	28	4312	3182	43	9093	6885	60	14722	11452	63	279691	219796	97	0.446749
102733	99248	81	29924	29180	79	1573	1475	18	2479	2537	29	6312	6704	41	8643	8002	50	176592	169123	82	0.446749
149786	119222	102	60258	47641	91	2111	1778	24	3616	3073	37	9200	7976	51	15152	13287	65	284744	241357	91	0.448846
153679	132906	94	75734	65019	91	2534	1921	29	4986	3888	40	9564	8906	55	14198	12516	64	268105	251304	93	0.451993
155788	143535	87	88856	82206	87	2755	2543	28	5801	4903	48	11160	10006	60	17891	16248	77	335340	308809	89	0.451993
242892	193866	105	155391	132827	102	5174	4398	38	11168	9228	54	21247	18085	82	31971	27610	95	628753	536228	104	0.451993
71469	68345	78	30162	28991	77	1085	1120	9	1983	1657	21	4254	4402	35	6122	6111	42	121636	117525	80	0.45409
218143	174662	107	77590	61996	105	3430	2943	32	5770	4445	44	12927	10286	68	18617	15149	79	363788	311502	108	0.45409
158689	125227	96	70466	55397	94	2338	1750	29	4662	3643	40	10256	8753	58	16188	13208	68	314351	261713	96	0.457236
191093	154572	101	95994	79307	99	2808	2397	29	5244	4597	42	11958	8992	66	18699	13993	82	381886	308925	101	0.459333
239255	192827	120	76667	59906	120	4112	3336	34	8838	6904	55	16974	12942	76	27198	21256	103	482910	359864	120	0.459333
147342	128648	97	93046	82833	90	3270	2678	30	5586	5124	42	11949	11069	59	18725	16742	75	362455	329949	93	0.461431
93706	89500	83	32911	31702	79	1350	1264	12	2765	2586	27	4985	4836	38	7916	7455	48	170229	163062	84	0.461431
108992	101973	84	53881	51184	82	1980	1961	23	3453	3351	32	7376	6722	45	10696	9585	57	223269	201750	82	0.46248
106271	101243	81	32816	31279	79	2050	2044	22	2850	2585	31	6641	6013	45	11879	10988	54	230706	216102	85	0.463528
70823	68497	78	27312	26300	76	1136	1129	7	1658	1577	22	4141	4186	34	6856	6636	43	142569	141949	78	0.464577
173498	143516	104	50547	42652	90	2551	2197	27	4672	4230	40	10528	8772	58	16235	13615	71	310760	278631	96	0.466674
146989	132511	88	116695	105879	89	3258	2874	31	6206	5843	46	14314	12898	68	20687	17468	78	416456	357834	90	0.468772
234178	172693	118	119557	89627	106	4127	2983	38	9195	6879	61	18838	14364	78	28735	21648	103	568053	437693	111	0.469821
92429	88754	80	28379	27817	74	1647	1566	17	2764	2794	28	6295	6115	42	9099	8868	52	195808	184570	84	0.469821
105687	90784	88	49318	41598	87	1464	1250	13	2916	2854	32	6916	6054	47	11096	9863	56	227644	202307	90	0.470869
123339	114052	86	51888	47378	86	2186	1971	23	2835	2959	29	7156	7108	45	11261	10510	64	246098	238813	87	0.471918
157161	127046	93	66244	54477	93	2337	1823	26	4233	3532	42	9799	8144	54	16292	13027	79	324313	277099	97	0.472967
155974	133080	90	73263	62711	91	2123	1762	25	4660	4552	36	9676	8668	53	14961	13122	69	305287	283855	92	0.475064
291423	241260	127	151712	128480	121	6821	5504	42	14750	12240	64	30581	25266	113	47387	38764	119	894896	746915	122	0.47821
105806	98829	90	31192	30092	79	2020	1677	22	3603	3133	37	7176	6458	46	10918	10162	58	218739	204834	82	0.479259
218350	123417	117	105413	69934	116	3917	2021	50	7347	4382	59	14967	9317	80	23883	13474	102	445452	267726	114	0.479259
170231	145769	92	104581	89710	93	4771	3774	37	10088	8512	54	22851	19845	84	33907	29520	88	648657	577362	91	0.480308
120442	113500	83	46624	43514	83	1928	1971	24	3070	3067	29	8553	8104	53	12429	11812	57	249254	239560	83	0.480308
133214	117198	89	55108	47653	89	2102	2073	26	4761	3999	42	9052	8347	56	15031	13325	63	304907	280545	91	0.488697
86833	84511	79	35100	34132	79	1194	1267	13	2070	1915	26	4655	4659	39	7738	7043	47	145876	137722	83	0.488697
82220	77816	80	29018	27969	78	1373	1362	14	2755	2862	27	6346	5577	46	9750	9415	59	190862	179650	81	0.490795
243497	133907	121	100829	53998	121	3362	1479	32	5944	3603	62	13471	7838	82	21414	12555	97	433401	260036	122	0.491843
88850	83735	84	44148	41408	80	1563	1186	14	2213	2337	27	5782	5437	41	9130	8629	50	192069	181033	76	0.491843
95761	93246	80	40296	38727	80	1547	1441	17	2960	2702	32	5746	5645	40	9672	8632	58	187717	177211	84	0.491843
99115	88137	86	46117	41666	84	1667	1754	19	3209	3244	32	7731	7028	48	10837	10581	58	228049	218391	85	0.491843
97908	88009	86	36746	33968	81	1545	1663	18	2791	2833	29	6621	5933	44	11906	11182	63	218540	200358	79	0.493941
137481	116226	92	61967	52265	89	1973	1526	23	3742	3409	36	7395	6412	50	12823	10854	61	248025	219128	89	0.493941
107039	101808	82	61498	59210	82	2148	1957	21	3233	2993	34	6914	7098	40	10537	10250	53	211269	199537	86	0.49499
42897	43644	76	14702	14520	49	675	776	0	900	844	0	1996	2011	23	3227	3360	31	68206	68079	76	0.496038
148513	131674	102	86263	79560	87	2951	2794	28	5498	5179	41	12138	11719	61	18442	17127	75	348067	308244	90	0.499184
198864	155433	117	79856	62271	104	2567	2037	27	5399	4769	41	10635	8725	57	15039	12762	65	304821	249404	106	0.500233
106480	99569	84	43064	40557	81	1394	1278	15	3440	2624	34	6223	5732	42	10125	9327	50	200398	190041	87	0.501282
75812	74025	81	35070	33780	77	1149	1194	9	1892	1913	26	4731	4368	37	6668	6569	44	148543	142508	80	0.504428
122866	105148	92	54081	46928	86	1903	1620	22	4055	3216	34	7550	7070	47	11685	10695	62	242966	225284	87	0.506525
116984	101105	89	39448	33683	84	1901	1592	23	3549	2999	33	7428	6886	48	11651	10127	60	234075	220628	85	0.507574
151047	132908	91	68703	60034	88	2187	1914	25	4846	3985	41	9742	8640	55	14091	13408	72	282655	264757	88	0.507574
85614	83836	80	40650	39089	78	1232	1261	14	2231	2258	26	4929	5285	35	7693	7045	51	153679	151031	76	0.507574
156303	139941	89	65048	56228	90	1693	1580	22	4418	3965	38	9060	8621	50	13982	13039	68	313884	291192	89	0.51072
112057	102463	84	32186	30107	82	1880	1791	22	4399	3956	40	10506	9376	61	15696	14213	66	322190	286857	81	0.512818
63713	64086	75	24850	24623	66	930	939	0	1623	1951	19	4178	4279	35	6449	6488	44	126085	122231	73	0.512818
182183	152599	110	94247	79940	93	2604	2052	27	5181	4495	41	12035	10140	59	16977	14920	73	360826	336895	89	0.517012
116446	102343	87	51134	45059	85	1821	1673	19	3107	2387	38	7011	5916	47	11153	10450	57	211777	192545	86	0.518061
192763	154776	109	99741	82068	97	2989	2439	32	5547	5307	41	12941	10631	67	19660	16934	78	392342	347999	95	0.518061
317035	225479	146	239132	174488	140	6451	4300	46	13156	9707	74	27019	20570	89	42031	30111	132	822495	609817	141	0.51911
138568	120964	87	58418	49849	88	1990	1634	22	3677	3216	33	8459	7163	48	12602	10848	66	248236	219594	89	0.51911
168559	143939	95	92335	81345	92	4364	3679	35	7117	6496	45	15875	13757	74	24328	21556	85	476387	400948	93	0.521207
119130	106751	94	52330	47399	84	1775	1429	19	3205	3592	29	7872	7308	49	11436	10648	65	238510	225700	87	0.523305
99947	89449	86	49797	44398	82	1379	1275	17	3082	2684	30	5866	5570	42	10049	8596	57	189137	178388	84	0.524353
204283	159219	107	100115	79027	101	3187	2242	34	6511	4699	52	14059	11743	66	21300	16704	86	413697	335898	107	0.526451
175668	133026	97	72851	55800	95	2294	1867	27	4774	3831	41	10240	7883	57	15804	12546	75	337625	263656	100	0.527499
122004	114144	85	43068	39394	84	1681	1470	20	3486	2974	34	6723	6551	47	9989	9970	52	228965	216858	88	0.527499
109748	99273	86	34235	31070	83	1538	1436	16	2902	3069	28	6557	6646	42	10456	9258	62	209949	207687	83	0.528548
155264	138645	93	82652	73586	88	2475	1872	28	5019	4227	39	10320	9832	54	15649	14328	66	309223	288103	91	0.529597
135289	125732	89	73998	68390	87	2257	1900	24	4018	3685	38	9768	9347	51	15363	14552	77	306172	290844	91	0.530646
174195	142949	95	78836	65901	92	3150	2616	31	5521	4479	42	12632	10745	62	20343	16707	79	385573	327785	99	0.532743
112952	99676	102	46382	42223	84	1673	1610	18	3396	3148	29	6810	5843	50	11655	9522	58	218833	181776	86	0.533792
121235	109563	86	54329	49128	86	2258	2060	25	4455	4031	34	9016	8335	53	13772	13216	69	284173	267134	88	0.533792
31972	30626	73	16945	16875	51	509	499	0	725	622	0	1305	1348	14	1998	2109	21	42775	40983	69	0.53484
112492	106397	86	69451	65692	82	2459	2306	26	3759	3488	34	8240	7756	46	13878	13198	66	277246	250682	90	0.535889
117834	105145	102	67717	59660	102	2511	1970	26	4844	3959	41	10107	8756	54	15851	13709	75	311273	265152	102	0.535889
139519	129061	87	71991	66155	87	2548	2340	27	4865	4200	39	10817	9853	56	16409	14500	69	321551	286996	92	0.536938
108746	100873	85	45176	42130	83	1670	1411	18	3466	3498	33	6693	6356	42	10487	9581	59	208986	200293	83	0.537986
138771	116697	99	66153	56849	89	2145	1857	22	3810	2951	40	7972	6265	51	12778	10697	59	237486	202276	85	0.539035
150157	131628	92	67841	59739	89	2530	2072	26	4122	3733	39	10911	10319	55	15771	15387	70	316983	292556	92	0.540084
221052	173518	104	84570	64583	103	3563	2738	34	6596	5752	45	14082	11640	64	21962	18710	86	433489	375403	102	0.541133
83066	76540	92	38501	36946	80	1514	1255	19	2164	2512	22	5652	5368	42	8385	8072	46	176795	165840	82	0.542181
109760	102266	95	32517	30846	81	1543	1598	17	3515	3310	34	6586	6210	43	11008	10408	67	217070	202768	84	0.54323
117979	108701	86	37569	35321	82	2140	1891	22	3433	3136	33	7746	6984	48	12118	11121	54	252525	230876	86	0.544279
196567	144779	101	76092	56490	97	3244	2263	35	5813	4299	46	11849	9188	63	18623	14790	78	360291	289398	96	0.545327
133586	124290	85	79703	75330	85	2345	2135	27	4962	4417	43	10484	9338	63	16718	15208	74	329162	293599	88	0.546376
82010	77561	82	37055	35235	78	1001	1034	6	2265	2298	25	4666	4542	37	5943	5620	41	139348	135805	84	0.547425
76449	73796	80	28488	27121	77	974	873	0	1965	1962	20	4025	3747	34	5270	5123	37	114793	113720	77	0.549522
134963	112244	93	63200	51958	91	1765	1637	23	3561	3239	38	8114	6973	52	12845	10515	67	263145	227471	87	0.549522
84327	81024	83	24964	24105	71	1768	1555	19	2764	2712	28	6584	6287	45	10201	9691	55	205765	196690	78	0.549522
113864	107664	82	53338	49180	83	1943	1811	23	3963	3821	34	7677	7455	46	11140	11267	56	237926	233054	79	0.550571
139301	123180	90	66228	57957	88	1850	1635	22	4297	3517	39	9421	8484	56	14153	12822	70	277861	257528	86	0.550571
100254	97697	82	30327	29633	75	1778	1710	21	2434	2534	30	6504	6017	47	10870	10257	57	204895	202339	80	0.550571
91085	90279	80	29895	28986	78	1636	1772	17	2876	3037	29	7246	6807	50	10729	10761	52	221616	208799	79	0.550571
83449	79475	88	33235	31983	78	1259	1347	13	2385	2548	26	5288	5338	37	7362	6800	45	164268	160123	78	0.550571
112583	107370	83	64955	61036	83	2290	2154	26	4417	4018	35	8207	8192	47	12627	12181	61	250399	233094	82	0.550571
159675	138566	92	57460	48449	92	2676	2388	29	5434	4151	43	10479	9542	58	16808	14486	81	325291	299000	93	0.552668
83152	79076	81	41762	39481	79	1124	1019	4	2091	2249	24	4854	4453	38	7418	7205	43	150314	145340	78	0.553717
109774	103418	89	47308	45424	81	1369	1291	16	3284	2856	32	6744	6562	45	10896	10220	57	204476	196562	88	0.555815
164119	126923	99	70019	53711	95	2588	1856	29	4191	3436	37	9161	6877	59	15709	12110	66	285334	218420	102	0.556863
83129	80262	78	47694	46093	79	1305	1178	11	2112	2015	24	4893	4738	37	6653	6181	45	149514	144462	77	0.556863
106772	99819	86	41707	38711	81	2067	1685	21	4207	4033	34	7701	7191	48	12776	12283	64	243171	232391	88	0.557912
76953	75395	80	32924	32196	77	945	903	0	2242	2223	24	4770	4529	37	7337	7129	47	147173	140573	82	0.558961
149968	122178	105	62049	49032	93	2149	1733	24	4385	3373	40	9058	7791	55	13949	12582	67	268074	230680	93	0.558961
193508	162279	98	79257	66478	94	3166	2912	28	6103	5524	44	12114	10396	63	19011	16368	79	380760	334510	99	0.560009
127679	112526	91	68555	59660	87	1654	1491	21	3907	2945	36	7447	6557	49	11380	10224	62	230791	210317	89	0.560009
136794	118859	88	55482	47454	87	1997	1607	23	3572	2933	34	8798	7723	53	12424	11328	64	253851	227801	91	0.561058
95747	89683	82	42838	40827	79	1361	1427	16	2869	2842	31	7116	6400	45	10717	10537	54	207783	187888	86	0.562107
121625	107671	89	54492	47512	88	1655	1422	18	3409	3094	33	7082	6123	49	10570	9069	53	216927	196876	90	0.563155
81369	78448	78	29909	29171	77	1932	1642	23	3244	3343	32	7597	7080	46	12054	11498	61	243189	220633	85	0.563155
277108	197161	122	98654	70559	119	4117	2595	38	7913	5708	52	16777	12060	72	25739	19198	98	509367	389789	122	0.565253
83072	79286	79	43722	41940	79	1082	1053	7	1743	1814	23	4699	4638	37	7469	7076	45	151755	136798	78	0.565253
147369	116280	103	62974	49140	93	1889	1731	21	4007	3241	37	8735	6944	53	13597	11096	62	284957	237539	99	0.566302
100232	91486	91	35866	33998	80	1307	1291	13	3161	2907	31	5712	5902	39	8530	8401	47	182315	177051	85	0.566302
140703	119259	90	57091	47950	89	1799	1650	20	4934	3934	49	9271	7904	54	14957	12935	71	307245	278762	96	0.566302
37651	38953	69	18005	18166	49	688	562	0	1174	1036	4	1892	1691	25	2701	2948	25	56252	55452	73	0.566302
95134	86278	88	46232	41347	82	1732	1442	18	3066	3189	29	6368	6241	41	9712	9479	54	192980	180636	85	0.568399
112150	104233	85	47095	44679	85	1561	1340	18	3552	3126	33	7167	6994	47	11481	11013	55	229993	218831	92	0.569448
271245	194934	114	108958	77410	111	3758	2841	38	9224	6206	68	20038	14876	80	31311	22849	109	567918	419683	120	0.570496
157815	145843	90	79309	73710	86	2702	2350	28	5041	4664	39	11098	10688	55	18042	16972	73	348888	331216	94	0.571545
43589	42464	77	15319	15217	48	149	280	0	707	888	0	1905	1924	23	3040	3290	31	51958	49897	78	0.571545
160383	139558	97	67457	60497	88	2482	2189	28	4066	3982	38	9618	8548	56	15083	12580	68	281306	234932	95	0.572594
199967	151335	103	85076	64727	102	3043	2096	35	6187	5258	42	12258	9845	62	20894	16656	83	404417	350541	101	0.574691
106405	103816	82	38771	37502	79	1770	1474	21	3570	3366	31	6346	6470	42	10320	9947	54	209500	202890	84	0.574691
133015	118879	87	50156	45368	87	1933	1875	22	4277	4137	35	8893	8566	49	13343	12646	60	286197	270519	88	0.57574
180139	127937	99	73406	53976	97	2354	1794	27	5420	3608	55	10646	7777	60	15423	10275	74	332280	234399	100	0.577837
102749	98017	81	38864	37579	79	1631	1604	18	2660	2688	30	6543	6230	44	11258	11190	58	208634	196513	82	0.577837
195106	150469	102	76567	59123	99	2750	1918	33	4674	3762	43	11014	8209	59	17408	14073	74	357305	296196	103	0.577837
124628	115882	86	46175	43504	82	1897	1944	22	3282	3285	30	6910	6643	43	10530	9510	61	228901	212968	85	0.578886
90637	87115	81	30693	29303	78	1462	1270	15	2808	2830	27	6284	6116	41	10657	10039	57	197536	185053	82	0.582032
157674	136466	91	56703	48460	90	2237	1895	26	4291	3745	37	9206	8503	52	14063	13064	70	277919	250046	88	0.582032
156060	128096	102	79566	65955	91	2873	2232	30	5460	4707	41	11803	10074	62	17290	14636	74	374259	308865	93	0.58413
132521	115095	89	52267	44800	87	2009	1925	22	4439	3518	41	8888	8061	49	13701	12026	63	281877	254494	92	0.586227
196708	151451	98	66035	50775	94	2707	2040	29	5324	4072	49	11048	8632	62	16357	13397	74	337484	279686	98	0.586227
262312	177103	109	112788	79802	107	4387	2757	44	8050	6324	53	19451	13689	79	30533	21963	103	621993	473676	111	0.587276
78881	80310	73	36898	36343	77	1031	839	0	1534	2075	20	3925	4030	35	6214	5798	45	131443	129666	78	0.587276
193963	138985	106	80878	57861	101	2596	2160	29	5128	3589	45	10290	7595	56	16256	11966	69	327594	248366	104	0.587276
186717	153721	98	96226	82100	94	2919	2286	31	5991	4943	47	12284	10744	64	18310	15696	78	343977	313701	97	0.588324
78255	72096	90	29429	27916	78	520	538	0	2120	1914	21	4039	3893	33	6274	5680	45	118820	113204	75	0.590422
85446	79048	86	34636	33712	78	1093	1142	9	2637	2174	25	5618	5244	42	9579	9332	53	168779	160510	86	0.590422
119020	111097	92	47224	44195	83	1553	1399	16	2519	3033	28	6684	6260	44	10166	9695	60	206020	184921	93	0.590422
125511	113328	99	56866	52404	85	1634	1706	18	4199	3768	36	8615	8243	52	12262	10922	62	253375	237487	91	0.591471
64009	63853	75	29018	28149	74	827	741	0	1395	1659	16	3822	3667	34	5933	5886	40	120498	116665	81	0.591471
111040	104193	87	48662	46382	81	1724	1646	20	3027	2762	30	6686	6238	44	9199	9069	50	198207	186575	90	0.591471
80424	76730	80	30481	29634	76	1178	1218	12	2525	1819	29	4404	4278	36	8169	8073	48	161006	147893	86	0.592519
80984	78333	80	48322	47302	79	1472	1297	15	2508	2106	30	5529	5404	41	8559	8243	47	164065	157598	83	0.593568
115770	105685	87	36241	32275	84	1635	1641	19	3348	3072	34	6805	6625	43	11989	11169	64	236865	220701	93	0.596714
158579	138011	92	63033	56290	89	2838	2316	30	4871	4643	40	10538	9640	59	15628	14280	68	321220	306116	91	0.597763
130196	121068	85	59781	56161	85	2394	2252	26	4571	4329	35	10874	10445	60	15515	14637	79	307535	275744	90	0.598811
48539	48679	80	15452	15317	49	647	517	0	1087	1251	12	2776	2765	29	4409	4787	36	88640	85975	79	0.59986
128791	115613	94	59187	54627	85	2258	2144	26	3500	3736	34	9272	8158	54	13829	12324	66	294964	264320	88	0.600909
156123	138753	89	86499	75126	90	2757	2353	28	4724	4143	38	9787	8915	57	14045	12649	64	302351	274725	97	0.603006
168541	140812	93	81046	67331	93	2614	2332	29	5296	4497	42	11140	9735	61	16743	13851	74	336409	302667	96	0.604055
112032	102738	100	48968	46233	83	2565	2508	25	4195	3850	36	9642	9221	50	15264	15050	66	318502	291671	89	0.605104
120572	107673	89	38967	34716	85	1934	1820	21	4076	3195	36	7618	6834	48	12045	10658	62	224958	194259	87	0.607201
99514	93058	84	29274	28421	78	1591	1422	18	2651	2645	28	6852	6763	42	10143	10088	52	210969	201386	81	0.607201
86927	83002	85	40219	39278	78	1600	1654	15	2472	2790	24	5049	4982	37	8398	8418	50	165958	155612	83	0.607201
83336	78945	80	30730	29607	78	1464	1361	17	2766	2382	28	5729	5496	42	8939	8722	46	180845	170336	84	0.60825
149347	135606	93	87787	80540	87	2281	2077	26	5603	5092	44	11190	10992	54	16587	15359	70	357779	335766	93	0.609299
170730	139397	96	82587	67427	95	3098	2632	29	4910	4618	40	11656	10215	59	18169	15970	77	365304	323085	98	0.609299
156866	143589	92	62205	57592	88	2664	2596	27	5545	4913	45	11173	10772	53	17326	15806	79	321454	301342	93	0.611396
114144	103994	101	42796	39076	101	1619	1673	19	3107	3044	37	7416	6606	49	11471	10400	58	230228	204099	101	0.611396
144050	131713	89	70866	65146	87	2338	2086	27	4847	4438	39	11107	10012	59	15728	14588	68	325466	305500	92	0.612445
97815	93116	84	46418	43961	80	1871	1776	20	2843	2797	32	7793	7198	49	11414	11747	49	233790	225374	83	0.612445
90327	86872	81	22694	21943	66	1330	1266	11	1248	1528	16	5228	5014	39	7728	6985	52	164028	154618	85	0.613493
68221	66545	79	28050	27464	76	1271	1200	10	1641	1640	18	3687	4002	31	6064	5694	50	117532	112534	81	0.613493
220302	159115	108	114848	84777	106	3696	2847	34	7221	5349	56	15025	11521	67	23427	18315	93	481990	385460	105	0.614542
89590	87259	84	42535	41358	78	1394	1174	13	2419	2426	28	5573	5363	41	9282	8717	54	181497	175133	81	0.614542
101853	97350	84	49536	47348	81	1179	1253	11	2908	2520	27	5709	5734	39	8563	7677	54	168809	159847	87	0.621883
100243	90570	95	44771	40793	83	1948	1911	21	3279	2929	32	7170	6289	46	12265	10790	66	237860	224208	90	0.622932
192108	158139	101	83826	69306	97	2784	2213	31	5493	4941	44	11036	9526	58	18308	15770	76	376808	324955	103	0.622932
90633	88967	84	48306	47054	80	997	901	0	2102	2424	26	4461	4406	36	7418	7275	47	158368	151688	85	0.625029
122227	116427	83	65656	62380	83	1812	1755	19	3353	3423	29	7094	6454	49	10401	9858	52	212153	197633	88	0.625029
181526	141528	97	68570	51055	96	2530	1954	28	5765	4287	46	11599	9338	64	17048	12977	78	349885	272718	103	0.626078
163906	136868	109	85655	71282	109	2345	1717	26	5305	3825	44	10737	9144	61	15155	12997	79	317660	257355	109	0.626078
125453	116654	84	65016	60173	85	1772	1735	23	3810	3795	32	8651	7991	51	12921	12404	59	251424	242620	87	0.627127
152694	133566	94	67748	60395	89	2488	2242	27	5266	4940	38	11123	10653	54	17001	15888	69	335877	323099	89	0.627127
118136	111705	92	48589	45838	82	2428	2246	27	3868	3593	33	8792	8206	48	13960	12931	74	265400	251310	88	0.629224
93619	89553	82	20886	19999	62	1147	1288	11	2201	2203	25	5067	4854	38	7858	7977	42	174194	169394	86	0.630273
123267	113616	89	59190	54427	84	1815	1717	19	3121	2992	33	8117	7603	49	13173	12227	63	269500	262185	89	0.630273
100972	94371	82	38067	34608	82	1395	1047	13	2893	2880	29	5823	5432	41	9340	8834	48	175200	162413	84	0.63237
67069	66026	79	16415	16008	52	998	957	0	1471	1572	16	3487	3551	33	5325	5507	38	99987	97699	80	0.63237
172668	147674	99	117133	104436	92	3149	2792	31	7393	6617	48	16472	14490	73	22831	20193	88	492621	430129	100	0.633419
70901	67584	80	32805	31514	77	1348	1279	15	1752	1886	22	4792	4628	38	7233	6758	50	144944	135331	84	0.635516
85796	83117	78	31119	30036	78	974	1190	11	2597	2447	32	5241	5357	38	7916	8172	48	172245	168112	84	0.635516
92403	87354	82	50533	46920	81	1120	1188	9	1962	2116	21	4580	4440	37	8019	7794	45	141938	134041	85	0.635516
91560	85088	86	36685	33861	82	1470	1441	16	2829	2645	33	6446	5949	44	9466	9159	56	196025	187238	89	0.636565
108746	99085	84	45949	40723	83	1727	1625	19	2861	2730	30	7092	5559	49	12757	10921	67	242985	210626	82	0.637614
172434	151381	92	88605	79206	90	3063	2887	30	7195	6091	47	15710	14405	67	23850	20933	84	487507	424662	98	0.637614
169717	137497	104	66406	52997	93	2340	2043	25	4618	3760	39	8583	7084	54	13816	12067	69	275163	243403	98	0.64076
149776	119450	92	61786	49520	90	2010	1517	26	4318	3516	41	9020	7040	53	13228	10118	57	268190	214653	96	0.64076
121351	111759	83	53905	49073	84	2183	2054	23	3851	3824	36	9093	8203	55	14776	13640	68	262076	252550	87	0.641808
198009	143847	104	88001	62321	104	2511	2055	29	5428	3837	50	11816	8449	67	18586	14009	80	355164	275552	108	0.641808
78684	74182	80	32242	30219	79	1505	1523	17	2164	2450	25	6141	5715	44	9816	9422	54	183951	171973	83	0.643906
136287	108327	95	56821	44449	91	2140	1770	25	3638	3371	37	7889	6467	52	13033	10618	63	269246	228643	92	0.644955
194523	149090	98	77843	58032	96	2720	1932	32	5173	3927	43	11256	8819	60	17911	13894	78	353122	284719	96	0.646003
108787	101911	84	46297	44586	81	1568	1584	17	3032	2656	33	6561	5963	45	10417	9720	53	219229	210179	83	0.646003
275358	185374	129	121653	79286	118	6152	3820	47	10663	8001	59	21863	15778	91	35858	26142	112	721327	583556	116	0.647052
140316	118020	106	49142	41176	87	1800	1496	21	4366	3496	34	8913	7881	58	13903	12146	68	269690	238169	90	0.647052
124307	98847	92	61063	49107	90	1509	1323	15	3497	2973	35	7174	5931	51	11025	8409	73	215335	172777	90	0.647052
119809	104096	93	44016	37696	86	1649	1442	21	3178	2589	35	6975	5852	46	11005	8997	57	216568	197422	90	0.650198
91364	86677	83	42775	40654	81	2171	1979	25	3455	3172	32	8011	7530	47	12236	11608	71	252695	237139	87	0.651247
56757	59609	66	25477	24994	73	803	838	0	1636	1462	20	2925	3028	28	4710	4430	39	111812	108947	82	0.654393
88332	84435	82	37769	36072	79	1316	1276	12	2276	2332	30	5596	4993	41	9544	9242	51	187192	177130	84	0.654393
145495	128320	89	57720	52111	86	2499	2602	25	4365	4225	38	9551	8676	54	15108	13737	65	313176	287274	92	0.655442
214361	170038	101	95937	77068	100	3329	2783	32	6959	6042	46	14098	11627	67	21221	18020	78	407092	359900	102	0.65649
156354	124918	95	56764	44238	91	2582	2042	28	4581	4000	40	9764	8034	57	15930	13082	72	307862	271694	95	0.65649
181610	131484	105	91468	66224	100	2938	2249	32	4943	3585	49	11597	8778	61	19269	15335	78	369819	277463	103	0.658588
157459	134258	93	78499	66225	92	1867	1658	21	4428	3599	36	8764	8023	49	13732	12192	71	268023	246354	97	0.660685
208225	167113	101	85512	69432	100	2445	1971	26	5459	4035	44	11428	9095	68	16998	14151	75	328794	274915	108	0.660685
272045	197191	135	179540	136505	135	5952	4509	42	12997	9933	63	26536	20436	92	40422	31395	115	782131	616242	135	0.660685
127763	106920	90	63258	53521	89	1242	1262	12	3313	2766	36	7391	6338	50	11469	9745	55	243045	207926	92	0.661734
74390	71959	78	34911	33589	77	853	892	0	1179	1240	9	3489	3218	34	5770	5775	39	136461	135124	70	0.661734
78607	73773	78	29690	28436	77	1133	909	0	2041	1795	24	3582	3521	32	6317	5818	43	127431	120794	83	0.662783
158215	128701	96	61894	50896	92	2593	2166	28	4092	3537	35	9854	8049	63	15543	13666	70	315685	280254	95	0.662783
202687	171098	102	84547	72343	95	3302	2783	33	7118	5769	48	14859	12322	70	23696	19757	88	459780	386555	102	0.662783
128784	116900	89	63845	58388	85	1721	1748	18	3765	3192	31	7009	6692	50	11040	11023	55	262666	245676	82	0.662783
164295	136360	95	66184	54967	91	2570	2073	25	3784	3252	36	8829	7462	57	15005	13218	71	288439	257458	94	0.665929
107077	100173	86	56617	53215	83	2806	2487	29	4304	3645	42	9994	9221	53	15381	13374	68	316204	299466	98	0.665929
229014	169801	108	113112	85369	105	3172	2125	35	6661	5318	47	14231	11233	66	22057	17045	93	417898	340396	107	0.666977
122190	111143	95	54109	49282	84	1519	1597	19	3510	2978	33	6997	6528	46	10782	9575	55	207117	189997	90	0.669075
109690	102051	84	45287	42909	81	1801	1811	21	3272	2995	29	6092	6127	41	9999	8955	56	192643	183987	87	0.670124
114898	103822	86	60625	55622	84	1629	1682	17	3988	3465	37	7553	7159	48	11630	10026	61	233325	211940	89	0.671172
141056	123729	99	51356	45607	88	2088	1927	23	4666	3944	43	9492	9247	49	15039	13880	63	295547	265566	92	0.672221
112591	105694	85	52956	51260	82	2167	2009	22	3506	3850	34	8245	7844	50	14144	12704	67	261534	247054	87	0.672221
78546	75681	85	27182	26761	76	940	1038	6	1457	1421	16	3848	3843	37	5527	5664	40	115275	114326	81	0.674318
178439	160888	94	109496	99857	91	3293	2946	30	6854	6112	49	13854	12492	61	20689	17949	88	408463	354084	95	0.675367
100053	92106	89	39751	36109	82	860	1020	4	2594	2218	30	5335	5126	40	8907	8617	46	188782	181382	86	0.676416
126976	114041	91	51943	46901	85	2433	1952	29	3693	3107	36	8881	7770	52	11503	10335	62	247304	220186	83	0.677464
102091	95067	83	43895	40978	81	1879	1564	23	2962	2651	33	5600	5718	40	10180	9649	60	204087	195292	80	0.678513
114652	107075	88	52884	49917	82	1827	1528	20	2930	2603	32	6684	6459	41	9949	9303	53	207968	195356	83	0.679562
272473	194823	112	116961	85578	112	4170	3226	38	7901	5740	58	17383	13320	74	25348	19292	96	519850	392394	117	0.682708
170383	136314	94	82478	67512	94	2483	1812	29	4169	3795	40	10286	8381	55	16551	13013	75	329595	277361	97	0.682708
121146	110191	86	80309	73378	85	1555	1495	19	2620	2667	29	7016	6892	44	11008	10509	55	222593	215357	85	0.683757
85086	79375	92	34206	33263	78	1251	980	0	1787	1713	22	5102	4857	38	7402	7405	48	158115	151273	81	0.684805
147766	129680	91	70209	62252	89	2646	2276	28	4016	4065	34	8706	8119	52	14437	13006	65	289464	271055	92	0.684805
145949	121849	99	57243	47753	91	2049	1555	24	4842	3876	39	8702	7466	50	14211	12139	65	272394	237343	92	0.685854
108524	96715	93	52359	46655	83	1000	940	0	2615	1944	31	5289	4866	44	7695	6949	54	163707	146389	79	0.685854
177739	150532	98	138753	122234	95	3927	3297	34	7927	6735	49	15886	13767	73	23034	19494	89	495120	422872	103	0.686903
156306	135825	95	50024	43513	89	2709	2354	29	5357	4601	43	10610	9649	57	17155	16185	77	324799	301253	95	0.687952
96692	89756	88	33704	31911	79	1999	1885	21	3018	3313	29	6789	6087	45	11932	11502	59	226940	207790	85	0.687952
127457	109667	93	52973	46303	87	1664	1464	17	3506	2991	35	7643	6609	51	10789	9183	57	224536	186750	96	0.689
121480	113750	83	61409	56559	86	2517	2082	28	4720	4355	37	9241	8398	51	15797	14209	74	293980	263099	88	0.689
78577	74754	87	32209	31284	77	1065	818	0	1646	1409	20	4036	3828	35	6197	6256	43	138991	135765	82	0.689
109095	102928	84	48132	44948	82	1897	1627	21	3533	3981	34	8044	7165	49	12218	11843	63	247877	236500	87	0.689
162737	146669	88	86761	76934	89	2965	2516	29	6032	5245	43	12693	11870	60	19456	17206	80	398814	358894	93	0.690049
183239	141838	102	84815	65783	96	2768	2445	30	5249	4320	43	11842	9519	60	16375	12354	81	351399	293324	101	0.691098
181703	147870	99	80146	65846	96	2358	1921	27	4722	3573	45	10136	8760	58	15913	14198	74	329257	292498	98	0.692146
230135	173284	104	170486	131025	103	4913	3754	41	11050	8522	59	23089	17380	91	33320	24966	99	676632	509790	108	0.692146
199659	153651	103	82231	62723	99	2478	1992	28	5135	3862	49	10846	8477	61	16278	13180	72	342000	259472	104	0.692146
156781	137293	102	95127	85006	90	2936	2382	30	5451	5063	41	12377	11002	62	18365	16575	70	369561	331786	93	0.694244
103925	93344	85	46744	42365	84	1518	1441	16	2983	3176	33	6963	6671	44	11337	9607	63	231007	204455	89	0.695292
100763	88741	100	37577	32912	100	1548	1526	15	2531	2119	32	6118	4932	48	9385	8262	57	197494	174117	100	0.695292
91663	85256	85	42287	40666	81	1450	1220	14	3210	3130	34	7798	7732	48	12201	11931	61	241917	231389	87	0.696341
245299	201951	117	160701	137183	107	3915	3486	33	8349	6840	55	17140	14659	73	26517	22981	99	538252	476234	106	0.69739
138753	115845	91	47226	39676	87	2027	1899	23	4294	3646	38	8422	7014	51	12910	10086	67	270979	222752	92	0.69739
203481	166259	109	108771	93329	100	4146	3435	39	8312	7105	52	17363	14429	73	26052	21966	95	531243	436267	106	0.698439
182593	159169	104	158688	139088	96	4473	4145	34	7903	6474	50	16579	15251	69	25963	23691	88	497432	459420	97	0.699487
70842	67901	78	31508	30393	77	1018	1024	3	1507	1724	19	3805	3601	34	6476	6412	41	119064	113432	78	0.700536
138646	124834	90	64336	58752	87	2236	1970	24	4369	3790	38	8488	8199	46	13676	12053	61	272110	242179	90	0.700536
96475	86975	86	35488	31727	82	1308	1173	12	2300	2522	25	5450	4969	41	8950	8506	55	179264	169925	86	0.701585
83269	78267	80	37052	34969	78	1175	1243	12	2042	1741	20	4818	4772	38	7891	7659	49	145497	136496	84	0.703682
200496	164011	97	69941	55746	95	3617	2847	35	6163	4975	44	14008	11630	69	21109	18339	82	417598	355898	99	0.703682
107441	103351	81	52068	49631	81	1649	1435	19	2042	1922	21	5519	5248	43	8944	8719	53	208662	201690	84	0.703682
180224	149859	93	70026	57306	92	2251	1884	25	4120	3282	40	9118	8056	53	14617	12834	59	299624	270138	95	0.704731
120526	109448	95	51717	45681	86	1775	1417	20	3386	3023	34	7796	7215	45	13144	11384	63	266557	250045	90	0.70578
111015	102216	85	54825	51109	83	1978	1913	22	3619	3639	32	7411	6756	47	11182	10235	57	235022	218400	87	0.706828
207511	165964	114	104364	85885	100	2876	2380	31	6030	5396	44	13171	10837	70	20802	16772	80	413042	368821	102	0.707877
145464	128460	93	69340	60555	89	2500	2311	26	4802	4020	41	10092	8970	56	15285	13586	66	304638	284980	90	0.711023
245327	176105	111	115070	86189	106	4543	3213	41	7537	5657	55	16768	12003	71	28285	18503	100	556986	391171	111	0.71312
111418	105870	84	34033	32537	80	1864	1649	21	3191	3028	30	7542	7030	48	12329	11666	70	237108	219539	82	0.714169
137499	119390	105	69186	60468	94	2361	1912	27	4516	3939	37	9511	8490	54	13359	12097	71	273813	244678	106	0.714169
91165	86974	80	25601	24522	69	2001	1834	23	3001	2696	33	7723	7198	46	12817	11828	65	240362	219604	73	0.715218
216520	149232	109	87619	59419	104	2763	1733	30	6347	4487	52	13425	9540	74	20556	14122	95	453250	314986	103	0.715218
108743	102243	86	41030	38966	83	1509	1614	16	2711	2651	30	5891	5685	42	9242	8355	55	190061	177608	85	0.717315
144103	126624	90	65172	57686	89	2716	2322	28	4249	4288	35	9764	8892	56	15951	15070	65	299563	272080	91	0.718364
83921	80328	82	38809	37432	78	1420	1504	15	2073	1859	23	4511	4341	35	7854	7122	49	154717	152009	79	0.719413
162545	131025	108	68267	54736	91	1794	1237	20	3938	3085	38	8111	6644	51	12390	10044	65	256696	202512	95	0.719413
171758	143676	94	73321	62778	92	2442	1939	27	5146	4463	39	11076	9598	54	16122	14527	68	298376	272109	91	0.720461
110679	105688	84	37955	36176	81	1838	1665	23	3726	3470	33	7950	7456	49	12461	11073	61	246491	235205	84	0.72151
85791	81174	80	38481	35874	80	1792	1568	19	2604	2970	28	7375	6929	49	11627	10996	54	220497	212966	82	0.722559
95404	90718	81	37788	36271	80	1592	1340	16	2843	2487	29	5390	5107	42	8394	7793	46	182725	169918	82	0.724656
91170	85110	81	39685	37191	80	1587	1478	18	2187	2366	23	5288	5012	42	8771	8483	49	182040	172361	79	0.726754
128039	105093	90	48692	40197	88	2100	1802	25	4215	3519	40	8945	7611	56	13725	11437	69	278331	245949	91	0.727802
168135	136475	95	73652	59169	95	2451	2089	27	4721	4330	39	10756	9129	58	15836	12931	71	290157	256605	96	0.728851
120807	111726	98	36605	34739	81	2204	1771	26	3680	3490	33	7572	6879	48	12352	12082	56	246984	234594	85	0.7299
157902	132387	94	64180	52221	93	2748	1823	30	4712	3706	42	9352	8186	53	15869	13278	83	318367	271281	109	0.7299
95165	93066	83	29943	28331	78	1930	1926	19	2806	3030	30	7108	6728	44	10641	10841	57	236124	225269	81	0.7299
142678	126415	93	104391	97807	89	2891	2949	28	5638	4867	45	11960	10971	62	19039	18019	75	376000	336058	92	0.735143
98259	92929	83	51470	48122	82	2107	2219	22	2766	3308	29	7029	6521	50	11534	11170	52	228131	222385	84	0.738289
150406	133399	91	63217	55603	88	3182	2943	31	4835	4717	33	10809	10084	54	17140	15632	80	331309	311403	91	0.738289
120164	110361	89	62717	58843	84	2088	1859	23	3876	3776	40	7647	6943	49	11774	11173	68	237767	222650	86	0.740387
99506	85446	87	29720	25123	82	1539	1387	19	3488	2890	36	6475	5558	46	9791	9054	56	210653	192228	84	0.740387
270173	178270	144	123796	84391	144	4160	2433	40	8541	5804	54	18216	12231	80	26984	17925	109	557272	371987	144	0.740387
36791	35409	71	17408	17237	50	530	503	0	834	1153	9	1850	1879	22	2850	3319	29	55504	56756	66	0.741436
247459	190312	119	99336	79160	112	3975	3281	35	7377	6743	52	16729	14776	70	26961	24151	86	540375	482233	109	0.742484
97669	91244	83	42216	39697	82	1298	1376	14	2952	2529	33	6436	6094	44	8891	8244	52	196992	184420	78	0.744582
136142	124536	92	79064	73478	86	2508	2285	27	5214	4971	36	10573	10006	54	17466	16847	74	321980	304123	84	0.744582
142643	121355	91	66121	55326	90	2159	1811	25	5102	4704	47	10811	9946	58	16106	14510	76	320944	292146	89	0.74563
113838	106912	84	64121	61240	83	2733	2640	27	5546	5054	42	11108	10507	53	16795	14989	75	352451	330151	81	0.746679
257489	192798	117	89122	64597	115	3981	3079	36	7336	5990	52	16461	13262	72	22595	18205	99	505180	411964	109	0.746679
132665	118217	91	54795	48400	88	2684	2442	27	4007	3550	37	9634	8767	54	15393	14087	68	299670	287087	88	0.748776
100035	94183	83	35919	33238	81	1495	1248	15	3212	3029	30	6802	6895	41	10582	10471	50	214374	206097	78	0.748776
97880	94569	82	43812	42469	79	1278	1113	11	2178	2217	25	4885	4860	38	7079	6948	46	159261	153635	77	0.748776
143611	122015	95	64623	56186	89	2017	1660	24	4412	4355	36	9196	7514	55	13753	12203	70	269101	228297	87	0.749825
101596	92898	99	45457	41093	83	1189	1094	9	2873	2498	32	5909	5145	44	8209	7069	53	179981	164085	84	0.750874
179113	148318	98	68510	56164	92	1897	1639	24	4991	4339	42	10086	8294	59	14957	12269	67	294581	261833	93	0.751923
92595	86941	84	36114	34504	78	1958	1567	23	3161	2801	34	7384	6865	47	11800	10773	65	224733	209970	80	0.755069
99719	93628	84	38600	35724	81	1681	1540	21	3346	3355	30	7098	6768	44	11455	10872	57	233452	226581	80	0.756117
127170	113490	86	64522	55185	88	1477	1061	13	3332	2950	34	6986	6275	46	10252	9183	52	205655	191108	88	0.756117
179484	156774	93	105781	94277	93	2526	2206	28	5424	4726	42	11573	10488	59	16970	15017	73	333155	301325	95	0.756117
87510	84606	86	33926	32889	78	1270	1021	5	2402	2287	26	5041	4723	40	8100	8185	48	167032	158244	84	0.757166
143600	120967	90	63400	54214	89	2123	1881	24	3833	3483	34	8898	7785	56	14664	12615	66	285374	257015	88	0.757166
136054	122935	87	58310	52095	88	2506	2048	26	3741	3597	33	8604	7680	55	12469	11583	54	270465	256889	89	0.757166
142500	130461	90	69429	64032	87	3087	2650	31	4522	4308	36	10650	9350	61	16768	15650	66	334153	321217	89	0.757166
106345	100774	82	32662	31642	79	1621	1583	21	2959	2642	29	5841	5753	41	10221	9226	54	188071	175642	83	0.758215
145369	133760	89	70003	64114	89	2310	2039	26	4658	4334	37	9467	8958	52	14748	13371	67	284442	264358	93	0.758215
78744	74739	81	37492	35709	79	1261	1096	9	1799	1978	24	4666	4609	35	7676	7528	51	154567	149076	74	0.758215
135884	123000	96	60281	55468	86	1840	1698	20	4002	3410	32	8541	7924	48	13184	11935	67	271005	250596	90	0.759264
271978	198362	124	136806	102464	123	4253	2843	39	7997	6083	52	17113	12718	73	26444	20057	100	517317	410210	124	0.759264
99626	92055	85	46546	42785	83	1691	1452	19	3613	3244	33	7099	6972	42	10987	10965	55	211438	202315	85	0.760312
84372	79347	80	32492	31146	78	1190	1156	10	2663	2453	26	4377	4408	34	7490	7570	44	152006	148046	83	0.761361
361249	233760	143	251380	162049	142	7217	4790	52	13618	8253	66	31367	20079	116	45366	29399	136	891512	586203	142	0.76241
99987	95256	87	62082	59071	82	2067	2026	22	3696	3603	32	7580	7648	43	10940	10952	54	260991	248611	83	0.76241
120436	113130	84	45597	42914	83	1968	2011	22	3500	3793	32	8809	8558	51	12581	11884	64	262317	242202	81	0.76241
101568	95150	83	49007	46108	82	2432	1949	27	4382	3923	37	8969	8578	58	14160	14196	63	289069	271108	83	0.763458
86007	77393	83	41259	37381	82	946	940	0	2402	2298	24	4938	4490	38	6601	6171	42	131286	121425	84	0.763458
129331	114450	90	51727	45152	87	2171	1937	25	3542	3265	34	9158	8303	57	14085	13128	66	272693	256866	86	0.763458
69457	64854	85	27507	26528	77	1058	921	0	1596	1377	23	2863	2572	32	4850	4689	37	98883	98860	77	0.764507
93587	86312	85	36308	34594	79	1744	1643	20	3219	2777	36	6782	6721	43	9942	9519	56	209631	194265	85	0.765556
85919	80209	83	39279	36781	80	1349	1292	16	1948	2399	22	4807	4889	36	9220	8721	59	168645	158107	74	0.765556
183275	151586	111	69198	56861	93	2063	1806	26	5042	4288	41	11133	9588	57	15664	14516	73	312816	283913	95	0.766605
131764	120716	89	61255	57684	84	3136	2804	31	5144	5175	36	12075	11267	58	19939	18342	73	389184	359205	85	0.767653
151179	125286	98	55629	44676	89	1917	1560	23	3541	3178	35	8522	7195	53	12486	11069	62	279324	237825	96	0.768702
34771	33519	71	22423	21661	72	612	486	0	863	1263	9	2007	2039	23	2940	3184	28	63822	63046	72	0.769751
185119	151677	101	100233	81465	99	3616	3085	33	5070	4273	42	11439	10051	60	19239	16168	76	383674	336965	96	0.772897
130478	113934	89	62839	54461	87	1524	1283	13	3934	3476	37	6973	6601	47	10658	9708	56	219326	202955	84	0.773945
174762	138108	97	77022	61977	94	2075	1880	25	4807	3778	43	10434	8611	56	14327	11865	77	303480	250603	94	0.773945
112151	103842	85	39858	37466	82	1872	1665	22	3787	3495	34	6990	6669	45	11571	11121	55	223489	205106	84	0.774994
209017	159320	122	81864	63169	107	2736	2160	30	5540	4411	44	11452	9535	57	17562	14406	75	354642	285752	105	0.774994
110620	101837	84	45881	41484	82	1886	1652	24	3016	2699	34	7135	6629	46	10892	10563	53	205316	186008	80	0.776043
115901	109599	83	34125	33147	80	1915	1962	22	3540	3349	34	8740	8518	48	12378	11468	54	243177	236859	82	0.776043
75097	72164	79	27537	26958	76	801	813	0	1505	1616	13	3392	3342	33	5601	5839	40	118764	111707	77	0.77814
104043	99319	83	49471	46540	81	2058	1800	25	3303	3490	31	7696	7334	52	12749	12223	61	247264	235787	80	0.77814
127877	118439	86	42726	39029	84	2027	1989	23	4297	4103	36	8870	8070	55	14424	13933	61	289134	277391	86	0.77814
113597	104566	87	59783	55034	84	1636	1615	22	2991	3318	34	6957	6640	44	10239	10206	55	191243	181198	84	0.779189
120894	112418	89	49928	47275	83	2151	2113	24	4688	4111	40	9531	9041	54	14325	13409	62	275095	254698	88	0.781286
151768	127527	100	55166	44345	92	2474	1800	27	4414	3571	38	9729	7729	54	14178	12271	69	292554	264355	91	0.781286
192928	157177	97	86470	68887	96	2552	2077	30	5809	4710	45	11193	9491	63	16177	12600	74	323571	276472	95	0.782335
41606	39040	72	17319	16823	52	592	667	0	1287	1199	11	2778	2568	27	4056	3910	36	80480	81134	71	0.783384
97112	91122	92	39285	36996	81	1819	1624	21	3097	2870	29	7231	6960	44	11432	11039	60	226151	207536	93	0.783384
99928	94021	83	26893	26160	78	1571	1448	18	2447	2257	27	6109	6184	45	10853	10181	55	207039	195404	84	0.784433
114730	102483	99	47169	42203	83	1654	1677	19	3132	3148	31	6539	5810	43	10069	9391	51	216877	186555	91	0.78653
168496	147029	91	82808	72202	90	2616	2146	27	4921	4121	39	11254	10151	59	17147	15728	76	350119	322950	95	0.788627
194162	159496	99	111655	95280	95	4222	3396	36	8319	6884	52	17914	14702	83	26251	21783	90	518730	426237	99	0.789676
96723	92149	81	18109	17653	53	1826	1466	18	3215	3198	28	6095	5722	42	9397	8223	55	181006	176970	87	0.79492
107277	103297	81	44542	42383	79	1566	1436	17	2561	2321	32	5949	5739	41	9241	9012	49	191545	186298	84	0.79492
181385	134296	101	77722	58919	97	2478	1685	29	5410	3942	47	11103	8361	63	16423	12828	71	345677	265718	103	0.79492
190690	146851	101	83843	63637	97	2854	2409	30	4655	3800	42	10757	8652	61	17373	13488	83	349700	267073	100	0.795968
112461	102490	86	61379	56520	84	2086	1787	24	3883	3358	36	7897	7525	49	12477	11364	63	245667	229458	86	0.795968
196141	157372	99	83737	67955	95	2710	2112	30	5389	4730	37	11461	10438	59	18421	15893	70	359476	313441	97	0.797017
135884	119629	90	66297	57898	88	1774	1632	22	3632	2908	37	7140	6343	49	11592	11088	60	220028	203761	90	0.797017
120185	113181	84	56530	53858	83	1561	1340	18	2975	3041	28	6334	5887	44	8468	8274	50	176463	167534	86	0.797017
115212	105833	97	47890	43962	82	1640	1718	18	2782	2901	26	6582	6581	43	10460	9779	59	205371	192806	86	0.798066
133540	117862	92	63865	57224	89	1733	1418	21	4562	4073	36	9108	8364	56	13862	12554	61	265188	253467	93	0.798066
175273	138583	103	74916	57560	96	2322	1525	29	3598	3058	37	8523	7022	50	14092	11373	69	273551	222550	99	0.799114
95718	93412	79	28362	26547	79	1718	1801	21	3296	2363	33	6606	6590	45	10624	9818	62	211476	197957	87	0.799114
149104	131134	89	70072	61546	88	1594	1517	18	4061	3666	37	8905	8220	50	13443	12154	70	256346	230030	91	0.799114
175807	141458	108	62453	50353	95	2451	1888	28	4897	4135	43	10045	8856	55	14550	12622	67	319473	284929	98	0.800163
105585	100095	96	42650	39778	80	2048	1720	23	2770	2475	29	6651	6494	42	11461	10905	59	207206	193987	86	0.800163
119664	111309	87	46007	43380	83	1888	2059	22	3867	3698	34	8393	7865	51	12589	11467	72	255289	235665	87	0.801212
152244	122332	109	58757	47739	90	2037	1527	24	3891	3530	36	8388	6730	51	13279	11126	63	259516	218778	99	0.801212
69914	68389	81	35661	34193	77	1059	900	0	2175	1719	20	3670	3592	33	5736	5643	42	126903	121788	81	0.802261
134261	119397	86	58739	52400	86	1876	1769	19	3673	3124	35	7856	7040	55	12181	11509	58	242967	230976	88	0.803309
110100	106579	82	33272	32644	79	1835	1793	20	3038	2754	33	6221	5953	45	10489	10144	52	209717	193619	85	0.803309
80794	79707	78	31164	30389	77	1436	1270	15	2060	2176	24	5105	4995	39	7899	7899	43	153343	149966	82	0.803309
87329	82713	92	41934	40302	79	980	958	0	2267	2436	23	4624	4269	39	7360	6923	46	144878	138740	80	0.803309
157989	140121	100	79474	72755	90	2867	2898	28	5642	5563	39	12913	12086	67	20885	18935	85	409574	378560	94	0.804358
108760	90291	101	44975	36885	87	1272	1070	14	2556	2718	29	6731	5644	50	9975	8936	56	202817	169061	78	0.805407
170428	142017	93	66401	55325	91	2477	2050	27	4099	3563	40	9602	8226	59	14317	12957	80	298782	264790	92	0.806455
160089	139288	90	68394	59815	90	1827	1698	21	4294	4312	37	8505	7662	51	12681	11889	59	261756	245081	92	0.806455
115696	108615	90	55468	52420	84	1962	1747	22	3483	2994	38	9136	8233	55	12548	12467	67	276890	256518	84	0.807504
142428	124023	91	56602	48999	89	1657	1689	19	4123	3824	36	10157	9388	55	15007	13257	68	295281	281232	88	0.808553
112907	105342	89	35154	33713	80	1729	1748	19	2767	2582	29	6284	5938	42	9921	9738	51	213095	204569	86	0.809601
138492	121204	95	63752	56356	87	1926	1652	22	4353	3930	39	8892	7986	54	13858	13109	68	263938	247619	87	0.809601
94176	88826	83	28650	26682	81	1715	1534	19	2585	2434	26	5827	5636	41	9244	9311	45	195431	184920	83	0.81065
174484	147592	94	78336	66050	92	2440	1917	27	4878	4160	37	9868	8912	54	15049	13828	69	297179	275478	91	0.811699
110817	99321	87	36869	33226	82	1825	1616	22	3092	2652	34	7944	7291	49	12214	10975	57	237910	226802	82	0.811699
96184	91899	87	27844	26999	78	1432	1518	18	2586	2287	27	5850	5660	41	9930	9534	51	201577	187361	82	0.812748
135876	122243	95	47929	42952	84	2271	2051	25	3888	3609	38	8511	7562	51	13114	11565	64	269107	234999	90	0.812748
203664	166997	102	119255	100542	98	3850	3320	34	6901	5671	47	15323	12780	69	22684	18934	90	441088	358119	102	0.813796
95969	88832	85	36163	34228	80	1107	1035	5	2098	2244	24	5652	5566	43	7915	7436	48	162918	151656	82	0.814845
171549	140154	98	69927	56984	93	2382	1699	28	5029	4595	42	8718	7554	53	14172	11404	73	288157	250387	92	0.814845
102199	94836	85	31131	29766	80	1432	1368	17	2249	2698	26	5900	5496	44	8916	8424	54	180682	166257	86	0.816942
153728	131541	90	61662	51185	92	2620	2047	29	3837	3482	41	9471	8347	53	14898	12426	74	289881	262721	93	0.816942
63442	62265	75	32151	31111	76	1208	1070	8	1247	1320	14	3930	3625	34	5703	5390	41	130275	129198	81	0.81904
120617	115635	82	34450	33321	79	1764	1782	20	3435	3036	35	7454	6841	48	11698	10741	59	239604	223134	95	0.823235
168930	132929	103	71821	57180	94	2401	1736	27	4161	3771	38	9504	7896	53	14762	12087	68	289088	246858	102	0.824283
158107	137549	91	58205	50799	88	2326	2107	23	3925	3556	36	9739	8731	55	13785	12583	65	286792	263318	94	0.825332
94593	88710	81	42917	40190	80	1836	1658	20	3016	3107	30	7085	6548	45	11855	11040	57	242126	226151	91	0.828478
142374	122442	89	60803	51078	88	2215	1793	26	3773	3324	33	8654	8110	51	14314	12033	77	286678	254212	92	0.828478
116869	111079	87	33183	31472	81	1961	2027	23	2949	3048	29	6617	6226	43	10945	10092	54	212684	203465	88	0.829527
101041	95939	88	46567	45023	81	2090	1984	21	3735	3216	31	8200	8136	46	13174	13012	61	253244	244582	89	0.830576
128034	115632	86	49689	44453	86	2282	2032	24	3790	4058	35	8774	8052	53	14610	13842	66	297827	287585	88	0.830576
137302	113258	95	54690	44654	87	2050	1594	23	3610	3178	34	8750	7450	51	14077	11892	73	286424	243785	100	0.830576
115536	100255	88	36584	32587	83	1414	1468	15	3188	3045	32	7214	6673	49	10243	9428	60	215560	202455	88	0.830576
86859	82624	81	50343	48479	79	1689	1622	18	2871	2465	34	5787	5311	42	9046	8677	51	183795	171081	84	0.831624
151382	133149	97	80505	70960	89	2808	2349	29	5947	5176	51	13057	11818	64	20491	18137	81	405412	371249	94	0.831624
148116	129113	90	62850	52707	90	2278	1955	24	3706	3480	38	8667	8144	53	13939	12142	73	298207	270642	93	0.831624
88392	85127	82	36627	34832	80	1519	1357	18	2458	2686	26	5451	5131	40	9182	8320	51	184189	176274	83	0.831624
188635	143059	104	81506	61694	97	2292	1896	27	4915	3823	41	10586	8436	58	15398	11662	76	318207	261965	101	0.832673
117809	109217	84	47055	43841	82	1931	1588	23	4356	4129	35	8937	8431	53	13361	12592	61	253017	240651	90	0.832673
150801	125316	93	65032	53429	91	2575	2079	29	4403	3845	39	9031	7931	51	14337	12544	62	298762	265404	97	0.833722
98460	95343	87	50899	49390	80	1591	1744	17	3502	3020	34	6473	5933	44	9592	9157	52	199537	190262	90	0.833722
131887	107656	98	43660	35091	89	1977	1483	21	4086	3419	36	7689	6280	51	11317	9630	63	217846	192393	92	0.83477
236492	207555	104	96493	83988	102	4500	3901	36	8773	7666	51	18757	16426	77	29385	24969	92	572275	483891	112	0.836868
104241	100298	81	36839	35777	79	1650	1522	17	3211	2693	30	6450	6144	46	10223	9845	54	203251	194190	86	0.836868
166647	143163	90	94442	80544	91	2349	1964	24	4118	3922	36	8917	7686	51	13959	11940	65	283205	253237	95	0.836868
94568	91726	82	27639	26510	79	1809	1739	22	3514	3137	34	6971	6665	44	11813	11583	59	218762	207134	97	0.836868
88853	86150	80	38289	37505	79	936	954	0	2051	1760	21	5391	5304	36	7195	6265	52	137030	129843	80	0.837917
90937	85699	80	42933	41193	79	934	994	0	2119	2188	26	4993	5142	37	7439	7016	43	167670	161585	84	0.840014
113709	105291	88	51464	49068	82	2219	2177	24	3544	2977	33	9302	8963	50	12863	12724	60	254741	230826	87	0.841063
122489	100453	99	51389	40557	90	1684	1524	18	3143	2612	31	7101	5830	48	10266	8600	58	226363	189727	92	0.841063
104193	99125	86	34066	32879	80	1415	1462	14	2442	2751	27	5998	5823	42	10353	9370	52	189785	180902	86	0.842111
89884	85621	83	60982	58549	80	1398	1176	11	2938	2770	29	5354	5342	38	9806	9494	57	172783	166042	81	0.842111
30884	29406	68	15523	15820	49	370	477	0	193	570	0	1147	1030	7	2778	2455	32	42064	41673	71	0.84316
97452	90543	94	46957	44814	81	1977	1750	24	3095	2996	32	7829	6999	48	11412	10502	60	225375	208455	85	0.84316
98320	91170	90	46866	43800	81	1331	1455	15	1991	2060	27	5189	4927	40	7655	7166	49	168982	161919	78	0.844209
129642	120800	86	77066	71840	85	2607	2247	27	4714	4168	42	9495	8594	53	13786	12289	67	278509	249516	88	0.844209
127193	114558	89	55786	50479	85	1944	1778	22	2982	2937	32	7390	6912	47	12278	11548	60	252978	246648	87	0.844209
85900	82687	81	34991	34000	77	1346	1088	8	1890	1491	27	5049	4893	38	7022	6420	46	156996	147036	81	0.844209
89677	85805	80	35217	33746	78	1693	1448	18	2805	2672	29	5651	5307	44	7906	7555	46	162609	154487	82	0.844209
111107	102773	83	55866	51262	82	1819	1737	23	3719	3147	34	7312	7198	45	11792	11500	58	223163	217608	82	0.845258
75504	72967	80	23358	22793	69	1249	974	0	2292	2280	27	4939	4812	38	7685	7491	44	146738	138102	81	0.846306
113898	103422	91	53844	48553	85	1567	1440	14	3278	3427	31	6910	6340	47	9971	9087	56	207968	199720	83	0.846306
83863	80083	80	34211	32927	78	1021	857	0	1961	1979	24	3427	2943	34	5149	5051	40	115623	104799	81	0.847355
144573	121949	96	80247	66972	91	1687	1382	20	3247	2658	33	6680	5695	49	10849	8938	64	206313	167948	94	0.848404
51629	51341	89	26101	26270	73	458	528	0	1359	1328	18	3041	3251	28	3840	3842	34	88974	88412	77	0.848404
86353	81294	82	34571	32399	80	1661	1634	17	2712	2502	27	6193	5961	42	9524	9319	48	187221	186984	85	0.848404
138730	125821	91	56377	51923	86	3051	2657	29	4857	4903	36	11463	10956	59	16684	15175	74	374190	328731	91	0.848404
162286	145655	92	93169	84407	90	2558	2397	27	4529	4309	34	10024	9617	53	16324	14464	73	327252	315868	92	0.848404
121741	112791	85	70490	62637	85	1987	1717	24	3685	3359	37	7549	7053	45	11890	11966	57	232885	224648	89	0.85155
181893	134187	101	68331	50595	97	2217	1660	26	4201	3251	40	9754	7433	55	15776	11667	67	300214	223125	109	0.852598
38035	36382	75	16404	16310	49	331	536	0	906	930	0	1883	1730	22	3636	3422	31	61108	60453	78	0.853647
102644	98205	92	25122	24333	77	1788	1693	19	3027	2884	25	6660	6169	43	10526	10587	56	197375	188054	87	0.854696
136015	115724	91	54550	46440	87	2189	1963	24	4416	3949	42	9821	8249	61	14526	11902	68	292682	249149	95	0.854696
90576	86403	92	32079	30495	78	1725	1487	19	2485	2472	29	6245	6155	41	9611	9007	55	198478	194245	85	0.855745
123431	114545	86	60132	56113	84	2029	1768	23	4082	3851	35	8976	8116	50	14191	14018	71	275186	252234	89	0.856793
121332	115314	84	63283	61018	82	2127	2086	22	3771	3180	36	8773	8596	48	12779	12791	53	262504	243985	92	0.856793
145968	131760	104	118977	110164	89	3106	2909	29	5396	4443	40	11120	10149	60	15802	15502	68	332906	313334	94	0.858891
159799	133771	92	61767	50265	90	2232	1821	25	4534	3679	44	9562	8106	52	14405	12162	70	280865	250253	96	0.859939
200359	177095	99	132033	116401	93	4456	3971	35	9365	8152	57	18338	16220	74	28475	24790	88	546202	463409	100	0.859939
117203	98059	90	44942	37724	86	1727	1231	15	2683	2567	28	7700	6741	46	11079	10068	56	222288	202048	90	0.859939
151927	125781	99	51310	40676	94	2243	1922	26	4087	3648	40	9168	7652	55	14250	11705	79	296539	243349	107	0.859939
113338	97996	85	57630	49462	85	1473	1144	9	2882	2367	31	6170	5370	49	8721	7677	53	174283	151882	91	0.859939
180818	151510	98	94336	79253	94	3255	2821	31	5901	5328	46	14489	13316	62	23050	20626	88	464092	423968	110	0.859939
94014	88122	84	29572	27930	78	1362	1341	14	3230	2688	32	6463	6234	42	9739	9092	52	186245	175741	87	0.862037
92249	87647	82	51178	49180	81	1388	1602	15	2675	2410	30	5581	5686	40	9173	8800	50	173739	168074	85	0.862037
178119	135628	104	73174	55406	96	2361	1789	26	4058	3381	39	9695	7178	58	14230	11036	68	305610	238895	101	0.864134
272809	203960	123	180897	148759	111	5957	4712	41	12288	9313	60	25224	19513	96	37784	29655	108	761844	582307	119	0.865183
199011	147193	108	88003	65816	100	2742	2231	28	6062	4010	58	10847	8658	60	16510	12476	77	323987	247408	108	0.865183
129224	108889	104	51208	44413	86	2125	1785	21	3213	3080	33	8137	7489	49	12552	11137	60	241833	227218	92	0.866232
101171	99523	81	36111	35489	79	1254	1059	6	3127	3052	29	5637	5351	43	8199	7739	47	181089	170605	88	0.866232
81327	76269	84	31974	30957	78	1507	1550	20	2832	3027	29	6802	6772	41	11293	11353	53	212418	201095	88	0.866232
205035	167902	102	144271	120429	102	3310	2681	31	7352	5828	51	14321	12297	67	23009	19985	90	417334	369170	106	0.869378
74767	73974	80	26118	25710	66	1389	1372	18	1971	2078	23	5156	5156	38	7597	7191	47	152792	148173	85	0.870426
112740	107643	98	33123	32087	79	1797	1796	21	2972	3003	31	6831	6995	45	11209	11148	57	201500	189051	87	0.871475
212949	161586	102	85388	64795	100	2696	2223	28	4413	3920	40	11409	9037	58	17745	14245	71	360014	291697	105	0.871475
124055	116174	84	39421	35605	81	1561	1343	19	3916	3495	34	8280	7752	51	12191	11382	58	272556	264098	86	0.871475
75976	73433	81	36210	34791	77	1266	1240	15	2438	2520	26	5738	5327	41	8603	8225	47	173995	160590	80	0.872524
128238	107398	96	59377	49887	89	1974	1678	24	2830	2604	29	7668	6689	48	12769	10970	65	249148	224634	94	0.872524
90934	86681	82	46821	44950	79	1361	1379	14	2274	2199	24	5018	4696	39	7486	7902	45	150808	142557	83	0.873573
36609	36852	63	13996	13583	49	419	466	0	589	448	0	1427	1571	16	2099	2288	22	66575	63946	71	0.873573
69856	68996	78	33681	33182	75	920	1082	8	1490	1352	13	3397	3438	32	5152	5245	38	109064	106825	79	0.874621
104706	97414	89	37440	35349	80	1506	1385	18	2513	2342	28	6137	5889	42	8952	8708	48	190726	183482	83	0.874621
119016	108559	92	56738	51224	83	1516	1602	16	3352	2732	35	6898	6193	48	10626	9163	60	201896	179800	100	0.87567
150088	125850	98	54853	45329	89	2779	2167	26	5041	4620	39	10143	8908	59	15941	13909	77	312667	277951	90	0.87567
142019	119835	95	62619	53321	91	2764	2364	29	4667	3958	41	8771	8035	49	15386	13461	66	296137	270853	92	0.876719
159729	141569	92	73431	63290	90	2701	2574	27	4668	4606	39	11293	10612	55	17556	15738	75	332151	306159	91	0.877767
96014	92682	82	51154	50470	79	1752	1748	20	3779	3204	41	7619	7260	47	11389	11305	58	236953	222016	81	0.879865
280158	200679	128	223219	175135	112	6331	4771	42	12126	9047	67	26678	20035	104	40548	31146	106	799219	606311	114	0.879865
100819	97662	81	33684	32852	79	1463	1596	15	2612	2723	27	6109	5872	41	9799	9156	55	186938	179242	84	0.880914
252508	181989	116	105706	75350	112	3279	2479	33	7221	5792	48	15952	11939	73	25548	18637	107	491077	364285	114	0.881962
108013	104126	84	31915	30448	79	1934	1861	22	3366	2779	34	7508	7359	49	10343	9788	51	215332	199873	86	0.883011
172893	151438	101	72378	64707	91	2555	2237	27	5834	5293	40	11552	10582	58	17357	15805	74	346897	322205	94	0.885108
155211	127220	96	70700	59094	95	2185	1917	24	4977	4252	38	9316	8505	50	14987	12373	70	306160	278176	96	0.885108
97487	90794	87	40129	37409	80	1623	1495	20	2844	2775	30	6200	5833	46	9772	9451	51	200136	192524	83	0.886157
89850	83197	85	45667	42191	80	1233	1057	7	1915	2141	24	4811	4478	37	7603	6972	46	157521	147499	79	0.888254
109974	95523	87	44047	39062	84	1586	1446	21	2579	2669	28	7305	6428	47	11261	10437	56	225411	203556	92	0.888254
73900	69926	93	36982	34807	80	900	917	0	2133	2029	22	4020	3877	33	6542	5900	48	138018	123752	93	0.888254
124709	109896	87	56719	50864	85	1648	1506	19	3842	3472	37	7776	7334	49	12471	10918	61	244301	221225	90	0.888254
97525	94292	83	35031	32650	81	1256	1278	14	2362	1989	30	5991	5809	40	10096	9848	50	191672	185608	87	0.888254
69377	68329	78	34320	32967	77	1037	936	0	2101	2057	24	4279	4426	35	6512	6143	43	123592	121773	77	0.889303
80750	76871	78	32256	31439	78	852	868	0	1677	1668	26	4237	3985	37	6358	6119	42	119358	113416	81	0.890352
129822	108366	91	58428	48306	90	1666	1472	20	2946	2948	32	7667	6256	55	12424	10209	71	238518	209366	93	0.890352
94757	89770	91	23463	22576	67	1206	1130	10	3139	2468	33	5502	5177	42	8232	7997	48	180533	168982	85	0.891401
331218	229752	134	228798	162872	131	8310	5954	49	18653	13670	95	38675	28680	124	59131	45187	128	1.04858e+06	856719	136	0.894547
108639	107450	81	35167	33566	78	1226	1375	12	2745	2841	27	6272	5975	42	9449	9088	50	190875	182356	88	0.895595
96984	91008	91	39490	37008	80	1422	1385	15	2483	2865	23	6394	6012	42	9685	8806	53	197310	188169	87	0.897693
166303	147238	92	57758	50426	89	2146	1845	23	5044	4415	40	10524	9566	56	16610	15033	77	315403	289709	94	0.897693
250587	174025	113	109370	77327	108	3612	2305	40	7294	4955	68	15864	11064	76	23794	16945	101	501569	371784	112	0.897693
149306	131757	94	40018	33831	88	2444	2252	26	4302	4122	37	8703	8072	50	14383	12540	63	294356	268030	93	0.898742
138129	117297	95	63558	54454	89	2074	1752	23	3335	3335	35	8126	7023	54	12495	10960	68	246883	219000	95	0.898742
102544	98205	97	39142	37743	79	1813	1315	21	2439	2419	28	6200	5813	43	9150	8742	56	185488	175875	87	0.89979
85670	81541	93	36096	34759	79	1035	1011	4	2353	1949	31	4457	4405	36	6182	5549	43	134785	130779	85	0.901888
129834	113300	93	53368	47074	88	2742	2249	29	4379	4354	36	9196	9090	50	14952	14285	63	293870	283018	88	0.902936
104834	97951	84	68320	65159	82	2312	2170	24	4350	3966	36	8723	8355	49	14691	13787	63	266596	252161	82	0.903985
113986	104700	84	54900	51395	85	1988	1740	22	3595	3630	33	7934	7249	50	12444	11991	62	246041	228968	91	0.906083
92211	86631	85	20976	20346	60	1018	919	0	1840	1780	21	4353	3986	37	7090	6856	50	140926	135680	80	0.906083
106890	101725	82	43080	41134	80	1961	1742	23	3592	3245	29	7835	7555	46	11577	10993	63	246727	232018	85	0.907131
131732	110483	91	54718	47111	88	1688	1383	15	3764	3281	35	7078	6136	45	10493	8245	62	210534	189860	90	0.907131
159318	126847	96	60952	47903	93	2271	1804	25	3532	2978	36	8571	7262	51	12929	10711	71	267378	220323	94	0.90818
156577	131360	94	68678	56444	91	2147	1628	25	3546	3372	36	7533	6527	49	11510	9364	61	225852	200009	89	0.90818
178868	157373	93	95732	85857	92	3045	2839	30	6649	5963	43	14496	13258	65	22181	20495	80	416857	373492	94	0.90818
97136	90535	93	38431	36062	82	1865	1674	22	2518	2219	32	6184	6086	42	9204	8994	51	197383	182489	99	0.90818
83389	77913	86	35250	33239	78	1140	973	0	2588	2302	29	5322	4991	42	7389	6591	48	154154	140821	80	0.910277
82899	79247	79	33510	32412	78	1241	1180	10	2306	2233	24	4327	4516	34	6835	6479	45	150191	145770	78	0.910277
182382	149082	96	80422	66056	94	3139	2437	33	5687	4965	44	12819	11131	65	19117	16424	78	403572	353569	95	0.910277
183070	141591	114	63143	49327	94	3033	2353	33	4129	3771	37	10393	8354	63	14651	12311	69	313726	261310	95	0.911326
144309	121744	91	57068	47964	90	2274	1739	26	4555	3719	38	9286	8285	54	14479	12515	63	283116	252765	90	0.911326
96706	91949	84	40533	38897	80	1718	1706	20	3160	3056	30	5856	5767	40	9644	9569	50	190240	178516	82	0.911326
102772	92898	84	49477	45482	82	1710	1625	19	2749	2105	30	5422	5415	41	8899	8257	53	172889	157784	79	0.911326
238826	177725	106	183284	146226	104	5254	4047	41	12309	10265	68	24860	20324	90	38873	30649	97	714484	544981	120	0.912375
135754	120679	92	54940	48611	88	2050	1702	24	4527	4005	36	8993	8226	54	12969	12168	56	267212	249241	89	0.914472
87442	82387	79	30267	27061	82	1361	1552	15	2530	2966	29	6898	6813	44	10735	9767	51	221262	210630	83	0.914472
156701	123172	97	65264	50926	94	2498	1866	26	4039	3271	36	9345	7371	55	14682	11360	70	293214	242539	97	0.915521
200853	156697	102	84665	68488	99	3275	2702	34	5765	4329	46	11644	9264	61	16987	14166	64	384945	319896	103	0.91657
74857	70106	87	30672	29260	78	1170	872	0	2723	2660	30	5444	4997	44	7467	7165	46	151773	146737	81	0.917618
178299	146003	98	93769	80914	94	3727	3225	32	7122	5731	47	15369	12347	67	22187	19462	84	433872	353612	99	0.928105
80768	80862	78	33012	32010	77	1001	1091	8	1489	1739	18	3809	4133	33	6963	6612	45	125834	125485	80	0.933349
145780	131360	87	72716	66342	86	2705	2481	28	5429	4945	39	11836	11493	63	17361	16418	73	347153	325487	87	0.934398
179023	156175	96	99706	87792	91	4810	4316	37	9105	8809	50	19891	18163	80	27695	25617	87	600223	544671	93	0.934398
91706	87183	77	46206	42046	82	1218	1160	11	2416	2121	26	5667	5579	39	9020	8484	53	179086	167438	74	0.934398
253136	196954	110	160870	124828	109	5768	4359	40	12639	9878	62	26099	20003	92	40235	30674	105	780675	619715	112	0.935446
234561	176695	106	105204	79646	104	3525	2370	40	7153	5655	52	14777	11940	71	22497	17958	82	459818	385672	105	0.935446
82975	81262	78	32673	31693	77	1199	1406	12	2046	2109	22	5422	5264	41	7849	7997	51	154192	147482	82	0.936495
172733	131296	113	65120	50115	95	3001	2440	32	4932	3873	41	11819	9056	67	18746	15180	77	364602	292414	97	0.937544
168071	149855	91	96006	86796	90	3949	3189	33	6724	5656	48	14965	13356	69	22891	21306	84	459254	402057	94	0.938592
127338	110187	90	56585	49527	86	1269	1304	13	3144	2833	34	7199	6741	46	11419	11179	53	216094	198359	84	0.938592
170025	140252	97	80623	68061	92	2181	1715	26	5405	4579	42	9944	8860	51	14463	12555	65	285536	254078	93	0.939641
73878	71469	79	31991	31131	76	1363	1366	14	1969	1874	21	4655	4587	36	8008	7789	49	147636	142844	77	0.941739
86664	81994	89	37015	35443	79	1461	1280	17	2157	2269	22	4690	4416	41	7438	6648	48	145099	137594	76	0.941739
248621	177707	110	104034	75294	110	3594	2507	38	7154	5116	51	16184	11658	76	24364	18724	94	476122	363308	110	0.942787
98712	89143	86	43467	39697	82	1472	1279	13	2853	2784	31	6038	5607	45	9107	8227	59	185985	174845	79	0.942787
94273	89940	80	39258	37493	79	1413	1204	13	2601	2185	29	4786	4628	40	7767	7365	48	154502	154681	80	0.943836
186251	149582	97	78590	63121	96	2771	1984	31	5321	4169	48	11058	8908	59	17350	14550	76	332397	274582	94	0.943836
99357	89177	84	33479	30798	82	1201	1263	14	3172	2551	35	6283	5706	44	9493	8668	60	170654	156126	79	0.944885
100940	93843	82	35924	33638	81	2321	2028	24	3968	3664	38	8072	7927	49	12889	13195	58	272615	265434	81	0.944885
93050	89456	80	43666	41289	79	1252	1338	15	2300	2553	28	5611	5393	41	8289	7410	51	158202	147997	74	0.944885
135789	121775	88	56664	50411	88	1832	1484	22	3948	3550	34	8988	8297	49	13040	11849	58	262797	254339	82	0.944885
87869	83637	83	35345	34756	78	1377	1501	14	2134	2179	26	5388	5122	40	7941	7400	50	159895	153273	78	0.944885
87956	84270	85	32549	30813	80	1476	1347	17	2682	2283	27	6024	5994	41	9381	9042	55	187787	181099	79	0.945933
83841	80859	80	40391	39413	77	1194	1049	8	1693	1830	22	4797	4462	38	6784	7105	41	153431	148071	75	0.945933
230472	179409	120	122846	101393	107	4292	3801	36	8810	7118	53	18652	14733	77	29091	22353	100	589049	457306	110	0.946982
149711	136507	93	91532	83898	87	2662	2252	29	5151	4798	42	11884	10713	59	16856	15459	69	344138	315782	88	0.949079
174600	145960	99	99450	86406	95	2624	2325	26	5562	4747	44	11060	9895	55	16932	14395	68	341358	283430	96	0.950128
148485	121553	94	59618	48690	90	2291	2166	25	4343	3576	39	9366	7577	53	13532	12015	67	269417	231876	95	0.952226
100600	98040	80	60257	58514	80	2306	2012	26	3552	3769	33	8627	8389	53	13140	12462	61	265849	251255	80	0.953274
78778	76183	80	27533	27323	75	1064	1137	9	1994	2052	23	4522	4219	38	7349	6687	48	146801	141673	77	0.954323
121420	112711	86	61495	57693	84	2303	2394	24	5079	4439	40	9826	9205	55	16181	14709	73	303625	275589	86	0.955372
113977	106670	89	37376	35792	81	1770	1571	20	2913	2895	32	7136	6748	47	10313	8802	57	211974	202610	86	0.958518
108912	100813	90	48718	45269	82	1630	1572	19	2348	2471	26	6927	6881	42	11392	10818	57	225739	211857	85	0.961664
93028	84518	97	36155	32669	97	1196	1055	6	2256	2050	26	6276	5655	44	10428	8872	65	199582	173811	97	0.961664
151247	133485	91	74110	66947	87	2451	1891	26	4917	4444	39	10758	10449	54	16482	15113	72	317260	295407	86	0.963761
98679	95311	81	56934	54476	81	1595	1555	18	3186	2823	34	6986	6865	43	10976	11374	59	217729	205204	84	0.96481
212585	181877	107	132386	117430	95	3537	3479	30	8070	6347	51	15076	12872	72	23728	19013	85	446239	368310	98	0.96481
114621	102121	101	52376	44080	101	1830	1625	20	3480	2955	32	7563	6764	49	11000	10330	59	247316	225823	101	0.96481
98131	88520	96	42675	40260	82	1430	1258	14	2882	2767	28	6263	5645	46	9507	8518	51	189116	177731	85	0.965859
123489	106039	94	50702	42349	89	2090	1813	25	3240	3249	32	7620	6334	52	12567	10491	67	240470	207081	104	0.965859
158830	134108	93	70618	60264	92	2042	1993	24	3491	2978	37	7574	6916	47	11467	10767	58	262347	238937	93	0.965859
209497	150703	116	80087	58065	102	2644	1836	31	5594	3465	54	10914	8022	63	17366	13011	79	340050	247418	103	0.966908
146748	126282	90	67795	58086	89	2469	1766	29	3638	3136	34	9796	8788	57	14732	12622	84	311874	280032	93	0.967956
89719	84318	86	19741	18877	55	1665	1463	20	3095	2946	29	6472	6644	41	10360	10398	55	203828	189172	84	0.967956
111655	102445	84	50317	46933	84	1816	1845	21	2668	2560	28	6647	6102	44	11297	10546	64	213633	199975	82	0.969005
155010	125085	94	65063	52549	91	2255	1830	29	4741	3836	39	10110	8177	55	17425	15256	73	332140	284088	94	0.969005
162117	135434	96	69577	59420	93	2427	2262	25	4528	3724	40	10037	8678	55	14364	12560	65	299782	274836	90	0.971102
175801	151351	94	111441	98438	92	4421	3414	37	8833	8056	50	17976	15990	78	27542	24010	85	533817	456576	91	0.971102
128063	113511	95	60050	53178	87	1982	1609	21	3845	3113	38	8662	8066	52	12931	11996	70	249264	236668	85	0.9732
136904	120855	89	68883	60655	88	2139	1775	24	3921	3898	35	8121	7612	48	13905	11936	66	281777	261749	85	0.974248
70326	69119	76	30014	28965	76	989	805	0	1499	1613	16	3388	3678	31	4207	4357	35	114537	113112	76	0.974248
98055	89614	86	75616	71655	83	2043	2085	23	3437	3223	32	7850	7252	50	11922	11132	61	231632	220185	80	0.975297
103496	99274	85	36389	34704	80	1918	1783	22	3445	3352	31	8072	7623	53	12203	12198	63	242878	232304	82	0.976346
147503	132233	91	75153	69302	87	2301	2020	26	4434	4253	37	9176	8333	53	13450	12583	59	287768	273756	85	0.976346
186988	147022	104	101236	77883	98	3289	2443	32	5406	4309	43	12925	11295	63	19721	16059	84	392955	344229	111	0.976346
95314	95571	80	31978	31727	76	1434	1358	16	2306	2282	26	5707	5960	40	8331	8085	52	181681	169911	78	0.976346
197529	156228	99	89255	70693	96	3412	2848	34	7194	5746	53	14228	11721	70	21186	16623	88	409795	320328	93	0.977395
101884	96363	83	34535	32642	80	2115	1985	23	4224	3502	38	8907	8475	50	14012	13494	75	274480	251792	83	0.980541
107702	98444	86	55922	51063	83	1721	1709	18	3194	3301	31	6630	6143	44	10560	10515	52	202677	196656	83	0.983687
106330	99181	86	50933	48762	80	1598	1539	17	3052	2901	32	6910	6530	46	9703	9060	62	218047	205111	79	0.983687
89241	86822	85	39964	38888	79	1369	1444	14	2531	2704	26	5586	5453	41	8419	7778	54	157420	151649	84	0.984735
137584	115920	92	60389	50393	89	1849	1727	22	2954	2530	32	7721	6527	49	10787	9368	61	220318	188814	92	0.984735
108672	102377	85	48323	45700	81	1912	1789	20	3638	3543	31	7743	7835	45	12675	12071	65	252406	238245	87	0.986833
92691	88153	83	47242	44518	79	1527	1295	16	3052	2580	37	6563	6380	42	9480	9732	51	196570	190094	82	0.986833
222673	177351	102	88952	72427	98	4360	3399	37	9408	7615	54	18635	15172	75	27667	22021	96	529442	434934	104	0.987882
142641	118121	107	66262	53217	107	2252	1798	22	4140	3076	41	9683	7488	63	14947	12107	76	308671	240541	107	0.987882
58262	57207	76	26274	25880	72	960	1113	9	1543	1575	22	3808	3628	34	5332	4997	41	112413	111718	76	0.987882
293221	208466	118	114818	79874	118	4249	2940	38	8368	6426	50	18949	14888	78	30038	23022	107	583312	449250	119	0.987882
113240	100741	89	57051	51310	85	1653	1675	18	3581	3543	32	7054	6258	47	11207	10515	56	246798	234410	85	0.98893
92559	87893	85	52026	50294	80	1474	1303	16	2531	2485	26	5607	5559	40	8814	8502	49	197384	186547	80	0.992076
91353	88029	84	33577	32303	79	1381	1298	14	1990	2244	23	4699	4891	37	6669	6377	47	140435	132693	82	0.993125
162723	135618	90	56982	46998	90	2301	1955	28	4504	3607	37	11040	8993	60	14497	11588	73	306667	262137	94	0.993125
82176	82200	79	22296	22309	57	972	941	0	2245	2235	24	4348	3818	38	6754	6184	47	137932	133470	80	0.993125
76417	73206	82	35547	34618	77	1164	1044	6	1809	1938	22	3646	3585	33	5945	5930	41	125792	121076	81	0.993125
52852	50816	80	23200	22767	67	837	874	0	1030	1026	3	2743	2721	28	3628	3791	34	81398	79006	78	0.995223
133316	115357	89	51575	44108	88	1688	1415	19	3206	2598	35	7887	6634	49	11572	10480	61	233132	206417	93	0.995223
123345	109809	90	54672	49946	87	2349	2156	26	4491	3955	37	9852	9168	57	13685	12673	61	273869	247298	88	0.996271
145013	124431	99	51068	44714	88	2090	1811	24	4356	3976	40	9062	8059	49	13558	12421	65	286090	270332	91	0.996271
194376	148330	115	78876	60712	98	2965	2222	30	5738	4353	47	11929	9186	62	17926	14244	79	355139	277543	103	0.999417
83582	76768	89	41757	37637	81	795	719	0	2702	2160	32	4890	4504	38	7585	6784	47	150547	135712	84	0.999417
208510	153306	102	81692	60248	98	3377	2362	35	5628	4507	42	12826	10174	62	19430	15246	82	418051	326228	101	1.00047
189947	159287	97	76508	63876	98	2819	2384	31	5142	5138	40	12242	10680	60	18112	15133	81	385561	350111	98	1.00047
104816	94107	89	47716	43070	83	1109	1216	10	2525	2390	31	6080	5624	44	8974	8238	52	187624	168120	80	1.00151
85769	80737	81	35115	33000	79	1634	1479	17	2483	2211	27	4815	4670	37	8995	8443	47	184712	179985	78	1.00361
87413	82722	82	25604	25060	58	1596	1653	18	2825	3031	30	5687	5823	38	10733	10615	55	190120	184750	78	1.00466
153522	136603	91	97706	90276	89	2683	2204	29	6280	5475	47	12222	11306	56	20853	19351	85	382983	352515	88	1.00466
85625	80865	91	33846	32336	78	1382	1210	12	2412	2190	26	4500	4443	39	7651	7501	47	144975	139734	76	1.00571
93166	89608	79	45549	43238	79	1324	1292	15	2307	2429	26	5707	5693	39	9458	8978	50	190830	181923	81	1.00781
117759	108747	85	51180	47037	84	2479	2073	27	4174	3650	36	9108	8420	51	14621	13399	69	276987	272076	83	1.00781
116305	108161	86	60468	56154	84	1801	1752	21	3109	3094	31	7229	6618	46	11043	10790	53	217837	204344	84	1.01095
82782	80170	90	25351	24714	72	924	861	0	2086	1748	26	4006	4210	33	6531	6316	43	140810	132412	84	1.012
172714	125870	100	75303	54893	97	3207	2096	35	5288	4106	47	11381	8389	68	19325	14093	78	375301	283129	102	1.012
128030	114298	86	45388	38923	86	1535	1289	19	3508	2857	34	7302	6375	49	11854	10838	60	230052	215987	84	1.012
72275	69602	83	29917	29304	76	1044	1050	5	2324	1646	27	4219	4005	35	6269	5946	43	127202	127739	80	1.012
102941	97622	81	33615	32016	80	1860	1792	20	2800	2432	34	6345	6207	43	11006	10200	60	230498	220133	84	1.01305
258050	177183	113	113102	76869	110	3534	2395	37	6496	4825	53	16876	12744	76	24570	17135	91	509293	376187	110	1.01305
150288	121582	93	60903	48811	91	1998	1737	24	3867	3307	34	8552	7059	53	13847	11126	68	261850	220777	93	1.01305
132076	115049	92	72809	64160	88	2134	1818	24	4934	4170	40	10672	8999	56	15694	13787	74	310454	259915	91	1.0141
156494	122524	96	67373	52430	92	2223	2081	23	3942	3227	39	8590	6468	57	14709	11527	72	287160	226042	100	1.01725
222995	183984	99	107575	90803	95	4189	4022	32	9314	7395	58	17593	15070	76	28114	22837	91	527574	433004	102	1.01725
89142	78608	98	34887	30079	98	1608	1318	15	2768	2297	27	6204	5312	44	9329	7313	63	209769	174085	98	1.01725
113218	103063	87	51242	46365	83	1762	1758	21	2865	2928	30	7371	6816	44	10278	9601	59	217412	205959	86	1.01725
206657	176080	107	142013	123853	112	4311	3712	34	8197	6850	51	18029	15290	77	28282	22903	94	542891	444288	112	1.01725
123389	115060	85	62196	58111	84	2134	1866	23	3765	3382	37	9137	8325	55	13003	12055	55	268012	231974	87	1.01725
92657	88691	83	39035	37577	79	1126	1185	11	2853	2558	32	5049	4819	38	7509	7495	50	151304	143484	82	1.02039
143363	124426	94	73264	62688	89	1569	1490	16	3409	3481	33	7408	6594	49	11235	9815	57	235635	216547	90	1.02249
58762	60116	67	21701	21892	56	603	555	0	1587	1579	14	2753	2784	29	4186	4165	37	77492	73697	78	1.02249
161972	132915	98	77083	62261	92	2221	1932	27	5126	4343	38	10699	9055	58	16258	12507	72	317443	256617	98	1.02354
352917	228936	136	323674	220815	135	10864	6982	54	23059	15874	87	44768	29775	127	69642	47223	131	1.04858e+06	914727	138	1.02564
160901	125280	95	73537	55601	94	2769	2024	29	4367	2968	43	9826	7617	58	18281	13332	90	318299	246463	110	1.02564
107364	99462	85	49099	45132	84	1472	1419	16	3207	3008	34	6804	6298	45	9721	9348	60	185063	177440	85	1.02668
171581	143940	93	43472	36605	87	2275	1962	27	4472	3772	37	9776	8202	54	13938	12694	72	281811	251149	96	1.02773
183394	137531	100	82117	61951	97	3078	2348	34	5714	4270	44	12024	9764	60	20324	15856	89	387087	318151	100	1.02773
98430	90802	98	40366	38036	79	1491	1393	17	2418	2574	31	6560	6004	47	9284	8784	51	192128	180872	83	1.02773
90867	87245	80	45175	43530	79	1250	1212	11	2209	1948	22	4358	4264	36	7630	7137	47	153946	147304	85	1.02878
107951	98332	86	47196	41609	85	1942	1775	21	2993	2582	34	6754	6035	48	10012	8916	53	200463	188547	87	1.02878
107380	100963	83	56370	54094	82	2651	2698	26	4814	4358	40	10576	9609	51	17453	16049	74	345575	311745	85	1.02878
123273	113062	86	58758	54443	84	2641	2697	27	4242	4153	36	10088	10375	55	16171	15021	77	310024	289587	88	1.02983
99098	92913	88	52566	49799	80	1337	1156	12	2302	2200	24	4853	4439	40	8874	8299	55	154946	148605	83	1.03088
129936	115631	87	63652	56269	88	2181	1967	24	4119	3750	35	8975	8397	55	14703	12582	69	274522	252371	90	1.03193
264816	184496	121	118481	82959	117	3772	2611	35	7616	5290	52	14521	10339	69	22445	15523	81	455545	330343	122	1.03193
115516	95511	92	52289	43404	87	1532	1163	14	3315	2575	37	6444	5526	45	9646	7461	55	198600	169899	92	1.03298
93732	87101	82	40079	37318	81	1282	1131	11	2477	2727	30	6428	5742	47	10937	10236	53	199190	187730	84	1.03402
213365	170430	101	75558	60679	96	2724	2147	30	5273	4939	43	11384	9250	63	18822	15383	85	335882	291910	103	1.03507
112525	101281	86	44149	39001	84	1975	1578	23	3025	2658	30	7433	6651	47	11536	10221	60	218385	201803	89	1.03507
84384	80781	85	43037	41134	78	1669	1699	18	2908	2612	29	6441	6356	44	10120	10031	54	206059	199065	82	1.03717
136290	120789	91	64144	58503	89	2238	2099	26	4008	3543	34	7546	7253	46	11966	11421	60	239768	227603	90	1.03717
112073	105326	82	56631	52526	82	1576	1664	19	3294	2998	30	7582	7148	48	12788	11406	67	244019	214262	85	1.03822
119529	111403	84	67196	63204	84	2153	2033	25	3885	3430	39	9032	8630	49	15027	14405	62	300728	291105	85	1.03822
109918	105075	81	48267	46520	80	1263	1447	16	3627	3256	34	6628	5932	46	10956	10942	52	216628	209233	83	1.03822
172315	132692	109	70732	52597	97	2705	1878	31	4829	3849	42	11117	8873	58	16313	12491	74	330108	271962	97	1.04032
67406	66467	79	31964	31508	75	815	684	0	1719	1832	19	3704	4097	31	5309	5570	38	108932	105493	74	1.04032
81052	78238	80	35019	34381	77	1277	1199	12	1959	2150	23	4567	4429	38	7350	6665	49	151931	143205	78	1.04032
101240	94579	85	30130	28732	80	1719	1548	17	3478	3070	33	7089	6650	47	11787	11268	62	232366	225236	98	1.04032
113404	106741	85	59035	54717	83	1973	1617	23	4496	4152	39	9006	8877	49	14244	14068	66	296063	276402	83	1.04032
143446	121053	97	65527	57461	90	1977	1869	21	4301	3856	40	8464	7445	51	12292	10655	68	258990	236521	87	1.04137
114305	93566	102	46071	36898	89	1558	1198	18	3670	3263	33	7352	6435	46	11700	9654	62	218445	183389	86	1.04241
97716	89635	98	41279	39112	81	1575	1572	17	3048	3013	30	5549	5135	40	9347	8239	60	185041	173040	80	1.04346
290786	209485	113	198754	145935	111	7040	5120	49	12969	9177	70	27107	21659	97	40567	31119	101	808465	620382	108	1.04556
174635	143054	92	74023	59962	91	2654	1887	30	4368	3328	43	10206	8337	59	15648	12435	69	307602	268888	92	1.04661
109326	99519	86	37310	33168	84	1511	1467	17	3193	2400	33	6464	5662	43	10043	9417	53	216875	197187	88	1.04766
93143	86404	81	39624	36088	80	1272	1149	14	2563	2758	25	5712	5370	39	9716	8781	50	184744	173971	86	1.04766
162093	132596	98	65650	52137	94	2626	1899	31	5285	4340	44	10975	9105	60	16010	14261	71	343472	293672	98	1.04871
99420	95670	80	39133	37128	81	1509	1284	17	3392	3551	30	7356	7127	47	11187	10941	55	227118	218369	89	1.05185
78964	76325	85	34676	33444	77	1199	1070	9	2729	2544	30	4920	4781	39	8061	7434	53	152594	147457	83	1.05185
230843	178237	104	104857	79876	104	3575	3070	33	7037	5603	48	15557	12559	69	22656	18213	92	453014	379377	107	1.0529
120087	113679	84	38377	35121	84	2016	1870	20	3534	3037	33	8308	8133	47	13143	12661	65	256546	239365	94	1.05395
89967	84881	82	35906	34299	78	1489	1485	17	2815	2930	28	6505	6342	44	10628	10147	52	197479	187780	86	1.055
90390	83637	82	32688	30154	81	1661	1540	18	3502	3369	34	7244	6860	44	11666	10580	61	235233	224324	86	1.05605
87235	85165	82	28212	26979	77	1541	1686	18	2657	2684	28	6004	5752	41	11023	10930	53	199246	192050	86	1.05605
154686	123464	95	56386	45473	91	2386	1950	25	3930	3426	38	9673	8274	57	16013	13298	69	308668	259045	98	1.05605
201098	166263	98	82089	68170	95	2958	2516	32	5853	5269	45	13007	11478	58	20364	17631	82	391504	361652	98	1.0571
96459	92133	80	36329	33767	80	1411	1314	14	3186	2881	30	6826	6595	45	12356	11521	57	239020	229613	88	1.0571
48274	47713	72	22657	22764	58	995	915	0	891	1286	13	2111	2152	24	3849	3586	34	78106	77885	79	1.0571
93433	88936	81	31409	30603	79	1481	1549	16	2358	2901	25	5150	5106	38	8234	7993	44	171603	162927	88	1.0571
69324	68312	75	30647	29703	76	1190	1306	11	1774	1961	23	4043	3916	33	6566	6604	43	135183	127068	80	1.06024
94033	89895	91	27386	26251	78	1510	1411	15	2471	2598	27	6327	6061	43	8170	7771	49	181523	171758	90	1.06129
327422	232116	129	260531	212987	125	8418	6564	46	16497	12532	70	34423	25921	121	50577	38166	122	1.03648e+06	760425	133	1.06129
180937	150075	95	78000	62933	94	2170	1731	24	4482	3487	37	8264	6759	53	12228	9944	63	273331	228232	100	1.06234
161799	136799	91	72625	61110	89	1918	1618	22	3567	3456	33	9248	7366	56	12730	10738	62	274745	234314	93	1.06234
150001	129238	92	56506	49591	88	3095	2522	30	5153	4601	45	11189	10054	56	17283	16231	70	343603	323226	101	1.06339
95074	89137	86	29975	27096	82	1722	1552	23	2798	2808	28	6707	6190	46	10298	9614	56	212506	200143	86	1.06339
98304	92904	96	32508	30966	79	2233	2027	25	3813	3505	35	8116	7672	49	12824	11905	69	251768	233766	88	1.06339
39344	39327	73	13136	12979	45	489	462	0	581	618	0	1741	1792	21	1892	2168	23	63667	66604	73	1.06339
95866	88079	97	38015	36277	79	1307	1261	14	2721	2558	29	6277	6019	43	9911	8974	55	203395	191337	85	1.06444
149562	126516	97	71069	60251	89	1798	1472	21	4224	3783	36	8527	7114	53	12161	10095	63	268296	241438	96	1.06444
93574	86590	84	43755	41083	82	1562	1053	12	2762	2684	27	6216	5838	43	9498	9263	49	181025	172415	87	1.06549
99336	96775	80	42635	40961	79	1648	1484	21	3131	2558	27	6465	6594	41	9506	9065	58	194925	185552	85	1.06653
144989	123198	95	57477	48623	90	1835	1646	22	3171	3127	36	7757	6897	49	12479	11504	63	251434	219251	94	1.06758
124356	112864	89	62410	57162	84	1939	1749	21	2947	2914	29	8168	8179	48	11219	10763	60	231146	220004	91	1.06968
151874	140933	89	59200	53429	86	2508	2425	28	5762	5473	44	12720	11791	62	19375	18467	74	383249	359417	90	1.07073
102674	96057	93	37532	35245	82	1751	1974	21	3171	3186	29	7204	7191	44	10650	10320	58	232678	220763	84	1.07073
152967	131015	93	63897	53874	90	2486	2105	26	3933	3799	31	9872	9222	54	15274	13202	74	294730	267605	92	1.07178
73466	70422	79	22280	21585	64	1278	1159	11	1915	1604	22	4485	4511	35	7045	6684	45	148276	142527	80	1.07283
183032	138958	97	71266	53662	96	2468	1926	28	5093	3959	45	10888	8721	59	17354	12712	81	338275	268820	100	1.07283
130034	116494	95	59737	53713	88	2107	1704	23	4051	3841	34	8568	7851	50	14414	13523	70	266718	249762	90	1.07388
94869	88995	81	30499	29384	78	1477	1348	18	2465	2497	30	5899	5560	42	9468	8291	57	176098	169202	84	1.07492
159680	126861	95	68056	52963	95	2314	1771	24	4523	3411	44	9322	7729	55	16445	12724	75	282875	241008	94	1.07492
158061	141428	88	97857	88994	88	2287	2160	25	4795	4417	41	10785	9181	57	16034	13653	79	310838	264992	91	1.07492
178495	140279	109	84595	66592	94	2798	2252	32	5317	3758	43	10095	8175	57	16589	12781	75	331680	270686	100	1.07702
403780	262211	150	278204	198141	149	8395	6322	52	15646	10481	71	33926	24315	127	53812	37787	145	1.02552e+06	731366	150	1.07702
341180	235614	135	161318	113469	131	6699	5166	45	15746	10510	83	31218	22259	117	48074	34465	129	938892	690799	135	1.07807
128489	106628	98	57972	47872	89	1983	1292	22	3278	2917	38	7416	6564	47	11478	9623	59	218173	191036	90	1.07807
151008	131254	91	74741	65096	89	1678	1252	18	3321	2830	36	8193	7192	51	11359	10234	58	231687	207953	91	1.07912
173252	152714	93	98261	86472	93	3817	3563	31	7399	6391	52	13643	12603	64	20077	17997	76	418663	393808	96	1.08017
64197	63487	77	19075	18782	56	672	715	0	1747	1771	18	3448	3178	31	5655	5135	43	132070	130340	79	1.08227
246053	168880	111	117614	79728	109	3239	2331	37	6845	4990	52	14427	10672	68	22440	16801	84	449342	333958	114	1.08331
76305	75220	77	32706	32409	75	1024	1135	9	2082	1841	27	4561	4525	34	7264	6951	47	149843	142550	82	1.08331
92809	88932	83	41258	39950	78	1160	1252	13	2884	2362	26	4744	4512	37	8311	7659	51	154142	146118	88	1.08436
77239	74033	81	31621	30607	78	1130	1029	6	1791	1827	21	4758	4406	38	7853	7523	46	159246	153220	84	1.08436
213878	160027	104	114676	84599	101	3797	2991	36	7037	5470	50	15303	12058	71	22655	17981	91	495341	393540	107	1.08541
80556	76003	87	41186	39261	78	1088	984	0	2241	1875	29	5669	5767	37	7977	8040	54	159027	152820	81	1.08646
147739	131108	90	68962	63244	87	2299	1902	25	3961	4241	35	9571	8931	53	14587	13761	70	289408	281906	95	1.08646
118557	110655	83	39948	36768	84	2012	1872	21	3176	3117	28	7601	6811	46	11640	10832	63	224662	211576	90	1.08646
89370	85479	81	36731	35570	78	1214	1321	12	2862	2541	31	5701	5231	45	8262	7824	47	177332	170326	85	1.08751
67315	66559	75	31879	30652	75	976	715	0	1928	1683	28	3888	3838	35	5919	6221	43	129796	125071	79	1.08751
85608	81548	85	32872	31641	78	1464	1331	16	2759	2721	28	6342	5939	44	8852	7705	51	179464	168873	85	1.08856
80102	75555	88	33072	31743	78	1131	1293	12	2111	2214	24	5270	5297	40	7886	7511	45	174303	156681	85	1.08961
215331	175080	105	116879	99175	101	3346	2391	34	7520	5813	50	15338	12475	71	23233	19456	85	488411	410051	106	1.09065
52276	52702	69	20547	20618	54	808	857	0	1233	1406	13	3088	3147	29	5388	5102	41	106662	105355	80	1.09065
187104	164158	94	109125	97154	93	2997	3023	29	5924	4989	50	13143	11831	59	18986	17043	86	389830	353966	97	1.0917
99357	92542	86	27253	26014	77	1633	1648	19	3364	2664	37	6641	6198	47	9528	9297	54	210643	204670	88	1.0917
84250	79192	80	39152	37451	80	1406	1445	17	3080	2794	29	6912	6965	43	10913	10107	58	220415	208221	87	1.0938
196761	167522	95	93251	79447	93	2421	2269	29	5757	4568	47	13138	11188	68	20231	16980	84	391963	342023	98	1.0959
203550	136062	104	95865	61651	103	3073	1900	40	5540	3394	57	10890	7456	63	17456	11013	80	354294	226116	109	1.0959
122966	113358	85	55628	50809	84	2298	2211	24	3944	3587	36	8506	7566	50	14353	12942	68	268823	237470	91	1.0959
90243	84313	94	40612	38859	80	1115	1090	8	2128	1955	24	4578	4492	37	7163	6987	41	134025	125649	85	1.098
135916	123781	90	68137	62684	86	2790	2523	28	4712	4389	40	11801	11301	57	18043	16802	68	342314	319189	93	1.09904
65111	62974	80	29148	28166	76	1161	1169	10	941	1171	11	3438	3069	32	5478	5387	41	112938	108914	81	1.10114
158009	136284	93	79908	70769	89	2366	2009	27	5195	4592	39	10273	8945	57	15627	14439	65	310577	286500	91	1.10219
120007	110370	86	48212	43188	85	2054	1895	24	3577	3572	30	7124	7005	45	11887	10073	62	226413	214290	86	1.10219
113205	103875	85	46887	43612	83	1875	1627	21	2605	2547	26	6234	5843	43	11501	10288	57	212074	198698	88	1.10324
171507	134755	99	79020	62367	95	2320	1964	28	4485	3823	41	10454	8433	60	17431	13838	77	330985	286388	97	1.10429
130501	113534	93	45832	39493	88	2212	1948	26	3804	3534	38	9129	8394	54	13557	12978	61	265804	250495	92	1.10429
74078	71071	85	31805	30565	78	870	794	0	1331	1576	14	4195	4122	34	6155	6262	44	120077	114052	78	1.10639
107934	95733	90	46887	40242	85	1794	1608	18	3249	2610	33	6360	5964	42	10344	9454	56	209354	183596	89	1.10639
138398	125181	88	64460	58591	87	1879	1898	21	4087	3842	35	8271	7611	50	13041	12254	66	274841	261020	87	1.10743
152379	130675	106	61078	52402	89	2181	1847	23	3899	3910	35	9111	8388	55	14948	13164	69	293571	279305	88	1.10848
146577	129869	89	56790	50447	88	2366	1963	26	4656	4158	38	9461	8512	53	15801	14294	75	281315	264567	89	1.11163
110235	103917	82	40351	38486	80	2318	2148	24	3614	3462	35	7708	7324	49	11726	11930	60	236287	220230	85	1.11163
223009	159165	111	79916	59534	106	2705	1949	32	5957	4334	46	11888	8888	64	19070	14271	81	380887	289775	110	1.11268
135331	111905	92	65065	53397	91	1944	1768	20	3269	3066	32	8204	6592	49	12105	10305	63	246957	214217	91	1.11373
104908	92401	100	44445	38937	100	1780	1428	17	2631	2737	26	6523	5680	48	9441	8172	49	190446	160272	100	1.11373
135197	122682	87	70921	63916	88	2277	2035	26	4059	3395	35	8783	8064	51	13796	13063	57	274868	257039	88	1.11373
85221	81054	80	28217	27100	78	1368	1333	13	2677	2603	29	5095	4945	41	8363	8357	49	164549	156622	84	1.11478
146599	134695	93	101071	92706	87	3548	3162	32	7512	6567	43	15948	14424	75	22916	21250	84	468628	415655	94	1.11582
102955	95910	87	43542	40926	81	2162	1934	25	3369	3169	35	8694	8344	53	13056	12290	58	276578	256910	90	1.11792
62355	62592	75	16124	15978	49	950	1061	6	1807	1802	22	4202	4145	37	6603	6540	41	140277	136885	77	1.11792
115964	107747	85	39452	35596	85	2122	1947	24	4001	3677	35	8567	7970	54	13413	12436	63	273278	255187	90	1.11792
170483	137790	98	64412	50881	96	1879	1480	21	4044	3890	34	8298	6986	50	14519	12117	69	264982	223027	102	1.11897
88948	83122	96	35792	34037	78	1382	1098	13	2038	1799	28	5258	4754	39	6922	6792	44	148234	141040	82	1.12002
100427	95621	81	38087	36037	80	1896	1705	23	2857	2507	30	6906	6746	44	10618	9661	58	211329	198723	86	1.12107
70290	69478	78	20483	20426	55	1124	1114	9	1727	1883	22	4159	4208	36	7421	7130	46	131645	127952	83	1.12107
57771	57938	78	26991	26593	74	656	600	0	1915	1479	17	2487	2553	26	4052	3636	39	85745	79314	90	1.12107
179350	153313	94	77942	67162	94	2520	2103	30	5538	5086	41	11316	10165	58	17472	15635	75	354079	324310	99	1.12212
88744	86820	80	35754	35163	77	1173	1152	10	2032	2208	23	5453	5146	40	8376	7713	50	157046	149488	85	1.12212
169851	144218	92	97933	85827	93	3003	2636	32	5930	5189	42	11204	10208	62	16944	15148	66	350077	322773	93	1.12316
138131	115002	92	52598	42933	90	1340	1187	14	3783	3241	39	7835	6673	46	12762	10755	62	250013	212011	92	1.12316
100944	92581	86	42144	40115	81	1323	1318	14	2463	2237	27	5564	5220	42	7986	7372	52	170481	162756	85	1.12421
124812	108682	93	41338	35418	88	2106	1858	25	3585	3274	34	8775	7518	52	12664	11354	64	278068	254533	91	1.12526
90699	85246	83	55002	52325	81	1642	1498	18	2989	2683	30	7160	6575	43	10384	9911	57	215045	200320	86	1.12841
143102	120872	103	58409	49923	90	2263	1852	26	4261	3829	38	9564	8892	56	15156	13307	62	311019	286220	92	1.12841
184759	161967	94	117791	105396	93	4390	4322	33	8140	6814	51	17973	14943	74	27594	23874	91	553257	469357	99	1.12946
78853	76131	80	35983	34412	77	953	962	0	1993	1843	20	4928	4609	40	7381	7050	48	154473	147840	83	1.13051
80263	76051	85	38364	36975	78	1286	943	0	2078	2145	24	4399	4271	39	7313	7094	44	146682	139303	84	1.1326
187647	141814	98	82744	60420	98	1956	1399	27	3763	2840	38	8822	6663	55	15207	11307	76	300348	226472	105	1.1326
110746	100264	87	42733	38048	85	1638	1430	20	3427	3004	33	6240	5931	41	10515	10369	54	212275	195502	90	1.13365
140796	113948	93	68561	56256	92	1991	1680	20	3751	3270	36	7472	6299	49	12477	9705	62	229616	195959	94	1.1347
118226	104374	86	58181	52058	86	1702	1457	19	3540	3166	34	8140	7163	47	12445	10948	62	252799	227763	87	1.1347
166148	139842	94	61354	50986	90	2238	2186	22	4722	4492	43	10024	9079	52	16322	15260	70	327063	306201	92	1.13575
95155	91766	95	27272	26368	77	1510	1468	18	2239	2106	28	5707	5441	42	8798	7876	54	169130	160247	81	1.13785
99681	92305	95	53844	50981	82	2150	2088	25	3855	3569	34	7973	7444	51	12386	11785	58	229221	223694	83	1.13785
188604	159079	98	106090	93017	93	3687	3513	31	7547	6681	47	15213	14279	68	24424	22616	89	471731	443612	93	1.1389
158071	138305	93	77570	68985	89	3002	2712	27	5563	4651	42	12083	10125	59	18551	16244	71	360696	304723	93	1.1389
138298	119156	90	49567	42574	87	2019	1486	22	3580	3436	34	7834	6885	49	12416	11193	61	248246	223049	87	1.13994
112349	106039	85	38002	36482	81	1582	1542	17	3218	2415	31	7100	6718	48	10935	9653	58	214716	202931	86	1.14099
64099	61717	78	17741	17400	53	500	482	0	979	1162	8	3118	2976	31	4324	4236	38	109152	107238	75	1.14204
108198	103510	83	38676	37437	81	1490	1664	18	3752	2941	35	7372	6838	46	10731	10623	53	237371	228103	89	1.14519
162282	139331	92	70456	61486	91	2153	2065	25	3947	3336	33	8712	7736	51	13333	11284	67	269983	242788	94	1.14728
191965	151348	101	82095	64333	97	2413	1995	29	4979	4547	41	11271	9134	58	15900	13370	66	349717	285314	98	1.14833
116615	106957	93	69674	65444	84	2071	2109	21	3748	3443	38	7602	7631	44	13265	11955	62	239373	224474	85	1.14833
126222	114262	87	54606	49040	85	1919	1797	22	4318	3955	42	8608	8272	48	12914	12458	58	267008	257912	85	1.14833
146611	124746	95	66531	56436	92	2135	1783	24	4573	4135	37	9221	8377	52	15313	13096	70	289623	267149	94	1.14938
111848	103918	100	32642	31538	81	1304	1274	13	2401	2493	24	6298	6370	43	9281	8568	54	180056	170294	88	1.15043
91624	87609	82	31804	31019	78	1221	1319	14	2492	2142	28	4195	4538	35	7377	7375	41	152797	147258	85	1.15253
100368	93774	92	30085	29012	79	1317	1172	17	3089	2725	32	6397	6381	43	9683	8589	53	195778	180467	84	1.15358
115043	106359	86	62294	55950	86	1618	1416	17	2840	2847	30	6619	6294	44	9485	8559	55	195987	189749	87	1.15358
82964	80716	80	17294	17162	51	1089	1026	5	1483	1902	20	4642	4329	37	7537	7261	46	153642	147654	82	1.15358
100629	96003	85	29537	28132	79	2122	2100	23	3249	3352	31	6984	6641	46	10947	10670	62	216986	209331	82	1.15463
146099	128677	94	80118	72289	89	2447	2191	25	5335	4677	41	10628	9832	60	15682	14686	66	335814	319386	91	1.15463
157756	129300	94	70198	57547	92	2369	2233	25	4561	3315	40	9042	8029	52	14943	13197	65	295495	263357	93	1.15567
153852	136319	89	70608	62207	89	3124	2716	31	4041	3486	38	9619	9045	50	15327	13882	75	332048	309649	91	1.15672
178633	147707	98	115427	95513	98	3548	3112	33	7907	6356	69	15934	13652	72	25744	22484	90	511835	459698	99	1.15777
146244	123492	92	55932	47110	89	2515	2324	26	4426	4037	39	9336	8745	57	15221	13702	69	307041	276427	91	1.15882
101248	96696	80	41908	39618	81	2054	1885	20	3127	2765	33	6587	6217	43	10570	10235	54	218025	208353	82	1.15987
181636	154728	95	69592	59280	91	2491	2106	26	4455	3945	37	9949	8227	59	15343	13267	65	324214	284564	93	1.15987
77286	78660	67	22710	22215	59	1109	1068	9	1918	1611	25	4717	4719	38	7570	6996	51	148708	145115	78	1.15987
195627	155993	96	89469	71217	96	3238	2504	33	5218	4791	41	12226	9996	64	17981	15434	72	364335	311773	99	1.15987
150339	129973	90	64807	55878	89	2350	2152	27	4676	4113	40	11437	9804	62	15857	14104	66	314082	271250	90	1.15987
96041	92371	92	31103	30164	78	1235	1283	12	2848	2581	30	4918	4733	39	8400	7910	48	166642	163784	85	1.16197
45132	44627	71	15037	14867	50	623	694	0	1456	1355	16	2127	2179	25	3168	3445	31	66404	64363	76	1.16302
97868	93310	84	54676	52697	80	1296	1158	10	2618	2818	24	5551	5236	41	7591	7714	48	164475	160347	84	1.16511
89688	83492	88	35692	33954	78	1433	1351	15	2341	2031	29	5511	5713	39	8401	8063	45	178856	169603	79	1.16511
127869	115094	98	75527	69084	86	2102	1875	24	3935	3259	33	7643	7254	48	12027	11710	59	231429	221697	87	1.16511
189631	149468	97	81624	63288	97	2467	1880	30	5278	3756	44	9970	7676	59	14012	11375	74	292552	237409	100	1.16721
193873	152721	100	98276	76823	101	3921	3010	35	8137	7072	53	18149	15553	73	26089	23209	94	539241	469597	103	1.16721
96799	89786	84	53983	50777	82	1956	1990	23	2878	2991	28	7111	6996	43	11760	11050	63	203836	197373	84	1.16826
51199	50572	87	20235	20019	64	405	518	0	818	1041	4	2353	2454	26	3751	3561	36	77323	73792	74	1.16931
88854	84943	82	27550	25927	78	1775	1963	19	3102	2962	30	6591	6080	46	10957	10297	57	225333	218849	82	1.17036
80830	78321	82	26645	25490	76	1397	1372	14	2847	2656	27	6319	6156	46	9521	9254	53	180398	173625	80	1.17036
158356	130754	93	60910	49867	91	2357	2093	25	4331	3878	40	9204	7813	53	14938	12756	68	299536	259292	89	1.17455
159520	141943	90	76571	69535	89	2485	2188	26	5146	4301	41	10887	9727	55	16740	15808	64	336660	322449	86	1.1756
128428	112946	89	56196	50086	87	1893	1729	25	3300	2828	36	7937	7731	48	12473	11311	65	250515	229242	85	1.17665
143650	113049	104	66733	52599	92	1868	1700	22	4104	2958	38	8350	6474	54	14755	11854	72	290715	244209	94	1.1777
87474	84633	80	37594	35794	79	1310	1301	13	2082	2097	22	4623	4343	37	6313	6070	41	136088	129444	82	1.17875
142607	124113	91	39079	32857	89	1814	1610	19	4181	3478	38	8136	7269	50	11572	10186	60	237620	216680	87	1.17875
249305	131238	133	94705	56741	130	3257	1840	26	7234	3863	74	14653	8507	87	22151	12575	115	455269	268601	130	1.17875
198345	155905	104	104957	86014	99	3211	2639	31	7899	6347	53	15729	13523	72	24603	20883	93	476374	423934	98	1.17979
154579	141339	89	83449	76556	86	3079	2794	30	5699	4978	44	12262	11199	63	20685	18270	82	415074	355365	96	1.18294
121922	107715	90	45659	39651	86	1877	1483	21	3223	3270	32	8124	7678	49	12353	11806	65	245285	232486	89	1.18399
250217	195709	112	144492	117255	109	6274	5216	40	12387	10190	62	26807	21679	92	41199	31759	104	848548	645433	112	1.18399
88634	84835	83	27433	26838	71	1495	1526	16	3015	2824	34	5730	5697	38	8507	7859	48	169543	162576	84	1.18399
128438	110411	95	56231	47923	89	2024	1688	24	3832	3507	36	9131	7784	52	13722	12306	73	261578	245240	89	1.18504
84079	81067	94	42959	42153	79	1026	1044	5	1645	1826	20	5387	5240	39	7728	7578	52	155096	149463	83	1.18504
166858	128615	96	67565	52168	96	2715	1818	32	4752	3471	47	10240	8348	57	15507	12369	75	306994	243100	98	1.18504
123786	110461	96	35812	30896	85	1780	1501	19	2505	2313	25	7236	6567	47	10859	9749	58	214178	198347	87	1.19238
256606	202057	105	126679	100347	105	4725	3756	39	8166	6673	50	19388	15908	85	30351	24506	99	597318	492367	108	1.19238
86904	85215	79	31159	30526	77	970	951	0	1868	2018	24	3878	3797	35	4967	5030	37	118095	110907	81	1.19343
154964	129787	103	62599	54229	91	2143	1759	24	3762	3304	35	8837	7206	57	14071	11822	65	275380	237994	98	1.19343
140500	124291	95	69005	61886	90	2296	2019	26	4958	3980	48	9066	8274	50	13878	13105	69	287094	264580	93	1.19448
147202	106225	107	62338	48807	95	2306	1500	26	4214	2964	43	9202	6331	57	14033	10013	76	281249	204357	101	1.19448
100530	94651	82	43897	41434	81	1826	1743	19	2227	2724	29	6498	6027	44	9814	9030	53	192316	177515	80	1.19448
87200	80042	83	46771	44497	80	2142	1960	24	3797	3143	35	6908	6665	45	12097	11057	65	238322	216648	87	1.19553
138510	129935	85	54384	51080	84	2819	2567	27	4458	4235	34	10763	9878	56	16238	14746	72	313981	294792	90	1.19657
89217	85325	86	34273	33557	77	1239	1204	11	2316	2238	24	4240	4212	36	7592	7506	44	139517	136571	81	1.19657
138636	119423	90	58616	49727	88	2141	1695	23	4161	3682	36	8109	7007	50	13591	11837	71	253049	225466	91	1.19762
134262	114321	92	48282	41370	88	1586	1547	17	3685	2619	35	7673	6907	49	11411	10341	55	248703	216604	92	1.20077
152152	120356	95	55455	40880	95	2432	1728	26	4727	3593	44	9708	8083	60	14994	11618	67	312600	251561	95	1.20077
95634	93444	79	30714	30016	78	1331	1281	16	3081	2591	30	5902	5579	42	9535	8583	56	197988	188570	80	1.20077
126320	112629	88	70281	61773	89	1608	1645	20	3968	3711	36	8159	7710	52	13679	12557	69	255135	238896	86	1.20287
99097	92297	84	35316	32766	81	1444	1305	14	2713	2881	31	6714	6000	46	10600	9705	61	220230	206627	78	1.20392
135580	117060	89	44675	38850	86	2380	1977	25	4347	3699	38	8519	7597	50	12626	11303	58	263529	237635	86	1.20392
245062	203860	108	124280	104134	99	6221	5084	41	13274	11457	62	28229	24772	93	42407	36060	95	836744	713303	103	1.20601
87618	84629	80	30974	30514	78	1165	973	0	2311	2667	24	5673	5068	44	8800	8428	49	174143	165988	78	1.20706
111837	102503	87	56147	51882	84	1908	1721	23	3041	2652	31	7144	6636	48	11153	10089	59	238491	230560	84	1.20811
87972	83737	95	37297	35741	79	1498	1296	15	2272	2096	22	5035	4599	39	7838	7925	44	147399	144375	81	1.20811
80638	77477	81	36542	34834	78	1476	1373	16	2047	2028	22	4631	4508	36	7224	6460	47	143114	136025	78	1.20811
103824	100295	81	38729	35703	81	1634	1509	17	2909	3071	26	6324	6142	44	9115	8368	54	185830	175640	82	1.20916
109616	102716	83	39474	37479	81	1338	1321	16	2921	2716	31	6614	5876	47	10607	9418	59	208840	195917	79	1.21021
217406	172815	105	85160	68719	103	3586	2909	36	8221	6738	49	18153	15730	80	26526	21759	94	531523	469928	101	1.21021
103851	94337	85	33590	31276	79	1803	1822	21	3174	3004	32	7006	6553	45	11787	10389	61	232880	206242	84	1.21126
126141	102551	91	64088	51421	89	1804	1620	21	3577	2909	37	7623	6317	48	11856	9497	62	227748	196688	89	1.21126
144642	126309	95	96138	85432	89	3132	2828	29	5183	4663	38	12240	10910	59	18400	15400	83	371656	325109	90	1.21126
197121	149094	103	80737	60182	100	3182	2466	31	5118	4747	43	11122	8289	63	18335	14011	79	358556	285252	101	1.21335
135683	122809	90	60908	54799	86	2598	2511	27	4213	4359	35	9910	9299	52	14910	13195	71	308497	290849	88	1.21545
88898	86372	80	23703	23084	71	1741	1632	20	2454	2428	28	5451	5447	42	8670	8698	47	178955	170140	80	1.21545
132449	118675	94	50621	44911	85	2084	1899	22	3754	3542	34	7442	6989	44	12117	11564	63	247768	227919	87	1.21755
150419	117158	93	57205	42988	91	1687	1231	21	4004	3245	41	8383	6621	52	12760	9342	66	243533	189578	95	1.21755
54308	52785	86	22304	21438	65	957	817	0	1636	1327	15	2978	3015	30	3922	3690	34	99989	96490	77	1.2186
229570	182652	103	103263	81886	98	3682	2937	33	7298	6195	53	14373	11286	69	20950	16283	81	410290	329552	99	1.2186
125711	116680	90	74050	69112	86	2831	2916	26	4755	4244	40	10820	9912	56	15339	15378	66	307399	288664	87	1.21965
94848	87239	92	42458	40316	80	1878	1906	20	3072	2619	33	6283	6013	42	9595	9128	58	188183	171064	82	1.22279
126138	114155	89	66572	61126	86	2118	1800	24	4279	4143	35	10449	9307	53	14873	13261	60	315263	284625	89	1.22699
141813	118437	95	59179	50110	89	1734	1566	20	4025	3600	37	7823	6961	45	12490	10541	66	238649	216860	92	1.22804
29866	30006	56	15602	15727	48	333	318	0	899	934	0	1199	1388	15	2419	2149	25	46151	44757	71	1.22908
123046	109437	92	52220	45736	86	1767	1659	19	3528	2984	37	7005	6650	44	12586	11902	58	239461	223577	89	1.22908
82500	78497	88	32387	30980	78	1541	1437	20	2526	2626	29	5784	5654	40	10053	9721	50	194636	184551	84	1.23223
270884	193628	111	148697	110890	109	4524	3154	39	8002	5963	53	16966	13421	77	27159	20427	100	541539	415063	106	1.23328
113554	95563	98	53218	45814	86	1924	1846	22	3947	2894	38	7054	6092	46	11572	10131	60	243095	217221	88	1.23538
90656	84363	88	36140	33396	83	1495	1310	17	2496	2311	27	5541	5494	40	8708	8178	54	201147	186847	98	1.23538
86894	82987	79	40548	36371	80	1575	1432	17	3311	2977	31	6585	5992	47	10197	9096	56	213892	191821	80	1.23538
103493	92552	84	47471	40185	85	1535	1322	15	2789	2500	30	5823	5345	42	9380	8087	52	184919	164267	81	1.23538
256904	192185	104	133916	101985	104	4706	3592	41	9092	6707	56	18561	13941	83	29295	22502	97	568952	440095	102	1.23538
186214	151791	108	80982	65608	95	2752	2306	27	4804	3914	39	10500	8588	60	16779	14347	80	343603	293801	96	1.23643
112044	101856	100	60632	56115	84	1763	1520	20	3682	3797	34	9068	8616	52	13191	12519	63	248155	238423	82	1.23747
137955	124981	91	64976	59777	86	2778	2664	28	4722	4795	35	10454	9963	60	16119	15786	70	334285	318253	84	1.23852
126693	114065	90	111228	103733	88	2457	2288	28	5126	4906	36	11558	10445	56	16202	15462	66	343128	324666	86	1.23852
78800	74644	80	35796	34592	77	1211	1057	12	1546	1578	21	4821	4541	36	6878	6263	47	140186	138512	75	1.23957
132449	119783	95	56003	50794	87	1562	1466	16	3692	3781	36	6979	6235	48	11282	10910	57	207702	196767	85	1.23957
224838	196059	101	111853	99428	95	5632	5185	37	10640	9212	53	23921	21717	85	37969	33925	90	749195	664496	98	1.23957
105483	95956	83	48815	45307	83	1935	1722	20	3257	3276	31	7131	6960	44	12422	12349	58	235497	222032	86	1.24481
262980	142796	137	175433	121118	133	4381	2643	48	9314	5718	77	19077	10541	95	30697	17941	127	578988	330545	140	1.24586
133520	117223	91	63403	56780	86	1977	1846	21	3732	3658	31	8458	7714	48	12438	11815	59	250927	234100	91	1.24796
76924	75318	79	34978	33989	77	1280	1267	14	1985	1882	20	4405	4144	37	6876	6929	44	138875	137704	82	1.24901
105602	88060	91	45582	38445	86	1540	1172	11	2412	2368	28	5961	5051	44	8107	7106	48	168891	147003	91	1.25111
177176	131393	100	73743	54806	98	2723	1810	31	4537	3568	40	10306	7683	64	16883	11962	77	320605	238579	107	1.2532
76463	70532	80	33454	31442	78	934	1008	2	1930	1896	19	4199	4311	36	7928	7193	47	135612	126992	79	1.25425
105994	100466	82	51418	47843	82	1516	1499	19	3500	3225	31	7272	7080	43	11157	10589	58	225191	213351	88	1.2553
109647	104050	85	63627	60425	83	1902	2102	19	3701	3508	39	7103	6351	44	10980	11115	52	216275	203248	90	1.2553
94023	85814	88	41008	36928	81	1503	1455	17	2838	2934	29	6611	6331	42	10318	9695	54	191118	177573	85	1.2574
76947	74508	79	25963	25378	76	1270	1293	11	2215	2311	23	4608	4388	37	7640	7421	49	171311	156412	82	1.25845
112563	100333	87	54681	49501	85	1856	1625	21	3737	3793	35	7786	7089	47	13205	12463	59	243098	226804	88	1.25845
100758	94854	86	28261	27372	79	1562	1682	17	2857	2469	30	5909	6054	39	9032	8915	49	172783	164399	87	1.2595
95521	91227	82	29788	28585	78	1638	1694	17	3196	3078	31	6207	6000	43	10025	9568	54	201907	189903	87	1.2595
135673	122982	88	76890	72210	86	2069	1896	24	4632	4563	36	9891	8873	52	14854	14085	65	296166	269250	90	1.26159
99494	89687	97	40867	37381	81	1242	1126	10	2382	2564	26	5633	5412	41	9163	8259	49	184413	168264	87	1.26159
188295	153883	99	73239	59651	95	3194	2562	34	4259	4117	40	11965	9658	62	17802	13997	73	380819	324503	100	1.26264
81272	79549	84	39524	38391	78	1087	1122	8	2200	2392	24	5081	4788	40	7817	7432	46	170701	162983	83	1.26369
89165	84550	88	30256	29473	78	1039	831	0	2303	2457	26	4926	4908	37	7095	6838	45	137525	128717	89	1.26474
99342	92807	87	45767	43407	80	1647	1627	18	3295	2742	35	7374	6773	47	10754	10028	54	212661	185922	84	1.26579
113102	107028	83	51172	48692	81	2207	2127	24	3337	3430	32	8669	7937	54	13003	12711	61	257428	243668	85	1.26684
109464	100625	84	50957	46777	83	1349	1137	12	3397	2899	30	7152	6343	46	9574	8518	55	208558	183016	84	1.26684
112387	104043	86	35955	32033	84	1823	1658	20	3308	2853	38	7150	6528	46	11615	10862	57	244763	228240	87	1.26893
99461	93287	82	50319	46970	82	1274	1194	9	2567	2598	30	6026	5812	42	8624	8311	49	178820	170792	82	1.26893
109169	102658	83	58902	54664	83	1532	1648	19	3551	3567	38	7554	7115	44	12091	10697	64	233405	208932	84	1.26893
155710	134436	96	73093	64526	90	2498	2098	28	5039	4328	39	11092	10425	56	16655	15059	68	343375	312725	91	1.26998
140272	117135	90	66560	55138	90	2156	1881	22	4500	3297	42	8044	6991	51	12717	11134	62	246639	216735	90	1.26998
130052	112945	91	45159	38978	88	2060	1552	24	4035	3453	35	8410	7397	50	12268	10639	61	249586	213227	87	1.27103
112296	102055	85	48875	44396	84	1583	1357	20	3853	3452	36	7718	7459	49	11183	9955	61	230298	213223	83	1.27208
108268	96160	86	51875	45918	86	1686	1537	18	2791	2743	30	6945	6451	44	10212	9264	54	201291	188774	86	1.27418
154819	133916	92	69459	59868	90	2429	2247	26	4628	4016	40	9833	9255	55	15042	13962	75	299563	282981	89	1.27418
95109	92254	80	34448	33674	78	1824	1637	20	2773	2391	31	5722	5621	39	9178	8638	55	184652	176160	79	1.27523
123663	105501	96	49207	41209	87	1666	1445	20	2732	2704	31	6945	6137	48	10135	8721	54	225486	202088	87	1.27628
135761	126584	86	44374	42221	84	2173	2148	23	4546	4182	40	9361	8540	52	14110	12634	71	273107	249276	88	1.27628
167675	141170	107	87372	73602	92	2875	2369	31	5712	4568	48	11964	10952	62	19110	17014	71	374276	343680	91	1.27628
165466	111407	106	43475	30681	96	2416	1754	27	3446	2616	41	10115	7110	61	15209	10671	71	328488	238636	101	1.27732
116885	100874	85	59139	51272	86	1493	1393	18	3176	2994	32	6462	5678	43	9488	8857	51	201619	183127	89	1.27732
88354	85666	82	42937	41127	81	1751	1650	21	2710	2690	32	6238	6076	45	10851	10481	54	213566	204123	85	1.27732
174927	143218	99	84137	70551	96	2553	2057	29	5270	4526	49	10646	9206	56	15309	13853	69	334622	291539	102	1.28047
204653	166592	101	111066	93480	100	3545	2838	33	7035	5918	48	15030	13246	71	23547	20156	86	470052	402164	105	1.28152
133684	108552	92	60831	48178	90	1849	1472	24	3844	2813	38	8147	7189	48	13101	10822	66	255685	215313	93	1.28257
104999	97693	90	42198	38196	84	1856	1556	21	3673	3567	31	8873	8175	51	13588	12423	60	281564	261489	92	1.28467
87734	85352	79	40548	39434	79	1354	1104	8	2465	2327	26	5147	5114	37	7627	6812	50	172441	165633	89	1.28467
214670	144162	107	87007	59520	102	3665	2171	40	5738	4041	51	13206	9250	70	20572	14444	91	417738	298218	108	1.28467
136840	116533	99	48925	41435	87	1904	1641	20	3980	3371	37	8336	7129	53	12664	10461	63	244062	220332	96	1.28571
91587	87041	81	39006	37366	79	1240	1112	9	2298	2015	27	4590	4308	36	8082	7758	47	156839	147149	88	1.28571
175873	141374	97	70451	55644	95	2447	1840	29	3966	3578	38	9309	7499	57	13532	11160	66	284982	242258	100	1.28676
98694	94678	81	42093	40695	80	1566	1563	17	2976	2678	29	6351	5744	42	10321	9559	61	183983	173699	87	1.28781
118069	106931	85	59924	53075	86	2067	1737	24	4034	3460	37	7838	7301	47	12157	11495	57	251484	240006	96	1.28781
159565	133093	91	57809	47416	90	2389	1888	27	3748	3412	37	9339	7688	58	14868	12352	63	297154	256599	98	1.28991
148897	125539	91	60145	50068	90	2327	1828	26	4307	3606	37	9194	7801	53	14868	12962	67	292022	253149	94	1.28991
112866	103976	85	56516	50990	86	1879	1690	21	3038	2751	35	6808	6367	44	10680	10091	56	226454	211017	92	1.29096
153886	137031	89	68163	61005	88	2348	2123	25	4179	3659	36	9844	8759	53	14010	13420	67	291709	258959	96	1.29096
97306	93644	82	31726	30874	78	1443	1343	15	2473	2505	24	5458	5371	40	8632	8334	47	181627	172451	88	1.29201
166907	144426	97	102851	90321	91	3596	3351	32	6875	5540	46	15956	13736	79	22283	20672	86	457374	404892	97	1.29201
122630	116353	84	63475	58058	86	2123	1902	24	4011	3642	35	8227	7554	57	13353	12887	59	259518	248928	91	1.29306
72515	67508	83	34251	32340	78	1028	858	0	1947	1873	20	3997	4145	33	6195	5853	41	127141	124843	79	1.2941
310089	204730	127	178367	132664	123	5421	3870	43	11419	7782	70	25689	18333	107	38561	26940	119	794331	561455	134	1.2941
140983	124121	105	83615	72800	105	3277	2841	30	6680	4829	53	13976	11916	69	24088	20695	94	438982	361677	105	1.2941
238394	180340	101	143231	115435	99	4722	3665	40	9837	7681	53	20510	15712	81	30690	24043	97	602048	467612	107	1.2941
98514	96555	82	37985	36876	78	1301	1294	14	2332	2337	24	5594	5186	42	8834	7725	52	179042	173401	85	1.29515
104312	99145	82	40466	38714	80	2196	2029	24	3639	3201	37	8142	7808	48	12491	12317	63	259863	249135	89	1.29515
98549	94373	96	25914	24261	78	1382	1180	14	2846	2753	27	6565	6010	44	8822	7881	51	194113	180320	96	1.29515
65736	66537	75	17103	17274	49	592	840	0	1620	1809	16	3297	3540	30	5377	5285	43	103181	102354	80	1.29515
163735	135807	93	65654	54322	92	2864	2290	30	4793	4014	47	9960	8528	63	16715	14453	66	329881	286957	97	1.29515
88396	87722	72	28004	27312	71	1651	1543	19	2901	3087	28	6785	6252	43	10704	10140	61	208893	193892	83	1.2962
115394	105072	99	59945	55537	84	1549	1307	20	2998	2965	28	6391	5808	45	11686	10761	54	210743	202848	90	1.2962
106563	96571	94	43431	41299	82	1496	1269	12	2528	2379	28	4898	4924	36	7939	7285	45	156169	143239	86	1.29725
42299	40153	72	19926	19904	58	558	511	0	1087	963	0	2252	2119	26	2781	2644	29	62453	61309	74	1.29935
126102	113595	87	49945	44552	85	1645	1394	17	3617	3573	34	7993	7274	45	11905	10628	60	244484	227480	94	1.29935
186689	155581	105	66049	55216	91	2463	2086	27	4426	4128	37	9249	7628	53	14968	12329	66	311000	274217	99	1.3004
142352	125030	96	56564	48424	90	2055	1669	23	3522	3538	35	6869	6687	45	11773	10299	62	259570	246570	91	1.30354
95098	90395	86	46190	43991	79	1712	1785	21	2929	2465	30	7103	6682	45	12011	11463	56	226085	210328	83	1.30459
90607	85951	82	42520	40091	80	1676	1445	20	3162	3216	29	6685	6372	44	10509	10733	54	212567	208268	82	1.30564
101672	96332	82	56886	53254	81	1866	1694	21	3147	3372	33	7405	7007	49	11973	11544	72	224446	212014	84	1.30564
103730	95344	85	49310	45830	83	1997	1858	20	3453	3304	31	8142	7934	46	12544	11890	60	226359	214910	85	1.30564
145679	125576	100	78915	70189	91	2614	2354	29	6123	5798	45	14012	12574	60	20042	18650	82	410757	376195	92	1.30774
87056	82839	84	34978	33463	78	1313	1229	15	2754	2584	30	4763	4944	39	8127	7660	49	156290	147554	79	1.30879
107991	102830	83	32510	31239	80	1496	1365	17	2631	2502	31	6080	5645	44	9173	8718	49	196632	184732	86	1.30983
175707	145032	95	78595	65238	92	2488	2271	27	5267	4484	47	8889	7789	52	12865	11039	64	297934	258147	95	1.30983
162022	141101	105	90408	80253	91	3312	2973	31	6891	6165	44	14727	13571	66	22196	20032	83	448825	406042	96	1.31088
86333	81427	82	33230	32155	79	1403	1400	16	2738	2762	31	5088	5112	41	7800	7410	55	163081	156719	85	1.31193
144645	122956	106	67242	56478	89	1912	1524	22	3273	3149	32	7344	6173	48	12344	10972	65	239557	214606	95	1.31193
171249	137037	96	72263	55836	93	2695	2013	31	4822	3688	41	10097	8062	53	16588	13209	72	321651	267339	96	1.31298
138705	118080	95	51933	41886	90	2172	1818	27	3921	3423	36	8654	7280	54	13854	11398	71	275038	232853	99	1.31508
82488	78997	87	33100	31920	77	1228	1119	9	2035	1948	25	4641	4622	39	8238	7323	52	149882	141698	85	1.31613
312042	189353	130	159386	98984	124	3600	2402	36	8749	5393	63	17583	10635	82	27226	16224	111	532029	329898	131	1.32032
146042	124487	91	64738	54939	90	2355	2003	26	4580	3958	37	9474	8830	53	14566	12905	60	300502	265119	95	1.32137
163621	149002	97	101690	91595	91	3458	2864	34	6369	5484	47	14165	12730	69	23791	21768	85	467741	427005	97	1.32347
220859	175947	102	136576	111858	102	5480	4729	38	9991	7841	58	21858	17769	88	32920	26639	98	654700	528329	110	1.32452
46063	46353	73	13754	13825	44	452	551	0	960	966	0	1928	2019	22	3759	3762	31	67881	64894	79	1.32452
171138	140581	101	77922	65612	91	2711	2203	29	4288	3950	37	9441	7832	53	15498	13511	71	328200	294838	96	1.32557
132261	110873	92	54026	45689	88	1627	1436	19	3852	3529	34	8177	7054	51	12101	10708	62	244640	219796	93	1.32766
79182	76162	89	37770	36733	77	1316	1337	14	2221	2260	23	4719	4574	35	7954	8219	50	157208	149558	83	1.32766
107747	91906	89	54863	47046	87	1197	1072	7	3022	2673	29	6417	5666	44	10778	8728	63	192201	171296	89	1.32766
232409	167057	109	109058	77519	109	2720	2032	30	5929	4067	51	12474	9298	67	17684	12387	79	358933	261333	113	1.32976
168965	135594	102	81752	65711	93	2352	2077	25	4717	4257	40	9687	7989	52	15926	13096	71	310479	264954	96	1.32976
110139	103960	81	55983	52207	81	1950	2057	23	4095	3983	33	9563	9043	53	14747	13550	68	272832	262545	86	1.32976
128099	107190	92	51371	41988	89	1885	1641	20	2941	2582	34	8141	6834	52	12928	10404	64	249899	204143	98	1.33081
104260	98126	84	28509	26752	80	2072	1692	23	2760	2799	27	7347	6811	45	11315	10743	57	227424	211197	87	1.33186
80375	75067	80	29531	28012	79	1069	1140	9	2020	2004	28	5025	4832	37	7409	7128	50	160778	154076	84	1.33291
149035	132127	92	88369	79525	90	2683	2557	27	5331	4612	46	10655	9478	57	16604	15366	76	365485	317415	95	1.33291
179644	163976	91	107169	96881	91	3446	2928	32	6426	5871	45	13804	12686	66	20943	18715	85	415838	371751	96	1.33291
94341	89821	83	32424	31147	79	1873	1856	22	3599	3559	32	8343	7992	54	13585	13164	61	258378	246928	81	1.33395
312710	220855	129	142171	103090	126	5370	3980	42	10257	7743	56	20784	15431	78	32129	23541	108	625666	468597	129	1.33815
142692	127775	90	64666	58975	86	2566	2319	27	4640	5073	35	10352	9251	56	15334	14069	63	310278	286006	90	1.34025
103849	94580	83	42980	37690	83	1580	1442	19	3255	3142	31	6850	6689	43	11417	10277	62	222694	210569	84	1.34025
133559	122876	89	47771	43904	84	2256	2096	24	3692	3664	32	8341	7201	51	13883	12532	67	260185	233720	90	1.3413
114225	107070	84	56120	52675	82	2421	2317	25	3569	3434	33	8713	8383	51	14489	13770	64	286181	269305	84	1.3413
160356	139986	100	83676	73848	90	2095	1871	26	4032	3276	36	9610	8838	56	14431	13486	67	271834	255690	89	1.34234
80139	78022	82	38653	37900	77	1063	840	0	1964	1948	22	4101	4229	34	6846	6927	41	135757	129990	79	1.34234
107417	101855	84	32420	30811	80	1924	1555	21	3336	3226	32	7645	7295	46	12555	11584	64	237704	225564	83	1.34339
92602	90001	80	50873	49208	80	1448	1297	15	1968	2543	23	5188	5670	37	8235	8149	44	170426	167217	89	1.34444
126944	108120	95	55347	48330	87	2014	1706	21	3199	2784	35	7506	6642	48	11698	10638	58	212935	197574	90	1.34549
214918	165175	101	66311	50349	100	4057	3006	38	7082	5761	50	15292	11914	73	25000	20300	87	500051	419277	103	1.34549
141349	124025	88	65071	55505	89	1870	1535	20	3897	3456	36	7994	7523	51	12373	10987	61	246576	219281	92	1.34759
103597	97975	84	39663	37779	80	1575	1641	19	2654	2572	29	6428	5955	45	9776	9182	51	196424	186586	87	1.35283
98530	86994	88	42783	37229	82	1173	1045	9	2772	2551	30	5274	4812	42	7948	7104	49	190522	173366	90	1.35283
119059	104116	97	66926	58213	86	1805	1468	18	3709	3366	37	7413	7003	47	10949	9596	63	232633	206613	92	1.35493
147420	121682	95	56499	45961	91	2237	1766	27	3797	2939	38	7718	6821	48	12441	9830	66	242892	213518	96	1.35598
188778	159918	97	67597	56147	93	2708	2316	28	5619	4713	41	11951	10497	60	16714	14457	73	359020	318148	96	1.35598
199793	154707	108	101050	79016	97	3054	2320	32	5265	4049	43	11665	8932	63	17027	13213	75	330370	271260	101	1.35598
113385	97555	89	49218	42581	85	1865	1822	20	2921	2597	33	7012	6355	48	11771	10329	60	226131	207974	88	1.35703
109507	101275	92	59433	56258	83	1859	2045	19	3797	3584	35	8313	7705	50	12039	11533	63	238024	218755	90	1.35703
111311	103834	88	38391	36239	81	1390	1199	15	3116	3099	31	6827	6369	45	10395	9919	51	211065	199641	85	1.35808
101295	88785	90	42210	37096	85	1465	1339	16	2687	2661	29	6175	5758	44	8820	8138	52	194597	184893	88	1.35912
146442	134258	87	77942	71847	87	3337	2955	32	5712	5017	43	12191	11487	60	18516	17634	80	365013	335757	93	1.36017
166646	142158	98	65220	56267	90	3071	2493	33	3655	3273	42	10470	9840	54	16252	14511	77	321462	287428	94	1.36122
120414	105550	95	58461	52107	85	1555	1383	19	3748	3055	33	7272	6516	47	10852	9634	52	210520	197763	91	1.36227
99755	93673	82	47065	44106	82	1535	1294	19	3627	3068	34	7435	7212	46	11772	11128	62	232791	218984	88	1.36227
242242	185114	114	107182	81083	112	3432	2388	35	7133	6116	46	15166	12119	68	23592	18617	97	468988	387099	117	1.36332
146926	116220	94	66255	52719	92	2155	1699	23	4177	3601	37	8926	7281	54	14019	11848	64	285721	247045	94	1.36437
138868	120971	91	64866	58267	89	2137	1799	23	4762	4276	40	10558	9527	59	15302	13532	73	314342	290025	93	1.36437
134752	121978	87	73370	67496	86	1995	2042	22	3898	3466	37	7674	7036	48	11763	11232	59	227395	215665	86	1.36542
111986	105201	83	39300	37769	81	2199	2204	24	3918	3317	34	7589	7139	50	13215	12288	64	260000	247895	85	1.36542
66251	63373	79	24752	24110	75	905	871	0	1900	1727	21	3524	3434	34	5332	4868	40	109974	110740	79	1.36751
124396	102905	104	50588	42373	88	1322	994	0	2986	2942	33	6517	5593	47	9554	8496	55	211178	180289	89	1.36856
83641	79370	86	27985	26937	78	844	966	0	1873	1719	27	3689	3747	32	6196	6181	41	113406	110017	81	1.36856
106972	98249	87	45869	43272	82	1556	1394	18	2847	2615	31	5615	5279	42	8736	7986	52	166073	154989	84	1.36961
104420	98148	86	33766	32564	79	1502	1460	18	3067	2895	27	7387	7075	47	11460	10955	59	238963	231758	83	1.36961
84975	80206	85	37339	35638	79	1659	1555	18	3020	2649	32	5936	6153	40	8838	9042	49	194675	186567	82	1.37171
63872	62493	78	28403	27692	75	694	652	0	1603	1683	16	3337	3054	31	5412	5033	42	112450	108864	85	1.37171
104678	95492	85	65787	61830	84	1566	1432	19	3348	3174	32	8240	7846	49	13065	11707	60	249723	234618	87	1.37171
102029	93728	82	43871	40975	81	2024	1645	24	3883	3636	35	7529	7498	47	11259	10976	53	236367	236055	81	1.37276
156940	128092	94	57720	46988	91	2132	1821	22	4967	3968	42	9183	7416	59	15811	12792	69	294893	260836	91	1.37381
111628	105803	82	42141	39568	82	1990	1750	23	3304	2938	37	7307	7057	46	11954	10648	67	218933	204685	83	1.37485
85324	81654	83	28514	27520	78	1475	1403	16	2812	2617	31	6255	5722	45	9227	9076	52	184970	177076	83	1.37485
112484	98845	87	51382	45274	84	1444	1329	15	2772	2737	29	7643	6604	50	11922	10235	67	217265	202556	88	1.37485
86001	84018	81	31019	30143	77	1382	1270	15	2515	2630	24	5034	5300	37	7872	7689	49	159322	155747	82	1.37485
200102	153334	117	91006	69503	100	3193	2742	29	5284	4254	43	12658	9953	61	20105	15333	87	380276	303531	100	1.3759
111024	104579	86	43583	40990	83	1502	1568	18	3475	3396	30	6394	6041	42	10186	9582	53	212898	198022	86	1.37695
87667	83908	93	29404	28049	78	1529	1418	17	2020	2132	22	5503	4975	45	8931	8790	56	177321	168668	81	1.37695
96690	93101	80	37949	36297	79	1116	1211	11	2648	2171	25	5012	4967	38	7679	7097	48	161609	158390	83	1.378
122994	112771	85	57362	52264	86	2226	2100	25	4466	4202	38	10086	9452	53	15694	14298	67	295416	269040	88	1.37905
129156	114876	90	56158	50318	88	2121	1705	22	3351	3374	32	8142	7546	47	13073	12022	63	253697	237937	90	1.38115
117421	108660	92	41892	38251	84	1924	1817	22	3910	3722	33	8335	7833	52	13384	12425	64	268629	252028	89	1.3822
96421	88829	82	30376	28261	79	1678	1465	19	3460	3262	31	7164	6458	46	10974	10717	58	213528	202018	86	1.3822
172162	137176	96	118588	102309	94	2478	1713	28	5136	4264	42	10862	8514	61	16759	14175	72	324527	283830	95	1.38324
173301	139354	105	66542	53867	95	2970	2101	34	4497	4176	38	10570	8673	64	16268	12965	75	327162	291093	101	1.38429
157847	147685	91	91279	86561	87	3041	2846	27	5382	4946	42	11492	11049	63	17049	15870	70	349171	323900	89	1.38534
80112	75444	80	35078	33460	79	1460	1556	19	3090	2648	30	6134	5883	41	9700	9674	49	201109	189521	83	1.38639
123779	114916	100	36856	35266	81	1593	1536	18	3610	3401	34	7547	7385	46	11844	11543	55	230743	209805	88	1.38744
82513	78806	81	34324	32855	78	1207	1250	15	1964	2243	24	4319	4421	33	6868	6693	43	141678	136114	78	1.38849
87606	83786	81	37417	35559	78	1690	1440	19	2849	2826	28	6158	5550	46	9506	9343	53	193725	176125	80	1.38954
159003	131743	95	59534	47674	93	1769	1700	20	4233	3444	42	9114	7460	55	14888	12234	75	280428	240343	94	1.38954
87819	85034	80	53027	51247	79	1539	1465	16	2338	2076	28	5395	5362	39	7886	7917	47	171765	164013	86	1.38954
111746	107584	82	46522	44383	82	2623	2306	29	4429	4499	36	10236	9509	57	15574	14450	71	321241	305072	88	1.39373
131517	109099	92	58135	49430	89	1820	1744	20	3905	3268	36	9156	7775	59	14131	11487	72	295054	259166	93	1.39373
54870	54593	75	16936	16493	51	903	628	0	826	1014	3	2442	2474	26	3746	3557	34	85222	86027	76	1.39583
82229	80302	86	35591	34350	77	730	837	0	2882	2531	29	4861	4658	37	7467	7536	46	157017	149364	81	1.39793
114193	106028	84	47881	45205	82	1948	1809	22	3891	3163	35	8101	7494	49	13111	11979	65	247587	233684	88	1.39793
83026	79019	96	34656	33412	79	988	1078	7	2392	1840	26	3928	3966	33	6907	6173	47	147823	135755	96	1.39793
139734	121025	91	60427	52786	88	1946	1430	25	3325	3250	32	8583	7613	49	13106	11297	72	259954	231833	88	1.39793
89588	86722	81	32857	31907	78	1604	1462	17	2493	2224	24	5623	5121	40	8479	7785	50	168236	167639	80	1.39897
189750	144378	98	92368	71071	97	2954	2048	31	5195	3461	45	11392	8998	64	18070	13847	86	349765	272613	99	1.39897
86507	81422	81	32889	31300	79	1418	1425	16	2648	2485	30	5234	4816	43	7852	7692	47	152967	148682	79	1.40107
221111	174693	100	147333	122269	97	4293	3816	34	9411	7830	54	20809	16959	78	31277	26554	90	599405	499919	97	1.40107
178905	129877	116	71708	52792	99	2515	1821	29	4442	3521	42	9934	7340	57	16315	12326	72	325353	247147	97	1.40422
71631	69607	80	23321	22574	72	1126	1052	6	1831	1536	23	4428	4422	37	7141	6762	48	143208	139916	76	1.40632
119885	96688	90	64230	53027	89	1559	1351	16	2719	2588	27	6833	5254	48	10509	8786	59	209751	176900	85	1.40736
81243	79121	78	33715	32602	77	1220	1168	12	2642	2340	28	5751	5356	41	9109	9127	54	179801	173729	79	1.40841
137027	112426	93	64272	52177	90	1961	1680	23	3659	3344	36	8913	7527	50	14254	11771	73	276793	242727	91	1.41156
136336	125124	90	60837	56677	86	2363	2203	25	5045	4534	39	10081	9795	51	15994	15106	69	294537	275463	89	1.41261
91278	86163	92	35339	33872	78	1633	1811	17	3329	3190	35	7049	6893	46	11460	11019	59	228138	216728	85	1.41471
158660	134532	96	66255	55491	91	1819	1555	24	3726	3461	31	8972	7412	52	13866	11635	68	270159	245324	93	1.4168
119650	111247	86	43036	37605	85	1823	1450	21	3708	3856	32	8971	7951	52	13590	12520	63	278194	253386	96	1.4168
90719	87458	83	39996	38418	79	1186	946	0	2407	1865	27	4979	4851	40	7806	7907	46	146904	142492	79	1.41995
116144	107071	94	40093	38313	81	1699	1555	21	2920	2864	32	7175	6622	48	9845	9444	51	208566	190547	83	1.421
91778	86548	85	37892	36056	79	1465	1380	17	2898	3162	29	5699	5832	41	8655	8284	54	182808	168104	82	1.421
103912	98759	84	52256	50004	82	1618	1542	19	2692	2363	26	6708	6062	49	10030	9366	53	202668	190803	84	1.42414
32117	31237	63	13225	12974	47	448	467	0	537	778	0	2402	2483	27	3244	3448	31	70595	71147	63	1.42414
161633	133779	94	72986	58793	95	2089	1808	24	4742	3447	41	9888	7941	59	13643	11191	62	307535	261609	95	1.42624
84112	79695	84	24569	23907	66	1277	982	0	2680	2267	32	4684	4564	37	8579	7759	52	161736	152107	81	1.42729
122353	104570	92	46144	40216	87	1728	1624	20	3861	3435	39	8258	7090	53	13066	10974	64	274464	253123	89	1.42834
189860	150597	99	85830	67350	97	2410	1962	29	4082	3863	37	10019	8015	61	14512	11303	70	313992	260396	98	1.42939
172875	144947	95	83008	68141	94	2239	1886	25	4709	3851	41	10269	8804	55	15094	12273	67	298602	255473	93	1.42939
98782	93059	82	33561	31039	83	1627	1517	20	2553	2768	27	6745	6632	44	12131	11324	57	235280	220377	84	1.43044
128992	109119	91	61270	50843	90	1795	1634	21	3195	2627	33	7468	6248	52	10186	8981	56	210143	182842	89	1.43148
91434	89528	81	40699	39071	79	1693	1609	19	2728	2599	30	5863	5520	42	9489	8994	50	176598	166800	80	1.43148
127830	112952	88	58911	53331	85	1841	1505	24	3665	3773	32	8857	8251	49	12679	11449	55	257392	243774	86	1.43253
140825	118847	96	66147	55293	90	1623	1309	18	4015	3467	36	7134	6051	48	9750	8041	58	217459	189607	87	1.43253
97643	92669	82	28338	27386	78	1305	1422	16	2979	3000	32	5914	5614	40	9873	8958	64	184345	179092	81	1.43358
61406	59629	81	28390	27387	75	791	836	0	1705	1608	19	2874	2960	29	4496	4382	37	85423	83099	73	1.43463
126421	117089	87	67563	64216	84	1746	1625	20	4047	3676	44	7576	7352	49	10498	10001	54	212177	195171	85	1.43568
114829	105381	90	51020	46834	83	1686	1621	20	2785	2685	33	6871	6927	41	10751	10309	51	217258	205486	81	1.43568
82198	78525	82	29066	27589	78	1520	1446	21	2501	2653	27	6188	6118	43	9908	9943	58	207411	198696	78	1.43778
113620	105581	88	47796	44412	83	1688	1653	18	2710	2663	31	6678	6225	45	11560	10821	56	227741	213384	84	1.43883
79699	76847	81	37677	36102	79	995	816	0	1798	1613	23	4178	4254	36	6911	6645	44	134572	128697	75	1.43883
134005	126309	85	57149	53826	84	2473	2149	28	3965	4042	33	10284	9238	61	15168	14581	62	313930	297018	86	1.44092
122970	109116	89	55218	48790	86	1763	1629	19	3526	3437	33	6821	6066	47	11614	10093	58	230166	208408	89	1.44092
117877	107713	87	58999	54854	83	2323	2274	26	3876	4019	33	9233	8839	53	15519	14711	70	293637	275872	82	1.44197
70887	68653	77	13911	13619	47	-4	122	0	961	786	0	464	435	0	291	352	0	-119	664	0	1.44197
190295	160080	97	107642	91541	95	3203	2878	31	7133	5517	52	14941	12495	67	23285	20081	87	418837	343235	95	1.44197
103081	96926	86	40899	38783	81	1421	1563	15	2024	2159	24	6355	5762	46	9697	9232	49	189906	178210	82	1.44407
149236	123576	101	61760	50977	90	1965	1787	23	3631	3512	33	7941	6716	49	12098	10176	60	228739	202827	89	1.44407
69418	65624	80	28128	27020	75	906	1038	6	2182	1866	23	3995	3755	36	6019	6323	41	121173	116927	76	1.44407
126861	110521	92	55511	46825	88	1939	1693	22	3872	3155	35	8548	7691	51	13335	11305	62	284997	252258	89	1.44512
159757	127014	102	69301	55399	93	2017	1643	25	3706	3142	37	9200	7722	55	12596	10428	63	272236	235729	94	1.44617
184926	152723	99	86165	71701	97	2650	2091	30	5377	4829	40	11234	9736	58	18003	16178	78	336705	304635	98	1.44617
121153	110863	100	52063	47006	86	2178	1969	21	3594	3324	32	7846	7316	53	11828	11212	61	255852	243474	86	1.44617
82085	76015	83	30736	28895	78	1167	934	0	2127	1819	23	5206	5098	38	8156	7332	50	156529	144398	84	1.44722
182456	140989	102	78622	60810	96	2356	1775	28	4430	3731	40	9841	8098	53	15233	12167	74	298004	250413	99	1.44826
122249	108833	90	54112	48164	86	1725	1402	16	2832	2930	27	6337	5871	45	9925	9276	54	200252	181930	88	1.44826
199935	156390	107	81143	63694	100	3443	2755	34	5392	4726	42	11642	9784	55	19561	15726	78	377371	314938	103	1.45141
81810	79452	82	24283	24295	63	1286	1142	12	2523	2603	27	5047	5090	37	8376	7988	48	161256	157319	83	1.45141
138960	114466	91	58320	48437	89	1872	1667	20	3598	3000	35	8789	7703	54	13045	11017	65	264757	227680	93	1.45456
100540	97971	81	38093	36069	80	2081	1839	23	4641	4193	42	8264	7703	52	14144	13615	63	264118	253344	87	1.4556
89324	80820	85	43178	38006	83	1376	1299	13	2236	2303	28	5375	4972	41	9036	8184	53	178934	155800	87	1.4556
78230	74465	79	23963	23023	69	1141	1257	12	2431	2065	28	5186	4761	40	8276	7842	47	168349	160041	83	1.4577
270885	197633	112	110725	80755	111	3828	2866	35	8169	6858	47	18397	13806	78	25633	19689	87	545551	437534	114	1.4577
48473	44454	78	21144	20845	61	423	399	0	751	763	0	2173	2259	23	3653	3481	31	71735	69459	76	1.4598
131474	110703	92	51156	42953	88	2161	1951	21	3804	3372	35	7707	6230	53	12121	9678	69	240043	210007	91	1.46085
108024	95942	90	40022	34374	86	1425	1237	13	2201	2065	26	6107	5578	44	9760	9420	59	222061	199265	85	1.46609
147353	136968	87	47550	44087	86	2559	2181	28	5113	4653	42	9767	9135	52	14466	13416	65	285485	273602	84	1.46609
75484	73258	78	33033	32524	76	1214	1242	12	2049	1865	25	5031	4717	41	7499	7073	50	147495	144302	76	1.46819
184912	159742	93	130706	116697	95	5209	4434	37	10489	8637	56	21917	19712	85	32498	26317	87	664285	556869	97	1.46819
153869	135348	90	83967	75821	89	2083	1754	25	4448	3885	40	9362	8058	53	15264	13761	72	270827	260560	86	1.47029
191641	157565	100	90409	73299	96	3167	2605	31	5938	5273	44	13647	11884	67	19681	16619	74	388465	341156	111	1.47029
123105	104534	89	57317	48742	87	1839	1482	20	2912	2949	29	7157	6440	46	12067	10738	65	226649	189434	87	1.47238
151344	123121	93	56273	45584	92	2386	1702	28	4371	3577	43	10124	8748	59	15133	12931	71	316048	273464	93	1.47343
208543	155040	101	101337	77120	102	2874	2024	31	5161	3988	47	11481	9027	60	16912	12885	72	351726	272376	103	1.47448
79172	77350	79	34162	33031	77	1069	1209	10	1633	1725	19	4126	3964	35	6789	6635	45	141431	135654	81	1.47448
111750	99573	92	45563	41101	84	2073	1790	22	3583	3679	36	8082	7391	50	12123	11039	57	254388	237870	83	1.47553
151341	136997	90	64043	57703	88	2745	2521	29	4396	4225	38	9696	8934	52	16814	16007	69	306502	287195	92	1.47553
80233	77371	79	32289	31147	78	1438	1497	16	1787	1849	24	4372	4413	36	6499	5974	45	149887	144332	83	1.47868
118457	107370	96	44427	41513	82	2214	1874	22	3934	3567	32	8277	7311	49	13510	11796	63	271400	250620	87	1.47868
107147	102906	98	29560	28322	79	1798	1724	21	3920	3658	35	7529	7458	45	12520	11978	56	262823	245287	86	1.47868
99884	96641	81	48220	46705	80	1780	1666	21	3077	2789	29	6533	6118	45	9857	9295	52	216804	201518	89	1.47973
153808	131661	95	59877	50738	90	2601	2125	27	4588	4055	41	9546	8545	51	16268	13861	71	324752	290052	95	1.47973
277926	207749	135	149902	115104	124	6812	4985	44	15346	12342	64	32405	26578	118	48740	39751	121	967515	793988	128	1.48077
91709	88678	83	24044	23295	70	1731	1819	19	2685	2458	29	6239	6152	43	10136	9465	56	195822	192053	85	1.48497
175116	137370	97	74141	57022	95	2977	2360	30	4588	3726	44	10095	7966	58	16558	13031	76	326267	265550	98	1.48497
230187	166977	101	100285	72302	101	2964	2053	32	6698	5006	52	12546	9538	62	18934	14802	74	402244	300103	104	1.48602
155672	134464	106	94221	83017	95	2934	2237	31	5128	5055	37	11214	9983	61	16323	15010	78	308556	280703	106	1.48602
118885	107729	87	48540	43325	84	2097	1904	23	3702	3308	36	8080	7406	47	12657	10948	71	264017	241511	89	1.48602
96265	95623	78	45295	44345	78	1463	1405	16	2204	2194	26	4572	4565	35	8013	7260	48	156294	151510	82	1.48602
103458	97092	83	59640	56168	82	1272	1124	12	2874	2986	29	7000	7136	44	11872	11252	57	217401	202521	87	1.48602
150951	121685	92	59650	48014	91	2200	1679	26	4522	3903	40	8703	7189	57	13588	11204	68	259312	224169	97	1.48707
149060	132087	90	75136	67525	89	2333	1829	26	4375	4064	35	8396	7742	45	14207	13530	65	266229	245727	91	1.48707
209618	163472	101	91757	72615	99	2832	2270	30	5760	4810	44	12356	10568	60	18814	15556	85	370779	317248	102	1.48707
124462	117236	84	34615	32920	81	2576	2435	27	4294	4031	37	9782	9449	50	16624	15962	66	345771	324691	87	1.48707
201973	143872	103	80418	56223	100	3012	2009	35	6226	4513	48	12224	9145	65	21398	15722	93	419215	304616	104	1.48811
97595	90083	83	33458	30903	81	2118	2058	22	3139	3112	29	7643	7265	50	11614	11225	59	245412	230462	88	1.48916
98426	93829	83	30054	28662	78	1809	1851	21	2557	2774	28	6410	6193	43	10560	9887	55	206676	188099	88	1.49126
172025	136327	93	78046	62139	94	2882	2160	32	5147	4299	48	9479	7589	58	14848	11203	66	299874	238660	98	1.49126
254684	186866	113	115002	85609	112	3917	2813	42	7689	5581	49	17902	13800	76	27020	20535	105	533799	413813	118	1.49126
84887	81105	88	29277	28214	77	1392	1359	14	2182	2539	26	5646	5894	39	9210	9092	51	177869	168591	83	1.49441
126342	109662	87	49178	40914	86	1557	1240	17	3941	3125	35	7571	6500	46	11931	10510	58	249843	223104	92	1.49441
198674	142562	101	84378	60813	99	2491	1850	31	5453	4522	42	11622	8327	63	17326	12016	81	339886	257997	105	1.49546
98895	93637	83	45451	43349	81	2088	1973	24	3373	2986	35	8375	7658	51	14271	13550	74	271380	248905	88	1.4965
121886	105566	94	75125	67650	87	2710	2470	29	5193	4232	43	11150	10078	56	17154	15469	73	345819	297497	91	1.4986
164953	129284	97	67080	52644	94	2609	1744	30	4357	3740	41	9192	7566	53	13431	10436	71	289279	248768	94	1.4986
97999	94344	84	50571	48500	80	1603	1439	17	3270	2922	32	5991	5686	41	9765	8329	53	179971	170130	83	1.49965
125895	100848	90	52788	43274	89	1775	1258	20	3195	2659	31	6983	5946	46	12383	9511	68	232442	192170	91	1.5007
81900	77919	82	35739	34407	78	1423	1218	13	2084	2108	25	4354	4087	37	7482	7569	45	152664	146765	80	1.50175
128392	116039	89	54289	48299	87	1997	1961	24	3415	2868	31	8659	7815	52	13507	12772	63	270401	254266	87	1.50175
79205	76769	79	28428	27378	77	1048	1173	12	2219	2589	23	4651	4493	36	7379	7189	45	147801	142147	78	1.5028
96105	89028	89	41253	38578	81	1371	1191	12	2385	2066	28	5289	5067	40	9097	8658	54	170504	165355	80	1.50385
87997	84428	82	32012	30971	77	1717	1715	17	2222	2155	27	5533	5137	39	8612	8287	52	166261	160735	79	1.50385
162561	131879	99	72518	57124	93	1923	1363	21	4023	3692	39	9061	7196	54	13430	10861	65	272831	231487	90	1.50489
75833	73154	83	30887	29843	78	1278	1302	13	2464	1925	28	5810	5592	39	9146	9179	47	178759	171345	81	1.50699
131612	111184	100	64444	54469	88	1659	1206	20	3315	2894	32	6747	5930	47	10665	9306	58	206368	185390	87	1.50804
74036	69534	80	32523	31195	79	1573	1537	18	2863	2471	32	5715	5487	41	9978	9246	57	182073	164910	80	1.50804
116786	108936	85	47306	45195	82	1449	1396	15	2891	2831	29	5710	5528	41	9149	8295	55	194805	184820	86	1.50909
70281	67601	93	32120	31133	76	869	838	0	2086	1773	24	4196	3951	38	7206	6504	45	133906	129512	80	1.51119
117920	110360	86	52673	49731	82	2188	2225	23	3630	2866	33	8000	7467	51	11455	11393	54	236098	217728	87	1.51119
141977	122430	90	56662	48720	90	2031	1556	25	3907	3565	36	9124	8107	52	14267	12623	64	288630	268363	105	1.51119
234791	190867	110	117913	98362	98	4706	4183	35	8926	7273	53	19071	16052	78	28370	23197	97	561923	466667	101	1.51119
123410	115389	86	71205	67326	86	1577	1294	15	2850	3181	29	7376	6883	50	10238	9384	53	206304	196187	87	1.51119
124680	110787	87	48132	42518	86	2289	2035	25	3976	3564	33	8013	7562	45	12561	12154	58	264114	252332	88	1.51223
70411	68953	93	30546	29673	76	1182	1105	8	1370	1662	18	3352	3393	31	6112	6133	39	111614	108760	82	1.51328
97326	85842	86	43050	38237	85	1748	1641	20	2575	2405	28	6911	6303	44	10717	9926	50	222850	208937	88	1.51328
118676	103551	93	38139	33416	84	1296	1314	13	3398	3049	31	7000	5984	48	10364	8836	57	213863	191228	94	1.51328
130887	116254	89	49581	43864	85	2485	2107	28	3585	3217	29	8364	7694	49	12885	11550	65	258316	237920	92	1.51433
215680	166296	105	90271	69502	102	2479	1851	31	5541	4491	44	11970	9248	66	17993	15055	78	347544	292314	106	1.51538
90217	85332	92	36217	35323	78	1318	1378	15	1780	1931	22	5010	4652	39	7137	7200	46	155636	148302	86	1.51538
77221	74662	79	29669	27471	79	1003	1062	9	2117	1955	26	4299	3844	37	6494	5983	44	121511	113946	86	1.51748
56725	56240	75	23550	23320	70	798	965	0	1833	1465	21	3462	3464	32	5400	5587	40	102321	98522	79	1.52272
96256	92550	86	36954	34772	80	2034	1673	23	3790	3599	31	8195	7615	48	12143	11237	60	239838	225904	88	1.52377
210462	173037	99	116907	97026	96	3813	3088	36	7745	6242	52	17166	13980	82	26430	21511	93	516835	419964	105	1.52377
87781	84304	81	34954	33899	79	1495	1728	18	2344	2545	26	5098	4864	38	8501	8939	52	165411	158204	89	1.52587
172020	144518	112	77120	65407	112	3113	2588	29	4560	3795	37	11470	9496	61	17717	15629	74	362254	314523	112	1.52587
114948	108960	83	43729	41474	82	2042	2068	20	2877	2783	30	7753	7017	47	11665	10542	58	262299	245249	90	1.52901
102937	97254	85	34091	32947	79	1259	1144	13	2928	2935	29	5877	5548	44	10268	9973	55	186865	178534	85	1.52901
157873	131469	96	75878	62663	92	2440	2136	25	4726	4147	39	9325	8405	55	13963	12362	67	290045	258853	93	1.52901
68325	65665	78	30004	28991	77	1170	1179	8	1835	1682	18	3764	3604	34	6169	6318	40	124418	119496	81	1.53006
95119	92472	82	27889	27015	77	1463	1264	16	2927	3134	29	5663	5453	43	10001	9370	51	196199	186492	84	1.53006
124217	114080	89	58206	55002	85	1926	1759	24	4292	3933	36	8814	8399	49	13012	12479	63	276869	261560	89	1.53006
144466	115168	93	67976	54222	92	1602	1287	22	3518	2806	33	8195	6980	52	12591	10563	60	267508	221252	93	1.53111
140201	115719	90	61527	50813	89	1959	1938	21	3552	3217	34	7578	6371	49	11646	10188	54	234687	210755	91	1.53216
157871	129096	100	67422	55681	92	2303	1708	27	4326	3257	38	9067	7388	58	14208	12226	71	281463	241356	97	1.53636
100085	95961	81	34843	33400	79	1548	1513	16	2290	2689	25	6250	5507	44	10448	10767	53	188810	178417	83	1.5374
179824	142407	99	72836	59413	94	3235	2481	33	5442	4227	45	11742	9819	64	18694	15800	81	375207	322366	94	1.5374
96906	93067	84	43377	41630	80	1672	1715	20	2797	2595	29	6044	6105	41	9821	8182	56	193621	183796	82	1.53845
117286	100512	97	59532	52101	86	1657	1515	18	2774	2598	31	6704	6228	43	10047	8978	58	210765	187352	90	1.53845
208489	169477	102	106675	90258	97	3663	3243	32	8185	6738	47	16611	13937	76	25740	22222	94	498769	400561	102	1.53845
98014	90077	83	44489	41126	82	1785	1586	21	3367	3409	30	6888	6558	45	11324	11836	54	214873	206987	86	1.54055
103069	98413	82	44322	41446	81	1949	1886	20	3502	3247	37	6954	6907	43	10863	10276	55	208387	200873	82	1.54055
74626	72464	81	35399	34487	77	899	847	0	1869	1491	18	3731	3406	32	5544	5393	41	124188	117090	84	1.5437
86251	83093	82	35240	34115	78	1215	1141	9	2670	2549	26	5637	5475	40	8836	8497	50	182449	180124	83	1.5437
98650	93227	83	43966	40913	80	1779	1931	19	3272	3051	31	6783	6495	42	10733	10234	51	209554	198869	83	1.54474
140446	115647	95	55078	44945	90	2710	2087	28	4229	3578	39	9430	8186	54	14742	13010	78	294510	251245	99	1.54474
131003	110791	105	52161	44485	105	2307	1920	24	4268	4039	36	10871	9420	58	15421	13483	83	338243	297714	105	1.54474
129395	119413	88	77906	72167	87	2685	2369	28	4628	4442	37	9454	8985	54	14306	13328	74	283729	268985	91	1.54579
163940	150112	98	90272	85425	88	3021	2832	29	6762	5405	53	12740	11918	65	18181	16686	73	386475	354024	96	1.54579
180469	148915	94	74602	61801	93	2331	1551	27	4297	3066	43	9714	8459	56	15740	12902	76	293482	257399	98	1.54684
165047	134463	108	71031	56985	94	1979	1505	24	4331	3317	37	9134	7773	53	14247	11373	69	296539	247546	108	1.54684
99769	96771	82	57040	54899	80	2060	1859	24	3735	3721	33	5945	5932	39	9840	9557	51	206012	191544	87	1.54684
47253	45623	75	17458	17208	52	440	583	0	627	1041	4	2711	2564	31	4354	3927	38	76034	72311	82	1.54999
133670	114825	94	58217	50826	87	2000	1757	23	4510	4204	42	8397	7437	49	12743	11757	57	254511	227989	94	1.55209
68757	69959	65	27588	26960	75	844	845	0	1914	2017	22	3991	4089	35	6182	5538	43	141392	140462	84	1.55313
37740	39400	60	8271	8059	41	395	490	0	1144	1216	10	2937	2793	32	1518	1755	20	44077	45209	73	1.55418
216443	178075	97	118306	98314	96	4114	3585	36	8396	7351	47	18058	14752	75	28484	23338	94	545597	466634	107	1.55418
87214	82876	80	36330	34678	80	1822	1785	22	3530	2974	35	7388	7194	45	11809	11106	57	222088	213950	87	1.55418
157715	133563	92	67704	57155	91	2090	1949	26	4423	4243	37	9490	8137	54	14358	13133	62	293169	257967	96	1.55523
111306	91801	93	50739	42876	88	1136	1044	7	2967	2830	31	5658	5198	40	8708	6808	50	165938	149908	91	1.55838
109175	103888	83	41249	38985	80	1654	1458	17	2613	2523	29	6208	5682	47	9117	7762	55	194023	182634	87	1.55838
120571	114833	92	68489	65128	83	2238	2051	23	3785	3665	34	8616	8467	50	12722	12009	61	268306	250991	90	1.55943
121504	112955	85	65220	60448	85	1876	1766	21	3955	3657	37	9130	8075	52	13055	11593	61	255339	245568	89	1.55943
258431	193228	108	90770	69699	104	3854	3048	35	7079	6199	50	15440	12121	70	22481	17235	90	467029	388078	111	1.55943
85718	79806	83	32808	31687	79	1343	1276	12	2420	2374	28	4371	4165	36	6315	5983	43	138169	133258	84	1.56048
53283	54505	74	20627	20170	57	514	822	0	2019	1602	22	2970	2961	29	4854	4882	38	90605	86509	76	1.56362
107478	101738	86	25284	24451	68	1399	1551	16	3386	2840	33	6292	5915	44	10725	10130	56	210943	195353	84	1.56467
84079	83841	76	36832	35919	77	1364	1217	13	2543	2238	26	5212	5231	38	6928	6859	43	151160	143780	79	1.56467
66100	66524	70	32319	31585	75	1217	1206	10	1953	2271	20	3769	3741	33	6744	6619	48	126123	121506	76	1.56467
83422	79794	79	41227	40331	78	1232	1197	12	2407	1821	33	5036	4651	40	7641	6998	52	147377	143766	80	1.56677
301581	217791	130	195435	140475	129	5012	3977	41	11266	8655	57	24422	18754	89	37127	27499	120	754823	595284	125	1.56782
247920	176904	112	225702	165522	112	4785	3457	43	10230	7622	56	20547	15164	84	30827	22644	103	587057	448909	109	1.56782
239951	159562	105	120366	80715	105	3258	2061	35	6164	4114	49	13062	8365	68	20315	13050	84	418539	282443	103	1.56782
114834	102150	89	46393	42314	83	1862	1889	21	2302	2658	27	7401	6785	48	11020	10517	56	238326	218783	86	1.56782
74645	72003	81	29033	28248	76	1143	1000	1	2149	2330	23	4325	4427	35	7268	6794	46	153821	145098	78	1.56887
138968	129038	90	101218	94864	88	2535	2227	26	5310	4707	41	12673	11892	63	18896	18566	76	355797	330382	90	1.56887
245243	183103	111	94335	69927	107	3700	2396	35	7847	5919	50	16351	13001	72	25102	19030	101	510729	418917	104	1.56991
66193	64604	76	30713	29559	76	1208	1131	10	2046	1986	23	4277	3949	36	7922	8293	44	147445	137482	76	1.56991
94949	92669	79	25973	25321	69	1775	1598	21	3122	3211	29	6642	6021	44	10498	10630	52	208319	202927	79	1.56991
113221	101906	87	41785	37525	83	1489	1511	19	3288	3304	31	6636	6115	44	10400	9573	55	209367	198423	83	1.57096
176852	145970	95	76186	61269	93	2902	2419	31	5384	4615	44	10951	9278	55	17719	14672	77	353270	311098	90	1.57201
125551	113069	102	70322	62273	87	2364	2223	26	4646	4182	39	9727	8522	54	16395	14127	77	305698	259800	89	1.57201
121942	113458	84	81788	75723	85	2510	2329	28	5023	4319	39	10512	10005	59	15753	15246	63	300887	269236	86	1.57201
78809	75960	81	31769	30621	77	1227	1052	7	2829	2317	27	5195	5363	36	8385	7823	46	159541	152151	83	1.57516
93500	88157	87	33168	32337	79	1665	1559	18	2517	2712	23	5820	5508	42	9272	8571	55	190790	179316	86	1.5783
179369	137058	98	91879	72915	97	2551	1931	28	5149	3381	47	10291	8089	58	16832	12581	76	350406	278578	102	1.57935
143914	116772	93	60074	47683	91	2237	1759	27	4689	3663	44	9464	8327	61	16393	13308	71	297003	255910	96	1.5804
71550	70607	77	26507	26346	66	1243	1141	12	1764	1734	24	4076	3907	35	6308	6382	47	133274	129014	85	1.5804
122868	106075	91	52156	44512	86	2015	1884	23	3307	2840	33	7797	6590	49	12507	10614	66	250186	223596	93	1.5804
112559	107009	82	61996	58125	82	2211	2161	23	3406	3086	35	8275	7993	47	12675	11653	66	248007	234819	83	1.5804
80267	75111	91	28908	28317	77	1497	1491	17	2906	3124	26	6122	6036	40	10074	9290	57	196042	185138	84	1.5804
61499	60079	91	30847	30034	75	538	582	0	1379	1640	20	3556	3429	32	5265	5358	40	113784	108184	80	1.5825
97710	90157	84	44204	40468	81	1353	1352	16	2863	2498	33	6263	5484	46	9595	9079	53	189312	180932	85	1.58669
187873	158288	96	89396	75245	95	2705	2217	30	6286	4641	50	11897	9820	62	17599	14500	74	347215	276367	102	1.58669
48664	47705	73	19670	19434	58	571	451	0	1213	956	0	2019	2196	22	3980	3825	33	72712	71352	77	1.58774
36828	35501	75	15275	14985	50	639	438	0	708	982	0	1613	1774	19	2631	2540	25	57235	54931	77	1.58879
184298	151310	99	87027	72956	95	2698	2098	28	5325	4556	41	11450	9806	58	18125	15914	78	363315	320221	99	1.58879
190828	151258	101	71685	55744	98	2471	1774	29	4992	3862	44	10766	8938	60	17312	13270	82	322584	265290	102	1.58879
190730	153750	102	82534	68308	95	2518	2068	27	5609	4943	40	11657	9723	64	17988	15280	80	356657	304171	101	1.59089
245653	174455	112	111238	78683	109	3330	2170	38	7142	5235	57	15403	10826	71	22452	16539	95	465424	353136	113	1.59089
91267	88655	87	22183	21260	65	1390	1503	17	2630	2444	26	5635	5442	43	8831	7914	51	175370	165139	83	1.59194
166660	126521	108	86169	67502	94	1820	1423	21	3892	2823	44	8881	6934	54	13768	11069	59	270216	211961	97	1.59299
167984	123440	99	72400	54226	98	2426	1772	29	4696	3336	40	9627	7299	56	16440	11880	79	336992	259055	104	1.59403
243580	172087	109	110365	78528	110	3600	2290	38	7364	5499	52	15555	11447	70	24734	18448	86	497260	370590	114	1.59403
166627	134702	95	67036	54478	93	2464	1988	28	4095	3627	40	10549	8275	60	16363	12856	77	333147	281352	95	1.59613
125774	115234	87	50646	45536	85	1978	1682	22	4403	3808	38	8204	7847	50	14137	12566	63	276184	267787	88	1.59718
164662	140130	93	61257	52353	91	2442	1647	28	4963	4255	40	11097	9757	59	15924	13715	76	347577	307029	92	1.59718
55671	53273	76	44597	43071	77	733	616	0	1397	1165	10	2652	2700	28	3861	3611	36	103106	97631	73	1.59928
170537	138027	110	77039	63917	94	2504	2125	27	4707	3986	40	9875	8118	56	14371	12181	69	279525	248784	95	1.59928
224423	185766	100	136233	114933	98	5159	4287	39	9506	8196	53	20699	17262	84	32067	27092	94	666329	555137	100	1.60033
132455	112621	92	61325	53098	87	1790	1480	17	3651	3317	35	7550	6754	48	11691	10663	57	220219	199599	88	1.60033
116749	106665	86	60596	55731	87	1978	1751	25	3955	3937	34	9268	8679	51	12584	12429	63	273396	257616	87	1.60137
180719	141609	110	77362	60264	96	2475	1971	28	4369	3424	43	9967	8315	55	15412	12951	67	307300	259387	98	1.60347
213446	159040	102	95159	70112	101	3212	2156	36	5020	3644	43	11088	8372	62	16846	12863	79	343347	267857	100	1.60557
108933	100063	91	50705	47026	84	2255	2334	23	4048	3837	33	8318	7827	49	12100	11067	59	240912	221249	89	1.60767
104725	98023	96	32683	31638	79	1616	1269	15	2701	2581	27	5768	5171	41	8287	7866	47	167522	159380	83	1.60872
90464	85842	82	33232	32046	79	1824	1625	22	3012	3161	30	7348	6978	45	12620	11968	60	229911	216703	84	1.60872
87801	83642	83	22543	21956	74	963	830	0	1416	1925	22	4598	4502	37	7159	6981	43	137533	132563	83	1.61186
210269	145624	119	88428	60704	103	3758	2719	40	6501	4449	47	14392	9582	74	22129	16025	96	450215	320775	119	1.61186
176066	146371	92	67376	55435	91	2822	2205	30	4739	3867	43	10661	9099	61	16006	12852	73	345685	292082	93	1.61186
128075	110251	87	56364	49006	87	2111	1680	24	4567	4085	39	8321	7186	48	12232	10208	67	258728	232051	88	1.61186
26252	25334	59	11787	11889	45	440	352	0	720	480	0	1631	1590	19	1892	1721	25	42805	42770	68	1.61291
100309	96511	80	25535	23909	72	1387	1411	16	2700	2911	27	6353	6400	42	10699	10349	58	205882	199086	82	1.61501
79702	77887	79	29283	28139	77	1116	1105	7	1871	2014	26	4730	4600	38	6325	5826	44	124641	124309	79	1.61501
188049	153228	103	93379	78474	97	2360	2250	26	5441	4528	44	11563	10054	58	16768	15722	64	348351	310957	96	1.61606
125764	107202	104	51798	41926	104	1893	1249	22	4235	3428	40	8529	7226	56	13648	12225	74	288142	255004	104	1.61606
117726	106841	99	61501	56059	85	2093	1839	21	4181	3814	37	8603	7231	53	12742	11099	63	259946	233436	100	1.61606
91595	89884	80	32493	31976	78	1481	1372	13	2213	2441	26	5602	5471	40	8326	8198	46	176856	171383	81	1.61606
117920	106119	86	70255	63566	85	2233	1930	25	4343	3842	39	9871	9341	49	14649	13861	68	284273	265855	87	1.61711
129476	118738	92	72790	66199	87	2611	2496	27	4618	4674	34	9613	8832	54	14308	13427	69	274613	247901	88	1.61815
114492	102678	95	63028	57097	86	1988	1889	21	3715	3056	35	8322	7681	50	12969	11600	62	275526	248058	87	1.61815
97825	90839	82	73385	70351	81	2390	2407	24	4714	4531	38	9622	9473	51	14722	14703	65	303108	289442	85	1.6192
95811	86715	86	43489	38745	83	1289	1179	10	2537	2250	30	6471	5804	47	9366	8538	51	189763	178098	86	1.62235
168945	143345	106	57162	48031	91	3170	2680	29	4995	5099	37	12179	11121	60	18711	16758	74	372763	343496	109	1.62235
174539	129297	102	89073	68256	98	2312	1773	21	4821	3427	50	8903	6890	53	13763	10686	67	269989	218829	97	1.62235
112391	101128	87	54713	48027	86	1546	1443	18	3565	3068	34	6994	6384	46	10968	9617	62	216945	204184	88	1.62445
98028	92928	82	37746	36219	79	1032	1020	4	1812	2052	22	5525	4992	40	7747	7409	49	155278	149988	82	1.6255
85719	83431	82	25198	24526	70	1343	1402	16	2281	2615	27	5111	4717	38	7655	6789	50	166860	159299	80	1.62654
75119	71822	85	19669	18827	56	834	943	0	1826	1777	24	4739	4708	36	7578	6958	47	151670	146091	81	1.62654
76418	73939	78	32849	32092	75	1092	984	0	1966	2223	23	3912	3930	34	5557	5071	42	103959	102131	76	1.62969
107021	101100	84	36559	35004	80	1665	1632	20	2785	2142	29	6386	5658	46	9448	9015	53	193516	185732	82	1.63179
145343	123189	90	64543	53174	89	2377	1885	27	3745	3352	38	9124	7793	54	13759	11432	63	281303	245478	87	1.63179
133450	121363	87	47829	41806	86	1912	1691	22	3491	3015	32	8014	6990	51	12556	11418	55	272768	241101	85	1.63179
107451	99073	84	54286	48731	84	1397	1165	11	2745	2389	33	6134	5332	44	9270	8722	50	186403	175976	82	1.63179
116284	107754	83	48600	46236	81	1944	1801	22	2659	2702	25	6572	5968	45	10708	9509	63	203589	197462	81	1.63284
175751	140140	98	74579	60317	93	2134	1866	26	4286	3953	39	10009	8487	59	15130	12195	66	295521	248862	90	1.63388
97434	87730	84	44937	40214	83	1685	1561	17	3080	2847	31	6151	5675	43	8712	7382	50	180948	158938	82	1.63388
134582	115663	91	55116	47005	87	1517	1339	18	3674	3135	34	7397	6823	45	11221	9765	62	222464	203026	86	1.63493
94303	90341	80	56820	54503	81	1939	1855	22	3650	3472	31	7654	7478	48	12739	12337	63	246212	230229	79	1.63493
130167	117791	90	56495	49522	88	1993	1741	23	3588	3798	31	7588	6807	47	12652	11266	59	256562	239272	86	1.63703
126756	113777	87	51942	46933	85	2235	1979	24	3425	3397	32	8185	7706	51	13152	12491	66	259276	243259	88	1.64647
83314	78343	87	42912	40748	79	1754	1670	20	3688	3123	33	7069	6706	44	11916	10965	65	231876	217633	82	1.64647
179280	134721	97	70129	51418	96	2968	2177	32	4897	3503	44	11500	8864	63	18049	13726	78	362295	280803	98	1.64752
160353	136106	91	62249	53265	91	2559	2171	28	4733	4283	38	10862	9291	61	16996	14363	71	319335	290106	92	1.64752
101890	95425	86	46854	43321	82	1571	1449	18	2537	2109	29	6700	6140	46	9269	9182	57	207347	190032	84	1.64857
98369	91459	84	38055	36676	80	1353	1018	6	2381	2324	26	5543	5245	40	8693	8601	49	179994	165619	85	1.64962
150844	124771	92	64600	52864	89	2108	1558	26	3574	2935	39	9004	7005	55	14231	11575	73	274368	235669	92	1.64962
155185	124854	94	58353	45292	93	2285	1802	25	4188	3810	38	9120	6911	62	14546	11273	74	288063	232581	95	1.65066
89033	85835	84	20835	19833	65	1397	1262	15	2166	2068	27	5872	5339	41	8327	7895	49	183274	170277	82	1.65171
122358	113741	87	60937	56395	85	1958	1850	22	4394	3817	38	8918	8552	50	14226	12780	62	292336	280327	88	1.65276
120701	105647	89	68489	61469	86	1758	1879	19	3650	3307	33	8258	7793	49	13193	11388	61	254956	240847	86	1.65381
124230	113050	90	67418	62021	86	2254	2079	25	4637	4358	37	8790	8051	49	13116	11916	58	267477	240299	103	1.65381
254109	184239	111	103513	74416	109	3365	2622	36	7455	5290	54	16162	11994	73	23654	17845	94	456293	347262	111	1.65591
136566	118958	99	80995	73797	87	2677	2295	30	5018	4950	36	10001	9119	55	15860	13914	81	310927	285388	89	1.65801
110153	96217	91	48828	42525	86	1986	1729	23	3360	3016	33	7707	6334	53	11257	10048	58	223180	201895	89	1.65905
124150	112517	92	41664	37237	85	1530	1441	18	4013	3296	34	6942	6172	45	11059	10088	51	223469	204922	87	1.65905
158650	132980	97	70229	58327	93	2363	2032	27	4436	3529	39	9737	8436	55	15192	12454	70	301132	261854	96	1.66115
109269	103674	83	54440	50598	82	1956	1858	23	3661	3144	33	8300	8110	50	13684	12800	69	260658	248711	98	1.66115
187816	162634	95	123911	108527	96	3712	3239	33	8710	7528	49	18716	16338	79	27698	24238	92	544220	461326	98	1.66115
134304	110294	96	62443	50318	91	1987	1937	22	4033	3376	36	8482	7323	54	13019	10262	69	270700	221139	106	1.66115
82693	79926	86	34131	33063	77	1175	1155	10	1958	1772	23	4744	4870	36	6819	7438	42	153088	149531	78	1.6622
82618	79475	78	31970	30928	76	1281	1230	14	2865	2265	31	5754	5579	39	8325	8178	51	181954	174167	77	1.6643
164110	135612	100	69661	58083	90	2006	1694	24	4484	3530	39	8874	7455	54	13548	10843	68	268320	232115	94	1.66639
137211	124849	103	72256	67096	86	2562	2429	26	4318	4146	37	10070	8880	56	13846	12511	64	296074	270720	91	1.66744
124462	108108	88	53109	45935	87	1944	1852	19	4033	3773	35	7786	7386	48	13085	12021	70	250999	232527	87	1.66744
153725	129088	98	45796	38753	89	2131	1942	23	3774	3677	34	9287	8383	52	14976	12869	69	286942	262402	90	1.66849
146236	132445	96	70498	62780	90	2364	1937	26	4560	4087	38	9621	9009	51	15067	13895	70	291005	271780	89	1.66954
127788	118116	87	47409	43204	84	2090	1949	23	4058	3961	33	8974	8089	48	12994	12649	59	276191	258713	83	1.66954
159053	133383	93	68201	57440	89	2326	1991	26	4398	3364	36	9281	7870	56	14495	11911	71	313779	267440	92	1.67374
234679	179721	101	83883	64613	100	3384	2510	33	6383	4662	46	14221	11308	65	21080	16085	84	429271	361909	102	1.67478
87515	83863	83	20075	19411	57	1238	1318	14	1870	1629	27	4619	4245	40	7439	7419	42	149005	143018	82	1.67583
195818	161760	106	92540	79601	98	3737	3168	34	7132	5878	48	15353	13413	68	25992	21952	94	543051	474455	102	1.67583
105683	101215	86	37076	35941	79	1473	1514	18	2929	2894	31	6351	6208	43	10933	10430	52	207413	194030	82	1.67583
112126	109163	83	40265	38886	79	1990	1984	20	3377	3004	35	6840	6660	47	10998	10857	61	206915	200493	82	1.67583
104069	98536	95	40899	39074	80	1236	1289	16	2712	2160	30	5585	5383	39	8767	8149	54	182519	170894	86	1.67793
161739	148431	89	50048	46717	86	1795	1737	21	4465	3843	37	8496	8116	47	12146	11112	65	265045	246882	92	1.67793
198303	163420	98	84560	68820	97	2201	1858	26	5248	4482	41	10976	9370	56	14834	12578	65	313759	272373	99	1.68003
93107	87750	96	40521	38913	79	1153	1073	7	2217	2342	21	4680	4762	37	7865	7562	47	158074	145931	86	1.68213
232954	189569	108	155965	132171	104	5871	4965	38	12667	10546	70	28279	23513	98	43746	35830	99	853787	692034	110	1.68317
124827	107492	89	49366	42067	87	2208	1934	24	3447	3019	36	7243	6837	46	11791	10969	55	221246	200883	87	1.68317
170529	140827	94	70848	58647	92	2232	2176	23	4993	4223	39	9976	8463	55	16009	13230	71	283272	247112	92	1.68422
81308	79263	77	25532	24502	70	1534	1625	17	2551	2544	29	5927	5578	41	9382	9354	57	205620	189839	84	1.68842
139146	114864	99	59152	47354	90	2256	1946	25	3569	2977	39	8689	7093	55	14616	13213	63	267089	226393	90	1.68947
116165	108304	85	42365	39600	82	1618	1506	20	3132	2971	32	7238	6570	46	12065	10638	65	247010	223853	100	1.68947
143349	120968	92	70303	60162	90	1924	1843	21	4027	3454	41	7965	6781	51	13609	11710	59	267004	238368	90	1.68947
95068	85813	85	33466	29843	83	1340	1184	11	2581	2364	31	5375	5221	42	9393	9071	62	184828	175089	82	1.69156
151432	123477	94	67948	54346	92	2662	2307	29	3628	3119	39	8927	7746	51	15362	13070	71	288507	244622	95	1.69366
101962	95683	83	43008	41220	81	1852	1748	20	3316	2818	34	6848	6726	45	12335	11244	64	212645	205039	83	1.69471
57925	58274	73	24270	23634	69	754	616	0	1373	1573	17	3016	2562	31	4870	5540	34	95623	94784	70	1.69576
109803	99542	86	44939	40946	83	2046	1826	24	3279	3239	32	7348	6722	46	10959	9864	65	222959	212480	84	1.69576
129236	112811	88	53423	45411	88	1576	1404	18	3194	2750	31	7623	6869	46	11728	10870	55	245254	222877	84	1.69576
190121	152539	103	75865	60739	95	2727	2320	29	5353	4797	43	11809	10203	61	18038	14982	77	365984	326560	91	1.69681
92224	85918	83	30037	27239	79	1659	1344	21	2419	2185	28	6082	5883	43	10160	9717	57	205098	196303	83	1.69681
102215	95806	84	30000	29023	78	1617	1722	18	3075	3037	29	6296	6215	41	10570	9951	56	209610	201484	82	1.69681
164396	123152	103	70306	53532	93	2276	1804	25	4393	3256	40	8835	6541	57	13812	11320	63	275200	219572	93	1.69995
101276	95546	83	41366	39423	80	1481	1379	16	2697	2678	25	6756	6394	43	10400	10044	59	198890	186145	80	1.701
124918	111417	96	37371	33942	83	2047	1810	24	3500	3696	34	8087	7521	48	12636	11584	61	249479	233825	85	1.701
126828	115176	88	68676	62241	86	1673	1590	19	3536	2958	37	8626	7634	49	13343	12486	61	258766	238612	84	1.70205
85169	79068	88	42310	38924	81	1860	1698	23	2418	2419	26	6042	5707	41	9943	8796	52	182553	166941	96	1.70205
158939	134938	91	57225	48944	89	2591	2019	30	4158	3099	39	9638	8156	55	15867	13408	76	305297	272081	89	1.70205
99871	96513	81	43082	39825	82	1646	1677	19	3043	3044	31	7208	6905	46	10355	10064	52	211811	204947	80	1.70205
68488	68183	69	22136	21921	55	957	1035	5	2657	2180	29	4730	4318	37	6194	5881	43	135634	135098	75	1.70205
178772	152470	96	59744	50900	91	3493	2891	32	6271	5530	41	13686	12199	68	21255	18428	85	397913	372448	95	1.7031
166962	125356	105	67570	50314	96	2661	2013	30	4898	3829	40	10478	7924	63	17179	12496	85	333733	253654	99	1.70729
113499	104301	85	37814	33041	84	1867	1863	21	3350	3202	33	7880	7298	49	12202	11898	58	239664	224978	87	1.70729
121103	109853	87	44842	39517	85	2028	2268	23	3484	3299	35	8607	8106	49	13632	12404	64	277172	258351	91	1.71044
105039	94347	92	39326	35792	83	1558	1268	16	2571	2089	26	6519	5778	48	10250	9460	55	207465	178370	99	1.71044
158018	142673	90	90661	83757	88	3251	3125	29	6114	5964	43	14401	13271	67	23396	21310	86	469865	424692	97	1.71044
102227	92002	84	53154	48030	83	1627	1445	17	2980	2566	30	5760	5200	43	8403	7600	49	182023	168629	87	1.71254
81492	78204	82	28422	27686	77	1142	1142	7	1683	1823	21	4468	4209	36	6791	6780	41	142319	135392	82	1.71254
112650	106429	85	61099	58173	84	2178	1854	23	4206	3691	37	9171	8565	51	14636	14290	62	293078	282363	89	1.71254
185790	152104	97	78356	62412	96	2458	1925	30	5000	4708	41	10650	8789	56	16319	13534	72	341334	288059	100	1.71359
138004	117787	90	56566	47685	88	2555	2235	26	3740	3825	35	9551	8215	56	14814	13055	72	292204	261688	92	1.71359
136365	123328	87	69200	62388	87	3102	2585	31	4716	4240	40	10047	9103	53	17422	15361	77	341676	317367	91	1.71464
189898	164412	97	82983	71799	94	3128	2738	29	5499	4887	41	12082	10918	62	19119	16512	83	396271	367030	97	1.71464
138288	115699	91	57425	48282	89	1716	1453	18	2878	2637	32	6824	6050	50	11202	9161	62	218241	184952	93	1.71568
195696	148822	99	89672	67483	98	2894	2268	32	4487	4034	35	11473	9399	65	18963	15287	75	416639	342521	100	1.71568
105218	99339	83	46090	44440	81	2003	1720	22	3595	3451	34	7513	7806	43	12736	13058	64	257301	245882	86	1.71568
168129	142251	98	92175	80741	93	3181	2886	30	6417	5126	49	14086	12120	62	22598	19474	86	438199	364289	96	1.71673
77550	76232	75	32043	30988	77	933	972	0	1801	2175	20	4761	4604	37	7744	7415	48	141953	138306	84	1.71673
115163	105161	101	46682	42911	84	1995	1977	22	3990	3752	35	8736	8601	46	14357	13932	67	277600	262623	86	1.71673
152745	136397	90	51520	45985	86	2531	2116	26	5157	5193	39	11604	10873	57	18462	17504	79	369596	348397	92	1.71883
104593	91997	100	51126	44910	86	2111	1654	23	2960	2786	33	6414	5362	47	11583	10003	68	239934	213130	100	1.71883
104295	97215	83	48794	44978	83	1910	1597	23	3299	2720	35	6872	6626	45	11274	10188	56	229188	224618	87	1.71883
89322	87060	82	33073	32214	80	1640	1141	13	2249	2016	26	5373	5075	40	7499	7621	46	150614	145839	83	1.71883
87483	83006	80	31541	29801	78	1650	1502	20	2927	2719	30	6794	6524	44	11302	11317	61	217015	209342	84	1.71988
156630	123702	94	59678	47350	91	2446	2007	26	4196	3568	35	9198	7418	58	14364	11935	66	296469	245462	96	1.72093
141914	118261	94	66484	56210	92	1953	1497	21	3951	3472	37	8984	7811	52	13526	12071	67	272996	248439	92	1.72093
216220	166884	112	94515	73478	103	2495	2117	31	4804	3746	41	10816	8664	56	16656	13728	72	334888	273725	106	1.72198
93269	90344	80	54596	52536	80	1342	1310	15	2748	2735	26	5938	6146	42	9508	9303	56	188194	179096	84	1.72407
142850	123528	90	52533	42661	89	1667	1787	16	3155	2824	33	7108	5929	49	12179	11279	64	237580	200602	92	1.72407
158634	130301	101	61444	50595	91	2141	1469	25	3963	3637	34	8473	7340	54	11649	9667	64	258068	219681	99	1.72512
190793	160075	94	92132	77496	93	2561	1969	28	5298	4186	44	10015	8725	51	17215	14888	76	332169	294217	98	1.72512
66078	66173	79	21901	22032	53	1105	1016	3	2078	1951	23	4327	4104	36	6185	5659	47	126783	126347	80	1.72512
247213	129496	136	117242	60358	121	3505	1706	47	6086	3786	58	13850	7835	82	20945	11715	95	424234	242043	131	1.72512
172992	138004	94	79558	61843	94	3033	2440	31	5232	3801	46	10432	8455	61	17579	14112	71	333461	275300	97	1.72512
92046	87500	93	34314	32778	79	1458	1377	15	2409	2309	27	5680	5779	38	8769	7919	53	187174	173183	84	1.72722
141407	130639	97	61473	58147	84	2658	2471	27	4386	4145	33	9195	8737	53	16019	15208	68	321238	300686	89	1.72827
123422	110819	102	45915	41240	86	1908	1783	22	3879	3236	39	7398	6931	47	12038	11565	60	242902	230454	87	1.72932
170124	134768	102	72512	57918	92	2496	1947	31	4641	3669	42	9401	7254	56	14939	12095	67	310438	255433	93	1.73037
143366	123271	90	54983	44969	89	1906	1419	23	3569	3487	34	8111	6808	53	13302	11865	62	262595	234240	89	1.73037
139937	116419	94	57519	47339	89	2201	1948	24	3542	3306	35	8936	7589	53	14414	11117	69	285362	255238	89	1.73246
267420	193805	111	119928	87298	108	3511	2521	36	7851	5766	52	16960	12733	71	24518	18411	92	488828	393133	104	1.73351
142821	127341	88	67287	60598	89	2264	2044	26	4489	4037	42	10064	9316	52	14251	13144	74	279241	265832	90	1.73351
74049	73852	79	12105	12050	46	877	1033	4	2061	1562	28	4568	4375	37	6541	6625	49	154614	148657	76	1.73351
144969	122563	93	60075	50927	88	2108	1714	23	3964	3802	36	9077	8005	50	13271	11077	65	292995	265665	87	1.73456
128700	111875	94	55843	47785	88	1789	1549	21	3116	2764	35	7923	7388	50	12965	11681	63	249929	222204	85	1.73456
102825	93470	99	34009	32429	80	1627	1585	19	4010	3966	31	6692	6316	47	10757	9946	55	212410	202430	81	1.73561
145533	119056	92	60530	47988	91	2001	1869	23	2921	2541	33	7450	6268	52	12555	10420	72	241789	210615	93	1.73666
163000	133606	92	68532	54632	92	2217	1946	26	4631	3913	37	9928	8307	58	14686	12110	75	295168	248527	92	1.73876
145089	131649	91	86968	79128	88	2364	2080	27	5313	5334	39	11760	11015	53	17843	16481	74	363367	342598	91	1.7398
158169	125152	94	59803	47693	92	2339	1792	24	3784	3047	42	8621	6880	53	13677	11208	65	277388	221881	102	1.74295
129578	121841	86	75215	69924	84	1700	1618	21	3889	4220	34	8212	7793	48	12785	12237	54	252024	238596	88	1.74295
157544	137086	91	72967	63391	91	2168	1873	25	4865	4371	37	9915	8818	53	14443	13413	66	291688	270690	97	1.744
131166	115637	88	55459	49436	86	1657	1352	19	3443	3306	36	8030	6981	54	11116	9891	61	233654	212025	91	1.744
133471	113381	92	58769	49267	89	1939	1596	24	3463	3108	35	8845	7457	54	13205	11358	62	272499	242578	98	1.74715
126536	107030	90	53625	44837	89	1944	1754	22	3947	3236	38	7490	6567	48	11682	9288	64	246628	212580	93	1.74715
150683	128782	92	66410	56673	90	1992	1688	23	4247	3781	37	8937	7857	50	12904	11734	69	292076	261080	96	1.74819
212514	163032	104	83691	64296	100	2690	1944	28	5093	4265	45	11811	9577	65	19590	15561	85	367782	305480	105	1.74819
73189	73018	77	23801	23614	61	1197	1211	11	1820	1919	23	4439	4602	35	7046	6781	44	141428	138246	84	1.74924
181356	143160	99	61745	48596	94	3259	2458	34	5161	4339	43	11074	9249	55	17923	14573	77	361096	301137	99	1.75134
120104	108628	85	63580	58793	84	1964	1764	22	3393	3540	34	7186	6800	46	11439	10766	57	229478	217741	89	1.75344
296476	197444	120	197215	137076	118	5907	4067	47	11686	8464	64	26420	19312	93	38076	27527	110	766381	561384	121	1.75344
197831	147432	101	74994	54911	98	2750	1911	31	5326	3700	48	10393	7830	57	17050	12961	83	342395	264058	104	1.75658
153611	122612	95	75518	59667	94	2389	2134	27	4440	3387	45	9614	7919	53	15879	12777	72	297873	244003	98	1.75658
96924	92739	80	43762	42037	80	1398	1510	15	2685	2384	27	5843	5762	43	10020	9589	50	206521	198382	87	1.75658
97929	93995	80	44338	42823	80	1543	1402	17	2490	2102	28	6038	6061	41	8970	8413	54	173184	163877	86	1.75658
187022	144963	98	62958	46529	95	2742	2212	30	5202	3981	43	11007	8888	64	17132	12520	81	358957	286808	102	1.75763
80260	79335	73	21948	21756	57	1239	1250	11	2668	2460	28	5021	4867	39	8201	8281	44	151678	151251	82	1.75763
101492	90615	86	39054	34664	82	1427	1280	12	2498	2459	28	5745	5268	41	9025	7756	53	184775	171651	89	1.75973
217542	172559	101	168648	142462	101	5930	4687	41	13264	10800	63	28453	23816	96	40238	33219	97	850641	705176	109	1.75973
242874	151306	112	197705	146413	111	6211	4292	45	12714	9842	65	26061	19372	103	39853	29613	106	777734	582691	116	1.75973
167586	133719	94	69340	55883	92	2506	1968	29	4402	3855	38	9844	8512	58	15936	12351	72	319370	268947	94	1.75973
211007	129957	106	92614	61495	103	3357	2272	36	5909	3390	53	12880	8335	66	22043	13906	94	413578	260828	110	1.76078
153185	131214	93	67174	59031	89	2006	1935	23	3967	3881	33	8539	7924	51	13104	12047	66	247575	227113	92	1.76183
185901	145522	97	71080	54024	96	2577	2041	28	4827	4112	39	10374	8383	58	15543	12037	69	317173	262535	98	1.76392
93041	91366	79	36714	35425	79	1643	1532	20	2642	2828	27	6111	5657	42	9721	9635	54	203198	191998	84	1.76392
185733	151908	105	88454	72487	95	2734	2361	29	5309	4402	42	10640	9045	61	15267	13806	74	312531	278633	94	1.76392
139495	118501	95	47201	39137	90	2023	1486	27	3162	2906	32	9195	8048	57	13728	12789	63	276108	249547	91	1.76497
127547	109212	90	59755	52815	87	1783	1487	19	3408	2864	35	7741	6942	49	11228	10136	59	234735	213180	89	1.76602
70013	68304	78	12761	12331	46	1030	803	0	1958	1919	18	3836	3798	34	6606	6328	46	121738	121775	79	1.76812
129175	110927	106	54872	48012	88	1896	1657	23	3357	3206	34	8248	8013	48	14284	12971	63	257922	237750	92	1.77022
101485	88665	87	46014	39994	84	1192	1098	7	3046	2436	40	5888	5493	43	8523	7270	50	177242	162516	87	1.77022
118593	103466	89	44253	37360	86	1851	1802	22	3874	3753	33	8557	7762	52	12386	10857	64	259515	233165	94	1.77441
106791	102005	83	28103	27335	78	1980	1679	23	2829	3007	30	6516	6547	42	9964	8268	53	216649	201695	88	1.77441
147436	132324	92	67221	60913	88	2092	1859	24	4763	4495	36	9388	8603	53	13259	12249	57	287749	271994	93	1.77546
104024	97406	83	53687	51044	81	1774	1486	20	3330	3101	31	7523	7278	49	11565	11094	61	225244	214193	88	1.77651
97822	93498	83	45729	44310	79	1431	1451	17	2344	2214	29	6295	6108	41	9147	9080	49	192704	178629	86	1.77756
155898	122594	96	66498	51648	93	1792	1337	25	4487	3538	39	8630	6924	53	14392	10833	74	276773	221291	101	1.77756
82279	85101	77	33013	32181	77	1531	1341	16	2355	2077	23	4990	4674	39	7003	6825	45	164394	157290	87	1.77756
110323	102765	84	50442	45635	85	1685	1711	19	3518	3325	35	7599	7219	47	12455	11766	60	241565	228170	92	1.77966
62858	59398	81	29336	28624	75	688	690	0	828	1044	4	3038	2806	31	4366	4274	36	93039	88366	84	1.77966
121318	109185	89	57775	52266	85	1785	1487	22	3446	3503	32	8145	7351	52	12490	11849	67	243027	234161	90	1.7807
101498	95826	85	43069	40232	82	2069	1911	23	4208	3724	38	8152	7135	49	12120	11545	56	252077	239786	89	1.7807
225725	163883	110	95106	69791	107	3282	2438	32	6016	4036	49	14064	10355	72	21103	15320	79	409026	299209	115	1.78175
115577	106728	85	39497	36726	82	1838	1661	20	3531	3383	31	8423	7910	47	13231	12556	61	259193	249231	89	1.78385
109956	104438	84	35996	34463	81	1970	2088	21	3399	3501	32	8133	7657	47	11589	10910	65	250511	236913	87	1.7849
218891	178947	98	103966	86569	97	4427	3306	39	7328	5953	51	16854	13744	70	26890	21880	95	541383	445445	104	1.78595
106787	93684	91	54187	48838	84	1147	1021	4	2170	2076	26	5834	5300	42	8975	8076	49	171671	155551	90	1.787
103045	97404	84	71472	67521	82	1556	1530	21	3275	3678	31	6953	6606	43	11815	11156	59	227739	217313	87	1.787
197753	168531	98	71593	60915	96	2973	2435	30	6123	5068	43	12728	11090	59	19616	17185	80	388572	349564	101	1.78909
129310	117116	86	91105	84533	86	2492	2406	27	5157	4663	42	10386	9194	57	15939	13782	75	297262	266394	93	1.79014
95970	92274	92	27690	26383	78	1593	1554	16	2790	2613	29	6428	6453	41	8796	8122	49	189743	182312	85	1.79119
91333	88681	81	34609	33360	79	1465	1458	19	2328	2437	27	4920	4750	37	6269	5921	43	142316	134797	85	1.79119
139384	117910	88	78025	67630	89	2638	2065	28	4646	3978	40	10259	8342	57	17095	13846	81	334946	291951	96	1.79224
92808	86129	81	43374	40244	81	1538	1469	17	3309	3141	31	7165	7036	44	10893	10342	53	227822	215061	88	1.79224
200287	167402	100	113654	98449	98	3964	3358	34	7738	6635	49	17194	14945	70	24296	20438	94	484450	406014	105	1.79224
231940	194345	96	126942	106931	96	4427	3617	36	8615	7126	48	18401	15413	81	28122	23601	90	592686	522061	113	1.79329
106396	101267	84	36191	34655	80	1876	1641	23	3784	3493	34	8177	7652	48	12911	12962	59	250600	232220	86	1.79329
81164	76430	81	20043	19276	58	913	676	0	1735	1487	22	3911	3961	34	5927	5701	40	124564	118165	80	1.79539
145551	127221	91	63314	55456	89	2269	1807	26	3977	3650	33	9248	8104	52	12918	12896	62	271253	257477	89	1.79539
78531	75699	82	27721	26273	79	1212	1268	11	2061	2261	24	5907	5469	43	8598	8618	45	162055	156163	80	1.79643
84690	80698	84	29026	27806	77	1123	1024	4	2627	2332	31	4760	4680	36	7426	6825	50	143299	131988	82	1.79643
100648	89386	85	45970	41127	83	1769	1778	21	3303	3007	32	6007	5806	40	9386	8571	53	200429	187852	83	1.79643
83133	79497	80	27497	26412	76	1365	1279	13	2387	2378	26	4801	4925	38	8800	7958	52	150613	149137	84	1.79643
131895	120831	87	86739	79442	87	2240	1960	28	4629	4148	37	8568	8002	53	13978	12624	62	254805	232274	87	1.79643
132515	113479	89	63062	53089	89	1758	1318	19	3755	2948	35	7170	6139	48	10175	8805	55	231167	197443	90	1.79748
135784	117154	89	44432	37287	86	2491	2124	24	4324	3588	36	8988	8141	51	13768	11536	74	280498	253955	104	1.79748
169383	137468	98	61912	49234	93	2991	2495	31	5019	4078	41	10477	8534	59	15840	14228	67	305237	258180	98	1.79853
96283	92886	81	61664	59216	81	1909	1722	23	3211	3095	31	7931	7851	46	11289	11371	54	233580	219869	81	1.79958
69634	65980	80	26784	25371	77	959	1029	4	1649	1650	16	4057	3988	34	6638	6629	42	130372	124602	76	1.80063
86458	79715	84	31079	29610	79	1381	1482	16	2272	2122	25	4750	4888	37	9040	8528	51	161115	153021	81	1.80063
105119	99322	86	40541	38701	81	1863	1852	22	3351	3106	29	6434	6240	46	10402	9845	53	206974	196750	87	1.80168
133082	121250	103	43155	39076	85	2049	1812	23	3954	3885	33	9105	8621	50	13885	13054	65	271262	257700	91	1.80378
209164	179533	100	168937	144874	99	3758	3180	34	8697	7346	55	17356	15424	69	26309	23840	94	534803	475300	104	1.80378
83662	79042	81	31009	30039	78	2017	2159	21	2982	2817	30	7304	7067	46	11837	11235	61	237010	223581	84	1.80482
75289	71225	80	33497	31755	78	1014	918	0	1958	2175	21	4764	4383	38	8347	8055	54	150874	143265	80	1.80692
86035	82081	84	40133	38790	79	1106	952	0	2670	2849	26	5388	5531	38	9094	8573	52	168933	159344	83	1.80902
213614	158621	102	90699	69809	100	2985	2180	32	6513	4593	50	13217	9755	69	21063	15815	82	413102	330035	103	1.81007
143976	120805	94	46006	36794	92	1494	1493	18	3458	2980	36	8216	6562	53	12669	10633	67	262971	218535	97	1.81112
79147	78494	83	39083	37877	77	608	576	0	1975	1673	24	3875	3857	35	5827	5912	40	140895	133766	83	1.81217
107956	99829	87	55134	50438	84	1472	1389	18	2638	2543	31	6120	5764	43	9177	8152	55	182796	172803	88	1.81321
75862	71705	91	31165	29993	77	1261	1212	11	1758	1764	22	4974	4983	36	6974	7156	48	139381	136615	84	1.81426
146783	118733	108	60979	49342	91	2463	2085	28	3765	3348	36	8868	7366	52	14656	12137	71	288761	242440	98	1.81426
133328	117348	88	55781	49356	88	2154	2004	24	4079	3531	35	8274	7371	50	12519	11696	62	259304	244915	92	1.81531
122224	104194	90	51981	44404	87	1845	1769	21	3221	2887	32	7271	6818	45	11511	10634	61	233442	210269	92	1.81741
115394	100916	87	46152	39927	85	2127	1920	24	4039	3468	36	8414	7533	48	13433	11639	67	263590	243324	92	1.81846
246403	126629	149	82208	47662	130	3878	1834	47	6428	3598	70	14598	8286	92	23346	12649	111	474824	264322	138	1.81951
166754	139768	96	65981	55149	91	2794	2330	29	4933	4657	41	11199	9549	61	16321	14080	73	333990	296841	95	1.82475
104167	100340	87	44098	41858	81	1927	1815	22	3185	3032	33	6536	5959	43	10592	9926	57	216980	197068	98	1.82475
97289	91627	83	46824	44245	82	1759	1605	23	3227	3095	35	7481	6857	46	10996	10203	61	232402	213580	88	1.82475
141266	117943	106	66989	57216	89	1884	1853	21	3979	3713	35	7642	6550	46	12344	10547	63	271983	238622	93	1.8258
208944	166213	97	93549	77956	96	3815	3104	35	8357	6593	56	17128	14387	66	27002	22668	92	542318	463844	101	1.8258
107532	97226	86	51796	46798	84	1347	1101	13	2822	2865	26	5747	5310	42	9645	9103	48	191636	185323	85	1.82685
96196	89373	91	23120	22418	66	2056	1724	23	2824	2880	29	6483	6469	44	10978	10618	57	224306	214214	82	1.8279
303059	189217	133	150008	99215	128	5177	2859	47	11518	7936	60	25779	17011	110	42905	27151	124	834578	541860	130	1.82894
89209	86360	81	27941	26985	78	1274	1310	13	2221	2047	26	5871	5811	40	8783	8437	51	180392	168103	82	1.82894
220283	175054	107	110569	88554	103	4609	3689	38	7710	6039	51	17353	14606	71	28136	22590	96	545795	426002	102	1.82999
212460	165229	102	90871	71826	100	3336	2478	34	5835	4898	40	13535	11086	68	19598	16469	79	382749	337451	99	1.82999
185288	152969	95	105559	89370	95	3773	3142	33	6388	5308	46	15851	13565	75	24332	22035	87	492270	440284	97	1.82999
99624	94296	94	30158	28523	80	1628	1320	15	3006	2857	31	7256	6704	47	10470	9512	52	197375	194185	81	1.83209
107059	102929	83	31211	29416	81	1864	1869	20	4036	3332	34	8454	7794	49	12150	11661	57	252187	231637	84	1.83419
79921	77439	78	30547	29524	77	989	1000	1	2122	1871	25	4980	4767	39	7121	6936	46	147795	145267	77	1.83419
97847	93293	82	52007	49437	81	1669	1563	21	3230	3168	32	6485	6357	41	10478	9800	60	204973	194183	82	1.83419
94700	90474	82	42347	40226	80	1278	1302	11	3148	2896	34	5962	5624	42	8466	8031	46	173765	158877	84	1.83419
101783	97684	81	45473	42778	82	2209	1944	24	4168	3634	36	7896	7508	44	11541	10743	64	245533	232413	83	1.83524
100876	95092	83	39778	37868	80	1684	1463	18	3013	2768	29	5677	5489	42	10183	9160	59	200933	188990	81	1.83838
147923	126813	90	63950	55062	90	2274	1994	24	4170	3474	38	8854	7766	51	14224	12107	66	287231	263665	94	1.83943
108078	100485	89	57653	54726	82	1919	1951	22	3097	3409	32	8315	7818	51	12348	11505	58	249317	237027	85	1.83943
93191	91682	80	40203	39209	80	1447	1208	15	2873	2693	33	5788	5687	38	8441	8033	50	169465	171592	80	1.83943
152683	134661	91	75053	65752	89	2752	2456	27	5733	5000	46	12082	10861	58	19153	16069	85	378461	318274	95	1.83943
86459	84888	82	39597	38140	78	1168	1157	11	1943	2041	23	4892	4636	38	6372	6423	45	141376	136547	81	1.84153
168226	132743	95	69664	55058	94	2294	1903	28	4570	4115	38	10315	8344	56	17501	13810	78	334025	275404	97	1.84153
94753	91111	82	38397	37070	79	1209	1211	13	2302	2533	29	5724	5356	42	7592	7719	45	175342	162686	82	1.84258
115266	103709	91	34237	30924	83	1645	1806	17	3081	2981	31	7260	6432	47	10749	9528	63	222542	218205	87	1.84258
[truncated: 7,678 more rows]
