# Supplementary material for: Phenotypic heterogeneity follows a growth-viability tradeoff in response to amino acid identity
Source: Nat Commun. 2024 Aug 2;15:6515. doi: 10.1038/s41467-024-50602-8 (PMC11297284; doi:10.1038/s41467-024-50602-8)
Supplement: Supplementary file 6 — Source Data [file 41467_2024_50602_MOESM6_ESM.zip › source_data/fig6cde/240423/240423_1445_yATP_B11_GABA.csv]

FSC-A	FSC-H	FSC-W	SSC-A	SSC-H	SSC-W	BL1-A	BL1-H	BL1-W	VL1-A	VL1-H	VL1-W	VL2-A	VL2-H	VL2-W	VL3-A	VL3-H	VL3-W	YL2-A	YL2-H	YL2-W	Time
68136	64454	80	29598	28865	75	815	738	0	1642	1760	16	3478	3327	33	5499	5234	40	108404	105138	82	0.00494027
100866	92783	82	44276	41024	81	1555	1371	13	2430	2290	25	4990	4716	42	8290	8110	46	178583	163835	83	0.00592832
102247	93959	88	38144	35521	82	1434	1623	19	2462	2275	27	5797	5098	44	9140	9159	56	191912	173718	83	0.00691637
178981	149560	96	110836	95925	94	4679	4267	36	8028	7057	49	18226	15274	73	27639	23006	89	528786	426839	101	0.00691637
121548	104278	90	55589	48164	87	1844	1610	22	3012	2689	32	7400	6292	51	11213	9444	57	234878	198629	96	0.00790443
146324	126505	96	57023	50319	88	2229	1952	25	4277	3646	37	10066	8813	57	15871	14087	71	311803	270491	99	0.0118566
120962	116501	83	58387	55283	83	1848	1956	19	3244	2947	31	7239	6229	53	10763	9668	57	213380	198003	93	0.0128447
99892	95994	83	30923	29676	79	1243	1252	12	2795	2450	30	5165	5087	38	8626	8066	48	173260	166033	91	0.0138327
133354	117784	87	53242	45685	88	1942	1693	24	3351	2619	36	7520	6402	48	11589	9845	62	246758	214407	87	0.0158089
99034	95598	83	39691	38349	80	1373	1343	14	1878	2109	20	4537	4686	35	7905	7639	50	148111	137492	91	0.0167969
165494	133874	101	67967	53820	94	2310	1981	27	3287	3123	35	9234	8230	51	14159	11541	64	306906	259848	99	0.017785
101298	95516	97	35499	34348	79	1545	1320	17	2332	2476	28	5759	5330	43	8932	8020	53	171758	163198	86	0.018773
165701	123566	96	73078	55240	96	2431	1832	27	3958	2717	39	8154	6093	53	11635	8535	60	231020	171755	100	0.018773
107892	103330	84	38232	37345	80	1987	1931	21	3080	3191	31	6666	6456	46	9361	8941	51	201789	187817	90	0.0197611
175725	152012	97	101848	90209	92	2997	2561	31	5113	4862	37	11862	10676	58	18346	16169	73	393064	354258	94	0.0237133
92215	88408	82	31520	30685	77	1381	1187	12	2535	2361	27	5411	5285	42	8882	8451	48	170492	165978	86	0.0256894
120104	104264	95	50537	43322	87	981	1043	5	2367	2037	30	5119	4264	43	8337	6504	56	168589	142312	95	0.0286536
292798	232631	127	181312	146492	125	7447	6033	44	13262	10790	67	26294	21381	95	40588	32274	123	771177	620438	132	0.0296416
103471	97580	85	43366	41189	81	1715	1728	18	2757	2500	31	5448	4981	40	9515	8554	58	189910	169412	86	0.0306297
105993	99853	92	37161	34674	81	1905	1740	23	3281	3117	32	7271	6800	48	11474	11090	59	238969	221846	88	0.0326058
91825	88455	82	20469	20190	56	1755	1579	18	2712	2696	27	5884	5606	44	8198	7855	46	167955	155967	88	0.0355699
107115	104516	81	34155	33270	79	1588	1448	18	2469	2265	29	6162	5801	43	9328	9281	49	200441	183718	90	0.036558
56994	54765	83	24864	24206	74	821	800	0	752	970	0	2643	2375	30	4165	4348	34	98368	96860	80	0.0385341
85593	81263	84	33206	31766	79	1658	1513	18	2000	2029	24	4598	4505	35	7262	6606	54	155336	149250	96	0.0385341
147003	129975	95	61261	55229	88	2762	2249	28	4186	3729	34	9066	8438	54	14103	12897	60	275149	256056	97	0.0405102
123953	116524	88	65549	62679	83	2597	2551	26	4045	3545	40	9428	9358	49	14199	13700	68	310334	283915	90	0.0414982
123475	105256	89	51366	43494	87	1995	1496	22	3400	2684	38	5844	5237	45	9770	7742	55	188065	166231	92	0.0444624
142906	120537	92	62361	52289	89	2077	1641	22	3364	2597	38	6871	5851	47	11380	9633	58	222468	194838	101	0.0444624
190847	168225	96	58768	53930	90	2721	2584	27	4675	4902	37	10745	10319	54	17904	15829	77	373560	329753	99	0.0464385
111929	104339	83	37168	33367	84	2373	2242	27	3319	3196	29	7496	6735	49	12420	11561	55	251391	232459	91	0.0464385
116346	104264	92	39444	35187	84	1502	1442	17	2464	2195	29	5967	5238	44	9829	8708	62	204739	187329	95	0.0503907
160266	133084	94	68692	58354	91	2440	1995	26	4347	3374	37	8642	7014	49	13060	11308	70	258525	226598	96	0.0533549
152083	132208	90	75833	65215	90	2426	2152	27	5422	4570	39	9689	8264	57	14549	13440	74	296050	265041	97	0.055331
252653	190201	118	95680	72054	111	3704	2697	36	5837	4820	51	12883	9553	59	18558	14656	74	399871	318180	121	0.0563191
98324	86041	88	44372	38501	83	1232	1197	11	2322	1753	30	4505	4070	37	7621	6737	47	144023	126577	93	0.0592832
254166	202425	111	125068	102825	106	5446	4217	40	9764	7531	58	17990	14842	79	26759	22575	100	538650	452874	116	0.0602713
384047	238395	157	216331	128128	148	6182	3643	50	11046	6468	64	23940	14662	98	34497	21347	127	744399	456027	159	0.0612593
112877	107290	83	44073	41610	82	2078	1617	23	3235	2989	30	6003	5365	43	10549	9578	62	216047	196182	90	0.0622474
73056	73956	87	36618	36209	76	844	845	0	1961	1638	23	3345	3325	31	5492	5265	43	107734	100298	86	0.0642235
149733	130276	93	53713	47067	89	2331	2122	22	3471	3162	35	8482	8061	52	12873	11793	58	283393	264458	96	0.0642235
155565	124094	96	68553	54648	91	2202	1818	23	4670	3281	41	9009	7223	55	14485	11230	68	297548	243758	103	0.0652115
121110	112451	86	49444	45221	84	1979	1806	22	3198	2767	33	7779	7254	48	11635	10615	66	222114	205020	95	0.0661996
229370	172182	114	87087	64965	109	3317	2607	36	5656	4406	44	11586	9147	58	17992	13437	75	368088	287354	118	0.0681757
77490	75918	80	30138	30139	75	949	996	0	2090	2066	24	3710	3820	33	5504	4855	42	128668	121762	84	0.0681757
118827	111168	84	41759	39795	80	2531	2534	24	4529	4169	38	9255	9229	51	13890	12863	68	274051	247351	82	0.0691637
163973	134670	95	62920	51521	92	2463	2073	27	4527	3498	42	8202	6533	50	13081	11272	62	241506	206111	101	0.0691637
112357	108661	82	35592	34819	79	1626	1580	18	2572	2482	27	5740	5834	41	9914	9126	50	200557	188818	94	0.0691637
207887	157923	99	84905	64819	97	3118	2466	32	5185	3636	47	10230	7936	58	16077	13186	69	339621	251261	108	0.0691637
168770	139943	111	61712	50983	111	3225	2900	30	5333	4408	40	11260	10108	56	16794	14758	82	367345	319559	111	0.0691637
110025	105007	87	38659	37511	80	1493	1531	18	2702	2985	30	6312	6032	44	8911	9323	52	186019	174238	87	0.074104
74554	72919	79	28968	28154	76	789	670	0	1741	1491	23	3501	3144	32	4639	4756	36	110395	106741	90	0.0760801
127157	110818	95	42415	35672	88	2039	1902	23	3188	2982	30	7470	6434	49	12091	10681	57	246786	214436	98	0.0760801
72728	71366	81	29925	28769	76	799	932	0	1382	1668	20	3167	2992	32	5117	5079	38	109943	107336	86	0.0790443
168513	128615	97	71443	54496	95	2614	1869	29	4289	2927	41	9893	7285	59	14494	10576	72	299915	227958	104	0.0820084
168287	125878	103	76084	55406	100	2214	1610	30	4267	2965	42	8245	5946	54	12904	9764	68	270621	191423	108	0.0829965
135968	119906	95	39176	32424	90	2309	2214	25	4311	3669	38	7965	7771	49	11904	10867	63	244536	220283	97	0.0849726
148273	129283	88	44371	38476	85	2234	1847	24	4039	3423	37	7354	6122	48	10619	9145	56	206801	182408	95	0.0859607
94502	89337	82	38875	37357	81	1690	1560	17	2758	2791	25	6033	5698	45	9955	9652	59	205780	192443	90	0.0869487
82451	81030	80	17791	17464	53	967	862	0	2020	1670	16	3935	3896	32	6026	6175	40	128690	126577	85	0.0879368
96750	94007	82	45035	44051	81	1594	1526	18	2725	2445	27	5066	4722	38	7272	6891	47	162120	151662	91	0.0889248
72440	70362	80	29153	28186	77	744	771	0	1668	1481	15	3757	3944	31	5729	5834	42	122724	117734	93	0.0948531
143270	131466	89	63633	57789	86	2372	2206	24	4253	3796	35	8979	8424	54	15785	14525	66	312598	299333	96	0.0948531
107658	98878	84	49953	46188	82	1775	1573	19	2369	2268	28	5633	5043	43	8010	7799	50	171709	155588	94	0.100781
159683	139351	97	64236	55154	90	2489	2322	26	4524	4046	37	8997	8423	53	13923	12149	67	281063	265046	97	0.100781
113507	107432	95	46427	44035	82	1857	1652	20	2704	2653	32	6002	5475	44	9684	8315	56	186882	171889	99	0.100781
109911	100343	88	39694	37008	84	1776	1663	20	2535	2665	28	6667	6394	43	11286	10590	58	222725	202738	92	0.103746
187970	146025	100	78900	62252	98	2332	2088	26	5200	4143	41	9548	7757	55	14240	11225	70	340722	276075	116	0.10671
116072	112094	84	64026	61791	81	1412	1380	17	3209	2984	34	6800	6616	46	9934	9217	52	243996	220795	92	0.10671
172318	136633	100	77954	62195	93	2770	2155	31	4024	3170	41	9038	7379	52	15956	12277	70	289569	235593	96	0.10671
69939	71936	75	30300	29722	75	732	666	0	1345	1193	20	3311	3267	31	5436	5679	36	106022	110412	86	0.107698
150416	115906	112	62811	48110	112	2176	1544	25	3601	2472	37	8545	6168	60	13169	9724	88	264881	189959	112	0.108686
237576	167300	119	95282	67021	108	3332	2438	34	5339	3826	47	12391	8606	69	18706	13609	87	398317	290039	120	0.110662
139457	120383	94	59738	52102	88	2113	1679	25	3128	2713	31	7049	6472	46	11936	10399	59	245829	222375	96	0.118566
116647	104703	93	40177	35670	86	1683	1400	16	2704	2361	28	6070	5658	43	9941	8706	54	190950	168756	102	0.118566
108471	100296	88	48075	42840	84	1258	1213	15	2574	2194	31	5659	4882	41	8510	7501	52	177281	159954	95	0.119554
331711	236317	135	149281	104827	134	5693	4233	43	9708	7180	61	20280	15190	81	30957	23267	115	682567	524802	143	0.120543
125198	117442	88	70240	66242	84	2139	2151	24	3237	3059	31	7840	7253	48	11096	9770	59	236010	209387	91	0.122519
191956	168033	96	66660	58492	91	2726	2151	29	4518	4455	35	8713	8331	50	14583	12559	70	272450	248837	103	0.122519
55924	53745	74	20566	20312	62	837	685	0	945	1130	12	2430	2272	26	4816	4345	38	81236	78185	85	0.123507
162240	140049	91	65465	56921	89	2654	2153	28	5045	4351	37	10417	9256	57	14998	13720	64	316646	281252	104	0.124495
80136	77480	81	27881	26769	76	1371	1240	13	1752	1977	19	4899	4398	38	7045	6876	43	157522	153535	84	0.125483
102985	100782	84	33437	32996	78	1545	1468	16	2721	2547	27	5755	5608	39	8805	8157	46	169684	162686	93	0.128447
77789	74487	84	35217	34601	77	894	942	0	1368	1338	16	3368	3105	31	5806	5352	40	130035	122553	89	0.131411
98693	95846	82	39430	38574	79	1907	1509	25	2338	2154	26	5849	5684	41	8273	8223	48	179305	163688	91	0.131411
203120	159738	98	77440	61409	97	2900	2133	31	5435	4269	44	12396	9992	63	20296	15533	79	417759	344565	110	0.134375
122084	110150	88	34382	30101	86	1450	1310	15	2838	2528	32	5924	5612	41	9766	9162	54	186361	169868	97	0.135363
259412	201566	111	97373	72720	109	4771	3510	39	7439	5446	50	15516	12334	74	25268	18798	103	539429	447992	115	0.136351
103246	100386	82	54238	52225	81	2222	2404	23	3390	2966	36	7708	7451	45	12943	11983	59	263695	251996	87	0.137339
280478	201769	130	123094	95120	126	4632	3618	39	7181	5462	49	15237	11205	68	23568	17201	94	485123	370047	138	0.139316
173989	136663	107	82162	65918	94	2337	1740	24	3703	3231	37	8812	6831	60	14919	10911	74	290389	226791	103	0.139316
127880	106915	93	59686	48863	90	1677	1383	22	3695	2533	40	7199	6138	50	11722	9840	59	239288	193218	98	0.14228
103358	100601	83	26653	26109	78	1715	1526	20	2544	2552	24	6240	6045	42	9896	9482	52	203681	194309	90	0.143268
189931	156178	102	65764	53314	95	2841	2205	30	4946	3605	43	9866	7986	55	14971	12414	66	300761	254892	103	0.144256
105286	99576	86	37406	36721	80	1754	1485	19	2343	2091	26	5822	5782	40	9517	9375	55	194804	184799	88	0.145244
158965	126057	99	53484	41368	91	2452	1909	28	3823	3245	38	8191	6649	53	13357	9724	72	244619	197398	99	0.145244
175151	146084	92	70433	57092	93	2371	1866	27	3616	3343	36	8362	6561	54	12468	10141	63	251732	195405	102	0.148208
87054	84147	80	20407	19701	56	1232	1329	13	1462	1767	19	5116	4817	40	9137	9571	44	170483	162989	86	0.150184
124383	121731	85	39919	38555	82	1593	1624	19	2782	2398	27	5784	5691	41	7833	7755	47	183861	172768	94	0.15216
92958	76348	89	34127	28453	85	1140	1015	3	2509	2110	26	4546	3743	38	6723	5662	47	136082	114326	94	0.154136
162320	124272	97	62762	47933	92	1748	1502	23	3289	2825	41	7737	6076	53	12591	10014	61	244508	188901	103	0.155124
80080	77524	79	33110	32211	77	941	967	0	1775	1642	21	4421	4331	36	6632	6436	42	145769	138246	88	0.158089
208616	183613	97	105479	93191	94	3276	2733	31	6153	5112	48	12687	11052	59	19608	17517	75	414480	374511	105	0.161053
142745	131896	86	64734	60515	86	2455	2440	24	4377	3582	37	8519	7341	51	12093	10558	59	244151	200614	97	0.161053
216509	168558	109	77982	61029	102	2717	2335	29	5300	4204	41	10615	8531	59	17166	13267	83	325688	249387	108	0.164017
77883	73016	84	27779	26503	77	1082	1141	10	2173	1876	23	3828	3736	34	6147	6127	40	138999	133388	79	0.166981
54373	55333	76	24936	24875	73	835	798	0	1476	1586	15	2547	2627	28	3703	3638	33	81412	77851	83	0.169945
112615	110035	81	43307	42089	81	1675	1827	19	3402	3468	31	6632	6355	43	11590	10629	62	213303	201587	88	0.170933
128262	114442	86	57918	50334	86	1816	1857	21	3924	3485	34	7365	6663	47	11507	9988	57	244709	219135	96	0.170933
140034	120191	105	52614	46059	89	1887	1720	20	3193	2980	32	6544	5600	47	10273	9226	56	222744	192333	98	0.171921
168070	139995	95	70212	58180	93	2250	1712	27	4040	3302	38	8151	7334	48	11404	10020	58	249141	216564	99	0.171921
175488	140016	113	74312	59859	96	2677	2163	29	4249	3578	39	9072	7340	55	13170	10879	64	281090	224441	103	0.172909
75494	73917	78	24869	24197	70	972	928	0	1517	1321	14	4111	4342	34	6792	6632	44	131346	129746	82	0.172909
161116	141995	91	61639	54588	88	2457	1956	27	4210	3807	35	8985	7958	51	14888	13366	68	301671	280882	94	0.172909
181133	141962	98	88841	71748	94	5374	4046	39	8071	6952	52	18677	15963	75	29138	24136	90	580335	481100	103	0.173897
150048	136611	89	74455	67261	88	2812	2611	29	3648	3747	36	9281	8644	56	16206	14859	70	318222	305081	88	0.173897
106948	89920	102	45820	38958	87	1668	1551	18	2388	2147	27	5161	4689	39	8862	8048	55	170490	155818	89	0.174885
91665	88581	88	32530	31404	78	1341	1261	12	1725	1815	23	4804	4793	37	7315	7186	47	138623	130066	83	0.174885
88069	84783	80	33845	32438	78	1460	1462	16	1972	1919	23	4509	4476	34	6860	6755	40	151277	147106	87	0.175874
105379	99458	89	38195	36654	81	1539	1440	15	1923	2089	23	5441	4893	41	8596	8136	56	166544	159427	86	0.17785
200349	173480	97	61962	53362	95	2846	2483	30	5511	5009	39	10296	9586	56	16512	14750	68	349942	320597	101	0.181802
86790	83684	82	38211	36687	78	1381	1258	16	1476	1468	16	4540	4465	37	6898	6633	46	137192	131901	77	0.18279
105567	100513	82	50741	48619	81	1824	1708	22	3506	3313	31	6036	5681	43	9014	8917	50	187274	176387	89	0.183778
182335	156252	98	84969	74313	91	2948	2694	30	4718	4049	38	9628	8445	51	16805	14463	69	325384	284528	102	0.183778
118122	113808	82	43174	41194	81	1919	1714	20	2952	3479	29	7102	6466	49	11537	10452	62	228342	214668	89	0.184766
78972	76136	82	24853	24188	72	1015	973	0	1954	1946	23	3829	3702	33	6558	6368	42	126658	120944	85	0.186742
110488	106126	83	29552	28729	79	1772	1714	20	2947	2619	30	6318	6317	39	9673	8997	54	199651	184281	87	0.18773
149580	126221	91	65118	52779	91	2014	1969	23	4099	3045	36	8935	7146	54	15068	12415	76	290062	241703	100	0.191682
143261	121683	94	58588	47902	93	2395	1978	27	4198	3331	38	9458	7873	54	15443	12878	65	296639	252124	100	0.19267
91350	83075	98	30202	27100	81	1096	1154	9	2042	1689	23	4084	3881	35	5857	4961	44	143433	134559	88	0.19267
83028	81674	84	28904	28136	76	1008	894	0	1806	1968	22	3864	3797	33	5969	5731	40	124035	118442	89	0.194647
174378	140022	95	68691	55218	95	2489	2175	24	4141	2994	38	9069	7354	53	12954	11109	61	281432	235082	102	0.195635
129954	115054	103	38628	33741	85	1259	998	0	2658	2620	30	6549	5911	45	10304	9844	59	202978	183101	95	0.196623
41112	42227	64	17191	17526	52	571	451	0	1446	1169	12	2400	2367	25	3989	3849	35	75503	74347	74	0.198599
83398	78549	91	39222	36858	81	1317	1097	11	1565	1587	19	4335	4231	35	6601	6106	41	132273	120241	96	0.198599
77641	75996	80	24956	24466	71	867	1105	6	1760	1415	17	3984	3899	35	6116	5791	45	127057	119837	87	0.199587
93183	91626	84	34674	33663	77	1562	1494	16	2178	2104	23	4746	4221	39	7989	7394	47	150222	142774	94	0.200575
210385	171835	101	95361	77589	98	3089	2463	31	6238	4971	45	11658	9520	58	18406	15950	80	346123	304514	101	0.206503
86886	84015	79	21442	21274	56	1155	1149	10	2193	1863	24	4877	4634	37	7352	7459	44	148095	141386	84	0.206503
232532	163772	103	71400	49555	99	4365	2946	42	7859	5302	57	13594	9765	69	21583	15920	83	432822	329110	105	0.206503
230098	164517	109	86362	61380	103	3675	2583	37	5020	3754	44	11481	8253	63	17981	12737	77	353367	258332	108	0.209467
88995	86885	80	24732	24216	69	1520	1554	19	2152	1978	23	5507	5316	39	8427	8140	49	177067	170366	87	0.209467
124332	115046	87	47166	42865	84	1753	1500	19	3124	2641	32	6309	5814	41	10851	9756	60	209344	193079	89	0.210455
246143	193051	115	81877	64786	103	3972	2900	36	6512	5155	48	13894	11080	62	21822	17112	85	406746	324852	112	0.212432
285007	226919	118	140168	114349	115	5908	4903	40	11604	9085	65	23110	18060	94	35246	27396	113	687871	535815	123	0.21342
135319	114051	93	58949	49773	88	2270	1751	26	4317	3463	39	8064	6790	49	12178	10897	60	259314	220315	96	0.214408
129474	119814	86	48761	46083	83	1930	1988	21	3929	3687	34	8092	7380	50	13072	12646	64	256138	234900	92	0.214408
111415	93628	87	40162	33346	85	1659	1505	19	2674	2093	33	5817	4440	45	9397	7818	56	188884	162793	103	0.214408
149018	135654	90	81958	75699	89	2365	1801	26	4052	3678	36	7624	7301	48	12071	10654	66	240373	220565	96	0.215396
105250	99363	82	38959	37054	81	2123	1786	23	2688	2499	25	5851	5659	42	9770	9712	51	191201	177068	88	0.217372
47825	51350	60	29424	29529	72	917	885	0	1656	1586	23	2766	2827	28	3924	4198	33	83551	79147	82	0.21836
94684	88977	90	22436	21769	62	1420	1429	14	2832	2317	29	5384	5326	37	9086	8572	53	178969	166069	89	0.219348
140831	120344	98	58312	48573	89	1931	1554	21	3577	2590	37	7223	5870	47	11494	9582	58	227670	191422	97	0.220336
118107	109478	90	50808	46638	84	1390	1301	16	2806	2104	32	5970	5322	40	8896	8232	56	188385	177647	90	0.220336
87590	84161	85	36121	34534	78	1587	1416	19	2073	1907	25	4928	4932	36	7496	7401	50	151262	142325	85	0.221324
98366	89244	86	47647	43322	83	1579	1308	18	2271	2235	24	5191	4539	40	8555	7553	56	162095	147812	89	0.222312
84443	83179	77	17401	17201	51	1515	1361	15	2097	2006	21	4242	4331	34	7099	6623	51	154190	149160	88	0.222312
126824	121930	85	63055	60205	83	2575	2400	26	3930	3606	36	8796	8330	50	15600	14360	74	299162	275985	89	0.224288
75127	76364	75	34192	34202	75	949	1081	7	2162	1989	26	3824	3556	35	6297	6428	43	124679	122669	80	0.224288
193414	156799	114	71064	57602	96	2440	1877	30	3872	3544	37	9166	7532	54	13685	11891	66	284488	240028	105	0.226264
148924	121845	91	48775	38854	89	2388	1942	27	3449	2785	34	8278	6790	53	11697	9388	63	257572	206830	98	0.227252
126788	117656	87	51356	48420	84	1853	1613	21	3151	3192	34	6441	6252	44	10549	9761	58	219193	196434	96	0.231205
80430	80061	85	32392	31951	76	1322	1216	13	2031	1943	22	4000	3784	35	5713	5020	42	112359	106213	83	0.232193
101376	97200	97	49379	48580	80	1792	1803	20	2840	2627	28	6016	5360	44	10496	9559	52	197100	179955	85	0.232193
164143	148450	88	75985	69585	89	3419	3178	31	6053	5161	43	11883	11201	55	18976	17381	82	381300	347776	92	0.233181
86889	82859	83	25959	24985	76	1001	789	0	1464	1462	16	3395	3187	33	5513	5226	41	111121	104675	84	0.235157
143167	120976	98	56468	47278	91	1946	1641	23	3488	3116	33	7246	6083	49	12718	11321	62	240893	204852	96	0.236145
61695	58077	87	13442	13146	47	837	906	0	1238	1396	12	2896	2997	29	4358	4311	36	92252	93807	80	0.237133
154387	127913	93	74581	63424	91	2477	2310	26	4455	3693	37	8789	7228	53	14139	12379	68	280453	244195	96	0.239109
158665	126293	95	68439	53685	93	2222	1668	25	3542	2901	39	7606	6019	51	10890	9429	58	231564	186178	97	0.240097
142623	124428	92	83724	74697	90	3622	3206	30	5592	5438	39	12431	11468	63	19106	17982	73	391357	353150	96	0.244049
165681	143275	94	59156	50755	91	2212	1783	25	3659	2872	36	8019	6926	49	12338	11126	61	264881	237106	95	0.247013
159749	125640	97	63289	49807	93	2502	2059	26	3126	2542	33	7783	6315	50	11256	9306	56	225882	181862	102	0.248001
145937	121094	95	58958	48892	89	1872	1726	22	3387	2838	37	6846	5980	45	10475	9147	61	229750	188670	99	0.248001
109757	103398	95	43949	41483	81	1760	1667	21	3401	2874	30	6353	6098	44	10638	10476	58	209656	198131	91	0.248001
118305	109681	89	33247	31231	82	2164	2022	23	3749	3386	37	7664	7188	49	11450	10962	57	244921	229096	85	0.251954
169817	133604	94	65838	50106	92	2799	1983	31	4343	3236	39	10313	7676	61	16536	12414	86	328774	266276	103	0.251954
106831	95231	94	50239	45263	83	1066	854	0	2825	2256	31	5405	4819	40	8070	7290	48	154424	135187	89	0.25393
150245	127126	94	54155	45317	90	2342	1926	28	4126	3262	38	8130	6768	54	12709	11768	58	259631	226526	97	0.254918
111437	106462	95	33187	32060	80	1420	1335	15	3077	2762	27	6305	6041	42	10427	9473	57	211685	196898	93	0.256894
138385	122156	99	65142	57969	88	2900	2551	29	3920	3849	37	8597	8103	49	14158	13413	68	280743	262705	95	0.257882
144152	126441	94	58588	50992	89	2311	2113	25	3697	3411	37	8403	7466	50	13345	12110	63	274955	236180	98	0.259858
95121	93120	83	28329	27841	77	1767	1680	17	1928	2183	22	6040	5771	43	8453	8339	47	185878	177105	89	0.260846
199856	152442	105	77231	59719	99	3213	2130	35	5622	3866	46	10564	7867	58	16513	12345	73	333308	259157	117	0.260846
129707	121511	90	41599	39941	83	2043	2009	23	3109	3092	29	6683	6557	45	10662	10000	55	212994	199593	94	0.261834
123530	106795	91	48084	41006	86	1941	1578	24	2859	2164	34	6272	5824	45	9900	8407	53	200259	173262	96	0.261834
194272	157076	99	89402	70550	98	2781	1986	30	5621	4654	46	10032	7649	57	15611	12563	68	304761	244111	107	0.262822
140019	117902	94	63071	51329	91	1854	1474	20	3130	2632	34	7117	6206	51	11832	9995	61	235261	198633	97	0.264798
104610	101669	82	41974	40739	79	1518	1658	19	2583	2464	28	6477	6427	42	10033	9766	51	192516	177712	90	0.265786
93114	86116	96	35212	33743	79	1493	1328	16	2332	2146	23	5520	5607	39	8279	8059	48	164704	156765	84	0.266774
118454	115941	82	75290	71927	84	2333	1901	25	3697	3816	34	8622	8353	54	12343	12191	60	262438	243247	87	0.268751
71815	67051	84	30153	28486	78	1180	1214	10	1914	1917	24	3873	4015	32	6003	6415	38	128436	125586	83	0.271715
145072	126018	100	57468	51405	87	1747	1560	21	3306	3072	36	7939	6422	52	11984	10488	67	234508	190897	89	0.273691
89978	86465	87	37812	36659	79	1040	993	0	2672	2214	31	4532	4492	35	6783	6468	52	149142	137998	89	0.274679
90968	85255	83	33649	32433	78	1537	1422	16	2792	2738	28	5713	5296	43	9250	8917	52	184661	172491	83	0.275667
201925	158927	98	82497	64746	96	2340	1864	28	5853	4222	52	9779	7740	55	15088	11981	67	329033	267803	107	0.276655
96457	95304	96	54366	53494	79	1564	1725	20	2275	2075	25	5614	5489	39	9290	8731	49	190597	180661	94	0.278631
264358	223384	118	115354	100304	115	5319	4396	37	8983	7974	49	17928	15021	72	27244	23926	108	518479	444981	126	0.279619
89052	87695	80	34674	34101	77	1329	1401	16	2647	2321	31	4997	4921	38	9256	8610	55	183432	180377	87	0.279619
137878	130242	88	61876	59651	84	1621	1333	16	2233	1955	25	4303	4093	35	6339	5833	45	178493	163646	93	0.279619
99578	97715	86	38268	37323	78	1871	1748	23	2791	2710	28	5293	4733	43	8652	8407	51	177453	173316	85	0.279619
119983	112458	83	49823	47064	81	1668	1505	18	3457	3223	31	6476	6050	45	11543	11075	56	222863	207605	82	0.280607
107762	99472	87	61995	58660	83	1764	1815	20	3375	2876	32	7268	6692	45	12165	11249	61	238654	223558	88	0.281595
35786	36639	68	13378	13455	46	557	558	0	707	701	0	1770	1620	24	2608	2767	26	58899	58188	78	0.282583
154718	137287	98	76959	69261	89	2361	2266	27	4756	4152	42	11025	10013	57	17198	14776	74	336881	288942	97	0.282583
201252	147774	99	70138	51295	98	3407	2389	33	6076	4760	49	11812	8637	62	17627	13266	76	355392	285996	105	0.284559
188994	139359	105	73012	54585	101	2514	1896	29	4228	3286	41	9518	6660	55	15348	11214	72	286296	210879	110	0.285547
122604	105447	88	51270	44239	88	1443	1295	14	2886	2117	33	6299	5760	45	8728	6878	57	175376	151087	100	0.285547
167648	138321	94	82967	69492	93	3590	2882	34	5244	4856	38	10968	9277	57	17288	14355	77	356136	296184	104	0.290488
176624	140656	102	70311	57047	96	2647	2292	27	4968	4191	42	10135	8239	54	15646	11901	78	323439	266363	109	0.292464
178342	135999	97	67036	50692	94	2981	2179	36	4686	3243	44	10484	8225	60	16098	12262	69	331056	254103	105	0.296416
92180	88802	80	43085	41601	79	1338	1290	12	1648	1826	22	4289	4351	34	7323	6648	46	141654	129817	85	0.300368
76880	74293	79	34654	33985	78	1398	1299	14	1695	1436	16	3710	3665	34	6405	5784	44	134959	128943	86	0.301356
158019	139207	99	64978	57731	88	2739	2367	28	3947	3583	32	7890	7220	48	12339	11238	59	243795	223852	93	0.30432
154276	134594	92	62572	53490	91	2384	1758	26	3622	3129	34	8876	7934	52	13652	11395	71	278051	241715	98	0.305309
72056	71055	78	24340	23899	71	1148	1058	7	1556	1389	19	3892	3814	35	6461	6552	43	128729	127332	82	0.306297
215008	186989	103	106664	95582	97	4381	3944	35	8603	7156	52	16738	15275	71	24967	22824	92	484154	429322	108	0.307285
101987	95994	81	38739	36323	80	1381	1284	13	2538	2424	31	5569	5437	39	8807	8992	48	196973	183073	89	0.309261
100642	98490	81	33272	32108	78	1661	1527	16	2312	2385	25	5635	5313	43	7796	7559	47	180033	174148	91	0.312225
135969	121037	90	41941	36942	86	2326	1875	25	3524	3441	35	8735	7796	49	12779	11392	68	256105	238800	96	0.316177
143183	123589	90	53523	46068	89	2123	1929	24	4051	3786	37	8263	7107	49	11976	10437	62	243480	220307	96	0.317165
78201	74385	81	30996	29775	77	1145	1038	6	1651	2269	19	4245	3837	36	6765	6042	50	133087	125011	87	0.319141
175815	152837	96	71968	63460	93	3199	2773	31	5349	4945	37	11011	10193	57	17936	15887	74	349211	319173	99	0.322105
86296	84327	78	19889	19637	56	1045	993	0	1798	1684	22	4504	4140	39	6761	6729	40	132319	128805	88	0.322105
262147	194473	119	194569	165624	113	8586	6835	46	13982	11564	67	30002	25121	109	43430	35645	113	873225	713442	125	0.323094
127611	118701	86	60760	58040	85	2355	2276	27	4404	4624	34	9919	9437	55	15036	14122	62	305770	283751	95	0.324082
216375	172643	103	67505	53062	97	2916	2123	32	5121	4027	44	10912	8820	59	16541	12655	76	346513	279408	105	0.324082
289002	204729	124	113937	80796	122	4953	3657	41	8447	5931	52	17657	13194	73	26212	18388	99	519816	376550	130	0.32507
86041	80598	82	38178	36966	79	1166	1255	11	1675	1925	21	3914	3746	34	5935	5804	42	127607	119252	89	0.327046
117855	112732	84	42252	38653	83	1727	1462	19	2709	2252	30	6508	6008	42	9801	8622	54	198619	185117	89	0.33001
103530	96526	82	33391	31154	79	1822	1695	22	2777	2641	30	6112	5650	45	9944	9502	53	203474	188333	80	0.333962
103980	98354	84	51487	48889	82	1425	1411	17	3016	2749	28	5548	4870	43	9224	8166	52	189637	184933	85	0.33495
131183	114309	89	78386	68758	88	2222	1901	27	4269	4264	36	8764	7697	56	13795	12719	64	274491	242540	93	0.33495
134281	115589	97	64335	55964	88	1819	1517	20	3019	2587	35	6245	5398	44	11276	9676	62	230700	186775	86	0.337914
172192	139652	96	70987	57193	93	2750	2381	30	4446	3383	40	9248	7758	57	13946	11792	65	298295	253111	103	0.338902
44579	46327	56	16426	16614	49	549	441	0	964	900	0	2317	2480	26	3693	3917	33	79675	79533	80	0.338902
136332	116736	101	52732	45414	87	1491	1509	18	2842	2101	36	6481	5777	45	10856	9907	56	220731	191668	97	0.33989
95296	90372	84	32994	31411	78	1698	1471	17	2965	2776	29	6080	5706	42	10206	9614	57	201256	189295	93	0.340878
160506	141161	93	65006	58605	91	2502	2122	27	4230	4063	37	9410	8582	54	16266	15341	67	318519	297948	98	0.341867
135807	122009	90	53047	48691	87	2039	1715	22	3895	3109	34	8290	7777	46	13113	11860	61	268292	239397	101	0.342855
53200	52232	89	16460	16166	52	581	793	0	1183	1255	13	2883	2741	29	5067	4842	39	91521	87448	82	0.343843
84388	79416	92	32267	31315	78	1202	1184	13	2103	2167	23	4914	4588	40	7770	7695	44	150850	140974	90	0.345819
181359	160190	90	104164	93106	91	3729	3322	34	5886	5129	48	12630	11447	60	19033	17076	73	394407	337801	102	0.348783
140440	122899	90	55794	48753	87	1999	1746	23	3790	2949	35	9135	8206	54	12584	11009	63	276670	247254	100	0.351747
378779	274161	151	202024	152079	147	9108	7174	46	17182	11908	75	33163	23835	115	51622	36295	148	1.04722e+06	742824	159	0.352735
312869	209599	143	139818	92135	143	5733	3427	46	9294	6474	62	17679	10942	88	27782	17859	143	561141	364283	143	0.352735
161715	126918	102	64129	50450	92	2602	2119	27	4808	4112	43	9672	7752	62	15235	11872	76	310467	248682	103	0.353723
69513	69093	76	10460	10988	42	1519	1784	18	2845	2710	28	6529	6654	41	4468	4743	34	171974	166054	86	0.353723
123331	111287	100	48577	45225	85	1990	1890	23	3934	3646	35	7390	7336	45	12282	11616	57	234440	223907	88	0.358663
91753	86560	88	35769	32807	81	1263	1105	12	1687	2159	22	5345	4710	41	8765	8495	51	158779	147839	86	0.359651
140039	119260	93	58689	51520	89	1633	1303	17	3248	2532	35	6402	5737	46	9276	8561	54	216780	198660	94	0.361628
77467	73857	81	37659	36605	78	1167	1071	7	1674	2021	20	4163	4302	34	6041	5910	39	125334	117793	85	0.363604
147977	121672	97	53034	44081	90	2154	1665	26	3326	2619	32	7640	6564	47	12758	10465	62	231133	198023	100	0.367556
45783	48575	65	13886	14057	47	540	447	0	572	864	0	2264	1851	27	4107	3989	34	76435	75406	78	0.367556
136746	113696	92	51910	43037	88	1891	1464	23	3154	2670	36	8386	7332	49	12965	10930	70	266754	227494	101	0.368544
213775	151187	107	84875	58261	105	2883	1948	33	5603	3877	52	10962	7793	63	17279	12437	80	339646	232997	115	0.369532
120159	112331	89	45385	43287	83	1842	1780	21	2957	3145	31	6581	5897	43	11905	11309	65	225817	209818	94	0.369532
101369	96504	92	32373	31377	80	1730	1544	19	3163	2939	29	5284	5012	40	8932	9381	47	182277	166376	92	0.37052
165707	150114	94	82168	74421	90	2872	2868	28	4988	4259	43	11209	9741	60	16953	14633	72	338585	289646	99	0.371508
43213	41978	80	11523	11442	44	882	716	0	1324	1087	8	2393	2657	25	4002	3944	36	79533	79234	81	0.373484
86306	83838	82	36621	35689	77	1009	1080	5	2137	2022	22	4013	4016	36	6026	5994	44	133524	130829	88	0.374472
175908	156347	91	74464	65166	91	2885	2606	28	5717	4627	41	11353	10393	58	18146	16583	72	373604	344754	100	0.37546
134353	111628	88	50987	42258	88	2107	1639	24	3350	2831	33	7095	6415	49	10658	8642	63	214273	191792	95	0.376448
140295	117101	104	51026	40691	91	2317	1923	25	2947	2719	31	8828	7828	53	14734	12238	71	296426	255017	97	0.378424
117188	107763	98	47681	43413	86	1889	1901	20	3235	3119	31	7539	7023	46	12047	10885	55	254871	239471	94	0.380401
165777	147573	92	72331	63507	89	3207	2855	30	5261	5207	42	12013	10938	66	17086	16227	69	364143	331043	97	0.380401
128456	119648	87	84745	80209	84	2182	1991	24	4215	3927	38	8711	8578	47	12779	12313	61	275193	261680	88	0.382377
157468	136383	107	49222	42858	88	2489	2223	28	4116	3727	35	7855	7116	47	11957	10974	61	232949	207405	100	0.384353
194961	167558	97	93518	81755	96	3777	3405	34	7067	6625	48	15418	13714	66	23656	21247	81	477919	428624	108	0.384353
202658	167722	102	68660	56723	98	3002	2418	31	5489	4097	46	11212	9224	59	17831	14767	77	352370	295246	108	0.384353
133439	113410	91	52632	43911	88	2446	2208	27	4037	3047	38	7493	6410	54	11441	9555	57	214219	184938	88	0.385341
102123	96094	84	44257	41903	80	1859	1778	20	3277	3402	31	6801	6441	45	11348	10923	56	229819	216448	88	0.388305
111813	106195	86	43278	41136	82	1583	1695	18	2581	2451	30	6558	6030	42	10081	9666	52	213392	198563	89	0.390281
154674	125899	92	64126	51763	91	2310	2052	25	4285	3440	42	9316	7670	54	15664	12582	75	322991	273416	97	0.391269
51474	51230	70	21648	21569	58	628	599	0	1419	1158	12	2459	2540	27	4256	4118	34	79687	77499	75	0.392257
162534	146707	89	67602	60317	88	2986	2741	30	5122	4603	40	10349	9481	52	16733	15345	69	335890	314090	93	0.393245
82633	82677	80	37731	37189	77	1277	1166	12	1829	2004	24	4342	4365	38	6965	6620	47	149104	144264	83	0.395221
170266	132703	99	68089	51733	96	2468	2007	27	4257	3408	39	9369	7208	56	14033	10686	67	284656	223156	104	0.398186
86783	81598	96	23152	22508	68	1460	1440	15	2753	2348	29	4517	4825	36	6684	6290	48	156657	146446	85	0.399174
218888	165633	112	111898	88035	101	2894	2362	32	5631	4154	45	10901	8191	57	17398	13949	75	359337	277828	113	0.400162
113548	103172	94	44174	40452	83	1370	1431	13	3036	3180	31	5626	5109	41	9350	8275	55	181573	167013	91	0.403126
83433	80681	80	35767	34646	78	1281	1369	16	1849	1849	19	4389	4399	37	6710	6114	46	157763	148281	85	0.403126
180701	151589	101	62692	52142	95	2611	2383	29	4579	3598	38	9916	8441	58	16523	14020	79	312212	258472	105	0.404114
150857	124119	91	45576	37200	88	2438	2064	28	4046	4008	39	9063	7838	52	14940	11957	72	287037	241644	99	0.404114
104668	101674	85	43199	42035	79	1561	1565	19	2373	2670	26	6641	6494	45	11174	10755	54	220634	207991	89	0.405102
181541	149849	94	72438	60263	92	2569	1816	28	3944	3657	35	9219	7703	54	14000	11361	66	278090	248445	100	0.407078
200958	161051	101	74942	60163	96	2599	2132	33	4887	4129	41	11299	9348	60	17686	14965	79	355193	291378	104	0.408066
177168	145567	103	80007	67330	95	3356	2620	34	5859	4914	42	11626	10413	60	19892	17985	86	394831	356726	103	0.409054
104429	97961	87	41751	38508	81	1178	1087	8	1917	2198	24	5077	4701	40	7817	7482	46	155521	148728	87	0.41103
210789	165059	99	74794	56767	97	2921	2243	32	5223	4406	43	10043	8012	59	15473	11863	73	339719	279696	103	0.41103
122185	114181	93	46188	43894	83	1554	1406	16	3462	3333	28	6587	6414	44	9622	8980	49	218147	199927	94	0.413006
138838	113160	100	59447	49221	88	2211	1725	25	3033	2472	35	7412	6249	50	12586	10324	62	264150	220563	101	0.413994
100195	96686	82	30654	29704	78	1534	1484	17	2848	2847	29	6166	5692	43	9429	9072	52	198993	187493	86	0.413994
101764	97388	91	38008	36905	78	1535	1555	20	2513	2293	27	6406	5845	42	10857	10618	55	210777	197092	91	0.413994
111164	106451	82	46044	44203	81	1741	1756	21	3071	3191	33	7047	7042	45	12158	11548	60	238996	231448	94	0.414982
59383	57479	79	23794	23086	71	687	493	0	1153	1184	12	2801	2896	28	4289	3864	37	84745	82390	82	0.416959
164140	134169	99	108299	90914	93	3469	2928	35	5546	4528	41	13102	11275	67	21037	18033	79	449053	380091	104	0.419923
83876	79860	78	29373	28611	76	1511	1217	14	1752	1909	23	4313	4304	36	6148	6089	42	129678	124775	85	0.420911
146914	119668	91	65328	54614	92	2186	1928	23	3831	3098	38	7950	6704	50	11528	9796	65	228770	187636	98	0.421899
99618	96161	82	33150	31757	80	1675	1547	21	2825	2820	30	5892	6004	39	8568	8568	55	183103	170572	85	0.422887
118076	108378	97	53463	50691	82	2034	2321	22	3601	3449	32	8002	7653	48	12103	12124	57	235595	216659	84	0.422887
42311	40708	77	22385	22277	66	727	747	0	567	569	0	1924	1823	20	2468	2324	28	51001	52159	74	0.423875
75544	75229	76	29989	28822	76	957	914	0	1763	1886	22	4056	3796	36	6120	5486	49	120351	117651	81	0.424863
134091	125706	85	71028	66136	85	2424	2439	25	4760	4092	40	9760	9283	54	15931	14739	76	301125	276555	88	0.424863
169468	142674	93	61791	51706	90	2370	2080	26	3912	3307	41	8552	6976	54	13438	11199	57	254793	227132	94	0.424863
157603	132370	95	51813	43883	91	2578	2014	31	4905	4059	46	9425	8176	50	16133	13931	71	308412	274990	96	0.425851
175714	144104	93	64011	52707	92	2532	1857	28	4098	3314	42	8700	7248	52	14952	11969	70	291658	231296	96	0.425851
155365	127434	92	61519	49897	92	2025	1584	26	4196	3113	39	7420	6145	51	11862	9595	63	230014	191280	96	0.428815
132584	122583	87	49273	45909	83	2161	1999	24	3784	3383	32	7968	7336	48	11531	10933	57	245933	238746	89	0.428815
90849	86260	88	23799	21243	71	1559	1548	18	2337	2140	26	5670	5475	42	7271	6773	49	177492	176461	83	0.432767
199494	162447	107	66571	53555	96	2333	1800	26	4839	3961	41	9709	7959	54	15006	12394	65	317070	260654	105	0.433755
182834	141357	99	73862	55874	96	2301	1931	27	3790	2526	44	8510	6565	55	13251	10223	68	257943	206103	101	0.433755
96245	94000	81	33513	32415	78	1532	1680	19	2357	2382	28	5892	5892	40	10006	9468	50	212567	204553	88	0.435732
193796	139025	106	89306	65003	102	3008	2246	33	5528	3776	47	10295	7067	60	16388	11700	81	325514	225696	107	0.438696
175410	146616	98	67636	55642	94	2259	1787	28	3916	3229	38	8959	7552	54	13839	11758	65	282810	241061	101	0.439684
103482	96245	94	56017	52848	82	1532	1437	17	3303	2534	32	5566	5026	41	9844	9287	64	189728	178554	89	0.440672
201367	164235	99	77536	62854	99	2997	2345	33	6139	4774	45	12028	9922	65	18924	16043	86	385418	334585	108	0.44166
182152	160778	95	100690	91218	94	3998	3339	34	7129	6375	48	17325	15340	74	28285	24822	92	532153	461531	101	0.44166
150915	129399	90	54064	46035	88	2500	2024	28	4406	3474	44	8242	6701	54	12507	10379	64	268069	209656	88	0.44166
231998	161291	109	94093	66696	104	3132	2399	32	6912	5205	49	12785	9306	66	20196	14691	81	382917	284257	113	0.442648
108770	102951	82	47743	44661	81	1721	1716	20	3171	2892	29	6203	5850	41	9901	8816	53	216513	206261	85	0.443636
106481	100433	91	45180	42900	81	1996	2230	22	3005	2287	31	6505	6190	41	10719	10163	59	207577	199198	90	0.444624
95291	88243	82	40306	38117	80	1405	1137	13	2371	2459	26	4431	4509	38	8130	7925	44	168496	157207	86	0.445612
172738	141162	104	71466	58459	92	2649	2104	30	4991	4203	41	10316	8514	58	15712	13394	69	313265	266872	102	0.4466
160931	140539	101	62375	55985	92	2550	2149	27	4106	3780	35	9830	9422	52	14740	12838	65	291211	264179	96	0.447588
103887	94145	86	38124	35134	81	1727	1441	21	2724	2236	29	5534	5315	40	8733	8102	47	187204	178397	78	0.448576
111763	100746	85	35662	31437	83	1644	1758	21	3203	3472	33	8072	7330	51	12636	11544	68	254058	237161	89	0.450552
132252	110484	92	54583	44880	89	1809	1596	21	2942	2747	34	7338	5936	49	12523	10041	67	240387	201591	97	0.45154
118761	108639	85	39628	34836	85	1598	1442	16	2891	2352	30	5960	5401	45	8383	7553	52	171051	155758	88	0.454505
85085	83427	77	38801	37945	77	1098	1085	8	2647	2123	28	4905	4642	41	7746	7236	45	156538	149669	84	0.456481
187533	139563	99	73750	55324	97	2578	1917	30	4325	3038	39	8765	6616	51	14094	10898	71	310863	238969	107	0.456481
248841	182657	129	103399	75099	129	2642	1798	34	5963	4321	47	11770	8751	64	19687	14605	101	421815	317999	129	0.456481
177583	162813	89	49420	46075	87	2340	2202	25	4016	3450	37	8276	7641	52	12424	11363	63	245932	223979	95	0.458457
130102	112291	91	58254	51386	88	1446	1412	16	2829	2374	31	6959	6090	46	10943	9675	63	216238	190693	94	0.461421
87588	80353	91	36055	34143	81	1202	1164	11	2184	1881	26	4557	4648	36	7002	6425	45	151468	142341	85	0.463397
147417	130919	91	44178	38805	86	2328	1863	27	3458	2928	37	7430	6905	43	13488	11857	72	262089	237559	96	0.465373
170722	141983	96	75122	62703	92	2597	2191	28	4152	3400	38	10036	8597	60	15072	12772	69	314809	274383	100	0.466361
84280	76937	83	28247	25202	79	1288	965	0	1971	1930	20	4548	4418	38	6920	6720	41	136037	122029	88	0.467349
99258	93208	84	41642	39919	81	1326	1326	13	1902	1990	25	5219	4966	40	7459	6845	46	167643	156702	86	0.468337
114972	106142	86	68061	64159	84	1948	1629	23	3050	3025	32	7336	6850	49	10417	10453	55	208274	194600	92	0.470313
67224	65585	77	31883	30645	76	705	695	0	1300	1456	14	3151	2958	31	5061	4952	38	104838	104262	74	0.47229
97091	92433	84	31209	28627	81	1350	1261	13	2427	2244	26	5688	5471	40	7568	7223	45	164342	154355	90	0.473278
121706	101203	90	57933	48604	88	1637	1435	16	2599	2345	33	5952	5150	44	9528	7613	60	192796	161496	97	0.474266
182362	147198	97	60075	45939	97	2783	2283	28	5328	4014	46	9522	7688	56	14731	11397	65	290045	227973	107	0.475254
147784	138237	92	73518	69888	85	3023	2773	29	5557	4862	42	12053	10996	63	19493	18428	73	394632	359772	98	0.475254
102786	95337	87	42023	37893	81	1790	1560	22	2540	2208	29	5559	5091	44	8801	8625	50	185538	170341	93	0.478218
211213	149353	107	83997	56100	103	3214	2361	31	5521	4083	47	11079	7885	65	17073	12079	85	326253	227069	110	0.479206
208456	166020	106	98185	80044	100	3408	2771	33	5172	4030	41	10927	8852	59	18028	15277	78	379867	311116	108	0.480194
146491	128519	91	57936	50637	88	2738	2203	31	3679	3568	34	9719	8130	57	14638	12554	68	315986	288780	95	0.480194
187238	148628	99	85841	67504	96	2858	2244	31	5103	4275	44	10953	8498	58	16262	12914	76	334427	284120	100	0.48217
117900	102703	86	51127	44486	85	1309	1308	14	3094	2886	36	5910	5209	43	9594	8454	51	192300	170900	90	0.483158
140698	119364	92	57776	49647	89	2606	2118	29	4066	3680	35	9609	8610	53	15788	13872	66	320754	293196	94	0.484146
162388	143727	92	83188	73110	91	3060	2551	29	4587	4433	36	9116	8244	51	14354	13224	68	277671	251909	95	0.486122
39169	39658	72	13287	13130	46	636	568	0	1103	1395	17	2044	1824	24	4004	3558	36	68456	68574	74	0.486122
156325	130594	93	57911	47788	92	2217	1633	26	3618	3488	34	8305	7019	52	14261	11350	67	280274	243947	97	0.489086
89824	86623	81	39122	38252	79	1770	1613	19	2500	2527	26	6119	5874	43	9958	9554	51	207686	193229	85	0.489086
108376	97192	85	52636	46230	86	1773	1498	20	2860	2666	31	5746	5101	43	9173	7623	52	187595	168117	92	0.491063
194709	157477	103	79845	62924	97	2953	2558	31	4749	4236	39	11530	9912	59	18148	15892	64	360646	311411	102	0.492051
96993	93073	86	39373	37966	80	1798	1620	21	2121	2112	24	5891	6012	39	8737	8189	54	195024	183776	88	0.493039
120577	109737	86	42901	38576	82	1650	1262	22	3593	2490	37	6397	5766	42	10301	9547	56	207059	190187	94	0.494027
93326	82531	88	42997	39430	82	1586	1253	14	1936	2244	22	5256	4784	41	8212	6849	53	172043	162437	88	0.495015
122805	116162	85	38078	36511	82	1847	1638	22	3075	2892	30	6622	6409	45	11563	10591	60	212674	204264	93	0.496003
99765	94806	88	36757	34740	81	1589	1895	17	2977	2878	30	6795	6395	44	10641	9830	56	217471	202522	97	0.497979
183955	156455	97	77774	65483	94	2608	2279	29	4675	4442	40	9844	8946	53	16041	14078	68	341407	321751	94	0.498967
248744	191734	119	103452	82293	105	4334	3341	39	7601	6299	52	14669	11748	67	24571	20148	94	463904	367928	116	0.500943
234798	151355	114	94790	61732	105	3657	2422	39	6279	3838	53	13270	8483	65	19509	12907	91	409626	258309	120	0.502919
96668	93132	83	36078	35064	79	1502	1190	15	2628	2461	25	5540	5421	40	8081	7999	44	165639	153126	89	0.503907
100694	95565	83	30441	28448	79	1872	1752	22	3078	3098	31	7309	6949	45	11321	10987	55	224405	217011	90	0.505883
129909	115876	90	63100	57090	87	2089	2106	22	3950	3439	40	8802	7997	51	13642	12509	68	279632	250317	93	0.508848
232709	176871	109	107353	83192	104	4348	3271	38	6732	5522	44	15915	13019	72	25839	20641	97	501811	405745	118	0.509836
267307	212843	121	137866	111434	106	5006	3839	41	8563	6908	52	18064	14815	75	29325	22710	103	564618	454097	123	0.510824
126209	105747	106	38302	27989	106	2753	2216	27	5153	4173	42	9043	7298	55	15206	13305	93	307248	248120	106	0.510824
107756	104714	81	40776	39734	79	1207	1313	10	3025	2608	34	5510	5365	39	8771	8904	47	172737	162135	91	0.511812
100295	96535	83	44272	43420	80	1776	1732	20	2987	2644	35	6393	6339	41	9911	9426	51	207283	194135	93	0.511812
245133	180064	111	109376	83027	102	3635	2338	38	5397	4185	44	10858	8040	63	18514	14568	75	384341	284717	113	0.5128
76377	74133	79	18345	17706	55	1184	1341	13	1803	2155	24	4971	4848	37	7593	7463	45	153586	147540	84	0.513788
164063	136124	99	66337	54925	94	2516	2107	27	3883	3324	41	8621	7244	50	14136	11897	74	295659	248697	104	0.513788
125766	110045	104	43957	38011	85	2131	1879	25	3606	2896	32	7405	6642	45	11878	10849	60	238876	210001	90	0.513788
80321	78994	77	17203	16812	52	1156	1123	9	1685	1810	16	3598	3413	33	5708	5530	40	144654	137543	84	0.52268
156418	128560	94	50963	43114	90	2422	1885	25	4489	3566	42	8065	7014	52	12564	11147	59	248304	215006	100	0.528609
143962	122872	93	68987	58718	90	1648	1461	18	3045	2563	33	6387	5357	46	10583	8833	54	212034	180366	98	0.528609
90165	87782	80	37272	36598	79	1560	1468	16	2105	1958	24	4703	4576	36	8448	8207	50	160505	156141	89	0.528609
125455	119227	100	62896	59763	83	1944	1895	23	2912	3052	29	8169	7627	46	12063	11349	62	272483	256925	89	0.532561
144345	93201	124	56396	32262	117	2097	1420	17	3523	2501	38	8226	5757	72	13006	8434	88	270465	175803	131	0.532561
120357	108332	87	52955	46921	85	1846	1501	22	3297	3465	28	7495	6903	46	11789	10717	55	237156	220152	91	0.532561
146076	127586	88	75160	64674	88	2749	2547	26	3706	3227	35	9224	7950	50	14973	13420	65	297204	267104	95	0.533549
211800	145195	110	96681	67711	103	2736	1979	31	5173	3700	46	11117	7778	67	16757	11635	72	325346	231260	109	0.533549
85874	86130	77	21924	22033	53	1405	1346	15	2877	2509	28	5300	5227	39	8633	8640	51	187044	175852	90	0.533549
204374	149789	109	62932	45615	104	4191	2860	40	5593	4545	43	11830	8832	63	17760	13001	79	354179	265532	110	0.534537
102514	97107	81	33733	31071	82	1430	1249	15	2208	2330	26	6032	5658	41	9617	9192	54	200976	191642	92	0.534537
106720	96803	93	47352	43012	83	1077	1196	10	2300	2076	29	5625	4945	42	8343	8112	53	159735	148070	93	0.535525
219113	166548	102	88199	65420	98	3391	2261	36	5795	4261	49	11785	8912	64	18044	12861	83	361404	283977	110	0.541453
68071	69026	76	17150	16958	51	1094	1024	4	1637	1906	20	3756	3860	33	6125	5730	42	116569	107781	85	0.542441
106754	102231	88	28008	27137	79	1684	1681	20	3024	2767	29	7651	7082	49	12805	13154	60	245622	231557	93	0.543429
110733	105531	83	33566	32930	80	1896	1839	22	3132	3084	30	6618	6179	44	10667	10213	54	217024	206327	93	0.544418
274890	197056	115	139366	103443	115	5082	3568	41	7806	5903	47	17269	12934	70	27942	20927	111	545584	404232	121	0.544418
238799	199293	107	123164	105007	103	5673	4596	40	10848	9227	58	22033	18289	81	33267	26910	103	640281	536695	114	0.545406
163451	138505	97	77053	66956	93	2427	2173	26	4122	3631	37	9327	8044	51	15463	13692	69	303482	266003	101	0.546394
50203	49751	77	21941	21345	66	429	498	0	896	930	0	2182	1892	23	3399	3310	30	87205	86738	83	0.547382
263102	194171	112	159802	124692	109	6156	4844	41	10743	8274	59	21852	17052	84	32989	25807	103	633900	482462	114	0.54837
43873	41460	84	20736	18767	88	605	601	0	703	548	0	2583	2195	29	3335	3095	33	80020	69263	88	0.54837
162999	136360	98	78284	65146	93	3376	2933	30	5525	5445	43	10800	9313	68	17310	14922	77	362239	329706	95	0.54837
98437	94203	84	34432	33373	79	1229	1365	15	2393	2652	25	5511	5130	42	9311	8512	54	183682	177322	86	0.549358
193618	147188	97	73475	55279	96	2459	1820	28	4419	3002	42	9104	6815	59	13582	10630	63	280148	214746	100	0.549358
155666	132727	91	49636	42742	92	2586	2243	26	3183	3075	33	8039	6680	55	13569	11522	62	263226	235891	95	0.550346
118641	109225	101	61251	58316	84	1607	1559	18	2686	2553	26	6021	5600	43	10726	9956	62	202095	190336	90	0.550346
117087	108984	85	40091	37706	82	1467	1134	13	2999	2451	29	5088	4917	40	8065	7097	48	183947	172440	88	0.554298
162997	146028	89	80191	72618	89	2275	1960	26	4210	3295	47	9449	8249	53	15671	13936	67	289321	261628	99	0.555286
166348	140952	93	68215	56369	92	2376	1874	28	4630	3977	38	8245	6875	49	13330	11035	65	284648	244927	101	0.556274
143919	113731	94	63546	49785	92	2171	1856	24	3395	2708	39	8188	7039	52	12992	10050	67	266265	215995	102	0.557262
86536	83180	80	25164	24460	69	979	924	0	1513	1610	23	3641	3751	32	5604	5324	40	120328	109611	90	0.557262
96659	94706	82	23757	23370	64	1892	1778	24	2490	2555	27	6016	5944	41	9452	9232	47	200039	194404	90	0.55825
108955	101629	89	48137	45974	80	1324	1385	16	2435	2207	23	5618	5760	42	7687	7200	43	175469	159898	89	0.559238
95703	92604	79	41876	40862	79	1365	1285	13	2300	1927	28	5050	4854	39	7775	7649	50	164259	156983	90	0.561214
130573	114090	98	50726	44704	87	2124	1983	22	3677	3472	32	8265	7714	50	13244	11058	66	263864	235699	96	0.561214
76914	71827	82	33584	29999	80	1217	1223	10	1746	1623	18	3545	3353	34	5708	5232	40	117897	106377	88	0.563191
92666	87596	83	43723	40746	80	1469	1347	15	2489	2327	27	5235	5171	37	8855	8721	52	192261	181196	89	0.566155
195752	157725	99	73647	59759	95	3037	2270	31	4582	3833	38	9899	8107	58	13448	11770	62	275350	239579	103	0.568131
149701	121890	93	61784	49717	92	2269	1640	28	3986	3145	39	8259	6891	52	12691	10183	64	272769	220224	105	0.569119
168646	140715	96	59594	49376	94	3019	2069	31	3993	3548	37	8048	7091	50	11887	10306	62	255004	220361	105	0.570107
134972	115166	91	53285	44808	88	2224	1746	26	3816	3752	35	7768	7032	47	11862	10602	60	225021	201761	94	0.572083
101288	99407	83	23463	23024	62	1583	1729	19	3505	3490	31	7785	7392	45	12688	12269	59	250324	230469	93	0.572083
133747	122083	89	49407	45902	84	2240	2062	22	3888	3160	40	7959	7359	48	12566	12469	56	243881	227211	93	0.573071
88168	89250	76	41547	41230	77	1571	1536	19	2526	2541	23	4782	4519	40	8322	7469	58	160928	159032	91	0.574059
194025	159698	98	54862	43303	97	2738	2324	28	4797	3950	39	9516	7361	57	15044	12164	78	297309	243719	103	0.576035
117195	108658	98	55355	51592	84	1750	1780	19	3515	2853	36	8177	7497	52	13014	12165	61	267039	253679	90	0.578011
136891	115038	94	56058	47239	88	1911	1824	18	3623	3232	35	6979	5978	49	11590	9644	55	208911	179264	94	0.586904
85567	84608	81	35112	34318	78	1411	1206	15	1966	1881	21	4564	4197	37	6915	6504	46	151423	144715	87	0.586904
90504	88804	86	42365	41841	77	1028	978	0	2463	2656	24	4115	4021	35	6663	5937	46	130100	123304	86	0.587892
160565	129317	101	62401	48782	96	2153	1782	24	3815	3006	39	7262	5768	48	11398	8870	62	228721	185807	101	0.587892
70686	71597	79	25093	25011	73	826	823	0	1781	1357	19	3049	2973	29	4501	4384	38	123338	118228	81	0.591844
90760	80644	85	39382	34831	82	1653	1393	19	2207	2230	26	4788	4276	42	7716	7081	51	157623	143176	94	0.591844
249027	178544	110	102244	73872	103	3454	2324	36	6183	4795	47	13144	8837	66	19719	14117	90	394390	293069	111	0.592832
107739	105655	81	44935	44220	81	1698	2016	20	2791	2781	27	5977	5978	40	8140	7700	48	192375	179999	92	0.592832
150583	126062	92	64573	54638	90	2415	2060	26	3996	3255	34	7215	5854	50	12037	9059	66	230362	204142	101	0.594808
80171	80103	78	32965	32596	77	1037	1110	8	1302	1415	15	4203	4063	35	6902	6674	45	141367	135481	88	0.595796
54303	51171	74	21923	21014	65	873	669	0	1193	1144	11	2627	2454	28	4409	4800	33	89391	87352	76	0.596784
122708	116707	85	53302	50786	82	2049	1951	24	3540	3591	30	7570	7039	46	11992	11341	59	241750	232228	92	0.597772
107523	91679	86	37667	31093	84	1516	1362	16	1990	1909	24	5910	5020	44	8919	7534	52	197931	174115	96	0.59876
133443	116372	91	46591	40649	87	1785	1584	22	3352	2888	31	6544	5980	43	10426	8732	61	211785	184948	96	0.599748
32525	33508	67	15160	15112	49	352	379	0	1018	1100	7	1622	1523	19	2558	2974	26	54985	51406	79	0.600737
169264	133217	105	64621	51528	94	2584	1961	29	4909	4143	44	9611	8022	55	14117	11444	73	290590	242523	104	0.600737
106154	100475	92	42146	40209	80	1870	1491	18	2856	2367	28	5546	5249	40	8243	8042	54	178968	172506	92	0.602713
162780	138883	108	84631	74002	92	2867	2432	29	4947	3900	45	9789	8771	54	15921	14012	76	308357	279034	99	0.605677
320003	240532	141	216476	176816	129	7144	5664	44	15831	13380	69	32013	26463	108	49929	39748	123	1.04636e+06	819540	134	0.609629
177643	146448	95	77862	64012	93	2587	2079	28	4437	3651	39	9507	7760	55	15187	12475	71	316466	263240	99	0.609629
146113	120486	92	56980	46564	90	2516	2167	27	3476	2835	36	7741	6966	46	12093	10341	61	246070	207440	94	0.609629
108267	105905	84	20952	21490	49	1929	1956	23	3451	3782	29	7882	7454	46	11314	10719	55	222811	212899	87	0.609629
167947	135166	96	67971	54287	94	2714	2418	29	3760	3456	36	9461	7424	57	15386	12565	71	306798	251267	99	0.610617
121175	115427	87	38798	36154	83	1619	1621	20	3130	2740	36	7370	6990	43	11217	11057	50	231168	220386	89	0.611605
154043	132274	96	63943	54937	92	1999	2008	22	3367	2970	34	7304	6369	48	10910	9556	59	225074	203655	94	0.611605
79624	76056	85	35897	35072	78	1029	1060	6	1501	1474	18	2995	3305	30	5013	4611	38	108109	104748	79	0.615557
96976	94083	81	31032	29509	78	1268	1346	13	1812	1656	24	5127	4752	38	7650	7148	52	144173	138833	89	0.615557
117742	108299	85	56828	52108	84	1712	1542	18	3008	2561	28	6401	6108	44	9214	8521	51	183103	170576	92	0.615557
294132	222272	117	146108	115949	111	6026	4810	41	10741	7819	56	23879	18152	93	38328	29930	112	755880	574162	123	0.615557
160020	137595	98	55594	46421	91	2368	1971	25	3571	3001	38	7568	6450	47	12859	10522	66	247197	206704	99	0.616545
145048	129044	91	50192	44107	87	1957	1519	23	3957	2798	40	7170	6485	47	11209	9922	62	217826	192536	95	0.618522
95478	92389	82	29044	28011	78	1338	1446	17	2724	2352	28	5874	5663	39	8922	8453	53	189012	184363	90	0.61951
126325	102409	91	57508	45560	90	1859	1355	23	3251	2600	39	6677	5203	48	11662	9413	59	209808	171882	96	0.620498
98194	90237	98	42304	39969	81	1635	1471	18	2765	2476	29	5857	5405	45	9395	8912	50	189411	176179	83	0.622474
86991	84503	84	39649	38980	78	1160	1152	9	2113	1981	23	4712	4363	39	7131	6998	45	148146	143186	88	0.622474
108096	105202	83	48825	46750	81	1518	1508	17	2868	3138	27	6644	6466	45	11011	9578	63	216606	207159	85	0.625438
174254	134073	105	74389	57878	94	2178	1683	25	3781	3189	41	9040	7089	58	14017	10962	66	285717	225499	101	0.627414
139250	122757	93	74819	67870	87	2014	1714	23	4078	3319	35	7356	6590	47	13161	12102	63	310659	280568	96	0.628402
63114	61093	90	27256	26829	75	1032	1038	6	1444	1200	13	3027	2848	32	4279	4376	34	85130	82437	80	0.628402
98666	95461	81	49018	47339	80	1419	1381	13	2364	2287	25	5672	5579	40	9609	9059	60	193451	181050	90	0.630378
126673	111655	89	59120	52307	86	2063	1678	21	3087	2690	32	6966	6040	49	11371	9963	58	228545	199917	98	0.630378
235376	182754	106	88800	66388	103	3433	2648	35	6228	4868	46	12337	9504	62	19206	14855	80	378393	291017	115	0.632354
225870	192803	109	101661	85817	97	3208	2735	31	6306	5865	46	12974	11266	61	20893	18453	76	404886	362414	106	0.632354
311591	235596	134	217702	164308	128	9904	7590	49	15850	11696	69	35219	26046	124	53712	40727	126	1.03822e+06	777890	138	0.633342
89228	87011	78	29737	28770	78	1441	1420	18	2534	2468	28	5216	4799	41	7587	7462	46	163113	158564	83	0.640259
124495	109044	89	62305	54158	88	1761	1551	18	3126	3345	30	6765	6268	45	11105	10398	59	219348	208888	89	0.641247
97034	93943	81	38131	36317	79	1421	1643	16	2333	2218	27	4695	4266	38	7392	7000	47	147488	141610	83	0.642235
154138	124458	92	62432	49584	92	2211	1906	26	3657	3060	37	8091	6675	51	13064	10638	60	272481	215619	101	0.646187
113399	108773	82	34723	32835	79	2188	2171	23	3947	3172	40	8544	7653	52	14103	12383	68	304303	285013	90	0.649151
162412	130510	95	68006	54350	93	2859	2188	33	3921	3234	40	9689	8157	56	15905	13698	67	309575	262796	104	0.650139
103012	99053	82	46655	44565	81	1800	1638	19	2359	2279	27	5154	4658	39	7652	7640	44	172347	161291	85	0.650139
313023	198994	132	161441	110171	128	6399	4202	47	8678	5681	60	18696	13164	76	25831	17779	97	528657	369864	135	0.651127
157717	129725	94	56509	46104	91	2013	1639	20	3858	3144	37	7365	6081	52	10928	9276	59	206916	169080	99	0.651127
242203	192707	106	128284	108031	104	3891	3055	37	6642	5956	45	15624	13426	65	25249	21400	92	503889	435430	110	0.651127
127219	104623	95	54035	44687	88	1620	1321	18	3137	2501	32	6103	5074	48	9234	7239	57	191283	158796	97	0.652115
101951	96045	98	37867	36421	79	1596	1495	17	3068	2969	29	6711	6587	43	10213	9738	54	206992	190003	92	0.652115
127631	117169	90	49252	45117	84	2291	2085	25	3995	3349	37	8305	8214	47	14276	13359	66	279302	265751	89	0.653103
97856	93823	83	97536	94874	82	2512	2229	26	4309	4315	34	9174	8934	48	14561	13608	70	325326	304206	90	0.655079
84623	79012	84	29774	27581	77	1403	1351	17	2172	1803	27	5761	5255	43	9422	8760	53	172802	159874	88	0.655079
122061	101076	91	56003	46635	89	1502	1202	14	2940	2429	30	6020	4761	47	9334	8212	55	189724	155105	97	0.655079
182257	132932	100	71290	53753	97	2332	1709	27	3999	3085	42	8851	6572	57	12901	9891	66	263568	190659	105	0.659032
48404	46606	75	15187	14806	51	690	707	0	1425	1139	11	2949	2893	30	3915	3648	33	85611	84228	84	0.66002
171257	140660	108	67201	54616	95	2316	1901	26	4697	4195	38	9663	8093	57	14147	11990	67	309979	266794	101	0.661008
180644	141493	109	71121	55944	95	2278	1607	28	5277	3818	44	9540	7386	56	13879	10986	68	262614	220821	102	0.662984
83935	82949	81	35486	34701	79	1328	1310	15	1977	2043	27	5061	5077	38	8733	8715	52	166110	155982	92	0.662984
144661	120690	93	58554	49122	90	1972	1845	20	3300	3019	34	7406	6213	51	11986	10683	59	225825	201618	98	0.662984
140444	125946	89	89025	81750	87	2332	2028	26	3976	3460	38	8203	7281	49	13331	12200	64	274909	257706	93	0.663972
42260	42736	67	15159	15049	49	836	739	0	950	945	0	1955	2080	23	3455	3773	30	72823	71588	80	0.666936
145949	129629	101	72718	66299	88	2579	2425	25	3863	4381	33	8867	8119	49	13039	11849	57	288878	268694	94	0.666936
92013	89649	81	32098	31360	77	1330	1200	12	2483	2400	29	4642	4249	38	7659	7514	47	150219	143856	86	0.668912
123634	111454	88	50093	45047	88	1634	1620	18	2956	2317	29	6575	6342	43	11562	10175	61	234053	215107	91	0.672864
203866	174977	101	100083	87657	97	3904	3657	32	8438	7268	53	16477	14359	74	24122	20851	94	471807	429150	101	0.673853
136846	120739	101	48138	43011	85	1827	1783	19	3501	2951	37	7660	6750	46	13596	12484	64	244557	220577	91	0.675829
149828	131130	98	67947	60660	88	2652	2248	28	3984	3587	35	8220	7348	49	14153	12590	65	279264	243725	96	0.678793
135989	123723	87	71261	65891	86	2356	2146	22	3751	3322	34	7820	6483	51	12109	10839	58	249087	215489	89	0.680769
129423	106710	90	56023	45489	89	1864	1554	19	3377	2951	32	7439	5943	48	12097	9485	64	240991	197037	101	0.681757
117210	107113	86	52572	47161	88	1788	1600	19	2705	2605	29	6335	5597	47	9645	8503	58	215079	196275	102	0.681757
41104	38821	83	15751	15714	49	562	468	0	530	714	0	1531	1625	20	3162	3316	30	59882	58203	80	0.683733
125005	109644	88	53813	47243	86	1828	1279	22	3054	3007	28	6764	6243	46	10428	8663	61	200750	183168	91	0.684721
166011	134186	93	67277	54615	90	2405	1962	27	4827	3178	42	9459	7748	56	14762	11472	66	294409	244541	100	0.684721
126421	109920	90	46349	40691	85	1737	1574	23	2734	2621	24	6043	5385	44	9356	7859	49	245703	231160	88	0.685709
88761	85071	93	41516	40577	79	1172	1181	10	2306	2496	27	4688	4816	35	7143	7134	42	152612	148300	86	0.686697
139403	127523	88	59930	55552	85	2784	2400	29	3894	3892	35	10114	8998	58	15638	14261	66	324206	287003	92	0.686697
90621	88320	80	18323	17862	55	1169	1433	13	1995	1739	24	4908	4881	37	7721	7677	44	151031	142341	88	0.687685
137252	123009	89	51870	46919	86	2603	2514	26	3999	3769	34	8774	8197	59	15115	13188	71	281737	270203	95	0.687685
178443	143168	104	76090	63306	94	2798	2247	29	5962	5169	43	11512	9461	57	18518	15264	72	377790	321322	105	0.689661
204519	155295	100	84924	63478	99	2999	2175	32	4309	3307	40	9854	7402	59	14643	11077	73	281834	213905	108	0.691637
66654	67130	75	25613	25672	74	855	987	0	1540	1546	20	3671	3489	33	5989	5816	41	128441	125523	83	0.692626
87004	83997	84	44876	44598	78	1186	1053	7	2393	2210	24	4488	4366	36	6966	6576	48	149047	136465	92	0.693614
107499	101185	86	34498	33327	80	1641	1520	18	2464	2310	27	5389	5240	37	8358	7954	49	181283	167050	89	0.694602
155740	126569	98	64870	53610	93	2547	1918	28	5116	3987	47	8528	7710	50	12194	10554	64	264268	234037	95	0.69559
137143	128613	87	65020	61606	84	2524	2140	27	3818	3671	30	8737	8769	49	13876	13021	60	270166	258626	95	0.697566
202704	153786	99	71780	54552	97	2989	2167	35	5707	4477	47	10642	7974	61	17967	14151	73	345657	254120	107	0.698554
197660	163738	113	102412	87318	113	3528	2945	32	6349	4934	46	14329	12039	68	23252	18707	94	454025	368992	113	0.698554
143892	125624	92	71080	63286	89	2177	1739	26	3568	3126	32	8200	7218	52	13273	12175	69	263163	237063	93	0.699542
197684	166433	108	128680	114400	94	5500	4654	40	9197	8673	51	18758	16059	77	27936	25216	89	575884	499442	103	0.699542
130560	112633	89	54509	46624	86	1527	1492	16	2628	2397	30	6102	5035	44	9357	8784	53	193450	163062	91	0.699542
194369	165560	107	124777	112265	95	5109	4288	38	8447	7225	50	16869	15187	71	28349	25499	91	531099	485715	100	0.70053
204343	145282	105	84603	61438	100	2807	2006	32	4903	3382	49	10188	7374	58	15752	11443	71	311369	222718	106	0.70053
96755	94489	80	23822	23654	57	1563	1713	18	3514	2999	33	5546	5632	39	10315	9650	58	187248	180567	84	0.70053
207546	178334	100	111560	98524	97	4048	3827	34	7260	6702	52	13911	12732	62	20749	19137	85	410136	369311	100	0.706458
140533	118887	98	53190	44886	89	1870	1448	22	2981	2556	33	6850	5931	49	11561	9292	57	204457	172194	96	0.706458
208019	180541	106	107622	93573	100	3268	2968	31	6561	5958	47	14059	12623	68	22071	20057	83	442005	412718	107	0.708434
121523	107736	91	40117	35150	85	1807	1430	19	2794	2385	32	7014	6089	46	10381	9300	54	226660	200517	95	0.709422
107358	103231	84	22976	22214	65	1447	1343	18	3603	3293	31	6008	5911	43	8483	7843	49	178662	172576	89	0.711399
119061	108473	88	50149	46150	83	1702	1448	18	2833	2924	29	7247	7021	46	11104	11006	53	239167	229290	92	0.714363
98251	97869	79	34905	34448	77	1407	1366	14	2629	2752	25	5150	4863	42	7369	6880	45	147691	142578	88	0.714363
91890	89737	85	31212	30826	78	1252	1237	14	2494	2210	28	5089	5156	38	8510	8229	51	178637	167343	94	0.718315
177430	134841	101	58267	42200	99	2713	2024	31	3444	2489	36	7215	6157	49	10684	7910	56	209505	161002	107	0.721279
134623	126800	85	68909	65761	83	2109	2148	22	2943	2951	31	7579	7121	46	11550	10775	59	243072	221976	92	0.722267
142078	128211	87	51249	44419	88	1605	1423	16	3338	2859	32	6997	6874	45	10343	9743	64	225111	204725	95	0.723255
151334	132035	94	47221	41009	87	2139	1724	26	4098	3520	35	8627	7851	46	13521	12163	65	240513	223412	95	0.725231
68303	66657	83	26983	26281	75	816	681	0	1509	1469	18	3203	3144	32	4853	4744	36	114837	110833	87	0.727207
125597	110052	92	51554	45651	85	1646	1563	20	3269	2583	33	7290	6706	46	12648	11242	62	241264	220273	95	0.728195
88137	81331	84	29440	27441	80	1602	1429	19	2611	2516	27	4818	4958	37	8413	7258	58	155549	145225	86	0.730172
190989	148479	100	86751	67463	96	2683	2393	27	3792	2954	43	9985	7618	58	15276	11780	70	357450	278405	103	0.73116
101473	94123	92	44131	41451	80	1521	1298	16	2941	2901	31	5828	5592	41	8623	8212	54	180000	166573	87	0.733136
104746	99247	86	26213	25011	79	2967	2585	30	4474	4614	36	13017	12663	60	7821	7845	49	293750	279491	89	0.733136
104802	99513	83	41302	39478	80	1141	1348	13	2512	2588	27	5010	5108	40	8304	8282	48	170255	159524	87	0.734124
228560	174950	107	80345	62294	103	3798	3172	35	6749	5579	51	14450	11777	67	24245	20964	89	470079	401771	113	0.734124
108852	102996	89	52904	51128	82	1648	1543	20	3267	2879	31	6544	6308	44	10817	10744	59	225095	211135	86	0.735112
62299	61303	74	26348	26144	74	1405	1153	13	866	1323	13	3873	3596	34	5958	6403	38	110843	109628	79	0.735112
99611	94167	82	45574	43372	80	1558	1239	15	2508	2229	26	4769	4653	37	7295	7040	47	171638	163467	83	0.735112
168705	135324	99	61811	50324	93	2297	1739	26	3693	3228	38	8541	7520	49	14897	11695	67	289735	249235	98	0.7361
107877	99961	84	42734	39008	82	1697	1647	19	3279	3379	32	7272	6879	44	11680	11445	68	235482	218774	89	0.738076
73267	72078	78	31960	30204	77	920	849	0	1625	1359	20	4173	3803	38	6171	5384	44	134788	131212	83	0.738076
125044	113684	86	48488	44641	84	1906	1709	23	3170	3298	29	7633	7315	49	11093	11169	55	240205	225443	88	0.739064
170798	137862	94	66093	51274	92	2295	1797	27	4670	3392	42	8627	6697	52	13367	10485	67	280285	236918	94	0.739064
83528	82304	79	22365	22477	56	1249	1104	11	1834	1794	24	4240	4193	34	7686	6825	54	133292	128850	82	0.739064
211585	151969	112	91855	65027	99	3668	2417	40	5372	4105	43	11353	7803	63	18531	13184	76	382376	279431	107	0.740052
79753	76504	78	32140	31404	77	1418	1380	16	1931	1977	19	4793	4272	37	6881	6374	45	141982	138582	87	0.742028
170936	147107	108	57651	49666	91	3097	2777	30	4628	4225	36	10506	9521	59	16636	15553	75	342490	318360	108	0.742028
158140	141729	89	48498	43460	86	2353	2126	26	4483	3425	45	9642	8948	51	12554	11546	59	279665	258388	94	0.742028
113048	107092	85	78645	74593	84	2061	1978	22	3126	3198	33	8007	8253	46	12861	12102	61	257108	240518	87	0.743016
225863	166262	110	91305	66779	104	3366	2458	33	5713	4480	45	12191	9081	62	19283	14501	88	393996	296990	113	0.744004
90403	86521	84	25692	24996	68	1803	1720	20	2337	2263	28	4825	4615	37	6719	6929	41	150336	143280	87	0.744004
130894	108723	90	57967	48789	89	1724	1480	17	2720	1832	34	5126	4240	43	7512	5875	58	163494	137838	97	0.74598
161647	131447	95	67710	54936	91	2536	1914	27	4498	3407	41	8933	7309	56	13209	10275	65	265613	218860	100	0.746968
300633	222461	130	174137	129369	121	7171	5565	45	13982	10336	76	29509	22560	114	43570	33903	116	858670	656472	127	0.747957
70685	69393	79	22484	22038	65	974	1057	5	1740	1391	17	3694	3364	33	6202	5921	44	135712	128282	84	0.749933
243183	190522	109	108160	84504	107	2944	2167	35	6720	4844	48	13206	10190	58	20251	15592	82	416444	341456	117	0.752897
96271	94210	85	45546	43689	80	1381	1399	16	1917	2365	23	5317	5185	39	8027	7959	48	177786	168910	83	0.753885
100033	96026	83	40161	38985	79	2359	2057	25	3587	3900	32	7731	6929	49	12382	11373	67	236500	218263	88	0.753885
85698	81452	82	27636	25923	77	1216	1193	12	2660	2026	28	5016	4731	40	6984	6490	44	150949	145748	87	0.754873
122778	112791	86	59201	54875	83	2007	1705	24	3524	3017	30	7607	7258	44	12210	11734	65	253626	239910	95	0.755861
84633	82558	94	26310	26092	72	1057	984	0	2717	2473	31	4255	4104	36	6654	6830	43	139687	134751	88	0.755861
185801	143909	99	70613	54655	93	2688	2235	29	4225	2991	39	9950	7263	60	16151	12491	78	313612	244103	107	0.756849
89527	88623	80	26064	25328	78	1379	1347	14	2054	1982	21	4773	4908	36	7682	7179	46	156224	150527	92	0.759813
176981	140720	95	65445	51905	93	2525	1982	29	4496	3785	39	10024	7788	62	15683	12569	75	314515	252061	101	0.760801
132843	122286	88	47986	45195	84	2729	2568	27	4076	3798	33	8615	8226	49	12532	11909	67	281348	262566	95	0.763765
191070	140872	116	80208	62996	105	2077	1715	26	4278	3395	41	10005	7648	55	14845	12197	70	314709	242247	112	0.764753
250102	203747	108	114344	93104	106	5259	4192	39	8159	7029	53	20067	16663	91	29714	25477	101	599736	484109	112	0.765741
95913	96274	80	37048	36243	78	1333	1271	16	3003	2591	30	5978	5670	42	9671	9698	56	192058	183697	84	0.76673
207852	164658	102	108419	83939	101	3268	2624	34	4969	3746	46	12114	9879	64	18851	15068	77	396776	313790	106	0.767718
52207	53072	75	16081	15974	51	460	572	0	1007	1168	8	2338	2290	26	3955	4007	36	81231	78401	81	0.768706
120250	113652	92	29852	28639	81	2236	2243	23	4076	3613	37	7828	7139	46	12867	13026	58	258009	245323	92	0.770682
122056	119799	83	28539	27666	79	2119	2052	23	3286	3123	30	7825	7605	47	12431	12154	56	259236	248102	92	0.77167
138418	112785	106	54987	45462	89	1894	1689	22	4005	2898	41	7671	6172	53	14011	11853	64	277267	221793	102	0.774634
94796	87089	97	26443	23505	97	1743	1667	19	2292	2283	25	5655	5120	40	8858	7797	52	181036	154476	97	0.774634
108090	102315	90	32845	31633	79	1839	1708	23	2880	2740	28	7408	7099	43	11963	10758	61	232106	216220	91	0.774634
145465	124559	94	66295	57530	90	1955	1694	24	3473	2896	35	6352	5423	44	10631	9031	55	199567	178273	94	0.775622
60209	57655	78	16275	15959	49	800	674	0	1893	1545	15	3040	3102	30	4672	3840	42	95870	92035	84	0.77661
128465	118775	89	59436	52711	87	2042	2088	22	4202	3783	37	8907	8232	51	15157	13181	75	283984	259320	97	0.778586
151787	131549	92	76244	65624	90	2418	1821	29	4064	3825	35	9672	8439	61	15617	13670	75	318172	284138	99	0.778586
112192	100969	89	50808	45502	84	1532	1740	20	2249	2061	28	5410	4613	41	8250	7117	55	172224	148237	93	0.779574
121411	113969	100	39097	37657	81	1806	1924	21	3355	3109	36	7445	7211	43	11020	9693	66	234515	215411	91	0.78155
44054	42192	74	9114	9030	42	704	864	0	853	676	0	2204	2264	25	3845	3404	38	72735	71470	86	0.788467
165664	125645	96	78113	58952	95	2393	1997	24	3443	2863	36	7660	5554	52	13451	9925	64	254010	196718	103	0.788467
208010	166634	104	95400	79174	95	3359	2385	36	4876	4597	41	12349	10496	64	18562	15857	77	388213	341295	103	0.788467
187198	161694	102	95072	83250	95	3938	3471	32	5968	5518	41	13767	11633	64	20348	17855	81	401793	338137	106	0.789455
193613	145576	99	69078	49341	98	2735	2039	34	4564	3370	45	9375	6878	58	14793	10544	67	280171	208891	104	0.793407
95493	91649	82	44915	43368	80	1483	1471	16	3288	2748	32	4870	4624	37	8344	7695	53	146028	138101	87	0.796371
184160	151473	96	48309	38502	90	2064	1638	24	3691	3264	35	8260	6935	50	13828	11234	64	276675	239477	97	0.797359
98734	96094	84	29309	28851	79	1730	1703	17	2682	3181	26	6240	6017	46	10888	10836	51	221592	208690	88	0.799335
141416	125982	92	52445	45477	89	1832	1857	19	4160	3478	40	8265	8002	46	14439	12817	70	288505	264261	96	0.799335
107834	99300	87	46188	40814	84	1471	1002	2	3156	2825	33	5650	5547	41	8919	8620	50	189401	166922	90	0.799335
162921	138632	94	71021	62052	90	2447	2187	26	4426	3947	38	9131	8445	49	15118	13717	64	276916	261190	92	0.800323
102836	100299	80	18628	18070	52	1834	1468	20	2822	2128	32	5499	5003	42	8683	8412	50	188235	177960	88	0.800323
80993	79372	81	36000	35036	78	1255	1073	8	1871	1821	21	4123	4084	37	7088	6256	49	142467	136618	88	0.802299
146266	123597	90	70873	60517	90	2153	1743	24	3871	3066	36	8309	7256	52	14329	13010	66	299634	265895	96	0.802299
170684	148980	94	51917	46036	90	2526	2382	25	5160	4743	40	10002	8997	52	15714	14880	66	296700	270687	95	0.803288
214363	155527	109	83161	60542	104	3070	2209	37	5073	4019	41	10924	8022	61	16969	11892	78	319349	224417	115	0.804276
133706	113110	94	56485	46809	90	1584	1355	18	3716	2841	36	7298	6290	48	10673	9297	63	214782	184048	95	0.80724
131069	114803	89	65348	57216	88	2021	1716	22	3001	2711	27	6875	5989	47	10119	9310	54	214317	191878	95	0.810204
99841	93490	84	43384	40479	81	1725	1581	17	2901	2418	31	6175	5484	43	9883	9891	54	211653	198167	94	0.811192
98941	93077	89	42586	40554	80	1701	1574	20	2689	2405	28	5989	5779	40	9957	9054	63	189830	180988	87	0.81218
198318	164537	97	76042	62447	95	2806	2251	30	4934	4340	41	9952	8530	57	17319	14271	71	353268	305357	104	0.813168
95066	91411	83	32888	32135	77	1715	1862	18	2517	2317	30	5630	5757	38	8978	8788	51	185495	177547	88	0.813168
118291	97952	102	50814	43715	88	1958	1459	25	2859	2636	31	6525	5820	43	10708	9549	60	212998	187838	96	0.814156
139732	117343	98	61153	51501	89	2207	1721	26	3022	2479	35	6910	5530	51	10564	8826	56	228134	192965	97	0.816132
82588	82194	78	25086	24936	74	1223	1186	10	1950	1451	26	4833	4574	38	7610	7921	45	157284	148939	91	0.820084
154806	133380	97	62472	53043	89	2237	1906	25	4253	3478	37	8542	7421	52	12451	9879	63	275223	245225	100	0.821072
216912	158474	100	80289	59069	99	2584	1794	31	5068	3503	44	10052	7543	57	16147	12093	70	342652	259592	109	0.823049
112342	105632	82	42132	40082	81	2629	2310	27	3580	3361	33	7550	7279	46	11817	11561	56	234767	216223	86	0.823049
87401	84677	80	33914	33045	77	902	924	0	1989	1923	21	3720	3657	32	5850	5777	39	111844	108460	85	0.823049
96501	92862	87	34977	33967	78	1426	1425	14	2373	2082	28	5275	4906	39	8376	7623	49	175290	162176	86	0.824037
170118	137633	96	73558	60915	94	2185	1864	25	4390	3731	40	9463	7980	56	14247	12058	69	300148	259163	100	0.825025
135877	122712	88	58289	50648	89	2090	1830	24	3634	3358	37	8193	7417	52	13980	12445	72	265318	233825	94	0.827989
153368	136719	93	71605	64794	89	2109	1935	23	3880	3565	35	8517	7358	54	13403	12780	64	266644	251716	94	0.827989
79458	75966	79	26657	26105	76	921	1103	7	1726	1806	20	4940	4702	38	7808	7441	44	149605	146390	87	0.829965
153567	128054	106	55044	46495	89	2185	1754	27	3501	3087	34	7628	6562	51	13300	11680	69	263383	233207	93	0.830953
85873	81927	81	30320	29265	78	1640	1620	19	2854	2656	31	6382	6097	41	10941	10718	59	232424	211438	88	0.831941
110269	105019	85	42133	41019	81	1527	1476	15	3575	2981	32	6925	6423	44	11354	10892	51	239815	224640	90	0.833917
136344	125804	90	48636	46457	83	1967	1642	21	3305	3304	31	7244	6667	46	11139	10155	61	245112	228368	94	0.835893
102331	96013	95	28578	27051	80	1946	1715	21	2768	2734	29	7259	7148	44	12275	11493	60	234749	223653	92	0.837869
96331	87999	95	36418	33277	82	1553	1316	19	2764	2664	29	5670	5400	42	8818	7855	54	178377	166863	92	0.838857
134442	112048	92	52732	44264	88	2104	1709	25	3698	2840	35	6995	5806	47	11418	9808	62	231023	198312	95	0.838857
169430	134743	97	80179	66870	94	2513	2228	26	3950	3428	40	8292	6978	51	13673	11107	70	266082	216103	102	0.839845
50563	51253	67	16601	16315	49	798	747	0	739	944	0	2229	2242	26	3160	3360	30	78648	77908	79	0.839845
90874	86754	85	47758	46197	78	1304	1236	13	2360	2523	28	5744	5811	39	8340	8039	47	184374	174337	86	0.84281
168092	145960	94	86720	73657	92	2808	2339	29	5127	4217	43	9472	8049	52	15344	13037	70	316450	278166	98	0.843798
87728	83902	81	32611	31627	77	1618	1721	17	3299	3301	34	6686	6622	44	11195	11417	56	217375	203792	90	0.843798
89734	84039	83	42331	39538	80	1814	1631	20	2851	2622	28	5978	5659	43	8911	8640	49	173143	161184	87	0.845774
96686	90528	94	37378	35393	80	1442	1474	16	3210	2667	31	5951	5893	41	10717	9974	56	204049	189910	89	0.849726
165996	140281	93	86394	73098	91	3209	2456	32	6110	5040	46	12383	10236	65	17858	14682	79	360638	309259	102	0.849726
28029	28209	69	8390	8384	41	853	925	0	3234	3595	32	3335	3211	31	1925	1991	23	68466	68684	73	0.851702
189328	156718	111	80854	67177	94	2741	2421	27	5134	4528	43	9575	7630	60	14837	12429	70	282277	239450	100	0.851702
131395	115442	91	58809	51196	88	2339	1714	25	3638	3217	33	8113	6810	56	13200	11639	63	249179	220323	95	0.853678
231590	160091	112	87446	61293	108	2989	1912	32	5111	3208	47	11970	7926	64	20144	12564	96	369257	260405	118	0.853678
112741	104546	88	55312	52494	83	2207	2179	23	3677	3374	33	8761	7942	51	12854	11995	62	272946	256445	87	0.855654
125741	111402	87	41655	36393	83	1711	1485	18	2753	2399	28	5999	5698	41	10062	9809	57	218789	195947	88	0.856642
144765	128908	92	40340	34674	87	2280	1958	23	3480	3136	33	7607	6756	47	12085	10168	63	252401	228265	92	0.85763
108663	103458	89	32833	31289	80	1131	1115	7	2590	2207	27	5044	4671	38	8467	7982	53	164499	158172	86	0.858618
119562	112086	86	41469	38156	83	2123	2099	23	3586	3249	35	7756	7358	46	12840	12446	63	260040	247216	89	0.859607
114900	106788	88	42876	39095	84	1745	1472	17	2835	2828	30	5883	5504	42	9767	9257	54	199332	187124	87	0.861583
95248	93234	79	23900	23348	69	1545	1470	17	2357	2495	27	5771	5236	41	8398	8166	46	182055	172991	85	0.861583
96433	89307	98	40137	38232	80	1268	1273	13	2499	2102	29	5528	5610	37	8512	8485	52	179635	168642	89	0.864547
138308	123366	88	70113	62384	88	1741	1600	20	2704	2927	28	7045	6341	47	10714	9804	51	207312	193383	92	0.865535
109886	105259	86	25964	25379	79	1984	1945	22	3937	3544	33	8452	7711	50	14465	14248	62	267527	256497	94	0.867511
104748	103293	82	22225	21443	63	1807	1698	19	3371	3399	34	6932	6732	45	10726	9724	56	233761	221037	88	0.867511
92990	90464	79	42520	40541	80	1357	1243	14	2453	2125	26	5307	5294	39	8028	7613	46	169587	162136	85	0.867511
90783	86607	81	35220	33982	78	1748	1778	19	1562	1745	20	5452	5419	38	9044	8659	52	183542	175915	87	0.868499
140960	116593	104	58386	49312	90	1640	1300	20	3409	3079	32	6812	5784	46	9765	8563	52	211132	182636	99	0.869487
138867	118626	98	60326	51977	90	2368	1925	27	3664	3075	36	7094	6703	46	12464	10650	59	259511	219294	98	0.869487
111334	104337	85	50924	46540	84	1501	1451	17	2760	2599	31	6036	5936	41	8702	7402	52	182046	171524	90	0.870475
121515	115630	83	43648	40917	83	2163	2028	24	3481	3153	32	6690	6545	46	10758	9966	55	235357	221628	92	0.871463
140797	120192	106	79994	70663	91	2439	2311	26	4339	3966	36	9539	8567	55	14427	12633	66	282198	250484	106	0.871463
155007	139108	91	74668	68338	88	2785	2347	29	4678	4216	39	9985	9535	55	15315	14170	74	323140	302597	93	0.877392
175822	142164	95	79783	64049	93	2827	2143	31	4503	3620	41	10459	8699	62	16886	14842	71	341897	279136	99	0.87838
106888	99999	98	48793	45612	82	1403	1268	14	3361	2671	32	6502	6349	44	9915	9821	54	184981	176275	91	0.879368
166394	136641	94	64878	53214	93	2244	1662	24	3358	2905	35	8434	7331	52	11782	9748	59	259716	214774	100	0.880356
231320	165028	107	77325	54243	103	3506	2394	36	5184	3377	46	10175	7351	59	14787	10836	67	325387	231546	113	0.881344
151960	129698	92	58930	49083	89	2256	2070	27	3885	3558	37	7653	6241	52	12141	9851	61	249080	206284	99	0.881344
118845	109497	85	49123	45502	84	1799	1840	19	3492	3566	30	7563	6467	48	11993	10412	62	241040	215507	92	0.882332
110778	96943	87	41535	35831	83	1743	1763	20	2431	2003	33	6247	5011	49	9895	9024	60	193147	169770	82	0.88332
68226	65984	92	31323	30816	75	970	958	0	2333	1747	26	3061	3047	30	5313	5153	41	97711	95057	83	0.884308
220173	172160	99	94612	75902	100	3854	3070	35	5896	5041	45	12263	9436	65	18256	15164	73	366022	291724	104	0.884308
102039	97327	84	34911	33800	78	1415	1517	16	1678	1763	21	4849	4534	38	8169	7598	52	175663	166745	86	0.885296
166036	127008	104	60982	47598	97	2395	1960	31	3770	3059	37	7762	6204	50	12219	8903	63	263127	206000	103	0.886284
153174	129704	96	61736	50889	90	1840	1525	20	3398	2816	36	6961	5599	55	11796	9576	61	213546	186787	93	0.886284
173310	150420	92	87877	77311	91	2879	2725	29	5138	4087	43	9846	9263	56	15116	14020	76	298933	279144	93	0.887272
148564	124106	93	44907	35794	89	2128	1859	26	3772	3380	36	8293	6683	51	12518	10958	70	255630	215692	95	0.889248
149750	130905	94	58173	49863	91	2005	1862	23	4074	3659	34	8448	7080	51	13487	12538	58	269057	242882	92	0.889248
94661	91254	84	30244	28898	79	1520	1317	17	2417	2598	25	5640	5386	37	9649	9521	53	189002	180647	88	0.890236
87257	81147	93	41636	39615	79	1280	1294	14	1881	2225	23	4881	4919	35	8043	7967	47	164028	155742	78	0.894188
102367	100308	78	43340	41467	79	1798	1817	21	3260	2835	35	6440	6279	43	11355	10806	62	206205	199897	84	0.894188
104227	98334	84	45273	43044	81	1819	1669	22	2296	2478	26	5908	5573	41	9498	8641	58	198782	185097	86	0.897153
85239	84562	80	36406	35779	77	1491	1516	17	2554	2211	26	4176	3986	36	6487	6379	43	132240	130950	85	0.897153
82481	82381	77	28010	27429	77	1274	1401	16	2189	1963	24	4569	4308	37	7879	7408	45	150315	141428	90	0.900117
173418	143421	97	67119	53995	94	2761	1964	30	5413	4238	42	8696	7226	54	11936	8987	64	249428	205260	101	0.901105
127733	108139	91	45579	38176	86	1626	1359	20	2800	2225	33	6745	5579	47	10800	8765	67	233581	197493	96	0.903081
223975	169769	105	87121	67874	100	3181	2483	34	5833	4268	47	11668	9340	59	19391	14462	81	392227	299736	112	0.904069
111877	108442	84	45128	43306	81	1411	1486	15	2491	2563	31	5180	4822	40	7399	7307	45	167189	157889	90	0.906045
39561	40157	62	13167	13258	46	410	465	0	779	868	0	1721	1881	20	2841	2893	31	61223	61160	78	0.907033
162952	145057	94	91136	81906	89	3095	2512	31	6104	5337	50	11888	10829	65	18077	16231	82	360361	325827	94	0.907033
239788	162999	110	91573	64699	105	3694	2273	40	7080	4790	53	12664	8113	71	20551	13952	92	400203	277498	112	0.907033
88569	87729	78	35354	34789	77	957	1050	6	2149	2135	25	4382	4384	36	6929	6581	46	132265	127160	87	0.907033
105488	91314	88	47022	40725	85	1276	1005	2	2182	1969	24	5269	4478	40	8050	7025	55	169272	147163	92	0.908021
195656	150694	102	67719	53234	96	2758	2028	32	4278	3869	40	9090	7057	56	14104	11198	68	267052	209071	108	0.908021
105945	102320	83	36135	35386	79	1720	1409	19	2303	2073	25	5669	5609	39	9647	9073	59	196978	185829	90	0.909009
153361	135859	106	86687	77539	89	3006	2760	28	5139	4677	45	12020	11087	57	18062	16188	68	386941	334273	99	0.909997
152316	132545	88	60549	51482	89	2371	1822	27	3947	3937	37	9085	7884	51	15937	14725	68	302405	274188	96	0.909997
178026	134797	99	74484	55876	95	2218	1875	29	4406	3410	42	9560	7394	56	15240	11737	65	324089	251883	106	0.910985
136884	111691	91	59561	48944	89	2373	2035	25	3820	2843	39	6561	5853	44	9843	8303	62	199826	165638	96	0.913949
204322	163210	99	82024	67401	96	2820	2221	29	4788	3948	41	10119	7915	61	14985	12466	65	307543	252233	105	0.914938
82329	78612	82	38628	37645	77	1337	1306	14	2086	2284	24	5028	4714	41	7173	6694	46	160474	153486	84	0.917902
124225	118513	86	53565	51046	83	2436	2352	26	4217	3876	37	9835	9440	55	15912	14762	76	317737	299507	92	0.919878
194342	153276	112	100007	79047	95	3621	3213	33	7176	6047	52	15669	12395	71	23254	18974	90	468307	392619	102	0.920866
173853	156363	96	70264	62769	92	1985	1844	20	4612	3903	40	8315	7416	48	12961	11439	63	265493	240942	97	0.921854
103130	100457	82	34712	33780	80	1697	1673	20	2493	2590	26	6333	6018	42	10079	9766	53	187146	178339	86	0.922842
148767	122199	94	63652	51787	91	2540	1997	28	3741	3391	37	8531	6872	53	13321	11273	64	268974	231744	94	0.922842
103827	98039	83	40215	38795	81	1744	1588	20	2747	2568	27	5832	5149	42	8522	8204	52	189095	178505	88	0.922842
131865	109244	92	53366	45310	88	2246	1878	26	2957	2639	29	7146	6116	47	12950	11989	58	269148	233421	93	0.922842
169111	136114	97	68870	53810	94	2396	1886	26	3825	3084	34	10000	7810	61	15669	12705	69	310367	255921	102	0.92383
109930	104957	86	35814	34764	80	1767	1511	19	3218	2856	34	6856	6366	48	10541	10617	53	210495	201197	87	0.92383
152841	120554	110	62305	50784	92	2525	1790	28	3573	3068	33	8556	7163	55	14092	11431	68	269226	226455	101	0.924818
151596	136634	92	69414	61487	89	2189	2168	23	4010	3743	34	8336	7479	51	12700	11537	57	258690	234034	98	0.926794
117722	110174	85	34707	33306	82	2188	2237	24	3308	3132	29	8106	7511	46	12823	12235	61	262026	248739	93	0.926794
109329	103855	92	42174	40563	81	1956	1969	21	3543	3127	32	8149	7262	48	13523	12504	64	258363	238517	89	0.927782
102859	94953	94	37696	36206	80	1674	1481	18	2076	1926	26	4733	4435	37	8065	7716	44	159796	150326	86	0.92877
178562	154054	92	79625	70464	93	2377	1993	26	4468	4009	38	8582	7247	51	13742	12361	67	268355	241814	100	0.92877
114377	107210	83	45955	43627	82	1623	1916	19	3008	2918	32	5855	5674	44	9560	8598	53	201571	191075	89	0.929758
110154	105320	90	26918	26053	77	2073	2026	22	3628	3045	33	6751	6168	46	11499	10831	56	224853	212566	91	0.930746
65513	63221	80	18340	18250	55	630	671	0	1323	1336	13	3509	3320	33	5398	5299	39	111967	108313	86	0.930746
117178	109033	100	41322	39659	82	1400	1375	15	2833	2674	27	5965	5528	44	8412	7504	54	193958	181097	93	0.931734
202469	149988	101	77999	59135	97	3131	2004	36	4292	3301	43	9893	7675	57	14519	10559	68	296392	213855	107	0.932723
200153	144627	118	78412	53637	118	2909	1916	31	4666	3393	48	10072	6855	63	15452	10923	83	305982	218191	118	0.932723
155402	126372	96	76384	63607	92	2296	1673	24	3633	3259	34	7097	6018	49	10839	9182	61	225047	182650	100	0.934699
150172	131565	91	67973	60170	88	2672	2105	29	3691	2963	37	8690	7411	52	14271	12685	60	291962	275847	93	0.934699
172857	139184	94	60753	48039	93	2379	2044	25	4912	3716	45	9111	7342	56	14848	11816	70	296456	242170	101	0.934699
105824	98255	86	36604	34191	83	1846	1910	18	3396	3195	33	6699	6381	45	11246	10417	55	219246	206028	92	0.935687
246403	162794	118	103767	67242	109	3136	2189	37	5471	3439	48	12967	9014	69	18367	11855	82	391004	270186	118	0.936675
127773	108231	99	47034	40395	86	1681	1270	20	2213	2059	26	5334	4390	44	7973	6587	52	164724	137628	96	0.937663
87872	85288	89	29659	28983	77	1440	1146	17	2504	2612	25	5630	5476	39	8793	8039	47	187968	180771	90	0.939639
127312	117458	97	76402	71601	85	2384	2286	25	3763	3677	35	9118	8710	51	13528	13180	63	283093	266674	91	0.941615
76471	76269	82	27804	27350	76	946	999	0	2113	1875	26	4384	4232	34	7298	6805	46	155390	148669	89	0.943591
92636	89393	82	37662	36068	80	1665	1382	18	2818	2416	30	5953	5625	42	8873	8828	49	185232	170231	94	0.944579
256327	187831	112	121266	90438	109	3841	2621	40	6767	5145	55	12042	9239	64	19378	14589	73	388565	292355	119	0.947543
251284	206203	106	150012	127014	105	5192	4805	37	8850	8158	50	20811	18254	74	33105	29303	101	645005	558229	116	0.948531
66654	65128	79	30983	30580	75	885	736	0	1423	1418	16	2986	3021	30	4984	4560	40	89421	86945	80	0.949519
56409	55377	75	19389	19144	56	701	764	0	1507	1378	15	2984	2789	31	4932	5016	37	102589	99603	79	0.949519
182517	150971	103	69435	58000	95	2331	1776	27	4584	3790	40	8875	8158	50	14374	12446	69	305574	266715	98	0.950507
169583	138812	94	78325	65615	92	2537	2137	29	4160	3505	37	9950	7900	59	15394	12786	70	310139	269290	92	0.951496
128586	118852	88	46330	42384	84	2043	1953	22	2438	2199	26	6318	5678	44	10965	9853	54	247475	223469	91	0.953472
66120	65250	78	21764	21316	61	1107	927	0	1336	1134	15	3459	3438	32	6297	6552	46	117297	113384	81	0.956436
94610	88416	86	26016	25090	76	1254	1204	11	2132	2367	23	4977	4824	38	8194	7105	48	174459	162383	84	0.956436
101293	99240	87	40134	39499	79	1596	1652	17	2554	2690	24	6126	5977	44	10562	10160	57	194372	184138	90	0.956436
99222	95791	82	36123	34980	79	1598	1287	15	2241	2447	25	5691	5343	40	8809	8368	48	176274	169822	87	0.957424
166664	145452	94	62400	53896	92	2329	1968	26	4849	4335	41	9208	8523	50	14543	13385	68	290484	262331	100	0.957424
168265	137948	102	100397	84177	96	3437	2833	32	5448	4534	39	11217	9616	56	16321	14415	69	340641	299425	100	0.9594
130047	108420	88	45854	37573	87	2198	1772	25	2810	2693	33	6657	5889	44	10218	8163	60	201952	168255	97	0.961376
123018	115464	84	66021	61471	85	2607	2364	27	5043	3844	48	9144	8237	53	14696	13809	64	303712	277494	97	0.961376
88721	86053	86	30697	29613	77	983	1073	6	1777	1514	22	4355	4303	35	6452	6737	42	141592	137535	89	0.962364
102083	89630	88	40858	34704	84	1566	1207	12	1789	1909	25	4949	4430	39	7334	6047	50	155116	133993	92	0.965328
184666	141148	102	74673	56503	97	2666	2123	30	4579	3369	44	10481	8179	62	16793	12580	72	343692	269206	105	0.96928
94531	88173	92	39229	36592	81	1095	1060	7	1806	1885	23	4331	4397	33	7028	6394	45	145745	137845	91	0.971257
110317	104251	85	60375	56550	84	1831	1784	21	2756	2698	25	7307	7177	45	11341	10537	51	248232	230968	92	0.971257
124652	108599	103	46897	40230	87	1530	1365	18	3285	3266	30	6937	6146	47	10808	9641	59	236498	218072	95	0.971257
99592	93561	87	24904	24007	70	1920	1675	22	2886	3283	29	7101	6756	44	10768	10894	54	223437	205714	92	0.973233
95848	90946	92	26845	24476	82	1709	1797	19	2982	2151	30	5572	5324	38	9355	9262	52	180422	166176	97	0.977185
96441	91828	88	36711	35204	80	1600	1675	17	3155	2792	31	5692	5189	42	9736	9779	53	187954	175552	83	0.979161
130549	113175	89	58245	49007	88	1913	1644	22	3085	2598	34	7324	6156	47	12001	10037	65	248663	218331	96	0.979161
91224	86250	83	34678	33056	79	1429	1340	16	2493	2326	29	5549	5045	40	8332	7633	50	155767	145612	86	0.980149
146029	121926	95	48602	39331	90	2040	1661	23	3621	3521	35	8053	6627	50	11205	9326	64	252214	211944	97	0.980149
119337	104762	86	41299	36295	85	2268	1998	23	2969	2794	31	7607	6548	50	13573	11910	67	264387	235638	95	0.980149
100607	95400	84	36686	34121	82	1468	1528	18	2635	2704	26	6551	6281	43	10227	9629	59	216408	205619	89	0.983113
104517	101919	83	34476	33448	79	1650	1540	19	3151	2742	30	6672	6616	42	11098	10789	53	224178	214286	87	0.984101
131769	114528	89	67104	59928	87	1763	1459	20	3225	2570	34	6494	5943	45	9571	9234	53	207121	185233	90	0.985089
135193	127517	84	76852	70791	84	2409	2089	26	4653	4026	39	8966	8367	53	14053	13279	63	281069	258561	91	0.985089
65239	62602	76	31973	31661	77	857	877	0	1607	1997	20	3468	3204	31	5519	5581	38	121606	114527	85	0.987065
105577	105033	83	38759	37764	79	1661	1440	20	2918	2883	32	6114	6004	39	10197	9721	57	217966	207647	89	0.988054
135917	124645	87	65737	59358	87	2520	2398	26	3945	3827	36	9761	8993	54	15007	13407	65	353259	317987	96	0.988054
152993	125958	94	63069	50321	92	2070	1616	25	3465	3069	37	8007	6581	51	14051	11643	71	275572	221437	102	0.99003
137973	117032	93	64997	57002	90	1953	1660	24	2893	2628	32	7281	6170	45	11384	9410	59	234626	208468	99	0.99003
104633	98647	83	37624	35772	79	1992	1951	21	3101	2945	32	7024	6757	44	11258	9956	69	233182	218816	91	0.992006
114506	110027	84	45851	43956	80	1926	1812	21	3277	3450	30	7333	6855	49	12367	12141	61	267423	253679	93	0.992994
109410	104477	84	27635	26577	79	1658	1643	19	3219	3287	29	6411	6103	42	10951	10362	57	224248	217183	94	0.993982
101815	96713	83	58138	54671	83	1816	1615	19	2741	2458	27	5573	5180	38	9869	9358	52	207270	202594	89	0.995958
91833	88942	80	33728	31835	80	1685	1503	16	2511	2296	28	5727	5966	39	8158	7549	45	169149	162677	89	0.996946
168560	127792	98	89263	66951	96	2390	1668	28	4396	3774	39	8154	6294	53	13259	9338	73	275261	201362	104	0.998922
129828	112835	88	59041	51594	86	1683	1520	20	2945	2582	34	5780	4985	43	8443	7508	49	186272	164183	97	0.998922
140244	117345	106	46060	38007	89	1728	1303	20	3135	2625	33	7584	6635	51	13164	10847	61	240460	197311	100	0.99991
91983	88301	81	41510	39448	81	1481	1414	20	2420	2300	24	5145	4798	39	8355	8345	49	173766	162884	94	1.00189
144973	124612	88	59895	49592	89	2334	1596	27	3490	3626	34	8580	7224	52	13341	11034	69	270362	229794	100	1.00386
94817	90254	81	41838	39109	80	1110	953	0	2298	2243	25	4839	4825	36	7595	7379	45	153809	144297	92	1.00386
109585	102543	85	43171	40402	82	2035	2070	22	3688	3312	32	7119	7049	45	13114	12342	62	245738	236605	90	1.00485
98217	89105	87	46053	41617	83	1299	1129	11	2810	2566	26	5215	4696	40	7635	7301	44	159673	146466	91	1.00485
84703	80620	82	32876	31426	80	1203	1227	13	2558	1857	30	5219	5044	38	7973	8052	45	158577	150686	90	1.00485
133797	113881	96	54275	45505	89	2054	1745	25	3745	3024	36	8023	6910	50	12595	11108	62	262800	230557	96	1.00584
101039	99394	80	26063	26010	67	1613	1836	19	2546	2445	28	6607	6270	40	10397	9611	58	213455	202598	91	1.00584
120967	104817	91	53278	47332	86	2260	2021	26	3298	2967	34	7209	6385	46	11807	10645	61	240840	218206	94	1.00683
190675	140772	115	71118	51229	97	2991	2248	33	4729	3783	45	11834	9150	63	17199	13366	73	360749	273348	108	1.00683
127389	121263	84	22374	21634	60	2392	2345	24	3441	3371	33	8050	7902	47	12024	11636	62	256411	240327	93	1.00683
125481	113013	88	46235	41218	86	2360	2312	27	3178	3115	33	8672	7980	52	13719	12117	64	267505	243767	97	1.00781
100879	95536	84	32100	30743	80	1821	1773	23	3162	3390	29	7258	7115	43	12050	11569	63	233840	220210	93	1.0088
280932	189598	122	133429	98001	117	5014	4057	39	7964	5600	53	15730	10904	71	23271	16841	89	451316	323855	124	1.00979
105944	98971	89	34741	32213	84	1648	1430	17	2688	2331	31	6105	5684	44	9803	9530	54	205996	186033	100	1.00979
117053	108877	90	43096	39762	83	1763	1613	21	3141	2950	32	6628	6335	43	10465	9202	53	211007	194944	88	1.01078
203795	157957	100	80595	64451	97	2451	2091	28	5269	4399	44	11209	8621	63	17576	14096	74	365068	286598	104	1.01275
113321	100388	95	48149	42751	85	1742	1660	21	2836	2589	33	7602	6723	47	10982	10013	53	235688	208633	92	1.01275
81674	79989	89	27959	27525	76	942	1046	6	2158	1906	24	3980	3770	34	5070	5096	38	115731	112817	83	1.01374
93948	90186	84	36384	35134	78	946	1133	8	1755	1875	19	4080	4170	34	6546	5867	40	135774	127023	83	1.01473
108551	99054	86	43101	39210	82	1262	1257	12	2741	2349	31	6701	6497	43	10263	9078	52	208416	190830	90	1.0177
150596	131998	106	50822	44867	87	2469	1874	26	3571	3173	36	7060	6560	44	12007	10574	56	233949	209787	97	1.0177
251934	195772	107	97845	75189	106	3881	2989	36	7458	6114	44	15479	12347	72	23535	17608	87	482073	400095	110	1.0177
177314	145432	108	81628	67914	94	2718	2220	29	4856	4196	40	9769	8293	52	15085	13930	63	312897	274614	98	1.01868
159613	136125	93	60068	51739	91	3456	2926	31	4755	4287	40	10578	9304	57	16574	15228	67	349771	330783	93	1.01967
150933	130368	98	78656	70080	91	2406	2025	28	4788	4045	42	9065	8025	56	15309	13171	72	283024	259927	100	1.02066
75430	72179	84	29446	28472	77	769	1104	7	1853	1765	19	3304	2990	31	5527	5245	39	114027	107514	84	1.02066
87830	84803	79	43837	42454	79	1358	1322	14	2074	2104	24	4585	4405	37	7563	7352	48	151505	144326	89	1.02264
184995	146484	97	69108	54253	96	2326	1873	28	3695	3071	38	9592	7409	53	13816	11502	63	294949	236658	108	1.02264
161198	133641	96	73488	59360	93	2531	1944	28	3448	3076	37	9056	7772	57	13624	11429	73	275609	236355	98	1.0256
96828	94474	88	36261	34730	79	1581	1534	17	2239	2384	27	5345	5277	38	9133	8620	51	170168	163431	88	1.0256
210364	172746	113	77596	63897	96	3750	2962	34	5418	4369	41	11313	9840	61	16988	14477	65	358344	311545	103	1.02659
96424	94155	82	47156	46135	80	1339	1308	16	2015	2011	22	4938	4733	36	7997	7767	44	147499	142811	89	1.02856
183526	157685	91	66709	56930	90	3079	2588	30	5404	4413	45	11659	10204	55	16613	14675	66	381892	353011	105	1.02856
113600	103274	94	50549	45277	85	1266	1141	11	1970	2136	25	4783	4740	37	7439	6261	52	170303	152485	92	1.02856
133404	114120	99	63222	52930	89	1521	1510	19	3324	2237	39	6614	5565	48	10890	10198	62	233131	200072	96	1.02955
234223	203446	104	107195	94431	100	4000	3452	34	7216	6430	51	16146	14076	67	23430	20711	89	496893	428959	110	1.02955
120256	106923	90	32745	28854	85	1898	1650	22	3137	2961	30	6692	5870	45	10155	9723	57	205858	185510	94	1.02955
173597	134627	96	75057	57567	95	2356	1850	28	4685	3254	41	10120	7441	59	16324	12934	78	329459	268543	100	1.03054
122643	107992	87	48849	42119	86	1753	1358	20	2992	2923	28	5941	4915	43	9472	7869	55	175302	152781	93	1.03054
68163	64590	80	27931	27079	76	1004	994	0	1357	1668	18	3159	3077	30	5473	4981	49	100284	95085	84	1.03054
100938	98137	81	46294	44285	82	1889	1563	22	3443	3584	30	6708	6519	42	11612	10630	61	238197	228698	94	1.0335
51691	51739	74	25572	25200	73	627	594	0	1033	878	0	2281	2159	25	3915	3666	34	82665	82077	81	1.03548
113105	107937	87	45249	43142	81	1670	1810	21	3755	3462	34	7849	7432	45	13188	12225	64	255674	236792	93	1.03746
115651	111230	84	40963	38646	82	2042	2075	19	3202	3207	31	7205	7023	45	10734	9645	52	221995	211481	93	1.03746
179821	151868	102	85017	73177	92	2587	2205	28	5324	4167	48	10323	9599	54	15616	13572	74	318374	285092	101	1.03844
169059	143931	95	67874	58016	91	2645	2314	26	4776	4258	40	9933	8748	56	14497	12437	64	313299	283673	99	1.03844
103914	100509	83	30802	30161	78	1796	1646	20	2813	2451	33	6243	6160	45	9733	9682	57	190087	183099	91	1.03943
75413	71857	93	28926	27883	78	1244	1153	9	1589	1633	18	3971	3541	33	6197	5823	42	129016	122328	88	1.04042
200843	154788	103	88623	68471	98	2732	1958	28	4470	3656	39	10431	8419	56	16259	12983	79	334302	275168	103	1.04141
71448	68521	88	25532	24872	75	990	956	0	1225	1476	13	2818	2868	28	4873	4454	37	95098	92036	81	1.0424
89841	86350	81	24207	23777	63	1123	1204	12	2094	1943	26	4755	4805	36	7469	7612	43	163215	157436	86	1.04338
112717	95818	88	35309	29600	85	1789	1683	21	2790	2324	31	5597	4968	43	8873	7002	55	174902	154627	91	1.04338
147732	116298	95	67491	52691	95	1994	1599	24	3637	2811	38	6800	5578	48	10592	8446	59	216946	169986	100	1.04437
89139	86919	86	33724	32765	78	1417	1228	11	2085	2188	25	4596	4257	37	7394	6689	49	143529	137669	86	1.04536
168340	148285	93	102718	91044	91	3323	2797	31	5629	4752	46	10435	10181	53	18045	15766	72	380644	347056	97	1.04536
131179	122357	90	48614	45689	83	2309	2252	24	6608	6313	43	8774	8392	52	12890	12942	64	337970	312754	91	1.04635
109913	108493	82	30872	30040	79	1737	1594	18	3144	2794	29	6486	6155	43	10557	10474	63	208514	197700	90	1.04635
126425	109925	88	52458	45940	85	1742	1365	19	3092	2526	33	7832	6608	52	12644	11429	63	252978	219276	94	1.04734
98004	95263	81	55687	53107	80	1395	1315	14	2434	2571	27	5088	5154	39	8235	8284	45	166161	161959	83	1.04734
189314	153213	96	76196	60538	94	2281	1802	28	4038	3564	37	9592	7700	55	14205	11443	70	304689	252837	101	1.04734
90085	83744	89	42510	39346	81	1453	1240	12	2411	2609	26	5391	5095	39	8423	8014	49	163579	157416	90	1.05129
96644	88370	98	36245	33083	98	1333	1159	12	2226	1784	25	5330	4737	39	8383	7095	56	173314	156522	98	1.05129
98949	96661	80	33376	32844	78	1490	1351	14	2589	2606	27	6323	6338	41	10095	9494	58	209795	198073	91	1.05228
200410	151932	100	54627	40223	98	2772	2041	33	4180	3187	43	9438	7319	56	13879	10259	69	279963	213949	110	1.05228
139403	123112	94	62971	55802	89	2350	1877	26	4414	3813	42	8127	7243	49	12689	11475	70	253421	235793	98	1.05425
122683	111885	87	55843	50957	83	1858	1845	20	3501	3066	39	6376	5799	47	11026	10452	56	214164	199559	89	1.05524
76753	75823	87	27933	27495	75	1162	1238	12	1803	2019	20	4125	4140	35	6169	5655	43	120880	117735	85	1.05623
46891	48286	72	18064	18025	51	307	476	0	1549	1115	9	2084	1902	26	3640	3699	31	88443	84178	78	1.05722
121228	109357	87	46762	42862	84	1573	1470	18	2714	2558	30	6064	5854	42	10920	9894	65	205263	199229	91	1.05722
151822	126581	91	53084	43994	89	2525	2083	26	3916	3550	39	8575	7279	49	13370	10985	64	280248	240258	98	1.05821
144644	122904	93	63015	53304	89	2350	1876	25	3692	2908	32	7249	6141	48	9791	8320	55	185044	153998	94	1.05919
97065	92240	87	23475	22945	73	1524	1756	17	2881	2474	30	6032	5879	42	9583	9773	51	190112	183186	88	1.06018
95044	94760	79	36440	35351	77	1747	1733	18	2393	2245	26	5506	5658	38	8157	8164	50	180237	173076	84	1.06018
132518	104922	95	53561	42170	92	1772	1311	19	3113	2190	34	6514	4952	49	10737	8258	59	203714	162505	98	1.06117
123483	109408	85	43715	38502	85	2319	1806	26	3935	3276	34	7723	6883	48	11206	9550	58	233689	213080	95	1.06315
130150	115478	101	55213	49246	86	1897	1535	23	3456	3320	33	7034	6049	44	10946	10079	57	211919	192775	94	1.06413
105258	98538	84	33222	30182	83	1906	1843	22	3506	3421	33	7027	7339	42	11438	10802	57	224722	207042	89	1.06413
135236	115719	89	54550	48051	86	2157	1879	24	3616	3356	32	7686	7106	48	11422	9912	66	226783	200948	95	1.06413
117840	105477	88	53317	47857	85	1693	1622	18	2742	2199	31	5188	4482	40	8765	7587	55	175980	153931	95	1.06512
101073	96556	88	47140	44714	81	1604	1446	16	2329	2385	25	5379	5207	38	8220	8542	45	171525	165532	89	1.06611
122392	114037	87	46279	42635	84	2583	2538	26	4279	4133	39	8948	8478	48	15835	14727	76	294435	276547	93	1.06611
106056	101575	98	43318	42190	80	1873	1867	21	2281	2156	23	5921	5785	40	8758	8616	53	180265	168868	94	1.06611
93455	87469	86	40064	38148	81	1321	999	0	1630	2008	25	4954	4727	37	8088	7823	48	173835	164266	88	1.06809
83379	81689	79	32692	31715	76	1512	1484	14	2347	2433	25	4438	4448	35	8206	8004	47	161494	150971	89	1.06907
140594	125598	104	58703	52662	88	2333	2036	25	4360	3879	37	9531	8801	51	15500	14044	64	310158	295330	94	1.07204
88663	78506	92	37421	33706	81	1676	1328	19	2009	2098	21	5246	4667	39	8613	8068	56	169502	153419	88	1.07303
92197	88317	79	27734	25863	80	1798	1804	22	2958	2505	29	6462	6067	44	10620	10634	53	207532	190234	96	1.07303
192630	155923	99	93425	77241	94	4029	3244	35	6565	5848	45	12853	11043	57	20223	17171	76	387419	333630	99	1.07303
109620	102077	91	48233	44384	83	1416	1289	16	2815	2590	29	5495	5346	41	8330	7235	57	164482	155429	86	1.07401
154992	132963	108	60582	50874	93	2383	2098	25	4411	3872	39	8530	7582	55	13501	12044	64	267361	234774	95	1.075
148984	121728	98	55930	47383	91	2229	1890	25	3573	2963	35	8040	6856	48	13207	11449	67	250537	222088	95	1.075
111952	107597	83	41298	39669	81	1668	1614	20	2740	2707	30	6239	5653	42	9468	8978	54	208589	196861	86	1.075
154478	132708	92	64621	56047	90	1358	1251	13	4028	3250	37	6778	6038	45	11391	9351	62	239682	217595	90	1.075
122354	105955	88	51915	44096	87	1754	1461	22	3385	2880	34	6333	5773	45	9544	8034	55	193066	167210	94	1.07599
90499	84438	89	39335	37325	79	1243	1138	12	2462	2176	27	4717	4446	39	6726	6238	40	150271	148086	78	1.07599
160388	123752	97	70020	53870	94	2373	1667	27	3414	3019	35	9263	7488	54	15806	12452	75	305558	240680	98	1.07698
154631	123291	94	66367	54107	92	2510	2054	24	3485	2720	40	8651	7192	52	14192	11186	72	278908	225062	96	1.07797
165643	134742	96	63921	53233	92	2006	1645	23	3989	3441	35	7989	6882	49	11867	9888	64	265287	223483	100	1.07895
100814	95036	98	22109	21183	65	1769	1562	21	3031	3011	29	6674	6349	43	11305	11338	58	227206	216276	90	1.07994
186574	142439	101	65457	48684	96	2632	1967	29	3926	3271	37	9908	7797	58	16949	13449	75	361366	270609	106	1.08192
113143	105912	85	46621	41195	85	1450	1357	16	2455	2334	27	5930	5503	39	9239	8028	55	181181	162438	91	1.08192
127802	115608	85	48856	43239	84	2011	1628	24	3262	3123	33	6836	6123	47	11368	10245	65	225702	206056	92	1.08587
64183	62896	77	26492	26259	74	897	924	0	1570	1302	17	3233	3431	29	5652	5363	41	101595	100495	84	1.08686
206474	171258	102	93166	79572	96	3020	2729	30	5533	4566	45	10783	9114	61	16708	14067	70	361816	309807	105	1.08686
104973	96636	84	42236	38228	83	1785	1397	21	2560	2020	30	5579	5185	40	8944	8845	52	178146	160012	88	1.08982
210979	175448	100	61877	53810	97	4031	3648	34	7033	6552	49	15658	13595	67	24878	21799	91	465496	413480	107	1.0918
161556	138607	90	61549	53029	88	2864	2533	30	4246	3769	37	10571	9512	58	17095	15554	74	337071	309255	95	1.0918
131811	113964	91	59418	51170	88	2299	1962	23	3576	3183	35	7800	7235	47	12642	10597	63	253532	229622	98	1.09378
113206	106538	84	43686	40872	83	1946	1889	23	3739	3753	31	7182	6535	46	11532	10900	59	232558	223218	89	1.09378
163572	135233	98	54613	45357	92	2170	1826	22	3834	3244	35	7589	6462	45	11705	9412	67	239785	200683	99	1.09476
85892	84402	86	19905	19341	60	1469	1525	17	2586	2303	25	5759	5776	42	8983	9397	50	188797	181753	87	1.09476
144142	129107	92	52189	47249	87	3082	2962	28	4436	4079	38	9341	8491	52	14404	13545	64	302158	282489	94	1.09575
267129	188775	119	95154	67735	116	4574	3117	43	8499	5610	56	15673	11173	69	23780	16759	106	486434	359954	125	1.09575
169419	123786	99	70713	53351	97	2483	1830	27	4647	3309	43	8371	6191	50	13029	9108	70	267340	195379	108	1.09674
254558	199653	109	129496	102610	103	4315	3500	37	8210	6341	55	16789	13816	67	26889	21944	100	491423	410515	111	1.09872
86662	83133	95	42540	41715	78	1239	1020	4	1782	2175	24	4622	4546	35	7774	7206	51	155361	148811	86	1.10069
76186	75910	80	42270	41707	78	1052	1079	6	1943	1850	27	3442	3365	32	5205	5306	37	112805	105263	85	1.10168
104287	95309	84	55186	49598	84	1520	1452	19	2689	2991	28	5949	5656	42	8762	8464	49	180362	169668	87	1.10168
165051	147758	92	80425	72966	91	2687	2334	30	4495	4396	37	11368	10293	59	17758	16788	73	328482	303849	93	1.10662
99856	94823	82	39532	37620	80	1687	1539	19	3246	2877	32	5061	4652	40	8831	8652	52	174362	164354	88	1.10958
89099	84515	85	30285	28517	80	1313	1311	16	2592	2148	29	5330	5175	39	9351	8814	52	177872	172059	84	1.11057
100111	98293	81	41254	40653	79	1130	1094	7	2881	2480	30	5166	4783	39	7206	7296	44	148603	141144	88	1.11156
139962	121224	91	62748	54839	89	2230	2093	24	4147	3695	37	8341	7492	50	13532	11529	62	273189	252866	95	1.11255
84962	83011	77	30453	29526	77	924	972	0	2333	2159	26	5485	5638	38	9141	8644	46	181153	176137	87	1.11255
100514	94070	88	43877	41577	80	1278	1367	13	1906	2024	22	4834	4551	39	8210	8349	46	158392	148024	88	1.11354
183597	151002	96	73572	60674	92	2295	1600	26	4112	3418	39	9391	7538	53	14397	11879	66	278122	238964	99	1.11354
128152	114137	87	51166	44419	86	1638	1327	18	3316	2853	35	7576	7057	47	12175	10836	61	242476	222020	95	1.11452
149678	125835	93	61314	51188	91	2050	1742	23	2821	2427	32	7148	6335	48	12052	10320	60	240982	209994	97	1.11551
128694	110521	90	56857	48740	88	1710	1738	20	3262	3331	35	7869	7047	50	13055	12033	64	270101	236312	99	1.11848
62550	62270	78	12371	12013	46	1273	1162	10	2304	1940	23	3490	3241	33	5520	5053	40	104414	101407	82	1.11946
66051	66084	76	29260	28764	75	771	845	0	1462	1411	16	2504	2492	26	4212	4126	36	93361	89463	83	1.11946
118150	111083	90	52647	48929	84	1252	1134	12	2023	2012	26	5107	5043	38	8453	8360	48	178217	167859	93	1.11946
83941	80244	88	26386	25867	77	1221	1147	10	1925	1527	22	4100	4102	34	6457	6278	46	146673	134245	88	1.12045
138309	112528	92	55453	44863	88	1875	1820	19	3112	2933	33	7530	6063	53	11553	8956	56	224699	185219	96	1.12144
93372	88674	82	29795	28959	78	1569	1564	18	3016	2553	34	6103	5901	40	9486	9026	55	182744	179489	91	1.12539
207026	165267	109	102413	82968	100	3729	2884	35	6111	4970	47	11842	9892	57	18231	15764	83	346326	296470	107	1.12737
200745	158853	100	84607	67155	96	2995	2407	32	5720	4678	47	10506	8039	60	16120	12361	73	322499	263360	105	1.12737
203244	168925	99	97264	80323	98	3082	2574	31	6125	5071	49	12443	11003	59	19578	16416	85	399873	359936	106	1.12737
154807	134420	101	56832	48223	90	2169	1992	24	4370	3952	37	8714	7990	52	13885	12417	66	287456	250898	100	1.12836
123985	110666	90	51168	45536	85	1497	1395	16	3535	3284	34	7008	6377	46	10564	9444	54	215079	188442	96	1.13033
145511	133455	100	62262	55579	87	1939	1741	22	3338	3132	36	7729	7308	53	13346	12685	65	258939	241444	94	1.13033
144217	115830	94	55695	43742	93	1994	1703	21	3117	2639	33	7032	5348	48	9926	8388	54	204085	168123	100	1.13429
147002	121683	93	62352	50894	91	2532	2007	29	4233	3298	40	8963	6805	55	14279	12184	65	278778	236198	98	1.13429
123501	112236	88	46835	41376	86	2316	1863	27	3183	3022	33	7722	7218	47	12752	11562	59	253164	235990	89	1.13527
99860	94059	81	41280	39209	80	1116	1077	8	2019	2273	23	4946	4632	41	6668	6568	45	160175	156632	81	1.13626
102529	97584	91	48615	46943	81	1773	1501	20	3203	2628	27	5601	5330	39	9608	8861	54	174140	157437	85	1.13824
289121	215488	124	128412	99236	115	5370	4235	41	10402	7857	65	20453	15689	82	30983	23797	111	595157	465281	123	1.13923
105743	101576	81	54137	51923	80	2174	1956	26	3127	3248	32	7572	7265	46	13383	12963	63	246978	235369	87	1.13923
102682	99881	94	44827	43593	80	1616	1483	19	2974	2758	29	5530	5298	40	8545	8155	48	182366	174687	89	1.14515
111192	103461	83	47799	45076	81	1778	1439	20	3462	3139	32	7382	7167	47	11203	10767	60	225697	212318	90	1.14713
174834	157006	98	67409	61962	92	3070	2843	28	4920	3748	39	9408	8536	53	14355	12179	65	290172	257645	102	1.14713
214204	172826	117	96513	78075	117	3882	3071	34	6196	5039	44	13294	10901	67	19680	16607	84	421730	349497	117	1.14713
172535	149252	94	98522	85494	93	2331	2056	27	4386	3884	39	10053	9091	50	16017	13364	76	311725	281983	101	1.14911
168694	143580	110	83422	73602	92	2329	2186	25	3944	3922	34	8792	7720	50	13811	12427	65	268918	239743	103	1.15009
105405	101699	81	37723	36303	80	1511	1684	18	2684	2562	30	5959	5924	40	9599	9001	54	197264	185446	88	1.15009
130443	114679	87	52160	45318	85	2039	1804	23	3520	2873	38	7760	7023	47	12525	11182	65	237291	207869	95	1.15009
152655	127198	94	57115	46852	93	2174	1829	26	4480	3408	41	8633	7868	51	14112	11775	71	278346	243039	100	1.15207
119186	110941	86	46268	41128	85	1965	1738	23	3669	3613	32	7378	6568	46	12313	11447	64	254262	231910	93	1.15405
98551	94743	82	22759	21942	64	1572	1639	18	2314	2074	27	5519	5386	42	9103	8516	56	168452	161033	91	1.15405
132327	118220	96	54170	47461	88	1956	1879	22	3418	2878	28	7241	6298	47	11709	10349	64	245647	218707	97	1.15503
102232	97464	85	31953	28951	82	1825	1567	19	2341	2548	29	6517	6099	44	10995	10514	54	209584	199456	91	1.15503
144561	118132	93	61717	50765	90	1920	1745	23	3359	2894	34	7492	6437	48	12334	10252	65	262573	219220	103	1.15503
89599	85333	93	28771	27762	77	1231	1336	14	2018	1889	20	4142	4383	34	7814	6910	58	149989	143685	87	1.15602
128460	108624	91	44731	36834	86	1575	1376	17	2654	2579	31	6179	5395	47	9651	8369	52	218284	189349	98	1.15602
56173	53467	90	24557	24553	72	852	835	0	1603	1345	21	2980	2906	28	4245	4490	37	95865	93741	86	1.15701
102323	98763	80	32583	31638	79	1986	1778	23	2642	2999	25	6237	6044	41	11207	11050	60	220599	209081	94	1.158
235715	168412	110	83525	59185	104	4089	2990	39	6273	3944	51	13272	8995	70	19053	13874	75	370024	266228	115	1.15899
185403	157013	96	54495	46594	94	3438	2690	34	5163	4297	42	10066	8952	53	15458	13351	74	296409	271235	102	1.15997
281634	147829	141	104677	59597	137	4650	2532	50	6820	3759	71	17004	9311	98	26742	14570	109	554506	303265	149	1.16294
134880	113906	91	62456	53541	88	1685	1513	18	2829	2677	32	6529	5509	46	10888	9120	61	217401	184222	95	1.16294
116436	109281	83	48761	45784	82	1713	1725	18	2849	3047	28	6731	6168	45	10564	9752	55	217619	199141	91	1.16393
111620	105166	85	37245	34917	81	1386	1202	14	3032	2832	32	6244	6158	44	10713	9629	61	214506	196535	87	1.16393
118629	103266	88	47673	39716	86	1527	1380	15	3043	2492	30	6294	5115	50	10449	8791	56	205923	179467	92	1.16492
145713	120103	95	50515	40115	94	1695	1424	18	3326	2506	38	7000	6020	48	10364	9083	56	213963	177276	102	1.16492
299227	171000	148	123277	75766	142	4383	2408	48	8797	5073	76	17051	9545	104	26707	14942	131	544119	299540	150	1.1659
255599	205999	110	130143	107682	108	5798	4906	40	10567	8789	55	22392	18424	91	33345	27647	105	709664	573919	114	1.16689
170969	126346	98	62226	46479	95	2288	1714	24	4065	2827	43	8682	6889	53	13187	9221	78	254167	192179	102	1.16689
65312	61799	86	18170	17393	54	714	859	0	1738	1617	20	3549	3569	32	5498	5569	39	99051	94904	76	1.16788
111073	107022	81	47847	45920	81	2011	1918	22	2632	3122	28	5683	5588	41	10300	9607	55	209867	201124	87	1.16887
141579	121636	90	59308	49444	90	2025	1729	22	3928	3525	36	7568	6314	55	12896	11121	64	248485	224632	92	1.17084
170251	129500	97	69070	52153	94	2265	1870	27	4397	3342	42	8621	6962	54	15740	11880	69	299154	231004	100	1.17084
94827	91246	84	32936	32540	78	1625	1648	17	2161	2306	27	5188	4682	40	9313	9197	52	178504	171310	88	1.17183
104154	95368	93	34324	31002	85	1738	1429	18	1665	2200	23	5657	5059	45	9445	9213	52	182197	168993	93	1.17381
222439	176862	115	101857	81070	111	3585	2896	34	5948	4877	48	11727	9889	66	19190	16023	85	375148	318877	118	1.17677
212055	173046	101	92843	72697	97	3595	2799	34	6606	5790	44	14478	12313	64	22709	19077	85	437083	365318	108	1.17875
104142	99634	87	24248	23661	69	1486	1502	17	2721	2847	28	5434	5136	38	9511	8875	55	186559	175575	90	1.17974
158393	127468	94	75476	62198	91	1817	1439	22	3239	2783	35	7375	5997	52	11265	9015	64	248054	203735	100	1.18072
132148	119958	93	63132	57407	86	1999	1854	22	3421	3520	33	7056	6585	44	11349	10234	57	221005	197232	96	1.1827
181987	141008	97	61580	46334	96	2976	2431	33	4941	4057	42	11602	9223	60	19331	14992	92	368081	290394	106	1.18369
185608	148941	102	60797	48436	96	2884	2365	30	5009	4032	43	9720	8172	55	14843	12326	75	284958	234908	108	1.18468
111032	104839	90	46871	44956	80	1730	1599	18	3265	2747	34	5916	5307	43	8912	8780	50	194840	188978	85	1.18566
160705	122010	99	72221	58074	94	1899	1628	25	4271	3045	41	7742	6087	53	11573	9583	57	233771	190697	104	1.18665
102852	98335	80	46595	44664	81	1353	1414	14	2664	2700	25	6063	5816	40	9065	9127	52	171350	161586	90	1.18764
104380	101475	85	37882	36480	80	1599	1435	18	3138	3306	28	6080	5835	42	10252	9994	53	202843	191868	92	1.1906
57769	56489	75	29683	29058	74	610	611	0	1046	1372	14	2395	2353	26	3725	3687	33	74309	67712	83	1.19159
155957	132107	96	59683	49481	90	2299	2001	26	3417	3134	34	7943	7131	51	12535	10570	62	241891	201794	100	1.19159
230055	195398	108	121392	105133	99	4587	3763	37	7289	6856	47	15360	13397	66	25297	22651	94	517215	468600	108	1.19258
188244	151622	96	86116	70639	95	4365	3745	38	6774	5906	45	13897	11243	71	21257	18452	84	407306	359419	104	1.19554
239650	178181	108	87731	64869	102	3048	2159	31	5379	4070	49	10534	7997	61	15982	12353	77	403278	311108	111	1.19653
235466	162615	122	103119	75482	113	3865	2544	38	5970	4119	44	12161	8723	61	18344	12670	84	371515	261200	120	1.19752
185354	143250	95	72887	56879	95	2910	2291	30	4706	4015	44	10849	8322	61	15648	11532	78	341720	259385	101	1.19752
119058	103241	94	43673	36674	87	1806	1661	21	2730	2617	31	5476	5091	40	9569	7947	57	204077	172298	93	1.19851
230486	159789	108	97225	68142	107	3180	2447	34	4733	3454	46	12404	8620	64	18341	13096	82	369932	265450	112	1.1995
140581	131229	87	50576	47390	84	1981	1925	21	3570	3937	31	8209	7725	48	12795	11910	62	267967	249592	91	1.20048
114451	107040	82	46345	42965	82	2299	2260	24	3615	3263	33	7992	7619	49	12176	10963	63	255298	241118	88	1.20246
154106	123045	97	57754	45262	92	1938	1434	21	3235	3036	33	8311	6839	49	11961	9823	59	238754	196382	99	1.20444
130864	107265	92	46753	37908	89	1924	1734	22	3325	2394	35	7265	5878	51	10732	8512	60	216919	178487	96	1.20444
161576	130394	95	61288	48672	92	2274	1776	29	4533	3747	39	8350	6991	51	13410	10951	62	280241	237804	102	1.20543
56412	52892	78	22712	21179	76	764	713	0	1497	1325	13	3222	3106	30	4899	4148	39	89699	83398	92	1.20543
102497	95780	98	39252	37970	80	1437	1498	16	1832	2176	22	5178	4959	41	7854	7217	44	157411	150419	93	1.2074
176199	136236	99	69992	51909	96	3057	2252	33	4373	3263	40	8105	6389	51	12845	9437	76	258783	201723	105	1.20839
131535	111558	90	55381	46697	86	1791	1565	20	2522	2165	29	6408	5542	44	10327	7816	64	216664	175342	98	1.21037
162270	136180	92	68352	57735	92	2476	2010	28	4246	3534	36	9632	8773	53	15095	13557	64	299334	264895	100	1.21037
210790	171055	100	105768	86550	97	4426	3404	38	6976	5972	46	14092	11910	62	21431	17046	84	449970	374418	110	1.21037
31527	32482	59	19909	19979	56	483	482	0	682	664	0	956	1119	9	2147	1986	23	49312	49606	78	1.21234
95481	93184	82	26321	25758	76	1423	1373	15	2327	2299	26	5745	5247	41	8069	7422	49	191650	181133	92	1.21333
125313	105010	105	48879	40332	89	1883	1463	22	2860	2445	34	6835	5810	49	11594	10158	59	236042	199351	100	1.21432
91322	84222	83	26764	24632	75	1231	1109	9	2133	1911	24	4491	4100	38	6649	5981	45	129553	121847	86	1.21728
60664	59740	75	26211	25405	75	830	824	0	1449	1450	14	2944	2850	29	4318	4625	36	85475	82616	82	1.21728
120683	114554	93	53964	51961	82	1571	1471	17	2513	2538	25	6037	5746	42	9096	8660	50	204373	190686	96	1.21926
94062	88940	88	34109	32474	78	1421	1359	13	2599	2797	26	4933	4998	37	9060	8365	60	169558	159856	90	1.22025
151078	132049	89	51322	44510	88	3062	2643	30	4443	3625	41	9988	8554	56	18522	16126	75	335720	298582	98	1.22617
144189	119787	93	62667	51267	91	2397	1954	26	3826	3106	38	8548	7279	51	11720	9711	61	248469	205345	97	1.22617
233242	179662	105	105840	80615	103	3202	2346	34	6193	4836	49	11628	9183	64	17185	13556	82	341274	274663	107	1.22617
65947	63770	77	32264	30763	75	1184	1091	9	1659	1479	20	3218	2703	33	5607	5219	40	126314	120417	77	1.23013
125789	113361	90	54608	49575	86	2024	1778	22	3256	3294	35	7112	6691	48	10127	9069	56	227852	213288	89	1.23111
192231	164022	92	88848	74275	93	3969	3246	36	5556	4617	42	12577	10507	62	18304	15310	74	372070	314258	103	1.23704
245039	183992	119	105082	80396	108	3689	3093	37	6535	5314	46	13726	10832	69	21521	16810	88	403143	344281	113	1.23803
151158	137542	87	52996	47791	86	2539	2115	28	4835	4190	41	8982	8079	55	14693	13570	67	280192	252882	97	1.23803
115818	105421	89	38926	34528	86	1996	1721	23	3445	2967	30	7668	6515	49	11598	10244	64	244029	222555	96	1.23902
95026	92360	82	24826	24691	67	1283	1533	16	2565	2736	25	5888	5910	39	9117	8471	49	186402	172792	87	1.23902
130418	111450	90	57092	48373	89	2071	1719	24	3131	2918	34	6867	6308	45	11018	9853	55	216718	183771	95	1.24198
224814	170452	101	100804	77608	101	3355	2591	32	4863	4050	44	11492	8460	65	16072	12485	73	326619	249671	110	1.24297
279152	187240	130	119266	81001	120	3707	2236	39	6410	4807	51	14132	9901	66	21259	14360	80	414918	280618	132	1.24692
140140	127576	99	84322	79319	87	2685	2572	29	3950	3793	35	10575	9554	62	16372	15623	66	334327	311415	99	1.24989
120786	108338	90	46170	40893	84	2325	2077	26	3375	3247	30	8730	8130	46	13631	12565	61	286480	262072	93	1.24989
100927	95297	97	30009	28971	78	2016	1998	21	3262	2953	33	7428	7175	47	12038	12447	61	233809	217686	96	1.25088
116043	108740	89	53213	48596	84	1845	1555	23	3156	2967	33	6964	6678	41	12033	11106	64	227811	213645	95	1.25186
105383	99606	90	25792	24914	76	1721	1738	19	2555	2622	29	6383	6036	42	9311	8788	53	202922	191363	94	1.25384
167123	138001	93	68447	55970	92	3031	2399	30	4364	4448	39	11148	9386	62	18787	15268	84	351960	309949	101	1.2568
187618	142316	98	68183	52053	95	2693	1648	33	4887	3837	40	9383	7074	57	14147	10795	73	277437	212555	103	1.25779
129577	118184	86	48037	42417	85	2223	1969	24	3640	3595	33	7997	7454	48	12542	11968	66	266254	251966	89	1.25779
61269	58553	88	9430	7721	51	1369	1375	14	3187	3058	31	5566	5123	42	3471	2880	31	96045	85949	91	1.25779
131245	108571	90	51807	43805	88	1888	1206	18	3220	3016	35	6554	5370	46	9692	8112	56	187986	157689	105	1.25779
91575	88613	80	35214	34162	79	1155	1159	10	2342	2673	26	5293	5185	41	7864	7641	46	165240	156278	85	1.25977
94165	88309	85	49326	47737	81	2482	2199	27	3851	3769	36	9190	8555	51	15392	13907	70	294018	274526	89	1.26273
115979	106973	86	52195	47439	83	1825	1585	21	3385	2795	36	7377	6688	49	12499	12054	66	236913	220532	88	1.26372
110002	100118	85	43669	38908	82	1892	1595	20	3176	2642	32	6815	6010	48	10592	8921	55	236603	213021	93	1.2657
176784	134269	101	73596	56015	97	2230	1930	24	4268	3523	39	9051	7038	55	13572	10982	72	278014	216983	104	1.26668
154657	134686	91	64177	55001	90	2753	2212	28	4202	3384	38	8645	7361	49	12415	11725	62	257010	243526	92	1.26668
141659	115894	95	67648	55412	91	1615	1673	20	3886	3247	38	7588	6216	49	13012	10970	64	256347	211569	100	1.26767
152650	120915	94	56420	44225	92	2213	1716	25	3278	2739	35	8907	7194	51	13626	11037	63	283752	227919	102	1.26767
107380	99958	88	38498	36055	81	2258	2045	21	3176	2832	31	7896	7846	49	13376	12950	60	249820	237810	91	1.27064
111357	98990	87	56611	51245	85	1378	1205	16	2802	3048	26	5642	4846	46	9782	8457	62	168918	152374	93	1.27064
204830	158446	103	79770	59890	99	3476	2766	35	4779	4128	41	11364	9084	59	19771	15104	82	382856	308573	108	1.27558
76587	75912	76	33698	33381	76	1039	858	0	2153	1826	21	4084	3862	35	6894	6586	44	133954	127225	86	1.27657
224377	162475	103	84224	61644	101	3421	2036	37	5511	3417	43	11376	8867	61	17484	13245	75	345445	260020	108	1.27657
152345	133474	88	65860	55837	90	2421	2080	28	3584	3247	31	9194	7935	60	14117	12272	69	282491	253987	96	1.27755
157412	130231	101	49716	40758	89	1578	1334	16	3380	2997	33	6994	5893	47	10961	9311	57	236466	201339	98	1.27854
170272	146377	101	87642	78636	91	2455	2153	26	4141	3911	33	9928	8868	51	15304	14011	65	317370	285901	99	1.27953
87029	85142	81	35861	35227	78	1156	892	0	1877	2095	23	4255	4392	35	6306	6252	45	181405	172192	87	1.28052
208029	164221	104	67776	52875	98	3013	2620	30	4918	3753	41	10152	8303	54	16054	11556	76	307771	244983	110	1.28249
92723	89924	79	37060	35178	78	1532	1546	19	2587	2242	31	5238	4890	40	8258	8368	53	171306	159462	87	1.28348
188313	149725	97	57245	43002	97	2859	1924	34	4808	3528	44	10253	8629	57	14935	12745	65	302928	241826	108	1.28348
46209	46670	70	19043	19102	55	644	516	0	760	1046	6	1632	1567	19	3120	2910	31	62877	61858	78	1.28348
102270	94598	99	33326	30710	83	1338	1466	16	2284	2687	25	5443	5226	39	8453	7759	58	169695	161415	92	1.28447
156419	132188	101	57185	49702	87	1800	1552	20	3540	3597	32	7545	6295	49	11664	10555	60	236666	214635	97	1.28447
112189	98428	85	52596	46658	84	1655	1412	17	2134	2085	27	5094	4713	40	8320	7439	49	170688	150539	91	1.28447
25036	24110	55	13311	13331	46	284	297	0	918	743	0	1404	1319	18	2503	2159	29	44380	42682	69	1.28842
111657	104630	83	47191	44985	82	1551	1478	18	2555	2429	29	6141	5661	42	10178	9230	54	211286	195574	89	1.28941
138021	123085	95	58577	52100	87	2118	2092	24	4092	4086	36	8252	8049	46	13620	12289	62	272885	251443	93	1.28941
137719	117634	90	55603	47420	88	1323	1163	15	2840	2405	32	6090	4853	44	10125	7882	64	188113	162422	93	1.2904
133532	112881	102	56234	48702	88	1551	1454	21	3301	2639	39	6407	5513	44	10622	8751	54	223920	196893	92	1.29237
120714	107599	87	54076	48342	85	1876	1683	22	2829	2621	31	6600	6024	46	10615	9696	54	214142	203649	88	1.29237
82334	79610	87	35022	34132	78	711	757	0	1829	1928	21	3418	3229	33	5456	5540	38	130988	121858	84	1.29237
117443	105600	92	46557	40546	85	1786	1534	21	2748	2605	28	6958	6342	46	10617	9475	59	225038	203703	88	1.29336
108637	103059	87	33517	32325	79	1735	1431	23	2579	2773	29	6576	6387	43	9857	9083	57	216950	210490	87	1.29435
146035	130794	89	64781	56733	88	2171	1665	26	4075	3392	38	8157	7339	53	11812	10600	58	249000	231890	90	1.29534
84903	84063	73	33140	30999	80	1542	1406	18	2132	2245	28	5500	5026	41	8131	7732	50	174728	163404	85	1.2983
42831	41403	73	17766	17566	52	510	579	0	1280	1375	11	2018	2092	23	3503	3659	32	66822	65555	80	1.2983
29872	30688	72	10346	10446	42	306	334	0	1059	915	0	1466	1453	15	2199	2358	24	45029	47644	73	1.2983
174511	136739	98	79215	62316	98	2594	2323	28	4089	2575	43	7755	6381	50	12315	10275	72	243266	197843	101	1.29929
161595	136236	99	65923	56656	89	1799	1565	23	3913	3395	37	7869	6683	50	13305	11487	66	272577	242424	97	1.30127
333980	231230	138	173961	125568	131	9013	7378	49	15666	12877	77	36365	29643	123	61184	48305	126	1.04858e+06	1.02547e+06	145	1.30225
99197	99208	79	19619	19899	52	1267	1339	14	2514	2396	27	5754	5450	38	9129	9331	52	187262	182855	85	1.30225
109867	98164	87	51484	45266	86	1243	1070	8	2291	1986	26	5541	4884	42	8882	8048	50	174945	161771	91	1.30225
47666	47515	74	17977	17670	54	513	462	0	1182	1235	11	2548	2524	26	3891	3819	33	83202	79712	80	1.30423
105111	98464	88	36696	34617	81	2008	1821	23	3020	2632	28	7608	7149	55	11984	11199	57	237980	231815	89	1.30423
193002	154005	99	53673	41053	96	2581	2030	28	4581	3656	39	10639	9034	59	17701	14266	77	351675	299524	104	1.30719
78839	77828	81	33555	33365	75	1183	1108	9	2251	2007	24	4982	4951	39	7809	7954	44	154621	148741	85	1.30719
64785	63341	72	20865	20478	58	1202	977	0	1624	1918	19	3012	2548	31	5113	4970	35	104875	104623	82	1.30719
109571	94349	101	42750	37986	83	1617	1434	16	3307	2593	35	5270	4777	43	8824	7310	52	184432	165453	88	1.30818
93371	89289	81	41754	37658	82	1478	1366	16	3180	2464	33	5281	4813	40	8153	8130	49	164644	153937	88	1.30818
92396	88949	86	44619	43050	79	1776	1613	18	2345	2415	25	5569	5189	40	9087	8194	56	183851	179022	87	1.30917
210428	162728	100	83531	62741	100	3819	2821	36	5335	4003	45	10391	8200	59	16780	12283	69	343970	275000	109	1.31016
84182	80708	80	35708	34326	79	1229	1255	13	1857	1944	20	4533	4507	38	7145	7085	42	144435	137380	86	1.31115
147052	124395	91	52850	42257	92	1958	1564	22	3317	2911	33	8259	6731	50	12353	10687	61	249723	213148	97	1.31214
92456	89869	82	32028	31207	77	1337	1348	16	1906	2446	23	5281	4920	40	8316	8014	46	180365	165458	88	1.31214
206585	160842	98	81115	63953	97	3960	2927	37	5608	4851	43	12280	10265	66	18687	14939	79	362327	293067	106	1.31312
125293	114123	88	57277	52773	85	1625	1533	18	3491	3124	33	7659	7100	48	11411	10934	61	230413	217745	92	1.31312
113999	102009	93	45899	41187	85	1950	1788	24	3019	2648	30	7080	6723	48	12348	10949	68	234898	214470	92	1.31312
113434	98485	91	43010	36177	87	1704	1328	22	2415	2030	30	5747	4596	46	9194	7696	53	183100	158482	93	1.31411
123136	113690	85	70067	65139	86	2055	2100	23	3814	3718	35	8451	7749	49	13109	11862	60	239437	228679	92	1.3151
250175	200514	109	119114	97139	109	6371	5374	42	9471	7744	56	19267	15792	82	29689	24656	106	579428	493364	116	1.31806
183608	154804	98	73683	63104	92	3266	2462	31	5342	4732	39	10323	9460	51	15700	13878	63	332279	304428	97	1.31806
98151	93675	87	19730	19470	54	1622	1527	18	3050	2690	31	5909	5777	38	9750	9304	51	191955	183281	89	1.31905
240122	193740	114	100821	83735	107	5002	3970	38	7669	6360	47	15149	12727	67	22312	18164	83	467434	385434	115	1.32004
94827	93551	83	20903	20486	62	1255	1171	10	1892	2164	24	4614	4336	38	7166	6225	49	145607	140259	88	1.32202
74365	72757	81	33375	32488	77	762	773	0	1112	1209	10	2793	2622	30	4256	4519	34	110452	105140	82	1.323
64814	62713	85	25953	25572	75	1129	1077	6	1333	1489	15	3729	4017	31	5202	5424	38	111937	111296	80	1.32399
194765	142911	102	82740	64546	101	2502	1529	30	4670	2956	45	8613	6088	56	11657	8917	63	247541	183787	103	1.32498
184364	150075	99	79085	63240	97	2580	2056	28	4556	3882	40	8804	7484	55	14918	12729	65	292771	247998	102	1.32597
149299	119750	93	64748	51563	91	2229	1512	25	3793	2992	39	8268	6979	52	13350	10880	68	261669	209502	98	1.32696
201647	161373	115	76582	61379	98	3510	2689	33	4870	4568	40	12072	9919	63	19573	16671	80	399483	340281	107	1.32893
215601	178242	101	98890	82054	98	2775	2522	28	4427	4093	40	10810	8961	55	16475	13627	72	466382	400036	103	1.32893
89327	89062	78	21709	21778	55	1364	1529	17	2052	2165	25	4837	4910	37	8115	8279	45	163429	159986	85	1.32893
113853	108439	88	47344	45151	81	1762	1651	20	2599	2721	26	6121	5847	42	9584	8804	55	200518	191230	90	1.32992
181773	139730	100	62008	49903	96	2462	1785	27	4391	3621	41	8525	6561	54	13024	10094	64	265214	204806	105	1.33091
264271	203543	124	123682	97856	115	5382	4281	39	8603	6814	50	17997	14622	78	26969	21505	109	545829	422501	130	1.33091
138297	114506	90	54148	44693	89	2540	1786	29	3410	3143	33	7919	6399	49	14172	12138	67	264891	223239	97	1.33091
100628	97238	82	25618	24699	77	1491	1608	15	2655	2634	27	6277	6151	45	10199	8957	56	206686	193079	87	1.3319
107822	103509	97	26464	25686	78	1447	1205	13	3358	3103	31	6650	6213	42	9436	9026	52	205407	200685	90	1.3319
196748	142699	103	88176	66005	100	2471	1854	28	4546	3194	46	9021	6710	53	14535	11995	69	311930	237568	106	1.33288
123061	117577	85	35732	33164	82	1609	1549	17	2792	2931	32	5909	5762	41	9668	8676	50	210255	195825	89	1.33288
200902	152663	117	77850	60014	100	2746	2074	31	5306	4251	44	9798	7600	58	16941	13067	84	332754	259980	105	1.33387
109809	105798	83	42002	40161	80	1848	1918	21	3132	3036	32	6228	6015	42	10940	10767	59	202962	189510	89	1.33387
168754	132824	96	69745	55782	92	2160	1764	26	4130	2587	46	8697	6936	53	13218	9899	63	271605	212211	99	1.33387
156726	131484	93	77024	63099	92	2061	1770	22	4227	3408	34	7503	6148	51	10728	8964	59	213986	172902	98	1.33387
97785	92946	88	33001	31728	79	1483	1286	14	2440	2045	27	5945	5468	40	9677	8986	56	198217	186777	88	1.33486
113079	101002	89	43245	37303	86	1537	1215	13	2635	2422	32	5456	4820	42	8621	7654	55	167911	146544	93	1.33486
297547	192298	132	109293	70417	128	5031	3382	44	7897	5257	54	16237	10409	77	26651	17832	96	538787	353206	136	1.34178
161275	139815	90	71972	61362	90	2388	2077	24	4478	4068	38	9587	8628	55	15842	13394	69	310388	280368	100	1.34276
122239	105773	96	54460	48111	86	1695	1449	17	2876	2299	30	6041	4875	45	9480	8068	55	192894	172731	96	1.34375
69773	65723	81	30211	29491	77	1008	972	0	2096	1845	24	3619	3735	33	5714	5680	39	135726	130373	82	1.34573
95213	91664	88	21919	21205	63	1552	1462	17	2575	2492	28	5577	5585	38	9056	8673	55	183489	169890	89	1.34771
184678	146305	99	85481	68077	96	3239	2670	31	4592	3761	41	10780	8868	60	17709	14703	70	344876	280425	103	1.34771
111169	104591	85	39079	37567	82	1484	1305	14	2194	2710	25	5045	4916	38	9253	8710	53	192201	179656	91	1.34869
342504	269118	143	197819	158600	133	8212	6226	46	14361	12032	67	30649	25118	107	48067	39896	130	981188	791898	141	1.34968
75599	74791	77	23509	24288	55	1126	1117	9	2325	2192	21	4330	4419	34	7321	7200	44	146848	139578	84	1.34968
147579	123977	92	64439	52425	91	2386	2385	26	3723	3153	35	8764	7218	57	13547	10867	66	282648	239258	97	1.35067
169044	145223	94	85549	75580	92	2317	2166	25	4303	3890	36	10051	9112	55	14526	12759	67	284914	253950	95	1.35067
111051	107265	82	37629	36000	81	2036	2026	22	3705	3026	33	7570	7208	44	12796	12087	65	236686	221745	88	1.35166
156631	138927	98	58485	51538	88	2161	1736	23	4704	3931	43	10714	10245	55	16783	14927	82	350347	330573	94	1.35166
110222	104882	88	20694	20111	59	1925	1871	22	3398	3658	29	8108	8090	46	12933	12035	59	253149	241886	86	1.35363
281083	185262	128	147238	100919	127	4107	2822	40	7270	4858	53	16653	10524	81	27158	17869	120	576153	384081	132	1.3566
99581	93908	82	48787	45474	82	1093	1229	10	2613	2333	28	6343	5791	43	10301	9739	54	206394	198140	90	1.36055
151084	125455	93	60386	50060	91	1911	1545	24	3934	3210	38	7409	5915	51	12274	10162	60	252866	206073	100	1.36154
151206	127874	106	54398	44374	91	2292	1894	26	3918	3553	38	9190	7907	59	14059	11993	67	271841	234031	99	1.36253
159026	138908	93	64793	55716	90	2648	2398	29	4601	3853	41	9404	8033	55	13853	12382	65	274451	247908	99	1.36253
193226	144161	111	75329	56480	99	3065	2284	31	5819	4287	47	10833	8342	62	17962	14342	74	341683	258476	109	1.36351
185989	153247	98	66814	54706	95	3219	2580	34	5269	4409	42	11271	9910	56	18786	16859	78	364196	318104	104	1.3645
62424	59016	80	25977	25046	74	878	872	0	1449	1501	16	2901	2840	31	4767	4562	38	91241	89972	76	1.36549
78708	74587	90	27177	26238	77	958	830	0	1112	1341	13	3745	3553	33	5750	5383	40	130678	124075	88	1.36747
350361	259790	143	203047	152780	145	9195	7118	48	15207	11224	69	30462	21405	115	49180	36550	140	965937	696321	153	1.36747
194387	159662	95	97686	81498	95	2780	2588	28	4266	3608	39	10101	8457	57	15940	13603	67	297582	247342	102	1.37043
59388	58241	75	13347	13411	45	481	650	0	1825	1579	24	2928	3115	28	4501	4774	37	100502	97844	85	1.37043
149713	124797	92	70093	57072	92	1932	1523	23	3118	2899	32	7018	5582	51	11499	9589	63	247477	201655	101	1.37241
152919	128992	95	69658	59405	90	2182	1974	24	4015	3298	37	9178	7722	55	14605	13010	71	271218	235377	100	1.37241
64685	64417	79	35150	35048	75	1008	1073	6	1859	1536	17	3184	3131	30	5051	4689	42	102492	101449	85	1.37241
95706	93782	83	46003	45088	79	1722	1587	20	2248	2510	28	5581	5473	40	9349	8195	54	198483	192188	90	1.37339
34307	34792	74	15945	15905	49	272	409	0	535	682	0	1273	1248	11	2141	1978	26	44057	43614	78	1.37636
123613	117169	86	27944	26715	79	2172	2125	25	3761	2965	39	7456	7262	47	11787	10487	56	254262	243881	96	1.37735
240062	155437	109	96079	64172	107	3415	2097	38	5895	3639	52	12018	8009	68	19003	12412	84	412298	271840	120	1.37833
131808	110755	90	44649	36593	87	2170	1918	26	3672	3362	38	8095	6781	50	12190	10003	65	267414	221064	101	1.37833
120272	113715	84	60405	57921	82	1377	1604	16	3048	2782	30	5654	5479	40	8564	8013	47	193205	189026	92	1.37932
164591	142207	97	79765	69758	90	2338	1890	26	4132	3668	37	8827	7814	50	12982	11279	65	252760	225703	97	1.38031
104310	102257	80	34500	33158	79	2105	1994	22	2785	3021	27	6997	7154	44	10994	10375	57	222219	207137	84	1.38723
103106	98316	89	24208	23388	67	1427	1451	15	2355	2489	28	5021	4770	38	7559	6669	49	175723	164096	88	1.38822
150749	124884	99	46730	38335	87	1955	1859	23	3329	3019	35	8155	6991	50	14764	12154	66	297024	256764	97	1.39019
84408	82670	80	24481	24010	60	1270	1395	12	2133	2114	26	4558	4550	37	7108	6932	43	139070	136146	84	1.39019
122048	110409	97	71177	65731	85	2868	2561	29	4142	4321	35	9616	9109	51	14168	13235	66	278938	253356	94	1.39316
233105	175104	106	88204	67459	101	3148	2114	34	5653	3799	46	12298	9591	58	18259	13770	81	370035	285985	111	1.39513
153616	124047	99	64075	52652	93	2297	1868	22	3592	2684	40	7500	5940	52	11818	10012	56	236324	197533	103	1.39513
126371	110845	92	65701	56378	87	2336	2241	25	3574	3243	36	8303	7545	50	13559	12676	60	263126	237198	94	1.39513
90643	87695	82	31065	30021	78	1720	1682	21	3095	3116	30	6371	6222	42	11254	10867	55	215429	201548	90	1.3981
93701	91411	81	23091	22753	65	1506	1359	17	1966	2320	24	5532	5353	41	8629	8792	47	176163	169726	87	1.39908
268768	193414	123	96746	70157	110	4128	3085	38	7328	5381	55	15319	11254	80	20884	15274	79	441281	331080	117	1.40106
77156	78582	77	26632	26268	64	1169	1015	3	1783	1917	22	3337	3308	31	5324	5510	36	130078	123536	86	1.40106
132481	123183	85	42889	40810	84	2018	1771	24	3882	3300	37	6913	6652	45	9631	8701	54	204695	186777	92	1.40205
84194	82367	79	24048	23929	69	946	984	0	1350	1164	12	4336	4251	33	6303	6387	40	142795	133587	86	1.40205
92229	90379	79	27257	26798	77	1492	1223	16	2339	2213	27	4790	4734	39	7265	6621	48	149114	142804	91	1.40501
113792	102071	91	41570	36095	84	1342	1281	13	2382	1899	32	4799	4524	36	7879	7274	47	182112	161060	95	1.406
129925	111196	91	55200	47219	88	1933	1829	20	3355	2401	38	6242	5326	46	9888	8298	52	210789	180632	99	1.40798
96314	92454	94	20889	20380	60	1998	1675	20	2598	2642	29	5542	5069	41	8579	8098	58	188507	179688	89	1.40995
147179	121050	101	56125	46432	92	2342	1968	25	3357	3298	34	7084	5709	47	10741	8665	58	221217	186993	100	1.41094
113014	106438	98	46813	44373	81	1931	1742	20	3491	2897	37	7038	6599	45	11697	11063	61	233995	217999	92	1.41193
148190	132380	93	82711	75790	89	2645	2058	30	4193	3816	37	9444	8302	50	15021	13155	84	282649	253232	95	1.41588
353962	233396	210	165473	118929	176	8189	5592	46	12169	8366	61	27660	19213	117	42275	28452	158	841951	592966	217	1.41687
212037	165677	103	113536	91587	104	3181	2485	32	5335	4653	42	11223	9411	62	17655	14898	75	343854	285406	106	1.41786
206327	159983	98	92222	70921	97	2990	2175	34	5313	3950	42	10751	8500	57	15816	11899	79	349352	280425	100	1.41983
78651	76677	79	31230	30654	77	1344	1184	11	1880	1997	21	3801	3977	33	6694	5894	48	136789	132180	84	1.42082
141121	116832	96	47872	39571	89	2357	2018	26	4083	3911	34	7499	6376	55	13651	11695	67	274001	242708	93	1.42181
121650	106808	88	49107	42591	85	1962	1559	24	3025	2729	34	6515	5916	44	11573	10257	59	224492	199289	95	1.42576
96329	93742	80	22810	22874	61	1761	1504	22	3015	2960	31	7578	7251	46	11669	10914	64	227789	218414	90	1.42576
215989	171466	104	82211	65793	100	2844	2168	31	4441	4425	36	10460	8055	58	16459	12265	75	341645	272931	112	1.42774
100125	97575	80	23255	22895	58	1638	1739	18	2838	2570	32	6159	5674	42	8821	8532	44	181606	166247	87	1.42774
171848	138352	96	65907	52481	93	1850	1643	21	4387	3531	43	8574	7353	51	13689	10398	72	277082	228344	105	1.42774
142614	125353	91	61481	53308	87	2324	2062	24	3716	3430	37	6908	6127	44	11181	10794	63	233834	213059	96	1.42873
105335	102727	81	21355	20676	58	1628	1620	17	2014	2212	26	5335	4824	39	8831	8366	54	186767	176953	89	1.42873
150998	124002	95	58800	48139	89	1862	1626	24	3216	2597	31	7606	6109	48	12117	9970	57	225893	186206	98	1.42971
142878	120447	96	61812	51802	90	1910	1649	23	3381	2896	34	6763	5469	50	11629	10128	60	199995	163485	97	1.43169
96745	94408	82	25249	24762	72	1225	1189	11	1939	2235	22	4453	4432	36	6441	6205	44	151827	145986	91	1.43169
104039	98735	98	32364	31650	79	1393	1440	14	2646	1955	30	5388	5247	41	8882	8016	54	182184	172846	92	1.43268
90582	87096	83	28460	27492	78	1262	1325	12	1909	2076	22	4900	4921	36	7302	7026	47	148574	144486	89	1.43367
108724	99470	88	37046	34338	80	1529	1167	15	2938	2557	29	5562	5128	42	10069	9045	54	192525	171066	94	1.43465
268150	212137	114	161259	129740	112	4148	3254	36	6991	5560	49	13083	10493	69	20792	17160	79	412541	352648	116	1.43465
230746	189053	98	153941	126366	99	4243	3690	37	8626	7004	58	17457	14567	78	27717	21778	95	547775	437642	106	1.43564
105848	99491	90	26566	24279	82	1441	1414	16	2695	2578	31	5531	5332	41	10285	9378	63	200349	193552	95	1.43564
147508	123058	96	60560	50792	90	2215	1853	25	3227	3080	30	7412	6329	46	11536	9722	60	232559	200553	99	1.43861
92952	89334	81	31635	30863	79	1459	1496	17	2579	2258	26	5556	5352	39	8845	8723	47	182331	173599	91	1.43861
116883	108492	85	47969	45182	81	1258	1231	13	2757	2437	31	6918	6428	46	11180	11099	55	219081	202172	92	1.44058
168109	129198	110	65103	50722	94	2228	1765	22	3327	3069	37	8364	6154	55	13407	10799	81	269012	203559	102	1.44256
140099	125869	89	44984	38330	88	2075	2056	20	3427	3118	35	7589	6840	49	11778	10032	59	238865	205991	104	1.44256
88417	85361	84	19596	19077	58	1471	1491	16	1976	2461	23	4509	4590	35	7676	7666	46	152063	146147	85	1.44453
76613	74661	88	28031	27493	75	1106	936	0	2010	1956	21	4403	4549	34	7208	6988	43	137126	132310	87	1.44552
41724	40743	74	23356	23399	67	662	587	0	929	989	0	2092	2281	22	3464	3539	31	70137	71037	75	1.44552
110550	103383	86	36273	34722	80	1652	1638	21	3114	3529	34	7752	7517	47	12334	12150	59	225982	211943	89	1.44651
115696	107282	86	52681	48267	83	2184	2053	22	3402	2711	32	8019	7068	53	12805	12176	60	243854	230567	89	1.44651
138621	123493	87	49379	43639	86	1767	1735	19	3125	2755	34	6837	6583	43	10738	9384	54	206753	198781	86	1.44651
100803	89289	88	42116	37360	83	1429	1087	10	2567	2448	27	4975	4573	38	8311	7769	50	163542	146731	88	1.4475
124699	115460	87	39690	36934	82	2462	2203	27	3602	3596	32	8055	7103	51	14801	13907	72	280075	261090	91	1.4475
198278	138980	101	73170	51434	99	2873	2199	33	4899	3652	45	11798	8105	68	17966	12831	84	375816	277085	104	1.44849
119891	106399	89	40242	34722	86	2012	1692	22	3447	3437	33	8346	7277	50	14618	13320	63	284818	255997	91	1.44947
85280	82246	83	22806	22337	62	1258	1186	12	1838	1589	19	4378	4694	34	6546	6188	45	139971	128925	82	1.44947
111244	100276	88	47051	42107	85	1899	1531	21	2920	2586	31	6803	5972	49	11372	9448	63	235965	214149	91	1.45046
194384	165446	98	108314	95656	93	3617	2947	33	5651	4674	41	13673	12169	66	20723	18904	81	410444	371612	101	1.45145
242744	163746	126	96503	65048	126	3341	2210	35	6944	4959	53	13479	9026	67	21962	15168	90	430729	301370	126	1.45145
64448	65409	74	21188	21254	54	964	1034	4	1695	1666	19	3306	3161	32	5286	4902	39	101612	93388	91	1.45145
95814	93518	80	39151	37712	79	1300	1364	15	1941	2224	21	5771	5415	42	9540	9499	54	182028	171180	90	1.46034
114356	103638	89	44360	39940	85	1749	1682	19	3185	2812	31	6658	5964	44	9188	8733	50	189036	177316	94	1.46133
133666	111734	92	61274	51727	89	1856	1430	18	3770	2924	37	7160	6112	47	10621	9412	63	230942	198743	97	1.46133
113558	107128	91	41229	39534	81	1847	1683	23	2882	2402	36	7026	6364	47	11294	10386	58	221702	218404	92	1.46232
141141	122955	103	55916	48197	90	2237	1984	24	4163	3546	38	9134	8111	53	15270	14006	66	291137	263165	98	1.4643
178846	158032	93	76635	69215	91	3748	3237	33	5699	5215	46	12670	11431	63	20428	19645	80	410074	380099	102	1.46528
206779	164641	101	88048	70907	98	2538	1981	29	5178	4185	43	10468	8276	59	15325	12501	72	310254	257887	106	1.46726
121184	113710	83	53072	49962	82	1614	1459	18	2944	2840	28	6784	6625	41	11123	9936	58	208473	199492	94	1.46726
253428	199458	102	63886	51358	97	5054	4056	41	6688	5833	42	14961	11989	67	21571	16362	97	418108	350998	111	1.46726
138437	114137	92	59431	48127	92	2531	1872	28	3486	2740	33	6647	5634	46	12676	11478	63	246589	215711	100	1.46825
159053	128313	98	58374	45429	94	2429	2188	26	3762	3046	37	7622	6119	53	11893	9631	58	252473	207067	103	1.47121
97529	94731	80	23859	23002	58	1660	1630	18	2977	2365	28	6096	5882	41	9063	8730	49	201452	190437	88	1.47121
125165	113281	101	46108	41228	85	1633	1226	16	3180	3380	30	6815	6165	47	10806	9673	53	287070	258482	97	1.47319
73142	72679	80	17048	16889	51	1122	1127	9	1948	1847	21	4572	4328	37	6500	5638	47	127238	123995	85	1.47714
122988	111747	89	47770	43005	86	1529	1635	18	2909	2531	32	5919	5274	43	8906	8025	53	195210	177444	93	1.47714
196778	153803	104	77297	59567	99	2666	2190	31	4172	3480	39	9303	7174	58	15181	12047	75	297070	232902	103	1.47912
188946	143873	99	71613	55412	97	2333	1905	27	4876	3545	49	8808	6879	51	13981	11185	65	277058	213958	101	1.47912
115006	106227	87	47417	43318	85	1853	1997	20	2984	2426	27	7145	6864	45	11868	11239	51	241898	227565	92	1.4801
128840	115228	90	55496	50585	85	2047	1793	20	3613	3837	32	6793	6194	49	11665	10259	61	220611	197284	92	1.48307
106812	101770	86	46186	43335	81	1579	1426	18	2868	2788	31	6697	6102	46	10739	9930	62	214523	207479	89	1.48307
148211	120646	94	60945	48006	92	2404	1551	29	4022	3207	36	7214	5815	47	12220	10323	61	246523	204710	100	1.48406
263512	186780	112	161633	116590	111	4874	3655	38	8845	6089	62	16416	11644	76	25558	18319	100	509502	362125	118	1.48504
177061	140012	110	74627	60134	98	2312	1794	27	4118	2971	39	8485	6442	54	13267	10167	70	265705	213626	114	1.48504
184512	150306	94	89736	73698	93	2591	1899	29	4466	3697	43	8672	6928	51	14456	11079	72	289675	225972	101	1.48504
147035	123675	91	60045	50248	92	2390	1775	28	3921	3177	38	8783	7115	58	14177	12568	66	268113	226693	100	1.48702
107757	101998	84	34763	32088	81	1572	1330	16	2647	2922	28	5705	5745	41	10039	9600	61	191216	179417	90	1.48702
127889	114196	89	53205	48447	86	2101	1793	22	3264	3120	29	8108	7470	46	12874	12226	64	251235	229206	93	1.489
88557	82689	82	37974	33238	84	1275	1246	10	2476	2050	28	4872	4206	42	7207	6389	45	157738	144375	91	1.489
107952	102665	86	39347	37996	82	1920	1674	23	2497	2312	28	6061	5883	42	9915	9127	48	226761	213857	93	1.49196
100511	93654	86	37747	34897	82	1661	1437	18	2631	2655	28	5679	5691	38	8566	7657	51	181196	166112	87	1.49492
105224	98455	83	43206	41245	81	2073	1662	24	2923	2668	26	7522	7203	45	12168	11411	57	251308	242978	87	1.4969
146504	127974	93	65292	56589	89	2232	2007	23	3950	3555	34	8550	7609	49	13317	11530	65	273054	243528	97	1.49789
98583	96222	83	41230	40311	79	1412	1207	13	2548	2209	27	5490	5155	40	8625	8670	51	185357	176725	88	1.49789
96878	92596	82	33752	32554	79	1268	1354	14	2532	2096	30	4974	5129	34	8093	7489	48	167663	156166	90	1.49888
124374	101827	88	54638	43967	89	1438	1095	10	2960	2317	34	6119	4527	48	10460	8332	60	208186	164702	97	1.50184
196261	153698	100	80005	62796	97	2745	2366	30	4123	3413	41	10071	7980	60	16262	13258	68	325565	264021	105	1.50481
128474	114293	90	52682	46288	88	2216	1806	25	3463	3445	32	7392	6826	48	12002	11158	58	251944	224576	97	1.50579
172385	143059	96	49095	40452	93	2592	2082	28	4238	3366	35	9213	7872	53	13270	10761	65	253382	231837	96	1.50579
123319	115396	84	53004	48973	84	2393	2138	27	3774	3350	34	8667	8500	50	15095	13864	74	259467	246683	88	1.50579
58444	58351	69	15865	15841	48	962	798	0	1689	1751	17	2735	2656	29	3595	3848	32	85165	83450	77	1.50579
163683	143509	95	54318	47568	89	2845	2401	29	5368	4311	47	9761	8389	53	16366	13792	73	300986	271349	93	1.50678
99771	94776	81	23454	22511	67	1736	1612	20	2457	2915	23	6115	5715	45	9651	9678	52	200045	191738	84	1.50777
85268	82882	82	38317	37125	78	1687	1375	23	2085	2169	25	4869	4403	38	8614	8626	46	174132	168401	84	1.50876
103220	96899	98	31212	30028	80	1981	1892	22	2331	2670	28	7063	6824	43	10728	10072	59	219066	202632	87	1.50975
91179	88146	80	37007	35135	79	1486	1480	17	2948	2956	28	5296	5336	38	8823	8233	57	160831	155733	90	1.51271
146061	120691	92	54359	46439	88	2314	1739	24	3737	3100	37	9050	7330	56	14093	11761	64	277810	239252	91	1.51271
217052	168111	102	91892	72401	101	3752	2831	34	6444	4898	55	13218	10452	68	20955	16673	78	406080	331754	105	1.5137
183524	145804	100	76089	61417	97	1859	1339	24	4200	3393	40	8093	6306	51	13260	10790	60	303482	243969	104	1.51765
192212	164937	96	130547	114573	95	3690	3295	32	7291	6439	47	13970	12251	62	21312	18356	79	420527	366060	102	1.51765
95106	85801	88	45266	39365	84	1178	934	0	2435	1986	29	5175	4494	41	7151	6420	47	143299	122082	89	1.51864
187954	94145	120	64907	32855	120	2994	1774	32	4580	2089	66	10656	5537	82	18427	9998	98	355066	185484	124	1.52061
107619	100689	86	45510	42278	83	1983	1796	22	2978	2581	31	6696	6354	46	10974	9892	57	206620	198097	90	1.5216
148418	119520	90	64496	51185	91	2472	2021	27	3715	3517	37	8375	6399	52	13185	10604	69	278687	218416	101	1.5216
53031	53631	72	22618	22336	69	697	829	0	984	1327	12	2605	2558	29	3926	3615	34	95536	93705	80	1.52358
126715	113644	88	50679	44798	87	1632	1555	20	2918	3090	29	6408	6263	42	10134	9603	54	196433	185638	92	1.52457
141841	127352	89	57564	51697	86	2081	1960	22	3559	2872	35	7672	7132	48	11699	10714	61	233827	214573	93	1.52753
101577	98250	82	27614	25776	79	1841	1908	21	3138	3330	31	7609	7471	46	11167	10572	53	235065	227064	88	1.52753
104151	92150	90	45481	40932	84	1289	1376	15	1800	1623	23	5213	4742	41	7897	7097	51	158279	140654	90	1.52852
132492	115078	98	62257	53774	89	2090	1699	24	3096	3061	34	7907	7588	53	12646	10601	67	244150	215934	94	1.52852
149665	132084	90	49395	41492	89	2358	1786	26	3788	3332	34	8219	6848	49	14733	12928	66	279454	248940	95	1.52951
115384	94508	89	51200	42333	87	1533	1359	18	3095	2626	29	5974	5156	43	9683	7727	60	174822	150805	94	1.52951
82162	77703	95	17554	17151	53	1049	995	0	1228	1085	8	3212	3104	32	5139	5081	38	139165	136037	86	1.53148
146670	116296	92	58393	45802	91	1865	1559	22	3351	2683	34	7863	6552	53	12649	9848	72	267422	219468	101	1.53148
237244	182681	114	121279	94568	111	4776	3759	38	7828	6628	60	17865	14403	75	27067	21913	105	549304	456798	115	1.53148
84971	82888	79	21841	21641	64	1701	1459	18	2222	2321	23	5370	5393	39	8697	8773	46	159604	151993	87	1.53247
99282	90277	94	39146	35990	81	1736	1707	20	2485	2757	27	5265	4786	41	7212	6914	46	151577	144967	89	1.53346
149659	126387	93	71784	59633	92	2190	1838	23	3870	3675	35	7691	6542	48	12906	11380	63	263176	222380	97	1.53741
92312	84380	82	44909	40013	83	1742	1602	16	2352	2313	27	4851	4578	38	8933	8480	56	193377	174886	85	1.5384
89139	87633	79	35384	34470	79	1267	1255	13	2349	2340	26	4953	4809	38	7867	7442	50	156711	152429	86	1.53939
279671	195275	124	133884	93674	118	6497	4807	46	10275	7100	64	21514	15467	84	34800	25428	114	733995	540719	124	1.54235
132466	117319	88	53286	46987	88	2105	1908	23	3043	2649	34	6576	6059	44	11112	9954	59	239732	206206	93	1.54433
135024	118090	90	53543	44009	89	1917	1690	20	3081	2906	30	7251	6299	50	9887	8822	53	207627	182085	91	1.54433
125815	113697	87	54122	49136	84	1528	1411	17	3710	3098	35	7487	6608	47	11444	10921	57	246130	223004	91	1.54532
73585	71049	81	21352	21083	57	845	845	0	1327	1361	16	3371	3149	31	4288	4391	33	107130	101600	76	1.54532
86374	83576	89	24836	23884	76	1157	1167	9	2192	1994	28	4365	4179	36	7351	7694	42	151492	145860	93	1.54828
112595	109384	81	35994	35175	81	1696	1559	19	3600	3568	34	7017	6375	48	11719	11086	60	222686	202674	92	1.55322
108832	103297	84	32728	31299	80	1765	1707	20	3206	3048	28	7055	6705	44	12528	12067	59	255836	246211	91	1.55421
122308	113195	100	46741	43728	82	2390	2124	26	3626	3512	33	7789	7089	49	12710	11625	57	262871	248621	92	1.5552
100442	95771	82	27913	27094	79	1755	1818	18	2611	2294	28	6167	5875	41	9370	8948	58	198179	186102	88	1.55618
176192	135623	101	85439	65819	96	2750	2017	31	4514	3550	45	9622	7485	56	15600	11264	68	291471	220862	104	1.56409
111220	94689	102	40847	34428	102	2122	1614	25	2620	2237	30	6285	5265	46	9990	8355	65	204154	176606	102	1.56409
82665	80587	94	32337	31661	77	1483	1175	16	1975	1679	25	4189	3895	35	6216	6081	44	139137	134353	86	1.56705
128778	113767	90	49490	44352	86	2348	2019	26	4255	3909	37	8811	8417	49	14447	13361	67	283151	262547	93	1.56903
73549	71750	77	33041	32655	77	898	756	0	1764	1425	23	3239	3012	32	5419	5425	38	128696	122677	82	1.57002
117427	103572	90	45577	38346	87	2126	1595	25	2945	2699	30	7590	6379	51	11936	10544	62	216148	179299	92	1.57199
179880	142375	100	82811	63491	98	3069	2459	31	5235	4296	40	11252	8847	63	17480	14344	72	387852	314653	102	1.57298
98791	95572	82	28946	28608	78	1919	1885	21	2618	2677	29	5247	5094	39	7451	6940	50	165296	153827	85	1.57298
198218	159221	105	91486	73989	98	3047	2451	33	5457	4705	46	10874	9448	58	16572	13089	74	337339	278076	101	1.57397
131467	107587	95	53813	44570	90	1980	1660	21	3760	3005	35	7566	6379	50	12810	10083	74	242102	202216	94	1.57496
78523	75656	79	33361	32897	78	1156	1191	12	2152	2060	24	4367	4482	35	7836	7994	44	152027	147138	87	1.57595
115824	111445	83	32869	31857	79	1684	1754	20	3127	2665	35	6562	6435	42	11199	10958	60	219067	205410	87	1.57595
143317	120881	90	62292	50898	91	2238	1615	27	4008	3146	38	8965	7736	49	14419	11660	70	294935	246403	98	1.57792
146223	121571	89	51731	42470	89	2258	1605	28	3917	3258	39	7072	5796	48	10751	8802	56	218396	174066	97	1.57792
209983	167677	101	95999	75267	100	3037	2480	33	4778	3683	42	10568	8422	60	17488	13877	80	335254	265117	107	1.57792
219025	174704	106	112161	92288	100	3352	2527	34	6085	4991	47	11357	9805	60	18185	15143	73	348309	294969	107	1.57891
137610	111982	94	48742	40140	90	1880	1576	24	3434	2807	33	6684	5205	50	10238	8093	57	213644	172008	100	1.58385
117893	109556	96	36818	35428	81	1858	1581	21	3251	3217	33	7674	7334	45	13858	13025	61	277432	265553	96	1.58484
155529	123423	98	66490	54303	94	2194	1625	25	4930	3504	43	7754	6106	52	11354	9657	57	229965	179913	103	1.58484
207606	171550	98	110938	93927	96	3547	3113	33	6348	5778	44	12988	10980	64	19990	18538	80	386102	329415	105	1.58681
100702	97857	82	27971	27384	78	1846	1869	19	2639	2900	26	6512	6209	42	11183	10298	59	224550	209476	90	1.5878
109421	100506	83	45121	40648	82	1791	1761	19	3359	3233	29	7008	6005	44	11951	10870	57	228789	207239	93	1.5878
141233	119544	90	52904	42773	90	1795	1653	23	4237	3393	37	8568	7158	58	13404	10419	67	266548	225648	98	1.59077
96302	91893	83	35943	35233	79	1736	1423	19	2538	2347	28	4760	4702	36	7494	7238	45	160041	150659	91	1.59077
154913	128832	98	51211	41627	92	2347	1889	26	3460	2840	39	7937	6851	52	12972	10859	64	265717	226098	101	1.59077
80165	76371	82	34701	33852	77	1083	1065	5	2414	1731	26	4135	4022	34	6597	6846	40	123715	120539	83	1.59077
199145	157900	112	72485	57049	96	2523	1869	29	4185	3419	39	9977	8125	57	15205	12404	76	302229	247425	107	1.59274
144340	124539	105	61881	54053	88	2145	1992	25	3727	3841	36	9054	8049	55	13704	12277	61	284651	254949	99	1.59373
83709	81152	80	29355	28725	76	781	867	0	1548	1851	19	3889	3672	35	5370	4704	41	122738	114025	90	1.59472
61904	59892	77	23529	23058	72	972	885	0	1377	1354	14	3125	2925	31	5868	5517	41	106220	103015	85	1.59571
108294	99395	86	38957	36265	80	1655	1620	17	2585	2913	27	6560	6049	44	11465	11311	63	211886	200215	91	1.59867
41355	40478	74	18766	18702	55	431	446	0	1034	1007	2	2074	2009	24	3168	3312	29	63974	64075	77	1.59867
236112	179621	108	99589	78879	107	3274	2419	32	6564	5405	45	12027	9794	62	18130	14827	75	381632	311864	112	1.60163
133153	118105	88	48232	41059	87	1539	1453	19	3990	3092	40	6001	5360	43	9463	8382	51	194292	173170	91	1.60163
79016	77020	81	34572	33703	77	1264	1320	13	1978	2120	25	4189	4232	33	7106	6790	45	135577	131045	84	1.6046
105338	98540	88	32894	31684	80	2034	1709	23	3382	3502	30	7918	7555	54	13086	11629	61	259927	242967	89	1.60658
185840	139790	100	70954	54038	96	2963	2215	34	4389	3029	40	9455	7323	55	13868	10340	78	291423	220678	107	1.60855
84981	78863	85	38063	34126	81	1325	1111	10	1735	1537	18	4219	4464	36	6782	6363	47	151625	142582	86	1.61053
236013	120326	134	91335	43731	119	3263	1636	39	6549	3526	56	11752	6428	71	19949	11024	101	377612	199654	130	1.61152
102595	96964	84	37866	36419	79	1060	981	0	2232	2115	25	5045	4640	39	8173	7648	44	167975	158709	91	1.6125
97681	92388	85	27034	26429	79	1464	1258	13	2268	2229	28	5632	5394	40	8807	8637	50	184881	173864	91	1.61349
54445	54220	76	20317	20086	60	700	939	0	1075	1382	12	2526	2457	26	4392	4233	36	82146	82609	81	1.61349
231854	169206	108	83625	62712	106	3082	2341	35	6031	4513	48	11342	8774	60	16831	12958	72	371452	278691	113	1.61448
128328	115672	86	40569	35266	86	2473	2393	25	3623	3574	34	8403	7846	52	13595	12513	65	280948	252679	97	1.61942
234319	189937	105	133507	112799	103	4367	3830	36	8680	6748	56	18012	14924	72	28113	23805	98	589500	467809	112	1.61942
124648	106359	94	57336	46475	88	1949	1699	22	3958	2790	36	7051	6054	50	11341	9247	64	223631	186944	97	1.61942
159319	135644	95	50452	41836	91	2205	2019	21	4231	3711	40	8878	7127	57	12400	10556	63	243341	207247	97	1.61942
88224	86451	83	39545	38460	78	1113	991	0	1815	1655	22	4402	4365	36	6397	5986	42	137128	134979	89	1.62436
78356	76818	77	26607	26335	72	1261	1156	11	2010	2107	24	4010	4006	33	7758	7768	46	151584	140553	87	1.62436
113286	103272	90	50386	46801	83	1982	1809	21	2907	2982	29	6286	5887	41	10602	9484	59	200206	185557	92	1.62535
175783	141946	102	70336	56677	92	2471	1848	28	4238	3366	41	9378	8027	53	14741	11394	74	301133	246971	102	1.62535
182305	140037	97	77069	60018	95	2409	2126	26	4649	3764	43	9824	7580	56	16277	12229	75	332058	260409	106	1.62634
82122	77437	84	35419	35241	76	1122	971	0	1303	1276	17	3929	3793	35	5562	5133	40	122577	118155	83	1.62634
177864	130333	111	79232	58658	100	2674	2024	30	5187	3183	44	9867	6856	61	16420	12136	79	323613	239015	116	1.62634
133199	112321	91	50592	41732	88	1426	1390	15	2968	2421	32	6516	5626	44	10181	9223	55	214487	183837	94	1.62732
100602	94821	96	16343	15687	52	1372	1542	16	2517	2409	28	5475	5117	42	8324	8023	49	160461	153629	88	1.6293
134770	117262	93	56948	47341	90	1973	1662	23	3808	3490	34	8109	7058	53	12164	10884	62	252430	218462	95	1.63029
56782	54940	77	22970	22402	62	721	774	0	792	1152	8	2834	2721	29	4294	4343	35	103968	102445	79	1.63029
103053	92436	85	46076	39555	87	1507	1287	16	2552	2353	34	6158	5552	48	9803	8691	58	191974	170106	101	1.63029
321792	213925	149	205538	147708	135	8069	6083	48	12383	10099	56	27648	21017	98	44421	34785	131	856614	670851	137	1.63128
201722	161791	101	86782	70360	100	4880	3924	38	8812	7010	54	16841	14476	80	25934	22147	95	510638	439105	104	1.63424
67896	65936	78	18607	18129	55	981	978	0	1904	1773	23	3439	3569	31	6361	6239	41	125309	118784	81	1.63523
148664	132088	90	70604	63441	87	3098	2569	33	4324	3889	38	8880	8131	53	14820	13812	72	299088	288542	92	1.6372
104492	100272	81	44359	42516	81	1446	1157	17	3343	2799	34	4752	4466	37	8442	7914	56	172358	161361	89	1.63819
88381	85276	80	16451	16257	50	1556	1562	16	2403	2076	22	5056	4903	39	8770	8741	45	175091	170994	88	1.64116
99196	93341	90	30915	29469	81	1406	1327	13	2139	2376	24	5161	4479	40	9476	8743	53	195108	180500	98	1.64116
170325	143125	93	57536	47586	93	3028	2658	29	4267	3481	40	8640	7286	52	13172	11077	74	299192	257403	100	1.64214
127368	117198	87	59973	55376	84	1927	1904	23	3887	3483	37	6610	6199	43	9844	8925	56	196250	182012	94	1.64511
97562	94304	80	31791	31254	78	1489	1435	18	2171	2405	24	4713	4666	36	7113	7405	47	156777	149004	88	1.64511
96096	92269	84	30845	30219	79	1889	1946	21	2948	2707	30	6982	6847	43	10699	10268	52	222107	209910	90	1.6461
131431	118997	86	67942	60331	88	2274	1859	24	2653	2943	29	7575	6818	49	11731	10690	63	247242	220331	95	1.64807
128365	118731	87	54567	49489	84	1978	1818	20	3164	2862	34	7755	6989	49	12337	11232	57	237728	225030	98	1.64906
193295	142323	100	76612	55374	98	2897	2251	29	4766	3638	44	11332	8173	64	18237	13284	84	371719	272719	108	1.64906
193128	160193	103	93684	80290	97	3014	2486	31	5771	4873	41	9534	8415	55	15438	13062	72	278845	248054	104	1.65005
163633	129671	103	59748	47237	94	2603	2040	30	3840	3237	39	8814	7195	52	12774	10518	64	250791	207228	100	1.65301
118644	105408	87	45737	41220	84	2200	1953	23	3475	2885	32	7224	6315	49	13107	11700	64	273978	256520	95	1.65795
186989	155045	102	111385	96751	95	3503	3230	31	5215	3742	44	11897	10550	60	18359	15351	79	368982	319607	104	1.65894
23884	22563	72	9468	9555	42	406	277	0	480	516	0	1183	1099	9	1895	2190	23	35922	37774	72	1.66092
139227	120393	95	50843	43733	88	2205	2030	25	3868	3496	35	8407	7450	49	12516	11436	65	258201	223040	93	1.66289
132196	113426	89	60769	53118	88	2007	1495	24	3817	3035	44	7144	6501	47	11531	10233	60	228728	206244	94	1.66487
142658	108508	103	61905	48619	92	2176	1871	24	3812	3411	36	7705	6000	52	12106	8684	71	250182	196551	97	1.66487
173860	153513	93	70770	62570	93	2928	2342	31	4809	4445	38	9413	8355	52	15875	13355	69	287923	257350	99	1.66487
118770	102991	87	51405	44326	87	1699	1294	21	2886	2479	32	6642	5964	49	9067	8326	54	193733	171867	92	1.66783
126813	111206	90	57981	49900	87	1610	1340	20	2745	2675	30	6310	5835	45	9640	8733	52	220724	195378	93	1.66882
81496	80773	78	40210	39322	77	944	986	0	1896	1957	23	4761	4833	37	7363	7160	48	154321	145677	84	1.66981
143702	111002	104	69419	54035	92	1891	1666	22	3450	2596	35	7221	5328	49	10444	7996	57	198047	151919	98	1.6708
93064	88770	89	27917	27051	78	1525	1521	17	2689	2270	31	5075	4639	40	7856	7482	47	172306	162540	89	1.67376
166860	134803	95	64779	52868	92	2445	1892	28	4224	3313	39	8796	7853	48	14143	11511	66	264195	222171	99	1.67376
74427	74774	73	28357	27666	76	1266	1159	13	1095	1571	16	3771	3700	34	5942	5572	41	125042	118988	87	1.67376
272032	177288	116	97661	61099	112	4573	2656	44	7769	5296	54	16460	10668	80	23590	15908	108	498314	327190	120	1.67673
85265	85633	79	23895	23868	59	1212	1206	10	2128	2271	24	4726	4390	38	7564	7010	48	161980	159538	86	1.67673
92078	90472	80	26584	26107	70	1499	1580	17	2852	2485	29	5589	5590	39	8185	8136	45	176679	165116	88	1.67673
143423	133777	87	60302	55261	86	2587	2513	26	3874	3584	34	8910	8266	49	13626	12515	68	281045	259981	95	1.67771
133464	124900	86	72338	67155	86	2162	1953	24	3389	3007	33	8326	8013	50	13339	12792	59	263651	252868	92	1.67771
124020	113603	88	42278	38172	86	1753	1512	18	3251	3043	29	6451	5935	43	9640	9063	53	200645	176896	94	1.67771
141414	118664	92	67322	57402	90	2156	1695	23	3837	3323	34	7524	6565	51	13003	10675	65	250197	212376	98	1.6787
166594	134941	96	80093	65284	94	2578	2211	27	3939	3658	36	7983	6424	52	13348	11165	62	236277	191755	99	1.6787
100970	95954	82	41994	38593	82	1680	1574	19	2883	2907	29	6758	6186	46	10118	9791	54	218366	207773	90	1.68266
103296	99627	87	31573	30955	79	1757	1553	19	2419	2798	26	6018	5888	44	9254	9243	55	191681	188394	90	1.68364
140027	116526	97	54943	46514	91	2105	1824	25	3532	3183	32	7810	6850	47	11119	9158	58	237033	209815	101	1.68463
169557	134628	99	77219	64180	94	2369	2032	26	3812	2903	43	7832	6491	47	12718	9737	61	249221	199858	102	1.68463
96897	95147	89	23725	23855	59	1994	1817	22	2668	2880	29	6242	6235	43	10494	10467	52	212690	206644	91	1.68463
184545	152891	96	86489	70904	94	3251	2462	34	6422	5550	42	13402	10981	63	21684	18792	81	456059	393534	104	1.68562
111269	97419	90	47470	40937	86	1583	1308	16	2677	2821	29	6135	5470	45	9179	8524	55	193273	173481	96	1.68562
104582	94130	84	42557	37799	83	1233	1192	11	2263	2296	24	4708	4253	38	7224	6266	50	161133	147855	93	1.68661
233665	150003	109	76365	52495	106	3417	2274	39	6090	3883	53	13311	8564	75	19691	12395	89	406770	261281	119	1.68661
170040	138112	97	64168	53058	93	2474	2308	25	3769	3293	36	7985	7285	50	12725	10391	61	270301	229989	102	1.68858
137938	126965	87	61974	57647	86	2148	2037	25	4153	3825	37	8462	8261	51	13175	12420	63	276419	257191	92	1.69254
98722	96122	81	35639	33852	79	1975	1822	23	2920	2711	32	6126	5866	44	10391	10203	55	210312	199101	88	1.69352
63528	60938	88	24308	23876	75	821	875	0	1210	1530	13	2649	2349	31	4150	3954	39	80648	78339	78	1.69649
118283	105743	85	51050	45321	85	2016	1566	25	3215	2712	36	8314	7597	50	11782	10427	61	255784	227447	91	1.69748
232636	172116	116	102120	77353	113	4127	3070	36	6508	5232	50	14887	11198	71	23205	17756	108	482951	362517	118	1.69846
95812	92637	83	23557	23019	67	1459	1397	15	3463	3034	32	6524	6820	40	10733	10585	56	225381	208360	86	1.69945
140180	113505	99	46377	36739	91	1970	1703	23	3188	2750	35	7436	5944	49	11175	9377	59	237959	195192	98	1.70143
105232	102258	82	28868	28122	78	1814	1747	20	3670	3545	34	7023	6680	44	11518	11251	54	232260	215492	89	1.70242
201336	160644	112	89669	74427	100	2871	1999	31	4872	3665	42	10084	7936	58	16346	13119	75	330707	280358	106	1.7034
139328	122622	93	44901	38850	88	2326	2117	26	3728	3080	41	8590	7744	49	13795	12063	77	286094	257475	98	1.70439
129726	115409	87	53049	46969	86	1530	1503	18	3103	2777	33	6235	5853	44	9531	8748	48	219322	196679	96	1.70439
140082	126649	89	50368	43454	88	2347	1886	25	3665	3308	34	8488	7516	50	14322	13258	70	271278	241379	95	1.70538
174939	148791	96	70252	58640	91	2179	1920	24	4469	4049	37	9545	8062	58	14619	12245	64	300454	251668	98	1.70538
136410	114805	91	51376	42545	90	1559	1193	17	2948	2283	33	6612	5722	47	11162	9541	59	212264	173237	97	1.71131
264980	183492	113	116445	82065	112	3879	2715	37	7034	4751	58	15384	10738	74	22084	15160	86	450838	333621	121	1.71526
148964	126559	102	77038	67129	92	2147	1932	22	3997	3375	38	8512	7397	51	13072	12209	65	267800	243827	101	1.71625
166527	133980	95	52903	42994	91	2640	2102	30	4110	3768	41	8694	7607	55	12965	10957	70	259591	221960	105	1.71921
120723	114174	85	30983	29475	81	1729	1589	20	2916	2963	29	7053	6828	45	11529	10741	59	233694	222960	94	1.7202
115085	109076	86	52461	49125	83	1913	1748	22	3424	2869	30	7567	7195	48	12303	11424	60	242807	223532	92	1.7202
182836	143848	97	70706	54130	93	2656	1811	32	3817	2941	39	8575	6676	52	12335	9359	66	244552	191240	100	1.7202
123363	111590	85	54576	49462	84	1709	1757	19	3312	2903	31	6824	6454	42	11511	10826	55	213917	197414	90	1.72119
123972	104565	89	52809	44762	88	1850	1373	20	2991	2240	33	6507	5885	47	10170	8200	58	206928	169558	93	1.72514
112571	105943	100	33773	32297	81	1615	1716	18	2903	2828	27	5791	5559	39	9295	8862	48	196349	185062	88	1.72712
170317	133760	96	72046	55759	94	2951	2114	33	3895	3174	41	10354	8199	58	16924	13238	70	329591	259934	99	1.72712
83656	80829	79	41630	39705	78	1406	1488	18	2568	2693	28	4582	4305	35	7595	6981	54	157526	150569	81	1.72712
98824	94568	79	42612	41004	79	1423	1609	16	1990	1986	20	5020	4712	38	7846	7304	50	169239	158462	83	1.72712
101832	98792	81	23750	22984	68	1802	1703	19	2629	2815	28	6752	6289	48	10897	10021	64	210162	198655	87	1.73206
134133	118273	90	56294	48873	88	1591	1454	18	2679	2628	30	6526	5827	46	11703	9879	62	213772	195761	91	1.73206
120667	97542	106	56108	46143	106	1868	1451	17	3473	2983	37	6433	5089	47	9911	7478	57	204834	167865	106	1.73206
61688	61520	74	17942	18131	49	861	857	0	1533	1614	17	3061	3073	30	5030	4994	38	96092	93348	80	1.73305
194852	163481	96	97884	82811	96	2829	2405	31	4788	4449	38	9702	8650	53	15768	13813	74	313391	282718	100	1.73305
199903	158076	97	60049	48934	93	2730	2412	27	4735	3626	40	9372	7454	57	15212	12518	76	289063	234683	102	1.73403
118635	107469	87	55268	50721	84	1739	1581	19	3397	2887	32	7600	7314	48	11845	10818	66	225037	199399	94	1.73403
100954	95729	84	20559	19936	60	1763	1599	22	2963	2667	29	6292	6596	40	10399	10062	53	209356	199198	90	1.73403
113509	106214	82	26752	25542	80	1874	1827	19	2708	2409	30	6791	6275	47	10025	9015	56	223438	209416	90	1.73601
47175	45201	67	17375	16856	53	449	672	0	819	833	0	1734	1889	20	3021	2881	30	84230	83692	79	1.737
200074	148755	102	79987	59082	100	2381	1735	25	5405	3842	46	9829	7592	57	13939	10540	72	292820	214620	108	1.737
110400	101123	86	43969	40246	82	1873	1863	22	3177	3192	30	6702	6056	46	10148	9187	55	218972	202786	89	1.73799
114339	100064	92	47062	41513	85	2003	1910	24	3653	3027	33	7407	6526	52	11233	9226	61	213459	189653	93	1.74095
106898	103524	83	36559	35285	79	1536	1724	18	2753	2422	28	6071	5924	41	9150	9084	57	195673	185472	86	1.74194
59055	62589	69	25592	24719	73	795	845	0	1690	1314	19	3711	3361	34	5398	5503	41	109029	108559	81	1.74194
98746	97826	80	31211	30416	78	1878	1893	21	2950	3013	31	6215	6018	42	9823	8719	48	205766	195669	88	1.74194
103483	97149	86	35948	34081	80	1630	1603	19	3101	2817	31	6235	5999	41	10549	10444	55	209818	200663	90	1.7449
179545	153933	96	78537	68561	93	2881	2422	32	5251	4288	41	11906	10540	58	17172	16028	67	359337	324297	98	1.74589
124275	108553	94	53340	46942	87	1572	1210	19	3364	2864	35	7173	6309	47	10067	8987	55	204175	186544	93	1.74688
28093	26487	72	11839	12008	44	428	410	0	645	494	0	1012	828	0	1714	1835	21	38270	36267	73	1.74885
87704	84575	84	31825	30955	78	1440	1160	14	2076	2122	20	4857	4542	37	7329	6831	43	158679	151368	87	1.74984
87366	84744	81	37902	36790	78	1557	1370	15	1952	1872	23	5283	4966	44	7463	7045	53	164521	158516	85	1.75083
74991	73579	78	27889	27302	76	798	737	0	1444	1518	17	3637	3710	33	5638	5569	38	106282	104920	84	1.75083
132153	113027	91	49711	40559	89	1875	1311	14	3252	2873	30	6324	5119	48	10571	9203	59	204655	171239	96	1.75182
95974	94213	80	33302	32441	79	1836	1788	20	3076	2745	31	7103	7326	43	12104	11287	61	229119	214609	89	1.75182
85893	81899	84	30517	29966	77	1530	1335	15	2726	2129	28	4772	4555	36	7863	7219	49	153040	147667	87	1.75182
102956	98014	87	31838	30323	80	1471	1547	18	2741	2388	28	5753	5402	43	9434	9075	48	211485	190553	89	1.75281
141028	126802	86	73392	67194	88	2015	1958	25	3637	3393	34	7347	6738	48	11483	10221	62	235471	209162	91	1.75676
170363	147259	107	63152	56253	89	2535	2246	26	4543	4175	38	8032	7411	45	13213	12542	62	309880	284157	97	1.75775
168617	148138	95	64117	57179	88	2371	2511	25	4833	4223	39	9884	8852	52	17071	14465	79	312481	283310	94	1.75874
124616	108765	99	56401	49407	85	1805	1637	20	3539	2637	39	7030	6653	50	11788	10354	61	236842	211306	90	1.75874
101776	98720	81	30008	29187	78	1938	1763	23	3583	3055	31	6862	6727	45	12147	10856	59	237901	228869	86	1.75972
362024	240582	148	166963	113730	142	9404	6582	50	14817	10075	69	32040	22627	106	49412	34490	140	995223	686778	156	1.76269
87409	85142	84	26197	25469	77	1102	973	0	1986	1793	27	4369	4236	35	6723	6866	42	127033	121926	86	1.76763
174560	141388	96	80234	66022	94	2518	2163	27	4063	3192	40	7411	6207	50	12026	9371	65	226752	189794	101	1.77257
93179	89339	88	37526	36369	78	1606	1671	20	2560	1983	20	4968	4758	39	7816	7505	48	162241	152379	88	1.77257
138221	110602	92	60343	47569	90	2028	1594	23	3490	2822	37	7050	5685	49	11527	9145	62	209828	170940	100	1.77454
125903	104339	87	55628	44972	88	1955	1650	22	2472	1985	28	6721	5237	51	10778	8515	66	214049	171271	96	1.77454
147448	120714	94	58135	47815	89	1826	1600	21	3678	3266	36	8669	6916	52	13615	10866	63	285120	245191	97	1.77454
130759	117335	88	44832	38650	86	1824	1748	20	3392	2999	36	8147	7323	48	14139	12187	69	281129	255182	93	1.77553
199440	155115	98	84698	67467	96	4613	3582	39	6086	4817	43	13123	10956	68	19319	15645	87	393131	335484	102	1.77553
170669	131803	110	65332	49574	96	2577	1699	31	4347	3036	43	8629	6405	53	13922	10856	82	263708	205758	104	1.78245
76159	74770	79	31301	30980	77	813	821	0	1594	1321	19	3315	3149	32	5212	5233	36	107118	102959	83	1.78344
150427	127357	90	62624	53906	89	2115	1890	24	3398	2864	33	7803	6861	53	11330	9426	62	237917	207460	99	1.78344
63143	61648	80	32693	32592	75	745	717	0	1340	1571	19	3330	3264	28	5367	4921	40	98735	94263	82	1.78442
165243	137216	94	73665	60582	92	2451	2273	27	3104	2708	33	8848	7515	51	13999	11867	72	282487	240462	97	1.78541
249615	188603	107	107603	84088	106	4697	3713	40	7479	5826	51	16596	13786	69	27548	21912	100	541896	438699	109	1.7864
141724	116188	92	58678	48347	90	1735	1616	19	2954	2663	36	7094	6069	48	11653	9253	66	236258	193525	95	1.7864
93839	93731	79	39928	39479	78	1609	1678	20	2127	1942	27	5069	4737	39	8310	8310	52	157992	147907	85	1.7864
218720	161496	102	74410	53514	101	3535	2259	37	6128	4155	51	11506	8091	65	17275	11644	76	356849	252130	107	1.7864
160703	119165	97	69649	52724	95	2003	1649	25	4146	3121	41	8037	6188	55	11360	8875	64	234693	175755	100	1.78838
148164	123152	92	61159	50702	92	2677	2071	29	4176	3625	37	9293	7701	56	14291	11516	68	297300	253395	99	1.78838
86267	82550	81	51095	49204	79	1462	1373	15	2656	2662	28	5646	5521	40	8945	8467	49	185622	179558	84	1.78838
311452	187707	126	113382	69863	124	6136	3539	49	9332	5628	59	19751	11634	82	31350	18248	120	645510	378240	132	1.79233
141936	125302	93	76795	68102	90	2802	2744	27	4329	4051	37	9412	8020	52	13550	11977	62	261922	242231	94	1.79332
212899	181248	104	113399	97739	100	3452	2786	34	6466	5250	43	12200	10839	59	20083	17806	74	402193	366359	106	1.79431
153619	123784	95	56467	44726	91	1904	1564	23	4087	3355	38	8321	6860	54	13186	10492	71	269513	222476	100	1.79529
100349	97506	83	36093	34962	78	1119	1038	7	2184	2292	27	5097	4972	39	8277	8010	54	169471	161138	90	1.79826
169081	134539	96	68023	52870	94	1816	1698	21	4130	3043	39	8003	6091	55	11968	9808	60	237321	188647	103	1.79925
112782	102723	84	57897	53232	84	1770	1554	21	3190	2891	33	6740	6366	43	11116	9947	59	232827	215890	94	1.79925
105367	95744	84	48603	43425	82	1699	1597	16	3154	2600	30	6611	6098	44	10691	8912	59	209318	195378	94	1.79925
70002	68673	83	20464	19936	55	1148	1276	11	1942	2078	22	3877	3789	33	6482	6589	44	138478	126416	87	1.80122
99121	95688	82	38999	37229	79	1486	1529	15	2048	2025	26	6022	5649	40	8383	8647	44	177852	168346	87	1.80122
233105	165591	110	96322	73906	105	4354	3151	40	8103	5422	64	18332	11581	84	20742	15780	92	521255	349531	122	1.80419
90303	87295	79	24417	23902	66	1368	1453	17	2320	2226	28	5119	5126	38	8655	8222	61	166383	153457	96	1.80419
174220	139705	110	76277	61260	95	2281	2074	25	5375	4018	48	9944	7766	55	15260	12162	66	309461	245487	110	1.80419
238443	170344	107	99297	72343	105	4012	2796	37	6144	4863	47	12678	9082	63	19834	15010	77	411671	305380	113	1.80419
117957	110335	86	44349	40283	85	2090	1957	22	4071	3474	41	8911	7985	52	13591	12641	62	279698	268531	94	1.80517
58020	54685	87	19732	19501	61	579	578	0	998	1267	10	2775	2839	26	4791	4569	36	88728	88159	81	1.80616
133310	113994	91	60486	51264	86	1882	1772	22	4085	3727	32	8537	7430	49	13757	11437	68	285259	245408	97	1.81407
125868	109798	95	52497	47298	85	1716	1338	23	2674	2715	29	7024	6243	46	11414	9946	57	236237	212131	95	1.81407
182807	143075	93	73648	58779	93	2795	2207	30	4584	3654	39	10166	7809	59	15145	12062	67	304636	235791	102	1.81407
115980	105229	89	47295	42998	84	2169	1955	23	3441	3277	33	8155	6821	48	13913	12551	60	286426	264593	95	1.81407
105564	99965	83	29955	27168	81	1462	1393	17	2894	2737	31	5890	5611	42	9334	8819	53	183016	165350	92	1.81505
158798	124526	95	63560	49640	91	2053	1736	24	4338	3817	40	9367	6989	57	14636	11616	67	278161	225149	101	1.81505
120128	110902	92	48805	45350	83	2029	1975	22	3626	3291	37	8209	7631	48	13403	12025	61	265701	252319	91	1.81703
102575	89995	86	34953	30023	82	1523	1346	15	2701	2480	31	5012	4392	42	8679	7617	58	172712	157179	87	1.81802
138359	114094	90	56504	45224	90	2393	2075	26	3530	3241	35	9039	7766	52	14027	11566	70	292748	241757	93	1.81901
77182	74848	79	21728	21240	63	733	810	0	1554	1587	19	3799	3774	34	5304	5333	39	120272	117171	79	1.81999
84975	82716	79	34903	34077	78	1007	996	0	2146	1929	24	4603	4086	40	6387	5906	44	143798	135552	84	1.81999
96864	92239	82	41073	38938	80	1204	1288	12	2351	2272	29	5386	4994	39	8828	8244	49	184200	174336	86	1.82197
140359	113818	106	60229	50120	92	1999	1607	23	3373	2920	32	7260	5789	49	12218	10108	59	222845	188328	98	1.82296
364375	258377	147	304300	223842	149	9941	6789	53	16347	12807	68	37023	26640	137	56900	41474	146	1.04858e+06	858541	155	1.82493
131239	126524	84	24482	24043	56	2018	1968	23	4141	3283	34	7348	6966	46	12945	12191	64	257671	237764	91	1.82592
136549	118684	96	38624	32753	88	1986	1623	24	3722	2902	36	7667	6951	48	10922	9816	54	228112	190610	99	1.8279
147401	122149	93	53950	44403	92	1909	1779	23	4421	3525	40	8293	7184	49	13908	12179	63	285794	232932	99	1.82889
150092	128105	92	63827	53219	90	2440	1937	27	4364	3923	38	9092	8231	52	14276	12482	63	292841	262801	98	1.82889
144906	120366	102	54171	44419	89	2251	1815	27	3148	2983	33	7080	6009	46	9825	8175	52	241565	199318	99	1.82988
36261	36154	73	18670	18797	56	448	519	0	554	940	0	1631	1858	21	2583	2748	26	55447	54242	79	1.82988
79331	78649	79	30915	30285	76	1256	1130	10	1747	1797	23	4803	4613	36	7879	7762	45	156778	147474	90	1.83185
108445	103007	90	29635	28879	79	1858	1888	21	2734	2436	27	5909	5544	41	8862	8512	46	189442	173537	93	1.83383
68029	67090	83	29935	29618	74	1147	1112	7	1458	1384	13	3648	3297	35	5413	6080	36	108230	102114	85	1.83383
138567	122338	104	67943	60882	93	2684	2623	27	4514	3873	38	9063	7836	53	13371	12236	64	269012	232227	104	1.83383
208450	171407	101	119447	101926	96	4383	3679	37	7778	6618	45	17633	14340	71	27557	22067	93	532829	421505	105	1.83383
110127	105355	83	39226	38105	81	1845	1748	20	2778	2945	26	5949	5728	41	9692	9094	54	186456	173875	92	1.83482
121057	105878	87	47927	41485	86	1557	1618	19	2621	2557	27	6776	5665	45	9880	8980	58	206382	186623	93	1.83482
100584	98578	87	52737	50935	80	1244	1118	9	2440	2857	30	5301	4980	39	8359	7818	55	164922	154050	92	1.84173
309478	230648	119	131432	97639	115	6399	4604	44	10111	7206	56	21556	15660	91	35245	25123	116	691650	523673	125	1.84371
133416	116857	92	50781	44667	87	2050	1914	23	3327	3270	30	7090	6683	45	10699	9170	62	211786	196068	94	1.8447
98084	89510	86	50462	47274	82	1842	1683	21	3563	2964	36	6970	6584	46	10771	9785	57	213170	200082	87	1.84568
263158	198534	118	113422	84737	105	4424	3504	38	7610	6094	48	16249	12985	75	28134	22195	101	541411	425257	113	1.85062
102202	100715	79	29485	28083	78	1765	1424	23	2529	2780	28	5861	5615	40	8320	8452	48	188557	180208	90	1.85359
88087	86857	84	36725	35589	77	1542	1316	18	1805	1874	22	5385	4891	40	8607	8425	48	163286	150565	83	1.85359
96921	94645	81	25001	24257	75	1311	1222	13	2674	2481	28	5170	5430	39	7991	7327	45	160486	155545	87	1.85458
135596	117579	95	47858	41774	88	1751	1351	19	2642	3030	28	6347	6007	43	11418	10396	58	224048	203541	96	1.85754
39101	39085	70	19526	19815	56	220	327	0	785	619	0	1585	1658	18	2359	2199	28	48037	46457	76	1.85754
181262	139085	97	70757	54177	96	2514	2042	26	4303	3090	41	9862	7891	55	13931	10509	64	299073	228618	105	1.85853
246743	165849	112	97077	64651	107	3178	1995	38	5958	3827	56	13106	8983	64	19384	12714	92	398193	269162	117	1.85952
174963	136909	96	77906	61906	93	2425	1795	28	4506	3619	39	9807	7686	56	14354	11282	69	312184	246749	103	1.8605
392325	288410	153	213794	162058	148	7394	5600	44	18161	14036	87	26911	20386	99	39803	29968	138	983154	769965	156	1.8605
130457	103349	93	60075	48441	91	1913	1298	22	3323	2620	29	5838	4659	43	9797	8624	54	203108	164708	98	1.86149
55886	54695	81	26131	25740	73	1086	989	0	1447	1210	13	2449	2512	27	4359	4018	37	77760	74400	86	1.86347
104298	101041	85	26901	26219	79	1939	2011	22	3675	3350	33	7636	7242	47	11406	10423	62	254824	238361	94	1.86545
135457	116439	88	57913	50093	87	1837	1700	21	2968	2830	28	6954	5980	47	10307	9197	51	213357	187176	95	1.86643
115697	109210	83	29340	28466	80	2305	2366	24	2898	2762	30	7586	7280	49	11132	11032	54	230373	210611	92	1.86742
222931	149138	113	84557	58707	109	2932	1783	36	6003	3751	51	11476	7580	62	17957	12016	81	360239	251848	120	1.86841
46564	45179	75	19688	19792	56	561	722	0	664	569	0	1976	1991	22	3227	3227	30	62531	60764	77	1.8694
134623	118973	103	38476	33891	86	2247	2143	22	4022	3607	40	8297	7730	46	12370	11785	60	257662	236528	94	1.87137
103775	96789	83	43946	40209	82	1819	1610	19	3242	2584	35	6406	6039	43	9571	9051	50	223572	211997	93	1.87137
125076	113455	87	41883	37010	86	1975	1924	21	3113	2930	33	7406	6640	47	11734	10195	64	222776	206392	96	1.87137
100935	97410	80	35502	34905	79	1588	1540	16	2364	2254	20	5308	5472	37	8467	8169	46	183797	175951	92	1.87236
90756	89798	79	25717	25480	65	1188	1091	10	2119	1935	21	5154	4977	39	8514	8564	47	167693	157879	88	1.87236
84531	81703	82	35322	34281	78	1268	1166	10	2085	2028	23	5009	4758	37	7896	7586	47	160472	146237	90	1.87236
137351	123554	87	46181	41015	87	1927	1757	24	3381	2755	35	7040	6425	46	10016	9323	57	198069	182300	95	1.87236
204734	169952	99	82814	69220	95	3935	3435	35	7267	5761	48	15282	13823	67	24992	21634	91	518864	447601	108	1.87335
179674	139341	104	65104	50346	96	2423	1797	28	4734	3079	46	9748	7934	63	14412	11098	70	316818	255666	108	1.87335
191993	147137	98	72810	55042	98	2192	1778	26	3761	2691	40	9597	7475	59	14580	11151	68	303239	233840	107	1.87631
200514	153267	107	78212	60157	102	3314	2495	33	5395	4164	46	12206	10295	68	20132	16715	78	408149	334412	111	1.87928
195215	141367	106	76601	54506	101	3106	2367	34	5155	3571	47	10618	7963	58	14009	10363	68	295531	210986	106	1.88422
79879	77447	79	19553	19431	54	1155	1089	6	1630	1880	18	4754	4537	38	7815	7474	46	142909	135757	82	1.88422
179521	143674	100	60867	48274	96	2087	1766	25	4152	3588	38	8506	7091	52	13558	11258	67	275764	222267	102	1.88521
80273	78907	80	20529	20344	55	937	933	0	2370	2115	26	4437	4604	35	6918	6738	46	133197	129937	84	1.88521
35952	37623	53	14583	14826	46	954	754	0	736	769	0	1905	1888	21	2993	3031	30	59957	60885	75	1.88521
124726	109292	87	63379	56233	87	2285	2056	23	3592	3051	30	6469	5644	48	11029	9841	56	218518	192443	93	1.88619
160854	120684	100	71380	53893	94	2198	1557	27	4003	2972	39	8442	6472	57	12668	9872	74	271613	206671	101	1.88619
46029	44542	80	17248	16968	54	746	588	0	769	924	0	2606	2536	27	2687	2357	29	75514	73232	80	1.88817
99399	94042	86	39238	36527	83	1690	1383	21	2549	2708	24	6112	6046	39	9901	8823	55	201273	188555	92	1.88916
97321	90860	87	35263	33826	81	1189	1375	12	2097	2474	22	4876	4515	39	6481	6208	43	149842	140175	90	1.89015
92720	89439	79	24639	23899	71	1672	1593	20	2510	2202	28	5157	5007	37	9138	9205	54	189384	179467	90	1.89212
222217	160303	105	91825	67646	101	3114	2223	34	5747	4196	45	11930	8531	64	18100	12036	79	371750	270490	110	1.89509
72231	73152	77	18775	18808	51	1361	1387	16	1542	1594	17	3924	3732	35	6521	6124	43	114789	114401	83	1.89509
160902	135759	94	63909	54081	91	2674	2102	28	3618	3522	39	8276	6773	51	12215	10238	60	253153	222182	97	1.89509
120082	115167	82	26027	25711	68	1889	1883	21	3491	3600	30	6956	7012	45	12011	11203	56	257119	245332	91	1.89509
135804	120782	98	79918	72928	87	2115	2069	24	3458	3010	35	7551	6681	50	12086	10477	59	229538	213650	95	1.89607
34959	35864	66	17507	18128	49	466	495	0	623	660	0	1510	1493	17	2477	2439	28	54110	53835	77	1.89607
95692	89470	95	33553	32734	79	1285	1293	17	2332	2406	23	5625	5384	38	7760	7727	47	168159	157506	90	1.89706
190239	146191	103	99992	77146	101	3160	2399	33	5338	4305	44	11091	8950	62	17364	13419	76	328817	258331	106	1.89706
38472	38389	74	17964	18389	50	342	467	0	1016	893	0	2101	2291	24	2622	2635	29	65570	63297	79	1.89805
74129	73224	77	38912	38847	77	1188	1318	12	1846	1506	16	3919	3845	34	5857	5407	42	129424	122940	89	1.89904
100826	87839	96	42665	37520	82	1525	1304	13	2398	1999	27	4976	4752	37	7146	6061	46	153048	142437	92	1.89904
132588	112352	89	63514	55185	88	2139	2034	23	4017	3384	40	7888	6540	51	12868	11550	57	259440	230027	98	1.90793
91968	90354	84	37170	36137	79	1848	1799	23	2719	2650	27	6865	6823	41	10740	10495	54	234380	221223	91	1.90793
48025	45829	82	15366	15080	50	660	531	0	1064	1012	3	2076	2179	21	3482	3637	33	65394	63569	78	1.90892
89377	89546	79	25679	25196	77	1575	1388	21	2888	2394	31	5564	5537	39	9129	8387	57	194902	189381	82	1.91188
288225	209004	122	149360	106712	114	6937	5419	44	11788	9461	58	24524	18842	87	37612	29064	111	763879	594293	120	1.91287
190127	133075	102	81150	58746	100	2821	1887	32	4535	3358	47	9724	6875	58	14569	10243	70	291827	199683	106	1.91485
90322	87937	80	21436	21254	57	1471	1455	16	1699	1923	22	5668	5153	41	9969	10002	59	189367	180123	85	1.91485
163769	137204	102	96488	82124	93	2253	2020	22	4082	3454	38	9385	8306	57	14734	12653	67	323572	280580	98	1.91584
103829	97236	83	28769	25811	81	1401	1244	12	2705	2255	28	5053	4364	41	7431	7160	45	158222	148336	87	1.91584
98911	89258	83	44102	39901	81	1110	1099	7	1481	1561	18	4366	3760	37	6386	5948	46	147007	130913	88	1.9188
207205	154380	112	82715	62165	104	2986	2209	33	5158	3655	45	9706	7428	58	14212	10487	72	314057	232476	113	1.91979
78222	76483	82	31935	31397	77	1351	1214	11	2011	1562	21	3440	3771	31	6902	6692	42	125074	116859	86	1.92078
160283	131118	96	64917	52758	91	2865	2351	28	3826	3273	33	7205	5650	51	10485	8668	57	205335	170056	97	1.92176
169205	131594	106	66186	50507	97	2556	2006	29	4272	3350	39	8340	6811	54	13694	10442	63	258353	203485	104	1.92275
123869	106395	94	53298	45868	86	1870	1642	20	2916	2657	32	7694	6604	51	11076	10133	59	244668	210051	94	1.92275
78063	74293	85	26601	26193	76	1286	1007	4	1570	1761	18	3855	3973	34	6792	6440	44	124963	124230	84	1.92473
165270	133581	94	75080	61257	92	2560	2013	27	4080	3442	42	9629	8035	54	15730	14164	71	312352	254257	100	1.93164
232020	173190	105	83288	62956	103	3868	2667	37	6377	4591	53	12799	9403	64	19807	14917	89	403891	308906	112	1.93164
93768	91442	79	29214	28625	76	1314	1341	13	2315	2154	22	5009	4808	39	7944	7300	47	152145	148572	87	1.93263
74377	71497	84	21904	21586	62	904	810	0	1925	1899	22	3399	3525	29	5966	5386	39	105312	99337	85	1.93658
100817	97852	81	26487	25610	78	1738	1637	19	2986	2590	30	6444	6480	41	10213	9357	55	210447	198165	88	1.93955
93126	89997	79	34971	33899	79	1735	1858	18	3031	2319	30	4752	4478	41	8113	8152	49	163076	154983	86	1.94054
166789	124043	98	64665	48095	96	2325	1641	28	4504	3223	43	9688	7206	63	15968	12352	69	325643	254181	103	1.94054
130779	111828	104	33322	26612	104	1847	1441	21	3207	2501	30	7060	5671	46	11370	9286	57	217198	179344	104	1.94054
142434	123065	93	54895	45787	90	2126	1721	24	3553	3417	34	7478	6709	46	11763	9345	67	225663	190134	94	1.94153
208188	174830	110	106169	88758	102	4869	4040	40	7652	6781	44	16126	14181	71	26358	22931	96	507400	443117	106	1.9435
205858	158083	104	71411	54402	96	3558	2706	32	5076	3340	52	10323	8659	53	15888	11903	78	321841	242443	100	1.94647
171825	134513	103	60543	48388	93	2124	1752	26	5020	4001	39	9425	7774	56	14533	11135	74	289908	235074	102	1.94844
87777	86124	81	32966	31461	77	1174	1221	11	2053	2165	22	5364	5098	40	8057	7847	47	170403	165077	82	1.94844
129583	108186	93	55317	46877	88	2191	1979	26	3760	3482	35	7967	6755	49	14537	12452	71	276804	240890	95	1.95141
126715	116314	88	54016	50129	86	1892	1718	22	3644	2888	36	7481	6964	50	11610	11078	55	249080	236794	94	1.95239
56327	56051	76	20397	20163	61	734	778	0	1463	1194	10	2591	2562	27	4072	3733	35	78277	76846	80	1.95635
96635	92537	80	46321	43381	81	1808	1772	20	3333	3255	34	6024	5478	45	9970	9438	59	211862	196310	88	1.95931
110647	107465	82	27149	26344	78	2001	2028	22	3251	2910	30	7166	6493	44	12736	12139	58	241223	225438	90	1.96524
105359	97059	85	42341	39480	81	1470	1238	12	2344	2354	26	5095	4742	39	8511	8022	51	174591	159698	92	1.96524
280274	188230	116	133649	94862	112	3973	3025	38	7414	5131	51	16408	11399	76	24158	16114	101	511322	335346	122	1.96623
121862	107075	95	42504	38425	84	2194	1804	27	3098	2386	32	6358	5590	46	8736	8134	45	199821	175323	97	1.96721
60398	58415	75	26331	25939	73	740	678	0	1570	1477	13	2770	2841	28	4380	4445	37	85076	82949	81	1.97215
139909	113631	101	62192	51349	89	2279	1913	27	4125	3219	40	7622	6279	52	12715	10688	66	257015	214686	95	1.97314
112858	106277	90	42932	41191	82	1323	1362	15	2634	2473	28	5917	5947	42	8779	8699	50	194551	181297	88	1.97314
184918	139152	111	79364	60319	99	2813	2226	31	4628	3699	41	9608	7477	58	15930	12135	83	317799	235094	114	1.97314
103878	100324	83	22626	22342	57	1918	1841	20	2836	2813	29	6775	6434	44	11161	10445	56	217617	208308	85	1.97413
65997	63567	78	23946	23485	65	838	841	0	1725	1639	24	2784	2838	29	5088	5093	36	97048	93327	82	1.97413
145595	123761	91	48114	41017	89	2602	2266	28	3856	3420	36	8579	7867	50	15074	12874	70	294902	272576	91	1.97512
100834	95671	84	43206	40763	80	1609	1591	19	3043	2660	31	5457	5330	39	10018	9422	62	197020	184045	88	1.97512
89773	86205	87	40522	38816	78	1268	1327	15	1702	1612	16	5121	4822	40	7745	7639	48	158308	148268	82	1.97611
96694	90936	84	35744	34397	80	1169	1359	13	2495	2589	26	5314	4935	39	9169	8396	49	170912	160932	85	1.9771
96681	91500	93	35738	34575	79	1465	1490	17	2229	2027	25	5469	5055	38	8545	7835	52	165505	159267	88	1.9771
202884	149319	105	78377	57158	100	3080	2435	34	4659	3802	44	10176	7725	58	15813	12422	78	306198	240557	103	1.97907
79971	78524	82	36295	35466	77	1060	1029	4	2133	1925	23	4583	4575	37	7185	6851	43	158297	152587	84	1.98105
102886	95086	83	35119	31440	81	1416	1493	13	2602	2064	27	5182	4662	41	8162	7478	49	157677	144356	88	1.98105
126572	108511	90	52764	45383	86	1526	1287	14	2507	2262	30	5920	5280	40	9631	8703	53	204114	184088	95	1.98302
197626	151389	99	68492	54295	95	2841	2176	33	4162	3309	44	11662	8786	64	17643	13472	85	365376	276920	105	1.98302
160927	135181	96	63640	53532	91	2081	1719	23	3716	3334	36	8823	7723	51	13746	11881	64	281321	248153	96	1.98796
81722	80722	79	18920	18815	52	1294	1347	12	1565	1387	20	4364	4247	35	7180	7074	45	152952	142935	87	1.99093
168694	144616	96	53811	44107	95	2314	1999	26	4722	4019	40	10496	8912	55	16442	14309	74	324977	287532	103	1.99192
40822	41139	67	13398	13213	47	616	580	0	999	821	0	1909	1930	23	4196	3825	34	74344	74340	79	1.9929
361459	229945	148	185306	120971	142	6049	3782	44	10792	7001	61	21448	13581	96	33062	22551	107	646419	431720	146	1.9929
150211	124625	93	55579	47172	91	2318	1758	27	3698	3344	36	7590	6146	51	11416	9937	64	250182	210984	100	1.99389
319790	195343	142	162077	109298	133	4519	2844	42	7808	4533	56	16418	10210	83	25848	16467	94	524380	328743	142	1.99389
185947	145179	105	68038	52439	95	2623	2390	28	4416	3532	43	9788	8076	57	14651	12237	64	313483	253420	107	1.99883
209086	150592	102	79033	53766	101	3353	2344	35	5099	3571	47	9810	6895	63	14513	10797	71	298000	215924	118	1.99982
130133	104835	99	55559	46045	90	1901	1598	18	3223	2490	38	6279	5135	47	9819	7979	58	206325	175863	96	2.00081
141001	123449	100	74744	65937	89	2034	1713	23	3448	2783	41	7878	7091	48	12323	10132	57	232004	207499	96	2.00278
161091	126727	94	65689	51243	94	2408	1894	26	3898	3341	39	8605	6899	55	13524	11446	66	274350	220016	95	2.00674
126720	107636	89	45485	38481	86	1731	1381	20	3363	2806	31	5910	4658	46	9513	8701	55	189060	167582	90	2.00772
123472	112534	97	47044	43101	84	1447	1216	13	3351	2918	32	6206	6004	42	9326	8869	57	183701	168846	88	2.01069
91675	90445	81	24551	23850	78	1856	1740	20	2958	2966	30	6392	6070	42	10475	9963	59	206281	200100	91	2.01365
223843	157296	116	101226	69932	111	3169	2322	32	4296	3104	42	10098	6905	62	14641	10278	89	275896	190785	117	2.01365
235593	180546	103	102226	78174	101	3693	2944	36	7205	5244	54	14012	10565	65	21729	16137	87	446999	347744	111	2.01662
162314	132278	94	64894	51994	91	2232	1885	26	4114	3384	34	8414	6900	54	14773	11963	69	290871	234002	97	2.01662
107588	103581	81	31127	30318	78	2317	2359	23	2613	2587	29	6301	5991	42	10580	10383	51	216618	206445	89	2.01761
123906	117196	83	31982	30684	81	2220	2281	23	3719	3459	36	8066	8111	44	11958	11600	62	252089	231196	93	2.02057
93240	89961	85	31828	29928	80	1898	1793	20	3120	2352	31	6635	5913	44	10688	10534	56	204782	192328	89	2.02156
90456	88903	81	45622	44490	80	2268	2187	24	3601	3204	34	8242	7609	51	12853	12437	61	251702	240240	90	2.02551
87817	84706	82	37713	34781	79	1333	1341	16	2125	1766	23	4390	4153	36	6030	5772	41	120227	115528	90	2.0265
142670	120063	93	61466	50640	89	2340	2013	27	3163	2867	32	7919	6901	48	13007	11117	61	273416	238724	100	2.0265
105434	101532	90	40108	39573	79	1506	1363	18	2653	2948	29	6322	5974	44	9230	8546	51	205947	187802	91	2.02946
219334	162255	114	86277	63312	103	3218	2496	32	5356	3647	47	10871	8353	61	16427	12151	76	353763	271599	115	2.03045
164245	131130	96	66321	51892	94	2610	1959	28	4209	3418	38	9450	7635	59	16403	13452	77	309070	239008	101	2.03243
211263	167089	101	90300	70301	99	3490	2672	34	5929	4851	43	12758	10327	64	19817	15996	81	392847	323814	107	2.03243
111677	98095	88	43727	39035	84	1820	1649	23	3601	3311	35	7479	6761	47	12279	10593	65	236914	212243	95	2.03243
69000	69902	76	30464	30580	74	754	655	0	1286	1529	18	3040	3132	29	5110	5297	37	102270	96204	81	2.03243
162615	146740	89	88517	79454	88	3420	3083	30	5219	4588	42	10795	10154	56	17131	15717	77	328999	297272	97	2.03341
140987	112915	92	63632	51925	90	1786	1213	22	3906	3145	35	7642	6552	46	12473	9435	63	236897	193187	96	2.03638
79330	76416	84	32573	31871	77	1197	1005	2	2281	2008	26	4829	4377	43	7264	7488	44	153759	148136	84	2.03835
180621	159207	95	78638	68173	92	3629	3165	33	6429	5783	43	13823	12919	64	20720	18817	84	419294	375327	97	2.03835
62786	63979	75	28275	28136	74	1042	1088	7	1916	1583	26	2941	2767	30	5296	5020	37	96387	96225	81	2.04132
100956	98821	79	35591	34691	78	1481	1359	16	2882	2475	29	5699	5824	38	9569	9196	56	189948	184016	85	2.04132
74376	71050	84	22493	22106	65	948	1024	3	2746	2092	29	3882	3825	34	6170	6047	40	133450	131072	83	2.04231
101794	92900	83	31654	28431	80	1682	1439	20	2106	2348	22	5385	5379	39	8647	7412	53	164505	153213	91	2.04527
106389	98455	85	55099	51608	82	1470	1355	17	2698	2452	30	6040	6138	40	9947	9107	50	208658	199362	95	2.04626
120877	108836	101	37787	32678	101	2039	1741	23	3421	3171	32	8076	7455	46	13242	11908	64	249256	220564	101	2.04626
272792	169894	120	138168	83538	119	4133	2598	43	5693	3298	54	14481	8385	72	22709	13262	97	449888	270540	127	2.04725
173584	140193	97	64971	51207	93	3138	2545	30	4392	3533	39	10547	8052	62	17647	13900	79	354678	288207	111	2.04725
82485	80036	80	25133	24538	66	1285	1051	8	1644	1645	21	3905	3734	36	5629	5588	38	133551	128005	84	2.04725
122470	104822	96	53239	44686	88	2133	1709	26	3073	2543	34	7473	6509	51	11954	10066	73	262983	232915	94	2.0512
198021	147064	107	77550	58598	98	2455	1909	29	5419	4182	45	9862	7491	60	15305	11691	61	322058	249615	108	2.05219
106117	100322	88	29196	27981	78	1784	1917	22	2500	2393	27	6068	5468	42	9352	8434	50	178524	170647	89	2.05318
48025	43666	81	22962	22127	65	757	723	0	1311	1381	14	1993	1980	24	2862	2722	32	66713	65876	73	2.05515
147990	130102	90	59785	52814	88	2166	2060	25	4571	3852	37	7800	7039	48	12404	11183	61	276559	246267	100	2.05713
106270	103406	84	41766	40520	80	1568	1676	18	2609	2419	29	6114	5969	43	10203	9581	59	194665	186853	91	2.05713
92225	88382	96	39772	37734	80	1078	1203	12	2175	2252	24	4166	3905	36	6740	6838	42	147421	135354	90	2.05812
163479	126790	99	71075	55201	95	2281	1840	24	3449	2989	38	8763	6983	53	13956	11207	63	298884	233734	106	2.0591
58758	57690	78	24086	23742	66	818	706	0	1238	1418	14	2377	2514	26	3536	3421	32	66900	64120	82	2.0591
244685	191398	128	94598	73674	111	3133	2527	34	6693	4946	46	13208	11058	67	19648	15552	78	404468	327379	118	2.06009
178606	138385	96	71418	55028	94	2723	2196	30	4411	3721	40	9449	7061	59	15633	11200	75	312761	244267	103	2.06009
146517	124454	106	57075	46750	106	2433	1966	25	4390	3724	38	9358	8310	55	13888	12299	68	291856	245238	106	2.06009
91374	87800	85	37835	36673	79	1047	904	0	2039	1945	23	4529	4332	37	6803	6653	43	133957	128597	90	2.06207
142125	119226	91	60289	50425	89	2064	1748	23	3180	2368	36	6730	6044	47	11272	8971	68	215497	185527	93	2.06701
135599	116749	92	53032	46023	86	2128	1748	25	3302	2328	36	6773	6011	47	11566	9980	57	231638	205238	92	2.07096
125641	116577	97	33683	32169	82	1991	1715	22	3004	2450	27	6173	5708	46	9069	8096	56	187018	174025	88	2.07096
99846	95290	82	28552	28059	79	1769	1878	20	2923	2905	27	6422	6215	41	10606	9419	59	218433	202764	89	2.07096
251776	179795	114	107021	78221	107	3657	2082	39	5805	4214	51	12911	9266	65	19550	14063	75	388984	284401	116	2.07392
173578	136673	95	68217	53728	94	2147	1686	25	3926	3048	39	8261	6560	55	12788	10152	59	280616	226737	103	2.07392
110022	105016	91	25734	23910	81	1738	1599	19	3211	3012	31	6472	6049	47	9467	8582	57	187114	172047	99	2.07392
75588	71963	86	30130	29144	78	1071	975	0	1685	1947	19	4052	3525	35	6396	5687	47	130404	117851	94	2.07392
338042	217088	128	152133	102382	127	5997	3743	46	10518	7322	61	22389	14712	88	36288	24038	123	739518	503899	143	2.07392
91963	86654	82	29637	27450	78	1320	991	0	1725	1583	27	5025	4480	40	6793	5999	48	138699	129787	90	2.0759
149472	120085	100	59658	48007	91	2207	1601	27	3441	3038	35	7126	5958	50	10669	8342	59	234211	187764	101	2.0759
294892	192939	118	110733	72615	117	4625	3072	41	8037	5645	55	16693	11190	78	23630	15819	88	471769	308319	127	2.07788
56568	58345	68	24485	24578	64	583	728	0	1483	1254	17	2654	2807	26	4776	4618	36	87391	88366	85	2.07788
223356	186080	101	122908	102537	99	4721	4164	37	8053	6695	47	16769	14416	71	26510	22853	95	516653	444149	108	2.08084
100457	95422	85	31087	30148	79	2022	1835	22	3167	3050	33	6809	6710	44	12210	11607	66	243442	221494	93	2.0838
106772	99832	84	33409	30948	79	1582	1588	19	2434	2270	26	6152	5760	44	9626	9177	53	193407	172693	93	2.0838
139349	119596	98	62143	53644	89	2227	1812	26	3650	3461	33	7902	7163	48	12803	10920	61	251092	222648	100	2.08677
162946	137195	95	68105	58290	91	2088	1635	24	3446	2952	34	7742	6599	52	11230	10053	54	231943	206017	101	2.08776
121887	107178	90	49523	43226	85	1681	1362	18	2790	2829	29	6202	5618	43	9544	8621	57	202708	181392	96	2.09072
195620	167687	97	112877	99375	94	3310	2746	31	6752	6051	47	12856	11394	61	19929	18177	82	391525	338934	103	2.0927
178880	144908	94	69148	54700	93	3214	2679	31	4718	3507	41	10373	8727	58	17374	14144	74	360783	295291	103	2.09467
55337	54516	75	25101	24393	66	544	483	0	1003	1061	7	2568	2082	29	3728	3465	33	75917	71646	82	2.09665
82358	79765	78	25202	24910	75	1216	1002	1	2041	1556	23	4089	4149	33	5796	4943	44	122579	118714	83	2.09764
98321	92465	83	30701	29735	78	1701	1679	18	2168	2198	27	5806	5252	42	8339	7930	53	180854	172299	87	2.09863
153767	135062	94	64273	55599	89	2088	1893	23	3622	2915	36	7361	6531	48	11942	10451	69	226284	200792	94	2.09863
156664	130757	91	74942	62581	90	2446	1912	27	3840	3074	35	7527	6600	48	12751	10765	63	249238	213508	96	2.09961
165209	133164	95	69729	55477	93	2464	1880	28	4125	3176	36	8251	6592	50	12571	10569	70	248794	198926	97	2.1006
81910	78164	80	30665	28779	79	1122	1207	10	1954	2135	25	5245	4941	38	7372	6825	43	171658	163140	84	2.1006
108201	103281	82	34887	33246	81	1673	1896	19	3380	3068	37	6823	6258	44	9701	9165	53	214436	200939	91	2.10258
172895	136381	104	70782	55603	95	2679	1971	28	3901	3418	42	10087	7870	60	15039	12286	71	309281	259484	101	2.10554
134289	122981	87	55829	51532	84	2276	2282	23	4628	3719	38	8208	7964	48	13389	12483	59	265886	248824	92	2.10554
97857	93597	79	39177	37775	79	1286	1154	12	2837	2951	26	5581	5207	40	8817	9038	48	179198	170444	89	2.10653
316024	249367	140	213052	173929	128	8686	6705	47	14975	11120	65	28584	22090	108	41993	33189	124	835264	626206	138	2.10653
77009	74828	84	35895	35273	76	1193	1080	7	1454	1744	20	3499	3108	36	5262	5537	38	121175	114000	85	2.10851
83088	80641	95	33807	32711	78	1240	1303	13	1817	2072	22	4831	4660	38	7140	6522	48	139602	135380	90	2.10851
179895	134770	109	70630	52663	96	2730	2070	31	4348	3325	41	9233	6957	55	15241	11652	71	318611	242961	105	2.10851
131030	110727	101	63862	55046	89	2211	1918	25	3277	2823	35	7834	6541	50	11215	10119	60	224625	198728	97	2.10949
154491	128214	95	60077	49086	92	2027	1439	23	3870	3224	40	7994	6633	55	11898	9704	61	234421	198298	97	2.10949
41303	39154	76	18113	17680	52	605	575	0	739	948	0	1991	1972	22	3872	3795	34	64777	64665	73	2.11048
84776	82149	80	23290	22990	63	1297	1164	10	1746	1829	19	4410	4455	35	6868	6333	43	141980	136233	87	2.11048
229474	172088	117	116791	92978	105	4257	3347	37	7399	5925	51	14801	11884	70	23811	18063	100	462569	363474	110	2.11345
182853	159214	97	91820	79953	93	2952	2566	29	4544	4137	38	10146	8753	55	15421	13431	70	309631	277813	98	2.11345
92933	91426	78	28907	28901	69	1408	1263	13	1763	1983	23	4868	4774	39	7294	6962	46	157703	154789	82	2.11345
138043	117753	90	68435	59312	88	2181	1753	28	3474	2913	34	7545	6682	50	11851	9947	63	255713	225241	99	2.11345
104339	94385	85	42411	38429	83	1881	1774	19	2619	2614	29	6457	6015	43	9719	9084	51	186112	170703	93	2.1174
144192	123230	90	74292	64891	89	2184	1970	27	3729	3621	35	7715	7034	45	13341	11230	63	257663	220181	98	2.1174
117640	97417	89	42700	35622	88	1632	1360	16	2886	2376	35	5977	5223	42	9990	8094	60	195308	161803	97	2.1174
160449	141629	92	70188	60712	89	2296	1895	26	3728	3965	31	8563	7706	53	14386	13605	63	290570	264154	98	2.11839
153170	129608	93	44971	37213	88	2153	1884	23	3637	2945	38	8493	6896	55	14064	12154	67	263514	229159	98	2.11839
163214	131476	96	64156	50706	91	2521	1940	27	3822	3134	39	9043	7301	56	13603	11560	59	293080	235805	100	2.11839
222371	187653	111	148601	130635	99	5353	4541	39	10503	9131	55	20680	17673	81	31938	27489	99	606199	513627	108	2.11937
124743	120061	84	68779	66641	82	1908	1938	21	3379	2684	38	7170	6795	46	11011	10356	53	227932	216260	90	2.11937
54729	53459	88	8831	8791	41	754	598	0	879	840	0	2329	2394	25	3782	4024	35	77136	78361	80	2.12036
71704	70055	79	31410	30509	76	638	556	0	1216	1430	14	3064	2745	29	4547	4525	36	113306	108476	84	2.12135
153087	139066	91	78680	71592	89	2143	1761	27	3589	3566	35	8256	7467	48	12075	11417	56	274884	251122	99	2.12135
268726	190091	120	84019	58749	117	4563	3218	43	6700	5197	50	15036	10750	75	22420	15977	106	433277	306262	123	2.12432
154084	132409	99	61557	52454	91	2278	1962	24	4378	3530	38	9125	7629	55	13754	11900	70	307044	266368	97	2.12728
128579	116951	85	71669	65828	85	2082	1848	24	3833	3515	35	7636	7132	47	11947	11743	57	245152	233263	87	2.12926
170969	138086	107	66545	54162	94	2884	2342	30	3676	3396	34	8571	7215	49	14111	11202	68	304171	261038	97	2.13123
147088	118793	92	56361	45442	92	2172	1957	25	3323	2696	35	8369	7116	52	14440	11471	70	280198	230673	96	2.13123
215980	171592	104	118078	98228	101	4333	3539	37	6707	5810	47	15618	12640	66	24502	21228	97	474234	395201	105	2.13321
102264	97231	93	32770	31870	78	1370	1489	17	2045	2123	22	5501	5284	39	9273	9007	50	172997	168653	87	2.13321
51313	50135	78	20758	20531	58	376	305	0	1103	1175	9	1947	2273	21	3427	3179	32	72053	69983	77	2.14309
178714	142494	96	71342	57555	95	2684	2349	27	4662	4004	41	9987	7657	55	15553	12228	65	311886	256814	102	2.14309
184936	146498	107	61559	46657	97	3067	2434	31	5046	3659	44	10526	8582	58	18266	14352	82	374030	294063	113	2.14309
113370	110011	81	41213	39161	82	2189	2003	25	3159	2867	27	7291	6761	49	11099	11018	57	224392	213222	89	2.14309
152974	138069	88	78874	71911	88	2524	2024	27	5426	4966	37	11130	10084	58	17077	15560	69	322275	297670	93	2.14309
120607	107162	99	52755	46799	84	1940	1837	22	3019	2835	29	6719	5949	47	11096	9779	59	223254	206693	89	2.14408
111160	98966	87	44631	40127	84	2113	2013	21	2765	2599	30	6128	5674	42	10007	8785	53	212884	198175	90	2.14506
99758	90223	97	46500	43101	83	1691	1541	18	2962	2248	35	5823	5337	44	10727	9796	54	199117	186237	92	2.14506
151305	128041	98	72798	61088	91	2176	1938	22	3584	3206	34	7434	6849	46	12859	10922	61	267642	222367	99	2.14605
73534	70310	81	16028	15533	51	1141	1084	10	1502	1582	23	3845	3468	34	6074	5514	43	138659	135488	87	2.14704
194802	143268	104	83770	61881	103	2953	2259	31	4652	3212	44	9785	6929	61	14744	10561	70	308455	228682	109	2.14803
81545	79511	79	28846	28336	77	1144	1189	11	2103	2118	21	3363	3636	29	5642	5372	40	122232	114385	85	2.15
147005	136826	90	81525	75279	87	2759	2400	28	4620	4407	39	10282	9235	61	16694	15130	74	304312	278863	96	2.15
156441	135857	92	62635	55217	89	1843	1445	21	3835	3433	31	8592	7873	56	12999	10915	60	274745	234980	100	2.15297
115359	110598	87	29249	28222	80	1789	1645	21	3512	2903	36	7374	7316	46	11785	11181	64	233775	218901	94	2.15396
170228	135714	93	60987	48235	93	2204	1846	28	3688	2861	41	9456	7462	56	13943	11643	65	307035	243000	101	2.15692
131126	110339	90	51595	42326	88	1780	1569	22	2690	2379	30	6350	5514	46	10385	9319	54	187819	163708	94	2.15791
143605	112315	94	60672	47948	91	2286	1800	24	3119	2912	32	7524	5967	50	11993	10285	61	250140	195877	96	2.16186
187065	157819	97	93549	79929	93	2925	2819	28	5482	4709	40	11293	10187	59	18934	16690	83	367563	330525	95	2.16285
137718	113748	91	63980	53324	90	2139	2046	23	3497	2753	35	7369	6514	49	12100	10168	63	270248	227026	97	2.16483
186509	151087	112	100106	81733	95	2962	2220	35	4989	4320	42	10323	9040	56	16760	13971	78	307948	268570	99	2.16581
72846	71137	78	24211	23790	72	955	1011	3	1886	1476	19	3818	3805	36	6564	5808	44	124206	119553	84	2.17075
112678	106079	82	42514	40268	81	2006	1906	24	3344	3231	32	7962	7596	52	12390	11927	57	246006	231955	90	2.17174
68206	67719	79	15931	15513	48	765	835	0	1777	1925	20	3021	2829	32	5016	4649	39	106439	99970	83	2.17273
147242	117142	92	64700	51701	91	1896	1382	20	3400	2827	36	7592	5917	55	11349	8436	61	235412	186785	98	2.17273
146121	126293	91	50210	41429	90	2432	2136	24	2933	2790	29	7494	6633	48	12172	10599	67	252160	219845	97	2.17273
158576	131723	91	62689	52629	90	2585	2177	28	4007	3501	36	9976	7551	60	15987	13035	72	297424	256380	97	2.17372
149572	124198	96	64422	53331	91	2341	2167	24	4237	3539	43	7910	6323	51	12428	10110	63	249957	208913	97	2.17372
112313	103722	87	48868	44496	84	1704	1610	18	2437	2224	26	5347	5289	40	8562	7793	51	173124	153982	90	2.17965
214133	173225	104	90057	72626	100	2186	2017	25	4961	4124	44	10913	8796	55	14867	11671	73	318914	266611	107	2.18261
119312	106583	87	48136	43777	84	2006	1601	23	3353	2917	34	6234	5818	45	11248	9164	64	220598	205143	93	2.18261
183959	134655	110	66727	48837	96	2590	1839	31	4617	3383	45	9464	7154	56	15380	12174	76	322859	240161	101	2.1915
130079	110563	91	53619	46349	89	2060	1615	25	3503	3220	35	8300	7020	50	14380	12725	62	276128	239347	96	2.19249
305244	171732	124	150955	89484	125	5448	2938	49	8965	5637	59	18549	11671	78	29763	18699	112	573682	373208	127	2.19249
254992	206901	113	121533	101161	113	5569	4652	39	10087	7772	51	20773	17678	78	32174	27854	107	633897	528905	118	2.19644
134744	117340	90	54641	45025	89	2142	1946	24	3628	3030	39	8521	7511	52	14498	12568	77	285670	259959	97	2.19743
188136	146615	97	68985	53934	95	3064	2278	32	5297	3900	45	10387	7970	60	16807	12931	75	331083	264262	101	2.19743
148226	128057	106	74001	65022	93	2105	1559	26	3500	3209	37	7429	6250	47	12065	10899	59	222398	188254	106	2.19743
137247	122894	89	38087	33905	83	2211	2140	26	3897	3170	39	7980	7393	51	13568	12682	58	274327	256074	95	2.20138
203032	150607	102	79120	57908	102	2796	1978	34	5121	4038	44	10239	7122	61	15087	11168	70	298920	222621	109	2.20138
100258	95661	85	47063	44236	82	1601	1577	19	2115	1805	26	5639	5305	45	9857	8604	63	181946	169799	88	2.20138
165275	140335	107	63373	53802	90	2288	2103	24	5134	4459	40	10334	8970	56	16733	14886	78	313008	282770	98	2.20435
78982	78325	78	24406	23962	74	1144	1107	10	1716	1674	20	3832	3874	36	7466	7297	50	134801	128723	84	2.20534
79022	78267	78	23288	22879	66	1678	1609	19	2269	2443	24	4683	4898	37	7247	6982	46	148271	146046	84	2.20632
141421	118202	94	62101	51216	91	1725	1300	19	2723	2448	32	6469	5006	50	9778	7841	54	204407	169563	97	2.21126
92207	90566	81	28805	28206	77	1144	1082	7	2214	2091	27	5273	5107	37	8316	7601	49	157646	151080	91	2.21225
163749	140998	95	50906	43839	94	2288	2156	25	4456	4138	37	8648	7490	51	14752	12981	71	271558	242853	99	2.21225
154832	137008	88	68327	58505	88	2891	2518	30	3654	3305	36	8389	7029	52	12345	10697	61	263667	233148	98	2.21522
163275	149271	89	85978	80112	89	3127	3060	28	5700	4613	40	10584	9931	55	17580	15786	79	344331	292516	99	2.2162
53863	52569	86	21938	22062	61	613	689	0	1473	1335	18	2112	2275	24	3482	3637	30	73954	74425	80	2.21719
108944	97566	89	42732	38232	84	1373	1356	16	2870	2876	29	5965	5466	44	9045	7994	54	188650	166570	93	2.21719
144602	119481	92	56857	46794	92	1886	1458	23	3700	2932	35	7308	5642	52	10746	9085	55	230464	191385	99	2.21818
41461	41014	65	13418	13247	48	679	605	0	1108	808	0	1937	2049	22	3109	3148	30	61747	64204	76	2.22114
138716	113448	92	56029	46507	89	2010	1560	21	3637	2595	38	6844	5758	46	11831	9654	68	218564	184011	93	2.22114
144021	122513	96	55740	45094	90	1996	1782	23	2868	2686	31	7722	6472	51	12661	10876	66	259850	221692	93	2.22312
141829	130680	88	57480	53071	86	1990	1841	21	4707	4157	36	8791	7928	49	13945	12686	69	274355	257053	89	2.22312
87890	85903	79	31542	30803	78	1194	1205	10	2210	2144	26	4509	4260	37	6239	5416	42	147187	139958	83	2.22411
166306	139155	93	97479	84713	93	3162	2682	30	5828	4595	41	11521	10229	61	18671	15787	79	367800	328242	96	2.22608
181192	140603	102	74412	57672	97	3191	2090	36	4795	3667	48	10163	7591	58	16418	12725	70	337882	264812	103	2.22707
165145	135955	94	63860	52447	91	2669	2080	30	3767	3078	38	8494	6877	56	13658	11864	65	277390	231003	97	2.22806
160733	145933	102	73191	67455	89	2822	2646	31	5854	4832	44	11558	10211	58	18978	16796	69	375760	334276	97	2.22905
96870	91306	86	42445	40427	81	1329	1220	12	2455	2205	25	5186	5087	39	8772	7723	53	173473	167083	90	2.23992
166433	134566	99	69210	58327	93	2888	2615	29	4029	3602	38	8752	7447	55	14717	12147	69	285806	239208	106	2.24288
98914	95646	81	34171	33520	79	1204	1197	10	1987	2089	25	5557	5376	40	8120	7573	47	159423	149607	90	2.24288
122207	107585	90	66090	60819	86	1852	1720	20	2884	2938	29	6433	5935	47	10474	10026	62	200104	178901	92	2.24387
112454	105959	84	42776	39353	83	1851	1576	21	2543	2891	27	6812	6231	46	11476	10605	63	228955	212358	96	2.24486
112148	109604	87	33020	32201	79	1667	1530	20	3104	2986	31	6569	6323	43	10163	10005	54	223788	210785	91	2.24782
121674	107006	89	57086	47977	88	1831	1660	21	3428	2960	37	7740	6766	47	11966	10324	58	240570	206906	96	2.2498
124984	113202	91	47676	43737	85	1964	1662	22	3643	3252	33	7281	7168	46	11548	10916	63	242380	225760	94	2.25177
160832	138144	94	60299	51917	89	2390	2152	28	4426	4329	37	9822	8917	52	14099	12604	66	275612	247138	94	2.25177
85680	83146	87	24111	23684	67	1646	1562	18	2552	1991	28	4988	4745	39	7568	7538	45	145755	135775	85	2.25276
104447	100069	81	25555	24252	77	1633	1612	18	2747	2546	29	6873	6588	43	10115	9906	50	203391	197292	85	2.25276
96782	91997	87	42228	40511	80	1739	2210	20	2438	2435	26	5658	5370	41	8526	8357	51	174577	171237	85	2.25375
107734	99372	84	46173	42720	83	1466	1354	15	2722	2949	31	6322	6199	42	10472	9519	52	193461	180834	89	2.25375
173481	131524	99	56562	43330	93	3169	2354	33	5575	4531	46	11023	8454	59	17725	13612	81	343668	267155	100	2.25573
214050	152567	103	91540	66003	101	3003	2161	32	5335	3863	47	12271	9091	67	19324	13956	84	365055	255503	106	2.25573
144917	113819	94	61863	48590	92	1934	1406	23	3731	3182	37	8102	6650	50	13570	10655	70	282235	227307	97	2.25671
201247	144170	106	90606	64727	105	2140	1646	25	4364	2576	45	9331	6993	59	15314	10731	65	300899	206884	111	2.25671
72535	69528	82	30141	29420	76	1244	959	0	1506	1400	18	3480	3483	32	6615	6414	41	129883	132313	80	2.2577
117142	99619	87	41698	35150	85	1575	1357	16	2900	2218	33	6221	5374	43	9052	7796	54	180487	154803	93	2.26067
181758	149861	110	60479	49813	91	2468	2087	27	4508	3874	40	10699	8927	60	16005	13622	74	321809	276728	103	2.26165
227400	164171	105	89621	65240	102	3223	2233	33	6371	4785	52	12796	9295	63	17832	13067	77	388249	282708	111	2.26264
124654	105314	97	52959	44886	86	2054	1703	23	2936	2684	32	6848	5794	47	10744	9443	61	219736	192068	95	2.26264
228388	181302	110	68971	53405	100	3391	2550	33	5270	4778	40	11899	9478	64	19478	14924	86	391568	323473	108	2.26264
135109	117738	105	49231	42582	105	2118	1722	22	3604	3649	33	9405	8019	54	14737	13074	82	301457	262531	105	2.26264
190659	146538	109	86806	69606	98	2724	1952	32	4843	4085	45	10063	8181	59	16329	11912	78	323644	261072	107	2.26363
349731	262111	146	247286	184850	138	7739	5995	45	13388	10104	68	25671	20006	103	39836	30705	135	760436	600873	145	2.26462
124372	110105	87	52486	47553	84	2114	1864	22	3263	2968	32	7238	6646	46	11881	10379	59	237019	212174	95	2.26462
118405	107056	85	58908	52957	84	2044	1901	23	3796	3141	36	7798	7092	49	13881	12819	64	253748	227781	95	2.27055
149464	132572	93	65157	58902	87	2055	1866	24	4335	3899	35	9279	8441	54	14190	13593	61	313130	291436	96	2.27153
95898	93712	86	34812	33241	79	1664	1705	18	2001	2227	26	5735	5328	43	9070	8453	52	184766	176128	88	2.27252
37782	39151	66	19316	19293	58	430	342	0	483	794	0	1565	1361	16	1964	2074	24	52396	50760	79	2.2745
119285	97753	90	51607	42447	88	1822	1531	18	3483	2960	34	5845	4758	46	9348	8335	50	195861	157856	97	2.27845
120544	112368	86	61594	58386	85	2336	2183	25	4604	4168	36	8793	8366	54	15586	15012	65	322621	291811	96	2.27944
181051	136934	100	69608	53381	95	3025	2440	31	4608	3682	41	10415	7447	59	16372	12281	73	324663	249441	105	2.28043
106453	98986	99	35154	33046	83	1823	1689	20	2563	2504	31	5853	5459	40	10025	9128	52	202466	183176	99	2.28043
170529	132189	97	70191	54508	94	2511	1902	28	3669	2820	34	8448	6453	52	12013	9192	60	260794	202628	102	2.28043
107748	102154	84	46915	44833	80	1528	1395	16	2555	2470	30	5395	5336	39	9616	9333	55	183955	173783	91	2.28142
174257	154478	92	66992	60532	88	2681	2419	29	4908	4458	42	9698	8094	56	15453	12729	67	310927	253245	99	2.2824
86255	83829	93	33162	32622	76	1411	1290	14	2181	1953	22	4858	4578	37	8151	8620	48	162074	154035	84	2.28339
157574	127170	93	69292	55316	93	2502	2161	25	4513	3702	40	9669	7830	54	15071	12446	78	304815	261867	97	2.28636
109050	102953	89	30428	29205	79	1645	1519	20	2731	3239	28	6243	6337	42	9863	9529	52	197303	188820	87	2.28833
54563	53282	75	14545	14411	48	793	631	0	1190	1249	12	2389	2355	25	3893	3565	34	76649	73008	82	2.29426
99830	89443	85	33896	30354	82	1414	1329	17	2852	2484	30	5574	5343	39	8739	8608	49	168064	158832	89	2.29525
122183	105523	90	56285	48467	87	1806	1781	20	2812	2826	31	7261	5878	49	11662	9229	70	248737	209363	97	2.29525
95574	92370	83	25154	24562	77	1555	1321	19	2867	2684	29	5804	5589	42	8429	8122	49	189408	179592	90	2.29525
123522	105628	88	60079	51639	88	1747	1627	21	2660	2342	24	5585	4985	44	9941	9053	53	186168	155058	96	2.29624
108928	96814	85	49064	43267	85	1702	1748	20	2682	2126	29	5619	5019	43	7605	6509	51	158718	135933	91	2.29624
81029	77380	87	33087	32223	77	1262	1152	10	1947	2210	20	4830	4747	37	7986	7690	49	165445	159240	87	2.29722
59099	56346	77	23895	23633	68	659	803	0	969	1073	8	2621	2749	26	4508	4999	33	92087	88376	85	2.29722
187004	142524	105	75701	57859	96	2654	2177	29	5077	3600	46	10492	8218	56	17578	13057	87	343908	272775	107	2.29821
231621	202590	106	118094	106083	96	4640	4328	34	8666	7121	58	16935	14598	70	25243	21360	90	499374	408688	107	2.29821
272119	140579	137	110692	51120	136	4025	2076	45	6698	3612	69	14201	7506	97	22995	13139	109	474350	260949	147	2.2992
174267	137194	96	79234	65554	96	2940	2094	31	5014	3984	44	10393	8189	59	15285	11326	72	311051	242064	105	2.2992
91858	86658	84	37307	36060	79	1624	1452	20	2248	2321	24	5252	5042	41	8671	8656	47	182292	171802	92	2.30118
159318	141339	93	103970	93540	92	2940	2392	31	5428	5015	39	11561	9905	62	17322	15582	79	345117	302665	103	2.30118
104053	99738	85	27875	26761	78	1642	1677	18	2205	2445	28	5505	5010	41	7411	7070	43	182811	171317	89	2.30216
134912	109055	92	62288	51454	89	1618	1385	16	3183	2838	35	6629	5341	50	10043	8442	55	209997	171539	99	2.30315
90306	87406	80	43512	41731	80	1443	1307	14	2357	2486	26	4313	4175	37	7668	6940	45	162584	155856	90	2.30513
101576	90838	88	50860	45677	83	1490	1322	18	2603	2782	26	6308	5346	47	9672	8750	56	201510	181186	97	2.30612
170603	145095	96	70367	60979	92	2155	1859	27	4862	4164	41	9411	8380	52	15004	13908	74	306600	278792	102	2.3071
251783	201120	106	159053	135104	103	6514	5769	42	11743	9395	61	23564	19155	90	34833	27853	101	687734	549482	111	2.3071
111648	97845	86	48610	41373	87	1626	1466	17	2887	2256	33	6884	6195	46	10447	8868	62	221314	185951	97	2.3071
156548	130867	93	57223	46472	90	2800	2527	27	2958	2860	31	9385	8156	52	14604	12223	68	290473	250807	102	2.30908
110720	104055	85	52392	48967	83	1952	1757	22	3489	2966	30	6802	6685	44	10639	9429	58	216754	200776	93	2.31007
202960	154013	101	84482	64078	99	2753	2093	31	4482	3589	41	10124	7484	57	16132	12687	73	332904	255162	107	2.31303
118598	107390	86	46092	41757	83	1633	1555	15	2809	3053	27	6610	5709	44	9991	8860	52	202343	186019	92	2.31303
127872	106125	89	51341	44867	88	1867	1617	20	3255	2826	37	6416	5570	47	11355	9725	57	210514	170361	95	2.31303
137021	118133	90	54538	46557	89	1946	1566	24	3138	2867	34	8358	7194	52	14208	12502	65	266037	237614	96	2.31402
74934	72250	78	28127	27498	76	1026	1018	3	1448	1781	19	3619	3565	34	6868	6069	45	135769	128189	84	2.31402
233932	179018	108	92986	70107	103	4258	2910	39	6303	5214	45	12772	10086	61	19346	15457	80	380098	296083	106	2.31896
123570	105819	90	63491	55621	86	1887	1667	20	2988	2766	32	6532	5700	44	10685	8875	62	218772	192484	91	2.31896
111546	109344	80	34082	33711	78	1654	1625	21	2901	2663	33	6210	6118	41	10215	9676	51	205237	197831	86	2.31896
71869	67933	82	31796	31032	76	771	816	0	1674	1435	17	3265	3227	31	5025	4593	39	97584	93772	82	2.32094
163304	138079	93	73168	62320	92	1954	1661	22	3357	3207	32	8559	7538	50	13395	10854	73	260863	230153	98	2.32193
95278	90507	87	33898	32130	79	1168	1037	5	2388	2402	26	5063	4768	39	7335	7213	45	160476	155195	85	2.32489
92529	89800	78	27909	27063	77	1386	1493	15	2116	2056	22	5185	4983	39	8177	8151	42	166222	158135	86	2.32588
173461	142857	94	66087	54140	93	2750	2140	31	4250	3516	40	9993	8226	54	16479	13190	71	316207	267139	101	2.32588
126284	116127	86	52535	46172	86	2427	2130	26	4722	3931	36	9320	8379	57	14224	12984	65	293474	265175	95	2.32687
174843	130697	95	67013	48570	94	2984	1909	35	3852	2754	43	10447	7496	61	16653	12613	82	332797	244456	104	2.32687
92870	88294	84	33191	32326	79	1772	1346	21	2384	2369	27	6142	5654	40	10002	9988	49	195110	184805	90	2.32983
151573	117223	96	55835	43118	93	2285	1758	29	3818	3219	37	8708	6750	54	14163	10714	64	284240	225622	101	2.32983
149597	118847	94	57472	44815	91	2369	1970	26	3984	2756	40	8459	6558	57	14272	11364	66	285379	226792	103	2.32983
102032	99118	82	44105	42025	80	1609	1338	17	2517	2284	27	5657	5604	39	8455	8270	44	182343	172013	87	2.33279
134938	119661	88	50542	44382	86	2344	1910	27	3785	3782	37	7693	6797	48	13509	12263	59	237424	216316	95	2.33378
273145	180255	118	89639	57178	111	4175	2930	39	6485	4589	52	14178	9594	70	21278	14654	79	422210	291069	119	2.33378
145131	119211	92	61354	49360	90	2415	1848	26	3787	2776	36	8874	7231	59	13600	11560	60	277171	221364	98	2.33378
150743	124967	95	63613	53523	90	1973	1742	22	3742	3105	37	8237	7087	47	11853	9908	58	248492	206105	99	2.33773
231277	161366	109	94184	65545	106	3259	2305	35	5833	4383	48	12174	8500	64	20005	13897	82	397811	275152	114	2.34169
105965	102924	87	34587	33542	80	1671	1673	18	3515	3503	30	7660	7650	42	12473	11938	61	247305	234712	92	2.34169
97641	94438	82	36666	34991	78	1643	1568	19	2543	2493	28	5814	5321	43	8639	7975	48	176911	174155	82	2.34564
139194	116583	93	51613	41254	92	2202	2025	25	3856	3024	37	7947	6843	50	12996	11096	69	286336	236464	96	2.34564
114032	99572	89	45593	40066	86	1521	1421	17	3191	2528	33	5771	5562	41	9064	8220	57	174339	158212	95	2.35256
123385	107079	88	51284	43235	87	1806	1166	21	2757	2244	31	6179	5354	46	10185	8709	64	189886	162341	93	2.35256
118653	106140	95	50988	46462	84	1888	1709	24	3510	3109	31	7164	6814	46	12335	11424	66	232588	223530	92	2.35354
102920	100273	82	37554	36508	79	1297	1249	13	2675	2540	29	5827	5795	41	9363	8762	52	197363	188126	89	2.35552
110950	105920	83	45434	44092	80	1910	1988	22	3967	3778	35	7862	7012	50	12367	11245	65	259913	242221	90	2.35552
104970	98633	85	27012	26141	80	2020	1956	22	3600	3439	33	6434	6203	42	10551	9873	49	218047	212595	89	2.36046
124498	104733	99	48594	40189	88	1768	1481	19	2703	2329	31	6907	5741	48	10932	9313	61	233315	200147	106	2.36046
171780	135696	100	61304	47224	96	2008	1413	28	4535	3272	43	8688	6958	56	14224	11596	66	281106	224693	102	2.36145
100240	96061	81	31154	29632	80	1346	1176	12	2985	2472	32	5243	5189	40	8125	7492	46	160857	152941	85	2.36244
64144	64542	75	26821	26335	74	1070	1220	10	1828	1702	21	3058	2859	31	5208	5159	37	108393	108049	79	2.36342
49339	50250	74	19455	19186	56	488	381	0	1003	805	0	2291	2342	25	3417	3430	33	83455	80199	78	2.36441
114333	96132	103	47201	39370	89	2305	1841	25	3254	2695	30	6857	6220	46	11167	9589	64	238402	203220	103	2.3654
178823	142435	99	80613	65005	94	2303	1971	26	4929	3673	44	9570	7456	55	15720	12036	70	310717	256784	99	2.3654
281555	192024	128	171626	119480	124	5433	3720	43	8599	6050	64	19042	13337	81	30227	20837	111	598724	386704	135	2.36836
114470	106195	85	49023	45256	84	2201	1865	24	3048	3026	32	6965	6452	45	11571	11090	61	241870	229577	92	2.36836
158038	133377	92	57520	47044	91	2133	1841	25	3948	3411	36	8199	6578	48	13034	11181	64	255522	212931	98	2.36935
45677	46949	72	15753	15814	48	531	578	0	692	737	0	1906	1973	22	3400	3334	31	67825	67051	82	2.36935
100770	97413	83	54281	52673	79	1668	1540	19	3014	2995	28	6821	6592	48	10894	10530	53	214696	206797	90	2.36935
126531	109017	89	56672	49248	85	1711	1646	18	3696	3076	36	7794	6814	52	14029	12174	62	263976	236959	97	2.37034
77796	76800	79	25356	25216	69	911	863	0	1940	2128	23	4000	3982	33	5860	5950	39	129585	121017	85	2.37034
115727	108124	85	38816	35031	83	1902	1878	21	2855	2701	32	7806	7771	48	11998	11358	60	244304	225062	91	2.37034
88799	87821	79	17612	17486	50	1723	1536	20	2862	2360	30	6518	6783	40	10762	10229	55	203434	197547	88	2.37034
89979	87250	81	37443	36224	78	1220	1555	13	2388	2214	26	5106	4669	40	7606	7375	44	165151	157236	85	2.37133
66221	62348	83	25160	24106	76	957	1056	6	2379	1875	32	4231	4099	36	3868	3623	34	108906	103654	83	2.37232
154659	124506	94	58533	46731	91	2065	1750	24	3302	2868	39	7985	6389	50	12679	10625	63	273319	224777	95	2.37528
198283	154088	103	80208	64018	98	3367	2460	35	4616	3549	44	10405	8314	60	15713	12844	69	326111	269131	101	2.37824
92332	87697	80	32318	31217	78	1488	1507	16	2625	2316	35	5378	5505	39	8429	7851	51	170290	162808	82	2.38022
336717	214701	143	153153	97489	140	7008	4897	49	12095	7852	70	24253	16027	93	38215	24755	136	756799	483308	146	2.38319
69697	67799	79	20714	20440	63	772	674	0	1892	1609	19	3370	3698	31	5292	5134	41	106334	104156	82	2.38319
179605	145355	101	69362	56866	95	2701	2162	28	5518	4110	47	10621	8216	61	17025	13498	85	349032	289039	101	2.38516
201681	155940	111	82772	66396	97	2311	1872	27	4190	3669	39	9187	7095	55	13755	10843	64	276731	221621	102	2.38615
257106	183824	108	136924	98990	108	5136	3326	43	8248	5990	59	16635	12425	75	26633	20751	102	507097	391991	112	2.38615
148145	118936	93	73412	60230	92	1780	1315	19	3204	2665	35	6508	4986	49	9478	7283	57	190430	154569	97	2.38911
176120	142035	95	61358	49086	93	2920	2293	32	4124	3568	38	10424	8607	59	17900	13994	71	341149	283224	100	2.3901
150804	126554	101	65033	54584	91	2187	1904	24	3341	2937	36	7682	6457	48	13146	11229	62	263236	227454	96	2.39504
109394	105117	82	47232	46223	80	1490	1498	19	2593	2590	27	6105	5757	42	10392	9806	61	204734	195217	86	2.39504
118554	113724	85	39583	38321	80	2339	2111	25	3859	3434	37	8658	8288	51	13861	13263	61	294378	276990	90	2.39504
176765	141164	95	75465	60450	93	2398	1935	27	4628	3394	40	8562	7434	53	14495	12094	66	281127	234605	100	2.39504
197338	150935	101	90741	70978	97	2636	2193	29	4531	4009	39	9234	6936	55	15564	12336	74	322189	249752	107	2.39504
64524	61430	92	34037	33942	75	827	846	0	1124	1098	8	2419	2596	26	3849	4140	31	82382	79917	83	2.39801
108678	100736	88	36134	33433	82	1618	1625	18	3220	2886	36	6846	5924	47	10310	9840	54	197007	185604	91	2.39801
131917	117990	90	56567	50877	86	1602	1479	20	2497	2238	29	5782	5204	44	9059	8620	47	194462	171611	95	2.39899
208309	168031	103	93447	73233	103	3605	2928	32	6182	4793	48	13943	11766	70	21500	18277	82	431815	360765	108	2.39899
46563	45405	77	12340	12520	44	606	630	0	1051	1241	10	2186	2480	23	4077	4023	35	79101	76571	77	2.39899
108993	104741	82	41457	39623	80	1603	1412	19	2589	2153	24	5537	5167	40	7222	6788	43	172720	162243	88	2.39998
197386	123106	102	64002	41686	99	2652	2091	32	4854	3372	46	11528	7106	68	18216	11293	84	370678	228009	108	2.39998
88214	84755	84	38909	36844	80	1637	1447	21	1911	2204	23	5587	5325	39	9430	8585	63	178509	171847	88	2.39998
91750	89300	81	27619	26865	77	1378	1431	14	2351	2449	25	5068	5079	39	8181	8315	46	161796	154219	87	2.39998
162520	125559	111	63709	49440	93	2306	1818	23	3818	3066	38	9116	7116	51	12541	9244	72	257028	197397	101	2.40295
84124	82439	79	28866	28585	76	1060	1141	9	2294	2416	23	4931	4911	38	8233	8099	47	156038	148483	86	2.40295
143324	114753	109	53982	42892	109	1853	1571	23	3553	2991	37	7804	6409	48	13074	10198	73	252694	200518	109	2.40295
115856	102349	94	39993	34725	83	1548	1553	15	2707	2493	28	5775	5062	45	9074	8154	51	181136	159917	92	2.40295
190836	161532	111	72119	61245	93	2252	2434	25	4880	4073	46	10103	8561	55	14601	13041	68	325753	285447	100	2.40393
224595	189249	101	82692	70254	101	3842	3565	31	6764	5912	47	14284	13086	65	22726	20002	81	445047	394923	107	2.40393
289774	174137	122	131818	77670	121	4304	2696	44	7759	4837	57	16681	10203	76	25083	16192	86	530977	341452	126	2.40492
164121	138769	95	75837	64440	93	2436	2041	28	4186	3790	38	9641	8495	57	15334	13775	70	302573	265715	98	2.40492
187887	151284	98	89625	73440	96	2508	2127	25	4850	3911	41	11728	10291	61	17236	14705	82	347664	309497	98	2.40986
136511	125530	94	58899	54201	86	2508	2181	26	4268	3694	39	7946	7150	47	13480	12421	67	258581	242452	89	2.41184
194894	153935	97	68998	54407	94	3077	2180	31	4446	3732	40	10293	8076	68	15417	12342	72	322608	256657	100	2.41184
112641	104409	100	36098	34633	81	1938	1840	21	3330	2858	32	6395	6237	43	10310	9688	57	225428	210715	88	2.41381
99294	94131	82	24890	24264	76	1771	1798	19	2584	2231	31	5720	5711	40	9482	8948	50	185122	182652	89	2.41579
172838	150146	92	101411	88239	92	2956	2793	28	4930	4325	38	11302	10301	59	18408	16351	72	359764	325702	96	2.41579
119186	112399	84	46697	43881	82	2136	1851	25	3531	3123	31	6937	6297	46	10141	9533	52	205423	193719	86	2.41579
162319	146036	95	63047	57479	89	2856	2491	29	4397	3866	38	8301	7671	54	14177	12563	66	264122	243243	99	2.41876
103607	97934	85	41563	38406	83	1698	1279	19	2351	2773	26	7021	6633	48	12066	11013	58	236438	223190	89	2.42073
106152	88885	89	54615	46122	87	1387	1087	9	2656	2286	34	5307	4538	43	8142	7099	51	158355	132866	94	2.42073
77292	75621	77	28790	28424	74	1414	1367	15	2254	1867	24	4606	4575	37	7507	7039	45	156326	152523	84	2.42073
133228	111760	89	66872	57528	88	2080	1613	25	3515	2854	34	7806	6384	53	12691	10664	65	240511	200512	93	2.42172
140450	120589	91	55994	47455	90	2146	1673	26	3231	3322	31	7152	6287	47	11868	10508	64	247746	218336	96	2.42172
115233	103942	93	54495	49566	85	1536	1377	17	2327	2657	27	6205	6184	40	9508	8503	53	193392	176333	93	2.42271
114906	106981	96	40483	37425	83	1613	1458	18	2889	2624	28	5617	5158	41	8801	7890	57	186861	177152	89	2.42271
129391	114355	89	59751	53139	87	1861	1638	22	4084	3646	36	7405	6595	49	10909	9496	62	219888	203594	92	2.4237
163654	127833	95	58816	44735	92	2364	1991	27	3848	2692	36	8279	6572	53	13447	10459	66	277498	211779	98	2.4237
99213	94458	83	30548	29571	80	1864	1859	23	3056	2792	29	5834	5610	41	9584	9081	49	198190	186952	89	2.42567
129253	117743	86	52611	46952	84	1783	1666	21	3377	2629	32	6726	6001	45	9738	8901	53	202525	181152	91	2.42567
120257	105879	94	49688	43200	85	2191	2061	23	3502	3594	30	7463	7065	46	12494	10725	65	242501	223021	93	2.42765
131509	110611	89	51928	42214	88	2336	1954	28	3165	2747	31	7026	5801	46	11401	9860	56	230493	187230	97	2.42864
256898	194298	110	72984	57906	101	4246	2949	38	7292	5544	47	14553	11220	69	23037	17719	91	430365	348357	113	2.4316
114323	105516	88	43955	41555	82	1671	1545	18	2840	2366	32	6012	5965	43	10026	9160	54	199225	185581	89	2.4316
100251	93070	89	39387	37632	80	1208	1276	12	2548	2312	28	5430	5774	39	8440	8091	52	180454	165850	93	2.43456
264694	190497	117	135577	100900	112	4545	3508	39	9359	6906	65	17214	12768	77	28157	19746	107	529123	396005	116	2.43456
93538	90870	79	34960	32544	80	1255	1111	11	2638	2528	26	5525	5191	41	8147	7259	50	161786	152368	86	2.43456
166297	137610	95	58466	46377	94	2880	2459	29	4520	3909	39	8744	7416	52	14494	11455	66	289458	241094	100	2.43753
186184	152865	99	91719	76608	95	3165	2308	32	4781	4325	37	9358	7883	58	13552	10566	63	268234	228196	97	2.43753
118186	107364	89	39946	36457	84	1787	1726	19	3473	2979	33	7331	6785	50	11684	11702	53	248144	231338	90	2.43753
132165	123258	86	74961	69346	87	2376	2302	22	3527	2938	36	7600	6953	49	12221	10388	63	252709	232745	92	2.43852
133102	110693	106	60746	49226	106	1935	1584	20	3862	3395	36	8013	6699	51	12132	10399	65	256454	215042	106	2.43852
57436	58713	74	23297	22844	62	677	580	0	928	1074	7	2176	2637	24	3532	3256	31	73695	70907	77	2.4395
102920	97289	97	37790	36110	79	1611	1547	17	2251	2230	25	5031	4990	38	7737	7145	58	163159	152440	86	2.4395
128681	110149	88	53881	45122	88	1828	1566	22	3221	2454	37	6561	5721	43	10671	9375	58	217520	185404	91	2.44049
52168	51822	76	13800	13732	47	936	862	0	1732	1555	16	2800	2819	29	4026	3896	37	89179	87087	76	2.44247
124068	105002	90	51305	42574	90	2003	1729	22	3227	2956	35	7188	6116	50	12584	10748	64	236806	199038	96	2.44543
65385	65018	75	26240	26005	74	931	751	0	1579	1348	15	3036	2968	30	4892	4882	37	96333	93755	83	2.44642
149877	122609	106	58547	47378	93	2372	1888	25	3945	3274	36	8674	7698	51	13145	11130	68	254296	205704	103	2.44642
117982	100415	91	39919	34010	86	1604	1393	19	2420	2273	27	5750	5030	44	8626	7375	53	176393	156659	93	2.44741
171865	138892	96	68520	55819	92	2733	2072	30	4116	3549	38	9462	7719	55	15497	12055	77	303155	242277	100	2.44741
104834	100640	84	28955	28266	79	1310	1245	13	2755	2771	28	6243	6330	41	9959	10083	51	196631	188626	92	2.44938
106915	102328	81	31851	30605	80	1669	1471	19	2754	2945	30	6540	6128	44	10549	10102	54	220428	210938	91	2.45037
183196	160041	92	81373	72066	92	3733	3319	33	6727	5643	55	13315	12103	63	19082	17085	73	396543	355712	102	2.45432
187584	148969	95	72400	55859	94	2663	2199	29	4013	3319	41	9794	7944	54	14863	11539	69	313605	258057	103	2.45531
184639	142774	103	79453	61955	97	2468	1739	30	4376	3615	38	9692	7581	54	14881	11213	72	301318	235917	105	2.45531
152958	130057	93	59104	49856	92	1659	1354	20	3982	3056	46	7962	7086	51	12938	11510	62	254340	214274	99	2.4563
108220	96293	102	41592	36588	86	1283	1172	12	2795	2542	33	5321	4599	41	8047	7352	48	159348	142719	97	2.45828
115908	102938	87	33737	29473	84	1316	1169	14	2742	2436	25	6086	5477	42	9153	7395	56	196060	173715	91	2.45828
204515	163677	101	94236	76536	97	3477	2999	36	4738	3995	46	9725	7743	59	15332	10899	69	291061	224186	108	2.46223
131659	109118	107	46752	36934	107	1774	1559	20	3165	2328	36	6664	5441	47	10650	8582	67	225239	185800	107	2.46223
156580	136765	99	82558	73984	88	3197	2709	31	6273	5350	48	12118	11083	58	19177	17918	75	367024	335553	99	2.46519
89563	88202	78	38287	37067	77	1329	1261	15	2506	2455	26	5154	4921	38	7452	7332	41	164608	156700	88	2.46519
[truncated: 7,692 more rows]
