# Supplementary material for: Phenotypic heterogeneity follows a growth-viability tradeoff in response to amino acid identity
Source: Nat Commun. 2024 Aug 2;15:6515. doi: 10.1038/s41467-024-50602-8 (PMC11297284; doi:10.1038/s41467-024-50602-8)
Supplement: Supplementary file 6 — Source Data [file 41467_2024_50602_MOESM6_ESM.zip › source_data/fig6cde/240423/240423_1645_yATP_D1_HIS.csv]

FSC-A	FSC-H	FSC-W	SSC-A	SSC-H	SSC-W	BL1-A	BL1-H	BL1-W	VL1-A	VL1-H	VL1-W	VL2-A	VL2-H	VL2-W	VL3-A	VL3-H	VL3-W	YL2-A	YL2-H	YL2-W	Time
178067	154263	98	85573	76520	91	3258	2667	32	6872	4998	53	14386	12335	68	19377	16731	79	550013	444746	92	0.00908458
31148	33787	50	26239	26330	70	454	403	0	730	913	0	1901	1978	21	2402	2598	26	68502	71535	55	0.0171598
118104	108601	85	47983	45161	82	1563	1315	19	3794	3583	37	7500	6906	47	10274	10044	55	278414	256112	86	0.0333101
107418	99370	87	46065	43989	81	1656	1614	17	3872	3778	33	8392	8148	49	11875	11639	59	308424	295150	82	0.0333101
99711	94210	88	38447	37425	79	1450	1366	15	3780	3366	36	6782	6619	48	8836	8378	53	241671	239979	69	0.0353289
133766	121612	89	54182	50661	83	2164	2130	24	5008	4874	39	10025	9163	51	14330	12634	68	400306	355081	87	0.0373477
178067	152627	99	70454	62168	93	1995	1738	20	4927	4184	39	9718	8612	54	13021	11327	63	364382	326009	93	0.0383571
98957	91174	95	33191	30995	80	1790	1627	21	3895	3816	36	7613	7218	49	9807	9549	52	276373	252777	82	0.0413853
150063	121558	96	57573	45529	90	2423	2218	26	5476	4140	45	10055	8780	55	14579	12569	67	388964	336075	90	0.0494605
133039	115470	93	46882	40825	87	1713	1452	21	4542	4655	37	8297	7185	50	12244	10156	66	329102	289778	90	0.0494605
167990	150726	92	86603	78254	87	2987	2911	29	6324	5399	45	12626	10958	68	17975	15065	81	472601	395666	92	0.0504699
184914	155917	97	73903	62067	92	2706	2132	28	6264	5170	47	11412	9636	59	16363	13920	71	446553	365217	97	0.0534981
102776	96001	96	51418	48261	82	1598	1546	17	3345	3090	32	7215	6957	45	9055	8852	51	290846	282659	83	0.0555169
129331	114837	90	54289	47461	85	1875	1596	23	4315	3398	40	8356	6823	56	10618	10155	57	289461	244839	88	0.0565263
122201	114582	85	65136	61751	83	2301	2412	24	4883	4502	39	8846	8056	51	10673	9898	53	321245	285583	87	0.0565263
101931	96544	81	55443	52790	81	1378	1554	16	3398	3104	31	6291	5853	44	8806	7770	48	245156	231172	84	0.0605639
149692	127705	106	87507	76626	90	2795	2340	30	4761	4215	43	12261	10878	65	15668	13663	68	439957	389063	96	0.0635921
119921	108143	91	46514	42129	84	1959	1846	21	4051	3528	39	7793	6824	47	11124	9712	57	298771	266484	86	0.0676297
44418	42589	74	20676	20251	59	265	326	0	909	1176	9	1836	1851	22	3247	3257	29	87646	87760	77	0.0817612
85037	80951	86	44173	42951	79	1737	1804	20	2554	2541	27	5926	5727	42	7603	7160	46	208286	206206	72	0.0878176
90742	84896	82	54387	51475	81	1157	947	0	3084	2869	35	6670	6123	47	9250	8608	50	241842	220036	86	0.0918552
157318	132314	97	63603	54810	91	2386	2147	25	5098	4376	39	9567	8271	53	12914	11145	60	359771	295434	96	0.093874
226924	186862	116	91996	76500	97	4341	3291	37	7893	6900	48	17323	13778	76	23156	18139	88	599251	454376	109	0.0958928
128333	120743	88	54755	51906	84	2101	2034	24	4834	4727	40	8922	8723	50	12311	11963	64	338310	321839	85	0.102959
216938	169819	104	99045	79143	104	3269	2396	33	7197	5613	52	13799	10479	66	17705	13381	78	466783	365094	106	0.103968
112899	107887	86	48895	47235	82	2229	2127	23	4146	4314	35	9306	8794	55	12897	12052	60	354864	330546	85	0.108006
147770	122542	94	72204	61054	92	1958	1404	25	4975	4053	45	8438	7010	51	11270	9238	60	299780	246114	87	0.108006
168742	139709	106	52056	43593	92	2314	1779	27	4795	4018	42	11207	9670	59	14864	12444	69	412647	352496	95	0.115071
147818	131613	89	87242	79942	89	2445	2252	26	6374	5815	44	11195	10731	56	14639	13863	71	428256	410721	96	0.11709
111112	102799	85	34992	32746	80	1608	1659	18	3784	3552	34	7700	6901	49	10656	8972	59	300079	269039	91	0.124156
139806	127470	91	49578	46156	84	3199	2962	30	5682	5608	41	11762	11466	62	14682	13721	76	439232	411616	91	0.126175
150613	133557	94	70199	63768	89	2268	1759	27	4857	4436	39	10774	9919	54	15729	14759	65	404528	366361	93	0.129203
110797	103189	95	74648	71815	83	2711	2645	27	5604	5650	41	11581	10858	61	15702	15548	69	439179	384145	90	0.130212
51007	49522	80	22365	21864	67	629	486	0	1634	1329	16	2660	2654	29	3868	3719	31	110925	108702	78	0.142325
115874	108286	84	50625	47008	82	1964	1958	22	3993	3540	38	7980	6971	48	11468	9954	58	333358	294490	90	0.147372
111394	98385	86	39755	35251	85	1555	1361	17	3574	3004	32	7265	6642	47	11114	9702	60	299578	277780	93	0.152419
93209	82615	85	38162	34668	82	1444	1400	16	3231	2579	31	5938	5499	42	8473	7087	52	240987	218838	89	0.154438
130934	117990	89	44181	39028	85	2084	1788	22	4481	3736	43	8485	7449	48	11482	10376	58	350342	303304	95	0.156457
135668	118247	89	46400	40554	87	2013	1892	24	4203	3474	37	8897	7841	58	11921	10371	64	324914	276236	95	0.158475
96700	94660	80	37609	36814	79	1449	1425	15	2849	2917	28	6350	6124	41	7747	7639	47	228920	225525	82	0.159485
114632	109293	84	60012	56814	83	2429	2505	24	5389	5164	40	9809	9640	53	14525	13624	69	380954	362966	91	0.161504
114823	109846	83	48997	46441	82	1849	1698	20	3605	3380	34	8174	7769	48	11806	10956	66	333529	312982	92	0.161504
172416	145072	97	81703	70215	92	2777	2303	29	5826	5145	42	11629	9629	62	15590	12705	72	443661	353318	95	0.162513
168341	129215	112	78766	62392	94	1818	1404	22	4972	3961	41	9063	7362	54	12426	9803	64	343403	274503	82	0.169579
102691	96508	96	42084	40862	80	1687	1497	18	3670	4005	34	7467	7301	50	10610	10251	54	294163	288915	77	0.176645
92436	89033	83	42381	41738	79	1311	1384	14	3483	3006	34	5523	5254	40	7487	7349	48	205625	201285	77	0.176645
104409	98211	81	62090	58413	81	1194	1239	11	2856	2623	29	6358	6132	44	9684	9040	51	263788	253775	85	0.180682
224236	164568	112	94589	70281	103	2939	2132	32	6436	5251	47	12784	9649	64	17250	12049	93	466156	340224	108	0.182701
169016	150819	96	91833	83661	92	2688	2289	28	5550	5519	42	12034	10106	58	15346	13138	70	430521	362590	99	0.185729
117199	107414	95	42056	40018	81	1871	1543	21	3951	3877	37	7808	7292	47	9874	8861	54	285772	278629	89	0.191786
228559	168590	104	124996	95947	104	5616	3952	43	9184	6854	58	17306	12139	83	15826	11074	79	385479	283914	96	0.192795
120387	109934	91	64405	60160	84	1801	1732	23	3877	3383	35	9974	9400	53	12494	11152	61	355908	310956	90	0.193804
211263	161867	106	74097	59015	100	2907	2209	31	6455	4575	48	12299	9570	60	16142	12830	73	495373	405476	105	0.197842
124868	112763	85	61677	55121	87	1874	1850	20	4466	4081	38	7260	6839	52	10505	9573	59	296019	264569	83	0.20188
157051	135730	94	58213	49596	88	2492	2100	28	5706	4914	40	11174	9463	65	15934	13284	68	424158	361575	92	0.205917
97506	90685	86	43354	40600	81	1315	1085	8	2194	2228	26	5520	5159	42	8259	7941	53	222980	212983	84	0.206927
69283	68018	77	39741	38813	77	775	987	0	2198	1798	26	3992	3766	36	5481	6039	35	158026	152737	83	0.217021
145934	130471	91	61972	56495	86	2511	2074	27	4990	4306	39	9550	8765	54	12760	11629	58	372917	339063	88	0.21803
167064	140872	99	58331	49425	91	2590	2286	26	5648	4792	42	10644	8927	62	15093	13149	67	424168	362835	95	0.220049
63720	61769	72	32248	30546	78	731	573	0	2148	1648	26	3357	3485	31	5154	4742	38	150268	148586	75	0.223077
107205	96650	96	52188	47265	84	1662	1431	19	4154	3931	37	7243	6813	47	11370	9590	60	283893	269475	84	0.228124
212433	172383	101	104638	87059	98	3984	3362	35	9227	7124	55	16401	13050	71	22773	18080	89	592663	455410	99	0.231152
143060	120320	94	57596	49793	88	1902	1659	21	4280	3550	36	9354	8076	56	11744	9822	62	335406	280951	87	0.23519
129387	117137	87	60355	54546	85	2046	2008	23	4265	3748	39	8749	8099	53	12697	11953	59	325177	294817	84	0.23519
148171	128791	94	46167	41081	90	2441	2045	25	5621	5235	39	9787	8816	56	12978	10909	63	361582	303917	93	0.236199
103161	97781	81	37430	35503	81	1722	1781	20	3720	3245	33	6316	6051	42	9229	8794	53	246832	242465	81	0.239227
121635	110922	96	55721	52248	85	1736	1737	22	4160	3876	37	8295	7547	48	11782	11491	59	340322	298488	87	0.240237
147003	130425	91	49988	44494	87	2254	1870	26	5267	4581	41	10051	8747	54	13104	11281	67	348397	292703	94	0.241246
86411	81781	83	39286	37373	79	1421	1373	15	3123	2915	29	5979	5867	40	8227	7881	46	221152	213795	81	0.245284
88909	83582	86	59371	57183	82	1596	1531	16	4257	3959	37	7190	6695	45	9936	9350	61	272880	256206	88	0.250331
164202	138324	95	53595	44270	90	2733	2170	27	5300	4249	43	10195	8488	54	14881	11609	68	389161	328556	94	0.254368
157847	131903	94	75037	63436	90	2258	1820	25	4987	4723	39	9267	7641	55	11454	9651	60	328277	263769	90	0.255378
150685	135714	89	67970	61907	88	2228	2182	25	5671	5345	40	10466	9659	55	14161	12168	66	388229	356856	89	0.259415
88667	85186	84	39416	38047	79	1094	1138	8	2934	2633	30	4953	4709	37	7012	6759	47	206342	198584	78	0.264462
132445	121497	89	64778	59502	85	2174	1909	25	4769	4205	38	9730	8430	54	11970	10350	60	356669	311856	89	0.26749
110464	104091	84	48353	45786	83	1951	1631	22	4341	3741	41	7923	7970	47	10582	9797	52	291178	277766	84	0.271528
116008	110832	88	57796	55581	82	2315	2344	23	4648	4356	39	10560	10199	54	13844	13426	60	398988	370209	88	0.281622
164847	148242	105	76405	70596	87	2930	2592	27	7155	5874	55	14083	12302	64	19283	16077	78	501111	412315	91	0.295754
137883	127770	87	59795	55292	86	2418	2101	27	4091	3952	35	9312	8503	56	13026	12209	62	356806	340241	85	0.296763
164192	146763	94	105628	98730	89	4040	3962	32	9171	7974	51	16192	14371	66	23318	19540	82	579917	473373	90	0.299791
148988	116938	96	68178	54788	92	1978	1608	20	4688	3563	45	9326	8007	55	12999	10425	63	349909	291439	81	0.299791
120988	106887	87	71702	63036	87	1772	1635	21	4002	3819	38	7891	7136	47	10704	9499	58	305310	267932	86	0.30181
102065	96951	85	44766	42511	81	1546	1472	16	3466	2980	34	6948	6433	45	8807	8611	51	251719	243657	83	0.308876
123186	109065	90	49532	43976	86	1737	1329	20	3907	2864	39	7006	5755	49	10478	8812	54	278825	240827	89	0.313923
121162	110297	85	37230	33526	84	1757	1752	20	5037	3919	44	8283	7713	51	11390	9386	61	315569	277598	90	0.316951
219916	166983	106	96893	75539	102	3222	2567	33	7984	5898	54	13416	9696	70	17890	11882	83	456173	338170	103	0.31796
136180	124614	88	53661	49749	85	2202	1995	24	4685	4535	39	9730	8991	55	12588	11780	72	337184	316870	89	0.31897
195893	168200	97	101075	90086	93	3609	3295	32	8204	6832	48	16249	13566	72	21540	17780	74	590609	461641	100	0.31897
139756	119209	90	59872	50835	88	2156	1728	27	4248	3640	38	9170	7636	56	12274	9830	64	360328	310004	84	0.319979
123790	112552	87	68959	62914	85	1692	1255	15	3901	3671	35	7808	7198	47	10603	9491	54	311535	269732	87	0.323007
198263	154177	100	85195	68065	99	3238	2709	35	7299	6037	56	14958	12168	70	20923	16110	81	560134	435335	102	0.324017
40883	39485	73	17076	16838	52	428	505	0	772	925	0	1753	1739	19	2487	2324	27	73249	76325	66	0.326035
118918	110349	90	56822	52447	86	2055	1811	22	4639	3991	36	8258	8475	47	13255	12171	59	337762	322636	84	0.327045
113115	107008	86	41233	39184	81	1723	1633	20	3277	3341	32	8239	8123	50	11302	10890	63	314210	301445	83	0.331082
176851	144708	95	103602	83737	94	2906	2128	33	6376	4911	45	13482	10708	70	18611	14112	84	517306	412585	93	0.333101
42748	41311	65	20446	19908	59	586	636	0	861	1453	12	1961	1879	23	2498	2753	23	74717	71986	70	0.334111
146032	128507	94	62155	54925	89	2852	2377	29	4541	4089	41	10832	8661	58	14377	11792	62	380580	320607	91	0.334111
99358	90313	84	44748	40230	83	1194	1118	11	3382	2866	36	6594	5617	48	8152	7039	47	222010	195951	83	0.334111
220334	168204	107	124255	96996	103	3836	3129	34	8210	6191	56	15513	12335	69	22121	16590	92	602356	469950	104	0.33512
93798	89691	84	48382	46916	81	1348	1430	15	3756	3348	34	7228	6831	45	8308	8003	48	238581	227821	80	0.33512
129769	118627	87	78299	72735	85	1948	1872	22	4296	3873	37	8859	7754	54	12011	10696	63	334882	287414	93	0.336129
135113	120708	89	57425	51002	86	2022	1784	21	4504	3761	39	8805	7798	50	11348	10705	56	307660	255506	90	0.337139
113797	107820	95	59775	57012	82	2052	1941	23	4026	3440	36	8253	7662	48	11120	10188	64	347118	300891	89	0.348242
126318	116597	93	59194	54598	84	2035	1754	24	3867	3703	32	8347	8051	49	10339	9945	50	292571	268950	89	0.350261
127560	119110	88	61511	57207	85	2099	1969	23	4059	3923	36	10022	9371	57	13544	12589	62	382932	361577	88	0.350261
75301	70553	87	33469	31831	78	1153	1147	9	1850	1975	22	4768	4408	37	5895	5774	44	196334	189792	81	0.35228
125841	110199	93	53385	45449	89	1639	1449	17	3939	3524	37	7092	6287	46	10512	8871	63	283226	255991	79	0.354299
100046	95101	81	41372	39454	80	1687	1666	17	2807	2914	31	6628	6640	41	10111	9911	52	281255	276640	81	0.355308
163339	135272	99	74974	62477	92	2417	1862	28	4538	3367	43	9495	7796	57	12923	10082	65	406126	315447	91	0.360355
140864	123682	90	79291	67801	90	2386	2170	24	5061	3929	44	9039	7844	54	13255	12165	69	365978	329575	84	0.370449
120648	105731	90	53773	47032	85	1647	1369	19	4119	3863	35	7940	6687	51	11305	10196	63	298155	252560	91	0.371458
202360	166448	98	69413	56595	97	3509	2904	32	7637	6671	48	16366	14270	75	23494	21358	86	622884	575275	101	0.373477
123592	116959	85	52098	50144	84	2210	2283	22	4641	4436	37	9600	8943	54	15260	13941	70	390123	337125	96	0.377515
112452	108010	84	46537	44466	81	1611	1423	19	4332	3609	38	8158	7830	48	10675	10557	65	287400	276073	78	0.397703
172946	140570	99	77628	64257	94	2383	1955	26	5673	4885	44	10512	9015	57	14004	11166	66	407253	329886	98	0.397703
119507	106425	99	47901	43637	85	1792	1617	21	4043	3142	37	8096	7262	48	10264	9216	54	302655	272847	89	0.398712
137059	122853	89	42196	35332	87	2232	1812	26	4398	4047	37	9027	8108	54	11723	9835	63	313001	274599	94	0.40275
91562	87348	83	41140	39307	80	1134	1037	5	2902	2426	31	4808	4731	37	7255	7032	50	199526	186684	86	0.405778
144277	125038	96	87868	78874	89	2576	2096	27	5031	4386	41	9056	7752	53	12495	10590	68	356755	301350	93	0.406787
124142	110026	88	62029	55000	85	2038	1780	23	3843	3562	38	7890	6988	51	10509	9301	62	315626	272727	91	0.413853
107210	102332	83	48138	46116	80	1134	1321	13	3423	3341	31	6256	6015	41	8071	7464	47	230318	224356	83	0.413853
64134	62967	76	16334	15978	51	1072	969	0	1788	1549	18	3368	3409	32	5465	5784	37	154926	151777	80	0.416881
186815	153551	104	75696	62697	96	2526	2112	28	6100	4786	47	10954	8829	64	15235	12402	68	396314	309652	96	0.417891
106422	92610	90	55698	47868	87	1514	1382	16	2804	2689	31	6426	5542	47	9444	8470	53	254147	226994	75	0.420919
88122	84276	81	37740	36594	79	1637	1522	17	3238	3431	32	5948	6062	40	8900	9150	47	245667	239170	80	0.421928
131092	112633	91	59876	52340	89	1472	1176	15	2844	2631	35	7433	6150	51	9363	7634	57	273163	238735	89	0.426975
96680	91277	92	37955	36817	79	1675	1372	18	3291	3030	31	6174	5641	45	7878	7724	45	230822	226176	85	0.432022
132432	125217	87	69591	67250	86	2456	2218	26	4516	4426	39	9235	8693	49	13033	12206	63	377887	343255	88	0.43606
105515	99149	84	53979	51294	81	1423	1493	16	3476	3264	31	6292	5702	42	9337	8845	54	264978	249637	85	0.441107
134251	123117	86	56872	51999	85	2197	2164	24	4597	3867	42	9133	8560	53	11549	10210	56	322438	300765	87	0.445144
149331	141925	97	58440	55756	85	3280	2831	32	7384	6817	47	14406	13101	66	18794	17052	71	486876	425990	93	0.448173
247706	200296	104	130353	102374	103	4694	3597	38	9242	7687	58	19223	14530	83	25459	19535	95	692784	529050	106	0.451201
272210	188610	141	144408	105169	141	5642	3737	41	12500	8316	67	25775	17386	116	34459	23299	129	892075	603070	141	0.451201
91359	85315	87	40342	38111	79	1227	1100	9	2671	2457	30	5434	5112	39	7735	7409	52	201666	194376	76	0.454229
195224	161904	101	78696	65172	95	3421	2727	32	7149	5632	48	14377	12382	61	20713	16830	83	596640	455813	94	0.455238
116610	107741	94	57283	52972	84	1618	1484	19	3276	3098	34	6887	6625	45	9636	9102	53	265368	252705	85	0.461295
98875	94114	83	35187	33874	79	1434	1400	15	4384	3737	38	6293	6089	44	8734	8252	50	260822	255335	81	0.462304
149802	133463	90	75804	68664	88	2285	1842	25	4970	4560	44	9975	8549	56	13211	11605	60	367677	306028	91	0.463314
148271	135663	88	59564	55935	85	2857	2642	29	6334	5364	46	11637	9945	58	15202	12991	64	411974	344408	88	0.463314
84554	83133	79	29510	29055	76	1315	1138	14	2683	2688	27	5208	5369	38	7523	6543	49	209320	206191	80	0.464323
148932	129212	93	73474	65020	89	2553	2267	28	4670	4228	39	9143	8067	52	13929	11909	70	373703	309104	92	0.466342
98802	90764	84	74045	68945	83	1425	1484	15	3230	3017	35	7020	6759	45	9191	8748	52	266586	247126	85	0.46937
91309	86952	85	37280	35687	80	1331	1290	12	2479	2183	27	5732	5832	39	7543	7172	47	206543	203973	79	0.473408
164013	135560	103	50648	40201	93	2375	2171	26	6010	5009	45	10497	8759	58	14140	11867	68	387727	323212	93	0.480473
134267	114304	88	47575	40274	87	1967	1596	22	4063	3371	40	8145	6813	51	11364	9558	61	295409	243941	88	0.484511
142085	127174	91	66070	59829	87	2250	2143	24	4056	3060	40	9751	8164	59	13279	11237	65	387467	330314	87	0.488549
147278	126980	104	60469	53427	89	1959	1740	20	5346	4860	40	8952	7631	52	11761	9680	59	338595	280659	88	0.488549
125981	107123	88	51392	44289	87	1884	1751	21	4030	3508	37	7990	6784	52	11788	10164	69	316962	285005	87	0.490567
209486	163559	104	89754	71500	101	3208	2279	37	7371	6120	48	15229	12166	75	19713	15362	78	532839	400043	104	0.496624
80085	79329	78	49527	48114	78	989	916	0	2338	2750	27	5598	5729	39	9465	9138	54	266570	253009	81	0.496624
139648	116806	96	69904	59754	90	2100	1795	23	4681	3868	40	9275	7803	55	13167	10838	63	377192	329985	94	0.50268
167010	148564	91	74904	67435	91	3225	2752	31	6293	5677	41	13303	11672	64	16458	14305	70	461123	402505	95	0.50268
212163	185997	96	83017	74697	93	3844	3377	32	8110	7466	49	15602	13184	65	21181	17766	83	603849	489731	99	0.503689
143866	123340	94	66669	58329	89	1983	1706	22	4318	3659	39	8540	7090	54	12003	9900	69	335616	282669	85	0.516812
149285	128888	94	54137	46906	89	1970	1946	22	4062	3640	37	8890	7740	53	11905	10540	61	355874	297154	95	0.517821
97671	92989	82	31041	30280	78	1719	1584	19	2888	2660	28	5290	4997	41	7652	7556	49	217115	208361	80	0.531953
89998	85206	81	67066	65032	82	1661	1752	19	3654	3309	36	7632	7732	45	10193	9674	57	272349	267032	88	0.532962
203456	172518	96	85867	75257	94	3837	3205	34	7772	7317	45	16806	15356	74	20939	19220	79	611660	568412	97	0.53599
110918	103744	83	50717	47849	84	1861	1779	19	4577	4301	38	8605	8003	49	11613	10357	63	334263	316279	91	0.537
81822	76162	82	50197	48155	81	1594	1545	20	3295	3241	30	6954	6538	46	8726	8260	48	240600	235887	78	0.544065
94292	88056	86	47951	46297	81	1477	1310	16	2320	2029	30	5473	5482	39	7015	7296	44	206183	202681	81	0.547094
109623	104829	83	47332	44904	81	1740	1628	20	3528	3744	32	8338	8163	47	9599	8629	55	299445	290673	83	0.547094
90845	89423	82	35818	34891	77	1323	1303	13	2383	2213	24	5001	4837	40	7209	7381	42	201055	200190	73	0.547094
87197	83984	80	35712	34108	79	982	874	0	2196	2186	26	4893	4780	39	7252	6831	49	193776	190632	80	0.551131
102769	94947	87	54130	51835	82	1648	1664	19	3349	3463	32	6641	6271	43	8895	8553	51	241621	241488	83	0.554159
133526	116471	91	50007	43282	87	2062	1967	21	5370	4019	54	10188	8518	59	13905	11613	69	361121	301947	91	0.556178
37522	35933	75	17064	17014	51	588	626	0	1130	1211	18	1854	1706	21	2506	2712	28	77218	76162	75	0.561225
83275	79516	89	34866	33908	78	1043	1046	5	3061	2657	32	5001	4439	42	6625	6455	49	191571	184108	83	0.562235
56914	54002	82	24053	23728	71	558	525	0	1044	1523	14	2922	2956	29	3468	4007	30	103989	102293	75	0.563244
99897	93763	84	78472	75116	81	1806	1772	22	3847	3289	36	6944	6759	42	10389	9931	60	285960	275785	84	0.563244
88740	89329	80	29873	29288	78	1086	1304	11	2805	2502	28	5017	5142	37	7653	7307	47	215045	212816	75	0.573338
82694	81743	79	37441	36221	77	1162	1285	14	2247	2099	26	5550	5435	41	7802	7542	45	228003	223397	80	0.574347
117491	107752	88	47252	42615	83	1644	1346	19	3388	3314	33	7117	6532	46	10024	8762	56	271151	238708	88	0.574347
82859	79528	79	35742	34530	78	1296	1264	11	2619	2330	31	5153	4775	44	6508	6366	46	195583	187788	80	0.578385
128192	118917	91	61995	59567	84	2601	2500	27	5121	4445	42	11037	9935	59	14227	13785	64	428795	376514	88	0.584441
121218	107306	88	53712	47606	86	1724	1501	20	2606	2400	34	7469	6164	50	10856	9891	61	311704	272549	85	0.585451
146354	129286	92	74813	67788	87	2405	1831	30	4894	4529	38	10199	8530	57	13054	11777	60	346709	296283	89	0.58646
148604	139806	90	67139	63861	86	2974	2975	28	6217	5743	43	13227	12167	61	17143	15277	71	483385	417491	93	0.590498
86134	83406	80	38524	36762	79	1384	1418	14	2812	2494	28	4959	4933	37	6440	6001	43	197552	191556	84	0.591507
151137	127389	95	100481	88851	91	2211	2012	25	4507	3880	39	9590	8187	52	13300	11278	65	367431	314134	94	0.593526
131378	114817	100	60560	53708	87	1781	1739	19	3863	3849	38	7586	6775	54	10875	9677	60	280901	247395	94	0.594535
82799	79586	84	33769	32829	77	1394	1353	15	2311	2284	26	4930	4597	39	6966	6670	44	179577	172413	79	0.596554
118868	106307	90	40720	35954	83	2406	2096	24	3887	3491	43	8904	7786	52	12665	11496	68	328889	295825	89	0.597564
95241	89474	88	43659	42120	81	1246	1162	12	3204	2928	30	5941	5915	41	8450	8310	52	229398	221099	85	0.598573
100390	94074	86	47498	45119	81	1533	1490	17	2914	2823	28	5064	4927	37	6408	6423	43	176307	171102	83	0.599582
184953	153442	95	91743	77177	93	2892	2634	29	5550	4625	46	11771	9045	63	16565	13526	73	462881	366766	98	0.606648
102817	98545	82	58575	56190	81	1925	1830	20	4367	3945	35	8638	8165	49	11300	11379	55	284639	272568	84	0.607657
125512	111253	94	64671	57725	87	1979	1913	21	4106	3343	40	8746	7749	52	11923	10027	66	321920	279568	86	0.612704
99040	93546	82	48083	45497	82	1232	1238	11	3044	2635	29	6359	6288	45	8735	7615	49	247323	236105	83	0.614723
34551	33292	68	16156	16135	50	484	487	0	907	962	0	2003	2118	24	3185	3171	32	92538	88268	74	0.62078
144561	126161	96	75555	66451	90	2361	2200	24	4253	3935	37	10496	8872	59	14477	11841	66	420055	352343	95	0.621789
113331	105937	87	41413	39691	80	1841	1709	22	3415	3212	35	8104	7797	48	10156	9780	53	309053	296108	87	0.628855
108163	96580	89	41302	36881	84	1447	1245	12	4227	3377	37	7025	6591	49	9284	8554	51	242572	215811	90	0.628855
166570	151866	90	75944	70908	89	2981	2582	29	6517	5169	49	13629	11866	63	19265	17283	77	516897	422560	97	0.630874
129338	112432	91	70324	61984	88	1607	1581	21	4224	3435	36	7966	6889	49	9764	8496	57	303801	259148	90	0.633902
133058	115542	91	71845	63797	88	2272	1695	27	4079	3635	38	7879	6906	50	11813	10216	64	331563	287080	90	0.637939
225129	176234	113	118503	93172	102	3193	2559	34	8323	6045	55	13300	10125	67	18798	13777	81	501983	371070	102	0.638949
120215	106306	89	62382	54863	86	1862	1477	23	4685	4325	43	8978	7572	51	11640	9554	70	320591	289848	86	0.643996
56033	53940	78	26107	25654	74	616	693	0	2050	2134	20	2921	3130	30	4288	4204	35	114762	113856	72	0.645005
95973	90482	96	46293	43841	81	1212	1200	13	3460	3061	34	5708	5232	41	8927	8269	51	234566	225525	84	0.645005
94151	89194	84	40582	38840	79	1184	1106	9	2648	2333	29	5754	5582	44	7716	7422	43	217687	206888	80	0.649043
199536	164479	102	104435	86956	97	3246	3023	30	7326	5397	48	14014	10727	63	18422	15200	80	509758	401526	99	0.652071
92468	89235	82	42434	40745	80	1237	1167	12	3168	2830	34	5056	4805	38	7591	7212	43	200545	189605	81	0.65308
146407	129256	90	56635	49109	87	2316	2058	24	5078	3866	44	9329	8281	52	12100	10405	63	343183	297733	90	0.655099
116819	103445	86	45679	38524	84	1650	1471	18	3753	3594	33	7556	6707	46	9648	8051	58	308825	271797	85	0.662165
105063	98711	88	44824	42465	81	1714	1663	18	2677	2811	30	6391	6079	42	9385	8726	56	254804	250225	84	0.662165
99410	93143	83	43849	41946	81	1641	1421	16	2838	2878	30	5849	5773	43	9191	8707	57	244579	238337	77	0.667212
99458	92193	86	42274	40132	81	1690	1402	16	3183	3185	30	6019	5568	46	8437	8310	51	231422	218645	80	0.667212
114632	106731	99	49583	47110	81	1879	1421	23	4296	4037	36	8631	8015	49	11139	10956	57	324652	314595	82	0.674278
144581	119571	93	50436	41833	91	2296	1897	26	5155	4389	44	8704	7094	53	11933	9077	67	345197	285633	93	0.675287
169858	147957	93	87603	76731	92	3178	3016	29	5857	4911	46	12483	10514	64	17183	13707	74	499006	408054	96	0.685381
122767	97942	107	54723	44398	90	1851	1492	21	3705	2871	39	7407	6315	50	10221	8144	63	273676	238023	76	0.6874
107591	100830	84	39294	37129	80	1544	1431	19	3249	3575	32	8016	7743	48	9574	8648	56	282172	271197	82	0.688409
109619	100741	87	46639	43793	83	1700	1815	19	3504	3417	33	6896	6364	44	9040	8561	50	263962	248431	87	0.693456
105135	99556	83	38975	37433	80	1724	1516	18	3555	3302	33	7170	6386	46	9576	9055	49	270955	262190	83	0.694466
107082	95681	90	54516	48075	85	1625	1234	15	3255	2704	36	5493	4923	41	7500	6344	51	208489	187967	84	0.695475
127845	110371	93	47289	40521	89	2084	1725	25	4012	3540	33	7321	6576	49	11147	9643	67	284222	242847	88	0.699513
59603	57255	75	28069	27437	75	939	886	0	1721	1818	18	3207	3363	31	4770	4576	39	136542	133467	74	0.700522
86062	81978	91	43537	41615	80	1241	1054	7	2600	2680	27	5583	5139	43	7113	6408	51	210000	204270	79	0.701531
113750	102434	89	55511	49686	85	1574	1616	16	3295	3312	34	7501	6716	51	10913	9238	55	292491	267398	83	0.706578
98358	93357	81	43909	42847	80	2081	1875	21	2677	2719	28	6211	6123	40	7723	7415	51	256581	251733	81	0.712635
46508	45516	87	20253	20298	56	556	574	0	1018	966	0	2039	1979	25	3339	3606	32	87546	85933	70	0.712635
127649	118210	85	52018	48597	83	2698	2576	26	5229	4778	39	10012	8826	55	14311	12927	63	359776	309980	88	0.715663
149084	127604	92	77964	65257	90	2494	2152	27	4445	4031	42	8425	7236	53	11827	9473	63	319700	262225	88	0.717682
102168	96063	85	50298	48219	80	1696	1572	18	3077	3079	31	6787	6994	43	10062	9895	58	267492	257289	82	0.718691
150550	139818	87	82995	77663	86	3777	3683	31	7859	6765	48	14261	12976	64	21638	19650	80	578752	486097	92	0.721719
151686	134042	92	54045	48156	87	2838	2829	27	6217	5366	48	12679	11065	63	17157	14203	73	475221	397574	92	0.721719
108528	101279	99	43989	41755	82	1918	1794	21	4051	3814	36	8833	8262	54	11276	10626	59	316292	285662	89	0.723738
100546	95817	83	83409	79830	82	1682	1603	20	3530	3171	35	7515	7319	47	9810	9150	57	260346	247494	85	0.724748
101080	94916	84	40639	39235	80	1726	1528	19	3294	2936	32	6750	6645	43	9069	8694	49	250312	239133	83	0.725757
121452	108084	102	38835	34952	84	1761	1610	21	3575	2998	35	7355	6721	46	9883	8961	53	278720	242898	88	0.727776
98646	91602	84	48051	44233	83	1574	1380	17	3749	3504	34	6346	5598	45	9846	9158	59	254244	238226	84	0.729795
116957	107176	86	49998	44986	85	2073	1615	24	4467	3638	41	9183	7620	56	14043	11955	71	361624	312471	90	0.730804
153011	135583	91	78961	70575	89	2589	2459	26	5417	4754	42	10016	8440	57	12234	10669	64	356753	305129	88	0.733832
138075	123662	88	52643	46990	85	1513	1633	18	5372	4940	40	10639	8977	65	14552	12672	63	401920	342072	89	0.73686
87910	86301	79	51598	49751	79	1354	1439	17	3287	3548	29	6218	6296	41	9181	8862	56	255574	247132	77	0.738879
133072	117516	91	161983	145740	90	5440	4881	38	10303	9292	57	19883	17294	80	28611	25111	81	717703	587726	93	0.739889
135765	127042	89	61421	58189	85	2442	2275	26	4936	5285	39	10780	10310	53	14893	14139	73	402493	350490	86	0.740898
105243	99686	84	39134	37133	81	1633	1568	20	3956	4343	35	7394	7120	47	10881	10700	65	273423	266004	82	0.743926
151615	143014	88	168689	161226	90	3304	3031	32	6603	6437	53	11949	11626	56	15731	15005	66	452056	410501	93	0.746954
39604	40722	73	24241	24272	69	392	506	0	932	1110	7	2127	2204	22	2861	2954	27	77407	75969	75	0.753011
113268	104745	85	38216	36457	81	2028	1875	24	3681	3082	36	7357	7124	45	10089	9331	56	294255	260604	85	0.77118
70598	70287	76	26255	25241	76	738	943	0	1657	1799	22	3386	3539	33	5337	5355	42	170744	172622	72	0.772189
108136	100995	92	63687	60301	82	2046	1955	23	5656	5370	41	9184	8938	54	12971	12504	66	345762	330796	85	0.773199
151233	125402	92	72773	60142	93	2129	1615	26	3707	2746	39	9618	8208	55	13272	11363	73	373980	300697	89	0.774208
155694	135536	92	67527	59752	90	2796	2321	27	6398	5095	53	10984	9598	58	16018	13283	84	437113	365937	91	0.775218
161852	134468	108	67893	56977	91	2310	1995	26	4815	4442	40	10288	8514	57	13796	10964	65	384013	312815	95	0.776227
195657	176149	94	111673	103063	93	4264	4009	33	9342	8339	56	20311	17411	80	27118	22957	90	754273	608120	101	0.782283
152553	137745	88	56747	49793	87	2431	2102	28	4696	4147	41	11027	9539	61	15278	13797	70	390379	329946	94	0.791368
99482	93987	81	54632	52566	81	1559	1527	19	3097	3392	31	6698	6207	44	9385	9497	52	264015	260892	83	0.794396
70250	67471	78	34511	33755	76	869	998	0	2043	2104	21	4522	4420	35	6178	6211	40	156279	151307	79	0.795405
47194	46455	79	18742	18593	56	477	447	0	448	829	0	2410	2460	26	3191	3286	30	89736	90953	62	0.797424
102582	96311	83	49023	46786	81	1553	1538	18	2902	2676	28	6075	6044	43	9002	8518	50	225926	216838	86	0.798434
79049	76660	79	27933	27076	76	917	1005	2	2836	2525	29	5158	4780	40	7080	6733	46	196575	191244	79	0.801462
244534	201294	105	161595	140128	107	5200	4240	37	11151	8759	61	19776	16945	76	27900	22926	96	789499	671601	107	0.80449
126487	117312	86	39117	37468	83	2283	2192	26	5550	5259	39	10954	10060	60	14711	14104	62	412365	394160	85	0.80449
109968	102131	85	46054	43244	81	1688	1686	21	4195	3813	36	6580	6452	43	9548	9556	51	272359	260248	87	0.812565
104666	99735	83	23123	22074	70	1665	1577	19	3104	2938	33	6466	6093	43	8617	7784	51	250474	235579	84	0.82165
30343	31094	67	17027	17118	50	451	336	0	590	676	0	1504	1740	20	1676	1820	20	63031	62468	67	0.826697
124578	112136	102	56607	50408	87	1429	1194	15	3193	2878	34	7103	6127	46	9890	8887	55	286159	257934	85	0.828716
116595	108830	84	49519	47647	82	1707	1431	18	4035	3772	33	8352	7840	48	11937	11134	61	315081	297446	85	0.828716
45952	44123	81	13274	13310	46	618	741	0	713	1172	8	2317	2423	26	3157	3387	30	86257	87427	69	0.833763
105349	97993	85	50020	47352	82	1269	1374	16	2784	2639	34	6284	6402	43	8721	8771	49	253553	243410	82	0.834772
87519	82225	96	33531	32852	78	2372	2204	27	4805	4666	39	9439	8965	54	12436	12143	65	377356	338982	82	0.834772
66618	64169	82	26723	26668	75	783	707	0	1930	1798	29	3643	3573	32	5446	5085	40	150002	148078	76	0.842847
118296	109189	94	58377	54872	84	1975	1866	24	4097	3796	37	7610	6996	46	10471	10304	54	315493	285577	88	0.842847
114795	102301	90	75727	68011	87	1801	1660	20	3028	2873	31	6602	6037	43	8809	7920	54	253790	232405	87	0.847894
116632	111898	83	27622	26442	79	2249	2145	24	5424	5414	38	10631	9677	54	15702	14811	68	403948	386935	86	0.853951
120117	108026	87	55465	48982	86	1808	1620	21	4026	3577	38	8575	7048	52	11694	9759	61	334948	295784	89	0.85496
95431	91369	83	20295	19705	59	1207	1265	14	3087	2602	29	6461	6455	43	9535	9077	52	244252	243237	81	0.858998
149766	126203	91	151448	135672	91	2822	2095	30	6264	5295	44	13115	11705	65	17937	15314	76	484009	408873	90	0.865054
114110	106908	84	34626	32950	82	1634	1660	19	3585	3971	31	8063	7632	49	10641	10245	58	292208	279536	82	0.869092
46436	45539	80	17120	17109	51	520	394	0	722	900	0	2456	2750	25	3158	3393	32	90980	91485	70	0.874138
58900	57616	79	28256	27593	75	755	813	0	1076	1212	9	3271	3109	29	4330	4246	35	139714	142881	77	0.874138
111758	103608	87	52198	48804	83	1412	1246	18	3722	2998	40	7143	6351	48	9943	9654	52	270498	257858	87	0.875148
148275	128738	99	68629	60338	88	2097	1967	22	5105	4378	43	9627	8057	55	12407	10802	65	336822	281592	91	0.877167
86041	81740	86	26312	25612	77	794	930	0	2897	2545	30	5964	5825	41	7427	7010	43	200404	194126	81	0.879185
116456	110653	84	83438	79493	84	2563	2659	24	5506	5161	40	11467	10609	57	15265	13939	71	429893	369955	86	0.894326
360315	226787	138	177091	121327	132	9032	5683	54	19992	13079	81	35751	22813	124	48647	32130	127	1.04858e+06	805007	134	0.895336
134898	115947	103	59090	52046	86	1518	1513	19	4589	3935	39	6930	6078	48	10158	9004	59	276465	239604	84	0.897355
118020	109789	85	80976	76761	84	2101	2017	23	4234	4361	35	8556	8452	52	10337	9790	52	304597	288422	82	0.898364
86556	84404	79	45145	43716	79	1241	1355	13	3151	3159	30	5979	5436	45	8033	7804	46	234692	230900	80	0.90543
111119	99747	85	60382	54255	85	1929	2008	20	4199	3598	38	7739	7063	48	11133	9887	62	297239	268054	83	0.90543
88392	85223	82	47356	45861	80	1500	1385	16	2547	2535	28	6385	6025	42	9063	8618	56	251120	246432	80	0.906439
89732	86380	80	45360	44255	80	1714	1565	19	2786	2362	31	6221	5844	43	8150	8571	44	231534	222705	78	0.909467
152114	136155	88	76762	69318	88	2164	1872	23	4783	4504	37	8182	7224	49	10408	8552	62	300778	271086	86	0.912496
133101	123551	86	96690	91175	84	3289	2985	30	5994	5214	41	12254	11292	57	18079	16222	72	481057	420687	88	0.913505
111797	106494	81	72201	69260	82	2193	2192	24	4571	4126	41	9705	8702	52	12545	11967	55	351862	309228	84	0.913505
202583	165822	114	92086	77386	99	3403	2800	32	8950	7170	51	13728	11174	66	18231	14508	77	525888	411337	102	0.914514
103999	96431	96	50134	47761	80	1515	1471	17	3356	3251	32	6208	6117	44	8851	8175	60	233320	218997	79	0.925618
124936	119137	85	59053	57156	84	2320	2256	25	5331	4908	43	11266	10409	56	16341	14262	69	447406	397056	88	0.925618
115923	107887	84	45551	43710	81	1845	1731	21	4333	3903	42	8254	7877	46	10587	9107	61	307830	295382	80	0.931674
206777	165925	101	87083	70356	98	3807	2776	37	6821	5758	48	15316	11421	71	22227	17536	80	598712	476524	99	0.932684
109547	104435	85	45072	43369	81	1569	1638	19	4425	4114	35	8537	8070	52	10728	10196	57	305023	287968	80	0.932684
84141	77596	96	67330	64699	81	2836	2876	28	6735	6023	51	11900	11285	64	17882	17385	74	475472	458286	85	0.93874
80729	77632	79	37603	36923	78	1035	914	0	2059	2318	19	4557	4401	37	6180	6685	37	182219	177542	81	0.942778
170556	150832	99	78916	70894	89	3306	2962	30	6708	6093	48	14647	12725	65	20636	17542	84	557851	469047	96	0.946815
211318	179262	99	77802	65472	95	3845	3228	34	9127	7258	55	16750	13616	70	23117	18686	90	613355	475813	100	0.95489
91310	87508	82	30461	29390	78	1255	1325	12	3254	2957	31	5476	5343	39	7777	7838	52	200512	196177	80	0.9559
237020	172345	119	108810	83308	105	3940	2642	40	7939	6380	47	14848	11345	75	20684	14933	96	560172	411542	105	0.956909
67355	65756	77	24041	23742	65	985	792	0	2406	1891	22	3755	3579	35	4772	4780	39	136608	132717	74	0.956909
107816	99536	96	53483	50418	83	1683	1587	20	3165	2750	34	7238	6987	47	8953	8105	52	279434	270047	80	0.957919
116981	107366	92	59028	54140	84	2131	1896	23	4326	3983	42	8316	7074	54	10811	10065	53	323822	281925	82	0.959937
213379	175415	98	104062	88435	98	4304	3557	36	8160	6733	54	16952	13117	74	24860	20197	91	631773	491760	102	0.968012
35195	35041	72	16313	16002	51	590	539	0	1203	1596	13	1876	2084	22	3264	3097	34	85913	87639	67	0.969022
129289	112421	89	46565	39868	86	1569	1303	17	3958	3766	37	7628	6539	50	10606	8958	63	302575	256898	90	0.970031
112685	98162	102	38736	33135	83	1660	1753	18	2749	2396	34	6692	5900	46	10493	8833	54	259899	229815	85	0.977097
242329	192125	111	110185	89545	104	4199	3264	37	9577	7749	53	17037	13355	70	24816	18058	100	638868	479597	108	0.978106
106634	98965	99	42828	39346	99	1992	1849	22	4096	3498	37	8645	8381	47	11638	11105	59	335242	307159	99	0.978106
109827	103324	84	46523	43675	81	1412	1120	11	3667	3339	37	6235	5786	47	8781	7957	52	233682	217072	84	0.981135
95706	91223	88	44732	42686	81	1691	1437	18	2486	2405	26	5236	5161	39	8218	8381	44	217851	210065	80	0.993247
126230	109720	90	52010	45301	88	1563	1547	20	4899	4435	41	7518	6567	48	11150	9743	60	299056	258097	85	0.993247
92071	88213	85	35036	33623	79	1487	1326	18	2845	2890	28	6065	6028	39	8805	8222	55	241225	228129	84	1.00031
123512	113000	89	47662	43923	84	1616	1431	14	4146	3773	37	7472	6882	47	10388	9857	51	286191	266773	90	1.00435
107341	99742	92	55951	52683	83	1500	1558	17	3061	2707	29	6617	6303	41	8658	7544	54	251120	236624	86	1.00536
91728	87130	81	32390	31470	78	1375	1251	14	3241	2945	32	6431	6235	43	8825	8358	50	238802	231954	86	1.01041
93931	88832	80	44556	42174	81	1249	978	0	2655	2441	27	6070	6031	42	7984	7390	46	232885	223147	86	1.01041
73219	71300	77	32281	31228	77	744	808	0	2247	2298	25	4883	4890	36	6227	6081	43	182185	173122	81	1.01344
161125	147129	91	107125	97728	89	3594	3351	32	7317	6585	48	13705	11681	61	18427	15574	77	517805	428067	92	1.01545
104159	96756	95	42581	39622	81	1590	1362	18	3248	2845	35	5507	5170	41	8175	7293	54	221935	209929	83	1.01848
83230	81471	76	42902	42034	78	1112	1194	10	2268	2532	24	5436	4999	38	6747	6644	47	191764	185189	76	1.01848
145000	133487	87	64719	60567	86	3036	2945	28	6166	5067	43	11965	10118	60	17086	14999	76	449426	374479	91	1.02151
98490	92968	85	32275	31115	80	1374	1206	13	2594	2832	26	5612	5384	40	7825	7808	46	217854	208073	77	1.02353
130408	115561	88	62020	55547	87	1859	1717	23	4566	4230	37	9470	8312	56	13100	11634	57	355727	300441	88	1.02454
141683	124850	89	44671	38971	85	2234	1897	26	5810	4686	46	10239	9030	59	14225	12158	66	394552	345097	93	1.0316
139544	129760	87	93809	89000	87	3272	3061	30	6005	5191	50	11432	10254	60	16991	15101	74	453085	391254	90	1.03362
133705	119302	90	49526	44128	85	2141	1762	26	4284	3474	45	7886	7212	47	11455	9441	62	322247	278830	93	1.03665
82939	80715	80	43554	42514	79	1307	1365	13	3560	3747	31	5470	5063	40	7537	7743	43	222884	213333	84	1.03766
74830	71834	79	34487	33339	78	1325	1463	15	2558	2387	26	5087	5298	38	7285	7041	47	214452	209287	83	1.03867
136904	121057	87	40581	35414	85	1902	1740	24	4312	3484	39	9224	8005	53	11846	9687	59	334730	290829	89	1.03968
104718	99214	90	46801	44898	81	1663	1514	18	3354	3380	34	7188	7076	43	9786	9799	50	250482	251200	84	1.04069
203473	168702	98	89175	73891	96	2742	2165	30	6747	5099	57	12291	10008	62	17866	13954	79	466323	367899	102	1.04473
79208	74946	92	30951	29963	77	1111	1164	10	2050	1853	26	4180	4300	34	5929	5759	43	167865	162999	77	1.04876
126289	116490	86	86810	81175	86	2751	2694	27	6090	5474	43	12044	11404	61	15601	14316	70	428605	401463	90	1.04977
228049	184298	102	142167	116560	102	5239	4331	39	9662	7252	54	20412	16010	81	29729	22660	93	831503	619144	102	1.05684
79939	75937	80	25135	24527	77	932	884	0	2366	2586	26	5586	5540	40	7801	7416	49	206016	203376	78	1.05785
150833	127054	96	73836	62052	91	2279	1722	26	4422	4113	37	9289	8114	57	11714	10254	61	332126	283076	87	1.05987
129680	113887	89	67028	60226	86	2231	1991	26	4684	4301	39	9122	8464	53	14583	12544	64	391618	349303	90	1.06895
146087	124126	93	92540	79937	92	2162	1908	25	4487	4015	39	8778	7439	52	13638	11440	64	347894	302886	93	1.07501
120732	112477	85	66480	60929	85	1533	1493	14	3729	3751	38	7353	6915	46	9213	8688	53	269819	248828	87	1.07804
115778	106655	89	49270	44890	83	1657	1584	20	4208	4105	38	8118	7171	49	10154	9191	53	300818	264508	84	1.08914
123249	109218	87	62869	56504	86	1694	1692	19	4483	3698	39	8062	6681	51	11101	9521	61	314883	270725	87	1.09015
97310	91302	83	63201	60291	82	1331	1426	17	2784	2876	27	6631	6377	43	8452	8177	52	243340	238738	80	1.09217
113226	107143	84	33431	32069	80	1828	1652	21	3888	3669	35	7789	7352	48	11572	10876	57	291890	279730	83	1.09318
144057	128637	91	55695	49830	87	2234	1955	24	4928	4579	39	9880	8302	56	13253	11128	69	377324	332317	89	1.09318
154949	133387	91	68821	59233	92	2066	1865	21	5533	3959	46	9618	8050	54	14847	12667	62	374902	318520	94	1.09419
79974	77975	79	33314	32170	78	1034	1233	11	2325	2198	24	4794	4395	38	6955	6522	46	172853	166599	80	1.10731
144290	125430	92	61641	54088	90	2189	1782	24	4697	4444	41	9337	8493	52	12729	10865	62	356456	308273	90	1.10731
161608	138411	97	61436	50797	89	2894	2350	30	6632	5571	45	12116	10353	58	15986	13822	70	417743	359476	92	1.11034
186347	162738	95	105397	94926	91	3694	3267	32	7699	6194	52	16427	13578	71	21913	18668	86	585286	463560	95	1.11135
94420	90076	83	86285	83463	81	1666	1548	22	3393	3702	33	7282	7231	43	10342	10157	50	285224	278924	81	1.11135
130590	119316	95	52771	48573	84	1962	1718	22	4566	4116	36	8887	8211	51	12246	10699	62	324464	303622	85	1.11438
118334	102952	88	59871	52427	87	1677	1570	18	3013	2914	30	8148	7204	52	11588	9761	67	305271	278236	84	1.12245
44158	45015	73	21213	20941	59	559	523	0	1408	1066	10	1895	2063	22	3179	3026	30	79381	79402	67	1.12245
77210	73088	94	31984	31042	78	793	696	0	1784	2441	21	4117	4144	34	5694	5636	39	170896	167689	77	1.12346
140688	127400	88	61077	55756	87	2126	2040	22	5159	4624	41	9505	8729	53	11732	10799	59	332339	304142	88	1.12548
165369	146017	91	87159	76626	90	2876	2470	30	5434	4676	45	11829	10251	59	16415	14350	72	462192	404368	91	1.12851
119498	113144	84	55645	51995	82	1780	1769	20	4248	4052	36	7886	7536	49	11036	10196	55	320461	302634	83	1.14567
141321	132242	94	84490	80792	86	2717	2637	27	5326	4811	42	11859	10490	65	14940	14213	64	429777	383309	86	1.1497
229308	169802	112	99197	75506	104	3950	3159	37	7006	5170	53	16649	12078	73	21913	16483	87	600902	432372	103	1.15273
71241	70086	93	21366	20963	67	884	865	0	1980	1804	21	4189	4052	36	6324	6000	44	163660	162391	71	1.15475
101347	94051	94	45383	42615	81	1476	1293	14	3502	3364	36	6901	6394	46	8365	7691	47	252550	243016	81	1.15677
252167	182552	121	108949	82026	106	3574	2788	35	7375	5237	49	15383	11603	78	20325	14932	82	582235	428203	107	1.1598
89467	85900	84	41067	39495	80	1145	1151	9	2216	2326	29	6803	6388	46	8842	8613	52	236022	230703	85	1.16182
53214	53525	75	22452	22127	65	652	595	0	1264	1208	10	2711	2815	27	3567	3312	37	94154	90334	77	1.16485
21705	21603	70	11190	11402	44	356	343	0	881	849	0	928	1064	6	1089	1105	16	46197	46997	65	1.16787
113792	104268	86	44352	41877	83	1833	1386	20	3546	3074	31	6267	6000	43	8211	8169	45	254150	242683	84	1.17191
118527	111277	90	41318	39900	82	1981	1816	24	5451	4835	38	10173	9250	59	14367	13556	65	393897	359224	90	1.17292
105025	97127	85	56005	51321	83	1389	1173	12	2978	2682	33	6114	5747	42	8681	7450	64	243712	218694	87	1.17494
47253	47384	72	20002	19579	59	494	493	0	1284	1214	10	2568	2430	27	3001	3123	31	90224	88634	72	1.17696
125069	116511	86	56627	52360	86	1729	1764	19	4627	4065	40	8311	7791	48	11157	10367	56	305258	283667	85	1.17898
126029	116262	87	55969	51765	84	1516	1658	18	3425	3568	32	7392	6821	46	10012	9176	60	268706	255581	82	1.17898
142931	127589	88	53616	48181	87	2114	1674	26	5113	4035	46	8389	7297	52	12716	10987	61	360095	306098	86	1.181
167650	136962	97	63198	52142	93	2409	1832	27	5290	4616	39	10087	8813	56	13014	11672	63	376643	358567	89	1.182
121784	111909	86	36169	34527	82	1758	1310	17	3131	3670	30	6635	6179	44	8451	7356	48	218992	202649	83	1.18705
133343	121117	89	64071	57929	85	1878	1695	24	4708	4027	42	9094	7806	55	12435	11137	71	331491	276195	89	1.19513
123390	113718	89	56594	51979	85	1396	1170	11	3713	3456	34	6278	6067	43	9184	8754	55	267272	249490	88	1.2032
219154	175423	103	148193	123474	97	4285	3622	36	7544	6086	52	15986	12261	75	24710	19104	91	692079	536321	104	1.20522
121012	104923	96	50445	43598	85	1750	1472	18	4118	3369	39	7188	6140	49	8497	7046	53	258104	226030	86	1.20623
86057	81832	83	48848	47480	80	1729	1448	18	3163	2700	31	6260	5895	44	8192	8068	48	242605	233074	85	1.20724
165618	138223	92	125932	110231	91	3066	2622	32	6271	5604	47	11846	9730	61	16231	13907	72	422986	348943	94	1.20825
119214	107260	85	38554	33379	82	1872	1503	19	3406	3631	33	7440	6646	49	10672	9360	57	283176	251493	86	1.20825
152439	131776	91	69895	60244	89	2383	2189	26	5404	4707	44	10146	8608	63	13811	11038	65	368274	316695	90	1.20926
87466	84194	80	39393	38427	79	1261	1244	11	2515	2889	27	5010	5071	36	7301	7144	44	204161	196733	80	1.20926
85892	81355	85	42956	41410	79	1322	1194	13	2391	2211	28	5172	5163	41	7078	6840	44	193317	196370	80	1.21027
56239	54414	80	23532	23198	73	659	672	0	2059	2018	23	2463	2585	26	3796	3806	33	99780	98805	73	1.21128
93442	88664	87	58070	55714	80	1729	1477	21	2824	2955	27	6773	6339	48	9130	8318	59	262951	260637	79	1.21229
103380	96898	88	36321	35097	81	1695	1665	17	3266	3470	29	7120	6511	45	10395	10106	59	299982	292941	78	1.21229
129596	107247	90	74906	61940	89	1886	1504	22	4095	3982	37	10076	8596	57	11756	9944	58	362188	316091	87	1.21229
103053	94456	86	45030	42037	83	1279	1232	12	2594	2440	31	5699	5806	41	8377	7646	51	230983	226738	80	1.21431
143448	121464	94	103330	91549	91	2557	2295	26	4424	3876	42	9513	8114	53	12420	10474	64	343465	285330	91	1.22036
84533	83547	79	52262	50264	79	1253	1272	13	2365	2394	26	5705	5465	42	8750	8420	57	232673	230202	83	1.22339
84166	79039	94	35664	34332	78	1267	1135	10	2743	2309	29	4564	4460	38	7234	7636	44	200638	193513	81	1.22541
143064	127060	94	61363	54610	86	1938	1814	22	4462	4054	39	8974	7686	53	11505	9948	64	348609	287709	91	1.22844
122023	114068	87	48705	45845	83	2015	1957	22	5184	4705	38	9347	8459	52	10778	9543	53	336628	295504	90	1.23046
114757	107502	85	59916	55811	84	2037	2076	23	4431	3875	38	7258	6366	46	10761	9538	59	299322	264523	90	1.23247
92171	88179	84	47538	45908	80	1813	1467	21	2741	3016	26	5937	5317	44	7682	6980	47	223854	214537	84	1.2355
156663	139926	91	91020	80918	90	2978	2618	30	6049	4935	50	12916	11006	64	17728	14946	73	474571	392097	94	1.23752
42024	40252	79	15472	15172	50	750	766	0	980	954	0	2596	2505	27	3783	3509	34	100690	101814	72	1.24358
134012	128009	85	62064	59298	85	2599	2529	26	5865	5735	46	11537	10750	64	14394	13792	64	421627	375200	87	1.24358
94362	88293	87	46519	45216	80	1223	1256	14	3478	3269	31	6878	6381	46	9461	9302	53	257549	247890	79	1.24358
87346	83209	87	35046	33811	79	1104	1099	8	2486	2699	24	5399	5463	38	7656	7293	47	220124	213976	79	1.2456
165827	148825	93	90180	82649	89	3547	2921	33	7504	6091	52	14189	12038	67	18721	15864	76	498782	414771	92	1.24762
167256	155197	92	91028	85405	89	4269	3763	34	9212	8318	57	17282	16109	70	24596	21490	85	632096	540156	95	1.25266
103463	97546	91	37139	35419	81	1893	1883	21	3316	3717	33	7639	7355	50	9178	8779	52	288976	273023	87	1.2567
172906	160922	88	125689	118793	89	4272	4043	33	8536	8399	48	17468	16819	71	22249	19940	83	640529	572864	93	1.2567
110381	104325	84	57005	54369	83	1488	1432	17	4115	3511	35	7412	6913	47	9763	8939	58	280825	269477	87	1.26276
187957	167089	94	107589	99543	93	4869	5080	33	11175	8977	65	21147	18135	84	28595	24859	89	762717	608900	104	1.26578
130090	118370	97	63313	59324	84	2680	2661	27	4663	4567	36	10509	10081	53	13518	12315	62	388410	374828	87	1.26578
53710	53014	78	17843	17636	55	575	555	0	1236	1291	11	3056	2857	30	3937	4218	30	108442	107340	76	1.26982
93384	87113	96	36179	34684	78	1388	1182	13	2635	2820	26	5925	5770	41	7654	7594	45	223624	222593	78	1.27588
122757	110080	86	63155	59117	84	1892	1824	21	4079	3623	35	8255	7744	49	11731	10557	64	303287	290138	83	1.27689
82942	79001	81	42056	40550	80	1470	1365	18	2002	2152	22	4874	4693	37	7303	6830	45	199767	198301	79	1.27992
53178	49712	81	24398	23529	73	678	618	0	1529	1247	11	2805	3081	29	4068	4125	33	128369	124044	74	1.28194
85503	81243	91	37393	35729	80	1084	828	0	2165	1892	27	4993	4792	38	6594	6577	47	182770	178116	81	1.28496
146512	126361	93	63462	55722	88	2075	1820	22	4867	4048	46	9645	7472	57	12117	9995	61	342671	288435	91	1.28496
97772	91652	91	47883	45849	81	1677	1624	18	4094	3855	37	7275	7026	46	10576	10021	55	283642	277778	85	1.28698
132877	123361	90	75685	71606	86	2548	2498	26	4972	4701	37	10101	9199	58	13704	12367	71	359838	315985	89	1.28799
130251	118790	87	64207	59520	85	1981	1806	22	4573	3644	42	9023	7787	54	10990	9225	67	332111	278899	95	1.28799
118088	112220	83	48224	46439	83	3074	2873	30	6254	5644	40	14049	12845	63	18188	17315	76	520211	474419	90	1.289
124048	108828	90	55209	48499	88	1601	1587	17	3734	3188	38	7774	7152	49	9769	8865	57	282323	246964	91	1.29405
127888	115280	89	51523	46349	85	2046	1945	22	4110	3572	37	9392	8528	57	11708	9915	63	313708	279998	89	1.29506
102543	96333	89	38768	37434	81	1431	1245	14	2797	2541	29	5620	5671	42	7617	7202	54	229907	214489	85	1.3001
83740	81737	79	31984	31456	78	1077	1250	13	2548	2185	28	4949	5040	36	6321	6353	42	199040	185872	82	1.30212
159312	140637	96	80418	72911	90	2684	2322	29	6162	5398	44	12746	10662	66	15568	13047	72	451277	374149	94	1.30313
162819	142837	96	105580	94890	92	2950	2752	29	7120	6134	48	13425	10990	63	19578	16845	78	530889	436748	92	1.30919
89258	82184	85	47503	45850	81	1393	1248	13	2408	2109	25	5700	5546	42	7166	6803	48	235949	231670	80	1.31222
78055	74250	82	31253	30072	78	1063	875	0	2326	2254	24	4395	4729	36	5665	5534	45	179422	172827	74	1.31424
137827	128195	89	111472	105927	88	2785	2651	26	6176	6024	41	12176	11608	61	16413	15719	74	443468	405700	88	1.31424
132523	118951	87	91624	82847	87	2220	1986	25	4240	4273	36	9920	8733	55	14005	12801	60	361426	340003	85	1.31424
133651	128709	84	60789	58618	83	2533	2524	25	5744	5376	44	10847	10108	54	15440	14772	73	422881	377580	86	1.31525
124722	109628	91	45732	38803	88	1793	1566	21	3594	3526	36	7341	6207	50	9373	8329	52	263457	232973	88	1.31625
128308	111459	89	45192	39245	86	1533	1327	17	3914	3348	33	7608	6977	50	9504	8279	55	282103	243242	88	1.32029
133134	117714	98	55298	47844	87	2121	1670	26	5179	5031	39	9309	8090	52	12009	9488	62	337681	286514	89	1.3213
88345	84330	92	43372	42260	78	1224	1238	11	2819	2827	29	4632	4654	39	6977	6581	46	184169	179720	79	1.32433
113628	104077	86	46680	42486	82	1725	1540	20	2543	2407	32	6247	5853	44	8012	6821	51	256356	228844	85	1.32635
128142	118149	87	77272	72235	84	2461	2410	25	5052	4780	37	10518	9647	56	14285	12622	72	414729	354815	88	1.32837
165772	144734	93	80208	69404	91	2829	2249	28	6249	4985	48	11388	9771	63	14791	12052	79	411000	343337	92	1.32837
18834	17073	64	5231	5417	35	284	276	0	288	445	0	960	1013	3	1185	1195	11	41498	43755	64	1.3314
158026	143652	88	75352	68356	87	2837	2462	30	6244	5289	46	12691	11200	66	16918	14003	74	472836	381566	92	1.33341
125088	111836	93	40991	36016	86	1891	1653	22	3523	3343	38	7824	6867	50	9618	8570	58	273634	241463	86	1.33442
74285	72281	77	38107	36910	77	842	895	0	2273	2197	26	4431	3955	38	6064	6011	42	170040	170198	76	1.33543
103177	95300	83	43853	41514	81	1444	1227	15	3361	3194	33	6560	6376	46	8887	8704	47	246095	231700	81	1.33543
191859	161797	98	92393	77517	96	3764	3060	35	5796	5168	44	11549	10117	56	16394	13442	77	455701	393938	93	1.34553
105466	97084	85	51021	47992	83	1494	1208	13	3331	3433	31	6224	5830	42	8429	8223	52	241804	229034	81	1.34755
196064	164263	93	91751	77150	93	3377	2742	33	6861	5778	49	13824	11667	65	19352	15007	82	520039	412312	95	1.34856
46436	45740	74	25227	24723	73	575	449	0	1494	1456	17	2241	2268	25	3925	3861	35	109039	107107	72	1.3536
131149	115106	90	55566	49677	87	2263	1921	26	4416	4298	38	9514	8421	53	11572	10270	61	353001	313858	89	1.35562
155155	140402	87	66071	59723	87	2868	2626	28	5572	4974	41	10791	9009	57	15498	13916	79	425857	359919	90	1.35764
108609	100086	89	78820	74319	85	1641	1374	19	3865	3870	35	6848	6034	49	10309	9499	51	265359	241776	83	1.36773
187734	155475	111	95887	82893	94	2642	2009	32	6629	5283	51	13693	11900	66	16769	14078	68	482807	400697	94	1.37581
128111	117553	93	82985	79570	85	3377	3173	30	6143	5907	42	12414	11611	63	16731	16062	69	473661	416359	86	1.37581
61932	62194	77	28633	28290	72	1017	852	0	1343	1629	17	3734	3899	32	4782	4662	38	128704	129217	72	1.37581
211085	111520	112	110282	63461	109	3103	1912	40	6906	3840	60	13068	7646	71	19138	11530	81	550328	323750	109	1.3859
136124	119173	91	75627	65280	89	2606	1972	28	5123	4893	47	9590	8955	55	14742	12671	71	412562	375558	92	1.38994
124986	115301	85	55948	51718	85	2299	2105	23	4119	3641	35	8658	8003	50	12090	11025	60	350656	304016	88	1.39297
220641	176272	100	113082	90463	99	3376	2750	33	7919	5890	55	14875	11347	75	19844	14961	80	578847	421266	103	1.39398
128505	111988	98	55122	49218	87	1628	1542	17	3553	3379	33	6786	6043	46	9508	7843	54	259425	226341	89	1.39499
81487	76939	82	49519	47778	79	950	1029	4	3002	2677	30	5153	5213	39	6880	6602	46	200883	193462	79	1.396
141397	127840	87	76381	68340	87	2109	1941	23	5256	4571	44	9197	7809	58	11854	9813	62	322247	277876	88	1.39903
87793	83787	81	41455	39920	78	1282	1314	14	2787	2434	25	4713	4937	35	6457	6059	41	192983	184547	74	1.40407
141345	119558	100	74490	63454	91	2142	1766	24	4271	3752	39	9728	8200	53	14318	11630	67	390128	334875	89	1.40508
26540	26186	76	16966	16681	53	290	226	0	861	810	0	1159	1175	12	2143	2356	24	58425	59213	63	1.4071
89372	85397	80	35585	34086	79	920	1095	7	2681	2713	31	5363	5221	39	7148	7163	46	213900	208160	80	1.41013
143846	124377	90	49947	42410	87	2148	1923	23	4804	3945	46	9097	7720	52	11930	9892	56	344389	280523	90	1.41114
105590	99180	83	44600	42002	81	1624	1402	18	3243	3110	31	6971	6378	46	9322	9090	49	263440	257841	83	1.41417
76383	75364	78	26560	25909	76	860	762	0	2461	2297	24	3988	4225	34	6613	6156	45	171896	169514	80	1.41921
146359	126539	91	68767	59688	88	2217	1847	26	4342	3681	37	8554	6768	52	11618	9983	60	329320	281861	94	1.42224
98106	92656	85	40680	38125	81	1602	1321	18	3372	3252	33	6188	6273	42	8083	6922	53	245953	235050	85	1.42224
107316	98505	83	55083	50023	83	1606	1460	16	3662	3619	34	7347	6835	49	10087	9393	57	278414	243594	87	1.42426
75969	72456	85	34041	33268	77	955	1086	7	1718	1970	22	5065	5025	38	6745	7043	47	190057	189851	76	1.43334
359121	234502	147	157191	105315	144	5646	3485	44	13237	7763	74	25363	15966	89	31942	20885	120	923049	614760	143	1.43637
149397	135557	98	53141	49420	88	2222	1871	25	5977	5567	41	10226	9462	54	14102	12711	71	374990	344126	89	1.44546
88425	86066	79	43944	42790	78	1455	1459	16	2658	2769	29	5722	5546	39	8048	8122	49	227189	221269	80	1.45252
53803	51068	80	23812	23622	68	705	630	0	1254	1139	10	2895	2818	29	4161	4473	33	116943	117874	75	1.46161
89285	83037	81	40979	39675	79	1075	1160	10	2499	2895	24	5337	5282	38	6075	5950	46	186845	182558	81	1.46363
120628	112972	85	59280	55509	83	2221	2186	24	4350	3656	39	8661	8127	51	11358	10315	61	327781	297224	87	1.46464
45776	45947	72	22045	21940	62	528	520	0	1727	1529	19	2573	2718	28	3493	3584	33	89343	88456	69	1.46666
92035	87793	83	42370	40405	79	1272	1469	14	3553	3257	29	6083	5709	45	8189	8320	44	249347	240211	80	1.46867
125580	119863	86	81367	78476	84	2557	2520	25	5730	5675	41	12516	11378	58	15190	13508	65	441918	401447	86	1.46867
153022	131316	90	67099	58757	89	2487	2209	26	5876	4730	46	9804	8217	55	12881	10850	59	347038	290144	88	1.47069
116924	103143	90	42093	37411	85	1707	1529	20	3519	3296	34	7259	6496	47	9981	9293	52	265591	234576	87	1.47574
101944	93043	97	46376	43316	82	1552	1519	15	2977	2816	29	5633	5573	41	7491	6795	48	228028	211224	85	1.47675
36010	35594	73	18804	18957	53	562	547	0	1243	1274	10	2438	2463	27	3452	3427	32	90919	92367	72	1.47776
174334	147203	100	72297	62913	90	2695	2195	28	6195	5147	41	11695	11062	55	15366	14141	69	430890	409557	92	1.48886
77854	76174	79	37965	36801	78	1285	1463	13	2432	2134	28	4856	4650	37	6097	5623	43	187543	181858	79	1.48987
87443	82625	83	38912	36960	80	1120	987	0	2781	2568	28	5861	5655	43	7018	7302	47	192490	184997	85	1.49088
80581	77808	79	32106	31144	78	1273	1372	13	2682	2402	28	5035	5027	39	7653	7483	51	197775	190949	79	1.49694
130277	111503	88	62485	54211	88	1724	1516	20	4479	3845	42	7896	6963	51	11037	9310	58	289885	254383	88	1.50097
123348	106914	90	58188	51136	87	1590	1251	18	4559	4265	39	8415	7272	52	11217	9707	62	317570	270681	90	1.50198
120035	106677	88	44890	39264	82	1523	1377	16	3422	3172	34	7876	6594	51	10785	9658	56	296849	258908	86	1.504
107394	101201	80	47116	45342	81	1664	1427	20	4090	3956	36	7977	7694	47	10354	9630	56	282379	269803	81	1.504
110829	100293	86	53504	47874	84	1590	1506	19	3339	2961	36	7290	6319	49	9830	9246	60	278345	240160	86	1.50804
93144	88004	85	55310	53111	80	1747	1685	19	3017	2983	34	7520	7338	46	9864	10225	52	275769	263149	85	1.51208
111716	103055	84	63165	57743	85	1737	1841	19	3392	3626	34	7892	7405	48	11439	10348	57	327133	301899	88	1.51309
100452	96270	81	48452	46701	80	1810	1721	20	1942	2662	24	6950	6447	44	8423	8092	53	264799	250168	84	1.5141
82654	78251	78	44920	43882	78	1344	1255	16	3169	2613	30	5551	5729	40	8060	7841	48	211520	201483	80	1.51511
113458	105915	89	41316	39549	81	1979	2112	22	4691	4056	43	8124	7940	49	11206	10119	59	303665	289997	88	1.51914
168051	149251	94	77466	70010	88	3399	2982	32	6170	5466	47	14334	12056	66	19268	15847	82	524298	427372	94	1.5252
115795	102795	89	65059	56977	86	1618	1571	19	3856	3101	34	7445	6589	46	10507	8911	59	300734	261604	86	1.52823
96700	92130	82	53101	51282	80	1674	1682	19	3140	2973	33	6707	6293	45	8984	8617	49	246645	241220	81	1.53126
109132	102710	85	43651	41309	81	1440	1419	15	3455	3128	33	6802	6553	46	9599	8781	56	275167	270938	83	1.53832
169515	151059	93	95352	85431	90	3328	2794	31	7115	5695	50	13430	11587	64	19419	16293	79	494874	406138	98	1.54438
44125	43596	73	16845	16556	52	325	343	0	1163	1367	15	2097	1948	24	3311	3682	31	81671	80913	67	1.5464
110398	100954	89	76680	71617	84	1933	1601	23	4140	3913	39	8284	7665	51	11610	10424	61	320428	287389	85	1.54943
220129	168887	103	142430	117560	100	5220	4614	38	11016	8842	60	21250	17148	88	30146	23744	94	822390	625928	103	1.55447
156633	133210	100	77545	66831	90	2609	2119	29	5408	4248	47	11062	8894	64	15753	13306	73	416166	341137	91	1.56154
82661	79310	81	34129	33005	79	1341	1249	14	2752	2518	30	5155	5062	38	7591	7092	50	217484	215579	77	1.56659
159625	144527	90	81543	74501	88	3468	3077	31	6676	5605	50	13278	11410	62	17008	14405	74	486625	403421	90	1.56759
61611	61771	76	33915	33551	74	972	998	0	1768	2007	21	3760	3906	32	5185	5039	43	142684	143713	72	1.56759
110357	105591	87	61842	59204	82	2021	2100	23	5042	4161	46	9794	8672	56	12460	11397	60	342569	306630	81	1.56759
98344	93820	81	25456	24590	78	1584	1387	16	3228	3359	31	6738	6295	46	9156	8905	50	257486	253116	80	1.57466
192467	159239	98	76220	64069	94	3401	2577	32	7342	5652	48	14720	11899	73	19414	16654	85	494049	403473	97	1.57567
84387	81412	79	56627	54584	79	1709	1519	20	3173	3182	28	6258	6111	40	8216	7722	49	241561	234336	80	1.58173
89974	89841	81	41146	39188	79	1036	1174	9	2979	2749	30	5800	5659	41	7660	7199	47	209876	204232	79	1.58375
116893	105174	85	50618	44921	85	1786	1659	20	2951	2981	31	7539	6194	49	10365	8736	56	285163	244497	85	1.58778
192401	158476	96	87597	71276	93	2592	2218	28	6488	4907	50	11794	9613	58	15570	11655	75	452771	361499	93	1.58778
233753	192326	102	139110	114856	99	4954	3995	38	10332	8423	57	20409	16647	77	27911	22540	91	758339	613562	98	1.58778
216228	158072	113	98210	79030	108	4250	3488	35	9388	8139	59	17725	14911	73	14561	12681	62	430935	383201	101	1.5898
116696	110505	93	84331	81148	84	2154	2063	23	4609	4710	41	9432	9040	50	13909	12084	68	379132	335638	85	1.59485
100962	94261	83	48552	45597	83	1331	1778	16	3530	3093	32	6493	6380	43	8435	7948	53	247974	237264	80	1.60292
85519	79459	87	60406	57903	80	1735	1635	19	3314	3478	29	7835	7534	50	11076	10703	55	296954	292414	82	1.61806
107122	101086	96	44143	42483	80	1621	1549	18	3188	3213	29	7355	7157	46	10543	10230	56	292437	276109	83	1.61907
126951	120733	86	86689	82780	85	2749	2393	29	6040	4922	48	11218	10715	54	16256	15017	69	442589	396318	86	1.6221
52056	50466	78	23362	23050	61	676	754	0	1061	916	0	2367	2479	26	3927	4344	33	104020	106509	71	1.6221
126078	115181	87	53569	49673	84	1561	1361	17	4256	4063	38	8172	7873	46	11889	10407	63	300944	285412	83	1.62614
138542	126121	92	63167	58237	85	2144	1984	22	5692	4753	40	9724	8620	54	13391	11838	62	377237	323068	89	1.62715
123629	112073	87	89365	82656	84	2257	2194	25	4267	3448	40	8217	7778	48	11010	9744	57	319282	284042	87	1.6322
154443	137447	89	55495	49406	86	2400	2107	26	5257	4381	42	9644	7972	54	12802	10770	68	370251	302488	90	1.6322
119098	106111	86	71527	66007	85	1508	1348	15	3751	3183	40	6876	6155	45	8714	8049	50	247997	220450	88	1.63623
163428	139231	99	60594	50993	91	2402	1895	26	5379	4571	43	11087	9729	57	13957	11824	65	405571	345570	94	1.63724
85048	81807	83	36203	34867	78	1366	1266	13	3017	2781	27	4779	4687	37	7057	6427	51	197508	192211	84	1.63926
175693	151070	93	81988	70829	91	2794	2491	28	5717	4643	43	11930	9894	59	17203	14808	75	471325	374693	95	1.64027
108972	102267	84	61613	57798	84	1718	1544	19	2791	3082	29	6406	6022	42	8818	9047	50	221414	212426	84	1.64633
117328	105640	88	56428	50611	85	1710	1452	20	3706	3341	38	6555	5857	46	9236	8344	51	244755	211441	88	1.64734
157912	141558	95	73826	66742	88	2887	2515	29	6464	5842	47	13282	11953	62	17155	14475	73	499911	457619	87	1.66046
119490	111453	87	49141	46349	82	1600	1625	18	4096	3653	38	6850	6689	42	9420	8095	59	244290	233708	80	1.66147
146708	136415	90	87833	81780	86	3147	2820	29	6495	6233	45	12484	12130	59	17216	16362	71	457856	425124	91	1.67459
146585	131819	93	71650	63711	88	1840	1676	21	3874	3358	36	9343	8120	55	11449	9050	59	320312	272631	95	1.67762
152733	142024	89	75951	71717	88	2488	2423	26	7163	6114	50	12798	11783	61	16357	14690	75	471969	402459	94	1.67964
68984	67291	79	32866	32038	76	864	923	0	2003	1806	22	3901	4067	34	4570	4841	37	160505	163547	77	1.68065
19260	19289	60	8370	8611	40	300	274	0	708	899	0	651	734	0	1583	1464	15	41481	42578	63	1.68267
112454	105882	87	44746	42241	81	1246	1315	14	3866	3787	34	7735	6717	50	10464	9200	61	292407	265573	85	1.68771
85033	80663	82	34000	32768	78	1435	1330	15	2856	2772	30	4997	4715	39	7064	6723	43	196166	189243	78	1.69478
90225	83298	89	39131	35686	81	1210	1088	8	2473	2415	28	4806	4252	41	6335	5886	43	186411	174860	81	1.69579
85848	82040	79	33599	32445	78	1483	1482	18	3442	3194	33	5678	5867	37	8071	7430	46	247340	240834	80	1.6968
136513	120605	95	75416	68446	88	2216	2032	22	4763	3775	42	9439	8274	52	12298	10447	61	354321	315824	93	1.70285
143284	134662	86	72358	68320	85	2898	2785	28	6457	5606	41	12752	11503	63	18289	15788	72	513713	436344	91	1.70386
179510	146715	97	84530	70052	94	2956	2406	32	5544	4663	43	10349	8451	61	15237	11774	74	432436	358942	97	1.70386
93520	88514	80	38372	37246	79	1717	1455	17	2450	2529	27	5665	5651	42	8689	8186	48	243164	231290	82	1.70386
49857	48615	74	23473	22715	67	356	467	0	1324	1366	12	2596	3020	26	3373	2840	35	103667	100605	75	1.70992
96368	89842	96	34026	32595	80	1244	1106	9	2961	3012	27	6085	5969	41	8461	8333	51	240937	233019	81	1.72405
128315	113873	89	42107	36646	83	2480	2118	25	4450	3716	40	7881	6930	50	12579	11244	62	331884	288429	85	1.72405
158046	134477	90	69153	58096	89	2493	1968	28	5217	4185	41	9663	8013	53	13889	11068	74	381020	311421	96	1.72607
84666	80448	79	41097	39590	79	1191	1214	12	2286	1978	25	5171	4962	41	6877	6264	48	197078	193965	80	1.72607
139845	126754	91	73066	67495	85	2562	2443	26	4687	4069	43	10873	9369	58	16087	13655	70	433162	369897	92	1.73314
87970	84745	82	34457	33516	78	830	885	0	2561	2603	27	5806	5780	38	7227	7019	48	200336	196352	82	1.73818
112832	107454	87	72546	70176	83	2188	1923	24	4949	4734	45	9756	9297	52	13900	12849	70	392390	345167	89	1.73919
102574	97738	83	41520	39032	81	1559	1527	17	3228	3127	30	5920	5733	39	7938	8118	47	220155	213512	84	1.74121
102599	97040	83	89220	85325	83	1698	1774	20	3903	3408	36	8268	8380	48	10619	9182	58	302496	286316	86	1.74323
80779	76096	83	36050	35135	78	1174	968	0	2562	2321	27	5424	5567	38	6767	6964	41	198256	195834	79	1.74828
94545	91356	81	29287	28130	80	1765	1979	20	3770	3676	33	6627	6188	47	9012	9235	46	245196	232626	83	1.75433
96564	92224	85	41976	40061	79	1729	1582	20	3036	2890	32	6809	6373	44	9181	8527	49	260413	256439	80	1.75433
49639	48943	76	21216	20734	65	898	813	0	1444	1450	14	2490	2431	26	3564	3473	34	97308	96311	74	1.75635
89598	85425	82	40027	38296	79	1584	1250	16	2250	2474	26	5661	5605	42	7862	8265	45	209526	200640	81	1.75938
32352	33364	60	17881	18130	53	477	472	0	636	923	0	1661	1606	19	2159	2173	27	69690	70103	69	1.76039
101047	95025	89	45424	43287	81	1715	1663	19	2715	2458	27	6151	5897	43	7531	6903	50	226101	214439	83	1.76746
152593	136231	91	74339	66877	87	2548	2065	29	5892	4747	54	11151	9199	62	15547	13344	64	453534	373928	89	1.77048
255247	143844	128	160784	104084	121	5348	3696	51	12941	9087	84	23249	16099	102	32053	22111	110	902249	551749	120	1.77048
148821	131012	92	64853	56339	88	2007	1713	22	4614	3557	43	8457	7201	51	10589	8843	57	316212	263768	89	1.77755
111710	103317	91	53612	50770	83	1680	1622	16	3486	2919	33	6971	6845	45	9224	9115	52	259796	247497	80	1.78058
110834	101011	83	58398	52780	85	1756	1707	21	3756	3349	37	7859	7081	50	11244	9964	59	311135	270315	84	1.78361
114400	103635	86	63087	57056	84	1695	1552	18	3705	2943	35	7056	6560	46	9819	8225	62	279864	245244	84	1.79471
95968	91413	93	43530	41518	80	1460	1342	15	3183	3211	31	6273	6468	42	8261	7754	49	234281	225826	81	1.79673
124833	116054	89	85582	80716	85	2859	2921	27	6210	5271	45	10728	9869	56	16118	15058	71	435361	390150	86	1.79774
33969	34638	69	15861	15762	50	407	566	0	1164	1092	14	1638	1611	19	2324	2426	25	63446	67915	70	1.79774
224949	178694	107	104434	83663	101	3761	2915	35	8118	6485	52	13997	11060	67	18594	14352	79	498250	384406	104	1.80178
121390	110279	93	61178	56048	86	2354	2370	23	4341	3845	39	9476	8596	51	13071	11538	68	367399	341070	85	1.80178
105314	97409	87	54047	51003	82	1646	1596	18	4153	3633	36	6848	6461	45	9923	8680	57	256922	246906	82	1.80379
165362	148598	93	80422	72427	90	3125	2807	30	5668	4494	45	11875	10113	63	17083	14048	78	479691	382471	95	1.80581
43261	42964	71	18607	18380	55	590	575	0	888	848	0	2103	2123	26	2870	3214	26	85209	85193	69	1.81288
159411	138896	95	83329	73751	89	3203	2719	30	5432	5088	42	11669	10371	57	15840	14043	69	432952	389181	86	1.81591
194056	157835	97	136656	111628	97	4552	3544	38	9510	7417	57	19234	15455	78	30019	22937	90	753642	599743	97	1.82398
221505	160129	106	136853	102070	104	3480	2501	36	8722	6577	52	17189	12338	76	21625	14719	89	603918	411576	105	1.82802
134867	125516	89	67750	63882	86	2401	2417	26	5188	4620	41	11692	9944	61	14845	13318	64	465078	401960	90	1.82802
110281	102223	90	52731	50438	82	2281	2054	24	4191	3830	37	8052	7418	52	11444	10552	56	313007	297971	84	1.83105
127188	116451	86	59303	55254	84	2196	2037	23	3931	3776	35	8001	7200	50	10540	9534	57	310081	283005	88	1.83307
43296	42089	76	25145	24811	73	572	416	0	1136	1078	8	2289	2609	25	3227	2967	32	90323	90742	72	1.84316
148583	131903	90	63595	56648	87	2186	1760	24	5231	5007	43	8920	8114	51	11406	10114	60	321878	294291	86	1.84316
104648	99730	82	45295	43738	79	2129	2030	23	4062	3959	33	8768	8494	50	13158	12801	61	366358	351059	83	1.85426
114660	107351	85	45719	42795	82	1976	1824	23	4082	3810	38	9571	8608	52	11699	10190	59	353083	314795	88	1.85628
106286	99918	84	51995	49589	82	1336	1241	12	3789	3911	31	6947	6843	46	10177	9888	58	268079	258468	83	1.85729
136940	125276	103	83697	78193	103	3610	3456	31	6832	6288	42	15419	13956	71	20647	18367	72	555896	467528	103	1.85729
151734	133182	95	61548	54190	89	3412	2913	32	4657	4453	41	11075	9273	65	18875	15265	83	531659	424053	106	1.85729
113247	106990	85	53983	50566	84	1954	1912	23	3988	4133	38	9025	8329	52	12772	11802	65	352230	314212	88	1.85931
143096	129605	90	56888	51374	85	2770	2368	28	5658	4839	44	11141	9654	59	15313	12760	72	421131	362824	92	1.86032
179204	160348	92	105534	93614	91	3094	2551	31	7857	6668	55	13922	11734	71	19002	15724	79	508446	409802	97	1.86638
76407	71754	84	35444	33287	80	778	758	0	1997	1685	21	3870	3985	31	5854	5643	42	161981	146268	95	1.86638
64922	61286	75	98741	94134	82	2179	1940	25	4919	4429	41	9271	9365	49	13203	12547	68	357209	337817	80	1.87849
308454	203800	127	285218	219749	123	7554	4996	47	15509	11335	71	31954	22584	112	43675	31336	115	1.04858e+06	824965	120	1.88051
126550	115572	89	47511	43156	84	2375	2209	25	4355	4005	37	9714	9052	54	13296	11909	67	356897	314814	84	1.88556
142622	125932	92	78695	70208	87	2723	2276	27	4900	4691	41	11622	10093	63	15782	13494	69	448521	387460	92	1.88858
89842	85751	96	50773	48999	80	1477	1461	17	3137	2858	28	6173	5936	43	7948	8021	51	235169	225915	84	1.89565
89803	85966	82	34864	33483	79	1461	1249	14	3550	3103	32	6581	6300	44	8997	8613	50	258201	250893	85	1.89666
130019	116259	88	53891	48298	85	1798	1634	21	3650	3283	37	7544	6431	49	11390	9698	61	314871	272954	88	1.89666
115669	106252	86	57564	52039	83	1543	1500	18	3967	3673	38	8327	7565	49	11124	10372	58	326487	284478	88	1.90271
110621	105215	83	44635	42760	82	2201	1974	25	4390	4219	40	8929	8820	47	11766	11150	61	314609	293845	82	1.91079
109186	101765	84	60073	54247	83	1418	1458	15	3342	2940	33	6480	5585	45	9854	8932	55	278118	253556	80	1.91079
135109	118687	92	53705	47228	86	2115	1656	24	4529	3671	41	8694	7656	54	10669	9161	56	312868	266639	85	1.9118
94897	89527	82	47055	44693	80	1725	1641	18	2656	2797	28	5430	5253	39	8536	8783	47	239717	230290	78	1.91281
241400	175108	123	83957	61032	107	4005	2841	38	8663	7364	53	17176	14388	69	22234	17611	82	642967	566808	104	1.91685
149149	127734	91	57777	49683	89	2475	2375	26	4732	3983	41	10498	9258	57	14536	12071	69	408538	355280	93	1.91987
237002	165629	115	129352	86870	108	4484	2933	43	8767	5869	63	18774	13411	80	25040	17228	85	694869	514887	109	1.92088
73340	69914	79	29465	28747	77	988	1158	9	1798	1737	22	4142	4300	33	6068	5352	46	170763	162961	82	1.92593
43439	44013	72	26731	26655	72	664	591	0	933	891	0	2234	2215	25	2501	2906	27	86414	89210	71	1.93703
59163	57802	84	23767	23329	67	805	799	0	1501	1451	16	2969	2986	30	4538	4183	40	125192	122475	75	1.94814
146901	126454	90	74193	64292	88	1971	1572	22	4641	4038	41	8837	7524	52	12572	9705	63	331890	274340	92	1.94814
19620	17331	72	10766	11065	44	235	153	0	478	619	0	1116	1039	5	1468	1673	18	48080	52832	49	1.95621
135809	127549	86	62902	60329	84	2420	2324	26	6454	5374	43	11948	10896	63	15389	13722	67	412625	346678	91	1.96429
255910	186250	130	106803	79402	118	4276	3243	38	10582	6951	61	19383	14308	81	26177	19602	95	699462	522935	118	1.9764
93634	89410	81	48850	47174	80	1417	1351	14	3489	3095	34	6789	6573	43	9784	9696	52	271714	269121	81	1.97943
140784	124567	104	39780	34423	85	2829	2352	29	5132	4623	39	10018	9064	54	14672	12535	73	369715	315258	90	1.98649
164640	144401	91	101863	90276	91	2537	2213	29	6748	5613	47	12869	10884	63	16287	13753	66	491747	399055	94	1.9875
45324	43370	74	18671	18146	53	596	601	0	1289	1232	15	2212	2113	23	3323	3689	29	96723	94269	72	1.99558
107181	100448	86	41368	39500	81	1742	1583	19	3898	3858	33	7648	7531	49	10301	9924	65	299387	284917	86	1.99861
53280	52997	78	21899	21440	64	781	814	0	1558	1366	15	3124	2954	32	4291	3818	36	125259	121047	75	2.00466
133852	122202	92	69318	64042	87	1966	1809	22	4775	4353	38	9443	8280	54	13814	12414	65	370722	324054	86	2.01274
92750	87525	86	41746	40394	78	1389	1372	15	2325	2316	26	5061	4874	40	6874	6535	44	194689	189828	76	2.01274
37442	39252	64	23078	23293	57	379	485	0	1207	1224	16	2265	2319	26	2704	2516	31	75269	76538	65	2.01274
156143	132495	94	83999	73300	91	3052	2749	30	5690	4621	42	10733	9416	59	15149	14002	70	437025	380513	90	2.01375
154947	141770	94	65396	61717	87	2709	2584	25	5760	4805	42	12705	10910	61	18148	16244	72	500616	424049	89	2.0198
108681	101158	85	43141	40626	83	1701	1322	14	3724	3061	38	6674	6017	49	9146	8665	49	245418	228201	82	2.03394
145569	128187	89	64208	55769	87	2102	2146	23	4976	3804	45	9874	8335	59	13103	11429	59	365436	312130	87	2.03394
121461	113794	84	54176	49678	83	2390	2243	23	3785	3189	35	7815	6919	49	10398	9556	56	270028	249437	84	2.03696
116553	105297	94	56315	50253	85	1496	1407	16	3136	3458	32	7488	6873	51	10632	9482	60	303551	276054	87	2.04201
103302	93001	88	43826	39739	82	1522	1284	12	2562	2380	31	6239	6025	44	7922	7389	50	221325	193446	80	2.04302
113897	107852	84	48371	46886	81	1729	1509	21	5196	4272	45	7863	7569	47	11126	10428	58	296071	266613	82	2.04302
149466	131707	90	71826	62012	86	2020	1718	25	4878	4288	41	9171	7534	56	12747	10597	63	366116	315542	91	2.0511
238051	184863	108	107672	84116	102	4115	3488	38	9010	7273	54	17796	13515	83	24801	19280	93	658393	500784	101	2.07229
121594	110216	93	48320	44568	84	1304	1319	13	3261	2867	31	6350	5771	47	8113	7855	51	225817	208831	86	2.07936
93082	88774	81	44046	42542	79	1276	1445	15	3389	3199	32	6432	6313	43	8958	8648	54	253644	246886	82	2.0834
114434	105212	84	48022	44704	83	1773	1787	20	3367	3048	32	6714	5834	45	7561	7064	46	232856	222789	100	2.0834
116002	109072	100	45283	43790	82	2418	2308	26	4847	5263	36	10873	10636	53	15617	14644	65	408273	371709	86	2.08945
39150	37160	86	16134	16045	50	630	711	0	1275	1003	1	2513	2432	27	2569	2742	28	80115	82119	73	2.0945
47507	47171	72	19601	19049	54	743	703	0	1312	1102	8	2901	2939	30	4103	4231	35	111651	114895	74	2.09753
27287	26374	79	15579	15537	50	419	462	0	825	928	0	1698	1680	19	2499	2677	25	67532	69035	67	2.10056
171429	146646	94	59714	51542	90	2662	2357	28	5060	4109	42	10396	8987	58	13574	10255	64	376352	309844	96	2.11469
97360	91229	85	45449	43713	81	1583	1234	14	3150	2992	33	5278	5074	39	7291	7016	51	208610	197232	85	2.11974
80662	76897	80	34648	33558	78	1310	1008	2	2046	2081	24	4263	4201	34	5823	5762	46	166537	161433	80	2.11974
11527	12175	55	9787	9814	42	336	316	0	351	394	0	829	711	0	1174	1148	7	26475	28759	58	2.12175
74356	72049	80	31687	31038	77	1255	1206	10	2115	1893	23	4197	4203	37	5808	5503	46	157522	151258	77	2.12882
60451	57554	87	28371	27956	74	801	721	0	1642	1856	19	3626	3813	31	4895	4876	38	133600	134658	74	2.13185
95846	88894	85	40576	39037	81	1125	1174	11	2462	2755	27	6641	6705	44	8098	7828	46	245091	240042	79	2.13387
137109	127059	87	80382	73942	86	2733	2551	28	6084	5387	41	11679	10571	57	15184	13925	66	419864	367641	90	2.13387
107141	97270	88	48614	43932	83	1430	1301	16	3061	2531	36	5933	5519	42	7225	7061	44	194672	178610	81	2.13992
75050	73252	82	36190	35109	77	1197	1036	6	2529	2480	26	4782	4776	37	6861	6845	42	186827	185067	77	2.14295
155875	133787	101	63326	55246	90	3073	2875	27	5369	4970	39	10807	9302	58	13603	11723	68	386584	328894	96	2.15002
113728	105767	94	76073	73208	83	3131	3216	28	6436	5777	44	12624	11953	64	17333	16236	76	487245	434630	89	2.15506
103438	95737	84	44638	42150	81	1594	1397	19	3590	3183	34	6141	6088	43	8080	7281	50	222847	216185	82	2.1591
147109	133626	88	75614	68013	88	2830	2405	28	5142	3964	51	11001	10299	55	14557	13510	78	406843	375461	85	2.16516
32503	32329	71	14531	14622	48	612	436	0	559	903	0	1603	1722	18	2244	2238	25	67268	67006	65	2.17222
98133	92776	83	40967	39450	80	2014	1659	23	2611	2294	30	6424	6239	41	9860	9051	57	272599	259569	83	2.17828
167729	139612	108	79846	67559	91	2961	2428	31	6255	4742	50	10067	8763	55	14447	11886	67	393914	328681	94	2.18434
134637	121882	87	52089	48059	86	2055	2020	24	4382	4034	37	8971	8385	51	11152	10412	60	315273	276593	92	2.18636
333711	205116	143	120522	69458	135	5747	3576	45	13517	10108	68	25690	17787	98	34557	23424	122	951170	697794	137	2.18837
127388	109918	88	55217	44562	88	1843	1637	18	3841	3762	36	8275	7435	53	11315	9638	64	325470	276985	87	2.1914
126640	116343	85	52622	48660	84	2455	2227	28	4989	4822	39	9345	8434	60	14382	12617	66	409826	365405	85	2.19544
112110	105059	83	61424	58735	84	2339	2161	25	4759	4019	43	8592	8486	48	11303	10779	55	317982	304990	83	2.20553
127812	120658	86	58555	54947	82	2139	1933	24	5964	4938	47	9056	8552	53	13074	12649	61	362990	320674	87	2.20856
153955	130003	91	73194	62245	91	2549	2009	29	5970	5336	39	11740	10603	63	14934	13282	73	424233	404871	88	2.21058
244386	198464	102	181179	153930	101	5001	4211	38	11020	8819	54	22456	18176	88	32157	25244	94	872019	675048	118	2.21058
69214	64604	80	27437	26360	76	886	906	0	2422	1869	26	3964	3961	36	5374	5501	40	157794	153850	78	2.21159
110707	103458	85	39638	37933	80	1334	1348	14	4169	3910	37	7735	7287	48	10376	9692	58	270840	260536	82	2.21765
141370	128663	98	54478	50117	85	2429	2491	25	4994	4380	41	10447	9359	56	14123	12079	65	423444	356828	89	2.21765
117393	110185	85	50231	46893	83	2013	1898	21	3312	3420	30	7452	7114	47	10750	10077	55	292171	267782	88	2.21967
123338	107183	93	60870	54473	87	1736	1718	19	3590	3066	35	6792	6179	43	8330	7780	52	254192	219519	86	2.22471
103792	99128	83	53149	51008	82	1504	1540	17	3037	3039	29	6226	6034	44	8372	8133	45	228773	225106	79	2.22774
203660	166496	97	90329	75040	96	3277	2650	33	6783	5742	49	12693	10117	61	16699	13944	74	492708	390916	93	2.23077
119681	110789	88	52968	49697	84	2341	2554	24	4284	3640	37	9892	8877	54	13865	12139	70	376883	323962	85	2.2338
195385	160524	98	191659	149490	95	4269	3442	37	9929	7759	54	17299	13314	81	22714	17059	84	604946	480447	93	2.23481
64166	62506	76	25567	25355	74	915	657	0	2174	2150	22	3263	3173	31	4178	4137	36	118517	116106	74	2.24187
104024	98205	84	40046	38465	80	1541	1407	14	3270	3057	29	6787	6477	44	9019	8319	48	254615	241716	83	2.24591
113436	106213	92	54260	51412	82	1907	1791	23	4446	3831	41	8359	7695	49	11224	10627	63	311453	299687	85	2.25096
106574	100372	81	43116	41323	81	1271	1333	13	3357	3458	29	6817	6454	48	8906	8447	51	262354	253590	82	2.256
92244	89980	80	51174	49121	80	1443	1460	18	3561	3279	32	6041	5763	40	8314	8239	52	234257	231898	77	2.256
145768	118273	96	58398	47010	90	2386	1689	26	5183	5295	44	9878	8307	56	14158	11569	70	396149	333042	89	2.26206
115248	107478	87	51882	49121	82	1645	1651	19	4267	3912	39	8381	8018	47	11524	11036	53	305208	290262	79	2.2661
111860	99874	88	53049	49332	84	1698	1566	21	4151	3868	35	8945	7959	55	12069	11228	58	325129	290654	82	2.2661
45222	45736	55	25451	24735	69	691	703	0	1299	1316	14	2361	2400	26	4346	4151	37	106432	104102	71	2.2661
132257	121637	92	85518	79167	85	2417	2040	27	4613	3666	44	8935	7971	50	12731	11414	67	331645	288745	84	2.2661
147781	127754	90	80207	69375	89	1981	1839	20	4835	4142	41	9362	7989	52	13119	11376	67	346700	293561	84	2.26711
131411	118446	91	55954	49907	87	1865	1737	23	4336	3830	42	8262	7474	50	11673	10809	60	308163	278924	87	2.26913
58175	54641	79	25559	25026	74	961	966	0	2044	1703	19	3289	3329	29	4304	4401	33	129402	127950	74	2.27115
69876	68483	79	26779	26066	75	618	753	0	1887	1790	25	4258	4563	35	5675	5352	40	152478	148125	76	2.2772
176141	148796	94	68135	55242	93	2632	2291	27	6511	5853	46	11941	10880	61	16873	14325	85	444617	425389	91	2.2772
99376	95867	79	44505	43322	79	1182	1131	9	3264	2775	32	6649	6667	43	9749	9277	52	247269	240508	80	2.2772
201579	161449	100	86981	71231	97	2998	2361	31	7285	5846	49	12788	10485	64	18187	15220	72	476624	367289	97	2.27922
169237	141248	95	67915	55223	90	3076	2637	32	4618	3964	44	10952	8938	54	14923	12142	63	403368	331577	92	2.27922
188057	159727	94	125691	110614	93	4178	3673	35	8228	6736	50	18412	15622	79	24785	20813	86	676352	578530	95	2.28023
46187	45699	76	22678	22351	68	615	612	0	1280	1071	6	2474	2480	28	3621	3795	29	91200	92601	73	2.28326
78809	75332	85	35060	33810	77	1160	1216	10	2840	2536	33	4356	4064	37	6048	6177	43	165871	162827	78	2.30143
125228	115310	92	56304	53079	84	2001	1964	23	4420	4059	37	8321	7753	51	11119	10448	58	305183	286742	86	2.30143
34869	31682	76	14060	13971	47	786	613	0	670	927	0	1519	1642	21	2321	1759	27	71075	70395	74	2.30546
79551	77451	78	40770	39357	78	1173	947	0	2510	2127	29	4807	4760	38	7095	6805	43	203204	198644	81	2.30546
154144	134092	94	60153	54410	88	2381	1679	28	4566	4015	40	9818	8287	57	13888	11637	68	364035	309680	93	2.30647
146340	129887	91	69287	63562	88	2369	2179	27	5808	5802	43	11849	11096	55	15516	14676	67	470848	442455	90	2.31455
181216	160325	92	113081	101125	91	3221	2908	30	6904	6474	44	15794	14436	66	21487	20366	79	623146	575856	93	2.31657
37626	35345	80	25613	25025	72	559	485	0	1032	1066	5	2295	2357	25	2803	2866	27	73515	76586	69	2.31859
129313	113406	95	51655	45283	86	1962	1592	21	4108	3464	37	8831	7825	50	11333	9259	64	345947	301078	87	2.31859
92416	88992	84	49673	48002	79	1417	1288	14	2830	2732	31	6042	5961	44	8353	7832	56	226633	217876	77	2.32666
105807	98041	99	41478	39113	81	1751	1389	18	3131	2930	29	7507	7119	47	9807	9186	54	297315	288326	79	2.32767
131916	126359	84	69360	66474	83	3041	2864	29	6301	5867	43	12802	11695	64	17839	16591	77	489939	429930	89	2.33272
79987	78139	80	43588	42845	78	894	1201	9	2179	2174	28	5220	4801	40	7584	7676	45	200928	201974	76	2.33272
99139	92903	82	45675	43764	80	1520	1277	15	2830	2933	27	5827	5717	41	7048	6692	49	217946	209737	81	2.33373
63371	61782	77	29294	28899	75	914	802	0	1437	1400	14	3646	3680	32	4284	4411	36	130240	131388	77	2.33373
150549	130591	91	69105	60533	89	2253	1873	26	5386	5038	44	9886	8030	56	13515	10943	65	378325	307876	90	2.34382
109265	102108	85	43712	41327	81	1677	1447	18	3597	3266	40	6623	6580	42	9340	8534	55	249994	239106	80	2.34685
140776	131466	91	83271	79654	86	2131	2339	23	5697	6157	41	11994	11632	57	15998	14965	73	443742	406095	86	2.3519
171771	145140	97	64291	54715	92	2701	2535	27	5689	4535	44	10973	8734	58	15133	11886	69	425149	350250	97	2.3519
103094	98254	86	68385	65738	82	1662	1708	21	3650	3161	35	7097	6872	49	10207	9721	54	291982	264722	83	2.36502
135023	115886	90	77609	68421	89	2004	1738	23	4434	4435	38	9915	8632	58	13152	11179	65	374412	322325	93	2.36805
91775	86810	82	36028	34868	78	1393	1250	16	2567	2524	27	5477	5525	39	7163	7203	43	205054	192395	82	2.36805
164294	146812	93	64109	57912	89	2936	2503	30	6671	5744	46	12125	10488	62	16646	14733	74	466877	382126	96	2.37309
124073	112483	101	52096	47947	84	1946	1928	20	4713	4181	39	9530	8782	53	12880	11548	65	338024	304534	89	2.37309
159545	148791	91	108933	103559	87	4051	3900	31	9023	7404	59	17583	16251	72	23476	20895	83	665222	558438	95	2.37309
59881	57867	80	26900	26863	63	747	649	0	1687	1434	21	3076	3236	29	4228	4447	34	120182	118337	76	2.3741
146452	126750	90	71398	62145	90	1975	1585	22	4950	4256	38	9350	8286	57	14166	12411	66	359556	313415	94	2.3741
128089	105826	90	56791	48055	89	1916	1830	20	3892	3641	35	7971	6705	52	12703	10479	64	350479	295474	91	2.37915
124777	114628	88	64982	61583	85	1941	1907	22	4297	4040	39	8956	8298	50	13027	11332	64	338650	319989	86	2.3842
146908	128419	90	62700	56152	88	2022	1593	25	4626	3858	42	8674	7357	52	12312	10249	66	336245	288554	88	2.38521
129006	109991	90	66771	56683	88	2032	1812	21	4915	3885	42	8355	7502	50	12725	11019	61	334311	288506	88	2.38723
170025	149468	90	69430	61369	89	3154	2773	30	5964	4854	46	12771	10562	67	15013	13059	65	447734	366414	90	2.3953
155072	134734	91	73106	64349	90	2271	1843	27	4880	4213	42	10430	8752	58	14078	10797	66	411386	341922	94	2.40136
146508	129835	92	67917	61094	87	1912	1891	22	5922	5026	44	10268	9433	54	12300	10979	59	350089	299459	89	2.40842
154331	132888	95	69043	59564	89	1982	1911	22	3946	3587	33	8484	6869	55	11451	9522	63	302625	255896	90	2.40943
46306	46277	66	26318	26161	72	477	424	0	1184	1218	10	2601	2432	29	3871	3862	34	103728	104577	72	2.42356
176923	142355	94	77259	62533	94	2549	2051	28	5730	4391	53	10683	8738	58	15113	11863	64	384965	299367	97	2.42457
66028	62998	79	26527	25752	76	746	757	0	1464	1497	20	3419	3213	34	4540	4289	37	131015	127397	77	2.4276
93559	88579	81	43070	41010	79	1371	1210	15	2830	2768	27	6303	6040	43	9055	8999	54	240365	228162	82	2.43265
97064	91550	98	41747	40527	80	1362	1488	18	2819	2853	30	6140	5627	45	8046	8375	44	224923	213259	81	2.4387
84502	80635	79	34343	33180	79	1057	876	0	2257	1840	27	4871	4512	39	5864	5792	40	165420	159173	76	2.45183
109635	103363	89	58384	55050	82	2123	2083	24	4402	3629	41	7956	7489	49	12126	10530	63	330605	287670	80	2.45284
123054	105867	97	58554	50775	87	1757	1782	19	3900	3654	34	7897	6807	51	11718	10203	62	333057	295750	85	2.45586
129212	112077	98	62174	54709	86	1940	1629	23	4705	4134	37	8541	7600	51	12425	10154	63	347768	303436	87	2.46596
90512	86692	82	46557	44330	80	1249	1064	7	3131	2507	34	5565	5268	41	7450	7672	41	208760	202866	79	2.46697
143652	129918	96	89592	84186	87	4165	3961	33	7643	6982	47	14901	13559	66	21170	18496	82	571576	471503	91	2.47
97101	93067	82	32597	31692	78	1885	1651	23	2471	2730	28	6430	6227	46	8955	9237	49	268706	257096	81	2.47504
159018	143889	96	70823	64270	87	3255	2713	31	7046	5885	50	13668	12046	66	18184	15873	74	491995	419626	105	2.47504
73237	72099	78	32943	32128	76	887	1028	4	2423	2157	25	4886	4625	36	5658	5327	42	171789	169868	73	2.48009
59669	59094	79	27649	27385	74	789	739	0	921	1232	11	3019	3295	28	3830	3556	36	113980	111488	73	2.4811
130838	118473	98	60720	56085	86	1989	1661	24	4362	4393	35	8518	7797	49	11327	9804	62	303966	275486	82	2.48211
198402	156150	98	162651	134399	97	4686	3931	40	11109	9077	61	19958	15777	82	27279	21848	89	764470	594754	106	2.48615
100631	95789	87	42318	40698	81	1729	1634	20	2989	3405	31	7510	7092	45	9977	9396	49	271452	242458	82	2.48817
156094	139747	95	64616	58012	87	2407	2300	25	4553	4311	36	10108	9552	52	14801	13315	78	369415	340262	85	2.48917
193883	153930	99	79902	62748	94	3307	2344	36	6847	5057	53	13405	10712	70	17254	13834	69	501301	397588	96	2.49119
285344	197366	116	121433	86544	115	4004	3115	36	8665	6572	54	16922	12070	75	21986	15062	92	597029	405987	115	2.49119
185560	160396	97	99603	88165	93	3588	3424	32	8456	6837	51	15314	12545	66	22267	18202	87	573510	454997	97	2.49624
76697	75791	79	41189	40267	78	1096	1080	8	2212	1995	25	4671	4280	36	6056	6345	39	180660	175270	80	2.50028
99228	92195	83	41180	38755	80	2115	2001	23	4001	3720	36	7446	6827	48	10411	9145	55	289964	260418	81	2.51643
93591	89215	84	37981	37074	79	1442	1324	16	2702	2669	30	6011	5898	41	8953	8603	51	214067	211156	77	2.51744
121275	107699	89	45600	39324	86	1416	1199	13	2994	2653	35	7134	6005	49	10812	9154	60	269348	237860	88	2.51744
119611	110720	89	44158	41732	84	2133	1982	25	4520	4511	33	9831	8741	52	13883	12440	67	357017	317313	87	2.52047
172029	141216	95	85845	71153	91	2441	2211	25	5754	4696	46	11384	9256	63	15480	13024	69	432462	356335	90	2.52047
106909	102929	82	51936	49914	81	1924	2044	23	5044	4943	38	9936	9314	58	12414	11129	65	357539	327808	84	2.52955
128281	117439	88	79240	73390	86	2541	2262	27	4820	4122	41	9278	8461	57	12715	11726	59	317711	295867	86	2.52955
73948	70739	79	33978	32532	78	1224	1018	4	1740	2150	24	4153	3989	37	6617	6536	46	169364	161645	79	2.53763
106649	99475	83	62407	58797	83	1819	1511	21	4034	3754	37	6487	6183	44	8160	7900	48	230641	219724	85	2.54267
109394	101439	85	46747	44011	82	1364	1391	13	3595	3211	35	7517	7125	46	10755	10468	52	275876	266252	81	2.54469
194830	156782	114	84506	67825	99	3190	2447	34	6975	5444	50	13856	11028	70	18687	15453	88	500858	399500	114	2.54469
122988	111033	87	66392	58758	86	2008	1968	23	4494	3602	38	8832	7360	55	11330	9800	54	319928	285955	84	2.54873
317474	229103	131	158601	112470	129	5223	4058	39	13097	9906	66	25688	18849	94	34303	25053	114	913675	661377	125	2.55176
120674	112399	87	78401	73125	86	2773	2450	28	5952	4935	44	11294	11133	56	16329	15257	68	413243	385625	90	2.56084
104957	98295	88	46595	44524	81	1185	1283	12	2891	2809	32	5879	5847	42	8173	7351	49	244143	234784	84	2.56387
137587	130779	88	69780	66246	86	2414	2270	27	7033	6832	50	13988	13548	64	18872	18153	70	512133	472057	92	2.56488
90394	84874	92	44377	43160	80	1141	1216	11	2821	2645	30	5630	5548	41	7480	6967	47	204718	201073	80	2.56488
201272	161896	99	115042	93992	95	4184	3209	33	7911	6599	48	16424	13555	76	21579	17280	83	564460	479130	90	2.57699
98396	91003	86	47079	44800	82	1419	1357	15	3692	3305	35	6140	5965	40	9238	8107	55	251559	247440	81	2.58204
123011	113208	96	39978	35966	84	1801	1465	20	3983	3789	39	8646	8194	52	12094	11334	56	336183	307486	84	2.58305
182812	152921	95	81681	70565	93	2742	2336	30	6928	5351	48	12152	9945	60	17019	14193	70	469322	377877	96	2.58507
118052	109916	89	52454	49581	83	2199	2177	24	4497	3865	38	8516	7844	52	11214	10576	55	329478	277517	85	2.58608
31940	32210	69	16462	16443	50	448	519	0	1528	1351	12	1214	1419	16	2241	2323	24	67481	69845	70	2.59213
168567	139856	107	118474	102517	93	3168	2772	30	7157	5892	57	13524	11308	63	18458	15950	74	508514	426018	96	2.5992
143530	123500	89	83671	72556	90	2079	1867	24	5126	3997	42	11029	9640	57	14907	13391	66	412416	366353	89	2.60223
205448	169673	103	177674	139903	102	3410	2971	32	8533	6594	55	15861	12781	74	20878	16181	80	590514	469321	99	2.60526
288867	163594	123	98186	56690	121	4546	2397	46	9157	5237	71	18616	11108	85	24047	13522	102	685403	396111	117	2.60627
143125	124383	93	69451	61208	88	2433	1907	26	5090	4428	42	8266	7360	50	12982	10660	66	317331	261468	95	2.60627
92990	88807	81	50610	48825	80	1584	1359	14	3062	2548	31	6308	6206	41	8586	8439	50	231566	221909	76	2.60727
151857	137334	89	57754	52582	88	2449	2180	25	4862	4602	37	9594	8344	58	14691	13088	67	365775	314767	90	2.61535
263439	130560	215	118806	52004	194	4444	2107	44	9907	5816	72	18375	9564	122	25965	12557	151	694551	339878	210	2.6204
175857	140464	98	67827	53363	94	2144	1755	28	4928	4002	41	9725	7845	59	12322	10172	59	371566	307475	95	2.62342
123547	116916	85	50834	48406	82	2565	2375	25	4906	4753	42	8978	8617	53	12316	12215	60	355929	333250	86	2.62342
106867	104493	81	45276	43168	81	1767	1577	19	4093	4084	35	7857	7423	47	10926	10337	62	290448	276380	84	2.62342
178128	147137	94	72784	61638	93	2544	2055	28	5543	5135	45	12337	10200	62	16935	13816	79	433608	353380	96	2.62443
154556	132540	91	69718	60412	90	2521	2138	28	5593	5021	42	11668	9626	61	13755	11398	65	400799	335156	91	2.62746
194306	154915	95	85066	67619	96	3068	2491	30	7192	4992	55	13369	10036	70	17677	13677	80	470125	374081	96	2.6315
93803	88900	85	44869	43071	80	1408	1433	17	2912	3222	29	6418	6292	44	8679	8470	50	216442	212537	81	2.63958
150903	135767	99	92202	85375	87	2707	2468	28	5905	5470	44	11987	10053	65	16184	14097	65	461635	392179	89	2.65169
141526	120912	92	72111	62337	89	2236	1739	25	4610	3874	41	9854	8418	57	13526	11858	63	377965	323252	89	2.65169
56483	54783	76	24170	23884	71	649	550	0	1082	1205	10	2489	2531	29	3887	3972	33	112246	112214	73	2.65976
204283	169280	101	69821	57489	96	3167	2726	31	8166	6025	61	15969	13082	71	22360	17951	92	600709	491596	99	2.6638
115632	106216	84	48939	45340	84	1689	1263	17	3330	3026	35	6752	6234	43	8904	8280	49	259258	241417	83	2.66784
227234	188117	102	146488	125966	101	5413	4519	39	11462	9724	58	21835	19115	90	31824	26580	93	816690	708427	99	2.66885
152109	128606	108	79849	66693	108	2264	1860	25	5869	3987	44	10658	8704	62	14668	11435	80	419565	316755	108	2.66885
230706	193008	98	108956	92923	97	3928	3223	35	8459	7077	55	17713	13852	83	24170	19199	89	643689	485643	95	2.66885
202957	167287	99	76025	63312	96	3054	2484	32	6935	5552	48	14796	12274	66	19811	16262	86	544136	430896	97	2.67087
179805	153257	94	71821	61502	93	2686	2267	27	7250	5535	57	12150	9775	62	16256	12601	72	443630	354185	92	2.67188
126564	112194	92	65547	58952	87	2112	2109	23	4940	4250	39	8749	7827	51	11490	9894	63	298562	249710	88	2.67793
144020	124129	97	68332	59728	90	2289	2045	25	4994	4127	43	9454	7711	54	12531	9999	66	329738	284361	90	2.68298
106293	100687	84	48593	46857	81	1856	1917	21	3302	3081	33	7236	7080	47	10465	9558	55	297816	290189	83	2.68904
103656	98934	82	43129	40340	81	1252	1323	13	3071	3154	28	6059	5768	41	8234	7501	49	221259	208228	85	2.68904
89534	87408	79	40804	39545	79	1424	1136	13	2309	2328	32	5536	5321	40	7773	7447	47	220168	217086	78	2.68904
105735	98941	86	53251	49510	83	1695	1634	20	3045	2699	31	6276	6059	42	8705	8583	47	254331	245011	79	2.70115
134780	123939	91	63637	59692	85	2248	2098	25	4494	4208	38	9038	8126	51	14193	12364	69	376246	321379	87	2.7062
152644	126959	108	57078	47853	89	2021	1862	24	4284	4175	35	9295	7631	56	12595	11056	67	345427	296177	91	2.71225
82299	78605	79	34284	33406	79	1303	1388	12	2231	2178	21	5184	5082	40	6043	5691	42	177804	173062	78	2.71326
125749	114901	86	64558	59671	85	2267	1872	26	3998	3877	37	8986	8239	52	11479	10541	66	307572	275452	87	2.71629
113976	105047	87	60267	56197	84	2040	1703	23	4430	3798	39	8195	7392	51	11951	11152	61	325473	287495	86	2.71831
46891	45282	75	20330	20164	59	617	546	0	1120	1359	14	2352	2364	29	3881	3775	35	103140	103076	73	2.72033
206509	171777	105	81898	67051	96	3390	2681	34	6905	6274	46	14110	11314	69	18471	14518	82	524987	421712	97	2.72033
131970	119459	89	92761	86337	87	2197	2051	25	4408	3660	38	9831	8847	56	12884	11216	61	356536	312887	87	2.72336
146056	129354	91	58060	51564	88	2117	1823	24	4894	4400	39	9319	7981	56	12563	10523	60	355556	305619	86	2.73547
61765	60362	77	20932	20500	58	799	745	0	1599	1757	18	3482	3409	33	5690	5199	41	147238	146966	78	2.74556
124706	118223	85	59545	56389	83	2522	2254	27	4198	4337	34	9556	9164	52	12310	11566	55	360643	314964	87	2.74657
133856	121348	88	73591	67547	85	1619	1619	18	4872	3920	40	7777	6713	50	10692	9489	54	291071	251802	90	2.74758
72605	70465	78	33466	32769	76	1053	1078	7	1803	1999	20	4535	4607	35	5971	5767	42	157637	156218	76	2.75667
153034	129068	95	117642	103509	91	2384	2066	28	5438	4451	45	10970	9048	58	14540	11687	66	398075	338894	94	2.75667
113214	102356	88	51766	46057	84	1576	1468	19	3194	2828	32	6829	6173	48	9697	9025	57	273720	237804	85	2.76474
91523	88504	79	41022	39247	78	1436	1438	17	2492	2238	27	5077	4653	41	7568	7326	50	201451	197989	78	2.76575
124592	116748	89	77147	73194	86	3068	2734	29	6551	6368	43	13811	12427	64	17222	16688	66	507369	467935	84	2.76676
83547	81429	78	33023	32262	78	1391	1363	18	2595	2902	28	5478	5305	38	6949	6613	46	210029	209229	75	2.76979
101811	92160	100	41337	38093	85	1416	1282	13	2824	2798	28	6777	6584	44	8127	7963	45	245380	226967	100	2.76979
146446	129565	95	62393	56076	87	2214	1824	26	4585	3725	39	9976	9166	59	13739	11325	68	356956	322904	87	2.77282
91106	87730	85	38960	37433	79	1250	1066	6	3169	2910	29	5537	5174	40	7833	7395	45	208873	200008	77	2.77383
120198	113321	85	61134	58075	83	2286	2347	26	4688	4278	39	9313	8194	56	13392	12441	58	358957	313232	84	2.79502
200382	150977	106	108019	84264	102	3372	2610	35	6408	5408	53	12755	9527	67	17713	13612	75	502755	396158	99	2.79805
97430	92474	83	40332	39026	79	1360	1327	14	2985	2582	34	5613	5620	39	8913	8501	53	242270	233850	78	2.79805
95318	90403	81	39462	38260	80	1568	1485	18	3542	3619	31	6352	6170	43	9282	8545	55	242822	242055	82	2.80209
93638	87334	84	44285	42266	81	1087	1203	11	2918	2770	27	5773	5753	44	8308	7681	47	230426	225318	83	2.80411
111200	100724	87	51302	46272	85	1685	1177	19	3864	3192	36	7388	6812	47	10836	8801	59	285212	251764	86	2.80411
115992	104415	88	46003	41399	84	1776	1466	20	4060	3380	39	7546	6454	51	11678	10094	61	304078	257589	89	2.80613
163153	138017	100	75382	64739	92	2536	2204	26	4891	4078	42	9263	8326	54	13304	12276	69	363438	319121	92	2.80714
87519	83252	81	37615	36310	79	1295	1374	14	2684	2649	29	5127	5184	37	6748	6701	43	195901	194298	81	2.81622
39944	38258	86	18808	18340	56	544	449	0	861	616	0	1870	1957	23	2879	3191	29	79953	79110	71	2.81925
109579	101975	84	46567	44115	82	1431	1367	17	3556	3039	33	6050	5909	42	8632	7905	52	233689	220701	87	2.82127
130996	113964	89	56846	48841	87	1821	1761	19	4061	3454	36	7905	7011	51	13445	10865	65	355661	303254	91	2.8243
165960	144007	93	56792	49327	88	2202	2086	25	5586	4556	46	10309	8540	54	12677	10630	61	373588	311820	91	2.8253
102836	96600	86	44818	42254	82	1239	1334	15	3638	3165	33	5583	5242	40	8468	8001	48	225381	215976	81	2.82934
153366	124482	95	66565	54521	93	2428	1787	29	5404	4459	46	9739	8474	57	14194	11674	72	370924	312865	94	2.83237
121520	115798	85	74417	70891	83	2316	1986	26	4752	4291	41	9589	9268	50	14168	11987	63	381788	326947	86	2.84045
83642	79140	82	39323	38158	78	1179	1094	7	2288	2448	24	4986	4957	37	6810	6469	44	204268	193058	81	2.84246
74130	71995	85	32805	32237	77	1193	1270	12	2014	2214	22	4192	4017	35	5964	5807	46	175588	171392	79	2.84246
94773	89281	84	37123	35850	79	1455	1295	17	3035	2596	35	6434	6095	43	8656	8223	50	240741	228998	83	2.84448
133354	120389	89	53644	48095	87	1955	1672	21	3771	3680	35	8442	7851	49	11700	11367	54	337973	305356	93	2.84549
132118	120080	88	58078	52367	85	2033	1888	22	3808	3634	33	9176	8153	52	12756	11066	64	355424	306304	89	2.85054
169230	145028	91	71826	61245	90	2837	2380	29	5748	4688	45	11932	10265	61	17098	14420	74	468749	394873	94	2.85761
103991	96295	88	51849	49276	82	1440	1567	16	2600	2573	34	6825	6375	42	9559	9215	53	254668	244990	82	2.85861
124412	114160	91	54993	50045	85	1616	1754	19	4814	4028	42	8990	8203	52	11082	10411	57	340632	311110	86	2.86164
171090	142798	100	83014	71284	91	2475	2098	26	4988	4122	45	9648	8251	53	14383	11535	69	364891	304115	90	2.86366
120098	111154	92	63118	59844	83	1989	1865	22	3837	3664	35	7513	7149	47	9239	8537	56	266714	254946	84	2.87073
117888	109205	85	55661	52714	84	2021	2042	22	3544	3302	35	7852	7743	47	11420	10630	60	313288	299463	84	2.87678
131070	116544	93	60786	55188	87	1888	1788	20	4031	3306	38	7836	6925	46	10905	10166	53	310432	270505	90	2.87981
100502	97227	82	49041	46710	81	1402	1400	15	3579	3426	30	7139	6952	45	11094	10268	67	303902	281132	83	2.87981
142909	133376	89	84359	78048	86	3365	2812	32	6513	6084	44	13504	12408	60	17467	15830	76	523801	456035	88	2.88183
161639	143663	91	70152	62523	91	2692	2535	26	5682	5301	40	11605	10553	61	14022	12698	68	411257	372596	90	2.88385
144174	131564	94	74673	69372	88	3335	3044	32	6135	5507	46	12623	11315	63	16677	15359	76	459821	387167	91	2.88486
124191	111736	91	48556	45585	84	1481	1182	15	4055	3595	36	6849	6303	45	10232	9006	52	260412	243468	85	2.90505
170152	147191	91	79582	68844	91	2567	2261	26	5221	5146	47	11495	9805	61	15545	13550	67	427631	359089	92	2.90606
113813	106151	85	49424	45630	82	1488	1288	17	3722	3020	33	6538	6313	42	8728	7844	50	248051	234684	83	2.91009
127078	117306	87	45835	43266	83	2322	2100	26	5741	4988	43	10053	9225	56	13176	11337	70	358821	343158	87	2.91211
169528	156885	94	57245	54320	87	3428	3327	30	7433	6959	44	14631	13634	62	20766	19199	76	565826	489399	92	2.91514
123194	112801	87	46804	43980	83	2106	1841	25	4710	4137	41	8648	8020	53	12332	10913	58	338228	307910	87	2.92322
153025	135173	91	57650	50594	86	2228	1834	24	4582	4088	40	9690	8365	55	12184	10404	58	347535	291750	88	2.93129
152053	137278	97	105601	99321	88	3171	2784	30	7238	6226	48	13944	12205	70	17331	16258	67	506037	438225	89	2.93331
179283	149085	94	76526	64450	91	2860	2508	28	5867	4837	48	11564	9752	58	16247	13826	67	456559	381241	96	2.94038
162273	135791	93	65232	54434	92	3327	2935	32	5919	4746	46	13390	11941	59	18692	16129	79	510898	436518	90	2.95451
93803	90283	83	64091	62815	80	1858	1781	22	4257	4496	32	8412	7888	49	13062	12830	56	350289	319718	77	2.95451
79990	76298	85	33186	31778	78	1203	1386	13	2715	2689	26	5106	5047	40	6958	6923	44	200464	195489	75	2.95854
151552	130461	91	77187	64845	89	2748	2379	27	5285	4129	43	10414	9542	57	15036	12650	67	411680	349571	89	2.95955
85441	83441	80	42209	41286	79	1392	1062	8	3133	2687	31	5833	5627	41	7101	7075	46	218270	217079	77	2.95955
94005	92033	82	46524	44415	79	1650	1503	19	3075	3271	27	6555	6271	45	8340	7853	48	255103	244998	79	2.9646
142174	124388	95	67197	58981	89	2456	2054	27	4479	3862	38	9566	8191	55	13143	10996	59	375434	321812	89	2.9646
109355	106294	79	59100	57521	81	2318	2296	24	5693	5381	44	11026	10322	56	14526	12735	69	410973	374673	87	2.9646
91134	85418	83	37435	36294	80	1585	1333	13	2686	2850	29	5490	5560	38	7328	7352	46	212543	204319	83	2.96662
106495	101277	84	48160	45285	83	1750	1707	22	4703	4101	42	9164	8993	49	12407	11212	66	345971	316216	87	2.97268
114688	108187	84	73422	71287	82	2609	2469	25	4829	4627	42	10001	9359	54	13486	12609	65	394138	344855	90	2.97369
101121	93555	90	36598	33164	81	1473	1494	15	3346	2789	34	6737	6533	48	9842	8792	56	277983	262637	86	2.97369
116316	108302	85	50211	46991	84	1945	2260	21	3432	3120	33	7028	6360	45	9382	8518	54	252752	235715	87	2.9747
231717	190034	107	106457	86346	100	4409	3429	38	9407	7222	58	17827	13870	76	23238	18994	87	666968	518921	103	2.98378
99472	93518	82	43971	42576	80	1569	1410	20	3381	3406	32	6510	5958	47	8187	7910	48	249479	242577	82	2.98378
116340	109192	84	62959	60374	83	2179	1988	26	5207	5110	42	11245	10316	58	14987	13738	70	433817	379332	87	2.98782
116998	110897	85	82112	78281	84	2261	1896	24	4629	3998	39	9378	8603	53	12865	11268	62	367014	322798	86	2.98984
168628	143154	102	73849	64749	94	2619	2372	28	6422	5281	49	13236	11628	61	18270	15329	75	515749	432673	97	2.99993
140386	131975	96	99331	95467	86	2658	2591	25	5828	5489	41	12276	11612	57	16978	15592	71	458865	398777	91	3.007
106253	100367	83	60061	57201	82	2009	1809	22	4512	4039	35	7986	7678	54	10432	10415	55	295749	283767	85	3.00901
69559	69176	75	33973	32997	77	902	726	0	1277	1340	18	3465	3231	32	4062	3993	37	132138	128144	77	3.01507
115996	107608	87	52256	48694	84	1833	1861	21	4081	3986	39	7703	7645	45	9519	8974	50	274868	262274	85	3.01608
138095	121310	96	78298	69724	88	2117	1987	25	4696	4294	38	9553	8776	52	13416	11506	65	401611	358512	90	3.0181
114636	108326	83	54448	50811	82	1771	1710	18	4058	3639	35	7500	7474	47	11186	10857	65	295852	278922	84	3.01911
110252	100992	88	49426	46424	82	1271	1253	14	3236	2918	32	6475	6106	43	8178	7813	49	241921	229462	81	3.02315
76445	74991	76	31587	30505	76	976	1346	11	2789	2471	31	5086	5178	38	7027	7160	43	182770	180424	75	3.02315
120556	113937	86	69202	66738	83	2438	2226	25	5687	4735	43	10294	9665	52	14920	12987	74	422060	376487	90	3.03526
89552	87552	77	49695	48276	79	1433	1230	15	1950	2329	24	5106	5342	38	6695	6924	40	201610	195872	80	3.04132
106530	98882	99	57651	55361	82	1921	1747	22	4055	3305	35	6931	6459	47	9787	9294	53	264156	251329	83	3.04434
104017	96581	85	67841	64817	83	1850	1747	20	3324	3221	32	7499	7566	45	10583	10448	55	295459	288634	83	3.05747
101666	93066	86	45953	43572	83	1526	1357	15	3156	2704	31	5995	5743	45	7995	7832	46	227196	218834	83	3.06049
102892	94702	96	45815	43697	82	1452	1309	16	3163	2987	30	6072	5697	42	8661	8637	50	243357	229579	85	3.06453
81787	77019	83	31984	30836	79	1348	1149	11	2593	2743	28	4884	4808	36	6653	6774	47	187789	180507	82	3.06857
128922	117199	87	66236	60855	85	2468	2296	26	4911	4167	41	9091	8207	54	12965	11007	62	375170	322694	93	3.07362
117004	108863	85	50230	46463	84	2003	1701	23	4063	3683	37	7730	6992	51	9937	8822	58	278478	253158	84	3.07664
114899	102130	88	57729	52463	84	1929	1848	20	3940	3682	37	7338	7100	45	10131	9702	54	295304	261294	86	3.07866
69643	66640	87	24822	24021	75	890	847	0	1996	1882	25	3802	3843	33	4969	4730	39	138915	136632	75	3.08169
153410	133681	90	67610	59109	88	2849	2829	26	5953	5406	47	12754	11246	59	16245	13710	68	469648	399880	90	3.08169
96963	92103	89	39313	37945	80	1907	1784	21	4131	3923	36	8271	8210	48	10707	9473	55	325032	303816	82	3.08674
90861	87171	90	32160	31050	78	1158	1200	9	2491	2476	26	5851	5705	41	8801	9031	49	223856	221699	78	3.08876
95148	88690	85	40857	38775	80	1270	1262	15	2786	2482	32	6619	5972	46	8449	8383	48	239036	228127	79	3.08876
48472	47155	76	21436	21232	59	467	493	0	1004	1220	9	2609	2681	27	3601	3486	32	94086	93310	69	3.08876
125419	112128	89	67013	60979	86	1476	1285	18	3708	3268	36	7710	6936	50	9594	9098	54	261744	226635	88	3.09179
133971	119971	88	63945	57876	86	2229	2347	23	4483	3832	41	9093	7921	53	14660	12887	66	372804	311634	90	3.1039
130557	117450	98	71510	65246	87	2375	2399	22	5060	4580	40	8863	7482	52	13094	10900	69	358385	311423	92	3.10592
119045	109187	86	50378	45561	84	2043	1555	23	3790	3264	37	9374	8471	50	13888	12202	77	372396	329293	88	3.10693
320280	209429	127	212407	150001	125	7048	4727	46	15047	10789	68	31242	21277	114	42852	30150	116	1.04858e+06	827049	124	3.115
168870	150033	90	73344	64659	92	2612	2413	25	7104	6354	57	12782	11409	61	16178	14099	70	478136	427549	89	3.11904
193325	151246	107	79519	60959	94	3164	2532	34	6187	4696	45	11726	9375	60	18838	14147	82	503737	378407	96	3.12711
120840	111645	85	55952	50768	84	1797	1563	18	3807	3588	34	7381	7032	45	9724	9341	54	254126	234571	85	3.13115
100010	90175	100	39544	35548	100	1730	1686	17	3349	2596	29	5911	5075	43	8693	7932	46	234752	211713	100	3.13115
107300	99780	84	58145	54628	82	1571	1295	17	3203	3153	30	6575	6087	45	8505	8669	49	250725	239069	79	3.14528
166510	145161	92	68424	60438	91	2592	2208	26	5715	4333	46	11676	9503	66	15326	12216	74	423681	348199	88	3.14932
152666	132564	91	55260	47790	87	1976	1667	23	5467	4495	45	9716	8192	54	13870	11902	65	379488	317549	86	3.15134
143100	126496	91	56642	50198	88	2011	1646	24	3588	2922	35	8163	6957	55	11833	9798	61	329582	291200	90	3.1574
90487	86153	81	44958	43770	79	1841	1672	21	3824	3772	34	7603	7400	47	10657	9921	59	287698	269141	82	3.15942
151848	137649	94	78466	72220	88	2301	2234	26	5480	4891	41	11133	9439	57	14935	13748	68	442482	356095	90	3.16244
152236	129648	92	77506	66916	90	2402	2221	26	4186	3863	36	9043	7977	54	12850	11596	66	383892	332405	93	3.16345
55439	54142	76	21973	21822	58	593	752	0	1535	1576	17	2727	2847	28	3994	3588	37	114423	116116	75	3.16345
103700	96205	85	44681	42535	81	1647	1571	17	3522	3674	32	7846	7630	50	10255	9790	59	288059	280617	84	3.16547
91404	87868	80	36300	34883	79	1296	1191	10	3148	3305	27	5901	5883	40	8276	7663	50	222753	213341	82	3.16951
175361	143494	99	76919	64361	96	1955	1438	25	6260	4940	49	10606	8682	56	13947	12057	66	383284	333986	98	3.17153
123094	112129	86	56754	51148	85	2100	1723	26	4357	3725	40	7863	6939	49	12841	10577	67	337849	288618	102	3.17153
198487	152647	109	100796	79613	98	3024	2659	30	7720	6128	52	14447	11433	76	19259	15594	85	539640	430281	97	3.18465
135932	124800	87	52827	46881	85	1819	1513	21	4501	3719	40	9164	7980	53	11585	10324	58	326016	289652	87	3.18869
45025	43931	71	20580	20386	59	584	546	0	1278	1717	13	2252	2426	25	3263	3369	30	91718	92665	72	3.19273
123788	115417	88	61354	58543	84	2603	2691	23	4675	4268	39	9621	8681	51	12973	11644	64	358706	309779	88	3.20484
159109	141569	92	76136	67639	89	2500	2341	25	6521	5479	45	11860	9679	63	17390	15465	74	484270	405973	94	3.20585
161137	141373	94	197200	180648	95	6708	5862	41	15016	12843	68	30076	25217	86	38713	32517	88	1.04858e+06	839241	96	3.21089
149626	130180	91	67203	59316	90	2844	2217	30	5430	4878	42	9873	8752	57	13872	11600	65	393653	345722	85	3.21392
131522	116721	89	60020	53484	88	1954	1625	23	4301	3860	40	9000	7947	54	13564	12230	64	362884	312673	90	3.21998
98952	94681	81	47780	45293	80	1511	1593	17	3095	3452	31	6633	6281	45	9402	8602	50	251822	244278	81	3.22402
138404	124185	91	64365	58197	87	1901	1750	22	4718	4223	39	9078	8506	49	12591	11270	65	351000	318363	91	3.22402
86910	81167	82	52966	50783	80	1085	954	0	2988	2671	31	5599	5827	38	7424	7209	44	224247	221984	83	3.22503
126187	112064	99	52975	47761	86	1711	1536	21	5359	4501	42	8460	7847	51	11232	9520	66	342149	308350	90	3.22604
125069	115575	87	75139	70668	85	2466	2457	25	5243	4509	44	10960	9811	59	14604	12929	66	409434	354117	90	3.22805
100080	94062	81	46091	43852	81	1527	1531	17	3183	2814	34	6666	6628	43	8716	7980	48	266943	258341	83	3.23108
112392	102328	87	41503	37673	83	1711	1570	19	4120	3279	41	7499	6697	50	9806	8807	58	282414	245147	84	3.23411
156087	138682	90	58721	52476	87	2330	2176	26	6245	5511	43	10628	9018	55	15033	12749	73	420108	347783	92	3.23512
49691	47128	80	15192	14882	49	637	427	0	1653	1696	20	612	546	0	-84	388	0	-209	495	0	3.23613
183719	166459	93	101662	95438	90	4561	3626	37	11277	10030	61	20942	18648	81	29004	25320	83	758617	625687	95	3.24723
163041	140491	100	76734	66744	93	2832	2735	28	5504	4655	40	10069	8857	58	15901	13761	72	423122	363849	93	3.25026
177031	159558	94	107806	98748	91	3392	3088	31	6672	5841	44	13454	11306	69	19125	16441	76	513386	414014	97	3.2543
87606	85604	78	33996	33023	77	1358	1224	13	2507	2516	25	5732	4980	41	8202	7605	49	224195	215507	81	3.2543
97047	91821	91	31047	30075	79	1361	1345	15	3572	2994	32	6461	6275	44	8246	7892	49	251510	239422	82	3.2543
67160	64395	80	27546	26484	75	714	981	0	2191	2172	27	4010	3682	38	4855	5040	38	132429	133302	76	3.27348
91534	87640	83	43828	41680	80	1223	1261	11	2970	2437	31	4937	4508	40	6827	6514	46	192454	184718	76	3.28155
153129	134353	95	53961	48838	87	2989	2673	30	5289	5189	39	11459	10874	54	15420	14431	77	473274	452477	89	3.28357
220152	182893	101	108291	93867	95	3914	3384	35	9832	8599	52	18465	15835	79	24636	20049	89	666284	518267	100	3.28862
131056	124321	85	47799	46149	83	3206	3210	29	6832	6165	41	13209	12162	62	17234	15886	76	502867	438953	90	3.29064
392246	258014	172	224137	154312	154	7109	4898	48	16534	10022	76	32974	22164	128	44484	30813	148	1.04858e+06	803172	161	3.29669
78657	75565	81	42103	41030	78	1210	1218	11	2403	2550	28	4923	4513	41	7051	6879	46	196621	189426	79	3.30073
46669	46244	77	21506	21104	62	731	609	0	1197	1002	1	2246	2209	26	3278	2940	33	83581	83507	69	3.30174
136037	123582	89	72685	66538	87	2090	1742	25	5779	4693	47	10172	9212	57	14319	12367	69	383034	335856	86	3.30376
126528	114736	92	51892	47826	85	1919	1748	18	3147	2427	38	6449	6329	43	9156	7697	54	247062	226072	82	3.31082
131707	118884	87	57200	49643	85	1646	1484	18	4847	3886	43	8497	7421	53	11886	10450	65	332006	283904	85	3.31082
87185	82063	84	35035	33656	79	896	887	0	2017	2301	25	5091	4791	39	7119	6634	45	185438	179583	79	3.31284
158127	141174	100	118830	108472	89	2957	2630	29	6793	7021	44	13557	13144	60	18723	18058	79	496195	472717	89	3.32193
114390	103736	86	47842	43335	86	1800	1485	21	3584	3449	32	6545	6008	42	10581	9515	61	285540	262048	84	3.32597
48323	47326	81	23439	22872	63	578	566	0	1003	1135	14	1933	2016	22	2747	2790	28	84430	80703	71	3.32597
96735	91557	89	44082	42495	80	1872	1932	21	4197	3306	37	7767	7337	47	11203	10253	62	317266	284698	84	3.33
92955	89030	83	40963	38948	79	1288	1339	13	3017	3371	27	5856	5681	40	8211	7066	53	224502	215702	79	3.33202
190693	158383	101	70952	59941	93	2889	2397	29	6046	4768	48	12115	9602	62	16458	12991	70	433180	344318	93	3.33606
117844	110169	85	50572	47613	83	1378	1208	10	3931	3840	35	6388	6179	44	8742	7956	50	253851	241981	79	3.33606
275784	204280	116	142471	106793	111	4914	3799	38	11554	8640	65	22730	16235	87	31304	21487	103	823461	599495	110	3.33909
115997	107866	85	51557	48364	83	1573	1531	19	3288	2850	35	7100	6873	45	10189	10269	56	275774	263869	83	3.34212
176908	160083	97	93603	86234	91	4411	4018	35	9110	7446	57	17388	14936	73	22825	19804	84	598107	502137	94	3.34514
125317	112720	88	44041	40002	85	2186	1903	26	4248	3970	42	8225	7544	48	10069	9074	57	306127	265959	85	3.35019
37776	36630	74	18199	17930	55	559	420	0	1242	1117	9	1935	2272	24	2247	2296	27	72950	75605	71	3.3512
96293	92803	82	43217	41416	80	1435	1667	16	3209	2791	34	6057	6041	41	8491	8568	46	225686	216764	82	3.3512
223065	182565	107	139261	115869	98	4191	3325	34	8799	7263	58	18147	15159	75	25098	20575	85	695043	572245	100	3.35423
132148	117708	103	67687	62267	85	2300	2133	26	3932	3403	38	8533	7247	49	12711	10933	68	331018	285972	87	3.35524
135795	122816	88	58523	53212	87	2062	2070	22	4057	3316	37	8425	7692	54	11725	10737	59	334301	290637	89	3.35827
123253	109984	88	65925	60559	86	1786	1686	20	4087	3977	34	9186	8382	52	11725	10743	56	346661	299369	87	3.36129
114759	105686	87	63322	59423	84	2087	2179	22	4262	4142	36	8868	7978	50	13494	12369	66	346521	312506	83	3.36533
89731	87358	80	41365	40270	79	1212	1345	11	3343	3053	33	5140	5178	39	8460	7813	51	211987	211922	78	3.36533
123232	116263	87	97460	92935	87	3262	3280	28	7233	6709	45	13962	13646	70	20729	19628	79	566439	520524	91	3.36735
93532	87593	89	42295	40101	81	1398	1240	12	3161	3089	33	5506	5177	42	8278	8003	53	233663	226320	76	3.36937
109655	102779	83	46607	44145	81	1171	1207	12	3095	3040	32	6315	5846	41	8710	8738	51	235594	227958	80	3.37341
129880	120705	89	87751	83341	86	2702	2466	28	5879	5378	43	12085	11016	61	16085	13761	71	470325	403862	87	3.37744
188932	153294	95	102988	85803	92	3178	2408	33	6035	4784	46	12506	9539	64	16943	12665	74	456031	350173	95	3.38249
160306	147952	91	112486	104572	89	3406	3345	29	7070	6632	44	15084	14213	73	21101	19509	76	573823	501489	92	3.38653
110270	100762	88	48897	44211	101	1879	1420	19	4651	4021	41	8371	8019	52	11515	10808	62	344282	317017	101	3.38653
102444	93781	85	48908	44587	84	1638	1518	18	3205	3200	30	7064	6483	47	9347	8893	54	271878	254124	83	3.38754
279224	187216	121	141937	98121	118	5125	3721	44	10376	6771	60	21355	14403	90	30380	20742	110	808820	543253	116	3.3946
103651	96459	87	67149	61536	83	1624	1196	17	3553	3156	34	6412	5911	43	8879	8070	54	229254	208729	78	3.39561
51469	49224	73	14575	14516	49	667	647	0	1053	1261	10	2761	3073	28	3845	3913	33	101336	101302	69	3.39763
112279	104239	93	42629	39384	81	1787	1807	19	3990	3781	34	7361	6978	47	9157	8977	53	283067	269694	81	3.39864
89139	85487	81	41006	39066	79	1467	1281	13	2605	2532	29	6176	6055	44	8168	7901	45	230194	219412	73	3.40167
126797	115382	91	53056	48002	86	1448	1316	16	3301	2811	34	7820	6981	49	10355	8317	61	286733	256823	82	3.40268
125509	113288	90	52901	48463	86	2009	1877	22	4186	3676	38	9177	8243	54	12339	11542	55	334247	315853	86	3.40773
36018	35880	67	14442	14303	48	477	475	0	1341	1108	8	2106	2079	25	3752	3628	33	91727	90089	73	3.41681
119200	108471	94	55258	50272	85	1957	1876	23	4045	3663	34	7540	6916	48	11272	9679	62	297110	261371	87	3.41782
286571	190309	123	148236	102310	122	5238	3539	42	10439	7254	63	23033	15954	96	29487	20703	111	805950	580334	124	3.4259
40582	42113	51	18601	18976	50	602	566	0	694	964	0	2705	2576	30	2824	2961	29	91872	96131	68	3.4259
104010	99125	84	31740	30578	79	1370	1333	15	3340	3115	31	7246	7036	48	9208	9294	47	248270	241925	80	3.42892
203355	157602	105	74313	57204	96	3259	2578	31	7240	5791	49	13777	10575	71	19715	14495	82	550816	418151	99	3.43195
193104	154701	105	91612	75495	98	2913	2418	29	5679	4825	45	12602	9933	67	16742	13840	73	477006	372951	98	3.43195
116620	109339	85	46310	43968	81	2023	1704	23	4881	4227	40	10290	9501	55	12964	11279	65	368319	321346	82	3.43498
190359	153244	101	177357	140316	99	5173	3887	41	11757	7831	71	22782	17656	88	30783	23867	89	855228	645812	97	3.43599
62487	63038	75	21493	21101	62	819	672	0	1741	1790	21	3818	3735	35	5231	5111	39	155482	150874	71	3.437
92998	86217	84	30899	29641	80	1373	1145	16	3911	3270	42	6270	5848	44	9010	8054	56	252529	228744	84	3.43801
127755	117514	85	68885	62284	88	2242	1836	26	5065	3894	42	9554	8617	59	13222	11932	67	370467	338556	102	3.43801
174874	147347	99	75044	63798	95	2539	2205	26	5013	4286	41	12204	10200	62	17194	14039	76	460658	366214	96	3.44003
173849	151210	99	87778	76810	90	2564	1974	29	6501	5240	46	11149	9186	59	15786	13174	76	426291	341569	90	3.44003
132480	120086	89	83308	76694	87	1733	1514	20	4041	3670	41	8629	7718	55	12201	10020	64	331625	281628	90	3.44407
145432	131421	90	62243	56918	86	2304	1918	24	4397	3355	49	8299	7939	51	11653	10220	62	344214	313101	88	3.44709
147458	118280	101	54610	44019	91	2087	1805	25	4935	4715	39	9630	8519	52	12093	10518	63	334879	314956	89	3.45012
281808	203150	125	135591	105337	118	5217	3780	41	10987	8110	64	22599	16861	81	31030	23469	109	830526	623849	120	3.45315
94721	90041	81	45178	42893	81	1337	1127	11	2819	2610	31	6898	6284	48	7992	7756	44	254581	242841	81	3.45618
89832	86784	81	44738	43202	79	1688	1529	19	2556	2808	27	5563	5581	39	8439	7875	55	211478	204266	81	3.45719
200902	165633	104	89549	77009	97	2905	2552	30	6483	5596	46	14425	11543	68	20751	15963	91	568274	439390	98	3.46324
111084	104046	88	48377	45425	82	1470	1561	19	3250	3148	30	6261	5702	45	9197	8189	55	250416	239161	84	3.46425
135777	123177	88	57391	52575	87	2469	2099	27	4689	4515	38	9826	8404	56	13278	11661	67	386186	329846	88	3.46526
90989	85966	82	42208	39676	81	1370	1509	16	2759	2477	29	5832	5286	42	8775	7927	59	232132	219772	80	3.46728
180429	148920	100	86945	72748	94	2568	2242	28	5767	4923	46	12001	9826	61	16976	14039	70	491162	395428	97	3.47031
191216	165064	107	114549	99972	97	3695	3390	33	8998	7621	59	17027	15154	66	24906	21554	90	694496	599753	100	3.47637
177740	148826	94	93761	81020	94	2631	2616	27	6515	5298	48	12246	9868	68	17800	15254	78	500094	419149	98	3.47738
102376	94649	84	70999	65758	85	1711	1421	16	4201	3520	37	6780	6329	47	8888	8162	52	255333	241990	86	3.47738
132016	112137	105	87420	80274	86	3782	3482	32	8105	7456	49	17375	15161	76	21752	18187	80	593797	510746	92	3.47838
119204	110093	86	55829	50871	84	1412	1346	18	3515	3522	31	6053	5946	41	8365	7748	53	206405	193955	86	3.48444
144917	132629	103	76958	72024	86	2486	2485	25	5299	4369	46	11689	10800	60	15741	13786	72	451567	380748	91	3.48545
161126	137973	97	59167	50789	91	2449	2022	27	6070	4444	49	10337	8592	62	14402	12125	77	364365	297605	96	3.48848
113179	106528	84	48001	45018	81	1950	1801	25	4469	3624	36	7722	7181	50	11863	10626	67	312930	282692	86	3.49151
109154	99874	96	45485	43038	81	2072	2036	23	3755	3399	37	9381	8661	52	13107	12309	65	376019	332199	83	3.49353
95784	88496	86	40347	38324	81	1504	1269	13	2666	2530	28	6859	6230	44	8864	8410	50	255275	249252	80	3.49958
138360	127002	88	52347	48858	84	2585	2457	26	5156	4149	42	9793	9150	53	13004	12240	64	369445	344613	86	3.50564
121044	108946	101	65588	59673	85	1864	1577	20	4219	4004	39	7412	6723	45	9508	7959	54	293645	262506	86	3.51069
86049	85055	78	41586	40312	79	1380	1166	18	2121	2089	24	4959	4434	42	7557	7716	49	207641	200525	80	3.5127
126891	121040	86	95668	91811	84	2548	2511	25	5649	5240	40	11888	11539	62	16666	15613	75	437935	400773	89	3.51573
88413	84213	81	35520	33897	79	1122	1101	9	2665	2404	29	5266	5073	41	7090	6851	44	186633	180047	80	3.52381
122345	113818	86	48959	45807	84	2141	1877	26	4463	3712	39	8458	7458	50	12349	11349	61	343564	297163	84	3.52885
117512	109941	85	57943	55044	82	1936	1820	23	4508	4112	43	8518	8393	50	12609	11881	56	325525	314632	82	3.53188
48213	46227	74	21284	21083	60	478	422	0	798	1350	12	2578	2607	28	3958	3784	33	96844	98344	72	3.53289
165414	143015	92	49064	42010	86	2285	1978	25	5450	4793	41	8989	7640	55	11253	9418	59	324248	263812	89	3.53693
78338	72703	84	35094	33921	79	1094	1213	9	2021	1996	23	4127	4006	35	5739	6083	39	166295	163940	78	3.544
84194	79446	83	48427	46983	78	1498	1442	19	3633	3147	34	6950	6839	44	9389	9528	53	249031	241242	78	3.544
108565	98455	85	38065	33886	81	1351	1222	13	3778	3468	36	7258	6461	50	9432	7846	53	272048	243725	82	3.544
112280	105126	83	65572	60694	84	1688	1711	20	4284	4113	40	7680	7198	48	9616	8349	51	276676	252508	86	3.54702
187774	160910	96	87641	74707	92	3303	2980	31	6595	5664	48	13808	11577	66	20103	16753	82	523953	414118	95	3.55106
141094	121038	108	59237	49967	108	2322	2074	27	5420	4576	40	11047	9570	64	15569	13212	85	409212	340615	108	3.55106
86934	83740	83	36960	36215	78	1382	1283	16	2435	2297	27	4748	4688	36	5910	5861	39	186887	185817	76	3.55409
129249	114511	87	60232	52794	88	1438	1473	18	3989	3634	39	6698	6078	48	9456	8326	52	275334	242115	89	3.5551
128443	121159	83	71109	67732	84	2270	2118	26	5298	5031	41	10205	9497	55	14468	13034	69	416469	368689	86	3.5551
134856	121842	91	61491	56033	86	1776	1790	19	4444	3960	38	8162	7480	52	10775	9103	55	314193	295926	83	3.56216
154085	131662	97	65374	55626	90	2658	1970	29	5558	4377	46	9991	8278	58	13175	11288	62	402407	329525	93	3.57428
84698	80334	81	42977	41866	79	813	939	0	2504	2536	27	4787	4763	35	5652	5118	42	169482	166119	77	3.57529
144258	127501	104	63921	57964	87	2343	2164	25	5759	4975	43	9044	7845	52	13639	12813	58	340402	284885	89	3.57932
171178	151266	91	78783	69557	90	2507	2205	27	5637	4838	46	11912	10061	60	16545	13818	82	448983	352996	92	3.57932
219139	172532	103	96845	78869	99	3858	3380	34	7582	5403	50	15670	12326	73	22360	17081	87	657663	502981	102	3.58134
84000	80707	87	35133	34043	76	1125	1147	10	1907	2419	25	5296	5350	38	7194	6766	48	209331	207934	79	3.58437
113136	104047	83	49797	46000	83	1645	1243	19	3467	3118	30	7048	6507	52	9762	9564	50	289655	279352	81	3.58538
112567	108478	86	91307	88259	83	2690	2586	26	5595	5086	46	10893	10003	58	15083	14123	64	423245	376893	83	3.58538
166593	134938	96	66074	54863	94	2285	2164	23	4421	4452	39	10454	9609	53	14961	13191	72	410614	391191	88	3.59447
121857	108444	102	46975	42115	102	2058	1797	24	3940	3541	38	7982	7323	46	10638	9706	56	298796	270304	102	3.59447
155070	134814	91	52451	44454	87	2325	2079	26	5615	4504	46	10368	8700	57	14128	11812	69	384325	319243	84	3.59547
137485	122272	89	55214	48202	85	2180	1849	26	4191	3864	39	8361	7394	50	11033	9463	58	309569	273561	86	3.59951
142287	129281	88	63670	57679	87	1716	1562	19	4544	3763	43	8896	7484	55	12259	10875	69	331671	285040	87	3.59951
97181	91990	93	44367	42287	80	1444	1400	16	2752	2295	30	6075	5933	42	8060	7407	55	245252	234195	77	3.59951
69401	66502	78	31227	30620	76	735	906	0	1610	1331	23	3489	3519	31	5016	5245	38	143391	141846	74	3.60355
130690	114304	99	63905	58010	86	1882	1846	22	4306	4055	37	9316	8074	53	12093	10143	71	347349	311980	84	3.60658
198753	176212	94	77206	69102	91	4066	3650	33	8933	8138	54	15701	12823	71	23174	19140	84	611084	480943	95	3.61062
94225	86671	86	39518	38088	81	1134	1154	9	2786	2630	28	5559	5320	41	7693	7227	52	217437	212549	83	3.61263
132085	124118	90	82250	77034	84	2473	2373	23	5274	5001	42	8991	8059	51	13514	12407	63	393579	340112	87	3.61768
98717	91773	97	39174	36813	81	1170	1053	9	3185	2517	35	6286	5739	45	7035	6366	44	230412	211338	80	3.61869
199557	155358	103	112332	90661	100	3506	2821	35	8820	5983	60	15369	11430	70	21642	15840	87	590150	458726	100	3.63181
185813	152261	103	110699	93665	96	3401	3009	33	8107	7027	53	13558	11503	65	17983	14409	78	486399	380239	97	3.63484
182979	148974	96	81886	65893	94	2998	2834	29	5657	5073	41	12479	10270	61	16594	13744	69	475326	399346	96	3.63989
115959	109854	90	41501	39481	82	1853	1525	19	3623	4033	31	7476	7431	48	11167	10180	66	279797	264749	85	3.64191
112464	105098	85	55924	52395	83	1948	1729	22	3696	3133	37	7740	7297	49	10666	9896	57	278623	263977	85	3.64897
105265	97783	84	40660	38646	81	1801	1641	19	2890	2855	26	6349	6055	46	8097	7664	47	250096	238269	81	3.65099
186092	158434	106	56261	48123	89	2881	2645	29	7181	5829	50	11184	9358	64	17587	14713	78	449411	367370	89	3.65402
126085	111399	89	76290	68172	86	1862	1910	22	4077	3833	38	8190	6941	52	12515	11252	61	347498	300188	85	3.65907
145902	137081	85	96207	91872	85	3524	3587	31	8143	7682	49	16600	15939	72	20877	18849	79	582772	504966	87	3.65907
72462	71965	78	31569	30768	77	1421	1373	14	2397	2507	28	4578	4600	35	7114	6355	49	191602	183233	79	3.66411
93943	93784	78	44247	42033	80	1759	1601	22	3808	3739	31	7272	7075	44	9439	9047	49	283312	273505	82	3.66512
99914	94744	83	46162	44806	82	2019	1771	23	4196	3843	38	7209	6726	46	10447	8918	59	273138	245128	86	3.67017
115433	109634	83	51757	49092	82	1738	1576	21	3940	3675	41	8112	7802	50	11735	10853	61	311239	300477	84	3.67421
54560	52893	79	24205	23714	73	603	684	0	1234	1325	11	2810	2869	28	4259	3803	37	105093	103275	72	3.67623
92272	86917	83	44456	42902	80	1073	1036	5	2832	2464	27	4797	4629	39	6599	6427	44	197827	196831	79	3.6843
77862	74394	82	30955	30065	77	1081	1010	3	2059	2160	26	5163	5041	37	6082	6072	41	194343	191295	76	3.68531
91840	87862	83	39959	38404	79	1455	1350	15	2718	2310	30	6298	6189	42	8625	8230	58	226986	215695	78	3.68632
56450	54969	77	24886	24221	73	597	675	0	1526	1494	15	2544	2626	27	3784	3728	36	110414	111664	74	3.6944
149337	128013	94	64348	54941	91	1804	1788	20	4922	4036	47	9295	8166	52	11199	8874	59	326930	271022	94	3.70045
97768	92794	83	51531	50206	80	1559	1590	20	3163	2785	34	6432	5648	41	9333	8991	52	270254	264099	85	3.70247
119296	110518	86	54362	49454	85	1599	1345	18	3977	3903	35	7151	6829	46	8794	7906	51	255991	236853	87	3.70449
147303	128038	90	52715	47493	88	2186	1805	25	4860	3789	40	9650	8727	54	13263	11755	60	340283	287444	91	3.70954
160665	141271	93	94749	84163	89	2594	2130	28	5370	4584	41	11871	10029	62	17032	14085	76	471285	392856	92	3.71055
95735	88947	81	36567	35027	80	1218	1160	13	3577	3251	33	5946	5870	42	8553	8307	49	234002	223905	81	3.71559
122100	107731	87	44646	40193	85	1681	1693	20	4107	3671	38	8082	7316	52	11755	10750	55	314114	280637	83	3.72266
120849	110873	92	47344	45108	82	2893	2597	28	5862	6198	40	12276	11720	54	16301	14561	66	436383	407994	84	3.72367
94197	89566	81	40029	38046	80	1292	1277	14	2941	2968	30	5288	5032	40	6618	6221	44	191934	187170	78	3.72569
46923	45095	76	24580	24339	72	661	563	0	915	946	0	2035	2148	24	2246	2259	26	83842	82064	71	3.7378
218861	186283	104	142073	124297	101	4885	4246	36	10720	8766	61	21596	17744	87	29754	24103	95	795047	624849	103	3.74184
78447	72820	84	32610	31491	79	1207	1287	12	2154	2405	26	4736	4771	39	7097	7069	42	202390	198468	78	3.74688
137097	115960	93	54482	45851	89	2049	1530	24	4359	3679	39	7671	6223	51	11540	9559	64	322199	274687	85	3.74789
108571	101510	87	47473	44619	82	1540	1682	16	3221	3059	31	7540	6914	46	9683	8388	59	258291	236281	83	3.76001
96497	90208	87	37388	35509	80	1313	1358	13	2939	2736	29	5528	5272	39	8557	7523	60	239219	230735	83	3.7701
158914	148947	89	76820	71893	87	3115	2672	33	6452	6052	43	12290	10917	63	16438	14979	67	493034	427534	88	3.77313
166629	145544	92	60618	52463	91	3142	2697	30	6606	5196	51	13778	11445	67	18502	15154	81	498797	415321	90	3.77717
126046	109045	90	56733	48482	88	2083	1368	25	4219	3913	39	7209	6744	47	10394	9419	57	288568	248671	84	3.7812
164675	143442	91	79281	70301	90	2793	2498	28	5722	5067	41	12166	10939	58	16622	15089	79	451068	433957	90	3.79231
132348	111998	91	58763	49394	88	1824	1534	19	4139	3487	39	7131	5910	47	9503	8326	55	273645	230402	89	3.79332
68665	64940	83	27278	26568	76	908	911	0	2217	2589	23	3861	4073	33	5509	5699	38	146468	147997	78	3.80038
152109	140186	98	73050	69085	87	3126	3086	28	6512	5940	46	13613	11802	73	19121	17596	78	511567	433369	90	3.80139
109815	103064	90	54654	51727	81	1645	1620	18	3863	3950	36	7493	7335	48	10881	10078	57	287103	274293	83	3.80543
145214	130705	89	63547	57855	87	2395	2258	26	4599	3905	41	9726	8805	53	14077	12576	68	386871	323363	86	3.8125
127744	114165	87	56723	50286	85	1941	2025	22	4208	3464	40	8602	7608	53	10808	10049	58	303557	262954	86	3.81956
183807	153148	105	63696	54642	96	2477	2138	28	6167	5637	42	13206	10785	67	15472	12991	75	448950	369314	96	3.82057
171376	138521	96	58552	47448	93	2513	2026	27	5052	4331	40	10041	8361	57	13701	10886	73	361570	296550	95	3.82663
157226	135214	96	47776	40622	88	2068	1910	25	4708	4409	38	9495	8353	56	13982	12014	64	355317	303206	91	3.83167
241073	188705	116	114954	89827	102	4798	3882	41	10878	8373	57	19878	15480	76	28739	22212	95	774482	594034	103	3.83369
106042	97704	94	37313	34966	83	1552	1645	17	4290	3830	36	7913	7067	50	11305	9757	59	325551	290799	84	3.8347
122515	116376	94	63667	61218	83	2337	2207	26	5916	5617	42	10750	10478	52	15201	14488	65	420742	391869	85	3.8347
197324	168167	96	100151	85764	95	4355	3326	38	9911	8436	61	21207	18396	85	27792	24276	89	748114	645412	99	3.84177
129845	114428	91	76293	69517	88	1761	1747	22	5176	4765	43	9033	8159	54	11743	10085	60	322981	290350	84	3.8448
118499	108382	86	55114	50040	85	2110	1882	23	3502	3244	39	7548	7151	47	10456	10228	53	321674	300958	83	3.84681
28757	28355	69	16577	16409	50	205	434	0	809	690	0	1305	1187	13	2253	2192	26	58871	59463	64	3.84681
137870	123939	97	60637	55688	87	2430	2202	26	4764	4507	41	9393	8190	54	14069	12595	68	394095	344945	92	3.8559
221620	176600	105	98733	78193	98	4047	3114	38	8928	6129	57	17219	12468	73	22532	17250	89	614990	464722	100	3.85994
98956	92646	85	37138	35447	80	1300	1188	11	2982	2749	31	5943	5680	42	7226	7137	47	222897	215842	85	3.86599
210861	183671	96	127041	113034	95	4538	3992	36	9279	7431	52	18314	15578	83	26604	21776	89	714120	567176	111	3.86599
158816	141313	91	65867	60532	86	2950	2370	30	5222	4745	40	12099	10618	58	17309	14891	71	451202	386037	92	3.86599
107151	99479	84	47756	45168	83	1576	1630	16	3394	3083	33	6586	6282	46	9359	9214	54	287135	284468	83	3.86599
198412	166291	100	85100	71564	94	3040	2834	30	7578	5907	66	14451	12016	65	20338	16257	87	570413	442911	97	3.87003
141777	123890	89	57981	50885	88	2325	2169	23	4957	4068	43	10826	9050	57	13898	11359	67	394344	330013	90	3.87205
218101	173787	100	113114	93836	100	3913	2996	35	8023	6150	56	13314	10838	68	17219	14169	75	489611	399242	100	3.89224
79916	76664	87	40125	38326	80	1021	998	0	2348	2433	26	4257	4363	35	6809	6694	46	170404	162473	83	3.89628
92612	87707	80	44838	42745	79	1087	1017	3	3340	2883	32	4619	4343	37	6693	6830	43	185783	181046	78	3.89829
120528	109071	87	53564	48580	84	1819	1498	16	4238	3616	37	9104	8376	56	12455	11070	66	325393	304181	86	3.90233
121969	114667	84	55127	51879	83	2503	2282	25	4882	4429	38	9880	9351	53	14668	13256	68	397051	369908	86	3.90637
88556	85913	81	25718	25034	77	1570	1539	17	3646	3567	31	6564	6575	43	10639	10456	56	290129	284550	82	3.91041
103279	93940	89	59968	54904	83	1416	1373	16	3656	2878	39	6353	5820	46	9153	7950	59	237821	220687	85	3.91949
110687	101353	87	47703	45294	82	1490	1420	17	3372	3041	36	5528	5159	41	7851	7541	49	223354	210704	85	3.92555
84223	80485	80	39564	38733	78	1181	1085	9	2238	2166	27	5039	4694	38	7221	6687	49	195616	189137	82	3.92555
97047	91224	81	41314	38950	79	1224	1346	14	2592	3008	28	5517	5428	41	7114	6878	44	218352	208850	81	3.9316
86019	81870	83	35314	34256	79	1220	1206	14	2576	2784	26	5495	5457	39	8036	7466	44	226044	223617	83	3.93261
123230	117566	84	61232	58907	83	2592	2530	25	5331	4847	41	9956	8929	52	14879	13577	71	415441	373001	90	3.93564
260176	178345	125	140931	97994	110	5692	3976	45	11767	7781	61	22460	15368	89	30124	21716	103	854450	610718	112	3.93968
96560	90284	83	61939	59005	81	1889	1626	23	3480	3126	34	7404	7087	46	8909	9039	51	262456	261499	78	3.93968
142712	128670	95	64065	58442	87	2059	1664	26	5396	4353	45	9234	8233	53	12477	11009	64	351684	306286	82	3.94069
93299	87283	83	41539	39194	79	1241	1284	13	2699	2481	28	5898	5452	43	7896	7306	55	222307	209251	77	3.94574
187685	161874	97	78681	70591	91	4110	3308	36	9210	7819	51	19195	15637	84	26329	21794	85	756225	611628	96	3.94675
168013	146349	93	87486	77363	91	2305	2157	28	5305	4762	42	10232	8982	56	13303	11398	62	385623	330844	91	3.94876
82096	80514	80	40853	39642	78	1101	1085	8	2378	2448	27	5555	5260	41	6982	6384	44	223767	218102	80	3.95987
94967	89587	85	16150	15780	49	1117	931	0	2713	2642	29	7264	6815	45	9414	8825	51	255205	242248	84	3.96088
131629	116832	88	68567	60594	88	2493	2117	26	4567	3850	38	9561	8523	52	12510	11303	67	359459	301632	88	3.98006
130742	117194	96	53959	48021	86	1712	1532	19	4645	3899	42	8607	7820	50	13268	11828	62	355856	311805	89	3.98006
96925	92362	80	42661	40679	81	1524	1316	17	3086	2673	34	6507	6044	48	8903	8218	53	255832	249308	81	3.98409
110244	103518	85	61674	58842	85	2852	2636	27	5612	5512	38	10936	10431	56	15848	14976	66	431687	398916	87	3.98712
153853	133197	94	66788	58439	89	2166	2132	25	4938	4111	39	10094	8680	55	14329	11617	72	400754	319075	92	3.98813
104912	100368	83	52297	49693	81	1532	1222	15	2906	3155	33	7072	6817	46	9088	8696	46	261242	247886	80	3.98813
233306	191173	102	112697	90477	100	4462	3534	37	10164	8061	60	19494	15563	79	25737	20492	91	741145	567727	99	3.98813
102561	95788	90	45918	44127	81	1557	1424	18	2803	2882	30	6175	5795	43	8455	8042	48	229712	224242	83	3.99621
150361	134063	95	55022	49585	86	2300	2150	26	5901	5116	48	11875	9732	65	15639	13840	68	422997	357793	90	3.99822
166570	141174	93	76671	64299	92	3191	2450	31	6205	4862	51	12042	10512	56	15793	13218	72	445183	378823	89	4.00327
121697	112665	86	58016	54403	83	2569	2362	27	5803	5258	46	12137	10571	62	17142	15358	75	492073	422270	83	4.00428
118932	110720	89	55592	51914	84	1714	1677	20	4584	3684	47	7738	7021	47	9640	8373	54	290717	272948	79	4.0063
164655	140140	94	64470	55147	91	1820	1578	21	5446	5036	41	10311	8759	55	15203	12500	73	388984	320558	94	4.01538
82203	80942	77	36007	34611	78	1111	1107	9	1845	1883	20	4606	4317	40	5872	5499	43	188400	185246	77	4.0174
108432	100940	94	50550	48613	83	1649	1531	17	3425	3865	30	7402	6873	47	9795	9443	50	289806	274772	83	4.02043
156136	127405	95	64614	52109	93	2038	1614	21	5140	4080	42	8599	6953	53	11907	9873	63	332078	283094	93	4.02447
159598	135496	100	68782	58284	91	2311	2166	24	4918	4327	47	10654	8774	61	13781	11640	65	406053	331914	91	4.02548
157291	137966	94	55415	48883	89	2288	2229	23	5043	4634	42	11135	9101	62	15290	13767	65	394300	327342	94	4.02649
112824	103226	85	45008	41089	84	1549	1461	18	3535	3516	33	7440	7237	48	10184	9556	60	292184	271105	82	4.03053
213601	173089	98	97697	80178	97	3159	2739	31	6194	4638	46	13395	10608	66	18312	14312	74	468286	380991	96	4.03053
122102	113318	85	43348	41276	82	2309	1848	26	4403	3896	37	8874	8181	52	12554	11498	56	353324	342186	80	4.03153
85097	80543	87	36334	35218	78	1344	1347	14	3397	3621	29	5030	4976	40	7240	7381	43	197634	196875	75	4.03759
119841	113554	83	82331	79135	83	2666	2385	25	6230	5440	44	12141	11168	60	16651	15827	69	434495	390385	81	4.03759
55838	54118	77	28303	27505	75	912	838	0	1088	1502	17	2846	2724	30	4389	4600	35	115316	116682	70	4.0386
96146	91154	84	39446	37211	80	1195	945	0	2867	2546	27	4362	4247	33	6634	5370	47	179017	176310	79	4.04264
100315	95105	92	46562	44835	81	2067	2048	21	3692	3219	37	7969	7426	52	11898	11214	61	318000	283695	85	4.04567
115138	109651	84	61845	58470	83	2761	2415	27	6003	6492	40	11581	10839	59	14714	13161	63	414499	355030	99	4.04567
141394	128953	89	54851	50567	86	2263	2058	22	4688	4278	39	10313	8719	62	13629	11489	65	359046	301020	89	4.06182
223462	173005	109	111991	88518	103	3652	2979	31	7075	5136	49	13832	11040	68	19003	14221	88	516716	386287	101	4.06686
112918	106635	92	54611	52477	83	2212	2182	24	4418	4312	35	9466	8807	56	13095	11798	65	351355	325463	80	4.06989
35387	34656	77	16249	16193	50	461	454	0	926	757	0	1801	1735	22	2139	2155	24	64988	62250	72	4.082
154244	130478	93	80304	68801	91	2201	1757	24	5017	4140	41	9809	8162	61	13201	11693	62	350608	300469	94	4.082
90756	87401	82	39409	37957	79	1604	1273	18	2855	2841	28	6268	6113	43	8719	8229	48	229827	228514	85	4.08604
69426	65373	91	26103	25036	76	2447	2419	27	6087	5996	41	8704	7899	50	5195	4887	39	159598	160942	78	4.08806
110083	103499	83	41590	38878	81	1578	1578	18	3916	3997	34	8110	7724	49	10432	9000	59	284804	256356	84	4.08806
46615	44542	75	17330	17181	52	471	542	0	1231	929	0	1923	2126	22	3175	3344	30	93955	96065	73	4.09008
100437	95193	89	43390	41447	80	1409	1376	15	3550	3538	31	7058	6348	53	9720	9108	55	262593	250583	81	4.09008
119427	110158	84	60990	56623	84	2111	1995	22	4451	3431	43	7898	7318	52	11168	9968	60	314839	273117	84	4.09109
86947	84321	81	42941	41472	79	1370	1179	12	2988	2706	31	5866	5750	43	8248	7559	49	233284	225590	81	4.09109
99225	92872	87	41278	39586	80	1752	1866	21	3741	3699	36	6863	6618	45	10007	8990	57	274388	263356	81	4.09614
98439	92311	85	43206	40634	80	1836	1628	19	4065	4048	35	6972	7017	50	10236	9815	56	267950	252261	79	4.09816
106644	100334	87	49372	46685	80	2238	2190	24	4089	4002	38	7553	7137	46	11207	10487	55	316972	277537	80	4.09916
107479	100226	85	45156	42181	82	1739	1493	19	2749	2490	28	6798	6278	44	9244	8843	54	266183	256989	78	4.10017
118511	106288	85	48077	42141	85	1646	1473	18	3793	3431	35	7540	6664	48	10183	8587	64	302807	275720	86	4.10522
130350	118359	88	76523	70647	86	2008	1717	23	3263	3072	34	7134	6549	46	11070	9993	61	307566	261112	86	4.10522
153347	129092	93	55120	47067	90	2259	1797	29	5084	4572	42	9441	8505	51	14230	12579	69	392533	371869	89	4.10623
97756	94300	81	40952	39275	80	1460	1442	15	3634	3688	32	6428	6203	43	8727	8259	48	242213	236987	81	4.11733
137873	124978	101	42866	39412	86	2339	2084	26	5537	4908	40	11070	10072	54	13528	12108	61	375273	337897	88	4.11935
110196	101145	86	42698	38997	82	1765	1859	19	3845	3121	40	7491	7025	46	10079	8450	59	285188	254302	87	4.12137
93997	88512	83	39019	37236	80	1601	1354	15	2834	2588	28	5690	5888	41	7241	6797	46	230671	217893	80	4.12642
39401	37976	73	19130	18938	54	371	359	0	909	1140	7	1766	1974	22	2806	2791	31	80115	81700	69	4.12642
81305	77180	80	33643	32511	78	1161	1086	7	2119	2239	25	4994	4953	38	5839	5906	42	188583	181667	77	4.13146
128269	116556	87	53160	49505	84	2189	2193	24	4668	4093	36	9444	8967	58	12865	11032	60	346170	327390	82	4.13247
135608	119981	90	51234	45309	85	1875	1751	21	5162	3953	47	8937	7675	53	11052	9132	57	344799	296702	90	4.1456
125596	116003	88	65850	61708	85	2506	2085	27	4055	3554	42	8434	7589	55	12912	11640	71	341456	295175	89	4.14762
106322	98034	98	47631	44168	83	1571	1319	18	3148	2703	32	6568	6119	45	8854	8092	50	235287	223808	79	4.16074
168725	142348	96	58944	49438	93	2846	2206	29	5877	5673	43	11864	10241	58	16018	14108	71	444869	376334	92	4.16175
185150	156317	96	78004	65902	93	3189	2609	33	7825	6467	54	13555	11110	67	19264	15708	85	542115	435014	93	4.16276
130732	118343	102	54520	50122	85	2220	1953	25	4645	4594	38	8826	8051	51	12050	10756	61	322885	281520	86	4.16478
130532	115850	88	60041	53613	87	1704	1529	19	4533	3870	40	9477	8574	53	12476	11474	66	357860	321766	87	4.16679
147842	132992	94	60467	55030	88	2585	2502	26	5027	4502	42	10371	9053	57	13962	12225	66	387117	328239	95	4.1678
124952	114226	89	54004	50220	85	2169	1976	25	4212	3841	36	8611	8159	52	12436	11865	61	345428	321523	85	4.17285
108813	104177	85	67186	64729	83	2608	2403	27	4562	4062	42	9998	9440	54	15130	13744	77	428822	379768	85	4.1779
155953	138505	88	65214	59830	87	2743	2364	27	7026	5316	46	11692	9653	64	15935	12666	71	435869	363515	90	4.1779
27671	27869	70	15134	15272	49	545	408	0	400	510	0	1193	1163	8	1715	1717	19	52954	53773	64	4.18294
121282	110503	87	44008	40149	83	1946	1873	21	4192	3806	38	9353	8408	53	12099	10734	65	346283	306254	89	4.18496
161615	143292	90	57610	50046	88	2468	2436	24	5456	4935	41	9688	8600	54	14408	11897	67	381446	327752	87	4.19203
129895	112847	96	56432	49732	88	1866	1609	22	3609	3226	34	7929	7071	49	11769	9628	59	293448	251588	86	4.19405
92460	87562	82	43509	40786	81	1403	1064	8	2564	2826	27	5718	5601	41	7433	7461	44	224014	213791	79	4.19809
169844	153523	88	71919	66085	87	2980	2775	29	6806	5516	53	12460	10289	62	15871	13884	74	431336	352278	90	4.20111
99100	95163	82	45208	42948	80	1440	1357	16	2825	3142	29	6964	6525	45	10175	9809	57	280718	270287	83	4.20414
121482	112168	91	48962	46684	83	1870	1824	21	4333	4160	36	7882	7493	49	9673	9829	51	282967	269410	84	4.21121
128136	111891	88	52636	45274	86	2077	1856	21	4604	3898	43	8980	8045	54	12430	11419	59	342526	306075	85	4.21121
137695	125980	89	58018	52970	86	2364	2188	27	5103	4878	40	11140	10504	58	13911	12918	63	403042	378391	88	4.21424
87338	83560	79	41004	39507	80	1395	1584	15	2861	2601	28	5436	5258	40	7734	7287	47	226587	223349	80	4.21625
60684	59690	77	26112	25507	74	1085	1067	7	1053	1267	12	3756	3501	35	5323	4845	39	134445	134030	71	4.22029
175750	147919	96	72541	60841	91	2611	1821	29	5080	4047	41	11043	8693	60	16314	13144	75	456911	367123	91	4.2213
133062	122993	88	91006	84909	86	2345	1899	27	5457	4168	46	9179	8326	50	12652	11417	63	351023	301953	86	4.22433
155868	136028	91	53017	46421	89	2309	1938	25	5450	4609	44	9977	8671	60	14349	12078	64	375098	331593	87	4.2324
96458	92514	82	42154	40242	80	1189	1103	13	2708	2525	27	5439	5423	39	7800	7474	49	228233	219393	81	4.23644
55856	54060	90	16326	16225	51	518	559	0	1076	1233	11	2745	2547	30	4114	4084	36	106259	108510	72	4.23745
205523	155752	104	103043	79392	97	3299	2596	34	7075	5327	59	14766	11235	73	18592	14915	75	552823	413676	98	4.23846
153813	120654	104	81825	66852	92	1997	1798	24	4698	3567	42	8575	6828	55	10754	8266	62	306982	248203	93	4.24351
118373	111679	84	54867	52377	82	1958	1863	22	3223	3162	32	7259	6803	48	10354	9422	57	289294	273976	82	4.24755
131507	116062	98	47921	42534	85	2358	2037	25	5362	4548	42	8623	7379	55	11931	10840	62	319967	279455	85	4.25259
87410	81113	87	38439	36992	79	933	1152	8	2071	1640	24	4884	4726	36	6831	5914	48	184037	181719	76	4.25562
82186	79627	78	38788	37463	78	1020	1116	9	2329	2109	25	4460	4339	38	6435	6480	43	183676	183325	73	4.25865
140187	122642	93	50882	44637	88	1969	1808	23	5280	4209	41	9557	8165	53	12643	11796	56	373762	324924	88	4.26269
104885	101146	82	46314	44163	81	1769	1753	21	4092	4335	33	7770	7667	48	11141	10712	58	315291	304756	81	4.26471
126159	118820	86	46690	44137	83	1758	1477	20	3662	4064	35	8551	8068	47	12010	10389	62	330012	308428	84	4.26471
169056	149464	93	129586	115319	93	2946	2749	29	6970	5862	49	12768	11194	60	17001	13884	80	455450	368282	92	4.27177
213683	176521	102	116051	95941	98	3981	3400	36	10132	8641	55	17364	14506	73	25219	19502	85	684291	543632	105	4.2748
30089	28865	69	15646	15438	51	728	622	0	1019	957	0	1540	1591	20	2541	2463	25	65486	68904	68	4.2748
88819	82821	93	37287	35579	79	1330	1197	14	2039	2482	22	4402	4586	35	6807	6435	48	185553	184285	78	4.27682
200432	165685	99	85403	73519	96	4640	3759	36	9748	9051	57	19502	18181	74	26935	24060	89	708279	662294	95	4.28187
101727	95493	83	45144	42472	80	1669	1634	19	3628	3383	33	6924	6886	44	8905	8345	47	231120	227086	79	4.28489
116538	105432	86	67912	61503	85	1690	1549	18	3223	2800	29	5707	5250	42	6971	6493	48	219276	195027	79	4.2859
139148	123720	87	65814	57574	86	2156	1645	25	4524	4110	38	9936	8571	52	12625	11254	62	382192	333942	85	4.28792
119751	111134	86	71573	66651	85	1690	1371	18	4164	4103	36	7754	7290	48	11110	9545	59	294284	263197	100	4.28792
158412	145399	90	77707	72810	86	3682	3294	33	7222	7373	44	15987	15729	68	22245	20642	81	595519	540188	93	4.29701
144746	133020	89	61256	57242	86	3424	2919	31	5415	5277	39	11572	10261	60	15253	13193	73	430241	371424	88	4.29802
33084	33444	60	15432	15333	49	628	488	0	1130	1214	13	1920	1966	22	2855	2733	29	74116	73543	69	4.30003
112737	104885	85	38588	36307	82	1681	1748	18	2862	2926	32	7212	7016	43	9046	8420	55	259390	244109	88	4.30811
73915	70352	92	28329	27146	77	1024	1090	7	1226	1460	16	3968	3846	35	5741	5570	41	160466	152933	93	4.30811
50910	48649	79	19878	19947	57	699	740	0	1145	1343	13	2661	2579	27	3127	2951	31	100000	100262	72	4.30811
44693	44641	75	14698	14700	49	765	641	0	1358	1240	12	2598	2536	26	3769	3673	37	92735	95014	73	4.31114
92832	87852	82	39459	37613	80	1474	1594	17	2406	2461	32	5292	5391	38	7801	7222	48	212173	203625	80	4.31215
77360	74625	79	32650	32145	77	1254	1060	9	2497	3210	27	4395	4228	37	5879	5894	38	189911	187168	80	4.31215
162617	139363	93	78593	66757	92	2013	1876	24	5404	4535	42	10701	8772	60	14887	11698	74	418209	341528	96	4.31316
91201	86013	85	29413	28767	78	943	1147	9	2519	2626	27	5170	5431	38	7497	7197	50	216494	219279	81	4.31417
146056	134516	88	47605	44350	84	3044	2498	31	6041	5534	45	11080	9672	63	16711	14416	78	428319	366316	86	4.32224
247936	174890	108	123480	88616	105	4238	3056	39	10070	6973	58	18749	12876	79	25351	16178	96	712445	486570	103	4.32527
126756	113909	90	84041	76249	87	1933	1837	22	4845	4137	43	9736	8637	57	12837	11975	73	376598	344280	85	4.3283
135177	124909	86	58462	55223	85	1922	1791	24	4714	4353	39	9764	8975	56	13906	12955	71	392835	340157	90	4.33234
131305	120409	90	52061	47895	85	2043	1895	25	4083	3645	39	8215	7721	50	11204	10045	56	320781	303660	87	4.34041
91628	87676	80	43287	41517	80	1019	1156	8	2499	2934	26	5085	5145	40	7825	7686	49	210003	202501	81	4.34041
91778	87709	82	40504	38653	80	1226	1167	12	2122	2345	26	5529	5468	40	8240	8110	49	223975	213486	82	4.34142
85997	82727	81	40881	39115	79	1129	1504	14	2277	1980	27	4257	4176	35	6592	6070	47	179800	173245	80	4.34445
109914	101983	85	47271	44589	82	1489	1549	16	3394	3119	32	6577	6237	45	9208	8974	54	245004	236824	79	4.34748
120819	109693	85	64190	57386	85	1797	1886	20	3867	3716	35	8357	7329	57	11547	10435	63	330764	291888	89	4.34748
44207	41977	82	22473	22497	60	594	570	0	1153	994	0	2268	2376	25	3039	2816	29	90690	90399	69	4.34849
176048	145517	96	62436	51090	93	2581	2158	27	6104	5420	45	12214	10178	60	16101	13153	67	495710	408253	93	4.3505
125762	109882	88	56881	48878	88	2275	2217	25	4262	3578	38	7903	6993	52	11634	10589	55	310275	275876	88	4.36161
127219	115487	97	47844	43177	84	1717	1436	16	4071	3692	35	7754	7135	46	10329	8545	65	268388	231771	93	4.36867
100247	93626	85	49931	47081	81	1722	1833	18	3971	3262	34	6924	6594	45	9057	8509	59	247019	223757	85	4.3717
125391	110472	102	51690	43686	93	2079	1690	24	3878	3372	35	8463	7081	60	11144	9847	63	310186	269950	102	4.3717
159047	143878	97	111252	103848	88	3474	3227	32	7768	6956	53	14493	12676	72	20667	17377	82	576203	484306	93	4.37776
31425	31653	72	17567	17635	50	572	581	0	374	432	0	1344	1504	17	2176	2128	27	66107	66362	69	4.37776
113703	108817	82	54717	52007	80	1742	1403	20	3839	3820	34	8684	8153	51	12418	11165	62	330710	291660	83	4.38079
106186	102027	82	50188	46921	82	1548	1365	20	3138	2955	32	5827	5842	41	8813	8550	46	235449	230810	78	4.38079
116522	112516	84	60590	57972	82	2294	2248	27	5390	5026	41	10514	9823	53	15396	14613	74	420426	382996	83	4.38381
114884	106779	84	53146	49936	83	1770	1590	17	2543	2337	27	6819	6257	48	9224	8726	53	250147	233943	82	4.38381
143761	123030	95	49398	42746	87	2277	1880	25	4880	4483	39	9349	8198	55	11493	9527	63	342537	289934	89	4.38684
116155	88940	92	140746	111477	94	5243	3960	40	11521	8644	63	24614	19163	84	31431	23755	86	868348	662405	95	4.38886
175496	136773	96	86014	69589	95	2614	2328	28	5256	4339	44	9565	7841	53	14338	12246	68	371596	341759	92	4.39088
84258	81196	85	33623	32503	79	1575	1575	18	2811	2835	28	5251	5226	40	6897	6820	42	202413	197769	80	4.39391
114138	104920	85	48956	46017	84	1755	1483	18	3751	3498	34	7292	6910	46	10260	9784	54	274401	254129	86	4.39492
78336	75868	78	28451	27879	76	1194	1136	10	1993	2112	25	4634	4440	36	5876	5944	40	172569	170214	78	4.39896
171632	138148	113	50365	39660	110	3139	2287	33	5699	4822	49	11577	9338	66	15533	12350	79	415481	331115	113	4.39896
145570	130634	89	77041	69939	87	2315	1884	26	4269	4328	37	9274	8426	54	13298	11085	63	337093	278716	89	4.39896
105901	99061	99	39878	38227	81	1525	1564	18	3195	3404	31	6059	6000	41	8798	8449	51	221370	210968	84	4.40097
148459	136666	94	64630	59769	86	2446	2431	23	5779	4911	45	12097	11020	59	15928	14565	68	461730	382168	103	4.40097
90316	88020	81	30307	29748	77	1326	1299	14	2675	2466	31	5074	5081	38	7017	6280	48	196077	189491	79	4.40097
92328	88010	85	55560	53208	80	1729	1682	18	3186	2668	31	6000	5869	42	8389	7832	49	222781	215563	81	4.404
117534	112300	84	25915	24347	79	2005	2241	23	3967	3952	37	8134	7686	50	11021	10040	60	319042	299937	85	4.40703
135164	124898	86	58548	53406	85	2370	2109	26	4767	4293	36	8828	8505	49	11243	10177	53	327719	309061	86	4.40703
134999	118391	92	76693	68970	87	1775	1544	21	3591	3312	38	7262	6165	50	10031	8456	60	260461	223838	87	4.41107
116341	107092	87	46646	43311	84	1622	1630	18	3807	3883	32	7218	6424	45	10142	9075	57	275831	259660	82	4.41712
156223	138347	97	62969	57216	88	2773	2168	30	6318	4942	45	12485	11109	59	16163	13557	74	453179	377639	89	4.41813
89210	85388	79	48930	47171	79	1313	1218	12	3568	2863	36	6590	6100	43	9161	8829	52	237492	232990	78	4.42015
118796	108352	85	49295	45426	84	1820	1719	21	4217	4395	31	7438	7599	46	9828	9322	51	276781	258447	84	4.42419
120257	108362	88	58331	54924	84	1929	1753	21	4171	3588	37	8246	7582	54	11523	10249	57	319171	298598	85	4.42823
90699	86213	91	37711	35893	79	1574	1420	19	2608	2872	26	5852	5558	42	7844	8014	45	234408	230255	81	4.43328
142009	127119	90	69881	63632	87	2326	2316	23	5698	4627	47	10515	8850	59	14105	12285	63	364564	310581	90	4.43933
164677	146410	93	70364	62966	89	2092	1870	25	6724	5987	48	11260	10303	61	13951	11786	61	396894	354541	90	4.44337
142987	131030	87	53701	50087	84	2278	2056	25	4439	4320	38	8467	7536	49	13037	11939	65	325336	307999	83	4.4464
171175	145205	96	59119	49762	92	3298	2819	33	6368	5788	44	11480	9746	57	15894	13600	67	446798	373483	91	4.44741
26422	27761	61	13037	13343	45	253	315	0	910	919	0	1175	1536	14	2303	2397	26	61808	63183	61	4.44741
140345	127041	88	81107	73984	87	2667	2399	28	5685	4597	48	11081	9663	61	13955	11729	73	416627	358728	88	4.45043
34470	35192	51	19933	20133	57	200	495	0	827	934	0	1381	1530	16	1963	2127	22	68889	67256	64	4.45043
103395	98224	85	50271	48954	82	2742	2752	25	5071	4522	41	8830	8016	51	11644	11496	54	330889	304799	82	4.45447
82331	78190	83	37164	35652	79	978	1111	8	2501	2025	25	4854	4640	38	6125	5633	41	173021	165535	79	4.46558
65743	63428	84	21915	21565	60	1176	1141	9	1752	1864	21	3640	3253	34	5609	5228	43	143497	141401	77	4.46659
140161	131846	87	48037	46037	85	3104	3139	26	7237	6654	45	12083	11035	59	16925	14936	72	462978	410366	88	4.46659
101770	97787	83	67417	65035	83	2221	2096	24	4720	4442	39	9284	8609	52	12419	11715	61	332983	309653	83	4.47163
87023	85502	76	42505	40859	80	1144	1029	5	2562	1885	31	4588	4334	36	6391	6080	45	184757	175247	95	4.47163
136291	124826	87	79968	74408	87	1860	1869	19	4675	4073	43	9838	9036	54	13617	11875	66	374847	325645	89	4.47365
70293	68645	78	33669	33000	77	806	907	0	1386	1704	19	3764	3537	34	4868	5167	36	138501	136015	74	4.47668
168227	132719	98	153393	134500	95	5565	4691	40	12717	10193	58	23512	18631	86	30232	25411	87	801765	628414	94	4.47971
104941	97207	91	45159	43603	81	1552	1518	18	3834	3671	32	6806	6169	44	9651	9158	52	265374	259359	80	4.48072
160038	136107	108	63784	54060	92	2864	2487	28	5630	5342	42	11323	9786	60	14752	12912	68	449691	394303	89	4.48576
111093	102188	95	46159	43044	83	1570	1385	19	4242	3926	36	6917	6122	48	9380	8318	58	271374	258878	82	4.48879
152054	140955	89	54368	51079	86	2695	2485	26	6494	5716	45	13193	12028	66	15844	14456	72	478974	422868	87	4.49081
116079	105326	89	56473	50916	83	1796	1642	20	3590	3159	33	7259	6421	50	10505	9296	60	284808	252887	83	4.5009
93839	89727	82	40262	38566	79	1107	1037	6	2907	2975	30	5657	5391	40	7651	7668	51	224827	219576	78	4.50292
145901	126340	90	74131	63522	88	2039	1692	22	5309	3867	48	9929	8520	57	13611	11358	68	377521	333977	87	4.50292
111516	102711	95	47877	45188	82	1727	1881	19	3946	3504	32	7219	6600	47	10335	9970	51	283682	274160	82	4.51302
64689	65666	75	29236	29108	74	1033	1007	2	2194	1832	21	3303	3417	32	4503	4923	38	126902	127355	69	4.51302
102690	94339	94	43333	41134	82	1827	1838	21	3498	3534	35	6717	6210	45	9001	8864	48	256280	243427	84	4.51504
34094	32627	76	22089	22082	64	358	409	0	965	918	0	1652	1513	21	2644	2667	26	70053	71651	71	4.52109
126698	116983	95	74011	70058	85	2191	2210	25	4082	3870	36	10302	9087	54	15010	13836	68	400818	347151	87	4.52109
83933	79792	80	42840	41013	80	1381	1376	15	2964	2659	32	5510	5305	41	7308	6941	47	218002	213730	82	4.52412
184521	148079	97	63591	50627	95	2840	2579	30	6317	5083	46	12086	9473	62	15709	12218	79	432933	349211	98	4.52917
142059	125858	88	59148	52249	87	2335	2132	25	4934	4240	42	9221	7774	53	13980	12058	66	386200	334662	92	4.53119
181282	149138	105	89769	75096	95	2497	2202	26	5238	4185	50	11297	9118	56	16194	12222	71	436612	349311	97	4.53321
112268	104921	97	46485	43912	82	1633	1707	17	3585	3569	31	6701	6263	47	8927	8506	53	255494	246540	83	4.53623
160591	136636	94	75102	63542	91	1890	1866	22	5648	4784	43	10203	8937	54	14794	12568	65	411831	344210	91	4.53926
78729	75970	78	36680	34915	79	1108	1016	4	1951	2021	22	4231	3939	39	4875	5190	35	149910	148151	73	4.5433
120138	110309	95	81487	76546	85	3190	2935	31	6466	5998	46	13188	11484	63	18018	16321	75	469085	405049	83	4.54532
110918	103166	84	43723	40918	81	2019	1831	25	3393	3038	36	8577	7448	50	11430	10329	71	299033	264841	100	4.54532
162222	139228	93	62108	53642	90	2650	2534	27	5712	4582	47	11663	9699	59	16546	13774	69	412055	338661	90	4.55037
126557	118326	84	111723	105647	85	2464	2524	26	6437	5712	45	13177	12156	61	17140	16411	74	505912	432206	86	4.55037
114687	109461	87	38399	36672	80	2273	2146	23	4748	4564	38	10573	9644	62	12889	11833	62	392733	345252	88	4.56046
179522	146465	97	78824	65531	95	2757	2397	27	6008	4940	45	10251	8272	60	14382	11532	67	391804	314273	95	4.56147
112809	104775	83	46087	42842	83	1608	1376	19	4016	3456	38	7420	6433	48	9963	9070	53	278951	244178	86	4.56147
79015	75152	79	31942	31355	77	965	1096	7	1810	1912	25	4473	4470	35	6103	5439	44	193442	190524	80	4.56248
177600	155528	94	90364	80027	92	2815	2443	29	6447	5172	50	11847	9928	63	15934	13562	71	443593	360029	93	4.56248
142014	129726	89	71879	66821	86	2580	2079	24	4331	4003	40	9931	8990	54	12731	11417	66	373253	316521	88	4.5645
21820	22997	48	13279	13493	45	285	345	0	311	437	0	1402	1290	16	1947	1677	24	52411	53010	63	4.5645
87473	84348	83	48051	46757	79	1413	1510	19	2629	2647	27	6112	6164	41	9334	8604	49	241538	230689	82	4.56853
165579	149286	106	76153	70569	89	3064	2919	29	6504	5631	49	13532	12335	73	18479	16357	74	507828	418749	94	4.56954
155656	138327	90	79423	70888	88	2573	2160	27	5450	4745	44	11100	9512	62	15373	13029	67	421670	345621	89	4.56954
137212	115187	96	74637	63788	91	1693	1441	18	4140	3803	38	8695	7289	52	11553	9478	61	331408	286197	89	4.57055
53397	52001	72	30178	29464	74	699	589	0	1179	1367	10	2990	3437	28	3961	3843	34	114726	114503	73	4.57358
94391	91041	83	38753	36976	79	1462	1490	16	2689	2777	29	6019	6028	41	7863	7329	49	222704	217546	78	4.57459
130513	117742	91	55838	51490	85	2086	1961	24	4978	4011	46	9345	8248	55	11913	10510	67	319165	277234	86	4.57459
178155	157203	96	79115	70499	93	3261	2647	32	5765	4571	48	13345	11109	66	18870	16156	77	513911	415415	94	4.57459
112536	106651	87	65883	63779	82	2426	2380	26	5003	4689	39	9257	8568	53	12447	11409	63	338147	312306	85	4.57964
158784	145059	89	89151	81053	89	2854	2555	29	5937	5296	42	12569	10801	64	16412	14664	67	467931	393106	97	4.5867
187978	166341	94	69947	63990	90	3576	3120	32	7651	7565	45	15541	14701	70	22000	20729	78	604595	556018	97	4.58973
125566	111676	87	54893	47397	87	2086	1840	24	4399	3821	37	7968	6929	51	10913	8573	63	301092	258369	91	4.59175
96167	88441	86	42680	40380	81	1212	1119	13	3002	3292	27	5785	5307	42	8247	7654	50	226320	219143	82	4.59781
120516	110794	97	87082	82703	85	2505	2558	25	5158	4244	43	10686	9312	56	15421	13756	70	408410	367290	87	4.60184
80239	77532	82	34968	33539	77	1028	1083	8	2603	2627	25	5482	5224	41	7239	6491	47	197701	192796	75	4.60588
183355	161238	96	74974	66046	92	3294	2691	32	7498	6657	55	15306	12749	69	21075	18439	73	547215	441131	93	4.60891
99021	93270	83	43065	41087	80	1298	1232	12	2743	2579	26	5755	5302	44	7988	8121	50	215879	207935	80	4.61093
37698	37138	62	21516	21134	61	422	387	0	1474	1370	15	2249	2098	26	3587	3564	33	83249	82931	69	4.61598
151804	133697	88	55172	47827	86	1891	1603	22	5819	4898	45	9889	8952	55	11318	9693	61	347452	297907	88	4.61799
96180	92170	84	43547	42310	79	1433	1307	16	3390	3278	33	7756	7312	50	10347	9930	57	303169	294453	80	4.619
118791	114191	83	72623	69272	83	2452	2378	26	5317	4744	41	10902	9823	58	14713	13517	70	432365	374479	99	4.619
233604	185592	105	134248	109123	104	3553	2964	33	8050	5986	53	16699	13342	71	22262	17642	97	611539	474251	108	4.62102
156339	134078	93	65045	55651	90	2040	1981	23	4934	4315	37	10288	8638	54	14615	12363	64	396206	339902	89	4.62102
98636	93211	90	60026	57470	83	2264	2007	25	4096	3694	39	8050	7752	45	12866	11959	65	339970	329388	82	4.63011
132197	117577	85	54036	46820	85	1827	1617	21	4541	3878	39	8504	7943	49	11565	10329	59	352063	309847	89	4.63213
131375	121048	89	49737	46306	84	2126	1982	25	4472	4388	38	8422	7745	54	11123	9766	65	297181	275936	86	4.63415
119853	108993	87	34648	30855	83	1975	1844	20	3825	3509	34	6814	6095	45	10144	8611	56	263798	232014	83	4.63515
106119	101030	82	42926	41006	80	1774	1709	20	4014	3923	37	8146	7729	47	10885	9589	58	319370	310923	78	4.63515
76220	72886	86	31089	30046	77	1390	1073	6	2312	2339	26	4728	4303	38	6102	5580	42	175824	169261	75	4.63818
85872	83808	81	56339	54328	80	1547	1539	16	3089	3072	31	5610	5386	39	7519	7649	46	205379	197017	77	4.63818
95744	90985	83	39776	38261	80	1618	1392	15	3280	3114	33	6908	6453	46	8455	8530	47	242970	232636	81	4.64525
138106	127512	86	81979	76473	86	3040	2782	29	5560	4865	43	11209	9704	54	16663	14451	73	432427	378945	88	4.64626
140255	119294	90	67344	56686	89	2165	1947	25	5542	4247	49	9064	7780	54	13617	11722	60	388643	332373	91	4.64929
126477	110781	90	47755	41157	88	1507	1389	16	4290	3735	36	7155	7003	45	12495	10968	58	343189	325421	85	4.65534
202542	161722	100	75982	60048	98	2916	2407	31	7507	6250	48	14797	12000	71	19053	15775	83	513699	416864	98	4.65938
127809	117806	87	57999	54052	83	2163	2137	26	5315	5295	38	9845	9498	50	15009	14673	63	399469	379761	85	4.66039
95393	87652	92	43097	40348	81	1258	1132	9	2789	2735	29	5089	4567	39	6378	6097	43	188634	183628	81	4.6614
58803	56326	77	24719	23917	75	941	817	0	1928	1706	24	3159	3121	30	4873	4835	36	131569	126873	74	4.66342
112251	103355	88	49652	46894	83	1829	1583	21	3654	3927	33	6973	6563	44	9579	9192	55	248814	237943	81	4.66544
39527	39621	71	21895	21729	61	346	470	0	1213	1257	10	2007	1918	23	3186	3086	34	82135	80942	66	4.66645
96946	92038	84	44508	42251	81	1549	1582	15	2909	2992	31	5678	5767	40	8173	8627	47	235850	220217	80	4.66846
146951	132050	96	65843	60326	88	2758	2362	27	5623	4784	43	10969	9462	61	15245	13029	63	424797	345655	105	4.66846
107692	96226	87	41295	36181	86	1401	1025	6	3413	3079	32	6243	5723	44	9174	7939	52	220821	198670	82	4.67654
116929	107420	91	54368	50387	84	1544	1709	18	3708	4146	31	7881	7295	52	10289	9303	54	307365	291369	84	4.67755
323421	185378	141	177549	109935	133	4988	2841	47	10897	6594	64	20383	12475	85	27853	16329	115	766716	486104	131	4.67957
82128	80095	79	42597	41286	79	1181	1102	8	2638	2830	27	4933	4882	36	7456	7413	49	207159	202333	78	4.68058
107728	102474	83	46072	44708	79	2517	2149	26	5259	4812	39	10502	10220	53	14310	14352	62	414232	391901	82	4.68865
83577	79887	79	42423	40668	79	1204	985	0	2749	2572	27	5666	5280	43	7966	7560	49	206229	198030	77	4.69673
115336	107227	88	55102	51720	83	1541	1354	16	3102	3383	32	6719	5760	51	10323	9076	62	276939	252646	83	4.69774
204748	163397	103	114530	93903	100	4171	3291	36	8000	6514	57	17667	13652	71	24274	18650	91	718223	563054	99	4.70077
86575	81908	82	43065	41596	79	1147	977	0	2562	2516	27	5730	5520	43	7612	7243	48	225217	215114	76	4.7048
232181	176465	105	132608	103679	103	3749	2785	37	9088	6861	60	17003	13120	78	24096	17829	86	640645	483509	101	4.70985
205984	172090	95	61834	51383	93	3418	2803	32	7865	6548	49	14503	11342	70	20062	16701	84	550352	442210	94	4.7149
93463	88359	88	34350	33436	79	1064	1251	10	2510	2957	28	6057	5984	43	8297	8548	46	235624	226593	82	4.71692
176794	149275	97	89113	78097	91	2925	2616	31	6571	5330	49	13565	10993	76	18841	16023	82	491713	409358	93	4.72095
115787	108658	84	87500	84531	83	2466	2638	24	4641	4731	38	10642	9945	58	15015	13891	67	414619	364574	84	4.72095
113104	106417	92	71834	69165	83	2585	2531	26	5854	5505	45	10470	9621	60	15328	14345	68	402656	352894	84	4.72499
144104	130473	90	78372	71413	89	2809	2426	28	5530	5138	40	11196	9459	60	16640	13728	67	435924	374312	88	4.72903
99138	93386	81	42316	40377	80	1520	1518	17	3376	3559	30	6611	6321	44	8601	7529	57	234735	224899	81	4.73307
113315	104708	98	70607	65028	83	1685	1461	19	4221	3580	38	8340	7392	49	11627	10265	68	323829	288992	82	4.73509
107694	101395	81	44717	42206	82	1522	1184	16	3577	3169	33	6810	6750	43	10282	8797	58	284483	267599	80	4.7371
126023	115510	88	52492	48268	85	1885	2070	20	4100	3884	34	8306	7496	49	11975	10654	67	326368	287557	87	4.74013
91844	88149	83	39802	38802	80	1960	1959	22	4402	4136	37	8462	7919	52	11605	10916	62	318724	292712	82	4.74316
147909	132708	90	81503	75241	87	2475	2454	25	5779	5180	43	11498	9907	60	13981	11348	68	376871	326575	90	4.74417
121495	113144	90	53235	49766	83	1903	1810	20	3662	3487	35	7655	7323	48	10721	10838	55	301942	287291	88	4.7472
137158	124568	91	50926	45518	85	2280	1958	26	4709	3914	40	9490	8465	51	11602	10263	59	358742	302282	90	4.7472
133225	120734	85	77355	70062	86	3273	2959	30	7824	6968	49	15139	13758	67	19429	17488	73	507860	432842	88	4.74821
187016	149708	98	68967	56127	96	2593	2071	29	5940	4943	44	11727	9254	67	15453	12215	79	413576	322299	99	4.75124
157666	135256	98	50953	43533	87	2051	1850	23	5760	4613	42	9324	7790	53	13155	11555	65	342972	289742	91	4.75325
97806	92688	91	41444	40250	79	1766	1735	21	3438	3299	33	6034	5572	42	8788	8748	46	239102	223366	78	4.76537
107020	99552	84	61484	58277	83	1978	1841	22	4987	4071	44	9032	8253	55	12942	12028	68	340309	291827	99	4.76537
61487	61044	76	30967	30642	74	1057	951	0	1343	1669	17	3243	3528	31	4594	4714	38	123093	125555	69	4.76537
85807	82329	92	49403	48615	78	1178	1168	11	2315	2190	28	5321	5453	39	7185	7476	42	213192	212866	78	4.77243
122236	113503	86	59599	55364	84	1739	1788	21	4137	3860	39	8173	7676	51	11283	10089	58	320977	286324	85	4.77546
115935	104270	89	45845	40423	84	1725	1735	20	3124	3019	33	7285	6421	51	9153	7813	54	292346	252452	88	4.77546
148895	130359	103	68474	61841	88	2587	2164	27	5176	4759	47	10547	8982	57	14828	12734	72	395634	324862	91	4.78455
154007	136797	90	66633	58540	88	2470	2196	27	5671	4082	44	10703	8903	56	14612	11514	78	418339	346634	93	4.78455
63686	62106	71	29883	29575	76	445	480	0	1902	2019	20	3496	3182	34	5139	5339	36	132763	133584	77	4.78555
89386	85775	92	20652	19786	60	1620	1564	17	3301	3728	28	6102	5765	42	8248	8094	48	243373	236053	79	4.7906
120876	110864	83	41876	38551	81	1784	1674	18	4969	3783	48	8762	7756	53	12467	10815	65	328349	289336	83	4.7906
147703	133634	101	63141	58649	87	2797	2489	28	6087	5138	48	11135	9860	58	15892	13980	69	425463	361098	89	4.79161
49547	47913	79	23580	23202	69	719	591	0	1449	1087	13	2279	2427	26	3629	3568	32	104196	107433	72	4.79262
132851	110969	100	57799	49433	89	1589	1334	18	4809	4541	38	7109	5901	50	9118	7496	56	256609	221942	87	4.79262
133904	113688	89	53877	45326	89	1770	1530	24	3900	3418	37	8578	6922	51	12146	10311	60	306639	264282	86	4.79666
120487	110374	88	36582	33200	83	1796	1659	19	3815	3571	33	7896	7663	45	10748	9504	55	317177	281000	90	4.80372
110429	99940	93	44372	40757	83	2025	1642	22	4026	3569	36	6762	6009	45	8888	7668	52	247349	214549	83	4.80372
155528	138727	96	69262	64006	88	2562	2190	29	6082	5439	43	12599	10804	67	18727	16222	83	515494	435739	91	4.81886
91729	85097	84	42144	40601	81	1260	1132	9	2871	2679	29	5779	5755	40	7290	6568	49	215155	207024	81	4.82088
99554	90475	92	48584	43732	82	1688	1596	19	3330	3144	30	6875	6634	43	7952	7357	51	261061	243800	81	4.8229
161858	141608	93	87739	77950	89	2529	2020	29	5529	4405	46	11167	9387	60	15179	12884	70	402364	337280	91	4.82391
136666	117828	91	75459	65414	90	1735	1479	20	5066	3981	44	8004	7158	46	11001	9433	56	305818	263357	87	4.82492
151784	140892	88	79861	74555	86	2583	2220	27	5954	5435	43	11129	10885	59	17278	15915	74	439569	421888	83	4.82492
304545	199832	128	159645	114488	123	6877	4862	46	13792	10127	69	27381	19366	112	34698	24636	114	949578	680351	120	4.82492
114728	104047	86	52219	47343	84	1435	1299	18	3306	2797	34	7105	6372	47	9823	9280	54	276925	247904	83	4.82492
125518	115627	87	90649	85267	86	3563	3547	30	7809	6852	47	14796	13471	71	20740	18732	78	541414	475391	87	4.82795
154473	131754	106	57082	49357	89	2121	1984	22	5543	4558	42	9888	8317	56	11584	10101	62	339183	283470	89	4.82997
80096	75708	86	30143	28966	79	998	959	0	2720	2833	27	4254	4323	36	6526	6284	46	176910	173582	77	4.83401
144321	125915	90	96400	86629	88	2236	2197	26	4728	4089	41	9345	8094	53	13683	11600	75	368630	323075	88	4.83804
105344	101027	88	78510	75647	82	2148	1851	24	5235	5156	38	10241	9855	57	13229	13125	64	397843	364585	84	4.84208
279141	202767	113	237953	189839	108	6620	5170	44	15111	11071	72	27487	20612	95	38680	28663	99	1.04858e+06	772544	107	4.85621
141954	124431	91	61327	55054	88	1858	1723	22	4445	3849	39	9039	8367	50	12229	9819	58	350366	293802	91	4.8653
89527	83537	90	37534	35534	80	1083	1156	11	2524	2300	31	6103	6184	42	7646	7007	51	214414	206209	79	4.8764
110508	102766	90	50690	46862	82	1633	1478	18	3262	3240	29	6093	5938	41	7856	7436	46	234731	217640	82	4.88649
255196	176800	117	125608	88921	112	4283	2957	39	9350	7206	62	20989	16062	90	27733	21800	103	789697	665498	107	4.8875
154861	136402	89	73524	65278	88	3221	2767	31	5266	4738	40	12196	10045	60	16387	14035	74	455172	379291	89	4.8875
159416	134929	94	53558	44872	90	2320	1718	25	4654	4391	42	9649	8087	57	11317	9756	61	345614	283427	92	4.90164
153823	130060	92	58121	49128	89	2292	1891	26	5590	4838	46	10336	8790	58	14377	11594	69	380106	316706	89	4.90365
149862	129344	95	62314	53965	90	2423	1877	28	5569	4653	44	9267	8364	53	13836	11201	71	370206	301925	92	4.90668
121553	113057	84	44969	42403	83	1688	1672	19	4444	3953	38	7203	6671	46	10272	9745	54	254838	238292	83	4.90971
167743	133232	96	123428	103525	94	2782	2222	29	6055	5282	46	12606	9866	69	18354	14499	80	505833	408695	94	4.91274
136895	118653	93	93828	84746	89	1923	1811	20	4435	4433	37	8748	7639	56	13399	11862	67	357229	311693	87	4.91779
157103	131896	90	72278	61069	90	2087	1661	23	5029	4221	44	10010	8307	54	13270	11208	63	370667	302772	91	4.91779
64426	62859	76	22108	21711	68	870	866	0	1628	1706	19	3873	3927	34	5002	4940	40	145575	148570	72	4.91981
209441	154305	104	77370	57054	100	3345	2216	38	7518	6170	47	16391	12696	73	21395	16168	89	599956	467228	99	4.92182
147429	137704	86	74860	70231	85	2648	2420	27	6626	6029	45	12863	11767	63	16274	14543	68	459044	382403	83	4.92182
157527	138903	92	89553	81913	91	3786	3756	32	9071	8574	50	17270	16544	68	23509	22479	85	645038	587928	93	4.92788
145554	129178	100	87074	78080	89	2362	2074	28	5381	4739	43	9535	8335	56	13179	11551	63	343272	309423	85	4.93091
113568	107783	84	38479	37141	81	2023	1925	22	3844	3487	34	8340	7774	50	11307	10256	57	291838	284215	83	4.93495
44881	42689	87	16250	15099	61	411	381	0	1648	1498	19	3049	2683	32	3590	3326	30	103805	94068	88	4.93495
200177	172441	96	87504	75682	93	3885	3181	33	8028	7105	52	15740	13081	66	21550	16874	88	582746	458084	94	4.93495
133237	121259	91	70660	64057	87	2303	2337	24	4375	3988	39	9555	8681	56	14340	12792	66	389195	337486	88	4.93797
40126	39070	72	19020	18731	61	358	469	0	1471	1266	14	1820	1997	22	2385	2444	27	74183	73804	68	4.94302
214484	171567	103	77993	63328	96	4101	3099	38	8017	6073	53	16155	12060	68	20355	16396	76	596869	451171	99	4.95816
77662	74779	82	36707	35695	78	997	845	0	2544	2691	25	5099	5162	37	6648	6515	46	193247	185065	79	4.9733
226136	173849	101	116133	89408	99	3922	3154	36	9178	6951	57	17929	12569	80	25282	18595	91	703749	518255	100	4.9733
132324	112042	92	57513	50368	87	2290	1952	24	4518	3739	38	8661	7412	55	12598	9925	69	326901	267793	91	4.97532
99237	93967	81	45866	43725	81	1395	1325	15	2377	2138	29	6586	6311	42	8776	8542	48	264978	254855	81	4.97835
77718	75832	74	26538	25550	76	1056	1018	3	3117	2526	30	5503	5319	39	6820	6700	41	199664	194504	95	4.97835
109084	99464	84	64453	60457	84	1605	1577	17	3524	3373	34	6806	6531	43	9605	7998	57	266506	237518	79	4.98642
133545	116153	91	61532	54523	88	1929	1605	20	4476	3893	39	8004	7259	53	11827	9736	66	328784	293800	87	4.98844
96151	92298	80	81778	77930	82	1763	1487	22	3529	3155	34	6392	6253	44	8328	7709	46	235266	228331	78	4.98945
355169	211468	149	175827	118567	144	6041	4207	47	13485	7670	70	26706	15589	110	34366	20623	121	975452	551673	143	4.98945
165292	140713	93	58776	49468	90	2560	2098	27	5912	5063	43	10604	8791	60	14254	12175	63	395886	331650	88	4.99147
155797	135471	97	58525	52581	89	2497	2217	28	6400	5974	45	12328	11743	56	17667	16226	75	477283	458472	88	4.99248
109554	103472	83	70924	67156	84	1910	1905	23	3929	3671	32	7404	7259	46	10542	9488	55	279074	246744	86	4.99955
195954	154316	101	87317	69273	98	3108	2688	30	6788	5547	48	11427	8945	60	15909	12890	72	428287	329868	101	5.00157
101263	94293	82	41292	38750	80	1186	1158	10	3085	2700	29	5983	5376	44	8198	7653	51	226993	213145	82	5.00258
83977	84328	79	39781	39640	77	1508	1351	17	2926	3112	28	5549	5261	40	7115	6955	47	185816	183115	73	5.01368
99883	93713	82	45312	43326	81	1570	1464	16	3370	2829	32	6232	6217	41	7863	7486	45	228931	223110	85	5.02276
95408	90798	80	37757	36221	79	1374	1062	11	2492	2451	27	5689	5307	39	7305	7465	42	229355	219906	79	5.02276
126116	118095	84	111164	105975	86	3055	2915	28	6537	5903	47	13486	13159	65	18828	17783	78	516746	470290	87	5.02781
121766	110748	90	51084	46779	81	1779	1499	17	4155	3463	38	8535	7590	49	12081	10920	64	335960	285345	87	5.02882
128322	113920	86	83112	78145	85	4325	3903	36	9947	8859	58	16878	15524	75	24442	21879	80	626049	513536	93	5.03488
79663	76444	80	26911	25990	77	642	735	0	2262	2315	26	4634	4820	37	6798	6519	47	188408	185275	81	5.03891
126897	116394	89	56126	52348	85	2374	2330	26	4920	4703	39	9709	9584	51	12101	10987	60	346473	324123	86	5.04497
94947	88699	88	45688	43611	80	1406	1432	16	2563	2430	29	5899	5715	42	8142	7588	48	251909	241480	79	5.04598
129297	115843	91	48751	43608	85	2164	1938	24	3695	3551	34	8728	7677	54	11519	9660	59	342490	294180	85	5.04901
106668	99797	83	45040	42132	81	1458	1403	15	3896	3527	36	6815	6760	46	9137	8588	49	246296	240719	80	5.05002
176166	149566	94	63156	53665	91	2985	2235	32	5761	4792	44	10666	9016	57	15464	12697	76	417304	335141	95	5.06314
67439	64207	76	30565	30171	76	1192	1273	13	2123	2707	24	3942	3955	34	2266	2226	25	99893	98615	74	5.06718
125870	117691	85	66533	61359	84	2166	1900	23	4519	3945	40	8203	7246	48	12235	10600	57	321166	277092	89	5.0692
105023	98221	85	41979	39825	81	1162	1147	11	3661	3134	32	6298	6051	42	8603	7658	54	238587	225871	81	5.07424
182057	142297	102	101771	79913	96	3018	2727	31	6133	4982	47	11694	9339	60	17164	13842	76	476117	369658	97	5.07424
86314	81687	82	40207	37983	80	1313	1237	12	2740	2851	29	6355	6093	43	7726	7882	48	227867	221891	81	5.07929
173292	155291	94	99312	90418	91	3264	2799	30	8003	6231	59	14275	12162	66	19256	16960	82	535334	443132	90	5.08333
161513	137277	94	76185	64911	91	2173	1735	25	5631	4824	42	11482	9704	60	15809	13667	72	449341	384871	90	5.08636
92935	88325	81	47021	44964	81	1433	1388	15	2675	2487	29	4829	4589	38	6655	6304	43	192544	182700	80	5.08837
52063	51218	75	24992	24328	67	717	688	0	1214	969	0	2284	2196	26	3262	3234	34	93655	94080	72	5.08837
153777	138864	89	121808	111180	91	3127	2948	31	6309	6619	43	13403	12920	64	19814	18593	79	513589	490342	93	5.10553
87001	83529	81	40194	38832	80	1296	1105	12	2601	2540	27	5024	4756	42	8218	7462	57	212516	206184	80	5.10654
93928	86545	84	45043	41965	83	1341	1256	13	3519	3378	32	6229	5710	45	9828	9375	53	254333	242917	80	5.10755
165626	142319	93	78733	67613	91	2798	2261	30	5590	4759	44	11503	10062	62	15236	12967	75	418486	350540	93	5.10856
76179	72610	94	36709	35453	77	1152	1041	6	2581	2228	33	4631	4204	39	6047	5868	45	154748	153415	72	5.11361
237909	187657	115	113502	91501	103	3950	3173	35	7854	6222	50	15099	12909	74	20723	16550	81	570117	495368	118	5.11361
132992	118113	88	63767	56399	86	1905	1584	24	4699	4026	39	8025	6742	48	10299	9153	55	289191	242629	87	5.11563
133721	117815	89	55119	48857	87	1683	1712	20	4270	3463	43	9123	8360	53	11952	10363	55	340466	298916	88	5.12269
107722	103231	87	52481	50420	81	2135	2086	23	4788	4434	41	7765	7685	46	11398	11518	55	311770	281098	83	5.12976
150723	132731	90	56951	49527	86	2030	1720	23	4755	4464	39	10760	9138	56	15061	13654	67	391311	334411	86	5.13279
140205	124685	90	62995	56709	87	2089	1898	23	4843	4198	44	9822	8902	52	12974	11328	67	381238	321535	88	5.14086
111528	106523	84	36913	35423	81	1845	1650	21	4616	4092	39	7541	7317	46	10700	9601	63	280977	270694	82	5.14288
197287	168332	97	185177	163884	98	3736	3283	33	8595	7184	50	17398	16270	75	22010	20862	81	630222	593532	91	5.14692
166673	141756	93	84990	73240	91	2360	2062	26	6046	4926	45	11015	9348	59	14029	11667	69	417839	350331	88	5.14692
54109	52817	77	24644	24291	69	826	682	0	1357	1161	16	3259	3295	30	3795	3527	35	107639	104608	75	5.15701
113610	105695	83	58988	54897	84	2242	2025	27	4460	4445	35	8145	7460	49	13004	11364	74	344243	317210	85	5.16206
110798	102513	100	42472	40728	81	1896	1881	21	3506	3082	36	6270	6217	40	9270	8776	51	260165	244185	82	5.16812
182284	150724	94	95155	83135	93	2968	2541	31	6807	5694	48	12319	10431	59	17651	14700	76	438605	359807	93	5.16812
96465	91242	84	42897	40492	80	1509	1329	13	2777	3004	28	5604	5456	40	7598	7060	53	208211	196511	79	5.1772
131259	117524	89	59575	53532	87	1694	1376	23	4208	3953	33	8084	7093	48	9724	8712	58	287752	267631	83	5.18023
99495	94300	83	42063	39591	81	1870	1577	19	3555	3219	35	6650	6145	45	8526	7707	50	240389	232894	82	5.18528
108265	97997	87	42856	38869	83	1324	1433	16	3651	3383	32	7502	7004	49	9305	8140	53	294500	273418	87	5.1883
106646	100829	83	58352	55303	82	1447	1609	18	3173	3128	31	5985	5180	42	8484	7758	60	217323	198222	81	5.18931
99736	93874	84	41964	39769	82	1375	1516	14	3478	3362	35	6523	6151	46	10033	9642	49	269402	257316	85	5.19133
156859	141345	91	55825	50784	88	2798	2131	30	5592	4886	43	12048	10534	66	16482	14836	69	453531	384800	91	5.20143
118445	105123	87	44435	38896	86	1634	1516	19	3225	2799	39	7279	6593	48	10035	8681	56	278077	250970	84	5.20546
119953	114285	86	43291	41691	82	2262	2161	26	4672	4374	40	8900	8369	52	14725	12656	71	370529	354323	84	5.20546
121432	108595	87	50265	44720	86	2181	2162	24	4230	4066	35	8074	7226	52	11983	10763	59	321500	291747	83	5.20647
127885	115374	97	57067	53111	85	2359	1998	27	4518	3629	43	9622	8709	51	16650	15019	75	421161	393113	82	5.2095
184543	145748	100	100068	80290	96	3066	2669	30	7003	5606	54	14040	10775	68	20677	17275	79	577365	448130	94	5.2095
169497	143254	93	84470	71249	92	3580	3200	33	7815	6795	55	14577	13350	67	19438	17285	78	557027	497851	94	5.21253
117690	109473	94	58340	56282	83	3178	3265	29	5032	4827	41	11327	10167	58	15156	13822	64	420029	365708	86	5.21556
99807	96206	81	46630	44281	80	1804	1920	20	3408	3373	31	7807	7669	47	9967	9535	54	272574	266107	80	5.21556
281786	212019	117	187605	141705	119	7779	5459	46	17549	13492	84	34892	28014	108	49599	37844	110	1.04858e+06	988618	117	5.2196
53955	51074	78	23913	23533	65	441	467	0	1558	1451	24	2533	2396	27	4427	4326	35	100330	98215	77	5.22061
100412	99630	81	49830	47870	79	2219	1824	25	4338	4311	34	8616	8504	50	13748	12989	62	364467	326085	84	5.22061
105382	95591	87	40594	37557	84	1534	1425	16	3872	3941	32	7271	6390	46	9363	8742	50	295895	260172	84	5.2307
57090	57301	73	24464	23682	68	949	1031	3	1937	1523	17	2996	2742	32	5052	5040	38	126792	121523	77	5.2307
141855	131272	88	77684	72134	87	2478	2198	25	5235	4866	39	10852	9391	54	14352	12467	67	431246	366603	92	5.23272
69111	67004	77	26445	26169	76	1138	1235	13	2248	2059	26	4445	4210	38	6056	6130	42	183564	183868	77	5.23272
112363	101512	86	41430	36914	84	1759	1559	22	3522	3219	32	6185	5496	43	9181	8511	56	287084	264598	85	5.23676
150492	133395	95	52230	47797	86	2879	2673	29	5886	5321	41	12782	12486	66	15719	14742	73	458431	440880	87	5.24786
138946	126119	89	61505	57184	86	2178	1922	25	4613	4427	37	8959	8363	49	11540	10108	56	328769	303007	88	5.24988
97439	93170	87	42552	41394	79	1581	1519	19	3217	3067	31	5874	5465	43	8280	7758	55	236520	225439	81	5.24988
116024	109176	89	48298	45030	82	2176	1959	24	3422	3131	33	7582	7265	46	9727	8468	55	282246	267608	84	5.25593
108222	95502	89	42806	37990	85	1754	1392	18	2989	2414	33	6171	5736	42	8416	6568	62	261685	239222	87	5.26401
290568	205292	134	122430	89003	123	4799	3172	41	11167	7841	65	21744	15259	86	31462	22257	115	848131	601228	126	5.26401
186984	132625	103	87507	65437	103	4628	3214	42	9639	6845	56	19489	13593	84	25346	17690	94	725199	542063	101	5.26704
124462	110260	88	56785	49745	86	1712	1393	21	3077	3611	32	7420	6707	48	10725	9615	57	311569	278925	88	5.26704
122552	111510	85	54237	48558	84	2246	1739	24	4394	4030	37	8329	7394	49	11876	10905	58	330252	301320	84	5.26704
129113	116564	92	52786	46960	85	1818	1514	21	4217	3808	36	8676	7527	56	12007	10630	63	324405	283539	87	5.27007
131991	118118	90	59589	53576	87	1888	1471	21	3680	3946	36	7874	6928	50	10620	9192	63	304924	273295	88	5.27108
139451	126129	97	52458	48507	85	2216	2010	27	5139	5000	41	9748	8642	60	12270	10931	63	369525	320472	86	5.27309
150090	139730	89	67776	63648	87	3250	2836	30	7813	6656	60	13707	12114	64	19545	17600	80	523415	441518	89	5.27511
115680	102829	91	58784	52433	85	1851	1761	21	2902	2832	31	6848	6605	45	10426	8581	64	298438	269708	82	5.27511
109734	101066	83	49305	44884	83	1522	1210	18	3878	3361	38	7435	6544	52	9270	7691	56	264940	228260	86	5.28117
152525	135452	92	80648	73129	88	2405	2262	24	4796	4550	37	10129	8852	54	14650	13204	65	397936	325053	92	5.29429
144127	117365	110	59510	46756	110	2186	1761	24	4050	4045	33	9660	7626	57	13001	10022	73	379032	303570	110	5.29429
140576	122365	88	62210	54749	88	2535	2202	27	3987	3581	38	9850	8497	55	14412	12040	68	375741	321525	85	5.30439
130511	122795	86	80285	76223	85	1850	1796	22	4581	4025	38	9942	8764	53	14187	12987	66	389021	347376	85	5.30439
132995	127268	83	103110	97900	85	3308	3371	29	7496	7143	48	15099	13529	68	20095	18320	76	565602	494718	84	5.3064
123146	114607	86	60833	56729	84	2284	1957	25	4983	4123	42	9957	8806	55	14634	14284	66	402289	348701	89	5.31044
81767	77588	89	36789	35412	78	1082	1088	9	2442	2571	28	5289	5273	39	7517	7404	44	197344	191799	77	5.31044
102686	96964	85	44036	42420	81	1406	1640	17	3507	3258	35	7309	6897	44	10968	10328	57	293724	285562	83	5.31751
90059	85858	81	41414	39686	80	1208	1249	14	2743	2665	28	4389	4495	36	6792	6349	42	174105	168612	81	5.31852
91078	87495	80	37021	35702	78	1175	1127	9	2332	2415	30	5550	5059	39	7266	6770	44	211203	199568	80	5.32255
144219	129871	89	66903	60478	88	2156	1993	26	4757	3677	47	10301	8678	58	13400	12060	67	393210	334488	89	5.32457
192003	151601	99	102866	83875	95	3467	2753	32	7225	5374	52	14454	11613	73	19284	14939	78	515111	398783	95	5.32659
172724	148654	95	62771	54321	92	3125	2909	30	6968	5896	47	12692	10476	70	18940	15442	79	483655	395989	93	5.33063
76896	74512	79	37899	36529	78	1233	1346	11	1984	1672	25	4786	4471	41	6499	6594	41	178087	177003	77	5.33063
108402	99954	88	40558	38283	82	1637	1354	17	2765	3307	31	6475	5821	44	7984	7711	47	234254	227076	81	5.33467
158611	134174	95	56531	46672	92	2298	2038	24	4729	3870	41	9165	7477	56	14752	12969	69	364583	306578	89	5.33568
84706	78366	90	38327	36886	80	1166	914	0	2576	2497	29	4459	4554	37	7035	6671	43	195712	188243	77	5.33971
153338	131037	101	45087	38306	88	2856	2178	28	4810	4232	42	10695	9301	60	14358	11606	62	393835	336108	89	5.34375
137845	126247	87	63034	58794	85	2131	2159	22	5810	5354	39	11455	10536	60	16105	14912	74	455689	420283	103	5.34375
144526	125902	94	72907	64515	89	3023	2606	28	6864	5737	53	13124	11161	68	17181	14974	79	472922	399405	92	5.34678
100790	94989	83	51190	47115	82	1451	1190	16	2636	2713	29	6119	5900	41	8363	7542	49	235638	222170	83	5.34981
86729	81552	87	39408	37883	80	1373	1298	13	2544	2392	26	5078	4762	39	6447	6015	42	201658	197619	79	5.34981
96078	89985	97	41092	37828	87	1495	1441	15	2907	2866	27	6492	5909	44	9674	8878	55	264754	244350	97	5.34981
115251	106343	83	51075	46570	83	1999	1618	23	3646	3409	37	7944	6862	48	10824	9469	60	301808	261999	85	5.34981
224295	193930	99	116645	101609	96	4118	3483	36	8758	7117	55	17549	14140	72	24843	21122	88	654481	501040	97	5.36192
117181	109199	89	70694	66939	84	2744	2531	29	6407	5864	50	11157	10134	58	15331	13889	70	442374	391348	85	5.36394
84426	78707	87	41993	40660	78	1311	1118	12	2401	2166	26	4972	4528	38	6195	5627	45	171691	167500	74	5.36495
123125	115052	87	45515	44122	83	2270	2307	23	5190	4787	39	11711	10706	61	16787	15182	77	439412	400892	83	5.36697
145107	131178	90	72616	65187	88	2277	1975	25	4927	4145	46	9744	8457	55	13779	11371	65	382915	321588	84	5.36798
147787	128472	93	59676	50503	91	2479	1970	27	5035	4119	43	9979	8482	57	13179	10666	63	349835	297718	88	5.37
113545	103802	88	48402	46083	83	990	1231	10	3027	3189	30	6839	6256	46	8858	8496	51	272901	267503	83	5.37201
129099	114100	88	58918	51552	86	1789	1593	22	3772	3563	34	7244	6320	49	11439	9157	64	295304	254449	86	5.37403
127698	116972	88	46163	41929	84	2032	1878	21	4991	4533	40	9096	8228	50	12877	11669	67	365253	327772	87	5.37908
126588	107045	93	55080	45894	88	2099	1945	23	4286	3720	39	9059	7431	57	10860	9259	61	338700	286366	89	5.37908
190922	174211	95	106286	98714	90	4030	3754	33	8785	8255	49	19719	18044	80	26293	23077	84	718172	601131	93	5.39119
164907	134250	92	68989	57358	91	2564	2337	29	6453	6208	45	10520	8969	61	14201	11565	75	404492	338632	87	5.39624
103116	99491	81	47721	45797	80	1410	1449	15	3798	3198	35	7807	7285	51	9573	8692	60	268558	258740	77	5.39624
183602	152851	96	86279	73181	92	2660	2537	27	5850	5357	47	13158	11118	65	16338	13436	83	457357	378957	90	5.39624
89208	84578	81	43738	41993	80	1341	1093	13	2847	2593	30	5342	5085	39	7108	7106	49	219232	216939	80	5.40532
108256	102560	84	53250	50812	81	1552	1431	18	4040	3769	37	6738	6795	41	10082	9300	55	289022	276717	83	5.40835
90748	86330	82	44796	42799	79	1298	1029	8	2983	2811	31	5853	5858	40	7875	7623	49	225577	216928	78	5.40835
170532	146329	96	65366	57293	93	2738	2499	28	6185	6286	40	12631	10800	61	16469	13611	72	461428	387707	93	5.40936
63768	61986	77	24809	24144	72	751	830	0	1580	1369	22	3271	3133	32	4353	4194	36	120520	112471	78	5.41037
173462	155198	92	93892	84565	89	3299	2854	30	7406	6337	46	13171	11123	67	18579	15753	73	492565	395475	90	5.41643
88586	85625	88	36972	35571	79	1115	1228	11	2156	2287	24	4468	4493	36	6017	5507	45	193972	186942	79	5.41845
120978	108647	88	54541	48471	84	1775	1529	19	3463	3356	32	7036	6392	47	9741	8606	57	283823	258772	85	5.41946
63724	62378	76	33572	33117	76	1039	1019	4	1461	1397	17	3546	3377	32	5531	5816	41	142908	137253	76	5.42047
66604	66452	77	31752	30675	76	888	829	0	1500	1694	18	3899	3891	34	5786	5617	41	161087	158277	76	5.42753
150570	138867	90	67090	62114	88	3298	3101	29	7456	6141	52	14372	12754	66	20154	17819	80	538214	458195	91	5.43157
108037	101888	87	42765	40510	81	2087	1691	23	3271	3278	32	6897	6446	44	10177	9951	57	284461	273775	85	5.43964
118940	108280	92	62837	59525	85	2269	2272	24	5577	4843	52	8640	8115	47	11271	10052	55	323649	281145	88	5.44065
107511	98790	83	44375	40670	83	1394	1328	13	3408	3075	36	8418	7369	51	12497	11224	60	338570	300661	89	5.44368
53745	51757	82	21075	20535	62	713	669	0	1087	1140	10	2822	2805	30	3961	4079	32	109225	108499	77	5.44671
81283	79230	82	34541	33249	78	1083	1054	6	2031	2255	24	5129	5050	39	7166	6661	47	200583	193252	81	5.44772
180280	149738	94	89791	74140	93	2585	2552	26	6268	5391	50	12210	9789	59	18865	14979	79	513804	421403	95	5.44873
98281	93299	86	41264	39582	80	1504	1381	18	3127	2921	31	6041	5850	44	8279	7960	49	226958	211863	82	5.44974
77542	74718	80	35801	34778	77	1357	1313	16	2411	2334	23	4089	4331	33	5175	5310	38	166429	164402	81	5.45277
84662	78632	88	34576	32926	79	1249	1080	10	2246	1902	26	4903	4772	38	6038	6102	40	166268	164637	77	5.46185
204267	173296	98	79158	67766	95	4141	3561	35	8558	6446	51	15124	12570	68	20162	15868	77	537316	421185	95	5.4669
87218	83187	81	42589	40907	79	1506	1534	16	2442	2620	27	5409	5215	41	7897	7649	47	218490	209817	83	5.47497
109910	101452	85	48725	44487	84	1558	1335	17	3431	3056	32	6628	6130	46	9771	9029	51	266857	243907	88	5.47497
83702	79640	82	33941	32530	78	1070	1141	9	2573	2728	27	5572	5142	41	7115	7008	47	197497	184119	83	5.478
34676	33303	73	18762	18646	54	394	308	0	817	590	0	1404	1277	14	2013	2020	24	64459	63098	69	5.48305
171652	149605	92	70480	63546	90	2654	2343	28	5495	5126	43	10843	9756	56	14058	11730	64	390651	352341	88	5.49314
145742	121416	94	62372	52525	89	2212	1767	26	4974	3987	40	8920	7514	61	12196	10261	60	334666	287505	86	5.49617
237128	186543	106	132882	103891	104	5169	4088	40	9780	7410	62	20399	16125	83	27289	22249	95	756220	623923	106	5.49819
110940	102655	100	49125	45323	85	2125	2026	22	3874	3556	37	7832	7534	51	10440	10072	60	294731	266252	100	5.49819
102564	96222	84	41336	39717	81	1609	1294	17	3189	3394	33	6876	6999	45	9508	9248	53	266862	259829	82	5.50324
112465	106423	84	49146	46748	82	1898	1639	22	3474	3213	32	6584	6364	44	9479	8489	63	258944	243160	84	5.50526
146666	123316	95	55171	46513	91	2188	1862	24	4729	4244	41	9638	8282	58	13895	11388	64	382349	331340	93	5.50727
130694	124969	87	63415	61322	82	3140	2789	30	6214	5872	46	11683	10903	58	16155	14868	71	457853	404611	85	5.50727
42356	40745	73	8445	8248	40	761	909	0	1728	1454	18	3586	3583	32	1993	2148	24	76240	77384	71	5.51535
88353	84371	82	42357	40196	80	1180	1055	5	3148	2608	28	4650	4429	39	5950	5604	44	181554	178821	78	5.51737
120779	116172	82	77139	74383	83	1952	1918	23	5840	5270	45	11384	10478	65	15484	14299	72	431734	390601	85	5.51737
38401	38443	72	16964	17048	51	670	627	0	642	763	0	1821	1940	24	3389	3413	35	78302	80729	66	5.51737
51660	50162	80	19099	18992	54	550	673	0	1366	1452	15	2356	2387	25	3036	3351	29	100090	102312	72	5.51838
83836	79193	89	27899	27026	79	1377	1152	14	2324	2490	23	5176	4800	38	6181	5981	43	172102	170715	78	5.52342
148669	128559	90	61468	52549	90	2068	1569	24	4713	3768	39	8939	7683	57	12906	10662	69	348565	293738	88	5.52847
39288	39620	71	17647	17589	52	400	484	0	958	837	0	2191	2121	24	2645	2453	28	79764	80363	68	5.53251
150463	135637	91	71300	64345	87	2241	2029	27	4968	4349	43	11205	9607	54	16033	12841	72	438719	367523	89	5.53958
138616	120390	90	54253	46497	88	2084	1624	24	4397	3912	39	8283	7232	54	12494	9573	67	318118	279562	87	5.53958
149337	134954	88	65134	58533	86	2343	1796	28	4348	4066	40	9899	8540	59	14449	11842	67	390544	331326	87	5.53958
132991	119568	86	70903	63527	86	2117	1843	24	4138	3777	37	9494	8505	52	12790	10841	59	374439	320332	84	5.54058
108529	102602	84	42016	39766	81	1579	1515	16	3832	3366	36	7064	6656	44	9029	8743	51	253240	239097	81	5.54866
142798	129769	88	51494	47111	87	2259	2258	23	5068	4230	42	10325	9297	53	13461	12097	64	390949	328396	88	5.55169
141605	127352	90	85624	77986	88	2427	1883	26	5214	4456	45	10075	8565	56	14348	12254	67	371886	311952	87	5.55573
135873	116603	89	53371	44652	89	2415	2099	26	4435	4030	35	9229	8214	50	14057	12323	63	368075	320533	88	5.5638
124003	112362	89	54620	49877	85	1616	1544	19	4090	3822	36	9277	8089	58	13784	12327	64	359836	318851	85	5.5638
109581	100210	84	81637	76577	83	2528	2375	26	6072	5606	41	12182	11242	62	16878	15927	72	453968	420153	86	5.5638
108917	105240	83	59934	58011	82	1911	1846	23	4659	4058	39	8445	7499	52	12478	11230	61	363344	325912	83	5.56481
168637	144791	93	63960	53884	90	2543	2170	27	6199	4664	50	11492	9083	64	15809	12892	80	450247	364282	94	5.56986
182959	160014	95	107584	94355	94	3382	2803	30	6971	5617	54	14510	12366	77	22199	18676	87	571992	471981	96	5.57188
92155	86457	82	43733	41446	80	1346	1154	13	3592	3021	34	6615	6963	39	8996	9097	51	308712	300580	81	5.57793
176014	145818	96	82987	70621	95	2675	2186	29	5600	4916	44	11117	9380	60	15721	12790	74	418814	341809	95	5.57793
104507	98952	83	66289	63033	83	1980	1982	23	3882	3521	33	6534	6619	41	10132	9913	64	278935	269869	80	5.58803
176928	155140	90	89191	78637	92	3626	3057	33	7451	6434	48	14116	12073	68	20060	17030	84	564872	474287	93	5.59408
55642	54478	79	27103	26697	74	755	694	0	1435	1582	20	3177	3151	31	4322	3906	36	122148	122404	70	5.59509
99003	91833	88	38708	36451	81	1395	1081	8	2686	2494	31	5912	5386	45	7492	7456	44	219973	208613	83	5.5961
98344	92471	84	45150	41934	81	1321	1215	12	2573	2128	28	5517	5403	38	6964	6601	45	213173	203667	81	5.59711
210439	161387	103	124112	97839	102	3119	2488	33	7114	5102	47	12861	9692	63	18895	14812	84	532299	404058	101	5.59812
205726	160522	99	88743	69309	97	3471	3205	35	7450	5967	51	15019	11199	68	21000	16786	81	562906	429496	97	5.59812
117527	107268	88	50467	47937	83	1735	1629	20	4016	3964	34	7269	6753	45	10527	9808	56	282482	265865	86	5.61225
101893	94549	98	42035	40139	81	1306	1188	14	3813	3290	34	6387	6455	42	8603	8018	55	238375	231162	81	5.61326
151063	127643	93	62821	53521	90	1921	1828	21	4667	4773	37	8388	7181	50	10856	9289	67	318313	268474	86	5.61932
191129	172991	99	134385	123604	91	4262	3773	34	10013	8920	62	18181	16556	71	25901	22179	85	707263	605634	92	5.62537
103561	95613	91	51433	47865	84	1480	1359	17	3015	2981	29	7289	6530	48	9555	8030	57	280211	260992	99	5.62537
104953	98363	87	45942	42715	82	1612	1653	17	3164	2810	33	5807	5620	43	8174	8074	48	240829	225031	81	5.62638
72684	72635	78	33201	32675	76	880	758	0	2229	2309	26	4690	4423	39	6310	6565	38	178250	175246	77	5.63244
151138	139838	95	95038	89627	87	3716	3377	32	7671	6769	48	15126	13870	65	19553	18006	72	527600	439171	90	5.63345
114158	102555	88	62281	56366	85	1546	1447	18	4099	3858	33	7703	6679	49	10895	10126	55	308543	283590	87	5.63951
118784	108139	87	56106	51526	85	1858	1654	22	3804	3193	39	7099	6664	45	9384	8453	50	250549	232497	85	5.64051
126907	109149	92	69556	60893	88	1760	1651	24	4049	3726	36	8657	7273	53	12032	10572	59	343520	297156	89	5.64253
74654	73732	82	30935	30630	77	1246	1117	11	1641	1764	16	4903	4720	37	6865	6745	45	187905	188423	78	5.64253
176448	148550	96	79404	66478	92	2442	2162	24	5980	4871	45	10833	8594	59	14491	12222	65	387886	323365	93	5.64657
118783	108846	85	63122	58845	83	1871	1765	19	4330	4210	39	9305	8242	56	11725	10073	61	333684	295718	82	5.6496
156833	135189	94	67044	57059	88	2238	1860	25	5362	4465	45	9246	7122	57	12746	10374	63	355522	299576	89	5.65061
147850	137035	87	82661	77181	86	2719	2624	27	6791	5444	46	14011	12258	63	20046	18147	79	551711	477945	87	5.65364
130186	113613	87	64039	56295	87	2354	2073	24	3892	3760	36	8891	7892	52	11543	10027	59	335410	279350	89	5.65767
125783	111227	99	59357	53135	87	2102	1760	21	3877	3305	34	8360	7373	50	11020	9605	64	313900	275027	88	5.65969
161641	136432	94	62574	53326	90	2491	2100	28	5815	4947	46	11952	10182	59	16667	14013	72	431153	373938	97	5.66575
128010	123597	83	128523	124233	85	2346	2045	27	4710	4883	38	10495	10400	59	13397	12439	63	390514	355574	85	5.66676
146460	131317	92	68465	62394	90	2377	2249	25	5068	4040	44	8434	7326	50	11286	9582	58	327232	277458	93	5.6708
229583	175662	116	152019	121023	108	4924	3895	38	9525	6879	55	18890	14513	74	25281	19953	98	739574	570865	108	5.67382
127031	112912	94	71703	64382	87	2134	1644	23	3853	3684	33	7718	6792	51	11033	9032	66	277431	240024	87	5.67483
186325	159597	95	70367	61224	92	3585	2897	32	7615	6460	52	15173	12687	71	19668	16856	81	534774	427923	95	5.67584
116301	103142	95	57410	50848	86	1575	1308	15	3297	3048	33	6752	5766	47	9267	8422	52	268594	246305	83	5.68594
131046	114371	96	46532	42779	87	2068	1740	24	4440	3877	37	8488	7431	50	11053	10824	56	328431	291033	90	5.68796
71424	67794	79	33970	32893	77	965	930	0	1833	1572	23	3390	3458	33	4894	5141	38	141837	137807	80	5.69098
103604	96452	89	45145	42732	81	1768	1367	19	3672	3600	34	6580	6234	44	8076	8411	43	256993	244339	83	5.69502
94940	89906	97	44100	42133	80	1691	1683	20	2740	2587	30	6538	6585	43	9060	8533	56	259611	249466	84	5.69805
60483	57177	81	26259	25977	69	833	857	0	1555	1334	18	3133	2943	30	4404	4347	37	125616	126427	78	5.69805
76855	74546	81	32471	31326	77	1215	1043	5	2025	2268	23	4541	4510	36	6070	5860	42	172857	167346	82	5.70209
141338	126768	91	58938	53868	87	1974	1789	23	3966	3808	37	9266	8105	52	11636	10013	59	329017	283382	93	5.70512
91987	90603	79	46506	44513	79	1313	1301	15	2826	2689	30	6073	5702	42	8456	7883	49	230523	218767	82	5.70512
78925	75045	83	33924	33295	76	957	1048	5	2570	2320	32	4886	4767	39	6685	5663	48	171285	169124	82	5.70512
150690	136895	98	73735	68616	88	2174	2169	27	5721	4539	45	11421	9965	63	14612	13073	69	434913	367350	96	5.70613
246717	139085	121	98898	66439	114	3866	2126	42	8013	4287	64	16956	9096	86	24441	12461	107	682269	331763	119	5.71622
172091	141605	95	72649	60501	91	2622	2056	27	4888	4181	42	10450	8838	57	15463	13225	70	406788	333270	89	5.72026
166076	139743	98	72607	61395	91	2496	1878	28	4814	4087	42	8926	7073	55	11349	9096	64	308685	252427	92	5.7253
88139	85624	86	41985	40681	79	1253	1089	9	2614	3005	27	5225	4744	40	7913	7538	54	209702	203402	80	5.72732
91841	85960	89	28756	27852	79	1222	1393	13	3454	2951	34	5620	5781	39	8036	7304	58	215668	206229	82	5.72934
93556	88895	79	36503	35668	79	1143	1172	10	2831	2939	30	6119	5993	41	7311	7302	47	237435	230368	79	5.72934
87654	84939	83	39173	37311	79	1295	1288	15	2909	2924	30	4972	4795	40	7302	6712	48	200231	194535	83	5.72934
72417	70525	82	33269	32523	77	1165	1281	12	2508	2377	26	4078	4287	34	5958	5614	41	163211	157536	78	5.73136
83939	80371	80	38832	37433	79	1041	1017	4	2487	2369	26	4628	4521	38	6741	6334	45	180246	180845	78	5.73439
106681	100012	91	49296	46432	82	1727	1812	19	3128	3002	29	6781	6533	43	8693	8188	48	273962	252522	83	5.74145
123579	111098	85	55640	50093	86	2304	1953	27	4347	3785	38	8633	7399	51	11497	9920	57	314119	267606	85	5.74246
153181	133079	93	63985	56971	89	2968	2411	30	5066	4822	40	10558	9027	54	16765	15094	73	432114	386355	87	5.74246
185082	154317	97	82538	70196	93	3621	2969	31	7734	6462	52	13932	11480	66	19485	16126	87	538787	449717	94	5.74246
98426	92877	83	51925	49511	82	1352	1335	14	3244	2796	33	6015	6043	39	8081	8009	47	250000	238130	82	5.7465
48988	48328	74	25431	24871	73	840	825	0	932	1199	11	2983	3001	32	3978	4336	33	95351	92560	75	5.7566
101438	93016	84	45475	42488	81	1567	1557	17	2793	2766	33	6364	5574	44	8098	7220	50	253471	226906	84	5.7566
116377	106683	86	53177	49008	86	1844	1602	21	3244	3445	31	7920	7307	47	10368	9700	57	296720	275628	100	5.7566
82441	79857	78	29448	28397	77	1278	1366	13	2299	2560	22	5074	4849	40	6838	6531	46	214219	207370	81	5.75861
138340	121655	87	62826	55249	87	2241	1785	23	4845	4183	40	8821	7209	54	12217	10291	65	341110	282860	89	5.76164
110134	102714	87	59318	56095	83	1737	1748	20	3680	4036	32	8059	7337	51	12562	11876	61	334152	323442	84	5.76467
171068	147877	95	69594	60263	90	2722	2058	28	5533	4286	43	9971	7767	57	14266	12206	64	389449	319427	90	5.76467
83798	82066	78	39114	38046	78	1357	1172	12	2391	2436	25	5167	5323	38	7248	7159	43	215782	210573	77	5.76467
119138	117067	81	61496	59615	82	2533	2890	26	5532	5212	41	11027	9959	56	15094	13762	72	410531	371046	84	5.76467
109076	101230	87	52321	49363	83	1660	1925	19	3394	3045	31	7040	6088	49	9182	8594	54	261209	243529	83	5.76871
108225	99736	89	44291	41494	82	1690	1384	20	3675	3485	33	6928	6512	44	9367	8613	49	268775	256800	83	5.77174
104734	99232	81	52300	50152	81	1804	1757	18	3962	3660	34	7226	6877	47	9790	9427	59	265776	257301	79	5.77376
146576	124130	95	96705	83120	92	2160	1617	25	5303	4479	43	9570	8421	53	13023	11280	66	365329	310283	89	5.77476
97538	94140	81	38814	37540	80	1535	1180	13	3266	2832	38	6402	6364	41	7805	7025	46	220781	209378	78	5.77476
83377	80420	79	38489	37318	78	1509	1424	15	2108	1718	24	4399	3991	41	6254	5980	47	166238	161906	76	5.77476
128562	118075	86	67152	62467	84	2209	1703	26	3729	3637	38	9109	8278	51	13124	11768	63	361524	311092	84	5.77476
83845	80753	79	37454	36912	77	1269	1158	11	2099	2107	26	5198	5128	39	7030	6978	49	193914	189046	75	5.77476
141529	130226	90	50020	47087	83	2755	2526	28	5997	6519	41	12193	11647	58	18198	17297	69	487805	461900	83	5.77678
130292	114388	90	69258	62515	86	2142	1923	25	3953	3669	40	8809	8066	51	12311	10863	64	346434	306447	86	5.78688
125411	109786	88	70041	60946	88	2222	2040	25	3921	3583	35	8992	8023	53	12886	10935	69	358448	316163	88	5.79394
68240	64860	86	29994	29471	75	735	902	0	1733	1577	24	3225	3453	31	4735	5048	35	141183	139543	75	5.79394
99553	97241	81	45723	43298	80	1587	1221	12	3190	3180	31	6544	6252	45	9004	8065	55	253745	234827	83	5.79798
81143	79435	79	29418	28435	77	1317	1151	9	2261	2419	26	4571	4344	36	6456	6479	45	168477	164369	79	5.80404
75322	71453	80	38484	37433	78	1296	1315	14	2065	1719	25	4390	4271	35	5600	5326	41	156545	156813	77	5.80404
137283	121805	95	62948	56029	86	1956	1603	23	4183	3357	41	8516	7693	52	11969	10421	62	342955	291135	83	5.81211
111177	100065	88	57596	52714	84	1376	1339	15	3863	3140	37	7059	6226	50	9565	8680	59	273792	249300	82	5.81413
24464	24343	69	11718	11871	45	388	435	0	1017	921	0	1291	1383	16	1892	1879	23	56844	58526	60	5.81413
110310	97382	87	51807	45752	87	1425	1366	13	2696	2449	30	6635	5844	46	9888	8529	54	267231	237007	86	5.81716
138168	117420	107	49819	41156	107	2114	1691	23	4434	3716	37	8053	6515	55	12854	11033	69	319597	258912	107	5.81716
133060	126368	88	58003	54339	84	1980	1893	23	4968	4335	39	9997	9022	57	13209	11643	62	366909	323924	86	5.81817
93723	87836	84	38761	37459	79	1312	1357	13	2356	2637	23	5419	5347	40	7545	6736	49	210489	200919	79	5.82019
136000	123610	93	66445	60442	85	1941	1820	22	5393	4760	40	9436	7917	55	13086	10999	63	359264	309562	87	5.82221
136355	123007	88	75010	67546	87	2380	2132	27	5504	4244	44	10245	9158	53	13100	10959	70	393817	349555	86	5.82423
140440	121147	96	64820	56366	89	2030	1868	22	4883	4494	42	8995	7755	55	11762	9926	60	334343	287879	89	5.83028
282190	226137	129	197037	165869	112	9562	7688	47	22111	17141	83	44276	34287	106	61215	47383	108	1.04858e+06	1.04182e+06	117	5.83533
103245	98942	83	57016	56236	81	2431	2027	28	5282	4873	45	9793	9783	49	13733	13070	68	401800	368781	82	5.83533
85081	80600	84	38052	36612	79	1047	977	0	2270	2225	25	5094	4984	39	6167	5658	47	198512	193822	75	5.8434
161534	132791	101	126223	100619	95	4181	3226	37	8221	6822	54	17158	14258	75	23680	18865	86	638004	519762	91	5.84441
90240	86337	85	30017	29089	78	1287	1330	14	2219	2540	26	4763	4747	38	7087	6897	41	186750	180091	79	5.84845
117291	109446	86	57798	54894	84	2522	2247	27	5122	4464	42	9854	9450	55	13739	13052	60	403911	379808	87	5.84946
58970	56316	77	16417	15917	51	705	668	0	1092	1379	15	2258	2601	25	2700	2319	32	105503	106589	73	5.85047
234454	149341	111	140744	94981	109	3891	2754	38	8330	5204	55	18016	11622	81	24412	16482	94	719572	486497	111	5.8535
129537	121815	91	101962	97235	87	2495	2357	27	5509	5015	41	10022	9341	53	15035	14700	69	421903	384833	88	5.85451
139019	125944	89	51288	46461	85	2446	2118	27	5019	4761	40	10619	9344	58	15348	13364	68	415846	346538	89	5.85451
127815	119162	90	55863	52319	84	1809	1803	23	4230	4095	36	8180	7897	47	10131	9034	55	283389	264945	89	5.85552
142984	128830	91	76829	69380	89	2427	2306	23	5477	4741	43	9731	8732	56	13858	12717	63	376021	337364	91	5.85552
126841	116113	88	65818	62057	86	1822	1581	22	5183	4393	41	9741	8227	64	12923	12115	65	359618	308128	90	5.85854
149437	130939	92	44547	38357	86	2642	2170	28	4611	4505	38	9734	8141	61	13437	11126	70	359063	302026	90	5.86662
106310	98791	92	47898	46017	81	1308	1173	11	2712	2506	31	6329	6398	43	9805	8753	59	258445	247328	83	5.86763
200625	147539	100	79908	58819	99	2743	2058	32	6971	5871	52	14346	11259	70	18537	14031	72	557766	489771	96	5.87268
98302	93352	88	41443	40238	79	1249	1370	14	3507	3544	31	6087	6234	41	8865	8422	53	253534	249248	76	5.87369
135547	117042	95	58564	50915	87	1840	1536	22	4826	3876	43	8605	6800	57	10590	8741	58	322364	276685	87	5.88075
118977	109541	88	51971	48215	85	1336	1317	12	3652	3531	36	7391	6873	44	10334	9199	60	294117	277076	86	5.88378
116935	108938	86	45688	43130	82	1710	1481	19	3829	3698	35	7542	6870	47	10132	9833	56	296592	278500	86	5.88782
182517	156181	106	78950	68645	93	3524	2731	31	6797	5370	46	12423	10087	60	15968	13011	66	457344	368704	95	5.89589
156120	141710	92	75519	69278	90	2422	2501	25	6456	5217	50	11871	10102	59	16565	13981	71	470923	392294	93	5.8969
119307	110981	86	52799	49033	84	1921	1965	22	3167	3417	31	8269	7915	51	10665	10286	56	292519	273762	87	5.89892
132591	125627	87	93039	88853	87	2527	2469	27	5168	5143	39	10908	10207	55	15023	13551	70	420665	375130	89	5.90296
130732	117535	89	52609	47223	85	1483	1321	18	4139	3812	36	8552	7566	54	12246	10873	67	329765	280225	90	5.91204
126152	117165	89	50575	47965	83	1793	1685	21	4480	4260	38	7651	7091	46	9829	8895	53	283695	267370	86	5.91406
270633	202123	125	107726	83348	108	4234	3173	37	9491	7072	57	20117	14528	85	28374	21749	102	739925	560279	113	5.91709
55336	53589	83	31078	30557	74	878	802	0	1842	1951	23	2667	2803	27	4355	4342	35	112915	110408	76	5.92113
143865	127187	91	65715	58029	89	2173	1947	24	4194	3518	39	8929	7583	51	13293	10944	65	363239	304164	92	5.92113
113824	105062	89	64788	60402	85	1775	1691	22	4326	3628	36	7625	6668	47	10289	9438	60	305111	281892	87	5.92517
98659	92698	83	41169	38000	80	1777	1579	19	4142	3756	35	7281	6133	48	9939	8930	54	279236	241457	83	5.92819
86881	82515	80	35318	34136	78	1119	1158	9	3245	2866	31	6532	6165	43	7563	6896	45	224751	218118	77	5.9393
103970	94225	85	43922	41361	81	1364	1427	15	3041	2786	31	5822	5857	42	8482	8166	53	246770	233074	81	5.94132
150564	127819	97	56191	47387	88	1865	1559	26	4545	3956	43	7886	6299	48	10015	8827	53	273289	235566	88	5.94434
90693	87609	87	38587	37201	79	1285	1211	12	3030	2698	27	5209	5155	39	7761	7228	47	213632	206235	81	5.94737
118869	110033	86	52866	49028	84	1847	1713	21	5341	4816	41	8253	7180	55	11839	11243	60	309472	295977	86	5.95545
156915	130093	93	57704	48304	92	2093	1662	26	4219	3810	37	9741	8098	60	12327	9687	58	370113	310655	95	5.95948
124416	115572	89	43706	40911	84	1804	1696	19	3796	3537	35	6721	6630	45	8895	8508	51	243187	221746	84	5.96251
161444	137844	101	48774	40746	90	2174	1860	25	4985	4256	42	9515	8141	54	12951	11279	64	357189	299383	92	5.96352
121524	112783	85	53601	49638	84	2121	2044	24	4261	3729	38	8551	7834	52	13147	11966	65	341648	295957	87	5.96554
123399	115350	84	53182	49646	83	1947	1772	23	4387	4014	35	9101	8189	57	12871	11432	62	357719	319951	83	5.96958
212400	148706	105	141891	106815	105	3713	2301	40	7708	6690	51	15225	10975	74	19760	14145	81	549834	404475	99	5.97059
103912	98133	83	52459	49689	81	1639	1532	17	3833	3557	35	7794	7316	47	9632	8667	52	286681	253811	84	5.97564
80945	77247	80	34991	33952	78	741	804	0	2064	1996	28	4346	4505	36	6226	5833	43	178814	170028	80	5.98876
149640	129495	97	82763	74055	89	2082	1782	24	4680	4167	39	8957	7904	51	11834	10184	61	309491	265046	91	5.98977
85869	83651	80	40818	40120	78	1251	1176	13	2202	2408	25	5333	5256	40	7607	7803	47	214739	210727	76	5.98977
87194	83992	83	42265	40467	79	977	929	0	2659	2366	28	4283	4187	36	6515	6317	49	181175	174002	76	6.00087
155826	135734	106	71403	63703	90	1857	1744	20	4061	4131	34	8791	7791	52	11462	9776	64	315694	281072	88	6.00289
108733	102193	82	50826	47900	82	1454	1409	16	3573	3328	35	6361	5928	45	9931	8441	61	271656	256945	81	6.00289
104885	99067	87	46194	43729	82	1901	1714	20	4322	3795	43	7657	6922	52	11079	10564	59	298798	264407	81	6.0039
148385	126761	95	42349	36069	88	2369	1987	25	4872	4139	44	9402	8384	55	12679	10665	59	343735	288066	91	6.01197
132660	124105	86	64794	61255	86	2418	2274	27	4769	4566	39	9620	9028	55	14316	13051	65	386236	331626	89	6.01298
135658	114034	95	62069	53455	88	2349	1904	27	4293	3584	35	8104	6830	53	12283	9575	60	319790	262164	88	6.01298
167965	145049	99	80736	70157	90	3085	2645	31	6105	5086	44	12404	10989	62	15469	13006	66	429623	366050	94	6.01399
101483	94610	83	44782	42053	81	1143	1078	8	2909	2970	30	6132	5722	42	7545	6734	54	229642	220984	82	6.01702
130800	118065	94	84640	77910	87	2513	2246	27	5070	4273	41	9128	8211	51	12725	10975	65	323225	288576	89	6.02207
108514	102292	83	49418	45999	83	1521	1497	17	2884	2766	35	6922	6357	45	9040	8677	49	273702	257658	80	6.02711
114614	105583	85	53802	49991	85	1651	1482	17	3938	3365	38	6638	6259	41	9298	8899	50	274682	257171	82	6.02711
154008	130344	93	65200	55101	90	2415	2145	27	5138	4469	42	11694	10105	59	15552	12973	68	431564	359270	107	6.02711
57876	56688	80	25252	24771	74	768	658	0	815	1274	11	3069	3070	28	4226	3828	46	115517	115242	72	6.03216
209964	158079	100	113447	84813	101	3968	2526	37	7364	5461	51	13961	10401	68	18745	13952	69	533328	409149	95	6.03418
97249	93698	81	45693	43750	80	1198	1225	11	2813	2939	27	5533	4915	43	8559	8305	46	227957	219642	83	6.04125
146671	127965	100	62149	55938	87	2392	2102	26	4409	4010	35	8574	7490	55	11268	10694	59	314524	278084	87	6.04326
100695	94865	84	42413	40379	81	1524	1531	16	3005	2963	27	6330	6335	40	9599	9218	48	267577	254095	81	6.04326
110468	100926	85	46863	42596	83	1623	1465	17	4531	4047	39	7134	6229	46	10604	9300	55	282352	252434	84	6.0473
154610	136883	91	63081	54646	87	2117	1734	27	5826	4349	47	9226	7915	53	13177	11241	60	355621	296245	90	6.04831
93801	88579	84	31574	29883	79	1153	1119	11	2593	2305	31	6357	5658	50	9191	8710	54	249763	244083	82	6.04932
38637	39054	69	15598	15536	50	466	592	0	628	1066	5	2188	1947	24	2781	3066	29	72336	69916	67	6.05336
142977	127049	93	61408	55132	86	2538	2210	27	5669	4943	42	10151	8952	53	13897	11746	73	372113	311977	87	6.05538
58207	55493	87	23921	23467	68	844	941	0	1369	1501	14	3283	3086	32	3721	3491	35	111597	111278	75	6.05639
127954	117797	94	59575	55514	85	1908	1577	23	3984	3631	37	6912	6664	45	9448	7959	55	295400	279329	83	6.06143
217524	169108	106	120705	96173	102	4226	2988	40	7762	5955	50	16611	13160	71	22761	16798	93	633566	497732	98	6.06244
109569	102464	89	46436	43236	82	1496	1218	17	2987	2572	36	6439	5921	47	7420	6366	46	222863	209184	79	6.06345
125168	112953	88	54263	49120	85	1986	1616	22	3756	3413	31	6788	6464	45	8037	7201	52	246465	229183	84	6.0685
163207	148266	90	94438	87667	89	3820	3295	33	7845	7023	46	16206	14375	74	20746	18892	82	564957	479561	93	6.07456
157225	136254	93	64276	56196	90	2373	1927	26	5534	5263	42	10507	9144	56	14882	12798	76	391117	329956	91	6.08263
262385	182178	121	139781	103275	118	4928	3664	41	10788	7855	65	20908	14752	94	29421	21718	111	795242	572223	135	6.08263
97291	91932	84	34067	32460	80	1456	1331	14	3219	3318	30	7166	6719	45	8734	8067	51	253384	239945	83	6.08768
134864	125987	85	60678	57095	85	2590	2408	26	6386	5383	46	11950	10770	59	16152	14542	76	444883	379608	87	6.09172
34792	34770	63	17412	17289	52	471	583	0	438	696	0	1442	1390	15	2394	2213	29	61119	63512	63	6.09273
130501	122670	85	55878	52341	84	2717	2563	26	5346	5104	39	10447	9566	53	13251	10842	65	404797	362229	85	6.09273
97867	91594	88	35087	33871	78	2074	1833	22	4153	3800	39	8408	8103	50	12095	10752	59	326045	299839	80	6.09373
118647	110228	84	45384	42397	82	1637	1539	19	3321	3163	31	6743	6610	44	8489	8129	46	248136	235895	81	6.09373
105944	98123	90	71887	68135	83	1828	1699	19	4636	4350	42	7418	7141	45	10305	9464	56	282088	269842	79	6.09575
102477	95538	83	45316	44089	80	1588	1577	18	3332	3183	33	6644	6516	43	8264	7432	49	233375	222867	79	6.09575
105159	98047	84	51277	47805	83	1416	1178	10	2901	2868	29	6186	5498	43	8447	7944	58	260290	255170	79	6.1008
132848	114786	93	60995	52613	88	1817	1405	23	4408	4150	40	7968	7012	51	11231	9377	61	299479	252924	91	6.10686
131746	123841	87	88178	84037	84	3125	2902	29	5925	5776	43	12167	11805	56	17017	15285	70	463649	396654	88	6.11897
106581	97789	87	66249	60309	84	2243	1926	23	4215	3866	34	7692	6979	49	11765	10488	55	324467	294818	86	6.12099
128050	113168	99	57154	49901	85	1709	1687	20	3911	3313	39	8489	7795	49	12177	10162	62	318373	275207	88	6.12704
68355	65425	80	25263	24794	71	1131	966	0	1917	2151	26	4225	4471	34	5724	5572	40	164122	161379	73	6.12805
90965	85172	84	36743	34811	79	1519	1286	15	2751	2334	31	4929	4979	38	7413	7530	44	206517	201629	78	6.12906
228909	186695	98	103420	83734	97	3740	2841	35	8491	6463	55	16429	12842	76	21877	17113	83	594074	446539	95	6.12906
71723	69838	84	28470	27273	76	1020	1038	5	2283	2273	25	4253	4283	35	5148	4729	40	152751	151296	74	6.1331
137358	120608	93	51770	44868	85	2208	1908	26	4464	3452	41	8851	8117	52	12413	10732	64	362611	320158	89	6.13411
151383	139005	96	74172	68603	88	2864	2668	29	6331	5793	46	12841	11260	65	17210	15115	73	471023	414589	91	6.13512
108453	102190	82	47293	44801	81	1465	1243	16	2991	2939	33	6644	6258	46	9447	9307	53	276182	262458	83	6.13714
134578	129270	85	76899	72605	84	2189	2012	25	4955	4570	41	11677	10954	61	15769	14326	69	439461	373944	87	6.13815
119267	111837	87	41130	38906	81	2339	2197	25	4669	4485	38	9236	8891	49	11839	11652	56	355784	343299	86	6.14219
299465	204598	141	184556	140691	124	7122	5357	46	15213	10931	69	28997	21068	113	40350	30758	118	1.04858e+06	791875	127	6.14723
134007	112503	92	65097	54487	89	1901	1552	20	3624	3046	38	8214	7048	55	11947	10036	63	322783	273227	89	6.14723
85254	81466	81	41824	40757	80	1252	1066	9	2717	2574	28	5510	5412	39	6425	6124	45	208419	201763	82	6.14925
121986	109899	91	44519	40296	85	2067	1800	25	5449	4470	42	9009	8086	59	11199	10000	62	331875	299604	86	6.1543
145261	129183	90	64195	58083	88	2547	2051	29	5119	4563	39	10844	10262	55	13970	12763	66	370884	344651	86	6.16035
227635	175940	103	122795	99024	102	3194	2453	32	7911	5742	51	13688	10285	66	18926	13835	86	520741	380126	105	6.17045
144391	132691	96	65589	61356	87	2080	1951	23	5043	4550	39	12063	10819	63	15198	12882	72	446684	374291	92	6.17449
98697	94043	82	41440	39519	80	1474	1483	16	4267	3817	34	6857	6791	43	9961	9916	58	270300	263838	83	6.17449
114378	108247	86	63761	59940	83	1821	1655	21	4499	4117	43	7280	6907	47	10811	10364	62	277314	262657	84	6.17651
139134	121779	88	68540	59623	89	2063	1895	24	5180	3987	43	9159	8483	48	12911	10297	64	375617	323673	87	6.17651
111649	103802	86	74236	71524	85	1893	1889	21	4795	4764	38	8941	8279	53	12634	12133	68	353940	327274	87	6.17852
80347	76314	84	34336	33049	80	1480	1459	15	2708	2564	30	5070	5310	37	6772	6684	46	205361	201546	81	6.18054
192859	160017	96	82577	68844	95	3433	3173	32	6732	5333	50	14166	10838	68	16238	12803	67	489627	376031	95	6.18357
119189	107844	94	66332	61394	86	2075	1685	22	4369	4220	37	9716	9922	52	12416	11804	62	363536	350078	84	6.1866
123974	111164	89	56878	50441	85	2034	1760	24	4440	3537	43	8633	7418	48	12860	11672	60	341063	304538	84	6.18963
91316	86934	84	38784	37354	79	1496	1359	14	2228	2252	25	5825	5825	41	7910	7550	55	237593	232963	75	6.19064
133808	118079	87	57349	50181	86	2020	1717	24	4418	3895	39	8336	6872	53	13255	11283	65	338327	286282	85	6.19266
110686	102131	88	46535	43875	82	1679	1697	21	3099	3274	31	7302	6939	46	9364	9020	49	258679	250458	82	6.19367
207782	170771	116	88660	74460	100	3601	3078	34	7546	5807	52	15136	11828	70	20364	15604	84	537657	403308	116	6.19367
105265	100838	81	43457	41367	80	1627	1521	17	3704	3590	33	6937	6648	45	9436	8785	48	287824	278639	78	6.19669
106480	98417	86	38929	36992	83	1772	1621	17	3491	2909	31	5632	5129	45	7102	7093	45	214424	200006	100	6.19669
101968	95166	89	47033	44671	82	1386	1380	14	3029	3214	29	7263	7036	45	10152	9839	55	274786	262362	84	6.20881
86757	76072	98	38825	34868	98	1274	1186	11	2392	2442	25	5781	5010	42	7441	6784	45	225824	206243	98	6.20881
177953	148851	95	71730	59999	92	2418	2001	28	6348	4826	50	11679	9443	61	15720	12840	72	440253	347580	92	6.21082
92574	90188	80	38114	36588	79	1566	1614	16	2905	3184	27	6815	6069	46	9320	8492	51	251957	243936	82	6.21385
103144	98081	83	43464	41329	81	1252	1278	13	3514	3444	34	6529	6210	44	9511	9352	52	264687	258258	99	6.21385
108638	101434	94	41163	39377	81	1742	1875	20	3428	3746	33	7113	7178	46	9478	8629	50	270861	257346	82	6.21486
118982	109839	90	45800	41556	82	2059	1630	24	3768	3518	33	7423	6677	49	10722	9891	58	308046	279932	82	6.21688
104088	98012	87	46516	43858	82	1276	1169	12	3022	3306	28	7096	6729	46	8468	8516	52	246190	236986	82	6.22193
120805	113023	84	94157	89392	83	2719	2767	27	6258	5495	46	10898	10034	56	16606	15466	67	471543	415214	81	6.22496
182840	143698	101	87676	69141	97	2911	2171	32	6538	5076	52	12224	10181	59	16556	13569	70	474881	375662	95	6.22798
43371	46249	56	21124	21425	52	619	588	0	1359	1172	10	2704	2747	28	2804	2807	31	98031	100155	69	6.22798
86978	83677	89	36303	35174	80	1328	1350	14	2826	2117	29	5186	5078	41	6728	6767	48	185822	179671	83	6.23202
106969	104207	82	83027	80280	82	2242	2266	25	4860	4694	41	10056	9452	59	15476	14918	67	433053	387834	85	6.23202
126429	120851	88	85422	81104	85	2584	2679	25	5480	4843	49	11171	9980	56	15209	14031	64	414966	364716	89	6.23606
159401	136682	96	55435	46967	90	2216	1782	26	5580	4613	47	10430	8485	54	13384	12055	61	416237	346697	93	6.24111
138082	127131	86	73400	67767	87	2563	2080	27	4560	3959	37	9458	8377	51	13018	12329	66	352673	330228	87	6.24212
123941	107590	90	50113	42772	86	1497	1321	16	3768	3543	36	6670	5909	48	8842	7640	53	270346	234416	86	6.24716
158183	141309	90	79167	69933	90	2384	2348	27	6099	5362	42	10888	9444	67	13970	11622	65	392089	330940	86	6.24918
102820	96265	96	54653	51791	82	1488	1695	16	3729	3265	35	6394	6037	41	8591	7753	52	247450	222188	85	6.25928
166082	146781	96	74321	66147	90	2824	2568	30	5791	5063	43	11901	10179	61	16123	13298	74	465379	382283	88	6.25928
300423	208719	127	128885	92305	124	6031	4356	44	12831	8999	62	27499	18588	106	36970	25608	117	1.01190e+06	672902	127	6.26331
91416	89210	81	48701	46511	81	1462	1503	15	2733	2786	30	6189	6016	43	7887	7763	45	219197	210574	80	6.26836
87051	84249	81	46501	45063	80	1377	1320	12	2879	2800	29	5630	5641	40	7999	7730	45	224636	221554	83	6.26937
185054	152858	103	75325	61929	94	2749	2416	31	5065	4022	48	11494	9475	61	17235	13925	68	454626	365913	96	6.26937
138895	116867	92	59828	51231	91	2158	1712	27	5227	4377	43	9628	8642	54	13636	11897	71	360461	309350	90	6.27139
107028	100122	86	48561	46415	81	1795	1903	20	3911	4296	32	8299	8198	47	11894	12044	59	314873	295821	83	6.27139
109171	103500	82	48243	45641	82	2064	1754	23	4523	4039	37	8420	8007	50	12322	11852	62	344590	307249	84	6.27341
95334	91036	82	42707	40794	81	1687	1379	17	2842	2425	30	5764	5554	42	8082	7306	50	235154	227565	81	6.28047
96404	90220	81	41415	39215	80	1284	1324	12	3300	3110	30	5958	5530	43	6920	7041	42	224612	219328	79	6.28148
75313	73022	78	28741	27931	77	1024	841	0	2467	2132	29	4832	4823	37	8030	7761	51	213987	214247	76	6.28148
119266	105077	89	55978	49192	87	1338	1279	12	4137	3335	35	7122	6209	52	9912	9199	51	284376	255712	82	6.28552
128000	116859	86	71682	65848	86	1751	1626	22	4876	4154	38	8589	7521	52	12464	11493	68	367113	316171	86	6.28653
160155	139351	91	72146	63575	89	2999	2483	28	5176	4383	45	12778	11117	65	16581	14672	74	457110	389635	92	6.2946
169237	146159	92	67254	57591	90	2818	2320	29	4960	4056	42	10476	9137	64	14859	12371	68	411762	347817	92	6.2946
172130	152080	96	92712	84795	94	2604	2186	27	5026	4645	44	9494	8869	51	14780	12926	64	383629	345197	93	6.29561
110089	103806	99	54218	52076	82	1652	2045	19	4025	3712	35	7323	6564	48	9923	9295	58	265321	253765	85	6.29965
82421	75500	95	34392	30666	95	1106	1127	8	2523	2447	28	4605	4103	37	5829	5113	46	159996	143452	95	6.29965
170943	140875	95	72423	60373	92	2517	2033	29	5662	4787	43	11188	8734	60	14987	11986	69	425083	341202	95	6.30268
178256	156535	90	69341	60841	90	4268	3750	36	8854	8038	60	16504	14609	66	22516	18935	83	613940	539115	91	6.30268
201614	158812	100	104734	83639	98	3406	2732	32	7642	6582	51	14082	11378	65	19376	14722	86	569149	478431	98	6.30369
118704	104491	88	48117	41032	86	1962	1597	22	3716	3404	39	7564	6392	50	10846	8987	55	297245	257338	87	6.30773
97597	93641	85	32027	31083	79	1801	1716	21	4535	4340	40	9051	8550	56	11810	11313	55	334741	303721	80	6.3158
103960	98710	83	40067	38435	80	1328	1222	15	3574	3587	29	6560	6234	48	8152	7908	48	264213	253791	81	6.31782
111773	104483	85	49551	46977	82	1877	1817	21	3918	3399	37	8782	8970	46	11710	10894	66	339387	319040	82	6.32085
99180	94282	80	44115	42362	81	1625	1564	19	3406	3392	34	7047	6848	46	9247	8654	56	244175	236897	78	6.32186
163116	145997	89	75647	68128	89	2710	2586	26	5640	4964	43	12491	11008	66	17748	15197	79	485309	408449	91	6.32287
158329	144054	88	98148	90854	88	2741	2617	26	6724	6248	44	13375	11849	65	19125	17808	80	528171	462260	89	6.32287
210073	164069	105	155426	125520	102	4825	3701	41	9437	7553	57	18503	14856	80	25579	21271	90	707142	565650	103	6.3259
227013	191490	97	128572	110158	95	4071	3393	36	7768	5895	54	15205	12243	69	21929	16457	88	590195	449671	97	6.33599
81660	80685	78	28046	27848	73	1588	1507	16	2330	2724	27	5475	5419	39	7701	7606	52	214257	208783	79	6.33599
81263	78579	82	33343	32044	77	790	913	0	2796	2737	26	5362	5173	43	7305	6785	46	196278	192486	78	6.337
101217	96427	83	39671	38543	80	1381	1522	16	3618	3557	29	6711	6438	46	9035	8940	51	265922	259034	83	6.337
53686	53426	76	19626	19292	58	476	347	0	1429	1980	17	2879	2987	29	3600	3246	34	109008	109493	76	6.33902
83033	78468	85	35333	33711	78	944	816	0	1966	2052	22	4540	4395	38	6289	6260	40	173425	170555	79	6.34003
102752	97023	85	48911	46782	80	1514	1405	16	2918	2719	32	7167	7173	43	10622	10222	57	282329	273189	81	6.34003
121932	112305	86	59120	55422	83	1674	1515	18	3585	3405	35	6785	6476	44	9809	9953	54	270996	256930	82	6.34003
88265	81752	85	36265	34639	79	1243	961	0	1881	1905	24	4975	5040	39	6267	5910	41	181223	179050	81	6.34608
43981	43675	73	9625	9518	43	1040	977	0	1762	1737	21	5050	5237	37	2915	3058	25	89650	91142	71	6.3481
80087	76320	94	36042	34711	77	995	1001	1	2605	2241	29	4465	4396	37	6447	5989	40	189526	185185	76	6.35315
32144	31415	63	17330	17168	52	520	573	0	1048	1037	4	1396	1576	18	2283	2103	26	64355	65326	65	6.35618
303004	162915	139	166019	102765	136	5515	3233	57	11333	7673	69	24185	14650	105	32645	18613	130	866612	474728	138	6.35618
156566	130831	101	60466	50408	91	2254	2010	24	5489	4548	46	9744	8518	54	13057	10767	65	368830	299769	94	6.36122
94667	89275	82	42954	41112	80	1380	1357	12	2917	2698	28	5351	5060	41	8690	8449	52	223169	217290	84	6.36425
141023	127796	91	57259	52940	87	2093	2190	23	4415	3991	38	9125	8285	54	12014	11722	58	351949	324176	90	6.36829
122093	106575	91	54203	46642	87	2154	1738	24	3879	3338	37	8133	7084	49	10658	8623	60	298660	259846	89	6.37132
44307	44696	76	19324	19088	54	296	274	0	1626	1664	17	2624	2750	26	3190	3424	29	89136	89518	73	6.37435
126645	117715	86	52250	48920	84	1596	1400	19	4111	4049	32	8385	7593	48	10576	10030	57	303541	284126	87	6.37435
88960	84848	82	52218	48119	82	1446	1302	17	2770	2305	26	5041	4484	43	7655	7540	48	228582	214686	81	6.37435
57272	55452	77	25765	25028	72	1159	1023	3	1329	1446	17	3149	3221	30	4256	4064	38	119239	114579	71	6.37738
100306	95183	81	44342	41398	81	1140	1326	13	3336	3062	32	7003	6573	47	9584	8623	59	253839	238870	80	6.37738
111892	101456	83	54017	49039	83	1640	1657	18	3618	3068	35	8027	7445	50	10825	10134	57	313452	288850	85	6.3804
200311	163968	104	205732	180106	102	3984	3257	36	8915	7800	57	16793	14287	69	23410	20298	91	642169	592611	98	6.38242
119639	111487	91	26311	24010	72	1784	1908	21	3863	3573	35	7198	6546	47	8992	7843	54	280573	268975	83	6.38848
65113	63324	74	26068	25637	75	607	586	0	1602	1646	17	3664	3550	32	4684	4719	34	140945	135152	77	6.3905
110547	101223	87	58034	54825	83	1537	1351	21	4116	3946	37	7370	6768	48	9195	8990	50	277773	268958	84	6.39554
106717	102669	84	42026	40444	82	1849	2066	20	4067	3673	37	8405	7856	47	11191	10963	53	346247	331669	83	6.39554
162596	142994	95	67462	60209	89	2435	2276	25	5727	5357	40	10548	9294	52	12987	11621	70	375388	346553	90	6.39958
103940	98264	84	34693	33392	80	1701	1625	17	3661	3296	36	6863	6711	43	9642	8542	60	251388	242651	86	6.40059
304364	217101	130	222948	162444	128	7023	5214	44	14289	10772	72	28567	20483	104	39922	26975	122	1.04858e+06	746189	130	6.4016
116184	104315	89	37565	32620	83	1531	1277	17	3578	3526	35	8190	6952	54	11111	9659	60	308699	274880	90	6.40766
127577	119386	85	62672	58055	85	1855	1648	23	4625	3674	46	9544	8577	50	12585	10959	62	360541	319025	85	6.40766
87336	83664	83	42024	40381	79	1314	1269	11	2362	2051	24	5044	4779	40	6972	6881	43	207574	202975	76	6.40867
154257	141683	88	126477	118406	88	4590	4396	34	10127	9291	55	20107	18584	76	29073	26014	80	740125	624429	90	6.4127
112256	104310	85	49300	46249	83	1230	1296	15	3777	3400	35	7324	6563	48	9113	8282	52	265014	248626	83	6.41977
153390	128317	96	63740	53222	92	2615	1938	27	4991	3974	40	10683	8974	60	14401	12091	66	374076	306934	92	6.42381
83657	79248	81	36672	35816	79	1208	1224	11	2045	2322	25	5619	5388	40	7169	7004	42	213097	207082	80	6.42482
118171	108081	85	51430	47682	83	2010	1799	24	4553	4430	39	8501	7903	48	12609	11074	60	343732	308013	85	6.43087
144548	121537	96	69265	56765	90	2099	1644	22	4285	3562	38	8593	7642	51	12911	10427	63	344368	291546	88	6.43087
50343	49868	74	23904	23631	64	651	633	0	882	1189	11	2854	2524	32	3761	3779	33	103089	101697	71	6.43188
40458	38388	75	18522	18373	56	686	629	0	957	794	0	2290	2104	27	2720	2967	27	81048	80788	72	6.43996
135078	118695	93	60290	52563	87	2288	1956	24	3556	3670	34	8272	7109	51	11074	9609	53	319730	277663	87	6.444
159244	132301	95	68934	57462	91	2322	2017	26	4410	4038	39	9502	8039	57	13899	11485	64	389303	326942	89	6.44904
88364	83657	83	34641	33172	79	1472	1592	15	2739	2967	27	5343	5297	38	6345	6267	40	203166	200330	80	6.45207
165820	150268	92	90256	82864	90	3429	3103	31	7044	5974	49	13846	11896	68	17311	15325	71	511383	427845	92	6.45207
84536	80968	82	39165	38153	78	1321	1182	13	3093	3130	30	5494	5478	40	8703	7994	53	239502	228101	79	6.45611
135611	120694	97	74866	68476	86	2246	2063	25	4934	4301	43	9902	9193	57	14663	12786	72	394084	341797	91	6.46317
153101	135539	89	69054	61786	88	2024	1780	23	6072	5071	47	10837	9205	59	14529	12004	69	408468	342292	91	6.46317
206739	168554	101	77465	61938	97	3077	2533	30	7124	5979	49	13040	10824	68	17839	14543	72	508929	406906	99	6.46519
153054	131313	90	61702	53752	89	2418	2133	25	5194	4652	40	9178	7544	52	13549	11245	67	324773	264041	90	6.47327
305402	193790	129	240864	165029	124	7210	4872	48	16182	12234	74	32123	23045	110	43748	30846	109	1.04858e+06	892737	118	6.47428
55335	55553	74	25072	24608	71	790	911	0	1537	1948	18	2852	2860	28	4284	4085	37	112052	108351	70	6.47529
142429	126721	88	93423	84725	88	2651	2313	30	6600	5927	44	11892	9982	62	16822	14587	80	454140	394457	86	6.48437
136540	122890	88	66265	60641	86	1956	1846	22	4751	4195	38	8017	7518	49	10542	9564	59	311831	287318	88	6.48538
148888	128730	90	104677	92447	90	3256	2465	32	5473	4675	41	11574	9952	59	15184	12600	69	456230	387905	90	6.48639
166391	144563	92	82757	71504	90	2262	1884	27	5311	4459	37	11167	9834	57	15347	12488	67	428309	360986	89	6.48639
155992	139750	93	78685	72086	90	2887	2930	28	6951	6133	46	14600	12823	62	17074	14885	72	521851	439756	94	6.48841
92885	88982	82	44335	42779	79	1400	1519	13	3030	2879	31	5731	5332	44	8616	8882	46	229048	223426	80	6.49043
145629	134449	90	88693	82256	87	2524	2085	27	5864	5182	40	11105	9787	58	15031	13251	73	423227	369730	88	6.49447
102755	96832	87	35758	34066	81	2019	1931	21	5640	5063	44	8872	8810	49	12695	11946	67	340817	323400	81	6.50456
99842	92176	89	40908	38835	81	1220	1110	10	2879	2785	30	5273	5368	39	7681	7738	42	214208	211645	78	6.50557
64809	60643	92	31016	30162	77	665	690	0	1324	1674	16	3243	3264	31	5715	5632	41	139475	137445	73	6.51163
110299	102282	86	54337	49305	85	1722	1420	16	3655	3203	35	7360	6718	49	10958	9673	62	274847	250626	82	6.51163
103892	98619	82	49604	47659	82	1803	1690	19	3138	2846	29	6515	6266	42	9717	9087	52	283526	274666	81	6.51465
95104	89143	82	39412	37468	81	1051	990	0	2313	2218	25	5861	5502	41	8076	7627	49	227594	224413	82	6.52576
247969	186178	117	226336	184778	109	6974	5510	44	14511	11608	65	29676	22842	101	39055	31792	102	1.02368e+06	816311	107	6.52576
146709	137893	88	72895	69124	87	2746	2667	27	5589	5091	44	11789	11337	58	16936	15021	79	449843	382313	95	6.52979
137094	125763	86	67172	62334	85	2817	2652	28	5249	4671	40	10706	9421	61	14777	13064	68	407490	351407	87	6.53484
90864	82513	97	40419	38726	81	1149	1074	7	2678	2552	28	4920	4668	38	7504	6742	46	205449	195712	79	6.53787
38426	38395	71	20930	20693	60	572	563	0	686	1060	5	1657	1907	21	2561	2645	27	76069	76076	69	6.54191
40790	41094	65	21363	21213	59	588	511	0	1072	1272	11	2257	2357	25	3005	3037	29	88685	89853	69	6.54494
293340	231142	120	198331	159838	119	7272	5354	46	16541	13000	70	30215	24281	106	42876	32652	112	1.04858e+06	860526	121	6.54998
135198	119139	88	51730	45728	87	1693	1612	18	4163	3491	39	8336	7038	55	11101	9569	59	317346	272664	91	6.55503
[truncated: 7,824 more rows]
