# Supplementary material for: Phenotypic heterogeneity follows a growth-viability tradeoff in response to amino acid identity
Source: Nat Commun. 2024 Aug 2;15:6515. doi: 10.1038/s41467-024-50602-8 (PMC11297284; doi:10.1038/s41467-024-50602-8)
Supplement: Supplementary file 6 — Source Data [file 41467_2024_50602_MOESM6_ESM.zip › source_data/fig6cde/240423/240423_1845_yATP_E8_TRP.csv]

FSC-A	FSC-H	FSC-W	SSC-A	SSC-H	SSC-W	BL1-A	BL1-H	BL1-W	VL1-A	VL1-H	VL1-W	VL2-A	VL2-H	VL2-W	VL3-A	VL3-H	VL3-W	YL2-A	YL2-H	YL2-W	Time
140092	129803	85	62153	57501	86	1934	1798	21	3715	3399	34	8995	8544	53	9644	9086	53	326413	313795	92	0.00406918
53617	54203	69	21313	21211	55	732	749	0	1262	994	0	2068	2154	23	2559	2695	28	82295	81076	75	0.00406918
177969	149273	95	62679	52352	93	1899	1683	21	3936	3434	36	8836	7499	55	11188	9759	58	337280	304421	91	0.00406918
47814	46871	72	21009	20667	57	625	584	0	845	957	0	1911	1952	21	2082	2156	25	66930	66342	69	0.00508647
164518	151032	92	71560	66114	89	2315	2275	23	4142	3600	40	10359	9533	54	11879	10994	62	421634	398981	83	0.00508647
188502	157541	99	68227	55931	94	2813	2594	25	4689	3919	37	8408	8085	48	11536	9920	57	343648	304399	91	0.00712106
167105	144631	94	70419	60556	92	2001	1707	21	3567	3621	32	6799	6201	44	8525	7606	49	307472	280473	87	0.00813835
200521	160105	98	80009	63996	96	2733	2250	29	4511	3739	40	11299	9761	63	11482	9795	75	437073	381304	87	0.00915565
201043	174179	96	110667	95388	93	3881	3474	33	6909	5930	47	15020	13185	71	18796	16997	78	581720	520032	85	0.00915565
117416	113842	83	65308	64059	82	1938	1901	22	3333	3384	32	7521	7852	45	8254	7610	48	303170	294261	72	0.00915565
180136	165504	96	105068	98318	90	2742	2489	28	5246	4819	42	11290	10287	62	13441	12554	64	459942	417063	82	0.0101729
45777	45076	72	12395	13024	43	448	450	0	851	643	0	1447	1558	17	2336	1950	25	59897	58877	64	0.0101729
131497	125201	90	76389	73582	84	1907	1840	21	3620	3487	31	8402	8162	50	9735	9721	58	293610	280035	78	0.0111902
72697	70398	85	25835	25288	76	376	374	0	804	1037	6	2375	2230	30	3715	3665	35	101926	102307	69	0.0111902
50924	51048	75	14195	14084	49	367	376	0	1205	735	0	2033	2055	23	2442	2690	26	83453	82731	69	0.0132248
295147	219414	138	122715	92265	128	3755	2928	35	7803	5678	52	14992	12413	67	19022	15439	77	587554	485504	120	0.0152594
211994	177956	110	92358	78320	101	2525	2084	28	4086	3934	38	10408	9291	58	13617	12286	68	412148	389746	95	0.0162767
113526	108373	83	45031	43706	80	1360	884	0	2633	2138	24	6178	6229	41	7090	7072	43	248310	241073	75	0.0162767
58820	57021	79	27105	26642	74	917	807	0	1297	1088	7	2260	1941	25	3254	3037	31	82737	81987	69	0.017294
159075	146892	89	107050	101671	87	2650	2751	24	5444	5049	42	11745	11064	58	13985	12891	67	435099	395359	84	0.0183113
24657	25403	48	10122	10247	43	134	227	0	836	976	0	1503	1395	15	1353	1283	13	48305	49767	62	0.0203459
179276	162795	103	76932	70437	88	2602	2470	26	5556	4798	43	11962	11203	61	12841	11695	62	442616	403321	90	0.0233978
107778	105828	82	57566	55876	81	1426	1576	17	2764	2784	29	6190	6054	43	7032	7191	46	257841	249576	78	0.0254324
59367	56460	86	11594	11438	45	735	736	0	1153	1235	12	1868	1968	22	3347	2881	32	86195	84356	73	0.0284842
254290	159895	117	115041	74236	111	3201	1931	37	6427	4202	52	13185	8740	75	16568	11931	76	508169	345206	110	0.0284842
122061	116352	84	50696	49012	83	971	925	0	2791	2542	31	6162	5745	42	7325	7555	47	253219	238728	83	0.0315361
117211	113376	84	52800	50741	83	1356	1352	17	2961	2959	28	6238	6284	41	6984	6500	47	252988	236618	81	0.0315361
93351	86108	84	28880	26606	80	1137	1070	7	1350	1463	16	3898	3712	35	3741	3796	33	110272	109015	78	0.0315361
152397	140370	90	78237	72478	87	2021	2091	22	3388	3282	31	8561	7880	53	9417	8440	55	300985	289622	84	0.0356053
41831	39964	85	18606	18574	55	181	264	0	287	580	0	1497	1466	19	2029	2173	22	63066	61795	68	0.0376399
125707	118484	86	50140	47530	85	1559	1753	17	2679	2889	29	8117	7256	47	7785	7043	51	314513	285516	81	0.0386572
51214	51577	73	22647	22570	72	635	671	0	849	849	0	2204	2283	23	2804	2811	30	82310	81639	68	0.0406918
160879	151298	89	45414	41872	87	2254	2211	22	4394	3985	36	8434	7938	50	13036	11673	63	360464	351818	80	0.0437436
254906	217205	117	154043	133564	116	5532	4987	38	9470	8258	50	18791	16184	77	24181	21351	91	718614	602079	102	0.0437436
49380	47696	89	15051	14929	48	502	494	0	1533	842	0	2097	1816	26	2798	2707	29	70753	74287	65	0.0437436
77828	80147	76	31501	30651	75	909	817	0	1338	1254	15	3507	3547	32	4588	4551	36	134748	135928	71	0.0457782
52224	50686	80	18633	18513	56	462	636	0	724	684	0	1727	1645	18	2664	2455	28	69389	68381	66	0.0467955
36367	35235	76	18105	18017	54	28	223	0	826	694	0	1171	1312	12	1508	1351	15	55178	54429	64	0.0478128
41036	40018	74	15938	16003	50	363	361	0	755	1012	3	1578	1431	19	1919	1989	22	60329	58987	64	0.0498474
140736	133769	86	51595	49689	84	1883	1795	22	3880	3764	35	7658	7343	46	8736	8236	46	292459	278982	82	0.0549339
160799	141241	92	63782	55563	88	2176	1959	26	4211	3693	38	9755	9170	52	9871	9185	52	402397	380520	87	0.0549339
192090	155415	108	56217	44655	93	2475	2257	25	4024	2950	38	9118	7426	54	9593	7939	57	308954	253279	91	0.0559512
41377	41192	77	17003	16855	52	503	450	0	740	910	0	1095	1073	6	1988	1756	25	58046	55719	65	0.0569685
88027	86928	79	44577	43755	78	1345	1313	15	2781	2678	29	6625	6270	49	6343	5718	47	256902	243838	73	0.0579858
149426	130582	95	55502	48147	87	2019	1762	23	3214	2896	31	8865	7209	54	8752	7673	55	343314	290804	81	0.0590031
43182	42288	75	15197	15171	49	615	555	0	581	590	0	1502	1514	19	2179	2470	23	67898	68691	68	0.0620549
44787	45556	62	16745	16669	53	390	310	0	892	617	0	1528	1256	17	2409	2108	27	59799	59711	66	0.0620549
203873	164266	102	249432	222601	100	5091	4471	38	11501	9582	63	24680	20641	86	26785	23131	89	902297	749853	104	0.0620549
69126	68563	76	25733	26077	59	654	618	0	911	1057	7	2633	2781	27	2998	3126	30	101336	104997	64	0.0620549
161764	147279	93	66609	60986	87	2218	2126	23	4506	4091	36	10812	9885	63	10815	10436	55	381415	357797	86	0.0630722
139904	128737	91	53728	50085	85	1591	1481	20	3283	2987	33	7223	6795	47	6921	6792	43	252216	243003	85	0.0630722
139338	129779	87	45143	42712	84	1634	1394	18	3073	2920	31	8010	7827	47	7376	7367	46	298349	280783	84	0.0661241
178885	155065	91	82264	68250	93	2452	1955	27	4706	3413	43	9477	7572	55	10885	9829	64	367594	303271	83	0.0661241
127027	114512	87	38531	34213	83	1418	1408	15	2860	2784	26	7348	6973	46	7453	6336	50	285835	253911	83	0.0681587
29685	30473	63	14846	15017	47	343	372	0	844	653	0	1299	1261	16	1417	1617	20	58711	59769	65	0.0681587
160683	142348	96	78098	69495	92	2072	1757	23	2806	3153	30	7497	7186	47	7808	7107	55	263602	256605	83	0.069176
169136	145360	92	60208	52407	90	2057	1928	24	4410	3999	37	10185	9156	53	10060	8612	59	393176	364081	86	0.0712106
123520	117028	92	77886	75020	85	1542	1411	15	3597	3146	33	7202	6855	48	7396	6433	52	269292	259503	74	0.0722279
53107	52258	81	24329	23557	75	619	666	0	1140	989	0	1761	1759	22	2501	2337	24	73232	69881	90	0.0722279
135669	120502	99	57916	52495	86	1435	1372	15	2920	2516	32	6369	6105	42	7410	6633	45	254217	242196	81	0.0732452
35253	37763	54	15891	15991	50	248	284	0	467	337	0	1215	1259	13	1432	1326	20	55016	56639	54	0.0732452
119250	113728	87	63905	61604	83	1653	1664	18	3060	3078	36	8473	8692	48	9180	8647	54	349788	339023	76	0.0752798
160363	141753	92	51001	45162	88	1476	1381	18	3090	2854	33	6301	5885	44	8010	6650	56	231568	201548	77	0.0762971
113261	102941	102	39806	36200	83	1378	991	0	2895	2532	33	6785	6344	46	7874	7541	46	277771	264121	80	0.0773143
192686	154123	99	72926	57931	97	2280	1819	24	5198	4178	41	9708	8516	55	10950	9140	56	383146	333387	94	0.0783316
22460	23607	46	6823	7193	37	211	304	0	401	835	0	919	1250	10	1366	1189	11	37910	39584	58	0.0783316
112851	109201	84	82989	80609	83	1386	1274	14	2599	2378	30	5884	5563	42	8042	7420	54	236053	229635	76	0.0783316
154284	134772	95	59770	52525	89	1596	1308	16	3508	3050	36	7376	6822	48	7780	7069	48	276555	250419	84	0.0803662
69276	67991	80	27696	26914	76	645	629	0	1568	1340	16	2734	2717	28	3516	3179	35	108795	101264	75	0.0834181
109829	105549	84	33299	31981	80	1252	1276	13	2105	2503	24	6201	5751	42	5982	5473	43	244529	232531	81	0.0834181
138453	131044	89	55169	52437	85	2109	2179	22	3170	3417	32	7306	7241	45	8332	8079	54	263246	247398	84	0.0834181
145274	127735	94	61706	54682	87	2456	2122	27	3387	2891	36	7601	6687	49	7959	7457	51	272225	238645	81	0.0844354
176885	150867	98	71158	60606	92	2113	1795	23	3411	2980	36	7988	6742	52	10487	9384	56	299947	265176	88	0.0854527
201190	159790	102	92863	76496	101	2615	2532	26	5737	4685	49	13038	11484	65	14862	12539	71	450047	404870	97	0.08647
184231	146998	99	68638	54247	98	1984	1599	21	4531	3620	45	8235	6926	49	11230	9036	63	326693	276300	90	0.0885046
35712	35856	66	14504	14694	48	322	475	0	278	388	0	1637	1696	20	2436	2608	25	62084	62997	65	0.0885046
173487	147118	93	86337	71991	93	2644	2242	28	6269	5813	44	13024	11575	67	12662	11012	55	496127	454851	89	0.0905392
148426	132026	101	61943	55238	89	2002	1750	21	3643	3358	35	9438	8833	53	9017	7931	52	339488	296471	82	0.0925738
81194	79890	79	33677	33043	78	882	756	0	1437	1261	16	3612	3498	33	5009	4850	40	141886	139831	69	0.0925738
193729	150517	115	55112	40935	115	2284	1722	25	3828	3031	36	9876	8424	55	11516	9025	65	387794	323900	115	0.0925738
221093	188018	110	95170	81919	96	3658	3112	33	7849	7146	46	17850	16486	71	19724	17076	85	636693	601520	94	0.0925738
299018	218249	129	142248	106619	127	4941	3898	40	7770	6399	45	17949	14605	74	22153	17655	85	662476	563393	122	0.0946083
79343	76405	80	22514	21774	64	443	488	0	1678	1717	20	3197	3110	30	3544	3368	34	122016	114992	76	0.0966429
166989	146758	96	65806	58286	90	1893	1716	22	4281	3240	43	8886	8186	54	9419	8249	54	359036	329400	91	0.0976602
38779	37576	73	16474	16323	52	187	311	0	746	604	0	1432	1583	19	1901	1926	23	60940	63046	60	0.103764
46914	44542	79	17998	17528	53	361	320	0	751	1056	5	1680	1567	20	2287	2213	25	62230	65825	66	0.104781
43471	44050	72	11941	11991	45	485	549	0	1302	864	0	1555	1370	16	1727	1814	21	59907	60956	65	0.104781
45435	46064	71	22461	22042	66	402	395	0	392	822	0	1494	1250	13	1515	1606	17	61051	60126	66	0.106816
176253	156287	99	59901	53166	94	3079	2610	31	5166	3974	41	9546	8909	52	12470	11310	62	406900	370702	91	0.10885
170344	157258	91	68862	64174	87	2785	2385	28	4864	4625	37	11830	11685	59	13706	12989	62	492312	457817	86	0.109868
128018	120364	93	62385	59140	85	1832	1708	21	2688	2462	31	6332	6211	43	7843	7139	52	250938	243021	79	0.110885
66151	64963	80	26778	26404	75	483	579	0	1111	1016	2	2191	2260	26	3227	3267	30	87019	86587	73	0.113937
237263	192537	120	69899	56399	103	2476	2323	26	4749	3913	38	9853	8662	57	12203	10800	66	379021	329325	98	0.114954
55543	56480	74	21807	22115	56	479	411	0	960	897	0	1948	1883	24	2663	2918	27	78102	80211	61	0.114954
102860	98464	83	45701	44389	80	963	1143	8	2391	2274	25	5497	5034	40	6012	6126	39	225126	212944	79	0.115972
148899	131877	102	55450	48152	88	1664	1455	18	3142	3502	32	7882	7069	47	7687	6534	49	309417	279003	77	0.115972
47871	44779	78	14809	14593	49	539	479	0	655	566	0	1877	1887	21	2374	2373	24	78058	74899	72	0.118006
185186	160299	94	73534	65082	92	2261	1961	26	4292	4327	36	8973	8405	51	11262	10309	56	351128	323672	89	0.120041
327641	249119	133	139782	109389	130	4872	3469	41	9346	7034	58	20555	15692	85	21487	16573	79	737858	544139	126	0.120041
312673	232931	136	134839	102050	132	4531	3372	38	8335	6160	56	18411	13915	73	19769	16413	77	668070	549843	130	0.121058
52407	49765	79	29595	29588	74	518	550	0	666	1081	6	2131	2196	23	2229	2228	28	79129	79860	69	0.123093
156254	136890	93	51042	42521	90	1737	1330	19	4502	3529	40	8724	7441	55	9591	8484	61	356866	317510	78	0.12411
135518	119179	88	73512	66430	87	1709	1474	19	3100	2909	30	7195	6477	50	8686	7266	52	281448	261877	88	0.12411
145948	138180	85	49696	47431	84	2284	2086	25	6662	6252	49	9723	9010	51	9847	9211	53	351300	334653	81	0.12411
175116	152013	93	77016	69154	90	2620	2099	27	4420	3823	37	9381	8331	52	11543	10156	60	357519	318303	85	0.125127
73677	71518	81	20339	20224	60	782	690	0	1683	1328	18	2986	2532	32	3136	3080	29	101690	97053	77	0.127162
201771	168716	103	89072	74944	102	2750	2165	29	5481	4632	40	11606	9895	65	11584	10065	65	412082	374105	101	0.129196
29044	28563	69	17367	17346	56	89	98	0	687	568	0	850	857	0	1812	1757	20	36949	34656	67	0.130214
76456	74594	79	20537	20047	64	896	861	0	1810	1196	14	3133	2866	34	3698	3511	34	117348	110987	78	0.132248
121140	116095	87	37326	35768	82	2244	2280	23	2455	2841	24	6167	5885	45	7818	7151	51	238568	228763	83	0.132248
140000	123361	87	54690	48931	85	1803	1613	23	4301	3600	42	7767	7396	49	10677	9962	62	324011	299704	88	0.134283
200476	163733	109	82852	69072	98	2963	2635	29	5369	4601	46	11998	10368	63	15312	14089	77	444678	390613	92	0.136317
119500	114625	85	20485	19760	64	1654	1461	20	2572	2164	26	5391	5421	40	6754	6244	45	221830	216432	76	0.138352
47562	48722	72	24520	24238	73	721	678	0	878	934	0	1944	1952	23	2337	2267	25	68027	67711	65	0.139369
123286	114676	90	37494	35460	81	1384	1333	17	2690	2578	29	6838	6479	44	7359	6950	47	270112	259851	75	0.139369
142202	132713	96	47346	44761	84	1784	1772	19	3234	3468	30	7331	6589	49	9453	9119	54	282315	266723	82	0.140387
157397	134635	92	64961	56290	90	1689	1519	17	3097	2662	32	6886	5873	47	7989	6821	48	256216	230838	87	0.142421
73894	74382	81	30873	30388	76	917	924	0	1379	1255	12	3162	3075	31	4400	3727	37	124412	117310	75	0.143438
57420	54495	79	23511	23336	69	451	470	0	792	1142	8	2135	1868	24	2812	2730	30	80164	76367	70	0.144456
102984	98766	87	54255	52739	81	1467	1594	17	2407	2444	25	5139	4648	40	6020	6280	39	187067	176577	78	0.144456
164433	142466	90	66043	57538	89	2213	1900	26	3243	2940	34	8337	7491	50	9436	8159	58	277806	235475	79	0.144456
121737	113344	86	25448	23317	80	1859	1725	20	3321	3224	30	7273	7175	43	7778	7159	53	256243	248494	84	0.147508
141960	128125	90	54826	49078	85	1764	1681	22	3013	2240	34	7790	6796	51	8534	8339	50	311888	280307	77	0.147508
145616	131284	91	76585	66781	90	1434	1118	15	4116	3678	31	7498	6684	53	8337	7689	51	274447	246878	89	0.148525
321314	225170	154	121073	87247	137	5148	3582	42	8985	6930	53	18765	14839	72	21970	17289	79	724622	589871	136	0.149542
130695	121308	86	59254	55844	84	1629	1465	21	3328	3320	34	6763	5992	45	7653	7131	44	256307	236660	79	0.15056
235444	150142	112	95646	61512	106	2321	1410	30	5404	3245	50	11345	7362	66	13016	8068	70	418888	274561	105	0.151577
190692	170149	103	89318	81751	93	2819	2566	29	4683	3895	48	11118	10197	56	13021	11146	68	428737	363818	85	0.151577
124154	115632	92	55071	52525	83	1258	1270	12	3050	2667	32	6772	6633	44	6428	6145	45	241143	235181	83	0.153611
304451	232933	135	149831	115951	122	6218	4891	43	11138	8832	56	23909	18255	94	29261	21575	110	891260	677123	122	0.153611
137402	126039	87	54086	50676	85	1200	1292	11	3649	3342	33	7151	6550	47	6934	6811	51	287514	276960	85	0.156663
100600	97498	79	51240	50106	80	1265	1389	13	2694	2232	28	4858	4896	36	6568	6662	44	199781	197691	83	0.156663
41249	42805	60	22380	22733	64	414	366	0	792	906	0	1334	1466	16	1851	1701	23	65622	63306	69	0.157681
50130	48408	73	16578	16488	52	374	414	0	833	907	0	1733	1743	19	2358	2538	26	77032	73082	74	0.159715
107407	102611	86	49155	47267	81	1573	1392	18	2510	2519	30	6339	6326	41	6490	6831	42	244268	235828	82	0.159715
111545	105148	83	51042	48854	81	1392	1420	16	2927	3268	26	7020	6748	43	7143	6574	46	262894	256229	86	0.160732
83333	83622	80	38427	38310	78	1056	838	0	1836	1761	23	4277	4301	36	5419	5447	43	175939	167353	77	0.16175
66654	67738	76	32199	32081	74	524	619	0	1326	1263	15	2987	3126	28	3182	2948	33	112307	108964	73	0.16175
137767	126917	90	57437	50306	88	2061	1782	22	3833	3491	35	8489	7947	53	8563	7280	55	329101	311326	88	0.163784
135900	125783	90	52876	48163	85	1666	1457	20	2403	2307	25	6539	6135	46	7434	6861	48	233538	223046	83	0.163784
160388	144058	96	79638	73787	90	2679	2531	26	3936	3886	34	10490	9735	52	11826	11965	60	374841	350330	88	0.167854
105099	106495	79	49094	47517	80	1566	1379	18	3002	2836	31	7627	7552	47	8752	7414	61	299277	283777	77	0.169888
170884	154348	104	54517	50929	89	2972	2428	29	4501	3759	40	9226	8453	54	11134	10635	53	329467	302245	86	0.171923
126126	118674	86	45305	40916	85	1426	1245	16	2875	2837	27	6453	5933	43	6837	6351	46	262186	250433	79	0.173957
113590	107993	87	62348	60117	82	1488	1437	15	3078	2858	31	7026	7030	45	7246	6294	45	291179	272131	78	0.177009
168158	149667	99	87898	79157	91	1886	1664	22	4463	3547	45	8889	8058	54	10756	9383	62	360712	341441	90	0.179044
122490	114795	86	42105	40240	82	1044	1035	6	2155	2248	22	5118	4834	38	5842	5331	46	183588	176903	86	0.179044
37589	36397	69	13678	13772	47	194	405	0	901	754	0	1315	1359	13	1433	1512	17	54670	54952	68	0.180061
98190	95305	93	33200	32217	79	1152	986	0	1690	2001	20	4432	4348	36	5576	5257	40	170950	163171	78	0.182096
80108	77546	80	29298	28114	77	911	697	0	1574	1632	18	3307	3300	31	4703	4886	35	128063	125498	76	0.183113
130141	122898	86	53210	50700	83	1537	1577	16	2740	2695	31	7330	7188	43	8167	8204	47	278033	261988	86	0.18413
256047	176863	118	148803	112246	114	5611	4329	42	11453	9274	71	24344	20603	96	27891	23434	98	961334	823924	107	0.18413
56368	57720	73	17707	17514	54	556	587	0	723	1152	7	1927	1984	24	2690	2571	28	82147	80950	71	0.185148
289054	197767	135	119486	81150	117	4044	2882	38	9740	6637	61	18463	13237	82	23634	16944	97	690529	508320	118	0.185148
106701	105478	81	29020	28822	74	1284	1176	14	2197	2478	25	5135	5059	36	6288	6041	44	202361	190703	77	0.185148
145594	136116	88	80247	76741	86	2360	1946	25	4098	3771	36	9413	8909	53	10316	9832	57	383273	347967	82	0.186165
145511	131221	89	45707	40993	85	1754	1708	19	4269	3478	34	9607	8740	53	9778	8869	52	383404	359414	89	0.186165
20487	22596	55	9249	9475	40	159	139	0	371	423	0	629	755	0	1278	1591	17	38238	40158	61	0.186165
182553	142313	98	83620	67154	96	2036	1652	26	3997	3468	36	9415	7375	56	10891	8642	62	338150	284313	95	0.186165
56669	56651	82	26266	26336	74	668	549	0	1302	985	0	1942	1907	25	2816	2983	28	84299	82539	74	0.189217
65446	65232	77	20896	20546	62	629	599	0	936	1070	6	2351	2528	25	2754	2672	27	105906	102947	77	0.191251
179503	147354	96	124691	105521	94	3814	3106	35	9036	7421	57	18570	15229	77	19500	16414	82	649905	570056	95	0.193286
54537	54269	75	10513	10277	43	795	683	0	968	1175	9	1881	2024	22	2352	2254	27	73560	72888	75	0.194303
136208	127043	94	43912	42307	83	2155	2096	23	3316	3220	32	7896	7268	51	9473	9101	50	307038	292748	87	0.19532
137836	123759	98	68877	62734	86	1451	1264	14	2454	2005	31	6125	5343	44	7505	6745	47	231504	212500	78	0.197355
90105	87956	80	53687	52425	79	894	795	0	1618	1723	22	3864	3741	34	4955	5036	36	146827	145228	78	0.197355
142358	133453	87	57067	53650	85	1781	1538	22	3427	3213	31	7230	7195	44	8290	8052	48	279324	264162	82	0.19939
44216	42625	87	19380	19406	57	485	627	0	413	976	0	1665	1402	19	1948	1781	20	56320	56553	56	0.200407
163915	134312	95	60631	50132	90	1994	1521	23	4854	3920	45	9392	8234	53	10348	8777	62	377536	339168	89	0.201424
34095	32914	84	20188	20312	60	237	237	0	664	677	0	1245	1379	16	2503	2407	28	52161	54604	61	0.202442
169074	144854	105	60414	52137	90	2132	1730	26	4137	3373	38	9351	8128	63	9663	8277	54	383450	333548	76	0.202442
45176	43158	84	18214	18333	54	501	470	0	974	913	0	1851	1729	21	2496	2398	28	65768	64402	59	0.204476
138104	128578	88	31553	29262	84	1977	1514	21	3620	3044	33	6905	6675	45	8780	9120	49	270430	255742	79	0.204476
69268	68053	78	32743	32393	76	656	691	0	960	1179	10	2394	2561	23	3331	3264	32	101223	102643	70	0.204476
53479	51409	81	24065	23639	68	687	574	0	1511	1077	6	2401	2452	24	2435	2766	27	83268	80512	73	0.205493
61387	58570	81	21885	21442	62	574	393	0	586	905	0	1995	1974	22	2678	2638	29	80752	80826	69	0.206511
182849	149514	96	71765	56196	96	1898	1705	20	4307	3338	39	9334	8143	56	10035	8338	60	380257	323611	91	0.206511
194593	158437	113	71364	58089	95	2912	2316	28	5251	4051	41	12299	10638	59	14090	12009	64	503129	442581	95	0.207528
128323	116618	86	46442	42469	84	1634	1369	18	2350	2773	25	6621	6266	41	8019	6767	54	258298	251663	83	0.209563
214290	176049	104	126765	106418	103	2986	2404	30	4897	4363	41	12533	10823	64	12445	10321	62	479638	420865	99	0.209563
104535	98777	83	29077	27406	72	1696	1428	20	2178	2072	25	5662	5255	42	6360	5840	46	227688	209077	78	0.209563
162598	134774	95	60212	50053	93	2596	2115	28	3744	3281	36	8977	7722	55	8944	8128	56	333847	293280	90	0.21058
133140	125558	87	44764	42483	84	1309	1255	13	3425	3273	32	5652	5788	39	7067	6642	46	230351	212878	83	0.21058
167458	153388	101	83220	77303	87	2737	2516	29	5147	5066	38	11923	11205	62	11753	11015	62	419031	390910	85	0.21058
44455	45333	74	20349	20263	57	285	359	0	1318	1011	4	1922	1843	22	2371	2542	26	67211	68291	68	0.211597
46205	45519	71	17618	17303	53	407	483	0	869	829	0	1785	1850	21	2185	2047	25	64910	64466	67	0.211597
315177	218139	146	185295	133671	131	5421	3740	41	9441	6890	59	21274	16065	86	25129	18192	94	791575	615846	127	0.211597
129200	114045	96	48732	43539	86	1239	1077	8	3389	3449	31	6966	6454	48	7003	6694	47	296052	278430	88	0.215666
219691	170646	107	101228	82374	99	3482	2859	33	5348	4432	45	11452	9281	60	14486	11123	65	451221	383021	98	0.216684
91795	87588	83	32475	30781	79	721	745	0	2014	1943	23	3600	3390	34	4454	4206	41	143463	142534	74	0.217701
152260	142342	90	51493	47997	85	2149	1877	25	4022	3783	37	9406	8637	51	11675	11051	56	349820	326965	86	0.217701
30853	29919	63	10136	9970	43	178	248	0	-44	430	0	956	1060	8	1377	1776	18	44375	43703	62	0.219736
133281	116708	89	43604	36269	88	2022	1733	21	3010	3012	31	7230	6531	47	7418	6621	48	302828	272174	87	0.219736
217753	163695	111	90817	67549	105	1978	1527	24	4380	3413	41	9798	7591	58	11505	8610	67	356594	289633	105	0.22177
193949	161955	108	160757	139119	99	5176	4296	37	10386	8252	57	24241	20356	87	22602	18642	84	828504	684412	101	0.222787
170030	153558	94	59001	52458	88	2338	2144	26	4954	4764	39	11214	10302	61	11911	10865	57	435476	423319	84	0.224822
38213	40901	53	14201	14218	47	291	451	0	426	572	0	1090	1275	11	1966	1865	24	58006	60234	67	0.224822
53740	50834	78	18061	18086	52	781	638	0	1171	1257	12	2209	2155	24	2794	2623	29	86772	87673	71	0.227874
53440	51318	78	21215	21032	62	640	614	0	1171	1139	9	2094	2036	25	2325	2744	24	85216	84442	71	0.229908
36973	38121	76	15052	15111	48	129	397	0	435	539	0	1187	1128	8	2383	2217	27	56186	54613	61	0.231943
191382	156171	105	66003	54356	95	2204	1920	25	4323	3313	39	10150	7986	61	11606	10230	59	406042	340639	93	0.23296
239225	209138	110	115623	102851	102	4722	4304	36	8908	7757	56	18618	16933	74	22103	19409	76	703340	600462	96	0.23296
131225	114216	91	49667	44059	88	1826	1433	24	3373	3075	33	7585	6630	46	8458	7422	51	322455	290797	82	0.233978
110841	105372	86	54250	51292	82	1244	1175	11	2309	2300	26	5180	4570	42	6166	5697	45	199770	190054	71	0.234995
102175	99346	80	63531	61136	83	1340	1380	16	2517	1854	32	4890	4660	40	6168	6198	41	186198	186167	69	0.234995
68454	66838	85	17901	17479	54	955	855	0	1279	1049	6	3068	3077	29	2921	2895	31	106093	101962	74	0.236012
40863	40866	72	10983	11076	44	570	680	0	861	783	0	1549	1810	18	2543	2280	24	68734	68700	67	0.23703
66522	64631	83	22321	21482	66	590	615	0	1282	1145	10	2537	2246	29	2772	2954	27	97917	95959	74	0.239064
91687	89175	79	45382	43606	80	1358	1106	8	2999	2839	33	6675	6488	46	7393	7054	52	276274	265715	79	0.240081
112111	100451	88	42323	37125	84	1436	1223	15	3156	2656	32	6705	6209	45	6236	5592	44	269021	249500	82	0.241099
84471	81551	90	22577	21939	71	805	736	0	1599	1706	20	3828	3727	32	4471	4712	34	138999	137745	77	0.242116
228915	165888	105	86335	60551	104	3470	2602	36	5077	3802	43	10783	7764	64	14397	10837	70	431595	325947	103	0.242116
72236	71772	78	30933	30216	75	987	782	0	1520	1710	19	3306	3611	32	4540	4776	40	114526	114728	72	0.243133
235563	161611	116	125077	94310	111	3462	2787	33	5986	4884	49	14478	10403	74	16303	12884	73	522301	384297	110	0.244151
165494	149830	94	60084	54024	92	2049	1866	22	4061	3958	33	8762	7833	52	8146	7970	47	320082	301182	90	0.245168
95771	93341	83	51271	49509	80	1247	1188	13	2673	2724	28	5805	5562	43	6431	5818	43	203377	199743	74	0.246185
192918	162529	111	84498	71718	98	3167	2958	30	5563	5268	40	12770	11136	63	13065	11788	60	502559	465231	97	0.246185
199733	174651	106	81402	71592	92	2880	2747	27	5271	4791	37	14203	13436	63	15310	14223	70	530782	510828	85	0.247202
33789	36175	57	17082	17338	48	433	328	0	181	356	0	1157	1165	10	1881	1988	22	51693	53318	64	0.247202
18210	18780	48	7661	8023	38	105	149	0	136	412	0	672	580	0	1317	1301	14	36646	37163	56	0.247202
56765	55639	77	16514	16110	53	569	611	0	1147	1078	8	2309	2332	25	3771	3614	33	86527	84208	73	0.249237
120193	115268	84	47899	45559	81	2033	1860	23	3026	2738	31	6747	6583	47	8330	8151	48	256996	246321	78	0.250254
132257	115050	90	51086	44772	88	1785	1559	20	3033	2436	32	6236	5521	44	6952	5962	48	229122	199795	85	0.251272
238029	185475	110	110697	87165	108	3147	2555	31	5701	4907	45	13428	10874	69	13989	10002	76	541540	451806	108	0.254324
50853	49578	74	10976	11098	44	369	326	0	1126	1151	8	2399	2283	24	3597	3161	36	93677	91030	78	0.258393
26019	25390	60	10766	10919	44	290	194	0	687	716	0	1041	1101	9	1528	1590	18	43699	44090	66	0.258393
69012	66590	78	30079	29563	75	598	669	0	1704	1614	20	2321	2070	26	3402	3186	34	96755	91828	72	0.258393
161803	143792	91	57676	51758	88	2060	2043	21	4476	4172	36	10952	10012	57	12169	10379	62	421684	392623	89	0.258393
116041	111383	82	28768	27687	80	1449	1585	15	3213	2971	33	7954	7785	47	7992	8098	51	307741	295991	82	0.260427
192776	158540	106	94081	80951	93	2794	2466	28	5647	4543	44	11991	10283	62	11830	10869	59	425476	390581	89	0.263479
124854	111032	93	47274	42600	84	1335	1331	14	2749	2541	30	5742	5334	43	6276	5686	43	204316	189339	79	0.263479
74051	70144	84	26742	26338	76	925	1073	5	1561	1586	18	3510	3547	33	4335	3928	37	142337	145844	75	0.264496
122028	110768	89	56553	51093	85	2144	1819	23	3125	2479	44	6329	5698	51	8229	6710	50	238859	216106	77	0.265514
92644	90518	79	55752	54731	80	1356	1398	14	2675	3017	26	5434	5332	39	5899	5561	44	226018	221100	73	0.266531
31691	30587	72	14374	14422	48	339	303	0	781	945	0	1122	1052	6	1489	1547	20	46872	45657	62	0.2706
151627	135024	93	60914	53990	87	1353	1419	17	4039	3981	36	7517	6887	48	7106	6456	48	257964	237032	72	0.272635
241279	177312	114	102971	74171	108	3062	2131	32	5844	4298	45	12613	10017	65	13318	10111	67	476137	369245	104	0.272635
141052	122590	94	51553	44891	85	1366	1284	15	2574	2081	31	6579	5918	46	7386	6477	50	230356	208357	82	0.273652
163674	141605	92	90025	80375	90	2221	1772	27	4611	3775	39	9268	8401	52	9483	8721	51	362896	332241	85	0.273652
44436	42098	76	14535	14365	48	438	631	0	883	897	0	1385	1427	17	2513	2156	30	64725	64692	69	0.275687
29073	29924	65	14788	14634	47	97	200	0	633	742	0	1461	1451	17	1274	1305	13	47903	49218	66	0.275687
34251	33487	76	8076	8155	39	479	389	0	709	877	0	1621	1630	15	1605	1457	19	57288	59931	65	0.276704
156896	134490	91	50305	42645	89	1844	1499	18	4059	3952	34	9937	9092	57	10103	8853	63	375241	342746	86	0.278739
120382	114688	89	53219	50215	84	1407	1415	16	2895	2559	31	6647	6379	45	6558	5780	44	233786	227022	79	0.279756
217624	179608	105	111406	95146	101	4013	3053	36	7056	6442	47	15843	14355	72	17134	15803	67	550483	509172	96	0.282808
130068	119934	95	44796	42522	83	1808	1773	17	3099	2819	30	7340	6915	48	8120	7713	48	321765	303706	83	0.284842
85240	83743	82	37091	36469	79	1439	1300	15	2146	1861	27	4252	4066	38	5788	5643	45	165687	163139	73	0.284842
65890	63996	77	34263	33669	76	738	597	0	1525	1245	11	2746	2686	28	3109	3277	29	97908	99105	70	0.284842
158020	139433	91	72907	62222	90	3071	2533	32	4647	3990	39	11606	10627	59	14578	13070	72	408583	370200	92	0.288911
176709	156202	99	81197	71972	93	2790	2412	28	5036	4072	41	9537	8589	51	11029	9423	62	356815	338248	89	0.288911
62205	61621	75	26456	26100	74	686	799	0	1555	1051	5	2793	2826	29	3162	3022	33	96023	94432	66	0.289929
40275	40513	70	17507	17215	53	285	344	0	555	774	0	1642	1444	19	1812	1658	23	54704	53856	66	0.289929
187980	164251	95	90781	81531	94	2847	2492	29	5456	4350	42	13449	11280	63	13608	11559	63	524085	449263	89	0.290946
155426	142902	90	37375	34450	86	2280	2077	24	3375	3070	32	7962	7566	48	9397	8405	53	302693	276904	86	0.290946
197039	160043	102	81459	64618	98	2162	1619	26	4864	3606	48	9810	7542	59	12290	9665	66	379399	314776	96	0.291963
205492	180240	103	102997	91783	92	3297	3010	32	6502	6254	44	12159	11409	56	15446	14471	63	461502	432508	88	0.292981
58322	55191	85	24197	23920	74	550	465	0	953	1091	9	2103	1952	27	2454	2580	28	78348	79111	58	0.296033
104629	99171	86	33364	31711	80	1245	1048	9	2577	2606	29	6479	6150	43	7096	7120	49	248244	240153	74	0.299084
38828	38538	73	18235	18058	54	561	497	0	785	869	0	1429	1634	17	2185	2205	27	60879	61614	54	0.299084
147044	134963	89	57511	53446	86	2401	2142	26	3954	3824	36	9127	9017	50	11184	10991	52	359154	341124	81	0.300102
184509	154811	111	69206	58700	96	2427	2109	26	4552	3985	41	11102	9811	56	11914	10643	65	457318	421067	111	0.300102
190346	170345	95	71308	64793	92	2472	2287	23	4478	4322	38	10019	9036	53	11228	10202	65	369479	348394	82	0.300102
121935	105974	94	54195	48549	84	1552	1248	16	3361	2638	37	5618	5120	41	6281	5693	44	231020	203264	78	0.301119
33227	32415	71	12922	12759	47	224	364	0	238	329	0	1172	1191	11	1739	1791	17	47825	48176	63	0.306206
182947	143864	114	74991	58741	97	2161	1805	27	4376	3523	39	10030	8740	54	11053	9899	56	425176	360974	97	0.306206
104386	98754	89	30837	29516	79	1240	1161	9	2624	2007	26	5349	5510	37	6889	6693	49	197183	192759	79	0.306206
31534	31097	69	13208	13072	46	259	342	0	177	292	0	1249	1148	11	1523	1574	18	47198	48378	64	0.30824
74114	72541	82	27737	27356	75	984	942	0	1326	1335	16	3417	3383	29	4738	4692	37	140905	136855	72	0.309257
53665	52397	79	16816	16773	50	612	636	0	1010	989	0	2272	2305	24	3121	3436	29	102819	99588	68	0.309257
107941	103037	83	62015	59805	82	1464	1467	17	2800	2703	32	6857	6435	43	7832	7227	44	284868	286336	80	0.309257
210974	168674	100	85230	69103	98	3303	2635	33	5260	4141	43	11686	9989	62	13527	11526	63	452441	402180	94	0.309257
76541	74741	79	21872	21983	56	607	653	0	1778	1752	21	2879	3060	28	3988	3872	32	112866	116308	72	0.310275
122891	112288	87	36650	33425	82	2081	1829	25	4341	3966	37	9784	9605	52	9871	9737	49	367085	352252	80	0.310275
32390	32626	62	6446	6754	36	460	383	0	907	783	0	1375	1270	13	1748	1863	22	55451	55950	64	0.310275
139617	127775	91	43439	40513	84	1490	1499	18	3397	3039	35	6842	6237	50	7394	7355	45	261520	248026	86	0.311292
147713	125859	92	87433	77548	90	1915	2013	22	4097	3697	33	8690	7925	53	10149	8671	56	347908	323285	90	0.314344
381448	262793	140	283723	207103	138	10627	7988	52	18106	12326	76	39595	27613	127	46867	31200	132	1.04858e+06	1.02711e+06	137	0.314344
113023	108585	84	39468	37294	80	2031	1961	21	4289	3800	36	6866	6214	44	6935	6346	44	245850	238845	75	0.314344
98117	94253	79	32311	30497	79	1601	1239	18	2483	2568	29	7274	7456	46	7082	6832	44	283547	281214	76	0.314344
53260	52998	85	13135	13441	44	575	684	0	818	820	0	2603	2419	27	2676	2813	28	100819	98193	89	0.314344
52987	52168	68	22873	23037	59	398	449	0	1078	1174	9	1859	1696	22	1984	2149	22	67196	69025	68	0.315361
59087	57436	75	18482	18139	55	591	603	0	628	947	0	2179	1971	27	2599	2804	27	83058	85469	71	0.316378
217003	186918	100	102913	88441	98	3629	3178	33	7036	6017	45	14620	12933	64	17645	16020	73	537259	471672	95	0.316378
87267	85243	81	35954	34786	77	1275	1449	14	2182	2006	24	5487	5239	41	5590	5336	43	226854	227891	71	0.316378
149934	128774	91	54385	46500	88	1586	1381	15	3244	2700	38	7581	6414	49	8324	7103	52	284782	253202	89	0.316378
74895	73543	80	34089	33502	77	853	973	0	1626	1800	19	3560	3549	33	4137	4184	35	145580	144462	75	0.31943
170902	159351	90	63346	58894	88	2653	2370	28	4418	4506	34	10092	9599	54	12197	11549	55	394359	360741	83	0.321465
208023	162146	102	62070	48036	100	2655	1957	30	4984	4110	41	10596	8373	63	11296	8732	61	430459	357760	98	0.322482
42128	40728	76	16327	15983	54	373	346	0	869	648	0	1355	1199	16	1996	2229	22	58195	54173	73	0.3235
102579	97844	84	36811	35324	79	1347	1298	12	3031	2712	31	5651	5328	41	5111	5062	35	201495	191702	77	0.325534
35995	37202	60	18144	18282	55	313	421	0	913	856	0	1494	1519	15	1637	1532	20	53465	53791	62	0.325534
155946	135634	95	68406	60439	91	1840	1616	22	4794	4322	40	8309	7552	48	9285	8445	57	295904	276578	82	0.325534
141995	130460	88	48660	44748	84	1518	1546	17	3035	3105	28	6647	6039	44	8510	8260	46	264445	258749	79	0.326551
235755	197431	102	113024	97274	101	3432	2813	31	7122	6535	43	14648	14068	65	15927	13889	75	538005	502487	95	0.326551
184825	164096	91	95256	81744	93	2818	2419	26	5044	4573	41	11264	10076	60	13118	11336	68	420682	379272	87	0.329603
168566	130895	100	63705	50040	96	1621	1508	17	2830	2391	32	7470	5820	50	8625	7075	57	269623	228880	92	0.333672
143653	127295	88	53119	44482	88	1571	1374	19	3597	3000	34	7023	6026	48	9202	8267	53	275357	238671	86	0.335707
48431	47288	83	21763	21776	65	438	623	0	705	811	0	1823	1874	23	2685	2334	28	75323	75112	70	0.337742
141158	114569	95	54679	44029	91	1618	1367	22	2012	2175	26	6260	5318	47	7708	6144	53	230074	199235	88	0.337742
250276	170201	113	102533	67691	109	2330	1529	28	5839	3752	51	12161	8153	69	13518	9558	71	450296	309450	103	0.337742
135145	124906	86	48691	46111	84	1285	1253	12	3373	2944	31	7165	6852	46	7506	6861	50	261080	249651	78	0.339776
103424	99297	84	37921	36550	80	1334	1501	15	3248	3203	30	6224	6323	43	6432	6097	43	255161	250621	81	0.339776
121099	113148	86	43660	39716	85	1292	1191	12	3232	3225	31	6167	5786	46	7009	7088	49	228129	218218	82	0.341811
130866	120766	84	75658	70870	85	1513	1328	13	4234	4066	34	8154	7628	50	8997	8344	57	328074	312941	86	0.342828
157909	132252	95	53668	42658	92	1861	1469	22	2999	3012	32	9067	8083	54	9518	8383	55	353347	307148	85	0.342828
194608	163648	100	82672	70226	97	3347	2770	32	4162	3640	36	9104	8189	51	12448	10439	63	381886	337222	95	0.343845
77565	75007	79	37225	36452	77	615	670	0	1647	1552	18	2766	2798	28	3376	3349	31	122107	117555	73	0.344863
46106	45498	76	23566	23678	72	390	455	0	566	549	0	2030	1928	23	2253	2207	21	64870	66193	64	0.344863
246895	163201	117	93048	60251	111	2460	1717	30	6325	4111	51	12289	8331	65	13209	8837	71	480851	331052	111	0.34588
38061	39454	64	16639	16582	51	564	556	0	471	576	0	1352	1340	14	2303	2084	29	61135	61280	63	0.346897
33814	36867	48	12291	12210	46	509	493	0	654	750	0	1468	1465	16	1392	1440	18	57453	58651	65	0.346897
203637	174344	97	78180	67423	96	2813	2459	28	5603	5305	38	12628	11319	62	13683	13005	62	492954	462165	95	0.346897
44841	43245	74	13188	13275	46	766	687	0	943	861	0	1887	1714	22	2544	2409	28	75927	76654	71	0.347915
91419	85494	83	19274	18500	59	1479	1409	16	1850	1802	26	4988	5108	35	6365	6309	43	187078	175486	78	0.347915
147091	138414	102	104686	99481	86	2744	2496	28	4304	4397	34	10837	10393	59	11892	10985	57	443156	394346	85	0.348932
202548	173942	99	68928	57199	96	2788	2324	28	5362	4351	44	11872	10413	62	14078	11853	67	439310	383258	97	0.348932
92782	89599	82	30732	29891	78	877	977	0	2614	2038	30	5078	5027	37	5365	4579	43	206687	197524	83	0.349949
38270	37891	68	29105	29342	72	744	511	0	479	740	0	1478	1424	17	2398	2314	27	56418	58033	57	0.350966
163402	137671	94	63449	54054	91	2244	1708	27	4213	3737	42	8807	8103	50	9322	7786	61	367677	326996	95	0.350966
128467	119625	91	50688	48366	84	1489	1613	16	1752	2143	25	5810	5741	41	7126	6085	46	218357	202283	80	0.350966
55911	55033	83	15030	14973	47	610	685	0	552	658	0	2307	2081	25	2924	2860	29	84705	83587	75	0.351984
39506	41009	67	17826	17967	53	491	347	0	777	934	0	1527	1806	18	1607	1897	20	61934	60681	73	0.355036
290979	182040	126	112722	70170	125	3419	2346	36	6037	4112	52	13505	8558	68	14500	9489	71	511430	319859	127	0.355036
53834	54309	70	21396	21002	66	793	926	0	1313	1531	15	2477	2351	28	3261	3176	32	97559	97818	73	0.358087
219892	166429	106	84862	64935	103	2748	2085	33	5253	4248	44	11375	8795	59	14070	11479	70	423221	346023	100	0.359105
64003	64501	76	30631	30357	75	966	855	0	884	865	0	2714	2688	28	3387	3412	31	108778	105425	70	0.359105
266743	201321	120	99802	76994	110	3762	2928	36	6435	5106	50	14376	11109	67	18122	14505	81	550067	447434	106	0.360122
33537	33131	83	12360	12392	45	361	327	0	361	363	0	1174	1419	15	1459	1739	20	46548	47540	61	0.360122
141920	131431	102	73977	69411	85	1933	1776	20	2862	2661	33	7394	6903	44	9711	9016	55	303849	292665	77	0.361139
92096	86715	93	34987	33859	79	1084	1042	5	1453	1690	20	4140	4058	35	5409	5529	36	206925	203924	75	0.361139
83779	79529	83	32993	32004	78	705	766	0	1545	1468	21	3498	3280	34	4559	4495	37	130877	126630	74	0.362157
132239	125201	86	43078	40518	84	1773	1858	21	2551	2367	26	6622	6391	48	9373	8573	58	261275	244008	82	0.363174
95678	93114	81	57327	55705	80	1620	1574	17	3058	3095	30	5949	5497	46	6209	6192	44	219784	217318	66	0.363174
251705	173421	125	97670	66081	110	2606	2046	28	5418	3870	45	11365	8152	61	12774	8905	69	437438	309226	105	0.364191
174224	158417	98	86801	79851	90	2542	2326	28	4883	4416	39	9895	9420	52	14050	12956	70	383659	360832	86	0.366226
241822	194825	109	192582	160276	106	4229	3230	37	7019	5824	45	16067	13538	74	20183	16997	89	604327	521891	100	0.366226
49969	49642	80	13123	13622	44	186	585	0	791	770	0	1982	1853	23	2282	2295	29	69335	69350	68	0.367243
66034	65352	76	25823	25284	75	1022	893	0	930	1143	8	2427	2549	26	3273	3032	32	100086	99030	71	0.369278
57970	54812	91	24933	23982	75	565	350	0	835	921	0	2435	2075	26	2708	2479	27	80259	74081	91	0.369278
64453	65216	78	38934	38078	76	775	840	0	1432	1511	15	2583	2559	28	3581	3442	34	104339	103621	71	0.370295
177305	146896	108	69369	58373	96	2237	1756	26	3855	3422	34	9778	8732	55	10765	9435	55	377043	341610	94	0.370295
113731	109538	89	49022	47201	82	2163	2046	25	4023	3913	35	8232	7906	49	9154	8957	55	333380	314104	83	0.371312
228219	169936	100	88721	66090	99	3050	2662	30	4815	4174	42	12557	9210	63	13454	10747	63	514793	410107	99	0.37233
45951	46242	68	20791	20955	59	314	407	0	844	788	0	1517	1489	20	2366	2343	26	71728	70650	68	0.37233
267234	229711	108	208144	178577	107	6430	5482	40	10730	8906	59	23095	18824	87	29238	23759	96	820561	674258	105	0.373347
144361	120355	109	59232	47772	109	1769	1244	13	3156	2510	30	8299	6920	52	8759	7387	53	308382	255960	109	0.373347
118890	111770	90	36520	34994	82	2024	2088	23	2779	2754	25	7356	7488	45	9214	8463	50	346215	322639	85	0.375381
106121	101076	85	47285	44620	81	1246	1261	11	2261	2177	27	5412	5261	40	6618	6099	44	209040	199156	77	0.375381
107708	101828	84	58937	56747	82	1209	1211	11	2443	2277	26	5386	5108	41	6953	6673	50	204588	194395	79	0.375381
45019	44979	70	18824	18628	54	219	332	0	902	675	0	1746	1928	20	2396	2385	26	71229	71131	70	0.377416
128380	120879	85	50014	47157	85	1554	1518	19	2739	2078	33	6059	5937	40	7300	7196	50	218233	211800	78	0.378433
42654	43603	72	20618	20483	57	317	571	0	1051	1029	5	1631	1728	18	2151	2435	24	83528	82942	69	0.378433
191387	173881	93	123336	113332	92	2860	2586	29	5367	4933	42	9887	9079	54	12860	11211	64	383970	346526	87	0.378433
39757	41596	64	16598	16741	49	739	702	0	1055	894	0	1778	1850	22	2036	2284	22	71878	72814	65	0.379451
72518	71615	77	26437	25942	73	945	856	0	1337	1444	14	2854	2634	29	3619	3308	35	104738	100540	77	0.379451
42030	41089	71	12313	12268	45	323	449	0	844	774	0	1738	1624	19	1890	2100	23	66212	65864	71	0.380468
97302	93894	82	39534	38632	79	1196	1204	11	2811	2803	31	5652	5810	41	5781	5514	41	207744	204556	80	0.382503
168505	133778	97	64563	51961	92	1616	1285	17	3357	2767	32	7178	5990	46	7561	6312	49	284728	235877	91	0.38352
241665	174888	116	81293	58609	110	2935	2134	31	5223	4309	43	12253	9163	63	13938	10510	69	463820	348619	125	0.38352
146470	130513	93	46496	41627	86	1980	1567	20	3213	3406	32	8039	7305	52	8967	7988	53	350935	315769	88	0.38352
75871	73152	93	19325	19099	55	945	1083	7	990	1512	15	3347	3310	31	4006	3953	33	127021	127588	77	0.384537
227170	189801	105	110437	93143	101	3168	2672	31	5706	4856	45	12356	9858	66	14317	11949	67	480416	399229	105	0.385554
231115	195908	98	126017	109389	95	4475	3441	39	7052	5785	50	14169	12371	63	17979	14676	80	513683	444258	94	0.386572
60163	60533	76	24247	24150	64	521	678	0	993	1225	10	2314	2394	27	3267	3064	31	107321	103617	75	0.386572
77709	76598	77	29003	28159	76	827	826	0	1796	1492	19	3391	3281	33	3524	3225	33	118885	116300	76	0.386572
162277	144718	101	71094	64132	90	1681	1634	21	3605	3459	33	7406	6568	48	8958	7712	55	262057	229702	84	0.388606
38446	37597	81	11772	11702	45	187	453	0	1225	1016	3	1419	1429	18	1623	1494	18	56383	56244	67	0.388606
110571	106794	84	29186	28339	79	1285	1313	14	2940	2452	30	5842	5728	41	7089	6954	46	222129	213520	79	0.390641
103025	102741	79	41959	40855	79	1308	1343	14	2461	2323	26	5368	5193	42	6065	5914	39	208295	206489	78	0.390641
122146	103592	92	54999	47367	88	1199	1163	12	2411	2250	27	5441	4808	42	6965	5686	53	225989	204028	83	0.392675
126345	120271	91	80000	76579	84	2017	2155	21	3659	3465	33	8760	8577	49	10011	10113	48	361520	335426	76	0.39471
88071	85881	81	39105	38404	79	1076	884	0	1498	1780	18	3705	3587	35	4880	4546	39	141030	136565	72	0.39471
191262	164397	114	57837	49052	114	3039	2587	29	5155	4037	43	11893	10551	68	14681	12765	62	418745	386787	114	0.39471
125487	118375	83	40761	37889	82	1803	1596	21	3735	3045	37	7480	7551	44	8319	7875	47	282736	275042	77	0.39471
144142	135476	87	92225	88012	88	1888	1801	20	3775	3555	36	8465	7670	52	9310	7993	56	331488	302016	78	0.395727
114620	109255	85	29008	27755	80	1756	1753	20	2572	2532	28	6856	6771	46	7619	7064	50	243022	231382	76	0.395727
139228	131362	93	55193	52360	84	1543	1477	17	2793	2613	32	7010	6813	47	8040	7954	50	246599	233981	79	0.395727
62405	62295	79	20856	20111	67	768	874	0	1360	1224	12	2278	2445	26	3169	2915	33	91567	91470	62	0.396745
52309	50359	81	21327	21017	66	536	658	0	911	1057	5	1633	1655	21	2623	2298	28	74808	75108	69	0.397762
47899	48063	71	19946	19958	58	621	459	0	723	1012	2	2225	1970	25	2756	2595	29	79615	79852	64	0.397762
112320	104754	85	31515	29045	81	1355	1313	13	2195	1992	26	5588	4967	43	5669	4597	43	198201	184326	76	0.399797
46582	44621	77	18383	18239	55	184	265	0	647	1038	3	1657	1413	19	2366	2463	24	70709	72888	68	0.403866
150956	136929	91	101414	94155	90	2671	2606	26	4434	4418	38	10633	9811	56	12796	11972	59	406447	369884	88	0.404883
139651	125352	89	47170	42412	85	1811	1385	20	3753	3470	31	7580	7139	47	7649	7003	45	281133	266686	86	0.4059
96675	92483	89	42760	41231	80	1160	1090	8	2359	2171	25	6089	5963	44	6470	6424	42	223753	218674	77	0.4059
246457	187800	112	107677	85396	105	3185	2324	31	5815	4500	50	13373	10776	64	13773	10839	76	493453	397596	104	0.406918
259242	171597	132	98512	62564	121	2834	1751	33	5828	3754	49	12984	8587	66	13792	8936	75	512825	349804	122	0.406918
138643	121628	91	44364	37947	88	1414	1403	12	2520	2471	27	6125	5425	44	7205	6446	48	226827	205170	88	0.407935
45616	47040	71	22075	22124	58	346	285	0	490	733	0	1812	1834	25	2273	2155	27	67756	67603	66	0.407935
158251	142001	99	61938	55869	90	2459	1853	28	4639	4126	40	9709	9006	58	11070	10450	57	365798	343839	90	0.409969
82887	82402	79	33953	33725	77	898	950	0	1462	1342	15	3187	3272	29	3755	4169	31	124872	120043	75	0.409969
204813	159068	98	80538	59635	99	2585	2012	26	5725	4151	49	10790	8206	59	13019	10263	69	412278	324918	96	0.409969
224196	184288	111	83819	67500	103	2768	2280	29	6152	5518	44	12783	11398	63	14583	13174	72	477455	430773	101	0.410987
143943	130381	89	57310	50130	87	1646	1376	18	2936	2466	31	7283	6614	48	8361	7659	52	289213	269777	89	0.412004
37301	36747	70	11706	11589	45	672	651	0	192	406	0	1749	1809	19	2112	2195	22	63732	62253	68	0.413021
187759	153153	104	62337	48495	96	2521	1993	29	4620	3167	46	9515	7723	63	11723	9069	61	364739	303265	94	0.413021
168944	148649	93	71487	64269	89	2489	2290	25	4420	3939	36	9078	8524	56	10265	9428	58	369620	345375	90	0.414039
168189	156089	93	102353	96397	87	2246	2133	23	5136	4379	43	11279	10375	58	13434	12093	66	420285	373825	90	0.415056
64364	62565	76	16349	16298	51	854	834	0	1052	1204	16	2724	2665	29	3856	3428	34	102248	100651	79	0.415056
40944	39980	71	18095	18233	53	389	357	0	387	535	0	1515	1755	18	2149	2050	22	60289	61008	64	0.417091
175285	161710	92	97568	89973	90	2282	2183	24	4932	4992	36	10246	9786	52	11066	10055	55	365860	350774	82	0.417091
254851	175395	108	106491	73040	106	2451	1772	30	5448	3947	48	12720	8871	70	13822	9398	66	504911	349231	105	0.418108
62464	60385	77	16053	16099	50	388	439	0	1109	1127	11	2275	2306	27	2664	2786	27	84295	85148	71	0.418108
234921	185507	113	159171	127855	114	3676	2786	35	8170	6943	51	18194	15468	73	19096	16120	83	703682	619561	109	0.419125
155994	139400	101	88273	79285	89	3011	2765	29	5085	4402	42	11769	11006	57	13104	12227	67	436988	395431	85	0.420142
82783	81037	80	33008	32234	77	881	789	0	1671	1372	18	3720	3530	35	3789	4086	34	127844	122803	80	0.42116
134658	119305	100	52725	45619	86	1189	909	0	2473	2123	28	5831	5123	44	6476	5505	52	210020	190462	77	0.42116
56191	55547	78	19512	19510	53	412	536	0	1172	1211	11	2261	2535	25	3217	3451	31	89655	88685	74	0.42116
99168	95689	92	43702	42588	80	1170	1166	11	2191	2307	26	5108	4725	42	5760	5384	52	207409	204980	77	0.422177
129977	124278	85	60336	56782	84	1277	1471	15	2836	2417	32	6685	6272	47	9020	8352	56	265449	250122	85	0.423194
104453	100561	85	38661	37563	80	964	1038	4	1434	1914	20	3416	3347	33	4734	4562	41	157815	150145	77	0.423194
123677	113823	101	39613	36470	86	1020	987	0	2984	2740	31	6513	5873	46	6820	6189	45	244327	226723	101	0.423194
19588	19397	63	8907	9043	41	438	442	0	334	493	0	1136	1200	11	1573	1633	20	41400	43234	55	0.424212
97920	92311	82	37379	35719	80	1009	1078	9	1729	1902	19	4799	4538	39	4886	4169	42	180076	175201	72	0.425229
114563	108365	89	51017	46946	83	1685	1435	17	2756	2776	30	6639	6099	46	7054	7124	42	257870	251980	77	0.425229
149410	134912	91	59828	53049	89	1851	1736	20	4591	3999	41	10315	9476	56	10484	9073	60	398188	370333	104	0.425229
134171	119145	88	49294	43566	88	2155	1752	27	2758	2014	31	5964	5406	47	7778	6726	50	248489	231526	84	0.425229
56634	53321	85	20702	20336	61	537	660	0	769	903	0	2242	2133	26	3108	3169	29	92889	90678	71	0.427263
174412	149018	110	62177	53667	92	3103	2646	28	5221	4393	46	10397	9203	59	13204	11558	64	395341	360261	88	0.428281
162330	131306	99	514411	381295	103	382	341	0	988	1094	7	74	120	0	392	334	0	1099	962	0	0.429298
37810	37065	70	16235	18118	43	389	486	0	1008	752	0	1825	1785	21	2369	2960	22	74040	74500	64	0.429298
197505	141639	117	80031	55414	102	2357	1381	30	3528	2341	44	8261	5704	58	9919	7304	59	304849	217383	98	0.430315
229724	199094	108	141404	124041	99	4265	3675	34	7315	6576	50	16566	13840	74	20627	16639	86	625074	496317	98	0.431333
64476	64569	79	11310	11079	44	865	718	0	1491	1435	17	2876	2871	31	4267	4147	40	115784	115864	72	0.43235
92958	88141	88	23297	22661	76	1209	1065	9	1610	1544	19	4356	4242	36	4844	4927	37	165679	162191	79	0.43235
110393	103578	86	36226	35393	81	1392	1310	14	2575	2354	29	6184	5930	43	7156	6854	44	253847	239110	82	0.434385
190002	147253	99	77442	60206	94	1970	1341	24	4619	3533	46	9801	7959	54	11353	9371	60	424953	345304	95	0.435402
35014	34073	68	8259	8436	40	322	374	0	709	584	0	1536	1302	16	1277	1495	16	55087	56878	65	0.435402
68533	66554	86	27344	26811	75	754	864	0	1096	794	0	2690	2663	26	3604	3477	33	90474	89101	74	0.437436
217397	182089	107	82833	69381	97	2860	2457	29	4921	4232	38	11040	9515	60	14533	13063	61	411178	382987	90	0.437436
314045	192875	122	113225	67763	122	3464	2329	40	6560	4413	50	13816	8767	68	17800	11248	86	533353	350177	120	0.437436
152479	135323	93	69130	62399	88	3199	2884	30	5859	5816	44	14057	13209	63	16429	14283	69	539907	494568	90	0.438454
69375	67591	83	27612	27292	75	986	773	0	909	1551	16	2751	2879	29	3466	3193	32	115444	116147	72	0.439471
210736	163363	105	121168	95301	96	3386	2597	33	5880	4817	42	13732	10989	69	14654	11581	74	495910	412597	91	0.439471
172258	159600	89	54027	49285	91	2332	2183	22	4414	4015	34	9188	8576	50	9701	8921	58	343710	307691	106	0.439471
255091	201020	102	107581	79199	102	3541	2871	34	6741	5385	55	14652	11730	68	16705	13887	72	537627	454498	95	0.439471
100751	95601	86	42936	41568	80	1200	1181	10	2611	2379	26	5144	5039	39	5634	5884	39	199226	194409	76	0.440488
211622	177207	99	132669	116225	98	5508	4206	38	7733	7422	49	19403	17806	78	24295	22705	88	733945	675138	100	0.440488
158483	139437	100	64051	57538	91	2110	1813	23	4116	3892	37	7667	6832	51	9581	8475	51	295382	262810	84	0.441506
85978	73590	85	36916	30874	83	1181	947	0	1671	1750	24	4149	3822	35	5946	4670	45	181935	158451	81	0.441506
61642	62132	77	25222	25025	75	515	643	0	1152	1354	17	2422	2330	24	2882	2919	30	96758	97439	73	0.442523
200715	173191	97	87356	76810	95	2938	2647	29	5181	4345	45	10345	9359	55	12775	12049	58	387925	364447	92	0.442523
143944	136401	86	73418	70799	85	2225	2487	24	3726	3317	34	8534	7931	49	10650	10252	53	328664	301141	80	0.44354
216346	171842	112	66641	53897	100	2821	2267	32	5044	3964	40	11255	9292	65	12786	11013	57	412736	350923	98	0.44354
39536	41794	60	16741	17151	49	518	447	0	991	839	0	1724	1822	20	2376	2617	25	68670	72409	68	0.44354
73470	68794	94	29039	27945	77	788	728	0	1309	1587	14	3114	2735	33	3717	4093	30	115698	115381	70	0.444557
78534	76838	84	27082	26799	75	639	666	0	1644	1539	19	3264	3137	33	4166	3997	36	125423	124107	74	0.444557
39063	35860	86	17278	16162	71	359	292	0	908	791	0	1511	1304	16	2357	2018	25	66707	62037	86	0.444557
52260	47903	90	14538	14157	49	658	596	0	654	732	0	1813	1726	22	2812	2765	27	76868	75551	66	0.445575
261591	203655	110	111873	88901	109	5166	3709	41	8785	7556	56	21169	18163	77	23367	18872	87	849646	732955	110	0.445575
147952	136715	89	78874	73385	88	2231	2287	23	3751	3642	30	8032	7605	45	9518	8557	55	294511	276635	87	0.446592
139354	129402	95	35515	33571	83	2113	1990	23	3587	3644	36	7824	7693	49	9855	9359	55	284338	261737	85	0.447609
244023	165182	123	100259	66498	107	2280	1621	26	4712	3425	44	11065	7907	63	12575	7909	73	432789	299039	108	0.448627
73954	75511	78	20323	20335	54	874	982	0	1489	1526	16	3710	3482	34	3981	4157	34	157216	157414	71	0.448627
76988	75810	84	24858	23972	77	733	656	0	1219	1408	16	3366	3304	31	4212	3750	35	137653	124101	94	0.448627
117575	113427	81	46292	43674	82	1695	1466	22	3581	3543	34	7879	7597	46	9370	9092	50	300165	282832	81	0.449644
148393	133518	98	52443	46547	88	1879	1589	18	3397	2750	36	7019	6652	46	9730	8918	51	282335	265881	85	0.450661
27594	27146	69	10641	10483	44	337	269	0	0	288	0	1161	1003	2	1644	1690	20	47199	46220	66	0.451679
54588	54706	73	16684	16438	52	369	407	0	648	851	0	1824	1596	22	2611	2458	29	72427	72502	73	0.452696
124808	116954	84	43808	40531	82	1542	1553	17	2746	2522	32	6386	5834	43	7839	7543	45	231858	217751	80	0.453713
33367	34573	56	13295	13418	45	172	277	0	1008	1118	8	1391	1602	16	1415	1464	18	49877	50870	62	0.45473
125085	118121	87	43767	40807	84	1820	1789	21	3550	2922	34	7818	7375	49	8911	9029	50	322486	320280	80	0.45473
82235	80711	86	29852	28918	77	901	932	0	1375	1510	14	3451	3509	32	5060	4918	38	131676	134129	61	0.455748
96744	92799	84	41270	39790	81	1034	867	0	2789	2349	31	4595	4231	37	5250	5088	40	164420	157968	77	0.456765
184986	163134	107	126826	113552	103	3402	3113	31	5627	5338	39	13760	12482	63	16324	14618	69	523478	462275	96	0.4588
52484	51316	76	27808	26983	73	569	572	0	1226	1356	12	2176	2111	25	2478	2579	25	85984	84177	59	0.4588
95874	92268	85	41118	39594	80	1089	1133	8	1494	1572	20	4577	4207	38	5382	5542	37	185546	179310	75	0.459817
108443	102527	90	35445	33397	82	1401	1390	17	2630	2569	29	6057	5962	41	6997	6427	48	248605	242799	80	0.462869
78119	76448	80	29850	29151	76	541	621	0	1610	1359	14	2910	2794	31	3609	3613	33	116583	116179	74	0.463886
206186	180237	97	100778	87983	95	3797	2898	35	5386	4484	43	11425	10094	59	15752	13286	72	461199	399051	88	0.464903
55187	56063	73	24138	24532	58	624	720	0	395	637	0	2144	2078	26	2519	2574	28	78650	77808	69	0.464903
170596	137538	95	69343	54881	95	1478	1258	16	3869	3263	39	8793	7153	55	9662	8103	55	344669	281748	92	0.466938
147546	136364	90	49846	46628	83	2141	1900	23	3641	3101	36	7760	7277	50	9843	9781	57	302691	276907	82	0.466938
182604	145559	99	44157	34381	92	2123	1725	25	3958	3355	37	8807	7631	53	11093	9785	55	323833	286222	91	0.467955
85994	82982	85	36486	35985	78	836	977	0	1696	1617	22	3339	3324	33	5263	5106	41	138244	137997	76	0.467955
190612	163772	104	84324	70042	96	2915	2450	28	4646	4232	41	9211	8274	56	12006	10437	59	375599	348045	88	0.467955
124141	113026	87	59684	55887	86	1314	1126	9	2384	2668	28	5530	5434	40	7000	6809	46	230903	223885	84	0.471007
116050	109395	100	47484	45287	82	1094	925	0	2159	1860	27	5254	5026	40	6167	6024	44	186540	175281	77	0.472024
69491	67596	84	10307	10167	44	882	817	0	1882	1588	21	2631	2860	27	3845	3756	33	114314	112199	70	0.472024
155333	141037	94	52105	48934	88	2496	2391	25	4026	3958	36	8898	8152	57	9822	8635	57	329908	306936	87	0.473042
143961	129321	90	65968	59123	89	1956	1791	22	4081	3431	40	10386	9447	57	10280	9919	60	386787	362143	84	0.473042
45358	44927	73	14852	14628	49	327	432	0	524	333	0	1453	1593	16	2274	1831	30	66189	69241	64	0.475076
47830	48191	74	11459	11286	45	528	670	0	686	974	0	2036	1819	23	1963	1959	26	71844	72206	66	0.475076
197923	166621	98	63935	54639	93	2914	2404	30	5246	4184	41	11023	9998	60	14287	13326	67	414667	382958	87	0.475076
145717	138121	85	114913	110182	87	2331	2247	24	4571	4313	37	8966	8102	54	11453	10628	63	326072	302918	85	0.476094
144217	132058	91	66581	60994	89	1471	1543	19	3292	3273	32	8045	7465	59	8948	8381	54	316838	306152	87	0.476094
98106	94778	85	43140	42044	79	1048	942	0	2225	2164	22	5118	5395	36	5611	5431	42	218475	214266	78	0.478128
140466	130451	89	59153	55775	86	1607	1547	18	3579	3789	32	8381	7606	54	8799	8447	53	317617	298146	86	0.479145
67667	68556	75	35978	35781	75	735	784	0	1074	1192	8	3134	2803	32	3696	3288	36	117379	118114	72	0.479145
50638	48968	74	26190	26066	73	338	383	0	1059	1107	14	1516	1540	18	2198	2102	24	67315	65622	69	0.482197
169159	150405	94	75133	68468	91	2531	2267	27	4105	3860	35	9217	8208	53	11149	10499	57	337852	314901	89	0.482197
65159	64223	75	24724	24924	60	561	460	0	894	1091	7	3041	2942	30	3426	3451	32	97338	94588	65	0.482197
94561	92584	82	28223	26797	78	1169	1083	8	2291	2190	26	4166	3845	35	5907	5512	43	160987	152936	78	0.482197
101223	96836	86	66550	65101	83	1346	1548	15	3064	3031	30	6894	6561	44	7037	7045	45	229297	217540	81	0.482197
145485	136757	88	63935	59562	88	2142	1829	24	3714	3683	31	8372	7970	48	8533	8072	48	298148	287547	85	0.483215
38145	36745	69	16485	16543	50	358	549	0	567	669	0	1246	1244	14	1792	1770	22	58533	60371	64	0.483215
160319	142658	100	59359	52447	91	2522	2222	28	3942	3731	34	10087	9411	52	11948	11041	59	435046	410797	88	0.484232
181397	157368	94	72671	64093	91	2545	2249	26	4747	4031	39	10362	8986	58	10575	9103	58	390985	361126	88	0.484232
138609	124527	89	36632	32365	84	1909	1775	21	3126	2784	33	7510	7167	47	9483	8585	50	288926	273299	81	0.484232
95386	91760	86	101930	100280	82	1151	1244	11	2257	2470	25	4844	4530	39	6074	5689	44	183592	183433	78	0.487284
56574	55440	79	17054	16995	50	676	666	0	820	1075	6	2002	1859	23	2639	2346	28	89793	90318	66	0.487284
236514	179782	101	109410	81320	101	3085	2264	34	5484	3938	45	13489	10681	64	14827	11130	75	520473	408826	89	0.488301
112664	106395	84	30375	28731	80	1494	1346	18	3010	2932	30	6011	5744	42	6361	6185	41	242599	230239	75	0.489318
240657	198449	106	125917	106074	104	3499	2687	35	7665	6435	53	17201	14535	74	18601	15070	81	646036	534527	100	0.491353
175586	160912	88	67709	62219	88	2356	2334	25	3763	3101	37	7504	6840	47	10527	9152	56	288761	265980	82	0.491353
181105	160636	101	52980	46195	91	3090	2656	30	6139	5351	48	13883	11886	67	14970	12549	68	522644	439299	88	0.49237
33001	33310	57	12317	12261	46	376	491	0	813	743	0	1296	1469	16	1841	1705	18	51602	53864	62	0.493388
203471	156296	125	73454	56527	107	2181	1963	24	5013	4412	39	10832	8455	58	11100	9342	55	429140	362064	98	0.493388
99396	98156	80	26025	25300	75	1580	1644	19	2691	2843	27	5913	5805	40	7452	7048	46	221310	208183	73	0.493388
30712	32091	60	20122	20359	56	447	407	0	792	756	0	1142	1028	4	1344	1294	15	44068	44728	58	0.493388
198789	174866	93	100278	87937	93	2620	2018	26	3983	3969	39	10839	10058	55	9560	8922	53	362681	354886	88	0.495422
63149	62578	78	19183	18896	53	937	914	0	1689	1513	17	2888	2739	30	3752	3938	33	112133	106522	72	0.496439
44375	44354	69	15466	15333	49	199	263	0	707	1144	9	1753	1818	21	1994	2265	22	60477	60205	67	0.499491
155041	138216	93	52235	45883	89	2241	2138	24	4233	3717	39	9013	8357	55	9004	8098	57	321321	288829	80	0.500509
147420	140200	86	72233	69802	84	2050	1902	25	4471	4213	36	10519	9906	59	14350	13365	67	425172	405544	80	0.500509
38201	39637	70	11690	11641	44	261	431	0	483	503	0	1576	1593	18	1618	1986	19	54089	52948	64	0.501526
110011	105485	90	41212	39992	81	1252	1449	14	2414	2282	28	6008	5931	44	6404	6141	41	221162	209828	72	0.501526
126874	113942	90	45659	39681	86	1312	1421	13	2934	2866	30	6358	5821	48	6366	6117	45	240090	218098	80	0.501526
135471	125836	97	45986	41400	86	2107	1911	23	2660	2320	29	7768	6855	51	7980	7235	48	286037	253531	102	0.501526
234373	192279	109	121824	103530	107	5444	4342	41	7570	6244	46	16626	14379	72	21981	17602	87	664041	533708	106	0.502543
251885	197136	109	128652	101186	107	3939	3051	37	6333	5670	48	16299	13804	66	17787	14494	78	623726	558601	99	0.502543
196399	177416	90	96367	85963	89	3548	3319	31	5506	5001	42	13302	11765	67	15884	14041	76	495648	442710	84	0.502543
139959	115425	97	52120	43613	90	1533	1309	15	3132	2975	32	6526	5699	45	7082	5625	48	244027	220407	84	0.504578
155173	141358	98	76453	71498	88	4130	3950	34	4741	4495	39	10666	10140	53	13422	11683	68	425183	397152	80	0.504578
34816	35429	63	7558	7723	39	345	422	0	896	787	0	1482	1787	17	1817	1747	25	55236	55912	62	0.504578
226588	178053	105	95555	74674	102	3294	2782	30	5004	4419	45	10593	8954	58	14036	11712	69	410794	360984	96	0.504578
114476	96377	93	49183	41921	87	1321	1148	10	2541	2158	29	4880	4400	41	6438	5695	50	197857	173887	82	0.504578
77590	76156	78	30516	29282	77	762	751	0	1837	1493	20	3214	3164	29	3923	3908	33	117790	115193	70	0.50763
186997	151419	99	67554	54118	95	2083	1715	24	4290	3814	38	10854	9165	55	10519	8999	59	380380	327539	93	0.508647
157118	144535	89	53199	48977	86	2042	1709	23	4427	4379	39	8906	8674	52	10137	9540	54	324053	307185	83	0.508647
128220	120051	85	51281	46400	85	1209	1123	12	2396	2247	26	6141	5662	43	6572	5949	45	208853	192952	78	0.509664
122050	109843	90	57034	51579	85	789	802	0	2410	1990	23	4470	3903	39	5735	5416	44	196849	189203	81	0.509664
62313	60262	81	31148	29876	77	840	661	0	1150	1524	14	2490	2374	27	3268	3162	31	101908	100225	65	0.509664
165193	135854	97	67054	54556	94	2131	2040	22	4488	3524	37	7676	6236	52	9282	7892	52	293212	249001	96	0.510682
169903	154593	90	53469	49469	88	1898	1954	23	4503	4321	38	11291	10807	52	12001	10995	58	430940	386178	84	0.511699
222891	186455	107	99740	83147	106	3088	2485	31	5261	4232	45	10877	9375	58	13859	11725	67	421334	379683	100	0.513733
186591	158938	94	78833	67997	91	2237	2112	25	4474	3897	38	8747	7328	49	11722	9875	62	357567	329056	91	0.513733
324479	188704	132	179566	115581	129	6875	4320	50	10589	7390	63	23275	14803	111	29793	20555	121	856041	588374	128	0.514751
64856	65331	62	26108	26307	59	1035	950	0	1290	1411	14	2739	2434	27	3654	3485	32	101356	98892	73	0.514751
176424	144770	107	77305	61735	94	1905	1257	25	3738	3314	34	8410	6803	52	9713	7983	57	334564	280878	94	0.515768
75405	71988	84	30571	29907	76	714	754	0	1465	1335	13	2939	2934	30	3464	3559	31	120206	118573	75	0.515768
172649	151862	99	83092	74839	93	2308	2061	25	4700	4265	39	10488	9487	56	10955	10182	54	403436	358794	86	0.51882
193618	159517	102	74020	61577	96	2977	2233	31	4226	3923	39	9574	8355	59	11246	9465	68	339219	297294	90	0.521872
161712	138278	92	49088	41519	90	1530	1262	12	3066	3249	35	7298	6384	50	8974	8242	54	275278	247440	86	0.522889
200902	172230	107	121673	105868	97	3421	3265	30	6156	5505	41	15707	14327	66	15770	14521	71	593391	548445	90	0.523906
132855	125739	88	53565	50292	84	1309	1279	12	2770	2485	27	5594	5592	40	7393	7003	49	205996	200046	68	0.523906
200503	152928	104	68317	52688	100	2303	1776	27	5278	4554	45	11107	8663	59	12401	9669	64	428514	350607	96	0.524924
113037	108080	83	38906	36881	82	1556	1519	18	3219	3166	31	7512	7152	47	7023	6382	46	293567	288042	82	0.528993
43186	42692	71	13339	13140	47	350	483	0	838	805	0	1839	1881	21	2090	2243	24	70949	69974	68	0.53001
126526	119079	88	31515	29053	84	1469	1415	17	2406	2180	25	5628	5185	43	6609	6060	42	216118	207336	83	0.531027
277342	195994	127	113039	82716	119	3568	2635	33	7783	5509	54	17217	12454	76	21177	15437	80	649667	477490	117	0.532045
189094	163301	96	64209	53505	94	2851	2536	29	4681	4118	35	11206	10107	60	14035	11916	61	436027	397637	89	0.532045
92484	93200	79	41559	40856	78	1344	1313	12	2618	2853	24	5824	5587	43	6440	5703	48	216914	211425	76	0.532045
60630	59154	80	12196	12130	45	647	704	0	964	1057	5	2309	2052	25	3087	2804	31	81708	81963	72	0.533062
124365	117349	85	50139	47295	83	2088	1808	24	3132	3060	28	7709	7341	50	8435	8597	53	265278	251605	78	0.533062
105937	101124	82	45068	42589	82	1274	1388	14	2402	2227	26	6197	5803	45	5889	6112	41	230726	220822	79	0.534079
192559	149214	99	83808	65678	100	2818	2150	30	5224	3865	46	11962	9663	64	12962	9789	63	456894	370356	98	0.537131
41953	42114	75	28397	28862	72	571	627	0	712	786	0	1347	1679	18	2661	2613	29	73345	72871	65	0.537131
21971	23527	57	10696	11053	42	173	167	0	221	493	0	1148	1193	11	1466	1601	17	42893	41460	62	0.537131
131112	126859	83	86606	83952	84	2220	2034	25	4703	4880	35	9027	8425	53	12372	11687	62	414738	377196	78	0.538149
42496	44096	75	14413	14669	49	438	381	0	596	661	0	1254	1353	16	1723	1616	21	54826	56420	56	0.538149
53743	52770	71	19917	19873	56	499	439	0	700	789	0	1964	1706	24	1939	1970	24	68100	68080	62	0.539166
266574	182995	124	100975	67728	111	3616	2714	37	5965	4778	48	14311	10403	76	17712	12622	77	520868	378415	108	0.539166
70971	66165	94	25302	22589	94	825	522	0	1538	1512	17	3217	2742	31	3370	3266	28	117828	99268	94	0.539166
32847	36087	51	14205	14790	45	453	725	0	818	659	0	1566	1293	17	1701	1638	17	52848	52251	64	0.539166
39520	39874	70	12716	13048	44	345	317	0	794	912	0	1701	1887	20	2165	2257	24	67185	67667	70	0.539166
112734	105660	91	43459	41439	82	1433	1231	12	3156	2595	32	5453	5242	41	5887	5717	39	204392	198362	80	0.540183
115542	112583	83	37787	36517	80	1271	1332	14	2390	2290	26	6195	5724	41	6475	5995	44	228270	219914	82	0.540183
142097	126732	89	47033	40625	86	1685	1504	18	3108	2888	34	7211	6718	45	7221	6572	46	285356	262678	84	0.540183
72844	69276	81	34680	32945	78	984	1056	5	1882	1898	20	3081	3000	29	3425	3632	32	121355	118521	74	0.543235
138147	124583	88	59226	52482	87	2025	1592	23	3528	3784	32	8225	7449	49	9289	8471	56	328806	314349	84	0.543235
57212	58967	63	31915	31786	75	647	581	0	1188	1095	5	2425	2083	29	2996	2881	32	92301	87681	70	0.544252
84677	82482	83	41640	40813	79	929	780	0	2162	1938	26	3826	3754	34	4151	3830	35	137275	131802	78	0.544252
139297	129207	103	66476	63630	85	2521	2125	28	4818	4117	41	10850	10780	56	12041	11687	59	432468	411357	87	0.54527
172224	139955	94	68257	55892	93	1863	1632	22	3439	2912	34	8726	7755	54	9583	8506	55	345683	305001	93	0.546287
98894	96523	83	42121	40942	80	1284	1353	13	2079	1653	23	4202	3892	37	4616	4593	37	166352	164775	72	0.546287
137312	127585	90	59108	55947	84	1783	1671	19	3821	3474	33	7412	7284	47	8758	7278	52	292354	281553	82	0.547304
238954	153117	128	101340	67445	114	2721	1775	31	4296	2845	46	11069	7674	64	13594	8908	77	425338	296400	110	0.549339
91422	88007	83	39729	38369	79	1306	1233	12	1655	1768	20	3631	3457	35	5235	5064	40	147653	145745	71	0.551373
119277	111270	87	41244	37752	84	1584	1540	18	2807	2937	31	6221	5558	43	6962	6764	48	234391	221963	75	0.553408
67125	68210	76	29624	29068	75	514	530	0	1223	1464	15	3012	2856	33	4328	4298	36	122718	122064	67	0.553408
50408	51160	65	14008	13588	49	802	602	0	1037	763	0	1811	1779	22	2666	2910	27	81781	77437	69	0.555443
134777	125203	89	50322	47089	85	1595	1574	17	3326	3951	30	8422	7823	51	10241	9984	53	363778	349712	81	0.55646
66834	64929	79	36595	36282	76	796	549	0	803	975	0	2134	2156	24	2973	3080	30	94198	95333	70	0.558494
149360	130874	89	59562	53250	89	1590	1439	17	3544	3434	34	8103	7195	52	9062	7648	58	335261	298901	77	0.558494
141153	127990	102	54356	51160	85	1871	1852	22	3905	3883	36	8353	7671	53	8023	7739	51	295229	284098	82	0.559512
55094	55078	68	16531	16195	51	509	461	0	1097	937	0	2294	2480	24	3155	3340	29	91566	91472	72	0.560529
208711	168914	107	83085	67166	99	2635	2233	28	4436	4025	39	11075	9642	53	13239	11883	60	438583	407143	90	0.560529
176468	155831	95	94902	83743	92	2399	2133	25	3805	2821	39	8494	7668	49	11552	10441	60	347888	318771	89	0.562564
326698	195423	125	224783	158666	124	4682	2890	42	8156	4804	57	16751	10242	79	21550	13342	95	608741	370567	120	0.562564
129547	117749	88	53775	49093	85	1384	1115	16	2516	2272	29	5540	5123	42	6682	6107	46	209713	199889	83	0.562564
45907	48040	69	23050	23937	53	331	394	0	536	653	0	1494	1599	20	1860	2258	20	61043	61798	65	0.562564
124047	113418	86	47668	43456	84	1738	1339	17	2082	1866	25	5817	5654	44	7362	6828	45	256655	240090	84	0.563581
125486	119577	86	33940	33333	82	1693	1656	18	2456	2332	27	5560	5515	38	6370	6335	46	209579	200245	83	0.563581
31976	30469	74	11565	11708	44	144	284	0	264	268	0	1236	1155	9	1111	1364	12	47269	48279	64	0.564598
131147	124439	88	41923	39653	82	1407	1404	16	2209	2381	26	5927	5920	44	7313	6569	46	216069	204362	82	0.565615
135142	126164	101	63113	60462	85	2034	1901	24	3604	3508	35	8691	8786	50	9136	8735	48	329934	313294	83	0.568667
185120	167429	94	97032	89620	91	2432	2034	27	5200	5068	36	12166	10922	63	12749	11696	64	457264	418306	89	0.568667
75434	73516	77	34181	32932	78	919	941	0	1358	1532	17	3323	3309	31	3946	3787	33	123912	121109	74	0.570702
264760	181026	115	107873	72390	113	3421	1939	38	6413	4169	51	13512	9897	66	14744	9786	68	528993	357772	114	0.570702
138290	119343	93	55482	49071	88	1668	1359	17	3392	3333	32	8488	7630	49	8410	7358	51	329907	310474	90	0.572737
173769	143821	93	63356	50186	93	1935	1530	23	2950	2945	34	7547	6283	49	9286	7688	55	277999	235432	93	0.572737
100651	99279	81	33061	32409	79	1093	1169	10	3069	2265	35	5687	5502	42	7406	7470	44	216207	207159	84	0.574771
205591	177277	98	80730	69778	96	3007	2752	29	5857	5255	43	12849	12169	60	16353	14677	71	496707	446163	97	0.575788
155644	141943	89	69898	63476	87	2168	1692	24	3642	3470	32	8432	7788	48	10693	8606	62	305964	288760	88	0.575788
170747	157911	90	83413	77220	88	2443	2112	26	5320	4494	46	10811	9556	59	12043	10624	71	401666	343902	91	0.575788
119864	113954	89	45557	43039	83	1418	1449	15	3152	2783	31	6722	6428	44	8629	7900	55	234122	224538	84	0.57884
125322	116544	87	55753	52293	83	1687	1680	18	2870	3120	29	6663	6538	43	7869	7489	47	262364	251471	81	0.57884
66973	67990	78	17750	17635	55	505	451	0	1369	1398	14	2841	2614	31	3657	4005	32	107799	106488	76	0.579858
40966	39537	69	13214	13074	48	477	473	0	746	698	0	1829	1910	20	2165	2228	25	69345	67261	70	0.580875
137259	128081	89	59455	55494	87	1854	1823	22	4475	3724	37	8986	7812	52	9195	8416	52	336579	304029	80	0.580875
283733	197285	126	140908	99849	122	3864	2844	37	6687	4313	51	12315	8769	64	16814	12120	77	497142	359899	119	0.581892
127874	123751	83	60597	58766	82	1835	1542	21	2855	2495	31	7322	6890	51	9575	9281	55	291677	271691	78	0.583927
41511	42670	71	10516	10890	42	526	440	0	1080	1111	8	1852	2110	22	2951	2966	28	77772	79372	64	0.583927
103687	95668	98	52999	51069	81	2222	1974	26	3499	3275	33	8398	8367	51	9139	8525	54	337076	318575	76	0.584944
22240	20806	66	9631	9700	42	306	300	0	317	432	0	1218	1145	9	1184	1286	12	40450	39365	60	0.585961
156714	139991	92	54723	47754	90	2168	1898	25	3249	2886	32	7466	7039	46	8182	7459	49	272742	251835	84	0.586979
116168	106407	89	49021	44472	84	1365	1305	14	2369	2551	25	6566	6028	46	6787	5987	48	243514	225653	73	0.587996
20276	20103	53	7190	7197	39	66	267	0	347	747	0	1175	1103	9	1362	1762	18	34861	35541	63	0.592065
42627	41351	73	11985	12101	43	452	510	0	1217	1045	6	1552	1685	18	2449	2552	27	67461	66441	69	0.592065
203513	156790	97	87442	67138	98	2418	1958	25	4822	3660	39	8623	6664	55	11487	8435	60	343580	274313	95	0.593082
119981	107010	90	58984	53217	86	1922	1685	21	3915	3555	38	7270	6786	45	7777	6788	49	272304	259545	85	0.5941
42388	43009	63	11422	11812	43	438	439	0	824	844	0	1794	1772	21	2143	2301	23	64227	64204	69	0.5941
282701	213003	116	116165	87938	112	4252	3056	40	7462	6259	48	15962	12597	69	20692	16289	86	636494	536220	112	0.595117
66932	68600	75	20520	20223	56	766	844	0	1169	1387	14	2570	2656	28	4036	2992	47	100015	92930	79	0.595117
41232	42543	57	14587	15035	46	402	518	0	443	643	0	1808	1781	22	2098	2044	27	71154	69699	67	0.595117
114488	110493	83	43351	41035	82	1684	1576	19	3225	3412	31	8057	7799	49	8584	8171	53	314789	294825	81	0.596134
289532	187483	162	98119	64623	144	4355	3054	33	6879	4716	52	16124	11254	98	19386	13894	106	613156	424920	146	0.596134
192767	154095	106	97280	80086	97	2616	2319	27	4788	4056	42	9846	8774	51	10452	8710	56	387189	338007	98	0.597152
93244	91386	79	36727	36034	78	1201	989	0	2171	2170	26	5125	5249	37	4418	3939	42	174989	175854	77	0.598169
135385	121926	90	56698	50532	87	1766	1752	21	2872	3066	31	7123	6838	48	7490	6979	49	271647	250898	85	0.598169
141954	133711	87	54186	50834	85	2156	1908	25	3517	3694	32	8406	7817	51	10274	9643	56	331292	305790	86	0.598169
30021	29426	72	10928	10873	45	367	278	0	775	468	0	1154	1205	11	1509	1385	14	53104	54430	67	0.600203
39736	38605	73	19054	18515	55	394	419	0	878	850	0	1470	1527	19	2015	2310	22	65687	68468	63	0.601221
108866	104195	93	40705	39413	81	1280	1290	10	2020	2030	26	4739	4525	37	6859	6023	48	186084	175302	80	0.601221
42666	41083	77	13539	13416	46	522	573	0	902	801	0	1589	1895	19	2464	2211	28	70924	70871	67	0.602238
66033	65898	76	30866	30491	75	542	638	0	1157	1213	11	2679	2610	28	3470	3168	33	100240	97075	72	0.602238
68829	67706	77	21792	21748	61	665	671	0	828	1055	6	2880	2970	30	3143	3108	30	110061	107391	75	0.602238
95668	90329	84	25206	23661	78	934	904	0	2198	2176	27	4490	4213	36	5687	6073	41	177667	169361	80	0.604273
135733	130435	86	50165	47602	82	1881	1648	23	3601	3025	34	7755	7554	49	8610	8164	50	293704	287913	82	0.604273
169834	144820	97	52991	44462	91	2528	2197	28	3677	3273	36	9185	7938	55	12366	10869	63	368794	337023	91	0.604273
326675	244531	129	198671	158498	127	6568	4952	42	11735	9563	60	26309	21098	95	33080	25754	115	1.01502e+06	821733	124	0.60529
133161	116548	99	53914	48237	86	1644	1200	19	3442	2964	33	7239	6499	48	8381	6958	54	312464	293321	87	0.606307
62897	60537	78	24266	23785	69	650	711	0	1705	1380	15	2084	2012	25	2858	2899	28	83500	86216	75	0.607325
152861	136859	93	59040	52334	90	1750	1648	22	3755	3106	36	8730	8123	47	8266	7658	47	341744	327297	88	0.608342
288625	213973	133	172752	133157	124	4668	3447	41	7589	5000	47	16575	12160	76	19819	15210	80	621818	450751	126	0.609359
164630	141867	94	66067	58077	91	2986	2404	29	5522	5075	39	12459	11477	60	13199	12448	64	505061	468462	92	0.609359
216516	171512	104	89053	70491	101	2886	2312	29	4130	3703	37	9760	8383	54	12880	11015	62	372346	316584	101	0.610376
179053	148389	103	48701	38091	94	2120	1703	22	3148	3123	34	8312	6795	57	10638	9443	64	308236	260757	93	0.610376
55523	56903	76	22670	22891	58	885	829	0	1319	1089	8	2235	2348	24	2946	2805	31	89207	85107	72	0.610376
33994	34230	74	16791	16650	51	291	296	0	723	677	0	1607	1584	19	1994	1734	24	56342	52791	64	0.612411
34350	32967	64	15263	15409	51	174	224	0	702	566	0	1368	1351	13	1446	1484	16	50621	49322	58	0.614446
166866	153132	102	62559	58558	88	2281	1995	25	4537	4014	40	10157	9171	54	11965	11097	58	359003	325088	83	0.614446
41670	40681	75	24874	24919	72	532	346	0	680	860	0	1729	1638	18	1645	1668	20	65148	66180	60	0.615463
134638	125532	90	43947	41024	84	1996	1943	22	3254	3232	35	7218	6931	47	8785	8447	50	289955	284877	78	0.61648
161670	149420	91	57642	53307	90	3088	2703	28	4579	4409	36	10760	10591	54	12133	11455	57	413037	381748	86	0.617497
76069	76555	77	28400	28158	77	558	573	0	1228	1475	15	2518	2776	26	4573	4204	43	114659	114268	71	0.618515
187231	160246	96	75176	65447	95	2509	1996	27	3859	3933	34	8596	8011	51	11475	10089	56	329454	308560	90	0.620549
178142	150663	93	73611	61945	93	2042	1559	22	2721	2474	33	7677	6731	49	9559	8779	61	296602	251987	86	0.620549
124350	118207	87	42935	41056	83	1812	1708	21	4181	3812	38	8119	7749	51	10201	9484	56	317178	300686	80	0.621567
121141	111926	89	54825	52179	83	1867	1748	21	3279	2999	34	7009	7168	45	9101	8781	55	271243	256156	80	0.621567
35608	33721	76	15503	15212	51	341	331	0	406	476	0	1033	1151	10	1611	1608	18	52430	50790	84	0.621567
199182	151070	102	82806	62126	97	2534	1724	30	4960	4330	37	11961	9257	66	12520	9903	64	433867	358053	93	0.622584
143181	136294	86	63433	59921	83	1985	1828	23	3457	3214	31	7379	6817	45	8961	8694	58	272126	261093	82	0.622584
154322	136537	91	44509	39288	86	2411	2145	26	4332	3601	38	8328	7950	49	10775	10157	57	303600	288909	105	0.622584
66135	66932	75	21973	21824	58	538	383	0	1229	1004	2	2468	2100	28	3407	3124	33	87127	84565	68	0.622584
167279	154410	90	49218	45696	88	2199	2114	24	3810	3774	35	8197	7683	48	9778	8874	56	317298	296453	85	0.623601
98617	92768	86	26851	25890	78	1083	1090	8	2085	1955	19	4453	4237	35	5399	4991	42	171341	166656	78	0.624619
135698	128421	87	46308	43866	84	2217	2030	23	4697	4557	35	10313	10234	50	11711	10954	62	423408	395933	84	0.626653
186462	163080	94	88136	76685	93	2494	2087	26	5324	4244	51	9681	8741	54	11495	10179	56	369343	331379	89	0.626653
162738	137016	96	70498	59877	92	1648	1337	17	3530	2752	34	6791	5815	46	7988	6862	50	257271	225770	88	0.626653
70000	68436	76	31215	31279	76	743	638	0	1685	1502	19	2859	2889	29	3449	2977	34	109774	107741	67	0.62767
207691	169363	115	78716	65418	96	2261	2050	25	4803	4388	40	10564	9074	58	11997	10213	57	392484	343265	97	0.62767
131952	118864	90	41516	37346	86	1757	1627	20	3068	2919	31	8710	7762	50	8736	7931	55	343300	310637	88	0.630722
76270	74609	79	26310	25808	76	608	521	0	1494	1415	17	3105	2886	30	3458	3184	33	109390	108305	77	0.63174
124797	118314	85	50396	47847	84	1448	1251	18	2646	2904	28	6166	5807	45	6329	6090	44	232358	222094	87	0.632757
180390	156555	96	76950	65084	98	2371	2083	24	4193	3807	36	8985	7980	53	11234	9662	60	364846	322719	96	0.633774
45773	46915	66	22059	22268	57	541	717	0	700	838	0	1988	1921	25	2730	2698	26	73908	73221	70	0.633774
49775	49864	77	25211	25221	73	575	526	0	1163	1108	9	1787	1834	20	2576	2547	26	83098	85460	71	0.634791
150551	130435	91	61850	54635	88	1764	1352	22	3132	2200	32	6415	5749	46	7760	6549	50	250409	233509	87	0.634791
145207	130460	89	55456	47420	89	1614	1363	19	3822	3473	35	8389	7628	49	9209	8254	52	342730	318914	91	0.638861
103508	98165	82	46669	43115	82	1324	1099	8	2211	1647	26	4961	4886	39	5712	5067	42	186801	177256	78	0.639878
86144	82732	83	28221	27476	79	1093	1125	7	1878	1361	18	3673	3562	35	5900	6061	37	165567	159153	80	0.640895
180048	164835	91	142652	130665	91	4432	4152	34	7358	6671	50	17163	15843	70	19386	17859	77	619703	564994	92	0.640895
56326	58014	74	11163	11830	42	626	552	0	1098	1060	8	2788	2654	30	3044	2989	31	93845	93822	71	0.640895
59388	58739	77	20398	20301	54	519	492	0	1232	1013	3	2136	2416	24	2929	2707	31	95663	96189	72	0.641913
24021	23125	61	10042	10146	43	225	253	0	528	450	0	1044	1409	14	1481	1624	18	41905	43847	64	0.641913
213860	162752	101	103266	80110	99	3125	2346	33	6148	5231	45	13688	10991	67	14860	12452	71	501793	421742	97	0.644964
34658	36849	51	14330	14283	47	179	352	0	572	770	0	1227	1376	16	2145	1891	25	60084	61110	65	0.646999
214630	166791	103	80973	63180	99	2832	1789	31	5921	5168	41	12664	10919	64	13244	10812	70	487253	406744	96	0.646999
82108	82525	80	23616	23398	61	935	813	0	2012	1928	26	3613	3522	34	5035	5068	39	149683	149595	71	0.648016
90916	88060	82	38917	37442	79	1165	1168	10	1659	1560	18	4072	4141	34	4721	4778	36	159591	157728	75	0.648016
126573	117294	86	41389	38233	84	1291	1174	13	2667	2527	29	6377	6149	42	8142	7990	55	244391	234673	78	0.648016
123571	118278	85	64026	61607	83	1722	1570	21	3492	3666	33	7915	8030	47	9569	9198	51	300027	287145	76	0.649034
114959	108723	84	56493	52000	86	1383	1179	10	2948	2741	28	5194	4964	40	6504	6003	48	201192	192380	79	0.649034
61491	61113	78	15281	15549	47	691	618	0	1128	1056	7	2111	1935	25	3240	3258	32	93470	93245	69	0.649034
31544	32520	62	8671	8667	41	287	387	0	588	565	0	1006	934	0	1243	1333	17	40061	39660	64	0.651068
115480	108586	94	56497	53654	84	1608	1553	20	3294	3378	30	6906	6527	45	8039	8289	48	260454	250788	82	0.653103
143929	132956	87	63099	57316	86	2128	1947	24	3405	3240	34	7500	7257	50	9492	9079	51	290479	278361	80	0.653103
147385	128405	98	45713	39784	87	1991	1520	23	3920	3586	34	9119	8372	52	8729	7554	52	344025	326272	87	0.65412
35766	36174	69	21767	21965	60	219	287	0	852	815	0	1161	1237	12	1369	1684	17	48264	47874	63	0.655137
57948	55576	88	14137	14198	48	669	638	0	1187	1125	9	1955	1866	24	2745	3206	26	81379	79005	73	0.658189
112332	108120	86	62251	60682	82	1311	1384	15	2512	2184	28	5012	4627	39	6724	6817	43	189095	183917	80	0.659207
237837	179068	134	215566	180995	123	4409	3852	35	7784	6171	56	17285	14377	74	23821	19641	97	674718	572885	119	0.662258
219751	166790	104	86447	66165	100	2076	1501	24	4665	3472	41	10058	7381	63	10439	7546	61	349546	273585	97	0.663276
58819	58522	80	26505	25918	74	368	365	0	324	816	0	2437	2234	26	3161	3032	32	96196	94302	68	0.664293
176484	153714	106	112022	99833	97	3068	2602	31	3949	3253	38	9214	8615	54	11162	10524	54	350922	316838	110	0.664293
24617	20475	79	9372	9376	41	149	257	0	609	447	0	777	850	0	1151	1140	9	39937	39909	63	0.66531
126717	115567	86	35781	31174	85	1427	1328	18	3107	3036	28	6928	6397	42	7045	6606	51	298511	282139	84	0.66531
128282	122671	99	24518	23654	69	1992	1950	22	2924	2745	28	7082	6928	47	7729	7711	45	237697	230944	81	0.66531
38793	39154	74	15559	15282	48	472	493	0	708	1082	6	1538	1528	21	2466	2349	28	62598	64081	65	0.666328
230218	178098	103	94427	72467	101	2242	1822	26	4040	3214	37	9060	7211	53	11862	8935	69	351422	282001	98	0.667345
183419	165206	96	74043	66603	92	2686	2569	27	4801	4733	35	8957	8458	51	11971	11621	62	364925	346856	89	0.668362
308313	177394	121	127546	77256	120	3731	2307	40	6452	3951	61	14869	8398	76	17662	10863	81	540985	315847	118	0.668362
100506	95439	87	21636	21301	58	1288	1182	12	2062	1994	21	4641	4734	36	6282	6185	42	184913	178135	79	0.668362
105303	97741	96	39188	37719	82	1138	1004	1	2766	2402	27	5243	5171	39	5998	5517	44	202155	194750	82	0.671414
55770	56963	76	21453	21255	62	650	391	0	1027	1114	10	2295	2179	26	2480	2440	27	91631	90503	62	0.672431
265612	180648	117	109606	80450	115	3810	2662	37	6172	4495	49	13751	10402	63	16605	12098	76	527978	394886	112	0.673449
41916	42488	72	16800	16757	50	248	219	0	216	465	0	1382	1452	16	1681	1872	17	59708	59921	69	0.674466
52027	50477	76	12270	12014	46	682	748	0	924	728	0	2051	1870	23	2839	2721	28	87126	84323	72	0.6765
124047	116653	85	56181	53139	84	1710	1477	18	3408	3426	31	6474	5980	43	7315	7331	49	249178	229696	84	0.6765
44003	43047	72	16057	15775	51	414	473	0	1197	845	0	1688	1567	21	2453	2342	27	63923	65507	68	0.677518
38381	36207	75	12898	12835	45	130	118	0	819	832	0	1405	1187	14	1969	1833	27	54544	56088	59	0.68057
54487	53352	85	23297	22418	69	456	421	0	1155	1181	11	2876	2778	29	2969	2868	30	92963	94309	66	0.68057
66975	66113	78	26275	25046	76	985	1055	5	1981	1536	27	3497	3210	33	4491	4811	37	139035	135174	71	0.681587
79773	78482	84	34413	33355	77	1002	996	0	1615	1732	15	3468	3428	33	4227	3962	37	132170	133464	72	0.682604
131391	120339	91	43402	39729	86	1683	1687	18	3417	3191	29	7518	6578	48	7465	7079	47	283995	264365	76	0.683622
39256	38754	67	11512	11412	45	328	338	0	799	730	0	1670	1768	19	2098	2240	23	57834	59243	61	0.684639
322631	228989	141	167434	120954	130	4755	3503	39	9159	6805	63	18559	13971	75	21439	16514	78	685518	532523	124	0.685656
53257	51254	79	19453	19319	60	519	520	0	1327	1091	12	2495	2409	27	2974	2895	30	101680	98039	69	0.686673
341061	243969	150	198882	152912	138	7670	5885	44	12959	9901	69	28983	23186	102	35169	27176	127	1.04858e+06	853377	137	0.687691
130992	119793	88	44599	41474	84	1696	1546	19	2848	2761	28	7212	6809	48	8636	8091	54	307900	287353	86	0.688708
81753	79064	94	23443	23280	70	931	1059	6	1976	2079	22	3956	3685	35	4255	4317	36	142220	141236	74	0.69176
184563	147032	98	72434	58178	96	1810	1501	22	4470	3644	40	10876	8614	56	11499	8860	62	449006	392689	98	0.692777
96745	92590	81	36557	35729	78	1288	1193	12	1747	1886	21	4489	3980	39	5601	5360	42	162956	159099	75	0.692777
140324	127627	91	59969	54015	88	1592	1644	18	3689	3298	34	7037	6511	45	7646	7151	46	273550	255178	85	0.693794
258736	200826	112	107612	85015	111	4238	3292	37	6629	5289	54	15133	12260	69	17419	14168	74	568293	484478	107	0.693794
106986	101797	83	41650	39977	81	1314	1353	14	2896	2387	29	5102	5042	38	5623	5108	45	200837	196988	79	0.694812
62109	61865	70	26903	27128	71	646	699	0	1453	1646	14	2592	2594	28	3805	3598	35	106453	106789	70	0.694812
201490	150581	117	70938	52391	100	2261	1663	23	3846	2851	39	8853	6915	56	10406	8662	60	323070	255068	95	0.694812
358734	254649	157	243550	175146	154	6517	4660	43	12963	9285	69	28468	21097	105	33857	23824	126	1.04858e+06	778257	151	0.696846
170257	151016	89	105596	94242	88	2133	2265	22	4351	3536	38	9073	7375	55	11305	9669	62	354292	302120	81	0.696846
140132	129452	86	67080	63285	86	2238	1993	24	3407	3351	34	8031	7569	46	10243	9717	59	313142	289701	83	0.696846
122169	115659	85	49730	46828	81	1450	1211	15	2823	2637	32	6247	5904	46	6768	6077	46	242899	239761	77	0.696846
222803	189999	105	107939	95237	101	3469	3204	32	8394	7235	54	16184	14389	72	15856	13649	72	614934	543585	98	0.698881
249483	180734	112	92651	67179	112	3020	2257	34	7715	5546	51	14695	10429	71	15137	11080	72	534215	405736	111	0.70295
180830	147186	97	64533	50537	93	2781	2542	30	4602	3880	42	10129	8845	58	10950	8874	57	411906	365283	91	0.70295
116149	111113	84	53025	50593	82	1289	1265	12	2822	2859	27	6566	6026	45	8004	7933	47	223169	216485	81	0.706002
43801	43895	75	20624	20481	61	389	507	0	687	774	0	1827	1856	21	2442	2654	27	69767	72084	69	0.706002
84751	80636	79	32181	31344	77	810	674	0	1290	1393	17	3002	2891	30	3408	3169	31	123125	120823	73	0.706002
108661	104940	82	54910	52800	82	1043	1054	7	2542	2745	27	6074	5854	42	5726	6161	37	225896	213076	80	0.707019
242659	187164	125	113578	90081	107	2489	2155	26	4694	3501	42	11069	9023	58	13546	10696	64	409975	334709	101	0.711089
189285	154692	96	72813	58510	96	2146	1639	24	3953	3730	38	9451	7808	59	9329	8073	49	346219	317891	85	0.712106
287741	227230	118	124755	96974	113	4359	3229	39	7811	6394	54	16731	13415	79	21423	17501	82	623672	553597	104	0.715158
111595	104675	92	55673	53255	83	1716	1502	20	3708	3362	32	7463	7249	45	7486	7046	48	271274	256579	78	0.715158
170547	142371	101	95010	82446	94	1857	1615	20	3910	3706	38	8938	7646	57	9404	8246	57	358897	300782	79	0.716175
37692	36713	74	12841	12476	48	713	566	0	579	791	0	1477	1437	16	1939	2067	22	60694	59525	62	0.71821
48756	48303	74	22515	22216	62	390	412	0	602	691	0	2000	1991	21	2346	2298	28	73831	75409	57	0.719227
39116	39857	74	16636	16742	50	623	544	0	438	591	0	1730	1599	20	1968	1988	24	60981	61293	65	0.721261
68556	68358	77	31904	31509	75	557	555	0	1376	867	0	2622	2290	32	3274	3760	30	98341	95081	68	0.722279
328950	231695	133	271773	211943	132	7699	5570	47	12123	9011	65	24847	19829	98	33707	25815	119	975331	728496	129	0.725331
157388	140562	89	63803	57088	88	2296	2090	25	4006	2887	41	8995	8064	56	11121	10317	55	357030	334149	84	0.726348
143416	128094	98	45162	38903	89	1843	1726	23	2997	2818	30	7544	7193	47	8543	7656	50	278957	259542	86	0.727365
40313	41921	63	15695	16102	48	391	426	0	901	944	0	1317	1318	17	1646	1491	20	58547	60933	62	0.727365
119060	104314	89	46277	40005	86	1731	1286	21	2329	1886	28	4904	4254	42	7026	6349	45	193612	170027	87	0.730417
121434	115758	88	58432	55449	83	1764	1754	21	3638	3611	36	7033	6929	46	8554	7847	50	282911	264380	82	0.730417
234321	179171	116	136235	110036	110	5506	4314	41	10284	8946	57	22327	18790	90	22945	19735	81	755622	670113	105	0.731434
134887	121208	86	57217	52807	86	1836	1682	19	3390	3287	32	8126	7650	51	8258	7854	43	335995	322262	82	0.731434
99692	91888	86	56243	52581	82	1205	1105	8	1932	1745	24	4799	4560	39	5641	5315	40	188364	179484	79	0.733469
66428	66636	76	18599	18436	54	833	738	0	1185	1318	18	3286	3339	32	4131	4146	35	123264	121132	75	0.734486
206432	161426	98	88383	66034	98	2922	2410	29	3858	3485	38	9935	7733	58	13993	11329	69	403542	323910	95	0.734486
118711	110335	101	45447	40726	85	1289	1140	14	3011	2821	28	5960	5275	44	6666	6601	47	223157	212938	81	0.737538
119724	111435	86	52728	48945	83	1385	1202	14	2875	2573	30	6387	5720	45	6868	6344	47	265830	242770	80	0.738555
105910	103119	81	34963	33876	80	1232	1226	11	2313	2456	28	6342	6294	45	6418	6438	40	252485	236539	80	0.738555
111472	106483	82	46648	45803	81	1435	1516	16	3049	2871	29	5848	5413	43	7191	7467	44	221844	214094	78	0.739573
306386	193937	140	112542	69038	126	3523	2359	36	6740	4544	52	14268	10136	66	15734	10250	75	520212	334275	122	0.739573
135541	122572	86	45685	42061	84	1812	1683	23	4549	4466	38	9205	8894	50	9652	8791	52	339716	345594	78	0.741607
357503	243427	140	190663	137757	138	6658	4887	43	11604	8202	62	26682	19176	110	33338	23661	118	958478	696973	138	0.741607
76823	74980	86	33083	32998	76	802	725	0	1378	1129	11	2862	2886	31	3849	3761	33	123795	123838	73	0.741607
97943	94554	81	29605	29242	78	1200	1163	10	1786	1797	23	4203	3815	38	5390	5573	36	172807	170918	74	0.741607
129569	120636	85	48454	45279	84	1886	1819	22	3182	2944	30	7209	7465	43	8514	8233	49	265332	260288	77	0.741607
66551	65628	79	24400	24251	63	774	792	0	1396	1210	10	2512	2503	28	3848	3705	33	103348	101616	73	0.741607
110489	94096	88	48377	41326	86	1218	1034	5	1625	1387	26	4685	3739	40	5521	4444	44	177809	154962	82	0.744659
125794	118598	84	36962	35059	81	1622	1611	18	2993	3106	30	6584	6207	45	8243	8029	53	245361	227297	79	0.744659
179218	134574	100	74325	54596	99	1976	1523	22	3205	2552	35	7121	5266	54	8559	6259	55	291426	220592	92	0.745677
185553	145934	98	73781	58365	95	1915	1512	21	3815	3010	42	8368	7355	52	10171	8293	56	316095	262440	86	0.745677
210260	176488	97	89535	75536	98	3092	2846	31	6497	5374	47	13505	11889	66	14773	13496	65	476008	437057	88	0.745677
117593	109169	92	41532	39506	83	1448	1416	13	2747	3113	31	6582	6051	45	6831	6440	48	267209	253805	79	0.746694
102284	98386	81	43298	42076	80	1406	1234	13	1884	2220	25	5364	5599	40	6031	6134	41	225373	220334	77	0.746694
43751	43226	68	16066	16062	48	624	683	0	896	936	0	1874	1910	24	2642	2450	31	79974	82316	64	0.746694
102527	98015	83	34818	33690	80	876	1026	4	2128	1935	25	4824	4745	40	5514	5345	41	170672	168968	68	0.747711
56822	54962	85	18362	18144	53	608	602	0	959	1141	7	1941	1994	23	3005	2890	32	87042	82949	67	0.747711
165850	151346	92	48942	45092	87	2340	2159	24	3787	3062	34	8531	8122	53	10554	9749	55	326280	296819	82	0.748728
151247	139246	95	44736	42462	85	2217	2382	24	4055	3985	37	8121	7870	47	10430	9460	65	317625	302658	83	0.749746
160908	131381	109	57650	47938	91	1853	1628	21	3919	3000	36	8055	7307	50	10061	8901	54	361446	319610	89	0.750763
162954	135611	98	54273	45379	93	2148	2174	24	3180	2899	33	7392	6524	49	9002	7682	49	255206	229883	90	0.750763
91311	84254	81	42616	37648	83	1168	980	0	2009	2083	22	4684	4107	39	5681	4874	46	178830	162925	79	0.75178
145061	130724	102	41354	38042	85	1691	1616	19	2718	2542	27	6746	6217	47	7166	7141	49	267404	256714	79	0.75178
120339	111955	93	56907	54440	84	1540	1565	17	2486	2440	29	5842	5805	43	7628	6874	53	244613	229377	82	0.752798
279712	205446	118	125546	94999	115	4001	2828	38	8677	6552	52	19661	14533	99	20225	15130	84	750891	552450	113	0.753815
177077	156225	92	89516	80228	92	2654	2144	29	4579	3888	39	11663	10653	58	11323	10896	57	445437	420687	87	0.753815
150101	134718	92	68744	62347	90	2007	1720	24	3719	3301	36	7885	7351	51	9845	9015	52	306699	291264	87	0.754832
247042	169166	112	115927	81167	109	4384	3250	39	9020	7273	53	20276	15366	81	19980	15643	81	695193	545785	108	0.755849
163103	138086	97	63214	55042	91	2203	1641	25	3513	3389	32	8915	7975	53	9049	8217	56	319103	294980	86	0.755849
175902	146684	95	83960	73116	92	2635	2158	29	5161	4543	41	10943	9491	60	12150	10576	56	419650	385764	88	0.756867
130216	119624	90	36300	33289	84	1391	1268	12	3437	3284	32	7641	7084	47	8678	8224	50	291187	268526	84	0.756867
173750	142888	97	66128	53748	93	2108	1797	23	3290	3008	34	7708	6611	50	9624	8448	56	329815	289967	87	0.756867
126238	109924	89	46031	39496	86	1429	1192	15	2921	2337	29	5480	5105	43	5839	5203	43	210891	195520	78	0.756867
75360	75606	76	21210	21340	54	755	717	0	1078	1196	11	2568	2541	28	3810	3611	36	101194	102258	73	0.756867
132757	115233	104	45176	39594	86	1692	1380	18	2559	2266	28	5338	4604	43	7092	6609	50	206211	186792	83	0.757884
228308	191418	100	96062	80821	97	3252	2829	31	6413	5337	50	13869	12220	65	14062	11986	70	506630	469545	95	0.757884
127143	115124	88	88372	81482	89	2155	2045	26	4250	4042	36	9977	9244	56	10372	9967	62	354096	334123	87	0.761953
95654	89588	85	36649	35459	79	1151	1190	9	2260	2283	25	5630	5781	41	4912	4583	38	216931	212377	76	0.761953
173436	148868	98	54348	48237	94	2535	2245	27	4224	3659	36	9643	8682	51	10598	9960	55	337644	310353	95	0.762971
88677	81972	84	35427	33112	79	1021	881	0	1607	1467	24	3822	3586	35	4863	4301	39	152110	147866	66	0.763988
119864	111805	87	46383	44760	83	1541	1378	19	2715	2931	28	7088	6625	46	7634	7435	48	255068	246263	83	0.763988
40353	40557	74	18841	18694	53	150	343	0	737	719	0	1533	1349	16	2095	1792	26	69614	67539	71	0.76704
26806	28236	58	12871	13193	44	243	238	0	663	774	0	1020	1327	11	1654	1826	19	45797	46598	66	0.76704
221470	170352	113	79598	60757	108	2653	2066	29	5133	4301	39	11594	9289	63	13781	11302	64	464130	400558	123	0.76704
156650	142178	96	54860	50462	88	2572	2460	25	3505	3162	38	8314	7586	52	9160	9615	48	295292	277236	90	0.768057
149809	138448	90	48977	46081	86	1930	1889	20	3023	2656	34	6975	6440	45	9498	9219	50	250433	232644	87	0.768057
156078	139242	93	47060	41258	92	2102	1858	23	3858	3607	33	9935	8716	56	10839	9236	63	411946	381973	89	0.772126
39938	41220	66	9614	9805	42	134	271	0	900	698	0	1494	1581	18	2109	2114	23	63624	67755	54	0.772126
119698	111119	100	44648	42631	82	1340	1183	12	2611	2327	25	5499	5632	37	5702	5304	44	198727	190139	78	0.773143
172285	152287	93	70228	62189	89	2582	2141	27	4121	3801	34	8757	8598	50	10484	9134	63	338544	320841	85	0.773143
33499	32374	75	8933	8888	41	365	412	0	292	682	0	970	1128	8	1634	1612	18	49846	52358	61	0.775178
162366	137594	95	79307	66768	95	3477	2496	32	6128	5472	44	15771	13361	79	15863	14124	63	567830	514568	89	0.776195
139997	125697	93	56085	50928	86	1838	1974	20	3362	3235	31	7216	7005	45	8861	8243	52	282569	279697	79	0.777213
129361	118622	97	47154	41930	86	1170	1138	10	3643	2939	36	7001	6371	47	7684	7149	49	270262	248990	80	0.77823
76486	75480	82	29138	28442	77	727	929	0	2178	1974	22	3905	4026	34	4110	4299	34	137143	130684	74	0.780264
186744	163831	98	80049	71523	96	3091	2442	30	4820	4142	38	10772	10012	56	11651	10684	55	388787	368379	91	0.780264
106479	101843	87	37511	36098	81	1379	1572	16	2476	2544	29	6626	6606	44	6161	6280	40	255150	248551	77	0.782299
51696	50620	82	23377	23011	69	391	535	0	767	792	0	2225	2078	26	1617	1766	22	73157	73036	66	0.784334
157444	137664	93	54620	46752	90	1860	1801	20	3701	2852	37	8364	7594	52	8980	8307	53	300458	279807	90	0.784334
107944	101988	86	44864	42275	82	1158	1058	7	1805	1614	21	4597	4327	37	6095	5480	46	184592	174156	76	0.785351
25791	24958	60	9276	9456	40	-30	122	0	405	487	0	1110	1022	4	1308	1384	15	46996	47261	64	0.787386
158682	149588	94	44184	42490	83	2238	2234	22	3208	2709	32	7956	7695	47	9123	8263	50	285648	267288	82	0.788403
38352	39292	52	14439	14483	47	176	269	0	789	992	0	1409	1291	15	1851	2241	22	65409	66177	68	0.788403
119578	105857	89	50267	45043	84	1623	1366	16	2080	2212	24	5678	5283	43	6949	5917	48	219141	200163	85	0.78942
195608	171559	94	128454	115216	93	3102	2810	30	5373	4895	40	11744	10951	59	14084	12762	66	442735	407566	90	0.790437
176233	146948	94	63005	51649	92	1947	1689	20	3914	3279	38	9675	7737	57	10091	8652	59	365084	315553	90	0.790437
127670	118223	97	47957	43428	84	1696	1428	19	2638	2605	27	6762	6588	42	7911	7116	51	283561	269913	82	0.790437
145622	122391	95	55057	46496	89	1583	1419	19	3369	2520	37	8701	7569	53	9469	8121	51	321616	281650	108	0.790437
123830	119982	84	50588	48263	83	2095	1925	24	3688	3343	36	7283	7373	42	8611	8727	48	278358	262297	81	0.790437
99946	100416	79	31146	31114	70	1327	1215	12	2617	2261	31	5089	4492	39	5921	5728	45	181131	180844	76	0.790437
55470	55042	76	24008	24116	61	511	420	0	660	798	0	1813	1910	23	2598	2756	29	76503	77615	62	0.791455
127302	111181	103	51110	44693	87	1276	1006	2	2491	1898	29	5407	4652	44	7721	7269	47	222144	208335	85	0.792472
156114	132728	108	53910	45676	92	2274	1581	23	3806	3595	33	8496	7223	53	9849	9273	53	342808	316313	108	0.792472
38038	36947	78	18381	18166	60	441	471	0	283	398	0	1312	1547	17	2166	1851	24	58165	55917	70	0.794507
246460	162657	111	120065	79844	110	3105	2209	34	6277	3878	54	13267	9130	75	15294	10063	74	514498	351383	108	0.795524
327770	243603	117	207053	159095	118	5902	4440	41	9952	7084	59	21472	16120	83	25915	19559	108	766245	596227	117	0.795524
42636	42161	74	10470	10460	44	376	428	0	411	737	0	1088	1141	10	1958	2081	24	53641	53792	69	0.797558
41306	41339	72	14586	14666	49	406	324	0	370	561	0	1393	1523	18	1550	1666	22	62087	61255	67	0.797558
41425	41100	75	16442	16651	50	413	397	0	712	769	0	1510	1602	16	1948	2595	21	57879	56605	67	0.798576
151966	141728	92	88950	83154	90	1929	1809	23	3673	3543	36	9261	8161	56	10415	9545	60	351362	319586	89	0.799593
127736	123026	86	59252	56686	83	1663	1422	21	2944	2427	34	6167	6183	41	7805	7109	48	239607	233683	80	0.80061
131815	118019	90	55985	50191	84	1641	1344	21	2551	2449	26	5631	5229	41	6721	5867	44	222891	211704	83	0.80061
178988	150155	96	74135	61083	93	1740	1447	18	3699	3463	37	9112	8229	53	9632	7973	55	350535	305347	92	0.801628
151221	134825	91	63899	55148	89	1748	1713	21	4015	2983	40	9087	7978	57	8651	8312	62	342645	312546	89	0.801628
29641	29208	70	13052	12738	47	244	210	0	517	714	0	1082	1197	12	1573	1765	20	55679	56751	65	0.802645
116150	110383	88	52745	50931	81	1608	1679	19	3767	3263	41	8184	8149	47	8294	7727	48	336121	321919	84	0.803662
57184	54513	77	17467	17455	51	489	499	0	723	1137	8	2286	1958	26	2589	2793	25	74981	73146	72	0.803662
110997	104356	83	43751	41709	82	1139	1170	9	1810	1883	19	4368	4382	34	5384	5753	38	169693	161954	78	0.80468
107613	102060	99	36461	34943	80	1510	1398	16	2391	1989	27	6062	6147	42	5911	5283	42	240642	225883	80	0.805697
140170	127182	93	49780	46495	85	1468	1684	18	3664	3398	35	7720	7851	46	8852	8666	51	299296	290908	83	0.806714
124023	115870	86	55881	52538	84	1790	1659	19	3194	3618	28	7806	7231	51	9295	8466	57	314612	298093	84	0.806714
87337	82390	80	33525	31527	80	1394	1245	14	1924	1887	20	4365	4375	36	5826	5646	43	179157	179637	76	0.806714
111103	106707	83	44779	42967	81	940	901	0	2576	2451	27	5622	5297	41	5973	5321	46	187633	175421	77	0.809766
54842	54425	77	24887	24753	72	366	451	0	1380	1206	9	2014	2153	23	2754	2622	29	81127	80740	66	0.809766
121625	106480	92	45107	40234	87	1380	1071	8	2773	2950	28	7246	6599	47	7770	7130	50	279366	260918	79	0.810783
125351	116573	94	52091	49564	84	1316	1250	12	2678	2567	30	5908	5732	42	6412	5907	44	211571	197567	80	0.810783
39774	41198	61	12107	12347	45	669	652	0	655	641	0	1872	1934	22	2537	2581	29	71343	73080	65	0.810783
158643	138113	91	61796	53492	91	1594	1276	16	3948	3394	39	9659	8501	57	9768	8803	49	382143	352822	84	0.812818
49046	47993	86	17595	17333	55	154	354	0	739	1312	13	1849	1762	22	2214	2318	24	71594	69136	70	0.813835
121583	113090	96	68574	65959	84	1643	1366	16	3906	3577	39	8311	8153	47	8603	8436	45	321188	309943	83	0.814852
89435	84387	86	41330	39938	80	1242	1029	5	1884	2325	22	4331	4133	35	5820	5608	42	172123	165615	81	0.81587
125767	118942	85	46012	44411	83	1778	1718	17	3666	3425	32	7148	6524	46	8261	7262	50	265266	249324	88	0.81587
51310	51643	75	17021	17076	49	499	509	0	448	1048	4	1975	2177	23	2567	2447	24	89155	88538	70	0.81587
33836	33299	70	13727	13630	48	664	765	0	690	719	0	1288	1433	18	1964	2083	23	61235	60033	68	0.816887
57479	55260	79	26040	25575	74	421	469	0	985	1020	4	1925	1915	24	2203	1964	25	81932	80388	63	0.817904
142873	129445	90	55556	48286	88	1781	1708	18	3985	3578	36	8862	7842	53	8653	7447	54	340561	321352	87	0.817904
106188	98295	86	50507	49030	81	1570	1384	18	3425	3201	32	7030	7095	42	7704	7024	47	280237	269010	84	0.819939
227190	173538	105	84831	63590	102	2456	1929	30	5294	4027	52	12726	9983	69	12783	10343	73	453410	365704	104	0.819939
38879	36771	76	11880	11980	45	262	262	0	860	830	0	1500	1732	18	1449	1527	17	58241	57056	68	0.819939
141679	127714	90	57742	51315	87	1622	1448	15	3854	3456	36	7333	6429	45	9160	8524	61	287315	271884	88	0.822991
147322	135105	91	59873	55105	88	1818	1904	21	3275	3073	34	7506	6833	46	8421	7775	57	302402	288012	88	0.822991
138916	120698	91	73251	64843	89	1413	1144	12	3085	2670	35	5951	5209	44	7242	6275	45	250647	224519	88	0.822991
210032	166484	104	114198	89667	100	4286	2699	43	6811	4985	51	16337	13386	72	18579	14874	82	589845	479822	101	0.824008
139692	133776	85	43887	42502	83	2029	1888	24	4367	3471	42	9100	8468	53	10495	9939	59	318898	298440	83	0.824008
305835	207327	160	244471	185500	144	6893	4856	45	11818	8620	59	24459	18366	92	32215	23886	113	903097	719733	137	0.824008
74632	73702	79	35647	35500	75	746	741	0	1531	1600	18	2663	2699	29	3595	3625	32	118211	120370	72	0.825025
48266	47055	85	23132	22531	72	432	464	0	954	1138	9	2012	2127	23	2406	2492	26	77156	78722	64	0.826043
62745	63634	78	44652	44640	76	657	692	0	1587	1641	19	2505	2735	26	3785	3880	34	110073	103918	73	0.826043
77143	75634	82	38072	37101	79	891	952	0	1809	1872	20	3257	3227	30	4345	4066	37	137600	135149	75	0.828077
188629	146592	110	75352	59970	95	2116	2072	23	4243	3603	39	10700	8462	59	11287	9927	61	435272	365956	98	0.828077
120560	115300	84	38910	37381	81	1356	1598	17	2967	3219	27	6852	6552	43	7909	7541	53	240383	230427	82	0.829095
63317	62214	81	40167	40016	75	811	803	0	1008	1206	11	2670	2736	27	3914	4000	35	114146	111780	75	0.829095
103522	101870	84	24644	23848	72	1466	1446	15	2034	2459	21	6440	6444	43	6671	6316	42	260648	251829	79	0.830112
104637	99160	86	31301	30229	80	1080	1276	11	2951	2865	29	5917	6253	40	6468	6131	43	216965	210317	79	0.830112
57230	56796	72	12847	12864	46	822	551	0	1232	974	0	2330	2365	26	3895	3590	32	90857	88517	74	0.831129
83616	80543	82	28156	25932	79	882	864	0	2056	1694	23	3361	3028	31	4526	4733	33	133074	128203	77	0.831129
123835	114684	85	52761	49617	84	1941	1854	21	3361	3738	29	7222	7143	45	8745	8226	52	308965	299781	85	0.831129
178297	149274	97	79238	69665	94	2648	2147	26	5019	4692	41	11975	10684	68	11619	10644	63	439986	400447	96	0.832147
60968	61572	76	26361	25966	74	554	464	0	917	1140	9	2120	2229	22	2540	2368	28	82276	81518	73	0.837233
233129	173901	113	85411	63043	104	2846	2033	32	5242	3796	47	12128	9765	67	13423	10025	69	493544	388194	97	0.840285
56563	57489	69	20830	21023	55	643	642	0	1173	958	0	2180	2311	25	3137	3229	31	90989	93644	72	0.841302
178186	153238	95	55143	46432	93	1866	1491	21	4068	3461	38	8761	7585	56	9436	8244	53	314415	287169	87	0.841302
130342	122449	85	49948	47765	83	1560	1345	17	3091	2808	28	6752	6769	45	6370	6014	43	230635	215744	81	0.842319
119554	113825	85	41055	39426	82	1848	1709	22	2365	2445	27	6034	5827	43	7064	6691	48	214909	206883	77	0.842319
51170	50973	74	23068	23299	62	434	643	0	1279	1320	12	2035	1832	28	2332	2330	26	74266	74544	63	0.843337
142109	124948	93	51247	43470	87	2262	1931	24	3738	3678	34	9817	9539	52	9652	8621	54	379101	365666	83	0.843337
134042	126893	87	58114	54306	84	1626	1508	17	3564	3183	29	6619	6623	43	9896	9733	59	309276	301611	79	0.843337
136764	127976	89	51040	48032	84	1939	1543	22	3330	3282	33	7050	6676	46	8062	7670	47	249396	232813	81	0.844354
65464	62498	80	22785	22334	63	608	539	0	816	982	0	2465	2366	27	2476	2579	27	99933	94226	70	0.845371
40253	39585	72	16833	16905	51	323	343	0	634	501	0	1355	1497	17	2049	1750	23	59587	60233	67	0.845371
84414	82504	78	14268	14127	49	986	1061	7	1385	1582	15	3096	2621	34	4493	4308	39	134705	132993	74	0.846389
216316	170383	101	94275	74872	100	3047	2182	34	4689	3660	39	10176	8165	61	12765	10983	65	383763	316112	98	0.847406
119808	111672	85	46952	43029	82	1662	1583	19	3308	3075	34	7578	7174	48	8079	7196	48	302452	289601	80	0.847406
67417	66906	79	16199	15933	48	662	777	0	1369	1573	16	2582	2589	30	3552	3434	33	105929	103680	72	0.847406
157730	143990	90	59694	53606	90	1765	1577	20	4169	3747	36	7535	6869	49	9019	8796	50	274665	252053	90	0.849441
143528	134334	94	54108	50410	86	1913	1930	22	4042	3624	36	8864	8522	49	9131	8922	51	331132	317659	89	0.850458
120710	116639	88	58228	56435	83	1706	1714	17	3085	3120	29	6044	5893	41	7072	6280	49	223635	213409	80	0.850458
198280	157107	105	67922	53140	99	2152	1912	24	4221	3445	40	9789	7958	58	10497	9077	53	408459	349497	98	0.851475
170342	152242	91	101344	92439	90	2197	1716	24	4361	3922	34	9137	8565	51	10706	9728	58	345010	329841	89	0.851475
92216	88755	85	34320	33831	78	1036	964	0	2063	2552	26	5201	5072	40	5208	5366	38	210443	206089	80	0.852492
31682	31930	62	14318	14539	48	420	499	0	478	558	0	1103	974	0	1624	1364	18	48465	52145	58	0.852492
65945	66144	74	30288	29978	75	461	672	0	1209	1398	12	2809	2821	28	3638	3383	35	112583	111953	75	0.855544
103352	98918	98	43437	41924	80	1193	1086	10	2129	1777	23	3976	3942	35	4670	4461	40	153731	147289	75	0.857579
60506	60660	75	23012	22668	68	576	663	0	705	1086	6	3068	2636	33	3456	3487	34	112647	114163	77	0.860631
159661	132023	110	54671	45318	94	2235	1720	23	3315	3175	34	9022	8221	52	9596	8041	50	349285	307919	110	0.860631
49607	51419	72	15621	15807	48	403	436	0	763	865	0	1724	1634	24	2090	1988	27	67869	66973	71	0.860631
149775	136381	88	117971	109181	89	2461	2316	25	4604	4069	38	9548	9098	53	10547	9563	53	360578	331459	86	0.861648
49511	48457	75	20613	20449	62	554	515	0	1181	1111	10	2069	2127	21	2693	3104	27	71766	71506	63	0.862665
167654	152887	98	67051	62340	89	2297	2130	23	3728	3452	32	8440	7135	54	10644	9631	59	309567	283051	90	0.862665
177221	148168	93	113209	101278	92	2425	2334	25	4887	4678	38	10290	9129	59	10978	9634	55	397406	361804	93	0.862665
185707	150327	98	57733	46100	93	2735	2311	29	4784	3841	42	10727	9343	60	12338	10367	62	453446	398575	97	0.863683
93377	89831	82	26456	25835	79	1102	1189	10	2804	2639	31	5859	5595	40	7241	6567	44	232976	226976	81	0.8647
119058	113504	87	36325	35264	79	1711	1814	20	3251	3112	30	5822	5576	42	7329	7370	51	249412	243009	83	0.8647
176243	152581	97	116412	104205	93	4160	3765	33	8672	8087	55	20266	18676	77	19316	17259	82	777423	701504	93	0.8647
177932	150695	93	73925	62076	92	2305	1906	27	3621	3318	36	8494	7547	49	9791	8646	55	336088	310447	90	0.8647
133252	124182	85	74069	70391	86	1625	1414	16	3674	2876	37	7007	6705	46	8990	8290	52	251374	247060	81	0.8647
40162	40460	70	13906	14186	46	520	519	0	736	686	0	1631	1488	17	1904	2066	22	59973	63219	68	0.865717
223510	165511	110	72120	55556	102	3203	2291	35	6110	4617	49	11877	9669	65	14145	11634	69	462330	364190	101	0.867752
31815	32295	63	6968	7154	38	240	188	0	487	1083	5	886	910	0	1640	1734	19	47336	48281	61	0.868769
197911	160680	102	68613	55081	101	2173	1835	22	4258	3371	43	9318	7723	55	10872	8949	59	374809	317700	97	0.869786
85039	82831	79	33655	32229	78	1107	1125	9	1648	2061	25	4115	4267	35	5495	5289	41	192768	187452	70	0.870804
58670	56562	90	18964	19103	56	381	292	0	607	967	0	2275	2382	26	2334	2421	26	82362	80368	69	0.870804
129576	120048	88	38079	35514	82	1455	1222	16	2602	2598	28	5760	5713	39	6541	6533	44	214196	205244	78	0.871821
167722	146151	96	60952	53138	92	1984	1784	22	4847	4100	39	9403	8520	55	9731	8330	65	343842	306268	109	0.871821
153321	144298	88	60150	54913	86	1895	1722	21	3591	3924	31	8656	8020	48	9329	8681	51	301721	296617	78	0.871821
48307	47220	80	19291	19024	57	454	409	0	375	619	0	1503	1426	17	1763	1892	20	65149	64182	64	0.871821
143205	124845	89	55841	47604	90	1446	1325	17	3802	3422	36	8202	7129	51	6857	6257	49	301853	274636	87	0.873856
156305	122806	111	108434	93641	111	2264	1908	22	4917	4184	44	10795	8996	66	12170	10480	68	413478	354138	111	0.873856
41543	41417	71	22539	22532	62	683	477	0	773	1118	8	1496	1633	19	2656	2661	29	70153	71913	64	0.873856
37072	38308	74	14939	14817	49	258	393	0	567	704	0	1498	1543	20	1619	1893	20	59178	58237	69	0.87589
128983	121402	84	41011	37100	84	1663	1451	19	3249	3203	33	7052	6768	44	8749	8140	52	296447	288753	81	0.87589
87364	85569	79	32146	31161	78	1160	1023	4	2061	2052	24	4066	3976	36	5010	4601	39	152994	154547	59	0.876907
77866	76533	77	33125	32203	77	664	729	0	1956	1647	21	3196	3095	32	4130	3999	36	130483	125567	73	0.876907
62821	63394	87	19134	18938	56	572	558	0	1491	1342	14	2790	2775	27	3816	3427	36	117343	116975	74	0.877925
70041	69932	77	31404	30720	77	717	493	0	963	944	0	2261	2315	25	3137	3204	31	101190	96934	72	0.877925
39163	39124	71	13405	13540	46	440	407	0	375	648	0	1856	1480	20	1811	1937	21	57487	59698	66	0.877925
165608	147377	91	65896	59679	91	2331	2154	24	5042	4602	41	9924	8826	54	10242	9690	58	343375	316425	86	0.878942
114721	105143	89	33414	30021	85	1108	916	0	2181	2482	25	5167	5009	39	7209	6270	47	196783	187187	79	0.881994
120716	108295	87	51711	46493	85	1767	1274	19	2825	2732	28	7241	6822	46	7562	7804	44	287894	272651	86	0.883011
46485	46274	75	12110	12122	45	472	643	0	813	931	0	1572	1567	18	2031	1865	25	73098	74740	68	0.883011
117180	109259	90	69728	66561	84	2265	2155	25	3173	3342	33	8193	7641	51	9389	8708	58	317518	292318	85	0.884028
250816	185953	119	81278	59639	108	2786	2132	30	5632	4345	53	12969	9423	73	14589	11775	68	515679	405721	102	0.885046
281229	192969	118	136067	90683	115	4562	2941	41	6729	4924	54	15279	11280	74	19688	15376	81	598705	446013	108	0.885046
108987	103498	83	37254	36380	80	1400	1387	14	2629	2321	26	5560	5308	42	5951	6194	39	233836	220722	79	0.885046
31634	31487	61	14563	14477	50	290	393	0	1091	864	0	1032	985	0	1265	1297	15	49245	48966	63	0.88708
120039	112711	86	45885	44096	82	1956	1778	25	3341	2616	37	6246	5989	43	9063	8788	55	252950	235416	79	0.88708
143304	125943	100	68145	60990	89	1608	1626	19	3402	2775	33	7689	6682	49	9448	8505	52	280472	262714	86	0.88708
174484	151599	92	87185	75092	91	2410	2215	26	4107	3307	38	9146	8033	57	12447	11636	57	354196	317915	88	0.888098
119339	111104	84	56147	52020	84	1553	1343	17	3032	2923	31	7654	6878	45	8944	7703	52	311686	292402	79	0.889115
108486	102969	86	58460	56973	82	1383	1395	15	2642	2428	27	5438	5308	39	5635	5615	38	223587	216517	77	0.890132
198083	170988	99	74551	64723	94	2314	2123	26	4487	3853	41	9108	8312	51	12149	10797	61	335777	306104	91	0.890132
325833	239622	140	153232	120672	134	5709	4458	39	10644	7411	69	22133	15879	92	28038	20292	96	833200	570840	135	0.89115
50830	51105	76	19424	19225	56	366	521	0	580	654	0	1548	1716	20	2286	2503	23	68081	68034	66	0.892167
162104	137101	96	52321	42476	91	2001	1746	23	3459	3166	33	7272	6337	50	9849	8193	56	291959	251038	87	0.892167
112710	107181	83	43893	42198	81	912	1005	2	2267	1692	29	5318	5337	38	6441	6330	42	197126	184462	82	0.893184
185333	152202	99	92387	75129	97	2291	2001	24	4593	4277	43	11614	10395	59	12178	11013	59	431236	389940	95	0.893184
168035	148589	97	73878	66293	93	1843	1646	21	4204	3902	34	8047	7306	46	10121	9170	56	310895	284399	96	0.896236
87309	84728	80	38448	36905	79	728	801	0	1026	1079	8	3169	3219	31	4047	4122	34	127529	120588	77	0.896236
108770	106196	82	45957	44987	80	1741	1739	19	2757	3014	30	6449	5973	46	7137	7320	43	236132	233584	81	0.897253
117036	116660	83	32081	31986	78	1602	1706	17	2646	2463	29	6380	5717	46	7822	7005	50	245192	232133	79	0.897253
55630	54611	78	21421	21391	63	565	544	0	1075	1010	2	2142	2296	23	2822	2722	28	73636	73606	72	0.898271
160204	143512	90	74615	68424	89	2205	1988	24	4572	4019	37	8969	8542	48	10224	9596	53	338647	316260	86	0.900305
80499	75951	79	22283	21735	67	885	854	0	1420	1130	13	3185	3037	30	3604	3629	32	123972	121983	69	0.901322
134077	124883	90	54862	50518	84	1955	1922	23	3339	3205	31	7595	7280	47	9311	9254	49	277628	268377	89	0.901322
31482	31294	59	11387	11213	44	302	454	0	472	844	0	1333	1233	16	1791	1791	21	55869	57963	58	0.901322
175174	153870	106	70084	62291	89	2476	2213	25	5003	4986	37	12468	11651	64	12222	11403	65	472707	453975	83	0.901322
139109	123085	102	49913	44070	89	1665	1451	17	3387	2819	34	7457	6725	51	8988	7947	55	292617	263329	104	0.901322
190420	164111	94	75489	62634	94	2642	2411	28	4379	4335	34	10141	8951	53	13331	12148	65	393903	352061	96	0.901322
121471	114742	83	49316	46369	82	2005	2035	20	3249	3044	31	7771	7404	46	8747	8092	52	327442	319453	81	0.901322
306646	192195	143	130049	83909	138	4377	3283	36	5971	4250	48	14985	9653	67	18428	11898	83	569214	377460	131	0.903357
208941	153991	110	64127	44673	103	2585	2037	29	5011	4292	41	10960	8902	61	11634	9249	66	414774	328127	97	0.904374
126719	111511	96	40101	33534	88	1531	1501	16	2546	2365	29	6405	5922	44	6633	6221	48	266435	233799	82	0.905392
72342	71572	81	20350	20066	57	638	676	0	1239	1291	13	3200	2986	33	4325	3815	39	119133	119293	71	0.905392
125766	113531	88	51185	44771	87	1386	1206	13	2538	2391	30	6655	6220	45	7209	6881	48	270679	250320	80	0.906409
143018	131413	87	48183	43232	86	1677	1416	19	3324	3087	33	6565	6439	43	7672	7788	51	251081	242888	80	0.907426
31105	31393	75	7757	7677	40	103	280	0	596	775	0	1137	1239	11	1453	1715	20	48113	50010	61	0.907426
52713	50292	76	19793	19564	55	384	361	0	868	770	0	2082	1958	22	1693	1798	20	78091	77321	68	0.908444
149959	133503	90	69556	62693	89	2250	2186	23	4566	4462	40	9446	8807	52	10503	9312	62	372356	346638	83	0.908444
69962	70507	84	29451	29491	75	807	660	0	1706	1255	14	2924	2854	30	3101	3470	31	112525	111496	67	0.908444
26559	24263	69	14084	14052	47	263	244	0	574	670	0	1254	1129	11	1385	1408	17	47398	50441	59	0.908444
131930	121539	96	56960	52988	86	2139	1914	21	3055	3171	30	7810	7580	47	10461	9905	66	293947	286417	82	0.909461
184000	154841	96	68802	57172	94	2449	1958	28	4776	3575	42	10463	8818	57	10360	9111	58	405826	365124	91	0.911495
45299	46785	55	38953	39304	74	418	458	0	510	748	0	1696	1629	21	2277	1995	27	71536	71354	68	0.911495
47298	48555	74	16665	16872	48	645	598	0	1042	1088	6	1823	1862	21	2233	2500	25	69586	70019	67	0.911495
120137	110308	88	37678	36164	83	1394	1148	11	2862	2744	28	6119	5516	42	8371	7230	48	276595	259644	82	0.912513
35136	34643	70	11763	11733	45	134	267	0	-42	454	0	1294	1590	16	1912	2184	20	61445	61425	66	0.914547
201580	151334	109	77539	59667	100	2152	1680	25	4151	3481	38	8971	6753	55	9308	6759	60	328287	259087	102	0.916582
130031	119819	100	47069	43780	82	1701	1566	18	3411	3526	35	8909	8302	50	9371	8716	53	365982	354721	82	0.918616
104211	99464	81	49020	46794	81	1292	1258	13	2512	2348	28	7013	6798	44	7295	6529	49	268398	257257	77	0.919634
133539	127180	85	49738	46096	84	1672	1568	20	3161	3375	30	7960	7448	48	8019	7323	47	332286	324982	83	0.920651
114627	107149	100	28607	26201	84	1797	1552	19	3627	2954	33	7605	7029	51	8236	7308	58	298902	276559	100	0.920651
185365	135417	103	100209	73159	100	3821	2640	37	7068	5559	52	16908	13982	75	18145	14472	84	658495	517289	98	0.920651
74051	72719	79	27533	27704	71	882	723	0	1696	1941	22	2827	2821	28	3948	3691	37	115481	115272	69	0.920651
47454	47126	78	19441	19427	55	477	439	0	882	936	0	1751	2057	21	2566	2483	27	80920	77773	68	0.921668
42553	41740	72	11406	11428	44	758	399	0	578	993	0	2199	2005	22	2673	3033	27	74736	74822	70	0.921668
44880	44015	77	19327	19045	61	419	433	0	821	868	0	1971	1899	20	2282	2166	28	78256	76604	68	0.922686
110676	104894	91	40931	39107	81	1186	910	0	2360	2389	27	5051	4450	40	5448	5237	39	213148	202381	82	0.923703
50279	51251	76	17319	17416	51	439	541	0	675	680	0	2138	2255	26	3180	3315	32	87593	89836	69	0.92472
137608	127101	89	52933	49109	84	1972	1783	23	3138	3181	35	7751	7320	48	8619	8106	49	276454	272179	83	0.925738
219284	168356	100	69194	53372	98	2669	2319	27	5448	4299	53	12250	9624	62	13681	10881	68	499054	414674	97	0.926755
159195	143966	88	55133	49506	88	2049	1861	23	3784	3811	35	9717	8540	54	10758	9807	55	393383	375312	86	0.927772
82072	81837	79	33764	32961	77	629	762	0	1198	1239	11	3033	3004	29	4340	4629	33	125778	121530	73	0.929807
131925	126747	84	47047	44121	83	1650	1545	17	4565	3729	37	8661	8121	52	8356	7871	47	320383	311438	87	0.930824
233525	182535	113	92692	74306	107	3540	2890	33	6179	5016	48	13230	10856	64	14682	12154	64	493452	396136	104	0.930824
80747	80177	78	14015	14000	46	860	847	0	1997	2186	23	3989	4079	33	4908	5099	38	155595	151003	72	0.931841
231592	189295	109	101703	84492	105	4942	3813	36	7210	6674	46	15861	13623	66	18903	17695	73	572791	501650	102	0.931841
115233	110084	85	54008	51775	82	1804	1734	18	3592	3826	28	9281	9244	49	9544	9007	54	365475	350740	80	0.932859
49203	48296	76	22287	21809	63	414	335	0	858	811	0	1682	1886	20	2438	2436	25	72183	75695	57	0.932859
76834	73682	80	19259	18703	55	967	875	0	1117	1489	19	3642	3325	34	4157	3987	38	146932	144826	70	0.932859
138885	120277	91	52610	46627	87	1885	1570	20	3351	2660	37	7216	6503	50	7410	6585	49	276544	256867	83	0.933876
139917	131257	86	80334	77149	85	1610	1499	18	3436	3399	33	7171	7186	46	8881	8882	49	282131	268332	76	0.93591
60147	53677	91	28612	24855	91	822	690	0	569	615	0	2692	2017	28	3123	2652	30	93985	74970	91	0.93591
126227	113377	87	64788	57855	87	1341	1372	14	2628	2513	28	6441	5721	47	6751	5599	49	249051	222893	71	0.93591
94367	89679	84	31858	30918	78	1406	1224	13	1962	1718	23	3532	3330	32	5606	4981	39	153215	146279	76	0.936928
153692	131841	110	69517	60658	95	1701	1448	15	3916	3213	35	7771	6787	54	9359	8035	52	299764	268996	110	0.936928
101180	98739	81	39915	38981	79	1405	1165	11	3284	3042	30	7339	7469	44	7612	7835	47	277109	265822	74	0.937945
161187	137017	95	64630	55858	92	2191	2002	24	4791	4576	39	10700	9769	54	10460	10184	62	408172	381607	87	0.938962
257571	195628	112	114494	87466	108	3796	2675	37	6775	5318	48	15477	12223	70	17124	13284	73	603001	485646	102	0.940997
126600	121347	84	58410	55289	83	1799	1682	20	3838	3669	34	9654	8835	59	9612	8933	54	355169	329175	81	0.940997
101087	97972	82	42522	40797	80	1459	1419	14	2103	1717	24	4733	4936	37	6788	6790	43	205716	200132	77	0.942014
210310	143198	133	85897	59410	132	2684	2208	22	5577	3998	37	11593	9307	85	13487	10597	92	487601	382688	129	0.942014
163888	145343	91	71442	61629	91	2882	2491	29	3805	3395	39	8355	7666	51	10492	9844	50	304216	280915	85	0.942014
60625	58982	78	21523	21700	52	650	491	0	980	1303	11	2047	2342	23	2294	2584	24	87396	87770	70	0.942014
220770	161247	102	101723	74190	101	2738	2041	30	4776	3438	41	11797	8940	63	13857	10195	70	490504	375940	95	0.942014
300633	208561	131	191258	130425	125	8330	5367	51	14112	9843	65	30066	20511	111	38616	25823	117	1.04858e+06	814157	121	0.943032
85805	81960	90	35800	35008	77	1007	1119	7	1625	1788	17	4219	4211	35	4903	4657	39	190538	190214	73	0.944049
137412	122238	99	53777	47232	89	1468	1368	16	3051	2832	31	7128	6044	52	7499	7006	43	283967	262220	84	0.945066
128701	120927	85	47088	45359	83	1827	1684	23	3973	3986	34	8588	8182	52	10360	9432	60	363819	347378	84	0.947101
42225	40367	70	15868	15616	52	328	457	0	1051	1060	6	1524	1632	18	2150	1864	26	59615	60881	71	0.948118
140640	126691	89	56420	52163	86	1509	1420	15	3218	2739	33	7282	7090	45	7906	7640	49	309352	297330	82	0.950153
159052	137014	93	63643	53977	91	2182	1861	25	3419	3206	34	8906	7701	55	10232	9257	58	361897	317551	89	0.95117
55331	56544	63	15593	15443	50	585	479	0	953	761	0	1763	1430	23	2401	2031	27	75628	71049	71	0.952187
150117	138085	90	54279	50693	85	1663	1666	21	3429	3064	32	7068	6797	46	8541	7518	56	263582	246363	83	0.952187
148893	130808	93	62810	53875	91	1494	1416	14	3269	2989	32	8125	7241	50	8519	7829	51	345705	322510	107	0.952187
162202	139388	95	63241	54355	92	2119	1975	24	2922	2366	33	7446	6356	47	7788	6763	47	300115	273272	89	0.956256
136489	121217	90	63613	57054	87	1743	1409	22	3688	3559	33	8143	7699	52	7613	7928	49	320457	308352	85	0.956256
39178	38886	71	16480	16560	52	191	322	0	822	912	0	1637	1574	20	2183	2213	22	61706	63427	56	0.957274
248736	184701	109	96439	71143	105	3010	2157	35	6126	4110	53	11921	8916	65	12964	10454	72	443393	341471	105	0.957274
71522	67599	82	29082	28085	76	1077	902	0	1208	1465	15	2735	2384	31	3576	3374	35	105648	104135	61	0.958291
60324	57820	78	27615	26691	76	592	500	0	757	500	0	2090	1915	26	2542	2546	26	75674	74270	69	0.958291
89356	88102	80	25183	24565	68	1212	1226	12	2051	1796	21	4868	5190	36	6559	6352	41	177759	170829	77	0.959308
148905	131405	92	88613	79365	90	2111	1754	24	4247	4140	36	11065	9580	65	10352	9678	53	388852	371687	87	0.959308
143638	130547	92	71460	65473	88	1726	1666	17	3234	2934	34	7631	6889	47	9090	8622	52	285002	275404	86	0.961343
41848	42950	73	9914	10139	42	436	413	0	711	702	0	1963	2112	22	2630	2575	28	78195	78520	68	0.961343
109356	103348	84	44251	42487	82	1531	1339	15	2094	2426	27	5467	5430	40	6591	6536	45	209394	195666	81	0.96236
186769	162860	105	126731	114462	93	2878	2640	28	5165	5055	39	11787	11006	55	14411	13210	73	430726	396802	89	0.963377
84154	81543	82	23983	23337	74	1125	994	0	1471	1542	17	4239	4328	35	4532	4576	34	175611	175831	76	0.964395
63789	63232	77	34247	33777	76	599	571	0	1047	1306	11	2481	2321	28	3515	3300	32	97871	97181	72	0.966429
26285	28603	45	11255	11448	44	95	261	0	251	562	0	1011	980	0	1252	1329	17	40051	40932	59	0.966429
313726	250399	128	219360	181623	119	6885	5436	41	12925	11089	67	28165	23103	101	33438	27466	108	1.0419e+06	829065	116	0.966429
184993	144677	103	71529	56467	96	2242	1860	25	3954	2936	41	10001	7914	61	10860	9280	53	389329	328867	90	0.967447
98350	95137	86	22989	22209	72	993	1203	9	2811	2650	28	5377	5327	38	5858	5433	42	218060	209377	72	0.969481
146996	135168	89	58337	54638	88	2077	1658	22	3107	3025	32	6181	5813	45	8257	7594	44	244472	228573	81	0.969481
50261	47842	73	19260	19131	58	476	532	0	1189	866	0	1680	1991	21	2639	2690	26	68924	69511	66	0.969481
76993	74316	78	22496	21908	69	1033	810	0	1504	1514	16	3516	3084	38	3621	3358	32	126434	122642	73	0.972533
96019	91849	84	38431	37076	80	1075	954	0	1374	1426	14	3624	3452	35	5250	4671	43	159450	159250	76	0.972533
188635	163303	95	78554	68024	91	2598	2122	31	4435	4495	37	11364	10239	58	11043	10209	55	438671	407082	86	0.972533
153408	139704	91	54599	51193	86	2330	2180	25	4125	4148	37	8642	7980	52	10683	9955	59	320142	291442	86	0.974568
137943	129967	86	36466	35122	82	2206	2082	24	3438	3476	36	7596	7281	52	9244	8218	51	272135	261269	83	0.974568
83463	81809	79	29695	28138	78	740	836	0	1870	1544	18	2953	2864	29	4119	3808	36	131370	124026	71	0.974568
114608	107891	95	45479	43560	82	1568	1624	17	2164	2198	26	5973	5451	46	5916	6270	38	205569	195185	80	0.97762
159519	137689	101	49294	40791	91	2084	1806	23	3292	3064	33	7977	6576	52	9331	8472	58	296008	271469	85	0.97762
43898	45558	67	14786	14830	47	845	681	0	700	794	0	1818	1906	24	1911	2118	25	78288	78217	71	0.97762
150767	134634	90	56871	50562	89	1587	1635	19	3062	3007	30	7042	6091	45	8545	7271	57	261036	239303	83	0.978637
49730	47967	82	18891	18838	58	645	458	0	783	693	0	1637	1734	20	2168	2580	24	67870	69072	66	0.979654
34570	34090	71	11788	11752	45	540	384	0	657	788	0	1411	1217	12	1812	1789	20	44815	45132	65	0.979654
31073	34980	49	14516	14859	48	344	298	0	703	702	0	1484	1366	17	1843	1835	23	57863	59148	59	0.979654
64990	64332	76	23504	22925	72	768	667	0	1241	1329	13	2546	2533	28	3514	3631	34	104502	104073	70	0.982706
40302	40085	71	18838	18565	56	535	438	0	418	594	0	1452	1789	18	2024	1980	21	59085	57794	64	0.983723
71430	69100	92	26029	25360	75	872	753	0	1478	1637	17	3122	2898	32	3020	2797	32	122499	121167	72	0.983723
227433	173942	114	120021	94475	102	3334	2713	31	5574	4755	44	12673	10523	65	15253	12491	74	479227	399907	99	0.983723
150687	139904	89	91258	86256	89	2766	2509	26	4723	4153	39	10257	9686	56	13308	12148	70	413710	379521	88	0.986775
117359	110841	96	56622	54156	81	1619	1596	19	3178	2991	33	7992	7887	46	8191	7949	47	322221	319156	82	0.987792
148780	130555	90	59832	51837	88	1285	1188	13	3006	2984	30	7693	6862	48	8188	7758	52	269474	247581	88	0.987792
150052	139401	88	49314	45034	88	2059	1878	24	4008	3462	35	8419	7891	48	8112	7480	47	316685	301776	87	0.98881
97234	95114	82	17248	17025	50	1153	1149	8	1665	2189	25	4259	4514	35	5370	5699	38	166096	162297	78	0.98881
122090	116177	83	43713	41674	82	1607	1500	18	3419	3058	36	6463	6462	43	7164	7099	48	248157	239610	82	0.98881
35300	36162	57	15143	15315	49	204	300	0	160	706	0	1515	1380	16	1471	1627	16	57520	58529	64	0.98881
123007	111082	92	48312	42984	85	1281	1303	14	3292	2738	31	7425	6662	48	8201	7667	50	300042	278964	79	0.98881
110689	108446	81	50048	48838	81	1178	1145	9	2580	2542	29	5920	5992	43	5935	5865	41	216861	213274	79	0.989827
135710	117641	93	49456	42155	88	1496	1595	17	3141	2919	32	7645	6738	48	7991	6626	50	301270	275514	90	0.989827
99000	94465	81	36406	35711	79	870	940	0	1770	2085	24	4589	4537	37	4704	4678	35	179243	174571	78	0.991862
81359	79109	85	43598	42548	77	1016	974	0	1313	1146	12	3268	3253	30	4082	4144	36	128389	122079	76	0.991862
150587	140861	91	58861	54670	87	2318	2228	23	3801	3887	39	9900	9797	51	11524	10881	60	357086	344558	86	0.992879
44810	44891	74	12387	12413	44	459	504	0	863	697	0	1892	1844	24	2537	2677	28	79073	79848	70	0.992879
29753	30906	68	10353	10378	43	210	294	0	463	486	0	1245	1317	15	1389	1660	18	47551	51119	68	0.993896
102877	94786	92	32034	30561	81	1580	1362	18	2393	2433	29	5573	5448	39	6774	6573	45	212792	202540	83	0.993896
63593	62839	78	28096	27546	75	770	606	0	1305	1245	10	2986	2749	31	3790	3705	35	109995	107908	69	0.994914
102657	97519	98	30188	28536	79	1615	1691	18	2587	2002	25	4432	4388	37	6132	5708	47	182399	185194	77	0.995931
159422	136518	93	62109	51361	91	1902	1481	24	4173	3990	35	9351	8274	57	10243	9162	55	396588	358405	87	0.996948
59101	59205	74	18331	18726	51	379	459	0	1010	856	0	2315	2163	25	3043	3041	33	89475	88789	70	0.996948
36818	37407	70	19973	20028	57	368	416	0	976	721	0	1444	1594	18	1828	1733	22	61575	64219	66	0.996948
118734	114444	86	49995	48590	84	1715	1855	19	2695	2648	29	6827	6704	45	7375	7456	44	233296	223100	77	0.997965
132197	124933	85	47249	44728	84	1625	1494	20	3771	4000	31	7709	7456	46	7790	7187	47	283520	267147	80	0.998983
181345	157103	99	87648	76469	96	2875	2630	29	6568	5866	44	13903	13115	62	14576	13134	67	492708	465314	90	1.00102
168218	145353	94	40511	35455	87	2491	2490	27	4242	3820	38	9965	8321	56	11768	10596	67	373812	332425	88	1.00203
57224	57798	75	23983	23819	65	615	560	0	1275	1264	14	2386	2072	27	2686	2689	31	85102	83532	66	1.00305
49114	49118	72	18403	18065	52	420	410	0	741	946	0	1562	1350	17	2748	2911	27	68697	68870	63	1.00305
156707	135085	100	64804	56777	92	1830	1573	20	3109	2805	33	7032	6471	48	9144	7563	54	279311	248928	86	1.00407
177289	140351	115	68521	52471	115	2045	1788	19	3466	2819	37	8793	7153	55	9265	7128	56	343702	280326	115	1.00407
89471	88288	78	43295	42711	77	1304	1266	13	1716	1426	21	4350	4060	39	5971	5288	44	168939	168430	74	1.00407
110044	93479	90	48026	41114	88	1124	957	0	2187	2035	21	4194	3261	40	6246	5451	47	174549	152503	85	1.00407
43637	43147	73	18698	18843	54	323	329	0	694	871	0	1392	1408	15	2266	2054	27	60396	60912	69	1.00509
48232	47220	74	8560	8477	41	216	205	0	1223	1282	10	1842	2084	20	1628	1906	21	66702	65613	66	1.00509
56168	54380	76	24635	24438	74	509	417	0	1021	972	0	1984	1869	23	2412	2160	27	77110	73078	69	1.0061
207813	177173	100	79020	64712	100	2554	2093	28	5386	4633	44	11315	10101	56	12992	11468	65	424792	375393	95	1.0061
120167	113055	85	45680	43422	82	1501	1532	18	2197	2172	29	4573	4329	40	6476	5938	44	190311	183018	78	1.00712
19277	18964	63	7834	7869	40	321	257	0	407	528	0	774	792	0	804	898	0	31372	31871	56	1.00712
44088	44903	74	18156	17914	53	791	595	0	1019	668	0	1824	2086	21	2113	1961	26	70958	71181	69	1.00712
145638	128869	93	43830	36836	89	1893	1724	23	3281	2615	33	6787	5915	46	9206	8266	48	267470	236419	88	1.00814
84199	83038	77	31809	31110	77	915	862	0	2100	2060	21	4285	3893	37	4845	4897	37	162438	162768	72	1.00814
212801	158162	100	84447	61491	98	2901	1922	31	4572	3030	48	11174	8887	60	11958	9391	62	427489	331108	98	1.00814
129516	120451	92	61777	57789	84	1978	1823	23	3606	3248	42	6997	6707	46	8003	7768	49	284800	273720	83	1.00916
160650	141673	93	54191	47782	90	2093	1926	21	3532	2934	35	7029	6394	46	8382	7509	51	269408	250305	88	1.00916
134080	116398	98	53546	46564	87	1317	1252	12	2288	2257	31	7131	6042	47	7221	6016	48	272973	248090	82	1.00916
152175	132376	105	66539	55112	93	1778	1496	21	3566	3240	32	7164	6565	48	8823	7517	55	288154	256479	105	1.00916
50228	48416	76	19309	18829	59	361	409	0	1082	1117	7	1620	2019	21	2261	2461	24	73107	72002	68	1.01017
201288	168231	106	137649	113543	101	3249	2565	33	7182	6100	50	15608	13881	73	19205	15646	83	626487	534138	98	1.01221
133525	124679	87	58639	56011	83	1619	1314	19	3190	2980	29	6520	5989	44	7942	7523	48	239176	223435	81	1.01322
174704	149784	100	64943	55120	93	1999	1579	23	3805	3593	32	7871	6951	50	9026	7996	56	299472	268620	93	1.01322
215051	165101	121	87625	66677	112	3062	2229	32	4999	3785	43	12452	9647	69	12625	9724	67	485367	380640	121	1.01322
133754	128197	86	61537	57978	84	1725	1577	18	3595	3230	34	7921	7828	48	9165	9073	53	290195	276908	82	1.01322
113221	109957	83	53208	52096	80	1558	1402	17	2895	2318	31	5705	5545	41	6819	6623	44	211328	204052	77	1.01322
148912	136628	89	56582	52202	87	2285	2237	24	3271	2813	31	7449	7174	46	8737	8478	48	290686	280145	83	1.01424
172223	156519	107	89597	83303	89	2640	2590	27	5521	4820	42	12917	12299	59	13966	12631	69	494572	440224	89	1.01424
225952	167275	103	84700	62516	101	2816	2491	29	5482	4320	42	11435	8533	60	12171	9594	67	451606	349191	100	1.01526
342006	237474	134	242299	174084	134	8932	5749	54	16532	10948	79	34259	24950	120	37606	25744	123	1.04858e+06	933470	129	1.01526
168903	146850	92	63540	55408	90	2481	2050	27	3727	3388	32	7928	6902	52	10853	9359	56	310152	294117	86	1.01526
171327	148857	106	80884	72974	93	2189	1910	22	4185	3233	39	7717	7073	47	10517	9257	58	308166	284448	91	1.01628
57405	55197	79	24290	24233	67	326	250	0	763	1046	6	2179	1917	24	2904	2835	27	74764	72617	69	1.01628
129795	114397	101	53079	44822	88	1843	1445	21	2945	2641	30	5402	4727	41	7359	6636	49	212665	195886	82	1.01831
47378	45442	77	8894	8830	41	470	566	0	941	884	0	1835	1799	21	2467	3067	23	68793	68414	71	1.01831
199752	160516	105	81156	67007	100	2606	2186	28	3825	3384	39	8844	7797	48	9781	7935	55	334092	290267	97	1.01933
161099	138540	90	89692	74827	93	2970	2285	31	4581	3642	40	9945	8576	55	11554	10116	58	375162	325043	93	1.01933
87565	79849	89	37293	34500	81	1019	887	0	2395	2002	26	4172	4006	35	5710	5287	40	163027	158539	82	1.02035
114214	104928	85	58272	53817	83	1454	1383	15	3066	2888	33	6370	5716	45	6548	5929	45	261759	251803	83	1.02035
66238	63934	81	25327	25139	68	625	582	0	1512	1101	10	2307	2391	24	3635	3784	34	102690	101640	75	1.02136
118431	112232	90	60289	56815	83	2112	2090	22	3886	3718	33	8913	8168	56	10526	9773	59	371726	359483	86	1.02136
296396	217196	129	125577	95040	127	3095	2146	33	6304	4639	49	10906	8391	61	14814	10845	77	427083	313622	123	1.02238
89480	85982	81	48264	46797	79	1197	1334	13	2247	2018	29	5142	5166	39	4469	4716	35	189848	189260	79	1.0234
55407	53626	90	14713	14733	48	340	406	0	795	781	0	2308	1942	27	2739	2933	28	84875	83930	72	1.0234
143341	127104	93	64250	58533	89	1634	1542	18	3557	3008	33	8391	7697	50	9982	8702	55	359205	329950	89	1.02442
84662	81493	82	31203	30496	77	1276	1277	11	1668	1534	21	3572	3561	33	5179	5124	40	147670	143155	77	1.02442
125840	121062	83	44924	42959	82	1406	1407	14	3190	3319	29	7155	6656	48	8676	8176	49	321501	303907	85	1.02442
299596	241869	123	168352	138557	120	5877	4838	39	10298	8071	59	21636	17923	87	27638	22083	109	820333	644282	120	1.02645
87172	83420	81	23622	23113	69	1070	975	0	2346	1955	23	4179	3914	35	4688	4467	38	165632	157773	79	1.02747
151699	137815	88	66777	60423	86	2104	2037	24	3993	3484	39	7489	7172	44	8988	8815	46	305443	292613	85	1.02848
102891	91874	88	40334	36028	85	1389	1138	9	1778	1594	22	4011	3655	35	5327	5371	38	163212	150408	84	1.0295
164437	140605	94	64522	54940	92	2182	1981	25	4007	3627	38	9406	8594	52	9918	8247	56	382800	344906	89	1.03052
153585	132928	95	53037	46152	88	1754	1414	22	4138	3609	38	7631	6813	47	8640	7735	50	309430	294584	85	1.03052
100381	97838	82	37008	36180	79	1027	1190	10	2892	2277	29	5408	5101	39	5996	5851	45	207523	201572	75	1.03154
33634	37928	44	10201	10153	43	472	432	0	530	887	0	1542	1725	20	1992	1884	24	64556	65564	62	1.03154
31323	29473	82	6835	6887	38	547	449	0	348	657	0	1183	1158	11	1021	1287	11	47289	49945	58	1.03255
198754	164375	101	86630	71503	99	2584	2213	29	5131	3600	41	9334	8231	52	12412	11007	66	380979	341031	92	1.03255
27245	25481	71	11039	11038	44	351	511	0	439	347	0	1118	1160	9	1541	1378	19	42114	43955	61	1.03357
117790	110851	95	51978	48412	83	1555	1723	18	3390	3299	36	6619	6485	45	8039	7790	55	281806	269632	75	1.03561
117478	110954	85	44986	42891	83	1612	1674	20	2641	2946	31	7129	6859	48	7992	7662	47	302113	293924	80	1.03662
145929	132686	88	85871	78753	88	1948	1722	24	3427	3005	30	7524	6698	46	9440	9115	53	281792	265796	84	1.03866
42229	42458	72	26994	27062	72	394	449	0	1301	1294	11	1608	1533	18	1962	2296	23	55472	57142	67	1.03866
342962	213277	142	233804	165529	132	8285	5980	49	15227	10696	68	34348	23709	122	42737	29066	123	1.04858e+06	899523	130	1.04069
143907	135122	88	59029	56214	84	2114	1947	24	4132	3958	35	8847	8903	48	10866	10492	62	319584	306255	84	1.04171
166904	150360	94	70049	64120	91	2534	2363	26	4577	4604	36	11877	10897	56	13738	12635	69	458365	417774	92	1.04273
177544	147614	97	74661	61116	94	1831	1706	21	3966	3617	38	8521	7305	52	9434	7580	56	343325	300581	91	1.04374
175591	157840	99	80850	73357	90	3057	2940	29	6622	5738	49	15015	13486	68	17060	15534	77	589975	560204	91	1.04374
95044	92194	82	45067	43859	79	1249	1409	12	2500	2293	27	5410	5574	40	5952	6211	40	220187	217297	80	1.04374
157135	135993	92	65727	58185	89	1849	1447	20	3698	3062	35	7807	7232	44	8581	7912	52	275971	259160	86	1.04476
137285	130847	86	45144	42358	85	1957	1567	23	3729	3685	32	7971	7657	49	8703	8232	50	311261	299188	85	1.0468
194247	169398	100	74938	64485	95	3335	2906	32	5134	5061	37	12052	11229	60	15108	13501	67	457838	425176	93	1.0468
108486	105202	83	29110	28458	75	1522	1651	18	2595	2869	30	6425	6358	41	6997	6641	49	239916	233476	78	1.04781
248728	191630	105	81060	62313	102	4146	2958	36	6898	5738	44	15733	12464	72	17772	14858	86	635870	543170	100	1.04781
74193	75477	76	26475	26633	64	827	641	0	1252	1018	3	2934	2951	30	4122	3170	38	122705	121353	75	1.04781
82515	78339	84	40380	39477	79	950	1055	6	1790	1558	18	3915	3847	36	5352	4826	40	152179	139213	74	1.04883
117902	112673	95	44361	42390	83	1596	1525	20	3680	3376	34	8080	7885	48	7616	7275	46	308739	294988	82	1.04985
134317	125116	94	50685	47970	85	1324	1551	16	3537	3355	30	8094	7814	49	8740	8126	49	318927	299163	88	1.05086
169476	152296	92	87400	78673	88	2558	2031	28	4173	3773	39	9424	8535	50	11087	9688	59	331013	289645	87	1.05086
199902	164857	99	76415	63031	96	2566	2021	28	4659	3846	40	9005	7190	54	10659	8667	58	355823	311692	95	1.05188
101028	98102	83	27820	27530	75	1216	1311	15	2455	2253	26	5940	5831	40	5659	5480	43	224733	219929	81	1.05188
92522	89535	80	23624	23003	68	1134	1073	7	1770	2158	23	4478	4676	35	6302	6136	45	210644	209123	77	1.0529
134464	115160	102	54038	45653	87	1591	1328	17	4023	3204	36	7025	6215	47	7207	6014	55	266813	237167	87	1.0529
150040	130495	106	63203	54768	89	1766	1776	16	3882	3176	38	8845	7850	50	9314	8668	54	360840	330077	89	1.05392
386827	267051	146	194434	142496	145	6117	4266	44	12572	9038	64	25670	18439	102	29412	21730	118	966809	675511	144	1.05392
26765	26750	62	7328	7769	38	214	249	0	435	508	0	971	1053	6	1646	1653	20	44553	45509	65	1.05392
69663	65991	83	25055	23789	71	707	655	0	1420	1624	15	2581	2657	27	4142	4128	35	119501	113335	74	1.05392
56553	56230	82	18272	18045	52	571	587	0	1425	1074	7	2345	2096	26	2474	2219	27	89205	89875	75	1.05595
220283	172055	103	76642	58681	99	2488	1966	27	4930	4303	43	12610	10108	64	13394	10509	70	485653	407387	101	1.05697
183320	156625	97	73374	60609	96	2032	1820	22	3811	3467	35	8567	7422	52	10552	9161	55	308565	275873	92	1.059
128347	124379	84	36529	34808	81	1703	1723	18	3233	2860	32	6741	6384	45	7436	6847	47	241951	228147	83	1.059
137096	126467	86	41660	37237	86	1723	1398	18	3118	2382	32	6738	6245	48	7590	6936	51	274878	259859	86	1.059
37370	37031	70	13289	13421	47	667	614	0	600	845	0	1633	1738	20	2531	2725	26	64723	63077	69	1.059
46091	46807	71	12081	11920	45	660	618	0	856	1134	8	1868	1963	23	2990	3024	33	83292	82361	70	1.06002
172580	150821	99	73673	63457	91	2263	1797	25	4916	3949	40	9380	8740	53	11508	10204	61	398085	374831	86	1.06205
81330	78442	81	26753	26084	78	760	696	0	1700	1533	20	3474	3167	33	4385	4363	34	141357	133777	75	1.06409
135361	127094	89	72093	66921	87	2180	1855	23	3570	3282	33	8600	8474	49	8984	8635	47	316396	305383	82	1.06511
323096	205042	148	154023	102505	129	5018	3314	43	8262	5229	57	18395	12253	83	23423	16175	100	686246	473442	125	1.06714
117280	101154	88	51279	44510	86	1582	1277	17	2147	1802	25	4373	3967	37	6462	5776	48	189823	171432	79	1.06714
152148	143218	94	62296	58648	85	1883	1792	22	3373	3636	30	8104	7819	50	9207	8905	47	296541	269032	82	1.06816
31689	32005	60	17539	17575	55	416	491	0	1285	667	0	1469	1256	16	1765	1913	21	54088	53055	63	1.07019
79626	76244	84	28555	27455	78	963	853	0	1182	1432	19	3021	2729	31	4687	4577	38	113170	112217	65	1.07019
33857	34327	70	13521	13457	48	352	248	0	806	598	0	1499	1381	19	1588	1583	17	53814	54624	64	1.07121
264179	195981	111	127011	92672	107	3262	2443	34	7097	5023	55	15337	11495	72	16943	12393	73	650312	487865	108	1.07223
28004	27984	64	12836	13010	46	66	188	0	763	593	0	1088	1002	1	1552	1505	16	41910	43912	53	1.07325
205954	158727	106	78934	60802	98	2556	2062	28	4845	3628	44	9337	7708	55	11273	9074	60	349864	278560	98	1.07426
185219	160245	98	102157	91805	93	2985	2871	28	5395	4738	43	11996	11313	55	12402	11811	57	460402	433058	91	1.07528
161046	139932	91	68809	57987	90	1912	1640	21	4276	3564	36	8352	7868	49	8954	7981	54	323526	285687	88	1.0763
191142	166354	101	115374	102888	95	3023	2810	29	4905	4855	36	10807	9934	56	11720	10605	54	387371	354423	94	1.0763
101394	98190	82	53169	52115	80	1213	943	0	2681	2440	27	5528	5276	40	5779	5865	38	195447	186765	77	1.07731
144794	126738	92	54714	49194	88	1588	1367	18	2912	2944	30	6602	6109	44	6907	6296	48	259056	243094	88	1.07731
132571	114307	88	53856	47218	88	892	897	0	2438	2206	25	6271	5329	45	8068	7026	45	261527	234759	85	1.07833
314872	185997	134	204251	119880	136	7198	4356	52	12044	7499	67	28405	18093	98	34533	21578	117	1.04858e+06	675436	136	1.07833
90062	87746	80	33636	33381	77	1012	1019	4	2868	2850	26	5616	5576	39	5810	5658	41	210155	203559	75	1.07833
103990	99659	82	44730	43214	79	1483	1371	18	2575	2623	24	6001	5835	41	7648	7488	50	251569	248833	78	1.07833
142049	121112	96	57778	47138	90	1696	1396	17	2703	2584	31	6958	6532	47	7429	5858	53	273194	234300	87	1.07935
107440	105987	82	39926	38297	81	1569	1424	17	3259	3475	30	7274	6914	47	8026	7893	50	278497	266875	81	1.07935
192439	153988	95	73910	59007	94	2423	1971	26	4641	3633	41	11035	8885	60	10948	8746	60	428212	353477	93	1.08037
78779	76968	94	23086	22502	67	844	884	0	1960	1679	21	3575	3364	33	4273	4097	36	131436	130170	75	1.08037
130096	120886	87	39256	36481	82	1927	1641	23	2747	2723	29	7858	7452	46	8056	8593	47	312769	307823	83	1.08138
54413	54312	75	18561	18359	53	531	552	0	1140	922	0	2220	2131	25	2608	2881	26	77897	76283	74	1.08647
31211	31415	68	14953	14678	51	396	406	0	673	456	0	1316	1050	6	1438	1525	17	49909	49670	66	1.08749
93943	91627	80	29613	29211	78	1247	1233	13	2741	2746	29	5611	5699	40	5567	5629	41	215683	204892	82	1.08749
138375	116949	92	56625	47230	88	1562	1347	14	3237	2739	31	7943	6595	50	8934	7325	54	328767	285811	88	1.08749
49842	51583	64	25820	25971	73	617	621	0	620	703	0	1695	1477	17	2488	2130	27	69976	68811	72	1.0885
199592	165378	95	89200	75025	94	2612	2427	28	5044	3729	47	10551	9268	56	12395	10883	62	385224	336020	94	1.08952
76320	75442	78	19371	19530	52	949	1048	5	1347	1202	15	3794	3805	35	4450	4194	37	139585	134482	76	1.08952
236227	155382	111	95748	64404	108	3420	2115	39	5941	3967	50	11065	7265	65	15693	10656	76	440373	292901	125	1.08952
194821	154072	99	70604	58171	95	2639	2236	29	5353	4234	49	11947	9525	67	12986	10388	63	427944	337518	96	1.08952
239061	193955	104	114619	95407	104	3427	3109	33	7935	6738	50	17989	14969	75	19228	16055	81	688272	577448	102	1.08952
196542	157043	104	70031	55797	100	2092	1798	23	4765	4002	43	10522	8550	57	11146	8780	67	414676	358470	98	1.09054
162924	135459	105	68055	58919	91	2111	1933	22	4108	4045	36	9380	8254	52	10354	9516	53	387900	353150	91	1.09156
78033	74457	80	27757	26435	77	1017	949	0	1800	1818	20	3501	3309	33	5365	5223	41	144699	140462	76	1.09156
115668	108118	89	48553	46657	83	1236	1218	13	2767	2414	27	6857	6804	42	6545	6480	47	239598	231554	82	1.09257
35823	36099	68	11690	11848	44	190	402	0	340	487	0	1237	1282	15	1993	2197	24	55864	52898	67	1.09257
89315	86772	81	27976	27488	77	936	961	0	1747	1891	22	3854	3700	36	4800	5108	34	155237	151277	77	1.09257
156757	137997	97	60941	54791	87	2093	1928	23	3511	2984	33	7070	6504	45	9397	8882	47	291909	274516	86	1.09359
29575	31598	49	9461	9521	41	356	430	0	749	645	0	1677	1668	19	1855	1884	22	59173	60634	64	1.09359
213637	173124	107	95210	78007	105	2604	2074	26	5437	4215	43	12256	10549	64	13589	11868	64	492782	430657	100	1.09461
54605	53103	87	20636	20276	56	873	650	0	777	772	0	2103	2078	22	2908	2645	30	81889	81385	90	1.09461
218421	184591	122	101670	87480	105	3794	3090	34	5468	5159	41	13673	11923	66	16674	14368	75	535748	483662	101	1.09563
103832	97588	86	42326	40823	79	1170	1075	7	2167	1977	25	5330	5047	44	6343	6065	47	198857	196293	76	1.09664
205801	151499	106	81254	59522	101	2160	1362	28	5608	4616	45	11073	8734	61	12056	9163	61	485531	372410	96	1.09664
75700	72830	94	32706	31898	77	809	726	0	1471	1829	19	4093	4331	34	3565	4020	31	144350	137957	72	1.09766
182818	158135	96	115414	103661	90	2122	2014	23	4123	3914	35	9126	8696	49	11076	9621	65	351671	332586	84	1.09766
232127	161000	124	104131	74040	110	2337	1579	26	5630	4108	44	12378	8297	66	12149	8744	73	478304	345082	105	1.09868
83518	75357	96	58340	53332	96	2117	2126	23	4889	4519	38	11149	10170	62	11518	11106	70	407904	369546	96	1.09868
148520	134432	92	61852	56646	87	2107	1867	22	3520	3315	31	8231	8057	50	9530	8691	60	370975	352631	84	1.10071
113332	106880	85	45478	43811	83	2153	2077	23	3342	3524	33	8947	8669	53	9292	8315	51	354036	341091	81	1.10071
34764	34114	84	11573	11658	43	464	426	0	395	522	0	1375	1442	14	1512	1717	19	57011	57456	65	1.10071
66529	65959	81	28126	27206	76	800	941	0	919	866	0	2766	2451	30	3484	3421	34	103363	97551	66	1.10071
157932	137338	96	103296	94252	91	2427	2223	26	3929	3796	35	10963	9940	57	10809	9892	57	398549	366064	87	1.10173
102398	94888	88	35387	32278	82	1449	1315	16	3019	2843	35	6152	5751	42	6800	6827	45	255046	244643	81	1.10275
128114	122590	85	30059	28787	81	2098	1936	22	4184	4200	34	9021	8894	51	11192	10411	58	349441	333222	84	1.10376
76350	75017	77	25332	25097	75	897	830	0	1430	1124	10	3152	3238	31	4441	4383	35	139204	136954	74	1.10478
60838	59540	76	18583	18053	56	651	588	0	1378	1221	12	2336	2362	26	3665	3703	31	92947	91208	71	1.1058
71436	67973	77	22346	22039	60	1169	1068	8	1606	1644	19	3088	3010	30	4320	4353	36	135846	129769	77	1.1058
31545	32491	63	15178	15574	47	227	272	0	961	933	0	946	924	0	1834	1701	21	49204	50748	68	1.1058
104279	99653	91	37691	36022	80	1504	1554	18	2345	2630	24	6272	6111	43	6112	6034	43	246252	236949	82	1.1058
147701	131076	93	90940	82943	87	1842	1702	22	3664	3209	44	8123	7604	48	7536	7149	48	310047	291199	86	1.10682
50399	50039	75	20516	20378	61	440	570	0	1126	650	0	1892	1967	25	2148	2169	23	80551	81126	69	1.10783
46237	47305	71	20478	20611	60	392	466	0	958	1207	11	2192	2381	25	2814	2812	30	83696	85734	64	1.10885
210352	172744	101	94585	77565	98	3044	2256	32	5019	3527	43	10756	9030	59	13847	11541	63	401281	348831	94	1.10987
93958	92077	82	43725	42792	80	1164	1201	11	2338	2462	29	6851	6957	48	6883	6365	46	273455	258226	77	1.10987
199378	180575	95	88614	81807	92	3100	3062	29	5211	4882	38	10772	9793	60	13588	11987	65	411647	378181	89	1.11089
244126	167277	115	94096	60667	113	2735	1864	30	5263	3550	45	12153	8406	66	13562	9411	75	466791	336205	109	1.1119
104516	103971	81	30534	29835	78	1230	1325	13	2385	2509	24	5635	5651	40	6290	6158	43	232103	226824	79	1.11292
102579	98292	94	29680	28839	79	1156	825	0	1518	1829	18	4604	4628	38	4587	4807	36	168548	161581	78	1.11394
74471	71861	81	23450	23314	67	699	914	0	1271	1347	13	3188	3208	30	3824	3832	33	119589	113959	73	1.11394
93036	90015	80	32402	31226	78	1175	1166	10	2085	2012	25	3683	3441	32	5016	5229	36	141129	135269	75	1.11394
42635	40580	76	16614	16560	50	647	461	0	435	796	0	1616	1455	19	1852	2002	25	63212	63192	66	1.11495
104592	100399	84	45124	43882	80	947	991	0	2163	2480	22	4962	5152	36	6347	6036	43	208242	199607	80	1.11495
130851	120424	93	41402	37383	85	2037	1711	21	3230	2951	30	7861	7513	46	8929	8369	50	303349	292493	83	1.11597
139164	126609	89	44453	40252	86	2244	1885	25	2736	2257	30	7217	6930	46	8945	8866	50	261722	254287	84	1.11597
68507	67842	78	12286	11742	46	695	586	0	1389	1344	19	3531	3117	33	4012	4055	36	131495	131089	73	1.11699
137619	125140	90	55319	50341	87	1939	1702	21	3533	2684	35	7749	7174	44	9319	8136	56	284383	264912	85	1.11699
134592	121634	89	47956	41303	88	1401	1208	14	3373	2987	30	7171	6547	44	7804	6902	50	299458	277323	88	1.11801
101670	95517	83	44134	40902	82	1617	1541	16	2343	2789	27	5753	5359	42	7576	6951	48	258490	248772	79	1.11801
237505	194391	106	134867	109558	103	4417	3655	37	7934	6895	51	17421	14710	74	21336	18949	78	674970	611826	100	1.11902
27037	30613	47	11939	12535	42	354	232	0	682	701	0	891	1146	10	1791	1559	24	52656	53165	63	1.11902
39653	38777	73	10924	10608	44	426	408	0	666	618	0	1652	1811	19	2023	1975	24	69021	67898	71	1.12004
128098	121773	86	58618	55534	84	2277	1882	24	4208	3679	40	8519	8389	53	9879	9226	60	325066	308245	86	1.12106
41986	41170	77	18020	17838	55	625	750	0	351	743	0	1992	1797	23	2333	2331	25	68123	69374	69	1.12208
147070	127545	93	58097	50237	88	1987	1847	22	3558	3215	33	9170	8448	51	9736	8589	59	378006	345894	85	1.12411
30985	29695	69	13079	13348	45	322	358	0	441	460	0	953	862	0	1470	1447	18	46842	49024	63	1.12411
81816	74715	83	33042	30108	80	702	641	0	1620	1523	20	3097	2975	32	4275	4298	38	138425	131584	76	1.12513
47855	47435	77	17501	17293	55	378	350	0	577	1125	6	1962	1926	24	2492	2601	28	79726	81022	65	1.12716
145310	132701	103	58932	54637	85	2023	1784	24	3812	3470	33	8718	8441	53	9692	9035	56	326199	311507	79	1.12716
119410	108626	90	55704	52379	84	1778	1506	20	3073	3263	32	5818	5682	41	7514	7036	46	254528	250154	77	1.1292
122911	112667	94	45376	40156	87	1632	1560	18	2230	2041	25	5870	5638	41	6870	6143	44	227486	209132	79	1.13021
122477	114260	91	37175	34857	82	1969	1712	24	2504	2764	26	5700	5104	40	7521	7706	46	228172	222142	77	1.13225
180786	145631	100	72486	59011	94	1788	1664	21	4567	4024	38	10130	8442	56	10961	8843	60	392793	350591	93	1.13428
102447	98673	84	34916	34183	79	1365	1639	17	2358	2131	29	6815	6908	43	7173	7638	46	295869	287370	81	1.13428
105375	101572	83	40475	39075	80	1413	1176	14	2360	2007	23	4925	4737	37	6388	6075	42	197235	186479	80	1.1353
49785	48031	78	14501	14437	49	536	427	0	638	820	0	1677	1655	21	2575	2411	25	78332	79115	68	1.13632
218600	185821	108	105239	91882	106	3965	3302	35	7610	6310	47	16200	14359	68	19054	16562	77	593927	523929	106	1.13835
135088	124951	100	67798	63510	85	1628	1742	18	3865	3609	35	7775	7198	49	8851	8902	53	310918	293141	84	1.13937
166476	146199	92	53611	46818	88	2178	1995	25	4130	3815	38	8658	7627	50	10647	8761	56	319948	305117	84	1.13937
40570	40545	71	16914	16943	51	434	379	0	790	640	0	1362	1505	16	1928	2140	22	59592	60338	64	1.14039
54058	51856	76	19696	19523	55	602	581	0	1102	976	0	2264	2206	25	2680	2747	27	81186	80978	71	1.14039
105634	99334	87	27578	26416	80	1202	1423	13	2198	2175	27	5648	5528	40	7069	6371	48	214994	208693	78	1.1414
82253	80390	82	23788	23175	63	910	955	0	2352	1947	21	3565	3563	33	3903	3685	33	130011	126056	73	1.1414
72170	70573	78	24978	24545	75	720	664	0	1014	1116	7	2574	2255	30	3349	2779	35	102816	101920	70	1.14242
246463	158428	155	117290	76237	148	3232	1916	27	5774	3385	41	12927	8630	93	15224	10127	103	449244	302820	142	1.14242
105490	103029	81	45065	43853	81	1628	1724	18	3221	3317	33	7253	7142	44	8404	7891	52	306935	294114	79	1.14242
82659	77587	81	34821	32570	81	1021	800	0	2308	1702	27	4051	3583	34	5084	4600	40	148380	132937	95	1.14242
154015	141571	89	71255	66018	88	2208	2173	22	4257	3584	37	9625	9475	52	10548	9373	58	394774	387713	87	1.14242
51951	49936	80	22381	22239	69	342	428	0	342	695	0	1923	2193	23	2365	2349	26	80340	78764	71	1.14446
70801	69079	76	19604	19145	59	769	733	0	930	1433	11	2702	2596	27	3988	3876	36	105545	102381	71	1.14446
118532	112028	89	44463	42437	83	1659	1383	18	2458	2565	24	6660	6330	42	7166	6723	44	232885	223335	81	1.14547
144467	132745	88	55843	51557	85	1951	1863	23	4308	4056	34	9876	9403	54	11026	10429	55	406677	394633	83	1.14547
354091	207625	149	149262	82215	148	4981	2978	48	9141	5810	67	20826	12358	91	24462	13476	99	764477	470806	145	1.14547
191639	165994	94	81169	68297	93	2917	2484	30	4332	4165	43	10717	9836	60	12705	11903	60	380600	348037	88	1.14649
152884	137097	95	71165	62485	90	2147	1991	23	3335	3037	30	6787	6609	44	8441	7750	50	275610	256929	87	1.14852
41365	42444	73	15363	15739	46	435	409	0	360	642	0	1451	1564	17	1906	1804	23	62526	62301	65	1.14852
113362	100267	88	161903	152274	91	4591	4359	35	8060	7528	54	19297	17905	79	20834	19092	78	756636	709423	90	1.14954
120178	107424	87	42766	38135	85	1508	1299	16	2298	1803	27	5645	5023	43	7095	6785	43	209564	197405	83	1.15056
56732	57844	73	24699	24323	67	731	713	0	538	982	0	2295	2229	23	3636	3451	33	90609	89032	63	1.15056
115730	111653	85	48228	46171	81	1420	1576	16	3301	3058	35	6307	5911	42	6838	6521	46	260536	247595	82	1.15259
214725	180758	97	99956	84476	95	2871	2329	29	6139	5173	43	13211	11086	63	13239	11409	67	489860	431491	95	1.15259
106971	101962	84	40483	39396	80	1350	1285	15	2963	2394	36	6142	6101	39	6679	6309	45	248826	239891	83	1.15361
106220	102263	85	35321	34272	79	1054	993	0	2095	2036	26	5164	5113	40	4934	4511	46	209074	200789	78	1.15361
163228	137306	95	75887	64899	92	2112	1725	24	3227	2830	34	7182	6361	45	8956	8386	50	276709	250810	88	1.15361
189663	155097	97	64536	53124	93	2565	2020	27	4033	3294	38	9286	7530	55	10857	8877	58	339041	293000	92	1.15463
40141	41174	61	15324	15816	47	443	481	0	767	716	0	1406	1336	14	1873	2283	20	61548	60594	64	1.15463
71696	68214	82	20891	20051	62	987	1009	2	1169	1444	16	2994	2941	29	4177	4045	35	111420	108293	72	1.15565
135463	122061	89	69732	63743	86	1722	1628	21	3951	3813	35	7453	7317	46	7671	7074	45	291114	282540	82	1.15565
61708	61910	77	19003	18623	58	816	807	0	972	940	0	2126	2378	22	2780	2669	30	80403	80647	71	1.15666
191696	159802	98	57349	47469	96	2741	2137	30	4804	4302	38	12048	10329	66	13317	11566	68	487739	437693	91	1.15666
108904	96881	87	52852	48295	85	1322	1320	12	2662	2742	28	5593	5417	42	6819	6121	46	215119	208008	77	1.15972
218208	163578	118	81628	62257	101	2890	2183	30	3724	2875	36	8310	5986	57	11219	8385	65	366863	287972	95	1.16073
169131	154837	92	70322	63468	89	2473	2179	25	4052	3730	39	9589	8645	52	12731	11262	59	355684	337036	82	1.16073
122633	118593	83	49943	45876	83	1840	1633	20	3316	2847	34	7578	7021	46	7188	7557	42	293560	287203	75	1.16073
250549	191009	107	106027	80779	105	3265	2220	33	6107	4587	52	12127	9430	69	14568	11334	71	448373	344741	98	1.16175
33602	35156	55	14625	15210	45	448	440	0	865	922	0	1382	1261	14	1450	1798	19	57151	59668	61	1.16175
77840	75553	84	30243	28125	72	770	729	0	1389	1289	12	3422	3367	32	4447	4417	34	128490	128364	69	1.16175
124956	114140	87	47722	44406	85	2046	2015	23	3297	2996	30	7835	7677	47	8198	7438	47	313275	300472	78	1.16175
139184	129897	87	57074	54281	86	1774	1627	19	3063	3015	32	8613	8153	57	9074	7843	58	281390	267539	82	1.16277
125179	110972	94	44770	39364	86	1401	1320	15	3309	2828	34	5870	5207	43	8189	7785	50	246483	226786	102	1.16277
248066	166419	120	115640	76441	117	3641	2458	37	7037	4741	54	15011	10496	74	17115	11798	71	609990	442351	112	1.16378
55187	52625	84	19487	19318	58	540	557	0	1131	997	0	2126	1997	27	2953	2760	33	88011	93054	59	1.16378
201265	160596	108	84214	70335	100	3959	3303	34	6272	5420	48	14329	12429	63	19447	16295	85	574892	503623	97	1.16582
62288	63032	71	27439	27151	74	728	704	0	949	1406	11	2670	2799	27	2990	3183	28	101456	105027	69	1.16582
68666	66513	80	20819	20561	59	514	443	0	1179	1477	13	2653	2317	29	2776	3099	27	105135	105360	75	1.16887
167806	141417	94	54923	46243	90	1877	1804	20	4094	3484	35	8898	8010	53	10249	8794	60	374453	338758	89	1.16989
144698	136602	89	48938	45964	84	3044	2763	28	4142	3730	39	8884	8295	50	10075	9265	59	320504	299971	85	1.17091
277496	166827	119	103168	59245	114	3258	1997	38	5979	3499	58	12769	7772	68	14701	8437	78	485157	307905	111	1.17294
177239	162592	96	68894	64113	90	2603	2188	27	4022	3742	37	8718	7822	54	10257	8735	61	340768	313297	88	1.17294
190412	151949	100	78208	64054	96	2998	2527	27	5387	4206	46	11644	9734	61	13268	11797	59	463119	405904	96	1.17294
74141	72363	79	34967	34061	77	469	508	0	1425	1456	15	2856	2746	30	3654	3671	34	120789	117719	77	1.17396
97601	92921	87	36605	35629	80	1220	1174	11	2275	2316	24	5101	4884	38	5338	4689	41	198998	188437	79	1.17396
78880	76580	85	30075	29481	77	945	874	0	1987	1855	23	3706	3727	33	5132	5277	37	169685	163492	76	1.17497
193853	162703	95	120133	103561	93	3193	2751	30	7477	5977	50	15529	13419	66	13786	12518	70	539136	488798	91	1.17497
45558	44718	79	18370	18502	57	143	179	0	391	375	0	1466	1296	16	1729	2054	18	52767	55677	54	1.17599
133033	116531	90	29734	25445	84	1732	1544	17	2454	2238	29	6376	5763	45	7630	7252	49	250011	224848	83	1.17803
33256	34038	69	7200	7243	38	478	385	0	728	961	0	1667	1601	18	1965	2332	20	54092	53380	65	1.17904
167242	146365	93	61549	53029	89	2162	1827	25	3455	3340	35	8538	7712	50	9491	8391	65	323001	297507	89	1.18006
53338	50204	76	13838	13803	47	451	580	0	881	972	0	2020	1886	22	2773	2658	27	82650	80812	71	1.18006
137760	123456	91	58532	50014	89	1550	1461	15	3083	3033	30	7472	6838	49	7134	6630	50	263746	241390	86	1.18108
275058	226877	141	147498	120609	130	8331	6819	42	13242	11487	64	27964	23638	113	35822	29855	114	1.02217e+06	857078	141	1.18108
238588	186920	102	96801	74961	101	4005	3290	35	5844	4059	47	13520	10677	68	18725	14952	85	502952	414745	105	1.18108
187328	154936	97	63631	54022	96	2554	2263	29	4376	3236	38	8320	7057	50	9713	7934	58	325840	272518	96	1.18108
43128	42409	75	15395	15536	49	440	386	0	1049	909	0	1543	1974	19	2246	2244	26	75109	78333	67	1.1821
113448	109557	86	37358	36126	80	1425	1424	17	2762	2633	29	6378	5950	45	6755	6613	42	229631	219324	82	1.18413
320699	218622	130	123954	84077	128	5370	3368	45	9141	6303	54	19531	13147	81	23099	15131	96	740331	493961	128	1.18413
35121	36294	60	13771	14039	46	387	367	0	866	890	0	1680	1665	21	1794	2418	19	59926	58691	65	1.18413
70236	67989	80	15271	14944	49	789	709	0	812	1286	15	2623	2819	27	3447	3726	29	116927	114642	75	1.18413
168629	148759	92	65404	56194	91	2308	1827	26	4405	3680	37	8993	7958	54	11322	10108	63	320760	295287	89	1.18515
242005	176147	109	105391	76576	105	3084	2392	32	5401	4505	44	12148	9370	59	13785	10087	62	467913	362387	106	1.18616
37236	38718	65	15106	15588	47	279	249	0	458	424	0	1070	1203	10	1566	1710	18	52562	54990	64	1.18616
182307	162917	96	66864	59917	93	2490	2279	27	4099	3780	35	8443	7743	50	11368	9792	64	332007	298945	91	1.18718
73495	74281	75	33323	33211	76	841	878	0	1898	1833	19	2987	3056	31	3599	3455	34	112755	109227	73	1.18718
113235	109186	83	45248	44239	80	1265	1128	12	2179	2040	27	4907	4826	37	6394	6044	43	192630	183088	77	1.18718
209460	160340	104	94874	74788	99	2932	2204	31	5751	4733	44	11932	9887	66	12601	10225	62	429876	370362	91	1.19125
158762	141190	92	80496	72066	93	1979	1636	22	4510	3658	39	8931	8572	52	10624	9349	61	376564	348410	106	1.19125
90256	91912	78	39266	38998	77	1127	902	0	2016	2256	22	5105	5243	37	4748	4909	35	175458	172649	71	1.19125
187321	164933	92	86690	78088	91	2537	2147	25	5151	4594	40	10763	10395	56	11986	10981	60	430685	405211	85	1.19227
197002	162075	100	74064	59644	96	2149	1779	27	3843	3795	33	9339	7974	55	11971	9880	62	363490	320913	88	1.19227
52576	52273	76	13665	13738	46	702	778	0	1129	895	0	1760	1849	22	2456	2176	28	77472	75879	66	1.19329
27680	29116	55	8443	8539	40	358	273	0	-27	354	0	1290	1538	15	1299	1350	16	50799	51024	61	1.19329
159738	145916	93	72581	67613	88	2661	2428	28	3635	3802	34	8657	8043	50	11423	10328	61	323724	291224	85	1.1943
77379	76294	77	27310	26404	76	642	588	0	1177	1362	14	3446	3153	33	4216	4073	33	134025	133107	74	1.19736
200531	163816	115	61438	49665	97	2021	1592	22	4404	3724	38	8489	7199	50	11084	9280	58	339840	295802	115	1.19736
151020	135603	88	58510	51144	89	1946	1662	21	3912	3500	34	8625	8219	48	9549	8070	56	344561	318384	83	1.19736
86014	84265	83	42229	41276	78	841	756	0	1227	1360	13	3404	3351	31	4969	4722	38	153476	151345	75	1.19837
144856	129548	93	78352	73255	89	2501	2216	27	4342	3883	36	8668	8011	52	11148	10700	57	352987	322131	84	1.20041
262946	207573	103	110398	87026	101	3856	2940	36	7633	6628	53	15507	13451	73	19483	16431	83	588764	511858	97	1.20041
114969	112535	83	26912	25895	63	1330	1330	12	2633	3157	24	6318	6135	44	6896	6907	45	263066	248893	79	1.20041
129381	115623	92	58435	52542	87	1376	1349	12	3116	2118	32	5898	5873	40	6619	5822	44	232249	215574	82	1.20041
186525	154885	100	63481	52669	93	1914	1671	22	4049	3214	37	9474	7997	55	11357	9937	64	349494	307003	110	1.20041
128487	123347	85	43413	41815	82	1605	1709	20	2582	2639	28	7368	7029	46	7622	6984	51	273897	260488	79	1.20041
101977	96946	86	81162	77659	82	1204	1124	12	3080	2506	32	6574	6423	44	6722	6219	46	258818	250130	79	1.20244
55791	56190	66	23107	22674	63	318	421	0	1137	819	0	1989	2026	23	2517	2737	25	76996	80324	67	1.20244
117529	110944	88	39879	37806	82	1428	1290	12	2629	2424	28	6639	6339	44	6635	6223	41	269363	256588	83	1.20244
233715	172592	120	108682	79544	111	2792	2048	32	5638	4254	42	11470	8801	64	13800	10445	67	455870	356760	110	1.20346
191881	146468	103	68763	52431	99	2877	2050	34	5536	3817	48	11918	9301	66	12555	10441	62	494423	404582	96	1.20346
104518	102020	80	36861	36452	78	1285	1360	12	2320	1789	27	4789	4602	39	5068	4987	38	194362	190983	74	1.20448
184726	144619	99	78186	62869	97	2365	1668	28	4071	3095	39	8893	7286	53	9698	7809	58	330622	278114	92	1.20448
70387	70190	77	28370	28147	75	684	505	0	1221	1006	2	2533	2579	27	3382	3460	31	96909	91757	71	1.20448
109768	105734	86	45451	43486	81	1141	1157	10	3057	2363	34	6001	5513	42	6934	6780	47	244885	229299	79	1.20549
54503	54260	75	32466	31888	74	637	605	0	1081	889	0	2095	2077	22	2514	2523	26	76716	77096	71	1.20549
138539	125710	88	43083	39463	85	1577	1547	19	2999	2848	33	5925	5647	42	8328	8291	44	248014	238592	83	1.20651
178749	156842	98	76929	68260	93	2188	2027	25	4964	5035	39	11323	10492	59	11508	10634	55	417147	388799	90	1.20753
121575	119384	81	58743	55960	82	1276	1225	12	2372	2288	27	5796	5560	42	7257	6585	46	203126	193180	80	1.20855
121419	109473	91	41620	37055	83	1620	1492	16	2425	2426	28	6325	5813	44	8678	7969	47	259827	248031	84	1.20855
105603	93751	89	44383	39887	84	973	1019	3	2259	1960	26	4936	4394	38	6287	5803	41	190825	174610	82	1.20956
60716	61764	75	27639	27312	75	717	577	0	1194	1055	5	2535	2238	28	3343	3400	30	100653	98403	72	1.21058
92301	91020	81	41020	40204	79	887	806	0	1848	1936	19	4342	4112	37	5448	5506	39	175557	166829	77	1.21058
61659	60241	77	16406	16334	51	512	470	0	1004	1151	10	2372	2326	27	3135	3177	30	88913	85483	73	1.2116
190487	151367	102	66149	52798	95	1959	1647	20	4459	3487	39	10838	9096	61	11010	9279	60	440664	374991	93	1.21261
135389	123894	102	50773	46038	86	1851	1681	21	3446	3015	37	8580	8131	51	9749	8570	60	340206	325520	82	1.21261
130605	117917	104	53212	47560	104	1746	1591	20	3126	2896	33	7816	6821	50	8863	8328	51	330915	293697	104	1.21261
161602	140167	93	63499	55692	89	2396	2015	29	4406	4564	34	10773	10124	56	12672	10965	63	462692	442082	88	1.21363
156838	134463	90	63376	53700	91	1888	1461	20	3723	3097	32	7999	7001	50	7584	6728	45	285597	250290	87	1.21363
63413	61408	92	25286	24574	75	765	809	0	791	893	0	2232	2178	26	3169	3048	33	79630	79075	61	1.21363
64271	62586	87	18184	17790	58	504	430	0	1258	1167	10	2445	2110	27	2668	2610	29	95820	96314	75	1.21465
103939	99345	84	37641	36697	81	1573	1350	19	2288	2050	25	5216	4810	41	7634	7370	47	222747	209340	82	1.21668
227192	167683	105	84926	64426	102	2736	2131	32	5613	4052	43	12278	9182	64	13823	10580	70	481036	400244	103	1.21668
42064	46080	51	19767	19945	53	413	433	0	854	764	0	1526	1623	19	2383	2358	26	70201	70995	68	1.21668
47094	46961	79	14110	13765	51	605	516	0	1058	1041	7	1778	1738	23	1851	1828	20	72248	69996	87	1.21668
159070	131911	95	66807	56653	92	1545	1260	18	3135	2803	29	6297	5444	45	7397	6826	49	230351	201910	87	1.2177
125615	117712	84	59039	54681	85	1551	1763	17	2648	2690	26	6739	6353	48	7718	7581	48	292670	278136	83	1.2177
69840	68413	78	20027	19794	58	655	715	0	835	1323	11	3104	2990	30	4218	3897	36	115647	110395	76	1.21974
40809	41908	61	16653	16590	52	166	406	0	681	715	0	1600	1736	19	1843	1735	20	63216	63797	67	1.21974
58863	59136	74	27397	27302	73	707	735	0	884	836	0	2097	2157	25	2939	2481	30	96327	98790	58	1.21974
227881	157104	111	88293	58203	108	2477	1935	29	5277	3582	48	12602	8761	70	13439	9436	69	489031	340490	103	1.21974
186131	153938	93	75105	60750	93	2130	1949	25	4509	3922	43	11001	9537	58	12525	10663	63	455742	399251	88	1.21974
161814	147266	89	68913	64629	87	2846	2792	26	4929	4519	39	10316	9777	53	12340	11014	61	343112	314454	83	1.22075
141931	125787	91	55408	47887	89	1964	1428	23	3161	2821	35	7846	7027	52	9185	8629	56	315109	286979	82	1.22075
148405	130084	93	61735	53041	89	1585	1533	18	3319	3096	30	7846	7006	55	8408	7151	52	311143	281239	81	1.22075
132062	114176	94	50958	43840	88	1766	1582	18	3517	3339	29	7554	6962	48	8361	7312	50	339275	310805	82	1.22177
216003	183558	101	83227	69199	99	2882	2635	27	5382	4763	45	12317	11441	58	15829	14293	67	494127	451190	92	1.22177
39615	39637	66	19530	19898	53	470	411	0	914	965	0	1631	1492	21	1955	2270	22	66616	67950	64	1.22177
145281	131771	91	78640	72471	89	2069	1710	24	3282	3157	31	7731	7364	46	10183	9532	58	292697	282256	79	1.2238
85229	84014	79	22330	21982	62	1177	1339	16	1639	1915	20	3778	3475	36	4649	4705	36	136419	140022	73	1.2238
148975	138454	91	60071	56676	86	2187	2352	23	4522	4235	36	10656	10420	56	9783	9991	50	378751	362120	82	1.2238
246212	201390	126	165426	141556	109	4913	4408	36	10518	8953	64	21690	19423	89	28090	24441	95	838725	729929	103	1.22584
224669	179688	99	86251	68766	96	2724	2450	28	4856	4544	41	12652	10060	63	16275	11794	78	469606	382863	91	1.22584
145418	126363	89	54299	46773	88	2029	1695	23	2862	2761	31	8126	7356	49	7655	7186	47	333349	305507	84	1.22584
132820	115936	105	53036	45076	89	1119	874	0	2744	2639	31	6792	6084	49	7219	6525	44	252817	225584	82	1.22584
35790	36606	59	14257	14560	46	583	487	0	775	629	0	1474	1556	18	1754	1591	21	58954	60611	61	1.22584
63420	62376	79	17886	18184	51	603	642	0	1148	1328	10	2782	2861	27	3344	3403	34	112667	115746	67	1.22584
178937	149522	111	94972	80328	96	2912	2322	31	5169	4573	47	11761	10529	62	13446	11823	68	445289	401546	111	1.22584
58199	56153	80	17949	17666	53	776	805	0	1370	1393	13	2180	2012	26	2838	2725	31	88258	85906	66	1.22686
44281	44180	76	13983	13492	50	360	392	0	735	741	0	1763	1527	21	2740	2533	31	72139	70422	65	1.22787
84918	77852	89	30142	28588	79	920	783	0	2104	1742	20	3626	3240	33	4680	4419	37	141794	135605	96	1.22787
350227	208704	148	112660	71159	139	5280	3156	45	9247	5954	61	18751	12178	83	21262	13854	87	739584	488352	139	1.22991
137489	130963	84	56649	53738	84	2271	2028	26	3359	3540	33	7681	7365	49	9536	9145	53	267256	250589	79	1.22991
101347	98920	92	34769	34373	78	1442	1113	15	1805	2047	21	4456	4737	36	5236	5185	39	176607	172807	74	1.22991
89176	81133	91	34620	31991	80	986	928	0	1885	1567	24	3975	3946	33	4654	4066	36	157341	149181	79	1.23093
164624	139880	98	55683	47599	89	1901	1528	20	3351	3352	32	9170	8439	51	10886	9658	51	349160	313295	87	1.23093
105541	99353	85	24247	23216	74	1088	1028	5	2490	2585	26	4975	4621	39	6526	5920	46	216952	207779	84	1.23194
93882	90151	80	31235	30305	79	1017	951	0	2065	1732	21	3219	3250	31	4736	4994	35	135517	131387	79	1.23398
129102	119643	88	43057	38397	86	1403	1214	12	3422	2769	33	5239	4898	39	7149	5739	51	241608	220774	83	1.23499
164774	141296	97	93927	81756	92	3252	2952	31	6000	5625	43	12588	11691	58	15580	14398	70	451977	427319	89	1.23601
152364	134180	92	55098	47194	91	1577	1478	19	2944	2598	37	6819	6085	48	8696	7823	51	255164	228246	88	1.23805
73324	71923	78	23839	23333	66	867	881	0	910	1182	13	2950	2757	32	3628	3931	31	114153	116288	74	1.23906
65370	64018	88	25196	25077	71	631	584	0	1253	1052	5	2319	2547	26	4040	4127	34	116966	112554	72	1.23906
85967	83463	83	36529	35320	78	822	989	0	1811	1693	20	3693	3696	33	4075	3891	34	152871	149925	77	1.24008
93271	89689	85	31159	30311	78	1151	955	0	1661	1517	25	3618	3739	32	4699	4557	35	149284	144417	78	1.2411
176283	152407	97	61574	52903	93	2368	1951	26	4524	4244	38	10055	9174	53	11629	10782	63	396453	361040	91	1.24313
58788	58336	83	16750	15904	55	618	543	0	1080	900	0	2152	2359	23	2831	2795	27	86570	81833	90	1.24313
129956	126980	84	37795	35920	83	1565	1560	19	3244	3217	34	7228	7203	46	7587	6534	49	291156	278674	86	1.24313
229537	184704	110	85009	67961	108	2813	2092	31	5773	4900	44	12797	10225	65	12515	10047	64	474514	406712	106	1.24415
200215	151100	98	77396	58304	96	2411	1693	29	4861	3803	43	11650	8992	61	12082	8655	65	454268	355393	96	1.24415
115655	111775	82	43115	41904	80	1354	1290	12	2555	2419	28	5262	4941	40	5160	5004	39	201920	196470	80	1.24415
141607	133831	86	32719	31400	82	1753	1747	23	3857	3605	33	7232	6927	47	8793	7881	50	285924	266160	86	1.24415
52673	51983	68	22105	21839	64	754	791	0	941	1039	5	2214	2419	25	2613	2616	28	86646	85982	68	1.24517
51504	52204	72	18247	18056	54	467	596	0	1086	1075	6	1848	1931	22	2075	2297	25	75119	73235	74	1.24619
200547	169098	102	88653	74859	99	2826	2682	27	6023	5389	45	12983	10703	61	14226	11963	72	505436	411245	102	1.2472
274448	206640	121	117170	91739	119	3501	2472	33	6968	6222	48	16124	13283	76	20354	17218	73	623239	538410	117	1.24924
151418	141606	90	86541	80781	86	1969	1904	22	3874	3334	37	8145	7772	50	9158	8873	53	302734	287650	85	1.24924
126593	117882	85	76561	72490	86	1582	1590	17	2772	3122	30	6780	6486	44	8153	7671	50	263168	257091	85	1.25025
150226	137797	91	47984	44618	86	1859	1793	20	3279	2921	31	8355	8194	45	9668	8703	51	312513	293409	85	1.25025
39011	37619	72	16295	16345	49	524	352	0	882	685	0	1505	1583	20	1777	1974	21	56909	53290	70	1.25127
194038	169920	94	54806	48848	91	2669	2157	28	4816	4177	40	10369	9523	54	13225	11873	64	365148	338258	93	1.25127
265964	199960	108	88321	67877	107	3923	3031	36	7585	5957	49	17441	13521	83	18499	14969	70	714344	597798	104	1.25127
293275	219018	127	193923	153204	124	5307	4338	40	8729	7255	54	18103	14251	77	21071	16315	84	684897	565541	119	1.25127
219864	178820	108	91248	75447	104	2788	2432	29	5188	4705	40	12630	11081	61	12563	11038	72	488800	432861	99	1.25229
140290	124818	89	69779	62677	87	1583	1269	18	3139	2904	31	6105	5543	44	7727	6778	46	257643	242294	83	1.25229
191384	161704	97	170993	153096	96	4738	4197	36	7112	5823	51	16456	14723	74	21272	18845	78	638707	546595	93	1.25229
261644	210815	116	135993	111804	108	4457	3572	37	7847	6816	50	17098	14651	71	20537	17757	76	644166	549339	103	1.25229
123198	117000	85	65540	61677	84	1814	1497	21	3638	3584	36	9083	8843	47	9593	9054	57	374879	358447	80	1.25229
138499	123367	91	57058	53203	85	1587	1420	17	3377	3158	33	8097	7457	49	8341	7609	51	337510	313734	84	1.25331
239935	193892	110	161707	137187	108	4738	3717	38	7900	7234	49	18402	16541	79	23224	20226	90	700832	621205	101	1.25331
286897	226768	118	247813	207279	119	9392	8064	45	14445	11640	69	34746	28059	110	43133	36400	108	1.04858e+06	1.02074e+06	116	1.25331
143282	118728	95	61798	52999	90	1457	1306	16	2573	2472	29	5870	4998	43	7970	6967	53	261976	235095	84	1.25432
233001	178811	108	90468	67694	105	3402	2486	36	5242	4075	44	14253	11124	71	14655	11227	73	536705	436471	99	1.25534
40640	40453	71	18960	18515	60	481	413	0	771	756	0	1761	1623	21	2057	1891	24	62989	64365	60	1.25636
42581	42033	73	14913	14910	48	342	461	0	559	657	0	1592	1758	20	2425	2422	26	69335	68506	66	1.25941
151382	139481	99	56285	50893	88	1839	1924	20	3851	3571	37	8387	8140	50	9389	8900	58	329062	302033	83	1.26246
120868	114475	85	40570	38985	82	1527	1609	17	3216	3020	27	6431	5935	42	6230	5645	44	228129	210173	82	1.26348
164157	150512	92	93983	87450	90	2628	2206	30	3778	3251	37	10008	9250	55	13050	11959	64	363364	344000	87	1.26348
136909	124602	88	63496	57189	87	2713	2598	26	3256	3165	30	6964	6481	48	10374	9760	56	278875	263924	82	1.26348
101148	98215	82	49545	47759	81	1087	1043	5	2480	2254	28	5688	5709	40	6355	6294	42	204719	200289	82	1.2645
119246	115250	84	33192	31874	80	1589	1242	20	2672	2269	31	5903	5680	40	6786	6576	47	213760	209130	81	1.2645
123413	115347	90	44350	42613	82	1396	1298	15	2664	2949	29	6625	6302	43	6467	6059	42	243944	231285	83	1.26551
82318	81575	79	34434	33786	77	991	992	0	1029	1407	13	4008	3897	33	4091	4098	34	126808	122815	75	1.26551
55794	54838	76	21581	20962	64	521	506	0	728	718	0	1965	2055	22	2910	2677	32	77519	78014	72	1.26958
42715	43731	76	16954	16739	53	586	519	0	402	497	0	1846	1789	21	2214	2051	23	69313	70505	67	1.2706
63771	65054	75	19540	19377	58	794	814	0	1406	1516	15	2984	3057	29	4205	4337	36	123246	122572	67	1.2706
51657	52203	73	15667	15828	49	360	543	0	662	660	0	1711	1779	21	2945	2728	31	74933	73513	72	1.2706
36064	37068	73	14558	14578	47	244	408	0	872	619	0	1221	1187	10	1816	1891	20	61186	60319	60	1.27365
108071	103130	85	49081	47274	82	1354	1201	11	3425	3022	34	6604	6375	44	6134	5852	39	230663	216906	85	1.27467
207279	159588	100	81261	62860	99	2575	1988	29	4270	3802	37	11136	8995	65	10765	8368	58	426628	339023	115	1.27467
97584	95274	82	37521	36894	79	972	989	0	2475	2440	24	4757	4528	40	5575	5440	41	193937	190962	79	1.27569
235586	176727	110	92500	71819	105	3039	2386	32	5878	4803	47	13349	10266	68	14659	11259	63	541805	441717	107	1.27569
46355	44802	77	17507	17377	54	392	438	0	866	649	0	1807	1730	22	1684	1832	20	63445	62251	73	1.2767
43116	43234	60	10988	11049	43	444	498	0	433	507	0	1348	1460	16	2006	2189	24	64870	64805	72	1.27874
25435	25478	62	11526	11463	45	497	400	0	684	625	0	836	865	0	1268	1410	13	42147	41550	65	1.27874
48410	48874	74	24546	24538	72	505	693	0	634	906	0	1604	1706	19	2046	2108	24	66253	68172	70	1.27874
123722	117233	95	65390	62554	84	1993	1700	24	3782	3370	36	7241	7230	44	8676	7822	55	284406	273074	84	1.27976
203058	163354	99	67462	53784	98	2365	1926	27	4714	3977	38	10335	8739	59	13379	10984	65	421638	356833	99	1.27976
56295	55778	74	13924	14133	46	770	750	0	856	939	0	1972	1927	21	2990	3208	29	90107	88992	74	1.28077
164139	139541	93	65975	55136	92	2168	1714	25	4143	3524	40	9939	8745	52	10459	9055	54	379547	341377	93	1.28179
111058	107737	94	50715	49176	82	1603	1538	17	3050	2837	28	6787	6791	41	7439	7060	44	254782	243878	83	1.28179
110505	107553	83	54686	53325	82	1551	1424	13	3138	3212	30	6525	6615	39	6307	6024	45	229368	225310	80	1.28179
163520	151123	92	53468	50559	87	2736	2612	28	4319	4106	35	10330	10296	60	11825	11096	60	398856	372281	89	1.28179
54907	54344	77	29401	28882	75	290	358	0	765	876	0	2383	2174	26	2787	2635	29	83109	78984	90	1.28179
205455	169807	99	69379	57190	96	2577	2159	29	4665	4480	39	12259	10472	61	13530	11598	72	494951	447778	94	1.28179
157212	135051	95	69858	58942	91	1585	1277	14	3073	2809	37	7425	6895	48	8949	7064	56	282255	248825	89	1.28281
81052	71801	96	39949	36369	96	606	601	0	1755	1665	20	3465	3688	30	4381	3647	39	142963	123845	96	1.28281
143298	131809	88	49449	45394	87	1568	1322	18	3473	3023	35	7262	6656	47	8389	7970	47	274229	243200	86	1.28484
212448	157173	122	83562	60837	113	3180	2574	31	4868	3975	44	11088	9051	67	14618	12066	73	426725	351199	104	1.28586
144914	124016	89	82182	71375	91	2889	2559	29	4636	4294	40	11124	10551	56	12713	11604	64	399266	360216	87	1.28586
39422	42335	70	21895	21906	59	255	418	0	1066	832	0	1213	1596	16	1668	1952	20	57574	56789	63	1.28586
118512	111833	93	54776	52059	84	1247	1338	12	3785	3067	34	6262	6205	41	6572	6675	41	260785	252698	79	1.28688
84261	80063	80	20478	19949	57	908	873	0	1664	1567	23	3352	3202	32	4679	4836	35	137017	133981	69	1.28688
75698	75692	74	54163	53650	78	854	921	0	1423	1622	15	3465	3445	33	4792	4834	40	137963	140190	70	1.28789
77800	74726	81	28950	28513	77	925	1016	3	1012	1234	10	2899	2680	30	3811	3781	34	114297	111369	72	1.28789
194117	164969	98	66358	57158	96	2491	1937	30	4969	4240	40	10518	8542	60	10568	10001	58	371140	318436	107	1.28891
166117	148828	91	62052	55661	90	2418	2037	27	4979	4576	47	8888	8358	51	11368	10378	55	336217	325362	83	1.28891
49333	47721	73	18191	18199	51	408	405	0	605	952	0	1781	2004	21	2758	2700	28	66076	64162	66	1.28993
130718	122268	88	40415	37879	84	1887	1572	23	3559	3185	37	6858	6317	46	7677	7049	50	259757	247703	80	1.28993
185280	146822	107	67349	55310	96	1552	1409	18	4351	3894	41	9088	7795	52	11075	9236	62	398946	343328	93	1.29095
50439	50064	72	20906	20356	61	516	526	0	1213	956	0	2142	2284	25	2704	2612	28	82410	82847	69	1.29196
224651	185056	118	102615	83863	102	3375	2740	34	4887	4718	39	12565	11483	65	15772	13363	73	480510	425624	96	1.29196
36682	37145	71	13070	13701	44	301	309	0	674	671	0	1365	1612	17	1732	1414	22	60732	63306	63	1.29196
44705	43943	87	11426	11196	44	448	414	0	49	431	0	1590	1505	18	1852	2145	24	63900	62151	66	1.29298
48790	46602	76	20564	20027	59	520	364	0	1233	864	0	1866	1830	22	2498	2391	29	70124	66002	68	1.29502
322163	243668	132	144054	114566	131	8668	6139	49	14141	11868	67	31518	26449	119	40010	33499	120	1.04858e+06	997305	128	1.29502
55601	58249	59	20450	20078	54	640	646	0	1283	1517	16	2365	2461	24	3521	3394	31	97136	95866	66	1.29502
150764	142387	86	93672	86854	87	2215	1856	26	3826	3859	33	8358	7965	51	9658	9170	61	313583	300431	84	1.29502
120997	116555	84	54000	51068	84	1712	1405	21	3866	3487	38	8227	8062	51	9213	8469	53	322091	311927	82	1.29502
125154	116241	85	45643	41819	85	1113	1170	14	2660	2548	29	6638	6564	41	7146	6598	46	273025	259713	83	1.29502
114019	106318	85	41287	37564	84	1422	1462	16	2210	2089	26	6369	6136	43	6949	6183	45	268179	249857	82	1.29603
65713	61524	93	17061	16685	52	474	539	0	1171	1541	13	2496	2180	27	3483	3267	33	103406	97537	93	1.29603
48700	50060	73	23883	23927	67	423	440	0	386	689	0	1323	1404	16	2328	2181	24	68286	69270	67	1.29603
159351	129302	95	65097	51723	95	1774	1266	15	4125	2924	41	7666	6730	50	8351	6507	59	320469	271106	91	1.29603
43681	44041	75	18061	17715	64	305	372	0	605	508	0	1846	1712	23	2184	2237	26	70774	70595	72	1.29705
59424	58362	74	9812	9638	42	493	639	0	1089	1341	12	1816	1928	22	2590	2652	28	93118	92285	75	1.29807
135381	126058	87	62129	57475	85	1615	1598	19	3089	2819	29	6645	6278	43	7089	6824	51	244294	225482	85	1.29908
198032	153355	104	172274	143838	98	5147	4057	41	9937	8573	58	23768	19655	86	26062	21535	87	884526	759305	99	1.29908
154726	141476	105	93219	87351	89	2670	2066	29	5111	4593	41	9701	8806	53	11297	10787	57	371677	343104	90	1.3001
191407	170755	96	56925	51028	91	3301	3099	30	5777	5190	43	10052	9821	50	12533	11286	60	370684	351119	91	1.3001
32273	34094	59	15502	15735	49	301	374	0	812	781	0	1304	1302	15	2124	1886	24	59769	61497	67	1.3001
273380	213245	118	160470	129942	117	5429	4015	41	8753	6594	54	19268	14585	77	25031	19721	96	771149	585934	118	1.30112
177788	151707	91	70224	61966	89	2433	2053	25	4436	4118	35	9918	8912	60	9136	7993	53	341336	308065	88	1.30112
148514	133079	89	112718	103838	89	2468	2336	26	4394	4326	34	10602	9602	55	11276	10241	61	412327	391711	104	1.30112
167745	152190	91	63260	57728	89	2184	1652	24	4571	4333	35	10404	10572	50	11935	11512	56	438898	413873	92	1.30214
35377	37943	63	16136	16172	49	451	474	0	474	428	0	1018	1237	10	1831	2018	20	50167	49900	66	1.30315
58878	56780	76	19140	18625	57	573	579	0	896	933	0	1897	1911	23	3551	3439	31	96313	95249	74	1.30417
218020	170545	107	83230	64280	102	2850	2150	33	4881	4408	39	10005	7842	60	12854	10713	66	388597	318538	99	1.30519
56133	58665	73	18340	18624	51	498	607	0	921	1043	5	2323	2239	27	2924	3034	30	91101	88678	73	1.30519
161431	150738	88	98367	90144	90	3027	2752	29	4449	4189	37	10327	9445	56	15115	14025	73	393089	364837	89	1.30519
138068	123676	89	33850	29484	85	1394	1357	16	2524	2194	31	6118	5656	43	7891	7313	45	246410	228141	85	1.30621
179805	146441	93	62798	49563	93	1729	1483	23	3978	3480	37	10010	8270	55	10942	8919	55	428638	362081	95	1.30621
180885	154456	99	46328	39962	89	2063	1981	24	3702	3109	35	8292	7414	51	9921	8185	57	310575	272763	90	1.30621
41154	40637	76	17265	17636	50	355	524	0	796	541	0	1634	1654	18	2082	2420	23	64937	65849	67	1.30621
118633	113183	85	50073	48253	83	1366	1506	14	3500	2727	34	6333	5947	44	7587	7120	56	249493	237427	84	1.30722
137880	125713	88	43718	39730	84	2162	1978	25	3367	3041	34	7519	7095	47	9477	9086	48	288253	275187	83	1.30722
151016	136295	88	65513	59084	87	1988	1692	23	4207	3742	40	9225	8944	48	9543	8488	51	355173	333646	87	1.30722
168935	151614	88	67882	60229	88	3489	3051	32	5663	4525	45	13423	11587	70	16256	14011	68	583347	506407	90	1.30722
180542	146541	101	55101	44477	93	1889	1535	22	3573	2951	37	9501	8100	59	10365	8740	58	384240	333421	95	1.30824
113394	108749	83	43733	41974	80	1460	1194	16	3232	2995	35	6344	6263	41	7726	7855	46	248018	245458	80	1.30824
44190	43140	81	15779	15913	50	382	482	0	570	555	0	1192	1411	13	1542	1617	20	61471	64064	68	1.30824
116889	112270	84	52153	51144	81	1394	1339	15	3046	2860	29	6650	5995	45	7474	7488	44	242516	232577	81	1.30926
93589	92447	80	36496	36380	77	1318	1121	9	1982	2228	23	5268	5144	40	5026	4796	39	209908	206068	76	1.30926
136415	122682	92	41451	36953	84	1474	1420	15	3817	3120	34	6397	5955	45	8362	7597	52	251780	232599	85	1.30926
200169	158638	98	78454	60185	98	2207	1861	24	4232	3454	38	9452	7685	52	11595	8966	64	352744	285259	97	1.31027
29191	29412	61	11259	11612	43	361	315	0	796	542	0	1239	1193	11	1774	1896	19	48954	50373	67	1.31027
136047	119189	92	57265	48306	89	1512	1376	15	2925	2598	33	7555	6549	52	7204	6369	49	265709	234568	89	1.31231
111922	107020	83	39978	37954	81	1528	1423	16	2384	2383	26	6277	6209	42	6699	6122	46	253101	240604	84	1.31333
137065	129507	91	46643	44344	84	1391	1183	11	2941	2756	28	6742	6406	42	6220	5778	43	246095	235309	85	1.31536
172972	152663	96	60398	52926	90	2180	1879	24	3376	3194	35	7454	6953	49	10068	8721	56	301699	280902	88	1.31638
35954	35854	72	23382	23391	67	486	418	0	731	767	0	1446	1379	16	1800	1735	20	55193	57560	67	1.31638
241818	131666	250	86410	46542	186	3250	2040	24	5042	3813	34	12555	8401	88	14231	8896	98	497696	322028	228	1.31943
174079	147637	96	86055	73390	94	2520	1997	28	4865	4073	39	10420	8721	57	11487	10711	60	419298	378995	89	1.31943
44246	45277	57	16665	16134	53	387	453	0	774	696	0	1320	1374	14	2233	2383	26	69068	70158	66	1.32146
122615	113585	86	41775	38852	83	1688	1293	19	2427	2525	28	6516	6007	44	7431	6528	47	246430	232732	80	1.32248
102507	96932	81	40624	38984	81	1330	1297	14	2170	2415	21	4737	4396	41	5358	4910	40	205733	199060	82	1.3235
176376	147451	109	60226	49355	93	2062	1878	25	3253	2806	33	7935	6703	54	9117	7841	54	316120	278445	89	1.32452
47147	46650	80	14706	14532	49	466	437	0	1301	1050	5	1941	1953	23	2257	2477	27	74159	74347	66	1.32452
215238	158384	113	94844	69062	102	2113	1457	26	4467	3172	42	10320	7573	59	10281	7919	57	364800	277566	98	1.32553
131439	116097	92	59122	51522	89	1543	1430	16	3212	2600	31	6861	6442	44	6733	5358	46	232990	212652	85	1.32553
333517	220450	142	169576	120462	132	4914	3423	41	8919	6777	60	20124	14393	80	24191	18320	84	764704	596245	126	1.32553
86217	84957	78	36849	36788	77	1060	947	0	1906	1671	22	3317	3471	32	4597	4618	36	133689	126879	75	1.32655
142348	121623	89	64707	56663	89	2035	1521	22	2679	2386	32	6466	5862	46	8124	7177	49	249921	226730	86	1.32655
41214	42335	74	10813	10893	42	324	393	0	1113	801	0	1910	1768	24	1919	2254	23	65008	63730	66	1.32655
337854	191465	137	121298	66515	136	4601	3130	40	8201	5064	57	18726	11039	92	21183	12947	86	718992	421186	132	1.32655
93322	87723	88	35839	34471	80	1102	937	0	2555	2192	28	4323	4245	37	5069	4804	37	187292	185924	79	1.32757
118934	108949	93	36040	33044	82	1584	1459	15	2635	2746	30	6924	6449	42	6580	6332	42	261230	247609	83	1.32757
87475	85986	80	40637	39611	79	954	857	0	1761	1927	20	3353	3296	32	4752	4452	36	136563	137568	77	1.3296
53712	53025	86	28388	28207	74	327	405	0	788	864	0	1883	1916	23	2808	2522	30	76302	75490	69	1.33062
54792	54871	80	22254	21863	68	495	482	0	597	957	0	1903	1901	22	2221	2433	24	79256	78514	72	1.33266
179811	148250	93	64631	51608	92	1991	1650	22	3974	3447	33	9996	8336	58	10691	8624	65	391226	338992	90	1.33266
186233	165151	97	95341	86417	91	2829	2506	28	4398	3886	36	10876	9919	56	13111	11966	63	393597	366109	86	1.33266
56551	55510	80	21109	20476	60	740	854	0	1636	1790	20	3555	3272	36	4829	4771	38	171276	165244	73	1.33469
33323	33811	53	12253	12226	45	403	437	0	632	826	0	1746	1662	20	1844	2034	21	64247	66780	65	1.33571
148392	138749	88	69969	66004	86	2088	1774	25	3857	3552	36	7986	7989	46	9339	8745	52	304933	287392	86	1.33774
59912	59441	81	34391	34351	75	598	517	0	666	996	0	1999	2069	21	2598	2804	28	79970	80062	71	1.33774
259129	137969	118	99407	59944	116	3407	2019	39	5847	3333	54	13537	8619	77	18006	10696	106	529476	321099	134	1.33876
31948	34388	58	15096	15669	45	295	390	0	482	609	0	1462	1480	17	1980	2282	22	55422	57892	59	1.33876
240056	164657	107	99449	65680	108	2930	2067	31	4622	3274	47	11844	7417	71	12956	8701	67	478293	324640	105	1.33876
151980	140794	86	118829	110592	87	3228	2791	31	6009	5289	43	13243	11995	60	15493	14398	67	481701	452869	84	1.33876
140619	122672	89	64743	57280	87	1589	1303	19	2526	2406	29	6317	5293	47	7147	6425	45	234556	210714	84	1.33876
243871	184428	121	115749	88028	107	2861	2256	31	5655	4225	48	12413	9924	61	14517	11952	71	465041	376728	101	1.33978
220839	186796	98	123406	106667	96	3874	3374	35	6016	5642	42	12580	11197	62	15093	14019	66	461096	428454	92	1.33978
141384	127195	95	54814	50079	87	1948	1981	23	3431	3142	38	8803	8531	49	8547	7915	52	357006	339883	86	1.34079
192305	149692	103	74201	57976	101	2660	2146	27	4171	3604	39	10266	7851	61	11132	9772	56	408289	341434	98	1.34181
205624	179032	96	131003	114545	97	3633	3773	30	7457	6785	50	17075	15099	69	17965	17298	74	698921	615692	96	1.34385
172381	150002	92	55630	48846	88	2514	1848	29	4644	3657	39	11037	9814	57	11614	10359	58	414427	386979	88	1.34486
166050	147379	100	62316	54389	94	1766	1502	18	3711	3680	34	9394	8443	53	9577	8272	56	347897	315000	109	1.34486
231689	174051	107	81890	60969	104	2758	1907	34	5631	4532	42	12500	10104	67	13178	10248	61	478629	379883	100	1.34588
231792	165206	107	104553	74917	106	2487	1995	27	5003	3468	47	11572	8362	62	11437	8573	66	455793	326240	102	1.34588
37068	38509	62	7689	8084	38	274	310	0	587	521	0	1122	1212	12	1592	1590	22	56118	58696	63	1.34588
76416	77098	77	34655	34244	77	1139	1030	5	1345	1279	14	3197	3047	32	4411	4949	33	117954	119769	72	1.34588
134196	122290	88	46184	42290	85	1800	1650	22	3785	3632	36	8193	7981	48	8003	7002	51	323821	305851	84	1.3469
121900	108879	101	54469	49132	86	1287	1333	13	2876	2456	32	6105	5809	42	6535	5841	43	248364	233439	81	1.3469
229687	167700	114	99743	74807	109	2529	1971	26	4993	3911	42	12598	9102	68	13727	10889	68	480930	372105	106	1.34791
173952	161612	91	97349	90199	89	2822	2591	29	6247	5377	50	13851	13322	66	15805	14834	69	557042	509478	85	1.34791
120491	114425	85	34529	33664	81	1463	1367	17	3375	3177	34	6941	6727	42	8830	9033	46	282271	275296	80	1.34791
154902	139952	93	60823	56123	88	1639	1461	19	3899	3216	33	6736	6105	47	8014	7495	49	253220	236367	84	1.34791
145620	131529	97	72396	66463	85	2898	2480	28	4795	4334	42	11501	11113	58	13307	12201	62	426233	402052	81	1.34893
115571	109563	99	61467	58927	83	1679	1598	18	2379	2479	27	6840	6941	42	7416	7600	44	279446	269887	77	1.34893
227666	187774	111	103348	86896	108	3596	3292	31	7090	6549	49	17225	14936	69	19457	17026	83	707570	629685	103	1.34893
238024	165669	110	91981	62712	105	2843	1803	34	4820	3744	39	12676	9411	64	13758	9769	66	497557	364831	99	1.34995
59845	61146	73	20191	20369	53	299	510	0	1083	1128	8	2220	2268	24	2864	3267	29	87547	90768	67	1.34995
56160	53142	90	16753	16211	54	661	561	0	926	1255	12	2531	2299	28	3317	3197	33	98286	100067	65	1.35097
226039	192045	109	139166	119092	102	3930	3344	34	7241	7010	45	17651	15687	78	20480	17584	88	631500	566219	92	1.35097
56499	54317	76	20389	20168	64	514	519	0	1110	1208	11	2271	2211	25	2516	2327	31	83163	82479	67	1.35198
186443	168211	91	107753	98828	92	3168	2826	31	5387	5243	43	12968	11894	60	14118	11975	61	469220	419842	84	1.35198
112449	106075	90	67939	65308	83	1339	1548	16	2744	2788	29	6169	5861	42	6559	6280	45	218805	209029	75	1.353
120474	112981	86	51394	48716	83	1657	1678	18	3288	2869	31	7389	7543	43	8716	8072	55	263536	249395	78	1.35402
97177	86575	84	40277	36612	83	1157	944	0	2083	2015	22	4738	4322	39	5538	5142	47	183782	170134	80	1.35605
158173	144479	91	81086	71328	91	1891	1913	22	3844	3131	36	8263	7719	50	10710	10041	55	313777	305820	84	1.35605
154670	140695	105	56980	52511	88	1762	1469	22	3731	3820	33	8609	7893	52	10269	9609	52	321848	304315	86	1.35809
247961	196298	120	75539	57563	110	3446	2836	35	5567	4984	43	13497	11437	65	16778	13120	74	506927	435215	106	1.36012
210944	150698	107	80435	54097	105	2158	1664	25	3824	2717	42	8759	6865	55	9412	6819	59	349575	259637	102	1.36012
183886	165057	94	73381	64141	92	2917	2518	30	4676	3849	43	8882	8103	53	12537	10910	65	331973	303096	90	1.36114
38233	39046	59	22832	22950	63	418	429	0	650	568	0	1417	1410	16	1681	2184	20	55943	58881	65	1.36114
131044	121041	88	48946	45271	84	1920	1695	22	3479	3296	34	8191	7821	51	7944	6984	51	314610	309797	83	1.36114
175525	154789	103	76002	65730	93	2170	2010	23	3781	3729	33	10240	9068	58	12574	11263	65	372780	344348	90	1.36317
134988	118560	86	73310	63598	87	1858	1531	23	3177	3156	33	6600	5922	45	7516	6859	50	266340	231230	85	1.36419
119807	105510	85	40819	34503	84	1495	1360	16	2638	2004	25	5542	4879	46	8026	6452	53	229678	207248	83	1.36419
52882	54237	74	18882	19268	51	482	361	0	387	571	0	2212	2116	23	2827	2998	28	82821	82200	68	1.36419
117382	104284	86	41245	36853	85	1435	1254	11	2145	2310	24	5755	5044	43	6591	5982	47	213368	195403	83	1.36521
166919	146621	90	94226	83794	89	2636	2299	27	4545	3909	38	9205	8267	50	10181	9196	63	343063	289388	89	1.36521
181866	160760	95	70993	61939	92	2227	1968	25	4633	4552	37	9755	9020	52	9673	9540	54	363427	341125	87	1.36623
143545	136376	88	56741	53436	85	2094	1968	24	3565	3117	36	7691	7396	48	10260	9873	58	321652	304754	84	1.36724
209785	174418	99	102380	85048	99	3054	2631	30	5092	4174	38	10368	8917	56	13343	11584	68	387407	342264	94	1.36724
50188	49762	72	12007	12215	44	474	545	0	613	704	0	1980	2223	23	2999	3056	28	88384	91712	70	1.36724
57909	58750	74	22357	21907	58	353	461	0	1235	1046	7	2053	2224	24	2633	2447	28	87194	86091	70	1.36724
128194	121480	89	48492	46406	82	1628	1569	19	2505	2105	29	5952	5701	41	7806	7790	54	226090	214738	81	1.36724
150013	133379	95	55127	49585	87	1774	1516	23	3725	3084	37	8498	7926	52	9161	8417	54	296369	282238	82	1.36826
98671	93254	87	41003	39464	80	1010	1026	5	2372	2428	24	4758	4881	37	5530	5192	41	191436	183764	78	1.36928
77928	76427	81	24232	23957	71	1174	1018	4	2323	2067	24	4169	4171	34	4988	5187	36	176117	172055	76	1.3703
62703	61492	78	16472	16422	52	583	717	0	1186	1275	13	2340	2561	27	2825	3153	29	91494	90347	73	1.3703
124697	120356	85	64239	59640	84	1422	1266	15	2752	2393	31	6842	6500	45	7797	6906	47	258828	249554	83	1.3703
113242	109006	83	44011	43059	81	1936	1702	23	2940	3294	28	7068	6946	44	7561	7484	48	279134	271778	80	1.3703
48835	49750	73	22413	22483	58	420	390	0	369	646	0	1632	1980	20	1488	1607	20	68384	68716	67	1.37131
154339	139686	92	56275	48752	91	1877	1524	23	3099	2667	29	8136	7357	50	9512	8262	58	298284	275000	88	1.37131
206682	172602	119	85088	71456	119	2788	2407	29	5789	4497	42	10969	9430	58	13693	11652	73	408685	355837	119	1.37131
221271	190694	109	94616	80731	102	4123	3461	33	6358	5658	45	15726	14086	73	19053	16265	78	601673	548056	101	1.37131
123452	116272	96	37364	36304	81	1672	1689	21	3608	3829	31	8216	7965	48	9185	8655	57	324492	312658	84	1.37233
112607	102245	89	46812	42422	84	1215	1432	16	2866	2701	27	6643	5891	49	7589	7184	46	286168	273329	84	1.37233
136020	127240	87	41053	38970	83	1562	1294	17	3332	3222	33	7427	7138	46	8784	7977	53	263029	248601	88	1.37335
54607	53895	74	17910	17846	51	519	399	0	980	1186	9	2287	2119	25	3227	3020	31	92882	91795	72	1.37436
46844	47574	73	9046	9035	42	583	578	0	1230	959	0	2003	2180	23	2652	2661	27	84117	81145	68	1.37538
163202	147088	90	65720	59386	88	1537	1413	17	3609	3245	36	7847	7250	48	9239	8502	52	292023	274102	85	1.37538
107070	90910	87	45420	39338	85	1010	1055	6	1955	1658	22	4728	4392	38	6316	5418	47	185623	164959	83	1.37742
145417	130351	91	51143	45055	87	1633	1517	17	3177	2582	32	6209	5707	45	7550	6976	45	240335	216769	83	1.37945
99622	98527	81	42193	40534	79	1261	1129	13	2230	2049	25	5859	5964	41	6872	7055	42	221073	214180	76	1.37945
123920	115456	85	47431	43790	82	1468	1347	15	2981	3087	29	7078	6775	44	7217	6742	45	249526	238076	78	1.38047
60074	62066	75	23733	23862	57	674	636	0	1329	1315	12	2737	2773	28	3282	3678	29	93813	93476	69	1.38047
204089	153300	110	76853	58259	100	2066	1569	22	4997	3701	47	10502	8147	60	10480	7728	64	409458	323695	117	1.38047
187110	168632	95	138467	128264	91	3915	3782	32	6537	6053	44	15925	14481	69	20125	18541	80	606757	533996	88	1.38047
113169	109159	84	38429	36307	83	1199	1142	9	3085	2950	29	7241	6607	47	7544	7501	47	274385	265478	80	1.38047
153771	136998	87	50266	43949	87	2319	2127	26	3965	3658	36	10874	9628	63	11686	11239	66	455195	423084	82	1.38047
149745	140241	89	100167	93679	86	2916	2752	28	4230	3989	37	10550	10086	55	13327	12331	58	385134	363201	83	1.38047
161297	145362	94	58969	54000	90	1769	1573	20	4218	3608	35	8824	8284	54	9033	8631	51	332485	317397	86	1.38149
80284	78599	81	20911	20645	56	820	855	0	1748	1651	19	3401	3224	32	4967	5129	39	132411	132017	72	1.38149
111967	105995	87	43331	41238	81	1101	1018	3	2333	2404	27	5441	5253	40	5971	5633	40	196453	189151	75	1.3825
212088	178794	99	104964	89595	97	3360	2988	31	4934	4831	38	12915	11486	64	13998	12585	70	475990	438974	90	1.3825
76394	74668	86	28351	27737	76	629	656	0	1160	1055	15	3046	3110	30	4083	4044	37	115195	112080	72	1.38352
40800	38245	76	10610	10360	43	230	370	0	467	697	0	1864	1871	18	1354	1470	15	58346	59363	65	1.38352
155009	121430	98	65029	51019	95	1632	1372	16	2381	1824	30	5298	3962	43	8031	6270	53	214490	175133	86	1.38454
46387	45545	74	18667	18395	57	585	728	0	874	811	0	1914	1973	20	2311	1998	27	69610	69856	66	1.38555
66082	65509	76	25896	25217	74	588	701	0	1252	988	0	2302	2445	26	2465	2677	24	94005	94402	59	1.38657
41030	40546	80	19034	19077	55	266	290	0	780	918	0	1527	1473	17	1801	1724	22	60462	60659	66	1.38759
126153	117774	88	41509	39608	83	1219	983	0	2569	2595	26	5451	5045	38	6025	5407	42	206101	198128	81	1.38861
47720	46450	73	20297	19795	56	680	789	0	663	964	0	1945	1719	24	2666	2585	30	73671	73378	59	1.38861
106644	102583	87	24820	24100	80	1230	1168	13	2883	2495	28	5353	5517	38	5358	5311	40	200574	192169	79	1.39064
92251	90028	87	31074	30713	76	1598	1294	15	2483	2412	27	5305	5569	38	5940	5889	45	214142	214000	74	1.39064
288132	210135	118	189586	145582	118	6594	4941	46	10710	8502	58	24154	19275	101	31827	24619	107	957178	775627	112	1.39064
157458	132988	98	78464	69312	90	2022	1563	22	4437	3836	39	8407	7575	52	9601	8755	54	362706	335335	84	1.39166
103812	101401	83	51680	50735	81	1356	1094	10	2129	1846	23	5030	5263	38	5497	5677	38	177835	173773	79	1.39166
174738	146043	100	62569	53182	94	2615	2039	30	4130	3509	44	7747	6670	53	9579	7964	54	302913	255281	93	1.39268
199367	162985	98	73412	60603	97	2472	1973	27	5035	4275	40	11884	10443	60	12552	10574	58	474214	419332	95	1.39471
112599	103954	84	49709	46491	83	1374	1455	14	3137	3151	30	6487	6010	44	6942	6180	47	260022	251157	81	1.39471
166310	152008	94	69950	63856	91	2288	2064	24	5085	4393	39	9117	8391	52	9869	8737	54	347074	324977	88	1.39573
21536	22877	46	10838	11075	43	105	300	0	489	457	0	1184	1185	12	1375	1369	18	44354	49222	60	1.39573
94458	91231	81	46116	45549	79	918	932	0	1990	1728	25	4739	4657	38	5269	5512	41	184748	179544	75	1.39878
38272	38882	70	18369	18397	54	248	334	0	720	397	0	1448	1484	19	1790	2252	20	55690	57753	58	1.3998
360768	209386	146	164114	98514	141	4629	2804	42	9448	5609	66	19937	11799	87	24821	15692	94	762486	460162	140	1.40081
127474	122692	84	76426	73213	83	2288	2008	24	3863	3257	41	7837	7686	46	9392	9280	54	315525	297982	80	1.40081
112605	109034	84	24177	23760	63	1453	1377	16	2714	2624	28	5617	5462	40	5809	5819	45	193591	192106	77	1.40183
96757	94010	84	53886	52644	81	1063	1142	8	2025	1826	26	4885	4550	39	5776	5622	42	196789	193152	79	1.40387
42346	43060	69	14999	14968	49	488	541	0	523	801	0	1903	1829	23	2828	2584	31	88784	86805	67	1.40488
117103	110218	96	46065	43386	83	1167	1145	9	2391	2306	24	5522	5137	41	6556	6924	41	229088	220904	83	1.40488
150740	138763	90	53578	50776	85	1986	1814	21	3103	2756	32	7248	6843	45	9575	8714	58	280208	261425	85	1.40488
128102	119781	85	43579	41745	83	1782	1696	18	3891	3856	34	8353	8086	45	7919	7548	47	308924	294496	87	1.4059
223771	187199	106	170729	141171	105	3844	3498	32	7471	6521	47	16555	14462	76	19190	15884	81	616786	547156	98	1.4059
187826	160610	105	78232	68623	93	2581	2382	27	3953	3283	34	9731	8831	54	12691	11243	61	366460	332946	91	1.40692
131042	123966	93	64598	61784	83	1899	1646	21	3789	3437	35	7745	7789	44	7983	7658	51	303654	298277	83	1.40692
167493	146575	92	59992	51353	91	1992	1940	23	3746	3724	34	8729	7831	51	8935	8058	50	314112	291251	88	1.40793
140871	133881	89	50683	48660	85	1857	1547	22	3086	3493	29	7337	7339	43	9204	8726	47	295126	286308	84	1.40895
35536	34296	65	11286	11264	44	241	353	0	475	650	0	1459	1568	18	1882	2174	22	67356	69828	65	1.40895
165363	141696	97	64495	55308	90	1939	1826	22	4173	3617	37	7802	7266	49	10187	9290	56	304060	283077	86	1.41099
194604	165669	103	83920	71228	98	2695	2477	28	3921	3498	37	9034	8344	51	12334	10877	66	344672	313040	94	1.412
124818	115948	88	56599	53942	84	1914	1848	20	4053	3364	39	8676	7977	50	8554	7776	51	349744	328090	82	1.41302
25744	25224	64	10413	10452	43	321	355	0	774	657	0	1224	1385	14	1340	1342	14	49695	52980	59	1.41302
167415	139667	92	52574	42094	90	2402	2210	27	3980	3471	37	10458	8847	61	10857	9444	56	408639	368023	87	1.41302
61541	61145	74	22022	21673	57	461	451	0	1387	1090	6	2592	2205	32	2852	2885	30	95019	93192	64	1.41302
84991	82962	79	23763	23487	64	778	708	0	1744	1944	18	4108	4091	34	4416	3985	40	160074	155090	75	1.41302
132529	119156	93	55319	50570	87	1401	1386	15	3140	2602	36	6721	6050	42	8320	7384	49	252082	240188	80	1.41302
146168	135196	88	66646	62030	88	2578	2299	26	4815	4498	39	10660	10018	60	11756	10491	60	439413	414544	81	1.41404
272069	201933	112	157607	119144	111	4273	3636	35	9019	7362	52	20779	15541	89	21616	16123	86	805932	629098	103	1.41404
88838	88283	78	39030	38593	78	965	815	0	1753	1651	21	4297	4311	38	5185	5586	35	175484	176261	73	1.41404
84536	80829	79	21624	21033	72	761	822	0	1765	1495	24	3115	2949	31	4510	4584	36	121371	120796	69	1.41607
142600	123591	91	43714	37144	88	1549	1597	18	3078	3047	33	8760	7636	50	9224	7872	58	349864	331588	80	1.41607
55907	52931	79	18160	17720	53	694	582	0	948	856	0	1890	1908	24	2715	2264	29	76113	73998	68	1.41607
86651	85760	81	26789	26105	77	897	962	0	1647	1558	20	3564	3467	32	4987	4725	39	130940	128512	73	1.41709
123138	117027	85	74172	70021	84	2132	1908	23	3033	2582	35	6468	6485	42	8706	8475	52	243821	232402	77	1.41811
203509	163461	100	146889	121873	100	3542	2928	33	7376	5881	47	14477	11934	63	15824	13302	77	564644	469482	92	1.41811
25732	26620	52	17902	18623	48	437	324	0	402	690	0	1291	1321	11	2038	1350	36	43367	44065	61	1.41811
282340	230430	119	178411	148161	116	5813	4993	39	10847	8648	59	24912	20381	94	32564	25961	105	936118	761290	110	1.41913
60685	62368	73	25868	26516	62	614	678	0	1365	1250	12	2580	2840	28	3083	3202	30	91597	98428	64	1.41913
184729	147553	98	58171	46671	94	2310	1857	26	4712	3875	41	10707	8729	62	11408	9760	56	391129	336340	90	1.41913
82056	80840	79	17927	18001	49	968	968	0	1975	1871	23	3678	3764	33	4671	4907	37	148070	145177	68	1.41913
227912	183227	98	219497	191854	100	4532	3965	35	7738	6842	48	17093	13663	76	21117	17550	80	658538	545633	93	1.41913
151896	138308	93	57256	53805	89	1978	1807	23	4461	4138	36	8529	7864	49	9695	8747	54	305815	284241	86	1.42116
197891	157015	111	73732	58769	101	2457	2190	27	4120	3170	40	8748	7551	51	11723	9600	56	363418	309632	93	1.42116
138301	123179	88	54106	47598	86	1722	1252	21	2898	2604	35	7143	6790	44	8393	7376	52	260821	240735	80	1.42116
54933	51782	83	18711	18387	57	456	388	0	834	1128	7	1989	1974	24	2433	2332	29	71236	71073	69	1.42218
104390	98385	86	45143	41701	82	1282	1337	13	2501	2095	29	5650	5261	41	6890	6977	47	233976	224607	81	1.42421
61106	61568	77	28548	28498	74	646	766	0	1023	784	0	2568	2470	26	2996	2977	30	100094	101713	69	1.42421
124616	118818	86	59215	56446	84	1914	1827	21	3698	3417	34	7966	7436	52	8712	8384	45	272803	267405	82	1.42421
82645	79935	80	20930	20283	62	1049	915	0	1820	1911	21	4721	4568	37	5975	5629	42	172847	166939	76	1.42523
231272	193776	100	94548	81157	98	3362	3070	28	4848	4644	41	11995	10806	56	14112	12681	62	477556	441285	94	1.42625
69923	67652	81	29798	29740	75	697	817	0	1300	1066	12	2608	2675	27	2666	2941	29	111786	110250	73	1.42726
62402	62389	78	20785	21046	57	773	816	0	1748	1657	18	2718	2935	27	3218	2822	34	92056	89936	69	1.42726
60873	59984	77	13155	13265	46	412	435	0	1390	1460	16	2279	2181	24	2836	3091	27	87673	84643	70	1.42726
32316	31887	65	23726	23903	65	261	338	0	661	678	0	1121	1165	11	1805	2110	21	47860	49308	64	1.42828
266628	191726	117	122622	88386	114	3789	2674	36	6434	4730	49	14815	11118	72	19736	13882	80	579529	426474	112	1.43032
67908	68435	77	35410	35813	76	686	438	0	1416	1398	17	2826	2828	30	3598	3506	36	106900	105469	70	1.43032
133272	128062	85	33215	32293	78	1829	1680	19	2933	2612	33	7004	6857	44	7555	7431	42	253718	235810	83	1.43032
41556	42095	72	18150	18331	54	326	355	0	453	677	0	1468	1525	19	1968	1532	21	55134	55759	61	1.43133
217141	166966	108	115788	92702	105	3840	3166	33	8129	6438	54	15675	12971	68	18823	15422	70	582143	490631	101	1.43133
37031	36780	72	10744	11107	42	350	322	0	1204	834	0	1415	1419	16	1652	1733	24	52845	54987	63	1.43133
64795	64768	77	25961	25430	75	403	454	0	1772	1386	14	2641	2704	27	2478	2499	27	117232	118996	72	1.43235
111238	105970	89	35558	33576	80	1454	1365	18	2985	2673	30	5450	5453	38	6812	6707	44	214956	212470	81	1.43337
228617	138487	212	98871	62391	194	2742	1744	24	4155	3305	34	10696	7029	79	14022	8309	107	436590	278720	221	1.43438
75289	73767	81	18617	18560	51	955	998	0	1697	1451	14	3549	3795	32	4194	3837	38	126724	123362	77	1.43438
68544	68631	76	22775	22957	61	652	687	0	1114	1159	10	2856	2907	29	3469	3803	32	117561	118675	73	1.43438
72028	70289	81	36259	35524	76	951	1062	6	1649	1787	19	2780	2676	29	3820	3881	34	114807	107858	73	1.43438
146485	130985	92	58877	53800	86	1998	1847	23	4246	3402	41	9788	8675	60	9918	8550	64	377251	357771	86	1.4354
46386	47683	59	11786	12061	44	766	797	0	1585	1268	14	1998	1904	24	2665	2669	26	87420	89734	69	1.4354
172367	147745	91	114425	101625	91	4136	3405	36	7241	6548	45	14874	13864	69	18407	16025	76	556057	521625	88	1.4354
66034	63612	88	25993	25589	76	856	765	0	699	729	0	2564	2477	30	2757	2925	29	100494	100265	73	1.43642
60211	56418	77	10850	10739	44	395	449	0	840	1059	5	2332	2559	26	2812	2653	29	87273	90268	73	1.43744
46436	46912	74	8395	8341	41	430	398	0	1141	1129	12	1540	1864	19	2186	1963	26	71416	69275	70	1.43744
91088	87644	79	33356	32769	78	627	600	0	2333	2460	26	4318	4447	35	4291	4181	39	161009	160092	78	1.43744
60576	60291	77	19927	19661	60	665	550	0	1018	1210	11	2335	2450	27	2776	3047	28	95936	93912	74	1.43845
42187	41854	74	17535	17610	54	595	573	0	713	840	0	1569	1564	17	2087	1944	24	57758	56691	64	1.43947
104849	101253	81	50047	48543	81	1088	1227	11	2349	1977	25	4966	4491	40	5655	5892	41	188225	177580	80	1.44049
68251	69426	76	28203	27797	75	634	644	0	1100	1158	8	2255	2362	25	3250	3490	30	100897	98416	74	1.44049
38455	41019	55	15177	15365	46	407	372	0	949	807	0	2098	1996	25	2156	2053	24	63711	63615	64	1.44151
88501	84108	81	26804	23973	82	808	839	0	1911	1671	19	3702	3415	34	5510	4842	38	157191	147375	79	1.44252
46204	46222	72	17724	17802	51	449	326	0	965	764	0	1595	1555	18	2620	2343	30	66650	66948	67	1.44252
158012	136883	89	57716	49415	88	2103	1951	23	3775	3076	37	8457	7238	52	9165	8134	53	325655	310179	84	1.44659
49967	50822	67	22640	22981	60	709	633	0	1295	1079	8	1924	1868	22	2781	3005	28	78680	75392	65	1.44659
192333	147441	98	73386	57298	97	2430	1677	29	4371	3456	42	7744	6175	52	10012	7437	58	307449	247928	92	1.44659
134806	123467	87	46085	42793	85	1741	1508	20	2794	2833	32	6604	6102	44	7004	6248	43	240655	233657	80	1.44761
133365	123254	86	77836	72203	87	1804	1703	21	2663	2448	28	6754	6379	42	8720	7907	54	256148	243675	82	1.44964
147814	122409	95	60886	50336	91	1457	1214	14	2940	2398	32	7552	6521	51	7412	6306	50	285100	249495	87	1.45066
125187	116390	92	59699	57145	84	2280	2087	23	3796	3881	35	9792	9167	54	10503	9965	54	387851	360959	82	1.45168
106032	101504	89	30425	30002	79	1811	1892	18	3088	2968	31	7443	7149	46	6951	6460	46	267430	260631	79	1.45168
88588	85386	80	32764	31580	78	1166	1023	5	1807	1867	21	3861	4112	32	4993	4909	34	157680	152146	72	1.45168
50159	49416	81	18142	17996	55	508	367	0	674	581	0	1905	1957	21	1819	1692	22	72706	70944	63	1.4527
168032	151004	94	58507	50835	91	1686	1618	20	4809	4179	38	9306	8387	53	9495	8391	49	350824	330296	87	1.4527
34638	35436	69	8855	8975	41	163	374	0	810	622	0	1642	1582	20	1667	1716	19	66553	67903	67	1.45575
37919	39719	68	17972	17915	58	444	478	0	627	919	0	1807	1854	21	2038	2017	21	58346	58846	66	1.45575
56145	56203	77	21401	21055	59	835	777	0	912	739	0	2409	2420	25	2978	2620	31	89852	89336	71	1.45677
186403	144014	99	78415	60664	97	2408	1692	25	4636	3311	43	9987	7472	63	10414	8379	57	406088	320268	97	1.45677
150667	137669	93	65233	57742	90	1722	1624	20	4350	3715	37	8901	8403	48	8795	8165	58	354718	339098	88	1.45778
30533	30654	57	13801	13901	47	469	470	0	414	367	0	1373	1249	14	1780	1663	20	53320	53733	83	1.45778
109614	107464	81	56691	54949	81	1759	1885	20	3464	3191	34	6859	6898	44	8052	7436	53	262974	253091	82	1.45778
50246	50256	75	7793	7619	40	393	415	0	1165	1075	7	1652	1689	21	1703	1537	22	68550	67142	62	1.46083
62613	62637	78	22698	22636	62	737	872	0	1463	1557	17	2564	2322	31	3662	3620	38	108587	106000	73	1.4649
137847	129800	89	42892	40882	85	1417	1345	17	2691	2769	28	6583	6282	45	6437	6206	43	240145	228662	86	1.46592
55800	55687	88	25693	25736	73	265	412	0	1388	1407	17	2169	2212	25	3031	2898	32	82908	83399	73	1.46592
137551	126145	90	64580	59868	85	1546	1394	17	3430	3200	31	7230	6449	47	7464	6961	46	290986	278657	84	1.46694
46247	45726	74	9750	9880	41	631	545	0	1123	969	0	2065	1980	23	2574	2490	29	87152	86722	73	1.46796
175535	151696	100	83775	73235	92	2118	1885	22	4397	3722	36	8785	7782	54	9940	9078	60	332812	303911	109	1.46796
142901	134047	85	51704	47313	83	2437	2341	27	3186	2766	36	6928	6327	45	9063	8243	53	266654	253378	83	1.46796
170090	138975	93	72307	60519	92	1879	1315	21	4206	3488	43	9528	8369	55	9805	8058	58	371474	330232	89	1.46796
42536	41176	71	9222	9163	41	414	431	0	653	587	0	1377	1472	17	2410	2796	25	64501	64838	71	1.46897
300236	169515	250	113332	59048	235	3983	2732	28	6850	4533	51	14118	9085	100	16979	10756	114	540688	330477	241	1.46999
359210	229273	128	235095	166132	128	6345	4548	45	11881	7554	70	24612	17044	85	29460	20229	110	932676	655270	124	1.46999
224637	193956	98	119201	106458	97	3387	2694	34	6410	5036	50	12029	10155	60	15224	12837	70	454942	385971	95	1.46999
106781	110214	79	36292	36560	73	1212	1054	6	2538	2646	25	5997	5912	44	5355	5294	38	193403	188645	83	1.47101
59415	59473	75	20088	20416	52	664	556	0	1366	1228	15	2298	2046	28	2521	2506	26	95761	97200	72	1.47101
138608	121656	92	71979	64678	88	1543	1502	20	2707	2419	31	7609	7005	47	8369	7660	51	269123	242318	88	1.47101
112791	106752	84	44293	42331	81	1261	1184	13	2422	2346	23	5743	5167	44	5742	5251	41	208985	201948	82	1.47101
130059	118736	101	54132	49737	84	1916	1864	22	3562	3706	34	7854	7743	49	8696	8307	52	321557	303449	85	1.47202
143047	123624	94	63324	55764	90	1990	2043	21	2827	2133	29	5833	4889	46	7227	6469	49	237928	213980	92	1.47508
96197	93693	80	29165	28314	79	1170	1083	10	2578	2607	28	5376	5375	43	6304	5899	45	227025	220784	81	1.47508
153693	131074	96	65300	55144	95	1833	1702	22	3683	3466	34	8078	6872	51	7660	6730	54	296991	266852	91	1.47609
108181	104228	83	53620	51581	81	1295	1014	5	2303	2360	29	6073	6038	44	6885	6418	43	246607	239005	77	1.47609
185243	156865	100	68221	56883	94	1960	1881	21	3993	3238	41	8574	7318	53	10520	9109	62	352744	305579	111	1.47609
175692	152229	110	99223	87524	110	2346	1874	25	4294	3608	39	10088	8688	59	11318	9467	68	395710	333622	110	1.47609
104400	100772	82	21124	20895	56	1167	1053	7	2864	2551	27	5491	5762	41	6639	7019	45	223725	219153	76	1.47609
126311	117385	89	40864	37096	83	1848	1643	19	3299	2803	35	6596	6154	44	7895	7836	47	253181	247606	78	1.47711
159092	131428	91	67267	54677	92	1913	1677	25	3682	2852	45	7242	6226	49	7937	6596	49	268932	232236	87	1.47711
160120	139834	93	49970	41866	89	1908	1796	21	2973	2718	34	7541	6769	48	8559	7511	50	303160	274165	85	1.47813
47580	48448	72	21514	21554	62	325	477	0	754	899	0	1442	1484	15	2360	2432	26	63525	62052	66	1.47813
135264	126829	86	70862	65852	86	2604	2210	27	3938	4084	35	9066	8287	53	9374	8869	54	350631	322843	80	1.47915
62561	62599	75	20410	20450	55	680	872	0	1114	1322	12	2402	2260	28	2456	2815	28	101610	98208	67	1.47915
133336	125155	89	61877	57590	85	1736	1598	22	3462	2864	34	7512	7074	50	9311	8984	50	284749	261190	81	1.4822
198456	151975	105	72025	55048	96	2301	1813	26	4827	3503	44	10087	8356	56	11259	8454	63	408606	333668	91	1.48321
50880	51385	67	28971	29029	74	280	428	0	1452	1061	8	2008	2074	21	2311	2318	25	75290	72867	65	1.48321
150602	134462	102	62537	54554	91	1821	1669	19	3066	2973	35	7111	6484	47	8884	8036	55	267057	253310	86	1.48423
51196	50374	81	20485	20328	64	343	410	0	1100	984	0	1553	1596	18	2420	2271	28	66269	65349	67	1.48627
51084	50494	75	11949	11900	45	344	391	0	903	981	0	1665	1812	19	2535	2498	28	74233	70826	70	1.4883
212518	160382	105	83326	61645	98	2642	2168	28	5355	4340	43	12322	9195	60	11647	8704	66	471334	369807	100	1.4883
38322	37508	74	16263	16345	48	407	482	0	687	759	0	1480	1492	20	1462	1619	18	57148	57061	66	1.48932
57431	55555	88	25442	25316	74	610	556	0	964	698	0	1731	1825	22	2884	2992	29	73162	72801	72	1.49034
235181	157791	112	97667	64621	111	3032	2023	34	5464	3788	48	12318	8200	63	13373	9091	62	482671	326762	110	1.49034
170975	130831	100	63362	48166	98	1820	1440	19	4553	3266	38	9111	7394	54	9211	6795	60	344244	281562	96	1.49034
111285	105316	95	49771	48010	81	1308	1350	17	3307	3318	34	7324	7094	48	8026	7744	48	282186	278462	82	1.49135
36983	35993	74	12348	12496	45	409	482	0	171	425	0	1351	1500	15	1724	1953	22	53371	51570	66	1.49135
32567	31643	68	8830	8910	40	349	264	0	503	774	0	1215	1306	14	1563	1463	19	53944	55305	65	1.49237
30532	30919	71	13423	13601	46	377	420	0	801	621	0	1463	1306	16	1814	1545	24	64784	63240	67	1.49237
108738	102528	85	36262	34278	83	1996	1736	22	2495	2689	28	6865	6815	44	8229	8107	48	292879	281928	81	1.49237
75601	72314	95	30213	29102	78	968	881	0	1063	1480	14	2880	2923	28	4338	3957	33	111643	110577	74	1.49339
31949	31430	62	11640	11861	43	363	222	0	582	458	0	819	1127	8	1314	1488	15	44112	44122	65	1.4944
191893	161965	96	77194	64675	95	2452	2127	27	4234	3708	36	9135	7625	61	12084	10335	67	348645	310418	98	1.49644
165630	134643	97	63526	50246	91	2115	1675	23	3955	3362	38	9243	7814	58	9712	7723	56	364856	313898	91	1.49644
187071	151294	95	60585	47781	94	2396	1721	28	4025	3050	38	8795	6893	58	9706	8331	55	328451	274012	90	1.49644
30316	31565	62	11904	12255	44	268	319	0	611	729	0	905	1036	5	1461	2036	18	49624	50725	65	1.49644
141614	119977	92	56397	47384	89	1768	1560	20	2772	2412	29	6645	5642	51	8864	7351	56	235261	207520	86	1.49746
63878	62671	76	12298	12007	46	982	831	0	1654	1853	18	3938	3676	36	5771	5577	41	187499	182181	76	1.49847
41273	41353	70	16907	16999	52	286	333	0	323	456	0	1275	1329	13	1661	1686	23	51409	52774	64	1.49847
172274	159152	88	79696	71564	87	2057	1948	24	4050	3952	34	10359	9817	55	10873	10076	62	428711	396879	89	1.49949
202462	171039	113	86191	71356	113	2730	2303	27	4984	4222	45	10519	8362	63	12381	9832	69	403424	329027	113	1.49949
147169	126695	89	56079	47920	87	1886	1442	22	3533	3044	36	6800	6017	45	7501	5949	50	265724	233271	85	1.49949
58068	56217	91	21680	21496	66	559	542	0	750	715	0	2160	2189	24	2864	3283	28	80182	78882	70	1.50051
215190	170437	106	84889	65111	102	3296	2540	33	5377	4972	39	12028	10270	64	13694	11048	63	436589	379837	98	1.50051
39267	37196	79	24589	24601	71	423	493	0	820	544	0	1393	1270	14	1635	1580	20	53079	53743	69	1.50153
123484	113700	86	50685	47462	84	1561	1387	15	2845	2402	39	5396	5219	39	7276	6666	46	217731	206341	85	1.50153
174714	138822	96	79697	65031	93	1927	1645	23	3706	2561	39	7634	5687	52	8609	6529	58	286742	241125	95	1.50254
120835	114206	87	87380	84526	85	1922	1987	22	3009	2628	31	7021	6806	45	7892	7642	49	257756	245900	83	1.50356
65093	62985	83	20097	19770	60	664	622	0	1591	1285	11	2406	2540	26	3127	2958	32	99569	96117	72	1.50458
136560	118153	90	54434	46193	90	1525	1198	13	3495	2555	42	5728	4858	42	8344	6994	52	251969	218077	88	1.50458
40291	37224	82	13441	13377	48	428	411	0	360	727	0	936	1104	7	1736	1818	20	51806	54989	61	1.5056
242754	175869	108	104557	76631	103	3471	2575	36	5552	4385	47	12780	9619	69	13672	9875	65	472433	354318	102	1.50661
54988	55015	73	18391	18430	55	654	625	0	997	1099	9	2553	2612	28	2949	2665	31	89569	87115	70	1.50661
169564	141974	94	67376	56889	92	1679	1346	18	4325	3696	37	10277	9158	52	10403	9700	56	380168	343323	91	1.50661
189911	170126	93	78144	69564	91	2587	2564	26	4802	4796	37	10956	10010	58	13357	12621	62	400258	373356	86	1.50661
120719	115193	87	37925	36162	82	2070	1820	24	5286	4355	47	8357	7722	52	5216	4720	39	264018	248186	82	1.50763
39831	40009	59	8887	8788	41	556	486	0	689	963	0	1883	2083	23	2160	2233	26	72273	71685	66	1.50966
55512	57725	73	21656	21307	62	351	338	0	978	1197	10	1800	1765	20	2307	2406	24	83000	80413	67	1.51068
33639	33623	71	15411	15339	49	178	217	0	555	551	0	1285	1389	14	1658	1594	17	46847	48559	59	1.51068
116079	110854	86	31648	30711	79	1242	1230	12	2832	2675	27	5111	4837	39	6688	6662	44	204340	196979	77	1.5117
225939	170467	121	91835	69238	103	3187	2361	32	5675	4157	47	13572	10738	66	14970	11257	74	524973	433847	96	1.51272
194092	163228	98	74682	61644	93	2183	1805	27	4963	4638	41	11353	10024	59	11951	9947	66	440332	396930	86	1.51272
225945	176818	126	86104	67180	110	2562	1861	29	4680	4226	39	11404	8848	62	14028	11737	70	437897	369774	103	1.51373
46203	43284	80	20646	19808	62	616	566	0	1055	1047	4	1283	1272	15	1976	2024	21	60244	59429	66	1.51475
146985	136827	92	52474	49843	85	2518	2200	27	3740	3580	33	8765	8022	52	11896	11161	62	359334	341679	85	1.51475
132785	125719	85	58197	55579	83	1667	1475	19	3541	3105	31	7150	6878	47	7754	7474	47	288283	278748	77	1.51577
133816	125253	86	47041	44493	84	1601	1633	19	2599	2953	29	7039	6915	45	6321	5966	45	266385	257963	78	1.51577
61056	60921	76	18377	18405	54	416	572	0	1309	1131	11	2007	2212	22	2293	2523	25	86598	87662	67	1.51577
211706	165059	100	85225	65823	100	3088	2452	32	5782	4710	46	13315	10754	68	19054	15614	87	585942	496151	96	1.51679
243313	172732	116	120190	82816	109	3795	3036	35	6915	4945	49	15348	11474	70	18955	14542	86	565921	429550	106	1.5178
139247	131198	88	55082	51718	84	1590	1431	19	2956	2982	30	6093	5813	40	7254	7200	50	232442	216104	82	1.51882
178506	142590	103	56100	44603	97	1727	1303	23	3695	3002	34	8142	6798	49	10230	7838	58	321952	274761	96	1.51984
108886	98071	100	19485	16264	100	1423	1268	13	2018	1898	21	5373	4812	39	6414	5912	43	206094	180206	100	1.51984
134125	125905	85	44649	42347	83	1747	1730	18	3514	3886	31	7700	7577	47	9527	9347	55	289339	273244	82	1.51984
93524	92725	79	33806	33144	77	1324	1195	10	1975	1843	24	3992	3934	32	4989	4968	39	153895	149426	77	1.51984
164432	151640	97	65966	61912	88	2668	2491	27	5242	5041	43	11345	11640	54	11953	11009	56	435576	420376	87	1.51984
54005	52864	77	25614	25359	73	429	352	0	1001	998	0	1487	1400	19	2114	2118	24	71501	70379	67	1.52085
69810	69445	75	27335	26550	75	915	869	0	1661	1677	20	3362	3034	33	4548	4529	36	125368	124410	75	1.52391
130264	118414	98	47695	42079	88	1185	1298	13	3122	2500	30	6608	5831	45	6556	5933	48	248919	235723	88	1.52594
250417	182463	108	161517	131036	106	7002	5655	43	11863	10194	60	23742	19943	88	29001	24582	95	903602	772730	104	1.52594
139980	129605	86	80664	74717	87	2435	2304	24	3594	3289	37	8542	7652	53	10451	9793	56	306264	284385	87	1.52798
238026	168229	105	109358	77343	105	2932	1681	32	6128	4339	49	12748	9156	61	12485	8569	67	472525	347096	105	1.52798
142142	129980	89	55593	50736	86	2063	2020	23	3356	3089	34	7638	7365	49	8791	8064	46	283017	266387	86	1.52899
45335	47531	59	17119	17401	50	841	989	0	1099	1088	9	2301	2520	26	3293	3060	32	88869	88805	69	1.52899
48063	45885	78	12817	12882	46	486	491	0	925	821	0	1773	1660	21	2482	2479	28	78816	80487	63	1.53001
58320	57589	76	20463	19944	59	767	584	0	1138	1531	14	2495	2329	27	3174	3237	31	99033	95827	73	1.53103
28274	27446	77	12281	12260	45	194	236	0	374	710	0	1153	1425	15	1478	1462	20	48590	48785	63	1.53103
70252	69909	83	29577	29160	76	564	603	0	1656	1676	20	3784	3483	35	4538	4652	36	121310	120866	76	1.53103
201392	167685	113	156407	132069	105	3945	3125	35	9138	7000	67	17902	14319	74	22850	19129	83	705470	577767	107	1.53204
60286	57940	76	17219	16983	51	710	927	0	1397	1387	16	2847	2728	28	3073	3073	30	103282	102325	73	1.53306
60171	57820	81	19033	19259	53	647	735	0	570	689	0	2094	2141	25	3139	2813	31	90153	89279	74	1.53306
32799	33855	70	15128	15240	49	393	492	0	355	710	0	1043	1224	11	1663	1818	19	48979	49809	69	1.53408
157362	147481	97	115512	109423	88	2045	2024	22	4105	3580	35	9117	8491	51	9431	8279	51	351477	327375	90	1.5351
184944	163827	95	79911	71624	93	2768	2205	29	4832	4379	40	9386	8190	54	12757	12097	62	374041	353707	92	1.53611
32032	32649	60	15864	16052	52	308	278	0	995	774	0	1931	1926	21	2102	2092	26	67016	64236	63	1.53611
31243	31268	67	13744	13935	48	420	328	0	646	593	0	1186	1137	10	1791	1775	21	51724	52021	65	1.53713
213577	179455	99	100812	85328	97	3279	2751	31	6254	4972	47	12291	10685	58	13503	11354	67	436761	358906	98	1.53713
198840	168464	95	61803	52393	93	2516	2063	29	4253	3513	41	9091	8045	51	11679	10194	56	327992	286541	104	1.53713
128685	121870	85	52356	49553	81	1972	1884	22	3452	2966	32	7529	6855	49	9911	8929	55	311950	301997	81	1.53815
35716	32701	84	14790	13647	62	238	448	0	836	790	0	1709	1716	19	2107	1573	22	67476	55695	85	1.53815
106575	102008	84	46366	43799	83	1638	1306	21	2727	2821	28	6477	6067	44	6118	6045	42	224921	216439	83	1.53815
138900	131201	86	98828	94210	86	1633	1524	17	3598	3532	37	7384	7091	46	8195	8285	49	277153	260697	83	1.53815
293369	212165	118	154240	112805	115	4818	3748	40	8031	6120	59	16866	13121	77	21558	16159	82	656520	480309	114	1.53815
195923	170890	101	81024	72675	93	3022	2807	29	5349	5281	41	11813	10510	60	14432	13529	68	418523	387281	91	1.53815
130904	121379	85	51960	48422	83	1576	1426	17	2824	2858	28	6813	6105	46	7693	7679	47	252496	239804	82	1.53917
38532	37953	71	14265	13989	49	466	389	0	584	494	0	1245	1244	12	1906	1853	21	54985	54947	66	1.53917
48253	47617	76	16161	15978	50	327	381	0	1061	898	0	1827	1913	21	2150	2265	24	70847	72609	71	1.53917
185058	92643	141	70052	35510	131	1948	955	0	3372	1923	41	8413	4207	80	10626	6037	85	301985	150380	129	1.54018
205421	162798	100	79046	62714	96	2436	1927	27	4766	3918	42	11095	8789	63	10936	8940	66	396864	341782	94	1.5412
156420	137257	92	54572	47495	87	1716	1561	21	4242	3600	41	8940	8335	52	9592	8886	55	352256	329781	85	1.5412
152102	131391	93	60434	51846	90	1709	1451	20	3373	2786	36	7188	6144	49	7476	6605	47	277251	248786	86	1.54425
63784	63373	76	23546	23317	73	1011	1023	4	1018	878	0	2433	2294	26	3376	3429	31	86482	84824	65	1.54425
111111	107250	86	70764	68783	83	1641	1388	20	2790	2975	28	5096	4970	39	7504	7015	50	205419	197418	76	1.54527
25843	25849	68	10434	10664	42	80	220	0	523	768	0	1084	1113	10	1142	956	0	38248	38061	58	1.54527
99700	96027	84	40050	38364	80	1223	946	0	2135	2328	26	4937	4853	39	4776	4272	38	193129	184264	76	1.54629
120016	109056	87	49891	45282	85	1551	1712	17	3077	2939	28	6781	6334	46	7315	7192	46	282916	265752	82	1.5473
107375	104745	81	61567	60185	80	1345	1284	16	2392	2184	28	5735	5973	41	7263	6969	44	217769	211907	76	1.5473
116615	113713	84	38515	37104	80	1646	1758	18	2929	2706	33	7775	6859	52	6976	6918	51	304943	292166	80	1.5473
90515	88825	81	43947	42566	79	1017	882	0	1709	1565	19	4102	3903	35	4755	4641	39	159056	150774	75	1.54832
56160	54828	76	17227	17050	52	584	619	0	874	976	0	1920	2021	22	2431	2450	29	83456	80461	70	1.54832
158072	133686	107	54589	46730	90	1685	1477	19	3371	2836	32	7361	6838	45	9279	8240	54	278310	250398	90	1.55137
35529	36456	60	8252	8211	39	331	271	0	743	413	0	1524	1681	19	1897	1972	21	61391	60728	70	1.55239
113163	110033	85	33143	32093	80	1326	1406	14	2339	2034	28	5535	5252	41	6467	6238	49	225640	219618	81	1.55239
254644	204933	110	122003	99272	108	3993	3304	35	6863	6196	51	14493	12298	67	17658	14932	67	516267	458209	103	1.55544
207313	166226	96	76541	59667	96	2328	1740	25	5035	4195	43	10585	9038	59	11336	8726	68	398536	333245	93	1.55544
107678	103978	95	28855	27871	80	1639	1490	17	2901	2845	29	6225	6061	43	6965	6786	45	233428	226110	81	1.55849
63405	63180	76	40953	40037	77	698	723	0	955	867	0	2658	2485	29	3167	3254	31	94580	95259	70	1.55849
43382	43991	75	8271	8220	40	433	563	0	403	465	0	1652	1738	18	2241	2314	23	70935	71606	68	1.55951
169719	142962	95	57600	48943	92	2213	1727	24	3673	3247	40	8012	7035	52	10026	8931	60	304966	266169	92	1.56053
223249	186114	99	97941	81138	100	3861	3501	33	6151	5615	50	14242	12422	64	18357	16119	74	566486	506197	101	1.56358
219514	172224	102	86281	65996	99	2941	2316	32	5782	4790	43	11829	10004	64	13090	10145	68	434744	359723	100	1.56358
123510	118492	89	49120	46648	83	1618	1717	19	3172	2665	34	7004	6551	44	7786	7388	52	272385	249639	100	1.56358
114962	107924	95	75398	73047	83	2004	1813	22	3620	3021	35	7532	7056	46	6907	5972	46	284806	265493	86	1.5646
38254	37565	74	15414	14826	55	211	350	0	554	489	0	1465	1324	18	1799	1595	20	63856	58013	86	1.56562
29375	28678	70	11292	11404	45	383	407	0	481	565	0	875	1047	4	1304	1301	15	45362	43739	66	1.56663
97133	90906	90	29318	27418	80	1007	986	0	2038	2021	21	4328	4137	36	5863	5369	44	161600	158398	77	1.56867
19506	21030	46	8805	9689	38	-51	136	0	344	471	0	1037	918	0	958	861	0	41871	44284	57	1.56968
161483	143469	93	63139	56553	88	1992	1828	24	4013	3527	40	9243	8501	53	10658	9015	68	385480	360909	85	1.56968
142028	131439	87	61752	55559	88	2009	1889	21	4334	3702	40	9256	8526	53	9939	9654	53	391502	351590	88	1.5707
50243	46708	89	15665	15566	48	306	411	0	971	940	0	1560	1576	19	2601	2714	27	72541	76630	70	1.5707
71662	70362	78	21941	21359	69	739	693	0	1593	1248	14	2899	2906	29	4184	4129	37	115385	116193	71	1.5707
72621	70097	92	26212	25657	76	815	830	0	1119	1117	8	2708	2550	29	3775	3952	33	116658	114553	72	1.5707
126190	119886	87	42328	39323	84	1654	1479	19	2725	2898	29	7115	6942	42	8381	7887	47	285018	275374	82	1.57172
46778	44416	78	8369	8165	41	547	495	0	934	711	0	1992	1732	24	2613	2360	29	72697	72074	66	1.57172
42986	41695	73	15738	15339	50	500	357	0	918	936	0	1790	1847	22	2244	2321	27	67448	65639	63	1.57172
225181	157555	126	88218	60562	110	2457	1593	32	5687	4427	51	11117	8589	62	12644	10260	62	431831	330856	126	1.57172
55680	56949	77	26813	26700	74	594	656	0	1240	1016	3	2333	2257	26	2276	2470	26	88706	90442	67	1.57274
37108	38256	56	14090	14235	46	395	389	0	925	966	0	1403	1589	16	2164	2439	22	62251	65182	65	1.57274
90840	88788	84	26613	25995	78	906	1064	6	1369	1608	18	3786	3566	36	5020	4787	40	150114	141969	76	1.57274
121659	116583	92	45217	43492	82	1497	1465	14	2821	2642	29	6017	5911	45	7360	6856	46	225726	217855	78	1.57274
26483	24733	79	11220	11174	44	303	336	0	407	861	0	1000	935	0	1174	1456	15	39263	43283	50	1.57375
44745	42831	77	15462	15183	51	521	502	0	445	551	0	1605	1808	20	2341	2181	26	73394	75497	65	1.57375
122781	114546	92	26574	23958	81	1529	1567	16	2864	2737	34	6805	6413	47	7936	7260	48	254408	248051	78	1.57579
[truncated: 7,615 more rows]
