# Supplementary material for: Phenotypic heterogeneity follows a growth-viability tradeoff in response to amino acid identity
Source: Nat Commun. 2024 Aug 2;15:6515. doi: 10.1038/s41467-024-50602-8 (PMC11297284; doi:10.1038/s41467-024-50602-8)
Supplement: Supplementary file 6 — Source Data [file 41467_2024_50602_MOESM6_ESM.zip › source_data/fig6cde/240423/240423_1645_yATP_D7_ASN.csv]

FSC-A	FSC-H	FSC-W	SSC-A	SSC-H	SSC-W	BL1-A	BL1-H	BL1-W	VL1-A	VL1-H	VL1-W	VL2-A	VL2-H	VL2-W	VL3-A	VL3-H	VL3-W	YL2-A	YL2-H	YL2-W	Time
55799	53180	75	28472	27918	76	1628	1726	18	1688	1800	19	3568	3340	34	5294	5224	43	115777	115062	74	0.00338868
71180	68864	81	30143	29559	75	1002	1116	7	986	1507	16	3436	3222	31	5047	4828	38	115324	114847	73	0.00451824
60668	59101	77	31088	30650	76	1126	1250	12	1784	1566	21	3298	3241	32	4871	4600	37	114278	115542	60	0.00451824
199605	158770	97	108299	85008	98	3802	2909	36	5894	4172	47	11428	9405	58	17036	13699	78	408904	340571	97	0.00451824
101595	97492	80	33688	31488	80	1954	1841	22	3109	3073	31	6746	6253	45	9366	8442	50	269677	258622	87	0.0056478
61990	58450	80	18053	17063	53	1497	1447	15	1036	1258	11	3469	3456	32	4354	4089	39	97592	93618	74	0.0056478
16725	16944	51	10298	10388	43	220	275	0	718	617	0	1147	1186	13	2073	2165	24	48822	52770	52	0.00903649
167096	141578	94	84768	72514	91	3688	3211	33	4293	3722	38	8862	7737	52	11993	9926	62	288217	239141	94	0.010166
75263	72428	77	40094	39219	79	2515	2512	26	2654	2504	29	6412	5854	44	8141	7776	47	182636	172171	81	0.0124252
227625	183966	101	99791	80796	97	3872	3113	35	6954	5202	53	15309	12364	67	23861	19088	94	653764	505617	103	0.0124252
57964	57367	74	31651	31263	74	850	770	0	2282	1986	23	3972	3953	34	5222	5159	44	141047	136703	80	0.0135547
80183	79450	78	40598	39362	78	1383	1598	16	2943	2984	30	6233	6162	41	9655	9469	53	263549	262799	82	0.0146843
75338	72167	86	38862	38036	77	924	1095	6	1672	1637	19	4348	3859	38	6155	6084	44	178266	171300	80	0.0158138
190300	138863	109	86974	65640	99	3356	2655	33	4584	3498	41	9023	5999	62	13115	9741	72	292916	215309	90	0.018073
142967	131564	87	72537	66319	88	2514	2213	26	4839	4138	40	10688	10206	58	16687	15629	73	427707	412722	93	0.018073
58544	58154	75	29723	29132	74	1277	1314	13	2051	2007	21	3504	3295	33	4959	5132	39	113922	107459	80	0.0192025
122703	111159	99	67430	62860	84	2876	2646	27	3422	2869	40	8063	6820	54	10838	9527	57	233581	191415	85	0.0237208
319624	208788	128	142030	86202	130	7877	4584	52	11096	6875	65	21852	13758	91	29319	18272	114	597044	363193	129	0.0237208
93790	78065	85	44164	37863	85	1584	1277	18	2227	2199	26	4460	3612	42	6066	5085	50	134643	118772	86	0.0248503
97767	91425	87	73096	69747	83	1866	1587	21	2974	3198	29	8550	8189	49	12250	12289	60	326548	321988	89	0.0259799
102418	96796	83	49113	46792	82	2067	1845	23	2968	2617	31	6865	6611	44	9859	9562	52	268968	248943	87	0.0259799
53383	48332	77	29082	28080	76	957	1051	6	958	966	0	2574	2485	27	3988	3604	37	91838	90984	75	0.0271095
90899	85427	83	61454	58687	81	2112	2103	24	2581	2835	25	5809	6001	39	7957	7721	45	189247	181744	82	0.028239
262950	198633	107	154803	121458	105	6766	5248	46	9916	7988	52	20844	16114	81	27028	21611	100	604043	469534	106	0.0293686
21587	21814	60	13901	14221	47	249	234	0	362	408	0	1255	1353	13	1982	1985	23	48284	48320	60	0.0293686
134205	120689	102	59377	54888	85	2605	2128	28	4867	4045	42	10369	9963	54	13769	13397	60	401730	388685	87	0.0304981
65760	60664	77	29246	27868	77	1643	1723	18	2288	2092	23	3461	3243	36	5354	4811	41	110810	106845	77	0.0316277
104095	95897	86	82533	76513	84	2454	2073	27	4343	4191	37	8388	7944	49	14511	13076	67	351478	316710	85	0.0316277
134876	120705	96	61340	54300	85	2048	1671	24	3618	3138	34	9022	8276	52	12998	11829	60	364987	313952	89	0.0327573
33638	31914	70	14590	14360	49	580	577	0	561	680	0	1609	1584	19	2086	2058	24	66793	67070	74	0.0338868
75334	61290	87	43476	36092	83	1375	1323	14	1493	1386	22	3410	2967	34	5196	3815	45	114583	98335	68	0.0350164
93042	87570	81	40304	36715	81	1712	1771	20	2937	2729	30	6053	5827	44	9381	8900	48	264922	255957	80	0.0361459
129931	112721	89	71152	59162	88	3532	2943	32	3591	3045	37	7775	6467	51	9803	7762	58	220905	184046	80	0.0361459
87536	84822	79	37940	37191	79	1363	1251	15	2835	2232	26	5708	5624	41	8773	7873	52	248078	246739	78	0.0372755
149453	133090	91	80913	73559	87	4068	3543	36	5907	5541	43	12043	10393	61	16606	13362	80	350885	300783	88	0.0384051
98494	84500	87	39853	33596	86	2017	1649	22	2606	2237	28	4939	4601	39	7429	6941	47	150079	140105	82	0.0384051
71804	69323	78	42252	40502	77	1042	991	0	2011	2076	25	4456	4629	35	6112	6191	41	183928	183610	78	0.0395346
108854	87775	101	51299	42094	88	1751	1272	21	2660	2554	31	5332	4520	41	8587	6933	58	205352	183074	88	0.0451824
147298	125166	93	67277	57110	91	3312	2943	31	4194	4254	36	9105	8490	48	12870	11755	63	256567	245336	89	0.0451824
94329	87466	86	62449	60066	82	2187	2187	22	2611	2617	26	5507	5277	42	7570	7241	47	188229	172533	88	0.0508302
150236	107122	99	72813	53246	95	2227	1774	24	4840	3591	43	9745	7251	62	13344	9548	67	386059	302494	102	0.0508302
102127	86682	90	48895	41287	85	2368	2246	26	2643	2033	33	4837	4020	40	6238	5642	46	144396	121195	77	0.0542189
43889	43678	76	21073	20595	65	818	926	0	927	1281	13	2426	2609	27	3390	3239	31	75541	73737	75	0.0553485
90076	79620	98	35622	31102	86	1878	1762	21	3300	2741	31	5684	5434	41	7798	7105	48	165558	157948	100	0.0553485
244246	165150	116	119958	80473	108	5187	3443	45	7102	4920	56	15041	10708	72	21033	15172	93	438810	332957	112	0.0553485
130666	110434	100	84176	71429	90	3490	2893	35	5236	4109	51	10457	9054	57	13831	11777	68	323039	270027	96	0.056478
28142	29889	56	15913	16280	47	403	416	0	514	766	0	1187	1322	12	1614	1804	22	48876	51123	67	0.056478
188304	155887	99	79806	64713	96	4824	4022	37	5482	4777	40	12082	10158	67	17099	15035	67	361217	299898	100	0.0576076
130690	116698	87	61321	55490	86	2244	2018	26	3842	3792	34	8539	8454	47	12852	12220	63	334291	320319	89	0.0587372
82709	80741	81	53215	52624	78	1153	1205	10	2430	2674	26	5872	5628	43	7604	7627	47	213435	211637	71	0.0587372
236687	161808	109	171602	127028	108	11082	9060	52	16847	13166	87	30107	22657	102	42465	32850	103	822083	634851	125	0.0587372
227563	198848	115	129306	116085	98	8140	6893	44	12568	10473	58	22420	18866	86	30911	25819	95	664003	534225	105	0.0632554
105078	99511	83	52352	50013	81	1883	1445	24	2593	2502	29	6180	6200	41	9476	9529	49	260206	249164	85	0.0666441
93997	80758	85	49166	44001	83	1538	1452	18	2201	2144	26	6071	5349	45	8255	7535	45	227174	208906	88	0.0677736
100646	91026	98	52828	47186	98	1529	1471	17	2934	2979	30	6804	5907	46	8900	8153	51	251836	218435	98	0.0677736
60694	56555	87	22080	20734	67	1153	1182	10	1410	1102	8	3277	3048	32	4429	4716	34	96133	91884	78	0.0677736
96851	81549	85	39428	32999	85	2031	1746	24	2776	2267	36	5793	4990	42	8944	6960	52	173339	142113	76	0.0700328
67822	67115	76	44865	44260	78	1444	1227	14	2301	2268	28	4588	4583	36	7955	7937	46	198413	186820	82	0.0711623
164781	147692	101	117864	110306	91	5603	4813	39	8752	8888	48	16840	15585	68	21658	20703	84	461619	417288	94	0.0722919
135326	121942	87	63411	56283	88	2139	2089	25	4430	3893	39	8388	7597	53	12910	11625	60	368661	327819	85	0.0722919
204110	169929	97	107920	93496	94	5398	4743	39	8043	6081	56	14579	11723	66	19679	16107	81	433398	343143	95	0.0722919
87375	80200	96	52709	50500	81	2797	2445	27	3269	3188	31	7786	7369	50	10793	10261	59	240845	230221	82	0.0734214
117235	101539	88	60301	52627	88	2528	2360	28	3315	3106	32	6763	5914	47	9824	8448	60	210218	175277	86	0.074551
164322	149614	99	103697	94907	88	4371	4060	34	4678	4652	40	10774	9476	58	14621	12875	65	324388	279403	93	0.0790692
70474	70795	75	36779	36304	76	967	963	0	2319	2051	27	4960	4661	40	6912	6214	53	182969	182841	72	0.0790692
98186	89154	88	40698	37555	82	2198	1786	27	2833	2634	27	4676	4183	41	6327	5657	45	141432	135345	78	0.0801988
74846	72602	80	19826	19239	55	1674	1634	20	2983	2832	30	5608	5301	38	7479	7493	45	151052	144785	80	0.0801988
106717	99389	82	53426	48723	82	1845	1555	21	2577	1856	31	5381	5194	41	7499	6821	44	148066	134961	82	0.0813284
165121	128157	111	79773	62159	95	3239	2273	36	4481	3414	42	8113	6669	52	11572	8671	63	218585	196872	88	0.0824579
61662	59392	78	27177	25245	77	1416	1673	17	2082	1909	24	3594	3592	33	5343	5117	39	114308	111180	77	0.0824579
128852	108137	91	71022	61090	89	2975	2504	29	3600	3515	37	7804	6378	50	10891	9194	68	263249	232220	91	0.0835875
133988	110404	94	83529	71779	89	2572	2275	30	3366	2799	35	6534	5266	47	9574	7795	52	205893	161684	87	0.0881057
101960	89067	87	45519	40062	83	2403	2019	27	3216	2694	33	5851	5517	40	8978	8209	52	205034	189546	83	0.0892353
96413	91194	81	48096	46287	79	1453	1360	17	2397	2510	28	6138	5560	43	7730	7511	45	222888	201092	86	0.0892353
116638	102860	88	65037	58543	85	1970	1826	22	3391	2569	34	5770	5175	42	8856	7652	56	201749	191712	88	0.0948831
191703	155689	100	63727	52270	97	4288	3804	35	6239	5466	42	11661	10078	57	16227	14566	76	343577	316275	99	0.0971422
58352	58704	75	21042	20404	60	1421	1513	17	1607	1622	21	2703	2569	27	3898	4041	32	88478	86208	76	0.0982718
89357	85853	79	48689	46407	79	2223	2134	24	3626	3594	31	8112	7460	55	14008	12802	67	350425	308685	85	0.0994013
72436	69225	79	30774	28287	79	1687	1416	19	2087	2000	26	4173	3977	37	5644	5256	42	119416	113759	76	0.100531
100358	92361	84	44928	42260	81	1786	1620	23	3222	2856	33	7887	7161	49	11888	10443	63	326049	301025	81	0.100531
79133	75313	81	44053	42898	78	1724	1398	21	1889	1581	20	4150	3927	37	6054	5689	40	120544	118313	67	0.100531
66221	62536	80	32994	31375	77	1623	1587	19	2118	1965	23	3217	3114	31	4763	4813	35	91383	86942	73	0.10279
60859	59778	78	39423	38896	75	1794	1663	20	1842	2146	21	4580	4272	40	5894	5685	42	123390	118397	70	0.10392
119262	109803	87	84167	78068	85	3595	3335	31	5542	4785	40	10894	10268	53	13869	12490	64	326918	293242	85	0.106179
79203	75166	81	19243	17505	59	1621	1374	17	2433	2230	24	3747	3865	33	6006	5363	44	123074	121843	76	0.106179
72258	61428	92	36538	31487	82	1573	1615	18	1931	1886	25	4387	3733	40	5450	4726	45	129602	113473	68	0.107308
160118	136004	92	83238	73321	91	3932	3448	33	5421	4630	43	11909	9563	66	14599	11424	73	364621	288264	90	0.114086
74245	72792	78	36627	36118	77	1543	1476	17	2752	2800	29	7174	7207	45	11786	10666	54	312128	302378	81	0.114086
95697	86411	92	41874	40032	80	1788	1692	20	3710	2969	35	7356	6983	46	10777	9593	58	291597	264858	84	0.115215
136647	125597	88	87634	81641	87	2504	2478	27	4755	4335	41	10079	8920	55	14634	12362	71	418000	355180	89	0.116345
68660	68337	75	38015	36743	77	1427	1121	9	2666	2121	27	4364	4389	36	6332	5772	50	190247	186287	78	0.119733
36653	34998	73	21417	21743	67	465	591	0	729	867	0	1495	1740	17	2189	2026	24	64837	63839	72	0.119733
132290	117008	86	40937	35488	86	3284	2918	31	4702	4455	36	8384	8013	50	11875	11480	61	241089	228799	86	0.120863
145946	130426	89	76303	68616	87	2713	2428	28	5023	4134	44	11231	9103	58	15183	13046	69	445665	382809	95	0.121993
127280	111684	98	61086	54460	87	2284	2043	25	4402	3554	39	9219	8462	51	14944	13983	63	379862	365938	88	0.125381
143222	128061	92	84343	78188	89	3956	3500	34	5806	4842	44	10487	9541	57	14993	13873	71	309142	270645	91	0.125381
119335	99563	95	101589	90758	90	2555	2020	28	3677	3692	34	8104	7217	48	11583	9903	63	277841	245161	85	0.126511
111571	103452	83	47847	44160	83	2175	1949	24	2877	2760	28	6410	5783	44	8235	7609	52	211533	193305	85	0.12877
48304	49103	69	27097	26100	74	747	919	0	1126	1104	12	2595	2380	28	3144	3361	30	73392	72668	70	0.12877
111477	103275	85	51944	49207	82	1707	1923	18	3504	3198	36	6919	6675	43	11422	11031	58	306138	291452	86	0.12877
44222	48763	51	14756	14460	49	1384	1397	14	1146	1267	13	2675	2831	25	3581	3599	34	89974	89796	73	0.129899
104431	98500	82	51669	48827	81	1833	1399	20	2438	2519	29	6288	5729	44	10995	10181	59	294725	269818	86	0.131029
42272	43523	63	23910	23294	69	711	925	0	1207	1145	10	2630	2718	27	3622	3447	32	90266	87572	73	0.132159
82316	80113	84	38943	37848	78	1082	1048	5	2208	2188	26	4683	4518	38	7224	6815	46	191941	177123	80	0.133288
57881	55991	79	40823	39008	77	1161	1316	11	1619	1602	16	3233	2828	32	4418	4149	37	98557	92520	76	0.133288
179531	159102	93	91586	81723	90	4336	3641	36	7626	6004	57	15305	13550	72	20056	17635	77	500114	434495	94	0.134418
42216	42181	74	22044	21656	63	1039	1070	8	707	850	0	2318	2287	26	3475	3552	32	82930	83924	72	0.135547
90717	84646	84	38633	35973	80	1539	1413	17	2847	2751	31	6250	5772	43	10726	9481	60	276650	261847	83	0.135547
80736	76475	83	41074	38906	79	2173	1786	24	2823	2247	30	5225	4839	39	7592	6621	56	157863	140449	77	0.137806
266949	221979	121	196760	165691	112	10201	8117	47	15897	13115	68	31147	25867	101	44177	35599	104	1.01802e+06	741292	113	0.140066
84146	72697	82	48380	42118	83	1357	1389	12	2303	1622	30	4477	3669	41	5606	4839	43	125708	114733	79	0.140066
122875	111118	87	64783	58210	85	1687	1517	19	3376	3246	36	8527	7794	50	12820	11234	63	342797	302273	78	0.141195
77986	72719	82	40603	36413	81	1528	1555	16	2157	1730	22	3896	3584	35	5789	4899	47	129899	118665	74	0.143454
68338	65011	82	48016	46122	78	1472	1526	15	2427	2453	24	4825	5120	36	6594	6522	46	152573	145148	73	0.144584
74610	72209	85	34552	32741	77	1151	1125	8	1726	1897	20	3978	4051	34	5385	5328	40	120648	112769	74	0.145713
106304	91866	88	60536	52800	87	1780	1653	19	2582	2787	31	7277	6753	45	10325	9208	64	309550	291495	85	0.147972
46988	43136	81	19708	19214	55	878	964	0	1293	1306	14	2621	2849	26	4509	4819	35	101603	97427	66	0.147972
109023	98352	87	65772	60286	85	1744	1656	20	3192	3102	33	7778	6979	50	9944	8717	53	288759	267657	80	0.147972
212486	151679	100	151703	109929	103	6749	4689	45	8626	5812	60	16087	11822	71	22316	15783	90	469722	357474	94	0.147972
84767	81654	83	60268	58244	80	1821	1991	21	2996	2708	33	6999	6419	47	9703	8843	55	284739	271115	79	0.149102
112635	98586	91	47012	42040	86	1891	1711	24	3605	3181	32	7579	6691	48	11354	9965	63	312193	281866	87	0.150232
179042	138395	98	123419	99167	98	3007	2250	34	4879	3830	43	11096	9013	57	17261	13347	80	437540	355722	95	0.152491
82927	81138	79	41475	40162	78	1015	1132	8	1548	1951	16	4868	4492	35	6774	6678	43	179722	170332	95	0.152491
121015	112065	90	64997	61021	85	2772	2824	26	4211	4146	35	10964	10586	54	16795	16277	74	457140	436745	89	0.158138
70375	64556	93	34607	30952	93	1144	1068	7	1336	1428	15	3792	3608	34	5941	5251	43	145329	121877	93	0.158138
93638	86620	83	50649	48265	81	1456	1518	17	2281	2104	25	6001	5724	41	8714	7450	55	250879	236468	83	0.159268
87650	82940	96	41870	40563	79	1124	965	0	2300	2105	32	4630	4384	36	7225	7271	45	198585	191886	81	0.159268
155650	123343	100	52851	42835	91	3447	2708	33	5496	4244	47	9188	7140	52	12639	10002	68	266103	206455	97	0.161527
200054	147258	116	94548	72096	100	4438	3244	37	6344	3863	56	11387	8392	65	16158	12432	72	326494	251612	101	0.161527
124081	110090	89	63789	56439	88	1668	1423	21	3708	2878	39	8008	6581	53	10937	9474	59	313375	272014	87	0.167175
169552	134976	96	94454	74409	95	4172	3409	38	6311	5258	47	11023	8952	60	16092	13301	78	351320	289777	78	0.170564
78612	73927	84	43311	40820	79	1100	1009	2	1540	1604	18	4124	4139	34	6146	5938	41	174606	167358	78	0.171693
72596	67377	80	37163	35625	77	1600	1528	18	2284	2323	24	5404	5075	40	7670	7218	50	165605	148714	76	0.172823
202646	146813	106	100872	78195	100	3598	2650	36	4759	3649	43	10739	7809	59	13858	10387	83	283373	213690	91	0.173952
165564	141422	94	84007	72260	93	4782	4028	39	6559	5128	50	12131	9719	60	16528	13531	83	375754	303287	92	0.178471
130365	114610	96	80677	73285	88	3303	3205	30	4776	4023	40	10854	9853	58	14787	13531	73	378967	346944	88	0.182989
65828	65592	75	13229	13022	47	1274	1141	11	2047	2357	23	3676	3416	34	5416	5198	41	115770	112556	84	0.182989
61185	56490	78	23729	20275	67	1395	1274	12	1669	1492	20	3724	3238	36	4984	4103	44	104712	95787	75	0.184118
148867	136621	88	68780	61569	86	1864	1618	21	3769	3426	35	7813	6762	49	9489	8235	56	274526	236027	84	0.185248
108924	99943	85	54371	50928	83	2064	1874	22	2801	2589	30	6909	6499	46	10453	9247	57	288385	268773	83	0.186378
67432	63789	80	31985	30335	77	1402	1230	12	1755	2005	22	3735	3445	34	4626	3949	40	112620	110409	73	0.187507
144359	123161	92	61210	50958	92	2091	1908	24	4237	3539	39	6730	5865	47	10016	9045	55	255994	218957	91	0.188637
49638	48332	74	25391	24426	71	804	874	0	1350	1316	11	2821	2782	29	3356	3382	33	81092	83339	73	0.188637
126952	112439	96	66118	59126	87	1971	1956	23	3557	3282	31	8107	7860	48	13555	12811	64	357969	336558	90	0.188637
127222	112179	93	51947	45464	88	2865	2697	28	3572	3399	34	7546	7181	45	11989	10929	59	245286	229523	103	0.188637
214128	158813	113	151806	121695	102	4123	3137	37	7021	5552	53	16329	12414	76	20999	15577	83	612529	475098	105	0.189766
63114	60494	77	30506	30353	75	1207	1095	10	1460	1249	13	2819	2644	29	4635	4691	36	94175	92525	75	0.190896
61581	59746	78	17165	16809	51	1384	1336	15	1736	1575	19	4112	3836	38	4857	4632	39	106700	97823	76	0.195414
169495	132289	95	111430	90961	95	3561	3287	32	4959	3891	44	9679	8312	54	13406	11536	63	330151	275642	93	0.195414
87012	82455	81	42612	40304	79	1542	1488	16	2987	2358	30	6449	6413	43	9103	8384	58	259636	248973	82	0.199932
106278	96662	85	44014	39422	81	1996	1801	21	2941	2511	30	6372	5769	45	8607	7701	54	203287	195799	83	0.202191
47593	44566	77	27327	25664	74	856	622	0	1121	1465	12	2670	2540	29	3791	3829	35	94481	89194	67	0.203321
69652	66241	86	30618	29177	76	1094	1211	10	1850	1436	24	4109	3743	37	4850	4480	39	98577	92952	79	0.203321
68060	63496	85	31560	28392	78	1290	994	0	1691	1432	23	3436	3243	33	5125	4994	40	115382	106022	72	0.20445
122371	115936	84	70565	66439	84	3196	3105	29	4018	4041	36	8132	7710	50	12318	10713	64	253565	233071	88	0.20558
110440	107296	83	93954	90770	82	3656	3465	31	5184	5196	38	12891	12372	65	18571	17547	69	519828	469563	86	0.20671
93429	89225	86	63718	60796	81	3614	3265	32	4506	4695	37	9132	8661	49	12046	11655	65	263412	234638	81	0.207839
98476	87696	84	77364	71213	86	2117	2147	23	2854	3238	29	6852	6756	45	8841	8328	50	235447	235491	82	0.208969
79215	77045	78	47905	46671	78	1804	1919	19	2406	2553	28	5221	5027	38	7759	7589	46	209288	206808	77	0.208969
46507	45908	66	27645	26855	74	462	557	0	1098	790	0	2199	2104	27	3394	3370	31	84033	83708	73	0.208969
45582	45168	73	29370	29227	73	579	618	0	1439	965	0	2161	2110	24	2934	3345	28	77520	81892	61	0.210098
94553	87449	94	47967	45424	81	1878	1553	21	2181	2548	31	6416	5666	48	10151	9059	55	259669	244388	80	0.210098
39577	40151	72	20052	19926	60	503	420	0	745	888	0	1732	1590	18	2359	2399	27	64034	63117	69	0.213487
114352	105266	84	51689	46139	84	2578	2245	26	3373	2635	35	6522	5671	47	8952	7442	52	181670	154185	80	0.215746
127545	118952	89	62917	59633	83	4387	4179	33	5926	5450	43	12108	11372	61	18502	17657	74	394146	355445	85	0.216876
179929	136449	100	125164	100106	98	5343	4198	40	8179	6699	52	18898	16026	78	27112	23002	85	831135	657802	94	0.218005
103313	96416	85	58751	56632	82	2503	2507	26	4415	4426	39	10685	10612	56	16527	15650	74	432283	400323	86	0.218005
144828	134537	89	95022	90013	86	4366	4202	35	5650	5057	43	11667	10548	61	17394	15940	74	349564	303247	88	0.222523
88552	80747	83	37316	34462	81	2424	2277	23	2493	2523	28	6308	6307	44	8031	7955	48	169653	167117	81	0.223653
201501	138840	103	162910	125758	103	8069	6201	46	11825	8781	67	22581	17150	92	32351	25223	97	637296	502336	105	0.228171
101562	90123	88	48612	43806	84	2581	2194	29	2740	2647	29	5885	5290	45	8828	8021	53	174366	167713	87	0.229301
43087	42329	56	21408	20773	59	871	966	0	1415	1314	13	2550	2638	26	3470	3362	32	79780	76499	70	0.23043
106657	98749	88	58429	55136	84	1904	1840	22	3422	2851	30	7300	7149	43	10217	9943	57	246422	235348	81	0.23156
113357	99043	87	66347	57269	87	2239	1906	24	2891	3051	30	7296	6449	52	10575	9105	58	291187	264389	79	0.23156
132191	120440	88	64929	60570	85	2460	2311	25	3748	3266	36	8858	8035	56	13663	12057	64	353925	326167	89	0.232689
122908	101487	91	50395	41538	87	3257	2864	31	3504	3408	34	8231	7096	49	11017	9871	59	237268	215756	89	0.232689
69205	65303	77	24015	23240	69	1674	1648	20	2504	2119	30	4894	4694	39	6861	6452	45	146122	136458	77	0.233819
64402	60876	80	25003	23046	70	1394	1351	15	1732	1558	22	3604	3227	34	4648	4185	36	102372	92333	79	0.236078
146427	118518	94	70492	59744	91	2992	2525	29	4619	3934	40	7726	6749	49	10209	8784	61	258852	229460	92	0.237208
110083	103318	84	61166	57863	82	2026	1833	22	4020	3320	36	7414	6943	46	10543	10307	58	290081	269723	89	0.238337
74221	71574	77	48796	46554	79	1831	1874	21	2154	2493	27	5052	4721	40	7273	6976	46	157365	153886	83	0.239467
46094	44535	67	23347	22760	65	864	747	0	969	1195	9	2661	2227	27	3666	3629	32	83319	82315	75	0.240596
21543	22226	61	15547	15685	50	286	343	0	139	341	0	1163	1143	8	1693	1571	19	39468	42011	64	0.241726
148842	129416	92	71385	62976	89	2774	2456	29	5246	4924	41	10371	9636	55	16209	15424	66	458813	442190	91	0.241726
184268	155612	96	132442	113326	94	5978	5115	40	8305	6923	56	17289	14480	73	26291	22374	86	544202	444104	99	0.242856
150093	132302	91	80945	72000	89	2642	2282	29	4056	3358	38	8897	8166	52	11980	10817	64	316676	304972	90	0.243985
72445	68764	82	31591	29979	77	1573	1654	18	2145	1981	21	3951	3753	35	4837	5154	37	108042	105308	75	0.245115
82881	84102	77	72403	71800	80	1576	1512	16	2674	2780	29	5947	5707	42	7748	7320	49	223620	214570	73	0.245115
109443	102427	83	56643	53778	82	2457	2420	26	4810	4063	39	11255	10631	59	14662	14195	66	398526	373599	80	0.248503
130573	109690	99	40021	35052	87	2417	1970	26	3095	3201	31	7228	6443	46	10518	9615	51	209829	199555	85	0.248503
138447	122403	98	62196	56767	88	2425	2360	26	4812	5020	39	11097	10821	55	18427	17925	73	469116	443536	83	0.249633
78660	74668	85	22888	22432	61	1114	1069	8	2194	2181	27	4608	4459	36	7495	7246	44	191190	185667	77	0.250762
41233	40960	76	21126	20943	64	416	442	0	331	602	0	2033	2219	23	1954	1979	23	73512	76497	72	0.25641
86058	83475	82	76541	74137	80	1373	1343	14	2593	2729	28	5921	5915	41	7796	7300	56	220368	208559	83	0.259799
69884	67367	78	29945	28514	76	1427	1562	15	1715	1521	22	4012	3767	38	5645	5297	42	111950	104178	79	0.260929
115810	105153	90	66139	60419	84	2115	1929	24	3021	2539	33	6878	6051	48	8884	8110	51	260043	224324	91	0.263188
55333	52944	78	26973	26577	71	2294	2024	23	2660	2331	31	5644	5251	42	7587	6840	49	164631	147193	79	0.263188
209031	165110	98	102390	81883	98	4838	3839	39	6359	5317	44	12069	10098	59	17014	13747	77	357080	298526	94	0.264317
138002	117106	94	66029	55661	88	2186	2221	24	3561	3113	35	8603	7127	52	15138	13124	65	405192	350285	86	0.265447
133655	123645	85	55667	52083	84	2651	2460	28	5516	4811	39	12011	10386	60	17681	16419	70	459207	408354	91	0.266576
72636	68516	79	44503	41877	80	1527	1467	18	2147	1696	31	4005	3595	38	5775	5043	41	121928	112859	78	0.267706
107284	98410	85	77721	72431	85	3764	3595	33	4720	4347	38	9604	9367	55	11621	10540	60	289514	262169	89	0.267706
115911	105563	84	59617	53093	85	2078	1814	26	3394	2699	34	8034	7604	51	12364	11179	64	327754	291546	88	0.268835
277835	200686	115	132911	100026	111	6800	4710	47	10025	7044	57	19451	14068	78	24942	17636	98	545131	400591	114	0.268835
178180	132957	105	75841	55277	99	3205	2346	35	5780	4569	47	11325	8396	65	17292	14166	75	462822	379014	101	0.269965
103315	96373	83	68317	65249	82	2429	2306	26	3596	3306	34	8751	8147	52	12243	11133	65	322866	309959	84	0.269965
124905	99678	92	52356	41600	89	2913	2511	32	4015	3517	37	7409	6080	50	10453	8956	58	208302	180014	89	0.271095
80620	74215	82	41755	38739	81	2240	2157	25	2668	2282	30	4850	4494	38	6104	5538	44	127665	115228	95	0.271095
45403	45250	69	24007	23534	71	869	807	0	1253	1263	12	2093	2318	25	3288	3197	32	77314	74409	73	0.271095
75779	71439	84	21213	20286	62	1458	1460	18	1503	1964	18	4387	4121	37	6311	6072	48	123841	119476	80	0.272224
46449	44158	74	17463	16917	53	738	807	0	1044	1106	9	2340	2294	24	3867	3803	33	74363	75464	76	0.273354
265166	189346	131	176528	133987	114	6790	4956	46	9866	6140	68	18292	12675	84	24852	17145	102	517990	343250	111	0.273354
74754	70134	82	28259	26198	77	1031	908	0	1628	1752	21	3607	3648	33	4759	4595	41	121187	111092	80	0.277872
103961	96538	87	46807	43697	83	2771	2495	29	3297	3186	33	7374	6674	48	9794	9151	52	197120	179182	85	0.280131
256020	187919	130	116344	83258	112	6812	5035	44	8473	6386	52	17886	13191	72	25377	19623	103	534695	385794	113	0.281261
84786	82666	80	54746	52650	80	2553	2225	27	3150	3021	32	6722	6345	44	9174	8956	50	176640	168393	76	0.28352
80810	77546	80	34066	32901	78	1702	1554	20	1820	2210	22	5168	5267	38	6991	6713	45	201266	197430	77	0.284649
69945	67299	90	35279	34479	77	1605	1460	19	2181	2585	22	4866	4672	38	6472	5847	48	145697	132841	78	0.288038
81716	75631	88	36955	33853	81	2428	2261	25	2881	2642	32	5604	5210	42	8012	7649	45	173788	152926	96	0.288038
119856	109252	93	65943	61257	85	2088	2043	23	3421	3037	33	8116	8179	47	11281	10558	53	328195	321572	82	0.288038
159286	127403	99	87103	70176	94	2948	2404	33	4694	3658	44	8454	6718	52	12376	9438	62	275630	208662	95	0.289168
91870	83046	87	36938	33235	82	2893	2464	28	3099	2991	31	6155	5234	45	8299	7461	50	183867	162563	77	0.290297
78324	73059	95	39304	37150	80	1648	1530	17	2240	2139	24	4768	4531	37	7511	7655	46	165474	158247	80	0.293686
87565	85315	80	41683	40516	79	1501	1352	16	2792	2344	28	6097	5794	42	9526	9065	52	246084	238060	84	0.293686
133320	114271	88	87717	74882	89	2754	2217	29	4260	3892	40	9511	8107	53	13086	11696	70	348724	289558	90	0.295945
113682	104547	86	47308	43885	84	4146	3759	34	4969	5054	38	10227	10034	53	14388	13660	64	295291	279335	93	0.295945
109496	105220	82	58594	56322	81	1791	1623	21	2892	2929	32	7840	7196	49	12329	11385	59	321992	298848	87	0.295945
148224	138739	88	133314	126672	87	5330	5057	36	7698	7311	53	14345	13213	68	19712	18924	73	403701	352472	85	0.297074
122003	111185	84	60431	57637	84	4208	3883	34	5350	5045	41	9282	8832	51	13679	12888	68	289088	249936	89	0.297074
257405	190552	119	103943	76790	116	5718	3921	45	8305	5851	55	14173	10015	71	19570	13652	91	421886	301401	131	0.297074
101218	94328	89	48765	46462	81	1095	1233	15	2712	2274	27	5635	4736	42	7687	6942	47	218159	195346	84	0.298204
46806	46943	73	26153	25702	68	764	852	0	816	1138	7	2596	2744	27	3519	3558	35	70730	70110	74	0.298204
162690	137893	101	103555	89398	91	3341	2878	31	5015	3932	42	9785	8204	55	13499	11856	65	304343	262558	92	0.303852
72945	71614	90	39448	38738	77	1238	1094	8	2282	2408	23	4400	4733	34	7505	7711	43	193851	199458	68	0.304981
58863	57310	79	27472	26775	75	1214	1025	4	1341	1651	19	3129	3202	31	4010	4001	35	96972	93072	80	0.306111
307169	168140	134	172447	105491	122	7031	4110	56	10548	7035	63	20956	12527	97	28464	17003	112	645218	416794	126	0.3095
108426	98376	89	50688	45411	84	1725	1571	20	3122	2789	30	6996	6535	47	10931	9660	61	313375	279517	86	0.3095
77895	74253	90	32809	30622	80	1392	1300	15	2496	2584	26	4571	4225	39	6355	6172	45	142422	137061	80	0.312888
100858	91800	86	52304	47844	82	1943	1825	21	2961	2798	31	7053	6808	43	10754	9700	63	261452	254726	82	0.316277
43415	42382	74	22334	21558	73	702	534	0	1757	1416	14	2009	1935	23	3168	3034	29	65560	64458	87	0.316277
108287	101075	86	44597	42627	81	2423	2326	24	3166	2936	33	7615	6989	48	12867	11752	59	327191	297334	85	0.317407
71376	66612	82	44796	42154	80	959	877	0	1837	1827	17	3013	2889	32	5193	4594	41	124793	118179	75	0.318536
139114	126863	86	52195	48872	86	3874	3562	32	5380	5200	41	9878	9405	54	15084	14147	78	301570	282168	86	0.319666
132651	111892	96	63317	54612	90	3414	2963	31	3887	3697	36	8619	8168	47	11695	10820	57	241414	221898	86	0.319666
36562	36304	71	18308	18342	53	258	309	0	995	1053	6	1819	1940	20	2485	2260	28	68913	68243	70	0.320795
82737	79340	80	43637	42427	78	1100	1285	11	1873	1871	21	5071	5180	37	7446	7652	46	215634	212446	79	0.320795
107493	86467	92	47340	37920	87	2866	2126	32	3064	2349	34	5818	4621	46	8041	6451	54	163878	132852	72	0.320795
110185	102623	99	53526	51036	81	1947	1967	21	3488	2849	33	8340	7665	51	11758	11580	64	320260	293362	83	0.321925
93966	84878	83	42661	37985	81	1165	1079	9	2370	2122	23	5208	4972	40	7982	7428	53	186309	176762	79	0.321925
101865	97529	87	64241	62574	81	2112	2119	21	3309	2876	31	7941	7337	52	11678	11372	58	293892	275392	80	0.325313
61219	53322	85	33671	29906	80	1059	1015	4	1544	1386	19	3905	3350	38	5984	4999	48	136898	119103	71	0.325313
70653	65981	78	39769	38288	79	1139	865	0	1781	1810	21	3995	3815	35	4873	5019	38	149515	144346	80	0.327573
171718	155638	90	145011	134549	91	7931	7177	43	10621	9437	60	20336	18386	83	27724	24952	85	548761	485185	92	0.330961
134619	113815	90	68118	55902	88	3332	3012	31	4576	3485	44	8780	7439	54	12964	10391	66	274746	229963	87	0.330961
92001	87864	83	49848	47178	80	1775	1572	21	2462	2411	30	6380	6154	44	8868	8381	51	246441	233461	81	0.332091
115068	107086	85	61326	58005	83	2613	2515	28	3722	3411	39	9194	7909	53	13985	12153	69	382208	335950	88	0.33322
50439	48411	82	30178	29986	74	1289	1102	9	1966	1991	23	4208	4594	34	5552	5670	39	128046	122892	74	0.33435
75890	72821	82	32198	31542	76	1530	1469	20	2393	2166	28	6299	5696	47	8556	8583	50	241944	227563	83	0.335479
120530	109265	96	81046	75779	88	2460	2291	25	3762	3522	33	9498	8951	51	14119	13527	71	379943	366928	90	0.335479
164486	146750	92	64235	57314	89	3352	2920	31	5671	5162	41	9708	8457	59	14896	12809	69	352445	305630	94	0.336609
66130	60756	85	33291	27845	82	1234	1055	11	1275	1506	20	4216	3579	39	5678	4709	45	120853	110083	80	0.337739
111971	100832	91	55218	50973	83	2522	2284	25	3160	2769	32	5633	5041	43	8188	6812	53	184293	163253	84	0.337739
58445	55920	79	18575	17924	55	1458	1200	13	2066	1820	25	3486	3203	33	5548	5242	41	121330	116552	78	0.342257
100683	92644	83	48864	44339	81	1865	1701	20	2312	2144	32	4871	4423	38	6533	6095	42	138808	129223	80	0.342257
154856	133969	98	79821	70379	90	3172	2650	29	4644	3682	38	11349	9322	67	17978	15360	81	451746	375896	95	0.344516
65348	61721	77	29447	27598	77	1279	1229	11	1561	1538	18	3433	3039	34	4312	4019	35	92210	87203	78	0.345646
114307	107716	83	66529	63287	83	2359	2351	26	4372	3934	41	8824	7977	52	12607	12033	58	363053	330300	87	0.345646
121646	111777	89	75585	70460	85	2046	1882	22	3244	3329	32	7886	7542	51	12383	12146	62	305680	292462	88	0.349034
150542	140808	87	87901	82285	86	4880	4345	35	7502	6395	56	15259	13917	67	21242	18537	79	444869	386315	90	0.350164
157882	133136	94	84262	70694	92	2858	2703	27	4371	4183	37	11112	10010	55	16472	15790	66	444626	419774	90	0.351293
92745	81210	85	45358	39978	85	2180	1841	26	2636	2789	27	5889	5624	42	8185	7305	49	169257	168558	82	0.352423
170488	134560	97	98950	76278	94	3500	2749	34	4729	3979	44	10845	8325	59	14739	11325	72	339064	266548	93	0.352423
95023	90315	84	44508	42552	80	1937	1767	20	2477	2115	27	5327	4839	44	7507	6555	48	157110	147872	78	0.355812
115559	104038	84	43691	39032	83	2484	2188	26	4414	4097	39	9759	9213	51	13809	13396	61	393639	389424	82	0.356941
59426	57020	77	25193	24817	75	1456	1412	14	2839	2852	31	3996	3717	38	6171	6312	43	126036	122578	79	0.358071
104671	99497	81	51650	49909	81	2307	2039	26	4888	4323	40	9807	8907	56	14152	12855	68	384762	349225	85	0.3592
129209	118508	85	86595	80704	86	4445	4392	34	5435	4873	44	10893	9915	58	15740	15339	70	321473	299341	84	0.3592
81825	67044	87	46059	38018	85	1637	1294	19	2063	1850	27	4409	3871	38	6381	6106	43	128753	115574	81	0.36033
69242	65703	80	42050	40726	78	1822	1907	19	2622	2202	28	4906	4992	36	7094	7373	42	152614	144906	78	0.36033
126130	115434	101	86649	81436	85	2534	2408	27	4092	3615	39	10439	10025	66	14463	13659	67	376202	344752	88	0.362589
43296	40636	69	22843	22634	64	1244	1165	10	1686	1719	17	3080	3211	30	4562	4118	36	100959	100882	75	0.362589
107881	101401	91	46663	44768	82	2441	2413	24	3984	3522	39	9128	7684	54	12526	12077	61	334193	305683	82	0.362589
127405	113310	96	40189	34549	84	1679	1398	19	2818	2738	30	6581	5706	48	8938	7093	53	208862	181858	84	0.363719
58396	55334	82	22738	22276	63	1066	997	0	1914	1532	20	2876	2797	29	3853	3341	37	88504	86770	73	0.370496
85792	72516	90	54612	47139	85	2486	2051	29	2465	2144	24	5479	4958	42	7424	6583	46	168474	155382	85	0.372755
54739	51446	80	31398	29253	78	1040	952	0	1318	917	0	2344	2437	26	3956	3649	37	86343	85845	62	0.377273
113138	106055	91	63421	60036	84	2940	2897	29	5072	4827	39	9576	8671	51	11992	11572	59	303366	275247	85	0.380662
68471	65730	86	33852	31527	79	1515	1509	17	1672	1796	22	4478	4063	39	5642	5510	41	125525	111663	93	0.380662
158342	135532	96	67981	58254	88	3173	2772	32	4590	3555	42	8369	6955	53	11072	9332	64	240084	193930	89	0.382921
43315	42505	79	24608	24235	72	730	826	0	813	920	0	1902	2069	22	2989	3420	27	69124	69518	72	0.38518
86206	79378	82	39274	36633	81	1485	1565	16	2571	2585	24	4380	4221	35	6253	5956	42	133269	125168	78	0.388569
33293	33521	58	19823	19889	55	614	502	0	755	814	0	1785	1781	21	2521	2501	28	60703	58528	67	0.388569
110879	96629	86	56288	48565	85	2635	2164	28	2464	2117	31	5976	5056	44	7982	6724	49	168551	133081	83	0.390828
51978	52784	73	25466	25351	66	1036	1063	6	1214	1049	5	1906	1961	22	3137	3091	30	76685	73705	70	0.390828
131645	117746	88	76353	68325	87	2244	1977	24	4458	3876	39	9036	8272	52	14696	12696	74	394034	347823	85	0.390828
143278	122276	104	71490	60802	88	2814	2325	31	4739	4416	35	9173	7502	57	11075	9206	63	284686	237840	88	0.391958
87923	77179	96	35000	31356	83	1815	1549	20	2532	2076	27	5265	4628	42	6640	6259	44	153961	149628	79	0.397605
125393	119272	85	78141	75877	84	2803	2702	29	4058	3312	41	8256	7474	51	11929	11819	63	251910	221573	83	0.398735
27216	29313	66	21907	22057	60	600	384	0	689	838	0	1387	1365	17	1805	2037	19	55969	55720	63	0.398735
80849	74750	84	37767	34229	79	1689	1628	21	1997	1994	27	4481	3967	37	6258	6007	44	129920	113626	76	0.403253
69755	65953	80	29231	28916	76	890	819	0	1800	1707	19	4002	3957	34	6388	5846	45	170038	171118	72	0.403253
109230	98195	86	50399	45710	84	2307	2232	24	3590	2758	35	6138	5468	44	9149	8225	53	186777	163115	80	0.404383
94820	90893	82	63539	61794	80	1665	1758	17	3761	3050	37	6597	6804	43	8921	8139	50	223475	211561	80	0.405512
169948	140323	110	104120	85289	95	3190	2799	31	5050	4404	42	12195	9863	66	16712	13639	75	473509	385557	96	0.405512
124637	121085	83	76203	73475	83	2354	2420	24	4708	4295	41	11076	10134	61	13401	13025	60	387205	348824	87	0.406642
54748	53509	80	27520	26538	74	1383	1151	12	1531	1768	19	2770	2809	29	4005	3785	35	94611	90270	72	0.408901
41536	41273	71	16347	16214	50	788	811	0	1083	846	0	2223	2185	25	2897	3029	28	70557	69670	70	0.408901
54402	52161	70	21349	20382	60	1724	1593	19	2392	2019	27	4370	3980	37	5849	5464	42	123652	121481	78	0.408901
73287	70872	80	23689	22655	67	1771	1696	21	1839	1830	22	4847	4695	37	6903	6755	47	135812	128031	80	0.410031
202553	157363	114	138603	112230	101	6093	4876	44	9949	7481	60	19081	14764	78	26977	20125	92	677025	517491	102	0.41116
242940	186317	110	121054	93475	106	4902	3499	42	9043	6668	57	20134	17159	79	31469	25941	101	862618	773183	106	0.41229
127318	108845	92	72385	61431	90	2019	1875	23	3797	3227	34	8073	6967	53	12505	10685	68	353330	307264	82	0.413419
67240	64169	79	25586	24602	69	1201	1248	13	1755	1779	21	3840	3391	36	5414	5284	46	111518	110305	70	0.413419
41471	41069	75	17827	17786	54	1102	1132	8	1707	1367	25	3164	3210	31	5177	5392	39	128375	122830	74	0.414549
115825	105834	88	73258	69019	83	2052	1836	25	3793	3275	34	7293	7309	46	10328	9456	54	267648	261548	85	0.415678
165065	141178	92	88822	76779	89	3758	3019	35	5447	4781	43	10717	9179	58	14572	11800	70	327091	275612	90	0.415678
68941	67904	76	34282	33783	76	1385	1599	16	1775	2160	20	4711	4851	38	6415	6049	42	160983	147428	80	0.415678
116784	109667	83	64901	62015	83	1847	1780	23	3322	2987	31	7604	7139	46	10893	9565	62	290224	275687	82	0.417937
45141	42821	74	25896	24805	73	509	707	0	1022	1086	8	1813	1941	23	3706	3944	32	89550	90477	68	0.417937
39213	39701	72	19485	19418	58	1162	1239	11	1974	2241	23	3184	3293	32	5036	4597	40	125428	122182	76	0.420197
129176	121570	89	70774	66941	84	3816	3714	31	4290	4510	37	10300	9577	53	12850	11623	61	272832	235034	85	0.421326
165556	152640	100	97111	90676	88	5463	4875	37	7238	6535	49	14948	12497	70	19512	17692	79	394565	331718	89	0.421326
74361	71781	80	31139	30642	76	952	1154	8	2323	2295	21	4673	4137	39	6220	5722	43	171674	166450	78	0.422456
104600	99967	81	52488	49843	82	1970	1724	23	3540	3361	34	9186	8062	54	13780	12693	64	356733	328981	83	0.422456
170442	137748	104	98549	85191	92	4078	3679	36	5916	5254	43	11968	10729	58	15118	13855	70	312312	294686	89	0.424715
87417	84177	80	48962	47500	79	2589	2384	27	3126	3611	29	6115	5764	43	8553	8785	52	190200	181924	78	0.424715
54868	53306	86	37884	37093	76	1404	1369	14	2392	1870	29	3873	3730	33	4816	4829	39	117560	117589	70	0.424715
36274	32379	76	20558	20000	60	572	607	0	1084	1174	9	1830	1987	20	2864	3118	30	67194	67953	67	0.425844
95056	89849	87	41108	39628	79	1522	1389	17	2395	2314	29	6360	6040	43	8720	8179	54	255392	250101	76	0.425844
49724	47567	78	25110	24011	75	983	812	0	1221	1202	14	2797	2479	29	3628	3750	32	89593	88225	90	0.425844
64356	63198	75	32600	31537	76	943	730	0	1582	1529	16	3901	3793	34	5287	4972	42	164875	163665	74	0.425844
117104	98984	102	64608	55700	87	2653	2228	26	3541	3097	34	7151	6631	47	10641	9726	65	299350	278661	67	0.426974
162907	147060	91	67296	61735	86	4381	3815	36	5784	5019	43	10297	8653	56	15539	13189	69	318728	258230	86	0.426974
65966	66234	70	32740	31651	75	1079	907	0	1996	1635	20	3659	3648	34	4810	4544	37	119384	119163	67	0.426974
84624	79986	81	37912	36563	79	1997	2012	22	2631	2691	26	5598	5511	41	7068	6790	48	154299	148403	77	0.428103
71470	67870	81	41774	39513	79	1225	1048	6	1987	2251	19	4460	4248	36	6618	6550	49	185747	180906	72	0.428103
95789	88756	86	34367	32628	79	2363	2404	25	3578	3384	34	6913	6294	46	11053	10810	57	240350	212041	79	0.429233
92770	77133	91	37506	32002	83	2202	1968	23	2803	2626	33	5761	5082	44	7981	6759	50	169235	163755	80	0.431492
108791	102421	83	62723	59131	83	2174	2197	25	3712	3528	35	8672	8072	51	14031	12282	58	381776	341506	85	0.431492
81620	76853	87	41542	39757	79	1170	1126	10	2049	1782	24	4744	4478	36	7038	6330	45	203321	199657	79	0.432622
107608	88424	93	51573	42067	87	2255	1990	24	3495	2890	38	6023	4567	48	8726	7250	52	179028	147165	75	0.432622
28448	27846	67	15542	15378	49	534	559	0	279	616	0	1322	1568	18	2020	2058	24	53949	53856	66	0.433751
142943	104287	96	59323	43793	93	3237	2453	34	3248	2541	42	8217	5796	57	11779	8288	65	267896	195056	82	0.43601
57001	55605	76	26444	25437	75	1298	1335	13	1560	1475	19	3441	3268	32	4478	4125	39	104797	101165	76	0.43714
95200	80463	86	41185	35139	84	1270	1263	13	2671	1901	31	5451	4809	44	6630	5366	44	165017	142114	82	0.441658
75608	71222	80	36131	35008	78	2329	2297	25	2417	2305	28	5972	5769	41	9041	8225	51	181828	171175	82	0.442788
95130	91136	81	76961	74505	83	2546	2490	26	4235	4004	38	10003	9584	54	15114	14647	72	393814	364785	88	0.446176
104409	97514	86	57274	54279	81	1886	1740	23	4235	4054	34	6237	6009	43	9095	8820	53	215639	205737	85	0.449565
50739	48918	75	29585	28537	74	1225	1151	9	1440	1271	12	2914	2780	31	4292	4394	35	105125	106328	76	0.449565
140811	132855	84	66810	63795	85	3762	3366	33	5424	4983	40	10658	9343	57	13975	13221	66	333423	292839	92	0.454083
120599	107740	103	50675	46264	83	2581	2552	27	4223	3570	40	7970	6995	50	11579	10262	61	243221	205059	87	0.455213
238229	181768	109	138546	104701	104	5680	4399	42	10988	7730	75	17512	12475	84	23354	17141	94	497976	357652	103	0.457472
275875	216452	114	145840	113960	107	8724	7027	45	12637	10288	58	23734	18887	88	33226	27440	98	659723	538139	102	0.458602
43634	44357	58	14942	15163	48	946	946	0	1388	1097	8	1857	2071	21	3294	3589	33	71924	74163	68	0.458602
253612	147896	149	129660	82924	143	5605	3043	55	9165	5548	93	17212	10393	107	23634	14804	128	613567	425878	141	0.459731
54163	51997	84	15320	15255	48	1126	1083	7	1334	1435	13	2738	2756	28	4094	4083	33	84201	85528	69	0.460861
91836	85259	85	38968	36989	81	1543	1464	17	2665	2597	28	5429	5304	39	7943	7957	50	221497	215234	82	0.460861
67286	62861	79	30000	27956	78	1508	1276	14	1430	1887	20	3527	3557	33	5404	5086	42	109678	107512	69	0.46199
154834	133015	101	95366	84008	92	3254	2842	30	4726	4202	42	9633	7700	59	12322	10781	61	262077	219988	90	0.46199
70741	66158	78	33750	31478	77	1819	1508	22	1667	1895	23	3898	3179	35	5593	4865	48	114790	106263	73	0.46199
111863	100768	93	73336	66568	85	1920	1686	20	3650	3090	36	7606	7039	46	11458	10674	61	315201	282537	85	0.464249
116195	94962	91	64301	54722	90	2459	2307	26	2978	2594	29	5540	4967	41	7888	6544	55	149637	132281	86	0.465379
36463	37107	68	12521	12756	45	628	761	0	1247	895	0	1863	1944	22	2484	2738	28	63672	62782	62	0.465379
131763	119398	89	70486	65519	85	2576	2485	26	4076	3853	35	9690	8983	53	14658	13436	66	396700	350438	87	0.466509
69762	66876	79	24637	23587	71	1234	1168	12	1371	1552	18	4061	3922	35	4790	4673	36	115147	107458	78	0.469897
78505	74463	82	28691	27486	78	1433	1402	17	2184	2556	24	4911	4917	39	7537	7202	45	200896	193951	78	0.471027
105518	98228	84	41777	38269	80	2055	1694	25	3515	3443	32	8146	7175	54	11970	10578	64	316624	291122	86	0.472156
219093	152763	109	90425	65487	101	4146	2917	39	6984	4916	58	12794	10018	63	16770	13266	76	361632	288623	101	0.473286
97081	92517	86	38595	37410	79	1835	1686	20	2517	2309	27	5742	5534	41	8799	8147	56	248914	237312	85	0.474415
35281	35709	68	19480	19241	60	861	967	0	1267	1120	10	2549	2545	29	4428	4161	38	105032	99278	75	0.474415
199887	162382	103	76312	60202	99	4468	3525	38	7214	5808	49	14186	11268	69	20953	17065	76	424307	341302	98	0.475545
109358	102616	99	54358	52059	81	2848	2686	27	3721	3009	36	6358	5674	43	8729	7934	59	190263	171000	81	0.476675
59523	58117	76	28346	27105	76	1250	1332	13	1788	1893	19	3299	3317	31	5463	5046	43	103584	99679	65	0.477804
97487	91493	82	48150	45504	81	1592	1656	18	2193	2211	26	5897	5860	40	9334	8839	53	250188	235189	84	0.481193
58457	54739	77	22419	20997	66	1238	1239	11	1346	1441	20	3753	3684	34	5116	5023	42	118695	115990	80	0.481193
103193	90151	87	60964	52172	86	1992	1741	21	2289	2289	25	6122	5043	45	9072	7617	56	206205	178301	86	0.483452
98040	91271	83	50835	47488	83	2806	2401	28	3552	3424	32	7213	7031	43	10592	10024	60	203610	196858	83	0.483452
103293	94587	90	69692	64187	84	2619	2354	27	3926	3422	34	6321	6197	44	8872	8013	62	188985	182421	78	0.483452
137500	110757	93	79874	61330	93	3077	2347	32	4875	4147	39	8961	7177	55	13067	9877	68	293369	248218	92	0.483452
128966	120365	90	94928	90462	86	3475	3219	30	5090	4792	40	12297	11134	62	17449	16052	76	497980	438268	94	0.484582
113299	102736	85	67143	61551	84	2390	2274	26	3051	2861	30	5825	4846	44	8413	7366	52	172278	146612	86	0.485711
88289	84654	81	47529	46450	79	1965	1906	21	3717	3395	33	7616	6914	48	12130	10947	65	320653	289190	84	0.485711
143581	123559	94	63920	54675	91	2366	2137	26	4320	4347	36	10642	9821	60	14421	13816	58	400457	374613	92	0.486841
93019	93239	77	46750	44610	79	2024	2105	21	3468	3680	30	8740	8000	52	11909	11499	62	338907	306062	86	0.48797
146847	128885	89	81184	68943	88	3141	2594	30	4426	3950	42	10438	8566	59	14567	12390	64	404074	357966	89	0.493618
117225	103240	87	77855	67623	87	1844	1524	22	2956	2953	29	7162	6264	50	10145	8723	56	285778	246422	86	0.493618
93476	87572	82	100123	95383	83	2915	2817	28	3911	3634	39	7184	6710	44	10221	9458	58	234446	212906	81	0.493618
147290	129861	98	76897	70494	88	4064	3418	34	5007	4922	36	10275	10043	56	16126	14399	70	337542	312688	86	0.494748
135876	119020	104	71624	65589	87	3091	2787	30	4470	3732	43	8087	7013	50	11761	9773	67	263275	226055	85	0.494748
49743	49724	70	27230	26213	74	969	914	0	859	1165	11	2565	2581	28	3503	3340	34	77926	75648	74	0.500395
20571	22215	44	13933	13750	49	184	331	0	259	379	0	1269	1148	9	1466	1639	17	48313	48859	62	0.501525
152649	137151	104	84844	77485	87	5276	4467	38	7372	6656	45	14280	13729	63	20742	19210	78	433769	386844	89	0.501525
143297	125248	91	73921	63914	90	2227	2203	24	5495	5339	42	9064	8011	52	12621	10955	62	369378	329677	90	0.501525
139120	111210	93	83020	66847	92	3206	2427	34	3411	2762	38	8128	6144	54	9264	7454	59	206689	162558	87	0.504914
170051	150364	92	81399	73293	89	4080	3729	34	5878	5477	47	11466	9822	59	15141	14411	66	315338	283780	91	0.504914
125142	110533	86	131857	124029	86	5520	5186	38	8665	7139	61	17446	15435	72	25548	22385	78	543422	444472	86	0.504914
97257	92421	89	39286	37767	80	1435	1459	16	2117	2146	28	5580	5119	41	8719	8187	53	251142	238197	86	0.508302
87662	86757	78	53925	51568	79	1469	1584	17	2705	2543	29	6477	6092	43	9839	8713	65	249406	228409	84	0.509432
74486	58003	92	44753	34342	85	1575	1400	16	1504	1284	14	4196	3200	42	5789	4470	48	131680	107182	89	0.510561
103468	100332	83	67089	65780	80	2125	2332	24	4481	4052	39	9252	8774	53	14093	13392	61	403714	371365	86	0.510561
158040	122458	95	79827	60738	93	2862	2470	30	4401	3200	45	10417	8240	60	14338	11462	65	399238	315153	80	0.51395
187690	161078	93	133470	112135	93	6246	5292	41	6999	5642	48	14857	11867	76	19903	16613	82	429338	355099	98	0.517339
83389	78939	88	43894	42489	79	2633	2299	28	2676	2451	30	5735	5535	41	8205	7246	51	186765	162666	89	0.520727
272557	195571	124	129734	92028	120	7116	4872	48	8805	6066	56	17043	11703	77	22889	16509	87	506736	352270	118	0.522987
121928	112104	97	47023	43217	82	1978	2078	20	3704	2956	36	7725	6993	50	9818	8948	56	295791	261022	88	0.522987
18504	20583	46	10476	10636	42	127	250	0	953	903	0	1101	1264	12	1926	2307	22	46298	46287	67	0.524116
100521	87723	87	73115	63649	88	2157	1791	25	2848	2144	35	4814	4147	42	6168	5544	44	140693	121746	68	0.525246
213180	166698	102	112686	90453	100	3403	2723	33	6163	4912	50	14843	11785	73	21166	17046	85	608553	474108	99	0.525246
97759	93181	80	55592	51790	82	1920	2029	20	3259	3099	33	7402	7029	48	11197	10845	60	285757	268455	84	0.526375
149082	125676	94	91833	78380	92	2869	1913	30	4202	3618	39	9673	8655	52	14312	12876	75	377070	342871	87	0.526375
54631	52680	77	33671	33074	74	1334	1247	12	1821	1878	22	3752	3301	38	5586	5629	39	143278	140455	74	0.526375
31553	30605	72	16433	16478	49	320	297	0	725	728	0	1591	1857	18	2107	1976	26	49778	49486	69	0.526375
77181	69320	82	28811	25131	81	1801	1611	19	2634	2221	29	4945	4665	41	6509	6396	41	146849	144310	78	0.527505
42321	41563	75	18735	18491	55	831	965	0	1321	1451	15	2917	2929	28	4759	4940	34	107619	103234	74	0.527505
214585	175440	105	164557	131721	102	3926	2950	36	6772	6467	46	16362	14033	69	21895	18539	91	627664	553920	101	0.530894
79008	73534	81	37750	35722	78	1861	1798	21	2782	2644	28	5961	5302	43	7331	7003	45	168083	166394	79	0.530894
85379	79224	93	46989	45398	80	3065	3143	28	4104	4017	39	8345	8021	49	11684	11104	60	237487	213422	80	0.532023
42375	41293	69	25756	25443	73	1284	1314	13	1532	1652	18	3723	3716	34	5580	5667	42	125130	121777	73	0.534282
141309	115269	93	88773	73986	90	3538	2796	34	5316	4290	42	11966	9870	64	16909	13727	74	372166	305725	92	0.535412
89021	87048	79	47457	46320	79	2050	1965	21	3491	3259	32	8409	8273	48	12900	12499	66	353685	333484	81	0.537671
157127	129445	94	122546	102942	93	4733	4159	37	6505	5069	50	13128	10564	63	19055	15135	79	377837	306198	89	0.5388
38866	38349	67	23571	22668	72	602	563	0	994	926	0	2246	2233	26	3288	3072	34	94073	93826	69	0.53993
169951	143963	101	103074	87134	92	4270	3488	35	6084	4819	44	12063	9814	63	15441	12271	67	347143	289415	94	0.53993
70724	64731	80	38968	34889	81	1269	1013	4	1826	1611	20	3949	3349	39	5125	4844	41	118518	99037	78	0.543319
79057	74420	83	62135	58830	82	2107	1803	25	3590	3412	31	7369	6962	51	11706	10184	61	283529	257801	87	0.544448
74661	71353	80	31669	31241	77	1957	1723	24	2436	2755	25	6341	5719	44	8725	8041	50	242238	218950	81	0.545578
77825	73263	80	34032	32173	79	1672	1556	20	2042	2116	25	4102	3994	35	5508	5542	40	120246	114235	83	0.546707
106608	100320	89	48085	46300	82	1790	1568	20	3275	3199	29	7599	7151	48	8817	7962	51	257968	254317	68	0.548966
71519	67287	82	31799	30381	78	2052	1973	23	2757	2328	29	4856	4616	38	7445	7651	47	146392	144592	81	0.548966
50172	49140	89	23903	23716	67	1457	1527	15	1941	1998	24	3873	3851	34	5422	5730	39	119136	117863	76	0.550096
121776	94529	92	61367	46758	93	2126	1523	24	3291	2518	36	5739	4579	46	7621	5483	55	181835	145977	78	0.552355
155055	131353	98	75073	63341	90	3440	2747	33	4430	3400	42	8248	6284	54	12109	9725	73	245096	189188	85	0.553485
75478	70349	81	38238	34601	82	1466	1275	14	2013	2235	23	4126	4067	38	5486	5269	41	122790	113229	76	0.554614
54922	50544	86	32939	31967	75	868	828	0	1249	1066	6	2408	2332	26	3510	3406	32	80669	76910	73	0.556873
101106	96601	86	89421	85992	82	3072	3138	29	5843	5640	38	13002	12113	65	19432	18527	77	522888	472034	90	0.558003
101063	95520	83	65728	61852	82	2177	2109	21	3249	2979	34	7553	6943	49	9451	8928	51	305663	288109	87	0.560262
160677	135740	97	73407	63421	93	2849	2471	30	4842	4049	43	9790	7611	61	14131	11818	65	394291	312521	91	0.562521
81558	78176	83	67457	65277	79	1913	1971	23	3667	3084	36	6538	6537	43	10734	9461	57	266441	243578	80	0.563651
112681	103018	90	123771	115662	84	2914	2790	29	5095	4591	38	11016	10499	56	14829	12976	63	376829	337679	84	0.563651
128581	108780	93	55851	47507	89	3480	3134	32	4494	4044	38	9418	8509	55	12280	11408	66	277034	265206	83	0.56478
72085	68245	81	43538	41765	78	1783	1637	18	2750	2759	29	4784	4570	39	6469	6137	48	129783	118267	73	0.56478
77461	74361	84	32772	32288	77	1373	1418	15	1861	1679	21	4588	4665	37	6914	6637	50	197079	192963	80	0.56591
116689	108735	86	67295	63670	84	2825	2682	27	3974	3318	38	9751	9369	51	15834	15406	68	386233	365284	84	0.56591
144436	122589	89	113570	97819	91	2796	2436	28	3844	3480	38	8038	6768	50	10655	8879	59	277223	232721	84	0.567039
142372	117709	93	53486	42875	89	3108	2646	32	4160	3003	42	7901	6171	52	10772	8528	58	218362	169122	88	0.567039
86808	83619	94	30210	29298	78	1701	1502	17	2346	2313	26	5026	5283	37	7898	7136	47	206870	202191	82	0.567039
134644	121177	85	51277	45586	86	1863	1789	21	2842	2345	32	7391	6481	50	10094	9197	55	273452	244749	73	0.568169
48825	46830	84	37716	37155	75	1523	1309	15	2018	1819	20	3532	3712	31	4918	4920	37	111521	104931	70	0.570428
55784	54296	77	30333	28384	77	1125	1038	12	1448	1175	10	2954	2823	30	4529	4488	39	93274	92189	71	0.571558
141534	113023	94	84175	69391	92	2445	2179	25	4385	3193	43	7273	6033	52	10710	9101	56	260097	213693	90	0.571558
51506	49038	78	22732	22037	59	931	957	0	1382	1204	11	2883	2571	31	4210	4132	36	81766	82137	72	0.571558
84722	81621	86	39678	38718	78	1172	1224	13	2222	2142	27	5072	4891	38	8387	8150	53	213106	206795	76	0.571558
99110	89711	93	72070	67637	83	2391	2058	29	3841	3851	31	8857	8708	55	11979	11325	61	323753	316173	84	0.572687
57131	52665	79	29761	27737	76	1582	1698	19	1552	1761	24	3087	3152	32	5165	4857	39	108846	100790	71	0.572687
156554	129278	94	76389	64569	90	2616	2302	25	4640	3834	44	9483	7748	56	13193	11128	64	355936	291517	90	0.573817
152590	128704	102	78122	66799	91	3032	2535	31	4356	3961	38	7785	6259	51	10397	8651	62	205203	167336	88	0.579465
79030	77492	77	24457	23968	60	1791	1436	19	1741	2013	23	5231	4814	42	7570	7429	45	201418	198614	79	0.580594
154140	132836	96	75109	65881	90	4027	3527	32	5047	4814	44	11324	10402	59	16499	14613	73	368265	311944	94	0.580594
132486	125389	88	60827	57565	84	3909	3555	34	6109	5921	42	12527	11096	61	17077	14027	81	377096	326857	93	0.580594
131656	125319	83	79485	75291	84	5020	4546	36	6302	6023	44	14346	13659	63	21270	19495	79	421726	381728	88	0.580594
95250	85615	84	54921	50039	82	2013	1643	23	2627	2552	29	5104	4817	39	7448	6593	52	178157	154246	81	0.582853
84149	80225	85	53888	50340	81	2317	1949	25	3635	2762	36	5461	5427	37	9104	8474	53	195365	196431	80	0.582853
52594	51535	77	15171	14978	48	1260	1122	8	1343	1107	8	2359	2292	27	3817	3948	33	87033	83933	78	0.585112
110570	102187	84	54684	52044	81	3217	3205	29	4338	4284	36	8679	8143	50	12137	11001	56	263217	235244	83	0.585112
38846	37141	86	22674	22490	68	1027	1053	6	1649	1540	19	3096	2919	30	5123	5200	36	107570	105444	74	0.586242
79957	76306	86	36032	34972	78	1076	1125	10	2201	1996	28	5129	5004	37	8506	8524	49	218097	210417	80	0.588501
162982	129549	106	112511	93734	95	3252	2792	32	5512	4923	43	12619	10483	63	17664	15253	75	465765	386855	94	0.588501
66744	65301	76	34412	33833	76	1181	1066	7	1292	1608	16	4168	3858	36	6519	6099	43	180229	176573	78	0.589631
77521	73376	82	34747	32779	78	1900	1691	22	2150	1667	25	4581	4515	36	6109	5558	42	131737	131361	78	0.59076
251092	168647	116	141005	100590	106	5349	3708	45	7586	5265	59	15253	10696	77	20909	14625	86	485877	343750	104	0.59076
90080	83403	84	51508	49409	80	1987	1574	20	3071	2875	35	5529	5345	43	7242	6912	48	149769	146617	66	0.594149
141489	122783	95	104648	93657	91	3178	2576	31	3800	3347	36	8518	7689	48	13348	11886	64	302669	272892	91	0.595278
138687	129045	102	78981	75278	85	2750	2619	29	5647	4327	48	10849	9786	60	16151	14327	71	460112	384579	88	0.595278
47953	48986	66	23759	23923	58	1047	1059	8	1562	1262	20	2802	2828	30	4294	4439	34	87821	85879	69	0.595278
59443	57709	76	32475	31477	76	1291	1390	12	1849	1756	19	3321	3323	29	4440	4185	39	98568	96469	72	0.595278
240847	195133	106	82430	69134	102	6440	5507	41	9314	8365	54	17705	15708	78	23693	21485	88	496606	462385	103	0.596408
88747	86282	81	35349	34819	78	1490	1411	16	2403	2177	27	5035	5304	36	7522	7055	47	195232	190873	77	0.596408
43737	42051	79	21413	20945	63	938	785	0	811	747	0	2053	2016	23	2902	3307	28	89648	88330	71	0.597538
96505	93333	87	45807	43874	79	1322	1434	15	2351	2417	30	5833	5550	42	9735	8939	56	238969	232584	73	0.599797
130517	120725	91	70941	67068	84	3939	3916	32	5206	5560	36	10188	9575	54	15571	14506	71	316908	290879	83	0.599797
59797	56648	77	26751	25010	78	1396	1234	11	1447	1813	18	3718	3441	32	5404	5531	37	111926	111124	76	0.600926
148247	123077	95	73689	61123	89	2312	2044	27	3877	3034	43	8038	6970	52	10104	8399	54	294351	250132	83	0.602056
132057	118279	88	61923	54118	86	3137	2530	32	4473	3598	42	8334	7058	53	11075	9475	67	215368	185623	78	0.604315
81411	79072	81	44445	43333	80	1893	1822	21	3567	3192	35	7940	7708	48	12611	11337	62	344810	328691	82	0.608833
69068	68246	76	38249	37257	77	678	816	0	1432	1710	16	3711	3902	30	4985	5059	39	131573	126218	76	0.608833
94647	88100	84	57510	52835	84	1598	1669	17	2314	2248	26	5863	5536	44	6823	6211	44	213503	195857	84	0.611092
56667	55285	80	29122	28442	74	870	881	0	1717	1631	21	3133	2858	32	4430	4298	36	92592	89600	75	0.611092
98805	94639	87	48094	46918	79	2080	1878	23	3155	2876	31	7621	7096	50	10441	9905	52	299803	288090	85	0.612222
147281	130811	91	91819	82544	89	2548	2261	28	3677	3557	35	8747	7312	56	11851	10183	68	318391	269909	92	0.613351
125175	116509	84	65713	60334	84	2159	2049	23	4935	4373	47	9842	9058	52	12934	11412	63	366310	310782	91	0.614481
220185	130403	108	99548	62472	108	4703	2716	46	6932	4306	51	14618	8818	74	19571	11994	82	419551	263776	105	0.614481
97546	92726	82	37885	36210	80	1429	1411	15	2715	2299	33	6037	5901	43	10031	9324	57	253668	252722	82	0.615611
116193	109923	85	67784	64459	82	2555	2144	27	4271	3742	36	7917	7483	48	10966	9912	59	256423	230187	83	0.61674
97909	87805	84	52185	47461	83	1745	1615	19	2573	2043	32	4911	4415	40	6960	6065	49	156692	135478	80	0.61674
96289	79441	89	38650	32674	86	2021	1658	24	3101	2434	33	5174	4264	42	8565	7241	52	190437	169630	82	0.618999
79480	77242	85	54676	52972	80	1825	1700	22	3354	2832	32	6415	6166	42	9961	9263	54	274276	269324	80	0.620129
152059	129111	95	68498	58428	91	2270	2024	26	3846	3240	41	8969	7790	55	12168	10501	64	359796	322369	85	0.620129
44812	45244	71	26755	25992	72	459	664	0	1080	1171	8	2251	2485	23	2808	2781	31	79890	80961	68	0.621258
104161	92898	87	51231	46214	84	2274	2046	23	3650	3213	37	7621	6932	51	11791	11067	58	318372	285771	88	0.622388
98730	92154	87	51976	49441	81	1330	1352	13	2894	2346	27	6010	5620	42	8821	8439	52	239140	231326	82	0.623517
80481	80042	78	49522	48228	77	1771	1680	20	2734	2881	31	6800	6676	47	9470	9123	61	247779	230862	81	0.623517
156906	134662	95	91577	80344	90	2304	1841	26	3961	3599	34	7938	6977	50	10785	9621	56	260220	228591	91	0.624647
134886	126470	85	85387	80710	85	3396	3423	30	5897	6141	41	13272	12136	64	19355	18953	70	517857	467225	88	0.624647
88388	82074	83	43931	41612	82	2074	1762	23	3393	2717	35	5582	4999	43	7880	6938	49	160175	142343	84	0.625777
59660	54051	92	30175	28530	77	1339	1378	14	1459	1637	20	3554	3257	34	4598	4580	37	97933	96376	76	0.626906
51990	52446	81	22846	22394	60	948	810	0	1472	1582	17	2434	2452	24	3318	3022	33	76735	77481	72	0.626906
77278	74155	83	39546	38452	78	1144	1091	9	1999	1907	26	4385	4633	34	6695	6461	45	181901	175373	81	0.628036
99816	88095	87	60182	52141	86	1354	1309	13	2644	2692	26	6214	5434	47	9824	8923	53	252569	223140	84	0.629165
137348	117044	102	73697	62181	88	3546	2909	33	4569	3938	39	9800	8632	57	12590	10789	63	257618	210025	88	0.630295
134216	121703	91	47940	44608	84	3518	3367	30	4575	4470	36	9971	8906	59	13695	12342	70	275175	237718	88	0.630295
34645	36193	68	20467	20615	61	500	659	0	1301	1131	8	2276	2184	25	2757	2607	30	73096	71319	70	0.631424
122896	114423	96	70240	67094	84	3346	3182	28	4759	4441	38	8407	7148	58	11859	10755	67	256899	232777	83	0.631424
147284	125093	106	71767	60406	106	2674	2078	29	4557	3930	37	10534	9463	60	16118	14410	79	430385	399260	106	0.631424
182841	152931	95	83948	72143	94	4141	3504	35	5969	4587	44	11393	9156	56	17151	14055	81	337300	278998	96	0.632554
294316	213696	127	172028	126033	127	7625	6194	44	9824	7793	53	20993	16235	86	28545	21940	104	581094	450357	120	0.633684
143231	120595	99	82914	72253	91	2246	2199	25	4899	4198	41	9327	7678	58	12783	11406	70	357842	304447	79	0.635943
103419	96405	82	44825	41722	81	1882	1607	22	2948	2744	30	7024	6582	50	10814	10163	57	295681	269115	80	0.639331
221496	181413	109	105029	88677	104	5233	4335	38	8962	8331	46	16777	15545	69	25971	22983	93	594923	545050	101	0.639331
103167	94436	83	48096	43591	82	1926	1706	23	3160	2756	32	5747	5322	41	7508	6832	48	172504	163147	79	0.640461
67496	63971	80	27796	27003	75	1279	1277	14	1480	1494	15	3281	3280	30	4533	4472	39	109060	106240	73	0.640461
240280	177208	119	161635	124190	106	6205	5035	43	9846	7676	63	18835	14440	78	27800	21802	95	627183	495584	102	0.64159
92901	87895	92	28529	28064	78	1375	1229	15	1974	2032	24	5242	5545	38	7389	6705	48	199706	201491	69	0.64159
32277	33060	49	17866	17821	52	497	480	0	468	518	0	1500	1397	20	2592	2279	28	52895	55889	67	0.64272
76157	74326	79	46551	44656	78	1392	1306	14	2495	2300	27	5412	4896	41	7885	7383	47	203868	188036	84	0.64385
37423	37202	75	17873	17838	52	478	647	0	805	1110	6	1893	2080	21	2255	2512	25	54714	57110	57	0.64385
127099	115183	90	68747	62317	86	2852	2534	29	4641	4089	42	11341	10444	55	15379	13515	68	433776	407912	87	0.64385
61634	56721	79	30768	27905	76	973	828	0	1880	1525	19	3073	2872	33	4351	4445	37	111893	102664	71	0.646109
144646	121813	92	57004	46532	91	3071	2461	31	4535	3395	46	8297	7470	49	13623	11361	67	275088	252683	91	0.647238
191212	147636	114	121109	100933	96	4329	3164	40	5979	4249	47	10750	7776	63	15356	12100	69	299081	224982	92	0.647238
123111	112419	91	83704	78024	84	3779	3702	31	6237	5306	45	11943	10134	60	14884	13487	75	306616	252331	84	0.648368
164362	133385	96	96127	79369	94	3387	2345	36	4686	4056	44	9559	7647	56	14793	11946	73	373587	311683	91	0.648368
45756	42966	77	27789	26690	74	1336	1269	13	1272	1372	21	3648	3610	35	4947	4671	38	115183	115665	73	0.650627
49548	48901	73	22658	22142	66	1307	1219	14	2006	2047	23	3580	3718	32	6206	5645	43	123025	119270	77	0.651756
114876	104175	88	49184	44975	84	2618	2386	26	3684	3331	34	6329	5841	43	8329	7655	49	184391	169001	87	0.654016
122597	106330	96	64748	57401	87	2508	2379	27	3807	3094	37	8372	7417	53	11333	9987	60	292157	247335	96	0.655145
128600	109547	94	49065	40186	88	2410	1942	26	2447	2602	27	6324	5711	45	9324	7647	57	223046	187578	82	0.656275
138833	127373	92	80676	74398	87	3510	3261	30	5309	5102	43	10083	9071	53	13290	13082	63	294176	271102	86	0.656275
147795	122455	93	64135	52690	90	2219	1845	26	3919	2932	38	7717	6335	50	10715	9190	54	270380	225449	90	0.657404
22574	22220	56	18372	18593	51	506	726	0	722	611	0	1491	1296	16	2022	1786	27	44411	43694	64	0.658534
96911	90189	88	61796	58834	83	1816	1975	20	3463	3063	34	8175	7260	52	11356	11281	57	318119	291391	83	0.658534
128659	108053	94	70283	60613	89	2539	2227	28	3315	3251	32	6946	5812	48	10975	9372	59	236890	194776	85	0.658534
64843	61438	85	25593	24643	74	1355	1358	13	1459	1424	17	3354	3238	32	4401	4244	37	101068	94210	79	0.660793
47203	46510	76	21474	20872	64	1164	1151	9	1117	1204	12	2789	2880	30	3596	3434	32	91178	89163	74	0.663052
156477	133247	107	66327	56673	91	2225	2124	24	4749	4225	40	10325	9112	54	14848	12851	68	404457	360649	88	0.666441
81655	75562	82	43668	39929	81	1759	1534	20	2264	2315	25	4976	5253	37	6237	5950	45	149283	144303	82	0.66757
98425	92002	84	46233	44047	82	1712	1616	20	3033	2558	34	6543	5990	44	9520	8717	50	247365	210917	86	0.66757
67112	64144	77	42628	41092	78	1564	1712	17	2277	2169	23	4071	4082	34	6437	6283	44	143180	139368	77	0.6687
103713	94533	90	54196	50347	84	1978	1915	22	3362	3153	32	7482	7262	45	10494	9807	60	290185	281293	70	0.672089
84788	77562	87	43874	40160	81	1429	1399	13	2206	1957	25	4164	3975	36	6203	5869	46	144922	125642	81	0.674348
21549	25677	44	16090	15955	51	390	421	0	569	795	0	1131	1157	11	2145	2079	25	53968	55291	57	0.674348
84394	81413	79	44877	43193	78	1393	1482	14	2333	2099	28	5982	5780	40	10036	9412	53	255721	253530	67	0.678866
131394	116690	95	62116	55111	88	2027	1807	23	3524	2932	35	8224	7944	50	13565	12252	65	346292	311834	85	0.681125
100947	94885	88	65378	62865	82	1655	1624	18	2939	2914	28	6921	6523	46	9654	9022	51	277298	267216	82	0.682255
227996	172343	103	106002	80716	102	6365	4715	46	7716	6034	51	14966	12168	69	18767	15537	80	383630	332124	99	0.682255
181558	146124	102	112051	93877	96	6221	5247	41	6893	5989	48	14631	12167	66	20272	16742	82	403524	332366	94	0.683384
111055	98316	89	60741	53526	86	1958	1669	23	3099	2944	33	7900	6975	49	11232	10186	56	303316	270397	84	0.684514
70945	66673	79	33661	31221	78	1685	1697	19	2222	1884	27	4174	3697	38	6203	5651	45	132666	125782	79	0.686773
38803	38751	69	26713	26710	72	984	801	0	1147	945	0	3052	3014	31	4076	4007	34	101516	100982	72	0.690162
165361	131202	96	82495	64556	94	2521	1955	28	5138	3738	47	10490	8186	60	16420	12375	77	434407	339115	87	0.691291
102769	95274	83	64844	59702	84	1684	1508	18	2776	2766	29	7012	6159	45	10322	8798	55	267066	232712	86	0.691291
202438	162588	102	82567	67515	99	4850	3944	39	6555	5625	44	13151	11647	59	17293	14892	75	355781	328386	95	0.69355
59475	59875	74	23872	23571	72	751	900	0	1703	1327	14	2728	2704	27	4263	3950	37	92765	91451	75	0.696939
111876	93851	89	46787	38863	87	2323	1962	27	3771	3385	34	7326	6484	48	11030	9424	61	224328	206358	86	0.699198
178583	148808	96	73690	62578	94	4924	4008	38	6389	5819	46	11867	10460	61	17608	16464	79	365872	350117	92	0.703716
172678	133798	97	81321	64370	96	2956	2001	31	5496	4652	47	11988	9578	63	16340	13694	78	475360	408255	96	0.703716
113713	102017	87	52855	48349	84	3338	2898	33	3881	3568	34	7981	7298	47	11597	10214	60	236569	205747	86	0.704846
95613	87070	87	42427	38956	83	1662	1571	20	2472	2014	30	4864	4324	40	6443	6075	41	151068	136888	75	0.704846
172153	148126	95	87957	77964	92	4568	4056	36	6345	4754	46	11459	9655	59	16274	13548	71	316465	257299	88	0.705975
43156	42074	65	29711	29455	73	1232	1324	13	1270	1616	16	3330	3481	29	4509	3864	39	108618	109898	70	0.705975
74221	72800	78	34242	33165	77	2014	1842	22	2217	2360	23	4334	4149	36	5893	5628	42	115191	109258	76	0.705975
129790	113986	96	78560	71411	86	4261	3730	33	7504	7127	45	16636	15400	73	26180	24208	79	528330	513763	88	0.710494
141411	118574	92	94286	82586	91	4169	3814	34	6006	5021	46	11791	10625	63	15830	14172	77	346604	305797	84	0.710494
139855	112249	94	87541	72393	93	3127	2234	34	3965	3452	43	7516	5606	51	10175	7793	64	202159	155693	87	0.710494
39431	39244	70	15823	15779	47	654	504	0	826	839	0	2444	2607	27	3378	3452	31	71860	73630	66	0.710494
113671	96683	96	59080	51125	87	1899	1726	21	2509	2540	33	6532	5853	44	10558	8932	59	258526	239624	84	0.712753
60549	59257	77	28580	27457	76	1433	1228	13	1657	1545	20	3367	3571	31	5314	4712	43	100131	99655	65	0.716141
45406	44146	76	31175	30735	74	1508	1597	17	1693	1937	22	3697	3456	35	5719	5645	42	111280	106310	78	0.717271
82016	78698	78	40157	38555	78	1400	1276	13	2800	2344	30	5290	4784	40	7458	6927	46	204786	192111	82	0.717271
84339	88190	75	45468	44840	78	2533	2386	26	3035	3181	29	6032	5913	42	9679	9476	61	190277	181939	77	0.718401
69803	62520	81	36666	31958	80	1156	960	0	1793	1443	20	3650	3092	37	5366	4558	44	107505	98047	65	0.718401
115056	110273	83	41512	39807	80	2321	2129	27	4367	4276	34	9281	8723	49	14443	13908	63	385563	364588	86	0.72066
261464	185620	111	198171	140630	111	5842	3945	44	10781	7146	63	22823	15921	84	30547	21459	103	800839	563810	115	0.72066
70714	67856	79	41418	40329	78	1162	1390	13	1509	1436	17	4374	4180	40	6534	6768	40	189886	188181	78	0.721789
200989	178547	94	106132	95575	93	5578	5033	38	7951	5741	55	15150	12844	71	20368	16411	84	400574	318393	94	0.722919
122917	113498	88	56492	53123	84	1950	1581	21	3150	3153	30	7063	6621	44	9969	9041	51	321140	307474	87	0.722919
197877	160385	99	121792	100139	97	4040	3372	37	5970	4755	41	11879	10062	60	16963	13639	79	349349	283527	99	0.725178
122407	109659	88	58218	51732	87	2521	2358	27	4022	3492	40	8036	7205	48	10908	9908	53	242509	222274	84	0.726308
47573	45848	80	21892	21493	63	732	706	0	1142	1114	8	2479	2409	28	3223	3151	30	78158	77629	77	0.726308
140351	120711	91	86924	72738	93	2430	2320	25	4099	3199	38	8654	7683	51	13188	11443	59	328208	305979	87	0.726308
105118	97852	84	77562	73063	84	3385	3138	31	4954	4233	40	10040	9238	53	14545	13353	66	284907	235196	90	0.728567
104765	100986	80	58963	57831	81	2752	2618	27	3461	2934	41	7602	6914	46	10578	10046	53	242163	221649	85	0.728567
74905	71721	78	48820	46759	79	2596	2657	25	3027	3072	30	6924	6373	47	9821	9638	54	208588	194876	84	0.731955
100603	93299	82	42388	40028	82	1725	1723	19	3153	2821	32	6976	6743	44	10763	9812	63	285578	257315	87	0.733085
67857	64312	80	30456	28442	77	1388	1436	16	1828	1918	22	3802	3513	37	5529	5094	42	107974	103479	76	0.733085
80481	75965	82	35198	33994	78	1271	1063	7	1650	2070	24	5580	5332	39	9023	8587	49	242634	231264	86	0.734214
69805	64841	87	39544	36120	81	1388	1431	15	2423	2165	26	4477	3952	40	6115	4704	49	142548	132052	80	0.735344
106118	101899	87	51785	50682	80	2036	1932	21	3182	3433	30	8395	8242	48	12839	11885	65	331082	307076	84	0.736474
56570	53924	86	34225	33630	75	1648	1464	19	1251	1445	17	3882	3998	34	4811	4233	37	107409	96858	75	0.737603
139550	122162	89	73664	65706	89	3202	2920	32	4620	3783	39	8452	6990	52	11756	9957	59	246810	202237	92	0.738733
116737	102399	87	45423	38909	87	2036	1875	23	2922	2628	34	7279	6291	48	10789	8805	60	267665	235833	74	0.738733
95689	89017	88	30813	29377	79	1378	1227	14	2902	2940	30	6403	6244	40	9845	9059	58	265907	255597	83	0.739862
265582	198586	114	149983	112726	105	6983	5323	46	10416	8496	56	18382	15327	72	25139	21534	87	541840	499942	99	0.739862
113147	98487	94	73383	65072	87	1841	1430	20	3152	2581	31	6278	5648	46	10575	9204	62	283252	252768	81	0.743251
54700	55132	74	36005	34832	76	1343	1131	16	2007	2027	26	3283	2992	33	5015	4700	38	108962	101081	72	0.74438
55896	54510	76	20497	20058	56	1191	1148	9	1355	1366	16	2956	3028	30	4577	4587	38	91062	91693	71	0.74438
192813	147523	104	119309	96810	101	5075	3894	40	7477	6507	44	14675	12268	66	20082	16540	84	427957	346826	98	0.74438
187159	142638	98	78879	55891	99	5280	3655	44	6490	4854	47	12780	9760	66	17004	13017	84	387220	306133	95	0.748899
137573	118368	91	69419	58436	88	2458	1790	28	3024	2466	35	7483	6245	51	12449	10043	67	312831	262977	83	0.748899
127394	119113	88	61383	58898	82	3214	2875	30	4728	4124	38	9840	9640	53	15613	14884	61	399442	357356	85	0.752287
108402	104388	87	55573	53827	81	1857	2032	22	3864	3639	33	7522	7524	47	12121	11497	60	330267	310066	82	0.752287
119624	107966	88	55220	48986	86	2731	2447	28	3159	2976	34	7170	6247	50	8364	7340	53	199861	176161	86	0.754547
78709	74431	81	39338	37280	81	2272	2124	27	3096	2688	32	5592	5108	44	7150	6826	44	148274	144213	80	0.754547
133368	113130	97	68468	59009	88	2356	1903	26	3595	2979	39	6777	5970	47	10116	8212	60	226326	190215	86	0.756806
93194	87586	94	48118	46055	79	1991	1734	23	2293	1902	29	6297	6176	39	9290	8613	51	256725	251412	85	0.757935
77093	66331	86	39692	34327	82	1944	1800	20	2265	2010	24	3981	3860	35	6565	5688	45	135402	130160	82	0.759065
214734	171741	107	146898	116158	102	6485	5338	42	8772	7167	57	17924	13832	74	26163	21501	88	538315	405525	106	0.762453
131369	112756	91	68434	58713	88	1816	1419	21	3473	2298	39	6105	4999	45	7806	5919	53	191489	157115	83	0.764713
141344	123279	92	66209	57736	87	3107	2571	33	3739	3389	36	7661	6526	51	11538	9748	59	225553	195168	86	0.765842
162676	123873	95	78575	60291	95	2647	2050	28	3931	2804	42	9108	7041	56	13923	10702	68	373321	297580	98	0.766972
130568	94668	96	63482	46615	95	2224	1749	26	3534	2416	41	7651	5644	54	11034	8344	64	233774	180092	97	0.766972
92122	86458	84	39002	37165	80	1574	1534	18	2095	2001	28	5612	5477	41	8235	7905	48	222199	216752	77	0.769231
76276	75001	79	56471	54753	79	1534	1484	15	1996	2021	24	5151	4999	38	7704	7281	48	194930	195327	79	0.77036
85887	83735	81	29495	28602	77	1659	1746	18	2773	2373	30	6049	5922	43	8971	8127	48	248735	247361	81	0.772619
57417	53736	83	26048	25162	75	1107	1257	12	1166	1323	11	2661	2432	28	3505	2719	36	90199	88494	73	0.773749
63901	59512	84	30084	28909	77	1363	1296	12	1654	1706	20	3297	3175	34	5173	4961	41	98499	92816	78	0.774879
107219	101175	81	110627	105969	84	2468	2353	26	4371	4244	37	9432	9028	53	14794	13651	65	380923	340521	83	0.777138
53275	50875	77	28905	28205	75	1081	1093	8	1543	1928	16	3277	2996	33	4611	4147	39	109952	105110	71	0.779397
74520	67854	80	41597	37676	81	1687	1423	17	1636	1567	23	3647	3091	37	5370	5316	39	128106	111559	74	0.779397
200595	169929	98	182693	161695	98	6789	5808	41	8808	7575	53	16968	14798	74	24127	21751	86	508279	415708	93	0.781656
125535	102170	92	58944	48887	89	2400	1902	28	2750	2783	31	6536	5342	50	9334	7629	56	186990	167909	85	0.782786
101448	95484	88	80856	77231	83	1979	1755	21	3330	3331	29	8039	7621	56	11642	11330	64	312208	292407	82	0.786174
92900	87162	87	39198	37200	80	1238	1361	12	2153	2050	27	4372	4002	34	6422	6000	46	160176	153528	79	0.786174
41827	40305	73	29398	28572	72	1019	975	0	1129	1515	16	3145	2936	31	3606	3723	32	89199	86505	72	0.788433
158193	123283	99	68176	52767	92	2427	1847	29	4218	3273	42	10117	8128	55	13261	10278	68	392042	310862	85	0.788433
89452	83162	85	38986	37523	80	1215	1190	11	2327	2396	25	5058	4865	39	7540	6691	46	220547	213895	81	0.790692
60824	57071	91	37328	35355	77	1376	1349	15	1629	1252	16	3837	3835	34	5476	5065	44	121741	111173	91	0.790692
165815	149207	91	102388	93999	91	4603	3731	38	5662	5496	41	12259	10276	61	16659	14062	78	375985	311795	96	0.792952
108412	99197	84	49291	45060	83	2351	2092	25	3026	3102	33	5872	4992	47	8957	7335	60	181640	158187	85	0.795211
95280	88168	96	41076	38357	81	1753	1613	20	2753	2426	32	5731	5177	42	7240	6221	44	215093	196855	86	0.795211
103113	96841	84	51253	46709	84	2098	1982	25	3390	2922	33	7694	7056	49	13536	12742	65	336714	304836	86	0.79634
21435	20867	53	12537	12511	46	319	418	0	698	778	0	1228	1113	11	2207	2119	27	59754	59844	67	0.79747
202910	137226	106	97913	69223	102	4516	3357	40	6377	4385	52	11173	7394	64	16070	10553	78	351870	243419	106	0.79747
111651	89426	104	61853	49040	104	2396	2017	27	3162	2555	31	6510	5052	47	9849	8044	55	225099	201850	104	0.79747
115401	100684	101	61691	53518	101	2190	2081	23	3485	2625	35	7211	6128	47	10219	8506	66	240829	187934	101	0.79747
80793	79654	80	38016	37232	77	1353	1249	15	2419	2404	25	6167	6204	38	7633	6910	46	230385	219984	83	0.798599
50426	49616	71	28318	27092	76	993	1089	7	1580	1132	20	2819	2674	31	4017	3657	37	100993	96315	73	0.798599
219153	167996	104	185916	154268	102	4870	3863	40	9650	7472	56	21861	18059	82	32961	27541	98	901446	733841	106	0.799729
153850	123550	96	74909	59459	94	1829	1599	22	3438	2735	39	8509	7058	53	10704	8540	55	317155	270279	96	0.800858
110391	104090	84	58854	55738	82	1408	1393	16	3794	3606	32	6530	6014	44	9306	8719	54	223395	214245	85	0.800858
57648	56065	90	22343	22196	65	724	810	0	1318	1437	14	2828	2854	29	3778	3935	33	93656	89306	77	0.806506
99611	93768	82	48103	46080	82	2276	2049	25	2825	2716	30	7009	6438	47	11216	9785	59	286486	265010	89	0.807636
64932	64466	76	25012	23947	72	1821	1755	19	2209	2122	25	4399	4290	36	5880	5495	41	129049	121405	78	0.808765
50989	50869	75	20412	19807	56	1086	1033	5	1382	1334	16	3658	3091	35	4823	4415	39	99248	97885	72	0.808765
47268	44095	89	20032	19467	55	1603	1855	19	2283	2676	25	4418	4366	34	5641	5402	43	135992	127556	75	0.809895
173479	108404	104	88921	57962	103	3590	2302	40	5269	3224	47	10893	6785	69	15256	9810	71	292966	183862	119	0.809895
174380	129058	113	78868	60633	96	3738	2795	36	4713	3890	41	8774	6880	53	11735	9080	60	253742	207857	98	0.811025
142148	119661	92	93041	78938	91	1974	1717	21	3180	2957	35	8590	7515	50	12652	10869	62	352499	289517	85	0.811025
96241	91946	84	59972	57638	82	1433	1438	16	3343	2881	33	7181	6575	49	10380	9549	57	306534	281994	88	0.811025
137959	125852	90	50675	45920	84	3668	3283	31	5418	4909	47	10696	9801	56	14522	13191	67	289835	269220	88	0.813284
84904	77947	82	48583	44110	81	1532	1247	13	2190	2150	27	4910	4678	38	6390	5958	43	180947	172039	74	0.814413
106994	98682	88	44922	40551	83	1412	1334	15	3081	2453	32	6525	5999	46	8103	7280	54	249763	223911	83	0.815543
79381	75852	81	43499	42001	79	1666	1487	17	2481	2289	28	4866	4389	40	6738	6179	50	196771	192201	82	0.816672
103147	95275	86	81410	77299	83	3029	2955	29	4242	4258	39	8378	7536	54	10938	9767	55	241607	219451	83	0.817802
118708	108312	101	63775	58617	83	4094	3407	34	4939	4608	44	9646	9151	52	13344	12096	66	281914	263987	84	0.818931
81590	77295	80	41430	39413	79	934	1100	8	2208	2606	25	4007	4016	34	6548	6366	46	177510	176295	76	0.820061
149394	126221	103	117310	102225	93	3984	3462	35	4699	4059	38	10334	8379	60	13518	11593	73	283974	239620	89	0.821191
108080	94862	95	49963	43448	84	2032	1816	21	2775	2101	35	5515	5036	39	8938	7652	53	214797	185683	82	0.82232
73349	69131	79	37228	35696	78	2366	2065	26	3369	3125	29	5811	5592	43	7996	8011	44	178036	172532	79	0.825709
75394	72084	79	41319	39909	79	1823	1982	21	2499	2726	27	5450	5230	40	8046	7746	45	159503	149944	76	0.825709
48850	46725	76	28749	27568	74	1388	1356	16	2125	1900	23	3774	3519	33	4783	4567	39	123762	122630	74	0.827968
136775	115965	90	65896	55706	90	2183	1742	25	3932	3068	37	8575	7192	53	11937	10606	59	327707	283440	84	0.830227
131549	119636	87	93898	86541	86	2416	2005	27	5069	4384	44	9560	8866	50	14036	11988	68	409800	352598	90	0.831357
151789	127430	93	69719	59190	91	2701	2158	29	4997	3926	42	11155	9958	55	16253	14288	74	408408	389524	91	0.831357
138570	114518	96	60166	50206	91	2098	1770	22	3240	3155	32	7989	6818	49	11417	9883	57	307226	276270	90	0.831357
209078	156843	115	210620	159861	105	5746	4383	41	11365	8737	62	26949	21179	96	38419	31049	97	1.01915e+06	822491	104	0.834745
104661	101176	82	62102	60951	81	2484	2363	27	3780	3222	37	7960	7536	46	11749	11116	64	250821	217810	74	0.834745
108291	99073	90	60364	56591	84	2161	2360	24	3665	4283	35	8810	8543	49	13687	13552	64	352708	345657	83	0.834745
81278	77458	82	31879	31085	78	1896	1802	20	3149	2834	32	8243	7857	50	11297	11004	57	312586	293489	84	0.838134
63441	57769	81	31575	27737	81	1283	1443	14	1710	1582	22	3844	3547	35	5442	4715	47	109660	107779	61	0.838134
112351	99782	86	48562	42848	84	2201	1797	25	2681	2225	29	5009	4049	42	7824	6982	54	161607	141733	79	0.839264
126783	113127	96	52765	47257	86	3279	2968	30	4023	3425	36	9435	7911	58	11695	10544	60	253359	215429	90	0.843782
104354	98762	84	57615	54338	83	2042	1977	20	3302	3638	30	7311	6994	45	9963	10694	50	269716	263020	82	0.843782
49490	48546	78	18315	18173	52	866	891	0	1275	1169	16	2537	2318	27	3951	3794	35	82298	84925	73	0.843782
74305	72051	84	48204	46624	79	2220	2088	24	3434	2856	37	7282	6919	44	10832	9905	54	316703	300396	83	0.843782
55255	52057	76	25954	25131	75	1016	1309	11	1868	1609	16	2580	2319	27	3422	3312	33	82689	81826	79	0.844911
92433	86451	90	38971	37443	81	1723	1694	19	3021	3018	30	6663	6119	44	10182	9131	56	271626	264751	76	0.84717
69381	64411	78	36789	33934	77	1502	1499	18	1366	1636	15	3647	3663	32	6047	5877	44	113251	107996	71	0.8483
118675	112565	90	61533	58430	83	2201	2089	24	3647	3625	33	9792	8859	56	12983	11973	59	392825	355220	85	0.8483
143843	126263	96	64971	56845	90	2176	2033	26	4826	4430	39	9388	8768	53	13613	13118	62	377856	368383	87	0.8483
89398	82786	84	46212	44021	82	1320	1322	13	1890	2063	25	5790	5195	44	8465	8376	47	232082	221172	80	0.84943
162487	151065	93	91526	85519	87	4942	4527	37	7430	6364	47	13885	12771	64	19427	17969	70	406488	365697	88	0.851689
130511	113412	93	75202	67510	87	1423	1266	12	2657	2446	32	7370	6240	48	10333	8965	60	293239	257700	86	0.851689
41874	40623	74	18031	17829	49	842	792	0	1372	1278	12	2429	2296	26	3280	3524	32	72984	73058	68	0.851689
58842	56934	74	40303	39279	76	1747	1740	20	2425	2364	26	4902	4607	39	6457	6234	46	141537	140629	73	0.852818
55227	55093	75	20984	20962	56	985	886	0	1174	1457	15	2959	2956	30	3961	3532	37	92847	88857	71	0.852818
265659	198590	112	229618	183905	108	8900	6704	49	11322	8536	63	23266	18136	96	32571	24897	98	707240	528544	105	0.855077
109135	101736	89	66680	63819	83	2144	2030	24	4456	4292	42	11179	10558	53	15012	14055	65	426599	385705	84	0.855077
179066	137639	103	96444	78614	97	4257	3107	39	6266	5407	48	11116	9575	59	14869	12760	64	311050	281942	91	0.856207
105139	95941	86	61010	57332	82	2762	2499	29	4541	3867	42	9038	7867	52	12061	10449	57	253025	222282	81	0.856207
46638	44818	75	29246	29093	72	1505	1613	19	2030	1860	26	3792	3727	33	5385	5202	39	111601	111542	68	0.856207
63175	61569	81	38295	36456	77	910	930	0	1411	1356	14	3416	3617	31	4450	4639	35	103292	98826	73	0.857337
111983	104321	89	44518	41817	81	2034	2088	22	3867	3241	36	6535	6056	44	9346	9092	51	237730	222155	87	0.858466
121958	111137	90	75846	70217	85	2868	2703	27	4074	3841	39	10032	10089	54	15182	15852	65	410891	390382	83	0.858466
81607	77279	81	54897	52645	80	2066	1839	23	3612	3170	31	8944	8114	51	11938	10555	55	359629	329675	84	0.859596
83318	79298	80	55825	54201	80	2260	2091	25	3333	3083	34	6294	5793	46	8796	8398	51	176145	160589	81	0.860725
116600	102315	92	85738	77052	88	3106	2509	30	3983	3499	40	8690	7521	56	12126	10862	61	307742	278284	89	0.861855
109585	100062	85	54927	50013	84	1884	1817	22	3070	2553	34	6619	6287	46	8865	7852	56	248144	218949	87	0.862984
137780	128677	87	81194	77065	85	3688	3199	32	5414	4571	47	10100	9175	64	13991	12953	63	292032	261528	86	0.862984
76038	71982	83	19072	18409	60	1000	879	0	1966	1847	19	4988	4628	38	6429	6200	50	193986	188175	82	0.865243
70706	70629	80	44837	43795	77	2197	2061	25	2601	2926	26	5477	5485	39	7945	7886	48	156625	149251	79	0.866373
79465	76669	78	44341	41575	79	1665	1540	19	1995	2155	23	5826	5600	43	8155	7139	49	239826	226400	81	0.867503
119504	100552	95	57106	48143	88	1750	1381	23	2937	2159	35	6568	5509	48	9735	8180	56	265068	233329	75	0.868632
57662	56519	76	27010	26508	70	926	953	0	1211	1347	15	2941	2779	29	4568	4803	39	113868	112981	74	0.868632
75750	74016	78	54954	53519	78	2100	1916	25	3176	2728	32	6109	5517	42	7995	7650	47	176401	161919	80	0.869762
113056	99833	86	58369	54050	83	2695	2521	27	4046	3458	33	7923	7374	47	10772	10373	56	235500	227859	83	0.870891
44387	43923	73	28284	27711	73	988	1043	5	1826	1672	21	3615	3645	33	4996	5306	37	111946	109354	74	0.870891
19326	20196	51	8803	9081	40	508	447	0	255	452	0	1482	1406	20	1635	1860	20	43545	44403	60	0.870891
75488	71899	82	33553	32674	79	1129	1307	14	1665	1918	21	4576	4326	37	7795	8017	45	189733	186479	74	0.872021
45416	42734	78	27012	26760	73	671	463	0	869	1135	9	2195	2396	24	2935	3156	28	83662	83518	73	0.872021
105762	100920	84	45673	43570	80	1541	1312	18	3162	3093	28	6650	6573	45	9166	8958	54	259835	254890	80	0.87315
110385	103747	83	85207	80244	85	2903	2826	28	4072	3463	41	8686	7832	51	11591	10058	58	246762	205045	83	0.87315
110906	103194	88	56579	54292	83	1809	1538	20	3010	2606	31	7204	6729	50	9841	9585	58	291946	280978	87	0.876539
51635	49835	73	29014	28073	74	870	672	0	1677	1760	16	3245	3303	32	4661	4919	39	109060	101408	74	0.878798
74898	72661	81	52791	51561	78	1280	1416	12	2193	2339	25	6152	5892	44	8167	7474	50	227467	213512	80	0.879928
91396	88817	80	67714	66040	81	1914	1767	21	2870	2788	26	7518	7446	44	9380	9105	55	283225	264576	83	0.881057
136068	119861	91	83207	73669	87	2280	2134	25	3853	3234	35	9106	7741	58	14593	11744	73	389183	329749	86	0.882187
55276	52691	76	27398	26237	76	1080	1187	10	1777	1508	15	3200	3059	33	4166	4203	35	98865	93599	91	0.882187
237433	178292	117	110519	87830	113	5641	4111	43	7630	5121	57	13924	10313	71	19862	14254	77	438045	312669	111	0.883316
23128	23235	69	15930	16202	49	196	194	0	813	610	0	1280	1062	8	1944	2061	22	54205	57118	63	0.884446
113345	103982	88	51269	45790	85	2839	2080	32	3864	3318	34	7078	6425	49	10115	9468	54	199876	192478	80	0.887835
172956	87163	115	111628	69687	110	5045	3338	53	6839	4097	74	14047	8636	84	20954	12078	100	474814	230511	110	0.887835
88143	81508	85	56172	52701	80	2303	2303	25	3508	2858	37	5883	5418	43	9058	8354	49	168707	150017	74	0.888964
96589	89014	91	42727	40448	81	1655	1511	19	2889	2620	27	6037	5547	42	8016	7002	55	214158	194496	80	0.888964
44643	43287	75	20061	20160	54	483	440	0	372	643	0	1741	1550	21	2592	2575	28	69539	71751	66	0.890094
96131	89716	83	50727	47596	82	1786	1657	18	2683	3175	26	6546	6381	42	10868	9917	58	271681	260082	78	0.892353
51351	50953	76	37149	36735	75	1564	1471	20	1850	1829	22	4143	3787	38	6363	6552	42	137263	127658	73	0.892353
58973	57835	75	17099	16657	52	1088	1148	11	1326	1134	11	2746	2805	30	3799	3777	35	95085	90253	75	0.893482
69215	65776	81	43829	41908	78	1916	2022	22	2395	2435	24	5328	5429	39	7332	7195	44	164149	160173	75	0.893482
40049	37473	84	16755	16386	53	1153	1152	8	1546	1339	17	3024	2984	29	4285	4086	35	89908	86179	72	0.894612
62924	58436	78	29087	27306	77	1116	1065	9	1729	1991	19	3065	2608	33	4119	4191	33	108075	107565	73	0.896871
53610	52792	77	25943	25532	75	477	377	0	1064	884	0	2540	2395	30	3536	3791	32	92572	93409	63	0.898001
99380	93700	90	35222	34081	79	1924	1634	22	2646	2940	29	6901	6746	46	9553	9618	62	259932	250227	83	0.89913
71225	68005	83	31306	30279	77	1179	1260	14	1704	2237	20	4111	4009	34	5802	5810	40	164460	160058	77	0.90026
91262	88839	83	48888	47148	80	1282	1390	15	2657	2661	25	5639	5566	40	8365	8374	52	219633	221124	79	0.901389
144343	130230	88	108335	99256	88	2283	2025	26	4309	3370	41	9353	7999	55	11656	9293	61	329894	275174	88	0.901389
80829	79715	79	69640	68851	79	2270	2136	24	2944	2842	30	5727	5607	42	8567	8611	45	187185	170812	75	0.901389
136244	118472	90	75839	66116	88	2229	1780	26	3249	3193	35	8056	6425	52	10382	8533	60	234784	186501	90	0.902519
69397	65763	79	29863	28423	77	1579	1448	18	2192	2028	25	4425	4376	35	6744	6193	45	133337	131589	79	0.902519
93508	87447	86	60278	57814	80	2565	2539	27	2915	2553	29	6018	5930	41	8158	7851	52	174887	168007	82	0.904778
73836	72089	79	27994	27257	76	982	1121	10	1873	2074	23	4277	4125	39	5999	6269	39	158804	157558	71	0.904778
34470	35282	52	19717	19602	52	500	444	0	1094	1096	7	1636	1566	19	2766	2877	27	65248	63936	70	0.904778
45137	43520	82	21702	21120	61	881	886	0	1083	1306	12	2480	2456	26	3351	3251	36	71279	69458	74	0.907037
76091	70327	83	40174	37467	80	1717	1541	19	2798	2570	28	5113	4741	39	6725	7345	47	145240	145257	78	0.907037
98818	94219	82	105744	102249	83	1921	1878	22	3339	3371	32	7872	7728	46	11692	10635	56	304161	286325	84	0.909296
119190	100193	93	70555	62033	87	2734	2219	29	3677	3185	32	7479	6208	51	10124	7596	60	241600	193680	87	0.911555
118448	110563	82	69525	66093	84	2888	2863	28	4624	4259	37	10622	9697	59	15902	15571	72	435968	415752	87	0.912685
81200	77643	79	46279	44930	78	1662	1600	20	3343	3244	31	7476	7339	46	10153	10139	57	290128	281860	79	0.913815
110342	100731	86	59581	55023	84	2568	2149	28	3876	3150	38	7079	6235	45	12215	10548	65	279201	241956	89	0.913815
132876	122066	86	52206	48390	85	2040	1828	24	4149	3412	40	10034	8739	56	14416	12441	65	399190	349917	85	0.914944
51129	48626	79	32460	32022	73	1442	1394	17	1855	2176	21	4110	4275	34	5009	5336	40	130111	130740	73	0.914944
75619	70135	81	37353	34336	81	1721	1584	19	2126	2202	27	4680	4497	37	7269	7083	46	140151	138019	80	0.916074
55859	54521	76	21306	20901	66	845	756	0	1292	1320	20	2835	2697	29	3877	3816	34	93827	95145	72	0.920592
171414	130104	103	66315	51082	96	2784	2113	33	4714	3873	42	10163	8390	54	14940	11754	68	413291	344731	95	0.920592
61751	54677	92	24314	22020	70	1266	1008	2	1921	2125	24	4029	3766	38	5121	4675	40	113146	112599	73	0.921721
186761	156261	96	57819	47774	91	3129	2436	32	5222	4093	44	9786	8449	57	14097	13333	63	286773	264031	87	0.922851
60927	57863	77	25780	24482	75	1500	1338	18	1944	1665	24	3691	3401	37	5215	4493	40	107261	98181	74	0.92511
125886	98099	93	55894	43104	92	2219	1703	27	2966	2645	30	6908	5479	50	10402	8315	66	206585	179915	88	0.92624
40694	41115	67	25948	25710	71	1484	1223	15	1598	1600	21	2970	3193	29	4656	4177	40	105200	102329	70	0.930758
55803	54146	81	25999	24971	74	1073	1098	7	1524	1540	16	2839	2815	30	4383	4156	38	90606	88358	70	0.930758
77912	70869	95	43639	41760	78	1836	1825	20	2911	2576	30	5934	5533	43	8711	7837	52	221756	203882	76	0.931888
41301	40750	73	17102	16966	51	1119	1057	8	1272	1213	11	2436	2384	27	3972	4159	34	76835	78662	64	0.931888
116296	110498	81	87375	82469	84	2030	1953	23	4006	3604	42	10068	9534	51	13066	12120	60	359769	329830	83	0.931888
114616	112030	83	73140	71496	82	2330	2243	25	3490	2951	35	8799	8194	54	12914	11736	68	343269	307269	82	0.933017
126440	104576	97	66751	56164	89	2672	2403	26	4195	3486	38	8833	7793	49	13143	11223	73	361512	331803	89	0.935276
55738	53487	77	30959	30856	75	1595	1634	17	2129	2399	23	4853	4589	37	6030	5965	43	136785	134790	76	0.936406
80656	74208	95	34928	33365	79	2128	2047	23	2205	2493	28	6114	6273	42	8146	7880	49	184590	175483	79	0.939794
76844	74238	82	41919	39823	79	2314	2136	26	3064	3133	29	6594	6476	41	9659	9766	52	205139	195271	80	0.940924
81831	76730	86	44104	41853	79	2386	2318	26	2822	2510	29	4807	4458	39	7921	7099	45	145009	135845	80	0.940924
59096	55073	78	41060	39191	79	1601	1319	20	1884	1831	21	4505	4230	35	5344	5462	37	119684	118625	79	0.942054
69777	65101	92	23359	21605	64	1541	1263	17	1469	1702	20	3557	3386	33	5123	5154	39	110462	100999	76	0.943183
57178	55817	77	27997	26197	77	1522	1360	15	1027	1454	14	3676	3261	34	4910	4570	38	109267	102937	77	0.945442
98899	94128	83	45274	43303	82	1698	1692	19	2597	2823	30	6568	6278	42	9283	9298	56	254306	245464	77	0.946572
122729	111462	88	54609	49527	86	2618	2328	29	4796	4365	37	12347	11027	62	16512	14866	74	492186	430986	96	0.946572
101603	90252	86	53902	47327	84	1701	1563	18	2597	2347	28	5621	4658	44	7651	6369	52	145025	126762	80	0.94996
59854	56055	81	45004	43605	78	1601	1583	18	2110	1887	21	4069	4140	35	5823	5821	41	127425	123157	74	0.94996
196086	106347	227	107213	63344	209	4081	2024	33	5662	2478	44	13098	8367	94	18638	10958	124	504536	312227	221	0.95222
86779	83122	83	34690	33876	77	1689	1654	17	2974	2336	30	5405	4916	42	8847	8499	52	231207	235121	77	0.95222
164395	144280	92	117530	105712	92	3842	3766	33	6218	4841	51	10634	9412	53	15180	13652	68	321491	281177	91	0.953349
55138	53433	78	25289	24674	65	1776	1861	19	2665	2473	27	5332	5315	40	6353	5989	42	152191	143713	75	0.953349
201158	164855	96	90593	75476	95	4845	3946	37	6302	4280	50	11498	9289	61	17753	13924	84	334749	264832	96	0.953349
63410	60716	80	33171	31023	77	1653	1587	19	1842	1796	19	3897	3697	36	5101	4912	40	118363	118923	59	0.955608
101802	88202	87	43399	35671	84	1574	1405	14	2688	2624	33	5066	4435	45	7462	6108	50	193596	166682	73	0.955608
58730	56101	80	18744	18159	54	1327	1388	15	1547	1392	17	3273	3497	30	4472	4349	39	99211	95678	74	0.956738
67340	63405	82	18488	17584	55	1616	1490	16	1857	1895	24	3976	3691	35	5701	5724	42	120532	120340	73	0.956738
38205	39208	64	8661	8526	41	577	649	0	1638	1705	17	2903	3206	30	1469	1565	17	52767	55373	63	0.956738
58180	56636	74	35291	34559	76	1694	1858	19	1850	1775	22	3703	3516	33	5598	5596	46	113973	113282	71	0.957867
114051	110279	82	86002	82365	83	2736	2499	27	4695	4455	38	9100	8833	52	14077	13316	68	366149	346371	81	0.960127
51423	50930	73	18974	19009	52	1438	1434	16	1945	1984	21	3805	3682	33	5231	5203	38	95895	94857	70	0.960127
97897	91922	82	38391	36078	80	2781	2712	28	3093	2833	31	6388	5906	42	9144	9169	51	186830	180358	80	0.960127
44284	43505	75	25140	24547	71	712	616	0	1260	1399	13	2644	2485	27	3321	3129	34	76190	74656	67	0.961256
81382	76828	94	35125	33546	79	2222	2173	23	3655	3674	33	6292	6565	43	9353	8821	58	236264	220281	77	0.961256
41512	41600	68	12921	12784	46	825	662	0	1101	1086	7	2069	1889	25	3400	2944	32	73546	68302	71	0.962386
99134	95844	80	59054	56731	81	2349	2409	25	3409	3157	34	6493	6389	43	9587	8441	50	202837	189828	82	0.963515
82549	79617	85	53129	51714	79	1279	1342	12	2498	2324	27	5673	5205	45	7556	7613	44	217998	215183	81	0.963515
58375	59761	76	36041	35869	75	573	824	0	1649	1655	17	3010	3181	28	3741	3736	36	103627	106644	65	0.963515
89814	88591	87	51056	50663	79	1466	1388	17	3219	2674	30	6683	5902	46	9032	8177	61	271687	255694	79	0.964645
81172	78598	79	36114	35071	77	1394	1475	16	1869	2144	26	5267	4850	41	8856	8490	52	215795	207617	80	0.968033
159875	133972	91	76713	64454	91	4346	3884	35	5464	5160	44	12124	10657	59	16386	15086	72	342990	321531	89	0.969163
29761	30462	61	19965	20315	51	544	654	0	969	866	0	1707	1597	20	1853	2151	25	72441	74023	64	0.969163
94932	86323	97	70767	67609	82	2648	2703	27	3705	3856	31	9075	9012	47	14244	13973	61	398235	377928	87	0.971422
80764	69212	90	32879	28447	83	1822	1504	21	1825	1818	20	4859	4280	40	7061	6473	44	157573	148150	98	0.971422
148539	135492	87	93850	87736	89	4104	3915	32	5701	5209	42	12150	10587	61	16080	15110	70	343329	301342	92	0.973681
79010	77395	78	47285	46348	78	1318	1452	16	2465	2496	26	6014	5763	43	8266	7627	49	209329	206668	82	0.973681
145428	129297	88	75101	67837	88	2879	2505	30	4469	4257	38	10223	9614	58	14632	13070	65	397464	383631	89	0.97594
51168	51051	73	23417	22806	60	1043	1023	4	968	877	0	2657	2608	27	3471	3137	34	86971	86155	74	0.97594
159397	127461	96	69465	55369	93	2296	1861	26	4117	3427	41	8652	6871	53	13692	10975	62	347551	291963	98	0.97594
66934	65943	74	32264	30774	78	1353	1380	14	2016	2164	23	3863	3750	34	4874	4352	43	117561	114260	79	0.97707
82963	81707	79	30379	29818	77	1602	1556	19	2175	2038	29	5108	4659	39	8096	7808	52	217485	209283	81	0.97707
101166	87443	96	51173	46398	84	2471	2185	28	2774	2219	31	5855	5661	39	7993	7094	51	172586	168031	82	0.97707
41227	40619	62	21181	20851	59	765	691	0	818	864	0	2002	1834	23	3267	3167	33	85709	85394	71	0.9782
139384	127026	97	77531	71857	87	3035	2832	28	4594	4665	36	11013	10637	55	16181	14839	72	434702	415786	90	0.979329
121704	110172	101	98076	89978	101	2233	1993	23	4200	3952	34	9785	9167	53	13984	12327	63	372905	350353	101	0.979329
56834	54251	76	33089	31310	77	958	800	0	1934	1514	18	2860	2642	29	4155	3659	37	84453	83843	58	0.984977
49730	47120	77	26145	25141	75	1294	1227	12	1598	1425	17	3168	3105	30	5923	5867	40	140661	138029	78	0.988366
122634	112832	90	70301	66107	85	2792	2423	28	5201	4824	40	10520	9446	59	15806	14637	73	432339	379503	89	0.989495
202189	138799	126	100324	66934	120	4130	2857	31	6708	4277	68	14727	10002	84	22686	16349	102	564612	395561	122	0.989495
66104	62773	84	26004	24854	70	1664	1502	21	2439	2139	28	4209	3807	40	5931	5623	41	122507	116877	73	0.990625
57883	56125	76	39440	38779	77	1748	1644	18	2255	1997	27	4414	4319	37	6280	6581	42	130177	124902	75	0.990625
88200	80475	91	46137	42710	82	1215	1305	13	2233	2148	26	5393	4894	43	7427	6885	56	200560	192523	75	0.991754
169403	151007	90	69687	62052	88	4433	4002	37	6037	5430	46	11484	9301	62	15082	11735	79	312150	256041	87	0.991754
117067	100745	87	80445	70764	87	2082	2074	22	3419	2581	36	7054	5947	49	10962	9014	62	254501	212531	84	0.991754
100759	97435	83	64238	60934	83	1916	1965	21	2830	3046	29	7442	7422	47	9900	9639	52	279896	268870	83	0.992884
144498	125439	90	89597	78831	88	1938	1857	22	3867	3400	33	10230	8809	60	15233	13635	68	401545	357856	86	0.992884
95317	88472	88	32551	30796	79	1539	1405	17	2553	2383	28	5897	5633	42	9248	8520	54	254196	241896	79	0.994013
68195	67084	77	36513	35202	76	1295	1233	14	1998	1734	20	4513	4340	35	5902	6029	41	173673	179032	74	0.994013
205753	172465	97	139623	121079	94	5350	4446	40	7616	5965	52	15735	12133	73	22702	18818	86	508033	403815	93	0.999661
94783	91208	80	45569	44953	79	1900	1728	22	3605	3732	35	8896	8238	52	12040	11892	60	353200	333769	82	0.999661
221106	165378	108	96753	69706	105	4505	3364	38	5441	4086	44	10875	8343	63	16509	12183	73	333229	273544	103	1.00418
124363	115213	95	71788	68732	83	2737	2403	29	6037	4664	50	11770	10297	60	16466	15449	69	448668	395984	88	1.00418
147162	123850	92	81351	69294	89	3559	2757	34	4723	4138	41	9306	7546	57	11791	9348	62	260035	216960	85	1.00418
106383	96582	84	65790	59585	84	1681	1394	19	3043	2437	33	7202	6274	46	11465	10157	59	305055	268968	82	1.00418
70426	72545	69	44357	43780	75	1367	1310	15	1995	2017	24	4081	4148	36	6512	5634	49	135824	130300	73	1.00418
53470	52116	76	39683	39116	76	1455	1448	17	1572	1564	19	3952	3630	37	5204	5104	44	115829	110518	74	1.0087
335633	225175	135	150753	104978	133	9945	6619	51	13741	10041	69	26231	18232	96	36251	24411	127	727957	492876	136	1.0087
101535	96764	87	50386	48500	80	1782	1513	18	3076	2552	29	6040	5490	45	9139	8969	47	266414	254152	83	1.00983
113093	99911	92	62750	57648	85	2609	2412	26	3815	4044	35	7672	7345	45	10694	10597	51	227475	216282	83	1.01096
112923	96960	89	51350	42574	86	1764	1724	21	3587	2514	38	6727	5829	48	9679	8598	55	274656	238568	79	1.01209
57537	58060	75	24346	24182	69	1112	890	0	1491	1474	16	3194	2913	31	4632	4649	36	107226	104979	77	1.01322
69425	66049	85	43307	42605	78	2054	2007	23	2475	2498	27	5669	5355	42	6540	6083	47	157841	150321	77	1.01435
150970	116410	97	81121	62479	95	3806	2682	39	4702	4224	39	10370	8685	56	15479	12829	75	324037	294164	91	1.01435
115674	108456	86	66684	65219	84	3084	2960	29	5427	5121	41	12596	11955	65	18149	16533	74	507393	459185	86	1.01435
122233	114237	87	58391	55739	83	2325	2167	26	4131	3976	38	9269	8948	55	12717	12683	64	356024	345482	85	1.0166
159115	133826	94	112091	95330	94	4414	3458	37	7308	5944	48	15906	13121	76	24555	20404	86	564177	454277	95	1.0166
124587	109703	87	80766	72583	88	2039	1654	23	3017	2854	30	7788	7095	54	11239	10149	53	311852	290583	81	1.0166
117579	110134	87	78487	74466	85	2942	2808	28	4438	3707	36	9951	9146	52	14855	14376	65	388778	360181	88	1.01773
132340	124383	94	54941	52435	86	4431	3995	35	5495	5199	39	11422	10754	56	16104	14991	77	317591	294975	89	1.01886
88061	83266	83	82036	80086	80	2301	2258	23	3687	3513	34	6453	6138	43	9906	9035	52	201481	191142	82	1.01886
73343	71698	78	31684	31154	77	1146	1036	7	1953	2032	21	4593	4696	37	5942	5969	40	162548	159923	70	1.01999
80362	78878	81	37037	36247	77	1760	1712	21	2561	2430	26	6060	5872	42	10268	10384	56	253630	253237	72	1.01999
48803	46845	76	33808	33561	74	1534	1425	17	1786	1775	20	2952	3154	29	5233	5112	38	111007	106493	75	1.02112
31160	32181	71	18602	18708	53	637	737	0	779	865	0	1545	1429	20	2665	2907	27	68152	68758	71	1.02112
54054	53362	71	27049	26281	75	942	1050	6	1234	1131	16	2714	2634	29	4113	4052	37	87120	83744	69	1.02112
96215	84377	86	47984	41645	83	2263	1638	26	2989	1981	38	5111	3869	45	6441	5698	44	149971	128716	75	1.02112
102453	91374	87	46666	43334	83	2489	2235	27	4025	3503	38	6297	6077	45	9687	9257	52	212197	203120	82	1.02112
99268	95198	81	60393	58412	82	2464	2501	25	4566	4003	38	8780	8650	46	13934	13224	66	370017	351039	87	1.02225
95142	86624	87	68138	62723	83	1928	1661	24	3193	3021	34	6395	5640	43	11238	9986	58	253669	218967	83	1.02225
183181	140328	98	88635	67809	98	2772	2069	31	3969	3434	39	9411	7638	55	13131	11328	64	308085	262545	96	1.02338
23177	21709	72	14013	13814	47	165	186	0	337	278	0	1372	1532	15	2054	2044	25	52557	54678	63	1.02451
85874	80938	83	28803	27680	78	1324	1033	7	2005	2183	27	5430	5263	39	7552	7756	43	201890	193765	80	1.02564
90045	86956	81	50079	46763	80	1521	1241	17	2451	2241	29	5673	5466	43	8001	7685	51	231713	221977	77	1.0279
137226	112257	91	86337	73137	92	2664	2377	27	3186	3264	30	8011	6298	54	10865	9025	59	249719	212098	88	1.0279
121616	112159	89	65852	61448	85	2065	1927	21	3645	3189	33	8070	7499	49	11966	10618	57	326066	294490	87	1.03129
133855	113908	90	66979	59156	88	3640	3362	33	4172	4044	37	9083	8561	52	12189	11352	57	247975	234256	85	1.03129
63476	57596	80	25451	23472	72	1418	1413	16	1925	1820	19	3629	3404	35	4856	5049	38	111881	112980	74	1.03242
73531	68618	84	28796	26972	78	1640	1518	21	2291	1820	27	4238	3970	34	5566	5127	40	118578	112349	76	1.03468
74302	70917	79	26201	24664	76	1990	1677	21	2552	2468	27	5361	5328	40	6823	6571	45	155771	142020	76	1.03468
81721	78601	80	42902	41783	79	1485	1480	19	2119	2197	21	5037	4809	40	8956	8799	52	211262	205960	73	1.03581
380467	264167	157	224437	169259	139	11169	8399	53	15746	11138	75	33144	24322	127	46839	33777	134	935570	699534	141	1.03807
159959	126933	103	97326	79738	94	2930	2169	33	4868	4144	41	10577	8627	60	14246	11519	73	364439	304310	99	1.04145
66982	66586	76	34688	34080	77	1065	1050	6	1851	1561	22	3618	3824	32	5197	4970	39	157344	153753	80	1.04145
74611	66243	86	38968	34746	82	1508	1471	17	2208	1775	23	4115	3607	38	5745	5014	43	119748	106675	75	1.04145
113537	106235	85	102207	98363	84	2524	2411	28	4013	3905	38	10105	9515	57	14880	13161	66	405433	367801	88	1.04145
82869	74104	88	41734	38792	79	1476	1448	18	1908	2147	20	5878	5491	44	8976	8250	48	252299	244879	83	1.04258
213020	131384	116	110404	60554	110	4867	3383	48	6106	4264	59	12578	8414	73	18138	11326	91	400544	282283	109	1.04371
98750	91487	83	47504	44533	81	1823	1448	18	2759	2643	28	8061	7416	50	10682	9437	58	288673	258040	88	1.04484
139215	123361	97	82327	73514	88	2861	2282	29	4317	3778	39	10332	9091	61	16312	14430	66	442101	384556	92	1.04597
108496	97090	93	40614	37240	82	3166	2981	29	4321	4285	36	8466	8007	55	12999	12961	60	263844	250728	86	1.0471
70842	67891	78	30915	28938	77	1535	1666	18	2299	2000	27	4571	3963	40	5589	5484	38	133886	123752	82	1.0471
61308	61256	76	23385	23096	62	1175	1004	2	1937	1668	20	3076	3150	28	4424	4185	38	107159	111352	79	1.05049
46700	46491	74	29655	29276	74	1327	1428	14	1494	1533	15	3948	3799	33	5360	5743	38	122696	117853	82	1.05049
48223	47365	73	32666	32256	74	1090	1156	11	2273	2044	27	4057	3941	35	6345	6650	43	130681	122621	76	1.05162
141603	124010	89	99397	87146	89	2453	2126	27	3417	3223	36	9138	7872	53	10944	9394	57	309237	255556	90	1.05162
65917	63264	76	27275	25654	69	1538	1388	18	1599	1710	19	4079	3975	35	5190	5145	39	122218	115676	79	1.05162
37306	37032	70	20006	20320	52	645	541	0	872	937	0	1555	1787	18	2835	2971	28	70912	71477	72	1.05162
66312	67905	76	22608	21933	64	2093	1982	23	2282	2353	24	5175	4989	42	7058	7041	45	142002	135235	82	1.05275
71564	67560	83	29821	28357	79	2065	2215	20	3170	2971	32	5589	5542	39	8261	7871	48	163023	162060	85	1.05501
60034	58936	78	44151	43811	76	2265	2159	24	1994	2330	22	5172	5325	38	6895	6936	44	142227	128735	75	1.05614
119436	103101	87	58277	48032	88	2453	1931	28	3125	2870	33	6986	5904	47	9685	7606	58	202222	166322	92	1.05614
95693	88429	84	49500	46722	81	1731	1708	20	2997	3011	27	7359	6625	48	10441	9938	56	293845	278932	88	1.05614
41691	41007	73	20132	20222	60	549	761	0	929	836	0	1697	1626	21	3431	3435	33	73793	78350	54	1.0584
164257	143294	93	78940	68916	90	2901	2515	30	5338	4651	45	11279	10418	58	17448	16153	72	477144	453141	91	1.05953
66366	63192	81	39177	37347	80	1481	1393	14	1902	1760	20	3411	3070	34	4841	4411	38	104485	96213	74	1.06066
190144	173491	100	100162	92723	90	6671	5957	40	9689	9441	54	19084	17562	75	25693	24382	82	535833	491455	91	1.06066
97544	89489	85	45966	43386	81	2178	2288	24	3943	3277	35	6759	6718	44	9362	9162	50	222338	214042	79	1.06066
25417	27034	55	24110	23932	57	397	605	0	250	458	0	1267	1234	11	1790	2043	23	56617	55390	61	1.06066
176227	140141	97	107708	88357	96	3622	2906	34	6617	5638	44	14895	12898	72	20733	16592	73	574093	482295	95	1.06179
53517	52094	76	32320	30728	75	1233	983	0	1323	1183	15	2423	2306	26	3933	3987	32	76883	74634	72	1.06179
273240	200639	118	124036	93057	109	6363	4750	43	9814	7006	57	18789	14076	77	26627	18951	100	538702	398007	111	1.06292
121113	99066	89	60296	50808	89	2688	2061	31	3034	2708	31	6850	5809	45	9876	8058	55	209713	194449	83	1.06292
51751	48356	81	30513	29231	75	1353	1335	15	1998	1757	24	4232	4060	37	5637	5491	41	112334	105629	73	1.06405
54988	52812	76	38403	37157	76	1874	1731	21	2146	1816	24	3954	3869	34	5731	5443	41	115957	110309	76	1.06631
110622	99718	98	62507	57254	84	2207	1974	22	2933	2694	30	6851	6189	46	10782	9082	55	283032	251170	86	1.06631
52188	51391	76	26491	26230	73	1191	1077	7	1799	1762	21	2819	2945	29	3732	3682	32	81011	77078	70	1.06631
166007	136791	99	95828	84155	92	5750	4865	41	6376	5600	45	14650	12312	67	20533	16728	75	406552	338134	89	1.06631
98164	90716	89	51791	48461	82	1741	1588	20	3055	2871	30	7506	7076	45	12768	11554	58	333259	306190	85	1.06856
160002	137301	91	76754	65549	90	3297	2822	30	4489	4036	40	9348	8049	56	11837	10326	64	258115	244383	86	1.06856
85867	70634	86	41291	33923	85	1568	1400	16	1909	1675	20	4474	3589	42	7144	6071	53	139126	119689	71	1.06856
45183	46260	72	24710	24255	73	471	482	0	716	805	0	2516	2400	27	2888	3034	28	102402	101388	72	1.07082
43939	42578	67	24805	23420	73	857	739	0	1284	1406	15	2437	2050	29	3190	3015	32	78911	75361	71	1.07195
89462	83639	80	41388	38441	81	1687	1550	22	3012	2940	27	7879	7172	49	11440	10325	62	299653	269200	82	1.07308
73612	70219	82	52758	51329	79	1989	2008	24	3153	2833	32	5840	5089	45	6836	7134	43	166330	159682	80	1.07647
120560	112136	87	67300	62321	84	2414	2214	26	3984	3779	34	8523	7438	54	12475	11363	67	315972	282776	88	1.0776
64453	62452	78	30292	28840	76	1424	1164	15	1585	1405	15	3502	3380	33	4482	4208	38	107987	102116	77	1.07873
162756	134316	94	55886	43537	90	3338	2862	34	4748	3841	41	9065	7614	54	13257	11304	62	278665	227468	91	1.07986
166636	126372	97	68879	53665	94	3990	3051	36	4869	3814	43	9906	7739	58	14520	10705	68	279813	215287	97	1.08212
61274	56836	78	32695	30942	77	2006	1996	22	1960	2001	24	4386	4925	35	6404	6133	44	124150	125308	76	1.08325
153951	129709	96	98661	83767	93	2833	2299	30	4367	3898	41	8632	7479	53	13870	11447	63	312112	264321	92	1.08325
115558	108905	86	43710	40473	81	2475	2443	26	3377	2984	30	7333	6324	49	9623	8933	53	208685	197181	85	1.08551
134050	115184	95	59093	50114	88	2306	2013	26	4233	3475	38	8420	7611	53	12509	11124	66	239031	225216	87	1.08664
57594	56602	76	22431	20567	80	909	904	0	1796	1320	17	2902	2789	32	4236	4056	38	95509	94857	73	1.08777
121410	110468	85	60662	53741	84	1904	1957	22	2961	2443	32	8137	7333	51	11889	10641	56	346485	307012	88	1.09003
96472	93695	81	48946	46825	80	1840	1640	18	3014	2917	29	6422	6439	43	10118	8670	53	266825	258016	79	1.09003
98608	92884	84	48641	46741	81	3312	3377	30	4777	4530	39	8425	8093	50	11591	10550	57	246528	223955	82	1.09116
74067	69558	88	38798	37543	78	2197	2204	24	3353	3242	33	5802	5409	42	7491	6601	52	165541	153215	81	1.09116
32151	33200	58	26157	26166	70	591	681	0	753	1028	4	2036	2218	24	3205	3436	29	74477	69437	70	1.09229
92785	86145	84	46943	42346	84	1640	1496	18	2883	2368	27	4539	4293	38	6353	5507	45	136883	127769	78	1.09341
75869	72808	80	29943	29138	77	1273	1079	7	1668	1873	23	4819	4612	38	6719	7026	42	197919	194607	82	1.09454
58233	54353	86	31561	30724	76	1091	969	0	1398	1306	13	2792	2560	30	4217	4235	35	109186	110369	67	1.09567
87415	83215	82	53157	51287	81	1998	1892	23	4235	3761	38	9099	8717	50	15205	14539	68	380042	357273	83	1.09567
213194	136738	110	104716	64717	104	3964	2745	42	5508	3449	47	14203	9973	72	20986	14806	78	594354	400039	107	1.09567
69608	66481	79	35582	33665	79	1761	1529	19	2217	1872	28	4627	4330	39	6420	6102	45	143540	134800	76	1.0968
164959	130285	95	82213	65935	94	3017	2265	32	4349	3504	37	11369	9696	60	16536	14183	68	431609	384314	94	1.0968
104095	102300	81	74132	72173	81	1987	1908	20	3653	3643	33	8468	8390	48	12093	11783	57	322129	315628	79	1.0968
56151	55011	76	19225	19182	54	1812	1728	21	1761	1828	21	3754	3636	35	5806	5320	49	107009	104172	72	1.09793
80406	73876	88	55417	51952	81	2250	2159	23	3233	2838	33	6875	5920	47	7949	7466	51	211905	188860	81	1.09793
80237	75153	81	54131	51214	81	1590	1362	17	2784	2454	29	5980	5467	43	7596	6955	49	230121	213873	81	1.09906
73740	69899	83	42190	40590	79	1576	1368	16	2265	2564	26	6800	6394	47	10783	10382	54	294395	278982	79	1.10132
29753	29808	66	18339	18283	53	176	347	0	1055	828	0	1906	1998	20	2880	2686	32	67232	65955	68	1.10923
88648	74880	85	43359	37098	84	2061	1710	24	2313	2115	28	4789	4267	39	7008	6337	46	148162	135123	83	1.10923
103157	95806	84	58062	54338	81	1884	1904	21	2995	2905	31	7204	6469	44	11165	10032	68	314558	276610	85	1.10923
47125	44473	84	20595	20289	53	643	750	0	930	809	0	2481	2411	26	2998	2792	31	83881	83342	74	1.10923
103368	85491	87	47355	38510	88	2697	2075	31	3053	2322	32	5855	4943	43	8884	8212	53	180824	166373	89	1.11036
110666	90946	102	49699	41342	89	2313	1886	25	3308	2820	37	6538	5826	45	9396	8196	58	190680	180477	84	1.11149
46165	46776	70	25458	25810	71	441	431	0	874	662	0	2190	2053	25	3001	2496	29	80673	84056	72	1.11149
80269	77228	89	46765	44957	78	1199	1340	13	2348	2162	27	4462	4368	36	6441	6164	40	183673	179564	78	1.11375
95349	90191	89	52677	50571	80	3452	3026	31	3496	3316	33	7628	7487	48	10128	9040	56	227022	208628	85	1.11375
75696	70366	79	30946	29220	78	1604	1552	16	2486	2360	25	5233	4899	40	7063	6737	47	172132	160302	79	1.11375
120962	110409	85	68096	65106	84	4172	3261	36	6200	5911	43	11733	10635	63	15560	14465	66	329509	285326	93	1.11714
116846	111891	82	77534	74217	83	3312	3157	32	4784	4321	41	9288	8112	54	12282	11133	63	281158	237704	84	1.11714
120366	104508	92	81079	71863	86	3862	3639	33	5116	4546	41	10868	9908	53	15695	14416	69	342188	317724	87	1.11827
68985	67504	76	26344	25548	75	1538	1513	17	2216	1958	27	4039	3746	36	5546	4891	42	108922	98815	75	1.11827
38961	40333	62	20890	20782	55	930	793	0	1235	1002	1	2189	2032	27	3146	3135	33	70170	70552	71	1.11827
52422	52528	80	22777	22816	63	678	554	0	804	759	0	2207	2059	25	3203	3342	30	81539	84052	74	1.12278
39865	38761	73	24633	24122	71	324	324	0	794	705	0	1809	1544	22	2264	2456	24	64063	62498	71	1.12504
115204	107198	94	83333	79601	85	2202	2084	24	3977	3396	36	9174	7972	54	12562	12087	58	363255	322349	86	1.12617
46079	46979	74	18829	18965	52	988	923	0	1680	1394	17	2565	2505	28	3441	3728	32	85537	88401	69	1.12617
127720	112649	89	55777	49647	86	2101	1658	25	3253	3401	34	8716	8322	50	11554	10178	60	330128	322501	85	1.12843
92999	85857	94	43596	39897	81	1861	1571	24	2748	2766	28	4770	4581	38	7263	6516	51	131283	119909	79	1.12956
149209	128283	90	82895	72246	89	2813	2281	31	4473	4193	36	8770	7446	52	12875	10969	72	280272	244537	90	1.13069
69393	66614	79	23368	22274	69	1970	1681	22	2124	2253	22	4286	4044	35	6824	6888	43	138739	133339	78	1.13182
103780	95060	81	65163	61640	84	3234	2743	32	3603	3274	35	7349	7201	44	10375	9902	52	226355	216148	81	1.13295
148851	123808	89	76771	62646	91	2050	1894	25	3911	3776	34	9609	8590	60	13895	11430	66	387568	350738	86	1.13295
130592	117088	87	72335	66264	86	3044	2611	30	5463	4954	40	9219	9302	47	12506	11500	57	253653	243003	82	1.13295
50435	48806	74	30617	30400	74	1816	1871	18	2087	1991	23	3647	3584	31	5850	5672	38	126445	121952	73	1.13408
56710	55812	76	33377	32376	76	665	688	0	1551	1455	19	2803	2598	30	4351	3979	37	96560	94729	70	1.13521
87410	83301	84	41143	40170	79	1347	1152	9	2324	2335	30	5892	5672	40	7732	8269	44	228165	222095	75	1.13634
113633	99976	90	66384	59551	86	2490	2272	27	3525	2856	35	7144	6478	46	9701	8370	53	205603	170962	79	1.13634
80229	74642	81	50851	47774	81	1631	1364	16	3187	2852	30	4285	4236	36	6662	6427	47	130520	127576	74	1.1386
91021	85996	82	41247	39044	79	2150	2097	22	3228	2908	36	7862	7414	48	12276	11384	61	321862	298106	79	1.13973
98574	89116	84	48461	43947	82	2289	2137	26	2637	2189	30	5659	5194	42	7355	5975	51	175602	169329	69	1.14199
61349	59571	79	19438	18798	55	1549	1478	18	2105	1929	23	4243	4167	36	6243	5971	45	129920	129818	77	1.14424
59986	56948	79	27672	26631	74	947	1104	8	1661	1695	17	3167	2993	31	4205	4561	38	102616	102182	71	1.14537
71552	68278	80	61034	59067	79	1407	1356	14	2572	1953	30	5223	4585	40	7517	7264	57	166735	153920	79	1.14763
92576	83490	84	54760	50130	83	2025	1890	23	2757	2201	37	5604	4478	43	7888	6518	47	165780	138249	84	1.14876
98516	85317	85	66147	56481	87	2198	1778	24	3521	2628	37	6536	5460	50	8891	7905	51	216365	180514	87	1.14989
45653	47178	69	23508	23628	67	831	762	0	1135	1078	8	2404	2343	25	3190	3248	31	75039	78850	67	1.14989
140108	126688	100	86097	79742	86	3020	2496	29	5651	4764	41	12263	10973	59	17491	15365	80	494280	432086	91	1.14989
61095	58757	85	26982	26504	76	1015	968	0	1608	1425	17	3237	3165	31	5008	4365	41	102211	103093	76	1.15102
93521	80739	85	49009	42884	84	1730	1675	20	2236	1897	24	4298	3578	42	6042	5362	44	132736	113080	76	1.15102
170056	144380	96	103505	89719	91	2923	2535	29	6577	5480	42	12427	10477	62	15018	12670	74	448679	359842	93	1.15102
67301	64835	79	48908	46841	78	1010	931	0	1743	1682	27	4515	4404	38	5406	4966	40	173184	163713	78	1.15328
149200	121521	100	81801	67234	94	3127	2461	32	5301	4042	41	10255	8329	61	13805	11602	63	306186	273897	92	1.15441
182661	141260	112	107998	85287	96	5511	4400	42	7398	5787	48	13999	11385	69	19691	15340	74	412783	342335	91	1.15441
164072	148871	89	80063	72371	87	2741	2403	29	5275	4229	41	12157	10560	62	19044	16643	76	513258	429754	91	1.15441
41297	39921	77	20760	20223	65	853	939	0	1273	1576	15	2343	1990	29	3366	2973	35	74171	74528	71	1.15554
63860	61704	76	25443	24104	77	1419	1331	14	1544	1493	20	3406	3182	33	5152	4790	39	104702	96824	76	1.15667
180621	154933	97	88662	76175	93	3296	2878	31	6279	6035	41	13638	12555	65	18916	16967	79	515753	491450	93	1.1578
104780	99949	89	38302	36167	79	1679	1652	21	2929	2619	31	7563	6737	47	12031	11315	59	310039	281524	82	1.1578
53784	48014	82	31334	27123	78	1082	923	0	1785	1647	25	3768	3429	35	4481	4113	38	94442	81814	65	1.15893
157524	135202	97	82726	72473	91	3394	2881	33	4942	4403	41	11420	9860	60	17010	14269	69	481021	403136	95	1.15893
149763	125404	93	84008	73137	89	2581	2264	30	3974	3618	39	8863	7574	52	13860	11502	67	349245	281745	91	1.15893
93458	89496	83	41625	40360	80	1796	1620	19	2483	2808	27	6359	6268	45	8902	8890	49	255036	248993	77	1.16119
93038	87328	91	43411	40715	79	2029	1881	22	3181	2789	30	6955	6254	47	10161	9833	57	296778	274606	80	1.16345
116831	108455	87	61063	57560	84	1931	1816	23	2841	3113	27	6776	6396	43	10298	9483	54	285529	265878	83	1.16345
112997	105334	89	54708	52170	83	2728	2320	28	4605	3797	39	7752	7708	45	10698	10257	59	258906	237990	84	1.16571
165821	143007	95	76293	68238	90	3727	3422	33	6153	5320	49	12381	10673	60	17308	14756	81	356466	304054	89	1.16684
38738	41384	57	23285	22979	59	1232	1105	11	1361	1372	13	2850	2884	30	4197	4242	38	88969	84699	68	1.16684
92834	92418	79	76149	73919	80	2155	2171	22	2897	3064	27	7559	6954	49	10448	9868	55	306979	285589	82	1.16684
100175	93927	83	45117	42602	81	1656	1498	19	2782	2610	27	5995	5716	42	9263	8325	52	245048	234749	82	1.16684
157418	147430	86	81839	76550	87	3179	2825	31	5032	4774	43	13556	12474	62	19303	17112	77	520219	454678	91	1.16797
178653	121163	105	91292	64888	101	3842	2760	40	5250	3735	49	9344	6570	60	12952	8723	68	271156	187950	95	1.16797
70031	66950	93	42679	42046	77	1113	897	0	1467	1581	18	4058	4024	34	5389	5165	41	162482	161679	76	1.1691
271176	187386	126	242933	183019	113	12526	9457	55	17416	13779	78	33245	24554	101	45496	32701	103	950006	711189	111	1.1691
127309	118816	84	74344	70948	84	3583	3466	32	5150	4936	42	12997	12142	63	20580	20147	77	568013	536937	84	1.1691
138096	128849	90	67946	63953	85	3072	2974	28	5584	4937	41	11689	10462	57	16642	14965	64	441880	397832	102	1.1691
114028	100917	92	58066	51967	85	1975	1614	22	2529	2336	32	5918	5314	45	10125	8584	55	258223	234159	80	1.17022
88267	83902	81	40424	39362	80	1430	1520	15	2633	2498	29	5298	5468	36	9466	9628	50	229787	225756	76	1.17022
206235	120977	139	93569	60492	133	3901	2055	42	5361	3767	47	12718	8550	90	18372	13080	101	466873	341836	130	1.17135
77267	74007	82	33077	31740	76	1541	1518	17	2288	2518	25	5767	5218	40	8770	8480	49	239200	227088	77	1.17135
118573	107449	92	134729	126976	88	4176	3797	33	7311	6680	46	16955	15446	74	25166	22913	79	639020	602128	90	1.17474
99311	90531	87	64676	60281	83	2276	2049	26	2781	2599	30	6208	5277	44	7969	7633	48	183008	158345	83	1.17587
80119	74827	84	56543	53140	81	1461	1480	16	2996	2619	31	5633	5368	42	8012	7366	51	189321	164356	81	1.177
106478	96172	87	58098	53606	84	2604	2376	28	2604	2252	29	6192	5273	45	9033	7711	51	183309	156720	81	1.17813
41109	40398	71	23153	22849	68	1311	1234	14	1981	1751	28	4468	4120	36	5982	6449	37	141381	135239	72	1.17926
151287	132766	92	76888	68003	89	3071	2753	29	4289	3553	43	9377	7828	55	13760	11910	67	329060	272176	89	1.17926
162099	139706	93	103396	90342	91	3040	2685	31	4664	4006	39	9582	8091	56	13192	11682	68	316164	272263	91	1.18039
193701	157493	107	136470	116037	95	6350	5225	42	8675	7209	55	18105	14988	76	23391	19329	88	566229	473286	94	1.18265
48850	47127	74	23694	23244	63	931	1001	2	1098	1414	12	2062	2132	24	3677	3729	32	77932	78680	71	1.18378
77942	70873	83	35153	30428	82	1960	1732	23	2676	2232	30	4904	4242	41	6282	5524	46	140200	128411	81	1.18378
96763	84903	85	57055	50214	83	1615	1345	19	2391	1964	31	5388	4677	43	8367	7148	62	212470	186870	76	1.18604
56397	53633	77	28096	27134	75	1048	858	0	1265	983	0	2760	2542	29	3877	3516	35	93212	93477	75	1.1883
81293	74367	82	54315	51756	81	2415	2116	28	3770	3592	32	6309	6204	43	8068	7258	48	184335	178229	82	1.19056
54734	51781	76	33829	32519	76	1568	1322	17	1764	1753	22	3391	3280	32	5134	4825	39	108155	106774	75	1.19169
79250	74082	84	46353	44058	79	2070	1819	25	2750	2841	27	6166	5902	43	8836	8618	47	199996	194539	82	1.19169
138812	125330	89	82687	77891	86	4041	3691	35	6751	5950	45	13112	11540	68	17705	15999	73	359394	309551	90	1.19282
108351	100924	92	44957	42747	81	2777	2583	28	4210	4112	35	9148	8724	56	11926	11149	57	280194	259783	86	1.19508
100602	96834	82	60404	58286	83	3386	3387	30	3956	3662	36	8555	7861	53	11043	9971	61	236689	210978	85	1.19733
139473	113964	106	93987	80061	90	2956	2425	29	3776	3159	40	8142	6578	52	12695	10642	69	319426	265706	90	1.19846
54897	52036	75	25863	25148	74	1449	1648	15	2001	1617	25	3683	3796	31	5060	4302	41	114223	107855	75	1.20072
85547	78154	89	36986	35404	80	1462	1407	18	1921	1926	27	5016	4664	39	7681	6985	52	200701	188120	79	1.20185
70352	64502	87	33201	30817	80	1630	1336	16	1451	1477	16	3750	3697	36	4992	4830	42	111378	106671	68	1.20298
94411	87600	93	32903	30808	79	2139	2125	23	3344	2926	30	6902	6401	46	9960	9741	54	234794	237741	79	1.20298
68524	62600	92	23742	21524	72	1638	1539	18	2304	2061	24	3981	3572	38	4747	3955	39	114011	109974	64	1.20411
269212	202353	119	99576	77662	115	7569	5658	47	11525	9412	59	21254	18671	75	32336	26702	108	664289	596603	113	1.20637
141232	119696	91	84314	72084	91	1926	1685	23	4717	3568	43	8521	7643	49	12469	11255	63	333353	317466	86	1.20637
141751	97213	106	70514	51169	97	2477	1714	29	4145	2817	43	7595	5346	55	10955	7130	62	239166	172821	92	1.20976
135657	128423	84	101592	95423	84	4903	4193	37	6251	5977	42	12484	11470	69	17331	16083	74	370979	320638	84	1.20976
35720	36057	71	16508	17283	47	844	934	0	1214	1057	6	1685	1930	20	3417	3048	39	54836	60126	49	1.20976
176991	122500	105	78782	54892	101	4160	3069	39	5725	5254	52	11455	8596	67	15256	11318	71	343519	254938	95	1.20976
161850	132541	97	77617	63344	94	4417	3207	37	5912	4697	55	11571	9659	59	16292	13549	73	359265	300018	93	1.21089
107433	95798	90	75333	69260	84	2302	1977	25	3036	3151	31	7127	6281	47	10307	9352	54	271727	238136	80	1.21089
94146	90010	98	75293	73447	82	1528	1451	18	2460	2466	26	6835	6352	48	9951	9741	54	266212	251643	73	1.21089
64480	56635	81	31261	27116	81	1764	1196	19	2604	2258	30	4790	4246	39	6782	6662	44	144281	138284	76	1.21202
60500	57815	84	30060	29395	74	1108	1215	11	1939	1651	26	3118	3190	30	4478	4481	35	101797	96290	74	1.21315
239646	182549	122	123105	97086	110	5299	4019	39	8043	7059	47	14898	12683	67	20910	18091	81	434941	389521	107	1.21315
86725	81813	94	59595	57564	81	1561	1689	17	2961	2984	29	7242	7329	44	8842	8712	52	260065	251307	83	1.21428
102412	94110	99	51315	48391	82	1848	1538	19	2854	2892	29	7029	6652	44	10659	9775	54	292044	280123	82	1.21428
214918	161890	113	136184	108168	101	7079	5590	42	8635	6977	54	16753	13452	75	23998	18542	94	475864	375847	99	1.21541
44474	40391	81	26710	24896	75	1101	1033	5	951	1136	10	2492	2364	27	3639	3468	34	79598	77544	73	1.21654
115153	98700	88	54363	46003	89	1991	1586	22	3054	3013	32	7240	6178	49	11454	10072	59	300051	259047	92	1.21654
99305	89127	87	49064	44809	83	1332	1066	7	2056	1511	26	4650	3795	43	7337	6741	44	154682	132353	78	1.21767
272553	180821	120	144894	107057	117	7857	5527	47	9022	6762	58	19217	13799	85	27699	19322	107	549019	405597	122	1.21993
132529	124247	85	54707	52093	83	3769	3609	32	6869	5598	49	12663	10851	64	17556	15678	72	364730	327636	89	1.21993
94546	87025	83	35437	32678	80	1920	1598	22	3612	3264	35	7751	7588	48	11221	11012	51	324217	309876	84	1.22106
64959	64351	78	17586	17203	53	1747	1523	21	2184	2322	24	4451	4326	37	5971	5568	39	135556	130747	75	1.22106
57629	55194	78	27111	26064	75	1106	989	0	1490	1462	17	3007	2698	30	3877	3311	37	101881	102511	77	1.22331
90450	80423	85	54278	49591	84	1848	1644	21	3038	2688	38	6438	6325	45	8364	7674	45	188285	182515	81	1.22331
66443	64422	76	35913	35562	76	791	928	0	1038	1359	16	3214	2955	33	4161	4071	33	114846	116558	70	1.22331
52197	51058	75	19319	19113	52	1397	1289	12	1177	1266	14	2951	3041	29	4082	4111	34	82916	82988	72	1.22331
93127	86119	97	46933	44967	79	1638	1535	17	3031	2944	29	6013	5645	41	10368	9287	57	270908	267026	84	1.2267
89968	86372	83	50126	48240	79	1935	2132	22	3013	3079	31	8005	7229	50	10869	9427	60	306522	275102	85	1.22783
119430	109611	86	66385	62434	84	1996	1976	22	4292	3436	42	7762	6928	49	11223	10300	60	302195	273068	88	1.22896
165049	126342	99	101208	78760	94	5156	4100	39	6414	5590	44	13534	10385	66	19371	15407	87	412865	328680	96	1.23009
107351	94778	89	46669	42041	84	3070	2811	30	3574	4045	31	8683	8078	53	11602	11265	58	283674	269865	87	1.23235
38481	36974	82	18664	18571	58	534	594	0	1080	939	0	2069	2002	25	3150	3176	32	75583	78045	71	1.23348
57030	53083	80	41585	40419	77	2070	2043	23	1569	1641	18	4429	4313	37	6382	5734	45	141929	127013	79	1.23461
82483	78702	80	48575	47533	79	1629	1509	16	3255	3302	34	7428	7096	49	11188	10513	58	307563	282581	84	1.23461
51288	50262	73	23810	23581	73	707	860	0	923	846	0	2444	2442	26	3375	3553	31	87454	87960	72	1.23574
57496	55571	81	26167	25390	74	1018	883	0	1445	1664	18	2597	2694	27	3930	3712	35	85099	86982	70	1.23687
120592	106936	92	67651	61913	86	1754	1618	19	3371	2574	36	7622	7140	48	11519	9704	66	287062	245240	87	1.24026
40253	39626	72	12678	12552	47	565	557	0	632	766	0	2328	2405	27	3429	3036	37	71432	72527	68	1.24139
110616	100736	85	65811	60940	83	3158	2685	30	3906	3319	35	8154	7350	53	10796	9566	61	229923	201416	83	1.24139
27756	27485	59	18544	18101	55	544	635	0	871	752	0	1555	1471	17	1900	1871	24	49591	51387	62	1.24252
43757	42384	87	26477	25640	74	1341	1301	15	1576	1629	20	3956	3743	37	5230	4918	46	120530	117839	73	1.24252
65762	61441	90	35107	32997	77	1337	1018	5	1864	1723	21	2699	2489	30	4823	4654	39	90362	87416	74	1.24365
69368	68576	77	32490	31781	76	1642	1669	19	2258	2235	25	3785	3908	35	5888	6000	44	122467	124690	56	1.24478
62098	60221	77	31998	31181	76	1394	1195	11	1508	1817	18	3383	3580	33	5096	5280	35	99305	95993	75	1.24591
122108	115859	85	92706	89917	84	2203	2348	24	4138	3808	35	9608	8754	52	14743	13306	61	371744	347220	82	1.24591
48509	47399	75	29342	28274	76	1759	1682	18	2005	2355	24	4165	4094	36	5774	6011	41	119532	117037	72	1.24591
50230	48170	75	26712	26164	74	766	859	0	1314	1320	15	2382	2524	25	3587	3330	33	80086	79377	71	1.24591
145523	125087	94	83334	70150	88	1989	1488	22	3123	2472	36	7184	6051	48	10468	8362	61	270117	228520	85	1.24703
72866	67063	81	28125	27155	72	2171	2108	24	2138	1914	25	4784	4397	38	6811	6535	46	137072	121756	77	1.24703
74646	72782	83	24933	24857	65	1236	1105	12	1669	1546	22	3669	3588	33	5825	5750	39	146493	144212	73	1.24703
139805	132185	102	77210	74148	85	4042	3380	35	5275	5353	37	13278	13159	59	19451	18527	79	538830	499698	89	1.24929
155397	135456	91	120938	106774	91	2845	2567	28	5572	4336	46	10303	8440	54	13915	11552	66	374378	308878	106	1.24929
32116	32088	70	16000	15950	50	262	460	0	775	835	0	1458	1341	16	1958	2412	20	54726	56868	65	1.25268
284721	204841	128	163523	117976	120	7476	5508	50	10910	6832	69	22676	16419	98	28687	21131	111	593909	415304	120	1.25268
22005	24390	45	13225	13738	44	418	562	0	218	471	0	1109	1370	15	1697	2102	20	55133	56567	66	1.25268
48211	46455	76	24263	24064	57	954	925	0	994	1111	6	2044	2198	24	3479	3850	33	74290	72853	71	1.25268
161069	133167	97	64040	51998	92	4029	3390	36	4353	4298	38	10093	8628	59	13400	11565	66	262521	238492	90	1.25381
34851	35542	57	19024	19548	51	464	519	0	1063	1117	7	1675	1938	21	2629	2690	29	75434	77865	70	1.25381
68214	66610	79	24435	23749	74	1495	1481	16	3173	2365	32	6237	5676	43	8327	8280	54	161677	155581	79	1.25381
45009	42758	80	21736	21303	67	483	724	0	902	1131	15	2485	2391	28	4094	3909	38	100858	97461	75	1.25607
54178	53290	74	30990	30337	75	920	937	0	1403	1488	15	2831	2787	28	3700	3568	34	104166	100025	74	1.25607
42864	42450	70	22181	21437	63	589	697	0	858	881	0	1837	2200	21	2506	2384	29	69911	69362	76	1.25607
58222	57340	74	19022	18956	54	717	753	0	1434	1415	21	3213	3151	31	4527	4459	37	115899	117770	76	1.2572
68357	66144	82	33991	32833	77	1641	1598	17	2066	1837	24	3830	3451	36	5285	5054	40	104364	102504	76	1.2572
122793	117810	85	75694	71141	85	2339	2165	26	4308	3515	42	10219	9775	55	14658	13367	65	410238	358888	100	1.2572
55396	54519	75	30667	30038	75	919	933	0	1266	1573	17	2566	2725	27	3775	4212	32	85803	82119	76	1.25833
87058	83905	79	41030	40112	78	1162	1293	12	2621	2397	27	5303	5263	38	8479	8356	49	233033	220988	84	1.25833
160929	130553	94	75006	63169	91	4176	3416	38	5636	4133	47	11172	9208	58	15510	13020	74	325597	266688	93	1.25946
105165	101301	89	65203	63058	81	2463	2199	26	3953	3760	35	9925	9902	52	15050	15395	63	384125	356816	87	1.26059
47220	46311	78	29183	28645	74	1523	1368	20	2221	2217	26	4433	4326	38	5975	5976	43	134840	130010	78	1.26172
371854	223538	159	204334	119350	148	10774	6634	56	14323	8783	75	30167	18992	105	44897	28893	138	878571	554700	145	1.26285
51223	49893	73	27511	25644	76	1012	963	0	1161	1193	15	2219	2331	26	4245	3547	39	84196	77180	73	1.26285
109826	99673	85	50166	46290	85	2030	1955	22	3769	3185	37	8370	7601	48	12547	11625	57	337256	314775	86	1.26398
160470	140221	92	77440	68791	91	2837	2357	31	5022	4018	41	9159	7619	54	13070	10694	65	280540	236019	93	1.26398
140273	127680	94	53096	49012	88	3498	3451	31	5721	5411	43	10419	9057	57	14214	11964	70	289701	264935	89	1.26398
56433	53296	80	22586	21693	67	1228	1087	8	1546	1282	12	2443	2568	27	4379	4385	36	95680	92459	76	1.26511
59875	57403	82	32796	31678	76	1910	1722	22	2258	2269	24	4411	4248	37	6386	5949	44	119391	113375	77	1.26737
72298	64413	85	35515	30192	80	1843	1494	19	1829	1755	29	4555	3916	41	5788	5393	44	135593	128460	64	1.2685
217961	171758	113	133078	104516	103	5028	3870	41	7966	6303	51	20051	15402	81	28173	21140	95	793551	602480	108	1.26963
115225	101137	87	59929	53625	85	1705	1407	17	3126	3188	29	6569	6134	44	10391	9036	58	280589	260487	87	1.27076
138692	123730	104	96759	89028	88	3062	2866	29	5098	4411	42	11622	9946	64	17868	15752	80	471868	406003	104	1.27076
198952	168528	97	108823	95751	94	5148	4670	36	7454	6165	50	13944	10776	66	18811	14418	76	376738	294845	94	1.27076
254916	206836	101	163079	135944	102	8495	6774	46	9732	7924	59	20405	17373	83	27649	23294	94	564831	478734	100	1.27076
60848	59621	75	40998	40543	76	1774	1967	21	2339	2327	25	4317	4418	35	5871	6030	42	131613	120425	74	1.27527
82378	80573	79	64535	62631	79	2260	1901	26	3527	3252	34	8371	8045	48	12468	11640	62	335531	306208	80	1.2764
147263	133146	99	82498	77294	85	3956	3594	34	4620	4181	41	9676	9039	55	13478	12230	62	278186	236596	88	1.2764
78289	73573	83	49554	48230	79	2441	2230	27	3232	3307	31	6688	6416	45	9738	8824	54	204074	190891	78	1.2764
106302	98470	86	57337	52985	82	2154	1926	25	3431	3133	34	7288	6839	49	10297	9502	57	269427	240676	81	1.2764
73458	70894	79	31562	30721	77	1200	1298	11	2432	2186	27	4827	4378	38	7530	7084	47	191486	189862	72	1.27753
104920	94993	88	50387	46213	82	2121	1838	23	2421	2267	28	5354	5113	43	8019	7594	51	154894	141749	81	1.27979
126899	119214	85	78240	73364	85	2483	2089	26	4282	4421	34	10124	9810	55	14381	14058	63	394750	381335	83	1.27979
129188	115897	86	75304	68474	86	2580	2067	28	3925	2602	42	9345	8005	52	14887	13293	66	395471	341487	85	1.28092
349002	216550	131	232019	143834	131	9745	6477	53	14357	9463	77	29396	19950	108	43603	30233	122	951924	652003	123	1.28092
42940	41330	75	19828	19460	61	1122	857	0	1153	1226	10	2438	2548	24	3431	3864	30	85478	83346	69	1.28205
115378	108009	91	61534	58003	83	1926	1981	23	3227	3003	35	7889	7385	49	11797	10916	62	324062	294795	81	1.28318
36155	35701	67	9955	9884	43	350	402	0	588	427	0	1778	1714	21	2437	2433	27	71830	72031	67	1.28318
95870	87119	85	58004	53366	85	2509	2098	26	3201	3383	29	6330	6232	43	8712	7846	54	183073	180136	79	1.28431
52744	51663	76	22804	22571	62	843	992	0	1107	1116	10	2510	2448	28	3586	3650	32	101582	98234	73	1.28431
83730	72289	97	37893	32813	83	2254	2287	24	2148	2154	29	5092	4611	41	6959	6524	44	161215	155297	82	1.28657
81633	78839	82	61632	60754	79	1251	1140	12	2327	2418	26	4543	4956	34	6835	6803	41	201756	193616	81	1.2877
44964	42383	80	20835	19130	76	1115	1124	8	1596	1582	19	2901	2655	30	4356	4102	38	106890	100088	88	1.2877
88519	78320	91	41381	37351	80	1005	960	0	1683	1503	19	3953	3494	34	6377	5345	43	138449	120977	81	1.28883
82770	65853	87	49219	40321	85	2599	2138	28	2962	2296	34	5539	4259	45	8991	7030	53	174022	145397	87	1.28883
106231	99471	87	59043	56297	81	3299	3182	30	3935	3709	34	8402	7830	49	12173	10718	61	235976	209623	87	1.28996
31087	30707	71	19760	19697	57	271	437	0	287	232	0	1911	1791	23	2530	2619	28	72293	71649	70	1.29222
66168	63507	78	34559	34109	76	1704	1699	19	2072	1818	22	5070	4827	40	6492	6257	44	145703	138897	78	1.29448
103674	96339	83	58407	54704	82	1780	1501	21	3877	3446	37	7847	7467	47	11948	10722	69	328565	303076	90	1.29561
46895	46488	73	20927	21112	60	1351	1513	16	2291	2078	24	4094	3895	37	5077	5546	35	115523	113772	79	1.29674
53778	53215	73	34502	33714	75	1090	1204	10	1606	1339	14	3144	2933	31	4036	3880	39	99979	99743	78	1.29674
99944	91395	87	51879	47609	84	1626	1442	18	2991	2652	27	5664	4821	43	8470	7624	51	201778	175320	83	1.29787
108666	103637	82	70176	66999	83	3575	3574	30	4706	4881	37	10885	10489	56	15204	14116	64	322759	285472	88	1.30012
80917	74722	83	36115	33947	79	2470	2130	26	2809	2283	32	5238	4674	42	7510	6801	48	153315	135857	85	1.30012
251683	179993	123	125851	93683	110	6877	5083	46	9781	7051	57	19539	14279	80	27468	19427	103	533233	376821	115	1.30238
250859	186643	107	161109	131400	106	6404	5432	41	9955	7970	54	19679	16053	78	26992	21265	98	631667	497683	109	1.30238
77091	73962	83	36971	35329	78	1137	993	0	1592	1443	17	4450	4520	36	6007	5874	42	168283	165552	80	1.30351
162587	137343	94	112811	98266	92	4599	4173	35	5911	5131	44	12406	10508	62	17048	14414	70	373284	323158	95	1.30464
127152	109966	94	65273	55996	88	3097	2559	31	3358	3437	31	7937	6566	55	10661	8878	61	220000	184373	87	1.30803
198549	163016	102	109904	94966	94	5584	4556	40	5347	4752	46	12897	10488	67	18386	14334	83	353582	280669	97	1.30803
112029	103597	85	66006	62245	84	1977	1975	23	3777	3466	39	8760	8086	52	13194	11581	66	378052	332066	84	1.30916
43347	43567	74	33804	32843	74	1003	1087	6	1993	2077	22	3742	3766	33	5345	5035	40	113469	110019	71	1.31029
45783	45170	73	24398	24068	67	625	742	0	872	1225	9	2381	2289	26	3287	3401	32	75378	79379	69	1.31142
89904	85656	91	63784	59986	82	1646	1626	20	2895	2634	30	6184	5699	42	8430	8475	50	237795	221036	79	1.31142
25351	26397	58	17194	16842	53	291	349	0	446	583	0	1267	1112	9	1611	1687	17	45168	44549	64	1.31255
49620	48395	77	23081	21860	73	1025	966	0	1455	1542	17	2675	2301	31	3432	3222	33	87207	84558	74	1.31368
90598	86388	84	47729	45446	81	1787	1541	20	2975	2659	27	6615	6327	47	9479	9309	52	270680	264186	82	1.31594
57626	55756	78	29690	28146	76	1240	1265	14	1562	1284	12	3365	3283	31	4186	4170	35	83294	80173	70	1.31707
111060	101256	100	77216	72303	87	2303	2108	25	3864	3637	36	8645	7828	48	12383	11529	60	301330	274799	85	1.32046
207423	165128	101	108631	89060	98	5696	4741	40	7115	5844	51	15446	12514	71	21629	17170	85	420125	338479	99	1.32046
60952	54670	91	39967	35710	91	1351	876	0	1743	1516	19	3725	3250	33	5817	4524	48	112780	95893	91	1.32046
116626	95794	90	72345	61703	88	2722	2383	29	4422	3729	39	7406	6319	49	10719	8894	62	225645	181996	86	1.32159
127193	108527	88	64966	56619	86	3207	2820	30	4798	4152	41	8909	7138	57	11671	9599	64	254242	204779	89	1.32159
63440	61064	78	46303	43861	78	1214	972	0	1426	1187	11	3627	3250	34	4553	4726	35	120173	112073	74	1.32159
105679	100617	88	49447	47066	82	1507	1402	15	3046	2543	28	6719	6552	46	10314	9554	53	288665	270600	85	1.32159
59333	56664	81	25067	25050	59	1127	1261	10	1544	1680	18	2926	2851	29	4625	4492	36	106952	108489	72	1.32159
68849	65677	82	31993	31645	76	1725	1672	18	3379	3401	32	7563	7057	49	11633	11134	62	293746	276738	79	1.32159
112035	107060	83	70283	66793	83	1956	2131	20	3682	3672	32	7386	6610	51	9511	8841	56	288310	270075	84	1.32272
109777	95896	87	58584	53002	86	2842	2436	28	2782	2688	33	6552	5486	47	9116	8023	55	203661	172104	84	1.32272
41423	41545	76	23328	23302	61	631	639	0	848	869	0	1708	1917	20	3302	3120	33	67214	67566	70	1.32385
86444	80095	86	56101	53964	80	3177	3331	29	3578	3537	31	7650	7215	51	9589	9333	57	211020	201674	79	1.32385
84521	76004	83	50050	45318	82	1107	1259	12	2935	2099	36	5317	4778	41	7082	6269	48	197933	173442	82	1.32385
57971	56336	76	31005	30500	75	536	596	0	1342	1412	16	2757	2871	27	4076	3945	35	103172	100437	75	1.32497
145855	116834	110	89120	73952	94	2492	2123	25	4382	3503	44	10064	8221	57	14440	11489	73	415817	340772	93	1.32497
58726	57429	77	29509	28718	75	1255	1224	15	1435	1741	17	2785	2746	30	4269	4558	33	94847	91679	74	1.32497
77676	74048	80	62634	59880	81	1758	1559	20	2958	2931	29	6084	5815	44	8279	7725	51	209144	202028	81	1.3261
156776	125657	96	75759	62924	91	4125	3138	39	5715	4260	44	10861	8663	62	14502	11623	77	308390	253509	91	1.32723
88042	86322	79	47262	46140	79	1553	1347	16	2388	2522	22	5409	5194	38	8142	7521	48	217395	209463	81	1.32723
148579	118594	101	68394	55573	91	3760	3181	36	4668	3355	45	9367	7318	57	12010	8744	64	266602	207370	92	1.32723
149001	128573	92	64022	54613	92	2859	2610	31	3473	3482	32	7607	6678	49	9146	7878	51	204312	182968	92	1.32949
190273	159517	96	83185	71592	94	4536	3845	36	6377	5854	40	13033	11252	67	17733	15413	75	382308	354972	94	1.32949
97576	92437	84	46522	43829	82	2001	1690	25	2707	2343	29	7620	7779	47	11593	10914	57	318837	296918	87	1.33062
118075	105225	101	50824	46353	86	3273	2995	30	4266	4010	35	8265	8124	51	11966	11543	58	241726	234481	87	1.33175
82923	80545	81	42985	41224	78	1158	1145	10	2452	2603	27	6183	5875	43	10023	9702	54	253873	238368	80	1.33175
66651	63163	82	34438	32506	77	1285	1155	11	1568	1674	19	3808	3553	34	5424	4699	44	107377	102803	78	1.33288
20653	19994	70	14165	13903	49	340	310	0	535	767	0	1131	1121	9	1548	1668	18	45683	46039	64	1.33401
76303	69932	88	40548	38456	80	1437	1266	15	2052	2095	23	5543	5086	42	8652	7779	53	234895	213785	85	1.33514
299342	202665	128	226949	166887	122	8041	5570	52	12768	9279	76	24705	18107	105	34745	25015	113	791804	576518	121	1.33853
95367	88396	86	43503	40213	81	1607	1600	17	3056	2922	32	6884	6164	44	9487	8431	55	271402	247946	85	1.33966
72921	66640	80	37442	35804	78	2114	1998	24	2497	2566	26	4835	4600	39	6574	6069	44	144883	131357	81	1.34079
141953	125389	104	81875	75099	88	2730	2448	27	4775	4664	36	10520	9880	53	15502	15047	71	424585	408599	90	1.34192
155015	120926	95	89361	69909	95	2592	2094	28	4214	3302	42	8364	6724	55	11739	9818	57	300761	253482	91	1.34418
151713	110622	99	67086	50725	96	3163	2070	35	4815	3512	44	9089	6962	59	12434	9801	63	295014	241779	93	1.34418
171706	136590	97	100395	82598	95	4542	3395	37	4752	4049	44	12056	10212	61	16014	13546	72	392924	349058	91	1.34531
117252	104138	101	67219	61086	85	2362	1885	26	4490	3808	39	9657	8437	55	14778	13303	76	397194	349304	85	1.34531
146921	133597	91	75805	68005	88	3132	2716	30	4893	4462	39	9157	8298	52	12827	12268	62	275165	260181	85	1.34644
59835	59760	76	34075	32591	76	1414	1382	14	1782	1692	19	3131	3073	32	5100	5142	37	105357	102472	71	1.34644
28891	26208	82	19229	17743	82	666	513	0	486	404	0	1838	1474	18	2424	1937	26	60986	56847	82	1.34644
118284	110355	93	78891	74983	83	1873	1750	23	4002	3486	37	8978	8418	55	12216	10862	66	313210	282218	85	1.34644
102675	93668	85	54269	49385	82	1221	1427	13	3512	3598	32	7399	7108	47	10703	9322	60	292283	286133	79	1.34757
44296	43336	75	28235	27699	72	1108	1031	5	1880	1801	21	3746	3648	33	4845	4875	39	114750	110103	71	1.35095
135887	116076	98	56705	49014	88	2879	2580	30	3380	2886	34	6966	6648	47	9850	9482	53	230270	216153	84	1.35321
105766	96666	98	79570	76186	85	3110	2820	29	4737	3948	42	8002	8008	47	11143	10355	59	281248	264115	85	1.35321
66763	63132	79	34933	32948	80	1167	1210	12	1748	1691	22	3417	3270	32	4362	4118	36	106085	100453	72	1.35434
122851	110209	88	57989	51106	86	2028	1924	24	4050	3288	39	8395	7201	51	12718	10236	69	328069	297673	86	1.35547
86674	80569	83	42377	40506	78	1674	1629	19	2494	2274	30	4928	4681	41	8927	7965	55	229571	222235	79	1.3566
99000	93195	84	56093	52689	80	1429	1651	18	3107	2683	32	6642	6221	44	10195	9813	55	263684	253009	83	1.35773
66575	59020	88	37414	32614	82	1385	1137	12	1861	1722	23	3897	3582	37	4948	4985	39	114254	104774	64	1.35999
201833	160851	107	112443	89673	101	3688	3003	36	5776	4723	46	12478	9976	62	15924	12170	64	403648	330312	102	1.35999
59445	58124	76	31944	31145	76	981	847	0	1235	1028	5	2640	2627	27	3226	2889	36	78067	79169	74	1.35999
50182	49585	64	30124	29633	74	777	707	0	711	865	0	2681	2551	28	3758	3668	32	96208	92204	73	1.36112
139853	123178	87	96696	88203	89	3133	2539	30	4749	4946	35	11291	10465	53	15190	14550	72	437596	419719	88	1.36112
55056	51551	80	33768	33022	76	1580	1409	16	1710	1729	19	3898	3731	35	5885	6106	42	115709	115062	75	1.36112
85772	82454	82	43042	41728	79	1712	1903	19	2993	2936	31	7759	7515	46	11151	10518	54	312424	303453	81	1.36225
119092	111941	84	61944	58651	83	2252	2302	23	3707	3572	36	8815	8394	50	13207	12575	61	368991	333773	86	1.36225
40435	40279	74	22981	22565	64	542	547	0	674	665	0	2145	1905	26	3292	3157	32	81903	80447	67	1.36338
87187	83555	83	42472	41301	80	1553	1586	19	3152	2715	31	6709	6609	45	10420	10315	54	284644	263966	85	1.36451
50353	48735	77	19472	19370	54	1514	1507	17	1683	1800	21	3690	4040	31	5334	5330	37	112439	103596	79	1.36451
105203	97163	84	50473	46385	83	2059	1802	23	3024	2935	30	7194	6667	46	11587	10282	60	328243	301232	84	1.36564
337668	213861	135	352999	239307	131	15371	10713	59	20672	13966	96	41611	29152	119	57092	39026	123	1.04858e+06	803917	131	1.36677
229649	175970	109	152003	125199	106	6293	4954	44	8475	6962	58	17016	13931	70	24698	20560	91	488846	398639	106	1.36903
124851	110821	91	60562	53169	88	2451	1970	30	3462	3419	35	7601	6274	49	10434	8874	57	259829	227345	87	1.37016
124714	100214	91	49866	41635	90	2161	1859	26	3509	3039	34	6457	5422	48	9782	7674	58	181118	164574	84	1.37016
91261	83212	83	58086	53574	82	1517	1618	20	2881	2797	32	6450	5626	49	8938	7863	49	259746	229564	84	1.37016
64706	60082	79	62396	59841	80	1843	1658	22	1933	2161	23	4243	4174	38	6464	6336	44	129558	125431	77	1.37129
82279	77860	82	43142	41660	79	1487	1455	16	2770	2542	26	5684	5543	41	8178	8221	49	234721	232768	79	1.37242
116457	105836	88	82782	78571	84	1800	1520	21	3552	2971	35	8384	7493	55	11295	10615	54	318413	293568	88	1.37242
108128	104678	81	60789	57896	82	2748	2529	27	3756	3545	35	8245	8177	46	13075	11749	65	356702	331915	83	1.37355
62390	59491	85	32987	31301	77	967	879	0	1724	1495	14	2782	2670	29	4032	4089	35	98428	97290	72	1.37355
140587	113565	92	68480	58579	90	3575	3094	34	4873	4378	39	9712	8379	55	14042	11409	72	281733	261981	91	1.37468
80670	77056	79	44897	43674	78	1860	2110	20	2576	2491	26	5101	4955	41	6790	6878	43	139003	128553	77	1.37468
104826	94664	100	46343	40695	100	2045	1849	22	3004	2657	31	7268	6127	49	11510	9923	66	301740	273412	100	1.37468
50730	47585	75	22834	21617	74	1082	1151	10	1401	1644	16	3855	4025	33	5635	5284	42	119719	118769	73	1.3758
58478	54995	91	21331	20760	66	1127	1075	7	1517	1171	12	2928	2846	29	3718	3569	35	93278	93798	75	1.37693
60692	58320	78	28756	27820	76	1596	1423	16	2877	2461	27	5093	4592	38	6927	7107	46	162469	157303	77	1.37806
124633	117524	84	76481	71505	84	2595	2351	26	5160	4688	41	11502	11032	57	15205	15475	67	452007	427951	85	1.38032
101372	98637	80	54035	51692	82	1638	1538	18	3636	3161	35	7166	7105	46	10570	9940	57	279097	266893	83	1.38032
51796	49551	83	28177	27371	74	794	863	0	1562	1384	13	2889	2701	31	4617	4549	36	106137	101074	74	1.38145
53596	52961	74	16312	16174	51	1093	1124	8	988	1390	10	2842	2933	29	4426	4406	37	95431	97257	62	1.38145
88804	75568	93	55154	48963	85	2248	1894	24	2711	2679	31	4518	3956	40	6291	4989	54	150501	129469	76	1.38258
93583	88178	81	39178	36626	81	2547	2284	26	3303	3044	30	6218	6132	41	8638	8733	48	182042	172212	76	1.38371
175821	154329	94	106363	95004	94	2981	2908	27	4972	4311	38	12001	10766	60	15615	13241	71	442173	363635	93	1.38371
96991	93214	81	39110	37168	79	1458	1255	17	2718	2144	30	6312	6191	43	9524	9347	50	253359	245881	78	1.38371
191649	158864	96	143373	118787	97	4077	3207	36	6469	5603	49	12801	10565	69	17642	14257	79	437636	350205	94	1.38597
39757	39362	70	33657	33334	72	1214	1336	13	1924	2078	23	2962	3107	29	5572	5109	43	115486	111979	68	1.3871
96604	92217	81	66415	64167	82	2043	1996	25	3352	3687	33	7744	7815	46	12425	11772	64	323127	298007	80	1.3871
75605	72133	79	39157	38051	77	1225	1158	12	1840	1665	22	4324	4267	37	7322	7373	44	191820	188823	72	1.3871
59157	54459	80	25264	23779	69	1038	1114	8	1692	1517	19	3301	3169	32	4673	4186	40	93551	92270	68	1.3871
63619	60332	82	29077	28760	75	1484	1497	18	2032	1652	26	3623	3682	35	4342	4355	34	91322	94797	56	1.3871
95555	90055	90	82865	79690	83	1871	2039	21	3684	3573	32	8288	7517	53	11324	11591	57	340730	321045	97	1.3871
96291	88607	98	35415	32778	82	2118	2215	22	3181	2529	34	5577	5240	41	8177	6946	54	172394	155209	98	1.3871
54848	52638	89	27582	26232	77	1177	938	0	1042	1069	6	3495	3303	34	4856	4251	42	122922	113160	89	1.3871
47843	46338	73	21881	21080	68	1002	889	0	869	1208	15	2217	2190	24	2986	2974	28	70423	71414	70	1.38823
136314	118875	104	69944	62822	88	3120	2747	30	5243	4497	45	11822	10096	64	17243	15308	76	471713	384564	104	1.38823
225230	169732	115	151699	118740	104	4735	3646	39	9606	6674	63	21360	16159	90	28781	21902	92	835272	611144	100	1.38936
65794	60896	79	37340	34864	79	1304	1231	13	2156	1945	23	4040	4105	34	7515	7116	48	174106	170660	78	1.38936
70094	72173	76	30839	31685	56	1674	1724	20	3041	2919	33	5914	5757	42	9527	9362	53	269616	264266	77	1.39275
66030	63490	83	38830	38277	77	1618	1734	18	1915	1859	24	4018	3750	36	5781	5231	46	134430	125783	74	1.39275
276474	208691	114	164786	132291	113	9591	7553	48	12590	10098	64	24225	19979	91	34087	27195	105	720534	568167	111	1.39388
74942	72639	79	35520	34887	77	978	1096	8	1755	1535	18	3986	3916	33	4958	4720	41	138368	138718	74	1.39388
143666	120021	97	63022	52506	90	2202	2016	24	4163	3449	39	8790	8069	52	12940	12071	58	370298	354692	89	1.39501
89369	86331	82	53294	50596	81	2205	2179	22	3422	3162	33	8430	8032	49	11155	10263	56	329629	309573	84	1.39501
97604	90192	82	51368	48550	82	1483	1414	18	2855	2656	31	5528	5008	43	9054	8915	49	229195	217663	82	1.39614
118420	101745	88	68235	59578	87	2148	1728	23	2958	2912	31	8485	7493	55	12459	10804	64	357013	315299	85	1.39614
97755	90816	85	48917	46577	83	3278	3216	30	4715	4336	38	9065	8542	57	12649	12115	61	260701	237167	82	1.39727
85750	80686	80	47692	45701	80	1786	1605	22	2069	1917	22	4626	4124	39	7062	5705	48	153319	137013	78	1.3984
70501	66912	78	35243	33803	77	1937	1966	21	2554	2276	31	5112	4980	38	6653	6491	44	153295	135574	78	1.39953
69367	66239	77	43233	42197	77	1754	1617	19	1314	1534	20	4121	3888	35	4972	4894	38	108881	101027	73	1.39953
89432	84316	80	45857	43585	80	1807	1580	20	1762	2031	21	4897	4885	37	7909	7437	52	223961	215336	80	1.40066
75085	70424	87	38694	36852	78	1676	1677	19	2395	2147	28	5090	5063	39	7490	6410	48	131315	119669	79	1.40178
56751	54608	82	47625	47158	76	1464	1478	17	2431	2092	27	4764	4484	39	7335	6913	46	168026	153673	76	1.40291
83774	76435	92	34986	33518	79	1966	1788	22	2671	2818	27	5405	5464	41	7883	7226	49	155511	153516	79	1.40291
105603	96043	86	79085	72591	85	3615	3246	33	5806	5586	42	12851	12169	58	18531	16359	77	459798	422880	87	1.40404
116080	107866	85	46290	42417	84	2092	1965	22	3537	3657	37	8329	8187	49	11805	11855	57	333332	325125	83	1.40404
398083	257967	152	392441	250117	150	15718	9597	62	23119	15442	86	47100	29194	142	64774	40492	142	1.04858e+06	823550	148	1.40404
29606	28831	79	14693	14648	47	468	399	0	654	826	0	1355	1289	14	1774	1734	23	50502	51594	64	1.40517
138474	117557	105	70711	61070	89	2768	2242	30	3889	3612	39	7932	7424	48	10245	9500	57	222950	217766	86	1.40517
66283	63420	77	34670	33746	77	1898	1831	24	2608	2419	29	5328	5503	39	7583	7095	47	146625	141557	78	1.4063
85846	75710	85	46686	41810	82	1392	1222	11	2566	1800	30	4720	4226	39	6659	6128	44	155081	134549	79	1.40743
70627	68223	80	31540	29954	78	1476	1259	14	1789	1671	26	3927	3520	35	4940	5028	37	115064	108008	77	1.40743
109760	103841	85	98820	94330	85	2960	2963	28	3513	3612	33	8094	7316	52	11648	10630	66	237619	213302	85	1.40743
57336	56894	76	40937	40339	75	2042	1855	23	2059	2123	23	4119	4279	35	6639	6121	46	131150	124146	74	1.40856
45547	45405	71	22038	21775	66	774	891	0	955	1164	8	2596	2480	26	4198	3917	36	110023	107396	73	1.40969
60291	56749	76	27158	26484	75	1368	1495	14	1911	1914	23	3229	2980	33	4591	4371	38	94464	91380	72	1.41195
46998	45419	77	21691	20307	67	1283	1302	13	722	964	0	2633	2624	30	3227	3383	32	78769	78188	63	1.41308
226233	175867	104	98941	78054	103	6489	5097	45	8702	6848	58	16221	12160	72	21890	16217	87	461033	344102	104	1.41308
68158	67928	82	32462	31772	76	786	808	0	1814	1805	19	3684	3552	33	5240	5182	41	132823	133310	69	1.41421
84559	81079	81	56365	55379	80	1993	1746	23	3150	3012	31	6326	5925	46	9507	8786	55	188735	177887	79	1.41421
220032	141162	110	104591	69310	109	6112	3737	48	8561	5413	58	16228	11956	73	22718	16537	82	437900	335097	102	1.41534
95300	86473	83	53347	47253	84	2525	2236	26	3396	3506	34	6103	5778	42	9023	8681	52	168403	166222	79	1.41647
53377	51045	76	20162	18977	60	1355	1388	15	1728	1508	19	2933	3087	30	4726	4371	40	90398	87307	72	1.41647
124916	114688	92	90481	85508	86	4432	4055	34	6367	5690	43	12709	11988	61	17978	16469	75	384075	337250	83	1.41647
115163	107031	90	74231	71620	83	2698	2258	27	3555	3433	32	8545	7927	49	12235	11316	62	348600	341336	82	1.4176
65699	60934	79	48299	44065	81	1231	1348	13	1648	2048	20	3773	3611	36	5411	5333	41	132349	124472	73	1.4176
134933	124563	85	82645	77970	85	3733	3475	32	5312	4627	41	10906	10050	61	15037	13667	71	323885	303172	85	1.41873
40203	38312	73	25502	24834	67	913	834	0	1331	1211	9	2344	2205	26	3937	4388	32	94606	91743	69	1.41873
92281	86356	84	41583	39296	79	1846	1433	21	2685	2468	37	6110	5784	45	9178	8916	52	235091	224761	75	1.41873
191448	136505	103	94893	70175	100	4736	3787	39	7261	5700	49	14057	11164	66	19903	15742	82	396471	342376	95	1.41986
85563	82049	82	37942	36794	78	1471	1312	14	2607	2371	25	5217	4961	40	7547	7325	49	214578	213812	76	1.42212
286385	152202	135	181613	103560	134	8253	4578	76	12498	7513	86	25407	15519	109	34343	20558	126	701763	415048	130	1.42212
46558	46427	72	30965	30559	74	764	767	0	850	844	0	2898	2818	31	3533	3786	32	112596	114281	69	1.42325
70221	66720	81	32557	31304	77	1732	1369	19	2363	2596	24	5019	4802	39	7566	7634	45	156980	156542	75	1.42325
55790	51342	87	29014	26953	78	1017	1034	5	1368	1263	18	3296	3318	31	4587	4226	37	87525	82163	92	1.42325
101987	96395	82	53063	50858	82	2351	2365	25	3639	3802	33	9490	9264	52	13148	12638	59	360937	341835	83	1.42325
63493	60144	78	21791	19417	69	1180	1174	10	1498	1377	17	3461	3246	35	5229	5007	38	111120	104369	74	1.42438
116981	104639	98	52283	47273	85	2966	2542	31	3299	3140	36	6748	5847	46	8910	7916	50	192090	160120	83	1.42551
100863	96418	88	51385	49030	81	1443	1548	16	2576	2336	30	5749	5450	42	8395	7712	51	252093	239574	80	1.42551
32883	31354	80	15623	15370	50	664	592	0	950	705	0	1688	1718	19	2559	2687	25	51416	51169	67	1.42889
134796	123395	88	85530	78859	88	3107	2741	29	4750	4544	40	10279	9996	57	15189	14912	66	368288	348184	85	1.42889
247939	171995	115	138374	95445	112	4959	3843	39	7252	4826	53	14717	10201	68	22158	15830	83	483489	355738	109	1.42889
127093	118411	85	79263	75204	84	4304	3886	34	6013	5450	43	11558	10967	54	16982	15738	69	361794	319794	88	1.43002
60229	58725	76	42164	40313	78	1155	1235	12	1720	1341	20	3573	3569	33	5409	5137	43	147074	148248	72	1.43228
210359	161852	116	118730	94311	99	4399	3422	36	6785	5633	56	16078	12833	70	23072	18649	89	641024	504875	99	1.43341
112890	103999	86	77105	73377	83	2739	2535	27	3622	3309	34	7938	6966	52	10650	10828	53	321196	285223	84	1.43341
69546	64311	81	30400	28230	79	1987	2054	21	2359	2153	24	4792	4623	36	6625	6390	41	126930	127194	76	1.43454
71174	69741	78	38602	37348	77	1267	1464	14	2990	2976	30	6227	5638	44	8460	7692	50	244285	227159	79	1.43454
93369	86081	87	41619	38425	80	1542	1553	19	2693	2478	33	5961	5398	43	8847	7977	54	240330	215813	85	1.43567
190729	159897	95	155279	133491	96	7310	5984	43	10279	8623	68	19345	15731	80	27084	21778	90	561345	430121	94	1.43567
242816	183787	120	208364	172486	105	10256	8340	48	13468	11147	71	27256	22447	95	36256	29327	99	727004	584680	103	1.43567
84289	82413	81	39370	38991	78	1348	1417	15	2274	2662	28	6148	5927	43	7907	8358	44	239591	237970	79	1.4368
179743	135756	100	91505	69944	99	3671	2477	36	5007	4132	42	10372	8023	60	13552	10093	71	267210	209714	96	1.4368
84364	78954	83	53462	51211	79	1590	1524	18	2891	2699	28	6774	6371	45	9588	9631	50	280536	259602	82	1.43793
130463	116088	98	73660	66174	87	2094	2191	23	3994	3729	35	8182	6974	50	12858	11053	56	346992	307550	89	1.44132
48731	49035	72	20430	20448	55	221	484	0	1083	897	0	2365	2392	25	4059	4273	33	86456	87367	74	1.44132
68284	65342	80	35283	34353	77	1252	964	0	1504	1704	18	3578	3665	33	5245	5056	41	149880	142397	79	1.44132
68349	66296	76	36329	34349	76	1585	1539	20	2174	1738	26	3841	3924	34	5430	4997	45	106051	104183	76	1.44245
42676	42193	63	30341	30279	73	524	501	0	1206	1125	7	2048	2185	25	3139	3475	30	79920	80160	69	1.44245
163160	142190	92	85515	76292	90	3117	2623	31	6299	5977	48	13235	12551	60	17924	16541	70	515021	486891	90	1.44358
141803	119659	92	68416	57444	89	3166	2611	32	4125	3949	37	7801	6864	52	10895	8994	61	258273	221213	89	1.44697
91140	83415	82	42745	38336	80	1451	1268	14	2425	2202	27	5255	4626	41	7349	6816	49	194113	173090	80	1.44923
89014	72924	95	37971	30905	86	2053	1649	23	2861	2183	35	4678	3987	39	6053	4621	50	127965	112612	86	1.45036
158907	124406	97	81038	65883	93	4830	3476	39	5620	4662	46	10731	8328	58	16134	12616	75	317846	245716	89	1.45262
270134	191902	113	101815	73536	109	7622	5421	48	10778	7404	62	22470	15927	88	32451	22072	102	719296	507435	107	1.45374
137897	114451	92	81880	68291	89	2878	2363	31	4190	3682	36	8513	7406	52	11980	9561	67	262479	216516	83	1.45374
64813	59750	92	32327	31324	77	1174	1057	11	1486	1427	20	3060	2953	31	5079	4650	39	96636	94558	73	1.45487
152222	129998	93	87479	75935	91	2472	2316	25	4819	4005	38	10257	8834	56	13971	12501	58	390760	349844	89	1.45713
143389	119535	108	78915	65476	108	3173	2827	31	4481	3812	42	8759	6846	56	11897	9407	62	248442	191871	108	1.45713
105295	97730	87	59631	55404	83	2114	2209	24	3480	3432	34	8074	7180	52	13190	11539	66	347523	311610	84	1.45826
53755	51634	75	26763	25516	75	814	829	0	1285	1300	13	2775	2861	29	3650	3752	36	88621	88580	73	1.45939
98894	93303	82	55385	51852	82	1433	1484	14	2904	2693	32	6467	5695	45	9385	8014	54	257409	229954	80	1.45939
92193	87532	82	43821	42084	80	1849	1921	22	3064	3582	28	8594	8368	52	12158	11779	57	337449	324906	84	1.46165
51916	50207	83	25865	25051	73	638	802	0	1056	1173	10	2180	1973	25	2927	2629	34	72332	67817	66	1.46165
58455	57893	75	34880	34069	75	1060	1415	11	1868	1786	21	3386	3642	31	4211	3982	35	93506	90544	74	1.46391
139227	118409	100	115520	102322	91	2803	2346	30	4225	3404	38	8519	7323	53	11480	9417	63	264406	225928	91	1.46504
52458	50701	75	32868	32407	76	990	838	0	1540	1347	16	2111	2230	24	3532	3704	32	89328	86968	76	1.46617
87348	85053	86	41152	40366	77	1622	1718	19	3729	3385	32	8557	8271	48	11686	11734	62	314308	298537	82	1.46843
219181	173710	116	93422	75734	98	4964	3849	38	6259	5158	47	12677	10187	64	16806	13387	81	357095	283019	99	1.46843
188798	166562	103	118213	107515	95	7272	6511	39	10775	10092	54	20191	18902	77	27024	24904	88	578256	494866	100	1.46956
48669	48997	72	30977	29546	74	893	723	0	1023	1282	12	2561	2320	27	4090	3802	33	97644	88118	88	1.46956
81214	75312	81	48040	45263	80	1920	1691	21	2687	2342	29	4607	4214	38	6780	5877	49	145458	130266	81	1.47069
73045	67567	81	47104	45012	79	2418	2368	24	2899	3020	31	6202	6033	42	8511	8361	50	175758	162395	81	1.47182
104587	96048	86	55636	51419	83	2066	1668	23	2732	2340	32	7904	7026	47	11527	10505	58	319076	295155	85	1.47182
105762	100304	93	44543	41319	82	1647	1431	19	2560	2614	28	6271	6103	42	8959	8294	58	239301	235848	85	1.47182
81520	80307	77	39686	38571	78	1506	1460	17	2266	2362	25	6367	6359	41	9466	9100	52	257379	247821	82	1.47182
136699	117969	91	57679	50012	88	2085	1852	24	3566	3045	36	8808	7359	55	13628	11210	67	339594	285593	89	1.47408
63281	59602	77	31307	29896	77	1389	1326	14	2101	1724	20	3081	3306	29	4146	4140	34	102816	100627	76	1.47408
118691	109259	96	83972	79312	86	4277	3994	33	5066	4353	38	9647	9371	53	13452	12263	60	276483	256212	85	1.47521
108442	103547	82	57046	54335	81	2077	2318	23	4621	4226	36	9699	9061	52	16648	15258	65	400860	377570	86	1.47521
103788	93656	100	64416	59853	86	1850	1702	19	3513	2789	33	7499	6788	49	12197	11039	68	309986	280687	100	1.47521
42896	41212	77	13030	12919	46	683	730	0	1496	1394	18	2223	2208	25	3905	3459	38	85899	85630	73	1.47747
84971	79870	96	40376	39534	79	2089	2183	22	3684	3345	36	7807	7250	46	11691	11107	59	319044	297485	82	1.48085
124403	116813	87	72914	69621	85	2535	2176	27	4287	4109	36	10218	10219	58	16509	15102	71	442074	398104	89	1.48198
54142	51715	85	34208	33265	76	1994	1938	22	2055	2296	21	4012	3926	32	6250	6249	43	125178	123265	74	1.48198
64002	61852	75	34762	33380	77	1283	1146	13	1694	1580	19	3417	3296	33	5923	5669	43	127697	124806	75	1.48311
54130	50901	88	43721	41975	77	869	942	0	1548	1788	20	3731	3440	36	5367	5255	39	119470	116594	73	1.48424
41410	39958	81	20286	19775	59	712	770	0	985	1072	9	1905	1892	23	2385	2425	24	63994	60942	70	1.4865
86322	84067	79	61715	60071	79	1826	1732	18	2771	2610	32	6262	6667	40	8923	8824	47	251894	250087	77	1.4865
49049	46523	75	29807	28870	74	1307	1171	11	1974	1732	23	3985	4058	35	5730	5595	39	122138	112152	75	1.48763
52819	51745	79	37066	36421	75	966	997	0	2440	2367	27	3874	3883	34	5451	5463	42	119216	113476	75	1.48763
51724	50753	78	30886	30527	74	1091	1070	6	1502	1887	20	3129	3282	30	5381	5127	41	108255	103802	78	1.48989
102238	91433	100	51924	46759	83	1624	1459	16	3010	2746	33	5828	5201	43	9915	8524	57	250207	220914	81	1.49215
84509	80636	82	59620	57905	79	1516	1327	15	2927	2290	32	5328	4990	42	7820	7071	56	199881	187197	76	1.49328
87244	81048	89	43032	39828	80	1673	1427	20	2430	2178	25	5336	4960	39	7453	7312	47	154053	142561	77	1.49554
151705	118134	98	65043	51680	94	2718	2198	29	4269	3419	36	7883	6296	48	11123	9335	59	266681	226852	89	1.49554
76494	70395	81	47851	44453	81	1847	1529	19	2213	2017	24	4666	4419	37	7414	7023	44	143812	142291	77	1.49667
70909	68256	80	22591	21959	63	1555	1420	18	1546	1867	18	3724	3903	32	4949	5619	35	107997	106366	73	1.49667
53461	49716	86	34778	34334	76	934	896	0	2006	1648	21	4408	4281	37	5605	4951	45	154673	151435	76	1.49667
85517	79477	83	53894	52013	81	2673	2834	27	2760	2772	30	6489	6072	45	8859	8028	57	186789	164008	83	1.4978
83971	80132	79	52095	49632	79	1654	1534	19	2827	2334	30	5139	4944	40	8222	7585	51	209878	190057	79	1.4978
118655	102023	96	59198	52501	87	2291	2210	23	4170	3489	38	6796	6476	46	9165	8157	50	187122	182187	84	1.4978
149065	117762	100	121655	100575	95	3656	3213	34	6112	4452	44	12372	10476	60	16041	13334	73	399791	331665	110	1.49893
187222	156068	95	86412	73640	95	4857	3977	38	6268	6093	40	12000	11394	62	17898	15693	70	398174	367271	103	1.49893
37874	38522	52	20229	20863	53	863	797	0	789	791	0	2293	2376	24	2899	2981	30	60485	64798	52	1.49893
171804	140224	104	77823	63358	93	2786	2096	29	5803	4704	50	12185	10554	59	17657	15253	76	482534	460740	92	1.50119
105365	98109	99	47347	45601	82	2586	2344	26	3369	2961	35	7350	6777	45	10507	9878	56	230541	208061	87	1.50232
189164	150547	99	88274	69809	96	3420	2685	34	5314	4351	44	12903	11109	63	19843	17007	81	548795	497557	94	1.50232
103474	96606	84	66005	61461	82	1537	1320	17	3704	2903	37	7322	6938	50	11584	10477	55	305617	275057	85	1.50457
128366	118428	87	67538	63331	86	2525	2284	28	4570	4153	37	10663	10437	53	15637	14410	65	416441	395975	91	1.50796
311241	220040	134	163848	120926	127	8420	6255	48	14384	9893	69	24688	17848	104	36240	26207	119	684808	481659	128	1.51022
129920	118678	86	57578	53084	84	3310	3162	29	3885	3973	34	8779	8241	48	12260	12077	58	283106	279167	84	1.51022
114651	100502	85	64320	56267	86	2673	2254	28	3908	3371	36	7558	6542	48	10378	8510	57	226991	188928	88	1.51361
117553	100394	89	87377	73144	89	4259	3717	37	4734	4053	39	10165	8406	56	14757	11967	68	305702	252537	88	1.51361
92593	85631	81	50663	46778	82	1796	1364	21	2053	2431	28	6330	5795	43	7464	6892	47	226237	196961	84	1.51474
131126	114870	90	77659	71303	88	3519	3176	34	5153	4807	39	9889	9242	57	15018	14035	67	301998	293806	85	1.51474
105068	99500	89	59151	56937	80	2605	2392	27	4102	3723	32	8227	7949	48	11815	11772	60	315675	288041	84	1.51474
86104	84158	78	67126	65708	80	1890	1615	20	3013	2521	31	6648	6340	43	9732	8654	56	249691	227359	81	1.51587
52750	51622	76	25382	24936	73	2073	1838	22	2214	2107	26	4456	4448	36	6105	5765	41	132208	128592	75	1.517
56551	54673	80	27958	26864	75	1133	1233	11	1584	1470	21	3009	2959	29	4119	3994	34	83628	80420	73	1.517
57415	54155	80	23798	22775	75	908	858	0	1414	1310	13	2645	2558	27	4112	3763	36	88416	83988	75	1.517
218116	164481	125	103348	77623	121	5094	4194	38	7068	5129	54	13655	9631	65	19347	13961	84	391328	282084	134	1.517
68958	67285	77	46571	45041	77	1842	1526	21	2203	1809	25	4076	3790	37	5549	5668	42	126482	121093	78	1.517
42187	41821	67	21499	21465	56	736	739	0	1353	1129	7	1722	1618	21	2095	2213	25	61025	62629	70	1.51813
57777	56859	75	26496	25853	75	772	673	0	1356	1245	11	2487	2713	28	4612	4860	34	100517	97589	65	1.52152
83506	77772	87	58349	54677	82	1805	1825	20	3099	2536	35	5345	5456	38	7228	6804	48	142621	137919	78	1.52378
138334	121152	97	54806	47204	87	1888	1648	23	4447	3795	40	8820	7417	53	13513	11101	67	351790	314864	87	1.5283
177406	141240	100	86734	69898	95	2755	2330	28	4792	3971	43	10725	9008	64	15717	12330	69	386834	309980	93	1.5283
77106	69115	85	27044	24554	80	1555	1582	20	2268	2084	27	4273	4088	39	5986	5841	41	130651	127740	78	1.52943
36969	36448	65	20846	20395	63	475	530	0	1094	975	0	1862	1997	21	2746	2902	29	64336	67509	70	1.53168
128987	112118	89	61062	53448	88	2640	2364	28	3620	3878	33	7839	7043	49	10745	10038	50	216407	209774	83	1.53168
89808	88210	79	43219	41232	80	1195	1201	12	2141	1953	26	6317	6563	41	8945	8335	53	241945	230273	81	1.53168
72834	70175	79	36867	35187	78	1009	1071	7	1658	2102	22	3958	3680	34	5325	5063	38	129330	122575	78	1.53394
112591	109790	85	80376	77540	81	3083	2810	29	5003	4807	38	12007	11333	60	17196	15567	76	452791	412848	87	1.5362
50059	50244	69	20989	20428	60	906	1077	6	1105	1331	15	2685	2517	29	3823	3421	37	90110	90878	71	1.5362
77450	72499	82	39222	36743	77	1400	956	0	1036	1551	16	3787	3521	34	5859	5117	43	114530	109002	70	1.5362
108905	101525	94	85499	81099	85	2163	1876	25	4052	3380	37	9035	8588	52	13180	12925	68	353880	338893	91	1.53846
62420	60590	76	49359	48471	77	1837	2052	20	2204	2296	27	4536	4510	38	7449	6862	47	148624	139838	78	1.53959
160232	138600	97	100191	89672	90	3244	2689	31	4806	4846	40	11491	9681	59	16572	14299	71	441247	375518	94	1.53959
194692	160852	100	80606	66375	95	2433	2178	27	4456	3546	43	11859	9463	62	15299	12561	66	440573	354984	100	1.53959
163120	131451	99	145002	124695	96	6244	5318	41	7223	6056	51	14448	12230	68	19908	17800	78	412087	351860	97	1.54185
102843	97502	82	39505	38617	80	1977	1738	24	2685	2409	28	7403	6903	46	9468	7955	58	287722	271733	87	1.54411
42491	39450	84	19891	18788	70	1019	897	0	1367	1073	6	2496	2503	25	3423	3531	31	83971	79153	88	1.54411
275628	212752	136	151739	121901	117	8634	6599	46	9824	6205	57	19813	13970	80	25072	17055	96	544404	382926	121	1.54411
70574	70931	77	35690	35066	76	943	1209	9	1815	1717	21	3932	3911	33	5941	6201	38	166915	160349	78	1.54411
134374	117577	104	65169	60756	85	3989	3641	35	5502	4720	42	10250	9399	58	14561	13394	70	309189	288461	87	1.54411
64977	61113	80	27269	26456	73	1106	1330	13	1877	1798	21	3616	3426	33	4137	3999	35	103180	100443	76	1.54524
86034	82803	83	39694	37711	78	1275	1285	12	1708	1498	19	5352	5007	41	7087	6883	50	208236	201019	82	1.54637
49255	50539	73	23960	23213	66	1036	1145	8	1319	1270	15	2342	2103	27	3552	3451	33	80637	79179	74	1.54863
86198	82784	81	51168	47782	80	1137	1163	11	2748	2522	28	5475	5020	44	7956	7995	46	202567	188148	84	1.54976
94638	90767	82	47711	46575	79	1576	1576	19	3045	2683	31	6657	6007	45	9241	8655	52	247159	227327	86	1.54976
104236	100088	83	42016	39118	80	2016	1943	21	3093	2779	33	7249	6612	49	10958	9737	58	302884	278169	85	1.54976
98776	94803	82	65659	64380	81	3143	2840	30	3969	4001	36	9568	8896	52	15587	15670	62	400138	374376	84	1.54976
41599	41139	76	16016	16045	48	797	740	0	961	1160	7	1774	1996	21	2726	2911	28	57645	58882	72	1.54976
133798	112668	99	90306	80563	92	4035	3604	34	5445	4428	48	11247	10208	54	15536	15054	61	319942	299930	94	1.55089
121225	89830	95	56614	43476	90	2473	1878	31	2852	2229	31	6456	5028	46	9546	7363	54	198993	148579	92	1.55089
63571	60115	78	32996	31723	78	1373	1306	16	2079	1603	24	3543	3577	34	4714	4787	35	108027	103308	78	1.55315
61925	57408	93	31555	29877	77	1429	1404	15	1651	1779	15	3411	3383	32	5031	4797	39	103296	97265	76	1.55428
150925	132617	92	125164	115375	92	3867	3558	34	6178	5169	44	12526	10560	64	17021	14649	70	384457	297985	91	1.55653
96304	89487	83	49046	44867	81	2076	2182	21	2526	2123	30	5184	4484	40	7621	6776	46	161642	145076	83	1.55992
65064	61623	88	27316	25975	75	1676	1653	17	2007	1725	22	3711	3661	35	4638	4323	37	100941	100042	72	1.55992
74756	72485	78	44036	42230	79	1779	1680	20	2293	2055	27	4963	4254	40	7356	7724	43	159578	149104	76	1.55992
189160	139530	102	92072	74092	97	5571	4106	42	7292	5399	49	16891	13463	72	25829	18530	93	610378	447215	103	1.56105
70176	62773	81	35015	30841	80	1540	1404	18	2951	1859	30	3932	3199	37	6257	5008	46	124688	107322	95	1.56105
26917	27468	63	15184	15169	50	437	557	0	315	475	0	1199	1176	12	1822	1792	21	52294	55457	64	1.56218
72554	68373	79	27812	24735	78	1820	1809	21	2714	2141	26	5023	4355	41	6624	6073	48	147116	137799	80	1.56218
86261	80105	85	58724	55546	83	1982	1759	24	3561	3252	32	5911	5866	42	9198	8594	50	193954	185406	81	1.56331
128394	116861	85	56492	50473	84	2701	2297	30	4457	3837	39	7996	6971	51	11106	9130	61	257505	222981	81	1.56331
60457	60878	74	43355	42334	76	1551	1432	19	2253	1950	23	4037	3774	36	5009	5024	37	125638	116551	73	1.56331
79636	76303	86	42446	41129	77	1042	980	0	2277	1897	23	4625	4505	36	6250	6036	44	172707	168052	79	1.56557
84765	76248	87	45037	41599	81	2181	2025	25	2756	2712	31	5554	5101	41	7787	6984	49	165715	159935	80	1.56896
75353	72079	80	49148	47919	79	2086	2083	21	3076	2974	30	8202	7849	50	11992	11238	62	344833	321722	84	1.57348
83378	80845	83	80550	78479	80	2203	2161	25	2979	2863	31	7025	6453	48	8943	8490	50	267930	249706	81	1.57348
117693	106748	90	60381	56630	83	3108	2723	29	4389	3625	39	8576	7425	53	11954	10791	64	240874	201790	83	1.57574
80368	75843	95	37218	33840	95	1432	1218	14	2242	1725	23	5593	4789	41	7953	6995	53	214352	196644	95	1.57574
126626	119890	89	68376	65970	83	4187	3877	33	5575	5091	43	10442	9724	55	13914	11828	69	304825	265136	85	1.57574
109955	100030	96	75974	71176	84	3472	3384	30	4269	4103	34	8517	8318	49	11419	10908	59	260824	241374	86	1.57687
132784	124069	87	88617	82280	102	3586	3172	31	4588	4809	36	12451	11476	61	18712	18166	76	527790	485529	102	1.57687
66643	64218	79	27030	25666	74	1165	1172	10	1705	1505	21	3956	3429	39	5443	5541	43	107406	106315	71	1.578
158098	130298	93	79389	65724	93	2652	2019	30	4664	3538	42	10972	9737	60	15758	14169	68	443650	408199	93	1.578
44591	44980	57	36499	36046	73	1159	1233	12	1374	1445	15	2763	2747	30	4678	4573	39	112374	106664	72	1.578
79282	71679	95	39199	35868	79	1489	1471	17	2412	2198	28	4438	3973	38	5605	4835	41	134794	120582	79	1.57913
91389	87359	80	47401	44187	81	1511	1683	18	3030	2731	28	5792	5265	40	8471	7780	50	245919	236613	87	1.57913
169618	138518	95	94980	78611	92	2593	2318	27	5222	3839	56	10419	8570	60	13582	11150	65	366116	291539	93	1.58026
164659	139610	92	61917	50737	93	3995	3626	33	5790	5293	41	12191	11056	59	17582	16124	71	380837	357252	90	1.58251
69164	65651	82	34677	33632	77	1184	1132	9	1831	1381	21	4081	4010	32	6009	5791	39	155781	152805	77	1.58251
111801	106921	85	63625	61086	82	3512	3031	32	5293	5002	42	9549	8881	56	13257	12913	61	287799	266421	85	1.58251
87071	83286	82	73251	71247	82	1916	1710	22	3945	3250	35	5575	5160	41	7942	7405	46	171750	156877	79	1.58477
130090	113809	96	97025	89454	89	2719	2706	28	4188	3469	37	8848	8468	54	12156	11258	61	312046	300621	88	1.58816
316877	212054	139	118637	77327	130	7905	5316	52	9988	7603	55	21768	16177	89	27456	20940	90	542099	439451	124	1.58929
58260	50617	92	27311	23841	92	1147	811	0	1248	1263	18	3028	2390	30	4421	3594	36	105878	91062	92	1.58929
111667	103893	84	51312	45318	83	2443	2196	26	3527	3599	31	7127	6491	45	10302	9268	58	238971	212830	92	1.58929
47731	46881	73	28798	28189	74	775	754	0	1255	1072	11	2519	2453	27	3289	3215	30	71177	70150	74	1.59155
52889	50470	73	32086	31039	76	1881	1961	20	2354	2285	24	4510	4293	38	6841	6378	44	143802	138520	77	1.59155
117631	109313	86	60577	56783	85	2123	1803	26	2870	2681	27	6742	6350	46	8760	8333	58	249783	232613	84	1.59155
74417	68846	80	35494	31154	79	2217	1960	23	3172	2272	34	5807	4965	43	8595	7466	57	173160	150734	80	1.59268
82296	78298	81	54325	52490	80	2322	2227	23	3306	2915	35	5476	5164	43	8059	7456	57	183395	172155	77	1.59607
135248	117569	90	63234	55375	88	3829	3144	34	3801	3700	35	9285	8126	55	11608	10321	65	231888	222383	85	1.59833
140311	121142	93	69907	60008	88	2433	1792	29	3607	3229	38	10069	8397	57	14848	12687	74	403694	339821	86	1.59946
60539	59607	78	36709	35839	76	1215	1156	9	2013	1698	21	3142	2875	33	3935	3809	37	84752	80293	71	1.60059
57619	55768	80	39077	37369	78	1362	1158	12	1565	1555	17	3113	3115	31	4765	4660	41	91819	83601	74	1.60059
57065	54588	78	28272	27796	74	559	764	0	1265	1561	16	2663	2658	28	4178	3881	39	90930	89937	70	1.60172
128039	117200	90	53331	49307	83	2284	2219	25	3734	2926	40	7419	7080	47	10776	10086	59	269039	230316	84	1.60172
89662	82083	93	39806	38504	82	2493	2359	26	3813	3287	40	7218	6891	47	9200	8386	53	195085	182510	81	1.60398
30916	31677	53	16581	16765	50	858	776	0	899	731	0	1852	1735	21	2462	2666	25	60058	59405	67	1.60398
89688	85861	80	45536	43710	80	1381	1269	14	2538	2440	29	5674	5352	43	9092	9069	50	249907	242963	82	1.60511
88168	81988	84	42894	40068	81	1813	1854	20	2522	2110	33	4912	4524	40	7073	6263	45	141480	122640	81	1.60736
29866	30868	58	14994	14957	48	407	469	0	560	668	0	1393	1408	16	2577	2481	26	57517	57849	68	1.60736
157872	147446	104	84999	80818	88	5072	4497	37	7037	6499	46	13987	12602	63	19404	16884	76	395852	344151	89	1.60849
116707	109791	84	73687	68897	84	3028	3048	26	3548	3486	33	9491	8247	52	14269	13159	75	393675	337594	87	1.60849
51225	51565	70	28118	27136	75	1423	1491	15	1966	1608	27	4258	4310	37	4842	4736	38	115368	112103	75	1.60962
84053	78415	82	36951	34563	80	2616	2286	27	3527	3096	34	6274	5868	44	9223	8481	53	197854	182479	78	1.60962
50153	49339	76	26953	25182	70	1102	1103	8	1211	1266	11	2784	2556	30	3823	3850	37	88811	86783	72	1.60962
137792	124292	101	107086	100157	88	4419	4162	34	6970	6275	45	15582	14300	66	23318	21241	79	564131	508395	92	1.61188
81854	79662	81	26945	26095	76	1370	1275	13	2959	2487	39	5444	4935	42	8181	7283	49	226938	220343	78	1.61188
43755	41671	78	23552	22956	70	828	940	0	1457	1107	7	2535	2465	29	3908	3805	32	75133	72860	88	1.61188
42236	41118	72	34257	33935	73	761	801	0	1708	1567	22	3010	3139	30	3680	3245	36	96959	95128	71	1.61301
90515	86830	81	66628	63564	81	1419	1198	14	2833	2907	28	5473	4969	40	8562	7896	53	244434	225071	83	1.61414
153468	122204	100	79976	62352	94	2962	2266	33	3933	3325	40	8280	6360	54	10589	9369	60	260938	220286	91	1.6164
61717	57211	83	36334	35036	78	1883	1885	20	2025	1959	22	4715	4483	39	5726	5535	38	124475	119872	78	1.61979
97431	82145	86	57355	49146	87	1735	1644	21	2630	2247	28	5693	4852	45	7884	7051	49	164622	147975	84	1.62092
110719	102170	85	45757	42411	82	2610	2351	27	3094	2550	35	6908	6072	46	8303	7962	51	182815	165337	84	1.62205
170886	129820	97	85349	66316	95	3581	2718	36	4688	3568	43	9508	7305	55	12159	9214	56	264466	203389	94	1.62205
90952	86863	81	47452	46406	79	1296	1068	7	2667	1973	31	5351	5185	40	7122	6601	47	202934	198065	78	1.62205
151908	132278	93	95673	85263	89	2289	2229	25	4779	4377	39	10564	8915	58	14186	12682	69	388319	332724	90	1.62431
98888	93867	87	64924	62552	81	1949	2000	24	4282	3662	38	9404	8502	56	14229	13252	66	376047	332152	86	1.62431
82447	74873	85	46680	43226	82	1726	1543	21	2635	2905	24	4508	4477	35	7754	8391	43	148061	145180	78	1.6277
90198	86063	81	47623	46106	79	1574	1702	16	2688	2096	29	5784	5896	40	8526	8146	49	238761	234611	80	1.62883
97797	90623	98	32415	31303	81	1271	1344	13	2124	1969	25	6097	6231	41	7507	7367	46	199285	197099	79	1.62883
236431	140027	156	116427	71912	145	4400	2369	38	7122	4330	65	16303	10580	102	25040	16122	122	634799	424463	159	1.62883
78839	75726	80	41630	40425	78	1053	1038	5	2445	2329	27	4015	3844	36	5835	5911	40	140614	137153	76	1.62996
113732	102680	90	45244	40256	86	2608	2320	28	3754	3513	31	6582	6346	44	9529	8795	53	207684	186936	82	1.62996
99175	93911	87	65545	63391	83	1517	1576	18	2954	2703	29	5752	5686	42	7218	6998	48	226666	216318	83	1.63109
38640	36003	81	19177	18886	55	587	589	0	557	691	0	1890	1875	20	3351	2841	34	70655	71542	66	1.63222
59203	57143	81	47472	46662	77	1747	1695	20	1969	2147	25	4377	4480	36	6584	6413	42	131769	125437	74	1.63334
47578	48394	68	24202	24031	73	396	490	0	515	748	0	2433	2066	27	2941	3295	28	81788	79545	71	1.63673
63586	57147	85	33275	29263	80	1410	1260	14	2048	1914	26	3467	3335	34	5545	4922	43	105899	103546	77	1.63673
56305	52613	80	22497	20755	61	1485	1404	18	1942	1470	21	3629	3791	31	5187	5439	38	110821	102961	73	1.63673
62466	60026	92	37345	35814	76	1525	1528	19	2003	2051	24	3708	3385	38	5830	5057	49	113865	107283	74	1.63899
120803	104239	95	48459	39522	89	2705	2522	27	3667	2998	35	6011	5299	45	8599	7202	52	187720	160874	88	1.64012
107817	98592	99	53613	50436	83	2011	1672	22	2880	2748	30	7314	6657	49	10830	10488	49	293321	276113	94	1.64012
84368	81337	87	41013	39194	80	1212	1119	11	1641	1522	23	5326	5160	40	8967	8639	54	227442	215531	78	1.64125
141089	122158	93	66571	58104	89	3401	2917	33	4926	4868	36	9801	8618	53	12876	11693	62	290734	283443	85	1.64351
197333	165021	99	110292	93059	96	4801	3789	39	6710	5594	45	13898	11116	69	19586	16401	82	425678	351658	95	1.64351
96285	89533	86	42652	39470	83	1886	1889	21	2464	2375	31	5648	5329	41	8825	7982	50	209169	191954	84	1.64464
136785	122959	88	60018	54338	86	3178	2782	31	4289	3720	33	8827	7547	54	12238	11110	57	262976	241192	87	1.64464
118981	107059	87	60730	55879	85	2908	2705	28	3744	3278	37	7491	6789	47	9773	8730	59	227860	193723	85	1.6469
69533	65673	80	40411	39589	77	2135	2102	24	2711	3046	25	5134	4690	39	7391	7217	46	168069	158401	78	1.64803
103735	99451	91	62069	60469	80	2258	2221	24	3664	3790	33	9409	8888	54	15072	14667	66	379789	354775	83	1.65029
114277	106096	83	54944	52381	82	3166	3074	30	4170	3889	36	8539	8472	48	11665	11010	57	237347	224182	84	1.65029
187341	154732	98	93839	80496	95	6343	5376	42	7949	7048	47	16178	13986	70	22575	19151	88	456352	380419	98	1.65481
139991	118636	89	58412	50608	87	2481	2034	28	3811	3348	37	7294	6850	48	10718	9374	55	278843	264241	88	1.65594
91717	85492	93	48445	46125	80	1381	1438	14	2590	2404	30	6347	6455	42	9143	8020	55	256408	247518	89	1.65594
154047	128356	96	65954	56038	90	3117	2601	32	4355	3963	37	9242	8108	52	12701	11205	65	266157	242617	93	1.65707
59364	57230	79	25336	24167	74	1276	1241	12	1617	1790	17	2779	2862	30	4271	3966	36	91603	89442	72	1.65932
82806	77774	88	62963	61015	79	1775	1296	22	2581	3280	28	8457	7771	51	12547	11456	63	331352	309853	84	1.66045
30493	32161	55	17911	17587	54	317	359	0	545	622	0	1772	1825	21	2716	2592	28	55315	56557	61	1.66045
50365	49381	77	37617	36741	74	1160	1341	13	2058	2069	24	3694	3856	32	5185	5372	37	109371	103927	76	1.66158
222260	175513	102	131795	107624	100	6240	4645	45	9443	7323	54	18368	15183	84	24705	19903	93	624788	511276	99	1.66271
70245	64051	94	49484	43828	94	1524	1119	11	2629	2040	26	4610	3655	39	5783	4529	47	147900	117206	94	1.66271
88536	82405	86	67712	63844	83	1665	1274	19	2576	2441	27	6365	5791	47	10008	9361	53	262859	236469	83	1.66271
158995	134227	91	97384	84845	91	2944	2550	30	4647	4787	38	12026	11182	60	17230	14846	70	464993	432800	88	1.66271
119839	111170	89	78451	74764	84	3301	3563	27	3804	3610	37	9162	8038	50	12428	11379	64	278827	240068	84	1.66271
53321	53245	76	28803	28439	66	861	1118	8	1308	1776	20	2661	2597	29	4500	4118	36	97680	95643	67	1.66384
114391	109799	83	59671	57879	82	2856	2863	27	4866	4443	38	10962	10220	61	16589	15684	71	439192	403682	83	1.66384
66747	63963	85	27036	26474	75	835	721	0	1591	1924	20	2979	2856	32	4209	3777	36	115361	111385	73	1.6661
64617	61027	81	29904	28121	77	1128	870	0	2125	2053	20	4019	3606	36	6049	6069	40	113926	107319	73	1.66723
74780	71306	82	29211	27532	77	1279	1254	13	2038	1722	25	4228	4268	34	5898	5479	38	150950	139896	75	1.66836
47295	47300	69	28355	27231	73	1220	1011	3	1449	1271	13	2730	2715	29	4846	4741	40	102996	96514	70	1.67175
51001	50210	74	22945	22548	72	1113	982	0	1369	1248	12	2564	2546	27	3982	4023	35	89653	87351	69	1.67288
82256	78295	81	32103	30989	77	1388	1289	15	2140	2238	22	5043	5160	37	7549	7584	48	216460	209508	76	1.67288
156637	135508	94	77570	69029	89	3735	3101	32	6045	5676	46	14176	12282	66	19228	16072	80	569534	494487	91	1.67401
75679	73327	78	43962	43191	78	2188	2004	26	3634	3349	38	7869	7689	46	12120	11624	57	335647	314363	80	1.67401
37117	38004	70	21981	22119	61	510	704	0	879	759	0	2150	1930	26	2957	3218	30	70239	72768	60	1.67401
50216	48885	75	25109	23831	70	1333	1288	14	1784	1925	20	2972	2718	30	4668	4777	37	95426	89880	69	1.67514
100535	91677	86	53500	49177	84	2213	2061	24	2984	3141	28	7039	6642	44	10590	9565	54	236048	233068	82	1.67514
44710	43061	67	25302	24981	73	623	734	0	1355	1382	13	2279	2102	26	3633	3347	35	86394	87026	68	1.67627
68336	65105	80	39864	39293	77	1539	1460	18	2337	2201	29	4281	3993	37	5666	5317	45	131235	123646	77	1.67627
61655	60987	75	38799	37751	77	1614	1485	19	2047	1817	26	4057	4088	36	6811	6440	42	132100	124374	76	1.67853
60774	59866	78	26159	25727	75	1154	1081	9	919	1283	13	2563	2452	26	4483	4672	37	101742	100125	73	1.67966
100478	91778	83	60653	56671	82	1837	1798	21	3262	2821	31	7134	7089	45	10534	9963	55	280968	275622	81	1.68305
136033	118303	95	58796	51987	89	2247	2129	25	3466	3365	36	9635	8843	51	13983	12347	71	369719	327185	89	1.68869
124339	112423	87	85299	79082	86	2735	2349	28	3847	3706	38	8844	8200	49	12946	11769	58	343651	299611	91	1.68869
93582	91797	79	64174	62853	80	2161	2077	25	3409	3743	33	8290	7867	52	13870	12321	77	343680	323801	81	1.68869
142944	109374	98	69335	53683	95	2931	2539	30	3981	3376	46	8717	7613	52	12440	10682	62	288116	258495	92	1.68982
84079	77924	88	42688	41295	79	1344	1214	13	2267	2039	24	4519	4450	37	6479	6487	41	181836	178208	80	1.68982
30681	28657	64	18595	18315	55	466	475	0	373	520	0	1557	1614	19	1709	1978	19	48821	49612	67	1.69095
76594	70932	80	44212	41242	79	2029	1975	24	1993	1691	23	4407	3881	39	6825	5789	46	139029	124534	74	1.69321
94976	91936	84	76565	74050	82	2916	2948	28	3694	3602	33	8182	7573	49	12422	11589	63	294529	272176	82	1.69321
99914	93152	90	52281	50047	81	2142	2107	23	3617	3762	33	9042	8051	52	11705	11142	57	338663	301538	83	1.69434
25297	26051	71	14133	14121	48	128	255	0	477	610	0	1678	1546	21	2455	2816	25	65515	64505	66	1.69434
56803	54767	78	34465	33467	76	1382	1272	11	1483	1475	19	3491	3525	33	4601	4390	39	102296	99468	75	1.69434
75267	69316	90	39693	37321	79	1654	1462	18	1839	1792	24	3874	3803	32	5678	5087	45	138347	142360	78	1.69547
44209	41712	74	29490	28414	74	1209	1257	11	1265	1193	11	2907	2896	30	5095	5162	39	97857	97014	70	1.69547
62756	61366	77	31980	31225	76	1171	1187	11	1716	1582	20	3473	3700	32	4385	4119	35	93403	89265	73	1.69886
102570	97871	83	64860	62132	82	1848	1720	18	3422	3251	35	7609	7709	46	10591	9827	65	278171	267288	80	1.69999
48116	46166	84	30930	30471	74	976	941	0	1380	1376	13	2642	2723	27	3294	3310	34	78893	80950	55	1.70338
103971	91165	96	49978	44326	86	2354	1994	27	3308	3334	34	6640	6347	46	9683	9126	53	206982	201101	81	1.70451
106669	99055	84	55447	52765	82	2932	2904	28	3919	3651	37	8093	7453	49	9270	8615	58	211694	186598	80	1.70451
48939	46371	77	22026	21187	62	1040	914	0	944	937	0	2457	2598	27	3562	3149	33	84731	84590	70	1.70564
29188	28353	77	15798	15620	51	339	438	0	1066	924	0	1310	1416	16	2627	2423	28	60716	66177	56	1.70677
127669	117616	86	79191	72621	85	1889	1874	21	4200	3737	36	8027	7456	51	11951	10979	59	350333	317188	88	1.70903
63486	57903	83	38492	37822	77	1498	1444	15	1866	1798	24	3881	3802	33	5752	5514	41	130343	123846	77	1.71015
64045	60622	76	30544	29157	76	1032	1063	7	1353	1502	16	3093	3011	32	5537	5083	43	89755	88276	73	1.71015
49305	48683	74	25058	24384	67	753	819	0	860	831	0	2179	2134	25	3395	2984	34	75834	76093	66	1.71128
81641	78923	79	33384	32560	77	1818	1632	21	1540	1637	16	5320	5329	39	6941	7010	40	207657	201190	80	1.71241
66957	64721	92	37654	36172	78	1469	1409	16	2035	2061	25	4543	4463	37	6203	5534	44	146129	131167	78	1.71467
275101	181952	119	163123	116347	118	7236	5180	47	10676	6976	66	22938	15687	100	30044	20134	109	770344	549967	120	1.7158
58074	55582	76	23783	22851	65	487	546	0	1310	1314	15	2518	2654	26	3612	3544	35	87785	86536	78	1.7158
74321	69311	81	35528	34597	79	1349	1153	14	2039	1976	23	4642	4817	35	7473	7084	54	190211	188350	81	1.72032
91393	84710	84	68518	65483	81	2812	2531	28	3957	3561	36	7750	7198	49	11041	10310	62	212489	186822	81	1.72032
94277	81314	91	39984	34958	84	1964	1667	23	2450	2180	28	4596	4284	37	6784	6432	44	155165	151895	82	1.72258
65495	62566	79	31997	30998	76	1299	1063	10	1078	1584	16	3607	3623	32	5631	5518	41	160912	159536	76	1.72484
71279	67155	78	32318	30259	78	1547	1359	18	1692	1868	22	3865	3747	36	6350	6123	45	133825	124989	79	1.72597
95361	88650	83	37670	35198	81	1758	1690	18	4540	4154	40	8493	8127	51	4535	4307	38	375046	353120	84	1.72823
49903	50025	66	23300	22830	71	1019	1257	11	1448	1643	16	2547	2077	29	3559	3193	34	83653	81983	69	1.72936
92690	86061	90	36791	35743	80	1870	1818	24	3479	3241	32	8021	8122	46	12813	12076	61	339187	330099	83	1.72936
77449	74461	82	35454	33636	78	1903	1746	19	2601	2503	31	4580	4312	37	5545	5314	39	132890	124739	79	1.73049
103968	98295	98	80168	77832	82	1977	1830	23	4222	3857	45	8933	8699	52	12659	12513	55	358462	328017	83	1.73388
144549	127206	100	72735	64379	88	2954	2822	29	4518	3708	40	10402	9061	55	16750	14848	80	451687	398024	89	1.73388
101387	95118	88	63111	60052	82	2179	1771	25	3246	3792	30	7854	7401	51	11568	11458	61	317264	303995	81	1.73501
237207	170617	124	134667	98819	116	7048	5185	45	8916	6583	59	18504	13906	80	24833	16694	97	552998	408054	124	1.73501
176940	159544	90	102767	93731	91	4956	4652	35	8020	7664	49	14814	13695	66	20529	18316	82	424157	391423	101	1.73501
114889	106456	94	56015	53235	83	2048	1848	24	4043	3565	34	8437	7927	46	12477	11374	68	355275	330884	85	1.73613
76589	72755	95	32855	32057	77	1204	1365	13	1879	2019	24	5119	4665	39	7147	7106	47	209611	211757	78	1.73726
92173	88408	82	60460	58069	80	1703	1662	21	3828	3164	36	8042	7751	50	11796	11301	59	318842	292180	80	1.73726
80030	77550	84	33578	33166	77	1218	1201	11	1761	1561	26	4770	4848	37	7587	7451	45	186126	183679	74	1.73726
114632	104438	88	58095	52574	84	2941	2677	29	3226	3205	31	6799	6567	42	10309	9637	62	219807	219014	81	1.73726
50015	45594	89	30404	28899	75	1124	1034	5	1382	1217	12	3055	2917	30	3513	3674	31	88544	84295	68	1.73839
64084	61549	87	36241	35520	75	2431	2394	25	3501	3358	31	6003	5831	41	8428	7731	51	160268	147578	75	1.73952
139010	120995	94	83205	76137	89	2409	2260	25	4785	4036	41	10174	9934	52	14946	13545	77	418788	393596	85	1.73952
39946	38372	71	18136	17924	54	862	929	0	966	1070	5	2270	2443	25	3279	3346	30	76701	77135	71	1.74065
75291	74203	78	39486	38554	78	960	886	0	1465	1876	23	4639	4386	39	7282	7474	45	189720	185563	76	1.74178
116224	97873	89	53274	44292	87	1994	1938	24	3898	2976	39	7650	6584	47	11973	9956	59	292186	245203	85	1.74178
48316	47838	76	22148	21631	67	993	1014	3	1302	1526	16	2680	2549	30	3597	3726	31	76789	76164	66	1.74291
109358	101990	84	61652	56941	83	2252	2011	24	3266	2464	33	5892	5318	44	8117	6951	52	179815	158287	81	1.74404
67135	65085	77	36158	34506	78	1508	1322	14	1362	1471	22	3929	3680	36	5507	5127	39	142939	133252	78	1.74404
71393	69226	85	40036	39000	78	1291	1201	11	1903	1978	22	4751	4722	38	6764	6308	46	186535	184659	78	1.7463
50229	48909	66	22346	21807	64	1075	1050	7	1375	1321	20	2434	2685	26	4076	3831	38	82094	78920	73	1.7463
80314	76537	80	35532	34435	79	1783	1598	19	2058	2328	23	5693	5623	42	8460	8048	44	232919	227636	82	1.74743
48497	46847	70	29068	28711	73	693	712	0	809	1250	10	2073	2223	24	3215	3223	30	72242	72245	72	1.74743
65466	62574	79	41758	40559	78	1951	1696	22	1777	1640	24	3795	3496	34	5172	4849	40	105781	96052	76	1.74856
206641	140174	105	89185	61008	104	5044	3067	45	6637	4676	51	12668	9345	64	18411	11702	80	376714	264274	104	1.75082
116920	90853	89	48223	38571	87	2570	1985	29	3209	2680	37	6893	5562	50	9833	8282	52	223790	193587	88	1.75082
64541	64055	67	44007	40651	80	1498	1338	13	2270	2083	24	4646	4254	40	6153	6277	40	189486	186922	82	1.75082
164339	145433	91	96320	86149	91	3782	3638	31	5965	5230	44	13942	13507	62	19494	18390	73	539830	515030	91	1.75195
139256	119281	89	83718	70924	89	4052	3462	35	5583	4109	45	10918	9280	56	15842	13621	70	323412	263724	89	1.75195
66827	58841	86	30927	28707	77	1304	1279	15	1206	1746	18	3523	3452	31	4593	4620	37	111030	107935	78	1.75308
87370	84311	80	46049	44219	80	1796	1856	22	3164	2721	30	7372	6832	45	11714	11486	59	294039	282879	85	1.75421
21809	20657	63	12429	12403	46	451	382	0	403	701	0	911	837	0	1544	1326	20	45654	44003	66	1.75421
125295	106576	92	49330	41331	88	1491	1271	16	2706	2609	31	5842	5214	42	7444	6553	46	209744	189386	86	1.75534
160238	131746	96	60564	49916	93	3517	2955	35	5215	3855	47	9330	7116	55	13219	10339	64	280480	211506	97	1.75534
98332	89768	92	64426	59004	85	2230	2174	23	3218	2789	35	7768	7182	47	12559	10875	62	348298	302382	99	1.75534
58469	58839	74	43076	42767	76	1175	1140	9	1861	2145	23	4173	3917	33	5509	5357	41	154657	153587	79	1.75534
100807	91696	86	94265	90489	83	1985	1807	23	3425	3212	29	8174	7836	47	10743	9879	60	323080	296145	86	1.75647
109947	99495	90	68066	61896	84	3030	2734	31	3410	3400	33	7117	6423	46	10102	8698	52	210482	177737	85	1.75647
87297	81597	91	34056	33075	79	1612	1515	17	2429	2383	25	6554	6340	42	9134	8939	50	252435	245423	86	1.7576
73217	69317	88	39637	38210	79	1221	1557	16	2594	2451	29	5442	5225	42	8594	8330	50	219752	201046	81	1.75873
89104	84301	80	39762	38060	79	1461	1417	16	2403	2220	23	5371	5535	39	7860	7553	51	223296	215714	83	1.75873
44928	43371	79	23477	23417	71	1394	1497	16	1568	1618	22	3113	3162	29	4691	4829	39	102482	97822	72	1.75986
126759	115128	87	70822	65996	85	2692	2498	27	5083	4785	39	9052	8331	54	13737	12411	64	353112	321020	88	1.75986
127261	117810	89	58025	51907	86	2977	2467	30	4292	3610	42	8066	7116	51	10653	10054	55	245023	214816	86	1.76099
78944	76712	80	39194	38119	78	1358	1357	15	2217	1758	24	4591	4686	37	6736	6675	41	188113	183561	80	1.76099
94562	88694	83	43680	41828	81	1720	1761	20	2705	2659	29	5960	6191	40	9033	8745	51	239694	230231	82	1.76099
43617	43044	72	28244	27961	72	548	499	0	1080	976	0	1935	2075	23	2666	2843	27	72112	71930	71	1.76324
39490	37763	73	20829	20769	62	737	614	0	767	990	0	2050	2205	22	2882	2972	29	78104	80553	73	1.76437
20709	20932	63	18601	18686	55	270	300	0	85	434	0	985	915	0	1728	1849	18	44014	45671	65	1.76437
52403	52589	67	27245	25702	76	1157	1285	11	1428	1664	19	2831	2621	29	4571	4280	39	88306	83170	74	1.7655
23809	24302	59	14118	14062	48	238	299	0	1024	715	0	1509	1448	17	1903	2135	21	50564	52235	66	1.7655
111050	106119	83	77857	74502	83	2625	2561	27	3821	3633	34	10220	9953	52	15018	13749	66	419293	395036	84	1.76889
105612	86190	89	57840	47380	88	1801	1435	20	2835	2194	32	5407	4703	39	7751	6339	50	162844	144253	83	1.77002
38198	37642	71	23830	24060	65	641	737	0	1117	665	0	1823	1722	23	2915	3160	29	67039	66407	69	1.77115
154367	131958	91	88894	75996	91	2713	1974	29	3888	3306	34	9866	9084	55	11835	11184	57	373121	358240	87	1.77115
30586	30590	70	15458	15789	47	252	304	0	614	789	0	1508	1649	18	2104	2092	27	57298	56828	66	1.77115
186308	148530	102	93693	75721	96	3244	2462	32	4821	4216	40	12884	11302	64	18711	16986	70	516651	487765	91	1.77341
223209	170967	102	150932	120670	101	6037	4602	43	7824	5898	56	14840	11573	66	19901	15355	81	426287	337862	96	1.77341
88390	79683	85	52587	47209	83	1305	1108	10	2738	2602	28	6516	6199	44	9254	8447	51	259743	250829	79	1.7768
238566	176806	109	131446	94003	108	6590	4671	48	9226	6886	54	18777	13901	73	24700	18561	94	515148	384964	106	1.7768
147957	122207	91	54671	44352	91	3477	2996	31	4497	3966	34	9417	8148	57	12652	10776	64	258515	239007	108	1.7768
20425	22840	44	13326	13813	45	301	433	0	1152	931	0	1466	1563	16	2534	2728	29	59134	60733	61	1.77793
51582	52840	72	19879	19769	53	1359	1203	15	2072	1938	22	3333	3268	32	4679	4575	36	98460	96088	70	1.77793
56875	54274	76	28719	26652	77	1077	1036	5	1713	1380	24	2859	2533	31	3590	3130	34	74629	73727	66	1.77793
76759	73749	79	53310	52198	79	2404	2423	25	2814	2892	31	5820	5359	41	7080	7129	43	172188	160218	78	1.77793
71358	70755	79	28410	27733	76	1578	1488	17	2359	2372	25	4289	4116	38	5561	5436	40	116706	115364	73	1.77906
86720	80878	96	39982	38180	79	1211	1356	12	2308	1921	28	5745	5254	42	8715	8758	47	234926	228040	79	1.77906
48423	47539	88	14014	13873	47	989	899	0	717	997	0	2320	2441	26	2895	3178	29	80052	78808	71	1.78019
75885	71891	79	37162	35850	77	1419	1337	17	2286	1843	25	5421	5141	42	7219	6642	46	179604	162760	81	1.78358
51046	49153	77	28448	27429	74	1577	1599	19	1918	1622	23	3072	2982	31	4970	4413	40	93539	90207	73	1.78584
180589	147092	95	118789	98673	94	5358	4357	39	6133	4770	50	12164	10287	61	15823	13280	72	361487	301468	95	1.78696
133678	115385	96	82914	74626	89	4704	4156	37	5328	5361	37	11029	10849	52	17984	17154	79	385946	366625	90	1.78809
73681	69258	86	31457	29690	79	1928	1966	22	1982	2409	23	4929	4768	38	7064	6742	43	155883	149298	80	1.78809
35819	38607	56	21762	21790	58	228	615	0	1235	1349	14	1753	1892	22	2847	3127	28	77490	81124	70	1.78809
84423	79551	88	40883	39781	79	1483	1433	18	1778	1665	24	4834	4678	40	8246	7746	53	220232	211763	81	1.78809
61351	60217	78	42916	41983	76	1388	1349	16	1738	1594	22	3352	3600	31	4548	4767	34	112592	110431	78	1.79374
66943	64462	78	51336	50256	77	1370	1280	15	2275	2206	25	5010	4603	40	7234	6921	51	194038	184797	81	1.79374
106378	97923	85	61644	57763	84	3646	3120	31	4507	3968	40	9180	8190	51	13020	11297	71	266631	241570	86	1.79374
113621	102734	86	57063	51667	84	2304	1875	27	4192	4076	35	8897	8764	51	12448	11261	61	318740	308714	85	1.79487
104641	97578	84	57100	52860	80	3007	2944	28	3035	2577	30	7148	6184	52	9685	8493	54	197028	173931	85	1.79487
165366	137234	98	84536	69799	91	2678	2397	30	5277	4185	47	12569	10116	67	18396	15077	78	513162	412778	96	1.796
140153	117839	94	95147	80018	92	3032	2530	32	5379	4284	43	9908	8177	54	14078	12111	67	304115	247270	94	1.796
144054	134973	87	40550	38228	83	4507	3867	36	6664	6171	45	13168	12584	62	17725	17655	64	386055	363920	89	1.79713
124382	110380	93	72705	64466	86	2694	2549	27	3431	2963	35	6967	5961	49	10988	9118	61	230176	192496	88	1.79713
80221	77963	79	43858	42820	79	1457	1559	16	2611	2787	26	5137	5137	39	7857	7453	51	229401	224181	84	1.79713
60143	58444	76	28189	26871	75	1208	1404	12	1961	1797	23	3295	3291	32	3859	3753	33	97916	91835	74	1.79713
66000	63490	79	31769	30521	76	1268	1273	12	2319	2266	25	4048	3483	37	5575	4931	42	118711	112669	81	1.79826
57031	52832	77	23891	22035	69	1275	1098	8	1929	1642	23	3832	3525	34	5326	5097	39	105259	103363	78	1.79826
48678	46795	74	24689	22961	75	996	910	0	1537	1608	20	2834	2544	31	4092	3925	35	99654	98886	73	1.79939
98641	94361	84	59076	56036	82	1605	1496	19	3054	2742	30	6269	5695	45	8718	8073	50	252090	239471	85	1.80052
46047	45395	83	16946	16663	52	773	668	0	985	1264	9	2071	2202	26	2628	2917	28	71528	69802	76	1.80278
231270	149934	113	92492	61086	110	5526	3434	45	6887	5115	53	12567	9219	67	17317	11888	77	380871	271846	111	1.80278
72337	67133	89	39782	37253	79	1758	1422	18	2266	1864	29	4127	3996	36	6204	6468	40	135991	129407	77	1.80843
199485	169863	93	80228	69952	92	5663	4624	40	7156	5328	54	14292	11463	72	18985	16053	85	383648	306103	95	1.80956
72430	70642	79	39282	35772	78	2014	1943	22	2743	2569	30	5359	4814	39	7066	7093	44	140313	129580	72	1.80956
82973	75868	84	43462	39644	82	1973	1692	21	2470	2228	29	4740	4380	40	6206	5927	41	138326	132623	77	1.80956
91432	89762	81	48406	47443	79	1870	1759	20	3119	2947	34	7474	7341	46	11183	10920	53	295701	288615	80	1.80956
61105	59820	79	36403	35833	76	1582	1565	17	2595	2484	25	4571	4406	39	6045	5867	43	121595	114385	75	1.81069
168058	145583	92	65664	56777	90	4413	3562	37	6241	5366	47	11925	10041	62	16048	13127	71	347511	294019	90	1.81407
110694	96212	101	62509	54250	86	1977	1729	23	3852	2877	41	7565	6797	50	9937	8542	53	321440	278378	87	1.8152
59754	58625	84	26151	25267	75	1296	1268	12	1355	1685	18	2784	2766	29	4641	4571	38	113652	109548	90	1.8152
44012	46805	70	25473	25308	66	499	625	0	830	852	0	2456	2401	26	3297	3126	31	71664	75377	66	1.8152
188792	161846	103	108978	95383	95	3578	3047	32	5743	4576	43	12236	10786	60	17659	15226	76	454390	387244	98	1.8152
88241	84943	80	46345	43119	80	1597	1594	19	2574	2644	27	6105	5965	42	8375	7032	59	226945	214022	78	1.81633
93040	87684	82	48111	45828	81	1528	1347	15	2664	2513	29	6509	6446	42	10053	9147	51	272549	260060	82	1.81633
105223	99849	90	51675	49022	82	1711	1490	20	3084	2847	31	6662	6485	44	11210	9870	62	274460	261354	86	1.81859
88570	82055	91	47395	45641	80	1879	1755	21	3339	2736	31	7732	7459	47	10343	10097	60	294004	269817	97	1.81859
57351	54758	79	35566	33025	77	1211	1030	6	1958	1567	28	3490	3238	35	4882	4581	38	105406	95656	75	1.81859
49537	48704	78	23146	22371	73	1201	1080	6	1104	1146	10	2406	2410	27	3851	3390	36	92148	90254	74	1.82085
86069	82871	85	29533	27858	77	2313	2276	24	4465	4171	38	8266	8250	47	11006	10602	59	238784	229072	80	1.82311
62278	62075	74	43085	42108	75	1984	2055	21	2894	2595	33	5007	4851	43	7149	6591	50	164351	157612	79	1.82311
77641	70160	82	47251	40607	81	1498	1330	14	1492	1418	29	4197	3379	42	6562	5568	48	141382	122259	73	1.82424
51925	49748	76	20579	20264	58	759	879	0	730	1052	5	2397	2554	26	3318	3246	31	86096	83875	74	1.82537
129501	111368	98	73314	62813	90	2401	2026	27	3779	3377	37	8940	7960	52	12513	10702	69	372768	316756	99	1.82537
236193	175582	125	177514	125412	125	7090	5440	45	10631	7912	69	21444	17043	92	28080	22176	102	567004	484690	125	1.82537
60897	59388	87	28861	28320	75	712	755	0	961	1431	14	2938	2741	29	4401	4419	36	115088	115093	74	1.8265
36586	36303	66	18812	18460	58	690	691	0	1346	1604	15	2601	2399	28	3599	3369	35	101168	102241	75	1.82876
17714	15185	60	11573	11491	45	75	175	0	267	447	0	1123	1234	10	1782	1961	20	49665	51807	62	1.83215
103248	97944	82	59801	55836	83	1563	1635	19	3063	2606	30	6362	5777	44	8774	8245	55	236495	215816	83	1.83328
137223	128915	86	75876	72257	85	4340	3894	34	6795	6403	50	13619	12936	67	19462	17584	78	379808	337431	88	1.83328
233158	177308	102	92601	70422	102	5932	4236	43	8971	7567	50	17752	15317	72	24330	20631	86	516253	471289	100	1.83328
90865	87674	81	45519	44353	79	1758	1717	22	3382	3191	33	8492	7998	47	12770	12581	60	335212	310605	85	1.83441
156884	144498	90	111798	101074	90	6261	5571	38	8091	7197	51	14642	13545	61	19155	18060	70	434047	394955	93	1.83441
80792	76803	82	40036	37065	82	1389	1380	13	2263	2057	26	5268	4787	40	7210	6902	48	197015	189710	81	1.83892
32872	31667	76	17426	16869	53	394	395	0	1380	1398	15	1861	1971	22	2964	2562	31	87526	89956	65	1.84231
54261	53173	76	40269	39890	76	1767	1644	18	1714	1748	22	4106	4349	34	5515	5520	39	126059	124519	74	1.84231
42956	39854	87	19113	18953	56	1384	1428	13	1890	1483	23	3391	3415	32	4576	4754	35	112832	109599	69	1.84344
64013	59208	79	33494	32026	77	1510	1341	15	1829	1474	23	3630	3462	31	4902	4473	38	100376	96227	69	1.84344
86619	79445	83	33223	29280	78	1882	1559	22	2427	1958	31	4572	4067	38	7109	6700	48	150166	134829	80	1.84457
47302	46579	71	20919	20111	57	1139	819	0	640	752	0	2011	2121	23	3582	3704	30	71380	71805	72	1.84796
111617	97001	91	35656	31066	84	2893	2481	29	3234	3026	31	6400	6024	45	8972	7836	55	180731	178548	81	1.84796
64757	63231	77	29543	28280	76	1304	1173	10	1344	1720	18	3695	3622	34	4407	4532	36	97798	94392	71	1.84796
57867	52780	79	32437	30790	77	1546	1295	18	1845	2095	25	4581	4348	38	6667	6797	45	159422	162152	74	1.84909
174772	142385	100	72045	59135	93	2750	2191	31	5089	4524	37	10984	9502	53	16995	15526	75	455460	419146	91	1.85022
94866	88701	86	55780	54111	81	2826	2749	28	3661	3527	31	7500	7160	49	10034	9201	57	221701	197243	81	1.85022
49461	47846	82	24174	23373	73	878	705	0	1135	1456	16	2472	2285	28	3093	3219	31	75244	74406	70	1.85135
85408	83317	83	43674	42917	78	1427	1412	16	2285	2426	23	5364	5520	37	8830	8612	49	229716	222944	80	1.85135
95083	86651	84	68515	63200	84	1806	1734	22	2577	2496	28	5002	4548	41	6460	5628	45	148387	129309	81	1.85135
52888	50144	90	35250	34497	75	1221	1104	9	1545	1292	15	3523	3496	32	5195	4898	40	96917	95176	75	1.85474
36102	35743	69	24074	23725	70	436	525	0	993	857	0	2034	2314	23	2905	2756	31	77992	79161	68	1.85587
175750	155495	92	89448	80310	90	4631	4040	35	6766	5686	49	13172	11450	61	20609	17405	83	413126	336104	94	1.857
96391	90561	81	42332	39331	80	1320	1148	11	2436	2505	28	5524	5105	40	7168	6446	46	212245	194800	83	1.85813
39421	37029	79	20030	19774	60	664	518	0	772	1112	6	1792	1842	20	2701	2638	29	62729	60096	69	1.86039
71937	70508	77	43515	41853	78	1346	1068	8	1486	1922	21	3930	3699	36	5372	5307	40	144779	128281	79	1.86152
134064	122914	85	84613	77277	87	2369	2246	24	3935	3658	37	9979	9759	52	14133	13087	58	401149	380708	87	1.86603
138485	130842	85	86158	81791	86	3712	3616	31	6011	5401	43	10398	9589	57	14830	13348	60	327682	291323	89	1.86942
138724	124715	91	68560	63036	87	4031	3641	34	4603	4795	36	9892	9714	52	13612	12357	65	298804	280881	88	1.86942
78551	78782	78	60444	58007	79	2740	2357	28	3219	3008	33	6215	6450	39	9084	8502	53	187119	180093	76	1.87055
78754	77217	77	31682	31644	75	1977	1825	22	2382	2478	26	5539	5234	40	7916	7631	54	170983	165636	79	1.87055
57883	55317	76	30147	29420	75	1260	1208	13	1694	1537	18	3248	2903	34	4021	3852	35	97144	91571	73	1.87055
181956	141115	100	106640	84927	96	6249	5117	43	8243	6904	54	16340	13674	72	23604	19009	87	497024	418652	95	1.87281
92971	88479	81	75524	73056	81	1744	1584	20	3300	3187	31	7371	7365	47	9724	8734	53	273177	260290	83	1.87959
167705	140957	94	110150	91014	93	4186	3681	35	5646	4718	44	10853	8473	58	16357	13008	70	347771	282804	87	1.87959
208701	159677	103	163899	135489	100	4302	3532	38	6620	5174	49	14191	11538	72	21705	16722	91	550244	413621	97	1.88072
162392	129052	96	81978	67377	94	3934	3021	36	4478	3997	37	8395	7031	55	12896	10910	65	254674	227463	86	1.88072
108844	94657	85	56210	49119	85	1900	1801	23	2938	3075	31	7940	6983	51	11371	9610	70	297724	262913	83	1.88072
60518	55655	82	36046	33488	78	675	620	0	1221	1165	13	2804	2599	31	4275	3921	36	111458	97325	92	1.88072
58031	56738	71	24026	23935	56	1849	1674	22	2560	2321	29	5499	5184	42	7152	7126	44	160749	153235	75	1.88072
84509	78276	85	52260	50119	80	2290	2226	24	2510	2923	26	5460	5132	43	7567	6713	53	174837	157738	78	1.88185
51904	52277	66	24998	23768	74	987	973	0	1723	1592	21	2695	2311	30	3914	3736	35	86572	82192	70	1.88524
181212	138371	98	102613	77204	98	2673	1990	32	5819	4319	44	11857	9413	67	16642	13380	71	471421	388690	97	1.8875
53932	52765	75	37119	36623	76	1016	1011	3	1776	1781	21	4050	3973	34	6174	6209	40	136899	142018	74	1.88863
150162	135678	92	68415	62911	87	4891	4337	37	5984	6281	38	11935	11406	58	17287	16286	78	353560	337533	85	1.88863
75588	65942	96	48643	42870	96	2682	2229	27	2666	2536	25	6053	4996	45	9019	7392	61	186444	155336	96	1.88863
79746	75517	83	23675	23075	66	2175	2086	25	2873	2928	30	5424	5028	41	7083	7078	44	157765	150923	78	1.88975
83031	75747	86	40017	37235	81	1848	1831	18	2154	2143	23	4540	4525	35	7465	7069	49	151347	148270	79	1.89088
47889	45476	70	44825	43386	78	1591	1605	17	2065	1632	27	4059	4010	34	5602	5732	40	124808	118292	71	1.89201
67463	63226	88	18606	18350	56	822	931	0	1294	1381	14	3417	3259	31	4437	4379	37	117045	115003	77	1.89427
89696	84004	83	40635	38452	81	1616	1312	16	2080	2146	26	4809	4489	37	6147	5570	45	169996	163226	81	1.89427
77666	75110	78	43025	41630	78	1853	1718	22	2074	1850	24	3986	4128	34	6392	5980	43	134235	125193	81	1.89427
68785	60096	85	26352	23221	78	1196	1126	10	1609	1512	20	3337	2889	34	5751	5475	43	126459	121787	84	1.89653
55167	53551	75	33917	33224	75	1757	1836	21	2492	2294	29	4459	4350	39	6428	6904	42	141536	141825	75	1.89879
42024	40734	80	20236	20001	56	644	920	0	1425	1203	9	1702	1980	21	2678	2643	26	75376	71410	73	1.89879
87452	80400	82	35518	33070	81	2043	1760	24	2725	2912	28	5342	5116	38	7403	7265	46	147924	151533	77	1.89879
224337	181922	104	96418	79165	100	6959	5499	44	9034	7446	58	16900	13781	73	23163	18520	88	507732	419017	99	1.89992
33886	33916	69	19556	19364	59	453	543	0	592	862	0	1783	1839	22	2663	2789	27	62428	61742	69	1.90557
171108	124249	101	110963	83543	98	4634	3685	38	7398	5828	47	14838	11815	69	21191	17025	85	436160	350384	96	1.90557
116340	111869	85	56202	53582	82	2728	2413	28	4801	4635	39	11321	11109	56	16578	15478	74	455216	435654	82	1.9067
190976	158197	97	82265	69281	95	4746	3898	38	6112	5827	44	12378	11346	58	17919	16728	76	366382	356229	91	1.9067
66161	62888	78	27014	26010	76	1200	1196	10	1436	1328	16	3529	3185	34	4530	4492	40	94186	90820	76	1.90783
75766	73303	93	35905	34904	77	869	802	0	1887	1581	18	4096	3987	36	5725	5318	39	162296	165745	77	1.90783
119805	112301	92	73656	69295	85	2291	2316	24	3655	3282	35	8313	7946	47	12232	11556	65	341495	312767	83	1.91348
93121	88014	86	44199	42401	80	1736	1473	18	2806	2905	32	6858	6174	47	9022	8193	52	245996	233917	78	1.91348
128188	104438	107	87918	73827	107	3439	2889	31	4804	4049	41	9821	7843	59	13221	10855	64	287198	237236	107	1.91348
75532	73190	87	42495	41519	77	951	1188	10	2153	2101	22	4422	4356	37	6941	6614	49	177527	180395	71	1.91799
63823	61330	79	17083	17005	52	1140	1040	5	1409	1343	17	3203	3116	29	4318	4430	33	92038	90767	69	1.91799
65881	64438	78	25986	25310	71	1193	1147	11	1726	1859	18	4870	5052	36	7735	7222	48	201061	200078	73	1.91799
173209	145817	100	64440	52674	93	3199	2543	33	4750	3900	47	10832	9475	59	16141	14460	70	449509	388757	91	1.92025
102962	98424	87	49190	47126	81	2550	2211	28	4531	4341	34	8644	8129	50	12113	11683	63	339071	307019	85	1.92251
62203	61965	75	29928	29906	75	969	1044	6	2077	1318	21	3146	3034	32	4777	4422	42	114187	117733	71	1.92251
76899	74860	80	48054	46857	78	1414	1490	17	2584	2549	29	5688	5614	39	8515	8431	50	232148	219841	77	1.92364
80773	77495	86	33057	32520	77	1592	1550	17	2525	2055	29	5667	5501	39	7812	7877	46	215296	204476	84	1.92816
101244	92787	86	50336	46722	83	2179	1882	23	1968	2033	21	5276	4973	39	6614	6404	42	142650	134961	80	1.92816
32701	29946	85	14955	15193	47	390	408	0	681	807	0	1565	1651	19	2024	1678	24	55945	59053	66	1.92929
37291	39485	62	19592	19333	56	579	660	0	1180	1280	12	1948	2104	22	2871	2774	29	76744	77273	69	1.92929
71097	67997	82	47920	47030	78	1594	1356	16	2805	2862	28	6681	6401	44	10104	10177	52	280822	262078	83	1.93042
64157	60028	92	37879	36635	78	1353	1200	13	2228	1785	33	3782	3397	35	5600	5125	41	113839	99920	93	1.93042
80790	77900	82	37483	36037	77	1793	1661	18	2580	2410	24	5364	5418	37	6681	6918	45	213557	210088	81	1.93042
88943	86188	80	40719	39189	79	1844	1589	21	2404	2110	25	5927	5546	44	9111	9091	51	248459	242506	80	1.93155
136617	121793	87	79044	69932	87	2299	2304	25	3686	2926	37	7811	6500	49	11119	9714	56	281579	241599	87	1.93155
87490	80327	83	44657	42026	81	1919	1911	23	2803	2480	34	5195	4874	39	7872	7156	53	162533	156109	79	1.93268
142901	114476	93	62650	51986	90	3292	2606	32	3868	3446	36	8667	6466	58	11308	9220	61	258646	211081	90	1.93381
94049	88453	84	55626	51794	81	2305	2212	25	3242	3453	29	6478	6769	42	9750	9608	54	228276	219824	84	1.93381
104397	97089	83	54234	50385	83	2232	2321	23	3103	2948	30	6273	5925	44	8639	7911	57	189831	170379	83	1.93494
91056	85059	96	44201	42902	79	1631	1660	17	2463	2193	28	5292	5138	39	7288	7058	44	203808	199039	81	1.93494
47165	44041	86	17719	17675	55	1107	1107	9	1901	1530	20	2469	2484	27	3828	3925	36	82207	79242	65	1.93607
128404	117101	89	75009	70183	84	2664	2346	27	4151	3512	39	9743	8548	55	14886	12995	71	405604	346105	88	1.93946
174585	136841	100	79143	63395	95	3738	2672	37	5406	4051	49	9603	7964	56	14283	11440	62	295171	250321	95	1.94059
113240	106838	85	62289	59522	82	3254	3154	30	4502	4582	35	9165	9373	49	12367	12337	58	255326	239103	82	1.94059
122153	114404	86	65339	63084	82	3069	2949	27	5266	4896	39	12446	11899	63	19899	18613	79	518071	484923	87	1.94059
136186	120201	92	68779	61835	86	2374	2131	26	3585	3725	32	8317	7532	50	13334	11760	61	347918	318901	88	1.94736
112075	95867	87	77145	67073	87	2329	1886	27	3292	2830	34	6628	5885	46	10913	9445	64	262013	221101	84	1.94736
78664	75686	84	49047	47653	77	1449	1379	18	1913	2175	24	4816	4800	38	7310	7002	45	165081	152634	77	1.94736
56698	56088	79	37636	37337	75	1469	1418	17	2542	2130	29	3958	4167	33	6123	5863	44	148316	144309	73	1.94736
27693	26758	73	18605	18208	58	490	373	0	724	641	0	1295	1261	14	2341	2251	30	54754	55311	63	1.94962
82530	76715	81	41598	38867	81	1837	1712	21	1787	2069	21	4321	3977	38	6456	5393	49	131388	123504	78	1.95188
144414	125060	97	76183	67794	88	2411	2161	24	3549	2727	38	6313	5515	42	9687	8668	56	238781	200624	86	1.95414
119835	111275	87	48207	45060	83	2106	1868	21	2181	2252	25	7498	6732	52	10813	10423	57	290727	278076	81	1.95527
99721	91378	93	48384	45980	82	3058	2925	28	3329	3415	35	6764	6497	44	8516	7930	52	183215	176912	77	1.95527
85243	82198	82	39847	38841	78	1089	1243	13	1881	1642	22	4759	4602	38	5940	5346	42	171239	165536	80	1.95979
120705	113980	85	73506	70083	83	2680	2444	29	4470	3882	37	11376	10864	58	17783	15508	79	462544	401574	88	1.96205
72016	68535	79	43560	42443	78	1753	1634	19	2323	2626	27	5812	5692	42	8546	8735	47	245377	227031	82	1.96318
132401	112227	105	81878	69662	89	2774	2616	29	3391	2589	35	7282	5971	51	9832	7725	60	231995	193298	88	1.96657
81785	80773	79	38010	36985	77	1565	1303	17	2883	2721	30	5579	5657	41	9311	8949	49	245813	239601	81	1.96657
127782	118167	87	78989	72997	86	2591	2177	27	3549	3370	31	6992	6546	44	9023	8320	53	192278	185443	86	1.96769
62116	61350	77	24848	24364	74	1634	1519	18	1891	1925	19	3732	3401	32	5088	5096	38	113787	112206	75	1.96882
91469	87297	81	33255	31937	78	2527	2350	28	3294	3121	32	6525	6370	46	9090	8355	51	202461	197268	80	1.96995
258274	202108	102	240281	200267	102	10957	8959	50	15553	12571	69	30304	24079	94	42290	33078	97	834182	614142	103	1.97221
65582	61415	93	28205	27181	76	1652	1373	17	1606	1477	19	3324	3093	34	4517	4654	37	102380	101133	75	1.97334
85766	81401	85	44934	42653	81	1228	1083	7	2085	2005	21	4840	4483	38	6512	6243	43	178582	173012	82	1.97447
98328	94442	81	59594	58215	81	2731	2281	29	3976	3966	34	10282	9615	54	15062	14752	62	403576	372328	85	1.97673
75910	72305	80	47686	46037	79	2115	1895	25	2612	2902	26	5358	5169	39	7799	7674	48	162189	163922	78	1.97786
83093	80186	81	40677	38645	79	1840	1859	19	2120	2262	25	4709	4353	39	6347	5803	46	138183	128627	80	1.97786
88621	84337	85	29601	28668	78	1859	1851	18	2500	2375	28	5652	5709	41	10180	10541	51	253212	246450	79	1.97899
80117	77572	84	43359	42734	78	1389	1242	13	2424	2159	28	5193	5163	37	8011	7651	47	216552	216493	77	1.98012
60718	58301	82	29046	27396	77	1334	1316	13	1273	1346	14	2774	2637	30	4278	4199	36	92374	89745	73	1.98351
105142	98927	87	60733	58260	81	2307	2453	23	3903	3667	34	9064	8265	60	13765	13759	69	363515	332581	83	1.9869
100172	92491	86	35564	32762	80	2171	2089	22	3049	2750	32	5809	5390	41	7838	6896	46	181080	171276	77	1.9869
90537	83012	89	52405	49865	80	2047	2012	25	2765	2340	27	4783	4580	38	7117	6482	45	148265	136635	79	1.98803
202693	135442	103	117340	75784	103	3580	2456	38	7746	4818	55	15994	10377	77	23815	15396	88	651892	424055	102	1.98916
91397	88903	78	47417	46714	78	1904	1897	24	3626	3135	32	6678	6832	44	9674	9014	52	276900	269163	74	1.98916
124668	108513	88	54603	49493	86	3991	3386	34	5117	4229	40	9443	9012	51	13621	12622	59	260751	256063	79	1.98916
24956	24484	69	12032	11938	45	402	418	0	602	727	0	1197	1376	11	1794	1921	20	50091	50791	61	1.99029
65312	62026	81	39258	37279	77	841	1006	2	1845	1589	15	3099	3024	32	4474	4251	41	118193	112032	72	1.99142
85771	81904	79	39748	38722	78	1835	1572	18	1658	1814	19	5024	4919	39	6716	6664	46	205252	199569	81	1.99367
149673	140697	98	91467	87415	87	3016	2769	29	5138	4605	41	11259	10655	54	14102	13326	66	422841	384357	91	1.99367
192481	155646	109	103653	88096	97	4329	3577	37	6704	5150	48	13132	10501	64	16474	13472	79	406786	330440	95	1.9948
47666	47155	66	28109	27053	74	1152	1014	3	874	955	0	2229	2007	27	3179	3292	29	77933	79952	71	1.99593
87479	81103	84	44368	42232	81	2990	2911	29	3834	4042	35	7865	7341	48	11140	10876	59	250113	233568	84	1.99706
104841	95531	84	60657	53426	81	1793	1390	19	2470	2220	28	6598	5836	44	9889	8319	56	275716	248753	86	1.99819
63280	59530	79	41041	38801	78	789	736	0	1369	1170	13	3420	3149	35	4511	4710	38	122393	113867	77	1.99932
130550	124451	86	83980	80855	84	3492	3331	31	5154	4581	39	8885	8375	50	12700	11472	63	247439	231321	87	1.99932
217658	149150	108	111463	79037	105	5795	4235	46	7890	5240	55	15520	10221	71	22090	15079	88	473796	315787	108	2.00045
75549	72124	80	35074	33546	79	1392	1254	12	2355	1764	24	3866	3988	34	5441	5187	40	113598	105534	82	2.00497
92756	88818	79	46416	42840	82	1778	1732	20	2783	2464	27	5998	5800	41	9037	8345	50	263124	239091	84	2.0061
45595	42652	79	25769	24529	72	631	673	0	717	776	0	2007	2270	24	3504	3256	33	75913	75376	71	2.00836
91662	85504	85	72012	68485	82	1814	1888	21	2390	2318	27	6118	5539	44	8474	7808	47	211677	184210	85	2.00836
100675	94011	93	42243	40687	80	1682	1620	19	2439	2636	27	5867	5534	39	9713	9152	54	254362	248124	83	2.00836
103280	98888	83	53040	49761	82	1998	1718	20	2693	2391	29	7100	6760	46	11686	11273	60	303724	290620	86	2.01062
98476	93405	85	47532	45226	81	2179	1914	23	2935	2927	30	7184	6642	49	10243	9144	53	271840	253683	84	2.01175
55141	54494	76	31674	31846	74	1683	1717	20	2253	1882	23	4370	4332	36	7114	6784	46	147014	133484	78	2.01175
90356	86077	85	52870	49485	81	1460	1512	19	2940	2426	31	6893	6610	44	8826	7773	55	247213	222464	78	2.01288
299808	191919	140	256363	161608	138	11103	6990	56	14141	8951	74	28419	18325	99	38157	24253	127	758400	504113	136	2.01288
179253	136754	96	113983	93442	96	4316	3351	37	6360	5522	42	12937	10203	69	18002	13444	77	405592	317119	101	2.01288
39727	36775	80	19861	19733	57	730	703	0	1167	958	0	1772	1641	22	2597	2853	28	62582	61727	71	2.01401
141745	129545	89	81527	75440	87	2504	2123	27	4629	4157	40	11366	10205	58	14376	12532	64	425578	366378	90	2.01401
77010	71733	80	50078	48631	79	2130	1942	25	2779	2841	29	6552	6269	41	7469	7000	46	195303	183695	79	2.01514
138782	109318	95	74205	57082	94	1977	1558	21	3417	3195	33	9219	7471	54	13033	10896	62	356014	301058	93	2.01627
130979	108450	107	59027	48184	107	2146	1764	23	3629	3078	36	7108	5617	53	11037	9053	67	253331	195361	107	2.01627
83710	79605	81	38855	36814	79	1180	1287	12	2361	2190	25	4937	4973	36	6672	6030	44	177255	174276	80	2.0174
73324	68602	86	32327	31173	78	1764	1660	18	3065	2688	32	7568	7271	45	9816	9354	56	273529	265005	81	2.01852
47970	46292	83	18108	17449	55	1184	1083	10	847	1063	4	2485	2597	26	3397	3461	34	82107	86509	70	2.01965
34386	33544	72	18692	18472	52	336	391	0	768	609	0	1782	1604	18	2439	2746	25	56533	57764	62	2.02417
36772	33705	80	22997	21860	73	682	637	0	497	770	0	1671	1487	19	3043	2903	30	66817	64903	85	2.02417
70491	68055	79	29280	27476	78	2029	1788	22	2586	2140	30	4569	4249	37	5977	6174	39	133589	124797	75	2.02417
42686	43220	69	23914	22880	71	697	554	0	1552	1165	18	2463	2290	28	2952	2978	31	72419	67166	70	2.0253
103888	97426	84	52193	50062	81	2393	2352	26	3543	3366	31	8445	7790	51	10611	10725	57	298488	278980	81	2.0253
77224	73166	94	17531	17479	53	1637	1711	20	2794	2484	28	3763	3566	34	5147	4959	41	109151	106833	73	2.02643
41293	40090	72	21928	21628	64	539	490	0	1126	846	0	1928	2039	21	2804	2768	30	76550	76162	68	2.02756
90417	88018	81	57374	54897	81	1673	1586	22	2919	2563	27	6663	6442	45	9896	8743	59	277508	258491	84	2.02756
96275	89941	83	48801	45483	82	2054	1659	26	3143	2721	31	5734	5713	40	9111	8584	47	186123	183805	81	2.02869
58883	55137	83	36983	36070	76	1088	1141	9	1786	1642	18	3077	3051	31	4584	4201	39	104240	95891	77	2.02982
49167	47966	80	31432	30919	73	1562	1618	16	1920	1809	25	3815	3760	34	5141	5066	40	109148	104379	74	2.03321
105798	98848	94	61284	57888	83	1931	1902	22	3505	3038	32	7469	7263	45	10267	10030	57	287780	267348	99	2.03321
117530	104150	86	44860	39249	85	1993	1874	21	3613	3129	36	7517	6184	51	11677	10035	62	300378	262979	90	2.03321
67705	64023	79	45062	43407	78	1455	1517	16	2145	1912	23	4169	4212	33	5758	5535	41	119040	121750	77	2.03547
99183	92824	90	45695	43679	79	1131	1169	13	2714	2795	32	5963	5630	42	8240	8490	46	256100	240316	82	2.03773
94616	92701	82	66566	64199	82	2126	1783	23	2967	2820	28	6368	5835	43	8363	8219	47	215545	206024	84	2.03999
77965	74052	81	34818	33493	78	1941	1666	23	2640	2363	29	4862	4522	40	6934	6296	48	154602	146493	82	2.04112
124139	113396	88	57544	52272	86	2376	2209	26	4120	3807	34	9298	9110	51	13307	12257	64	368392	350654	92	2.04338
46718	45066	74	32659	31490	75	1083	1106	9	1595	1297	14	2907	2646	33	3715	3493	36	83618	80032	77	2.0445
114485	107545	96	73192	70561	83	3745	3929	32	4781	4463	37	10902	9863	62	14343	13875	64	339687	312529	87	2.0445
50980	47106	89	29249	28695	72	952	887	0	1161	1108	8	2555	2514	26	3191	3155	32	83672	80375	80	2.0445
56146	55669	74	21710	21167	62	1003	1171	10	1591	1539	16	3186	3005	31	4282	4372	34	97309	94869	76	2.04789
131296	123844	93	95492	91832	87	2982	3058	27	5710	4945	43	11869	11564	56	16666	15958	65	490725	458359	91	2.04789
100928	91060	86	55894	51127	83	1493	1405	18	2514	2456	30	6646	6620	45	10056	9496	55	285389	284199	85	2.04789
85784	82050	82	41468	40309	80	2487	2356	26	3239	3115	33	6147	5934	42	8137	8223	51	178450	167164	82	2.04902
97556	87471	85	51784	46973	83	1800	1748	18	2701	2556	30	7270	6663	47	10402	9472	50	309750	299882	84	2.04902
84829	80686	79	38699	37107	79	1659	1378	16	2474	2423	26	5247	5159	41	7998	7790	49	232520	224216	80	2.05015
303805	195200	124	185054	130644	122	11085	7806	55	16047	11887	77	31437	23946	111	42202	31845	113	862550	642069	116	2.05241
61403	59433	78	31995	31260	76	1662	1373	22	2324	2112	28	4436	4564	35	5876	6002	43	133794	127883	74	2.05467
136360	107059	93	99259	82314	94	3015	2427	31	5201	4780	41	10088	8232	58	15121	12618	73	343586	287546	88	2.05693
95724	83240	85	46770	40007	86	1668	1532	17	2680	2039	30	4417	4124	38	6436	5205	44	139617	120389	83	2.05693
57708	55301	81	26789	25099	76	1303	1184	10	1124	1426	15	2386	2385	26	3949	4139	34	92304	86618	72	2.05919
135546	120369	87	78990	70135	87	3872	3463	35	3830	3336	40	8230	6957	52	12302	11331	62	248929	207370	85	2.06032
92934	87485	91	47557	44569	80	1398	1444	15	2820	2512	29	4703	4394	37	8114	6671	53	198350	175874	81	2.06371
285010	204894	129	218372	176085	122	11385	8630	50	14274	10674	70	29511	21403	112	42307	32687	113	861215	616231	127	2.06484
58583	55213	71	30562	29300	76	1723	1508	20	1923	1424	25	3349	3010	33	4987	4877	39	99214	96706	74	2.06597
57142	55596	77	27204	26558	76	1250	1093	8	1984	1952	21	4070	3848	34	5162	5079	37	122833	117058	77	2.06597
63951	59227	80	40473	37825	78	1419	1146	9	1610	1996	22	3263	3170	31	4985	4790	38	121034	120095	79	2.06823
83689	82320	78	53296	51304	79	2427	1887	27	2592	2544	28	5394	5155	42	8163	8228	46	164850	156753	80	2.06823
48456	46819	76	24412	23462	73	1148	892	0	732	1365	12	2460	2336	28	3375	3393	31	84678	83583	75	2.07161
56158	54589	75	31326	29689	77	1609	1461	18	2323	2453	24	4741	4717	36	6120	6278	41	142608	137582	77	2.07274
97748	92403	83	68636	65879	83	2117	2099	24	4262	3945	37	10085	9553	55	14548	13979	68	423071	400407	85	2.07274
314114	196444	129	131299	80334	128	6926	4025	51	11131	7093	66	20634	13069	95	27299	17966	112	579205	389271	130	2.075
216981	179844	95	110314	91104	95	5940	4847	43	6524	6365	42	13916	11937	64	19675	16806	78	426080	353627	96	2.075
218200	159291	110	130251	101771	106	4208	3090	38	8869	6409	62	16622	13033	77	24850	19031	97	664805	519586	108	2.07613
56271	53564	76	25501	24398	75	1014	1141	9	1331	1664	17	3246	2795	32	4186	3981	37	99399	97645	74	2.07726
129708	109793	88	85827	75316	88	4044	3609	33	5887	5016	45	14358	12432	69	21755	19195	83	531179	461438	92	2.07839
131146	119902	86	64099	58135	85	2180	1833	26	4651	4000	39	9933	8992	57	15565	14003	73	432200	379642	90	2.07839
242399	167564	122	169090	122186	115	7603	5619	48	11414	8272	64	23300	17993	91	30746	22986	107	779755	609427	115	2.07952
183155	153700	95	82922	69304	96	5563	4490	39	6908	6406	45	15228	13543	71	19047	17785	70	396956	375188	93	2.08178
41604	40821	67	16064	15644	50	914	1009	3	1209	1302	14	2879	2649	31	3455	3665	32	94135	90396	82	2.08178
24856	26575	55	13893	13781	48	445	351	0	582	616	0	1585	1639	17	2297	2164	24	52352	54932	60	2.08404
98213	92471	82	66263	62853	83	3511	3224	30	4171	3591	36	8937	8031	53	11337	10028	59	243744	213329	85	2.08517
64655	61652	79	28159	26650	77	1278	1333	13	1793	1670	23	3521	3399	31	4926	5103	39	102398	100250	75	2.08743
56076	55067	76	34490	33051	76	955	854	0	1743	1525	26	3377	3310	31	5117	4903	38	114143	109615	74	2.08969
104802	92881	86	54720	47453	84	2201	2057	24	3150	2515	35	5693	5244	41	8487	7421	53	170430	145705	82	2.08969
57417	54157	79	27621	26804	76	1235	1071	10	1275	1618	16	3116	2857	31	4937	4531	40	94179	88717	72	2.09082
185461	139702	100	107146	83534	99	3036	2221	32	5234	4298	48	11757	8655	61	15462	11598	80	432153	332621	108	2.09082
41763	40153	79	20034	19765	57	806	862	0	1307	1270	15	2104	2068	25	3153	2936	31	69258	66648	69	2.09534
52556	51595	76	29029	27989	75	850	870	0	1148	1192	9	2442	2394	27	3469	3144	32	78001	76596	69	2.09759
134963	115335	90	63122	55240	88	3855	3262	36	5132	4496	43	9223	8933	50	12518	11816	67	284858	276205	85	2.09759
26212	26261	55	16398	16159	54	599	520	0	1000	818	0	1404	1343	14	2427	2577	27	48858	47861	65	2.10098
88015	84555	86	60845	58861	81	2384	2409	24	3889	3698	38	6545	6531	42	9375	8837	55	195010	177832	79	2.10211
60722	57390	78	32173	30832	77	1247	1170	10	1710	2243	23	3820	3656	34	5153	4761	39	125740	120440	77	2.10324
151291	134871	91	63054	57148	86	2719	2554	28	6271	5730	47	9785	9233	53	13446	12340	61	389199	367663	86	2.10324
87823	83377	84	32224	31471	78	1457	1433	17	2919	2787	28	5831	5987	41	9385	8944	50	247478	242184	79	2.10324
56222	55818	74	33020	32653	75	910	963	0	1210	1076	7	3148	2878	32	4922	4534	38	117000	111777	75	2.10324
94824	91180	85	68433	66488	81	3358	3300	30	4043	4050	34	7744	7442	48	9982	9072	54	228152	209031	81	2.10324
126068	116916	88	61584	58054	83	3133	2538	32	3789	3331	38	8394	7406	52	10687	9568	58	221621	198386	83	2.10437
41807	40388	75	23608	23601	69	834	949	0	1557	1393	18	2425	2312	27	3460	3685	33	74432	74156	62	2.10437
97906	94055	87	56266	55193	81	2246	2429	24	5369	5307	41	10936	10348	57	15724	14986	72	420397	385789	84	2.10437
116543	104386	102	66035	57721	92	2142	1962	21	3671	3120	33	6342	5477	44	9555	8245	54	242474	204760	102	2.10437
29834	31877	58	16814	17355	48	612	543	0	335	523	0	1813	1601	21	2497	2497	26	74038	78509	64	2.10437
50999	50006	75	35558	34667	76	2037	1871	23	3036	2815	29	4805	4778	36	6410	6382	47	145845	140436	79	2.1055
130731	121432	87	84581	78965	85	2747	2604	27	4387	3484	38	8795	8128	52	12879	11467	62	370648	340993	88	2.10776
86911	82612	85	53102	50933	80	1098	993	0	2290	2322	22	4243	4231	35	5949	5541	46	171744	165612	77	2.10889
157542	133824	97	68155	59204	92	2507	2246	26	4992	4344	44	11021	9909	60	18411	16372	83	479451	454434	91	2.11228
139351	128392	89	70221	66109	87	2911	2562	29	5218	4688	44	11250	9564	61	15351	13141	69	416036	359027	92	2.11793
173253	139985	101	111369	93739	93	6010	5174	41	7340	6107	43	16296	13459	78	22724	18592	86	474650	390227	92	2.11793
112933	107470	83	72058	69444	83	2160	1991	24	3899	3727	36	8216	7707	51	13279	12487	60	354558	336439	85	2.11906
101831	89349	86	33600	29297	83	2090	1710	21	3182	2647	31	5520	4796	42	7470	7214	45	161189	147081	84	2.1247
87555	82533	82	57056	53487	81	1473	1409	16	2703	2621	30	6536	6328	42	9891	9410	55	271014	268837	80	2.1247
86077	84242	79	44140	42738	80	1492	1341	17	1838	2145	25	5863	5709	40	8648	8669	45	235842	232929	79	2.1247
67073	57588	80	29526	25925	80	1255	1214	10	1568	1430	20	3860	3617	35	4595	4050	40	111181	99030	77	2.12922
102839	99530	83	79002	76657	82	2244	2172	25	4381	3982	37	9954	9821	60	13855	13059	60	392317	363702	80	2.13035
31141	30257	63	12623	12791	44	391	380	0	434	470	0	1633	1506	19	1910	1841	24	56129	57997	65	2.13035
115155	102845	86	67834	60103	85	2002	2084	20	3400	2837	35	7734	7014	50	11129	10644	60	301243	273457	83	2.13148
52696	50541	78	28773	28127	74	1004	852	0	1518	1089	11	2373	2372	27	2904	2892	31	78254	77620	67	2.13148
100828	95075	83	47493	44897	81	2022	2127	22	3636	3280	37	7631	7059	47	10816	10020	56	302299	278350	83	2.13261
108388	98297	84	55859	50735	85	1813	1630	23	2709	2572	28	7025	6391	46	9795	8087	58	268280	237837	83	2.13374
152146	134825	88	62453	55532	88	3720	3348	33	5336	4671	39	11303	9473	63	15773	13970	69	350772	314140	88	2.13374
124127	115199	85	70789	66798	84	1852	2009	20	3853	3310	35	7454	6819	46	11420	9819	61	314865	279636	81	2.13374
37784	37123	70	19938	19720	59	534	549	0	913	668	0	2155	1980	25	2304	2489	26	61868	61074	68	2.136
78922	74206	82	35725	32682	80	2350	2159	27	2399	2295	26	4830	4788	38	6814	6268	44	149315	149008	79	2.136
58874	57166	79	29451	27945	76	1305	1498	16	1892	1665	24	3071	3059	30	4579	4405	40	97904	95951	74	2.13939
104675	95983	86	56508	53922	83	3369	3309	32	5122	4624	49	9048	8478	54	12701	12250	65	266461	243723	84	2.13939
208708	146799	108	128333	92461	104	6479	4840	43	7728	6182	60	16387	12151	70	23129	17845	94	485375	369336	102	2.14052
121669	111737	85	76443	70245	85	2462	2098	28	3823	3761	36	9156	7840	55	13617	12818	71	377605	338363	89	2.14052
103277	94745	87	57324	53497	82	1926	1830	20	3168	2828	30	7953	7172	48	11474	10738	54	308529	280489	86	2.14391
68032	66326	80	34475	33911	76	1066	838	0	2123	2151	23	4515	4404	35	6658	6522	43	190210	186954	76	2.14391
140379	129566	89	73725	68058	88	2512	2080	25	4663	3790	39	10778	9871	52	17048	15048	77	448098	393078	88	2.14504
48108	45850	75	22363	21485	64	1159	1065	7	1726	1563	18	2995	2873	30	3338	3154	32	94463	91701	76	2.14842
92767	88331	82	109613	105612	83	2255	2143	25	4242	4486	36	9587	8889	52	12373	11816	61	359221	336611	84	2.15181
51093	49507	76	43196	43052	74	1423	1550	17	2418	2608	27	4006	3803	36	5361	5443	38	119914	114657	74	2.15181
116817	108171	84	69157	64848	84	1977	1819	24	3654	3615	34	8272	7161	52	13823	13102	71	338180	301326	87	2.15407
23275	24100	51	12410	12627	44	455	592	0	652	568	0	1297	1228	14	1992	1964	24	53340	53612	68	2.1552
79737	74608	82	33954	32224	79	1717	1410	18	2666	2239	22	4497	4355	38	6402	6116	44	137481	131476	80	2.15633
44785	43003	72	25035	23993	73	1092	1027	6	1196	1064	8	2272	2252	24	3668	3688	33	78786	79512	70	2.15972
169023	148942	94	73217	64705	90	3011	2399	30	5343	4669	42	11997	9988	66	18252	15720	73	488582	413820	93	2.15972
24272	23492	62	14483	14290	49	330	223	0	249	705	0	1103	1084	8	1899	1847	23	50403	51125	60	2.16085
71661	68790	82	33522	32323	76	1459	1492	17	2211	2152	31	5677	5402	39	8156	7078	53	236914	219541	77	2.16085
55084	55152	73	26461	25679	73	1343	1314	13	1464	1477	17	2456	2583	27	3645	3591	36	80097	79761	66	2.16198
101719	90895	91	44196	38465	82	1895	1694	21	2838	2785	29	6565	6035	44	10414	9491	59	289157	260336	82	2.16311
259411	191972	121	139678	109990	110	6689	5188	43	10648	8363	60	20258	15325	92	27306	20743	102	565849	446569	105	2.16424
131648	120028	89	66417	61020	85	2408	2058	27	4037	3727	37	10261	9212	65	14018	11750	72	399471	347142	88	2.16876
64197	59655	81	28986	28619	75	980	932	0	1649	1756	17	3047	3001	31	3429	2998	32	85989	86463	69	2.16876
105619	95974	86	85763	78408	85	2225	2098	26	3583	3025	35	7140	6266	47	8923	8169	64	248952	220534	84	2.16876
161151	132093	96	98529	82618	94	2951	2483	30	5660	4842	42	12427	9585	64	19901	16343	73	513782	405411	93	2.16989
128430	117839	101	92892	85682	101	2960	2605	31	5081	4882	39	12203	11182	64	17108	15565	73	492135	447927	101	2.16989
71406	68931	79	42009	41254	78	1951	1754	23	3444	3133	31	7659	6853	53	10877	10321	54	274178	263521	78	2.16989
[truncated: 7,741 more rows]
