# Supplementary material for: Phenotypic heterogeneity follows a growth-viability tradeoff in response to amino acid identity
Source: Nat Commun. 2024 Aug 2;15:6515. doi: 10.1038/s41467-024-50602-8 (PMC11297284; doi:10.1038/s41467-024-50602-8)
Supplement: Supplementary file 6 — Source Data [file 41467_2024_50602_MOESM6_ESM.zip › source_data/fig6cde/240423/240423_1445_yATP_A2_GLN.csv]

FSC-A	FSC-H	FSC-W	SSC-A	SSC-H	SSC-W	BL1-A	BL1-H	BL1-W	VL1-A	VL1-H	VL1-W	VL2-A	VL2-H	VL2-W	VL3-A	VL3-H	VL3-W	YL2-A	YL2-H	YL2-W	Time
250916	209997	114	146693	123201	101	5445	4632	39	10173	8628	56	19965	16313	81	30820	26698	96	617299	510117	106	0.000982211
106882	100237	83	48552	46021	81	1984	1903	21	3016	2891	31	7269	6837	44	12790	11458	64	226803	222408	90	0.00294663
212179	159047	117	89916	67918	101	3056	2018	33	5956	4725	45	10428	8107	59	16548	13138	79	308202	239408	107	0.00392884
99212	93424	80	51960	49836	81	1872	1928	21	3252	2848	31	6360	5911	41	10732	10053	61	217532	206365	88	0.00589327
109582	104640	84	40023	38385	81	1761	1747	22	3545	3636	32	8413	8214	47	14291	13549	72	254876	243357	87	0.00785769
132486	108074	97	61180	49537	91	2326	1840	25	4130	2808	43	8650	7198	52	15028	13176	74	269229	219725	93	0.00785769
121315	112252	93	41827	39255	82	1710	1553	21	3231	2919	31	6098	5328	48	9554	8813	56	184254	164647	83	0.00785769
155870	126861	97	63334	52307	93	2192	1557	27	2791	2485	31	7451	5871	51	11642	9318	64	220984	179948	94	0.0088399
118286	110639	87	41660	40201	84	1915	1697	23	4081	3876	35	8032	7677	50	13218	12464	66	264340	249378	87	0.0108043
83936	81271	79	45556	44822	80	1886	1572	21	3022	2488	35	5593	5764	39	9600	8756	60	183013	174402	78	0.0117865
103664	99558	81	46370	43335	81	1611	1480	19	2527	2156	30	5527	5451	40	9502	8848	56	183648	174260	81	0.0117865
111924	105636	85	46400	44467	82	1930	1758	22	3595	3228	32	7742	7542	47	12515	12072	68	242258	225190	86	0.013751
135581	120976	87	54872	49927	86	2533	2274	27	3702	3153	34	9001	8163	49	14147	12520	63	258194	217292	86	0.013751
133973	113520	91	58044	48524	90	2071	1676	26	3607	3259	34	8305	6714	52	13648	11936	66	279630	243222	94	0.013751
111497	101980	85	34532	31036	82	1722	1374	17	3283	3356	30	6856	6438	44	11408	10736	53	233671	217631	85	0.0147332
132577	119376	93	42810	38246	87	2048	2054	22	2893	2899	31	7596	7574	47	13592	12519	74	250906	237195	87	0.0147332
89717	83079	82	42258	39200	81	1547	1524	16	2197	2484	26	5601	5365	40	9372	8782	56	177038	169929	75	0.0157154
163588	144540	102	69952	64385	88	4977	4439	35	8198	7528	53	16906	14659	72	28490	25010	82	534928	446158	92	0.0157154
211063	152894	120	99153	72920	104	3417	2551	33	6291	4454	46	13113	10083	67	19525	15507	82	393667	321576	106	0.0176798
90566	87369	80	49329	47934	79	1948	1750	21	1971	2248	23	5451	4912	42	9008	8862	58	174488	167528	83	0.0176798
128681	112982	90	63145	56296	88	2221	1901	24	3781	3377	35	8220	7103	50	12778	10681	67	242925	226208	92	0.0196442
96766	93542	81	34361	33022	79	1579	1502	20	3569	3716	35	7993	7553	49	13664	12739	68	265976	253057	85	0.0206264
197428	146657	101	85708	64631	98	3285	2223	35	5338	3902	47	10347	7808	55	16064	12438	73	314822	240534	101	0.0206264
107577	100892	84	34810	33247	81	1850	1669	21	2825	2453	29	6390	6061	42	11950	11489	60	223785	207989	89	0.0225909
44022	43049	72	19813	19855	56	437	566	0	1200	1330	14	2126	2055	22	2807	2913	30	65889	63827	78	0.0235731
164734	141378	97	71983	63663	92	2467	2133	27	4286	4001	37	9797	8849	56	13783	12145	65	294808	265970	96	0.0245553
184930	155198	98	72657	60908	94	2587	2238	28	5030	4353	38	9519	8517	54	14865	13119	78	296981	277017	95	0.0255375
103110	93647	92	41855	37808	83	1507	1287	17	2649	2816	29	6392	5746	46	9660	8706	55	192520	184303	87	0.0265197
92639	92030	79	44780	43505	78	1412	1410	16	2777	2231	33	5776	5538	41	10195	9689	53	190052	180337	84	0.0284841
76882	74272	80	43946	43490	78	843	1011	3	1504	1559	17	3959	3813	36	6233	6038	42	126660	121184	82	0.0294663
168001	122169	102	73749	54169	96	2945	2294	31	4657	3212	45	9304	6751	59	13501	9715	72	267709	194100	102	0.0314308
164745	139402	93	70834	59022	91	2904	2229	30	4355	3643	37	8743	7958	49	12561	11299	62	253765	234891	93	0.0333952
177486	145660	95	86404	72446	94	2748	2348	30	5459	4114	48	10526	8785	56	18116	15296	76	348898	305427	98	0.0363418
110002	101390	87	59879	56698	82	2214	2017	24	3419	3317	31	7453	7264	45	11709	10408	63	241758	216136	83	0.0363418
117791	106788	85	42450	37941	83	1924	1630	21	3030	2923	31	6777	6333	47	10146	9523	59	195386	185007	89	0.037324
158657	135863	91	75424	65234	89	2770	2503	29	4701	3518	42	9531	8095	55	14335	12140	63	267787	217556	88	0.037324
128390	114461	88	67365	61854	86	3177	2856	30	5184	4594	41	10977	9843	58	17704	15789	75	344762	295208	88	0.0392884
96106	92926	80	38888	37134	79	1519	1547	17	2820	2474	27	6169	5966	43	9825	9343	58	196300	188294	84	0.0392884
94523	90001	83	36624	35456	79	1353	1137	12	2590	2659	28	5606	5533	42	9329	9229	47	174637	167196	83	0.0392884
127679	121967	83	47856	45544	82	2332	2206	26	3428	3477	32	8102	7356	48	12618	11818	64	236275	221042	86	0.0392884
131547	113091	105	45736	39162	89	1819	1701	22	3564	3121	36	7929	7389	51	14459	12856	69	276814	261527	91	0.0402707
128844	106781	87	49382	39907	89	1978	1418	22	3211	2743	32	6230	5375	45	10417	8384	59	182570	159136	91	0.0412529
206845	171537	101	142757	123157	99	8200	6504	46	12843	11291	59	28628	24662	92	42510	38366	93	825387	747762	100	0.0422351
132427	113003	103	70577	62690	88	2258	1662	25	3767	3362	36	7559	6120	54	12821	11217	77	232471	198541	88	0.0432173
158028	128444	98	68735	56209	92	2814	2066	30	4071	3583	34	8454	7251	54	14518	11413	71	271725	236991	93	0.0471461
103708	97009	91	40530	38677	81	2198	2344	24	3553	3340	33	7895	7751	48	12892	12717	63	243400	234787	84	0.0491106
101961	95656	85	35332	33341	80	1427	1523	16	2603	2602	29	5805	5365	42	8414	8225	51	168154	162204	87	0.0500928
108208	101677	83	49015	46720	81	2245	2218	23	3840	3423	34	7634	7245	50	12571	12033	61	251286	233276	86	0.0500928
182106	145605	98	71242	55686	94	2666	1906	31	5149	4194	47	10184	8323	57	15883	12477	70	339286	289182	95	0.051075
139616	120258	91	59465	51520	88	1787	1616	22	2996	2861	32	6923	5901	45	12541	11027	64	216113	186917	91	0.0530394
138911	126391	87	72100	66518	86	3974	3534	34	5996	5127	47	12548	10931	60	21001	19123	74	407467	364951	91	0.0530394
207749	175831	97	85897	73054	96	3718	3054	33	6392	5894	45	13175	11958	64	21992	20181	90	443299	408475	97	0.0530394
104631	97938	95	49593	47593	81	1539	1541	16	2998	2837	30	6290	5524	46	10958	9432	55	205596	194475	83	0.0540216
185024	152539	106	62489	52767	94	2702	2233	28	4042	3218	38	9694	8356	55	16231	13904	69	313405	273857	95	0.0540216
309913	208879	130	112527	78746	131	6421	4167	46	8773	6154	56	19180	13762	75	28382	19054	99	541590	396241	130	0.0550038
158265	139551	91	49392	44317	88	2101	1911	23	3730	3495	34	9085	7999	51	12795	11724	62	254893	239709	91	0.0550038
99866	92300	83	31509	29764	82	1846	1788	19	3193	3215	37	6233	5990	41	10684	9465	61	183631	167230	82	0.055986
107050	99736	93	44642	42686	82	1913	1914	23	3428	3148	33	7823	7716	47	13263	13330	57	246105	230852	86	0.0569682
152260	123126	96	82317	67947	93	2457	1865	29	4264	3375	38	9557	7927	54	15737	11799	76	285281	242509	96	0.0569682
127560	119501	85	46972	43834	83	2988	2950	27	3592	3516	32	8770	8456	53	14421	13049	72	278524	257143	85	0.0579505
52646	51763	76	24646	24631	68	571	762	0	1204	1165	13	2746	2579	30	3871	4036	35	82631	83552	72	0.0579505
154295	133596	97	67012	58118	92	2640	2334	28	4322	4424	36	10750	10255	54	17627	16256	72	330711	306313	96	0.0589327
85197	81602	80	35431	34002	78	1487	1250	12	2037	1885	25	4934	4671	37	7165	6645	46	154683	153684	78	0.0589327
140691	115995	93	54504	42647	92	1795	1460	20	3521	2715	38	7579	6129	49	11728	9668	62	240781	205673	93	0.0599149
212764	149656	114	79676	55718	102	3535	2595	38	4877	3791	45	11244	8096	60	16565	12005	78	320463	229351	105	0.0618793
168043	133202	106	66550	54618	95	3080	2418	31	4123	3626	35	9646	8064	58	15197	12250	73	299797	266290	96	0.0628615
118920	110519	87	43724	40849	85	2719	2534	28	4526	4289	38	9616	9153	51	14821	14551	64	278892	263019	86	0.0628615
94413	87796	80	34122	31305	82	1866	1902	21	2786	2596	29	6266	6052	40	10305	10015	56	190627	184622	84	0.0638437
129220	110907	90	51013	44970	87	1689	1674	18	3029	2594	33	7718	7060	48	11768	10603	65	223213	197573	90	0.0667904
56923	53941	80	25128	24114	74	713	709	0	1052	1328	11	3541	3024	33	4963	4914	40	121317	109624	77	0.0677726
86899	81430	97	29476	26803	84	1448	1345	14	3170	3090	31	6914	6350	45	11499	10272	60	231329	211546	97	0.0677726
151155	129973	89	62416	53308	88	2507	2185	26	4089	3379	34	8934	8238	51	15411	14166	70	283117	265117	89	0.069737
166362	134555	95	68220	54693	93	2209	1616	28	4086	3158	39	8443	6973	56	12872	10499	67	245212	210645	90	0.0736658
94909	87574	85	48640	46300	81	1804	1598	23	2438	2241	29	5189	5134	37	8237	7703	47	178775	173348	78	0.0766125
133358	121779	86	72893	67730	85	3276	2924	31	5153	4512	40	10649	10088	53	16429	14914	68	343606	323650	84	0.0766125
97749	88407	98	37966	35087	82	1780	1722	19	1884	2289	21	5052	4664	40	8016	7357	49	159078	144249	77	0.0775947
113821	99916	90	45689	40919	85	1775	1616	20	2844	2835	32	6826	6187	45	10616	9892	51	214933	200588	84	0.0775947
98445	94030	81	41630	40328	79	1706	1711	19	3695	3126	34	6503	6133	41	10197	9642	52	190707	180883	82	0.0805413
140063	123330	104	65763	58442	87	2387	2109	26	4474	4176	41	9304	8505	53	16171	14729	73	291058	273469	87	0.0815235
157295	143537	89	65228	60265	86	2796	2613	27	4314	4273	34	10044	9230	53	16473	15137	78	317892	285328	89	0.0825057
120400	107848	89	67345	62809	86	3151	2811	31	4902	4930	37	10191	9934	51	17525	16032	72	310530	283129	87	0.0844702
101600	96159	84	45572	43626	81	2070	2270	22	3152	3021	32	6604	6126	45	11725	10539	65	226465	216682	83	0.0844702
283092	210783	130	180308	135319	123	6870	4966	44	10106	7787	56	20227	15731	84	32080	23580	114	594379	462934	122	0.0864346
89048	86311	80	22960	22330	59	1657	1689	19	2997	3020	27	7390	6932	47	12137	11260	64	223848	214348	82	0.0864346
219231	171357	107	81658	64482	99	3406	2858	31	5642	4803	40	12200	9994	63	18278	15269	85	380257	337079	98	0.088399
131916	115626	89	60153	52456	88	1564	1574	19	3488	2989	35	7174	6314	45	12444	10663	57	231299	196743	85	0.0893812
170121	145505	100	82486	70902	92	2576	2066	27	4171	3632	35	9590	8957	49	15565	14226	70	294312	273481	93	0.0942923
198921	164602	97	132736	113513	98	3470	2949	32	6041	4715	45	12101	9907	61	20296	16735	88	377820	304901	98	0.0962567
366982	237610	144	178671	125323	143	6854	4208	48	11731	7914	66	25205	17673	90	39073	26327	134	806027	594926	144	0.0982211
149514	130375	93	51994	44941	87	2821	2216	30	5041	4444	39	9950	9191	55	16034	14825	66	291874	270805	89	0.0982211
76018	74469	77	26670	25850	77	1287	1357	13	2667	2477	27	5303	5250	38	7667	7541	44	162028	153165	82	0.0992033
49733	47799	88	20300	19841	59	458	587	0	1239	1212	8	2209	2470	23	3662	3621	34	82634	80135	75	0.101168
93537	89055	92	43176	42077	80	1398	1431	15	2529	2518	24	5115	4635	39	8097	7977	43	161544	151362	77	0.103132
94054	87771	83	47576	44571	82	1470	1141	13	2204	2078	25	5143	5172	38	8063	7588	48	159142	157308	79	0.106079
117659	108664	85	81573	76503	86	2296	2101	25	4063	3974	37	9240	8602	53	13719	12995	66	265928	239892	85	0.106079
111514	104933	83	59025	55759	83	2392	2090	26	3924	3862	34	8568	8037	55	14031	12943	69	283326	265843	83	0.107061
157755	145236	88	69883	65517	87	3496	3229	31	5890	5518	44	11373	10439	59	16644	15973	79	355581	338060	87	0.107061
85720	82032	92	36839	35453	78	1405	1429	15	2037	2118	24	4805	4661	36	8124	8011	49	161591	155153	78	0.107061
100808	95341	83	53033	50144	82	2008	1866	22	2879	2917	31	7251	7044	46	10806	9885	62	209455	198189	79	0.108043
101849	97646	94	55323	52908	81	2098	1716	23	3796	3452	35	6675	6036	45	10216	9772	54	192818	184976	83	0.108043
154606	126684	92	52153	43055	90	3115	2585	30	4538	3980	41	9571	8267	55	14448	11921	72	267247	235706	89	0.110008
61544	60661	76	30327	29546	75	1092	1193	12	1164	1378	11	3251	3044	31	5033	5226	38	113016	108017	71	0.11099
121836	109467	89	62057	55327	88	2098	1908	24	3015	2815	31	7157	6764	46	12444	11416	60	234920	215508	79	0.112954
198073	146121	100	75764	55286	98	2974	1971	32	4632	3850	40	9598	7574	55	15418	11513	72	314376	240077	101	0.114919
107565	99739	92	44751	42737	80	1527	1508	19	2417	2293	26	6212	5904	43	10223	9569	56	198821	186137	80	0.114919
81868	77023	82	35997	33301	80	1280	964	0	1991	2150	23	4270	4305	35	7683	7134	51	147529	140791	76	0.116883
183316	159318	93	86780	75683	92	3407	2923	33	5614	5107	42	14215	12647	63	20330	18047	79	428938	388372	94	0.117865
86774	83643	81	33798	33146	78	1360	1164	13	1701	1580	19	4476	4373	37	6882	6767	46	135929	133794	75	0.122776
104594	98782	84	43315	41022	81	1630	1412	16	2821	2558	30	6008	5750	40	10174	8990	50	203802	192701	80	0.122776
110126	104982	83	57746	55188	81	1770	1771	21	2726	2577	30	6415	6377	45	11051	10751	61	214304	201411	85	0.122776
205673	171965	111	120012	102205	97	3957	3130	35	7188	6461	46	15891	13974	72	27067	24415	92	580139	519034	100	0.124741
140588	112499	95	60240	48566	92	2194	1699	25	3561	3115	35	8079	6563	51	11577	9028	61	235849	200613	92	0.125723
122700	114832	83	60885	56600	84	2430	2329	26	4089	4406	33	9719	8968	52	14053	13469	63	285773	267950	85	0.126705
118075	108883	97	52989	48723	85	2233	1795	25	3923	3324	34	7989	7529	52	13191	12495	59	275467	266733	86	0.12867
94840	89299	83	40822	38261	81	2048	1806	24	2853	2916	27	7014	6653	44	11775	11393	61	240024	232497	82	0.129652
240986	190161	108	85536	67884	103	4104	3355	39	5526	5120	42	13455	11227	67	19971	17323	82	393761	341707	102	0.129652
111372	103365	84	37889	36192	80	2437	2239	25	3828	3620	37	7567	7547	44	13221	12294	62	241640	229192	81	0.130634
97736	91922	83	27161	26127	77	1732	1514	19	2509	2990	29	6804	6665	41	11163	10910	59	226056	218697	82	0.130634
88173	84054	80	39470	37496	79	1435	1307	15	2885	2253	34	5038	5125	37	8483	8200	48	167171	161210	79	0.133581
193643	153973	102	80507	62398	98	3316	2751	32	5187	3997	46	11878	9730	59	17353	13890	78	353915	304126	93	0.133581
104025	99471	84	48976	46789	81	1850	1808	22	3921	3479	36	7292	7159	45	12140	12062	58	232546	207170	77	0.133581
97355	98796	78	51080	49432	78	2254	1943	26	2481	2687	27	6107	6205	41	9427	8960	55	196550	189179	78	0.133581
107898	99926	85	47078	43982	82	1734	1672	21	2996	3153	30	6764	6067	48	11671	10475	69	211283	198374	77	0.133581
80860	77582	81	33961	32861	77	1229	1207	14	1642	1547	20	4394	4293	37	7602	7055	49	145951	140521	75	0.134563
83206	79504	80	42899	40499	80	1340	1391	16	2302	2489	22	5544	5331	39	9091	8385	59	168883	162237	75	0.136527
108500	98645	91	41370	37927	82	2078	1870	23	3815	3272	33	7626	7561	47	13203	12582	62	247154	241516	78	0.136527
102897	97965	82	46165	43683	82	1499	1521	17	2418	2474	24	6015	5351	43	9495	9287	52	167472	157733	79	0.13751
128942	121606	85	68640	63976	86	2592	2137	27	3934	3693	37	9359	8798	53	14389	13639	67	280336	261179	87	0.13751
76064	72850	87	29676	29339	75	935	1067	5	1536	1495	17	3894	3857	34	5585	5429	40	117120	115661	74	0.139474
159016	124143	96	61900	46574	95	2312	1682	26	3769	3004	38	7002	5500	50	11522	9252	60	234535	190890	96	0.142421
104202	98233	86	39503	37101	81	2256	1857	24	3372	2844	36	7937	7633	47	13157	12613	68	259262	242114	91	0.145367
112884	106820	84	42631	37528	85	1376	1225	13	2782	2412	28	5554	5468	40	9441	8863	54	177233	163167	87	0.147332
181095	152317	94	79530	67252	94	3136	2868	30	6122	5333	47	12098	11416	58	19128	16585	74	365801	330500	97	0.149296
85609	82909	79	26154	24960	77	1759	1772	21	2072	2490	23	5850	5657	41	9816	9637	55	174100	164208	83	0.149296
97798	87749	91	45175	39843	85	1747	1554	20	3608	3056	32	6290	6064	43	10296	9701	55	203933	184750	100	0.149296
97906	91162	84	49968	47107	81	1544	1680	19	3283	2778	34	6909	6461	46	11513	10221	57	221443	195297	85	0.150278
105513	99532	84	36125	33086	82	1896	1609	22	3276	2816	34	6699	6376	43	12503	11410	61	225135	209996	88	0.151261
128555	116037	88	52212	47399	85	2904	2693	29	4533	3891	36	9124	8784	53	15181	14837	66	283297	265057	87	0.152243
105873	98626	88	44671	42338	82	1428	1467	16	2731	2493	30	5862	5489	42	9171	8641	50	198196	182815	86	0.153225
94574	86577	84	39167	35878	82	1451	1483	16	3135	3004	28	6675	6205	45	12273	11818	55	226300	215732	86	0.157154
110458	103621	86	75823	72019	83	2318	2164	25	4375	4175	42	9144	8835	51	16241	15330	72	304468	284973	88	0.159118
209178	148715	110	86504	62364	103	3719	2478	38	5671	4114	48	12166	9042	64	18706	13544	83	349078	260520	105	0.161083
95213	90389	85	31642	30171	79	1632	1213	18	2414	1888	26	4945	4511	38	9777	8858	57	177792	170565	84	0.164029
124584	106012	88	54929	46525	87	2319	1896	25	3234	2719	35	7286	6373	47	12172	10543	63	244152	218030	89	0.164029
72230	68927	82	29156	28244	77	1166	1122	8	2125	2237	23	4654	4406	37	6646	6894	41	118604	110145	79	0.165011
116964	107137	85	46598	42034	85	2118	1829	24	3277	3110	30	7617	7326	45	13160	12431	64	256211	244535	82	0.166976
54459	52535	76	24566	23858	74	715	758	0	1024	889	0	2640	2697	29	4318	4754	35	79535	79673	70	0.170905
41034	39161	74	17282	16706	53	680	720	0	1489	1039	8	2368	2364	25	3118	2805	31	73860	71743	66	0.170905
130813	111596	89	55269	45584	89	2298	1649	26	3186	3082	34	7482	6242	51	12124	10139	70	236581	209329	86	0.170905
81718	76772	81	38996	36934	79	1208	1032	6	1383	1848	23	4579	4203	39	7473	7278	46	146469	142403	70	0.170905
245436	197654	113	151588	125936	100	4909	3770	38	7618	6079	50	15811	12611	68	24952	19434	90	480633	385741	116	0.170905
117633	111076	87	56991	53313	82	1745	1675	20	3260	3076	35	6665	6344	44	11842	11207	58	210857	195162	82	0.171887
96614	92294	80	37522	35948	80	1406	1494	16	2185	2405	24	5248	4619	41	8177	7645	46	162969	152977	76	0.171887
327657	211770	134	159927	102953	132	5496	3478	47	9544	6601	61	20841	13886	89	30320	20446	123	591325	418107	130	0.171887
106170	95825	86	39708	35591	83	1124	1142	10	2278	2365	28	5559	5284	43	9183	8273	54	189701	169071	85	0.172869
37683	34135	80	17185	16583	54	431	460	0	771	553	0	1184	1243	13	2665	2653	29	48977	49686	63	0.174834
88682	84027	79	37006	34724	79	981	737	0	2035	1928	22	4493	4462	34	7129	6480	45	144137	135195	79	0.174834
104186	98510	98	53938	51178	82	2041	1863	21	3219	2378	31	5362	5137	40	7936	7212	47	161938	153918	86	0.176798
208574	163894	109	72775	56488	97	3287	2709	32	5913	4653	45	11863	9498	63	18019	14195	72	368904	306219	102	0.176798
138792	121918	90	62401	53036	90	2316	1919	26	3439	3077	32	7629	6529	49	11377	10144	57	221016	202597	96	0.178762
136999	122722	103	51073	43993	103	2361	1871	25	4286	3623	34	10305	8742	65	16253	13855	79	321300	280864	103	0.178762
99476	92717	86	39513	37490	82	2085	2025	24	3741	3732	33	8292	7990	49	14346	13589	67	254417	233251	89	0.181709
227174	163825	110	116772	82968	108	4300	3079	42	7073	4681	52	13955	9997	68	22463	16296	92	430208	323667	115	0.182691
185818	146669	98	65195	51454	94	3039	2225	33	4863	4122	40	9941	8167	57	17697	13771	74	329692	272583	99	0.182691
91769	87617	83	36274	34741	79	2017	1992	22	2994	3221	30	6814	6850	43	11406	11337	63	234198	225022	82	0.183673
64043	61384	76	31798	30668	76	793	945	0	1459	1529	16	3109	3097	31	5356	5286	43	105330	103858	76	0.184656
85285	81167	87	31419	30328	78	1722	1495	20	2356	2453	29	6469	6449	40	11419	10978	57	209077	203127	85	0.185638
152219	133678	92	54646	46874	89	2229	1805	26	4502	3713	40	9960	9114	57	16042	14132	68	305179	285953	90	0.18662
130586	114128	90	42904	36670	88	2242	1813	25	3710	3273	38	7665	6678	51	12728	10786	64	227000	207734	92	0.187602
78827	76803	78	36714	34500	78	1516	1414	15	1896	2010	21	4937	4582	41	7934	7488	53	160867	154167	83	0.188585
86367	82007	88	41963	40489	79	1549	1438	19	2890	3043	29	6359	6028	43	11018	10759	61	209932	199451	83	0.188585
218103	152511	105	97235	67055	102	3970	2914	39	7549	5681	56	15395	11065	70	25497	18298	97	505099	369798	108	0.188585
191645	160406	103	85199	72021	98	2718	2448	28	4965	3924	38	10742	9230	55	16699	14760	71	314140	283389	99	0.190549
173349	134218	99	74693	58218	98	2480	2125	28	4278	3215	42	8821	6980	52	13897	10028	70	254462	206672	103	0.190549
126713	115889	92	35998	33756	83	2283	2237	25	3577	3299	35	8893	8379	55	15424	13188	70	290484	256501	88	0.191531
89587	85317	81	30669	29380	78	1147	1105	11	2543	1842	26	4279	4320	35	7379	7153	44	142994	137303	82	0.191531
135390	116650	94	59146	50537	89	1918	1644	23	3191	2897	32	6747	5733	45	10558	9314	57	202570	171933	93	0.192513
93246	88233	91	32217	30088	80	1513	1655	18	3349	3241	31	6170	5880	41	10207	10079	58	215843	210465	83	0.193496
100119	94022	92	61295	57209	82	1888	1690	23	3492	3304	35	7350	7185	48	12556	11906	66	227257	204378	85	0.194478
157186	132058	93	54064	46405	89	2303	2021	27	4000	3361	35	9730	9013	52	15874	13564	74	306635	278533	92	0.19546
66545	64458	77	30068	28805	77	1352	1093	11	1485	1654	19	3920	3940	35	6052	6081	38	122772	117608	80	0.196442
79114	75749	87	31783	30453	77	1118	1157	11	2232	2368	24	4973	4885	39	8118	7786	53	160979	156353	75	0.197424
147246	125851	97	71488	61021	89	2370	2032	28	4779	3915	43	9388	7785	53	14239	12290	64	277305	226349	87	0.198407
94205	91571	80	34586	33684	78	936	1047	6	2064	2208	24	4800	4700	36	7549	7273	53	146887	139139	83	0.199389
137241	117691	90	49104	41810	87	2284	2013	24	4423	3672	40	9033	8185	54	15450	13718	75	284997	262165	90	0.200371
138977	123419	105	50065	43039	95	2639	2253	27	3724	3467	35	10004	9111	52	16777	15592	78	332282	300676	105	0.200371
110017	104630	87	63522	61049	83	2288	2222	26	3750	3217	35	7904	7687	49	14244	14381	66	263405	246773	83	0.201353
67192	65678	77	29541	28964	75	932	766	0	1262	1497	19	2994	2741	30	5130	5042	39	96378	93033	74	0.201353
202191	170778	96	147135	130735	96	6149	5451	39	9516	8677	50	20945	17899	87	34065	28641	91	667395	560710	102	0.202335
129128	110101	89	51827	42209	89	2051	1962	24	3370	3007	34	8140	6861	50	13228	11352	70	247869	219802	92	0.203318
125632	102727	105	57769	47898	105	2125	1624	26	3461	3244	34	7847	6359	54	13139	10670	75	241275	204745	105	0.203318
84345	79382	83	41555	40418	79	1514	1552	17	2220	2050	26	4663	4165	38	6350	5874	41	135063	122227	81	0.205282
127170	118089	93	50845	47701	84	2137	2038	22	3629	3056	35	6467	6064	42	11347	11051	54	222812	213782	90	0.206264
241564	171101	113	95447	68932	109	4249	3163	39	7024	4978	50	14307	10665	66	22399	16337	90	405619	311992	114	0.208229
158599	148583	87	79397	73023	88	3637	3068	33	6049	5715	44	13510	12813	62	22458	20587	85	423088	378202	92	0.212158
90605	87591	86	25220	24497	70	1909	1934	22	3197	2995	29	5865	5755	39	10359	10032	50	191689	183335	84	0.21314
153470	132977	91	68696	58499	90	2572	2268	27	4430	3911	39	9555	8629	52	16217	15283	67	308628	291143	93	0.214122
101910	94054	86	54571	51610	83	1976	1911	20	3166	3225	31	7295	6918	48	12204	10766	66	223936	218026	89	0.216086
123914	116354	85	68484	63844	84	2580	2367	25	3718	3407	33	8772	7939	49	12279	11249	63	248055	216649	91	0.217069
151385	129312	103	70040	61336	90	2494	2124	26	4340	3971	35	9559	8645	52	15995	14223	67	313401	293560	92	0.217069
219799	176996	105	99465	81825	102	4227	3478	36	7066	5762	46	14847	12517	74	23963	20941	97	434267	391945	101	0.218051
118648	106276	87	45257	40710	83	2210	1860	26	2734	2512	33	7097	6424	44	11939	11015	54	237435	221710	88	0.218051
151935	132469	93	73471	64966	90	2926	2537	29	5134	4637	39	12079	10548	62	19230	16826	80	350882	311731	95	0.219033
139460	129117	88	60456	56666	86	2048	1993	23	4159	3920	39	8146	7606	49	15022	13598	68	282676	263544	90	0.219033
182049	147084	99	83129	67517	94	2623	1888	29	4332	3877	36	10008	8394	54	15473	13259	76	309375	267493	97	0.219033
86117	82165	81	39121	38316	79	1631	1491	21	3042	2705	27	5808	5579	45	9039	9115	54	175389	167258	86	0.220015
95807	90926	82	40389	38512	81	1308	1191	12	2001	2438	25	5111	4725	44	9219	9115	50	172003	169971	80	0.220015
92718	87989	81	35905	34502	80	1618	1489	18	2677	2237	29	5525	5195	43	9456	8973	52	185716	180055	88	0.220997
131586	121775	86	38042	35739	84	2254	1960	25	2949	2886	31	8458	7884	50	12792	11647	63	259724	242194	90	0.220997
138427	119259	91	47075	40278	87	2449	2103	27	4287	3801	38	9089	7610	52	15804	14486	71	305594	262273	87	0.22198
112050	103319	88	52488	49627	83	1914	1667	22	3300	3413	29	7440	7229	44	12679	12027	64	253838	239999	86	0.223944
163257	143150	95	85752	75115	91	2116	2228	25	4159	3423	39	10111	9458	54	16510	14988	70	323750	301887	92	0.223944
127498	117250	86	63667	58458	84	2206	1931	23	2929	2816	31	8102	7377	50	13657	13441	61	249104	235961	87	0.223944
154740	127058	95	63284	49699	94	2849	2066	32	4426	3631	46	9670	8464	56	15558	12979	66	303017	251274	95	0.226891
128051	113549	88	59076	51110	87	2234	1767	26	2383	2320	29	6876	5770	50	10156	9401	55	189506	175207	84	0.227873
163120	128279	94	69899	54045	94	2632	2071	30	3975	3229	38	9919	7830	57	15984	12457	64	307857	253995	96	0.227873
153589	135807	90	74449	66241	89	3264	2582	32	4943	4795	39	10473	9575	57	17581	17342	65	333173	311501	87	0.227873
127506	119489	87	72359	68027	84	2390	2102	26	4114	4170	38	7640	7565	47	13171	12739	71	236608	226375	85	0.23082
126502	115814	85	55055	48205	87	2308	2093	25	3987	3801	36	8720	7887	50	14106	12741	60	268565	249491	85	0.231802
160887	126025	96	55900	43257	93	2605	2083	30	4338	3352	44	9850	7610	61	16140	12856	85	306714	256729	94	0.231802
165263	134562	99	65950	54622	95	3040	2514	31	5015	4106	44	10080	8965	54	15615	13429	68	316747	283773	97	0.232784
95787	90312	85	36080	34097	79	1471	1389	14	2245	2208	28	5497	5302	41	9863	8752	64	176786	161069	83	0.233766
104139	98727	96	27465	26726	78	1425	1198	16	2506	2276	28	6091	5655	42	9957	9816	53	197625	188075	87	0.234748
145187	123886	94	56394	48817	91	2231	1874	23	3569	3084	36	8145	7128	48	12815	11763	60	231624	214070	93	0.237695
169172	142386	96	75695	63030	96	3002	2265	29	4529	4018	38	9559	8326	56	14970	13165	70	294865	265282	110	0.237695
109023	104958	83	53496	50861	81	1828	1821	19	3298	3091	35	7222	7060	46	12167	10852	64	228422	217161	86	0.237695
161076	147796	89	73879	69079	87	2592	2492	27	3839	3237	36	9389	8234	53	14724	14487	59	255457	233982	91	0.238677
81660	78907	80	37219	36349	78	1657	1428	18	1903	1739	22	4150	4386	35	8368	8038	49	147079	132516	84	0.23966
117751	110236	92	64536	61972	82	2100	1853	25	3809	3631	34	7627	7513	46	13299	12563	67	236321	225828	90	0.23966
68834	64080	88	27565	26509	76	984	863	0	1497	1464	20	3589	3523	33	5815	5584	45	117495	113126	79	0.242606
112195	102580	85	37062	33326	82	2063	1989	25	3694	3244	33	7091	6522	47	12918	12175	60	239253	223595	88	0.242606
154379	124389	101	61133	49588	91	2266	1934	25	3549	3074	33	8380	7122	54	13563	10933	69	269223	225549	99	0.243588
167401	147512	94	105351	95848	93	3504	3395	30	6396	6101	41	14383	13023	70	22834	21093	85	433077	387565	98	0.244571
161330	136030	94	67038	55894	93	2314	1867	26	3737	3393	33	8611	7593	51	13648	11902	62	303122	272934	95	0.244571
216796	161074	106	88077	64799	106	3119	2294	32	5379	3995	46	12009	9533	60	18117	14362	80	366007	283921	109	0.245553
90415	86320	78	27255	25944	78	1345	1428	15	1855	1888	24	5380	5265	39	9069	8651	56	174232	166657	77	0.246535
162193	141553	101	62102	54031	91	2790	2656	27	4343	3885	35	9390	8245	55	15704	13892	77	297121	278643	99	0.246535
95854	90731	83	39847	37877	80	1384	1295	14	2479	2381	28	4985	4822	38	9111	8681	53	165240	153488	84	0.247517
102866	95214	99	39019	35884	96	1749	1688	18	2069	1995	22	4922	4168	41	8633	7701	56	159339	144785	99	0.247517
114582	106787	89	40236	38445	82	1817	1684	21	3285	2846	30	7114	6549	49	10839	9631	57	210706	193936	88	0.248499
130012	116011	93	51352	47151	85	2638	2235	30	3911	3634	37	9227	8135	51	15387	14421	71	290977	255643	87	0.249482
96564	92307	82	44468	42485	80	1388	1644	15	2821	2574	32	5414	5183	39	8206	8154	50	175501	169690	83	0.249482
148399	132118	92	54009	47854	88	2409	2009	27	3700	3744	36	9385	8402	53	13927	12777	62	271390	249264	89	0.250464
234363	189512	104	141567	118604	102	4790	3656	38	8463	6593	52	17731	14653	72	28747	23259	98	558438	443397	105	0.254393
97551	90727	85	41957	40173	80	1515	1527	17	2181	2557	25	5922	5388	44	10495	10166	52	185072	177265	85	0.255375
99230	93528	81	57377	54265	81	1989	1623	23	3800	3610	33	7050	6800	43	11651	10711	58	226070	215289	84	0.255375
310375	227931	126	134436	98592	122	5929	4279	45	9963	7573	58	19979	15602	86	29268	23096	100	564278	464441	119	0.257339
99933	97402	81	42360	40370	80	1730	1690	21	2579	2315	27	6584	5818	48	9736	8815	59	202121	191303	77	0.257339
156927	108046	99	56161	40026	95	2629	1858	32	4470	3521	45	9253	6576	57	15948	11402	71	300819	217302	99	0.258322
84536	82310	81	30282	28780	77	1151	1310	12	2796	2495	28	4884	4891	39	8131	7309	50	166594	155936	80	0.259304
140365	122159	96	64580	56725	89	3043	2867	27	5505	4935	41	9872	9123	50	17598	15819	73	317504	304194	105	0.259304
192364	149903	98	77335	61301	96	4094	3227	35	6480	4869	47	12801	11087	60	20819	16516	86	376731	325095	92	0.259304
101908	95448	87	31100	29509	79	1738	1576	19	2911	2993	31	6548	6523	43	10967	10607	55	206981	200769	82	0.260286
82840	75103	96	42224	38350	82	1583	1242	16	2527	2750	27	5387	4736	43	9517	8723	54	178656	165212	96	0.260286
131866	110955	92	54564	45767	90	1798	1450	23	4051	3342	38	7496	6476	48	13963	11652	61	268307	238704	89	0.260286
121033	113666	85	81286	75985	86	2058	1948	24	3861	3482	37	8092	7630	51	12961	12237	59	251222	232480	84	0.261268
144433	125041	98	68684	60242	89	2788	2624	28	4767	4313	37	11088	9665	59	17136	14596	67	331722	291207	89	0.26225
129480	118825	90	71770	66064	85	1922	1771	23	4015	3717	33	7362	6789	46	11617	10943	67	235534	228950	83	0.26225
157136	139211	91	83165	74080	89	2196	1991	22	4106	3529	33	8590	8048	51	13042	11603	56	284318	265005	89	0.266179
97224	92026	82	42002	39734	79	1413	1249	14	2321	2317	22	5534	5185	41	9682	9101	55	198035	183956	85	0.266179
262596	171530	118	94998	70147	114	4759	3065	47	7863	5264	56	16376	11447	80	25521	16534	90	492584	346500	117	0.267161
89762	84996	82	39839	37948	79	1461	1199	15	1869	1719	25	5033	5021	37	8387	8148	48	161078	154179	79	0.268144
268489	193336	132	181460	141119	121	7876	6105	45	12096	9854	67	25142	19109	97	36062	28122	115	712719	545709	124	0.269126
194932	160085	100	60182	49510	99	2886	2228	33	5442	5187	40	11483	10117	58	17736	15110	74	340552	313327	101	0.269126
86405	83138	81	26881	26029	75	1596	1547	19	2095	2275	21	5868	5586	39	8727	8786	50	174632	162464	82	0.269126
248228	132504	141	125515	85900	140	4963	3268	48	8620	5070	80	16501	10067	103	26385	16068	128	528475	323262	145	0.270108
128358	110296	96	54536	47588	88	2049	1619	25	3714	2987	34	7684	6738	47	12317	11336	63	235440	215073	89	0.27109
267302	196381	119	133129	101224	112	5352	3777	41	9027	7392	55	19715	16157	75	30386	24149	106	571433	478959	113	0.27109
105877	99837	81	39617	36743	81	1781	1810	21	3790	3198	33	7580	6899	48	12767	11320	66	240205	211843	83	0.272072
375071	222442	154	186878	110522	147	7904	4322	54	12336	8196	62	25423	15769	93	38993	23052	141	741435	495150	146	0.272072
103295	98196	89	44440	42584	82	2405	2497	25	3449	3558	30	8523	8784	46	13420	13095	59	259673	248388	80	0.272072
79420	74558	80	30552	29456	79	1274	1233	11	1659	1582	15	3382	3478	31	5834	5716	39	120197	116115	80	0.274037
337574	238378	148	154703	112517	141	7591	5978	45	13015	9938	63	27483	21082	100	44183	33670	139	812732	624137	147	0.274037
186777	141549	103	85225	64508	102	3172	2294	33	5222	3918	44	11442	8862	64	19569	14695	82	375374	297823	104	0.275019
271709	146296	118	104175	62592	114	4765	2448	51	7414	4484	60	16784	8743	85	26448	14940	104	519063	275237	116	0.275019
82494	76839	86	39981	37561	80	1292	1069	7	2331	2101	27	4025	4101	34	6313	6058	46	154808	148132	74	0.276001
175795	134785	99	85110	65209	97	2894	2324	32	5486	3883	47	10093	7728	58	18784	14345	86	349646	278806	97	0.276001
142089	123391	97	113621	104869	90	3276	2959	32	6043	5720	42	12219	11592	62	20511	18346	84	379236	355693	91	0.276984
56463	54590	70	24068	23254	75	745	776	0	1335	1254	11	3332	3179	32	5316	4968	39	102602	100163	73	0.277966
89287	87262	79	38637	36907	79	1154	1133	9	2130	2147	26	4672	4456	38	7824	7453	51	156478	149903	81	0.282877
141860	130627	87	81215	74304	87	2676	2583	29	5424	5390	39	10639	9689	57	17210	16066	69	327093	302350	91	0.282877
200440	165748	99	83365	68925	97	3115	2689	30	5278	4617	43	10339	8918	53	16632	14660	74	329869	297066	96	0.283859
118016	104982	88	52478	46626	85	2096	1913	23	3583	3322	33	8555	8246	48	13474	12619	64	260743	245468	84	0.284841
92039	82695	99	43266	39943	99	1825	1492	20	2492	2517	24	6033	5368	43	9516	8092	60	177776	152531	99	0.284841
52920	49631	78	16290	15625	51	710	487	0	1403	1450	16	2406	2261	26	3457	3276	33	71448	74142	63	0.284841
165638	143162	100	71235	61656	91	2591	2293	27	4049	3495	35	9107	7750	52	15066	13536	58	270900	255526	91	0.285823
115004	105234	91	42936	39833	81	2173	2094	25	3806	2969	33	8874	8344	51	14323	12897	60	285566	253755	80	0.286806
102126	93709	83	39811	36691	82	1957	1965	20	2792	3339	29	7719	7530	47	13042	11591	67	244095	234793	81	0.286806
134961	121632	90	52548	47200	88	2102	1908	24	4489	4225	35	9089	8176	54	14388	13329	64	263686	241450	86	0.287788
141624	116129	91	66363	53798	91	2424	1997	29	3861	3365	36	8084	7061	49	13038	11078	72	259717	226194	87	0.28877
112989	102270	85	49621	45414	84	1439	1316	16	2185	2212	25	6084	5612	44	9633	9513	48	195129	186379	81	0.289752
135467	107834	96	56232	45023	90	2483	1921	29	4196	3276	40	8035	6734	53	13290	10938	65	258042	212755	81	0.289752
101409	92959	84	39967	37281	80	1275	1363	14	1971	2015	24	4920	4822	36	7825	7961	49	160710	151149	75	0.290734
124605	102185	92	51751	42811	89	2203	1827	25	2136	1959	29	6852	6007	46	10952	8868	63	213524	175503	87	0.290734
104203	97198	86	30303	28500	81	1818	1814	20	2942	2777	35	7012	6035	48	11817	11122	56	218239	206788	82	0.291717
121750	110187	93	65834	61125	84	2177	2100	23	3809	3727	34	6732	6302	44	10735	9238	57	237399	212620	80	0.291717
140369	122297	92	59263	51349	89	2192	1933	26	3516	3296	34	6952	7048	43	11731	10584	67	224607	213366	86	0.293681
96730	91353	86	26158	24267	79	1953	1805	21	3053	3145	33	6372	6216	46	9708	9173	60	212527	196871	80	0.294663
108695	101465	88	42828	40690	82	2333	2283	25	4189	4130	36	8733	8373	61	14228	13010	67	272918	242573	81	0.295646
86591	81554	82	29480	28381	79	1777	1654	17	2016	2076	26	5546	4861	44	9568	8507	57	181830	173274	79	0.296628
96866	91891	84	23687	23051	67	1518	1579	17	2309	2256	28	5353	5164	38	8212	7108	48	156680	152026	81	0.296628
205640	160949	101	102694	80966	100	3370	2627	35	6641	5402	50	12415	9559	62	21575	17234	88	414799	343647	100	0.29761
147413	131274	88	65907	56967	90	2276	1834	26	3891	3546	35	7095	6152	49	11679	10860	57	215734	199421	105	0.29761
76223	75942	80	23260	23467	58	1258	1114	11	1792	1691	17	3848	3699	33	6128	6213	37	119154	119305	79	0.29761
134215	119314	88	66426	59954	87	1880	1741	21	3295	3146	33	8558	8444	48	13650	12828	71	243957	232530	85	0.29761
104499	98147	89	26879	25363	79	1286	1362	15	2517	2392	25	5424	5010	40	7849	6545	57	171601	160452	82	0.299574
121100	115068	84	59130	55526	83	2737	2564	29	4301	3943	36	9438	8818	51	15917	15204	68	297909	280746	86	0.300557
196470	158473	99	63553	50023	97	3019	2457	32	6092	5042	45	11701	10245	55	19304	16100	83	382058	332442	95	0.305468
162219	127709	98	83327	66797	96	2620	1986	28	4178	3487	41	9447	7638	55	14019	11222	69	293403	244598	95	0.30645
109895	100606	84	43378	39362	82	1762	1557	19	3238	3340	33	7096	6659	46	11191	10563	58	206854	200220	74	0.308414
138737	123051	88	54972	48486	87	2327	2225	25	3829	3459	38	8697	8223	49	14631	12934	64	282188	275987	84	0.308414
100745	96637	86	42865	41543	80	1394	1311	17	1919	2121	21	4323	4533	33	8078	7678	45	166898	161339	81	0.312343
174429	135008	100	75789	58639	96	2857	2163	31	4692	4019	42	10284	7887	61	17445	14166	73	343166	284241	95	0.312343
130091	119261	88	52257	48306	85	2974	2788	29	5616	4937	46	10300	9971	55	15102	14836	58	272672	252320	85	0.313325
90250	85514	83	31788	30421	79	1669	1619	21	2900	2878	29	6814	6564	46	10403	9598	57	202495	194489	81	0.313325
158388	136761	95	70903	59941	92	2049	1805	27	2823	3032	28	7276	6438	45	11426	10066	66	246270	218424	89	0.314308
96787	92400	88	45425	43011	80	2137	1908	25	3052	2830	31	7055	6526	48	12027	12519	53	231015	223714	82	0.314308
72647	69745	93	25768	24851	73	1021	858	0	1823	2182	23	4342	4140	38	7330	6987	51	142119	139728	77	0.316272
104441	99702	85	49022	46901	81	2062	1769	24	3293	3096	30	7232	7144	50	10950	9889	60	211174	202221	79	0.317254
123725	106131	91	54828	48433	86	2140	1855	23	3646	3261	35	7478	6915	46	11491	10300	59	240733	223859	85	0.317254
125388	111952	89	62960	56268	87	2203	2037	25	3416	3167	33	8032	7405	45	12591	11337	60	237692	229865	85	0.319219
157685	125479	96	63092	49636	93	2452	1944	29	4534	3545	42	8919	7231	55	13508	10820	66	240934	206798	88	0.322165
84703	81424	81	36460	35254	78	1347	1342	16	2252	2211	24	5375	5447	40	8186	7815	49	163629	157966	75	0.322165
133744	111140	90	61453	50072	89	1881	1810	21	3250	2990	32	7881	6924	51	12558	11025	68	239040	212332	85	0.323147
146512	116267	94	62338	49477	92	2360	2026	28	3316	2533	40	7559	6102	55	10850	9177	58	218249	179843	91	0.32413
170594	135077	95	72197	56427	93	2610	2146	30	3729	3253	37	10088	7863	55	16729	14210	77	314028	262147	92	0.32413
96440	91181	86	34066	32451	80	1822	1652	19	3278	3381	33	7087	7055	42	13374	12479	67	243985	226553	82	0.326094
44368	43471	76	20148	19997	57	480	390	0	871	1038	4	2193	2287	23	3333	3601	31	60341	59518	64	0.326094
111699	104499	86	45276	42704	82	2231	2268	22	3564	3445	33	7514	7329	47	12946	12606	69	246284	230452	85	0.328059
90990	87219	80	36607	35580	79	1593	1269	19	2681	2602	28	5283	4744	41	9566	8537	63	185005	181384	82	0.328059
102063	97283	85	52200	49661	82	1620	1365	20	2858	2885	30	6273	6076	43	9946	9267	51	193831	186802	83	0.330023
107804	93584	86	55821	48402	85	1464	1384	13	2227	2658	24	4765	4276	40	8552	7637	48	185650	165612	74	0.33297
44880	44301	75	18639	18282	56	538	371	0	403	678	0	2081	2118	24	3820	3636	32	67592	69540	72	0.333952
173534	135037	97	75369	56934	95	2840	2295	29	4703	3724	43	10537	8443	59	17646	13662	78	332770	270846	96	0.334934
100121	96033	83	47207	45742	80	1722	1441	20	2790	2506	32	6029	5589	44	9222	9345	51	189404	180801	81	0.335916
86314	80887	87	22073	21272	63	1924	1638	20	2384	2363	27	5962	5885	39	10529	10125	52	190135	180565	81	0.338863
181254	152579	102	99451	87019	98	4016	3463	33	5601	5205	40	11594	10384	58	18688	16814	82	328893	309164	97	0.339845
174745	138490	97	79690	63061	95	2748	2010	30	4497	3422	42	11201	8739	61	18381	14677	80	331804	272392	98	0.339845
144258	112621	96	66890	50800	95	2636	2024	29	3303	2582	37	7960	6623	52	12122	9639	67	253048	191194	100	0.339845
162807	138998	92	80363	68546	92	3156	2624	31	4673	4478	38	10496	9719	54	18541	16456	82	374334	349118	93	0.340827
134982	119789	90	56282	49848	88	2240	1814	26	3640	3471	34	8559	7880	50	14623	12797	68	284661	275900	86	0.340827
209106	164838	98	103238	83333	97	4226	3175	37	6371	5849	43	14335	12794	62	22302	19327	86	407861	363710	97	0.340827
142238	117067	98	65211	53053	91	2171	1609	25	3902	2845	40	8180	6725	50	13286	10531	65	247177	222745	89	0.342792
127757	116380	86	50740	45379	85	2002	1899	23	3412	3407	36	7615	7255	46	14106	13531	60	266194	251863	88	0.343774
84441	83114	79	44181	42733	78	1408	1203	11	2572	2646	26	5314	5044	40	8069	8345	47	160608	155491	81	0.343774
181247	131031	100	80714	58668	98	2534	1792	28	4704	3135	44	9878	7076	60	17031	12395	77	319945	242317	99	0.344756
269435	212058	117	113209	91037	111	6440	5147	42	9877	8523	53	19881	17454	81	30269	26212	100	600812	532256	114	0.345738
200177	160252	117	92495	76408	100	3183	2611	31	4866	4692	38	11209	9338	57	17681	15427	70	320139	290262	98	0.346721
234567	185003	110	109892	86890	102	4419	3348	39	6416	5011	52	13140	10537	65	20049	16345	82	370255	317626	101	0.348685
158469	136913	92	70270	60054	89	2445	2326	26	4309	3592	41	8070	7114	49	12878	11557	69	239760	217301	86	0.348685
156638	137907	91	59704	52211	88	2779	2076	30	4393	3860	38	9753	9259	51	15144	13841	76	306983	293322	86	0.348685
108244	103407	82	25507	24281	73	1569	1587	18	3103	3111	32	7429	6995	49	12899	11714	62	248008	231675	80	0.349667
112646	101516	88	42243	36213	85	1863	1727	22	3695	3301	36	7740	7148	49	13305	12346	65	258156	238908	87	0.357525
105606	101598	84	39433	38021	81	1513	1491	16	1732	1794	20	5095	4731	39	8192	8217	47	181064	170097	83	0.358507
64954	60439	86	33029	32000	77	687	836	0	1619	1810	20	3202	3213	30	5222	5249	38	101332	101217	72	0.358507
101105	92275	85	37425	34190	81	1424	1336	16	2946	2719	29	6445	5779	43	8423	8147	50	182587	176778	85	0.359489
172879	143946	95	70758	60428	94	3352	2498	32	4482	3867	40	10392	9243	56	17007	14853	74	331012	296689	96	0.361454
175900	157297	93	113770	100583	91	3756	3259	34	6371	5772	42	13655	11444	71	21687	18932	89	388359	345355	95	0.361454
168408	139811	95	72379	60199	92	2002	1832	24	3150	2622	36	8237	7432	51	12917	10681	62	244372	212464	95	0.3644
85608	80922	84	16586	15883	51	1258	1181	12	2239	2257	26	4396	4183	36	7946	7305	49	152983	144671	82	0.365383
101441	95205	91	43901	41544	80	1704	1397	16	2438	2042	31	5127	4752	36	8228	7579	53	153713	143887	82	0.366365
213586	156787	101	91990	67144	99	3527	2589	37	5490	4124	44	11934	8745	64	19282	14008	88	366156	280472	103	0.369311
165114	128712	95	63293	49910	94	2705	1991	31	4270	3641	39	8223	6744	53	14034	11108	68	260922	210282	100	0.370294
92922	85443	97	40695	37824	84	2050	1736	23	3159	2943	32	6756	6648	44	11966	10941	63	237198	221656	97	0.370294
113357	105843	86	56600	52425	82	2098	2100	23	3188	2924	32	7316	7198	49	11476	10122	59	210494	194639	85	0.371276
178031	156848	93	101514	92782	90	4480	3941	36	8658	7665	49	16633	15218	73	24652	23287	88	506409	463974	95	0.372258
92975	86119	81	42758	39063	83	2485	2162	27	4505	4084	38	7998	7578	50	13233	12319	67	247810	231102	87	0.37324
85353	82572	81	34256	32743	79	1376	1486	16	2328	2240	28	4766	4775	38	8251	8039	46	160616	156943	82	0.375205
101134	95887	84	33250	31712	80	1824	1807	22	2580	2931	29	6549	6507	41	10251	9628	60	200248	185314	85	0.375205
117481	109846	84	49768	47294	83	1966	2017	22	4703	4476	37	9370	8971	52	14481	14117	66	277157	261756	87	0.376187
97696	93882	83	37667	36082	80	1716	1784	20	2347	2806	27	6134	5864	40	9959	9317	55	170371	162130	82	0.376187
80576	77208	81	33779	32763	77	2022	1932	22	3475	3302	33	7028	6959	44	13636	13808	68	222450	213561	77	0.377169
70724	67322	88	28991	27829	77	1497	1252	16	2066	2227	24	3978	3884	33	6402	6232	41	124643	121102	77	0.381098
92629	88884	83	38926	36832	79	1423	1517	14	3547	2617	35	6250	5906	43	9271	8954	50	175205	163018	80	0.38208
137339	124891	101	47589	43430	85	2361	2229	25	4494	3994	38	8516	7925	51	14051	14014	66	281820	265674	87	0.383062
115865	107878	86	56016	51256	84	1935	1640	22	3126	3425	31	7581	7340	48	12368	11375	59	237455	226046	83	0.383062
147007	118048	101	59560	48004	92	2731	1895	30	3779	3265	38	9232	8002	54	14990	12445	75	281539	233907	93	0.384045
135337	115660	92	57150	49303	89	2119	1478	23	3323	2688	38	7350	6619	46	11873	10274	64	232517	203078	90	0.386991
196035	160541	97	75004	62331	94	2870	2236	31	4787	4688	38	10178	8630	55	15402	12985	73	311419	271250	95	0.386991
271282	170721	112	110753	68553	112	4625	2948	44	7854	5153	57	15863	10481	79	23971	15028	89	462629	297162	113	0.386991
206131	174360	104	77099	67236	93	3733	3128	34	6486	5675	48	14801	12723	66	25301	20652	90	523385	461928	94	0.387973
95965	92649	80	44472	42672	79	1557	1507	17	2528	2433	27	5148	5153	37	9455	9641	49	175095	163405	77	0.387973
174163	150874	110	85815	75911	94	3242	2662	32	5709	4991	43	12050	11041	59	18915	17221	84	364710	338833	95	0.388956
166597	136849	94	65270	54569	92	2568	2196	28	3384	3005	37	8891	7757	50	14215	11741	65	271992	239150	94	0.389938
90129	86556	80	49773	48087	80	1522	1660	17	2734	2668	29	5943	5656	43	9997	9751	57	179923	172924	81	0.389938
173107	145496	100	81399	69069	91	2846	2369	28	5139	3884	40	10258	8577	55	14434	11775	65	278483	232829	95	0.391902
105438	98418	83	43277	40557	81	1461	1240	16	2989	2941	29	5961	5849	40	10665	9824	55	210661	196420	86	0.393867
141370	127199	93	78033	70935	90	3041	2717	29	5363	5340	42	11121	10781	55	17751	16187	69	346921	317813	95	0.394849
121309	112948	85	54137	50997	85	2214	2079	25	4186	4131	36	9463	9169	56	14935	13816	69	298434	279550	94	0.395831
107948	103681	87	62564	59326	81	1957	1859	23	3113	2840	28	6535	6435	42	11490	10393	59	219189	210771	88	0.396813
94745	89994	84	31029	30222	79	1431	1416	18	1823	1907	20	4796	4618	38	9285	8667	52	166551	157980	87	0.397795
108014	100776	84	58336	55525	81	2098	2118	24	3736	3066	34	6746	6715	41	10540	9703	57	211737	197561	86	0.397795
195478	163528	94	66303	55074	93	3370	2724	34	4918	4441	40	10284	8886	60	16556	14459	74	322947	291828	96	0.398778
239195	169765	112	72068	51686	104	4675	3137	46	6998	4999	49	13593	9832	67	21928	16196	90	448221	340882	107	0.39976
100740	94506	89	28511	27306	78	1536	1682	17	2605	2583	26	5518	5305	40	9219	8648	49	171862	161957	82	0.400742
88433	85094	83	30832	29807	77	1387	1360	13	1884	2073	22	5354	5237	40	8828	8264	51	181886	164889	84	0.401724
94743	88072	96	39605	37784	80	1619	1659	19	2164	2711	22	5099	4804	39	9605	8916	51	182803	172811	86	0.402707
101625	100036	81	50782	49339	79	1761	1814	19	2915	2542	29	7087	7007	48	12143	11470	60	228508	217481	86	0.402707
100325	97687	79	44452	42482	81	1783	1514	19	2738	2654	27	6619	6397	43	11358	10940	57	215058	201710	85	0.404671
283903	190972	137	107884	72888	127	5195	3341	43	7855	5549	48	15666	10756	71	24040	17141	94	459515	345072	131	0.406635
111873	104974	99	42197	41257	81	1468	1380	15	3133	3244	26	6474	5630	46	8998	8446	55	176836	160614	86	0.407618
26194	26339	64	14538	14644	48	240	343	0	800	695	0	1102	1108	8	2114	1608	24	46854	43758	70	0.407618
134077	124765	86	96060	91791	85	2365	2176	24	3889	3832	34	7934	7345	49	13345	12678	61	253653	239668	90	0.407618
114986	95600	88	58629	49122	86	1826	1374	19	3237	2587	40	6263	5480	44	9387	8021	52	182222	147032	79	0.407618
141738	131737	87	68253	63330	86	2714	2584	27	5793	5151	49	11472	10740	62	17629	16366	68	342843	319333	91	0.407618
154948	132503	93	66935	56194	92	3005	2378	32	4574	4133	35	10333	9060	54	16934	15248	80	329259	298620	94	0.4086
190513	160743	100	82513	69247	95	3680	3224	31	4578	4428	35	11266	9886	61	17945	15169	73	338954	309612	97	0.410564
109684	100893	85	60341	54307	85	1699	1507	20	2903	2411	35	7054	6805	49	11229	9989	65	234526	215760	87	0.410564
91484	87354	79	34446	33361	79	1634	1316	18	2302	2143	29	5118	4871	39	8420	7830	50	169191	168251	83	0.410564
134325	124518	91	63542	59762	85	2871	2690	27	4177	4461	33	9547	8601	51	16834	15985	77	311018	284627	88	0.412529
182333	159266	93	99938	89022	93	4109	3417	33	7820	6983	49	14870	13507	67	22722	19674	88	427573	397447	93	0.413511
149246	130773	91	54281	47022	89	2598	2567	25	3965	4216	35	7990	6905	54	12655	11522	64	237501	225521	88	0.414493
154409	135289	99	66005	59344	89	3713	3132	33	4535	4002	36	10895	10321	59	16133	15450	65	303453	281161	87	0.415475
112309	100603	85	53336	47402	85	2298	1861	26	3349	2515	38	7245	6265	48	12134	10904	61	240273	207388	78	0.41744
82287	78814	82	35381	34225	78	851	1119	7	2055	1934	25	3650	4021	32	6323	6426	43	122781	116920	81	0.418422
118643	99445	90	49077	41329	88	1799	1534	20	2774	2633	31	5870	5169	45	8878	7733	49	177712	151856	90	0.419404
149965	126185	92	55934	47662	88	2070	1671	24	3606	2855	35	7060	6357	47	12076	10583	58	227379	207932	91	0.419404
102360	94528	93	34413	32314	80	1866	1700	20	2458	2263	28	5363	5147	38	9594	8380	53	170836	164899	85	0.422351
132231	105657	98	62909	51121	91	1618	1216	15	4279	3040	40	6940	5793	48	11878	8918	59	226347	180085	94	0.423333
121742	111517	88	51348	47707	86	1999	1917	22	2675	2852	30	6304	5592	42	10011	9655	51	188581	169594	102	0.423333
97886	93688	84	41707	40025	80	1604	1439	18	2605	2494	29	5319	5208	39	10380	9077	55	181456	173334	84	0.423333
209496	156599	103	94330	73524	102	3230	2207	35	5466	4320	43	11347	8560	61	18700	13825	75	370334	280690	106	0.423333
253329	205173	106	117972	97528	104	6040	4782	42	9444	7466	53	20480	16342	81	31067	25357	101	585036	464954	113	0.425297
42545	44775	62	11955	12385	43	686	712	0	1227	980	0	2365	2631	26	3741	3641	35	70153	71149	71	0.42628
171755	139619	97	73927	58361	94	2627	1907	30	3887	3045	38	8412	6973	53	14514	11362	67	261353	219322	96	0.427262
90523	84692	85	38824	36904	79	1614	1399	17	2763	2481	32	5627	5380	40	8061	7242	52	164974	155890	84	0.429226
122894	110919	88	45296	39568	87	2127	1830	25	3052	3276	31	7875	7472	47	13736	13096	65	256598	242024	89	0.430208
96450	90259	82	39050	37126	81	1290	1127	11	2851	2646	30	5727	5398	41	9062	8850	49	196889	192413	87	0.433155
99985	97366	80	34306	33411	78	1809	1652	21	3293	3120	32	6776	6535	43	9757	10315	50	225887	216117	87	0.434137
190047	151860	99	75608	59991	96	2699	2033	29	5615	4288	48	10696	8733	56	16172	13995	73	320503	277052	97	0.43512
59618	60299	76	27406	27400	72	992	1227	10	1311	1350	13	2768	2640	31	4887	4840	41	102869	99616	78	0.43512
101666	92988	83	45815	41680	82	1465	1405	16	2932	2337	34	6202	5510	45	9450	8440	51	196204	176894	79	0.436102
142806	127850	94	41247	35425	89	2313	2212	24	3847	3709	35	9525	8639	54	14593	13347	69	283199	265614	92	0.436102
140972	121014	93	52934	45047	89	1934	1756	21	3787	3434	36	7855	6940	51	12689	11413	61	253692	220727	93	0.437084
57196	56592	68	26726	26398	74	637	722	0	1464	1391	18	2786	2615	30	4395	4149	37	79858	76904	74	0.437084
113097	105296	84	54947	50678	83	2630	2474	27	3652	3780	35	7198	6626	46	11095	10206	74	202850	177563	85	0.439048
122598	101917	97	49143	40624	89	1823	1685	21	3079	2853	31	6177	4960	45	8608	7798	55	176990	156063	88	0.439048
133047	115743	91	54194	47210	86	1987	1843	23	3478	2846	38	7420	6343	48	13190	11191	70	235453	191984	91	0.439048
167033	143670	99	51311	44125	90	2552	2320	28	4214	4015	33	8689	8310	51	13161	12195	61	267369	253531	88	0.442977
156187	136843	91	67464	58147	91	2523	2166	27	4268	4343	35	9695	8778	57	13667	12288	70	267883	254189	88	0.442977
143671	114671	93	63758	51361	92	2289	1923	25	3910	3730	32	8787	7024	54	15752	12714	77	279356	233596	90	0.443959
183479	150028	97	73203	60691	92	2212	1716	30	4492	3785	43	10563	8700	59	15816	12802	83	317973	270026	95	0.445924
215041	161772	103	79309	58659	102	3082	2091	35	5054	3954	41	11691	8331	67	18727	14318	86	345901	271157	101	0.447888
134481	116477	90	42360	36822	86	2654	2382	27	4343	3677	41	9432	8316	54	16948	14822	70	307329	277869	88	0.447888
180729	150415	101	66103	54811	95	3146	2292	33	4819	4169	39	10281	8403	58	16329	14524	70	314029	280940	95	0.44887
90336	88010	80	45953	45070	78	1503	1306	14	2124	2132	25	5824	5420	46	9871	9430	55	178803	171875	78	0.44887
72353	70777	80	34654	33490	77	1195	1189	9	1607	1934	20	3891	3582	36	6565	6210	45	135302	133819	81	0.449853
77360	74747	79	33193	31969	77	1254	1401	11	1839	1559	24	4063	3631	39	7445	7298	44	137443	129202	79	0.451817
113132	103411	90	50867	47237	84	1484	1287	17	2700	2272	26	5028	4932	39	7351	7590	44	150665	142712	86	0.452799
87950	86036	79	45652	45127	78	2084	2169	22	2738	2675	30	6841	6574	47	10532	10270	54	188912	176996	80	0.453782
125516	114954	92	44033	41157	81	2492	2429	26	3771	3418	35	9009	7965	52	13108	11565	60	270116	236300	85	0.454764
97963	91031	94	30744	28866	79	1710	1757	21	2691	2640	30	6297	5653	47	10108	9209	58	181796	164598	81	0.454764
102182	90554	85	37736	33336	83	1824	1699	20	2993	2592	32	5806	5275	41	8977	8725	50	180194	171372	86	0.455746
260784	197980	122	137687	109191	108	6463	5219	44	10670	9085	59	24023	20952	92	38338	32793	102	753471	678434	110	0.458693
169233	135140	103	63932	49873	95	2769	2243	27	4285	3635	37	10498	9209	53	18337	15125	73	335834	282900	99	0.459675
133990	118779	89	54143	45898	89	2227	2023	22	3819	2970	36	8655	7528	50	14697	13095	74	277881	257221	92	0.460657
138209	107724	94	62053	47507	93	2234	1673	24	3143	2788	35	7956	6257	54	12521	10164	63	250203	194381	95	0.460657
94474	89686	83	39673	37990	80	2053	2041	20	3351	3202	31	8090	7509	47	13655	13839	64	260557	241569	84	0.461639
150864	133645	90	60952	52671	89	3012	2626	29	4084	3454	37	9211	8594	56	14561	13077	66	250450	236929	91	0.461639
178937	143591	99	71229	57036	94	2971	2473	30	4449	3730	36	9829	8397	55	15541	12899	68	301962	260471	95	0.464586
213173	170652	102	98230	81502	100	4361	3329	38	5343	4595	41	12494	10738	62	19076	15300	94	345254	308788	102	0.464586
103838	98085	85	38426	35449	82	2183	2249	23	2854	2944	30	7126	7004	42	10511	9870	53	203872	195621	83	0.468515
194582	141023	111	64339	48267	100	3435	2647	36	4851	3652	45	10938	8213	61	16568	12640	76	310949	247753	99	0.469497
105037	97337	88	45710	43264	81	1718	1746	19	2981	2692	34	6194	5859	44	10157	9030	53	198450	192359	83	0.470479
132137	108101	94	45560	36426	88	1795	1438	21	2768	2320	32	7143	6173	49	11375	9484	63	219633	182308	89	0.471461
114716	105812	89	53628	49820	84	2459	2195	26	3624	3200	32	7830	7496	46	13857	13693	65	270254	259870	84	0.472444
129481	112427	88	48451	41899	86	1932	1809	22	3445	3280	36	7605	6795	49	13545	11562	61	251125	229274	87	0.472444
117549	99595	90	55965	45651	88	1720	1475	16	3081	2604	31	6835	6157	45	11891	9902	60	234558	201523	91	0.474408
96883	92972	80	33490	32001	79	2204	2097	23	4008	3570	29	7944	7673	50	13872	13702	58	267602	247802	79	0.478337
149689	125929	99	61443	51485	88	2194	1847	26	4289	3142	40	9026	8251	49	14482	11970	72	268780	239048	86	0.479319
170712	136180	98	61162	48974	94	3302	2641	33	4294	3495	38	9605	8274	56	14133	11430	66	267758	232626	91	0.479319
117876	108441	86	43112	40225	82	2005	2069	24	3932	3815	33	8847	8295	49	14811	13018	70	286631	266701	87	0.481283
146081	127644	90	61236	52106	90	2281	1953	24	4155	3606	39	10364	9179	54	16594	14593	80	330723	305909	92	0.483248
147671	128471	92	52508	44432	92	2491	2288	27	4297	3698	42	9813	9084	54	16667	15493	70	326275	299607	92	0.48423
97214	90790	97	34708	33446	80	1461	1491	17	2474	2404	28	5050	5205	38	8257	7686	49	155637	147544	84	0.485212
157885	125148	107	69565	56055	94	2470	1979	28	4342	3427	38	9550	7996	56	15545	12804	69	292641	252455	95	0.486194
107198	98326	95	40930	37894	81	2351	2045	26	3381	2328	35	7320	6678	49	12406	11179	63	247085	212628	79	0.487177
171619	147632	93	80102	68590	91	3823	3395	33	4726	4398	41	9610	8672	51	15534	13945	71	267429	241918	90	0.487177
133303	115501	88	52134	44092	87	2560	2385	26	4033	4032	35	8486	7529	48	15725	14416	80	283320	258227	91	0.488159
83974	79462	81	33678	32368	78	1793	1913	21	2275	2489	27	6409	5934	46	10105	9560	57	187013	174393	78	0.488159
89009	84719	92	30980	29643	78	1296	1328	16	2135	2239	24	5172	4960	40	7850	7719	49	154480	149540	80	0.489141
98717	91793	82	37369	35628	81	1386	1338	14	2267	2250	27	5993	6098	38	10471	9503	51	187072	176842	84	0.489141
75197	70231	85	30422	28964	79	1512	1348	15	2870	2932	30	5401	5480	38	8628	7798	52	154281	147731	81	0.490123
135664	120579	92	62738	55962	86	2642	2198	27	4123	3698	33	8525	7936	50	13036	12327	68	242972	227636	85	0.492088
86503	81808	80	33178	31539	79	1445	1477	15	2822	2275	29	5828	5549	44	8796	8020	58	183449	174765	80	0.492088
73015	68033	82	36574	33399	78	1871	1528	17	2352	2006	31	4220	3764	36	7230	7243	45	122024	115381	67	0.49307
324809	176639	152	193385	123157	153	7843	4767	64	11709	7311	91	23489	14503	112	38308	21890	144	737602	455142	153	0.494052
164325	125153	100	69402	52219	96	2485	1938	27	4138	3210	37	9664	7749	53	16643	13483	78	318439	259187	96	0.494052
136323	118869	91	52907	45687	87	1763	1655	20	3488	2763	35	6991	6113	48	11179	9450	59	228548	200031	90	0.496017
94770	90153	82	37813	36410	79	1821	1709	21	2619	2527	29	5567	5609	38	10012	9241	59	190044	182000	87	0.496017
60453	58378	76	23746	23244	71	935	800	0	1562	1391	16	3717	3558	33	6104	5978	41	110776	108215	77	0.496999
128498	109196	89	57208	49835	87	2419	2101	26	3918	3575	36	8410	7694	51	14324	13197	62	260118	234720	89	0.496999
82258	77334	81	37724	36326	78	1346	1251	15	2373	2112	32	4565	4242	39	7602	7200	44	152708	144106	80	0.497981
101481	93828	89	55423	53527	81	1910	2032	20	3717	3304	34	7485	7142	47	11438	10938	60	227174	206560	85	0.497981
94912	90392	81	38584	36862	79	1559	1431	19	2848	2402	35	5906	5736	43	9944	9875	49	207381	196559	85	0.498963
140629	126464	88	70886	64439	88	2790	2822	27	3933	3974	33	9157	7985	54	14891	13516	78	288618	265301	89	0.498963
101115	96165	82	29440	27739	80	1998	1743	22	3074	2783	31	6752	6065	46	9349	8728	54	188135	170978	83	0.499945
132281	111075	92	59333	48252	92	2092	1514	24	2931	2536	29	6963	6011	47	10202	9010	57	211448	181960	92	0.500928
125966	113099	89	45740	41643	84	2345	2062	24	4180	4068	34	8198	7565	47	11250	11013	54	241171	227264	85	0.50191
295535	191631	121	121392	76792	116	4687	2861	45	7800	4898	57	17589	11256	81	28685	18173	111	560786	385969	119	0.50191
103008	93272	85	34081	29401	84	1780	1526	22	2744	2749	30	6165	5593	45	9891	9151	52	186813	169298	84	0.502892
100550	91854	98	46588	43616	81	1545	1307	18	2927	2920	30	5430	4896	44	9701	9542	62	157835	152619	83	0.502892
95441	90540	81	43978	41836	80	1429	1306	17	2401	1985	23	5415	5164	40	8447	8027	50	166214	158130	79	0.503874
110866	103828	84	58495	54903	83	2275	1991	26	3873	3481	37	7662	7491	52	12631	12479	65	256623	240080	82	0.503874
73356	70221	82	29737	28970	76	1046	984	0	1880	1798	23	3447	3317	35	6109	5812	45	116986	115280	75	0.504857
93913	87510	82	33141	31188	80	1496	1158	13	2540	2406	26	5382	5282	42	8933	8427	50	178192	169855	80	0.504857
105134	98490	82	40331	38568	80	1852	1590	20	2616	2624	26	6078	5824	43	9600	8910	58	189583	180737	84	0.506821
164324	137655	96	63712	53793	92	3406	3137	32	4455	4122	40	9825	8876	52	16252	14564	73	285911	268693	85	0.506821
124174	116943	84	53057	49155	83	2451	2159	26	3846	3316	34	8259	7803	48	14785	13339	67	276984	253611	83	0.506821
256261	159500	116	132448	92808	115	5456	3294	48	8312	5508	65	18472	12673	90	31469	21482	105	587233	386148	115	0.507803
128863	119367	90	61274	56347	85	2597	2346	28	4585	4220	37	8442	7996	47	14804	14067	70	268727	253208	84	0.509768
32358	32630	61	13986	13559	47	402	413	0	954	854	0	1928	1916	21	2924	2508	32	51551	49811	70	0.51075
164484	125385	96	59300	45422	93	2730	2108	32	4299	3780	44	10239	8338	56	16726	13363	84	330832	271474	95	0.511732
119000	112023	86	75411	70771	84	2075	2033	24	3503	3273	35	7911	7837	45	13734	12485	68	249787	238473	82	0.511732
139753	117711	97	54522	45877	89	2220	1904	25	3387	2781	31	7707	6856	51	12444	10862	61	242441	215060	90	0.511732
172738	147225	102	64784	56196	89	3231	2697	31	4279	3823	35	10494	9318	55	17159	16043	72	349025	326704	89	0.512714
224082	175378	112	93282	74572	100	4528	3301	40	6363	5363	44	14686	12247	68	22201	18160	93	424207	376791	100	0.512714
67768	67100	76	28382	28037	73	1005	1053	5	1778	1533	19	3790	3801	33	5309	5180	41	105519	104215	77	0.512714
300539	212544	125	160720	119216	121	7991	5879	49	13167	9598	59	27157	19901	99	44731	33522	115	812309	609848	121	0.512714
96397	90993	80	35824	33692	79	1791	1845	21	2834	2901	25	6014	6111	40	10497	10012	53	200074	196252	71	0.513696
161238	138734	92	62142	53501	90	2984	2718	30	4241	3804	36	9661	9176	49	16117	14297	71	307323	289558	87	0.514679
153735	121581	95	57476	45517	92	2473	2071	25	3986	3147	37	8729	7167	54	12937	10491	67	267867	233248	93	0.514679
157927	130580	109	64325	52123	93	2205	1835	26	4052	3478	37	8861	7490	53	15131	12454	77	294286	260540	91	0.515661
125855	115573	88	58654	53632	84	2259	2045	24	3897	3243	34	7145	6647	46	11325	10167	60	224473	210940	82	0.517625
109870	105220	82	46743	44144	81	1847	1752	21	3620	3194	34	7305	7237	44	12037	11498	58	212189	196053	81	0.51959
83526	77934	83	38551	35233	81	1366	1248	12	2123	2154	29	4898	4637	37	8691	7963	49	158050	152365	82	0.522536
91241	87622	81	36322	34933	79	1297	1183	10	1674	1945	25	4943	4699	39	8247	8090	50	167919	155579	83	0.524501
95369	90047	86	36899	35180	79	1980	1766	24	2695	2866	29	6464	5883	45	11918	11507	60	215137	199033	83	0.525483
148036	129001	94	67380	58567	90	2535	2228	27	4185	3952	35	8874	8687	45	15285	13979	68	293120	288808	86	0.52843
214601	181281	114	118995	106062	98	4884	4184	36	8514	7441	50	18166	16004	71	28724	24528	92	563482	480087	99	0.529412
199287	165638	101	82283	68921	95	3194	2610	34	5532	5217	40	10983	9887	58	16846	14914	68	351148	325970	91	0.530394
77157	76386	80	34516	33286	77	1614	1352	19	1788	1666	22	4201	4324	35	7312	7228	46	143468	136244	80	0.530394
179601	165590	89	82743	77155	88	4198	3900	34	6059	5544	39	13765	12394	60	22495	20933	80	420480	386123	88	0.534323
118414	111120	85	38951	36877	82	2127	2138	23	2941	3266	33	8450	8159	48	13450	13515	62	273242	258864	81	0.536287
129061	116554	91	50401	45099	86	1747	1435	22	4174	3172	38	7172	6593	45	10384	9822	57	218213	210923	83	0.536287
146932	130700	103	73580	65567	88	3022	2422	32	4558	4503	34	10443	10090	54	15867	14662	66	303208	287047	85	0.537269
156346	137191	93	72172	64389	89	3636	3199	33	5893	5139	42	11912	10565	60	19437	17241	81	398496	345364	89	0.539234
149299	131472	104	93630	85244	90	3564	3100	34	5595	4940	42	11774	10925	61	17476	15563	72	338849	315013	86	0.539234
96294	91419	92	44659	41919	81	1694	1437	21	2849	2632	33	5985	5422	41	9791	9631	51	170633	170845	76	0.541198
95398	89853	81	63488	60712	82	2026	1743	21	3247	3077	35	7329	7243	45	11015	10294	51	220624	209153	81	0.543163
126121	111787	88	65532	57595	87	2159	1939	25	3841	3391	35	7431	6810	48	12491	11596	68	231903	220591	86	0.543163
260008	182969	117	97303	69974	117	5558	4067	41	9098	7260	55	20570	15985	87	32508	24718	111	653360	518988	121	0.546109
194284	150688	96	76127	58477	95	2892	2377	34	4728	4209	40	11290	8812	65	19420	15490	81	363663	294048	95	0.546109
115092	109828	84	55880	52832	83	1908	1610	17	2967	2764	32	6241	5634	45	10257	9209	57	199908	186438	87	0.546109
115074	107015	96	49804	46802	82	1914	1841	21	3189	2965	28	7423	6645	51	11134	10482	57	231897	214660	83	0.547092
149048	122944	94	61199	48773	92	2168	1761	26	4131	3808	36	7980	6828	49	14046	11151	71	261443	228392	89	0.548074
123935	115511	87	65704	61421	85	2613	2538	26	3566	3457	36	8890	8040	52	14603	13387	65	271713	247694	82	0.55102
179081	137978	101	65808	49384	96	2999	2267	32	5097	4109	43	11015	8960	58	19019	15523	79	378233	323112	94	0.552003
58617	57889	71	25374	25037	72	625	772	0	1028	1125	10	2640	2780	26	3826	3682	34	74017	73021	73	0.552003
94711	90520	81	44933	42764	80	2154	1802	25	3626	3387	33	6857	6796	43	11018	10445	60	207743	191736	84	0.553967
93500	89707	81	37837	36557	79	1465	1483	17	2398	2296	29	5518	5216	40	9754	9133	53	176322	168744	80	0.554949
170888	136908	97	66653	54557	93	2466	1942	30	4521	4012	43	10020	8251	56	16618	13553	68	329701	296616	96	0.555931
117284	110001	84	41480	39335	82	2929	2637	29	4216	3761	38	9860	8974	50	16119	15035	68	303976	282739	83	0.556914
170956	140265	104	122626	103683	95	4797	4183	37	7469	6579	50	17443	15434	78	28643	24347	88	583905	511960	93	0.556914
120663	106665	86	53656	46402	86	1609	1357	18	3813	3654	33	7092	6695	47	11946	10852	59	236003	218898	86	0.55986
153938	138679	92	57948	51806	86	3052	2753	30	5097	4883	40	10574	10142	54	16815	16357	65	321743	308802	87	0.55986
204595	146374	107	86430	64150	104	3719	2556	38	5059	3829	42	10576	7854	62	15814	11518	76	308826	237560	102	0.562807
96886	93742	82	43610	41859	79	1384	1299	13	2763	2629	32	5892	5614	42	9165	8936	51	187878	183576	81	0.562807
92041	87878	80	36395	33580	82	1902	1931	21	2429	2469	30	6289	6216	40	10236	10007	53	189432	182130	80	0.564771
102621	96761	83	41321	39300	80	1808	1940	22	2533	2899	27	6878	6964	43	12000	12283	60	229542	217043	78	0.564771
105881	98408	86	43682	41432	82	2327	2085	26	4252	3909	33	8020	7351	52	15031	14085	67	270347	244112	82	0.5687
81175	78437	79	37628	36070	78	1366	1508	15	2143	2024	25	4879	4638	37	8787	8193	50	155578	145983	95	0.5687
93617	89059	81	30414	29347	78	1731	1574	17	2309	2262	25	5668	5387	40	8759	8426	52	178031	172721	75	0.5687
79868	75993	78	40102	38437	78	1230	1373	12	1848	1712	19	4197	4426	33	7685	7637	45	143403	135280	74	0.5687
120797	113187	88	40616	38353	81	2272	1935	25	3870	3542	36	8445	7545	50	15569	14588	72	303103	281440	83	0.569682
80543	76629	81	34224	32873	79	1252	1159	9	2422	2388	24	5067	4751	39	8336	8391	45	154067	147875	76	0.569682
134359	122477	89	54634	50508	85	2715	2436	27	4235	3479	37	9374	8885	51	15950	13624	73	304431	268085	85	0.573611
117498	95814	93	54481	45522	89	2121	1339	24	3716	3089	34	6675	5800	45	11737	9125	69	238812	200850	90	0.574593
127589	113838	95	46360	41396	85	2096	1746	24	3391	3043	32	7441	7179	45	12297	11673	53	233140	220904	88	0.575576
99154	90592	86	44817	41250	82	1432	1224	17	2523	2520	33	5647	4972	45	9659	8770	52	194081	176967	77	0.575576
37132	35410	76	11675	11782	45	605	568	0	935	971	0	1805	1897	21	3184	2735	31	49258	50536	71	0.575576
212547	153382	102	87076	63374	100	3601	2725	35	5303	3772	43	11777	8580	64	18861	13959	77	380524	284867	104	0.57754
123060	107627	88	42119	37082	87	2022	1987	23	3252	3482	33	7344	6795	50	11595	10354	60	219987	206230	84	0.578522
81348	78314	78	42436	41170	79	1212	1357	14	2359	2162	24	5004	5268	36	8178	8036	46	170200	162928	81	0.578522
103579	97226	82	55304	50506	83	1949	2012	22	2971	2465	32	6793	6177	45	11711	10685	60	229588	213078	77	0.581469
76898	72655	85	27585	26659	76	1453	1317	15	2425	2049	25	4396	4389	34	8233	7939	46	149198	141098	80	0.581469
127319	112939	95	60855	54556	85	2342	1854	26	3139	2981	30	7104	6387	46	11860	10276	60	230897	195908	83	0.581469
149960	124694	94	68748	57680	91	2226	1947	25	4038	3153	38	7603	6694	52	12480	11433	60	255235	229690	95	0.583433
123874	116269	85	26357	24750	79	1757	1771	23	3269	3379	31	7462	7265	47	11456	10585	62	231003	215431	87	0.583433
91707	85684	87	30239	28832	79	1481	1233	18	2230	2428	25	5848	5640	41	10342	9542	67	212898	204933	86	0.584416
103214	102062	80	59077	56047	80	2355	2183	26	3884	3461	34	7794	7261	51	12179	11400	59	239191	222998	82	0.585398
136861	121690	89	58742	52540	86	2278	2018	26	3409	3812	34	8552	8169	50	14355	13184	67	274372	268780	85	0.58638
141148	127965	87	104582	95968	90	3512	3209	31	6777	6169	46	13707	12672	59	21735	19837	81	417953	384310	100	0.587362
104813	94514	99	37757	29552	99	2021	1601	22	3798	2995	35	7580	6124	54	11963	10272	71	226876	183084	99	0.587362
121873	112956	87	29960	28252	80	2406	2375	26	3935	3190	39	8206	7692	52	12309	11214	63	253130	229173	86	0.588344
82895	78038	83	27942	26401	77	1735	1555	20	2567	2448	27	5537	5260	40	8951	8830	48	179166	173586	82	0.592273
95813	92645	82	50614	48741	80	1980	2029	22	2817	2983	26	6533	6643	43	11999	11122	58	242688	231470	85	0.592273
163083	128226	96	64583	50007	95	2356	1879	27	3937	3480	37	9316	7954	52	16855	13191	70	304325	253155	99	0.593256
68761	66378	82	29810	29052	76	953	1058	4	1704	1649	20	3045	3079	29	5449	5199	41	91073	85052	74	0.59522
153016	133004	94	63493	55222	90	2606	2247	29	4230	4107	36	9581	8338	60	16265	14140	74	318241	285823	90	0.596202
101182	96674	87	16581	15836	50	2512	2177	27	3589	3118	32	7117	6770	49	11915	11796	60	215567	209002	80	0.596202
198857	157047	101	101420	82046	98	4381	3281	37	8433	6576	53	15793	13217	70	23770	18868	84	460098	373503	96	0.597184
200626	166614	102	84431	70265	96	3502	2985	33	5482	5112	41	12450	11115	61	19859	18435	88	372070	338589	92	0.599149
107436	99525	85	74801	70163	85	2542	2508	26	3530	3904	29	9235	8913	55	14379	13465	71	280238	267827	83	0.602095
154034	136843	93	79143	70719	90	2475	2190	27	4621	4294	38	9547	9075	50	16390	15185	68	302693	287172	89	0.60406
90843	86132	82	37984	36286	79	1246	1057	7	2509	2095	29	4881	4928	38	7444	7653	43	146056	143728	82	0.605042
65082	64187	74	29725	29368	75	763	701	0	1210	1323	20	3148	3211	29	5127	5191	41	103467	102099	75	0.606024
80448	78514	78	25248	24136	70	1163	1229	13	1834	1753	25	4232	4194	34	7777	7270	45	132185	125321	82	0.606024
84774	81486	88	50188	49308	78	1761	1580	18	2758	2604	29	5342	5374	39	8870	8684	52	166039	160303	78	0.607006
85244	82643	79	32075	30817	77	1412	1220	11	2330	2290	25	4706	4576	35	7443	6755	47	153102	151189	82	0.607989
127564	108599	89	48220	40690	87	2363	2063	27	4147	3768	35	8574	7841	50	14707	12838	64	273452	259374	92	0.608971
164702	142464	99	89705	80524	91	3214	2627	31	6450	5887	45	13603	11709	62	22143	20093	85	385324	334983	99	0.609953
145645	122767	94	63915	54156	90	2464	1853	27	4090	3524	37	8542	7305	51	13176	11958	65	282654	259179	92	0.610935
68120	66709	80	28172	27819	74	1259	1132	10	1387	1434	19	3067	3321	28	5036	4636	41	86968	86443	77	0.610935
91097	85320	81	38013	35630	79	1464	1236	15	2157	2261	28	5286	5133	39	8796	8011	50	181612	173837	88	0.610935
87286	84260	83	39775	38376	79	1591	1377	18	2875	2692	28	5355	4991	41	10034	9427	59	187044	177015	82	0.610935
71822	70803	80	32263	31377	76	864	883	0	1788	1443	23	3692	3676	33	5243	5568	39	125757	119990	81	0.610935
130833	106641	90	49809	40480	87	1584	1349	17	3356	2853	33	7323	6092	51	13185	10642	67	252621	217535	94	0.611917
171313	143599	101	71685	59167	93	2582	2170	30	3683	3399	36	9284	8243	54	13856	11892	66	286428	253448	97	0.613882
87091	81618	85	40484	38137	79	1715	1578	21	2435	2337	31	5735	5787	40	8649	8932	48	172859	167141	82	0.614864
81105	74180	84	37973	35562	80	1543	1273	17	2314	2527	27	5048	5100	39	9101	8608	49	170224	165329	72	0.615846
91806	88332	83	43951	42149	80	1220	1199	10	2345	2461	26	5489	5344	39	7997	7934	48	161744	159744	82	0.615846
78891	76118	77	26259	25547	76	1439	1484	15	1842	1765	20	4838	4796	37	8106	8080	46	153807	145330	83	0.616829
100816	94219	86	27582	25890	80	2094	1681	20	3077	2566	32	5739	5577	39	9536	9389	48	172725	164335	83	0.617811
126140	109367	90	43740	37738	86	1939	1520	22	3411	2879	31	7193	6521	44	11461	9734	65	229367	210425	89	0.62174
150595	124467	91	62834	51980	90	2384	2001	29	4284	3602	40	8829	7483	55	12688	10654	66	263630	241257	90	0.624686
134180	119934	87	55632	49803	87	2499	2174	29	3666	3248	32	7853	7119	50	12053	11316	60	221669	209131	88	0.627633
111653	102582	99	42727	40540	81	1909	1535	24	3106	2549	34	6794	6398	46	11765	10970	60	225162	210743	83	0.628615
122933	111380	87	52984	48147	84	1619	1464	21	3417	2791	36	7309	6866	47	11930	10897	63	226560	195718	80	0.63058
208671	153400	109	72658	52697	98	3667	2530	37	5841	4320	49	12043	9660	61	17466	12653	82	359411	279891	96	0.63058
98260	91772	84	54112	51475	82	2261	1938	26	3256	3289	29	7555	7385	45	13052	11563	66	228554	213344	86	0.63058
115301	106114	84	47963	44083	83	2127	1992	24	3259	3218	34	7454	7453	46	13755	13002	66	273376	255691	84	0.632544
167720	149583	92	109095	98196	92	3358	2983	31	6191	5493	46	12584	11848	61	20230	18326	76	376232	349592	95	0.634508
100665	95885	84	24706	23832	73	1540	1509	18	2931	2970	28	6046	6027	39	10024	8991	59	188539	181650	84	0.638437
262672	199607	107	95387	76475	104	4654	3380	38	8312	6154	53	17192	13953	74	24919	20009	103	499218	418601	110	0.638437
104177	96025	83	49727	46828	83	1593	1528	18	3083	3106	26	6261	6100	43	10471	10142	60	211018	197639	86	0.639419
134489	104658	98	50343	38622	90	2221	1558	28	2993	2392	35	7390	5610	51	10397	8104	66	223091	173537	98	0.640402
175701	154752	91	108985	97775	92	4552	4095	35	8672	8425	55	17494	16153	74	28529	26075	88	556744	523922	97	0.640402
158954	126164	97	62061	49201	93	2653	2221	28	4326	3618	38	9356	7674	53	16072	12961	74	302095	257628	96	0.641384
102600	94793	88	36713	34594	80	2396	2327	24	3756	2934	34	7896	7078	47	11620	10263	64	215304	185350	83	0.644331
89248	84121	83	28234	26836	78	1343	1093	14	2151	1881	25	4965	4687	38	8503	7594	48	159070	146886	83	0.647277
223011	158116	108	100036	70756	106	4291	2886	39	6120	4503	50	12883	9582	64	21670	15320	88	411933	315777	108	0.648259
92292	90350	84	31129	30396	77	1465	1530	15	2316	2270	26	5230	4877	40	7891	8010	49	167111	160169	83	0.650224
108538	103627	83	61222	58087	82	1933	1735	21	2931	2802	31	7020	6857	44	11756	11020	63	227385	220804	84	0.650224
76776	72381	84	39630	37598	78	1076	930	0	2222	1947	23	4040	3964	34	6595	6166	44	129787	124814	77	0.651206
104509	96611	96	33986	32341	81	1580	1638	16	2403	2469	27	6600	6293	47	11023	10689	62	210837	202122	86	0.652188
336666	194425	152	132633	75065	149	7277	4144	51	9672	5985	59	20457	12566	84	30425	17920	116	611665	373180	153	0.652188
115469	102462	86	43963	39772	84	2164	1733	25	2721	2856	28	7466	7108	48	10816	10074	57	215854	206955	88	0.65317
112398	104897	87	47717	45638	83	1551	1518	14	2687	2502	31	5891	5695	43	10856	11001	54	199648	188764	88	0.654153
107815	99422	84	44926	40815	82	1998	1796	22	3085	3029	32	6335	6089	42	11385	10759	58	206382	202003	81	0.654153
85109	80290	84	29931	28756	78	1403	1529	15	2179	1954	21	4448	4470	37	8124	7509	48	158562	148802	80	0.658081
246046	190675	109	120347	94420	108	5736	4751	40	9111	7120	53	19691	16210	76	30471	23945	101	568663	472413	106	0.659064
94242	89653	93	43232	40535	84	2055	2250	20	2790	2547	32	6809	5956	49	12324	11504	70	234047	216329	96	0.659064
117539	112595	83	43270	41768	80	1676	1781	21	3324	2942	32	6967	6713	44	11179	9986	62	226937	215269	81	0.660046
105320	99021	84	45592	43346	81	2192	1945	25	3631	3444	35	8137	7552	50	14521	13823	67	270093	254733	83	0.661028
84784	80259	87	35109	33230	79	1154	953	0	2849	2421	29	5190	4884	39	8667	9282	45	158863	152460	78	0.661028
97980	94470	93	42169	40936	79	1512	1588	19	2555	2175	26	5117	4670	39	9225	9032	54	169531	158014	80	0.661028
91796	89570	80	43926	42935	79	1339	1093	12	2805	2584	34	5075	5094	40	9204	8668	52	165339	162080	82	0.66201
170756	145510	90	103451	90559	93	4181	3608	33	7063	6273	45	14223	12577	72	24638	22124	86	478647	434303	92	0.66201
175884	155722	105	90421	81583	92	3139	2910	30	6001	5182	46	12664	12169	56	20348	17756	84	406446	374558	91	0.662992
96415	92398	92	39033	37528	79	1683	1615	19	2435	1935	25	5359	5704	39	9014	8246	53	189884	177061	83	0.662992
127398	112231	89	53358	47482	86	2267	2066	23	4491	3779	40	9817	9205	53	14734	14064	72	297229	277910	83	0.663975
153327	129916	96	74212	63934	90	2305	1990	26	3968	3288	36	9028	7412	54	15622	13769	74	312879	269580	89	0.663975
106201	96360	88	48887	44002	82	2127	1704	28	2948	2649	32	6355	5822	44	11347	10457	63	217892	204151	77	0.664957
117600	109947	86	43924	41533	82	1862	1589	22	2865	2525	31	5682	5525	42	8733	8429	50	194585	184866	85	0.665939
137374	126380	87	73535	68246	85	2678	2502	28	4777	4157	38	11886	10641	61	17615	16184	68	348414	306752	87	0.665939
105332	98640	82	43556	40760	82	1731	1665	18	2928	2327	31	6076	5576	43	8368	8293	46	180374	177817	83	0.666921
136587	118209	91	53502	46642	87	2118	1892	26	3192	2532	39	6673	5716	47	10142	9270	52	211119	198093	87	0.666921
101446	96377	85	47290	45711	81	1637	1540	19	2475	2487	28	5630	5385	42	8510	7706	48	166823	160710	83	0.666921
96035	94044	80	36777	35971	79	1426	1433	16	3147	2884	33	4959	4473	40	7515	6720	48	166428	161822	83	0.667904
168697	138106	95	67207	53460	94	2943	2339	31	4879	3809	49	11015	8815	59	17491	15077	86	354528	295556	100	0.668886
123007	111914	92	50492	46832	83	2227	2130	24	3632	3457	38	9025	8132	50	14998	13114	80	279013	252447	89	0.669868
88862	85852	80	24492	23471	74	1361	1293	15	2349	2482	30	5385	4989	40	9015	8593	52	173498	162122	81	0.669868
118956	106401	86	46023	40544	84	2304	2007	24	3058	3093	32	8038	7598	50	13924	12937	68	254919	242513	88	0.67085
106112	101367	87	59993	58378	81	1658	1569	17	2823	2889	26	6947	6657	47	9929	8991	54	205609	194714	86	0.671832
127158	115663	95	45853	40128	86	2041	1839	23	3514	2925	33	7145	6490	47	12291	11438	67	231522	218236	91	0.671832
63690	63644	70	30709	30130	75	1089	775	0	1684	1815	18	3802	3812	34	5378	5270	40	116239	114258	75	0.671832
206871	166332	99	86687	68631	97	3083	2588	32	6141	4663	51	12649	10757	66	19240	16617	85	367156	327853	100	0.678708
117308	107657	85	48739	44051	83	1724	1468	20	3552	3485	32	7113	6982	45	10864	9932	52	228893	219987	86	0.678708
154438	135593	94	76494	66461	89	2924	2243	31	4994	4575	38	10915	10513	58	17792	16292	69	353903	331243	95	0.681655
111883	102645	86	50728	47505	83	2470	2516	26	4090	3973	35	8511	8200	48	14106	12877	68	277772	261392	86	0.681655
131694	111209	103	42016	34655	88	2168	1614	26	3606	3295	35	7873	6983	49	12527	10552	66	242897	222067	91	0.684601
189855	153178	95	66724	52688	92	3741	2827	35	5402	4601	43	11809	9752	65	17696	15111	76	356471	299316	93	0.684601
101734	90616	84	41378	36790	84	1544	1348	16	2809	2334	34	6666	5761	46	10294	9647	55	205881	195622	85	0.685583
120896	104090	102	45789	39552	87	1936	1720	21	3584	3015	36	7181	6191	50	11678	10920	58	246521	228818	87	0.685583
106797	100657	83	42669	40919	81	1564	1348	16	2835	2806	29	6172	6330	39	9154	8556	55	193090	191166	83	0.68853
76649	72763	82	33706	32113	78	1231	1069	9	2105	1906	19	4219	4082	34	7231	7236	43	132739	122266	77	0.689512
123017	108419	95	45175	38706	87	2147	1930	24	3422	3069	36	8102	7197	60	12613	11819	59	256079	238579	86	0.689512
133498	114890	91	55403	47693	87	2370	1989	26	3987	3166	38	7475	6519	51	12703	11825	67	228151	211672	85	0.690494
73527	72276	77	33393	32708	77	1006	869	0	1907	1931	24	3909	3762	34	7360	6801	52	134685	130764	76	0.691477
74416	71940	79	36753	35480	77	1023	891	0	1709	1843	25	3289	3515	31	6634	6417	48	114481	106944	77	0.692459
87339	83917	83	42936	41183	80	1310	1129	10	2359	1916	28	5211	4982	39	7738	7374	47	175638	165515	81	0.693441
124282	112719	102	55825	50258	87	2307	1742	27	4126	3473	37	8929	8276	50	12860	11309	67	275806	247280	102	0.694423
205206	146231	103	83534	60122	102	3759	2519	40	5566	4181	51	11858	8909	63	18455	12637	76	368983	268175	100	0.694423
189031	138888	105	86290	64282	102	2983	2024	31	4431	3292	41	9597	7224	56	15713	12007	74	320063	238003	101	0.698352
297967	199461	137	133212	89297	123	5052	3473	45	10113	6814	58	20164	14321	83	33062	23108	116	626519	433574	126	0.700316
186673	155749	91	69548	56798	91	2846	2479	31	5179	4662	40	11717	9826	61	19991	17007	74	378324	333059	96	0.700316
138961	120736	91	72027	64062	89	2216	2034	24	3506	3287	33	8217	6840	51	13134	11185	72	219372	190187	89	0.701299
109427	100825	86	53906	50617	83	1966	1820	23	4323	3541	35	7955	7682	49	12353	12114	58	235386	226003	86	0.702281
93539	88120	82	32475	30523	80	2170	2104	23	3515	3191	35	8092	8188	46	15228	14566	69	269133	257849	85	0.703263
101902	95399	82	41149	38352	81	1751	1688	20	2745	2932	31	6687	6404	43	11840	11429	65	227300	222280	84	0.703263
149354	133670	95	82236	73697	88	2878	2406	29	4972	4637	41	9394	8834	55	16707	15613	69	323532	312248	90	0.704245
94519	89635	86	39229	37263	79	1379	1380	14	2805	1994	33	5393	4917	41	9782	9329	51	181482	173979	79	0.705228
104850	95631	86	32249	29255	82	2043	2068	22	2871	2591	31	5690	5455	41	8708	8100	52	187731	182099	84	0.707192
115522	98608	89	42051	34529	89	1923	1344	24	2621	2739	30	6660	5791	45	10363	8932	53	201293	179564	86	0.708174
63293	61163	76	21987	21566	65	1143	1262	12	1661	1991	23	3895	3637	34	6194	5979	44	123313	119240	74	0.709156
203948	160139	106	90403	73099	96	3649	3228	33	5745	5160	44	12515	10448	64	21482	17807	78	418068	367383	97	0.711121
101736	93149	99	30761	28679	79	1832	1731	20	2557	2706	29	6617	6376	44	10815	10218	61	200469	190013	80	0.712103
105688	104899	84	43767	42403	79	1686	1705	19	2787	2660	28	6172	6210	42	9976	9110	53	200900	192466	83	0.712103
79784	77548	77	33494	32150	77	1139	1081	6	1971	1652	19	3979	3975	33	6155	6030	41	135809	133854	78	0.71505
104380	100151	81	33782	32332	79	1741	1511	21	2523	2884	29	5701	5741	41	10568	9591	57	205779	197393	84	0.717014
229563	170648	105	99223	74090	100	3535	2489	35	5941	4850	47	12927	9505	65	20509	16007	76	403651	317757	99	0.717014
191582	148477	115	72600	55418	115	3171	2555	29	5643	4225	52	11740	9564	62	19769	16057	88	401085	332280	115	0.717014
151126	128630	97	62794	52130	92	2116	1956	26	3865	3717	35	8862	7874	52	13555	12405	68	265596	244144	88	0.719961
133299	115970	95	57502	50136	90	2286	1928	25	3655	3633	33	8780	8335	49	14588	12560	70	291727	270668	104	0.719961
111725	105989	84	42708	39998	82	1465	1548	18	3081	3097	30	7783	6900	51	12223	10889	66	241329	225707	84	0.719961
206245	149226	107	97078	69070	102	3740	2435	40	6065	4362	50	12666	9334	70	19105	14450	79	395611	290056	100	0.721925
155173	134333	94	101563	90391	91	4001	3517	34	6103	5621	44	13957	12249	64	21320	19110	79	435123	381108	86	0.72389
133906	114580	89	56006	47608	89	2102	2121	23	3790	3529	35	8685	7872	50	14647	13226	68	262284	241340	85	0.726836
153621	139121	93	90476	83181	88	3751	3268	32	5880	5163	43	10781	9764	54	16014	15212	67	355760	326752	88	0.728801
176143	147843	105	82464	70011	92	2791	2536	30	4543	4083	39	9817	8959	53	16395	14027	69	328518	298055	89	0.728801
96598	88305	87	46802	44847	81	1632	1604	17	2796	2954	27	6504	6300	42	10090	9647	56	195078	185526	79	0.728801
98361	91568	93	40158	38478	81	1957	1856	22	3317	3488	32	7336	7232	43	12570	12047	60	239555	221920	85	0.729783
88960	89277	77	41792	40317	78	1229	1248	13	2182	2295	27	5053	4824	39	9256	8719	49	177615	172555	78	0.729783
98447	95579	81	32478	32076	78	1589	1473	17	2572	2498	27	5677	5517	42	8708	8789	47	181895	179895	79	0.729783
116758	111162	84	41682	39717	82	1730	1607	22	3234	2896	37	7442	7189	44	13184	12797	66	252625	239780	83	0.730765
133754	110271	94	55427	45822	89	2093	1849	23	3599	3070	33	7366	6261	48	12594	10155	69	242727	213418	90	0.730765
138331	124700	93	50855	46740	85	2704	2225	29	3799	3456	33	7999	7365	50	10738	10131	50	218209	198004	89	0.731747
79140	78723	77	36475	35395	77	1419	1313	13	2529	2530	32	4712	4592	39	7877	8160	49	161945	155975	77	0.732729
260222	196539	111	115625	89803	103	5682	4215	43	11851	9938	62	26974	21597	94	45452	37171	97	912439	783414	101	0.732729
92943	86794	86	43689	41022	81	1540	1475	16	2442	2475	25	6077	5173	45	9922	10361	51	190322	181893	79	0.736658
84575	81813	87	25071	23820	76	1475	1132	15	2586	2219	27	5126	5120	39	9726	9254	49	179949	176291	82	0.737641
138614	115051	91	59484	50581	90	2192	1756	22	3716	2775	33	7573	6485	54	12271	10087	66	232337	198980	107	0.737641
83576	80911	79	38587	37038	78	1548	1401	18	2259	2396	27	5185	5072	41	9132	8528	54	175639	174446	77	0.737641
129010	109059	91	45139	37708	86	2016	1567	23	3576	3072	38	7665	6608	47	13707	12826	62	249553	229961	88	0.738623
106934	94915	101	43876	39262	84	1826	1630	21	3046	2877	31	7098	6624	45	11159	10035	57	211586	197973	84	0.739605
141814	125408	89	62238	55219	90	2235	1988	26	3359	3149	32	8857	8499	52	14445	13431	62	280653	264449	89	0.740587
88480	84270	80	42411	40381	79	1656	1308	15	2555	2356	29	5360	5397	39	8323	7682	47	168598	163631	75	0.741569
114512	104919	89	50275	45806	84	2554	2360	27	3915	3465	38	8122	7507	56	11973	11112	63	226382	217590	84	0.745498
138526	120599	91	61948	53874	88	2504	2131	26	3577	3473	33	7901	7357	48	14031	13111	66	268663	253040	88	0.747463
108373	100545	85	47640	44243	81	1681	1614	18	3229	2977	34	6530	6654	38	12419	11751	61	229032	214735	76	0.750409
75889	72435	78	30431	29286	76	1507	1288	15	2158	1858	24	4812	4601	38	8036	7420	45	164243	158561	74	0.750409
48610	46542	76	26939	25994	74	989	721	0	1032	985	0	2722	2613	28	3651	3672	33	70727	72231	66	0.751391
239953	180800	106	90259	66486	103	4524	3496	39	5542	4615	43	13232	10513	67	20157	15306	93	394273	325421	98	0.752374
97741	91935	88	41023	38925	80	1416	1147	18	2900	2346	29	5655	5429	40	10297	9771	60	184482	174422	79	0.752374
208446	162566	102	93680	71515	101	3628	3006	34	6774	5403	49	13575	10864	65	23504	18503	91	414837	356717	95	0.752374
138014	117630	98	55590	46594	89	2360	2161	24	3547	3525	34	7069	5838	50	11367	10024	54	208745	191048	81	0.752374
184093	145851	101	80268	63314	97	3184	2385	34	4990	3897	45	10773	8705	63	18170	15230	77	352598	304740	91	0.753356
68209	60927	94	30435	27870	86	1245	1148	11	1580	1649	17	3658	3520	34	6871	6485	45	132946	119875	94	0.753356
98126	91688	84	33266	31338	80	1999	1793	24	3032	2781	32	5610	5062	43	10661	9846	58	203915	190097	78	0.754338
182910	152986	97	71829	60191	96	2920	2514	28	4901	4046	41	9416	8308	54	15632	13238	74	290241	264830	93	0.75532
131340	114421	90	50143	43739	85	2384	2184	26	4027	3058	40	7849	7094	48	13573	12209	62	259244	232510	85	0.756303
99379	93233	84	38719	36776	80	1235	1354	15	2148	1926	24	5828	5661	41	10291	10313	56	192201	178030	78	0.756303
132525	120606	86	63256	58286	85	2190	1884	26	4077	3456	35	9548	8971	52	15385	14637	63	301579	289730	83	0.758267
93393	88298	82	34542	32838	80	1695	1834	18	3370	3080	31	6345	6132	43	10226	9596	56	199035	191995	79	0.759249
98330	93419	83	26516	25206	78	1826	1795	20	2703	2778	27	6034	5714	42	11086	10463	58	199165	191089	81	0.760231
174613	139342	97	69647	53244	95	2828	2156	28	4955	3835	41	10220	8477	59	16819	13358	81	322645	269654	97	0.761214
178970	156514	109	79140	69161	109	3978	3203	35	5771	4835	50	11238	9782	58	15947	14160	73	305644	261585	109	0.761214
101286	94351	83	45069	41744	81	1826	1761	20	3064	3084	30	7387	6557	50	12163	10842	62	217340	198276	84	0.762196
72069	66880	87	32755	30871	78	777	880	0	1472	1204	18	3480	3101	35	5197	4965	38	128197	128494	71	0.762196
113502	103769	87	60451	57142	82	2914	2802	29	3832	3625	32	8511	7977	52	13919	13793	65	275035	252200	82	0.763178
145520	128799	87	58498	51586	89	2765	2319	29	3947	4031	36	9537	9136	53	14994	14122	67	297254	283720	89	0.765142
89843	85093	83	35815	34142	80	1054	991	0	2444	2292	26	4248	4033	36	7769	7264	49	169970	164029	84	0.766125
136871	112494	95	64144	52691	91	2065	1652	22	3781	3497	35	7294	6172	49	12865	10945	62	246485	208167	91	0.767107
86270	83521	80	38021	35744	79	1651	1569	18	2169	1876	27	4879	4831	37	7241	7120	43	143420	135361	81	0.769071
115811	103404	88	47483	42559	84	2057	1917	25	3090	3152	29	6852	6003	47	11799	11278	57	217755	214463	84	0.770054
82537	81779	82	35346	34371	78	1157	1077	8	2082	1975	19	4239	3863	37	7570	7749	48	140721	137830	78	0.770054
152994	138665	91	71230	63999	87	2799	2342	29	4228	3853	37	9749	9040	58	13950	12689	67	260561	244310	89	0.772018
197038	161267	99	78975	64722	97	3978	3071	34	5417	4736	43	11929	10447	57	19085	16083	81	332925	299302	95	0.773982
109857	104605	86	72260	68481	84	2371	2278	24	3506	3317	31	8403	7901	48	12992	12405	61	255141	236899	87	0.774965
147860	127264	90	68946	60554	90	2906	2424	29	4536	4238	37	9420	8799	50	16598	14691	83	322977	308113	92	0.775947
157311	132645	93	57603	46606	91	2478	1906	29	3942	3491	37	8601	7360	51	12731	11072	60	253637	216252	89	0.775947
319059	183728	139	130959	73944	134	5128	3252	44	9540	5350	69	20069	12420	90	29208	18345	116	555465	347057	134	0.775947
111868	101798	94	56408	51717	83	1977	1604	24	3127	2766	32	6937	6206	49	11924	11119	65	223639	209443	78	0.776929
102479	95111	89	53704	49108	83	2094	1789	24	3919	3680	33	8475	8311	47	13395	12288	67	261696	243649	83	0.776929
104210	97546	84	41265	39121	81	1605	1557	19	2525	2782	27	6184	5768	46	9417	8565	60	199205	187163	83	0.777911
116572	105454	86	51642	47206	84	1725	1625	19	3858	3307	33	8182	7614	47	13273	13377	61	254428	243526	81	0.777911
84672	80378	81	41813	39622	79	1756	1624	19	2575	2547	30	5832	5270	41	9458	9577	52	177270	172417	72	0.780858
88732	84539	83	38235	36588	79	1550	1385	19	2402	2122	26	5078	4815	40	7651	7555	48	162017	155455	78	0.78184
122309	113159	89	53126	49525	84	2646	2239	28	3788	3339	35	8774	8315	52	15527	12750	72	296007	272343	84	0.782822
77948	75775	79	37263	35678	78	1394	1472	15	1717	1940	20	4577	4079	40	8333	8078	47	158355	151324	76	0.784787
134754	121088	90	81868	74538	87	2550	2363	28	4454	3979	38	9503	8612	52	14482	13867	60	283072	265257	87	0.787733
108366	100600	87	47672	44191	83	2023	1822	25	3027	3051	32	7586	7577	45	12999	11569	60	242276	231553	86	0.789698
141194	125400	93	53988	46997	90	2747	2327	29	5110	4609	45	9852	9352	49	17080	14586	76	311939	293774	90	0.789698
116570	102777	86	48069	42319	85	2109	1626	24	3808	3082	37	7645	6951	48	13554	12451	64	247189	230352	85	0.789698
185881	158152	97	68409	57958	94	2863	2527	29	5062	4519	38	11709	10737	60	17848	15447	71	354213	332158	96	0.79068
116967	108387	86	48552	45831	83	1771	1649	20	3724	3212	35	7621	7146	46	12102	11367	64	225346	209273	90	0.791662
214176	146998	104	74537	48120	102	3778	2843	38	5857	3761	50	12381	8506	71	19249	13506	81	381690	265331	105	0.794609
88992	86736	81	39578	38794	78	1609	1393	20	2469	2229	30	5422	5233	41	9800	9914	51	191520	193781	82	0.795591
102816	94251	84	58101	54478	82	1826	1679	22	2547	2609	26	6379	5784	44	10089	9716	54	199066	184095	85	0.797555
103947	96749	84	48286	45591	81	1709	1461	19	3322	3562	30	7412	6992	48	12530	11572	56	239159	223500	85	0.801484
103018	96245	84	43805	41229	82	1417	1271	14	2512	2342	30	5621	5154	40	8663	8010	48	185186	175233	84	0.801484
169449	137510	98	71362	57574	93	2454	2031	27	3463	2655	38	7555	6273	49	11911	10660	63	251072	215078	93	0.804431
174478	138664	95	72886	56957	95	2805	2269	29	5151	4238	42	10474	8573	56	18686	15528	79	363580	299915	97	0.806395
93944	91014	82	34950	33756	78	1716	1678	19	2951	2993	28	6783	6294	45	11822	11636	64	230888	221528	84	0.809342
80790	78172	89	33331	32045	77	1257	1134	10	1940	1970	21	4582	4644	37	7612	7225	46	150438	144272	80	0.809342
116939	108860	92	51585	49020	83	2196	2242	25	4427	4003	39	9031	8640	53	15173	13946	71	282536	263642	86	0.810324
125871	113251	86	49339	43602	84	2325	1968	25	2876	2934	30	7576	6995	47	11811	11081	55	218575	206178	82	0.813271
151457	124558	97	66448	55133	91	2429	2036	30	4324	3329	37	8753	7632	53	15187	13377	63	287880	265392	89	0.814253
101383	94492	84	42832	40778	81	2012	2120	23	3575	3282	34	7114	7186	43	12444	12536	65	226004	209890	79	0.814253
101223	96019	86	30655	29196	79	2329	2140	25	3190	3078	30	6477	6755	43	10230	10060	56	207638	198960	81	0.814253
118433	110535	85	65038	59010	84	1823	1588	20	2991	2801	29	6737	6377	44	11932	10858	63	206993	191224	82	0.815235
172848	148978	96	101013	88157	92	3359	2836	32	5841	4930	44	12336	10798	61	19844	17876	75	376367	320215	90	0.816217
108108	101401	81	44572	40893	81	1787	1691	20	2805	2602	30	5715	5084	41	10905	10116	63	195543	180416	81	0.8172
222416	180954	112	95791	78073	102	4751	3616	39	7350	6305	47	13254	11530	65	21979	18953	81	419059	375731	100	0.819164
172988	146331	94	76924	65476	92	2073	1731	25	5085	4396	40	9661	8448	54	15325	13317	72	297893	271626	94	0.821128
131659	123493	94	72456	67840	85	2928	2727	29	4555	4464	41	10692	9517	57	18160	17344	76	355141	334217	91	0.823093
124672	116207	83	72996	67964	83	2445	2034	27	4429	3625	41	7896	7512	48	13890	13555	69	275433	259916	88	0.825057
196547	141462	105	80615	56700	99	3173	2061	37	4740	3168	44	10540	7673	63	17055	12061	88	358254	266216	105	0.828004
231484	170954	119	114774	84645	113	4009	3006	38	6145	4456	46	14310	10827	62	23691	18076	100	454908	345971	117	0.828004
134211	122514	87	59099	54158	85	2344	2501	23	4075	3593	37	8170	7731	49	13022	13581	59	261317	253274	88	0.828986
186276	164830	110	68028	60930	93	3655	3264	32	6205	6076	42	14631	13547	69	24609	22678	82	453759	415942	98	0.828986
218591	184466	102	132335	114876	99	5530	4959	37	9552	8208	52	21882	18980	87	37321	32582	97	690089	577320	106	0.829968
127473	118285	85	71475	65435	86	2360	2208	24	4292	4036	37	9447	8954	50	14806	14435	62	285466	264802	90	0.829968
114726	105950	84	40202	37805	81	2265	1836	26	3482	3081	29	7789	7395	48	11629	11332	57	236182	221852	86	0.829968
80485	76376	88	37357	36232	78	1128	1132	9	2295	2580	27	4898	4974	37	9369	8779	51	154132	146270	80	0.830951
201308	151948	117	90901	71105	103	3144	2754	32	9657	8567	54	14111	11310	66	19061	15064	76	403789	343096	105	0.830951
184317	139734	99	70592	54401	98	2456	1824	29	4872	3866	45	9711	8044	54	15107	11972	76	318379	256948	102	0.832915
256535	188044	121	113804	84286	112	5679	4304	44	7476	6100	52	18264	13845	81	27907	20324	107	532017	431552	115	0.833897
116686	113386	82	38684	37824	79	2273	2238	26	3543	3390	31	7961	7823	44	13499	13181	64	245461	224812	88	0.833897
90524	86100	84	42167	40090	79	1489	1337	14	2393	2000	26	5258	5182	38	8020	7708	47	179227	168871	83	0.834879
71146	68671	90	32357	30934	77	1115	1099	8	2263	2064	24	4308	4174	37	7784	6738	55	142733	139330	79	0.838808
150010	124065	90	64794	53826	90	2850	2234	30	5185	4501	44	10200	8986	53	17272	15368	78	323419	294307	94	0.844702
94480	82880	87	40752	36754	83	1212	1064	10	2374	2095	26	4941	4508	41	6574	6370	44	143516	135781	83	0.845684
106993	96116	90	41221	37888	82	1764	1566	20	3330	2909	32	6513	6300	43	11480	10960	52	213333	202641	81	0.846666
82154	76310	82	36390	34454	79	1862	1747	22	2934	2672	28	6744	6536	47	11883	10844	63	221577	209916	80	0.847648
123319	110387	87	53519	48194	87	2166	1938	26	3474	3398	32	7819	7328	49	12586	12479	59	251976	242579	86	0.84863
107836	102862	83	30902	28911	80	1763	1921	19	3812	3250	34	7374	6936	49	13270	11921	66	260828	245581	87	0.851577
123633	109170	90	47119	40976	87	3199	2746	31	3984	4003	36	9347	8512	53	14887	14016	67	306629	292829	91	0.855506
109215	94253	94	47868	42898	86	1477	1357	17	3220	2751	34	6333	5757	45	9247	8413	50	183908	173881	88	0.856488
279904	201763	116	107224	76924	114	5206	3980	41	8114	6557	51	17736	14204	72	27997	21044	99	516224	419173	117	0.856488
140931	121370	96	70021	61841	89	2634	2335	27	3785	3548	36	8918	7944	49	14073	13368	71	274473	251338	90	0.85747
167803	132996	97	66925	54104	93	2933	2405	32	4191	3288	39	9495	7380	54	13527	10311	63	268903	225517	94	0.85747
195461	149373	115	209543	173021	100	8645	7283	46	13173	10358	66	28500	22614	95	43301	34729	98	817596	640038	106	0.85747
102444	96369	92	40441	39022	79	1597	1613	20	2754	2679	28	5863	5801	39	9432	8648	58	181425	172412	85	0.858452
140828	127548	89	60932	55382	87	2517	2321	26	4196	4091	35	8890	7997	52	14937	13846	67	281806	273143	90	0.858452
88918	84201	80	40015	38082	80	1706	1708	19	2565	2469	27	5203	4659	41	9023	8327	54	177300	164069	84	0.859435
103433	91891	87	49574	43729	83	1634	1445	18	2365	2118	29	5592	5064	41	9464	8689	53	171584	158219	84	0.860417
96644	94275	82	26677	26002	72	1888	1928	21	2512	2495	31	6517	6275	46	10469	10439	52	198911	192161	83	0.860417
36954	39454	59	20285	19845	58	576	614	0	651	787	0	1732	1879	19	3067	3132	31	71314	69729	72	0.860417
140291	123608	100	63836	56226	88	2533	2328	26	4123	3860	34	9037	8355	55	15147	13942	66	306763	292572	86	0.861399
124383	112418	90	68245	62220	86	2015	1763	24	3766	3540	33	7593	7410	46	12284	10503	61	233836	214380	89	0.862381
130354	120461	87	61512	57795	85	2221	1851	24	3699	4062	31	8346	8103	51	12849	12130	64	257575	241044	87	0.863364
152616	137210	89	96537	87368	87	3697	3259	33	6515	5626	52	13250	12007	65	21445	19439	78	424217	364912	90	0.863364
144805	116220	93	65467	51676	91	2429	2033	28	4200	3643	38	8633	6959	54	13971	11018	70	288772	238578	93	0.863364
152128	121360	96	67516	54765	93	2298	1935	26	3226	2643	35	7393	6066	47	11131	8586	63	216996	178391	97	0.864346
170152	144050	101	55947	47094	91	2377	1937	29	5189	4550	42	11040	9905	59	17619	15179	69	349318	320748	95	0.86631
120266	104556	90	49173	43554	88	1691	1605	19	2916	2618	30	7066	6140	45	11348	10155	64	215573	199669	90	0.867292
94650	88216	83	39264	37160	81	1321	1448	15	3060	2709	27	5808	5726	40	9330	8435	59	181955	170380	82	0.868275
80147	78300	79	38588	36801	78	1121	1105	7	2330	1966	26	4235	4092	34	6497	6602	45	139998	134899	80	0.869257
101724	97291	82	37907	36442	80	1968	1837	21	2229	2176	29	6317	5918	44	10934	10185	56	206735	192717	84	0.870239
84648	80302	83	33549	31947	79	1099	1219	12	1989	1979	22	4059	4175	34	6187	5497	44	136812	134162	80	0.871221
137491	117490	88	63850	54015	89	2617	2116	28	3763	3165	35	7822	7295	45	14222	12594	72	259942	237215	88	0.871221
103913	97209	82	32186	30008	79	1916	1648	22	3311	3041	31	7412	7073	46	12431	11917	60	239951	224707	81	0.873186
99177	94136	86	51729	49953	81	1261	1133	12	2508	2404	24	6251	6128	44	9761	9378	52	188011	184105	80	0.874168
250101	178726	127	80976	58665	111	3396	2769	34	6438	4783	50	13496	10408	68	21034	15785	77	437029	335740	111	0.876132
133823	109236	91	58507	48573	90	2319	2082	26	3550	3069	35	8319	7158	49	13317	11676	72	269489	246274	90	0.878097
147503	131981	95	36265	31378	87	2546	2020	28	3854	3940	37	8713	7765	51	14348	13028	69	237612	219533	87	0.879079
87658	82803	83	42166	40218	79	1254	1078	7	1935	1688	19	4887	4625	38	7303	7051	46	163218	155054	82	0.882026
272160	182671	120	141569	100205	120	5056	3369	45	9272	6280	60	18816	12715	88	28960	20404	113	580331	416542	121	0.882026
118370	108497	86	67532	62938	84	1911	2010	21	2655	2826	29	6303	5931	44	11163	10998	57	216177	209817	81	0.883008
154668	133477	90	62877	52837	91	2109	1654	24	3269	3120	30	8643	7242	52	14326	12783	63	268091	236840	94	0.889883
82781	78822	86	32774	31501	78	1385	1311	14	2171	2410	26	3793	3998	33	6986	6921	45	138977	135359	77	0.889883
139929	123711	93	59710	52241	88	2790	2174	30	4219	4104	35	9558	8813	55	14789	13668	71	298212	274564	91	0.890865
99231	92931	84	48823	45950	82	2148	2028	23	3680	3414	34	7131	6833	47	11589	11234	55	233890	217044	87	0.89283
137908	127212	86	78823	72745	87	2608	2449	27	4401	4577	38	9843	9147	51	15655	15535	69	318390	304592	91	0.89283
46155	45209	79	16323	15744	52	530	569	0	1439	1283	16	2888	2823	29	3855	4052	33	81573	79883	74	0.894794
101666	94299	84	41276	38162	82	1914	1775	21	3087	3190	31	6588	6108	44	10723	10909	60	211314	200083	85	0.894794
90971	87657	81	36092	34565	79	1622	1596	19	2854	2536	29	5847	5463	42	9555	9503	50	187713	176445	88	0.896759
179075	136805	103	70194	54601	94	2789	2055	31	4996	4084	40	10900	8297	63	18045	14524	72	335730	273158	98	0.896759
146527	121484	100	65103	54292	90	2515	2112	26	3756	3452	36	8831	7797	52	14239	12667	65	291482	258367	94	0.897741
199015	109386	114	79497	48614	111	2966	1855	27	5386	3696	57	11116	7131	72	16948	11949	86	332626	220279	117	0.897741
75754	71850	81	33358	32153	78	1139	1068	7	1825	1858	21	4239	3983	34	6698	7070	39	140031	134930	81	0.899705
191415	153098	99	73542	59512	97	3296	2338	36	5531	4596	41	10590	9238	56	17135	13970	75	318247	280847	100	0.900688
75844	75060	77	36570	36030	77	1373	1468	15	2046	1516	21	4251	4063	36	7716	7024	46	150865	145197	82	0.900688
111814	96493	87	48506	40400	87	1747	1578	17	3563	3141	34	6920	6107	51	11036	9215	59	224689	204085	87	0.900688
96166	91450	82	41144	39353	79	1537	1507	16	2506	2357	24	6038	5784	42	9480	8411	54	185208	178471	82	0.900688
146039	119756	91	62838	52339	91	2362	1739	23	3854	3472	36	8325	6951	52	13180	11101	60	267005	233026	90	0.90167
180410	155246	105	79675	68275	93	2479	2229	27	4778	4108	40	11153	10184	63	17752	15754	77	363778	330376	94	0.902652
61635	59019	78	28747	27854	76	1281	947	0	1268	1452	16	3501	3232	32	4918	5160	37	101022	100823	73	0.902652
109610	102356	87	78769	73315	85	2023	2091	22	3835	3379	34	7357	6936	46	12960	12895	53	235263	228849	82	0.903634
85430	81801	83	37659	35953	78	1408	1265	12	2289	2035	26	5223	4929	42	7913	7558	48	164971	157648	79	0.905599
121104	104236	96	56571	48920	87	1548	1253	17	3040	2581	34	6740	6080	44	11973	11654	60	222426	209471	84	0.906581
101912	94019	88	34429	31673	80	1830	1561	21	2898	2562	34	6515	6157	44	10540	9676	58	213539	207468	77	0.906581
105839	99362	88	35544	34310	79	1787	1847	20	3404	3135	29	7459	7245	46	12280	11672	62	229067	213892	81	0.912474
84677	81931	77	33633	32784	78	1410	1440	17	2327	2266	25	4991	4382	39	7720	7143	48	146085	143942	80	0.912474
86333	79578	84	36185	33982	80	1394	1315	17	2844	2681	28	5890	5720	43	9314	8973	52	178096	172911	82	0.912474
215256	177306	95	97231	79268	95	4110	3221	38	6453	5234	50	13601	11395	64	18785	16187	88	389844	338548	95	0.915421
109266	104603	83	35328	33548	80	1801	1720	22	3349	3132	34	7684	7512	47	12944	11690	67	244934	227115	87	0.916403
156246	134741	96	71140	63662	90	2558	2202	27	3727	3672	34	9030	7666	52	15276	13956	69	284857	258891	92	0.917385
116763	107656	86	61397	57776	84	2164	1915	24	3290	3204	34	7441	6729	49	11381	10453	66	234499	218208	84	0.917385
196174	164964	92	109627	92810	93	3571	3148	32	6484	5496	45	12866	11407	63	20767	18872	83	391037	355183	94	0.918367
100389	92414	96	39698	36257	82	2082	1804	22	3145	2716	32	6484	6188	43	9997	8455	58	189647	183171	84	0.918367
102071	93501	92	45470	43481	81	1865	1839	23	3699	3537	31	7540	7377	45	12535	12003	62	242894	229663	85	0.91935
154609	127904	106	62665	51282	94	2555	2041	28	4936	4314	41	10602	9301	58	18152	15541	83	323907	284500	93	0.920332
170718	140425	94	75314	61072	92	3254	2536	35	4612	4120	42	9854	8656	55	17691	14793	73	329715	293776	93	0.920332
176023	143757	97	65174	52784	94	2941	2221	31	4601	3889	49	9605	7842	56	14233	11749	72	261263	225693	93	0.921314
203107	149029	111	78715	59569	100	3292	2485	34	5293	4082	47	11982	8944	64	20171	15678	84	385071	300532	101	0.921314
120118	108634	86	51101	45015	85	1943	1705	20	3165	2766	32	6105	5285	46	11533	9604	64	202183	183414	81	0.921314
101487	94801	83	46293	43264	81	1802	1643	21	2650	2674	29	5956	5796	42	10193	8918	57	205524	198814	82	0.921314
127657	114129	87	54702	48946	87	2289	1968	26	3875	3906	34	8797	7606	53	13366	12083	74	262125	241619	89	0.922296
113111	106526	83	27643	26887	79	2021	1959	24	3740	3021	33	7902	7388	48	13148	12668	65	259539	246237	84	0.922296
82321	77789	79	28116	26951	78	1203	1293	14	2444	2115	26	4908	5095	37	8318	8629	53	170060	166426	78	0.923278
99208	93520	82	51085	49005	80	1852	1696	24	2738	2930	28	6387	6183	42	11396	11046	58	217217	210294	82	0.923278
159178	130838	95	52981	44741	92	2398	2025	28	3409	3275	37	9822	8520	53	14623	12418	69	273760	248662	93	0.923278
100203	93942	95	44970	42987	80	1464	1364	17	2334	2540	26	5576	5509	40	9448	8880	55	174398	164678	81	0.924261
160521	141121	93	56822	50633	88	2848	2488	30	3764	3661	37	9543	8759	54	15236	13981	68	286297	264193	89	0.925243
122659	115389	86	38612	36818	81	2074	1822	24	3428	3362	35	7646	7590	44	13983	12894	66	260463	242971	89	0.926225
184576	140954	98	76218	58522	98	3302	2558	35	5036	4006	43	11161	8485	64	19206	15328	83	385686	320584	99	0.927207
109461	101247	84	50885	46104	85	2022	1529	23	3054	2517	29	6954	6428	45	11381	9870	62	231720	209071	100	0.927207
125809	111903	96	49915	44734	86	2127	1919	24	3462	3521	30	8286	7840	50	12273	11049	65	240645	226686	87	0.928189
130444	119007	85	73263	66461	87	1749	1682	19	3625	3341	32	7408	6833	45	12755	12211	61	238377	226834	82	0.936047
121228	110414	87	47689	43413	84	1837	1681	20	3432	3109	34	8865	8496	52	14774	13426	67	279504	271246	80	0.936047
149500	120012	97	58235	46848	90	2607	2266	28	3923	3147	37	9546	8245	53	16185	13557	76	306345	268853	87	0.938012
126364	108064	87	51468	44010	88	2186	1817	24	3502	3747	34	7336	6262	51	11957	9886	61	221888	191795	80	0.939976
62787	60173	80	27242	26423	76	1003	760	0	1589	1424	18	2847	2966	28	4115	4249	34	95675	93669	72	0.939976
142167	118718	95	60651	50188	91	2266	1878	24	4678	3967	37	8030	6825	50	14149	12678	65	256436	231664	88	0.94194
122965	112916	88	56125	51689	84	2656	2378	27	3573	3763	36	8567	8323	48	15219	14667	69	277589	264026	79	0.94194
87769	82947	87	35279	34295	79	1577	1389	16	2327	2189	25	5061	5061	39	8821	8959	49	168804	160218	76	0.94194
110034	98732	89	40138	35305	84	2035	1733	24	2665	2555	27	5998	5552	42	10727	10116	58	174413	162615	80	0.944887
132463	120913	95	66325	61557	86	2608	2219	27	5040	3951	47	9668	8748	52	15455	14418	73	290174	260486	89	0.946851
72034	69909	78	19202	18559	57	1427	1220	13	2120	1519	30	5015	5032	36	7363	7134	47	152117	142580	76	0.948816
131413	115500	90	62762	55326	89	1886	1621	24	3486	3084	35	8094	7240	47	12778	11499	62	258464	235027	90	0.948816
252769	194609	112	197600	162842	105	9312	7111	50	13236	10258	64	29991	22562	98	46080	37286	99	886953	691856	105	0.949798
112127	106909	82	50268	47120	81	2915	2819	29	3757	3937	35	9020	8975	49	14369	14069	67	299778	284395	85	0.952745
96355	92279	82	33589	31913	80	1799	1721	18	2581	2378	27	5715	5593	41	9736	9541	53	187866	175579	81	0.952745
79977	76744	80	27177	26367	75	1240	1385	14	1993	1928	19	5291	5108	41	6772	6422	47	150248	143686	78	0.954709
39737	37239	76	22062	21888	67	503	633	0	488	932	0	1758	1973	20	2763	2794	28	55498	55324	70	0.956674
47586	46962	71	17168	16883	53	696	853	0	1021	1114	8	1929	1929	24	3233	2984	33	66522	63225	70	0.958638
162083	139177	97	110255	95357	91	4238	3829	34	6792	5888	43	13600	12303	65	20531	17840	83	412979	368367	88	0.958638
84222	81640	80	36406	33836	80	1237	1246	13	2025	1590	28	4222	4158	36	6792	6363	45	123990	113297	79	0.95962
230625	185047	100	87097	68501	97	4297	3390	36	6565	5159	49	13157	11202	62	19608	16415	79	382357	332884	96	0.961585
137295	124623	88	75517	69302	87	2514	2241	28	4017	3571	39	8933	8425	48	14546	13224	61	288086	272920	85	0.962567
86092	81280	82	23444	21644	73	1721	1778	19	2159	2187	26	5863	5795	40	9034	8428	48	170545	167138	79	0.964531
174116	145329	99	84586	71292	96	2783	2279	31	5255	4353	41	11034	9935	58	18226	16481	71	353960	320623	92	0.965514
141564	113653	91	58833	46039	91	2245	1800	26	4049	3602	36	8503	7057	54	13939	11571	67	274526	238163	86	0.965514
159171	129813	104	57098	44444	95	2541	2102	25	4592	3601	41	9375	7864	54	15162	12220	69	311999	265854	109	0.965514
132998	120154	94	45211	41574	86	2719	2539	29	4282	3974	36	8738	8311	48	13928	12921	66	253206	230759	84	0.966496
193933	144518	111	91851	69073	100	2725	2141	29	5050	3460	46	11466	8776	60	18230	13300	80	356680	275709	97	0.967478
124305	109210	86	61401	54883	88	2380	2017	26	4614	3844	43	9229	7936	57	15410	12788	73	290074	245547	88	0.969442
94495	89953	83	28165	27171	78	1356	1218	12	2832	2131	34	5499	5264	42	9307	9127	48	176337	171437	78	0.971407
126399	112242	85	46965	40947	85	2190	2020	23	3771	3253	36	7572	6715	47	12155	10812	57	221917	210394	84	0.971407
157897	126350	95	67898	54573	94	2481	1862	30	3621	3358	34	8871	7517	54	12701	9857	61	246429	213300	89	0.972389
57990	57696	69	24353	23948	65	968	1174	10	1940	1628	20	4251	4073	36	6365	6300	44	117029	117575	73	0.972389
143748	123512	90	58365	49343	89	2455	2124	27	3939	3578	38	8307	7332	51	15018	13167	71	274312	255375	87	0.972389
149864	130007	96	64501	57261	88	2881	2524	30	5063	4604	39	9434	8618	52	16925	15464	70	325506	305650	87	0.974353
179472	144726	106	76518	61638	94	3236	2492	31	5020	3915	45	10729	9712	57	18163	15966	76	358423	320103	93	0.975336
98697	87229	88	41359	36147	84	1765	1714	21	3518	3153	35	6521	6402	47	9921	8689	55	194871	186058	79	0.975336
44291	41015	78	20193	19838	55	408	619	0	996	1045	5	1827	1934	22	2603	2626	28	62263	63045	69	0.9773
123582	103423	94	46820	38836	86	2299	2069	24	3460	2613	37	7006	6276	46	11440	10586	56	241746	215333	86	0.978282
103245	98474	82	51728	49481	80	1556	1766	19	2844	2605	29	5686	5858	39	9524	9037	53	182700	174467	78	0.978282
111667	105244	83	31565	29898	79	2161	2021	25	3320	3205	33	7935	7636	47	12962	11616	65	235282	227403	82	0.979264
111059	103847	84	50563	46311	83	1974	1634	23	3218	3576	30	6721	6363	46	10890	10674	59	209838	196698	82	0.979264
54759	53051	81	17238	16746	52	687	779	0	1089	975	0	2431	2343	24	3868	3891	34	76105	73566	74	0.980247
108868	98318	89	45771	40776	84	2129	2037	24	3519	2955	34	6944	6759	44	10690	9776	57	212766	205266	83	0.980247
113002	102311	85	78845	72943	85	2088	1746	23	2941	2361	34	7917	7556	50	12099	11845	64	232094	224064	86	0.981229
158420	135438	93	61454	51429	90	2678	2040	30	4845	4186	38	8548	7717	54	12497	10850	69	232498	216349	88	0.982211
96533	89499	87	38298	36281	80	1704	1760	20	3943	3557	36	7601	7247	49	11961	10864	54	241711	227617	83	0.983193
156072	118894	97	63031	48677	97	2908	2475	27	3762	3359	38	9241	7103	57	15734	12371	79	308337	254305	96	0.984176
97011	90748	83	36032	33442	81	1474	1414	15	2717	2692	30	5809	5759	39	10072	9917	52	192473	185595	80	0.985158
121420	111352	89	61503	56013	85	2115	1939	24	3910	3214	34	8028	7464	49	13645	13109	65	250819	239107	84	0.985158
187070	157897	93	68395	55856	94	3344	2669	33	5556	4698	43	11941	10572	58	20142	16970	79	393052	352852	91	0.985158
106669	99443	84	36013	32779	82	1607	1528	15	2665	2961	26	5954	5564	42	10033	9158	50	199623	186257	84	0.98614
72570	69155	83	32238	31339	76	1312	1204	13	1876	1581	22	3637	3511	33	6245	5888	43	123684	116767	76	0.98614
159837	141460	97	58346	52643	89	2786	2425	26	4281	3754	39	8841	8183	52	14923	13278	67	273613	253005	92	0.988104
89489	85451	81	33576	31868	80	1779	1613	19	3097	3136	29	6752	6497	44	11256	10371	59	217229	204061	83	0.989087
140105	118683	90	61949	52027	90	2329	2116	24	3285	3318	32	7995	6980	54	13425	11578	62	252138	225130	89	0.989087
119460	111815	84	30943	28906	82	2249	2270	26	2831	2855	30	7448	7156	45	11194	10578	57	216428	198864	86	0.991051
101031	95838	83	37798	36181	80	1502	1583	15	2455	2330	26	5606	4871	42	9905	9818	54	183753	173317	81	0.993015
137583	121849	88	57641	49711	87	1796	1611	18	3905	3362	31	8005	7391	48	12425	11028	60	236898	217520	84	0.995962
146668	130867	96	59622	52645	88	2225	1867	27	3940	3475	36	8654	8161	48	15223	13305	69	277484	263240	86	0.996944
76755	72545	82	30029	28461	78	1631	1550	19	1984	2040	24	5757	5798	42	8174	8040	49	167248	163211	76	0.997926
109651	101962	89	62620	58569	84	2333	2253	26	2987	3284	31	8403	7580	49	13307	12291	67	274961	242677	81	0.999891
144977	128044	99	58820	51736	89	2642	2337	28	4015	3981	34	8634	7647	52	13957	12978	66	253136	235832	84	0.999891
115323	107611	85	68196	64440	83	2107	1982	26	3597	3304	32	7357	6555	50	11714	10875	59	224706	217118	81	1.00087
141098	119189	90	64390	52510	91	2073	1709	24	3571	3102	35	7423	6218	50	12365	10130	66	230864	199809	87	1.00284
144760	133040	86	134416	123485	87	6570	5528	41	9258	8729	52	23173	21557	79	34370	32048	82	674143	612805	89	1.00284
87896	83485	79	32892	31372	78	1615	1758	18	2307	2166	26	5705	5282	46	8371	8058	50	182190	175049	78	1.00284
126207	106395	89	54831	45688	87	2098	1660	25	3538	2652	39	7856	6963	48	13975	12394	66	262467	235711	86	1.00382
101999	95608	93	50072	47900	81	1624	1551	19	2732	2817	27	6298	5777	46	11236	10825	57	211626	208038	81	1.00382
79192	75429	81	22927	22039	68	1418	1406	13	1689	1931	22	4699	4414	38	7394	7356	44	136933	132465	80	1.00677
80801	79659	79	28185	27424	77	1366	1400	15	2062	2041	24	5341	5241	38	8552	8056	53	166640	162430	79	1.00677
341336	248892	137	177877	135848	130	11457	8648	55	17703	13088	70	39615	30062	124	59690	44487	127	1.04858e+06	861121	134	1.01364
135517	124535	88	78535	73079	86	2939	2931	28	4683	4453	36	9850	9389	54	16141	14880	65	325576	305957	88	1.01462
106192	100475	84	37619	36073	79	1981	1877	21	3519	3159	36	7212	6914	44	12212	11586	63	241649	227959	82	1.01462
114017	106131	87	47419	44814	82	1987	1671	24	3347	2999	35	7401	7210	43	11447	10948	55	233259	217999	85	1.01561
185948	141695	103	81483	64256	98	2538	2011	26	4042	3391	37	9259	7707	53	13744	10427	69	307731	255674	97	1.01659
134933	124589	88	71861	66243	85	2313	2225	25	5183	4382	41	9992	9221	57	16539	15268	76	303867	287605	88	1.01757
173875	144652	96	70682	57006	94	3319	2761	32	4772	4051	39	11191	9921	57	18117	15364	77	373537	330882	96	1.01954
31325	31014	65	14608	14473	48	450	404	0	815	1166	9	1385	1273	13	2566	2479	27	49268	50355	69	1.02052
78925	75244	81	33589	32104	78	1315	1262	13	2396	2110	26	4906	4510	40	8323	7289	47	153580	148282	78	1.02445
115913	108716	85	50424	46614	83	2273	2242	24	3809	4124	33	7431	7127	47	11670	11098	67	219253	213204	83	1.02641
93512	86487	82	41601	37609	81	1358	1067	10	2279	2423	28	5025	4815	38	7923	7123	49	162394	154195	80	1.02936
101341	96237	85	25114	23943	68	2217	1922	24	3324	3192	34	7680	7647	45	11621	11471	61	230834	219492	81	1.03034
97796	90882	84	42524	40244	80	1794	1802	21	3051	2605	31	6168	5325	45	9369	8598	48	186028	173138	82	1.03329
67814	66122	77	33826	32145	77	1181	1197	9	1948	1841	25	4127	4323	33	6481	5795	43	124359	123654	75	1.03427
147676	128806	92	52748	46083	89	2348	1958	25	4286	4096	44	9209	8427	54	15337	13815	79	302177	278340	89	1.03525
139359	120170	91	64842	56793	88	2450	2193	28	4404	4250	36	9008	8459	52	14519	13614	71	289863	272001	87	1.03623
145764	132401	89	61458	55513	87	2879	2617	28	4528	4542	38	9261	8366	55	16364	15540	74	322783	305493	88	1.03721
95769	89220	83	41769	38714	82	1802	1506	18	2627	2294	29	6782	6565	42	11581	11398	59	237988	224043	83	1.03721
110967	104646	83	41449	39415	81	2316	2353	25	3604	3628	32	7809	7468	45	13804	13226	66	251888	234903	88	1.0382
77573	75859	79	21553	21086	58	1278	1452	15	1668	1683	19	4129	4226	33	6156	6178	40	134303	133557	77	1.0382
66920	63935	79	27439	26420	76	1129	974	0	1429	1440	18	3403	3127	34	5984	6038	39	124782	119272	78	1.03918
117060	109382	87	97718	92897	85	2222	2024	24	4363	4171	36	7949	7474	50	12168	11478	58	254203	235649	100	1.03918
92692	91869	78	43725	42757	77	1877	1838	21	3476	3309	30	7659	7148	50	12075	11538	61	223443	217671	82	1.03918
104614	99614	81	48397	46159	81	1606	1580	18	3493	2811	35	6530	6328	43	10264	10204	50	198725	192944	85	1.03918
80451	75911	83	16623	16051	52	1215	1215	11	2007	1413	26	4342	4512	35	7160	6958	45	131566	130634	79	1.04016
117350	107273	92	54646	51130	83	2243	2039	25	3501	3406	37	7741	7472	45	11862	11778	61	222132	201644	86	1.04114
86905	86099	80	41178	39319	80	1799	1824	21	3249	2536	33	6562	6704	42	10352	10078	50	208082	201250	87	1.04213
70149	67211	81	27520	26051	77	1405	1217	14	1996	1810	22	4254	4349	35	6850	7084	42	145013	142911	71	1.04213
97104	89699	94	41140	39274	79	2000	1772	21	2270	2656	27	6531	6195	44	10286	9930	59	190747	178263	82	1.04311
184629	152071	95	71166	57999	94	3087	2640	31	4874	4326	35	10382	9247	53	16416	13985	75	318096	283835	96	1.04311
204658	168058	95	94760	78481	94	3365	2731	32	5538	4867	43	12690	10701	58	21039	18747	88	422044	369156	96	1.04311
101346	93793	84	42312	39672	82	1513	1451	16	2289	2304	27	5567	5355	41	8564	7501	54	184303	174163	85	1.04409
36097	34472	74	18677	17694	61	515	455	0	1152	998	0	1966	1892	24	3768	3718	33	72518	70984	71	1.04409
124002	113719	93	35995	32982	82	3358	2897	29	4780	4384	39	10744	10017	58	18725	17508	76	368899	344186	88	1.04507
166006	138579	95	63545	52255	92	3108	2480	31	4346	4065	38	8541	7660	48	14296	11798	72	266983	239483	91	1.04802
183561	144081	97	81699	63981	95	3025	2359	32	4725	3716	43	10458	8406	57	18582	14927	83	338709	275284	98	1.04998
309834	215513	126	116303	81767	123	5700	3810	44	9655	6872	56	18803	13319	79	27596	20759	97	539722	417851	123	1.04998
57753	55475	79	18178	17806	53	691	852	0	1244	1418	13	2982	2896	31	4845	5066	38	93711	93376	78	1.05195
81793	80301	79	36964	35642	78	931	979	0	2160	2198	26	4689	4662	38	6900	6808	47	140780	136012	83	1.05293
133544	116407	93	55353	47535	87	2783	2155	29	4620	3869	40	8053	7534	50	13186	11746	60	238937	222663	89	1.05293
116757	102436	87	36268	31223	83	1860	1512	20	3388	2904	35	7025	6462	46	10593	9999	55	219740	201409	88	1.05391
178425	144319	95	75984	61161	95	3161	2474	32	5370	4144	42	10437	8797	55	16523	13744	73	337796	292283	97	1.05391
125101	112913	97	66042	60917	86	2975	2949	28	4974	4813	37	11170	10183	53	17152	15510	82	323154	291802	94	1.05391
97380	90484	88	40935	38751	81	1592	1621	17	2674	2474	29	5426	5141	41	10438	9603	51	193120	183049	85	1.05489
134693	113626	105	52489	43786	87	2237	1937	25	3972	3223	36	7488	6612	49	13705	12390	61	260101	232552	91	1.05588
85573	80985	83	36063	34709	79	1120	1087	7	1654	1741	19	5095	5072	38	7619	7292	45	146570	140579	80	1.05588
101069	93380	83	44982	42840	81	2127	2006	24	4005	3530	32	7505	6932	47	13068	12164	59	247308	231254	88	1.05588
89204	84096	85	38924	37276	78	1557	1568	16	2086	2068	25	4925	4809	36	7577	6989	53	155947	148056	81	1.05686
151062	125770	97	63615	53720	91	2350	2034	27	3067	3191	32	8056	6822	51	12697	11270	63	231731	210578	90	1.05882
151161	122120	95	56095	45011	93	3050	2522	31	4054	3394	37	8545	7035	54	13188	10014	66	263981	226651	91	1.05981
75489	74572	78	24476	23351	70	1303	1055	8	2001	1891	26	3813	3544	37	6498	6061	48	130225	120669	78	1.06472
67451	67289	79	26955	26188	74	1283	1284	13	1772	1672	22	4278	4563	32	6557	6456	43	119125	114135	78	1.06472
95695	89115	83	39842	37185	82	1592	1309	15	2781	2728	33	6590	6404	43	10916	9720	61	194237	190726	83	1.06668
88988	85748	81	41664	39876	79	1404	1258	13	2238	2373	27	5467	5305	39	10238	9904	54	177896	170139	86	1.06766
63763	61819	75	15320	15283	47	1076	879	0	1399	1535	15	3434	3284	31	5502	5391	40	101902	99392	77	1.06865
105990	101776	80	56939	54201	82	1714	1618	19	3000	3182	25	6125	5795	42	10667	9894	56	210139	197697	89	1.06963
261331	211963	116	163922	133631	109	5674	4569	42	9911	7494	67	19478	16056	81	30663	24863	103	618696	478496	112	1.07061
179079	159383	94	66084	58482	90	3568	3003	33	5364	5327	37	12795	11654	63	19584	17334	72	378316	350356	98	1.07159
160044	134183	93	77208	64721	91	2126	1929	26	3918	3438	34	8647	7692	56	14041	11923	64	287268	258977	95	1.07257
109541	101986	92	34951	33043	81	1927	1800	22	3407	2786	31	7291	6627	46	12155	11805	60	252695	241114	87	1.07356
92378	89631	78	39071	37275	79	1525	1460	18	2056	1976	25	5846	5636	41	10444	10436	52	196594	183394	84	1.07356
182998	157573	98	54905	47761	91	3698	3085	33	6325	5113	48	12623	10831	66	19312	16502	82	382522	322876	95	1.08043
298262	166955	127	139151	87158	126	5172	3128	46	8824	5599	61	19179	11392	86	30863	18843	120	640163	359505	132	1.08534
101000	95192	85	22748	22066	65	1648	1497	20	3072	2647	30	6776	6581	44	10047	9375	55	198359	192525	85	1.08633
89635	85386	81	35989	34687	78	1093	1287	10	1629	1935	19	4393	4093	35	6821	6503	52	142208	137874	79	1.08633
171570	135706	98	97304	77185	98	2600	1859	28	3942	3489	38	9712	8252	53	17515	14019	70	324042	265118	99	1.08829
163671	127494	108	65555	51435	93	2155	1594	27	4209	2975	42	8397	6745	53	14372	11759	69	282470	232290	91	1.08829
130712	107053	95	58952	47743	89	2257	1750	27	3415	2712	32	7685	6013	54	13137	11429	70	250471	215316	92	1.08927
158599	128976	92	69499	56465	91	2950	2403	31	4887	4156	41	11373	9538	61	17559	14882	78	359224	308030	91	1.09025
150085	113220	96	60639	45753	93	2474	1745	29	4479	3130	42	9370	7232	58	16155	12483	75	321334	256114	94	1.09025
197058	133563	102	86299	60448	102	3535	2639	33	5550	3877	46	11053	7606	63	17034	11096	78	326714	233876	100	1.09418
166137	141622	105	64195	54404	90	2990	2412	30	3952	3078	38	9054	7831	57	13774	12554	68	261941	237283	91	1.09517
84829	82174	86	24540	23859	74	1651	1460	18	2129	2184	23	4750	4444	39	8596	8257	49	156686	147231	81	1.09713
126192	107869	96	63256	52981	89	1830	1577	23	3303	3381	31	8436	7405	54	12999	11438	68	253051	225268	88	1.09811
96890	92545	87	35424	34237	80	1421	1519	17	2671	2077	32	5750	5640	41	9841	9437	56	187396	176669	83	1.10302
95592	90812	82	39237	38011	79	1916	2001	21	3943	3529	35	7410	7313	48	11548	11116	61	223839	207399	85	1.10401
101369	94151	88	39225	37405	80	1248	1189	12	2597	2352	29	5322	5052	40	8603	7565	58	172194	162343	86	1.10499
104567	94282	92	45623	40598	84	1925	1719	20	2459	2859	27	7530	6966	51	12196	11139	65	247358	234057	86	1.10597
140712	126377	91	57700	52196	85	2396	1977	28	3495	3065	33	7423	7200	45	12232	11718	61	252626	244459	87	1.10695
67731	67547	79	28973	27987	75	973	897	0	1710	1701	20	3367	3322	30	5539	5646	38	117377	113159	78	1.10793
224030	176861	103	97591	75680	101	4111	3460	35	5319	5185	40	12320	10394	63	20067	15664	84	375664	324401	102	1.10892
158014	128226	96	65589	52794	90	2268	1799	26	3336	2685	33	9386	7860	54	14795	12432	67	290779	247102	91	1.10892
67883	66208	86	26066	25473	76	657	666	0	1357	1283	16	3256	3146	31	5429	5251	43	98290	92892	80	1.1099
181003	146010	97	79297	64838	96	3271	2458	33	3836	3557	35	9242	7797	53	13534	11626	72	265708	228653	100	1.1099
90717	86494	82	36815	35277	79	1151	1058	6	1195	1566	16	4579	4076	39	7115	6372	46	143472	130574	83	1.11088
120728	104394	97	43574	37232	88	2024	1791	20	2564	2601	27	6578	5904	48	10531	9084	66	220135	199945	92	1.11481
252837	191211	103	99328	74902	103	5054	3661	42	7091	5764	56	16304	12662	74	24828	19314	95	475338	394750	102	1.11776
87220	82801	82	39177	37726	79	1363	1261	13	2496	2208	26	4504	4198	37	8392	7799	49	154292	143587	80	1.11972
86898	83066	79	34210	33171	78	966	900	0	1479	1642	19	4395	4118	37	6955	6968	44	139014	131907	78	1.12463
239343	167781	109	95655	66849	109	4395	3146	39	6213	4780	46	14241	10848	66	20911	15143	88	424616	333954	109	1.12758
134719	128200	84	49844	47228	83	2905	2820	27	5027	5209	43	10868	10516	56	19021	17159	80	359026	339610	88	1.12758
134319	113116	101	60018	49627	90	2046	1614	22	4292	2990	40	7405	6266	55	11283	8960	56	224519	193002	88	1.12856
139184	123007	98	70139	62830	87	2000	1747	23	3337	2897	30	7543	7236	44	12012	10997	63	235054	220078	87	1.12954
89083	85299	79	45587	43138	79	1617	1525	19	3142	2625	31	6070	5929	44	11226	10401	59	210295	199984	79	1.12954
103334	98215	83	27782	26395	79	1672	1685	19	2930	2601	30	6208	6265	40	10904	10296	63	208407	196780	82	1.12954
70897	68480	81	21431	20621	68	809	604	0	2191	1930	26	3746	3744	32	5643	5478	43	114008	111396	79	1.13052
106572	100564	88	48250	45697	80	1558	1604	17	2397	2566	29	6516	6095	43	11088	10649	58	198829	189898	81	1.13151
117789	107873	85	47237	42887	85	2117	1761	26	3563	3101	35	6462	6105	42	10077	9452	54	184893	174748	86	1.13249
172977	137860	95	84583	66543	95	2850	2229	31	4592	3351	42	10128	8135	55	18242	13894	87	313249	262030	95	1.13249
96307	86600	88	38976	35044	81	1528	1140	17	2513	2480	29	5297	4978	40	9284	8546	54	175295	164755	82	1.13642
187059	153655	96	85335	70775	94	3109	2422	33	5653	5008	42	12571	10906	63	19940	17501	85	384515	351106	92	1.14035
135765	122350	88	59102	53886	87	2007	1842	24	3966	3124	37	8743	7992	49	13786	13570	67	249672	237207	88	1.14231
221548	124037	133	114972	79882	124	4509	2929	45	7639	5593	64	17303	11797	94	26335	17925	107	515060	336354	127	1.14231
102425	99073	82	41017	39233	80	1922	1710	21	2897	2880	30	6409	6116	42	11245	10593	55	208458	195028	82	1.14428
75190	73039	80	29804	29426	76	1125	1184	12	1936	2068	23	3713	3468	34	5473	5514	40	122299	119991	79	1.15017
93409	90478	77	22904	22375	69	1705	1646	21	2945	2577	28	5578	5805	39	9718	9489	52	185234	178804	79	1.15017
179387	139646	114	60874	45555	99	3229	2658	34	4621	3855	41	10769	8150	62	16961	13143	71	326107	260580	114	1.15017
77870	75075	82	29812	28763	77	1257	1241	12	2123	1959	22	4915	4588	38	7539	6939	43	139490	134251	76	1.15115
181405	152888	98	80830	68352	92	2923	2275	33	5605	5098	40	12349	11582	65	17731	16207	76	379067	346755	88	1.15115
217389	178023	99	107235	87495	97	4805	4144	39	7382	6128	49	17868	14399	74	27196	21702	88	541288	431646	93	1.15213
60272	57542	76	13239	12829	47	748	670	0	1546	1168	17	2880	2676	31	5118	5296	40	107493	102895	73	1.15312
180886	153171	96	75762	64215	96	3132	2740	32	4599	3928	38	10297	8994	55	16001	14057	72	352940	329565	91	1.15704
81785	78152	80	34180	33010	78	1260	1220	12	2147	2052	25	4495	4653	35	6810	6283	47	135711	129897	76	1.15999
68807	65143	78	30256	29011	77	853	817	0	1708	1728	19	3971	4144	34	6435	6229	42	117707	111195	74	1.16097
153476	123220	95	62911	50323	93	2190	1776	23	4007	3884	38	8984	8068	50	12690	11157	68	268552	235960	90	1.16294
121346	109527	86	69747	65160	85	1839	2033	21	3437	3046	35	7031	6582	45	11400	10919	65	229808	216324	84	1.16687
162290	139208	98	68447	58666	93	2797	2269	29	4334	4115	35	10427	9865	54	16209	15161	70	328646	306046	95	1.16687
117621	110745	83	39487	37065	83	2633	2321	29	4363	3822	37	9512	8740	52	15711	14566	68	310530	295905	88	1.16785
146660	128484	90	71171	61078	89	2386	1889	28	3713	3369	31	7763	6699	50	11481	10257	57	230676	209247	86	1.16883
97613	92029	82	39693	38073	80	1173	1190	12	2591	2605	30	5354	5025	41	8843	8454	52	171300	164539	81	1.17472
146131	121026	94	54924	45964	90	2106	1895	24	3580	2899	39	8020	6772	52	14213	12515	68	267511	237641	87	1.18356
111227	102909	90	58444	53476	83	1666	1665	20	3063	2700	29	6964	6773	48	10622	10234	69	211334	201213	82	1.18455
135089	116281	88	64704	56791	88	2250	1840	25	3579	3559	31	8780	7793	53	14378	12851	63	287135	270414	88	1.18651
144953	125430	91	69150	61163	90	2563	2144	29	4459	4330	37	10530	9816	57	17287	16211	72	328309	311089	87	1.18946
101477	94039	84	36529	34592	80	1508	1362	20	2257	2396	24	5394	5184	40	8296	7619	50	158891	150989	79	1.19044
84151	79913	81	29868	28534	78	1296	1073	8	2335	2441	24	4830	4700	37	8339	8180	50	154440	147835	78	1.19142
181063	145319	113	82172	64664	98	2585	1976	26	3822	3348	38	8117	6546	55	12938	10376	61	274635	233617	96	1.1924
157399	129292	93	65039	54234	91	2664	2137	31	4431	4039	40	10413	9090	60	16831	14502	70	336147	292127	92	1.19535
28946	28701	67	13684	13650	47	495	432	0	1123	898	0	1196	1361	15	2001	2221	21	45810	46387	67	1.19633
73901	72169	76	34984	33746	76	1165	1097	10	2442	2186	28	4809	4707	38	7782	7846	45	150798	148863	77	1.19732
69833	67427	86	25243	24219	72	1420	1300	15	2097	1828	21	4139	3991	35	6833	6711	41	135646	129326	77	1.1983
68295	63969	85	29614	28734	75	1084	1043	6	1598	1982	19	4401	4254	37	6495	6365	42	131345	125638	77	1.20026
96566	93352	80	42291	40778	80	1832	1773	20	2723	2954	27	6726	6559	42	10538	9689	54	198257	189506	80	1.20026
77313	73377	78	22293	21481	62	1060	901	0	2228	2003	24	4866	4388	41	7502	7062	53	137616	131641	77	1.20124
140383	116468	93	60112	50189	90	2524	2093	28	3653	2830	39	7993	6921	51	13730	12126	64	269238	233425	90	1.20419
226626	183856	100	120056	97311	98	6203	5118	41	10476	9222	54	23286	20314	87	35389	30635	93	678865	616106	96	1.20419
118945	104900	95	56623	51069	85	1966	1773	23	2772	2647	32	7065	6337	49	10787	9643	60	244997	227705	87	1.20517
106676	94207	88	47832	41281	86	1478	1473	15	3106	2452	35	6631	5791	44	9746	9376	54	193274	175735	90	1.20714
246934	168565	109	105729	71952	105	4025	2648	40	6547	4531	53	13167	8727	70	20191	13891	80	407029	275347	106	1.20812
268830	206194	113	132457	105631	109	7060	5632	43	11497	9144	62	24107	19705	95	40015	33385	103	722059	590428	109	1.20812
133240	114271	90	57179	47914	87	1913	1568	23	4120	3194	38	7605	6865	47	12192	11262	66	247121	224638	85	1.21401
138512	117209	90	61467	51577	91	2260	1971	29	3701	3201	37	8487	7221	51	13177	10815	70	251580	213494	87	1.215
110884	94755	89	51664	44540	87	1977	1705	22	3025	2495	29	5698	5123	45	9354	8168	57	169861	158375	83	1.21598
186363	155234	95	135152	117227	96	4149	3383	35	6824	5608	47	12829	11810	60	20429	17870	82	388669	356231	91	1.21598
118103	103527	92	44314	37916	87	1766	1603	20	3051	2759	30	7281	6720	44	13305	12109	70	239321	217292	86	1.21794
184492	157608	93	70651	60593	92	3770	3490	32	6129	5358	41	12707	11239	60	20758	18286	78	392782	363490	88	1.21892
178360	125155	100	78633	55090	97	3008	2329	34	4875	3596	44	10891	7499	62	17371	12473	71	341181	251256	97	1.21892
154369	131580	99	50580	43527	90	2156	2035	24	4338	3715	43	8875	7965	51	13329	11749	63	272575	247851	91	1.22089
102531	99124	81	34756	33329	79	1864	1824	22	2647	2617	29	6546	6450	44	11119	11353	55	223661	211852	83	1.22973
95259	91061	83	32836	31601	77	1920	1759	25	3386	3013	36	6742	6693	44	10942	9991	59	205598	192430	81	1.23071
111743	105440	85	37553	35681	81	1635	1780	19	3051	2634	29	7627	7302	49	12424	12185	57	241624	231066	83	1.23366
47694	49303	74	18560	18504	54	919	1052	5	1022	1134	9	2876	2662	30	4440	4277	37	89597	89539	72	1.23464
190614	161123	94	57028	47419	93	2732	2200	29	4819	3668	40	10325	8657	58	19117	16574	88	370078	334484	96	1.23464
158406	135846	94	72988	63172	92	2134	1768	27	4224	3593	34	8703	7854	50	13248	12029	67	272571	252974	93	1.23857
114839	105472	95	46605	42980	82	2320	2195	23	4068	3344	37	8229	7778	47	13546	12709	65	273148	259686	87	1.23955
89186	85430	81	28977	28210	77	1310	1344	14	1543	1562	19	4977	4776	39	8201	7654	48	159615	156968	80	1.24544
160842	132645	92	60673	49725	90	2418	2239	27	4256	3958	39	11324	9186	69	16933	14928	70	333158	295401	88	1.24643
112165	104045	82	53500	48356	83	2160	1983	24	3492	3280	35	7421	7068	45	11951	11058	62	238619	234297	79	1.24643
80108	72772	82	36181	33185	80	1565	1534	19	2262	2291	29	5132	4910	41	8008	7235	53	177104	165257	77	1.24741
167250	140490	95	63748	52852	94	2562	2131	28	4168	3306	42	9688	8304	53	14278	12484	63	297076	266612	93	1.25035
94026	89505	81	29015	27644	78	1637	1492	20	2454	2479	24	5963	6094	41	10680	10197	56	201916	190281	80	1.25232
152621	128505	90	70388	60037	89	3171	2533	31	4636	4485	38	9425	8394	54	16082	14495	75	309217	285897	91	1.2533
149199	117547	109	70072	55264	92	1965	1442	26	3519	2850	37	7583	5999	54	14656	11739	69	271572	224811	95	1.25919
68008	65687	89	27737	26966	76	870	864	0	1775	1514	20	3168	3041	30	5234	5121	41	103584	99507	78	1.26312
49785	47679	75	20262	19589	59	656	719	0	1439	1118	8	2723	2736	27	4281	3949	40	85848	82711	73	1.26803
70492	69096	76	31145	30117	76	1073	992	0	1607	1608	20	3540	3536	32	6861	6193	47	121083	115000	82	1.27196
229870	154039	117	93772	63621	113	4864	2933	44	6164	4122	48	13185	9491	71	19555	12941	101	376183	261572	112	1.27589
130132	117407	86	58553	51717	87	2622	2407	29	3799	3533	36	8978	8239	50	15752	14746	62	293523	279172	87	1.27687
77421	76241	79	35619	35110	76	1245	1353	13	2735	2164	29	5369	5289	40	9494	9474	55	166554	158774	83	1.2867
133994	123389	87	67015	60644	86	2462	2098	28	4452	4210	37	9585	9324	53	14749	14306	65	308781	292330	90	1.28866
158627	142179	89	74611	67454	89	3325	2777	31	5175	4825	39	10716	9972	59	16988	15411	77	333529	307684	90	1.28964
199087	171287	95	119401	105377	95	4807	3945	37	8256	6753	49	18566	16239	78	27708	24401	91	535193	454355	101	1.29161
72221	70646	78	20069	19338	60	1423	1239	15	2117	1933	24	4406	4525	36	5910	5629	42	130764	123862	80	1.29357
115875	107674	87	37528	35629	80	1821	1835	20	3131	2993	28	6907	6740	42	11508	11447	60	220448	205036	88	1.2975
100978	95710	85	39428	37122	81	1361	1415	16	2812	2259	27	4950	4484	42	8962	8125	54	171912	164634	84	1.29947
150819	127764	91	57083	47832	90	2050	1821	22	3986	3557	38	8547	7382	51	14637	13385	66	268535	245487	90	1.30339
98968	95237	81	37735	35841	79	1860	1985	23	3068	2995	31	7442	7404	45	14290	14000	66	252818	243510	84	1.30438
158468	138690	93	88945	79759	90	2921	2762	28	5999	4877	47	11027	9767	61	17793	16574	68	334059	313248	87	1.30438
111836	102530	86	45492	41569	84	2348	2058	24	3791	3671	36	8455	8193	48	14239	13295	69	288146	274889	84	1.30831
204644	165744	98	72570	59878	95	3865	2847	37	6227	5011	47	12051	10314	60	19646	17138	88	380539	344252	95	1.31125
104505	95603	87	43867	41765	81	1980	1801	22	2371	2351	26	6619	6095	43	11187	10150	66	207279	188079	86	1.31223
104169	86821	98	49881	41236	87	2109	1787	23	2798	2505	30	7023	5766	49	11403	9391	61	215955	186913	88	1.3142
135282	125732	87	36348	33824	82	2394	2307	26	3998	3836	37	7659	7439	46	13096	11932	63	254127	236616	86	1.31518
97404	90493	85	44382	40061	82	1620	1677	20	2961	2621	32	6450	6257	41	9968	9100	52	200768	191530	88	1.32893
224177	174125	100	97239	70944	100	3473	2755	34	6769	5511	50	14715	11229	73	24592	18954	96	474240	378213	102	1.32893
184316	135599	116	74586	53945	116	2959	2191	31	4838	3657	47	11250	8208	64	18964	14304	85	372363	275290	116	1.32893
134097	116729	89	55704	48495	87	2338	1994	27	3802	3604	33	8962	7926	51	15204	13658	65	278331	256793	86	1.34072
53563	52980	80	24072	23489	67	565	627	0	1166	1159	11	2535	2512	27	4812	4505	37	83219	80578	75	1.3417
127443	116008	88	52875	47958	85	2348	2356	24	3776	3085	35	8852	8368	51	14916	14315	65	264476	239022	87	1.34465
104623	96062	84	42392	39110	82	1675	1709	19	2659	2467	28	6995	6439	45	11889	11673	54	218028	208360	84	1.34661
108759	99333	95	45712	40976	85	1746	1591	19	3251	2828	33	6409	6041	42	10788	10529	57	192366	173004	87	1.34759
194299	171449	105	100110	88284	96	3923	3428	34	7312	6365	49	14424	12802	66	21832	19499	76	456893	398957	95	1.35054
100305	93979	82	41076	39310	80	1871	1551	22	2998	3306	29	6598	6372	45	11044	10127	60	209425	199023	85	1.35152
123190	104244	89	49020	40509	89	1623	1457	19	2419	2046	30	6982	6184	48	10714	8879	56	218550	185072	88	1.3525
172084	149469	93	83152	76378	90	3954	3718	33	6452	5706	42	12385	11239	61	18876	17351	72	366606	314194	91	1.35349
78523	74999	83	31418	30402	78	1306	941	0	1771	1427	24	3774	3665	34	6187	5479	42	123704	121547	81	1.36331
149095	130659	96	58470	49768	89	2279	1963	25	3673	3258	34	8191	7100	51	13129	11725	65	267594	240909	88	1.36331
90836	87397	79	33966	32418	79	1295	1381	14	2464	2783	23	5295	5132	41	7993	7479	55	157937	147984	76	1.36822
156050	126604	97	62876	50842	91	2539	1724	32	4119	3937	38	9793	7750	54	16797	14523	79	320337	279071	90	1.37215
94131	89165	81	52634	49728	80	1182	1317	13	2291	2209	27	5237	5261	39	9369	9094	50	170480	166819	77	1.3751
121407	110865	86	56755	53265	84	2337	2360	24	4114	3944	37	9672	9399	52	15235	14303	72	305640	282073	86	1.37608
127688	103283	104	58142	46070	107	2309	1577	28	3421	2475	34	7559	6476	48	13089	10712	70	243913	197139	107	1.37608
97062	91768	84	27019	25738	79	1737	1528	19	2458	2534	31	6060	6004	40	11251	10397	56	202538	193966	85	1.38001
124027	112378	101	50709	44813	85	2016	1777	25	3523	3097	34	7787	7598	46	14390	13273	65	285647	268863	86	1.38001
116191	107081	85	82274	75131	85	2986	2782	29	5643	5371	42	12082	11620	59	17921	17024	72	357332	320939	86	1.3859
70846	68248	79	35908	35354	76	1300	1113	10	1789	1329	21	3625	3747	32	6484	6381	44	135045	135207	77	1.39081
124065	107131	89	53177	44963	89	2259	1861	25	3109	2912	32	6552	5878	47	10833	9370	60	217907	200776	84	1.39867
108482	101958	84	43403	41172	81	1830	1580	22	2743	2069	31	6773	6244	46	10761	10485	55	209436	194215	81	1.40554
337421	257604	140	191018	146835	131	9047	7039	49	13596	10574	66	29753	23893	114	46984	37023	123	958507	754140	131	1.4134
84899	81549	90	40518	39299	78	1126	1116	10	2192	2292	26	4602	4549	38	8319	7936	53	170324	160479	78	1.41438
92430	89163	80	38078	36553	79	1485	1500	15	2621	2603	27	4760	4829	37	8890	8619	50	171179	160127	81	1.41733
38054	38142	66	5346	5409	35	888	961	0	1846	1747	24	3788	3505	35	2324	2156	28	84986	83986	71	1.42224
138725	121393	92	78503	70280	87	2886	2532	28	4197	3510	38	9320	8225	54	15256	13672	67	272777	241389	89	1.42322
252140	174945	123	101336	72180	112	4012	2764	38	6585	4944	54	15077	10622	74	22266	15125	83	434876	305899	113	1.42617
118215	105557	86	47470	42405	84	2300	2034	24	2954	2396	31	6813	6505	45	12445	12124	59	235076	229802	82	1.42617
147275	120735	90	57670	46806	89	2647	2254	27	4095	3546	38	9801	8238	54	16170	12942	72	334177	292975	88	1.43403
157640	125807	92	75219	59119	93	2609	2116	29	3760	2766	41	8301	6879	51	13276	9960	67	247434	197144	89	1.43599
84851	82717	79	31068	30370	77	1239	1330	13	1544	1646	25	5744	5327	43	8615	8432	47	165298	153255	80	1.43599
36727	35968	71	18906	18363	62	584	382	0	794	1109	8	1995	1798	26	2732	2725	27	53482	53187	72	1.43894
88219	84350	82	29365	27992	78	1525	1535	16	2147	1944	26	5436	5193	41	8567	8226	50	151130	147331	81	1.43894
261738	201215	117	164440	137057	114	6577	4660	46	9328	7274	54	19085	14897	76	29565	24033	107	581729	450024	116	1.43992
95620	90917	81	34517	32960	81	1592	1625	18	3507	3349	31	6745	6763	45	10314	9613	54	191520	183013	84	1.4409
60975	60070	82	20161	19791	62	714	639	0	1418	993	0	2727	2675	29	4289	3991	38	92091	90000	76	1.44287
92766	87094	82	35156	33436	80	1631	1778	17	2113	2489	26	5638	5150	41	8521	7581	50	191690	179407	86	1.44581
90385	86540	81	37518	35964	79	1798	1712	22	2677	2557	31	5953	6332	39	10467	9497	55	198967	182470	84	1.4468
175136	138690	98	80497	64105	95	2716	2058	32	3979	3588	39	9063	7531	53	13285	10669	63	278720	230997	98	1.44778
99525	93818	83	26695	25911	67	1303	1159	12	2548	2503	29	5625	5479	43	9862	9597	51	184000	178609	83	1.44778
63709	61215	80	30687	30121	75	1134	1055	6	1135	1424	14	3437	3606	31	5690	5517	40	114700	110531	77	1.44778
71416	68977	87	31599	31009	76	1029	1194	8	2234	1899	22	3594	3632	32	6229	6738	41	132578	124672	78	1.44778
195681	171041	94	93774	82081	93	4226	3691	36	6685	5745	51	14949	13708	69	24034	21943	86	464249	433643	94	1.45073
92719	90039	83	27265	26603	78	1625	1391	19	2107	2129	27	5236	5267	39	9284	8818	54	182832	173195	83	1.45073
91969	88134	80	44320	42527	80	1456	1538	16	2593	2503	27	5406	5056	42	8789	8680	47	163220	157522	82	1.45367
49081	46778	76	22204	22017	63	427	443	0	771	716	0	1996	2060	22	2905	3538	26	62457	57418	72	1.45367
194646	148167	102	73022	53544	97	3148	2416	34	5569	4284	46	12582	9918	64	20858	15609	87	393510	305843	95	1.46349
86164	83206	80	32440	31418	78	1339	1668	16	2295	2517	28	5322	4941	42	8806	8630	51	170295	162835	78	1.46448
101354	96943	87	29956	29012	79	2052	1897	22	2780	2446	35	6670	6342	46	10637	10331	50	207716	197551	87	1.47037
71429	69948	77	27734	26870	76	1029	831	0	1799	1642	19	3916	3639	35	6085	5349	44	122049	117778	81	1.47233
89206	74576	100	43685	37531	84	1392	1294	15	2138	1912	22	5068	4336	43	7749	6710	50	160521	138872	87	1.47823
194641	147034	103	79866	60252	99	3253	2414	33	5205	4155	45	11427	8585	62	19192	15221	79	375912	301132	102	1.47921
89637	87086	80	40662	38919	79	1580	1502	18	2487	2517	27	5304	5120	40	8589	8006	50	169974	162763	81	1.48805
38114	37789	68	18576	18373	56	657	666	0	1110	1055	9	1672	1508	19	2736	2852	26	54215	54347	70	1.49001
197985	150964	112	72065	55312	98	3030	2437	33	5609	4202	54	10877	8160	61	16092	12231	73	333964	266247	97	1.491
85727	78946	81	50576	46249	81	1596	1245	16	3047	2646	31	5913	5319	44	9372	8537	58	186237	165909	82	1.49296
110547	102092	87	27024	25776	76	1525	1634	16	2400	2517	28	6420	6391	45	10236	9880	53	213462	201643	83	1.49394
88472	83836	81	37362	35396	79	1737	1510	18	2710	2592	26	5476	5420	44	8530	8652	48	176951	171041	83	1.49787
114196	107601	84	39452	37496	80	1994	1922	22	3315	3487	32	6536	6217	46	11225	10771	60	223302	211450	87	1.51064
205822	168250	97	91317	75482	96	5043	4266	38	7431	6215	53	16845	14300	68	26036	21333	93	487618	404668	103	1.51457
68855	66954	84	18004	17662	52	1188	1267	13	1734	1917	20	4307	4046	37	6843	6552	42	144496	141285	80	1.5185
118449	109670	84	50536	46453	84	2142	1770	25	3518	3329	31	7562	7160	48	11702	11128	55	254382	235714	85	1.52636
79215	76726	78	36080	34617	77	1502	1409	15	2042	1920	19	4703	4600	35	7274	6384	50	141350	132604	80	1.52832
40559	39361	73	14507	14403	51	515	421	0	1260	1135	10	2466	2126	27	3999	3991	33	72645	69251	77	1.53127
199188	163302	102	124480	110160	95	3978	3150	35	6959	5831	53	13679	12090	59	21461	18249	82	442646	379269	99	1.5352
161559	132172	99	63841	52695	91	3033	2269	34	3932	3708	35	10072	8273	61	16331	14178	68	318094	278896	96	1.53618
159610	132209	94	60484	49939	91	2543	2125	29	3686	3359	38	8481	6812	54	13114	11331	62	253424	219150	95	1.53618
113712	108173	84	42104	39988	81	1921	1919	19	3791	3785	33	6281	5477	44	9994	9276	53	207970	198539	85	1.53716
134106	122722	90	59807	54829	87	2407	2176	25	4512	4104	37	8967	8359	52	13914	12409	66	293754	279153	92	1.54109
76102	75078	79	27608	26429	77	1365	1267	14	2030	2283	23	4488	4838	34	8029	8152	46	161894	154741	80	1.54895
100082	95737	83	44210	42317	80	2131	2108	24	3343	3195	34	7610	7345	49	13113	13301	57	250002	233756	83	1.54993
122559	104722	87	49186	41470	87	1654	1441	20	3222	2904	32	6741	5895	52	11758	10027	58	241288	221562	86	1.55975
109949	102722	84	58428	55381	82	2558	2199	26	4096	3845	39	8700	8069	53	15130	13881	65	292021	259961	91	1.56663
93786	88571	88	45759	43738	80	1735	1540	18	2507	1883	25	5247	4931	38	8080	7724	49	162959	154325	80	1.57154
117798	109089	85	50496	45954	83	1730	1390	22	2420	2526	27	6569	6346	45	9918	9369	54	192008	178214	85	1.5735
197049	162667	101	83432	69776	99	3371	2836	33	5787	4921	43	11886	9738	58	20246	17176	85	387185	342138	102	1.57547
90076	86268	85	25514	24870	77	1813	1704	19	1715	1831	20	5220	5413	36	9947	9422	59	185660	175384	81	1.57743
118959	101481	89	47142	40069	86	1483	1491	16	3482	2952	33	6817	6108	45	10957	9478	58	204599	184518	83	1.5794
156341	144353	90	30545	28931	84	3081	2954	28	5769	5059	38	11711	10628	63	18081	16177	77	337883	311026	89	1.58038
128720	109325	89	57144	46635	89	1905	1795	21	3718	3195	40	7629	6403	50	13463	11619	60	250302	216327	85	1.58627
154931	119193	97	66047	51527	95	2633	2013	28	3821	2979	37	8027	5850	52	13299	10696	70	252176	203661	91	1.58627
47653	47073	73	20981	20492	63	642	491	0	1115	901	0	2364	2303	25	3384	3347	32	69044	68535	67	1.58824
125855	103319	99	52644	43547	89	2005	1797	22	2856	2903	30	6832	6150	44	11422	10020	58	223078	187880	86	1.5902
104455	96590	87	38585	36207	80	2341	2077	24	3591	3454	35	8371	8064	49	12728	11827	59	244387	232098	82	1.5902
72825	69584	79	37415	35697	78	1459	1316	14	2298	2080	27	5648	5543	42	8910	8822	48	173010	161303	76	1.59118
87604	84857	80	31972	30389	78	1778	1896	19	3321	2974	30	6865	6186	48	11329	10843	55	217526	207509	83	1.59609
163028	141675	99	85569	77530	92	4354	4077	33	6420	6057	47	14154	12921	66	22503	20582	82	416068	361947	92	1.59806
164213	126307	96	71493	56618	95	2609	1907	30	3960	3035	34	8433	6743	53	13957	11396	68	262470	208499	93	1.60297
258302	206356	115	121776	99116	109	4349	3315	36	8128	6875	50	17860	15351	70	31573	26414	102	639995	570927	110	1.60788
114273	109529	83	46179	43587	82	2030	2099	23	3776	3161	36	7169	6559	47	12575	11754	63	231880	221794	81	1.60984
66918	58238	94	28144	25023	94	730	574	0	1699	1215	13	3292	2557	32	5443	4527	42	102677	84812	94	1.60984
180089	140366	95	74749	57244	96	2935	2425	30	4753	3908	41	10512	8183	54	18865	14500	84	353681	290510	93	1.60984
166526	148563	91	90665	80988	90	3940	3486	34	6079	5594	43	11991	10976	61	18741	17457	75	357519	322296	90	1.61279
125339	113036	97	57057	50640	86	2505	2358	25	3741	3400	36	8307	8058	48	14465	13396	63	304244	284811	83	1.6177
96812	91086	90	44714	42651	79	1514	1564	14	2378	1947	28	4717	4730	35	7954	7994	47	166425	159727	77	1.61967
146038	131840	102	57102	51282	85	2211	1920	24	3954	3888	39	8259	8039	50	12722	11484	60	249164	234147	83	1.62163
190617	156464	98	77384	62523	98	3617	2761	34	5443	4747	42	11863	10358	61	19662	16080	86	377494	335150	96	1.62359
113412	102789	86	41181	37254	83	2269	2301	24	3578	3129	37	7920	7370	48	13195	12259	67	247003	238881	85	1.62458
89184	83697	83	36996	35255	79	1445	1252	13	2044	2056	26	5350	5355	39	7594	7122	50	155233	147976	79	1.62458
90008	85499	89	28457	27390	78	1652	1649	19	2741	3191	25	6206	5968	43	10384	10267	54	198136	192189	80	1.62752
90055	85603	87	26662	25390	76	1447	1374	17	2231	2228	27	5532	5140	40	9610	8879	54	181931	172970	81	1.62752
174956	155157	103	114876	102403	92	3175	2657	31	5312	4327	42	10429	9217	58	17122	15885	73	354130	305186	92	1.62851
174524	139451	111	93698	77979	97	3003	2431	32	4521	3315	44	9468	7752	56	13822	11011	76	262680	227705	97	1.63342
215673	174136	104	96397	77148	103	3630	2701	34	5018	4167	45	11591	9783	60	18493	14770	79	381298	330107	103	1.6344
99491	94151	90	34224	32810	79	1807	1881	20	3362	3486	29	7315	7048	46	12416	12098	60	217646	208130	78	1.64619
190770	148264	109	74616	58507	96	2714	2042	30	4789	3558	46	9273	7522	58	15290	12980	69	313066	243654	94	1.64815
76694	73870	80	17370	16952	52	1497	1189	14	1929	1823	24	5010	4960	38	7916	8202	46	155660	147749	77	1.65404
158797	122976	102	74822	57701	94	2708	1998	34	3795	3353	39	9273	7062	53	14839	11385	70	298105	237109	96	1.65503
137125	114088	90	69237	58675	89	2257	1762	24	3619	3147	37	7489	6483	49	11836	9821	61	248216	217840	90	1.66485
83989	81563	82	31761	30799	77	1474	1572	17	1727	1857	22	4510	4244	36	8793	8602	48	154577	153905	80	1.66485
101778	96482	87	36399	34730	79	1507	1615	18	2646	2571	30	5309	4986	41	9367	8970	52	183781	169974	84	1.66779
89713	83188	97	34465	32492	79	1754	1819	23	2633	2733	27	5616	5235	42	9281	8922	51	168040	154591	84	1.66976
138149	122407	88	76476	67695	87	2522	2104	28	4831	4352	37	10125	8894	61	16404	14034	75	317739	285615	91	1.67172
89018	84821	85	44730	43293	78	2000	1885	20	3611	2902	33	7361	7393	47	12338	11682	64	221825	212938	82	1.67271
126734	104433	92	46234	37218	88	2079	1974	25	2733	2679	28	7128	5897	48	10978	9048	55	213888	186218	89	1.67271
125813	116873	93	39725	37244	82	2250	2110	25	3470	3730	32	8172	7965	45	13759	12468	71	270644	250233	85	1.67369
92682	87535	83	41980	39565	80	1519	1436	17	2391	2530	25	4944	4873	38	9705	9283	51	165315	154647	80	1.67565
110747	100866	89	33711	31874	81	2017	1847	22	3839	3366	31	7055	6327	50	10537	9907	55	210131	199512	83	1.6786
95751	88168	85	36312	34341	80	1689	1660	21	2979	2337	36	6473	6384	41	11727	11592	56	226685	217022	81	1.67958
168755	149554	92	63392	55568	89	3938	3991	31	6761	6099	44	13803	11999	66	20841	19841	81	429462	379237	90	1.68253
123989	110216	90	54720	47862	87	2275	2357	24	3773	3215	37	8014	7087	50	14668	13147	66	264377	243142	88	1.68351
125462	107515	104	55441	48340	87	2188	1892	24	3164	2831	31	7785	7236	47	12425	10945	63	247705	232945	89	1.68449
197720	147573	99	80195	61681	99	3541	2535	35	5960	4516	46	12967	9614	68	20348	14742	77	395408	309591	98	1.68449
152227	133449	96	64598	58197	90	2138	2071	23	4154	4216	35	7963	7531	50	13011	11534	63	244856	230440	93	1.68547
154729	130764	93	65631	56666	91	2764	2384	28	3932	3329	36	8759	7974	52	13616	12435	68	256893	232471	92	1.68744
113791	100348	86	40386	34786	85	2183	1790	27	3667	3331	33	8027	6949	51	11964	10433	67	241388	224320	89	1.69039
132436	119630	87	73465	67366	86	2663	2495	28	4202	3810	37	8861	8335	52	14007	13524	61	284856	268842	88	1.69235
101874	93628	83	35115	31423	80	1713	1409	16	3428	2912	33	6799	6168	45	12522	11849	61	233390	213386	87	1.69431
161804	132318	96	71342	57299	94	2296	1672	27	4106	3586	41	8557	6904	55	13797	11279	67	273795	233960	95	1.70807
137916	118482	89	63978	52553	90	2159	1662	25	4072	3289	35	7932	6953	51	12352	10569	63	239387	211675	89	1.70905
152582	136374	101	73168	67252	89	3696	3398	33	6116	5966	42	14163	13426	67	23732	22835	82	463807	426419	91	1.71003
53551	51114	79	28508	27594	75	599	521	0	1660	1419	18	2655	2796	28	4548	4406	37	87123	84988	72	1.71298
178874	144907	104	79483	64543	93	2545	2050	29	5471	4722	43	10339	8611	57	18636	15696	79	351475	305136	97	1.71985
95374	92009	90	27987	27307	77	1413	1107	15	2185	2151	24	4925	4653	39	9176	9077	50	174476	169956	83	1.71985
82158	79716	80	32678	31375	78	1453	1370	15	1958	1967	23	5247	5056	41	8733	8149	52	164686	158873	83	1.72083
85987	82480	95	19017	18441	55	1178	994	0	1807	1909	20	5061	4849	36	8713	8264	48	160519	154843	84	1.72869
86943	84501	80	45298	43362	79	1209	1251	13	1612	1946	19	5431	5156	39	8424	8214	48	177865	165781	83	1.73066
102171	85739	90	41366	33831	85	1876	1536	19	2406	2048	29	5502	4908	46	9961	8650	56	171541	144759	86	1.73164
171492	134027	97	73189	56736	98	2370	1954	26	4379	3642	41	9928	8161	54	16616	12973	79	319621	259519	97	1.73458
122909	112073	85	59835	54459	85	2356	2287	25	3324	3306	33	7561	7111	48	12902	12176	63	225977	218876	82	1.7395
87265	83726	80	29931	28821	78	1273	1087	8	2077	2117	25	4959	5098	40	9703	9613	57	173884	161358	84	1.74244
107727	98904	86	48241	44067	84	2109	1625	21	2578	2600	32	5420	4853	43	8829	8005	51	171758	168321	83	1.74441
224924	156491	105	93593	65198	102	3370	2342	38	6081	4534	48	12505	9077	63	19499	13861	90	410400	300312	103	1.74441
165315	128112	95	72985	56069	95	2571	1989	28	4089	3562	40	8965	7358	53	16669	13292	67	297174	236633	99	1.74539
145197	119556	90	61983	50741	89	2104	2011	25	4020	3116	41	9276	7766	57	14776	13081	64	286246	245505	91	1.767
208818	143418	104	82561	56437	102	3228	2393	36	5334	3772	47	10905	7747	62	17924	13044	76	363873	268873	103	1.76896
85443	78892	80	36353	33861	80	1501	1305	16	3024	2726	31	5380	5086	41	9071	8926	51	182074	172985	78	1.76994
167765	141391	95	104307	91032	93	3839	3360	35	5972	5319	45	12905	11532	61	21224	19462	84	401910	370758	92	1.76994
93375	88962	92	48181	46320	80	2176	1724	25	3370	3588	33	7338	7132	45	12076	12185	59	258725	241385	79	1.77093
105433	97217	87	54538	52107	83	1973	1750	22	3624	3397	35	7483	7005	46	11947	11328	60	241578	222253	85	1.77682
143288	128430	95	70269	64127	87	2222	2098	25	4512	3802	39	10059	9369	59	15075	14057	70	307405	294503	86	1.7778
144086	117092	93	59517	47132	93	2759	2109	31	4361	3397	45	7776	6287	55	12151	10178	64	225900	190383	93	1.7778
150706	122466	94	72854	59953	92	1893	1689	23	3294	2437	36	7366	6110	51	12286	9784	69	224872	196475	91	1.7778
136855	119388	100	59304	52676	87	2306	1827	27	3632	3484	32	8549	7742	50	13276	12159	68	268840	257113	90	1.77878
106159	99783	83	31806	30231	79	2181	1845	25	3599	2996	38	7484	7086	45	12723	12348	59	235542	228190	83	1.7837
108617	103839	82	39402	37596	80	2159	1928	25	2989	2921	31	7116	6677	44	12876	11402	62	241060	234154	85	1.79057
107733	100378	89	39742	37745	81	1565	1307	16	2808	2600	33	6053	5942	44	9383	9317	55	198959	185838	85	1.79254
40901	41064	66	21524	21157	64	672	635	0	885	1026	5	1834	1775	24	3901	3497	37	67168	64528	74	1.79352
123340	109282	87	51485	44855	86	2349	1897	27	3696	3230	32	8525	7848	49	14355	12731	72	272714	260029	86	1.7945
140564	114719	107	58157	47331	90	2415	1862	29	4054	3491	40	9489	7880	55	15327	12700	70	302155	254703	107	1.7945
171139	139226	94	74526	60098	94	3041	2489	31	4710	3944	38	10211	8919	52	16376	13672	68	316977	284089	92	1.7945
111711	102878	89	48826	45390	83	1352	1230	13	2891	2403	34	6337	6253	43	11353	10536	64	215164	202649	85	1.79548
170720	143753	98	63525	54311	93	2400	1783	24	4849	3683	39	8975	7519	53	15770	13594	69	282228	249111	92	1.79646
397101	259028	162	163491	109194	151	8085	5139	50	13913	9606	77	29990	20932	116	48385	33454	148	978401	747846	162	1.79646
283792	176568	122	104830	61909	121	5176	2890	47	8456	5632	55	17317	11271	79	26876	17499	108	509048	325109	118	1.79941
50414	49593	76	16897	16774	50	856	848	0	1416	1799	17	2790	2562	29	4629	4008	38	87015	86410	69	1.80432
117895	107354	90	65708	60997	85	2275	2057	26	3563	3440	34	7865	7756	45	15010	14329	67	289728	276406	83	1.80629
109422	100174	90	42628	39867	82	1691	1727	20	2736	2348	30	6070	5571	41	9243	8070	60	179351	169346	83	1.81807
149225	116740	95	58479	44312	92	2346	1907	26	3973	3152	37	8079	6337	51	15334	12043	72	304123	250194	95	1.82593
93211	88915	87	23124	22125	68	1225	1069	8	2307	2365	27	5659	5672	40	8197	7754	51	173201	166958	79	1.82691
176211	151656	91	82433	69124	93	3056	2691	30	4605	3882	42	10121	9193	55	16289	14238	73	318369	293744	88	1.82789
139970	120273	99	50215	42914	86	2108	1618	25	2866	2945	33	6698	6302	47	10942	9585	56	216058	190493	83	1.82789
103522	96070	86	59071	55811	82	2190	1884	26	4360	4373	34	8743	7864	52	13569	12524	68	262195	247704	81	1.83182
142990	113981	91	62798	49231	91	2578	1874	30	3338	2944	33	8250	6578	53	12544	10286	64	268909	216620	91	1.83968
80346	78090	80	21248	20936	60	1372	1379	16	2127	2035	27	4122	4128	36	6301	6049	46	121117	114551	77	1.84066
92777	88863	80	46875	44262	80	1911	1697	22	3910	3663	31	7727	7834	45	12710	11721	62	244923	233445	81	1.84066
109840	103139	88	43356	40403	82	1920	1775	21	2558	2611	30	5806	5732	40	9892	9077	54	182626	171402	83	1.84656
107709	102660	83	31440	30156	80	1946	1975	23	3239	2984	30	6805	6383	46	11845	11329	59	226444	208881	84	1.86718
123306	107563	89	56947	49253	87	1762	1808	19	2432	2667	27	6936	6609	44	11214	9971	59	236026	215599	91	1.87111
170662	143578	94	79697	66009	92	3165	2395	34	4320	3799	40	9949	8410	56	15458	13154	74	320846	278237	92	1.87111
140730	127222	88	45402	40910	84	2575	2305	27	3492	3533	33	7511	6612	47	10472	8939	55	199649	183766	86	1.89174
153124	128402	93	64543	52560	91	2352	2198	27	4566	3560	40	8981	7581	51	14335	11966	69	277609	235727	89	1.89272
88497	85205	81	41996	40498	79	1934	1714	23	3329	3302	30	7997	7585	49	13137	13232	59	233586	222763	78	1.89272
266936	195781	115	151018	109301	112	5476	4242	43	8235	6480	52	19844	14881	82	32514	23943	104	666524	486656	112	1.8996
110317	103848	98	20784	19887	65	1714	1565	22	2731	2957	29	7199	6733	46	11696	10498	56	223009	208884	85	1.90156
103671	98091	81	45545	42312	81	1647	1513	22	3486	3606	31	6937	6733	45	9547	9420	48	193622	185542	87	1.90451
90278	86866	82	26042	25154	76	1495	1459	14	1652	2135	22	5006	4661	40	8706	8809	46	164063	157020	85	1.91433
143106	119298	96	47512	37995	91	2255	1915	27	3834	3357	36	8919	7348	56	13697	11444	70	269640	239165	93	1.91629
104458	99879	84	50367	48255	81	1604	1426	18	1811	2085	22	5131	4815	40	9023	8453	52	182640	174388	83	1.92022
147087	123018	91	58881	47782	90	2476	2250	26	3704	3232	37	9176	7354	54	16834	13355	83	304737	270886	88	1.92219
102116	96078	86	62721	57806	83	1546	1506	19	2677	2413	28	5576	5215	43	9110	9103	49	196004	186646	80	1.92415
96122	89910	83	33025	30107	80	1683	1531	17	2927	3018	26	5921	5176	44	8759	8163	51	171893	163579	83	1.93299
226663	171945	106	105540	80585	100	3915	2845	38	5960	4530	45	12076	9347	64	17545	14385	75	341666	267712	102	1.93397
122982	112572	92	44193	38809	84	2176	1934	26	3104	3228	28	7179	6888	44	11400	10337	60	230663	212526	87	1.94281
218854	171069	99	101141	78935	99	3330	2633	35	6139	4621	54	13503	10773	68	21746	17919	84	428007	346221	99	1.94772
154220	129451	98	76301	64914	91	2766	2389	29	5022	4424	42	10927	9431	55	16639	14204	76	338788	282088	96	1.95067
135299	122550	90	72621	65883	87	2490	2056	27	4029	3746	38	8715	7791	50	13924	11997	68	286946	251862	90	1.95264
96844	92358	83	34726	33088	78	1445	1405	16	3274	2894	32	5574	5155	40	8937	8712	47	178409	166611	81	1.95558
94924	89783	80	42231	39793	80	1712	1650	19	3430	2955	33	6473	6136	44	11202	10858	59	201773	191557	81	1.95656
270657	197204	119	103428	75666	109	5154	3930	39	8434	6037	55	15933	12437	69	23853	18716	85	458570	377751	107	1.96148
89239	84260	85	39996	38455	78	1410	1335	15	2942	2788	27	5135	5036	38	7526	6669	52	156570	150982	83	1.96737
38282	38245	78	18577	18199	55	441	635	0	1202	1185	12	1884	1560	23	2900	2673	32	59052	57133	73	1.97228
124955	109284	103	64189	57387	86	2463	1987	27	4263	3872	37	7846	7207	44	12986	12432	64	264616	254748	89	1.97916
143511	128408	87	65153	57905	88	3001	2670	28	4010	3571	37	9166	8205	54	16057	14683	75	303975	285968	89	1.98112
237382	171247	108	92466	66361	104	4486	3297	38	7491	5473	52	17122	12851	80	25352	18660	98	484032	364111	106	1.99684
205995	168348	102	85147	71824	96	3546	2716	35	6238	5108	49	11929	10112	61	18893	15127	84	351476	311131	112	1.99684
99865	100013	80	37681	36572	79	1734	1684	18	2297	2244	26	6285	6275	40	10662	10490	57	213950	200870	90	1.99782
105243	100054	86	41168	39106	80	1532	1608	16	3391	2695	36	6624	6379	46	11332	11194	56	217946	204471	83	2.00273
107562	101157	92	36743	35433	80	1938	1835	22	3020	3162	28	7169	6877	45	12112	11459	59	223971	211739	88	2.01059
110624	103302	85	41384	39084	82	1488	1355	17	2535	2217	30	6056	5761	42	10475	9718	60	200566	192336	85	2.01255
138116	122545	92	61656	54774	88	2536	2296	26	3986	3328	35	9187	8413	52	14477	13790	70	288195	272967	104	2.01255
105480	98744	84	42588	40875	81	2382	2375	24	3621	3516	33	8148	8051	51	13422	12614	59	248056	228876	83	2.01451
88080	84313	89	32042	30545	78	1381	1138	16	1499	1417	18	4288	4350	35	6892	6359	47	133303	129982	76	2.01746
243316	180351	119	112920	86098	110	5626	4193	43	7724	5686	51	15924	11389	74	25797	18818	101	566480	420743	107	2.02237
116838	94851	95	46827	38169	88	1741	1304	21	2402	2335	27	5327	4503	45	9457	7330	60	177683	144912	85	2.02237
117483	99122	100	48058	40712	85	2039	1769	23	3350	2711	33	5980	5117	45	11282	9903	58	209410	187405	82	2.02237
96262	90819	82	46502	43887	80	1636	1417	16	2716	2633	29	6678	6354	43	11173	10441	62	201729	198057	79	2.02532
106805	91898	101	38349	32015	101	2188	1866	25	3402	2487	34	7421	6349	52	11408	10518	60	205693	182662	101	2.02532
60394	57075	84	21758	21342	65	939	941	0	1418	1122	10	2709	2713	27	5404	5288	44	113475	112217	76	2.03023
105348	99177	89	59331	55992	82	2112	1916	24	2972	2945	30	6682	6485	41	10706	10246	56	220321	213333	82	2.03711
251135	180686	120	143973	108359	118	5119	3748	40	8135	5978	56	17821	13091	85	26613	20952	99	528231	403643	116	2.03809
126295	115973	90	68638	63944	84	1860	1661	21	2928	3075	30	6886	6493	46	10539	9640	55	215728	207692	81	2.04889
96643	90744	90	34365	32934	79	2117	1934	24	3062	2962	29	6940	6574	46	11452	10554	55	228239	211170	81	2.05479
109291	103320	83	53266	50032	83	2037	1807	24	3367	3218	31	7421	7142	47	12559	11481	63	237210	230788	85	2.05675
177977	141172	97	82834	64380	97	2777	1892	31	4214	3617	39	9694	7826	56	15355	12162	72	315806	257080	97	2.05871
185483	152870	103	65821	54303	95	3311	2830	33	5090	4113	45	11886	10104	58	20213	18063	81	362553	325521	93	2.06264
140001	117683	96	43293	36493	86	2056	1937	24	3737	3037	37	7681	7059	49	12660	11426	61	258361	229137	89	2.06854
130745	107241	95	58636	47312	90	2174	1583	25	3462	3095	34	7248	5812	50	13053	11026	63	243745	214246	90	2.0705
161184	126096	104	66907	52419	94	2350	1791	27	4910	3539	39	9700	7544	62	17005	13359	70	296904	251733	91	2.07345
107711	101301	85	44555	42107	82	1712	1613	22	2705	2709	28	6289	5701	43	10236	9406	55	206261	186299	82	2.07345
248919	190987	112	162244	137253	104	7967	6358	46	11387	8866	60	25789	20788	94	41695	33680	97	841608	658052	106	2.07836
270746	194207	109	105231	79303	105	5015	3346	45	8381	6824	54	18517	14232	75	30445	23294	99	593696	476698	104	2.07836
55342	57498	67	28700	28363	71	788	643	0	1313	1416	13	2803	2845	29	4964	4588	41	84676	86360	68	2.07934
73934	73802	75	22592	21819	67	1350	1177	14	2224	2240	25	5065	5157	38	8429	8174	51	162554	156532	75	2.08131
52702	49882	78	10231	10033	43	856	920	0	1757	1903	23	3532	3528	34	6198	5879	41	111123	108103	74	2.08327
111647	103019	89	44325	41046	84	1600	1405	17	3529	2909	32	6855	6377	47	10722	10802	58	205784	199459	86	2.09211
192091	152839	102	73406	57871	97	2764	2049	32	4786	3607	39	10107	8224	56	16124	13010	75	307436	257977	96	2.09506
198295	149110	102	80795	60007	99	3030	2226	33	4979	3758	44	11151	8345	64	19006	15387	74	365672	282944	102	2.098
124638	116243	90	32748	31001	81	2171	2086	22	3987	3583	34	8541	7969	49	13972	13086	74	266891	248525	86	2.09997
85408	80843	85	23589	22444	66	1477	1356	16	2335	2365	25	4806	4687	41	9001	8511	50	157981	150695	80	2.1039
55351	54981	78	14139	13718	48	1396	1367	16	3402	3558	27	6901	6644	43	5373	5340	42	116246	111670	72	2.11077
91139	86888	86	41483	39658	78	1541	1570	18	2089	2308	24	5495	5315	43	9094	9235	51	184587	179629	78	2.11077
98952	92172	87	45772	43155	81	1921	1807	21	2396	2466	25	5658	5719	39	9851	9935	58	194768	187403	82	2.11372
115490	106625	99	55184	51777	82	2139	1878	25	4009	3523	34	8826	8462	47	14446	13536	68	276266	259219	86	2.11666
105099	96589	84	37867	34476	81	2683	2396	28	3961	4020	36	8065	7653	50	12182	11251	54	230511	218145	84	2.11765
52551	50825	84	25098	24492	68	793	836	0	1561	1300	13	2285	2468	25	4556	4817	34	88179	83816	80	2.11765
37981	36627	72	17566	17522	52	344	545	0	628	606	0	1669	1585	22	3265	3353	31	59280	58032	71	2.12158
87872	84443	83	37245	35686	78	1403	1499	15	2095	2079	25	4783	5040	35	8953	8731	51	164882	157055	82	2.12256
121409	106617	87	43814	37796	87	2255	1815	26	3632	3263	33	8056	7671	46	11450	10333	54	223168	207895	89	2.12845
171274	144069	98	84972	72155	90	3136	2278	34	4108	3460	37	9457	7818	56	14719	12117	65	285211	238285	97	2.13042
61993	60674	75	25380	24702	64	1022	1236	9	1642	1530	25	3321	3457	31	5605	5534	41	107366	105928	78	2.13042
102365	98675	81	36696	35348	79	1573	1457	18	2500	2716	25	7058	6953	47	11949	11510	60	223454	208114	86	2.13042
147474	116251	97	52755	41240	92	2641	1964	30	3650	3012	38	9071	7566	56	14995	12190	66	294349	240501	92	2.13729
82516	80419	80	28940	28087	76	1521	1469	17	2066	1955	20	4753	4708	38	8632	8630	47	160963	158049	77	2.13827
208890	177577	102	165502	147719	100	5141	4354	38	8549	7324	51	17626	15468	77	28933	26143	92	577048	501007	100	2.14024
141652	120444	90	60338	50344	89	2503	1853	30	3682	3094	34	8302	6874	52	13613	11463	69	264393	234433	89	2.14024
112370	97352	86	38794	31820	86	1764	1556	20	2980	2326	32	6084	5326	44	10028	8183	57	192410	173189	82	2.14024
96118	92251	82	35595	34304	79	1416	1348	18	2564	2365	28	5378	5209	40	9522	8577	56	172762	165385	80	2.14318
162973	134787	109	63735	52265	91	2663	2248	28	4406	3960	39	9991	8431	54	15645	13809	69	277084	244801	95	2.14613
124505	107828	88	54322	46504	88	1893	1547	21	2710	2408	31	7316	6581	48	12758	10529	64	219330	196459	86	2.14613
101284	98778	83	27257	26384	78	1947	1695	22	2849	2774	31	6912	6064	44	10316	9839	56	212383	199803	85	2.14908
145834	124165	91	64252	56382	88	2263	2069	25	4456	3951	36	8588	7498	54	12145	10995	59	260788	230559	93	2.15202
145952	115703	94	58027	46015	92	2507	1872	28	4412	3288	47	8979	7817	55	15133	12009	70	310995	258713	97	2.15202
160793	135251	93	74017	61699	92	2496	1934	26	4253	3547	39	9820	8605	57	14972	13468	71	308023	273015	92	2.16381
211398	152535	103	66719	45423	100	3361	2411	37	5230	3756	42	10731	8367	59	16509	12391	71	349093	262297	101	2.16381
197806	158543	98	79938	64744	95	2817	2167	31	5520	4537	45	11056	9054	56	17249	14101	79	346945	300825	95	2.16774
68380	64875	85	16661	16470	50	1632	1301	16	2179	2205	24	4444	4344	35	6883	6663	42	127105	122984	79	2.16774
183126	149903	97	90739	73100	95	3382	2824	33	5323	4516	43	11734	9288	59	19979	16812	83	360181	317592	93	2.17363
92206	87590	81	32727	31527	79	1441	1205	12	1472	1438	14	4182	4319	33	6390	6190	43	138291	130407	82	2.18051
86956	84909	80	28611	27508	77	1588	1678	19	2223	1901	25	4303	4343	34	7724	7696	44	148244	142948	83	2.1864
133421	126042	86	70750	67332	84	3304	3023	30	5835	5553	42	12686	11964	63	18894	18175	75	379674	352614	88	2.19033
76041	73161	79	31616	30409	77	1153	1296	11	1729	1930	18	3941	3845	34	5370	4957	41	118989	111504	80	2.19622
169611	143398	98	64239	53708	94	2396	2134	27	3764	3468	36	9479	8333	52	14014	12162	69	273382	243763	91	2.19917
174391	153539	98	84180	74519	90	2786	2162	31	4674	4490	38	9427	8549	52	15402	13599	72	289705	269392	86	2.20114
110319	106143	82	29511	28727	74	2385	1971	26	3529	3361	31	7031	6712	44	12138	11535	57	233006	222300	82	2.20114
142507	124418	97	61755	55103	87	2552	2025	29	3193	3103	38	7552	6587	47	12879	12235	58	257078	237395	88	2.21292
194243	164073	97	112073	96231	95	3777	3437	32	5141	4937	40	11873	10018	59	18906	15944	74	364322	304108	95	2.2198
56619	55685	82	20995	20490	64	651	846	0	1195	913	0	2453	2671	28	4723	4432	36	78358	77851	73	2.24042
210873	164840	100	99650	76452	99	3367	2394	37	4465	3684	41	12031	9525	60	20163	16028	91	396582	325362	97	2.25516
71957	69695	77	21231	20419	62	975	1030	5	1590	1762	24	3915	3873	35	7000	6695	44	133280	130109	74	2.26301
145945	124554	91	68904	58431	89	1940	1682	22	3647	3466	35	7833	6904	52	12838	11551	61	256201	230285	83	2.26498
122677	102602	92	39472	32875	89	1852	1298	23	3301	2735	35	6479	5393	44	10072	8855	53	193325	171810	85	2.26596
94738	91907	81	32993	31652	79	1921	1980	21	3272	3089	33	7502	7318	46	12047	11655	59	239375	224396	82	2.28168
77280	74601	79	35106	34177	77	1120	1003	2	1674	1302	18	3890	4525	33	6037	5710	41	137987	133146	77	2.28168
265697	203679	130	151824	117894	112	5941	4915	42	10526	8148	58	20953	16649	91	34000	27746	104	643660	514677	113	2.28364
223898	154529	107	94977	64044	105	3252	1993	37	6801	4837	50	15171	10575	74	24308	16521	95	532259	371951	103	2.29543
87702	85914	78	25402	24867	63	1346	1051	8	1850	1644	22	4466	3963	38	6320	6742	39	138920	139142	75	2.29641
116497	101451	88	38764	32310	87	1844	1714	22	3337	3466	32	8204	7397	49	13085	11392	60	263337	241359	87	2.30034
346118	261107	141	272691	212713	132	13645	10690	54	20667	15075	84	44634	33916	126	66654	51173	127	1.04858e+06	914701	142	2.31802
39103	40092	58	13779	13627	47	342	459	0	754	792	0	1790	1763	19	2874	2744	29	57915	57140	75	2.33766
136148	113270	90	54749	46695	88	1743	1537	19	3414	3178	35	8286	6899	57	13443	12012	72	241466	209278	92	2.34454
97539	92068	89	41148	39345	80	1265	1212	11	2205	2085	22	4884	4845	39	8529	8227	44	161278	152011	85	2.34945
143613	127418	89	66220	59127	88	3084	2744	30	5081	4253	41	10663	9358	58	16622	14874	73	337515	287265	91	2.35141
85135	83492	82	27999	26692	77	1375	1502	16	3004	3122	28	6046	5387	44	9051	8759	53	186200	177692	84	2.36615
74727	71254	77	20578	20171	56	988	768	0	2349	2084	24	4234	3795	34	5700	5400	39	126425	121981	79	2.36909
240104	192578	107	164652	134779	105	5248	4320	37	9983	8450	59	21034	18037	88	32620	27747	97	627088	548606	104	2.37597
96972	91544	94	38844	37293	80	1575	1409	19	3054	3111	30	6048	6074	44	9016	8722	57	173882	166933	82	2.63527
87472	56219	109	-65536	0	0	2377	2238	31	3034	3498	36	8956	7652	54	13809	11999	59	47049	133384	33	5.37368
80702	64872	87	67196	55207	88	2832	2339	31	3506	3545	34	7930	7001	51	13117	10816	62	257533	238131	66	5.38448
88634	72947	88	67343	56313	85	2034	1847	23	3422	2668	37	7518	6526	50	12353	10192	66	229030	206610	68	5.39529
61418	52976	81	46557	42130	79	1620	1355	19	2700	2368	32	5313	4933	42	9580	8874	51	182034	184274	63	5.39627
19067	19330	50	17091	16938	52	243	469	0	829	1110	8	2010	2155	25	3330	3534	33	55593	59570	49	5.39823
108315	91356	88	67186	56098	88	2481	2002	28	3918	3311	39	8277	6608	51	14064	11506	64	264021	223162	79	5.4277
102491	84949	88	52460	43677	86	2263	2001	26	3181	2919	35	7087	6066	49	10876	8697	60	215602	184253	76	5.44243
170286	120880	110	144276	105912	99	5731	4006	46	9456	7808	54	19517	14649	82	31156	22300	85	573293	455206	86	5.52199
30537	30638	66	25191	24879	70	745	701	0	771	792	0	2000	2094	24	3451	3395	33	61260	61765	55	5.52887
135409	106834	94	59690	46850	89	3049	2406	33	4817	3742	43	9563	7517	57	14457	11968	70	276006	219582	85	5.53476
77400	71687	82	45046	42788	80	1610	1367	16	3025	2679	30	5570	5293	40	9545	9589	50	197929	190219	72	5.54949
89943	64985	106	27750	47896	43	2457	2315	28	4617	4300	41	11093	9774	60	17487	15565	74	321680	301901	71	5.55342
77103	71561	80	57602	53206	82	1932	1771	21	3520	3442	33	7663	6565	49	11367	10434	61	245697	238014	65	5.56619
52828	49410	76	34600	33155	76	1461	1280	15	1998	1860	26	4571	4503	37	7646	7288	49	149646	150980	65	5.59075
88121	68458	92	64398	49600	89	2101	1670	26	3431	2521	43	7844	6342	57	11708	10024	58	220995	181263	80	5.60548
94363	75269	88	66610	53017	88	2583	2164	29	3980	3302	39	8619	7475	55	14554	11956	64	274618	225901	78	5.61235
49140	47228	78	36124	35132	74	1373	1320	14	2082	2013	25	3956	3902	35	6967	6920	48	133606	132513	63	5.62021
104931	85037	91	73031	58720	89	2187	1874	23	4240	3244	40	9600	7327	55	14997	11688	70	282295	222581	77	5.62611
102794	79775	94	63616	48514	105	2387	1778	27	3843	2923	44	8862	6836	54	13523	10065	78	264454	202141	105	5.62611
49718	47018	83	32376	31431	75	1373	1331	13	2093	2196	28	4194	4306	36	7099	7423	44	137174	136242	68	5.63789
60000	57304	77	40450	37090	79	1554	1207	14	2125	1915	25	4881	4389	41	8544	8270	49	153313	144969	70	5.6428
166507	123194	98	106007	78799	97	4348	3049	40	5915	4572	50	12287	8782	67	16958	12105	77	332172	235271	91	5.64378
120526	99247	90	89054	75281	90	3092	2723	32	5038	4307	41	10926	8566	64	17260	13770	80	317238	246158	83	5.64673
100306	84634	90	70969	59785	87	1951	1551	23	2866	2492	35	7920	6254	51	12302	9699	60	236524	192003	79	5.6487
20312	19818	56	15757	15646	50	616	696	0	1450	1161	11	1679	1730	18	2796	3036	29	58522	61062	56	5.65262
117954	99611	94	85679	76316	87	2371	2148	25	4337	3851	40	9454	7583	58	15880	13695	75	291858	235883	81	5.65459
57106	55674	61	28170	27215	76	1516	1396	17	1608	1558	20	4433	4175	37	6894	6886	47	121248	118185	68	5.65459
79612	70716	87	41709	35317	82	1806	1465	21	2810	2569	31	5501	4715	41	9463	8595	58	181160	158523	97	5.65459
153596	115475	97	96696	73875	95	3835	3012	36	6711	5553	48	13357	11449	69	19077	16033	81	347346	306570	84	5.65459
139029	107928	99	69535	54514	91	2791	2050	31	5227	3777	49	10422	7936	58	18013	14487	77	335500	253732	82	5.6595
86084	79824	84	63041	60038	81	2898	2812	28	4720	4131	37	10046	9266	56	15887	14771	69	288733	266692	79	5.66441
160749	125838	96	55962	44078	92	2151	1731	23	3581	2751	36	8432	6390	52	13190	10133	75	247188	193350	97	5.67914
114555	104896	85	62107	56699	85	2230	2101	24	3565	3214	39	7718	7407	45	12548	11591	69	250462	243824	83	5.68209
159815	127451	105	71107	57950	93	2371	2006	26	4237	3351	39	9387	7505	56	14925	12860	66	286260	249314	88	5.68406
103561	96008	85	32904	31283	80	1357	1178	16	3011	2496	33	5902	5684	43	10951	10625	57	200483	190682	76	5.68504
102384	97071	89	49261	47200	81	1725	1535	20	2873	3112	27	5630	5310	43	8926	8283	52	170040	165464	76	5.68504
82586	76740	82	34392	32808	80	1087	1048	5	1312	1518	13	4081	3796	38	6695	6311	52	123763	120423	74	5.687
110984	104345	89	50719	47895	82	2349	2116	25	3371	3380	33	7128	6660	48	12392	11745	62	225627	211027	78	5.687
158300	135735	94	102432	91121	91	3230	2718	32	5098	3904	45	10480	9532	58	17240	16398	78	322423	306999	84	5.68798
338538	206290	141	153506	92931	139	4814	2971	43	8708	5533	54	18277	11095	77	28578	17900	101	544052	356733	138	5.69781
166929	136806	96	78684	66739	94	2627	2327	29	4440	4097	39	9698	8410	56	15531	13033	68	319826	282998	92	5.69879
103690	96285	92	44625	42172	81	2111	1796	23	3075	2793	30	6468	6254	42	10363	10509	54	205344	199811	81	5.69977
134154	119032	91	60325	52880	89	2053	1760	25	3523	3372	33	7426	6621	45	12072	10863	64	238209	212973	87	5.69977
112716	98266	87	42383	36766	84	2016	1636	20	3147	2260	33	7255	6144	49	12600	11377	62	232048	212049	83	5.70075
151794	124876	99	63149	51441	91	1883	1439	21	3534	2911	36	7025	5970	47	11631	9062	63	232498	202237	90	5.70174
156579	129447	93	81073	66529	92	2679	2378	29	4823	4055	40	9708	8335	59	15744	13359	69	301894	260579	91	5.70174
327664	194159	149	199593	131856	147	6285	3756	49	10485	6492	78	20486	12762	90	32335	21010	127	624167	394839	148	5.70272
55461	55046	77	10800	10630	43	1425	1388	16	4927	4454	39	5845	5527	41	2667	2938	30	105520	104283	75	5.70468
252744	178038	116	99097	71421	111	4396	3046	39	7009	4960	50	14348	10946	67	22957	16690	99	458745	351370	111	5.70566
161765	130828	111	61767	49737	111	2585	2163	25	4466	4422	40	9738	8359	53	15885	13611	80	296548	252118	111	5.70566
160253	126995	96	60809	47057	95	2491	1801	31	4077	3031	39	8846	6945	55	14357	11075	71	264158	218735	92	5.70665
88162	83714	82	30772	29844	78	1481	1375	16	2219	2030	25	5740	5172	42	9819	8919	53	186567	175437	81	5.70861
193266	142884	107	78956	60374	100	2707	2024	32	4752	3570	43	10194	8220	55	16492	12599	76	307928	240903	101	5.70959
90027	86359	80	31430	30358	77	1894	1696	21	2834	2706	29	6138	5896	44	9276	8467	50	186916	179994	80	5.71352
182487	147788	99	69367	55254	94	2347	1851	25	4536	3357	42	8970	7203	54	15630	12150	68	274966	228108	91	5.7145
137505	113763	96	53211	43990	89	2193	1975	26	3719	2946	31	6022	5253	44	9540	8636	53	194606	161541	85	5.71549
132382	106541	94	50504	40472	90	1974	1576	22	3704	3180	41	6984	5925	47	12115	9806	68	221989	191896	86	5.71647
97021	92560	90	27618	26489	79	1567	1625	17	2706	2568	29	5339	5147	39	9206	8964	51	166622	162220	79	5.71647
247340	201962	110	112486	92321	105	4416	3526	37	8138	6805	55	17931	15126	76	28124	23604	96	524385	459151	101	5.71745
107531	100948	90	48903	46591	81	1956	1840	22	2979	2942	29	6681	6417	45	11693	10950	58	208635	198227	79	5.71843
141321	131749	87	37113	35102	82	2557	2464	26	3498	3496	33	7854	6993	48	12780	12313	60	238233	221676	88	5.71942
203131	147079	103	82587	60859	102	3107	2427	33	6457	4701	52	12266	8693	64	20966	15833	95	383253	285125	102	5.71942
174687	135078	100	65831	50224	94	2696	2016	31	4374	3756	41	10262	8473	58	15826	12486	72	309408	250702	94	5.7204
124146	108856	88	56011	47109	88	1898	1423	22	3092	2716	32	6510	5866	49	11696	10131	64	216204	187574	85	5.7204
177613	138316	104	65256	52597	95	2856	2269	31	4390	3237	41	9183	7191	56	14498	11436	69	266663	216809	95	5.7204
91722	84764	81	38893	36532	80	1355	1093	9	3176	2903	32	4934	4541	41	8956	7834	57	174077	168452	79	5.72531
206564	164732	106	68416	54233	97	3253	2584	30	4353	3673	41	10091	8381	55	15752	12513	70	275314	229016	97	5.72629
111265	105542	82	50387	46769	82	1671	1249	21	2688	2692	30	5784	5450	44	9642	8927	50	176410	160375	81	5.72629
58373	57063	78	17938	17830	53	860	986	0	1326	1562	16	2489	2296	28	4307	3911	37	76545	71102	74	5.7312
93609	81791	88	42852	37581	83	1432	1323	12	2678	2352	31	6079	5527	43	10789	9173	56	215559	191685	86	5.73218
138061	115377	91	54572	44325	90	2114	1669	21	3403	2824	37	7985	6601	50	13562	10718	67	242927	207135	89	5.73218
88723	84531	81	33694	32178	80	1517	1358	18	2298	2358	28	5407	5395	40	9115	8204	54	175310	168918	80	5.73317
130351	99955	93	55771	43976	91	1712	1347	14	3415	2620	35	6972	5256	49	10645	8080	63	204979	161545	93	5.73709
83628	79185	81	37073	36147	78	1387	1402	16	1707	1796	22	4327	3932	39	7828	7815	47	138586	130884	81	5.73709
118170	113940	84	34007	33138	79	2042	1951	22	3676	3690	33	8399	7881	48	13675	12617	64	276462	265414	84	5.73709
247550	176325	121	108560	79257	110	3296	2534	35	5979	4648	47	12434	8765	64	19514	14356	88	384260	279532	111	5.74004
98203	93636	81	42689	40765	80	1929	1711	21	2448	2361	26	5859	5278	44	9541	8976	52	178926	162888	82	5.74397
112640	106413	95	50867	47623	83	1894	1592	22	3501	3151	34	8323	7980	49	12966	12048	67	246045	233716	82	5.74495
107693	99041	86	43069	40655	82	1605	1443	15	2357	2322	26	5590	5343	42	9993	9432	55	187000	178358	79	5.74692
202188	155470	97	77759	58670	97	3197	2056	36	4785	3625	42	10650	8444	58	17923	14686	75	366753	283301	92	5.74692
189939	140831	117	78103	57123	101	2597	1971	30	4874	3473	45	9964	7258	58	17714	13209	85	325707	244504	99	5.7479
143851	119161	91	58356	46571	92	2000	1600	24	3286	2548	35	7621	6052	50	11080	9051	66	226093	184124	88	5.74986
147028	126485	88	57452	49118	88	2286	2140	23	3548	3083	40	8156	7640	49	11850	10940	59	239298	216071	84	5.74986
118422	105261	91	54447	49184	84	2274	2153	24	3102	3121	29	6879	6577	47	12650	11359	56	244448	216635	78	5.75379
82588	75957	87	25989	24999	69	1421	1261	16	2594	2168	28	4219	4262	35	7260	7244	43	130494	128352	77	5.75379
135369	125018	95	47968	46105	83	1840	1786	22	3079	3040	32	7466	6829	49	12022	11386	64	232851	220967	87	5.75477
117464	98330	104	52541	45155	104	1845	1484	21	2911	2272	31	6627	5480	46	10088	8880	62	195183	166946	104	5.75477
104783	95270	87	32772	28914	84	1318	1297	14	2733	2448	29	5764	5202	42	8728	7908	56	169206	158093	83	5.75477
68812	66869	84	28726	28099	77	767	863	0	1676	1678	18	3679	3632	31	6544	6187	44	116209	111430	76	5.75477
148170	122466	91	56001	44996	90	2361	1738	28	3656	2655	39	8111	7178	49	13697	12021	69	263567	219569	89	5.75576
143974	123890	99	61501	54023	89	2115	1661	23	3219	2954	33	7554	6660	46	11414	9952	62	210227	188473	89	5.75576
117026	103591	87	47108	41518	84	1790	1490	18	2499	2284	28	6685	6003	45	11057	10473	56	218359	206113	82	5.75772
258548	199577	127	192748	160108	115	6535	5004	43	10444	8639	53	21546	17220	78	35397	28497	108	661001	540458	118	5.7587
65671	62666	83	32111	31792	76	742	879	0	1333	1497	17	3245	2925	29	5148	5072	41	92700	92769	77	5.76361
236589	185601	115	121987	100764	100	4847	3913	39	9070	7058	58	19384	14686	82	28597	21904	92	568167	434645	102	5.7646
104050	98144	83	32593	30856	78	1487	1472	16	3290	2846	34	6218	6048	43	9936	8799	55	187487	182963	80	5.7646
210752	166806	101	103501	82939	98	4199	3367	37	5719	4873	47	13466	11127	63	20480	16684	88	401218	334335	94	5.7646
77017	66813	84	74923	66002	84	2030	1536	23	3835	2916	44	7121	6221	49	10742	9748	58	212370	205981	64	5.7646
59860	59756	74	28989	28532	74	731	721	0	1446	1269	16	2800	2840	30	5405	4651	45	94241	90782	75	5.76558
116840	110517	84	56141	52587	83	2213	2133	24	3827	3578	38	8491	7650	49	14719	14108	74	264222	250868	88	5.76656
339260	233718	132	330446	233664	133	9551	7265	50	19310	14309	91	39016	29409	122	61288	43765	126	1.04858e+06	867780	146	5.76656
283465	181774	135	136082	91513	123	4774	2884	42	7732	5244	52	15466	10714	78	22810	15262	85	450646	308137	126	5.76853
98459	93559	88	43662	41176	80	1823	1561	20	2743	2479	28	6381	5852	48	9657	8340	54	189281	180865	77	5.76853
151469	126091	94	67016	55343	91	2438	1830	26	3167	2856	33	7356	6350	50	10688	9421	59	201498	176726	91	5.77049
80151	77100	79	34798	33529	78	1069	1166	9	2370	1952	24	4831	4640	37	7970	7288	53	149259	138784	81	5.77147
84293	78760	82	41015	38234	80	1335	1378	14	2664	2549	29	5964	6017	42	9510	9360	54	187902	187318	74	5.77147
245673	210119	105	146195	129075	102	4720	4258	36	8107	6778	54	16888	14882	72	28140	23885	96	530679	453179	104	5.77245
93768	81564	85	42564	37567	83	1625	1371	18	2124	1986	29	5060	4504	40	8790	8014	52	151855	136469	73	5.77344
132899	117044	103	52085	45854	86	2516	2071	28	4093	3586	33	8146	7225	52	13301	11829	68	251586	212720	79	5.77344
170252	155876	93	99228	92641	89	3611	3349	32	5375	4600	42	10706	9704	57	16472	14922	77	301155	264741	90	5.77442
99000	91004	85	32767	30176	81	1154	1168	9	3291	2790	31	5420	4956	41	9236	8773	54	167862	153995	76	5.77442
291583	184445	135	165065	113062	117	5996	4046	48	9418	6367	64	19945	13046	88	32210	20551	103	599811	400515	106	5.77442
138772	118730	90	59902	49503	91	2120	1819	25	3001	2996	33	7270	6229	46	11760	9970	65	238000	204747	89	5.7754
180803	152128	110	97656	85887	94	3406	2947	32	5805	5432	45	13802	12563	66	21044	19217	80	405240	384512	84	5.77638
114487	98873	88	57743	49190	88	2090	1866	24	3604	3090	35	7366	6746	46	11882	11147	57	233366	210840	74	5.77638
155407	133898	93	64001	55285	89	2276	1864	26	4607	4182	45	8641	7806	52	14065	11167	66	279583	240554	80	5.77638
174990	147620	94	76423	65169	91	3370	2786	32	5186	3895	45	11279	9787	58	19812	15117	84	393760	316540	85	5.77638
89155	83566	87	38486	36367	80	1653	1487	19	2995	2905	31	5515	4883	45	8210	7568	51	172373	165134	97	5.77737
96506	87631	83	44613	41762	81	1810	1704	19	2607	2575	30	5568	5977	38	9755	9589	50	174508	168814	70	5.77835
72455	68184	82	33909	32680	78	1046	915	0	1957	1884	23	3650	3782	33	6207	5803	45	116704	108740	76	5.77933
269107	182283	121	110846	74208	113	4965	3558	43	8595	5712	57	17017	11807	81	29110	20586	98	526090	363247	99	5.77933
130620	107961	105	48828	37949	105	2596	2299	25	4309	3562	37	8804	6938	57	13286	10527	79	265221	210332	105	5.77933
127559	118127	84	43381	39721	83	2202	1967	26	4213	3533	38	9667	8744	55	14670	13537	70	303637	296563	80	5.77933
118507	104807	89	38947	34732	84	2024	1642	22	3210	2778	34	7140	6194	46	10927	9857	55	207514	173754	73	5.78031
116126	105605	87	41528	38288	82	2856	2543	30	3431	3254	39	8186	6876	52	12805	11345	65	235668	201499	73	5.78129
192280	145997	100	81356	63329	99	2731	2246	30	5682	4532	45	10222	8501	57	15945	12724	76	293361	248900	93	5.78129
177029	129419	105	76108	57003	98	2417	1852	29	4044	3123	42	9373	7150	53	16693	12232	80	315398	242187	93	5.78129
158178	125976	98	82918	66330	92	2356	1806	25	4678	3870	43	8946	7548	52	14120	10679	64	274452	219897	81	5.78129
138138	123043	89	64692	58817	85	2561	2446	27	4024	3424	36	8071	6992	49	11899	10953	65	243193	215009	83	5.78228
211171	152276	105	95619	68724	101	4594	3312	42	6882	4918	51	14741	10585	73	23517	16575	87	421265	304459	85	5.78228
161514	135345	93	67900	56277	90	2395	1788	30	4442	4025	42	9648	8220	54	16967	15097	71	325308	293295	87	5.78228
96833	86481	86	47276	43268	83	1553	1298	14	3023	3081	30	5353	5106	40	9468	8728	57	190949	185229	74	5.78326
126525	113442	92	68091	62870	84	3221	2915	30	4584	3920	42	10028	9057	60	14631	13257	69	313831	271520	78	5.78424
93429	85361	84	30323	28341	80	2199	1975	25	3671	3296	33	7117	6750	46	12633	12218	64	230628	212739	78	5.78424
122037	99019	90	78374	64312	89	2463	1922	25	4476	3910	41	9551	8349	55	14480	12182	67	271386	238295	73	5.78424
129838	110810	105	50768	44274	88	2415	2212	27	3853	3232	37	8252	6824	52	13037	10862	64	266463	221893	77	5.78621
167194	127604	97	87550	66400	96	2723	2299	29	5181	3805	49	10547	8036	59	17585	13711	79	334007	266146	82	5.78621
144798	129312	90	78311	71228	87	3145	2496	33	4977	4509	39	10078	8851	57	17798	14917	74	341354	287792	82	5.78719
99092	94675	85	33400	32368	79	1826	1624	21	2914	2685	32	8070	7288	48	13358	12549	76	256677	241411	81	5.78719
111086	86233	92	90940	67396	92	2847	2266	34	4976	3738	49	10782	8584	61	16417	13276	72	323756	272725	67	5.78719
95071	93495	80	22780	22150	56	2036	1684	25	2686	2671	30	5956	5529	45	9246	8819	50	180453	174879	78	5.78719
97653	92183	86	27489	26545	67	1687	1422	20	3302	2861	35	6396	6464	41	9820	9423	49	199936	186442	72	5.78719
194782	158801	95	96054	78538	93	3212	2640	32	5397	3956	46	11211	9124	59	20368	16531	76	381702	311329	83	5.78719
133826	117951	89	63427	53984	93	2439	1963	26	4933	4139	41	9635	7947	56	15240	12860	69	302460	268266	105	5.78719
238156	177994	101	139040	104016	100	5399	3990	44	8899	6574	55	19185	14237	82	32101	24159	89	624585	488194	93	5.78719
209848	156558	101	104387	79999	100	3766	2836	37	6784	4401	55	14529	10557	69	22666	16405	85	420839	310506	84	5.78719
199451	146358	101	82433	60126	99	3011	1904	36	5681	4047	54	11135	8319	60	17532	13450	76	325743	239972	97	5.78817
197166	141640	106	82398	60427	100	3404	2147	36	5168	3900	42	10674	7973	62	19396	14146	88	367344	281158	98	5.78817
176261	138584	105	77527	62593	93	4130	3326	38	6644	5128	50	15148	12617	68	24457	19099	82	470409	377212	111	5.78817
123917	115053	85	51812	50182	82	2546	2315	26	3961	3594	38	8685	7938	49	14354	13263	65	275604	252547	101	5.78817
173555	133078	102	73458	57201	94	2623	2458	28	4443	3467	40	9356	7545	51	16464	13550	71	298728	249181	93	5.78817
145106	118670	91	79160	63617	90	2413	1837	30	4246	3066	43	8476	7097	52	13808	11417	69	279307	229652	77	5.78915
118249	109365	86	52151	49857	83	2269	2112	24	3767	3791	32	8658	8308	48	14424	13734	64	272451	257802	82	5.78915
100966	88965	86	28967	25688	80	1498	1513	16	2079	2148	25	4681	4224	42	7534	6740	50	131287	120072	79	5.79013
136253	101178	110	73228	55213	94	2854	1763	37	3886	3074	44	8025	6242	55	13147	10302	69	249276	196282	81	5.79013
104513	82933	97	50075	39396	87	1820	1731	21	2407	2300	29	6343	5179	47	10363	7999	61	187492	150447	76	5.79112
166949	129401	111	97681	76112	95	2806	2122	30	5470	4081	46	11084	8693	63	17647	13685	74	357650	280453	84	5.79112
157602	128526	95	58910	45922	92	3308	2650	32	5182	3904	47	9960	7965	62	14192	10492	78	270544	205516	109	5.79112
148695	139415	86	96326	90127	86	2903	2656	28	5487	4882	45	11407	10610	58	18271	16872	72	354431	318999	87	5.79112
134673	108729	88	67787	53746	89	2590	2131	27	4063	3843	36	8965	6957	55	15478	13309	74	301124	245136	77	5.7921
226987	164954	125	132234	96670	109	4675	3378	40	7749	5851	49	15255	12032	74	25736	20593	95	487775	391034	95	5.7921
139236	112431	99	69246	56537	91	1878	1637	22	3552	3393	32	7273	5679	58	13066	11066	65	251092	203599	81	5.79308
232710	157136	130	113743	83048	114	4337	3005	40	6797	5007	51	16485	11623	74	26429	19380	101	524957	372039	102	5.79308
192616	141831	118	93830	69827	101	3271	2555	34	5282	3819	48	11323	8846	65	17330	14007	72	331564	253172	87	5.79308
183739	145228	113	89654	71537	100	3290	2493	32	5953	4442	48	10651	8712	56	18273	15108	77	377817	325947	98	5.79308
133031	114977	92	50993	43231	88	1640	1437	19	3485	3169	30	7202	6704	47	10998	9354	63	203480	189296	87	5.79406
137934	119809	96	64192	55823	91	1952	1649	22	3343	3193	31	7742	7030	47	11938	11274	57	243632	212198	90	5.79406
171660	139233	95	73962	60604	94	2395	1918	28	5532	4273	45	9969	8641	53	17255	14618	75	329474	289421	93	5.79406
81926	80124	78	35026	33661	78	1117	1291	13	2183	1746	27	5193	5127	39	7891	7109	53	154303	153922	78	5.79406
178106	148065	101	50010	42570	92	4653	4077	37	6790	6704	40	14798	13760	67	22882	21670	78	416189	383564	85	5.79505
133529	116958	96	64048	58009	88	2138	1975	23	4255	3307	38	7993	7182	51	12969	12773	57	261787	251753	87	5.79505
364797	243330	151	200052	135920	140	9000	5567	53	12601	8947	73	26240	18749	93	40930	28340	128	812669	582482	128	5.79505
143528	115164	92	68295	54128	90	2640	2199	28	4285	2919	44	8549	7059	51	13113	10677	67	250603	199390	73	5.79505
285620	200807	120	116936	83048	116	6699	4745	48	10570	8592	63	24440	19080	92	39438	29978	103	683261	567320	101	5.79603
133996	119538	88	42735	36200	88	2030	1829	25	4469	3942	35	9287	8589	55	15362	13776	65	285294	264787	86	5.79701
124039	101797	95	60185	49106	91	2242	1889	23	3589	2940	37	7916	6892	50	12836	10857	70	248307	219121	75	5.79701
127570	112326	87	55629	48343	88	1936	1713	21	3873	3050	36	7634	6381	50	13374	10656	63	247559	211775	79	5.79701
106732	94826	90	47629	41873	84	1877	1632	20	3307	2870	35	5831	5413	43	10270	9091	62	181606	167591	82	5.79701
116730	101713	94	34634	30716	85	1973	1905	23	3240	2724	35	7032	5719	48	10799	9058	58	207782	178029	79	5.79701
125763	106598	89	48457	40225	87	1863	1797	21	3926	3121	38	7581	6586	50	11803	10566	66	246174	225620	86	5.79701
278420	195967	127	196534	147218	117	6969	4879	45	11573	8420	73	23667	17934	97	35849	27342	102	712494	554183	105	5.79799
139867	107736	99	81142	62970	94	2653	1941	29	4880	3388	41	9810	7370	57	15421	12215	71	294028	225006	80	5.79799
222248	171492	104	85220	66099	101	4742	3845	39	5629	4867	41	13385	11525	58	19130	15237	74	374932	323747	99	5.79897
202953	144557	103	106392	78129	100	3762	2866	37	6556	4818	51	13575	10457	64	19825	15776	80	406493	300316	86	5.79897
176179	146958	97	66101	54531	91	2702	2505	29	5680	4545	43	10716	9289	54	15286	13544	70	279644	255325	90	5.79897
161698	120374	103	89357	67477	96	3065	1978	37	4080	3283	39	9869	7559	58	16630	12718	73	324043	246547	82	5.79996
130022	109619	90	53857	45630	88	2385	2313	25	3145	2735	33	7131	6345	47	10780	9338	54	220425	204093	87	5.79996
133948	109961	92	53638	43269	90	2078	1643	23	3122	3057	34	8020	6834	50	13354	10405	68	243361	208281	91	5.80094
151800	111516	97	81299	59719	95	2714	2096	28	4895	3767	45	11329	8549	61	17161	12776	78	322944	258329	80	5.80094
141725	123538	91	66008	57381	88	2057	1945	23	3894	3747	34	9069	8001	56	14967	13464	67	278825	255405	88	5.80094
136229	116998	90	57130	50885	87	2075	1728	24	3616	3311	37	7629	6600	50	11692	11382	54	227597	206078	87	5.80094
156084	125803	94	85704	70263	93	2260	1697	27	3780	2889	40	8248	6886	52	13821	10604	64	273883	222883	83	5.80094
38450	35864	72	50565	46859	76	1781	1776	19	2618	2572	30	6040	5984	45	9150	8977	54	161892	182816	87	5.80094
121234	99403	94	68109	54769	90	2687	2059	29	3821	3331	37	8556	7672	53	15293	13104	67	281922	251205	74	5.80192
116922	106455	101	45175	40594	86	1925	1875	20	3605	2970	39	6545	6399	44	11696	10497	70	225338	202650	82	5.80192
152644	113924	104	83057	63231	95	2686	1928	31	4580	3680	42	9539	7469	56	15040	11721	71	302046	243102	79	5.80389
234826	166756	108	99518	70695	104	4397	2702	41	7719	5024	61	13659	9604	70	21670	15230	90	391362	279650	91	5.80389
142841	118690	92	47955	40296	89	2043	1591	25	2830	2384	34	8153	7111	51	13415	12469	73	246158	216099	89	5.80487
89135	86189	79	29438	28150	78	1754	1771	22	2980	2951	30	5021	4878	41	8683	8756	52	169885	165575	78	5.80487
124321	104710	93	72659	62914	88	1753	1737	21	3154	2919	31	7011	6248	46	11582	9970	60	212771	183927	74	5.80487
22527	23932	51	18211	18301	49	274	336	0	809	1018	2	1268	1230	15	1964	1990	26	38828	41947	54	5.80487
137534	114343	92	70358	58108	90	2531	2002	27	3937	3311	35	8672	6973	53	14182	11814	66	273309	229293	82	5.80585
187453	154519	105	69346	59311	93	2918	2228	33	4537	3882	38	9607	8279	54	16123	14151	69	325199	285465	93	5.80585
87527	82643	81	36752	34956	79	1361	1162	13	2401	2307	27	5260	5277	40	8294	8186	47	176359	171434	80	5.80683
267297	172366	113	128680	80630	113	4791	3368	43	8096	4487	64	16163	8091	80	26924	13679	104	499174	250834	111	5.80683
163803	116866	103	86627	62629	99	3083	2290	34	4831	3478	46	11646	8058	65	19057	13863	82	361453	255382	83	5.80781
168760	125536	112	86022	64740	96	2893	2013	35	5193	3838	50	11484	8603	64	20016	16108	79	381941	296080	80	5.80781
167123	123199	105	81416	61350	98	2908	2132	30	3866	3532	39	9830	7460	59	15746	11208	80	287992	218029	78	5.8088
106602	100912	81	54031	51053	81	1941	1913	23	2898	2820	28	7196	6943	45	12117	12405	56	230194	219163	80	5.8088
178186	139793	103	71063	56516	97	2602	1977	31	5141	4376	40	10151	8273	55	17904	14706	80	323463	277554	91	5.80978
123054	93587	96	110736	91320	94	3955	3488	36	6739	5547	48	13536	11245	67	22757	19490	76	468321	393504	76	5.80978
133253	116621	86	64145	54750	87	2213	1940	24	3194	3054	31	7850	6652	51	12662	10736	62	260403	227165	83	5.80978
89628	84793	82	20895	19880	56	1551	1525	18	3078	2756	30	5966	5565	41	9513	9826	54	199456	197862	65	5.81076
158476	123092	94	65065	52364	91	3369	2733	32	5766	4982	45	11871	10200	58	19288	16265	76	374411	320868	75	5.81076
101331	94101	85	42900	39469	83	1608	1581	17	2950	2714	29	6918	6697	42	11414	11604	59	209970	204737	77	5.81076
120766	94994	106	74375	59077	91	2788	2456	28	3189	2716	30	7168	6299	49	13151	10576	70	242680	214802	68	5.81174
121365	102508	104	67062	56326	87	1823	1475	25	2828	2671	32	6482	5707	45	9856	8381	54	210886	188539	73	5.81174
214028	163464	101	142310	108000	101	4186	3049	39	6205	4970	52	15295	11917	75	25804	20365	87	498417	395639	88	5.81174
116757	92467	100	67985	55424	90	2197	1879	25	2858	2145	34	6699	5718	47	10048	7722	65	185466	157941	71	5.81273
74694	69616	81	41169	38372	80	1208	1174	10	1648	1497	24	4389	4702	34	7523	7496	47	131849	129016	64	5.81273
79151	70739	97	47545	42114	97	1453	1438	16	2559	2354	24	4840	4700	37	9383	8635	61	170945	159815	97	5.81273
87366	80424	84	50843	47644	81	1625	1709	20	3081	3127	36	6802	6548	44	11701	10977	60	218854	209776	66	5.81469
148426	116791	95	79886	61686	93	2607	2226	29	3644	3164	35	8290	6985	53	12434	10114	72	242286	193712	76	5.81469
282585	201698	113	100201	70276	112	5315	3577	45	8457	6281	58	18725	13460	75	28190	20735	97	540717	417354	109	5.81469
199502	148657	99	98493	74264	97	3301	2002	39	5918	4583	48	11989	9203	65	17815	13480	70	356974	267772	83	5.81469
130655	111095	89	44591	36731	89	2450	2184	26	3517	3569	33	7837	6890	49	13753	12226	69	260008	234220	84	5.81567
272299	217462	110	148501	125320	111	6250	4697	42	10521	7251	65	24110	16901	100	39865	29087	108	727877	468991	127	5.81567
135101	113686	90	62536	53190	88	1976	1560	22	3329	3024	32	7481	6347	50	11877	10999	58	230480	206702	86	5.81567
88968	85369	83	42874	41010	79	1480	1392	19	2587	2419	30	5663	5539	41	8803	8742	50	181624	175350	74	5.81567
166762	132385	97	123924	100377	96	3368	2359	34	5547	4584	42	11509	9303	67	17810	15175	77	366039	293737	83	5.81567
137665	119033	89	56880	49187	89	1946	1755	23	3364	3443	34	7225	6477	49	12517	11400	58	238596	219373	85	5.81567
98134	87592	94	43045	38482	82	1999	1711	23	2808	2687	35	6819	6525	43	11918	11302	58	240060	234201	67	5.81665
108978	81791	98	44774	34925	90	1868	1575	21	4075	3350	39	7619	5934	51	11648	9262	62	219452	180486	71	5.81665
129978	101769	97	86258	67150	93	2596	1986	31	3149	2508	38	8813	7266	55	14780	11733	71	264743	220403	74	5.81665
100967	81025	92	71400	58578	89	2058	1600	25	2751	2510	34	6984	5997	50	11700	9404	60	269843	224459	72	5.81665
79866	73035	81	29701	27911	78	1526	1170	18	2459	2218	30	5581	5357	41	9097	9039	59	183745	178464	66	5.81862
93796	87319	83	37705	35347	80	1520	1451	19	2948	3047	29	6211	5848	43	10549	10307	54	191115	186782	68	5.81862
80032	74162	81	28650	26834	79	1865	1627	21	2570	2500	26	6116	5900	41	10577	9790	62	198263	195623	65	5.81862
107522	91238	97	50708	43072	86	1735	1518	21	3538	2930	35	6589	5337	49	11108	9333	56	204649	174605	76	5.8196
106320	86618	92	58285	48312	87	2158	1679	25	3828	3215	39	7477	6652	51	11704	9463	58	220543	192141	70	5.8196
149089	114852	102	82622	64731	94	2395	1935	29	5082	3955	48	10691	8219	63	17539	13006	76	346823	276354	79	5.8196
107677	100185	99	29448	27977	80	2215	2050	26	3414	3275	33	7801	6895	50	13103	12273	64	249165	240285	84	5.82058
103114	97340	93	43835	42366	81	1682	1446	19	2577	2157	27	5712	5336	42	9429	8831	48	181796	173211	81	5.82058
135767	114722	90	69482	60620	89	2604	2273	28	3453	3125	32	8142	7020	48	13053	10600	65	260096	223333	79	5.82058
91034	88015	81	42287	40247	80	1607	1458	21	2922	2837	27	6296	5972	44	10643	10257	55	215847	207322	87	5.82058
84393	80515	79	40160	37852	79	1081	1188	10	2325	1860	25	4483	4009	39	7382	6376	47	139987	134698	72	5.82058
45370	44183	73	18506	18054	52	938	939	0	1204	1572	16	2536	2709	28	3542	3869	31	72070	74638	56	5.82058
139366	112968	99	63474	51013	91	2222	2191	22	3621	3173	35	8222	7240	52	15720	12927	77	278962	235158	80	5.82157
85433	81692	81	33286	31964	78	1335	1114	12	2425	2377	29	4574	4412	39	8002	7964	49	150576	146259	78	5.82157
226011	168983	114	96300	71666	103	3039	2395	29	5621	4563	42	13039	10052	67	20817	15635	85	409561	329637	120	5.82157
184242	133532	99	117990	84174	100	3867	2859	38	6374	4390	50	13720	9778	69	22757	16281	83	479504	351688	83	5.82255
95007	91892	80	31862	31413	78	1353	1225	13	1828	1801	25	5282	5293	40	8243	7939	46	188577	184901	82	5.82255
219944	162453	107	85950	63250	99	3014	2215	32	4845	4062	42	11058	7889	57	18571	14207	83	360583	263362	101	5.82255
257610	187739	126	122439	96958	126	4992	3991	41	8230	6120	64	17315	13360	76	29772	22770	104	559085	433752	126	5.82255
87553	88339	78	35803	35376	73	1430	1454	15	2107	2332	26	5243	5059	40	8668	8296	47	158352	150909	79	5.82255
204582	163985	100	65605	54171	95	3097	2479	32	4775	4043	40	9242	7723	54	16172	13754	72	301489	262473	94	5.82255
154134	124583	95	90154	73763	93	3183	2724	31	5013	4298	42	11271	9670	57	17101	14996	76	319993	285535	75	5.82353
164577	122942	97	83158	63592	95	2608	1934	30	4706	3832	41	11377	9208	64	16757	12894	69	339113	262107	81	5.82353
190457	147109	99	87816	67419	97	2656	2259	27	5319	3726	46	9106	6984	59	14273	10940	63	324566	254917	86	5.82353
133922	114714	89	48235	40790	87	2017	1604	24	2808	2266	32	6647	5897	47	11134	9488	58	202423	176329	88	5.82353
166681	130302	97	70688	54590	93	2413	2026	26	3627	3024	40	8945	7606	52	16083	13217	79	320489	262760	92	5.82353
143962	116141	102	68026	53785	93	2640	2286	26	3845	3235	36	7587	6416	49	12660	9791	65	254505	214880	93	5.82451
98970	93136	83	41284	39832	80	1609	1730	17	2672	2826	29	5745	5633	38	10376	10289	59	203203	196285	81	5.82451
98833	89867	83	56221	50116	84	2020	1912	24	2421	2490	28	6261	6051	41	9658	8570	54	210781	208880	66	5.82549
237105	125807	119	115955	72961	111	3932	2282	44	7514	4087	60	16502	9545	78	26890	15524	99	513587	311570	112	5.82549
80478	77965	78	35351	34046	78	1300	1294	12	1799	1864	19	4514	4706	37	8018	7711	48	145331	139181	80	5.82549
131966	121156	101	72003	67875	86	2549	2669	26	4711	4935	35	10096	9585	58	15764	14612	68	291152	258885	86	5.82549
109102	89897	103	50427	40575	91	1599	1355	21	2698	2471	29	6583	5542	49	10849	8613	70	198973	165987	103	5.82549
102663	87365	87	58562	49776	86	1848	1525	19	2669	2530	32	6583	5802	47	10042	8344	56	194671	173282	69	5.82648
181140	149821	96	142988	122808	95	4129	3502	34	7906	7129	54	15662	13185	73	25959	22239	86	522093	461661	89	5.82648
107964	100557	83	38685	36093	82	1913	1641	22	3476	3468	30	7622	7338	44	11891	11115	56	248978	237266	84	5.82648
256789	180140	108	165880	119108	108	4690	3226	40	7873	5550	57	16895	13341	74	26624	20676	95	496880	380912	94	5.82648
232826	172898	121	150983	111257	104	6398	4604	47	11874	7752	69	25666	17058	88	39782	26248	91	751944	462636	90	5.82746
88115	84854	79	34884	34096	79	1552	1148	15	1871	2027	21	5371	5508	38	9670	9044	60	171741	162013	95	5.82746
80915	75500	79	39587	36971	79	1735	1618	20	2834	2874	27	6023	5730	43	9776	9833	51	188705	192015	63	5.82746
82984	76715	95	30337	28770	79	1272	1220	12	2482	2408	26	4425	4746	33	7322	6824	47	151946	144536	77	5.82844
145740	113640	96	88840	68681	95	3197	2313	34	4312	3642	42	9591	7704	56	16283	12795	80	318061	253711	78	5.82844
93438	89077	82	40977	39897	79	1447	1380	17	2453	2541	24	5295	5174	39	8791	8139	50	182914	176654	81	5.82942
105911	99492	85	31082	30030	80	2468	2343	26	3793	3570	32	7716	7333	46	12213	11674	63	243286	238346	85	5.82942
146534	118646	96	83427	64921	93	2541	2049	29	4235	3262	40	9036	6842	60	14161	11111	69	291270	238194	80	5.82942
116624	99566	100	68429	58397	89	2096	1759	24	3590	3393	32	8065	7369	50	13463	12169	69	252931	230417	76	5.83041
92017	65931	105	148672	109754	105	6211	4705	46	9854	7083	60	20347	15201	72	32656	23537	75	468454	390759	105	5.83041
224043	162567	106	170786	128796	104	5528	4542	42	8850	6474	54	19486	15031	78	29395	22131	90	577830	435554	86	5.83041
91827	80173	87	48308	41881	85	1792	1374	21	2586	2243	31	5454	5116	41	8037	7426	48	168208	151378	66	5.83041
95799	89684	84	37529	35639	81	2263	2259	25	4208	3487	38	8230	8042	47	14968	14383	73	257580	241745	86	5.83139
86142	83464	80	30629	29810	78	1508	1531	18	2325	2323	26	6016	5882	40	9759	10213	46	187018	181135	81	5.83139
144717	131279	94	45635	40672	88	2326	2004	26	5723	5117	45	8673	8246	49	14028	12678	70	289033	270464	88	5.83237
74118	64823	96	34282	30692	96	1099	967	0	2232	1570	21	4524	3915	37	7774	6470	49	147773	120465	96	5.83237
141941	108777	94	99571	76680	94	2685	1990	30	5122	3732	45	9464	7255	57	16099	12763	74	295898	239473	77	5.83237
201218	132305	112	135026	89906	121	4243	2688	42	7196	4835	51	15346	10928	71	23453	15418	87	478961	329758	121	5.83237
133980	120708	87	48170	41978	87	1845	1750	22	3148	2679	31	6440	5324	43	11522	9850	63	215228	194418	85	5.83237
288599	204234	114	200885	140173	113	7247	5441	45	11783	8831	61	27243	20119	98	41740	31879	98	868199	672048	98	5.83237
54364	58613	52	23136	24613	49	826	740	0	1437	1565	15	2786	2719	29	4446	4410	38	84223	85764	71	5.83237
79130	80208	77	28620	28986	59	1570	1243	17	2267	2172	24	4545	4426	37	7733	8179	46	159150	155239	79	5.83237
215445	150119	115	105947	69541	105	4785	3294	42	7408	4939	57	15480	11291	73	23223	17067	88	459169	339111	85	5.83335
83173	75848	83	33232	30575	80	1754	1662	21	2088	2125	27	4962	4885	38	8471	7750	51	163081	162411	67	5.83335
163637	121162	110	72064	54748	95	2965	2055	36	4042	3206	40	8887	6872	53	14929	11369	75	297928	235804	79	5.83433
128030	108575	91	45619	37931	88	1724	1502	20	2677	2195	33	5970	5225	44	9506	8205	54	183023	164161	87	5.83433
176614	130441	100	83339	63440	97	2206	1844	26	4952	3286	43	9959	7371	61	16266	12642	77	305614	230701	96	5.83532
144463	116187	92	84093	66691	92	2564	2218	29	3707	3303	38	8017	6641	52	14907	12115	67	262707	203277	76	5.83532
152191	119401	100	65391	52161	93	2390	1928	28	4018	3432	39	9048	7055	61	13649	10466	72	282264	222061	79	5.8363
154470	138846	89	85617	77832	88	4028	3222	35	5728	4667	42	12947	11159	63	19252	16599	77	365373	311779	87	5.8363
208033	171242	97	118214	99596	95	4282	3493	34	7709	6678	52	15207	13357	69	23990	20618	82	483535	434649	93	5.83728
154127	128708	104	55946	46405	90	2030	1703	23	3580	3149	34	8290	6891	52	13443	11857	60	247185	216152	88	5.83728
97527	91294	85	42073	40453	81	1773	1704	20	3205	2806	31	6062	5688	42	10733	10066	59	204463	189654	84	5.83728
183988	141185	101	69750	53937	96	2591	1915	29	3677	2757	38	8552	6847	52	13876	10673	73	280788	222683	92	5.83826
90638	86249	84	35640	34407	78	1826	1878	20	3012	2794	33	6592	6170	42	10147	9726	56	205106	204122	78	5.83826
105186	97196	85	47713	43870	82	2209	2140	23	3158	3414	32	6958	6512	47	10836	10224	54	192874	188235	77	5.83826
152785	132746	93	71012	62481	89	2363	1882	27	5268	4323	43	10539	9834	56	17029	14629	76	318668	289959	86	5.83826
169296	126940	98	97241	75403	95	3329	2574	35	4596	3712	47	10214	8097	61	16081	12917	77	314779	246139	76	5.83826
84041	81590	79	33280	32987	78	1297	1059	7	1759	1702	21	4727	4751	37	7288	6825	44	143590	138724	76	5.83924
85089	83557	78	42807	40429	79	1952	1873	22	2967	2752	33	6582	6011	42	10907	10148	61	219007	206045	73	5.83924
120212	96214	90	80827	66923	89	2132	1831	22	3915	3411	38	7784	6528	54	13137	11519	60	240628	208675	68	5.83924
250137	174512	120	152259	108568	109	6325	4654	46	10499	7984	64	22652	17123	88	34233	25882	93	669141	524171	89	5.83924
118722	95639	97	50076	38978	88	1887	1681	23	2947	2818	31	6322	5037	50	11208	8970	60	200260	166069	72	5.84023
122943	112247	102	40726	38614	84	1902	1852	21	2855	2599	29	6957	7034	44	12315	11648	68	235805	226830	84	5.84121
164887	124046	103	85014	64261	97	3323	2496	32	4431	2822	45	9984	7864	57	16293	13252	78	311640	230909	80	5.84121
133363	118920	90	47898	42605	87	1865	1995	21	3712	3488	35	7689	7142	47	11386	10749	65	240585	238326	83	5.84317
229896	199083	99	113695	99935	97	5762	4931	39	8587	8075	47	19074	17050	74	29229	26031	90	562054	502378	97	5.84416
178109	140413	96	53716	40078	97	2958	2312	32	4043	3308	36	8740	7681	50	14057	11057	70	264479	218824	92	5.84416
102545	100795	81	41733	39629	80	1869	2053	21	2839	3055	30	6457	5821	44	11585	10942	59	217640	207155	78	5.84416
74220	70278	78	46679	43780	79	1648	1534	17	1947	2000	25	5900	6020	40	8822	8487	49	182219	184833	58	5.84514
93796	76281	96	56604	45792	87	1644	1394	16	2868	2856	29	6390	5044	47	10744	9263	57	190548	167298	68	5.84514
167568	128727	106	114394	91051	94	3826	3025	36	5430	4467	43	12112	10169	62	18562	16274	77	362627	321517	77	5.84612
91709	85759	82	29797	26733	81	1380	1362	17	2152	2277	25	5236	4986	39	7108	6869	45	134510	131838	79	5.84612
134914	114822	92	63271	51854	92	2215	1676	27	3202	2422	36	7512	6327	48	11759	10304	60	241560	216192	90	5.84612
87881	74115	99	62927	53885	85	1430	1185	13	2521	2232	27	5559	5007	44	8428	7668	49	163987	149905	65	5.8471
186541	141117	98	94187	71581	97	2902	1931	32	4411	3628	42	9138	7109	54	15313	11182	71	292480	228278	94	5.8471
128737	105150	90	71119	57924	89	2156	1640	27	3449	3081	38	9115	7373	57	15762	13431	70	288048	247363	77	5.8471
121962	102915	90	65432	54134	89	2135	1598	22	3274	3016	34	6401	5276	44	9637	8591	62	203653	169765	105	5.8471
340923	190555	136	367517	244752	133	10683	6318	60	17549	11571	81	35451	22491	117	53587	35028	118	1.01087e+06	657310	117	5.8471
196532	141015	116	111049	81822	100	3387	2162	38	5179	3635	45	10742	7934	59	16902	13094	79	316143	231963	80	5.84808
53431	51528	89	20179	19738	56	753	757	0	1456	1580	16	2031	2069	25	3707	3521	34	73425	74831	74	5.84907
100801	93124	85	62473	59730	82	1315	1240	13	3175	2901	34	6796	6388	46	9892	8903	54	190254	180419	81	5.84907
135214	108151	106	64663	52300	91	2390	1737	27	4505	3873	37	8155	7142	50	13074	11429	66	250155	214547	77	5.84907
184990	132138	102	111332	82241	100	3370	2438	33	5560	4015	47	12372	9549	65	21205	16337	85	372785	274715	87	5.85005
211629	141744	116	119111	80876	104	4294	2618	43	7249	4421	57	14644	9419	76	22707	14960	86	421407	275256	85	5.85005
105588	83042	91	45079	35901	89	2066	1690	23	3737	2997	38	7499	6208	51	12974	10450	71	236725	204157	75	5.85103
109871	106306	83	40721	38529	81	2113	2021	24	3128	3031	30	6590	6031	44	10764	10129	56	217711	201881	85	5.85103
279649	207936	122	145945	111402	119	5624	4197	42	8783	6095	61	18140	13127	78	27079	20483	90	573856	438514	118	5.85201
128131	117896	86	69148	64344	85	2627	2559	28	4578	4141	44	9153	8722	52	15231	14377	69	275596	266373	84	5.85201
147803	133347	92	58789	53449	87	2345	2117	24	3619	3594	31	7209	6485	46	12517	11794	62	241512	232958	88	5.85201
136620	119093	91	55571	47478	88	2354	2332	24	3982	3370	37	8428	7689	51	15383	13707	75	299025	268435	90	5.85201
133229	113469	93	38940	34820	84	2976	2504	32	4786	4432	40	9281	8420	57	15345	15033	69	286914	269689	87	5.85201
112020	98856	85	47854	41249	86	1874	1521	21	3312	2868	36	6171	5383	45	8876	7876	53	179427	167079	85	5.85201
249638	153789	118	107898	64088	118	4208	2616	43	7243	4275	60	14095	8307	74	24479	15059	102	482905	276796	132	5.85201
139898	113949	90	51438	41821	90	2245	1758	27	3488	2981	39	8682	6527	56	12284	9530	64	249331	193398	81	5.853
124474	101969	94	68812	55548	90	2514	1968	28	3451	2505	39	7477	6098	49	13354	11057	65	264046	211161	80	5.853
175690	123461	108	98874	70042	99	3375	2637	37	5562	4014	47	11907	9046	65	18491	13766	70	346292	262754	81	5.853
134939	112045	92	90459	76420	91	2319	1884	27	4582	4234	38	8111	6830	51	14116	11606	72	255743	216398	75	5.853
155686	126975	94	108738	92993	93	3225	2349	32	5726	4817	46	11708	10531	58	19137	17275	74	353595	323996	79	5.853
171088	144640	97	76685	65486	92	2620	2585	27	5975	4574	44	11109	9118	63	17753	13918	77	305694	252350	100	5.853
136635	110506	95	78465	62907	92	2565	2057	27	4542	3582	40	8831	7469	52	14433	11932	73	280038	249376	74	5.85398
215725	157004	108	82837	61107	104	3272	2288	32	5519	4283	46	11191	8788	61	16763	12536	73	305177	235178	103	5.85398
98219	86389	94	54523	48402	85	2048	1796	21	3623	3166	34	7646	6808	54	13302	12387	61	239841	236160	67	5.85496
142307	116156	94	111391	88317	92	2636	2162	27	4512	3648	40	8223	6792	49	11212	10196	61	234120	203232	70	5.85594
163529	125757	95	98470	75504	95	3005	2509	30	4598	3811	40	11302	9196	63	18281	14979	78	363445	282314	84	5.85594
86434	77134	86	41661	36805	83	1072	1012	3	2345	2214	23	4083	3567	38	7649	7393	44	144963	135080	70	5.85594
252036	152067	130	149214	98531	113	4917	3018	46	8003	5616	54	17601	12968	70	29205	22109	97	550884	447294	98	5.85692
196315	160458	104	100261	83169	97	2999	2573	26	5597	4756	39	10940	9342	57	16916	14529	75	343153	301451	96	5.85692
71066	67856	77	26652	25644	77	1387	1625	16	2233	2162	26	4827	4919	37	7737	7692	44	152343	143998	79	5.85791
198515	136792	106	104971	72764	101	4115	2837	40	7409	4925	62	15006	9899	72	24934	16284	88	455597	310603	84	5.85791
85235	75198	83	40828	35472	83	1657	1447	18	1958	2020	22	5816	5816	40	10021	9017	55	178271	169833	63	5.85791
130238	105355	90	56942	46624	90	1731	1219	17	3814	3273	35	7646	5851	53	13032	10905	65	240873	201019	79	5.85791
108385	101901	85	71560	69042	84	1588	1644	19	3304	3017	32	6348	6078	40	11152	10662	56	204551	192657	85	5.85889
69594	65784	81	29787	28284	77	1314	1188	15	2318	2077	27	5428	5451	41	7867	7783	47	160437	157777	70	5.85889
135786	115512	92	54381	47112	88	1951	1662	26	3470	3382	33	7409	6886	47	12105	11481	65	231973	206348	90	5.85889
96984	89931	82	42304	38110	83	1206	1182	11	2613	2473	25	4738	4413	37	7339	7085	47	166814	159792	84	5.85889
165361	127003	106	93267	71158	97	2809	2274	28	4902	3788	40	10608	8198	60	18311	13577	82	343235	263189	111	5.85889
167920	129810	97	87472	68659	94	3113	2259	32	4698	3841	45	10260	8134	57	18132	14521	73	333460	267450	81	5.85889
108341	89827	90	49295	41510	86	1958	1891	22	2992	2411	34	6283	5715	45	9481	9116	52	183511	160446	76	5.85889
200791	143456	119	96227	72087	101	3743	2730	37	6050	4421	49	12058	8826	67	19114	14272	84	349885	253011	88	5.86085
195161	155807	115	74858	56836	98	2911	2381	33	4893	4831	36	9395	7195	54	15133	11938	75	290644	233761	97	5.86085
113602	106631	95	36480	33804	82	1957	1561	24	4001	3290	33	8066	7971	48	13707	13541	54	268565	254589	85	5.86085
86020	79390	82	33247	30617	80	1816	1751	20	2996	2898	32	5800	5474	45	10421	10495	53	184164	171160	84	5.86184
123712	97351	98	74270	58875	92	2520	1733	30	4323	2969	45	8604	7031	54	14116	11797	65	276720	232284	75	5.86184
103512	82779	95	65721	52183	90	1820	1596	18	2661	1822	33	6846	5301	50	12148	9435	65	223192	179497	104	5.86184
103132	79046	103	68078	54439	90	2344	1804	27	3122	2826	35	6920	6023	46	10927	9248	59	221263	187984	72	5.86282
70103	67665	80	18035	17744	53	1098	981	0	1246	1497	18	4144	3997	36	7076	7192	42	139963	137338	79	5.86282
95800	86133	92	39938	36449	81	1338	1079	7	2209	2213	29	4902	4226	41	8895	8272	50	167273	160338	67	5.86282
93348	86325	93	34726	33464	81	1431	1137	16	2473	2499	28	5696	5312	41	8609	8255	51	167579	156336	84	5.8638
140400	104488	96	86224	64486	95	2669	2012	32	4667	3595	43	10434	8004	57	17298	13120	74	326983	255453	78	5.8638
79456	76237	80	26394	25148	75	1330	1177	13	1633	2181	23	4842	4603	37	7233	7636	39	136043	133756	78	5.8638
80340	65732	87	60352	48684	89	1903	1782	21	3503	2890	35	7519	6127	53	11951	10135	71	228639	195165	69	5.8638
126365	117965	87	53905	50417	83	1997	1917	22	3924	3935	33	8514	8085	50	13164	12482	63	260552	245319	85	5.86478
146530	114263	93	79999	61933	93	2254	1764	26	4361	3508	40	9782	7889	58	16276	12645	74	320117	254697	81	5.86478
75654	69983	79	43784	40573	78	1850	1671	19	2396	2599	25	6040	5553	46	10676	10269	58	195155	191108	59	5.86478
166395	120487	103	93502	69802	98	3153	2313	31	4449	3373	40	9972	7937	57	15788	12503	72	296610	243129	79	5.86576
72677	70231	81	30972	30151	76	1179	935	0	2421	2223	23	3735	3796	31	5540	5723	37	119333	116399	76	5.86576
160483	116856	104	126268	95056	99	3182	2549	33	4643	3552	43	10016	7978	62	16220	12523	74	296605	230442	76	5.86576
177962	148851	95	96659	82745	93	3193	2601	30	5268	4311	43	11250	10058	57	17403	15054	72	361119	325715	91	5.86675
193965	152784	98	64036	50827	94	3078	2844	28	5419	4627	47	11298	8593	59	18867	14074	83	371920	278939	96	5.86675
71426	64447	85	52105	45818	83	1440	1461	15	2164	1921	28	5000	5005	40	7793	7634	48	149252	143452	61	5.86675
108017	85346	90	60403	46849	90	2356	2193	26	3697	3518	36	7752	6501	52	13910	11835	71	265586	234764	66	5.86675
88419	79260	85	51215	47208	83	1704	1698	22	3265	2875	31	6880	7046	40	11352	11506	58	218751	219019	63	5.86773
238782	167949	116	119068	84213	105	4380	2709	40	7660	5222	52	16780	12453	77	27122	19210	91	494086	357314	88	5.86871
111800	100900	84	75877	68600	85	2302	2078	25	3803	3757	37	6860	6492	47	12854	12272	58	242795	238285	64	5.86871
76988	77152	77	27087	26291	76	1108	1192	10	2547	1623	35	5161	4713	43	8865	8796	48	152012	148342	74	5.86871
155722	123672	94	68031	53991	93	2702	2149	28	5542	4004	48	9141	7240	52	13330	10244	66	283458	243114	90	5.86969
179322	129708	102	115513	85240	100	3131	2434	32	4662	3697	46	10452	8042	58	17266	13084	81	326104	255783	81	5.86969
196589	146879	113	112722	84408	100	3342	2294	40	5234	3635	47	10118	7704	59	16703	13055	75	314452	239473	84	5.87068
75952	71403	80	29795	28182	70	923	1138	8	2629	2063	30	5032	5130	38	7547	7685	46	156592	162300	58	5.87166
163665	123598	97	122057	91697	97	3548	2393	35	6378	5214	50	12646	9913	63	20320	17369	76	386243	320251	75	5.87166
173998	115072	118	75950	53199	118	3091	2125	30	4913	2732	49	8477	4926	64	14844	8178	88	296521	147428	118	5.87166
218851	129327	116	120422	74231	113	3620	2129	38	6461	4109	56	12695	7975	64	20511	13918	89	428757	288937	91	5.87166
161923	124172	97	86286	66612	94	3217	2302	34	4290	3486	38	10005	8014	56	16612	12899	73	299971	235981	78	5.87264
64518	61018	74	35101	33334	77	1518	1328	19	2607	2023	30	4861	4970	38	7913	8532	46	149284	156711	55	5.87264
153295	117553	93	73288	56365	93	2527	1854	31	4593	3249	44	9385	7348	57	15486	13023	72	278004	218060	77	5.87264
99587	95055	83	42545	41441	80	1982	1990	22	2568	2427	30	7707	7200	49	11478	10809	51	239179	232714	79	5.87264
49710	50846	61	17619	17681	49	855	842	0	1681	1539	18	2414	2365	27	4110	4113	34	78230	78238	70	5.87264
129578	94955	97	77704	57371	94	2568	2347	26	3750	3109	37	9650	7558	59	16260	13660	69	303369	247491	69	5.87264
158457	129934	98	62892	50680	94	2879	2196	31	3312	3075	37	8349	7049	52	13284	11455	65	233589	197003	90	5.8746
86974	80507	86	26686	24639	77	1828	1626	21	2184	2192	23	6533	6100	44	11148	10948	55	213407	208736	78	5.8746
105441	91002	87	53024	47031	84	1938	2024	22	3438	3450	32	7055	6822	44	11487	10744	57	241263	235092	65	5.8746
130189	98882	99	66108	50422	93	2641	1919	32	3527	2388	47	8012	6585	53	12055	9724	67	232824	188958	70	5.87559
165130	125198	96	88208	65744	96	2986	2298	33	4190	3220	43	9192	7036	55	15823	12158	71	304056	236705	79	5.87559
98767	95026	81	45495	43908	80	1423	1324	17	2787	2618	28	5706	5403	42	10033	10156	48	190405	184189	80	5.87559
60127	58009	77	21606	20588	59	777	821	0	1492	1753	19	4036	4059	38	6320	6779	47	133233	134708	56	5.87559
103398	82927	90	66567	54325	89	1809	1347	23	2974	2074	39	6612	5374	50	10614	8596	60	219434	179971	70	5.87559
215150	146110	122	117749	79640	106	3984	3213	41	6009	4470	51	13357	9484	67	20345	14308	87	375722	266224	86	5.87657
114366	100066	98	51590	44995	87	1683	1587	19	3394	3050	36	6892	6305	44	10850	9053	66	216489	195493	86	5.87657
141048	110490	100	62402	49090	92	2637	2157	29	4305	3384	43	8362	7112	52	12552	10124	66	250297	200444	76	5.87657
64028	61275	78	29933	28364	77	990	924	0	2044	1640	29	4265	4226	36	6696	6405	44	119782	121094	64	5.87657
121590	99266	91	78546	63221	91	2878	2180	30	4406	3425	40	8290	6898	50	13459	11461	68	262986	220537	76	5.87657
89569	77636	85	58632	50140	86	2242	1947	24	2703	2578	32	7155	6502	48	10428	8631	60	193668	179371	63	5.87657
60528	55052	84	32209	29084	81	1258	1340	14	2303	1859	26	5148	4622	41	7585	6864	51	151474	148579	92	5.87657
146640	99755	100	86043	59427	98	3618	2647	38	4529	3161	46	10923	7956	62	16988	12619	79	314829	232000	75	5.87755
152330	124173	105	104763	86553	92	4088	3650	35	6920	5765	53	13048	11335	63	19680	16413	74	381228	340296	75	5.87755
91070	86002	81	39470	37694	78	1530	1425	18	2841	2704	27	6944	6647	43	11576	10784	62	219007	210493	67	5.87755
142504	116001	94	110646	91997	92	4786	3785	38	6852	5374	51	13802	11818	68	21248	19336	71	407782	379281	67	5.87755
165257	130395	100	75973	59806	95	2483	1919	26	4303	3534	42	9441	7418	57	15892	12883	76	303667	254805	93	5.87853
61795	59535	85	24735	24428	66	1080	925	0	1757	1606	18	2750	2828	27	4268	4414	33	93033	93811	72	5.87853
113023	95273	94	72812	61827	87	2107	1854	23	3886	3741	33	7813	7173	48	12165	11116	61	233013	218806	65	5.87853
100025	95224	86	51998	50030	81	1619	1426	21	3178	3238	34	7392	7331	42	11876	11386	58	233978	227621	75	5.87853
182968	153302	96	154515	132496	94	4749	4071	37	8651	7657	52	16639	15201	74	26676	24619	76	493063	454315	71	5.87853
111569	102607	84	47068	43444	82	1792	1574	21	3771	3283	33	7195	6770	46	11541	10617	57	229979	220499	81	5.87853
228779	139703	115	126837	75744	111	5076	3071	48	7827	6234	52	16704	11757	86	25247	17848	92	488866	332454	92	5.87952
21034	19911	48	16878	16329	51	391	202	0	888	670	0	1383	1538	17	2271	2573	26	44287	49822	45	5.87952
204820	145602	112	105044	76814	100	3778	2897	37	5933	4505	47	13547	9972	63	23074	16935	87	435425	330569	85	5.88148
118086	98330	97	80143	68961	89	2484	2246	26	4559	4170	45	9185	8889	49	18024	16954	73	303187	291067	66	5.88344
98930	87493	85	52797	45929	86	1836	1603	20	2945	2860	31	6272	6208	45	10320	9293	56	208887	200290	69	5.88443
159142	114364	114	94790	69873	103	2690	2061	30	4301	3258	48	10082	7788	59	16308	11790	74	304137	226153	114	5.88443
87448	82844	80	35730	34101	79	1455	1323	17	2099	2309	24	5074	5029	39	8693	8847	54	158873	151517	64	5.88443
314153	237757	129	183241	137360	128	8167	6172	48	11523	9364	57	25020	19746	98	39167	29671	113	752529	588608	110	5.88443
142899	126965	87	58245	51863	88	2667	2594	29	4385	3773	46	10260	9573	56	18255	16786	75	350304	322679	83	5.88443
50091	51482	57	32533	31568	63	743	870	0	1542	1476	21	3605	3482	37	5545	5085	41	107940	114393	53	5.88541
100663	93460	86	40886	38275	81	1521	1576	21	2886	2424	34	6134	5887	43	9476	9447	48	179647	173451	79	5.88541
284750	186870	108	109304	74234	106	4401	3033	43	7573	5065	56	15787	10788	74	25731	17848	93	485270	332145	105	5.88541
158557	129188	91	72510	60057	91	2537	1888	29	4227	3923	41	9565	7827	57	15204	12340	76	294560	245589	87	5.88541
63995	66162	71	36471	36640	74	645	535	0	1622	1479	19	3066	3090	30	5114	4895	40	100062	97394	74	5.88541
154569	114809	100	94149	70576	95	3416	2652	34	4521	3567	38	10082	7332	58	18375	13072	79	349597	269068	76	5.88541
97811	78938	92	61582	49211	89	1690	1452	21	2970	2728	34	6162	5595	44	11615	10186	62	220538	197803	65	5.88639
134017	97567	110	78124	55930	96	2674	1960	29	4570	3002	47	9575	7011	61	16122	11760	76	303175	217787	110	5.88639
139393	104370	94	84699	64552	93	2667	2109	31	3959	3338	41	10504	7823	62	17464	13949	69	321219	257928	72	5.88639
247031	172617	112	141811	100716	111	6395	4343	43	9493	7328	54	19137	15016	73	29460	23700	94	544574	445256	90	5.88639
130769	119612	88	48119	44179	84	2251	2138	25	3499	3835	33	8454	7704	51	13071	12893	56	276021	264630	82	5.88639
116993	108267	89	49230	46559	82	2164	2254	24	3622	3300	35	8314	8078	48	15501	14279	72	263848	243253	86	5.88737
207724	165704	102	96020	76782	100	3096	2420	32	5384	4290	44	12183	10260	61	19252	16246	80	363295	313537	96	5.88836
89355	75453	89	56119	46539	88	2031	1903	22	3045	2851	30	6260	5871	45	10133	8598	56	184922	170342	69	5.88836
118037	94029	97	62528	49213	90	2263	1696	25	3322	2243	40	7939	6451	49	12285	9656	70	221640	176431	75	5.88836
241205	183658	106	92626	70267	104	3782	2719	37	6475	5258	48	12985	10347	62	19411	15817	81	415811	355698	101	5.88836
324889	210938	125	182589	118483	125	6259	4287	47	9889	6611	61	22437	14694	97	32849	21156	107	615932	413405	102	5.88934
148360	114370	95	72082	54585	93	2513	1798	32	4328	3413	43	9210	7576	57	13386	10701	63	262106	218073	75	5.88934
113170	108048	82	45302	43644	81	1696	1955	19	2931	2570	27	6547	6344	44	9723	9319	50	208808	200023	79	5.88934
136253	113616	98	69323	57927	88	2320	2108	24	3675	2988	38	7877	6553	56	14683	12942	73	275753	238653	71	5.88934
74427	69607	82	31595	30461	70	1604	1872	18	2569	2492	30	5112	5056	40	9074	9017	51	176054	182780	57	5.89032
204882	134142	103	103841	66748	101	4928	3288	44	7440	4965	57	15087	10339	79	21834	15734	83	432010	309122	76	5.89032
155557	133861	90	75689	64517	91	2084	1755	22	3122	2833	34	8012	7130	47	13057	10673	63	248537	220981	88	5.89032
97454	91872	84	33401	32116	80	1445	1645	17	2661	2485	30	6009	5966	45	10977	11198	53	215853	208413	80	5.89032
41245	37467	84	24727	24410	69	555	500	0	793	734	0	1338	1421	18	2651	3043	27	48668	49292	66	5.89032
127146	107593	90	50751	40485	92	1882	1868	21	3775	2972	39	7651	6429	52	13520	11319	75	258348	228781	76	5.89228
254330	170752	121	180034	128921	118	5825	4009	47	8264	6081	62	16774	11062	76	25541	17184	100	458881	319133	97	5.89228
329070	224566	121	196911	146722	118	5363	4204	42	10117	7457	61	21447	15586	81	33896	24786	109	714756	533648	116	5.89228
370599	246210	135	302499	210168	132	13531	9488	59	19320	13730	81	38847	28099	116	60944	44546	118	1.04858e+06	935969	114	5.89228
114511	107982	85	50662	46452	84	1781	1649	23	3751	3137	34	6528	6298	47	11032	10116	58	204284	201782	80	5.89327
93138	78157	86	62052	53008	85	2135	1782	26	3216	2577	33	7639	7130	46	12566	11964	60	246063	235959	62	5.89327
140177	108650	96	109271	86782	93	3546	2936	34	6110	4475	47	11790	10135	62	18636	15919	73	366767	329293	69	5.89327
77592	75959	77	24903	25043	58	1103	851	0	1849	2372	21	3048	3211	32	5026	5281	36	101914	100173	72	5.89327
105888	99418	87	38149	36390	82	1741	1689	17	2900	2720	32	6646	6117	44	9893	9247	55	199869	186241	94	5.89327
132501	102802	97	70647	56325	93	2386	1708	28	3459	2669	39	8159	6651	54	13653	11277	71	266287	214804	75	5.89327
169098	144740	97	75604	65396	91	2480	2149	27	4335	3322	39	9587	8961	59	15847	14671	66	308805	283192	86	5.89425
186610	159599	101	77275	67341	91	3552	3230	32	5672	4558	45	12210	10340	62	19568	16912	76	375216	311074	84	5.89425
169796	122572	99	103941	75086	98	3350	2545	36	6204	4369	52	11887	8935	65	21305	15250	80	417226	326139	74	5.89425
78515	71762	83	37123	34745	79	1330	1291	14	1805	1731	17	4526	4508	36	7299	7021	47	144577	140957	65	5.89425
98762	89575	82	50180	45628	83	1713	1539	22	3134	2553	35	6807	6664	43	11636	10696	58	227683	221328	67	5.89425
126715	111488	88	55067	47376	87	2047	1577	26	3176	2695	30	6545	5950	46	9972	8616	65	185550	165233	83	5.89621
183530	138186	98	97630	74710	97	2961	2427	31	5426	4135	42	11154	8806	61	17220	12814	74	329423	260278	76	5.89621
135858	108335	96	71196	57488	93	2351	2026	26	3472	2948	34	7827	6576	49	12842	10993	63	256865	221311	76	5.8972
114813	96875	87	43090	35881	87	1871	1488	22	2878	2840	30	6678	5358	47	10458	8835	61	199766	171496	75	5.8972
85600	76914	89	27307	25234	79	1475	1472	16	2694	2721	29	5168	4998	41	8144	7818	47	154815	157417	58	5.8972
63151	61297	77	22493	21697	64	854	885	0	1037	1336	14	3044	3004	30	5002	4730	42	97480	94984	73	5.89818
171759	133907	95	68852	53738	94	3046	2448	32	3892	2788	40	8974	6800	56	14481	11153	71	293238	236205	91	5.89818
78324	79161	77	39404	38852	77	1353	1327	14	1845	1945	25	4382	4364	35	6791	7017	45	146446	144960	72	5.89818
132607	114152	89	66911	58548	88	2383	1789	28	3723	3418	37	7258	6763	47	11755	10099	58	202520	182239	84	5.89818
177877	142192	93	76240	61049	93	1731	1350	18	4944	4431	39	8617	6631	56	13067	10780	65	325311	271943	90	5.89818
154004	119627	95	75010	57447	95	3364	2357	37	4608	3134	49	8616	6493	57	13459	10519	65	248327	188720	109	5.89818
152424	132600	93	57301	49402	89	2870	2789	28	4124	3708	38	9261	8379	53	15832	14657	66	307488	285469	84	5.89916
155830	116537	97	88127	66739	95	2617	1943	29	4273	3473	42	9457	7310	62	15718	12325	72	314339	242991	75	5.89916
128801	90168	100	85508	62255	94	2544	1848	28	4979	3789	48	9583	7538	57	16380	12412	74	305848	241293	68	5.89916
83069	68911	99	51081	43242	99	1351	1218	13	3467	2640	32	6101	5190	46	9705	8824	55	206972	192192	99	5.89916
93638	76264	93	62640	53485	88	2666	2076	28	4313	4073	38	8978	7991	54	13973	13346	61	262464	245475	66	5.90014
227936	162670	132	251093	190164	116	7856	5562	47	12581	10141	70	25778	19629	94	40438	31464	96	778217	621557	88	5.90014
294681	198804	136	124183	86833	122	5598	3893	43	8309	5952	56	17273	12101	76	27360	19101	108	523855	372436	118	5.90014
228206	162149	104	109652	78219	102	4437	3234	42	6666	4456	50	13375	9879	67	20966	15148	87	414607	298610	81	5.90014
133407	112128	95	91960	79705	90	2768	2408	29	4533	4076	39	10038	9309	53	15283	13076	68	302623	281116	63	5.90112
106518	95922	90	49397	45134	83	1705	1493	19	3233	2953	32	6569	5905	43	11822	11292	58	205173	203541	74	5.90112
135487	105415	110	96415	77271	94	2387	1817	28	3736	3343	35	10002	8591	61	16325	13323	73	301281	260944	69	5.90211
279225	177341	133	170126	116689	127	6061	4472	45	10551	5666	70	22348	11819	96	34614	18426	117	658467	283482	118	5.90309
135802	107683	94	78468	62071	93	2547	2064	27	3623	3196	33	8377	7100	57	14999	12725	74	290391	241361	72	5.90309
248871	187669	131	258918	197015	115	7854	5972	45	11145	8712	62	23571	19266	86	38988	31264	96	797965	666860	93	5.90407
199245	160257	94	120381	100411	95	5562	4444	40	8223	7373	54	18862	16450	78	28269	24723	86	544357	489292	86	5.90407
78857	67815	82	58472	48751	85	1565	1420	15	2445	2257	29	5877	5000	43	10355	9092	55	183888	169571	56	5.90407
79963	78207	77	22226	22482	52	1399	1406	13	1815	1779	22	4297	4437	36	7165	7127	50	136390	133957	71	5.90407
108338	94324	95	54596	47307	87	1769	1523	20	2299	2238	26	5729	5192	45	7760	7798	46	166712	154184	63	5.90505
153257	123965	96	53689	43919	91	2039	1571	24	3561	2973	37	7194	6056	49	12379	10316	66	237380	195276	87	5.90505
252708	173347	111	112169	80863	107	5236	3500	46	7337	5144	52	16764	11699	68	26242	19260	93	520439	382761	89	5.90505
159100	119196	97	79750	59956	97	2949	2544	31	4366	3203	43	9694	7209	66	16986	12625	79	310614	235874	77	5.90505
147075	122039	92	70251	58018	91	4115	3347	36	4915	4407	42	11341	10062	55	17809	15561	74	351644	315827	70	5.90505
163452	141033	93	143568	124966	94	5684	4859	41	8762	8053	53	18104	17169	70	30124	28576	72	610478	559957	67	5.90604
89812	73161	89	58095	47198	86	1338	1183	12	1679	1724	25	5036	4383	42	8042	7339	62	175539	157038	63	5.90604
87542	83172	82	39083	37823	79	995	1367	13	2711	2227	27	5384	5420	38	8862	9049	52	163945	158910	74	5.90604
84064	75466	96	42834	39756	80	1249	1402	13	1912	2042	25	4221	4266	36	6813	6967	45	136209	135872	62	5.90702
127869	101515	94	48334	37098	89	1952	1600	23	2628	2809	30	7233	5810	49	11230	9783	60	219903	180330	74	5.90702
61344	58369	77	34561	32335	76	1216	1070	8	951	1179	13	3021	3072	30	4690	4407	40	102309	111153	51	5.90702
76725	68485	95	35757	33117	80	996	959	0	2061	2452	24	4781	4673	40	7069	7203	46	139833	142802	56	5.908
162917	125623	101	75855	58068	94	3027	2341	32	4213	3419	44	10019	7875	58	16944	13827	74	301377	241729	78	5.908
222420	150117	110	132480	90733	105	4370	2915	42	6939	4734	53	15887	11649	71	25050	18304	85	511689	371848	84	5.908
93059	85549	96	37499	35726	80	2036	2145	21	2923	2973	29	7098	7227	43	11758	11787	51	225801	219681	77	5.90898
86351	80520	84	39063	36436	80	1454	1338	17	2554	2020	31	4375	4259	38	6928	7120	50	136526	134679	62	5.90898
149589	117276	95	87568	67408	94	2860	2153	30	3885	3111	40	8015	6402	53	13916	10564	67	275780	215495	74	5.90898
103855	89618	90	49130	40781	88	1902	1407	22	3032	2908	32	6278	5720	43	8893	7705	58	169599	153599	68	5.90996
123349	99220	106	64442	53530	89	2055	1831	24	4024	2926	42	7865	6925	50	11587	9970	59	242422	216596	67	5.90996
120902	112838	87	45225	43203	82	2622	2249	28	4086	4059	36	8716	8120	54	16127	15390	65	279636	262805	82	5.90996
97071	94682	81	39807	38600	79	1558	1235	17	2680	2778	27	5634	5599	41	10113	9839	52	191594	181147	78	5.90996
113706	106935	85	29416	28464	70	2374	2112	28	3345	3067	31	6873	6901	44	12860	12015	56	232458	218266	79	5.90996
139084	115428	92	131770	109801	93	3519	3055	33	5921	5127	48	12013	10484	62	19957	17859	72	367466	348028	64	5.90996
95477	91610	81	35273	34402	78	1178	1134	15	2245	1935	29	5177	4896	40	9362	8834	53	173962	172038	76	5.91095
87524	85711	83	62556	60445	79	1579	1430	18	3101	2708	33	6549	6923	38	10996	10856	61	201122	200325	84	5.91095
242250	183604	122	84368	64651	118	3981	3136	35	6681	5264	47	14445	11692	70	22289	18368	85	424622	377833	113	5.91095
127851	103189	93	105030	85003	92	3400	2997	32	5917	5079	48	12359	10949	61	20526	17931	72	386049	362064	66	5.91095
135644	105937	94	50249	39544	89	2668	2054	32	2908	2663	36	6832	5819	46	11383	8921	62	208302	169839	88	5.91193
233088	152397	115	126201	84422	107	4982	3319	43	8734	5752	57	16703	11819	81	22805	16052	87	437592	314952	88	5.91193
210855	159441	109	107661	81195	101	3351	2651	33	5097	4439	42	12524	9678	66	19409	14021	85	363217	281195	85	5.91193
[truncated: 7,606 more rows]
