# Supplementary material for: Phenotypic heterogeneity follows a growth-viability tradeoff in response to amino acid identity
Source: Nat Commun. 2024 Aug 2;15:6515. doi: 10.1038/s41467-024-50602-8 (PMC11297284; doi:10.1038/s41467-024-50602-8)
Supplement: Supplementary file 6 — Source Data [file 41467_2024_50602_MOESM6_ESM.zip › source_data/fig6cde/240423/240423_1845_yATP_F8_ILE.csv]

FSC-A	FSC-H	FSC-W	SSC-A	SSC-H	SSC-W	BL1-A	BL1-H	BL1-W	VL1-A	VL1-H	VL1-W	VL2-A	VL2-H	VL2-W	VL3-A	VL3-H	VL3-W	YL2-A	YL2-H	YL2-W	Time
93583	89723	83	46349	43770	82	1165	1136	11	1502	1600	17	5222	4874	41	6102	4512	48	206109	186836	79	0.00112846
147738	135205	87	76625	70498	87	2383	2203	25	3282	3097	31	9050	8628	53	10329	8769	57	316942	296344	91	0.00677074
66496	60030	87	27665	25066	78	987	744	0	1548	1510	18	2844	2419	29	4423	4026	38	104108	101115	78	0.00789919
38881	40074	67	17652	17748	51	489	540	0	977	942	0	1490	1436	18	1680	1795	19	55842	54389	68	0.00789919
100983	90890	86	41192	36249	84	1682	1603	19	2035	2000	27	4030	3937	35	5536	5194	45	167819	154604	83	0.0101561
43257	43614	74	23553	23302	65	578	636	0	1030	996	0	1690	1741	20	2694	2774	27	76084	74602	69	0.012413
46661	45437	87	23445	23599	67	647	729	0	608	790	0	1618	1830	20	2804	2518	29	68303	68800	67	0.0135415
187049	146033	100	59778	46452	95	3112	2361	34	4340	3581	43	8372	6553	55	12745	10234	63	359036	302049	94	0.0135415
121608	103862	92	51660	44549	87	1008	873	0	2302	2227	30	4944	4081	42	5883	5298	45	183364	153965	80	0.0146699
143274	128031	102	71410	65366	87	2076	1864	22	3649	3043	38	8729	7890	54	10033	8575	57	361935	320107	83	0.0169268
164218	135163	96	85654	70853	93	2062	1440	25	3326	2788	34	7415	5988	54	9094	7960	51	286111	245239	90	0.0214407
80430	79336	79	37288	36616	77	1039	1002	1	1448	1514	18	3633	3220	35	4397	3863	38	137538	130392	72	0.0214407
39232	41253	59	19134	19323	53	275	509	0	408	683	0	1688	1700	23	2487	2135	28	77535	77561	70	0.0214407
52104	51958	64	22660	22877	58	421	345	0	1233	1320	12	1797	1948	22	2478	2332	27	87375	85110	73	0.0214407
100336	95807	92	26299	25591	78	1343	1465	13	3021	2727	26	6640	6603	43	6906	6460	46	267671	253797	83	0.0236976
101817	97498	82	43628	42329	79	1433	1314	16	2757	2444	28	6184	5824	44	5975	5167	42	239155	238497	79	0.024826
259410	181652	115	110677	78798	112	4226	3332	37	5780	4068	49	12197	9025	62	17143	12706	80	428190	326975	111	0.024826
111392	107321	83	32186	30812	81	1801	1774	20	3060	2585	30	5170	5008	39	7085	6597	48	194524	182633	89	0.0259545
96928	96996	79	25007	24816	64	1435	1324	14	2751	2288	28	4294	4267	35	5690	4988	45	163184	155904	80	0.0259545
108294	102872	89	53758	51731	82	1150	1216	11	2543	1948	30	4178	3738	36	5816	5060	44	161041	150271	84	0.0259545
197983	157284	108	87578	68839	95	2141	1758	26	5385	4252	43	11322	8964	66	11925	9694	62	474105	402465	94	0.0270829
95750	82956	85	39216	34462	84	1209	1055	5	1958	1941	25	4063	3760	37	5508	5091	42	164077	158012	82	0.0282114
40575	41064	81	15121	15261	48	416	395	0	713	580	0	1540	1683	18	1868	2078	21	54888	56316	71	0.0315968
174565	148281	95	49332	40633	92	3081	2570	32	3015	2815	32	7147	6101	47	9312	7290	61	272162	244615	92	0.0327252
104927	102268	81	52211	50366	81	1559	1569	18	2300	2186	27	5180	5206	37	7065	6533	48	223735	217939	80	0.0327252
121905	107728	87	44555	37042	87	2005	1690	23	2130	1728	27	5782	4953	46	7385	6548	50	234950	204988	88	0.0327252
86118	86391	77	37964	37568	77	876	908	0	1546	1705	20	3844	3625	34	4925	4483	38	151109	147146	73	0.0338537
56972	57347	74	15789	15580	51	600	623	0	1608	1403	13	2662	2655	29	3723	3441	37	102985	99432	76	0.0349821
173507	149575	89	72623	60558	90	2444	1953	27	2761	2347	34	7767	6547	51	9320	7756	57	291808	251974	95	0.0349821
223263	181977	114	117282	96092	110	3163	2666	32	6094	5115	40	13845	12132	67	15873	13624	65	562148	501181	110	0.0361106
90034	83965	82	36512	34152	80	932	863	0	1379	1772	19	3946	3882	35	5160	4848	40	158444	150487	81	0.0361106
72641	70798	80	12284	12156	45	1016	781	0	1441	1499	15	3408	3061	33	5247	5147	37	122356	118315	77	0.037239
145977	131334	95	54090	46905	89	1270	1185	10	3769	3656	33	8795	7802	49	8472	7889	50	348376	321881	92	0.0383675
256217	207252	106	161565	134862	104	7602	6016	45	12051	10313	74	23833	20489	93	30841	26987	96	869953	743255	105	0.0383675
117120	111851	83	53487	50303	84	1697	1456	19	3025	2823	31	6780	6218	46	7532	6632	49	285502	267156	79	0.0383675
104868	91958	85	40331	35055	83	1860	1471	20	1901	2021	22	4525	3988	40	6290	5385	46	177213	158628	86	0.0383675
75157	70490	82	31205	28776	78	1179	943	0	1507	1586	17	3687	3515	35	4258	3938	39	145155	141265	80	0.039496
66632	66043	80	21695	21622	69	621	810	0	1161	1504	13	2470	2259	25	3408	3705	30	94582	93649	77	0.0406244
200365	169212	99	86021	73023	95	2906	2438	28	5491	4747	40	11371	9737	57	11658	10120	65	443159	384357	99	0.0406244
154388	134242	100	58962	51595	90	1836	1579	20	3506	2988	36	8197	6847	54	9058	8251	54	318230	279508	85	0.0406244
224996	175702	109	100717	81868	100	3819	2716	38	4239	3372	38	9874	8222	58	13582	10918	74	367840	306397	99	0.0406244
214875	170566	116	90479	72609	116	3553	3036	32	4725	4352	41	10878	8678	60	14299	11485	75	410920	340404	116	0.0406244
90992	89614	80	30570	30007	78	1178	1049	6	2079	1733	26	4844	5120	38	5314	5675	37	194313	187670	81	0.0417529
138415	117362	100	68857	62701	90	1978	1832	21	2823	2175	36	6196	5708	44	7716	6919	48	240552	216633	92	0.0417529
183720	156955	93	82256	71682	92	2561	2159	27	3722	3144	37	8099	7159	51	11325	10333	63	320833	293655	95	0.0428813
165816	137667	97	72104	60151	93	2162	1932	26	3513	3151	33	6611	5718	45	9879	7586	61	269834	233719	94	0.0440098
38742	39857	67	16983	17516	49	207	293	0	1268	870	0	1710	1471	19	1727	1901	21	70023	69607	69	0.0440098
110718	105282	90	40875	39867	80	1406	1401	13	2176	2288	23	5608	5422	38	6192	5746	44	237097	235738	82	0.0451382
116574	106706	87	38748	34931	82	1388	1313	16	2219	2237	27	5929	5488	42	6520	6237	42	224286	212625	83	0.0451382
38169	36637	73	18766	18528	54	578	443	0	939	1053	4	1632	1726	19	2524	2556	30	75803	76484	65	0.0451382
50691	49776	76	18574	17232	68	698	668	0	988	994	0	2176	2071	23	2724	2521	32	83860	79320	88	0.0451382
137830	124174	91	49868	43746	86	2150	1966	23	2600	2678	32	6829	6135	45	8510	7461	54	254627	243332	86	0.0462667
187939	144977	98	70404	58294	95	2662	2183	28	4421	3944	39	9331	7313	57	12031	9829	65	353069	302062	93	0.0462667
158832	124586	98	78771	61051	94	2071	1513	20	3223	2844	33	7257	5827	50	8276	7456	51	303990	249505	90	0.0473951
132517	124272	88	50201	46456	84	1326	1222	12	2968	2846	30	7368	7024	46	7803	7701	48	299110	285595	82	0.0485236
151465	137548	99	69228	63404	87	2595	2483	26	3693	2965	38	7046	6040	44	9074	8116	57	271461	231749	81	0.0507805
204657	169193	105	77547	63602	99	3051	2685	30	5103	4128	44	11363	9637	62	13938	11744	64	423656	362407	98	0.051909
191376	144712	101	75553	58416	99	2680	1914	28	3535	2697	38	8247	6486	52	12578	9914	72	323765	254008	95	0.0530374
17997	19276	49	7823	8177	38	417	398	0	524	587	0	956	1028	4	1318	1504	14	37172	37750	55	0.0530374
115902	107966	84	34801	32917	81	1978	1750	23	2173	2073	28	4921	4577	39	6313	5810	44	189960	177629	82	0.0530374
79913	74657	81	32972	29376	81	1198	1435	13	1552	1331	22	3522	3224	36	5208	4667	43	131350	123968	77	0.0541659
136568	126119	87	62604	57757	87	2473	2365	26	3428	3092	30	7557	7316	46	9654	8605	55	253592	239123	82	0.0541659
38618	37196	85	17890	17797	53	277	448	0	638	696	0	1566	1470	18	2030	1748	23	56561	56695	69	0.0564228
38677	39931	68	18474	18268	58	387	487	0	331	607	0	1504	1593	19	2337	2440	26	69017	70295	70	0.0564228
111969	97063	87	50059	42245	87	1328	1137	8	2129	1985	23	4993	3973	42	5497	4093	45	174183	151119	86	0.0575512
37902	38901	60	18202	18456	53	449	511	0	322	461	0	1389	1320	15	1993	1708	23	51864	51722	66	0.0575512
60990	60908	75	28454	27838	75	503	433	0	1249	1350	15	2322	2496	25	3366	3167	31	94733	94313	66	0.0586797
139865	122722	90	65164	57352	87	1730	1483	19	3544	3256	37	7935	7148	48	8402	7654	54	323823	299177	93	0.0598082
52673	50819	87	20733	19669	61	620	495	0	1255	1193	10	1984	1804	23	3643	3087	35	89871	84740	78	0.0609366
175116	144211	105	64860	53198	95	2625	2099	32	3773	2844	38	7832	6732	49	9577	8320	60	286885	243630	97	0.0631935
43047	42184	74	18336	18383	53	430	459	0	793	643	0	1571	1594	18	2429	2329	28	63037	61667	64	0.064322
49219	48644	76	20017	19916	55	663	819	0	373	529	0	1899	1938	21	2439	2691	26	76318	71977	73	0.064322
64933	63121	82	20496	20122	59	1218	1160	9	1128	955	0	2767	2623	29	4106	3919	35	109736	107190	79	0.064322
96938	91147	92	67985	66339	82	1875	1854	21	2033	2039	27	5581	5063	44	7615	7889	48	224017	203181	75	0.0654504
186163	154137	97	79272	64846	95	3700	2961	36	4986	3772	41	9127	8139	52	11762	9842	62	345506	300829	93	0.0654504
51099	51381	73	24031	23943	73	626	639	0	812	766	0	1959	1864	21	2913	2688	29	72559	66513	75	0.0677074
169205	140106	103	74429	61382	94	2041	1876	23	3784	3091	38	9138	7472	55	11260	9750	67	398286	344226	99	0.0688358
114630	95629	91	42905	34560	87	1588	1378	15	1707	1316	21	5132	4313	41	6791	5148	50	193540	160432	89	0.0688358
55132	53387	76	21397	21341	58	674	694	0	932	887	0	1949	2096	22	2889	2528	33	77924	77755	77	0.0699643
67742	66300	86	23015	22686	70	510	524	0	1054	1121	10	2425	2591	25	3645	3588	33	109795	103357	79	0.0699643
105114	101666	86	59071	58055	82	1808	1700	19	2460	2721	28	5216	4874	39	7993	7689	47	223135	209003	78	0.0710927
67412	64421	83	19027	18707	55	829	905	0	1019	1259	11	2705	2827	29	3421	3461	33	116667	111846	82	0.0722212
168977	141376	95	69038	57941	92	2749	2250	27	3817	3314	36	7679	6546	49	9649	8404	56	280136	240790	92	0.0722212
194938	160520	96	92910	77101	94	2674	2257	26	3444	2619	37	8199	6864	52	10414	8234	53	323162	265827	98	0.0733496
66573	65068	90	29268	28492	76	768	792	0	916	1260	13	2488	2623	27	3436	3376	33	117148	114072	80	0.0756065
120527	107460	85	58580	51889	85	1778	1381	24	2373	2133	28	5388	4986	41	7280	6525	49	206268	185837	85	0.0756065
33510	35725	55	11954	12223	44	259	352	0	642	839	0	1464	1445	18	1762	2056	20	58305	57950	69	0.0756065
104633	98428	84	47269	42872	84	1550	1258	14	2149	2262	24	4925	4520	40	6358	5720	44	190023	172414	84	0.076735
101906	95062	97	38750	36616	82	1416	1346	15	2029	2238	25	6215	5814	43	6064	5880	44	242376	228607	77	0.0789919
163497	137633	105	62904	52437	90	1959	1665	20	4356	3626	42	7884	6592	49	9247	8101	49	259594	237111	90	0.0789919
148896	136883	89	58030	51163	88	2167	2216	22	4001	3935	34	9586	9005	55	8843	8073	50	359236	331799	89	0.0789919
146490	136151	88	62203	57558	86	2432	2121	25	3806	3740	33	9304	8581	49	9794	9080	55	323675	310174	87	0.0823773
109707	107174	81	31178	30232	80	1677	1474	19	2281	2469	22	6693	5954	46	7176	6854	49	262093	247629	82	0.0823773
35659	36910	73	18259	18605	55	646	586	0	546	763	0	1463	1675	17	2573	2502	28	58378	59951	66	0.0823773
198869	171697	99	142730	127229	98	3217	2897	29	5671	5163	47	11053	9739	56	13392	11293	67	418260	353561	95	0.0835057
125446	113489	87	58380	52324	85	1724	1505	20	3215	3268	29	7398	6828	50	7528	7110	47	290069	276669	80	0.0835057
99354	89866	91	50338	45588	83	1044	882	0	1914	1850	22	4222	4001	37	4752	3949	40	149078	132373	81	0.0857626
57377	56515	74	24536	24196	75	751	616	0	2182	2070	24	3336	3563	33	3646	3641	33	89631	88999	67	0.0880196
53058	52581	73	22521	22465	70	340	547	0	758	619	0	2103	2167	23	2366	2470	25	76795	77846	63	0.0902765
36138	38567	71	14682	14756	49	559	612	0	939	650	0	1315	1405	15	1662	1747	19	54255	56220	65	0.0914049
46006	46659	71	17596	17102	54	692	807	0	816	1274	10	2080	1960	23	2715	2700	29	81463	78665	70	0.0914049
66442	64753	78	15946	15770	51	914	760	0	1038	1102	10	2832	2779	28	3503	3581	34	110313	105044	77	0.0925334
105248	93215	86	50675	44804	84	1584	1356	14	2235	1791	29	5075	4716	41	5404	4759	45	166849	146962	84	0.0925334
110365	107399	81	67108	62591	83	1699	1678	19	2967	2379	30	5785	5406	39	6642	6433	47	233427	226554	80	0.0925334
171414	153503	90	96467	87971	90	2259	1898	27	4475	3957	36	9621	8850	53	11222	10182	54	410108	381222	94	0.0925334
143796	129923	88	45276	40551	86	1894	2066	22	3411	2586	37	6337	6041	43	7652	7212	46	236399	225043	82	0.0925334
92759	87792	83	28792	26126	82	1399	1467	16	1977	1914	23	3995	3557	37	5661	5042	42	166481	152920	84	0.0936618
175967	150514	96	70290	61019	92	2684	2578	26	3221	2830	35	7734	7056	48	10108	8572	59	285399	272460	90	0.0936618
49822	48164	80	28345	28516	73	375	462	0	466	605	0	1893	1833	23	2288	2616	27	82280	84137	66	0.0947903
171269	144657	93	61619	50979	92	2827	2282	29	3456	2910	33	7309	6252	51	10517	8662	60	275026	239713	91	0.0947903
60929	60597	81	26845	26409	74	629	464	0	735	866	0	2191	2261	25	3355	3389	30	96651	93808	76	0.0970472
62778	60610	77	30620	29972	76	537	561	0	541	700	0	2397	2113	27	2921	2933	29	89186	89973	83	0.0970472
78316	75483	81	22096	21679	66	1345	1465	15	1599	1557	21	3553	3608	32	4763	4521	39	139624	130836	78	0.0970472
39637	38342	81	16432	16524	52	398	366	0	239	480	0	1730	1610	19	2007	1947	24	63936	65238	71	0.0981757
168562	133992	107	65480	51430	97	2017	1676	25	2844	2714	30	8665	7605	51	9674	8487	63	346442	294150	98	0.0993041
194483	161107	103	73759	59985	96	2480	2153	28	4321	3681	38	10124	8582	58	11569	9917	62	391052	335196	96	0.100433
132308	116523	87	55596	48168	87	1413	1342	12	1814	2062	20	4668	4220	39	6563	6019	45	183403	160721	83	0.100433
16672	16145	49	76106	75348	70	1166	1106	9	4202	4146	36	1645	1590	20	1209	1108	10	-120	765	0	0.100433
36849	36506	69	9690	9587	42	442	358	0	548	829	0	1292	1262	13	2288	2535	22	61232	57495	70	0.102689
60468	59743	78	23852	23451	73	811	773	0	698	813	0	2150	2109	26	3043	2920	28	83428	81867	75	0.102689
135375	117988	93	47805	41177	85	1710	1406	22	3339	2765	35	6175	5410	44	7047	6123	48	249349	229993	90	0.103818
192023	154659	96	78689	61576	94	2635	2183	27	4685	3562	41	10940	9083	66	11694	9888	61	435089	371529	93	0.103818
108588	103147	87	25024	23925	71	1079	1157	8	3295	3352	29	7026	6340	45	7326	6934	47	281195	269382	87	0.106075
37578	36576	80	16687	16634	51	635	678	0	662	641	0	1805	1817	22	2943	2843	29	74077	72763	71	0.107203
69463	68420	81	17885	17681	53	1056	1005	2	1108	928	0	2658	2741	27	3866	4078	32	112405	111517	79	0.108332
108929	104399	82	42048	39473	82	1340	1387	15	2487	2183	26	4929	4839	37	6517	6184	46	210059	201718	86	0.10946
227835	186782	104	107388	89811	102	3149	2758	31	5782	4572	49	12216	9852	62	14507	12625	65	474611	404900	103	0.111717
109178	95972	89	43326	38098	85	1145	1112	11	2659	2026	34	4598	4042	40	6235	5629	45	173417	159919	85	0.112846
97423	96910	82	41406	41105	79	1303	1091	8	2505	2436	22	4845	4648	40	4707	4595	38	182477	173692	77	0.112846
135970	122204	90	52832	46020	87	2149	1729	22	3176	2621	32	6025	5584	43	8564	7075	54	241943	220687	89	0.113974
64383	61928	77	28820	27168	77	787	685	0	1637	1232	15	2534	2500	28	2890	2943	30	95732	94869	76	0.116231
70684	68514	78	23471	22593	68	1159	1062	7	1304	1513	12	3547	3444	32	4565	4693	36	135175	133343	74	0.117359
113496	96164	96	53119	44549	87	1233	1107	9	2182	1718	22	4470	3529	39	6081	4791	45	177659	152930	81	0.118488
44184	44832	70	22453	22078	68	640	569	0	374	626	0	1933	1955	20	2816	2609	32	79546	78389	69	0.119616
124697	112652	102	47279	41940	86	1437	1324	16	2481	2219	26	6148	5432	44	7451	7337	46	250306	234618	80	0.119616
184840	144232	98	75754	58720	97	2344	1915	27	4814	4217	42	10653	9173	59	11211	8696	70	426455	357428	93	0.119616
107209	104658	83	36388	36213	79	1588	1413	19	3042	3319	35	7260	6838	49	7538	7376	44	266312	257803	79	0.119616
52829	52918	74	19554	20071	53	559	582	0	1326	1456	17	2188	2411	23	3199	3092	32	90558	87127	68	0.120745
39418	41603	65	15695	15971	49	118	232	0	470	504	0	1522	1443	15	1958	1802	22	62886	65563	67	0.120745
123648	112229	94	49223	45237	85	1861	1646	19	3137	3064	29	7672	7237	50	8595	7466	52	302165	288399	86	0.120745
142102	131419	92	72410	66553	87	2095	1852	22	3789	3639	31	7156	6278	46	9449	9228	52	260530	242767	85	0.123002
328615	249857	148	218009	171799	139	8930	6489	47	13121	10779	68	28306	23074	108	37795	30367	128	957820	775529	134	0.123002
54623	54598	73	17082	17424	49	380	529	0	914	882	0	1789	1906	21	2571	2371	27	83289	84153	71	0.12413
139543	120630	96	47133	40715	89	1649	1289	13	3171	2947	30	6840	6486	44	7994	7372	49	274262	251283	87	0.12413
110067	98867	85	42664	37273	86	1626	1421	20	2343	2123	23	4054	3775	34	6490	5956	42	164405	145951	82	0.12413
163074	140368	98	67553	57807	90	2066	1801	23	4537	3469	43	9322	8231	51	9741	8300	59	369554	333030	88	0.12413
58844	55708	86	19903	19893	59	837	785	0	1184	1186	14	2298	2150	27	3517	3571	31	97162	93373	73	0.127516
151817	137410	90	51506	43985	88	1780	1426	21	3771	3326	36	7148	6574	49	8601	7168	55	301570	285210	85	0.129772
163429	144770	89	105948	96163	92	2249	2027	24	3567	2984	36	8635	7634	53	10189	9088	54	358873	307810	83	0.129772
58152	57523	77	27118	27510	64	968	875	0	1361	1112	9	2317	2540	25	2638	3015	26	86640	85381	74	0.129772
118420	106205	85	49801	44171	85	1708	1536	17	1859	1832	23	4511	3696	41	5888	4951	43	182180	172280	82	0.133158
138376	131377	86	61866	59508	85	2092	1940	24	3572	3494	36	7840	7195	49	9653	9105	52	298157	272589	102	0.133158
57351	56771	75	23635	23155	68	473	497	0	714	1219	9	2097	1845	24	2362	2428	25	92292	89520	72	0.137672
49205	50681	76	21769	21805	63	488	501	0	751	952	0	1683	1504	24	2958	2894	32	70394	69567	62	0.139929
105009	101619	83	53393	51539	81	1735	1690	17	2440	1973	28	4206	4289	36	5862	5394	43	169570	165400	80	0.141057
117110	102853	88	44237	38072	85	1445	1343	15	1676	1728	16	4438	3878	41	6242	5277	46	171258	152736	80	0.141057
202931	157400	104	67907	51516	100	3131	2141	33	4717	3493	43	9228	7371	55	12502	10056	58	359797	285401	100	0.141057
93938	90383	82	34079	31531	81	1138	862	0	1975	1555	23	4133	3796	34	4902	4648	37	150256	141383	78	0.142185
64555	63512	82	17534	16963	53	1014	910	0	1277	1550	16	3080	3082	30	3894	3929	34	115423	110388	76	0.142185
63373	63700	78	22184	22082	63	413	525	0	1237	1255	15	2469	2535	27	2684	2699	23	99936	97060	77	0.143314
32511	34327	48	11053	10896	44	543	452	0	703	570	0	1578	1553	20	2491	2358	29	65260	67487	70	0.144442
54938	52859	81	26980	26394	74	686	692	0	1038	1449	12	2511	2542	26	3173	2943	32	93367	90991	72	0.145571
147079	120419	93	63785	51997	91	2159	1986	23	3029	2299	32	5709	4554	46	7425	6501	48	235085	203499	89	0.146699
178378	143505	95	84095	67211	93	2220	1925	23	3445	2693	36	7984	6247	51	8813	7289	58	293561	244353	93	0.147828
93910	90621	90	30536	29874	78	1213	1310	12	1891	2069	20	4690	4715	37	4571	4400	37	182231	174503	78	0.148956
89616	87177	80	29675	28229	79	1237	1310	13	1524	2010	19	3446	3313	33	5654	5309	40	147394	141572	78	0.150085
151635	139650	103	56465	51704	85	1965	1724	23	3741	3465	33	9396	8644	56	10297	9404	56	373997	352777	80	0.152342
104612	102660	79	24229	23699	68	1823	1856	21	2248	1910	26	4702	4534	39	7330	7196	50	197874	192960	78	0.152342
36674	38752	64	18350	18590	54	375	277	0	352	603	0	1119	1222	13	2074	1959	26	56726	58870	64	0.152342
71659	68550	81	31909	29955	78	1008	730	0	1589	1429	16	3280	3097	36	4446	3850	39	126536	125854	73	0.152342
127824	104454	89	44554	35909	87	1834	1660	20	2189	2142	28	4863	3915	43	7097	5727	52	203183	171623	84	0.15347
118647	112063	88	38270	36602	84	1205	1328	13	2108	2229	25	6207	5800	42	6981	6474	45	250492	232486	102	0.15347
71112	69982	77	26712	26370	67	725	652	0	561	1123	7	2891	2932	31	2993	2721	32	111360	110262	71	0.15347
134062	108273	97	62404	50061	92	1382	1137	11	2923	2342	30	5400	4349	44	7254	5978	53	210548	170661	87	0.155727
66935	64831	85	25456	24846	75	559	741	0	1395	1490	18	2225	2392	24	3423	3534	31	101311	94062	72	0.157984
197150	149737	101	86918	65997	99	3354	2186	34	4839	3262	42	9160	7318	56	14665	11547	74	349376	271565	96	0.159112
43102	44651	71	22689	22762	61	582	637	0	688	760	0	1931	1723	23	2577	2458	28	71633	72684	69	0.159112
173542	142627	98	72116	57694	96	2220	1778	24	3767	2728	36	7393	6228	46	10142	8349	62	278602	241361	89	0.160241
79677	73147	81	29481	26932	81	1169	1114	9	1593	1423	18	3210	3084	31	4461	4468	36	132933	123160	76	0.163626
149873	132370	96	66816	57833	89	2021	1677	22	3741	3555	34	8663	7758	49	9403	8656	52	349444	322435	87	0.163626
100170	91889	89	42594	39656	81	1091	1164	9	1911	1947	25	5054	4600	39	5259	4984	38	192893	183898	80	0.164755
147697	132668	90	81489	73540	87	2613	2517	26	3924	3441	37	9122	8371	54	11436	10503	54	352632	294862	89	0.164755
136948	123082	88	55407	49456	87	1525	1391	17	3060	3012	29	7473	6920	44	8267	6733	54	301541	277225	84	0.165883
140658	121798	89	58110	50568	88	2324	1935	25	2807	2775	28	6432	5543	46	7939	6451	54	253674	232726	85	0.167011
137921	119570	90	92015	81458	88	5429	4608	40	8028	7631	50	18685	16390	77	22957	20343	78	631588	560006	87	0.167011
220117	175016	126	103778	86442	109	3504	3022	31	4930	3822	42	10551	8125	58	15270	11391	72	395001	310330	104	0.16814
108331	93755	86	53350	45766	85	1607	1370	16	2128	1849	27	4252	3740	38	6054	5244	45	187163	157666	81	0.16814
164355	142875	105	75405	64900	93	1942	1503	24	3400	2999	35	7264	6787	45	8488	7203	55	294667	261735	91	0.169268
77889	76270	83	43949	42454	78	1139	1209	9	1878	1883	19	3714	3501	34	4546	4619	37	147686	140100	94	0.169268
131813	112636	88	53878	45846	87	1630	1514	16	2436	2042	27	4770	4113	40	6148	5312	47	186979	158165	83	0.169268
67801	66470	92	28708	28068	75	906	928	0	1372	1393	16	2507	2655	27	2979	3384	27	92651	87554	73	0.170397
53503	52281	78	25041	24892	73	469	486	0	584	696	0	2073	2015	24	2669	2662	29	76733	77724	72	0.171525
195824	164211	98	81801	67862	96	2126	1673	27	4560	4162	38	10590	8961	59	11757	10215	59	423533	388293	89	0.171525
162560	141960	92	94604	80512	93	1791	1666	21	3345	2741	36	8816	7696	51	9292	7673	59	347927	310900	88	0.171525
93834	93382	80	40660	40458	79	1229	1200	12	1800	1533	23	3820	3889	32	4902	4903	38	161765	160022	79	0.171525
277363	201574	112	93176	69358	105	5169	3903	40	6820	4625	55	14085	10506	77	17820	13534	75	472823	383344	101	0.171525
79265	75078	82	29700	28896	76	1032	937	0	1227	1331	11	3239	3248	31	3785	4141	31	117721	115250	73	0.172654
74626	69211	94	34456	31812	94	913	799	0	1679	1422	18	3020	2794	32	3597	3225	32	117254	106310	94	0.172654
258763	180649	109	150836	114607	107	5186	3895	41	7823	5692	55	17016	11861	85	23256	16590	97	621255	458206	109	0.174911
125027	112195	97	50260	45345	85	1594	1539	17	2694	2469	28	5648	5248	44	6512	5346	46	225677	210531	84	0.174911
132091	119759	88	61955	56001	88	1783	1523	21	3494	3101	36	7231	6889	48	8688	8223	51	317302	300492	84	0.177168
139507	128111	88	86362	81142	86	2209	1927	23	3195	2805	37	6853	5734	51	9089	8669	51	241936	223810	85	0.177168
151185	134167	101	64903	57596	91	2181	2009	23	3344	2854	31	8100	7238	49	9330	8262	52	341138	308980	88	0.178296
170561	145071	94	110193	94912	93	2919	2715	29	5060	4242	43	11600	9594	64	15147	13127	68	428211	361666	91	0.178296
116193	110791	85	55433	53005	82	1619	1765	19	2770	3135	31	6889	6859	44	7932	7404	49	292284	283578	84	0.179424
315987	212394	134	167841	114644	124	7535	5279	49	10572	7583	61	25468	18228	107	33510	23576	115	889613	666410	124	0.180553
105322	97840	85	44485	42199	81	1982	1797	22	2715	1992	33	5050	4372	43	5737	5386	41	193634	182971	80	0.181681
268836	190894	112	258009	196063	111	9268	7225	50	15342	11009	66	30068	22562	102	39950	30283	105	1.04858e+06	848390	115	0.181681
214679	174876	102	55218	42227	95	2791	2288	28	4903	3977	44	10174	8813	58	14102	11418	70	400988	342380	97	0.18281
166586	139991	93	72346	58935	94	2232	1746	25	2957	2808	33	6939	5992	47	9572	8517	54	258082	228637	88	0.183938
158368	137641	92	59818	52381	88	1733	1505	21	3994	4278	36	9156	8103	52	8926	8627	56	341528	321497	84	0.183938
151354	121980	98	55668	44013	91	2376	2219	24	3287	3006	35	5783	4851	46	8229	6644	50	226810	188287	93	0.185067
188786	141547	104	63901	46948	97	2336	1609	28	3636	2755	35	7870	6063	59	10595	7698	62	312604	242323	96	0.185067
55901	54553	82	15336	15684	47	466	584	0	876	861	0	2685	2410	30	2529	2750	26	92724	91239	73	0.185067
61563	60023	80	12965	12844	46	814	685	0	1064	848	0	2808	2709	31	3969	4050	32	103194	100330	75	0.186195
66137	61710	83	30829	27715	81	696	754	0	761	800	0	2507	2144	29	3427	3211	37	101713	88104	78	0.187324
56275	54035	79	17455	17599	52	747	727	0	1057	725	0	2079	2041	22	2718	3032	24	76313	77858	70	0.187324
63893	61226	75	12884	12490	46	846	1018	3	1687	1325	19	3668	3325	33	4201	4299	39	120913	119584	72	0.188452
69326	67654	76	21185	20098	65	900	891	0	1465	1334	14	2935	2775	30	4059	4215	36	117652	116085	71	0.190709
134623	121926	94	84776	75488	89	1557	1525	18	2745	2720	28	6223	5672	44	8335	6706	57	254078	240548	82	0.190709
174912	141783	95	89283	73079	94	2456	1906	28	4191	3954	40	8799	7833	55	11772	10084	62	342273	304438	85	0.194094
167324	146026	95	65890	57249	92	2477	2292	27	4296	3232	38	7743	7001	47	10194	9090	54	294451	267835	90	0.196351
151350	134878	89	65498	56658	89	2046	1677	25	3377	2954	36	7412	6818	44	10948	9261	57	295784	270710	86	0.19748
126592	120784	97	61804	59625	83	2186	2137	24	3831	3367	36	7575	7427	44	9866	9466	52	330750	311706	81	0.199737
141691	122201	100	65720	56645	89	1574	1360	17	4123	3617	37	8379	7722	52	10176	9102	55	364428	319267	89	0.199737
29649	29969	71	9204	9275	42	250	327	0	343	903	0	1611	1596	20	2033	2329	22	57128	55711	66	0.203122
127464	120539	85	84235	81210	86	1602	1543	18	3007	2839	27	6085	5814	40	7486	7606	41	235080	226260	81	0.205379
80774	78660	82	33784	32983	77	736	837	0	1543	1537	17	3239	3441	30	3901	3504	34	130953	128371	72	0.205379
92910	89165	82	40120	38768	79	1059	1004	2	2326	1723	24	5094	4758	40	5288	5315	39	198591	193198	79	0.208764
232094	171264	105	106926	79662	103	3167	2029	34	4899	3406	46	10170	7241	62	13795	10307	69	406924	316033	106	0.209893
139479	133238	86	73042	70381	85	1879	1904	22	3347	3243	33	7326	6906	48	10422	9838	52	328783	305273	81	0.209893
149618	134629	90	51183	44672	89	2000	1758	21	3684	3666	36	9588	8877	59	9539	8767	52	383026	355863	89	0.209893
35876	38107	56	16239	16809	47	654	559	0	988	912	0	1575	1838	19	2313	2337	24	63120	64139	70	0.211021
135473	117975	89	55770	46329	90	2151	1635	24	2830	2251	32	6441	5224	51	8115	7444	53	249412	206381	89	0.211021
114780	107756	88	36004	34351	81	2431	2194	25	2283	2374	26	5748	5499	40	7309	7360	46	203193	192790	77	0.21215
57585	55512	77	13545	13443	47	988	1004	2	1297	1603	17	2943	2873	29	4104	3939	34	102403	101246	74	0.21215
65534	65312	77	25959	25411	74	970	887	0	820	1230	10	2621	2827	26	3391	3336	32	101775	98039	74	0.21215
47744	48562	65	12472	11949	47	760	646	0	1048	1149	9	2265	2180	24	3456	3590	33	97292	97557	88	0.21215
91195	89610	84	38871	38650	78	1255	1343	15	2298	2404	23	4912	4667	38	6392	6430	41	201819	198367	78	0.214407
299610	214103	134	123524	88435	120	5824	4011	44	7680	5931	49	15905	11430	67	20778	14742	73	578965	414816	124	0.214407
89413	79611	85	41682	36247	82	1146	1181	9	1570	1503	18	3313	2918	34	4799	4121	41	140677	127825	83	0.215535
119284	98416	104	49147	40979	87	1541	1302	18	2215	1840	27	4276	3611	39	7380	5921	49	193046	161792	90	0.216664
68517	67584	84	21313	21333	60	875	873	0	1775	1539	19	2848	2826	29	3595	3675	35	126622	124511	76	0.216664
34838	36062	63	15311	15546	48	511	536	0	881	977	0	1749	1790	19	2233	2303	25	56004	55625	67	0.216664
40900	40326	73	18461	18574	57	610	506	0	599	563	0	1482	1432	19	1851	1916	19	60338	59056	67	0.217792
76188	74205	82	30339	29394	77	1043	1090	8	1036	1334	11	3129	2815	31	4041	3568	37	115934	114899	70	0.217792
43320	44923	63	12471	12381	46	445	563	0	685	567	0	1510	1435	20	2577	2666	25	59930	56135	69	0.217792
128778	113489	93	62721	55922	87	1563	1469	18	2593	2117	28	4524	4111	38	6834	5975	45	181419	172262	87	0.21892
196959	156742	99	78278	62200	97	2901	2267	30	3880	3290	37	8485	6953	52	11981	9644	67	318412	271464	96	0.21892
257013	137283	147	106281	59647	144	4089	2449	31	4452	2623	47	12046	6509	91	14169	7423	102	432830	240390	141	0.21892
243706	158522	109	116082	72628	108	3285	2118	39	5221	2882	54	10173	7041	61	12907	8655	70	378473	259218	103	0.220049
182276	156113	97	67423	56498	93	2395	2108	28	5223	4053	41	10601	9550	58	11240	9993	58	434756	404758	85	0.222306
121181	103076	89	48928	41941	88	1714	1092	11	1960	1709	27	4473	4093	38	6743	5582	50	185962	170588	104	0.222306
149619	138716	87	56334	51106	86	2075	1749	21	3564	3306	30	8512	7916	52	9728	8767	61	357772	329327	86	0.222306
52471	54570	74	19394	20174	51	511	680	0	1473	1424	15	2238	2291	26	3007	3126	30	95986	99240	68	0.223434
101999	99408	81	48772	46526	80	1023	1084	8	2572	2138	31	5989	5912	42	5809	5402	42	232481	230689	78	0.224563
107190	87619	89	45176	38026	86	1405	1104	11	1664	1552	22	3961	3088	40	5522	4748	46	169435	138807	84	0.225691
126552	118763	86	61070	57703	84	1804	1533	20	2756	2619	30	5064	4769	41	6835	5756	46	203519	177099	74	0.225691
197400	168153	99	82896	72826	99	3719	2938	36	4985	4358	40	10688	9140	60	14240	12957	62	379072	350083	91	0.225691
128697	112989	91	47824	42247	87	1283	1347	13	2476	2469	27	5873	5369	42	7413	6271	44	220574	200753	84	0.22682
77146	73792	80	32604	31501	77	788	851	0	1018	1471	14	3256	3118	31	3709	4047	31	117511	114228	74	0.227948
116362	103579	88	55032	49685	84	1392	1326	13	1832	2025	22	5161	5077	38	5120	4581	42	205201	190423	82	0.229077
107472	89041	87	51640	42181	88	1279	1048	7	1738	1237	27	4029	3470	36	5937	5330	44	169917	147171	79	0.229077
114981	103059	91	48873	43245	86	1029	914	0	2496	2182	28	4756	4414	39	6181	5341	47	197524	186250	81	0.230205
153780	131750	97	89723	77456	89	2985	2370	32	4632	4123	41	11053	9832	57	13222	11494	71	415105	382316	87	0.231333
108947	102322	83	38297	36858	81	1523	1440	14	2575	2417	29	6405	6109	47	6770	6021	47	258631	247039	81	0.232462
42604	42206	73	17734	17524	53	353	514	0	839	834	0	1528	1518	17	2325	2234	23	62289	60428	66	0.234719
98285	93427	83	36420	32841	82	1329	1218	16	2075	1635	23	4465	3909	40	5134	4516	43	174343	163661	80	0.234719
173934	142820	97	125444	109854	95	6000	5214	38	8276	7177	50	16527	14184	76	22761	20303	83	595215	517618	98	0.234719
51767	52207	78	25261	25327	74	567	749	0	682	834	0	1944	1944	23	2354	2588	24	81828	77228	73	0.239233
73938	74940	79	20573	20327	61	969	1224	11	970	1099	7	3358	3186	32	4821	5089	36	129629	127245	76	0.239233
201701	152658	100	79768	60579	99	2333	1632	31	4213	3346	39	10551	7876	57	11986	9273	65	441345	334381	102	0.24149
106254	103897	81	37807	36804	79	1254	1485	15	1888	1989	23	5385	5443	42	6129	5286	42	229146	217315	80	0.24149
216499	160699	103	82822	60794	100	2688	1995	30	4712	3262	43	11169	8487	58	13098	10014	66	484831	376210	99	0.24149
67906	65260	87	30851	30018	75	861	827	0	1296	901	0	2804	2463	27	3788	3707	34	96945	93161	76	0.242618
43770	44537	59	17113	17176	50	418	410	0	881	1041	4	1617	1744	19	2265	2346	25	60213	61324	70	0.242618
207560	162134	99	99499	80722	98	2625	2024	28	4358	3661	44	9909	7721	56	9995	8076	59	372673	317254	97	0.243746
161301	132981	92	65939	54944	91	2702	2072	31	3178	2566	40	7786	6121	50	10985	8869	58	299963	253916	92	0.243746
151692	137509	98	64428	57685	91	2136	1934	23	3650	3198	32	8739	8232	49	9878	9618	51	379696	356402	93	0.246003
237729	195283	115	138603	120478	106	3277	2800	30	6267	4923	50	14767	12694	68	16533	13614	67	569654	467338	107	0.246003
41192	43571	56	20641	20997	53	385	461	0	517	895	0	1964	1868	22	2349	2003	28	72477	72612	71	0.247132
43219	43074	76	24018	24290	68	403	351	0	608	953	0	1509	1562	16	1818	1699	25	58872	57166	73	0.247132
43889	43651	73	16869	16916	51	416	518	0	733	748	0	1280	1436	15	2068	2225	23	61854	60644	74	0.247132
44386	44340	72	18037	18107	53	398	404	0	693	1092	5	1569	1574	17	2210	2442	24	65933	64872	73	0.24826
75822	74123	79	39609	38902	76	786	862	0	1019	1383	15	2847	2837	28	4342	4192	35	121512	119313	77	0.250517
108517	98582	90	46072	42918	83	1290	1339	13	2161	2009	25	4500	4483	36	5801	5600	39	175099	168650	85	0.253903
128164	114467	88	51724	44165	88	1519	1267	16	2509	2544	28	5656	4905	44	6380	5665	46	232335	207967	89	0.256159
138730	129914	89	67940	64160	84	1395	1414	16	3401	3445	30	6953	6791	43	6791	6004	50	238527	219228	78	0.256159
44445	44852	79	17716	17915	52	702	641	0	808	947	0	1976	1779	24	2702	3055	26	78504	80650	64	0.256159
121092	100374	91	56890	48047	89	1490	1259	16	2428	1869	27	4619	3724	44	6111	4988	50	161444	137536	87	0.257288
25484	27385	49	14095	14035	47	336	412	0	625	761	0	1091	1045	6	1490	1270	17	48475	49768	67	0.258416
180301	135811	96	89476	66794	97	2650	1825	30	3443	2502	43	7224	5133	55	9498	6954	61	269392	204881	97	0.258416
23372	24382	54	12315	12643	44	151	214	0	681	660	0	956	887	0	1410	1428	16	47488	46891	63	0.258416
50380	51618	65	20781	20594	60	585	653	0	851	1129	8	2215	2313	24	2446	2592	26	78104	78446	62	0.259545
38503	38972	65	16894	17080	49	442	432	0	900	796	0	1889	1995	19	1480	1561	18	65216	65068	68	0.259545
72713	71421	78	17260	16658	53	541	608	0	1247	1242	10	2758	2483	30	3829	3866	35	112265	113301	72	0.259545
141117	131903	93	64053	60689	85	2639	2547	28	2715	2517	26	7907	7429	50	9396	8878	55	289017	271556	84	0.260673
55564	55142	76	13889	13833	48	777	821	0	1215	1703	16	3035	2955	28	3265	2887	33	105270	102280	71	0.26293
43851	44272	71	22174	22383	66	365	500	0	768	649	0	1519	1684	16	2412	2795	25	69153	69659	64	0.26293
138151	118887	92	60879	53200	88	2060	2007	22	2979	2871	32	5888	5249	45	7748	6538	55	223490	204909	83	0.264059
179995	153605	104	86637	76281	90	2575	2426	28	4462	4068	37	9995	9032	55	11977	11182	62	392502	359008	89	0.264059
174715	145618	93	76883	64467	93	2175	2095	23	3542	3121	33	7416	6192	48	9615	7983	51	279533	244599	89	0.264059
99763	87483	86	38950	34397	84	1724	1353	19	2479	1817	21	4571	4213	39	6145	5785	43	148346	141472	76	0.265187
99850	96764	85	41890	40550	80	1257	1057	7	2038	2222	24	4891	4580	38	5466	5287	42	206949	199716	81	0.265187
159925	147971	93	166221	157636	89	4134	3825	34	5456	4976	43	11881	10566	65	15753	13881	75	453627	388864	83	0.265187
237384	175955	138	102427	74655	131	3882	2913	32	5869	4582	46	12014	8766	74	15957	11839	94	448746	344284	127	0.265187
94633	88922	83	37762	35746	81	1161	1086	6	1688	1377	22	3409	2988	33	3818	3810	35	138929	128248	75	0.266316
221661	177990	105	87906	72103	100	3648	2891	35	5077	4219	47	11464	9521	62	15593	11989	79	423451	350192	109	0.266316
206550	173884	108	81457	68292	100	3610	2734	35	5675	4820	43	10436	9144	56	13521	11308	63	348077	318678	95	0.266316
49054	47812	74	15948	15696	52	664	660	0	1003	949	0	1952	1707	25	2676	2754	29	83362	86047	71	0.267444
53579	51870	79	18659	18723	55	552	647	0	922	764	0	2161	1969	24	2577	2608	26	72851	73545	71	0.267444
115267	103269	95	45112	40201	84	1855	1602	22	2700	2455	30	4759	4124	42	6605	5560	47	194100	167873	75	0.268572
114360	112036	83	63459	61817	83	2037	1957	22	1996	2085	26	5336	4781	44	7318	7333	43	202660	192024	81	0.269701
55217	55554	74	26006	25792	74	790	744	0	1285	1007	3	2269	2363	24	2802	3044	26	94088	94765	75	0.270829
116440	107455	86	45215	41242	83	1791	1286	20	2218	1889	23	5249	5052	39	6858	6500	47	176308	170019	82	0.270829
139692	128807	88	49758	43483	86	1731	1604	19	3242	3574	29	8698	7891	50	10465	9514	58	388929	362884	90	0.270829
161677	143222	98	70329	61822	89	2057	1848	24	4074	3139	39	9087	8097	54	9865	8987	53	366925	338901	90	0.271958
257275	184813	119	89583	63165	116	3154	2191	33	6610	4550	48	16021	11232	73	16808	11199	79	623321	472535	121	0.271958
45691	45390	81	30456	30626	73	422	566	0	348	634	0	1579	1581	17	1793	1905	20	63577	62782	72	0.273086
61424	59799	85	24775	24453	74	742	752	0	1413	1229	12	2580	2725	25	3730	3339	33	100050	96866	77	0.273086
153774	135370	91	77234	66247	91	1895	1730	21	3864	3345	37	9248	8029	56	8671	7253	55	324751	299173	92	0.273086
39372	39555	71	25377	25826	68	509	518	0	501	796	0	1546	1508	22	2301	2579	25	73558	71122	72	0.274215
65801	65196	79	16300	16360	49	1087	911	0	1116	1361	15	2620	2791	26	3988	3624	36	101300	100672	77	0.274215
169869	146995	96	85758	74870	92	2577	2153	27	4376	3365	40	9432	8177	54	11915	10298	65	345472	307096	93	0.275343
135759	115515	100	58813	50291	88	1660	1437	20	2898	2193	28	5804	5281	43	7894	6630	48	235180	207438	92	0.276472
211924	156436	103	74585	55861	98	2194	1938	25	4345	3441	39	10014	7706	56	10915	8324	62	407154	302198	99	0.276472
132013	121586	89	110912	103383	87	2240	2088	26	4148	3878	35	10385	9752	56	11100	10092	60	396651	365057	87	0.278729
173994	153501	92	100362	90513	92	2995	2660	28	4561	3540	42	8468	6714	57	10769	8972	64	295520	247053	87	0.279857
66935	65125	82	18250	18222	56	990	1015	3	1311	1174	9	3039	2979	31	3768	3530	34	103739	101242	79	0.280986
141121	129550	89	109686	101722	88	2398	1832	28	2800	2872	30	7706	7308	46	9688	9369	54	299895	270840	89	0.282114
55997	55745	73	17604	17070	52	768	991	0	1618	1037	7	2458	2448	25	3477	3528	34	93885	93633	74	0.283242
102052	89224	86	48209	43087	85	1188	813	0	1694	1543	17	3640	3204	36	5454	4715	41	147896	135838	85	0.283242
98978	94557	81	30278	28925	79	1668	1371	19	2019	1859	28	4602	4268	36	6453	6358	45	177829	167548	79	0.284371
214361	157055	106	88771	65559	102	2591	1950	32	3888	2814	40	7859	5980	55	12048	9180	63	337908	261217	101	0.285499
77704	72307	84	30051	26907	79	1167	964	0	1467	1455	17	3644	2897	35	4894	4518	39	128240	114081	81	0.285499
93076	86221	86	36403	34538	81	915	725	0	1699	1473	22	4227	4206	35	4626	4586	37	163662	154741	82	0.286628
131104	121906	89	46098	42281	84	1680	1280	19	2563	2293	26	5053	4791	39	6677	6028	45	207556	197711	82	0.286628
37517	35748	73	17809	17766	51	704	650	0	557	870	0	1762	1546	20	2072	2311	24	61067	59192	70	0.286628
72894	71028	78	15564	15292	49	904	855	0	1524	1767	20	3671	3851	33	4793	5042	36	138672	135729	76	0.287756
92863	90407	80	21148	20623	60	950	952	0	1705	1550	15	4353	4436	35	5006	5212	38	161273	155707	82	0.287756
50851	50950	87	24012	24006	72	491	553	0	1131	959	0	1706	1711	21	2616	2656	29	78229	78848	69	0.288885
142011	124534	90	63598	55067	88	1757	1795	20	2846	2225	32	6416	5822	43	6983	6463	46	240646	217443	89	0.288885
115460	108597	88	49326	46397	83	1428	1277	14	3027	2807	30	6400	5560	46	8055	6856	53	232936	204472	100	0.288885
62795	60120	90	27484	26988	75	1010	1038	5	1024	1304	11	2420	2457	25	3217	3316	31	98157	97292	77	0.290013
71672	73128	76	34056	33511	76	854	913	0	1242	1268	13	2933	2679	30	4193	4402	35	118192	115548	75	0.290013
187158	162048	97	106210	92448	96	2964	2603	29	5139	4091	44	11496	10271	57	14652	12695	64	451027	403096	96	0.29227
144627	130233	90	107431	97107	88	2297	2131	26	3918	3575	36	8796	8067	51	10747	9945	60	324535	276256	88	0.29227
55199	57008	73	28392	28372	73	599	604	0	1056	896	0	1903	2152	22	2143	2240	24	92724	91872	65	0.294527
28220	28840	61	13903	13807	48	427	349	0	863	636	0	1049	1141	10	1992	1879	24	52091	53329	70	0.294527
190227	154963	95	75952	62043	96	2154	1761	26	4843	4315	38	10780	8847	57	11560	9272	62	433751	385407	96	0.295655
201511	176447	94	120159	105211	94	4945	4135	37	6781	5698	47	13820	12119	65	17351	15515	82	520648	447537	93	0.295655
75954	73667	77	29024	27528	77	986	747	0	1477	1468	18	3356	3044	33	4621	4622	39	135444	131741	76	0.296784
171754	149377	94	71422	61691	90	1953	1759	22	4347	3985	40	9537	8539	55	11687	9585	62	392479	354049	87	0.296784
205990	159340	102	77157	59627	97	2873	2439	31	4540	3709	41	10896	8799	62	11793	9800	66	455666	370155	96	0.297912
52921	53907	56	18637	18028	55	726	647	0	945	1019	3	2726	2716	29	3323	3578	30	101559	100164	70	0.297912
59696	56743	88	30862	30425	75	706	627	0	1061	1021	10	2456	2189	26	2766	2983	29	93769	92726	67	0.299041
70056	69032	92	36672	36128	76	1108	1036	4	1589	1761	19	3016	2774	31	4620	4571	36	119882	118884	68	0.299041
130825	112623	88	60586	52405	87	1489	1463	17	2148	2179	25	5038	4604	40	6962	6140	47	206240	186701	82	0.299041
141479	131126	90	63352	59575	84	1706	1469	20	3270	3034	33	7157	6871	47	7476	7319	44	299701	269997	79	0.299041
164092	149202	92	66968	60535	89	2284	2204	24	4563	4494	36	11048	10437	59	12916	11771	70	446845	426175	84	0.300169
199003	172983	93	93103	81311	93	4414	4400	33	5521	4511	50	11730	10218	60	17065	15129	75	419881	359342	89	0.300169
84694	82291	85	27389	26466	77	887	773	0	1573	1658	17	2866	2841	28	4389	4294	37	118146	112571	74	0.302426
230562	171632	113	102640	77214	103	3904	2756	38	5746	4496	45	11141	8526	60	14563	11043	76	425359	339879	100	0.303555
65007	64437	77	37825	37949	76	732	820	0	819	914	0	2632	2327	30	3396	3254	33	97593	93918	73	0.303555
145057	134909	89	62614	58404	87	1778	1750	22	3344	3273	31	8702	8124	50	9257	7871	61	342367	301427	83	0.303555
268557	219759	115	115987	97536	112	6422	5233	41	7032	5995	48	15728	13489	70	22006	18918	90	550648	493269	107	0.304683
117267	97659	90	52854	44444	90	1632	1460	16	2315	2066	24	5498	4598	44	6664	5755	44	195888	169627	88	0.305812
168048	157707	96	116323	109951	90	3354	2942	31	4830	4749	39	9149	8708	53	12220	11479	53	347655	322687	81	0.305812
150853	125790	95	63952	52362	93	1376	1206	13	3230	2731	36	6960	6089	46	7992	6645	55	285845	236228	108	0.305812
170138	145114	106	61075	52503	91	1846	1879	20	4854	4464	39	11374	10220	60	11893	10891	60	452577	413895	94	0.308068
169404	146190	103	78599	69692	90	2132	1777	26	3719	3665	34	9483	7946	57	10204	9065	53	350481	325331	89	0.309197
156426	145789	89	66170	62897	88	2598	2497	24	4523	3845	38	9851	8981	53	11521	11114	58	416700	374108	91	0.310325
119168	110897	94	66463	62403	84	2116	1857	25	3277	3056	30	6665	6481	45	9042	8562	57	275165	255205	84	0.310325
39380	38048	77	19128	18196	63	500	468	0	775	1062	5	1649	1709	17	1910	1860	23	68990	61551	85	0.310325
97983	94731	87	39305	38433	79	1281	1211	12	2415	2341	23	5752	5666	39	6246	6203	42	240395	232155	80	0.311454
46701	48875	61	25498	25105	72	387	444	0	1097	1186	9	1675	1665	18	2154	2236	23	69635	68447	73	0.311454
138651	107889	103	53345	40153	93	2361	1805	25	3092	2297	36	6143	4885	48	8165	5882	56	250270	194317	101	0.311454
148563	125649	92	70646	61600	90	2044	1627	24	3634	2959	35	6903	6365	46	7723	7012	46	289310	254473	90	0.312582
42798	41780	73	10760	10748	45	453	469	0	558	859	0	1757	1777	22	2348	2676	25	73592	74386	73	0.312582
50199	50684	74	13554	13426	47	364	524	0	970	838	0	2140	2015	22	2561	2380	27	82237	78524	76	0.317096
49017	48064	81	16425	16447	51	394	725	0	257	607	0	1799	1798	21	2234	2392	24	66984	66621	74	0.317096
80542	78144	84	32816	32326	76	978	967	0	1590	1561	17	3396	3418	32	3627	3486	36	128025	121941	79	0.318225
24193	25309	58	15818	15653	50	429	399	0	376	558	0	1209	1378	14	1760	1792	22	56501	56183	63	0.318225
174730	150895	97	70327	60537	91	2268	1837	26	3472	3222	34	7428	6165	46	9268	8088	53	273125	245051	91	0.319353
32032	31093	74	18369	18579	53	296	289	0	491	738	0	977	993	0	1621	1691	22	48098	46109	73	0.319353
124342	119146	84	39881	37329	82	1901	1620	20	3051	2952	29	5420	5236	41	7617	6846	47	213620	199173	83	0.319353
31718	33242	52	14342	14148	50	640	564	0	1069	751	0	1758	1935	21	2011	1866	25	64381	62279	68	0.322738
129959	119794	93	59256	55240	86	1410	1291	17	2178	2305	26	4714	4377	39	7166	6257	48	179505	162022	81	0.324995
135699	114966	88	45563	36418	90	1692	1394	20	2933	2731	29	5937	5055	44	7725	6061	51	217892	185186	90	0.324995
158248	144431	95	67825	62137	88	2485	2369	26	3755	3815	33	8867	8161	53	12578	12259	67	341486	324153	88	0.326124
142745	136291	86	79788	77014	85	1766	1576	19	3220	3289	30	7890	7509	49	8854	8236	54	331205	315537	82	0.327252
76112	71477	81	29726	26922	78	1043	1000	1	832	1178	9	3226	3017	31	5304	5117	42	137166	130333	80	0.327252
47003	46998	68	23934	24341	60	711	651	0	941	1044	5	1869	1951	22	2391	2501	26	71415	68098	71	0.327252
351661	205252	148	172709	102748	144	5781	3370	46	9321	5474	63	19307	11950	84	22341	13492	92	675725	418157	144	0.328381
128736	123214	86	57166	54698	83	1496	1378	14	2651	2438	27	4891	4553	38	6865	6590	46	197680	181889	83	0.328381
46988	48148	72	27711	28262	71	647	594	0	618	898	0	1613	1805	18	2543	2476	27	73114	72427	71	0.328381
49506	46745	83	20511	20062	59	727	837	0	1189	840	0	2056	2174	23	3158	3183	31	81987	77176	76	0.329509
247361	147133	138	104593	67334	133	3805	2313	30	6050	3193	64	11761	6156	93	14023	8048	100	453936	237997	137	0.329509
265738	214349	110	158324	131377	107	6376	4898	40	7880	6445	49	16256	13303	76	21854	17977	88	604192	497349	100	0.332894
99211	97131	80	40460	39373	78	811	791	0	1553	1663	22	4429	4397	36	5255	4686	38	161074	156595	74	0.332894
145814	125762	94	62669	55597	88	2740	2324	29	4481	3958	40	9169	8275	61	13434	12096	69	317635	299058	80	0.334023
96848	87144	84	44073	39319	82	1464	1114	14	2095	1678	22	3902	3705	37	5896	5104	44	159056	140839	65	0.334023
52309	50520	71	27011	25086	73	771	838	0	1251	1288	11	2405	2205	25	3068	2967	36	87331	84971	68	0.334023
197818	182071	93	157997	143042	93	3991	3607	33	7279	6510	50	16269	14993	72	18628	17275	76	600727	532449	91	0.335151
209208	167659	99	105303	89110	98	3615	3140	33	4937	4227	41	10642	8388	59	12824	10321	62	372790	317682	95	0.335151
142901	115745	96	61025	49404	92	1763	1499	21	3058	2188	34	5874	4695	47	8142	7052	52	234851	196404	88	0.33628
38652	36590	79	13004	12939	46	519	437	0	744	730	0	1648	1713	19	1745	1938	22	59758	61134	68	0.337408
164362	138218	110	77341	65903	93	2479	2078	26	3432	2957	31	7601	6510	51	8107	7002	49	266952	235989	92	0.338537
190309	139531	103	78312	56431	99	2209	1534	28	4107	3203	41	9920	7258	62	10524	7730	58	377526	273475	99	0.338537
35918	34967	65	8709	8859	40	556	499	0	431	549	0	1263	1518	16	1508	1729	18	56435	53551	69	0.339665
112789	108748	83	32675	31296	80	1422	1441	15	2871	2683	31	6508	6597	41	7208	6375	51	272602	262719	84	0.339665
119325	108449	91	59242	53978	85	1610	1526	20	2607	2450	32	6479	5923	45	8157	7033	53	248068	226500	80	0.340794
202154	177978	96	136395	123104	96	3303	3180	30	6947	5409	47	13310	11870	69	15513	14167	73	513472	473187	95	0.340794
174676	137532	94	65040	49825	92	2654	1869	30	3151	2300	34	7655	5795	50	10556	8529	58	296555	241827	93	0.340794
83757	79979	84	37901	35336	80	1065	961	0	2184	1778	22	3923	3738	35	4866	4830	39	144987	134918	77	0.341922
91781	89256	86	32426	31909	78	1141	1092	7	2105	1798	27	4975	4525	40	5686	5377	45	201377	194114	81	0.341922
90760	86372	82	29234	28111	79	1135	1099	10	1928	1677	22	3143	3027	31	4507	4915	38	124214	120422	76	0.341922
36895	35303	76	16398	16345	52	425	455	0	409	524	0	1401	1574	15	1529	1379	18	50674	49529	63	0.343051
47870	47634	74	21541	21417	61	675	724	0	1109	887	0	1984	1859	23	2735	2488	31	77693	76981	66	0.344179
67798	64027	79	44080	41311	81	2978	2733	28	9564	9552	47	13781	13436	64	7178	6696	49	478702	465999	81	0.345307
46178	47787	72	19508	19746	54	417	426	0	796	903	0	1931	1920	24	3057	2914	31	82139	81764	63	0.346436
24681	25733	60	11665	12035	44	51	184	0	493	561	0	786	913	0	1090	1096	7	33423	35116	57	0.346436
75372	75199	77	36518	35582	77	563	569	0	1378	1088	8	2981	2832	31	4275	4419	35	129397	127872	69	0.346436
73719	72728	81	19888	19414	59	1464	1411	15	1369	1501	17	3587	3757	31	5257	4722	41	138582	136923	78	0.347564
102666	89392	89	42082	36647	83	1501	1329	16	1706	1778	25	3742	3280	35	5619	5165	40	148427	135095	79	0.347564
54827	54950	76	25600	25521	73	830	843	0	905	1181	9	2180	2322	24	2873	2650	30	92830	93701	75	0.349821
131862	127763	85	77801	74369	86	1702	1749	17	2917	3118	29	8299	7708	50	8223	7932	49	314554	294635	81	0.349821
291936	192231	127	144773	97917	124	7151	5185	47	8596	6439	57	19082	13830	83	25630	19184	103	692483	523902	124	0.35095
66476	62141	79	29096	26121	72	989	833	0	1614	1668	18	2721	2473	31	3377	2688	35	109122	96363	80	0.35095
116015	110945	84	68365	66160	83	2097	1922	25	3825	3444	40	8756	8438	45	10044	9151	55	382147	357187	85	0.352078
57641	57916	78	22377	22095	67	945	965	0	944	997	0	2654	2383	29	3583	3384	34	95516	94035	78	0.353207
50816	48753	90	21166	19813	75	789	504	0	1013	826	0	1698	1453	16	2682	2409	28	68623	61271	90	0.353207
143872	135665	87	75141	70614	86	2695	2346	28	4176	3849	37	10489	9965	55	11865	10550	62	452915	412367	85	0.353207
198495	158897	102	87719	72535	98	3780	3074	34	4887	4447	40	11096	9628	55	14916	12069	75	413453	354354	99	0.354335
43220	44444	70	25599	25713	71	561	566	0	420	727	0	1780	1697	20	2091	2135	24	65840	65366	72	0.354335
119580	110576	86	51952	47274	85	1682	1516	20	2682	2289	31	5918	5164	43	7238	5750	50	222007	201609	78	0.354335
144315	135304	89	47722	42884	88	1815	1706	20	4335	3652	37	8964	8565	50	9946	9227	52	375271	357386	90	0.356592
51854	48987	79	18946	18266	56	520	569	0	1525	1174	12	1862	1782	22	3222	3257	31	95785	97454	75	0.35772
48444	48590	72	16841	16886	52	645	635	0	694	937	0	1796	1795	20	2648	2887	29	79651	78495	75	0.35772
181398	145505	97	63910	51084	93	2320	1681	26	3709	2976	36	9027	6896	61	9452	7163	61	388450	324535	96	0.35772
44579	50603	45	23830	24129	60	627	540	0	1168	1373	11	1631	1746	20	2946	3166	26	79885	79522	71	0.35772
214616	173638	104	115536	96522	101	4186	3629	35	5289	4185	43	11964	10019	60	18010	14729	76	435542	358736	101	0.358849
55580	53716	86	23883	23702	71	586	580	0	540	666	0	2303	2141	23	2858	3059	27	78473	75221	78	0.359977
88135	88788	78	30547	29733	77	1082	1172	9	1801	2146	24	3957	3878	35	6701	6261	46	174445	168297	80	0.361106
89371	87488	82	47414	46571	78	1441	1340	15	2498	2388	25	4561	4474	35	6691	6555	46	175770	168525	76	0.361106
312561	212383	129	141328	97592	125	6195	4089	45	8497	6006	59	16336	11852	73	20589	14523	92	614194	466726	128	0.362234
35678	35664	71	15766	15903	50	507	469	0	538	453	0	1267	1238	13	1934	1855	24	53355	51226	64	0.362234
38873	39605	64	11310	11189	45	551	684	0	1210	948	0	1652	1605	16	2551	2780	27	71308	71629	68	0.363363
73698	66963	80	33296	29537	81	1040	1055	6	1428	1059	8	2940	2696	32	4383	4040	39	117735	105173	81	0.364491
183861	147684	101	70840	56317	95	2094	1719	26	4699	3888	44	11126	9145	59	11778	10075	59	442090	373184	94	0.36562
94021	93242	81	35395	34817	78	1510	1361	15	2620	2366	27	5859	5385	44	6443	6172	47	237881	231005	71	0.36562
217661	181258	103	91239	77587	99	3466	2775	33	5982	5066	47	11794	9994	63	15157	13089	69	426001	381416	93	0.366748
182176	162871	97	111138	99653	92	3590	3089	33	5666	5329	41	11100	9849	59	15677	13204	74	396940	345803	89	0.366748
130625	122163	85	72472	67474	86	2819	2605	27	4261	4231	37	9329	8330	55	11718	11440	56	355920	326792	102	0.366748
167618	148835	108	74021	66298	91	2512	2005	29	3894	3090	38	7602	7114	51	10386	9969	53	301011	294130	80	0.367877
117689	111840	85	60371	57974	83	1556	1505	19	2946	2529	32	7142	7028	47	7701	7143	53	298879	287041	79	0.367877
102224	96152	84	37049	35309	81	1515	1574	18	2385	2172	26	4295	3945	38	5812	5413	43	156983	148577	76	0.367877
123177	115058	84	34226	31877	81	1755	1468	23	3573	3136	33	7465	7214	46	8075	8506	45	322703	315591	77	0.369005
132702	127657	84	56858	52921	85	1788	1628	19	3476	3232	34	7256	6838	46	8032	6720	48	280259	262129	83	0.369005
103426	102978	80	36678	35815	80	1612	1556	19	2979	2921	28	5223	5403	38	6949	6239	46	208199	196801	75	0.369005
135776	121320	89	75372	69627	87	1992	1814	22	4114	3769	39	8675	7816	50	10760	10292	58	361187	345873	83	0.370134
80913	78569	82	34122	33299	77	787	807	0	1189	1192	12	3340	3252	32	3430	3322	32	119064	117147	72	0.371262
32113	32302	75	13478	13480	46	199	294	0	836	763	0	1207	1186	12	1269	1262	13	45988	49194	63	0.371262
62713	62664	75	24259	24335	73	589	755	0	1189	1173	12	2929	2862	30	2612	2628	28	112445	112044	69	0.37239
93635	90038	85	27407	26086	78	1372	1193	17	1961	1734	24	4028	3978	36	5906	6320	37	153218	142912	80	0.37239
45108	43894	74	14984	14541	51	585	678	0	977	1119	8	1440	1571	19	2228	2432	24	72521	69972	69	0.37239
113592	105579	87	38367	34758	84	1657	1907	18	2519	2440	26	5172	4844	39	6592	6402	45	188071	176041	85	0.373519
111421	106326	86	86736	85027	83	1619	1567	17	3317	3233	34	7280	6834	49	7945	7100	48	298143	281390	82	0.373519
207779	167758	117	78758	63627	103	2273	1870	25	4800	4242	40	12000	10659	63	12612	10781	65	482560	435970	101	0.374647
67199	67517	75	23092	23196	59	1363	1200	10	1492	1391	18	3005	3043	30	4088	3945	38	132594	132265	78	0.374647
176758	148554	97	71845	60029	92	2145	2027	22	4547	4235	39	10702	9798	56	11031	9619	58	418215	372468	92	0.375776
91508	85114	87	35040	32689	82	1272	1174	9	2072	1793	19	3750	3548	34	4910	4468	41	138305	128598	79	0.375776
208194	152292	106	77401	56736	102	2613	1961	31	4424	3582	41	10749	8243	61	12767	9610	69	462519	347175	103	0.375776
216785	177756	101	100372	83136	98	3121	2667	32	5392	4929	42	14070	11768	66	16034	14522	74	552319	488182	98	0.376904
85965	76401	85	33434	28973	81	1130	1159	10	2070	1613	21	3965	3512	38	5670	5416	42	148297	132061	79	0.378033
57462	56112	89	24952	24750	73	555	548	0	639	1015	3	1941	1830	20	3229	2549	34	77424	73738	73	0.378033
97799	93816	87	49980	49352	80	1443	1653	17	2132	2057	24	4670	4390	40	5810	5872	39	171645	167871	78	0.379161
152433	133270	95	68269	61694	89	1926	1693	22	2670	2691	30	6068	5200	45	8810	7264	51	231441	205430	90	0.38029
98437	96726	90	40888	39919	79	1192	1218	14	2510	2400	30	5574	5280	40	4954	4763	38	202809	197141	74	0.38029
91769	89606	85	38412	37684	79	1323	1171	13	2477	2439	27	4604	4392	38	5613	5809	40	176720	172434	79	0.38029
37356	36944	68	20684	20903	58	320	461	0	707	531	0	1551	1342	15	1370	1351	16	57708	55524	68	0.381418
62530	59706	79	28712	26963	78	979	717	0	1081	1498	15	2430	2596	27	3456	3455	33	107157	105500	76	0.381418
37359	37086	73	12959	13006	47	383	519	0	684	917	0	1828	1847	20	2202	1977	24	62763	59590	69	0.381418
205308	161697	108	73409	57476	100	3388	2733	33	5378	4431	44	9434	7623	59	12012	9446	65	352486	296257	98	0.382547
243204	167040	107	102102	67581	106	2345	1862	27	5409	3758	51	12818	9364	69	13755	9691	64	531318	377020	109	0.383675
58291	58192	74	23597	23641	64	773	727	0	974	1068	6	2427	2470	25	3488	3330	33	91217	90751	70	0.384803
139369	126219	104	56512	51671	86	2121	1912	23	2378	2126	27	5886	4883	45	8144	6884	55	237070	203168	80	0.384803
152315	129482	95	70465	61057	91	1818	1651	22	3221	2999	32	8238	7143	51	8992	7233	55	340204	304232	88	0.384803
36579	36650	62	23748	24192	61	431	443	0	999	930	0	1223	1218	14	1552	1528	16	56101	54544	62	0.384803
64687	64365	77	29255	28913	75	892	969	0	1343	1391	14	2622	2578	27	3652	3782	32	110078	108068	69	0.384803
156331	129548	94	62457	53181	91	1931	1607	24	3038	2350	34	6697	5356	47	8940	7277	53	253791	218609	88	0.385932
243085	202026	106	111724	93737	101	3847	3117	33	7273	6557	45	16751	13814	72	19143	16092	80	634724	541308	102	0.385932
124747	117344	88	45967	41477	87	1950	1888	23	2836	2985	32	6624	6258	41	8394	8114	51	254640	239236	85	0.38706
27842	27181	65	11582	11386	45	336	340	0	802	728	0	962	869	0	1432	1633	15	54686	57383	59	0.38706
138606	115351	106	69532	59974	92	2618	2100	27	4007	3268	38	9067	7666	53	11117	9683	62	318205	264359	87	0.38706
100001	94784	90	45997	44402	80	1196	1229	12	1541	1406	19	4190	4103	35	5075	5089	41	158966	152286	79	0.388189
139830	112918	100	60611	48463	94	1796	1332	20	2441	2086	26	6059	4781	47	7666	6234	50	221937	178590	92	0.388189
129700	117191	89	52303	46687	86	1758	1569	20	2865	2425	31	5251	4775	41	7437	6656	48	206880	186702	80	0.389317
103137	93653	87	37979	33320	84	1458	1273	14	2113	1749	26	4368	3996	36	5847	5082	43	169931	160655	83	0.389317
47635	47312	72	24294	24263	69	770	715	0	926	844	0	1826	1647	20	2735	2887	26	70093	68878	65	0.389317
97477	82873	93	47243	39425	85	1115	1114	9	1921	1244	16	3901	3384	36	5719	5382	49	168259	142917	86	0.391574
49791	47711	76	13661	13602	47	669	525	0	712	1026	5	1516	1779	20	3305	3092	32	79349	75240	71	0.392703
44444	44554	87	22632	22753	64	447	508	0	722	481	0	1873	1867	23	2459	2562	26	75934	75962	58	0.392703
37457	37955	68	12230	12294	45	512	521	0	797	798	0	1692	1698	21	1933	2177	24	70485	71722	71	0.392703
36659	36353	70	14556	15046	47	346	381	0	480	600	0	1110	1068	8	1074	1282	12	48115	48249	64	0.392703
158415	140860	91	50775	44183	89	1910	1685	23	3716	3609	37	8404	7456	49	9046	7880	54	360449	338926	87	0.393831
108858	105279	80	50194	48688	80	1762	1517	17	2260	2371	27	6574	6198	44	7257	7247	47	271685	257691	79	0.39496
122953	118334	83	58217	55627	83	2082	1887	23	3328	3853	31	8143	7664	49	9244	8759	53	336207	332133	83	0.39496
123764	116852	85	50992	49993	82	2362	2066	26	3049	2584	28	5751	5360	41	7047	6706	46	215245	200097	81	0.39496
116613	99573	88	48283	40508	87	1275	1304	13	1865	1505	27	5186	4186	42	6863	5812	54	183574	159168	85	0.39496
149348	130615	90	69316	59373	91	1741	1401	20	2974	2617	34	5772	5159	44	8057	6922	49	229306	210647	88	0.39496
183524	144665	100	62838	49429	93	3323	2562	33	3575	2698	38	7798	6273	49	10125	8128	60	285689	230234	94	0.396088
130195	113220	91	50316	44835	86	1642	1662	20	3303	2816	32	8145	7210	50	8216	7423	52	331355	293692	88	0.396088
139023	109312	94	50889	40683	91	1617	1305	16	2573	2218	29	5923	5007	44	8486	6460	61	226236	185500	91	0.396088
133767	120701	93	54532	50260	85	1763	1473	19	3133	2997	34	6546	6175	45	8636	7361	54	301104	271733	86	0.396088
147487	131217	88	98605	90556	89	3324	3115	31	5000	4473	41	10441	9270	56	13205	11931	64	371942	322001	90	0.397216
114017	107990	85	56441	53843	82	1841	1639	20	2479	2310	25	5367	4838	43	7220	6762	47	215625	210050	82	0.398345
141441	128110	89	78029	70140	89	2298	2338	25	3888	3208	36	7024	6806	44	9385	8444	53	285541	264604	87	0.399473
224916	174470	104	85835	66368	105	3742	2838	35	4950	3756	42	10068	8256	61	13069	11048	64	335664	286390	109	0.399473
121601	107097	90	51566	43693	89	1607	1462	17	2872	2289	30	5095	4683	44	7371	5645	50	184851	157801	85	0.400602
197186	163458	96	116553	98669	97	3237	2937	31	5077	4405	41	11758	10358	61	13905	12486	66	411237	364063	94	0.400602
112967	107795	86	48036	46435	82	1688	1736	20	2565	2323	27	4881	4544	38	7167	6639	49	179736	167992	72	0.402859
132575	117594	97	50668	44406	89	1410	1212	14	2936	2555	33	7827	7347	47	8745	7794	53	333295	311989	83	0.403987
100335	99373	82	35336	34741	79	1391	1183	14	2582	2481	25	5478	5483	39	6679	6546	50	231359	224339	76	0.403987
62596	62051	75	23818	23558	64	246	438	0	1243	1108	7	2104	1822	25	2842	2945	27	80699	79465	69	0.406244
109857	101617	87	49579	45252	84	1943	1754	21	3459	2894	32	6666	6312	47	8086	7724	50	247841	239554	78	0.406244
114463	101300	86	49241	44074	84	1608	1295	15	2295	2148	27	6091	5586	42	6218	5437	47	221726	205063	80	0.406244
137054	125723	87	95621	87060	89	3093	3033	29	3557	2983	35	7682	7127	46	10220	9246	61	284046	249775	88	0.407373
170068	134881	99	62633	49584	94	2213	1768	28	3535	2621	40	6634	5389	47	9648	7848	55	275584	216343	92	0.408501
142617	125807	91	80340	70470	90	1534	1384	21	3702	3473	33	8170	7442	51	9066	8762	48	323219	289693	78	0.410758
163463	143887	95	84222	75316	91	2544	2251	28	4410	4192	42	7929	7057	49	11229	10297	70	325384	300069	84	0.410758
124190	101047	91	37163	29853	87	1958	1719	21	3348	2807	32	6607	5349	47	8769	7291	54	247154	215006	86	0.410758
158526	140264	94	105054	93591	91	2545	2236	29	4108	3501	38	9171	8019	51	12533	11303	57	349187	314076	90	0.413015
38463	38159	70	16271	16685	47	319	339	0	508	818	0	1656	1648	21	1720	1816	19	67379	64644	67	0.413015
56023	56178	75	18591	18688	51	769	928	0	953	1452	13	2766	2551	29	4009	4101	35	115956	113543	74	0.413015
64173	63743	78	25451	25273	75	1106	954	0	1090	1360	14	2452	2580	26	3487	3492	33	97777	97255	74	0.415272
182425	150215	100	71727	58544	94	1960	1609	23	4626	4234	42	9853	8511	55	11256	9639	57	419655	361729	93	0.4164
54378	53292	77	23139	22550	70	850	927	0	851	776	0	1976	1855	23	3126	2786	31	84853	82112	72	0.4164
162216	147303	93	78973	73746	89	2752	2654	26	4522	3840	41	9215	8453	51	11060	9787	55	349484	306825	88	0.418657
101082	85495	94	41244	34693	85	1292	1034	4	1855	2008	22	4056	3295	40	6716	5720	46	172008	150322	85	0.419786
115517	104910	86	44677	39848	83	1582	1315	16	2377	2081	25	4948	4274	39	6307	5403	43	202756	183628	83	0.420914
260806	190149	111	214388	172301	109	5550	4312	41	9361	7233	52	20164	15601	90	23812	18965	92	734861	561565	111	0.420914
81613	79983	89	44789	44278	79	971	1005	2	2431	2325	25	4551	4429	37	4929	4961	37	177046	176121	79	0.423171
32372	33374	63	13668	13899	48	223	350	0	634	785	0	1453	1404	17	1858	1803	22	49548	50893	62	0.423171
118912	111374	87	37851	35394	81	1446	1388	19	2966	2568	32	6672	6458	47	7328	7134	48	259053	248573	84	0.424299
44191	44491	74	22001	21695	67	604	714	0	899	1024	4	2170	2137	24	2611	2604	28	73933	75024	62	0.425428
139637	128742	90	55689	50654	87	1797	1633	22	2816	2396	34	5898	5375	41	7098	6655	46	217892	210235	81	0.426556
104591	101369	86	38102	36928	79	1447	1476	16	2407	2739	25	5406	5238	40	5839	5453	41	208191	196038	83	0.426556
163768	140958	99	56129	46190	94	1999	1808	21	4959	4209	38	10022	8577	63	11637	10608	65	398813	356168	94	0.427685
79174	77411	87	28750	27987	78	1104	1024	4	1644	1535	18	3516	3370	30	3840	4216	31	124309	124968	79	0.428813
56446	54908	76	19992	19630	58	743	708	0	581	624	0	2142	2110	25	2935	2887	29	74295	73440	63	0.428813
158431	136941	92	77234	68309	90	2739	2032	28	3441	3211	32	7507	7216	45	9848	8262	57	310378	284977	90	0.428813
41016	45897	51	22217	23627	50	509	535	0	1017	818	0	2004	1968	22	2666	3074	25	73256	75648	62	0.428813
182023	158005	109	73481	64936	91	2519	2200	25	5235	4001	43	9665	8716	54	12168	11151	60	400947	353177	92	0.429942
39893	40854	63	25524	25392	72	556	516	0	798	709	0	1789	1614	21	1595	1411	21	56390	57296	72	0.432199
82844	82760	84	40156	39239	78	868	834	0	1685	1602	18	3576	3621	32	4524	4522	35	138852	136501	78	0.432199
174743	143815	110	159628	138272	96	2910	2418	29	5541	4580	47	11642	10155	57	14460	12855	67	437795	382164	94	0.433327
52275	51847	86	15731	15410	50	692	726	0	1287	1048	5	2297	2335	24	2685	2818	29	73106	72819	68	0.434456
83996	81865	83	38234	37446	79	841	940	0	1598	1711	17	4013	3735	37	5231	5293	37	159941	155495	77	0.435584
108462	95488	88	47587	41151	85	1104	974	0	2250	2051	25	4909	4577	41	6004	5305	46	192297	169934	80	0.436712
108599	99103	100	34654	32058	82	1244	1078	8	1929	1710	23	4004	3665	35	5376	5352	41	159220	154681	77	0.436712
48753	47823	72	20733	20633	61	391	497	0	1537	1040	5	2189	1913	23	2349	2075	24	68418	69576	64	0.437841
83738	69507	91	37221	31257	84	952	714	0	2231	1363	29	3066	2451	36	4685	3839	40	131648	109556	78	0.437841
210359	179454	98	115840	97956	98	3842	3567	33	7603	6410	53	18029	15398	71	19450	16849	86	693087	604096	96	0.438969
77049	70154	88	33453	31136	80	815	902	0	1671	1382	18	3362	2956	32	4076	3595	37	120802	114822	76	0.438969
38617	39473	67	25354	25461	70	448	519	0	1100	998	0	1791	1790	21	2429	2602	28	63073	65991	53	0.440098
54064	50194	90	19181	19395	55	622	722	0	935	985	0	2210	2139	24	2042	2189	23	76477	78319	69	0.440098
106415	92461	87	52836	46057	85	1261	912	0	2176	1744	23	4480	3907	38	5451	5168	41	162852	146254	79	0.440098
41313	40640	71	10115	9954	43	622	507	0	1145	891	0	1853	1778	23	2317	2581	26	66148	65147	68	0.441226
121099	100653	93	46910	37812	89	1840	1729	21	1955	1735	27	4902	3911	43	7216	5628	55	199164	164719	88	0.442355
56513	54816	75	19732	19544	57	731	699	0	589	614	0	2281	2196	28	2986	3034	30	82624	80728	72	0.44574
103810	96315	83	50194	46505	82	1930	1526	25	2187	2108	22	4776	4960	38	6577	6124	44	178831	177314	75	0.447997
168273	155889	90	83938	80104	88	2589	2348	26	4533	3601	44	8498	8059	53	12253	11063	72	326283	297412	83	0.447997
202987	158697	97	82860	63415	97	2697	2099	30	5415	4046	48	11180	8756	62	12681	10210	63	446358	352166	97	0.449125
39129	38562	74	15558	15837	47	351	405	0	654	922	0	1494	1551	18	2393	2667	26	61191	63775	65	0.449125
64019	61614	84	27105	26688	76	733	614	0	741	1007	2	1989	2150	23	2534	2570	28	86998	85720	60	0.450254
132498	117974	103	49776	42291	91	1580	1281	13	3292	3001	33	7560	6800	47	6957	6275	48	300989	272492	103	0.450254
33838	32037	84	14428	14211	48	426	344	0	552	604	0	1221	1408	12	1286	1298	17	49310	51850	64	0.451382
200006	166769	108	84752	72598	94	3001	2388	31	5707	4724	51	11956	10803	59	16715	15462	67	514597	466363	101	0.453639
124963	98095	97	57991	46608	91	1423	1124	9	2273	1737	30	4672	3915	41	6012	5008	47	184906	155506	83	0.455896
174172	144328	95	67603	55322	93	2365	1903	27	3768	2922	38	7587	6192	50	9802	8232	65	280094	232889	92	0.455896
49023	45922	88	19254	17122	88	641	585	0	958	952	0	2653	2205	28	3171	2441	31	85282	73093	88	0.455896
104653	100917	84	43446	42155	80	1288	1107	12	2572	2349	28	6089	5973	45	7083	6549	46	254098	247708	81	0.455896
145155	134249	93	54490	50773	85	2546	2305	26	4992	4427	39	11054	10336	63	11969	11704	63	445911	434202	82	0.457025
226389	184330	111	117121	96034	99	4869	4270	38	5986	5836	45	13450	11460	67	18529	16254	73	518820	459609	95	0.457025
113844	103550	93	44836	38595	87	1826	1717	21	2675	2547	31	5070	4257	41	8177	7420	49	212131	193498	87	0.458153
113060	103606	86	48514	43870	85	1901	1614	20	2616	2335	28	4640	4321	38	5995	5580	43	180173	166387	83	0.458153
108231	103121	85	61183	59224	83	1601	1733	18	3070	3019	29	7048	6556	46	7439	7215	47	286529	274776	79	0.46041
69651	69821	76	31046	31165	76	948	1037	5	1763	1566	19	2809	2757	29	3872	4250	32	112657	110602	75	0.46041
35472	36289	63	16247	16274	52	359	269	0	342	501	0	1256	1169	12	1937	2190	22	61971	63473	61	0.461538
135275	123837	94	76977	71812	86	1721	1711	21	3731	3076	38	7985	7816	46	9024	8692	49	341074	324345	86	0.461538
27665	26214	81	12124	12168	45	400	482	0	-30	323	0	1287	1379	20	1431	1386	19	45390	44882	66	0.462667
20736	21849	46	11953	11929	47	77	175	0	340	348	0	1217	1380	12	1903	2093	22	50768	48743	66	0.463795
42083	42770	65	19056	18975	55	398	454	0	860	617	0	1696	1847	20	2182	2571	23	65543	65624	71	0.463795
47966	47247	75	16004	15556	53	463	478	0	1316	882	0	1817	1842	20	2488	2410	25	73631	73394	73	0.464924
134292	127207	86	36716	34769	83	1864	1568	21	3259	2997	33	6225	6243	43	6626	5919	47	224186	214319	85	0.464924
125060	109499	89	42413	36051	87	1530	1367	14	2473	2371	31	5996	4892	48	7950	7414	47	210518	195701	84	0.464924
116362	106127	87	48687	43832	83	1199	1050	5	2796	2569	31	6944	6684	43	6272	6164	41	246500	228648	86	0.464924
106031	101347	81	48026	46017	80	1280	1378	14	2417	2243	25	5496	5379	39	6852	6345	45	230972	224660	79	0.466052
101139	93170	85	38668	34573	81	1651	1473	18	2226	2237	28	4479	4168	39	5985	5213	46	163449	148507	84	0.467181
296970	222044	119	144898	112910	110	3903	3099	37	8834	7059	52	19089	15463	83	21059	16728	93	748196	622012	108	0.468309
132267	122522	86	67322	62791	86	2609	2537	27	3049	3213	30	7183	6650	47	9114	8907	48	264935	249094	84	0.469438
39605	40775	65	9508	9406	42	277	343	0	401	623	0	1522	1613	17	2393	2514	25	69779	69086	67	0.472823
55922	56017	75	21251	20902	61	515	632	0	1085	943	0	2400	2414	25	3313	3171	32	96261	97073	65	0.473951
125872	110668	88	60295	53637	86	1627	1456	21	2930	2836	31	6161	5481	46	8338	8110	48	222048	207024	81	0.473951
48766	48682	78	22326	22171	58	677	667	0	1516	1031	7	1640	1675	21	2419	2346	26	74526	74676	66	0.473951
134809	123774	89	47198	41176	88	1919	1892	21	2973	2758	28	5937	5598	43	8942	7275	53	233737	214006	80	0.47508
196946	165518	98	99696	83532	96	3415	2878	30	5317	4104	46	10520	8756	63	14561	11653	70	413218	349951	91	0.47508
168937	140702	94	68488	56332	92	2269	1952	25	3482	2948	33	6990	5714	47	8605	6988	51	271989	241295	88	0.476208
121326	114553	84	56172	53121	84	1941	1681	21	2572	2336	30	5561	5067	45	7146	6819	45	223033	197298	74	0.477337
84885	82378	81	37428	36341	79	1082	835	0	1660	1457	18	4274	3911	37	4934	4707	40	153719	150359	70	0.477337
138505	122696	92	60724	55043	87	1790	1463	23	3862	3241	37	7530	7321	49	8647	7435	53	313583	302179	82	0.478465
191310	145173	100	76517	57490	98	2633	1830	32	3828	2823	38	8201	6400	56	12242	9927	68	317358	258053	92	0.481851
58332	57391	90	21756	21526	61	581	833	0	1012	915	0	2245	2456	25	2874	2959	26	85032	83917	73	0.482979
111028	99881	87	40720	36087	83	1488	1473	17	2373	2053	22	4862	4468	38	6753	6102	43	201633	191216	78	0.482979
142945	128561	91	46665	42873	84	2061	1747	24	3189	3306	30	8179	7712	49	9914	9506	51	374014	362559	84	0.484108
362124	216013	146	411503	246208	147	13286	7862	64	22851	16136	109	44813	32542	131	63026	45635	133	1.04858e+06	1.04539e+06	137	0.484108
39975	38018	76	17175	17515	50	399	532	0	1114	983	0	1552	1440	17	1903	1952	24	59099	60010	60	0.485236
114848	103317	87	46710	41722	84	1479	1348	14	2330	1849	25	4304	3865	36	5699	4535	49	167160	157175	82	0.487493
204605	147706	106	87208	63981	106	2571	1656	29	4230	3334	43	8798	6325	58	12946	9491	66	361097	263880	109	0.487493
185061	157110	102	47013	37317	95	3292	3032	30	4139	3324	40	9563	8069	59	11529	10122	66	323940	272914	95	0.488621
111525	96263	88	46265	39669	85	1634	1362	16	1661	1784	24	4641	3670	40	6291	5556	51	175073	151073	72	0.488621
214684	187065	104	107261	92084	102	3244	2707	29	5751	5055	43	12868	10937	62	16504	14390	81	500801	428887	114	0.488621
149746	142486	87	58567	54091	85	1922	1916	22	3890	3454	36	8818	8311	50	9691	8959	59	362718	345899	83	0.488621
196456	162393	99	70603	58409	96	2418	1731	27	4892	4733	39	11142	9582	59	12200	10387	59	434025	388563	94	0.48975
55045	52545	78	12994	12943	46	656	747	0	783	1139	7	2155	1980	22	3091	3204	30	80930	79334	70	0.490878
62204	61503	77	28639	28398	74	717	649	0	1137	1179	10	2487	2516	27	3306	3516	31	92740	92369	66	0.490878
113742	106370	88	47976	43986	85	1737	1550	19	1826	1640	24	4830	4774	38	6892	6308	54	201148	181307	84	0.492007
248833	178886	123	119927	88496	114	3622	2780	38	6325	4452	50	13125	9818	67	17352	12563	76	508757	386966	112	0.492007
171020	133031	97	60803	46592	95	3259	2586	34	4577	3490	44	8142	6463	54	11509	9620	57	305596	251509	94	0.493135
61852	60333	87	14134	14046	48	897	904	0	1252	1210	11	2983	3037	28	3838	3903	35	115302	111390	75	0.494264
122994	110893	87	51819	46127	86	1290	1082	10	2512	2393	26	5599	4992	43	7303	6689	49	209486	189477	87	0.494264
216918	174938	97	96298	74485	99	3071	2228	33	4970	3783	44	9520	7323	55	12897	10588	69	372750	290731	102	0.494264
101375	100221	82	41129	40949	78	1469	1447	17	2556	2331	28	6617	6553	46	7223	6589	48	262414	251254	80	0.494264
72448	73142	88	36708	36984	75	842	919	0	1446	1459	18	3494	3287	34	3618	3730	34	122368	124294	71	0.494264
109829	108075	81	42107	41362	79	1750	1740	20	2665	2856	27	6874	6745	46	7988	8021	49	280788	272867	81	0.495392
110176	92735	88	45870	37037	86	1188	1056	6	2095	1430	27	3961	3318	38	5704	4869	44	160328	132305	83	0.495392
222162	191540	97	143173	124195	97	5356	4433	40	6714	6427	48	14660	12714	68	19641	17414	86	548900	478299	96	0.495392
53091	54015	77	35267	35330	74	686	752	0	863	903	0	1911	2047	19	2332	2283	27	81218	81653	74	0.496521
91237	89143	79	33785	32515	79	1214	1226	13	2094	2220	26	5468	5298	40	5654	5395	40	209459	206842	83	0.497649
109474	98726	101	41377	37107	101	1674	1403	19	1901	1806	27	5124	4534	41	7406	6152	52	198257	172195	101	0.497649
141060	132690	91	65584	61924	83	2105	2112	24	4658	4108	37	9773	9607	54	10381	9967	54	390144	369695	88	0.497649
156125	135564	91	52786	45082	88	2324	2035	25	4001	3237	34	7323	6758	45	8648	7648	53	284349	262450	88	0.497649
114666	103523	88	49976	45020	86	1844	1518	20	2588	2307	29	5185	4863	42	6283	5769	45	209146	185813	88	0.498777
135421	108682	95	57087	45493	91	1631	1675	18	2822	2209	30	6553	5199	47	7554	6433	49	244538	205022	96	0.498777
149485	134554	90	80851	73884	89	1748	1639	20	3633	3730	31	8921	7978	51	8579	8464	48	356387	341202	92	0.499906
82447	79777	83	30079	27433	80	1151	1006	3	1414	1690	19	3656	3366	34	5567	5163	41	140807	132051	84	0.499906
52921	52521	83	24364	24124	68	519	756	0	984	824	0	2102	1979	24	2794	2834	32	84939	80167	71	0.499906
193826	156399	100	78360	61769	95	3078	2246	34	3630	2951	38	8237	6560	52	10601	8658	55	306385	247872	99	0.499906
59004	58990	76	19873	19103	55	651	713	0	1413	1486	15	1759	1764	22	3141	3206	30	76817	75209	73	0.499906
56363	56135	76	28226	28220	74	564	555	0	1124	906	0	2117	2063	23	2822	3010	27	89037	89397	66	0.501034
31820	31340	72	21892	22091	60	205	275	0	342	349	0	1088	1227	11	1743	1821	19	44203	43135	68	0.501034
94326	91303	81	47987	46571	80	1061	1083	8	1771	1593	19	3945	4051	32	4650	4284	35	148936	146958	76	0.502163
44219	44991	81	21546	21476	61	90	220	0	353	708	0	1603	1737	20	2690	2731	28	67526	67101	68	0.502163
68145	67698	78	31392	31028	76	729	697	0	1613	1262	15	2354	2263	26	3602	3482	34	102869	101546	78	0.503291
89345	77907	83	37556	31768	82	1504	1076	11	1968	1605	27	3300	3041	33	5020	4516	39	154128	138355	84	0.50442
97664	95458	81	44170	43014	79	1211	1054	6	1839	1865	23	4291	4025	39	5320	5404	38	179528	172111	82	0.50442
179341	157901	94	94221	84095	93	2671	2419	26	5461	4415	43	11860	10920	63	13017	11776	64	486277	447545	94	0.505548
201002	166410	102	81938	66172	98	2619	2244	28	4424	3558	39	9934	8595	57	10300	8601	63	367434	315726	98	0.506677
34486	35671	65	15506	15899	49	397	283	0	405	485	0	1165	1058	7	1908	1882	21	53912	54362	68	0.506677
102631	93213	84	49038	45051	83	1372	1472	16	2074	2098	20	4665	4323	40	6122	5886	42	175612	167376	79	0.507805
58684	55317	84	24319	22814	69	893	809	0	881	1212	9	2297	2193	28	3203	3077	30	98798	97407	72	0.507805
69149	71427	75	27892	27270	74	589	590	0	1589	1203	13	3260	3013	34	3663	3837	32	106122	103316	71	0.508934
99460	88797	100	34358	31027	82	1333	1049	12	1656	1524	17	3802	3334	36	4794	4310	40	152995	142586	80	0.508934
26076	25481	68	13454	13577	47	308	343	0	630	760	0	953	1055	6	1672	1819	20	52669	53597	62	0.508934
113259	108204	98	70692	67622	84	1676	1670	18	2686	2026	35	5440	5295	42	6488	6048	43	185942	178109	77	0.510062
233085	201333	98	107856	94288	99	5253	4317	38	6657	5660	44	13580	11854	62	17703	16439	72	460522	422852	93	0.51119
64135	61523	92	20397	20140	57	890	850	0	1271	1032	9	2585	2549	28	2893	2914	32	103755	100087	75	0.512319
53850	54100	75	19605	19599	57	636	723	0	1248	1203	9	2134	1986	24	2369	2590	23	77029	75412	68	0.513447
127946	121707	87	51051	49059	83	1531	1573	17	2966	2917	32	5849	5316	44	5933	5831	41	212160	197509	82	0.513447
117558	111214	83	53647	50056	83	2019	1910	22	3122	2865	31	7050	6916	45	8524	7820	49	308877	298376	81	0.514576
34115	33524	69	19518	19743	55	452	363	0	528	650	0	1343	1184	10	1590	1614	19	54720	55088	66	0.515704
61041	60416	76	27630	26890	74	878	737	0	1179	864	0	2497	2474	28	3440	3188	32	93126	91469	72	0.516833
168439	152973	92	71168	65028	89	3377	2890	33	3876	3827	37	8877	8127	51	10981	10135	53	305668	289633	87	0.517961
160262	143883	92	85085	78707	89	2089	1692	24	4514	4002	38	10099	9714	54	10707	10296	63	406849	380815	90	0.51909
98648	90617	87	42395	38935	82	1349	1411	15	1780	1798	21	4380	4017	38	5967	5037	47	176352	157486	74	0.51909
136490	107630	98	57164	44964	91	1635	1295	20	2325	2289	27	5540	4646	41	8129	6480	51	224204	192155	86	0.520218
57068	56118	77	19043	18775	55	791	935	0	1757	1429	16	2786	2798	27	3953	4163	35	107942	105640	78	0.520218
109685	93949	91	39650	32909	84	1763	1423	20	2261	1790	30	4750	3990	41	6258	5774	44	157504	137280	85	0.520218
319971	214228	133	151360	101014	124	5760	3793	45	8188	5786	54	15924	10986	77	21918	15745	86	595992	419485	125	0.522475
114515	113533	81	65268	63752	81	1809	1521	24	2979	3264	30	7522	7196	46	8145	8589	47	295584	284592	84	0.522475
80414	76210	81	38233	34597	81	1007	690	0	1739	1645	19	3451	3155	34	4206	3890	34	134445	124141	82	0.523603
126756	115452	88	60461	54458	85	1416	1143	13	2874	2960	29	6027	5668	41	6371	5895	45	240442	225510	87	0.523603
137776	116790	94	50756	43658	87	1739	1532	20	2372	2323	27	6275	5040	46	7454	6373	52	231440	206861	88	0.524732
194811	154958	113	71150	56408	98	2046	1739	25	3699	3246	32	9643	7965	60	11320	9378	59	398709	329942	104	0.526989
199304	160296	101	76908	61133	96	2620	2017	28	4650	3913	41	11426	9236	60	12536	10033	68	454278	393565	95	0.526989
201119	167775	97	120120	105325	95	6951	5889	41	8904	7694	56	18568	15968	79	22692	19630	86	638511	545375	95	0.526989
116143	102994	85	50851	44313	86	1545	1102	14	1958	1620	25	4771	3921	42	6763	5523	44	202173	175090	87	0.526989
81832	78263	84	29671	28490	77	1082	1087	8	1494	1209	11	2827	2590	29	3813	3629	34	106179	100086	75	0.528117
60120	56626	81	26512	25417	74	910	677	0	811	932	0	2354	2379	25	2772	2996	28	96712	90201	76	0.528117
43438	43869	72	21720	21544	64	292	467	0	528	760	0	1632	1615	20	2236	2156	26	73755	76015	72	0.529246
180862	161941	94	63727	57351	93	2244	1918	26	5548	4876	51	9600	8917	52	10546	9359	54	357761	333065	94	0.529246
179209	160179	94	86281	76931	93	2880	2685	29	5263	4905	41	11861	10647	62	12528	10583	62	438001	378168	96	0.529246
163716	147460	103	81825	74323	90	2823	2461	27	4519	3536	40	9581	8475	54	13220	11361	62	367119	323374	91	0.530374
158780	137557	98	37726	32718	87	1566	1545	18	4368	3616	39	8841	7862	54	10237	8909	59	352932	314071	84	0.530374
58676	58087	76	28600	28340	75	665	909	0	948	916	0	1546	1592	18	2086	2266	22	73549	75249	72	0.531503
149778	139831	88	72650	68335	86	1829	1874	20	3559	3687	33	8616	8011	48	8660	7344	56	328607	286880	84	0.531503
52276	53930	67	13458	13836	46	598	849	0	1233	981	0	1818	1793	20	2493	2436	26	86310	81200	86	0.531503
141735	133115	87	68832	63666	84	1902	1916	21	4280	3926	39	9847	9276	55	10687	9254	55	374880	365595	86	0.531503
137044	126490	88	52603	46598	87	2246	1911	25	3481	3049	34	8613	7618	56	10188	9496	54	353871	317994	88	0.531503
64314	65247	79	19249	19432	54	922	798	0	782	1290	13	2802	2701	30	3903	4060	32	113510	110813	77	0.531503
159638	135455	99	59939	50897	91	2364	1856	24	2811	2575	32	6687	6107	46	9318	8080	56	254429	225953	90	0.532631
111073	98727	87	54689	50137	85	1322	1406	12	2788	2225	32	5175	4840	42	6222	5768	43	189521	179958	85	0.532631
141606	127204	101	51880	45221	90	1637	1484	20	4150	3018	37	8750	8358	51	9834	8398	53	332510	307876	89	0.53376
80563	78119	85	30870	30210	77	756	740	0	1723	1552	17	2783	3125	28	2945	2744	32	107101	102769	78	0.53376
87666	84822	82	34248	33949	78	1138	1112	9	1491	1923	18	4966	4554	39	5321	5272	40	206187	201772	81	0.53376
127000	104835	96	57383	48410	89	1654	1201	19	2169	1886	25	4908	4332	40	7196	6020	55	210459	183017	91	0.536017
109534	92461	91	39616	33532	85	1817	1418	23	1737	1456	14	3929	3461	38	6217	5297	47	175620	151858	87	0.536017
48242	48108	76	17707	17668	56	595	702	0	746	709	0	1603	1746	21	2114	2062	28	73043	72861	72	0.537145
380848	243760	161	222433	142886	159	9412	5970	53	11925	7870	66	28275	18849	102	36295	24524	141	999345	671791	160	0.538273
154955	136441	95	35280	30157	89	2988	2390	30	3375	2793	36	7184	6558	48	9291	8060	55	250681	230457	88	0.538273
85621	73994	87	34720	30112	81	1049	1087	7	1861	1428	16	3389	3180	31	5090	4534	41	143114	126977	81	0.54053
40917	37265	86	22095	20348	86	472	432	0	1076	928	0	1601	1559	17	2620	2653	25	77350	69082	86	0.54053
308688	219417	142	244350	189273	133	9176	6467	49	13566	10308	63	28447	22399	107	34526	25755	123	974420	743801	132	0.541659
292342	146883	217	126660	77089	190	4575	2690	27	7402	3955	64	14505	8246	118	20258	11297	135	571262	332217	198	0.545044
127162	112845	92	54490	47733	87	1476	1367	15	2944	2728	34	5959	5372	43	7267	6952	46	220931	199559	84	0.546173
205907	164207	102	117806	98114	99	3161	2665	31	5974	4781	45	13747	11401	67	16235	13631	76	566731	483109	95	0.54843
49782	50518	67	20377	20445	56	639	620	0	1391	1298	16	1980	2140	23	2725	2289	31	79186	80222	69	0.54843
86928	77496	86	40574	35649	82	943	785	0	1884	1849	21	3864	3469	36	5302	4792	39	149397	139452	78	0.550686
153557	133698	97	64014	56170	87	2474	2004	28	4369	4057	40	9053	8142	52	12250	10946	67	331221	289234	88	0.551815
216355	165866	114	73414	54016	109	3466	2736	33	4911	4135	43	11041	8594	59	16381	13472	72	410239	318072	112	0.552943
156738	143032	92	67914	61982	90	1619	1427	20	4407	3802	38	8706	7409	53	9528	8292	59	334292	305066	90	0.552943
145617	130459	89	63407	56780	87	2053	1910	21	4677	4020	37	10002	9370	60	10029	9551	55	370273	350706	87	0.554072
101215	83541	101	49792	41609	91	1747	1158	18	2534	2241	26	4811	3900	38	6774	5255	48	190179	148016	103	0.554072
74970	75175	77	32707	33047	76	906	872	0	1010	1270	10	3231	2947	32	3747	3702	34	120297	119827	67	0.554072
125703	117319	92	43526	39579	84	1398	1445	17	3207	3065	32	7328	7158	48	7638	7348	47	294328	279071	86	0.5552
251203	197434	120	111156	89821	103	5527	4185	43	6334	5389	44	15707	12653	68	19748	16586	83	531905	442991	104	0.5552
35583	36459	79	16554	16657	52	476	485	0	405	785	0	1682	1516	20	1816	1854	23	64174	62839	71	0.557457
124983	117190	86	87184	83909	85	1985	1943	23	3204	3045	31	8075	8038	46	9559	9027	47	353278	337580	83	0.557457
79361	78083	79	35002	34158	77	1683	1590	17	1709	1696	22	4049	3833	37	4543	4424	37	148346	146446	76	0.558586
137177	127833	90	56320	52454	86	1683	1674	20	3636	3049	33	8094	7644	48	9301	8678	56	338156	314166	91	0.559714
76401	70997	80	37047	33922	79	1215	976	0	1500	1641	17	3644	3580	33	4747	4294	39	126409	119297	78	0.559714
135376	115161	105	56928	48912	88	1917	1680	25	2578	2191	29	5596	4999	44	7679	6843	48	215116	197143	85	0.560843
63644	63140	72	29033	28619	75	1116	1128	9	1230	1184	11	2849	2953	29	3819	3984	35	107577	99916	71	0.560843
161786	136308	92	72610	61056	95	3153	2499	31	3622	3096	35	7281	6542	48	10232	7664	58	273636	243907	95	0.563099
32132	32791	69	15255	15416	50	411	352	0	112	335	0	1528	1422	16	1975	2253	23	66381	62966	67	0.563099
259392	192932	122	130092	98495	118	5257	4021	40	6925	5696	50	14707	11499	69	18627	14670	87	524198	421087	119	0.564228
225443	180469	106	74791	59112	99	3336	2404	35	4354	3411	41	12495	9995	64	13774	11003	63	516695	426608	101	0.564228
39491	39332	73	11882	12180	44	146	206	0	748	533	0	1564	1685	19	1448	1400	16	57989	57260	74	0.565356
43271	40741	75	13023	12946	46	769	591	0	1265	904	0	1901	1804	21	3217	3106	31	73560	71400	73	0.565356
37133	35638	85	12676	12807	47	391	402	0	597	659	0	1181	1326	13	1888	1839	21	53025	53908	73	0.565356
44438	44258	73	20955	20817	62	494	534	0	819	663	0	1424	1336	17	2057	2094	24	72350	74477	65	0.566485
47582	48032	79	9369	9325	41	321	497	0	960	637	0	1979	2042	24	2164	2191	25	74482	74477	74	0.566485
138826	124087	91	72223	64020	87	2424	2343	26	3532	3239	35	8427	7451	56	9711	8918	60	310345	279861	92	0.566485
299114	185052	139	183520	124946	135	5157	3502	41	7654	4808	55	15601	11354	72	20212	14397	90	589821	425113	135	0.567613
134817	122826	89	66525	59458	87	1862	1300	22	3589	2947	35	7956	7444	45	8854	8177	52	322758	302667	91	0.567613
105935	101930	82	36505	35330	78	1678	1735	19	3136	3189	32	6547	6461	43	7105	6231	50	274495	261990	87	0.567613
134694	114020	90	54608	44935	88	2140	1783	23	3018	2018	38	5731	4735	44	7409	5956	50	214332	176774	89	0.567613
84488	75173	85	37071	33310	81	1228	881	0	1699	1568	16	3609	3233	36	4862	4230	40	134865	120073	84	0.567613
52713	50729	79	24663	24683	72	702	630	0	587	905	0	1258	1427	15	2333	2022	29	72148	71160	77	0.568742
33984	34911	56	9660	9716	42	389	359	0	721	844	0	1368	1390	13	1640	1817	20	58551	56109	72	0.568742
59333	58329	84	23811	23803	69	754	607	0	1294	1379	13	2491	2369	27	3160	2942	31	93623	85886	80	0.56987
131988	113887	96	50021	42886	87	1511	1551	20	2770	2452	31	5791	5346	43	7528	7053	45	212837	187291	91	0.56987
108475	103705	84	45311	43645	80	1601	1644	19	3028	2622	31	6514	6533	43	7356	7242	45	258337	242288	88	0.570999
136723	123622	89	65170	58651	88	3141	2722	31	3063	3298	31	8286	7490	48	11222	10871	52	291924	271367	88	0.573256
171750	152301	92	120092	105338	92	2667	2393	27	5163	4547	42	10382	8919	57	12231	10457	62	374905	333172	93	0.573256
143864	128207	88	81985	73517	88	2344	1872	25	3486	2843	38	7002	6549	48	8790	7772	54	275109	236643	85	0.574384
68835	65343	80	23470	22136	59	788	821	0	964	979	0	2991	3039	29	3864	4016	36	116049	116449	73	0.574384
63979	58883	83	28248	25822	77	890	698	0	1020	969	0	2278	2321	26	3635	3529	35	99765	97681	76	0.575512
177155	153500	108	66554	59227	92	2566	2101	26	4492	3965	37	8919	7835	50	11641	10290	63	346074	304952	93	0.575512
59877	60861	69	23086	22700	74	693	651	0	1173	1079	6	1950	1956	22	2314	2395	26	86333	86854	68	0.576641
126757	121102	85	64938	62590	84	2107	1913	24	3283	2642	35	6326	5982	41	8707	8217	51	236228	217850	79	0.577769
107259	103669	85	72875	71079	82	1511	1503	15	3420	3253	31	5847	5841	42	6751	6598	45	230370	221824	81	0.577769
37300	37517	60	12823	13188	45	644	509	0	743	876	0	1902	1826	21	2570	2647	29	76259	74132	70	0.578898
33254	32976	69	15090	14855	52	412	412	0	725	739	0	1246	1403	14	1492	1666	17	57195	57433	66	0.580026
68858	68692	78	38701	37923	77	1014	933	0	1242	1300	15	2771	2862	29	3453	3490	33	130205	127003	70	0.581155
192300	162705	102	64466	54555	94	3285	2978	30	4700	4126	39	9110	8345	54	12664	10752	59	349711	324336	86	0.582283
52690	53517	73	15858	15382	50	515	569	0	1079	1222	14	2192	2239	25	3437	3311	32	97154	92943	71	0.583412
274060	185706	119	107849	72331	115	3008	1810	36	6050	4361	48	13373	9215	67	16093	10666	71	560298	394028	113	0.583412
30527	31331	61	18106	18355	54	687	702	0	270	430	0	1793	1685	17	1686	1767	20	51325	49188	69	0.58454
105691	91246	85	37973	32143	86	1421	1294	16	1885	1703	26	3911	3381	38	5174	4431	42	152124	133008	84	0.58454
99131	89914	84	36301	32375	83	1227	966	0	1880	1859	21	3832	3590	33	5484	5131	40	166146	157912	79	0.585669
322318	189993	148	218711	152329	149	7023	5555	48	10095	7380	60	23314	16090	126	26752	17882	127	807917	560390	149	0.586797
105126	94383	85	45533	40556	83	1501	1252	14	1892	1832	24	4661	4514	40	5747	4677	43	180075	167479	80	0.587925
50019	49566	76	23080	22824	72	821	757	0	658	918	0	1934	1715	24	2552	2313	29	76204	75979	58	0.589054
61481	60039	72	29705	28411	74	646	739	0	672	713	0	2823	2785	28	3782	3377	35	107453	106070	71	0.591311
136650	123144	88	62422	55092	88	1711	1734	18	2851	2950	27	6835	6297	47	7261	6592	47	247586	230594	84	0.591311
185837	158074	99	156408	141724	98	3699	3498	32	5548	5279	39	13062	11378	62	16963	13942	75	455194	400448	95	0.593568
111508	91395	91	48329	39937	87	1231	966	0	2013	2059	24	4486	3837	42	6531	5234	46	195191	157945	84	0.594696
63112	61605	82	16848	16937	51	334	419	0	1001	1017	3	2012	1870	24	3013	3306	30	95173	93786	73	0.595825
42119	41087	78	14114	13747	48	465	450	0	712	757	0	1239	1357	15	1822	1796	22	67805	65724	67	0.596953
52581	51532	78	15721	15812	49	757	676	0	983	975	0	2143	2256	23	3120	3147	27	85815	83800	72	0.596953
72986	67023	82	34875	31630	79	1061	924	0	1717	1431	14	3254	3277	31	4073	3721	35	120911	122360	76	0.598082
52110	52712	74	12909	12923	46	829	864	0	1036	1417	12	2393	2251	27	3350	3253	32	89224	87458	72	0.598082
161161	131045	95	64713	51621	92	1712	1179	17	3532	3104	33	9109	7707	55	10393	8482	60	368268	299875	94	0.59921
77816	77956	78	35431	35058	76	779	759	0	1892	1784	21	3321	3214	34	3874	3525	36	124539	121707	76	0.600339
134678	111846	97	60704	50045	89	1764	1655	18	2414	2452	30	5147	4410	43	6882	6105	47	216049	181280	88	0.600339
44736	45934	72	25821	25317	72	516	508	0	787	801	0	1655	1535	18	2651	2313	25	72185	71602	87	0.600339
116378	102244	90	48367	42609	86	2138	1727	22	2454	1838	30	5756	4842	44	6685	5628	44	208155	195040	86	0.600339
167885	141500	95	68893	58105	92	2177	2199	25	3223	2899	33	7413	6540	48	10842	9586	57	294382	257469	93	0.602595
245391	188991	112	131085	104670	109	4125	3236	36	5637	4591	49	12654	10556	62	15907	12809	69	482467	396112	107	0.602595
204202	159245	102	87304	69331	98	3994	3004	38	5636	5309	43	11180	8940	63	16049	13070	65	412138	349069	97	0.602595
124392	112390	86	51830	45912	84	1762	1508	19	2742	2187	32	6048	5610	43	7666	6608	50	227555	204290	85	0.603724
114359	107296	89	41423	40059	82	1365	1406	15	2152	2456	27	5781	5460	40	6442	6494	42	234117	223648	84	0.603724
41711	41389	83	13597	14040	45	802	611	0	351	874	0	2189	2112	25	2329	2232	24	77715	80431	72	0.603724
106547	92899	89	45306	39583	85	2155	1822	24	2283	1835	27	5605	4863	43	6861	5845	44	187035	169187	86	0.603724
170283	128758	98	71341	55168	95	2548	2036	28	3610	2847	39	7512	5883	51	10404	8130	63	283110	218377	98	0.604852
42149	42209	66	18374	18296	55	279	281	0	860	499	0	1770	1950	19	1966	1914	21	60244	64371	71	0.604852
86451	83674	89	35331	34433	78	980	1122	7	1766	1420	18	3351	3137	33	5446	4852	43	131627	128634	79	0.604852
72542	68574	88	23016	22623	73	1076	1028	4	1361	1463	19	2704	2618	28	4208	4458	35	120884	116583	78	0.605981
181326	145947	109	73706	59924	94	2041	1805	21	3513	2871	33	7816	6339	50	9646	7959	57	294990	245892	97	0.607109
134396	121323	89	64893	59124	88	2250	1941	23	3008	2769	30	7175	6509	50	8774	7928	52	272965	257205	86	0.607109
28636	29952	66	13886	14059	46	150	218	0	601	466	0	841	894	0	1192	1161	12	43456	43732	64	0.608238
49386	48864	75	6474	6470	37	732	713	0	1853	1904	24	4926	5006	40	2763	2878	29	164142	160659	77	0.608238
38149	36842	71	17506	17368	54	433	328	0	597	532	0	1438	1589	16	1130	1455	14	57228	57803	69	0.609366
94269	90875	86	28013	27197	79	939	1087	9	1797	2092	22	4661	4623	38	5935	5178	47	190087	184882	81	0.610495
135134	114813	90	50899	42892	87	1444	1316	13	3134	2400	36	6131	5266	46	6861	6148	43	231988	207124	85	0.611623
62852	64072	77	26996	26882	75	653	671	0	1347	1150	11	2518	2559	28	3006	3402	30	93021	96241	63	0.611623
52321	54013	64	21764	21332	66	453	520	0	711	832	0	2367	2624	24	2867	2845	30	88275	87123	71	0.611623
146461	128720	91	79246	69929	89	2023	1971	21	3399	2710	33	7267	6108	47	8947	7885	53	282304	255098	86	0.612752
165986	137325	102	68106	54929	94	2084	1636	25	3160	2562	35	7452	6472	51	11555	9566	59	299787	272897	83	0.615008
38125	35731	77	16026	16029	51	483	562	0	476	450	0	1695	1512	20	1600	1820	22	58063	55544	66	0.616137
108367	100882	85	43297	40388	81	1725	1297	15	2967	2860	27	6152	6146	43	6474	6497	44	247322	244452	81	0.617265
101212	100429	83	43358	42223	81	1845	1729	18	2619	2364	31	5244	4845	41	6382	5784	41	189157	183176	75	0.617265
55304	54201	77	25436	24960	73	406	432	0	1553	1331	14	2354	2380	25	3459	3841	33	100291	97666	61	0.618394
87374	83495	80	32594	29920	81	1037	879	0	1308	1635	15	3920	3468	37	4844	4433	40	143309	136277	81	0.618394
91606	80518	87	43830	38088	85	1111	848	0	1567	1429	17	3754	3442	34	4090	3688	38	138628	122217	79	0.619522
161471	140360	94	60456	51980	90	1825	1644	21	3951	3565	35	8974	7749	51	9047	7943	54	362852	326927	87	0.620651
79497	77413	81	44090	43550	78	1511	1245	15	1378	1493	15	3131	3236	30	4614	4992	35	120867	121345	74	0.620651
121654	118150	86	53854	52562	81	1927	1961	22	3771	3054	36	7461	7301	45	8457	8656	44	327449	315173	80	0.620651
210028	180498	103	98424	84999	98	5006	4416	35	5830	5650	45	13334	12144	65	18519	17454	79	538489	480465	98	0.621779
118083	105430	95	55492	49210	87	1572	1556	18	1978	2094	25	4780	4181	38	6779	6263	46	188268	178702	76	0.622908
139044	113597	94	56565	44638	91	1755	1618	19	2922	2565	32	6403	5618	45	8415	7770	52	243680	201230	90	0.625165
56408	56190	73	20674	20461	55	445	517	0	1306	1348	11	2371	2241	27	3588	3397	31	92607	92674	73	0.625165
104946	94541	84	35807	30709	83	1684	1496	20	2836	2156	29	4637	3930	40	6061	5474	48	169460	154737	84	0.626293
104526	95962	88	54053	50410	84	1469	1339	14	2655	2190	25	5186	4581	40	5395	5037	41	217690	197748	79	0.629678
116101	102744	90	48674	41384	87	1733	1480	16	2509	2123	27	4720	4194	41	6037	5260	47	179648	159227	102	0.629678
109918	103260	85	43376	41274	81	1206	1272	13	3293	2765	33	5929	5730	41	7724	6617	48	227181	218620	73	0.629678
71583	69352	78	23578	22640	67	1289	1242	12	1499	1217	12	3353	3297	32	4585	4646	37	125551	116433	74	0.630807
200653	150328	102	88188	66495	100	2606	1576	30	4685	3563	41	8552	6471	57	11668	9186	60	324140	237972	101	0.631935
153598	138574	92	62284	56530	87	2832	2560	28	3922	3507	36	8177	7661	48	10272	9604	57	306267	288274	87	0.631935
63075	65759	73	35541	35466	74	942	861	0	1423	1564	18	2782	2720	28	3091	3021	33	102764	100801	72	0.631935
54090	55060	65	17465	17444	50	877	945	0	833	932	0	2347	2237	25	2759	2925	29	87861	85931	69	0.631935
23184	26088	44	10612	11219	41	183	202	0	487	479	0	1127	1289	13	1358	1808	17	44840	44979	57	0.631935
33934	36649	63	21456	22054	54	238	322	0	970	871	0	1481	1410	17	1363	1807	18	64709	64758	65	0.631935
139476	129915	89	69881	65743	85	2089	1921	23	3449	3287	33	8139	7652	48	8609	8051	51	319765	281947	83	0.633064
197889	152289	103	67690	53016	98	2062	1944	23	4623	3719	39	10638	7929	60	10529	8209	56	402288	327481	97	0.633064
122716	111225	93	80353	73647	87	2220	2147	24	3758	3281	30	6885	6344	48	9431	7994	56	276569	256960	86	0.634192
191686	144930	98	89235	67965	98	2857	2227	31	3834	2767	38	8263	5902	56	10185	8172	54	287880	219287	90	0.634192
104316	84658	94	47985	39294	86	1822	1494	21	2513	2378	29	4841	3936	42	6314	5358	47	191236	157829	83	0.635321
68174	70363	74	32762	33535	67	1056	1081	8	1413	1817	16	3258	3371	31	4536	4216	35	132269	131491	75	0.635321
53964	52720	77	14941	14675	50	681	785	0	933	1067	8	2803	2351	30	3223	3088	34	92908	92692	74	0.636449
29449	29458	71	14528	14367	50	341	259	0	757	666	0	1280	1277	14	1822	2071	23	60037	58433	60	0.638706
259838	200245	118	207356	166988	109	8316	6854	45	12712	9693	69	24355	19744	99	31563	25552	101	847869	672072	110	0.638706
153394	130201	91	63764	54446	91	2715	2038	31	3751	3303	33	6883	5659	48	9609	8629	58	257731	222800	92	0.638706
140393	114251	95	56537	45854	91	1952	1523	22	3232	2362	34	5095	4337	41	7980	7124	49	200480	163931	90	0.638706
46454	47369	67	11881	12548	43	511	347	0	837	941	0	1787	1909	21	2781	2935	27	80588	80383	73	0.638706
91056	89123	79	37124	36395	77	859	955	0	2331	2122	24	5122	5033	38	5243	5325	38	194659	185065	81	0.639834
164585	123835	101	66802	50532	94	2558	1617	28	4074	2549	43	7702	5721	51	10935	8038	64	281363	219549	93	0.639834
62589	62886	76	30623	30156	75	683	810	0	1158	1196	13	2777	2761	29	3458	3313	33	99782	99586	77	0.640963
72409	68705	86	26689	26211	76	993	1073	6	1419	1548	17	2565	2564	28	3319	3090	35	106099	101957	78	0.642091
254488	196448	112	112852	90467	108	3410	2585	34	6388	5402	44	16180	12783	66	18520	14371	71	656987	537716	111	0.64322
113776	111314	83	37482	36143	80	1712	1538	20	2911	2806	31	5915	5657	42	6790	6810	42	214965	206333	82	0.644348
157291	138752	95	57584	51793	87	1692	1367	20	3198	2833	31	8631	7457	57	9724	8915	61	351025	312285	90	0.645477
242623	186330	103	83527	64355	103	4398	3268	37	6418	4719	51	12825	9673	67	15608	12383	75	442325	347910	103	0.645477
208204	163521	100	75707	60615	97	2513	1790	30	4372	4247	37	11802	9534	64	12944	10483	66	462836	385771	98	0.647734
139184	123951	94	54461	47392	87	1793	1810	18	3184	3123	33	7468	6926	47	8028	7308	48	294143	280019	90	0.648862
158100	132776	93	55659	45923	92	2099	1638	23	2813	2601	29	6350	5618	47	9608	8456	53	258305	242255	84	0.649991
219985	181381	105	86183	70779	102	3583	3050	32	4975	4355	45	11941	9650	69	12879	10853	63	391836	335343	100	0.649991
65011	60976	84	31774	29679	78	1360	1197	11	1443	1385	22	3372	3239	33	4674	4514	38	121558	116879	71	0.651119
44965	45099	66	26738	26452	73	477	376	0	412	840	0	1730	1661	20	2175	2324	26	76426	79460	67	0.652247
73091	69385	85	35795	34691	78	1202	1107	8	1190	1106	9	2560	2522	27	4063	3799	37	109395	107519	73	0.654504
55978	54153	91	16565	14585	83	946	783	0	1375	1364	14	2284	2056	28	3708	3245	37	101354	92223	91	0.654504
79409	79292	79	22621	22271	63	1329	1135	10	1761	1818	17	3566	3312	35	4450	4676	36	139959	135214	75	0.655633
100945	98125	89	42229	41019	79	1953	1765	21	2281	1950	28	4949	4919	38	6736	6221	51	184927	177241	78	0.656761
50589	51767	59	21321	21090	59	664	565	0	1251	1306	12	2020	2007	25	3480	3089	35	86320	83738	69	0.656761
94912	92429	87	37437	36951	78	1136	1116	9	2491	2165	27	4378	4005	40	5970	5672	41	164395	157608	80	0.659018
73161	71845	78	30438	29530	77	750	561	0	1189	1234	13	3326	3433	30	3603	3676	33	124531	124539	74	0.661275
75223	67776	85	39704	35388	79	966	886	0	1738	1531	20	2930	2413	33	4277	3997	38	122446	112253	75	0.661275
73858	71423	80	45434	44796	78	806	953	0	1188	1288	11	2694	2525	28	3391	3537	32	110174	108217	82	0.661275
149068	124176	92	61704	50509	90	1865	1819	21	3011	2363	37	7610	6161	49	8198	6663	55	323426	281806	90	0.661275
140670	134551	95	63098	59493	85	1646	1518	17	3264	2732	33	6898	6698	42	8770	7978	50	287495	274304	82	0.662404
153570	133009	92	77955	68069	89	2252	1913	26	3291	2789	35	6995	6410	46	8509	7396	51	277331	253525	88	0.662404
39982	41327	70	13592	13664	46	785	714	0	764	603	0	2018	1989	23	2612	2754	29	79599	80085	68	0.662404
241677	194009	108	137251	115856	107	6102	5067	40	10002	7819	55	22361	19460	84	27931	22697	92	854395	708235	104	0.663532
168870	136833	94	69964	57040	92	3029	2549	32	3861	3405	37	9446	7655	54	11198	8912	55	361312	304517	95	0.664661
47560	47316	65	23851	24114	60	427	453	0	944	1032	5	1851	1933	19	2415	2270	26	75760	78258	70	0.664661
87494	84128	82	41798	40350	79	941	838	0	1465	1614	16	3566	3455	33	5175	5139	37	146494	141340	71	0.664661
132893	116338	100	55257	47738	90	1655	1351	20	3253	2862	33	5745	5157	43	7314	6120	46	213047	194076	107	0.664661
189933	165555	92	88565	77175	91	2875	2592	30	5525	4780	43	12208	11124	58	14333	12924	66	505862	469666	89	0.664661
257423	202564	123	114928	93437	105	4713	3662	37	6337	5202	45	13875	11200	72	17167	13637	81	477360	400215	102	0.665789
109240	106685	82	49643	47808	81	1114	1239	12	2447	2663	25	6258	5878	44	6844	5904	46	232889	226635	82	0.665789
254332	181032	113	168064	118235	108	6817	4699	49	8178	6236	54	17610	12802	86	24664	17853	97	673595	504224	107	0.665789
184911	149761	104	79475	64635	93	3432	2905	31	4309	3069	38	8633	7270	57	12193	10283	59	290596	246001	90	0.666917
72909	70387	78	34804	32241	78	872	898	0	1468	1678	19	3537	3210	34	4675	4245	40	149749	137651	76	0.666917
65225	62993	82	26310	25658	75	727	837	0	1050	1332	13	2987	2870	30	3923	4105	32	116920	112010	69	0.668046
46382	47179	73	20264	20197	59	515	528	0	711	1110	6	1836	1611	21	2360	2677	24	77146	73661	73	0.670303
143400	115182	93	52755	42651	91	2248	1837	24	2634	2229	31	6015	4881	43	8688	7079	54	239900	202382	88	0.670303
55563	56682	75	16062	16079	50	522	510	0	1191	1213	11	2460	2561	25	3335	3205	31	99228	94087	72	0.670303
91068	89837	79	42229	41588	78	876	1126	7	2198	2029	24	4097	4160	34	6091	5386	44	168831	164621	82	0.67256
141524	124184	105	56730	49328	91	2055	1580	24	3227	2568	30	7554	6806	47	8020	7149	49	314355	273700	105	0.67256
229804	172069	116	67716	51618	106	4012	2932	35	5781	4264	43	11285	8690	65	14400	10716	72	401011	322156	107	0.675945
52243	52166	73	23100	22692	67	748	644	0	1423	1277	12	2113	2128	24	3214	3376	30	84672	85419	70	0.677074
66887	65648	78	21355	21384	61	585	641	0	1266	1473	14	2367	2525	24	3531	3321	32	101688	100736	75	0.678202
71505	70070	77	26932	24974	78	1213	1101	8	1289	1455	13	2869	2985	29	4593	4302	39	127436	119901	79	0.680459
105927	101577	85	45580	43971	81	1513	1496	17	2045	1763	18	3910	3739	33	5679	5195	43	171107	161883	78	0.682716
60493	61228	76	30002	29384	74	646	687	0	625	1012	2	2006	1955	23	2839	2913	27	82876	80905	71	0.682716
99652	96312	85	30839	29644	80	1514	1412	17	2095	1797	18	4156	3921	35	5609	5349	42	145386	143202	70	0.683844
96921	93482	82	36453	34409	81	1162	1307	13	2120	1980	24	4466	4726	34	6689	6623	44	179366	177502	77	0.683844
37216	38082	57	19185	19338	57	508	582	0	879	759	0	1479	1506	20	2045	2139	21	65851	65590	66	0.684973
149268	124278	92	53232	43573	89	1646	1306	18	3293	2752	32	7589	6372	49	7593	5976	49	308683	275621	86	0.684973
232571	171642	114	73796	54097	102	4308	3277	40	5003	4069	42	11011	8189	60	14704	11410	69	389964	300903	98	0.684973
133367	113418	90	56605	47862	88	1556	1214	17	3033	2871	30	7566	6842	47	8013	7067	51	293896	266548	85	0.686101
25022	26404	52	12762	12741	47	214	269	0	176	440	0	1128	1230	14	1483	1663	16	52238	50596	60	0.68723
140225	120095	95	58908	50235	88	1833	1461	21	2458	2621	27	6366	5465	46	7344	6962	48	238630	216435	85	0.68723
32233	31986	75	16393	15959	51	298	409	0	616	676	0	1238	1342	14	1674	1600	20	53637	53155	61	0.688358
136914	120581	91	47883	41915	86	2681	2373	26	2731	2619	32	6160	5424	45	8021	6480	49	232047	209786	84	0.689487
42364	40821	74	19565	19369	57	516	514	0	226	356	0	1394	1194	15	1948	1903	24	61077	62147	65	0.690615
52217	52578	73	14967	14862	47	642	685	0	981	1258	12	2107	2258	25	3019	3021	30	90285	91036	70	0.690615
53819	51307	82	30161	29540	74	846	847	0	1414	1237	10	2558	2312	29	3935	4083	35	100821	101059	70	0.691743
103039	98304	91	45361	43996	81	1141	1317	12	2605	2350	28	4905	4538	39	4675	4082	39	180167	169227	81	0.692872
166645	140147	97	76557	63154	93	1936	1415	24	3987	3024	45	7931	6905	51	8698	7916	51	340362	295507	91	0.692872
78546	78743	77	27169	26148	68	1110	1148	9	2088	1781	26	3593	3526	34	5846	5625	47	151962	143246	76	0.692872
92280	88824	82	43764	42298	79	1642	1654	19	2022	2075	24	4218	4019	36	4671	4333	41	155934	145864	77	0.692872
68313	67839	78	24009	23750	72	696	797	0	1225	1235	11	3548	3257	35	3914	3560	36	127592	125744	75	0.695129
185481	158483	97	113063	98618	94	3644	3201	31	5677	5461	41	13149	11155	66	14262	12705	68	484016	428822	93	0.696257
183039	144499	98	66203	50920	93	3152	2539	33	4705	3595	46	9690	7845	57	13522	11150	72	365813	310348	92	0.697386
90208	88060	79	42911	42661	78	1680	1837	21	2999	3155	33	7109	6908	46	7455	7398	46	291728	280395	78	0.697386
113086	92637	92	53827	44994	87	1470	1594	16	2302	1955	23	4818	4178	41	6776	5690	47	192260	162393	86	0.697386
41478	39559	72	19702	19777	58	618	517	0	920	913	0	1874	1945	21	2459	2296	28	70352	69174	67	0.700771
69856	68793	81	14869	14427	49	1351	1153	11	1385	1562	18	3003	2948	29	5088	5139	40	130077	127207	73	0.700771
114720	111044	83	62544	60662	82	1868	1893	22	3740	3447	38	8300	7914	48	9042	8176	53	346119	326150	78	0.7019
34477	35397	67	18707	18810	52	237	281	0	988	1021	4	1290	1301	13	1360	1682	16	56013	57327	63	0.7019
211194	180432	99	86679	75670	97	3509	2898	32	5581	5357	43	13354	11684	69	14958	13506	66	479224	439156	97	0.7019
125387	115516	88	72696	67354	85	2262	2151	24	4034	3289	40	7705	7212	48	9482	8686	59	318979	289323	83	0.703028
148535	131919	91	82503	73105	89	2015	1965	23	3266	3148	31	8247	7668	51	9818	9025	56	317628	295213	88	0.704156
39768	40459	72	17312	17406	53	425	371	0	877	579	0	1686	1589	19	2400	2394	26	62604	64301	73	0.706413
194884	155532	106	82996	66965	95	2333	1905	28	4992	3839	48	11321	9422	59	12253	10456	64	481742	422819	93	0.706413
62267	59540	78	31560	31093	76	582	744	0	986	1000	1	2442	2518	27	4062	3439	37	102942	101177	76	0.707542
127131	107847	104	52649	45492	87	1310	1054	10	2286	2091	30	4921	4136	42	6708	5813	43	193774	174126	88	0.70867
168208	137656	96	70645	57817	92	2403	1753	29	4109	3434	41	7282	6398	49	10221	8642	55	254451	215591	92	0.70867
187723	145082	97	76926	59231	96	2353	1802	27	4759	3252	49	10038	7973	57	10758	7711	58	412363	327484	100	0.709799
210831	161675	116	77315	58288	100	2853	2223	29	5458	4563	40	10757	8176	63	12228	9339	65	453959	363597	104	0.710927
206812	158012	104	84452	64572	100	2789	2135	32	4387	2843	43	8240	6498	54	11564	9346	60	329585	251287	102	0.710927
64701	66190	75	28519	28699	74	960	878	0	1170	1619	16	2798	2695	29	3827	3493	35	102820	100155	74	0.710927
37849	39284	69	13261	13177	46	322	428	0	1060	891	0	1494	1713	19	1864	1602	21	65284	62905	70	0.712056
62623	61223	82	14539	14178	48	904	988	0	1028	1421	12	2944	2657	31	3768	3502	34	103825	102334	77	0.713184
30555	31087	70	14639	14513	49	327	379	0	189	514	0	1143	1146	8	1428	1531	19	49444	47626	65	0.713184
186244	148931	101	66862	52063	97	1959	1858	21	5008	3821	45	10083	8097	57	10534	8377	55	424381	341249	99	0.715441
162582	135332	92	67855	55382	92	1994	1836	23	3800	3158	38	9700	8627	53	10492	8694	61	403894	342935	95	0.715441
182482	150193	96	64542	52552	92	2376	1874	29	5667	4351	47	10181	9311	54	12312	9923	68	440811	384645	92	0.715441
143249	128442	89	54613	47342	88	1724	1669	19	3141	2745	32	7418	6963	47	8973	7783	50	285418	256792	87	0.716569
248476	178042	105	104878	74467	104	3555	2645	35	5476	3704	55	11195	8347	59	14264	10436	76	419379	302238	103	0.716569
293224	202570	115	188861	141467	112	6361	4681	45	10060	7327	63	20876	15041	81	28505	21535	101	809838	591505	113	0.716569
158885	143977	90	64412	57428	90	2569	2580	27	4357	3855	38	8268	7634	51	10838	9701	65	317394	297795	86	0.716569
83885	80396	80	28590	27906	78	705	774	0	1310	1325	16	3131	2918	29	4091	4055	34	117774	113979	77	0.718826
154817	133875	94	90866	80491	92	2440	2123	23	3864	3250	37	8448	7784	50	10845	10640	60	329274	305665	87	0.718826
127735	119097	88	44775	41968	84	2263	1932	24	3199	3367	28	7430	7234	48	9165	8414	61	328290	309015	84	0.719955
51522	48972	77	22518	22287	69	672	655	0	1270	812	0	2112	2144	25	2954	3075	31	80153	77335	70	0.722212
39051	38922	70	17191	16988	54	374	410	0	451	861	0	1481	1355	15	1863	2165	21	56196	54734	64	0.722212
136424	117007	89	56124	47720	89	1784	1372	21	2347	2024	27	6021	5249	44	7762	6884	50	241129	212575	83	0.722212
68463	68598	77	25887	25840	75	904	922	0	1109	1189	15	3530	3047	34	4424	3997	37	136127	135988	74	0.72334
112306	103751	86	54808	49663	84	1249	1003	2	2102	2257	26	5208	4856	37	5780	5511	45	205516	192309	81	0.72334
165204	149906	89	68695	61941	90	2746	2317	28	4571	4374	36	10760	10230	51	12774	12044	63	468569	435478	89	0.725597
219442	175613	103	104434	88138	98	4538	3984	37	6546	4702	50	12749	10321	66	17056	14194	74	458886	355798	96	0.725597
66932	57226	93	29550	23454	93	910	675	0	1517	1234	10	3127	2256	32	4179	3109	37	126672	91572	93	0.725597
136100	124648	103	62273	53466	92	2179	1796	22	2735	2960	24	5393	4770	41	7424	6265	49	216724	191402	103	0.725597
140940	127791	100	55217	49442	87	1307	1297	15	2407	2304	29	5635	5418	40	7075	5946	49	232426	218126	86	0.726726
143099	133440	89	63001	59170	86	2353	2224	25	4537	3851	35	8561	8079	49	9919	9406	59	333145	308596	83	0.726726
127880	104732	93	55422	45441	88	2136	1474	25	2607	2476	30	4197	3635	40	7088	5544	51	184488	154016	83	0.726726
145681	127188	92	64382	57468	86	1993	1681	25	2564	2513	31	5436	4705	43	8148	7466	57	210974	189728	84	0.727854
80904	79430	79	28906	27959	77	1309	1298	13	1547	1685	20	4332	3941	37	6144	6476	42	165688	152475	77	0.728983
64221	63911	82	28269	27701	75	791	760	0	1021	1025	4	2500	2478	27	3304	3548	30	93226	89327	74	0.731239
135780	122904	92	41924	36355	87	2333	1891	27	3987	3114	38	6282	5977	41	7812	7259	46	228805	207429	84	0.731239
43549	43123	73	18923	18693	53	608	527	0	953	997	0	1452	1506	20	2222	2558	24	65649	64487	66	0.732368
159377	137749	93	62994	53472	91	2158	1748	25	2862	2552	32	7418	6164	52	8434	7339	52	276197	238495	90	0.733496
146600	118910	104	59868	49202	90	2251	2023	26	3044	2137	34	5703	4549	47	8204	7128	53	221702	185513	91	0.734625
214476	164311	102	97794	77278	99	4255	3728	36	6039	5142	48	12958	10038	70	14659	11551	72	449675	360747	100	0.734625
62028	59771	84	22522	22602	58	904	974	0	1263	816	0	2648	2801	27	2745	2870	27	101974	101545	72	0.735753
33181	32918	66	11637	11834	44	267	405	0	726	718	0	1451	1393	15	1868	2117	20	55309	57250	67	0.735753
46387	45719	70	16439	16550	49	726	838	0	868	929	0	2159	2063	25	2823	2986	28	86575	84534	73	0.735753
151091	115266	103	47247	34464	94	1801	1400	18	3295	2759	34	9606	7109	59	12028	9320	66	408245	310793	97	0.736882
127754	118361	96	50578	46798	84	1518	1279	14	2991	2941	28	7494	7042	44	7206	6556	47	285778	270657	88	0.739139
66775	66801	78	52693	52547	78	1233	1216	11	1308	1149	13	3138	3045	31	4810	4531	39	137900	133465	76	0.739139
41039	42375	63	18097	18292	52	469	524	0	762	569	0	1541	1602	20	2067	1982	24	69852	68661	73	0.739139
66446	65478	76	22530	22394	56	804	1027	4	1123	1183	11	3041	2844	29	3343	3428	30	115240	112034	76	0.739139
172696	142998	95	94452	78267	95	1967	1454	24	3536	2984	39	7059	6173	49	9763	8366	59	316265	278624	93	0.740267
159320	138521	93	64765	54138	93	1682	1249	20	2977	2781	34	8448	7785	49	8264	7714	48	325592	287778	92	0.740267
119741	112686	98	49216	45279	84	1603	1404	18	2181	2686	26	6648	6133	47	6704	6417	47	215239	205492	84	0.741395
130621	116707	89	57514	50701	86	1830	1550	22	3801	2678	36	7261	6429	53	8195	7057	47	269295	240982	88	0.741395
129142	114651	93	50161	45564	86	1550	1504	16	3103	2565	35	7234	6261	47	7334	6656	49	290867	259604	89	0.742524
112542	105969	98	21187	20421	60	1448	1506	17	3621	3302	31	7235	6889	49	8300	7681	51	296421	285513	86	0.743652
161810	139953	95	129003	116965	90	5340	4672	39	8311	7079	50	15690	14050	70	21605	19211	82	565565	506831	93	0.743652
145872	126790	89	61213	53311	89	2086	1950	23	2665	2455	32	6848	5648	48	8784	6933	59	248793	211782	87	0.745909
140284	126683	90	61114	55756	88	1853	1907	20	3060	2846	36	8003	7333	50	8681	8450	46	330169	308785	94	0.745909
51783	49995	89	23109	22942	71	669	815	0	910	752	0	1950	1789	23	2634	2711	26	84617	78455	78	0.747038
187398	151293	100	86265	70544	97	2158	1904	25	3989	3209	40	8025	6312	52	8827	6545	60	311538	256119	101	0.747038
281767	226985	107	188062	155693	108	7066	5920	42	10755	8792	67	20454	16608	83	27186	22644	99	780370	647267	112	0.748166
240189	172975	125	87549	61732	108	3110	2317	34	5208	3995	45	13335	10421	67	14920	11220	75	553084	410282	115	0.749295
86732	74198	83	45290	38587	83	1103	802	0	1635	1555	18	3618	3164	35	4762	3766	41	139536	118682	86	0.750423
164785	138446	96	56274	45692	93	2502	2290	25	2922	2422	29	6879	5715	49	8961	7342	57	247967	209779	91	0.750423
240769	194688	108	113703	93884	104	3928	3508	34	7027	6649	42	14412	12436	67	18549	16012	76	558241	499385	106	0.750423
142965	132054	87	62357	56663	87	2050	1685	25	3847	3475	36	6875	6356	46	9111	8141	58	251325	236105	86	0.751552
120459	104290	89	55557	46388	87	1443	1360	14	3396	2894	36	5990	5101	43	7753	6483	52	281518	249596	88	0.753808
102533	95486	87	41167	39350	82	1371	1378	12	2301	2026	28	4230	4201	35	4931	4638	41	176648	166402	84	0.753808
155669	125707	103	67844	55809	93	2142	1582	25	2439	2394	29	5768	4814	44	8705	7474	52	247678	210635	88	0.754937
161663	149385	92	84866	78470	89	2190	1854	26	4002	3656	35	10365	9504	59	11048	10437	53	387572	359619	89	0.756065
145021	125753	91	57145	48677	87	2395	2210	24	3583	2818	35	6628	6041	45	8562	7905	52	239908	218713	86	0.756065
185904	135353	122	73346	53634	122	2552	2058	27	4425	3243	38	8205	6049	53	10772	7871	70	335911	245992	122	0.756065
88547	78102	87	38717	33951	83	977	866	0	2071	1760	24	3627	3385	35	4945	4485	37	148957	132992	80	0.758322
136395	124151	89	51921	45991	87	2195	1911	21	3221	2568	35	7591	7334	47	8260	7530	50	302507	289894	79	0.758322
119808	110967	85	51043	48094	84	1726	1507	19	3675	3483	32	7687	7757	47	7897	7383	50	288237	276502	78	0.759451
59749	58379	77	26621	26268	73	602	674	0	1253	1445	14	1877	2083	24	3171	3364	30	80879	77507	67	0.759451
99510	81802	88	36814	29430	84	1393	1109	10	2248	1927	28	4092	3549	38	5583	4627	47	168495	135990	83	0.759451
99778	93644	86	31467	29682	79	1737	1746	20	2536	2031	24	4907	4670	39	6320	6270	41	191029	181122	92	0.759451
35202	37196	60	11132	11698	42	419	537	0	476	480	0	1696	1768	20	2500	2458	26	63425	63714	64	0.759451
103453	99332	92	49692	48750	80	1583	1581	19	1772	2167	20	5193	5016	40	7252	6476	52	208157	196004	74	0.759451
207975	164191	99	72595	55680	97	3220	2492	33	4242	3820	40	9646	7222	54	12987	10117	66	369695	303140	96	0.760579
153587	130621	104	67318	57522	94	1660	1276	17	3742	3461	34	8108	7202	51	8442	7550	51	316385	281022	89	0.761708
37052	36128	67	11095	10916	45	400	277	0	706	574	0	1773	1805	20	2060	2235	23	77850	76089	68	0.762836
131052	120603	92	63060	58844	86	1738	1590	19	2677	2758	29	7239	6826	47	7818	7481	48	283903	265922	88	0.763965
61564	61813	74	19361	19402	55	609	783	0	1630	1461	16	2707	2428	30	3592	3776	32	108064	105323	73	0.763965
35734	36017	74	18026	18191	52	310	312	0	720	680	0	1271	1317	14	1710	1705	20	54706	56893	62	0.763965
70170	69743	74	27073	26747	76	708	680	0	948	1382	13	2725	2693	28	3840	3518	34	106061	104476	73	0.763965
53039	55623	69	32729	33025	73	867	894	0	1203	1168	9	2410	2147	28	3372	3284	30	90559	89257	67	0.763965
116180	107372	85	42450	38995	83	1701	1572	20	2080	2132	24	5269	5313	37	7736	7360	47	185429	178553	76	0.765093
117264	104309	92	61039	55465	86	1477	1395	16	2362	2440	27	5114	4611	38	6356	6018	46	214470	196945	86	0.765093
116160	105918	91	43898	40514	82	1665	1460	18	2903	2102	34	5576	5344	40	7024	6251	47	216751	208113	83	0.765093
124397	114483	88	60704	54924	85	1254	1369	13	2299	1999	26	5408	4881	44	5845	5545	42	224748	210338	84	0.765093
148405	128802	93	69202	59826	90	2086	1955	23	3094	3008	32	7489	6277	49	8839	7355	53	266372	239238	91	0.76735
212931	161364	102	66624	51074	96	4088	3147	36	5021	4081	45	10949	8849	60	14703	11987	70	402601	334381	100	0.76735
109914	99558	100	37104	33809	100	1177	1116	9	2663	2039	27	5347	4791	42	5751	5393	41	215420	184894	100	0.76735
168486	136906	93	88799	72889	92	2470	2104	27	4286	3340	41	10385	8940	56	12682	11209	67	376801	320314	93	0.76735
174622	142493	97	77195	63397	93	2500	2244	26	4709	4493	42	10782	9131	58	11896	9811	62	426174	377405	94	0.768478
140416	123541	90	72796	63540	89	1888	1488	21	2670	2625	32	6052	4968	47	7798	6746	46	248023	213809	105	0.768478
113869	107108	91	48193	45715	82	2162	2143	22	2501	2513	26	6148	6047	44	7673	7101	46	237339	219889	82	0.769607
80511	77050	91	32494	31263	77	1195	1186	10	1759	1787	21	2908	2990	30	4792	4294	44	132672	123414	74	0.771864
55993	56425	75	23321	23225	67	598	635	0	1449	1204	12	2269	2012	26	2929	2951	29	85381	80689	73	0.776378
126249	112142	94	53284	47172	87	1424	1517	15	2556	2376	27	6542	6003	47	6335	5104	46	236353	220143	87	0.777506
109118	99194	86	54593	50837	83	1866	1565	23	3144	3036	34	6649	6641	44	8331	7790	49	282115	254281	88	0.778635
87918	77176	87	38791	34590	82	947	952	0	1522	1422	21	3486	2930	33	4387	3775	37	133196	124198	83	0.780891
56013	55795	79	25553	25773	73	593	560	0	881	832	0	2360	2224	29	3547	3384	32	89917	89043	71	0.78202
138181	118415	92	52689	44425	90	2215	1787	26	2326	2333	27	5837	4771	46	7836	7351	48	228661	197698	93	0.78202
203800	160983	101	79793	62852	96	3104	2432	32	4681	3611	42	9607	8045	54	11712	9335	58	360935	296062	96	0.78202
168189	140900	93	62999	51934	92	2664	2133	28	3414	2946	29	6677	5794	47	9218	8212	50	261891	228091	91	0.78202
49928	49760	72	19961	20056	55	891	647	0	879	946	0	1755	1802	23	2250	2582	25	80415	79471	75	0.78202
223743	169691	125	117814	95967	109	3074	2283	31	5660	4220	45	11139	8914	58	14628	11225	72	431845	328923	125	0.78202
118624	103376	88	51760	44917	86	1300	1071	8	1817	1926	22	5301	4417	42	5883	5073	45	207691	186878	90	0.783148
18157	22249	40	7947	7983	40	260	340	0	314	519	0	1151	1109	8	1151	1312	11	47596	47779	65	0.784277
202360	171897	107	77857	68214	95	3022	2647	30	4373	3805	38	8989	7623	57	11017	9748	57	330543	280928	98	0.784277
103988	90513	101	49742	42640	101	1336	1240	12	2038	2013	22	4414	3785	38	5522	4746	44	192140	170177	101	0.784277
133455	113675	91	56487	46971	89	1689	1209	17	2542	2136	32	5566	4784	42	7988	6529	52	232022	193883	94	0.785405
74597	71554	92	19338	18797	59	884	953	0	1106	1214	15	2892	3074	29	4031	4155	32	112829	108027	79	0.786534
130099	116528	87	59884	53496	87	2654	1984	29	3141	2836	33	6272	6037	42	8507	7778	59	233151	219404	85	0.788791
92267	89631	83	36040	35357	79	1045	1024	4	2435	2060	23	5025	5293	39	5311	5168	37	202246	195081	80	0.792176
30965	31202	64	15170	15462	48	310	230	0	246	484	0	993	1309	12	1599	1478	21	53784	53182	66	0.792176
264198	215329	109	128695	107750	107	6091	5340	39	8777	7563	52	18826	15862	80	25024	20701	89	653524	539301	106	0.792176
174254	152944	90	69014	59955	88	3093	2582	32	4595	3904	45	8954	7342	57	11691	9287	64	320915	274270	88	0.792176
148891	124303	92	57680	47083	90	1606	1554	20	3057	2726	34	7411	6572	51	8617	7114	55	298088	256344	89	0.792176
43792	44739	63	13720	13896	47	595	599	0	647	846	0	1808	1831	23	2206	2100	26	76109	74283	69	0.793304
110680	106514	81	40420	38814	80	1631	1641	18	2847	2916	30	5830	5668	40	6576	6286	40	235313	223758	79	0.793304
137339	116591	104	56923	48032	89	2032	1670	23	2961	2385	30	6188	5627	42	7584	6586	55	263276	235354	86	0.794433
43608	43893	66	19750	19948	54	567	598	0	707	801	0	1700	1711	21	2119	2212	27	71937	69364	66	0.794433
162808	136323	93	70858	59173	91	2171	1835	25	4137	3540	36	8335	7472	53	9319	8120	55	362160	320341	91	0.794433
107841	96747	87	50008	45602	83	1162	1169	10	2365	2320	27	4239	3878	38	5970	5651	46	170306	154710	71	0.79669
215723	183510	98	125713	108590	97	3688	3084	33	4929	4406	44	11765	10078	64	15576	12433	73	430542	376915	91	0.79669
94390	92431	80	47364	45916	79	1400	1545	16	2662	2783	23	4823	4965	37	5861	5492	47	216233	211973	75	0.79669
68590	66759	85	30062	29980	76	626	690	0	1917	1445	22	2910	2878	30	3824	3753	36	111729	109916	72	0.79669
118486	105424	96	49399	42604	87	998	1005	2	1663	1864	23	5455	4900	43	5477	4994	41	196084	180829	84	0.797818
55767	54180	89	16178	16188	50	797	820	0	974	1002	2	2722	2712	31	3977	3675	35	105621	100240	73	0.798947
181048	146932	105	57098	45422	91	3115	2410	31	4066	2808	37	8802	7220	55	10853	8946	64	311960	263235	92	0.801204
152211	141846	87	64770	60991	85	2029	1977	23	3047	3024	30	6090	5467	44	8525	7869	52	226481	206628	83	0.801204
161279	129864	94	61023	49396	92	2871	2443	27	3847	3278	41	8592	7050	54	10189	8291	58	310128	273727	107	0.801204
88045	86186	83	32699	31331	78	1098	913	0	1491	1746	16	3583	3631	33	4225	4188	34	136492	128216	78	0.802332
113393	108488	87	37938	36552	80	1261	1232	14	2413	2498	25	5527	5460	38	6548	5844	53	215756	203720	82	0.802332
135934	118155	92	58442	51379	88	1479	1249	14	2622	2503	30	6581	6114	45	7271	6399	47	261038	234023	89	0.802332
185104	153717	98	87989	74369	96	2655	2404	28	3819	3142	40	7148	5819	47	9051	7621	57	271371	230257	97	0.802332
39889	39589	76	12362	12279	45	531	469	0	994	1085	6	1523	1699	19	2369	2191	28	64735	63263	73	0.803461
170491	147315	97	87354	76148	90	2769	2245	31	4253	3728	38	8655	7469	53	11112	9747	57	334485	291924	91	0.803461
91926	89863	81	31368	31077	77	1207	989	0	2021	2116	21	4658	4665	35	5308	5155	39	172343	165044	78	0.803461
123799	109208	90	53077	47483	86	1446	1107	10	2764	2888	29	6927	6219	47	7241	6831	46	286012	275167	84	0.804589
96429	93803	82	38231	36976	79	924	983	0	2068	2065	25	5481	5295	40	6290	5598	44	242264	232470	83	0.804589
218621	117978	129	95022	53083	127	3581	1863	41	5054	3429	65	11195	6865	90	14253	8094	94	405225	246713	127	0.804589
154528	145271	87	111972	104806	87	3391	3031	32	5435	4575	47	10546	9665	56	13711	12202	61	435763	392457	90	0.804589
118146	115318	83	71713	69629	83	2010	1902	22	3004	3136	29	8006	8284	47	9087	8153	60	327839	307941	82	0.805717
50403	50312	73	11414	11416	45	1039	920	0	1262	1293	12	2103	2188	24	2963	3352	30	86564	84945	70	0.805717
145837	122597	94	59349	49192	91	1846	1595	20	2910	2171	29	5422	4704	44	8341	7106	52	259916	222374	94	0.806846
89661	82082	84	31641	28309	80	1245	1452	14	1752	1516	20	3546	3200	36	4884	4762	38	146562	135455	80	0.807974
63471	62435	78	28985	28724	75	930	970	0	991	1174	11	2757	2418	29	3536	3155	35	94674	91967	74	0.809103
203813	160701	96	102463	80960	97	3348	2329	35	5255	4056	46	9884	7921	58	14383	11885	67	382957	323443	96	0.809103
204524	164741	97	108665	90211	97	3014	2356	33	6804	4704	51	13962	11097	68	13893	10771	65	537320	447168	104	0.810231
188151	156839	100	72572	60685	94	2358	1949	24	4270	3612	41	10523	9085	56	11260	9842	58	426069	373759	97	0.810231
192227	150578	100	71672	55306	94	2379	1936	28	4523	3435	40	11029	8837	59	11034	8118	65	427358	335043	97	0.810231
196047	156311	102	76197	60679	98	3467	2655	34	4396	3722	41	10175	8071	60	12619	10454	60	370421	317258	101	0.81136
141570	125485	92	53172	45804	86	1993	1583	22	3743	3420	39	8386	7431	52	9410	8054	55	338474	314991	89	0.812488
131314	113349	96	67803	59727	88	2122	1727	25	2814	2606	30	6217	5360	48	7262	6207	46	228538	199555	87	0.813617
88859	84207	86	39475	36524	80	1345	1288	14	1751	1512	19	3854	3431	36	5815	5531	40	151124	139565	73	0.813617
128328	111488	92	47061	40432	88	1856	1285	16	2084	2008	28	5575	5123	41	8393	8150	48	232103	206237	88	0.813617
149663	135234	91	62983	55439	90	2284	1902	25	2976	3086	30	6709	5755	46	8832	8178	52	241301	226600	91	0.814745
63361	60345	85	23758	23499	66	434	563	0	1207	1273	9	2504	2345	27	3017	3128	32	86910	86553	75	0.814745
103635	100466	84	43539	42100	80	1421	1417	17	2618	2865	27	6430	6547	43	6879	6582	44	248138	235064	86	0.814745
43004	42232	87	17994	18106	51	456	437	0	405	542	0	1512	1656	19	1582	1603	20	60255	60549	69	0.815874
128186	112858	91	57569	50048	88	1681	1514	20	2571	2368	27	5858	5034	45	7641	6861	48	222856	204286	86	0.815874
132294	121669	89	39903	37198	84	1958	1922	23	3186	2835	33	7004	6651	46	8002	7757	47	244682	227199	88	0.815874
62563	61902	69	30469	30349	75	716	663	0	1204	1124	8	2277	2484	25	3055	3484	29	93397	90104	78	0.815874
145649	125411	92	68062	59150	90	2380	1969	25	2892	2471	32	6674	5858	43	8185	7149	45	251602	227204	93	0.815874
135028	121485	100	65593	61179	83	2412	2279	26	3999	3345	36	7006	6969	45	9503	9040	52	267569	253865	81	0.817002
213269	157479	113	90513	65126	102	2372	1468	27	4606	3219	48	10977	8315	63	11282	9126	59	401385	289998	106	0.817002
133451	123951	89	50777	47278	87	1477	1397	16	2686	3100	27	7318	6903	50	8018	7285	44	304336	287924	91	0.817002
132719	112449	101	45252	38103	88	1962	1674	23	3204	2456	35	6150	5888	48	8175	7272	51	250605	227123	92	0.817002
58442	57381	78	23990	23411	73	770	784	0	1151	1079	7	2574	2537	29	3880	3926	32	109140	104482	78	0.81813
25119	27729	47	12449	12455	46	414	440	0	322	558	0	950	1052	7	1999	2073	24	55152	56783	58	0.81813
33446	33938	70	19102	19521	57	510	484	0	360	349	0	864	986	0	1399	1656	21	52076	48570	68	0.819259
56931	55081	75	26667	26411	75	524	482	0	405	817	0	2059	1948	26	3236	2999	31	88309	86454	74	0.819259
160865	134529	102	57078	47647	90	1693	1511	20	3377	2892	31	7982	6787	52	8607	7265	51	333720	295514	94	0.820387
101708	97836	82	43483	41376	80	1019	1001	1	1551	1649	19	4612	4251	38	6079	6080	45	197578	191849	82	0.821516
71636	67231	85	28466	26640	79	776	616	0	916	1026	6	2318	2284	29	3441	3263	34	107609	103870	78	0.823773
61235	59195	82	18666	18646	54	766	687	0	1274	1331	12	2688	2640	27	3981	3554	34	108947	105609	76	0.823773
111738	106985	90	42659	40907	81	1214	1077	11	3009	2555	28	6490	6385	44	6835	6202	42	263705	253514	83	0.824901
155111	135165	100	64723	55999	91	2155	1757	26	3085	3116	31	8596	8183	50	10528	8868	58	342928	311019	92	0.824901
48923	50822	71	21059	21402	55	713	581	0	499	651	0	1953	1953	23	3110	2911	30	77829	78853	69	0.824901
35736	35181	73	11929	11869	45	421	518	0	874	643	0	1323	1472	15	1663	1649	19	50644	50336	67	0.824901
45088	43028	76	18960	18872	57	569	674	0	510	747	0	1655	1405	21	1861	2302	18	68257	70045	69	0.82603
39892	40694	60	14006	14044	49	215	420	0	645	846	0	1878	1738	21	1824	1988	21	65471	65926	67	0.82603
143714	80494	120	69237	48634	115	2131	1502	22	3804	2233	43	8167	5519	76	8972	6209	76	301728	190000	114	0.827158
200853	172982	103	81271	70300	94	2556	2106	27	5254	4195	41	10517	9359	59	12570	10846	70	405188	369386	92	0.827158
55572	56938	75	18066	18335	52	822	637	0	1380	1091	8	1925	1892	27	3208	3089	30	89782	88704	71	0.828287
78919	74878	85	29119	28450	76	998	1050	5	1028	1341	14	3114	3140	30	4640	4445	42	115654	113500	70	0.829415
97513	91429	97	39506	37115	81	1336	1198	10	1988	1965	20	4223	4023	39	4994	4591	37	166136	163320	77	0.829415
102202	96438	93	39360	37950	82	1761	1488	21	1999	2100	24	4508	4290	37	6377	5859	46	174587	164984	77	0.829415
119325	100615	98	49739	40433	91	1606	1230	15	2337	1581	26	4644	3906	40	6394	5028	44	193571	166519	103	0.829415
38999	36492	87	15514	15163	50	540	634	0	661	929	0	1732	1818	21	2570	2443	28	64760	64543	68	0.830544
94369	76403	96	42816	34348	86	1232	1080	7	2264	2104	28	4501	3725	43	6176	4956	49	180606	148518	83	0.830544
113795	104997	86	41080	38149	82	1550	1327	18	2296	2298	27	6837	6449	45	6584	6527	42	275697	265074	84	0.831672
176054	126805	105	67878	48629	98	2330	1872	27	3657	2612	39	7171	5488	47	9441	7246	63	292184	212456	98	0.831672
264796	206796	114	208425	168112	110	7818	5898	48	8963	7094	54	20666	15995	81	28472	22555	101	766741	593779	111	0.831672
115340	102839	85	49386	43066	86	1637	1380	17	2216	1889	25	5050	4508	41	6961	6246	45	171640	163340	80	0.8328
46114	48484	71	22402	23101	54	810	714	0	768	826	0	1896	1978	22	2733	2548	29	70226	74939	66	0.8328
168052	131778	95	73836	58148	92	2503	1973	26	3308	2621	36	7163	5678	50	9792	7093	60	286191	239498	86	0.8328
158883	136544	101	72206	62957	89	1907	1907	22	3734	3667	33	9216	8181	56	10749	9070	55	382436	354454	87	0.8328
62039	62667	75	26269	26409	61	376	359	0	1366	1345	17	2289	2134	25	2554	2925	27	93318	96827	60	0.8328
251260	182123	116	126696	94056	106	6244	4610	47	8456	6903	55	18309	15310	82	26272	20713	93	672993	545282	101	0.8328
190132	154752	97	97977	82245	94	2804	2240	32	4303	3306	38	9045	7473	53	11777	9212	61	343818	291628	92	0.833929
17934	20386	45	12553	13181	43	174	239	0	52	454	0	948	1021	5	860	937	0	36764	38709	58	0.833929
206495	99951	256	116212	73510	202	3458	2270	27	4860	2928	46	11447	6955	89	13547	8197	102	433067	260183	236	0.835057
59907	55675	92	28273	26726	81	401	301	0	759	926	0	2535	2467	26	2539	2386	25	89724	80813	92	0.835057
95757	81037	93	35528	30265	84	1390	1148	13	1990	1498	22	3598	3057	35	6132	5311	43	163725	145351	84	0.836186
151452	130384	99	70657	61597	91	1663	1260	18	2559	2498	31	6641	5729	45	9112	7822	59	276396	237298	91	0.837314
256222	193012	110	105395	78003	107	4433	3364	39	6070	4828	45	13281	10480	68	18546	14238	77	513848	416635	111	0.838443
131251	124007	85	39906	36702	85	1885	1677	22	3176	2752	30	5761	5229	42	7090	6489	47	218952	208861	84	0.838443
118387	115438	81	43797	42454	80	2159	2034	23	2394	2498	30	5724	5306	41	7488	7183	46	213124	204106	82	0.838443
148806	130642	91	55248	48630	88	2307	1974	27	3677	3598	35	10251	9086	61	10064	9276	62	390019	372346	89	0.839571
126644	110577	87	52357	46351	86	1565	1537	19	2677	2428	35	6864	6229	47	7271	6567	46	247571	227110	87	0.839571
162413	133592	95	52720	42224	91	2315	2017	25	4101	3963	38	9686	8503	55	10933	9086	58	410904	353788	93	0.8407
199801	160076	101	84619	67170	97	2113	1653	27	4475	3638	41	10477	8553	55	12303	10048	62	414472	346539	97	0.8407
285777	177532	121	110129	64296	119	3452	2193	35	6430	4059	55	13651	7769	73	15886	9758	85	534774	341342	119	0.841828
296417	189130	133	164589	113672	132	6540	4578	49	10517	6859	67	21184	15052	81	28266	19508	100	787834	580136	132	0.844085
125541	117102	86	44746	42043	83	2077	1892	25	3683	4063	30	9157	8805	51	9701	9925	52	365346	347625	85	0.846342
157327	136787	98	68636	60486	91	1721	1524	20	3325	3070	33	7710	6841	45	8351	7274	52	290065	269214	91	0.846342
149461	134203	95	64124	58040	90	3228	2832	31	4007	3755	32	8506	8145	54	10560	9804	56	297940	287221	86	0.84747
67978	66853	87	15967	16218	47	802	974	0	1037	759	0	2322	2277	28	3754	3890	34	105832	102218	72	0.848599
156895	133776	94	68720	58957	90	2469	2074	27	2801	2857	30	6463	5690	47	8989	8263	52	255533	233581	85	0.848599
197218	156250	98	81684	64067	97	2425	1820	26	5400	4492	48	11974	9472	63	12340	10212	61	472352	385370	100	0.848599
148136	134338	91	64271	59247	86	2433	2213	26	4938	4273	43	10717	10411	58	11665	10674	55	430382	400849	89	0.849727
160862	140126	92	74896	65573	90	2146	1885	23	4190	3739	39	8592	7696	49	8802	7436	51	331342	304007	91	0.853113
20324	21585	53	8737	9079	40	369	381	0	57	448	0	921	932	0	1331	1337	15	46504	49442	64	0.853113
155174	130645	95	63275	53424	91	2340	2020	28	3791	3475	35	10760	9569	56	12842	11454	66	450334	403002	97	0.854241
87431	85923	78	47336	46717	79	1148	1028	5	1469	1227	15	4141	3874	35	4633	4589	35	152924	149201	78	0.854241
155880	135935	94	53051	46631	88	2260	2074	23	3066	2995	26	6833	6255	43	9734	8662	61	289506	278542	83	0.85537
38433	39024	71	19616	19950	53	335	396	0	855	677	0	1449	1365	14	1923	2232	21	63302	63618	72	0.85537
160944	136332	92	75894	65195	92	2009	1713	24	4401	3736	42	8473	7203	52	8747	7628	59	292218	253995	96	0.85537
214696	181619	99	109050	90841	98	4080	3295	34	5760	5007	42	12421	10798	56	15782	13381	69	459984	413798	96	0.85537
21859	25772	43	10166	10823	41	166	191	0	673	634	0	779	1075	6	995	1310	12	38932	39254	64	0.856498
139127	120157	96	54878	47026	90	1637	1599	19	2837	2322	31	7881	6802	49	7841	7076	51	296982	259243	90	0.856498
178135	140669	98	81800	66464	95	2222	1744	28	3237	2642	34	7379	6100	48	8595	6889	54	271867	224552	93	0.857626
36093	36014	76	8320	8529	39	499	578	0	848	814	0	1846	1860	22	2320	2619	24	67048	68783	71	0.857626
74225	71190	90	31259	30184	78	830	781	0	1327	1376	16	3729	3810	33	5374	5682	39	170133	166895	79	0.857626
41953	39711	82	21656	21655	61	591	397	0	789	631	0	1320	1388	16	1883	2059	23	68854	66569	73	0.858755
82920	79714	82	55310	54033	79	1131	1039	5	1771	1709	20	3462	3395	36	4045	3881	35	153368	148797	74	0.858755
175238	151564	97	89011	78575	92	3569	3207	32	4319	4124	38	9908	9227	52	13109	11352	62	370660	346899	90	0.858755
39058	38848	74	17440	17614	53	237	314	0	902	746	0	1399	1231	14	1797	1881	22	58384	58477	67	0.859883
169253	143182	92	79381	66870	91	2169	1742	25	3460	2900	36	8040	6787	51	9607	8268	58	312728	274365	87	0.861012
152484	138190	98	64927	60712	87	2343	2178	26	3829	3460	33	9875	9260	60	11199	9274	65	395646	374596	91	0.86214
145211	131093	94	44925	39033	91	2762	2456	28	3720	3286	33	6992	6531	49	9798	9356	51	263209	238781	107	0.86214
189850	149199	101	70281	54913	98	2253	1723	24	4575	3528	42	9977	7768	64	11259	8753	56	396664	322252	94	0.86214
64632	62752	78	26126	25051	76	844	824	0	1448	1391	17	2553	2395	29	3381	2965	33	110673	109515	67	0.864397
129043	113373	89	47760	42594	85	1604	1293	18	2565	2116	29	5819	5201	40	6870	5924	46	199364	181999	81	0.865526
260354	198618	116	157573	119978	113	4204	2832	39	8614	6440	61	16791	13196	74	22347	16921	93	672449	543520	110	0.866654
50897	51847	70	18269	18693	49	623	676	0	1134	1207	11	2100	2278	23	2687	3049	28	75567	73936	67	0.866654
49344	47584	74	17703	17551	54	412	658	0	808	1011	2	1619	1561	19	2469	2533	25	80500	76134	71	0.867783
98102	95922	80	64587	62962	81	1380	1456	15	2525	2187	28	4770	4645	37	7260	7038	48	195081	188227	70	0.867783
96409	92043	81	31478	29588	78	1603	1372	17	2373	2338	24	4421	4196	36	5631	5281	39	166212	160547	76	0.867783
25008	26937	56	12370	12747	43	391	442	0	181	539	0	1125	1136	9	1441	1652	16	47513	51415	60	0.867783
129452	115250	90	39350	33947	87	1859	1591	21	2735	2485	25	5820	5335	41	7552	6980	50	224644	201197	87	0.868911
33669	33727	73	16126	15891	54	426	550	0	103	385	0	1077	1160	13	1333	1525	16	51891	48859	65	0.868911
84941	72456	94	33421	28265	83	863	1001	1	1529	1436	18	3555	3082	35	4713	4251	38	139026	121696	82	0.870039
182204	161703	96	101915	92325	89	4411	3972	34	6548	6064	50	13996	12706	71	17576	16040	68	508851	471788	88	0.870039
137357	122864	96	81959	75522	88	2622	2528	27	3462	2888	35	7491	6749	47	9978	9446	51	252847	236661	83	0.871168
140716	126636	95	44070	38625	86	1546	1527	18	2466	2523	29	6898	6742	44	7613	7109	44	274415	257409	84	0.872296
134409	112570	99	55428	44824	90	2104	1893	23	3095	2399	33	6148	5210	45	7788	6447	53	236635	203127	85	0.872296
45266	44871	74	21569	21407	59	581	696	0	862	911	0	2317	2177	25	2878	2867	28	84288	81822	69	0.872296
102643	97049	80	46825	44713	81	1611	1373	17	2005	1676	24	4361	3931	37	5309	4984	40	153041	145311	77	0.873425
106976	104138	83	42570	41961	78	1718	1626	18	2630	2692	27	5418	5408	40	6972	6545	45	190198	180765	77	0.874553
249682	182962	107	108072	81541	105	4617	3182	43	5977	4482	44	12371	9548	60	15126	11875	70	431656	347363	101	0.875682
130491	121258	88	45222	42590	84	2450	2110	26	3167	2829	30	6477	6405	44	8576	8552	49	243229	232698	83	0.875682
107111	104462	85	35678	35025	79	1562	1513	18	1980	2104	26	4939	4725	37	6843	6738	43	201830	194170	82	0.875682
38336	37320	73	17255	17333	54	766	602	0	562	514	0	1645	1360	18	1664	1581	20	56342	54979	70	0.877939
165562	144625	93	93375	82690	91	3247	2829	30	4366	4016	36	9459	8623	53	12721	11398	60	343860	309807	90	0.877939
34609	37297	63	17429	17621	51	434	376	0	676	835	0	1711	2008	21	2497	2719	25	64900	66799	61	0.877939
190896	156232	105	74057	60159	95	2569	2202	28	3954	3120	40	8047	6810	50	10660	8618	64	293780	242772	95	0.879067
223753	161588	112	93756	68421	109	3252	2555	32	4402	3501	42	10730	7793	63	13062	8709	69	416057	319244	125	0.879067
235043	181009	114	105117	82290	105	3902	2769	39	4929	4341	41	11917	9624	64	16215	13186	77	439210	368369	101	0.880196
236434	159710	125	110848	79891	108	3781	2317	39	4980	3085	49	9915	6661	63	15449	10876	79	423409	302704	109	0.880196
151052	135310	93	74829	67811	88	2280	2320	22	4379	4171	37	9255	8701	54	10431	8583	58	389851	366392	87	0.881324
238079	151350	116	157386	109212	111	4377	3011	39	9295	7092	59	22614	16578	97	24331	17762	89	876988	628261	112	0.883581
118273	111383	86	67187	63561	84	1619	1578	19	3444	3173	31	7816	6897	50	7255	6921	44	303018	287127	82	0.883581
195460	161228	98	98878	82970	97	2941	2415	30	4169	3642	36	9115	7658	55	10292	8848	56	361573	320481	95	0.883581
77267	74806	82	32296	31294	77	1317	1022	4	1692	1621	19	3282	3342	32	4967	4459	39	133006	130876	77	0.885838
42887	41704	76	18514	18334	56	796	641	0	1192	1240	11	1784	1528	23	1794	1804	20	64703	65565	71	0.885838
69343	69500	85	28038	27962	74	527	738	0	929	1239	10	2976	2989	28	3844	3567	35	104013	101742	73	0.885838
142681	127718	92	81042	73487	87	2019	1953	22	3300	2990	36	8141	7517	49	9154	8195	55	320095	280978	89	0.885838
40034	38749	86	10816	11018	43	339	550	0	676	677	0	1507	1585	18	1706	1801	20	54165	54603	68	0.886966
79812	76321	85	22088	21248	64	928	1057	6	1336	1577	16	3266	3039	33	4698	4326	38	139121	136094	79	0.888095
125607	109580	89	45600	40479	85	1646	1746	18	2566	2206	26	4387	3823	38	5935	5188	46	178685	161124	88	0.888095
102029	98084	83	40243	39175	80	1081	1086	9	2645	2499	31	5507	5161	43	6016	5701	43	221940	215860	82	0.888095
66932	66863	77	15213	15266	47	1030	1085	8	1784	1866	22	3250	3304	30	4575	4293	41	122504	120246	76	0.888095
183493	151511	112	89067	74382	94	2697	2230	27	3284	2671	35	7607	6258	50	9515	8444	50	280227	238107	95	0.889223
140189	122968	89	52478	44609	89	1360	1190	12	3045	2748	32	6642	6336	45	7085	6449	48	258252	229712	89	0.889223
174155	145725	94	71875	59264	91	2484	2055	27	4036	3052	34	6993	5777	47	9741	8669	54	266311	221441	93	0.889223
127917	119847	85	48829	45510	83	1749	1620	22	2931	2854	30	4766	4471	37	6822	6937	43	200167	199402	79	0.890352
137928	130282	85	35620	34372	82	1920	1962	21	3251	3170	37	6526	6028	45	7847	7146	48	252658	245184	86	0.890352
77850	76057	80	34026	33453	77	1052	1123	8	1588	1595	23	3746	3395	35	4900	4975	37	129280	122014	74	0.890352
209131	166663	106	78182	62782	100	3155	2714	31	4082	3144	41	9002	7244	50	11478	9741	62	335792	279083	100	0.89148
111584	104088	83	46702	43719	82	2091	2108	24	3280	3100	30	6614	5866	45	7485	7109	51	239604	233893	77	0.89148
131648	120621	90	52653	50044	85	1821	1807	20	3240	3175	32	7957	7308	49	9326	8298	59	340423	321080	86	0.89148
119585	101880	89	47383	40235	86	1774	1480	18	2556	1962	28	4475	3943	40	6149	4974	46	179308	157305	84	0.892609
111698	102685	88	43797	39277	85	1336	1025	8	2133	1609	25	4923	4860	37	6860	6114	46	199729	185548	85	0.892609
134443	129661	85	62486	60845	83	2039	1739	25	3379	2947	34	6717	6634	45	9390	8637	58	258344	250661	80	0.892609
178914	151347	94	71433	59583	92	2198	2097	24	3932	3906	38	10190	9180	64	10468	9066	63	396267	365305	91	0.893737
62808	61099	83	29782	29387	75	956	625	0	1571	1093	14	2563	2512	26	3947	3926	34	112518	111076	74	0.894866
142996	118679	92	58785	48702	90	2389	1549	29	2622	2718	28	5641	4824	41	7952	6421	49	221666	192737	85	0.894866
68994	67590	78	30480	30020	76	825	647	0	847	1151	8	2438	2399	25	2626	2783	28	91507	88952	68	0.895994
44293	43524	78	24095	24310	71	610	709	0	1323	1098	8	1693	1579	19	2370	2405	26	62668	63959	66	0.897122
151264	135968	91	49563	43278	89	2164	1786	23	3356	3231	36	8820	7725	55	10173	8525	56	358796	329461	87	0.897122
65750	64548	92	25680	25042	74	742	877	0	1711	1113	16	3274	3103	30	5032	5331	36	135256	126943	92	0.897122
294572	212591	110	130555	92009	111	4603	3356	40	7383	5531	54	15811	11313	71	20785	15066	88	624040	475780	110	0.897122
98630	94383	81	56617	53675	82	1640	1684	19	2747	2424	29	4584	4687	37	5758	5934	41	179445	175432	76	0.897122
50859	51393	69	19719	20103	52	466	595	0	608	636	0	1937	2278	23	3161	3257	32	85156	83375	67	0.897122
141697	122588	106	55785	49378	88	1945	1791	23	3952	3822	37	8638	8062	49	9783	8829	57	340869	322127	86	0.898251
83107	75491	85	32464	29826	81	1015	912	0	1681	1744	22	3512	3387	32	5106	4901	42	147414	145880	74	0.898251
96496	85763	85	46202	40766	83	1449	1109	12	2053	1878	28	4634	4683	39	6488	5512	44	175367	155967	79	0.898251
196839	164446	100	82833	68134	97	3180	2670	31	4444	3779	44	9602	7941	56	12842	10715	65	368468	317796	90	0.898251
156122	143228	88	50336	45697	87	2133	2019	24	4022	3645	37	7158	7024	45	9574	9252	48	261608	257005	80	0.899379
200933	160451	103	105366	87593	98	4325	3718	36	5832	4967	48	11739	10088	63	15276	12729	70	427504	358674	94	0.900508
165844	133537	99	61839	49775	91	2037	1770	22	4268	3393	41	9809	8491	53	10676	8702	63	378620	332547	89	0.901636
82219	76789	82	25469	22956	78	1011	1078	5	1275	1286	16	3297	3077	31	4960	4718	37	141603	132924	78	0.901636
89729	88361	80	38054	37021	78	811	841	0	1696	2134	20	4746	4796	38	5391	5271	42	194586	194808	66	0.902765
229691	191907	104	120052	100615	101	4664	3981	37	6846	5487	53	14692	12647	66	19589	16340	83	562481	462276	97	0.902765
37803	36490	74	16658	16375	50	311	322	0	247	887	0	1323	1313	13	1291	1592	17	58134	55678	64	0.903893
41374	40381	71	25948	26148	72	409	413	0	586	855	0	1389	1452	19	2052	1925	23	61475	63000	67	0.90615
57376	56718	81	26908	26219	73	458	563	0	1000	1066	7	2163	2129	22	2169	2157	22	84699	82275	68	0.90615
41886	43763	57	26323	26250	71	480	346	0	895	894	0	1829	1880	23	1920	1967	22	73188	76151	67	0.90615
96076	92494	82	41563	40377	79	1310	1185	10	2075	1797	24	5287	4797	42	5188	5166	42	214046	211980	79	0.907279
57105	56104	79	25300	25163	73	592	566	0	994	976	0	2071	1928	23	2394	2388	27	83239	81450	72	0.908407
103283	97678	92	50728	48425	82	1104	1232	12	2126	1892	28	3556	3053	35	5062	4479	41	142054	136152	74	0.910664
132357	122336	88	61013	56402	85	2020	1907	23	3838	3606	35	7357	7022	52	7574	7238	49	283953	269323	85	0.910664
48006	49763	80	22413	22440	67	545	447	0	605	494	0	1719	1409	17	1985	2190	23	61389	61764	71	0.911792
41609	41176	71	21159	21080	69	311	357	0	902	1183	8	1407	1283	15	1924	1904	20	56525	54823	69	0.912921
106219	99495	83	47388	42590	84	1225	944	0	2117	2041	27	4663	4375	36	5826	4911	45	187186	171036	82	0.912921
97870	94378	80	40493	37887	81	1359	1097	7	1617	1846	22	4582	4385	38	5507	5361	41	202440	193683	97	0.912921
161902	137495	94	70390	60915	91	1829	1484	22	3747	3101	39	7884	6822	50	9453	7530	61	336118	303146	89	0.912921
67314	65544	79	14750	14763	47	738	663	0	742	904	0	2334	2358	27	3830	3457	38	103354	101297	70	0.914049
175047	152355	96	88056	77358	91	2213	1890	25	4583	3857	41	9941	9038	58	10764	9460	58	397938	365998	89	0.914049
148516	125570	92	61386	51755	90	1860	1373	22	2939	2633	32	6615	5758	47	7408	6530	48	246606	211301	108	0.914049
128983	116951	87	46595	40659	85	1551	1432	20	3355	2444	37	6858	6347	47	7326	6481	50	267276	254570	85	0.914049
164348	141109	98	80026	69588	91	2228	2186	23	4406	3728	41	9363	7871	64	9137	7947	56	383215	336170	88	0.915178
151104	129628	93	65217	55646	90	1992	1740	23	2879	2877	30	6296	5415	48	8166	7281	48	261318	233812	88	0.915178
223258	158778	108	98489	69026	107	2599	1745	33	5378	3789	46	11831	8977	65	14592	11095	69	511074	366300	106	0.916306
124488	107527	90	49864	43430	87	1321	1177	15	2459	2522	30	7040	6098	47	7180	6733	49	257091	238126	86	0.916306
71117	69720	92	37545	36765	76	902	1025	4	1970	1547	24	2594	2550	28	3551	3377	33	105475	100945	75	0.917435
65334	62097	88	26943	26713	74	1070	971	0	1443	1209	11	2565	2633	26	3868	3626	37	98482	96821	75	0.917435
59646	56214	77	19910	19345	56	707	612	0	1022	1025	3	2607	2556	28	3987	4112	35	110234	106502	74	0.917435
189764	150450	113	85331	68777	96	2844	2394	27	4031	3369	41	7711	6236	52	10880	8624	70	275482	224984	93	0.917435
52267	50770	75	24104	24054	70	471	531	0	283	631	0	1632	1625	19	2485	2575	27	69608	67920	69	0.918563
44044	43951	73	13861	13925	47	461	574	0	1216	1029	5	1900	1846	23	2562	2406	29	70951	70884	73	0.918563
220099	173969	102	97750	78124	99	2715	2023	30	4981	3874	45	9524	7923	56	12227	9531	68	382230	314220	98	0.919692
52335	52809	73	22621	22543	59	741	663	0	674	624	0	1912	2022	20	2903	2763	30	80746	77000	71	0.919692
83704	80349	80	35904	35327	77	866	1083	6	2215	1775	26	3984	3975	34	4793	5004	36	174586	172032	80	0.92082
226056	180912	125	96729	77717	108	2983	2421	31	5335	3832	46	11485	9526	58	13920	11227	70	452459	370336	108	0.92082
79379	77260	82	26966	26688	74	1125	1278	10	1596	1764	17	3632	3657	34	4972	4735	37	137838	132966	78	0.921948
136211	124077	103	63416	58883	86	1799	1626	19	3408	3250	32	7332	6843	48	8648	8164	57	315150	299839	85	0.923077
63653	61768	91	24199	23853	74	839	899	0	784	694	0	2406	2337	27	3361	3544	31	94973	97248	62	0.924205
222076	169709	102	93109	73786	101	3156	2324	35	4698	3393	43	10047	7424	61	12677	9387	67	382290	306232	101	0.924205
44495	44570	73	19685	18035	86	598	636	0	1345	931	0	2184	1888	24	3235	2897	31	93083	82979	86	0.924205
116820	106954	87	47292	42142	84	1509	1365	14	2521	2349	29	5486	5148	40	6608	5747	45	220938	204405	84	0.925334
162627	149346	90	98666	91923	87	2445	2136	28	4136	4086	37	9308	8448	51	11263	10532	64	352670	326882	90	0.925334
86973	82921	82	37168	34308	81	1013	808	0	1335	1539	18	3421	3113	34	4451	3962	40	123391	115794	74	0.926462
29502	31211	57	13959	14229	47	-4	147	0	426	410	0	939	972	0	1692	1708	18	48059	45831	62	0.926462
122346	111842	86	58256	53740	85	1205	1182	12	3653	3110	33	6655	6302	46	7933	6989	53	296702	280377	85	0.927591
195165	175703	96	97300	88692	94	5066	4275	37	5782	5647	46	12475	11211	59	16286	14906	69	462588	410117	96	0.927591
105320	100269	84	40813	39713	82	968	1091	7	1726	2346	23	5685	5498	40	6147	5935	39	231797	220849	83	0.927591
131132	103790	97	47089	37087	89	1563	1310	14	2228	1569	31	5102	4057	43	7207	5508	53	194357	159289	88	0.928719
75067	74015	79	25419	24630	76	827	687	0	1738	1130	16	2160	2397	24	3477	3671	31	101987	99476	75	0.929848
120622	115925	83	69648	67191	83	1390	1442	16	2754	2442	29	7196	6866	48	8407	7573	54	306427	291908	80	0.929848
48578	50147	74	22554	22561	58	682	667	0	324	848	0	1377	1607	18	2195	2223	24	70895	70539	60	0.929848
64130	61444	78	26384	24392	74	914	788	0	1891	1623	22	2942	2841	30	4279	4082	39	122443	114018	78	0.930976
96107	91495	92	47299	45874	79	1286	1265	13	2239	1651	33	4570	4468	37	6229	6204	44	169401	163566	74	0.932105
136323	118839	99	55017	47722	87	2324	1808	25	3076	2368	30	5663	5112	43	7902	6739	50	212908	187754	83	0.933233
195204	162952	100	124134	104601	98	3536	2921	31	5576	4185	42	11965	10093	60	15511	13212	69	462216	403670	95	0.934361
113485	102896	86	50127	45487	84	1611	1516	19	1846	1764	29	4637	4519	37	6200	5651	41	192104	187621	73	0.934361
68953	65381	89	23369	23332	65	660	730	0	1323	1255	12	2400	2420	28	3462	3385	31	99941	97878	68	0.93549
44883	44072	76	21949	21822	62	481	406	0	619	597	0	1387	1542	17	1782	2045	23	64180	64346	58	0.93549
63757	63534	76	29342	28491	76	856	744	0	1322	1433	14	2933	2599	30	3792	3948	32	101715	101178	67	0.936618
75816	71390	81	28759	25215	81	836	787	0	1389	1207	15	3087	2794	32	4257	3701	37	124928	120458	78	0.936618
151283	129482	91	47639	39741	89	2709	2524	28	3065	3106	30	6410	5625	44	8754	7709	59	227741	203176	86	0.936618
77057	70892	85	37573	34001	82	1405	1468	15	1420	1502	15	3712	3495	34	5051	4543	42	131825	124779	76	0.937747
126631	117218	93	50645	48669	83	1718	1603	19	3339	3199	33	7392	7106	45	8277	7849	48	295700	277741	83	0.938875
92809	89890	85	52508	51141	80	1218	1255	10	2159	2371	26	4460	4456	35	5012	4690	41	174858	171746	76	0.938875
269673	187331	112	140108	104719	108	5119	3568	42	6893	5397	51	14790	11007	70	19095	13706	78	521516	390158	105	0.940004
102818	96628	85	66612	63119	82	1504	1470	18	2675	2929	31	6234	6160	41	6813	5905	47	237036	222142	80	0.940004
223449	162884	127	67371	46504	127	3934	2555	37	5662	4136	47	11494	8099	65	13941	10278	70	386847	291569	127	0.940004
154976	127568	94	62095	51537	91	1951	1563	21	2903	2324	30	6945	5486	48	9718	8185	56	266512	216537	91	0.941132
92496	88698	81	41818	39957	78	1478	1378	18	1841	1475	20	4257	3846	37	5882	5207	44	151219	142107	78	0.942261
194603	153042	104	84516	66369	100	2427	1989	28	3883	3613	36	10263	8670	58	13612	10592	69	394206	331427	97	0.942261
48829	48128	80	24996	25409	72	439	384	0	1232	955	0	2032	2185	24	2118	2576	23	76670	73806	72	0.943389
72011	71148	77	33553	33008	76	979	966	0	1558	1298	17	2746	2771	28	4058	3714	35	111713	107226	70	0.943389
53850	49675	78	27290	25088	77	888	854	0	1092	1031	4	1888	2157	23	2844	2544	31	93008	85151	77	0.944518
52331	52647	74	32614	32861	74	515	638	0	1006	1017	3	1888	2106	22	2926	3010	29	81398	82288	69	0.945646
92038	80847	84	44297	38796	84	1413	1316	15	2114	2046	22	3751	3358	34	6079	5615	41	167836	158587	79	0.945646
45983	45595	74	21941	21869	61	411	409	0	599	876	0	1788	1869	21	2158	2018	25	72837	66690	71	0.946774
115869	105843	100	38363	35169	85	1673	1611	17	2247	1791	27	4760	4531	38	6220	5918	44	195610	189264	82	0.946774
83771	73790	95	38065	33005	82	1022	671	0	1744	1433	17	3365	2872	35	4391	3937	38	128027	116665	75	0.947903
112397	105481	88	64517	58569	86	1403	1369	15	2762	2215	29	5280	4782	42	6910	7114	42	208382	195518	82	0.947903
74162	67089	82	39123	34651	80	1052	967	0	1750	1730	21	3454	2992	37	4688	4555	36	140628	129307	75	0.949031
27221	27201	55	14477	14500	48	369	386	0	856	750	0	1022	1054	6	1555	1717	17	47045	47176	67	0.949031
107478	104392	83	49748	48170	82	2178	1886	24	3429	3094	31	6680	6233	43	8440	7743	52	228822	214727	75	0.95016
88506	86304	79	43408	42671	79	1312	1209	12	2174	1902	25	4846	4441	39	5109	4779	38	196911	197817	79	0.95016
113726	108985	89	33862	32646	80	1395	1512	17	2697	2950	28	6355	5877	44	7578	6846	50	234108	218483	83	0.952417
114753	105044	93	45622	43412	83	1523	1460	16	2330	1801	22	4962	5028	37	6455	5590	46	182282	171967	86	0.952417
81615	81809	79	42258	41638	78	956	1259	11	1611	1579	21	3743	3793	32	4114	4325	35	141507	141075	71	0.952417
224526	177434	102	91036	70854	97	3416	2708	35	5137	4360	43	10449	8465	59	13067	10774	66	380249	310811	95	0.952417
66773	65385	80	29141	28396	76	637	685	0	1389	1328	15	2628	2404	28	3848	3369	34	106185	104420	76	0.953545
147217	132547	92	56317	51837	87	1798	1886	21	3719	3357	37	8118	7483	53	10199	9121	54	355452	336715	88	0.953545
38273	39765	69	13882	13786	47	395	504	0	994	878	0	1835	1632	21	1934	2380	22	66605	64905	68	0.954674
96852	89276	91	38059	36553	79	1918	1845	22	2966	2184	30	4764	4497	37	6574	6325	46	166294	158080	82	0.954674
55187	52287	87	16647	16572	49	701	651	0	1079	914	0	2838	2596	30	3236	3498	30	106919	103122	73	0.954674
45347	44775	72	19043	18908	56	366	477	0	862	750	0	1756	1674	19	2568	2207	29	70017	71873	65	0.955802
53841	50871	85	19517	17970	60	480	534	0	950	767	0	2466	2417	26	2911	2989	30	88844	79964	76	0.955802
97740	85114	100	39134	33541	85	1836	1509	23	2171	1899	26	4447	3699	38	5965	4982	50	161493	140949	83	0.955802
150827	127822	92	62521	51901	90	1985	1450	22	3548	3270	35	8481	7152	54	9183	7735	51	336722	297292	91	0.955802
101097	97798	82	35807	35257	79	1109	1014	3	2378	2001	22	5688	5633	39	6194	6176	39	225593	215846	82	0.956931
146141	127011	92	49256	42322	87	1786	1670	19	2038	1808	28	5990	4991	46	6746	6233	45	220049	205522	82	0.958059
87893	80896	80	39237	35637	81	1297	982	0	1481	1322	13	3721	3508	34	4189	4120	37	145251	137119	84	0.958059
19835	20607	48	12125	12184	46	223	310	0	408	542	0	944	1060	7	1511	1288	12	38353	39215	61	0.959188
53833	51065	90	22095	21846	64	861	839	0	746	1083	7	2236	2198	25	3047	2960	30	86778	85153	74	0.959188
91517	89424	84	29329	28919	77	1372	1288	13	2058	1923	27	4527	4354	37	5731	5440	45	159691	151434	80	0.962573
160350	138881	96	70624	60893	90	2534	2263	27	3481	3378	31	8585	7839	51	11607	9660	61	352305	318589	91	0.963701
68982	61549	83	31046	27868	78	852	971	0	876	1275	15	2992	2504	33	3540	3336	35	109057	100230	78	0.963701
31698	31709	70	15835	15646	51	300	386	0	509	441	0	1841	1962	23	2210	2279	26	68819	70317	62	0.96483
76573	74345	82	54044	53668	79	925	797	0	1064	1199	9	2631	2846	26	3569	3330	31	107406	105121	81	0.96483
140945	122893	98	58999	52465	88	1324	1114	11	2470	2400	28	5674	5263	42	7162	6362	45	227779	214197	87	0.965958
123729	102361	90	57951	47373	87	1413	1178	14	2139	1954	21	4970	4612	41	7577	6238	51	195058	162779	83	0.967087
149596	124022	99	74770	63010	92	1850	1488	19	3309	2820	33	7368	6696	47	7871	6248	51	253186	223395	89	0.968215
135468	117620	92	57223	49437	89	1741	1373	19	2866	2691	31	6302	5317	46	8110	7099	56	256814	224141	87	0.968215
39119	45188	47	19607	19677	54	757	839	0	1050	1174	9	2210	2281	24	3269	3429	32	95924	94824	67	0.968215
130303	117065	103	53423	48161	86	1361	1180	13	2950	3194	30	6326	5999	47	6542	6421	46	227599	212583	76	0.969344
130718	120669	91	46436	41788	85	1499	1442	17	2716	2400	28	5568	4944	43	6591	5981	47	211845	200841	82	0.970472
44433	45746	69	17907	17970	53	359	354	0	846	897	0	1673	1708	19	2479	2259	29	70294	72544	64	0.970472
171991	141101	97	62560	49971	93	1988	1485	22	3938	3312	35	9247	7818	58	10482	7879	64	399358	343390	90	0.9716
50297	45808	81	24063	22338	76	805	678	0	802	787	0	1887	1954	22	2979	2579	29	74178	70902	74	0.9716
159357	131755	93	56360	45216	92	1726	1457	21	2883	2519	30	7238	6060	48	7375	5870	50	262321	215695	87	0.972729
283692	197632	116	132908	99455	112	3905	2692	40	6733	4990	48	13632	9704	70	15808	11200	72	525839	395951	107	0.972729
90138	87052	80	38749	34911	82	1115	943	0	2018	1845	23	4056	3959	37	5729	5027	41	164878	154548	79	0.972729
118370	110915	88	48116	45977	84	1977	1933	21	2728	2434	27	5509	5410	43	7036	7050	46	207510	194012	81	0.972729
153087	127024	94	71916	59645	91	1574	1292	19	2587	2415	30	6468	5430	48	7562	6435	49	246536	204373	85	0.973857
32510	33716	70	14895	15123	47	726	528	0	712	742	0	1811	2005	22	2872	2894	30	65156	66711	63	0.973857
59401	54603	81	31095	27818	78	662	721	0	858	1039	4	2426	2442	26	3858	3529	35	99491	89367	73	0.976114
97954	94059	81	35851	34604	80	1095	954	0	2469	2420	28	4620	4525	37	6093	5815	45	209112	204978	81	0.977243
79450	79873	79	48606	48240	78	1395	1348	14	1492	1474	19	3454	3324	35	4191	3853	36	125696	124950	71	0.978371
40986	42253	55	14910	14128	57	597	669	0	919	766	0	2184	1995	23	2748	2521	31	77664	77212	86	0.978371
63786	65005	68	25022	25058	67	752	772	0	1782	1888	20	2853	2817	29	3419	3068	33	112357	110145	74	0.978371
40454	41402	66	17814	17667	52	364	350	0	978	959	0	1465	1400	16	1687	1967	18	64556	65000	67	0.978371
64068	62530	77	23234	22718	72	641	786	0	1160	1579	15	2942	2857	31	4001	3711	34	114411	115271	75	0.9795
157339	131367	102	58705	48374	91	1641	1199	18	3604	2591	35	7959	7202	49	8903	6947	57	348896	298432	92	0.9795
67842	60027	95	32687	27910	91	968	715	0	1434	1213	17	3147	2733	31	4758	4104	39	129144	110112	95	0.9795
189343	150538	96	70244	54450	94	2830	2116	30	4087	3303	37	9541	7764	57	11963	9650	56	345943	284506	95	0.9795
94331	96636	79	34012	33607	77	1281	1181	12	2313	2362	23	5214	5266	39	7122	7315	46	233698	233078	79	0.9795
44478	43931	79	17462	17786	50	494	633	0	668	727	0	1687	1756	20	2234	2407	25	71259	69186	71	0.980628
53701	53292	81	22302	21709	64	761	686	0	693	799	0	2491	2455	27	2973	3026	29	87054	86128	70	0.980628
116036	105752	92	46017	43111	83	1538	1484	17	2541	2225	28	4825	4775	36	5379	4934	42	171009	160618	83	0.981757
38556	37827	79	14743	14834	47	406	397	0	667	697	0	1188	1335	13	1902	1876	21	53031	53399	69	0.981757
114169	102839	91	35560	32931	82	1250	1321	14	2038	2125	25	5109	4779	40	6918	6678	49	193957	180657	80	0.981757
152066	135005	95	58062	49601	91	2475	2117	26	3024	2582	31	6923	6224	44	9009	7338	56	264218	228609	89	0.982885
248837	199443	105	121580	98291	104	6194	5069	42	8864	6752	60	17380	13699	80	21153	16575	78	617999	492556	107	0.982885
88569	82843	87	38820	35817	80	1065	1051	6	1628	1778	22	3307	3145	33	4829	4190	43	136613	123126	70	0.982885
52205	53508	75	17332	17524	50	745	891	0	653	728	0	1977	2000	22	2939	2851	30	83914	87340	72	0.982885
62153	60008	75	30314	30270	75	663	556	0	754	735	0	2023	2154	23	3952	3904	34	94936	95304	72	0.984013
37284	38909	60	19576	19368	63	461	514	0	667	859	0	1713	1622	22	2274	2325	26	66113	64224	76	0.98627
150761	115646	97	69088	52953	93	1781	1225	20	2492	2210	35	5860	3858	49	7569	5452	55	221836	169117	94	0.98627
175134	145733	105	74699	61155	94	2149	1790	23	3830	3331	40	9494	8043	55	9732	8673	57	376505	331514	95	0.987399
97322	79892	97	44263	36874	86	1391	1135	13	2462	1758	28	4310	3766	38	6033	5259	42	175411	144544	85	0.987399
133626	121492	89	40002	33918	87	1998	1722	21	2955	3228	29	7084	6246	48	8551	7467	54	247568	227603	86	0.988527
54523	53493	75	25976	25440	72	454	434	0	1016	1090	8	2347	2143	28	2777	2529	30	95460	95583	67	0.989656
81509	78164	87	26337	26432	76	691	707	0	1179	1312	13	3610	3531	31	3494	3327	34	149146	146545	82	0.989656
55095	53683	82	24087	23811	70	681	673	0	538	813	0	1979	1897	24	2583	2740	26	82284	78400	76	0.989656
102915	96459	86	57674	55025	82	1669	1470	18	2944	2696	29	6173	6146	43	7114	7040	46	240238	228792	82	0.989656
104223	97060	82	38393	35530	81	1342	1326	14	2171	1936	22	5738	5205	43	6690	6058	46	225686	217587	84	0.989656
210622	155932	102	89110	68901	99	3181	2210	34	3336	2688	36	8166	6323	52	12349	8859	67	326854	259862	100	0.990784
59452	58131	76	23644	22430	59	515	694	0	1603	1764	20	2798	2532	31	3592	3599	33	119203	115198	74	0.990784
210932	166444	103	81960	64720	100	3260	2612	31	5075	3991	44	9790	8252	54	12827	10822	72	380958	321753	100	0.990784
94008	92708	79	24309	24624	59	1093	1194	10	1214	1513	17	3923	3603	36	5275	5571	37	163149	154681	81	0.990784
181496	141680	98	66577	52619	94	2827	2478	29	3483	3101	36	8107	6594	52	11132	8714	64	321465	258847	95	0.990784
91452	77058	91	37717	31926	85	1185	999	0	2013	1535	20	4150	3306	39	5783	5064	45	159503	135345	88	0.991913
103029	96278	97	39942	38650	79	1349	1360	13	1629	2118	19	4408	4138	37	5102	5446	35	150579	141493	83	0.993041
214540	162662	106	72654	54734	102	2294	1891	25	5825	4233	44	11911	8943	62	12904	9022	71	477131	365932	107	0.993041
36141	38556	64	19922	20402	56	594	660	0	1037	928	0	1752	1845	21	2608	2837	25	68303	70223	70	0.993041
159260	139606	96	60788	52672	91	1491	1420	17	3057	2980	32	8308	7324	50	9135	8035	51	348342	314975	94	0.993041
140029	122360	88	56827	49517	87	2156	1525	24	3281	3225	32	8396	7506	55	8315	7360	51	340438	303807	93	0.993041
126186	113019	97	48613	42845	86	1404	1291	13	2987	2573	32	7144	6561	48	8067	7608	49	282623	257865	90	0.996427
60011	58580	78	25067	24207	75	662	713	0	1016	1076	8	2222	2187	24	2843	2532	33	98946	94579	78	0.997555
140386	128894	91	52515	49264	87	2586	2258	27	3986	3728	36	7679	6807	47	10057	8662	60	303284	263386	94	0.998683
94348	90873	82	39400	38172	79	1055	1197	11	2820	2564	29	4643	4419	38	4786	4420	38	209473	200805	81	0.998683
170257	148933	92	55775	47401	90	2975	2509	31	3415	2957	35	7391	6540	48	9319	8237	53	262983	242433	90	0.999812
141477	120245	93	47531	39233	88	1678	1526	20	3279	2520	35	6873	6222	46	8460	7218	57	245778	215221	88	0.999812
164047	140154	97	84363	73040	92	2239	1920	24	3882	3325	37	8111	7156	50	10028	8891	54	308040	282675	91	1.00094
132925	120299	92	52266	46251	87	1442	1404	16	2496	2338	29	6364	6233	43	6979	6055	44	266050	241824	88	1.0032
142314	123599	97	53817	46666	89	2472	1970	26	2838	2862	31	6953	6008	48	8117	7437	49	253457	221765	90	1.0032
80123	72599	83	23233	20821	76	1419	1192	9	1121	1185	9	3667	3102	36	4771	4372	44	129902	129109	73	1.00433
105397	97564	86	31802	28565	85	1480	1416	16	1494	1599	17	4382	4287	36	5563	5200	46	165890	154661	81	1.00545
110867	105458	82	50574	46989	83	1781	1604	20	2312	1942	26	5092	4997	40	7391	7068	47	209651	207052	77	1.00658
158604	131295	92	62394	51810	92	2160	1714	27	3334	2894	33	6991	5714	48	8740	7452	49	281158	238669	88	1.00771
75408	73689	81	29402	28452	76	739	704	0	1399	1470	18	3259	3052	31	4452	5070	35	133691	133869	71	1.00771
233829	169882	103	89257	64818	101	3752	2786	37	5139	3716	44	11110	8312	60	15100	11156	73	431347	336879	97	1.00771
88003	87263	80	33808	32920	78	1293	1374	15	1767	1692	21	3698	3555	33	6159	5759	47	145776	139602	76	1.00771
46043	43389	74	19804	19946	59	587	591	0	831	773	0	1443	1423	14	2253	2151	27	63223	62962	62	1.00997
129677	108482	91	51033	43335	88	1598	1377	15	1887	1957	28	4881	4214	43	6474	5147	52	196477	172758	86	1.00997
213914	166554	100	74889	57932	99	2907	2155	29	4374	3281	42	11481	8750	61	12763	9797	66	454432	368636	99	1.00997
125403	120095	90	68849	66960	84	1947	1863	20	3226	2684	33	7481	7051	47	7958	7328	53	279116	268820	82	1.0111
139143	117519	105	68520	58194	89	1708	1515	18	2253	2249	28	5835	5192	43	7082	6450	46	217768	194348	87	1.0111
105804	98316	88	38359	35532	82	1453	1412	17	2048	2005	20	3976	3568	34	5886	6143	37	161674	160248	78	1.01222
19258	19897	59	10474	10622	44	207	268	0	334	648	0	864	837	0	1132	1139	11	38115	39903	53	1.01222
37869	36691	75	15807	16054	49	722	678	0	167	531	0	1621	1632	20	2610	2462	26	63816	64410	67	1.01222
269177	192139	118	101285	71378	109	5258	3823	42	6867	5220	52	13738	10200	65	18614	13499	82	501383	390565	112	1.01448
213446	160675	103	88599	68363	100	2824	1956	30	5166	3357	47	11970	8959	66	13352	9245	71	496579	391415	118	1.01448
126091	116125	86	52715	47307	85	1822	1575	21	2532	2372	27	5481	5134	42	7387	6537	50	219164	201119	83	1.01448
51707	57437	48	17964	18451	50	811	543	0	840	1067	6	1990	2200	20	2930	3134	30	93734	92835	72	1.01448
212242	158827	106	91401	71669	103	4410	3214	39	7121	5392	54	11700	9186	62	16137	12352	67	451700	359541	105	1.01448
44869	44114	74	24468	24793	68	291	327	0	497	578	0	1499	1538	18	2417	2056	27	73613	73184	73	1.01561
61658	58540	83	19915	19448	60	791	883	0	690	912	0	2209	2123	25	3215	2911	33	101843	101388	75	1.01674
72653	72349	76	36251	36275	75	463	542	0	1122	759	0	3099	2871	31	3393	2996	35	117262	115079	76	1.01674
109858	95208	88	34238	29283	83	1286	1113	10	2531	1898	23	5313	4188	46	6636	5891	44	194375	174284	86	1.01674
178941	144216	97	65655	51682	92	3136	2597	31	4105	3489	42	8150	6973	48	12413	9903	64	324890	267756	93	1.01674
212454	139614	106	92430	57254	105	2287	1680	23	4852	3812	43	10414	7684	64	12628	8486	74	451196	327176	105	1.01674
151041	134043	90	56569	47399	90	2015	1769	21	3798	3063	45	8157	7352	52	9386	8419	55	350176	315364	92	1.01787
206284	165901	105	84966	67789	98	3368	2923	34	4847	3626	48	9749	8124	54	12624	10078	69	359597	291965	99	1.01787
125095	113096	85	62217	58439	85	1917	1763	22	3450	3142	33	7157	6948	45	9044	8675	48	277421	264474	83	1.01787
176936	132288	108	80156	61238	97	2696	2011	32	3773	2618	40	7440	6001	50	11306	8826	61	310964	246509	95	1.019
65658	63964	80	25156	24094	69	767	743	0	1605	1194	15	2515	2557	26	4141	4286	33	115510	108394	79	1.02012
128660	119174	91	55789	51645	85	2095	2169	21	4099	3766	34	9456	8778	54	10383	9155	64	388593	352468	89	1.02012
60725	60342	76	27431	27021	70	858	774	0	1001	1211	11	2787	2673	29	3426	3672	31	100449	97868	71	1.02012
136216	123346	88	57794	52569	86	1934	1653	22	3202	3160	34	7060	6281	46	9073	7977	50	257207	238440	87	1.02238
66818	64011	87	25351	24773	75	1183	975	0	1025	1175	14	3084	2926	33	4241	3506	37	122563	122090	74	1.02351
105487	104297	81	41365	39879	80	1543	1547	16	1915	2081	26	5420	5490	40	7769	7495	49	224079	212284	83	1.02351
119779	112418	97	43532	40550	83	1464	1482	17	2834	2378	30	6282	6219	42	6353	5746	45	244955	230539	83	1.02351
98954	84671	87	51898	44972	83	1335	1318	13	1821	1537	24	3678	2885	41	4842	4248	45	157132	139297	88	1.02577
210121	174242	99	91329	75171	98	3215	2753	30	5295	4803	41	11704	10457	60	14732	12835	68	437416	399611	98	1.02577
188296	144442	96	75143	54380	97	2017	1577	22	3795	3071	35	9045	7090	53	10178	8307	60	394288	300607	100	1.02577
139797	106787	97	60828	47147	92	1564	1225	14	3028	2443	30	6113	4920	48	8040	6360	53	228685	181969	92	1.02689
85229	76144	84	39853	36543	82	761	860	0	1438	1280	15	3564	3227	35	4448	4318	36	141950	129612	83	1.02689
68981	66021	78	29814	28649	77	893	837	0	1687	1708	15	2901	2961	31	4045	3879	36	129881	125756	77	1.02689
28469	30647	58	9188	9542	41	584	408	0	450	542	0	1418	1276	14	1480	1643	19	55659	55733	67	1.02689
48985	46667	83	12253	12184	45	370	479	0	697	829	0	2225	2173	26	2826	2870	29	72017	72186	72	1.02689
70953	69691	77	29483	29210	75	795	763	0	1393	1517	16	2380	2582	26	3114	3149	31	98815	95646	79	1.02802
166990	131146	112	54948	43376	94	2168	1856	26	2668	2046	32	6422	5381	47	8851	6835	54	231171	182611	95	1.02915
46165	46338	66	18706	18815	54	481	668	0	708	907	0	1988	1874	23	3030	3044	26	69824	67235	76	1.02915
174924	159503	94	104074	96817	92	2676	2499	28	5202	4962	40	12833	11993	65	13674	12398	72	460365	418885	97	1.02915
61191	60899	77	21705	21641	58	1326	1366	15	1475	1679	20	3045	3099	29	4720	4781	37	128839	126922	77	1.03028
113723	108462	85	46465	44596	81	1756	1353	19	2311	2199	27	5979	5743	45	6685	6304	42	247307	238953	89	1.03141
96798	92716	84	34960	33780	79	986	959	0	2171	2340	23	5197	5239	39	5638	5533	39	208455	200449	84	1.03367
98360	90406	98	53576	50261	85	1396	1280	13	2267	2201	26	6204	5333	49	6465	5921	47	221840	206115	98	1.03367
115625	106675	91	38207	36244	82	1807	1686	19	2316	2266	27	5322	4593	41	6452	6304	43	201463	188887	82	1.04044
70020	65633	84	29542	28325	76	828	825	0	1613	1385	17	3390	3388	31	3910	3919	33	112702	109623	74	1.04269
85591	81859	81	35460	34706	78	1269	1244	12	1415	1695	19	4145	4024	35	5675	5455	42	160888	155602	72	1.04269
122420	104537	88	51619	43307	87	1454	1310	13	1971	1667	22	5297	4557	42	6878	5729	57	208298	181054	83	1.04269
50150	52930	65	18252	18454	51	522	544	0	1071	668	0	2023	2022	24	2395	2184	26	75737	79811	57	1.04269
145160	123082	91	64772	56163	91	1771	1668	21	3524	3332	33	8209	7339	50	9154	8044	58	331056	300411	89	1.04269
227518	176700	99	95008	73807	99	3403	2728	34	6317	4544	48	14440	11256	62	15037	12027	71	582974	464340	98	1.04269
74765	69108	93	35395	32272	78	1096	1112	9	1592	1275	14	3251	2835	32	4042	3978	36	113358	106002	72	1.04382
87800	77739	95	31660	28753	82	938	1024	3	1881	1618	18	3665	3514	34	4546	4101	36	139165	134588	80	1.04495
45048	43835	77	18790	18532	53	329	382	0	813	697	0	1917	1918	23	2531	2403	28	72769	70266	73	1.04495
98283	92471	83	56740	53652	82	1804	1791	20	2285	2156	26	5043	5034	37	7331	6893	47	189136	181783	76	1.04608
137992	122636	90	57780	50266	90	1488	1263	13	2417	2205	28	6069	5369	43	7606	6896	48	246958	223211	90	1.04721
57074	55819	88	16332	15953	52	754	779	0	802	934	0	2280	2540	25	3405	3342	33	105816	102392	74	1.05059
52018	51099	74	21515	21442	64	672	755	0	781	740	0	2427	2401	26	2853	2946	30	74754	71922	72	1.05172
99154	87595	86	40113	35144	83	1535	1287	14	2352	1968	22	4504	4015	38	5741	4991	46	160825	144263	84	1.05172
62441	63272	74	23590	23433	72	669	605	0	1101	1377	18	2921	2664	32	4338	3651	44	114332	113559	78	1.05172
97321	92588	81	50935	49829	81	1550	1370	17	2189	2122	26	5787	5809	41	6314	6265	44	221147	207782	82	1.05172
58991	58240	77	29120	29157	74	614	716	0	1235	1003	1	2522	2517	26	2524	2938	26	99041	99434	73	1.05285
298494	206881	134	133872	101204	125	4226	3376	37	8482	6171	50	18830	13835	75	22482	16791	93	814069	610906	128	1.05285
117227	110985	90	31190	30198	80	1588	1572	17	2468	2387	28	6663	6485	45	6602	6452	40	268781	259760	86	1.05398
63923	61795	80	25939	25732	75	835	787	0	906	1395	15	2202	2234	26	4113	3686	38	95350	96240	73	1.05398
104928	87514	88	52347	45528	87	1957	1348	20	2493	1946	29	4872	4099	42	6243	5309	49	179589	155747	86	1.05398
93748	84170	86	39992	36289	83	1060	1164	10	1747	1669	20	4134	3647	42	4942	4759	38	146060	137251	82	1.05398
211059	166544	107	114503	92029	102	3193	2331	32	5232	4424	44	11783	9152	65	14185	11422	71	475957	377334	106	1.05511
112465	102611	84	52064	46562	84	1491	1216	16	2241	2380	27	4831	4602	37	6313	5769	43	179757	158391	84	1.05511
116478	104864	85	45323	39280	85	1018	979	0	2736	2456	31	5349	4706	42	6187	5237	48	206198	176734	87	1.05623
203294	148213	115	91504	66238	102	2858	2237	31	4691	3578	43	10354	8031	64	12217	9067	66	412188	315032	106	1.05736
128520	119174	85	52843	46725	86	1650	1693	18	3141	2665	31	6812	6191	48	7786	6753	52	297686	273992	90	1.05849
243486	177516	106	90686	64025	103	3051	2190	32	5679	4455	46	13219	9831	66	15136	10704	75	532535	399774	104	1.05849
91178	92007	77	25834	26037	59	1459	1608	16	2065	2084	24	4742	4911	37	5248	5233	39	188631	184237	79	1.05849
247646	191953	103	129437	103742	101	5562	4703	39	7604	5666	54	17009	13555	73	23344	17618	93	658855	512808	99	1.05849
132607	111833	88	60839	52536	88	2140	1695	24	3569	2781	38	6122	5349	43	8754	7925	53	241698	205951	87	1.05849
91751	91344	80	39579	39674	77	1052	1130	11	1744	1582	18	4354	4280	37	4146	4785	31	162687	157723	77	1.05849
29886	31162	52	14554	14412	49	515	441	0	479	579	0	1114	1405	14	1700	1603	20	51973	50589	64	1.06075
107700	102006	89	41689	40370	81	1424	1354	16	2781	2474	25	5320	5392	38	6632	6158	43	245451	234870	79	1.06075
88383	85769	84	47004	45606	79	1246	1231	12	2530	2103	26	5707	5863	39	5610	5736	38	219766	208461	83	1.06075
168186	105779	114	73934	42036	109	1915	1486	15	3794	3130	40	8473	6489	65	11142	7892	75	353895	263733	108	1.06075
195933	138750	104	80707	58258	100	2456	1895	27	3977	2995	42	7318	5283	51	11428	8016	66	306715	218547	101	1.06188
55746	54453	80	24669	24453	73	559	573	0	721	605	0	1812	1908	21	3154	3084	30	83172	84631	67	1.06188
33392	32502	76	12888	12877	46	344	308	0	840	711	0	1028	1131	8	1529	1316	14	48038	46234	68	1.06301
290873	204326	126	111646	78511	117	5223	3833	42	6836	5364	46	13178	9475	68	18070	12274	84	475051	353468	118	1.06301
233462	179727	113	89941	69423	102	2737	2110	31	5187	4226	44	12902	10283	67	14086	10879	70	551370	448961	105	1.06413
70352	69137	80	26843	26566	75	544	572	0	1169	1263	14	2794	2650	29	4140	4242	34	118078	112046	78	1.06526
93623	91332	95	33638	33156	77	932	976	0	1981	2015	22	3859	3936	31	4298	4661	37	177186	170849	84	1.06526
97948	96356	80	35367	34610	79	1141	1086	8	1902	2290	21	4953	4996	38	5739	5863	44	203744	198657	82	1.06639
105041	99567	82	39581	37885	82	1684	1531	18	1907	1902	24	4788	4555	39	6306	5964	43	189229	177950	82	1.06639
37046	37373	74	16995	16893	55	466	635	0	922	943	0	1557	1534	19	2244	2059	24	58017	54579	72	1.06752
72771	67704	83	31547	28392	81	1077	989	0	1749	1598	21	3281	3026	34	4337	4652	35	118656	108500	67	1.06752
54844	53812	79	21639	21412	61	504	621	0	934	1049	6	1906	1896	22	2717	2538	29	85035	81822	75	1.06865
254345	126288	148	91502	39169	138	2821	1577	31	5591	2841	61	11622	5821	94	14297	6968	103	483603	260833	145	1.06978
54958	54891	75	19815	19855	53	328	236	0	1089	1265	10	2047	2132	23	2795	2952	26	92539	92903	72	1.06978
110948	107918	80	31082	30074	78	1516	1513	18	2792	3057	31	7149	6789	45	7652	7341	48	274563	263820	84	1.06978
208801	159077	100	88067	66467	98	2989	2061	33	5561	4011	51	12755	10131	66	14695	11361	65	531314	409898	99	1.06978
58969	60629	74	29426	30035	71	458	659	0	959	1175	9	1861	2348	23	2506	2419	28	87686	84964	72	1.06978
135603	125174	87	52000	49943	84	2243	2024	26	2577	2682	28	6994	6569	44	8866	8457	50	250928	232715	84	1.0709
131876	88451	120	64899	45341	105	1661	1139	10	2921	2029	33	6913	5224	59	8167	6101	62	286884	216826	120	1.0709
78018	74817	94	54598	54371	79	1280	1308	13	1743	1774	21	3068	3291	28	4787	4483	40	130111	118874	65	1.07203
49075	48755	74	19957	19910	54	708	483	0	1334	967	0	2258	2262	24	3498	3386	33	94033	94104	72	1.07203
195117	148746	115	60857	45291	96	2471	1649	31	3506	2425	39	8068	5871	51	11085	8956	61	315223	245094	97	1.07203
247854	188761	112	181566	143574	115	4215	3202	38	7393	5319	47	13710	11034	66	18427	14571	77	530055	446802	111	1.07203
162126	138558	100	96175	83453	93	2644	2427	27	4613	3921	44	10093	9308	55	12638	10771	60	381544	330775	90	1.07203
36121	36607	62	14433	14915	45	374	446	0	515	606	0	1158	1286	11	2162	2202	25	65600	69182	66	1.07316
86396	85012	82	71318	69986	80	1324	1492	18	1631	1604	22	3852	3816	35	4884	4718	38	154583	146483	69	1.07542
111122	104674	88	54978	52351	82	2014	1749	22	2700	2606	32	6076	6241	40	7951	7660	50	233807	218552	80	1.07542
198158	156385	101	68091	52282	99	2783	2399	28	4364	3899	38	9343	7890	53	12616	10452	58	335755	284115	98	1.07655
131122	117890	91	55824	49761	86	1582	1278	14	3146	2762	33	8904	8457	51	9788	9060	57	360250	341188	82	1.07655
171026	147121	96	65348	57140	91	3089	3012	28	3782	3619	40	8517	7687	51	10875	9450	56	300908	277690	89	1.07768
34256	33850	70	18466	18580	52	230	349	0	692	568	0	1449	1241	12	986	1271	10	49151	47661	64	1.0788
166134	141046	98	79039	66915	93	2365	2063	26	5090	3647	47	10168	8892	54	10428	8446	54	404604	363345	90	1.07993
45322	42755	85	20246	20023	58	471	374	0	639	773	0	1811	1636	22	2342	1993	27	74496	72155	69	1.08106
73351	71313	88	31071	30227	77	736	693	0	1468	1260	13	3203	3220	30	3575	3428	33	119406	115461	75	1.08219
48244	49204	74	18430	18505	54	656	582	0	644	760	0	2068	1977	22	2195	2067	26	71921	72155	73	1.08332
48095	51596	52	18583	18619	54	623	718	0	1178	1107	10	2075	2139	22	2886	2865	31	92488	90194	69	1.08332
116695	104043	86	46944	42238	84	1639	1540	20	3481	3495	34	7620	7467	47	8548	8035	55	322848	314379	83	1.08557
99200	94888	80	42608	41282	80	656	682	0	1776	2058	22	3921	3624	34	4559	4167	36	159858	147832	77	1.08557
116144	109909	83	56645	52310	85	2372	1868	26	3128	3095	33	5641	5092	42	8139	7648	49	244639	214102	79	1.0867
71235	69699	89	20740	20694	57	713	767	0	1062	896	0	3047	2972	31	3564	3561	33	119824	118663	77	1.08783
63757	62520	80	28925	26980	78	693	649	0	1527	1306	22	2791	2558	30	3589	3485	33	109028	105431	75	1.08783
219217	163538	106	84744	61859	100	3275	2703	32	4200	2742	44	8621	6938	56	12512	8857	73	332081	249812	101	1.08783
209299	156477	107	91926	68122	102	3338	2371	37	4129	3389	40	11106	8497	63	14472	10459	72	406727	319718	100	1.08896
31123	30883	73	17186	16881	54	303	274	0	591	805	0	1212	1191	12	1345	1445	16	57520	59461	65	1.09009
97270	83669	88	41444	35683	84	1431	1385	16	1056	1430	15	3891	3355	36	5244	4589	43	161787	139670	81	1.09122
130201	106933	91	52034	41996	89	1788	1262	25	2548	2102	31	5029	3898	43	6819	5915	49	190056	154842	89	1.09235
92898	87688	82	38953	35880	80	1969	1627	23	2488	2332	29	5320	5022	40	6862	6135	46	207391	195912	79	1.09235
59176	56911	87	25677	25088	71	348	478	0	1172	1030	7	2578	2424	28	2922	3165	29	96018	96793	75	1.09347
119872	104735	95	55389	49078	89	1267	1315	15	2172	1987	26	6654	5610	45	7634	7662	44	277370	252640	87	1.09347
199306	169446	110	105845	91676	94	2808	2519	28	5067	4527	43	10801	9422	61	11595	9929	59	431083	391311	94	1.09347
98089	93515	85	27983	26082	74	1783	1526	20	2029	2640	25	4169	3893	36	5683	4900	41	155285	152105	80	1.09347
68991	73032	75	31852	31392	75	849	750	0	1227	1074	5	3168	2845	31	3360	3560	30	112884	107121	74	1.0946
65872	64175	78	27780	27012	76	553	567	0	1194	1599	15	2153	2098	23	2950	3283	27	89437	87747	73	1.09573
53725	52781	82	21191	21206	65	462	371	0	1052	1509	12	2023	2104	22	2442	2507	26	79780	79042	70	1.09686
100061	94271	83	69376	64954	84	1805	1609	20	2837	2650	29	5666	5336	41	7667	7231	49	209992	202795	83	1.09799
130370	120396	85	51484	45413	86	1803	1468	22	2751	2734	29	6460	6062	42	8953	7831	52	263720	247497	101	1.09799
56987	53567	90	26518	24586	90	579	373	0	1321	1237	10	2421	2141	26	3054	2421	32	101530	82930	90	1.09799
196964	161450	99	86008	70582	95	3154	2628	30	4480	3506	48	9736	7671	54	11955	10293	62	357570	300457	94	1.09912
35616	35567	66	14074	14094	46	223	417	0	796	597	0	1514	1626	18	1869	1729	19	58332	59110	68	1.10363
79286	78845	81	37084	36804	77	883	870	0	2011	2139	23	3956	4141	34	5002	4775	38	181755	176555	79	1.10363
173069	119058	123	58311	44239	114	3226	2151	25	4170	2903	45	9067	5925	76	11953	8208	78	351885	238442	120	1.10476
127476	106331	90	55372	46777	89	1752	1495	21	2688	2353	25	4690	3841	39	6442	5177	45	194824	160142	89	1.10476
41385	41794	68	17142	16865	53	310	292	0	867	661	0	1910	1513	20	2015	2127	22	68078	67247	71	1.10589
200287	148451	105	80194	59075	103	2229	1894	23	4222	3557	38	10272	7807	57	10468	8062	63	419486	332642	104	1.10702
54698	55384	72	20478	20574	53	607	596	0	1248	1140	9	2173	2369	26	3081	3056	28	83600	82908	73	1.10702
30511	31964	68	10837	11080	43	375	485	0	507	375	0	990	923	0	1271	1424	15	50154	51798	67	1.10702
169429	128947	104	70212	54247	95	2580	1875	32	3665	2944	37	6922	5276	51	9131	7269	57	260972	204450	93	1.10814
136178	110662	98	58088	48326	90	1266	1171	12	2416	2004	26	4973	4433	41	6223	5288	44	190334	164400	86	1.10927
28294	29288	53	15228	15379	48	305	408	0	855	564	0	996	1204	9	2297	2104	23	57666	57757	66	1.10927
113211	108823	84	50883	48886	81	1627	1421	21	2759	2229	32	5900	5720	42	6798	6472	48	269755	263185	79	1.1104
93500	82098	97	36878	32440	82	1041	829	0	1692	1239	12	3755	3274	35	5106	4737	39	135773	123787	79	1.1104
112631	93833	102	49909	41260	89	1646	1032	5	1792	1604	18	4383	3605	40	6318	5440	49	191010	163382	88	1.11153
121733	111130	90	56401	51036	85	1155	1041	6	2629	2616	29	5829	5360	42	6230	5981	42	224378	210133	83	1.11153
107020	92714	88	48655	41893	87	1421	1427	15	2290	1976	27	3942	3659	36	5853	4954	44	160133	145611	80	1.11266
40092	41113	65	17485	17522	53	300	280	0	639	782	0	1302	1517	15	1758	1763	22	70647	69337	67	1.11379
54198	52445	76	28107	27673	74	809	722	0	942	848	0	2501	2527	28	3526	3594	33	97136	97565	72	1.11491
38684	38007	74	14721	14604	52	521	489	0	642	995	0	1828	1849	20	2343	2748	25	79019	80418	67	1.11604
165193	140478	97	78643	69324	91	2565	2434	27	3669	3655	33	8851	7832	55	12007	10156	66	297381	276801	86	1.11604
64267	66087	75	27434	28093	69	908	995	0	1314	1143	12	2861	3063	28	3939	3946	34	115477	113085	70	1.11604
46514	46405	70	25739	25514	73	591	580	0	622	977	0	2096	2347	23	2481	2562	25	74021	75423	69	1.11717
213521	184172	100	77516	67595	96	3545	3278	33	6333	5651	48	12916	11500	68	17587	15381	74	517730	471563	96	1.11717
112700	106917	83	53238	51534	81	1449	1319	15	3067	2770	31	6064	6194	41	6912	6768	46	260985	246816	84	1.11943
64573	63215	81	25192	25014	69	744	628	0	950	1131	7	2643	2730	27	3623	3402	34	97069	94057	72	1.11943
173022	130375	100	63568	47170	96	2359	1568	30	4270	3195	39	8937	6861	59	10988	8052	65	332593	256514	109	1.11943
150166	123356	97	116565	102846	96	4050	3367	34	7021	6263	43	14692	13276	68	19197	16804	84	580417	466998	96	1.12169
118174	107256	93	48132	44030	83	1402	1283	17	2079	2108	25	4796	4520	40	6800	6720	43	194468	187035	84	1.12169
26213	27116	61	8342	8511	40	260	383	0	148	552	0	1289	1363	13	1747	1601	18	49567	49987	68	1.12169
78301	77459	78	31615	31013	77	965	847	0	1735	1974	21	3162	3498	31	4698	4962	36	140740	137086	75	1.12281
36765	36280	72	10271	10432	42	531	555	0	484	679	0	1767	1530	22	2412	2251	28	68780	65888	70	1.12281
185985	159364	93	101852	90617	93	4238	3441	35	6126	5070	45	12366	10878	58	16217	14333	67	431979	380392	93	1.12281
66726	68369	70	23843	22909	72	902	994	0	1682	1328	20	3218	2996	31	4196	3932	34	126253	113581	92	1.12281
242009	197470	105	100141	82912	100	4165	3356	36	5779	5247	40	13546	11444	62	17475	14984	73	497374	428652	100	1.12394
60459	59368	76	27299	26875	75	882	895	0	724	1154	8	2514	2625	27	3046	3048	30	86798	87174	63	1.1262
153581	134072	90	105770	96405	90	3004	2928	28	3815	3719	35	7758	6448	53	11159	9564	58	277769	243977	88	1.1262
165253	134852	95	65938	52510	95	1979	1527	20	3139	2438	35	7803	6359	51	8726	7354	57	271722	232819	92	1.12733
59715	57398	79	22155	21943	62	425	312	0	1249	1172	8	2354	2462	25	2823	2581	28	102445	95973	74	1.12846
166718	145401	94	66852	57533	92	1747	1639	20	3437	3247	35	8459	7409	54	10127	7871	67	322137	292985	91	1.12846
113958	109806	84	47981	45340	82	1482	1527	17	2598	2557	30	7027	6724	42	8862	8659	57	291097	281357	80	1.12846
28529	30021	59	16064	16631	49	443	550	0	715	724	0	943	1258	11	1158	1110	7	43421	46315	62	1.12846
195201	161391	98	78528	64252	94	3153	2802	30	4404	3609	39	9924	8618	56	13491	11145	73	375721	310260	94	1.12846
69061	71765	75	44477	44227	76	921	976	0	1885	1617	23	3749	3511	35	4599	4482	37	134847	131272	71	1.12846
133253	120505	90	49432	45814	86	2037	1906	23	3685	3398	35	8290	8147	48	9406	8688	55	339603	317995	86	1.13071
80166	75521	84	25185	24333	70	965	1111	8	1488	1764	17	3279	3093	33	4203	3961	38	133724	131119	71	1.13071
55253	53598	70	23246	22921	72	530	398	0	909	911	0	1595	1730	18	2345	2339	26	74659	75125	72	1.13184
26998	26450	65	7572	7503	39	587	638	0	618	577	0	1491	1328	13	2267	2194	26	57966	59827	67	1.13184
27839	27759	74	18856	19077	54	479	342	0	561	503	0	1101	1063	5	1154	1105	7	44061	46797	67	1.13297
150893	139916	88	66949	61542	88	1654	1585	19	3916	3905	36	8283	7650	47	10309	9442	59	356057	341369	89	1.13297
91422	90892	78	37393	36252	78	1410	1566	15	1982	1916	23	4433	4271	38	6019	5462	46	173269	166077	79	1.13297
58912	60424	76	13223	13844	44	865	828	0	915	993	0	2825	2608	28	3664	3615	33	110515	109501	75	1.1341
25963	27571	50	16138	16304	50	407	317	0	443	709	0	1094	1176	12	1576	1676	19	53911	49726	80	1.1341
63536	64363	78	30079	29843	75	1051	969	0	1051	1354	13	3316	3400	30	3725	3335	32	122387	119105	75	1.1341
97223	94160	80	38672	37683	78	1209	1122	8	2501	2468	28	5376	5324	38	5887	5384	42	219062	210303	81	1.13523
204137	171297	109	86895	74213	102	3085	2765	30	6399	5442	44	12508	10629	64	14161	11961	74	460617	413407	104	1.13523
88217	78301	83	35287	30296	84	1473	1216	13	1561	1500	19	3881	3371	36	5120	4623	41	153790	134703	83	1.13636
169219	129675	112	70508	55378	96	2844	2128	30	3386	3053	37	7079	5247	49	9857	7434	56	282118	226303	112	1.13636
40250	40182	71	11065	11124	45	546	544	0	1148	861	0	2271	2335	25	2804	2754	27	73476	71163	75	1.13748
50487	51533	67	18807	19031	54	617	707	0	295	726	0	1945	1808	22	2691	2600	29	74307	75672	67	1.13748
262421	181758	113	97385	65775	111	4561	3276	41	6490	4639	52	13722	10085	65	17187	11820	76	481107	341451	109	1.13861
29289	30562	50	17262	17433	52	557	407	0	202	449	0	1727	1576	20	1748	1883	21	57109	56668	70	1.13974
55654	54006	81	18786	18680	55	512	540	0	669	813	0	2025	2047	23	2339	2272	25	83243	82567	74	1.13974
77577	76056	89	28298	27945	76	876	964	0	1268	1549	15	3181	3045	30	3306	2671	32	117914	114051	75	1.14087
157376	123897	98	62159	48461	95	2057	1564	22	2899	2221	34	6008	4949	45	9022	7453	56	252115	198749	111	1.14087
286722	214570	130	157790	120572	129	6080	4607	44	8621	6396	60	18081	13608	78	23594	17634	94	668909	491171	127	1.142
138223	125137	89	60478	54526	88	1781	1714	21	3512	2959	32	7451	6896	46	8567	7989	51	299925	273449	87	1.14313
200664	147342	108	86114	63962	104	2829	1882	32	4096	2722	49	8237	5792	55	11104	8182	60	308088	234758	100	1.14538
186226	153083	96	65658	53985	93	2166	1778	27	4464	3489	41	10346	8379	60	10730	8935	59	411413	363510	91	1.14538
115473	112568	83	53211	50495	83	1598	1564	18	3209	2473	34	6941	6847	43	7986	7657	49	281761	270192	81	1.14538
134547	125834	94	64915	60376	85	1933	1759	23	4118	3638	34	7133	6992	46	8200	7926	48	298728	286752	81	1.14651
54424	54443	66	27401	27035	67	384	509	0	1291	1342	13	2536	2602	27	2972	2937	30	93853	90361	67	1.14651
73593	72240	77	41924	42146	76	1240	1322	12	1405	1421	15	3272	3335	33	4554	4694	37	129403	125469	75	1.14651
46501	45509	73	24550	23798	72	705	742	0	811	829	0	2041	1903	24	2540	2984	27	80264	78634	67	1.14764
148434	120993	91	45614	35213	91	1898	1468	24	2903	2856	32	6621	5158	50	8032	6532	53	242501	200266	86	1.14877
49113	47382	89	21388	21227	61	558	623	0	1045	716	0	2193	2208	25	3112	2960	32	89362	88734	72	1.1499
136102	127337	87	41033	37356	84	2240	1951	26	4152	3973	35	10183	10142	56	10690	9859	59	415357	392322	101	1.1499
38776	39551	69	17607	17453	53	670	555	0	828	982	0	1407	1444	16	2299	2251	25	70749	71712	65	1.1499
200628	163827	100	119089	99136	101	3121	2421	32	4989	4470	38	10152	8423	57	12501	10720	61	369750	324176	94	1.15102
112867	109508	83	45022	43237	80	1591	1508	16	2553	2610	30	5094	4868	39	6024	5816	43	207589	195644	79	1.15215
135586	122052	105	58926	53095	87	1470	1767	17	2791	2372	31	6194	6109	40	7020	6630	44	250209	238573	83	1.15215
60472	57747	77	28381	27375	75	831	771	0	1084	1176	9	2507	2510	25	3668	3261	34	102431	101085	64	1.15328
76151	72412	80	29007	26970	77	804	961	0	1327	1189	13	3318	3262	34	3919	4031	35	141843	135940	72	1.15328
106249	104321	82	44848	42630	81	1420	1340	13	1930	2155	26	5593	5664	40	5874	5381	45	204457	199258	79	1.15328
76838	75002	81	39083	37400	79	785	884	0	1200	1410	14	3522	3289	31	3736	3425	32	135706	124686	94	1.15328
174399	146832	93	47147	40622	89	2596	2171	28	3910	3327	35	7813	6571	48	10804	9618	56	303714	268709	90	1.15328
60882	59259	78	22814	21801	73	1485	1455	18	1180	1293	11	3036	3013	31	4845	5061	36	124300	121059	71	1.15441
100976	95707	83	33659	32447	80	1220	1269	17	2159	1907	24	4031	3924	36	5497	5301	40	153877	148946	79	1.15554
133162	111597	90	55075	45960	87	1956	1664	18	2234	1763	26	5236	4289	46	7880	6539	49	213636	185497	85	1.15554
54496	54785	78	21722	21559	60	913	865	0	873	656	0	2615	2412	27	3380	3451	33	92241	90029	72	1.15554
144641	115436	104	61005	49289	93	1972	1535	19	2308	2261	24	5032	4107	41	8099	6400	52	214165	171404	91	1.15667
93102	85919	93	33333	30945	81	1415	1156	13	2838	2858	28	4714	4586	36	7255	7521	50	214846	208131	78	1.1578
206774	152087	114	81502	60296	106	3267	2346	33	4801	3492	46	8440	5926	56	11112	7996	69	338883	256264	104	1.1578
142014	127500	90	57811	50933	87	1649	1537	17	3012	2526	29	5748	5566	40	8163	7147	49	221921	205450	88	1.15892
180488	158947	98	79426	70394	91	2632	2444	26	4892	4261	40	10561	9392	55	11848	10941	62	419459	391484	91	1.16005
121392	114272	87	56045	51744	85	1584	1569	19	2477	2527	27	5404	4984	39	6794	6378	45	229757	220170	83	1.16118
61110	56780	74	32685	29627	80	747	690	0	1215	1013	3	2602	2338	31	3779	3726	33	101819	98276	75	1.16118
68332	66088	81	23303	22515	64	921	745	0	1048	1465	14	2817	2598	31	3316	3335	31	113002	106723	74	1.16118
88068	85389	79	43099	42609	78	1791	1522	20	1933	1686	24	4451	4567	35	5844	5285	45	173993	162191	70	1.16231
78675	78020	78	31649	31349	76	754	843	0	1409	1459	13	3012	3073	32	4393	4551	36	125130	122308	76	1.16231
153108	139330	90	56719	51034	88	1949	1832	22	3958	3688	34	8645	8168	53	9188	8362	54	335863	304085	88	1.16231
118546	96610	92	49991	40692	88	1786	1452	22	2203	1801	25	5166	4230	43	6351	5173	44	208392	174601	87	1.16231
172991	138032	96	63333	51173	94	2402	1929	28	3340	2499	35	7133	5698	49	9262	7413	56	285956	230287	92	1.16457
86342	75247	87	37751	32494	83	1320	1250	11	1608	1474	21	3792	3524	36	5206	4267	45	154148	131265	84	1.16569
153338	120880	105	98605	84354	93	2325	1892	26	2413	2215	32	6488	5052	50	8931	7702	54	258455	220846	92	1.16569
142010	124021	95	56861	50897	89	1649	1255	19	3663	2969	37	9117	8054	56	8436	7036	52	341144	308453	89	1.16795
94464	86121	87	43540	39572	83	1586	1247	12	1901	1724	25	4049	3810	35	6321	6120	44	155881	147994	79	1.16795
156888	144118	89	84866	77336	89	2111	1970	24	3878	3731	35	9160	8587	52	9939	8828	53	365146	344053	88	1.16795
29812	31003	54	13178	13047	47	509	588	0	909	822	0	1370	1527	16	1456	1839	19	59652	57656	66	1.16908
328435	248060	133	220275	167385	134	8086	6121	45	11367	8381	56	24715	18153	104	31896	25015	116	903618	689712	148	1.16908
189324	159145	95	70486	59198	92	2841	2453	30	4220	3345	39	8637	7510	52	11655	9598	63	315531	275989	93	1.16908
26282	27242	53	11649	11983	43	118	131	0	376	739	0	1459	1489	19	1645	1825	18	56354	57232	66	1.17021
68847	66472	80	30941	29343	76	835	713	0	1094	1452	14	2718	2590	30	3540	3467	33	107529	102941	68	1.17021
188434	156988	98	84781	71435	95	2939	2552	30	4356	3536	40	9633	8505	51	10992	9319	61	375563	333225	95	1.17021
225266	156491	103	81063	56340	100	3962	2564	39	4820	3400	48	10031	6674	65	12825	9077	64	374750	257900	102	1.17021
115354	106616	88	47302	44264	84	1800	1863	22	2582	2374	26	5505	5146	40	7862	7323	46	205093	193863	86	1.17247
149203	123838	103	61416	51136	92	2383	1954	27	3429	2318	38	6408	5406	44	8060	6373	53	244131	204169	108	1.17247
103229	94697	84	45318	41955	81	1045	1045	5	1916	2090	25	6010	5195	44	6057	5902	41	222300	220325	84	1.17359
87110	82477	87	50122	48585	80	1168	1296	11	1704	1387	19	3749	3737	34	4751	4137	42	145483	130680	72	1.17359
127360	105540	90	54446	45142	91	1800	1378	19	2389	1947	27	5077	4345	42	6637	5087	49	205993	170044	105	1.17359
204872	169429	98	96596	78342	98	2868	2204	30	5534	4426	43	12677	10195	62	13901	10969	72	490664	423697	97	1.17585
85424	82062	93	64142	64121	79	1091	1289	13	2159	1817	21	3779	3851	32	4872	4425	38	160637	152663	72	1.17585
83859	80274	82	36446	33695	81	1262	1089	10	1826	1685	17	3819	3567	35	5087	4414	42	145263	136655	80	1.17585
249103	194938	104	87618	66091	104	4720	3753	36	5306	4463	45	11872	9291	66	15920	13149	80	447098	367244	101	1.17585
216246	171883	112	90871	71857	100	2696	2118	30	4667	4078	39	10771	8248	62	14015	11648	68	397379	334648	98	1.17698
86707	86732	77	29021	28652	76	1341	1296	17	1888	1814	22	4656	4382	38	5136	4855	41	191784	188778	79	1.17698
91676	88468	84	37121	36605	78	1224	1099	10	2283	2350	25	5460	5317	41	5626	5631	39	207540	199324	78	1.17698
138206	127504	95	53389	49252	84	1779	1680	20	3217	3184	31	7293	6629	49	7948	6347	52	299818	279662	84	1.17811
35920	36012	60	18103	18188	57	332	541	0	709	813	0	1532	1605	17	2239	2301	24	65936	66359	67	1.17811
85014	76621	83	47433	42543	83	936	840	0	1614	1693	18	3554	3228	36	5760	4904	43	147421	135536	81	1.17811
142335	125600	95	60494	53968	86	2254	1918	25	3826	3685	33	8211	7542	50	9511	8249	57	339193	318800	86	1.17924
285846	213219	136	157400	123306	118	9065	7339	47	11757	9163	62	26506	21091	105	35289	27023	110	900237	698127	124	1.17924
112949	106717	81	63665	60359	83	2077	1991	23	3145	3106	32	6130	6036	44	8767	7979	52	248200	227156	82	1.18036
52952	50268	86	25140	24598	73	316	319	0	1264	1624	17	2140	2095	25	2104	2122	23	86987	91780	66	1.18149
34569	33774	70	13301	13377	48	322	371	0	946	969	0	1248	1295	12	2113	1745	23	53739	53300	63	1.18262
36338	36482	72	17373	17233	55	601	710	0	1012	789	0	1527	1652	16	2011	1887	26	60181	62976	67	1.18262
194126	158216	97	66608	53944	95	2165	1761	23	5556	4116	45	9944	8537	55	12074	9311	66	429219	364371	93	1.18262
117667	111911	88	61008	58534	83	1451	1426	16	2210	2414	25	6087	5749	46	7236	6679	49	207499	192335	81	1.18375
52590	52658	88	20799	20660	63	794	767	0	756	913	0	2210	2214	26	3582	3286	32	97694	95528	70	1.18375
156579	136250	93	100254	89954	93	2491	2140	26	4530	4212	38	9686	9110	55	11554	10409	57	385334	341148	87	1.18488
47446	47102	76	22390	21829	61	561	611	0	1119	896	0	1928	1789	22	2791	2886	28	78847	81143	67	1.18488
278169	140730	141	123094	60572	141	3785	2396	39	7089	4140	71	15685	9777	105	19640	11326	115	668417	425090	140	1.18488
167811	92415	120	76158	38427	108	2221	1099	16	2592	1614	42	6052	3572	57	8491	4494	63	250139	139638	103	1.18601
96573	88883	84	41517	38919	81	1121	1154	8	2042	1744	20	3710	3557	34	4939	4279	39	139310	128845	77	1.18601
106329	96437	85	36335	31636	85	1750	1714	18	2527	2236	27	4998	4854	40	6394	5692	45	175399	160593	86	1.18714
120382	109615	86	54651	49153	85	1510	1314	15	2831	2561	30	6104	5527	45	6922	6599	46	265779	243725	101	1.18714
53977	54745	73	24194	23947	70	633	662	0	1156	1087	7	2172	2281	26	3033	3452	30	93125	91987	73	1.18714
60712	58053	83	22881	22824	66	1172	1143	9	1118	957	0	2520	2542	28	3984	3663	33	99775	96718	72	1.18826
317306	209184	150	230384	167436	150	7514	5507	42	10413	6684	67	21744	15354	113	29611	20182	136	778941	533836	148	1.18826
220277	170867	100	90031	69795	100	2722	1983	31	6349	4385	58	12573	9600	61	13280	10197	62	505883	393270	99	1.18826
114241	105405	85	44748	40344	85	1382	1443	14	2540	2689	28	5432	5145	42	6361	5954	45	222032	205905	85	1.18826
109436	98212	83	38402	34549	82	1295	1371	15	2102	1896	22	4635	4467	38	6150	5895	43	183232	171106	79	1.18939
127977	107460	91	54834	45564	90	1485	1223	17	3417	2805	33	6610	5811	43	7531	6433	48	283064	241366	95	1.18939
134161	112225	96	43419	35992	88	1579	1416	15	2646	2086	28	5298	4435	42	6811	5781	49	211846	185679	86	1.19052
44902	46100	69	19539	19276	60	628	444	0	858	868	0	1435	1443	16	2691	2755	27	70718	70409	69	1.19052
183477	158849	95	90857	77989	93	3220	2645	30	4952	4403	40	10595	9212	58	12728	11426	63	409324	372957	91	1.19165
99879	88492	85	46805	40873	83	1381	1042	7	1978	1734	25	4424	3590	40	5791	5100	43	174352	158537	83	1.19165
218804	174155	104	90864	71514	99	4070	3169	40	6356	5362	46	12183	9946	63	16098	13716	70	451164	387477	98	1.19165
157838	128527	92	62974	50191	91	2149	1526	24	3087	2379	34	8056	6483	52	9568	7765	52	338885	283878	98	1.19165
120869	109909	91	52539	46899	86	1379	1250	13	2451	2039	24	5485	5400	40	6002	5193	48	209955	196837	85	1.19391
188466	143226	100	95988	73758	98	2507	1970	26	4462	3377	38	9814	7676	58	10043	7358	59	362382	293148	96	1.19616
216279	164354	103	107892	81464	101	3393	2678	34	4069	3583	38	9871	7595	57	12479	9086	67	356676	275959	102	1.19729
54016	53741	75	33423	33835	74	506	607	0	1915	1244	17	2267	2336	27	2491	2498	25	90457	88096	72	1.19729
70783	67555	81	26933	24786	74	884	952	0	1941	1411	21	3425	3311	34	4118	4600	32	133275	130865	74	1.19729
44958	45009	68	22008	22022	54	627	747	0	603	862	0	1692	1925	21	1700	2025	21	61457	63617	63	1.19729
67347	68900	69	27445	28035	64	1243	1135	12	1448	1283	12	2940	2809	31	4025	3986	32	121914	119440	75	1.19729
63653	67301	71	24519	24580	62	841	809	0	863	1210	9	2856	2606	31	3916	3654	32	108875	106516	74	1.19729
143791	124378	93	66558	57818	90	1419	1387	14	3555	3387	31	6258	5310	45	7143	6824	44	286823	256485	90	1.19842
112159	107215	83	46630	43555	83	1270	1236	16	2637	2494	27	7475	6803	48	7161	6894	45	291089	279827	84	1.19842
45158	45361	75	17994	17506	55	742	709	0	830	698	0	1935	1929	22	2610	2514	25	76890	73791	69	1.19842
51047	47992	89	21367	21049	65	720	746	0	1039	931	0	1583	1759	20	2301	2360	25	78354	78756	74	1.19955
91629	83272	88	40250	37333	82	1278	1101	8	1671	1643	19	4548	3985	39	5230	4894	41	156668	147120	82	1.20181
155208	142357	87	76512	68936	86	2836	2410	26	3997	3981	32	7879	7353	47	11282	9618	60	337215	299656	89	1.20181
144230	126238	93	47765	40274	90	1534	1225	13	3479	3035	34	7573	7019	46	8574	7605	51	304637	275205	90	1.20181
48694	49126	73	26978	27127	72	584	397	0	1185	1309	11	2139	1995	27	2467	2786	27	76799	77747	71	1.20181
46670	45502	73	27054	26852	72	752	738	0	875	906	0	1262	1678	18	2086	2207	25	67176	68216	71	1.20293
216837	162615	119	79423	60024	103	3057	2709	30	4646	3166	42	9027	6734	54	11969	9353	59	347603	266477	102	1.20293
60032	60063	76	34520	34155	75	870	967	0	1210	1277	10	2236	2372	25	3521	3261	34	90806	86714	75	1.20406
144280	123061	94	52035	44015	90	2034	1555	26	3186	3148	29	6597	5834	46	7206	6689	45	231404	203736	92	1.20406
51830	53859	72	20827	20723	58	411	520	0	924	1096	7	2024	2099	22	2746	2549	30	85065	86267	71	1.20632
92679	81321	86	42433	37888	83	1327	1290	11	2596	1971	29	4583	4050	41	5882	5098	48	168176	149608	86	1.20632
142786	126760	91	53098	45434	87	1599	1401	17	3408	3203	35	8650	8229	49	8948	8052	52	351733	309859	91	1.20632
31031	31367	69	16072	16242	49	429	518	0	684	575	0	1596	1492	18	1523	1542	17	63226	62047	66	1.20632
93704	83967	86	47732	41975	83	910	840	0	1542	1466	14	3617	3022	38	5022	4425	39	157587	139376	81	1.20632
194795	155880	99	85382	68904	96	2208	1833	27	4140	3619	40	10512	7781	62	10383	9027	59	404982	341991	105	1.20858
31059	33183	50	18134	18489	52	335	477	0	476	604	0	1264	1266	12	1713	1502	16	53182	53870	58	1.20858
84332	81334	82	37046	35392	80	921	867	0	1595	1328	16	3531	3540	33	4478	4582	34	143638	137566	78	1.20858
21762	22013	58	12588	12600	47	255	234	0	573	463	0	1002	984	0	1155	1374	12	40715	39795	66	1.2097
119205	102106	88	47913	40635	88	1877	1616	21	2576	2310	27	5384	4888	43	7207	6243	48	212106	192364	85	1.21083
38113	36722	84	10976	11153	43	542	576	0	746	842	0	1622	1709	19	1694	2100	19	64797	65338	70	1.21083
41940	42305	65	12790	12897	47	611	705	0	662	750	0	1807	1909	21	2460	2251	29	73694	72257	72	1.21196
47649	47024	84	15481	15402	49	617	618	0	840	1143	6	1897	1829	24	2854	3082	28	75963	74569	71	1.21196
54233	54245	74	23209	23309	70	684	549	0	905	1180	10	2657	2655	30	4313	4172	39	108078	108517	75	1.21309
129617	111298	95	60092	53179	87	1727	1356	19	3035	2609	30	6431	5626	48	7324	6429	47	227268	203308	87	1.21309
37696	38143	71	10981	10882	44	572	647	0	758	923	0	1512	1590	20	2544	2189	29	71374	69211	68	1.21422
70105	68792	78	23840	23112	71	709	758	0	1136	1002	2	2650	2462	28	3143	3243	30	101427	97144	72	1.21422
232426	171086	118	73149	54785	109	4627	3496	41	6052	4779	44	12916	9787	64	16797	12799	78	466745	386981	108	1.21535
90169	87450	83	27481	26682	74	1640	1576	21	1859	1938	22	4625	4358	36	6090	5571	50	175451	166542	79	1.21535
99071	100015	80	32534	31908	78	1230	1032	8	1908	2254	22	6285	5954	43	5347	5225	42	241689	232744	96	1.21535
44627	48701	66	16233	16575	48	535	456	0	1014	869	0	1723	1641	22	2934	2754	33	86027	87273	67	1.21535
153686	134774	91	76165	65599	90	2042	2027	21	2418	2086	31	7101	6259	51	7786	6960	50	259538	232569	85	1.21648
43207	42199	80	24608	25022	67	282	233	0	498	555	0	1645	1483	20	2214	2267	25	60503	61011	70	1.21648
113931	104549	87	42309	39436	83	1762	1794	20	2453	2075	28	5166	4952	38	7041	6372	48	198058	191350	80	1.2176
282733	215049	113	113169	90044	108	4354	3400	37	8383	7085	55	19341	15971	83	21642	17910	78	757733	651284	104	1.2176
160059	132988	95	65873	52508	92	2256	1662	27	4347	3248	43	7799	6554	51	9825	8326	54	354492	301724	86	1.2176
80916	80775	80	25722	25497	67	1038	932	0	1952	2084	19	4200	3917	36	4562	4025	41	183551	181516	94	1.2176
95208	80771	88	40121	33996	85	869	757	0	1797	1128	11	3166	2686	35	4760	3988	43	123674	108013	79	1.21986
101829	98094	82	40012	37125	82	1430	1303	16	2264	2289	26	5122	5114	38	6512	5840	54	187441	177075	80	1.21986
38072	36471	74	17525	17475	55	571	578	0	795	715	0	1639	1697	16	2271	2174	26	58923	59913	68	1.22099
50186	47992	76	21318	21234	63	572	627	0	638	577	0	1730	1832	19	2282	2416	25	65859	67210	67	1.22212
94262	88913	82	30852	28603	80	1334	1210	11	1878	1778	21	3451	3253	32	5166	4871	39	123485	117412	74	1.22325
144379	126892	98	58339	50970	87	1715	1670	22	3794	2935	37	8679	8126	50	9275	8468	51	339860	307630	88	1.22437
163994	136334	94	92081	76311	94	2507	1921	27	3155	2393	32	7505	6234	50	9232	7640	55	293786	249412	91	1.22437
172343	137850	96	68930	54972	94	2334	1993	24	3508	3137	35	7663	6061	49	10272	8523	67	304175	247893	96	1.22437
172503	155938	88	107126	95319	89	2663	2551	27	4429	4259	39	9091	8036	55	11819	10314	60	363770	331144	89	1.22437
108625	96319	87	49054	44207	83	1460	1096	8	2162	2378	27	4753	4360	39	6421	5862	47	191649	173240	82	1.2255
135263	121558	92	52402	47214	85	2086	2033	22	3893	3502	32	8926	8245	52	10557	9326	55	364839	339010	103	1.2255
108349	103178	85	40774	39797	81	1118	940	0	2141	2225	22	5190	4877	43	5571	5718	41	219319	207110	82	1.2255
33560	34096	70	18200	18709	50	264	323	0	625	826	0	1383	1262	13	1895	1911	23	55132	55676	66	1.2255
204021	157900	97	82797	63481	96	2057	1679	22	4619	3450	40	10894	8208	62	10875	8646	59	434658	345621	94	1.2255
46052	47566	71	12719	13361	43	445	456	0	1195	642	0	1617	1620	21	2361	2464	27	68358	69225	66	1.2255
170490	152156	92	101548	91598	90	3521	3085	32	4727	3937	43	10208	8867	58	13821	12447	72	404630	365324	88	1.22663
161538	134489	104	59038	49961	90	2470	2099	25	3065	3004	31	6253	5327	47	8748	7245	57	238826	204470	89	1.22663
37440	37403	74	12869	12846	49	323	374	0	640	653	0	1390	1374	15	1904	2130	20	55441	54685	69	1.22776
48476	48050	75	22086	21929	72	585	613	0	1135	1173	13	1770	1527	23	2462	2630	24	74061	72426	74	1.22776
116953	111471	85	55040	52930	83	1152	1320	12	2882	2647	28	5983	5729	46	6786	6130	48	250107	234297	86	1.22776
153950	142088	90	60949	56322	88	1806	1606	23	3963	3843	36	9406	8893	56	11225	10068	56	385653	367456	89	1.22889
169750	151004	90	127442	117550	89	3520	3250	32	6557	5548	51	12291	11215	60	16806	15076	72	484813	433191	89	1.22889
54373	51109	90	17684	14169	90	963	905	0	1302	1293	16	2897	2600	25	3848	3402	33	113927	96945	90	1.22889
112532	99381	91	44255	39439	84	1565	1391	15	2480	2294	27	5512	5047	43	6135	5652	42	203703	184285	86	1.23002
117352	109614	85	68745	64124	84	2207	2031	25	3385	3000	30	6759	6588	48	9340	9196	52	276019	268205	83	1.23002
46607	46488	77	16903	16823	50	667	537	0	991	1036	4	1688	1847	20	2438	2466	26	69449	70734	68	1.23115
49885	48956	80	24576	24435	72	756	584	0	1002	848	0	1769	1801	19	2337	2314	27	73755	70477	70	1.23115
157530	133441	93	73458	62428	90	2041	1618	23	2924	2318	34	7035	5945	46	8316	6684	53	261392	230841	91	1.23227
70935	70660	77	37471	37126	76	1218	1206	12	1576	1525	20	3113	2789	31	4503	4240	36	116120	112660	77	1.23227
141741	119812	97	62891	53095	91	2556	2049	27	2911	2558	30	6673	5488	45	8765	7200	58	239416	207608	91	1.23227
134675	127794	86	53388	51654	83	1679	1477	17	2656	2737	27	5586	5030	43	7638	7183	47	210780	196217	82	1.23227
110616	106221	83	37038	35343	80	1255	1093	10	3203	2568	31	6827	6711	45	6922	6294	49	258958	242757	83	1.2334
108478	96047	90	51027	46184	84	2069	1738	24	2927	2566	29	5365	4474	42	6731	5839	53	204369	188869	83	1.2334
117916	110649	90	64683	62276	83	1622	1720	19	2528	2532	29	5743	5394	43	7032	6269	46	220600	218932	82	1.23453
161704	101251	117	35999	22106	108	1961	1203	13	3717	3073	30	8249	5975	67	9134	6195	67	334670	236852	110	1.23453
73975	71870	81	23689	23805	67	792	805	0	1015	1363	13	2877	2969	29	3666	3756	32	112690	111336	73	1.23453
103196	97916	84	42660	39671	83	1836	1498	22	1951	2089	23	5484	5035	38	6542	5986	50	184151	176488	78	1.23453
203351	165585	97	96111	79501	96	3322	2419	34	4974	4131	44	9720	8186	55	13490	10953	67	386320	320805	96	1.23566
270940	193013	119	107958	77093	114	4474	3131	41	6755	4691	49	13508	9593	69	19381	14443	80	505422	365781	112	1.23566
124166	120321	83	50117	46142	85	1720	1453	20	2913	2942	29	7375	6845	48	7122	6414	46	304786	288037	84	1.23566
174291	154428	92	97526	87506	89	3284	2682	32	4849	3995	39	10725	9275	55	13716	11311	73	394731	335761	92	1.23566
190904	159539	105	113361	96762	95	3655	3278	34	4892	4577	40	11967	9871	58	15234	12693	72	475838	395615	95	1.23679
153007	125881	110	63199	52814	92	1919	1678	22	2995	2330	32	6036	4946	44	7439	6187	49	234462	204097	92	1.23679
176709	152697	94	105868	96269	95	3249	2584	32	4670	4351	40	9797	8925	56	13126	11439	61	369429	327164	95	1.23679
151925	137153	89	100293	91024	101	1967	2298	22	3924	3112	35	9180	8237	56	9744	8849	53	386749	354702	104	1.23679
165274	138904	92	70115	58283	91	2501	1906	30	3046	2867	31	7557	6532	47	10233	8371	57	305658	273100	90	1.23792
99961	95836	90	28313	26643	81	1325	1267	12	2500	2431	27	5815	5651	44	5769	5560	41	221820	213211	84	1.23792
216224	175298	102	94520	78291	99	3155	2665	31	4467	3899	38	10114	8393	54	13771	11230	68	374658	320622	100	1.23904
45303	44374	74	19313	19084	59	627	540	0	866	565	0	1780	1901	19	2625	2714	26	70951	69935	71	1.23904
216310	174604	100	100980	80415	95	2429	1923	28	4280	3822	37	10869	8854	58	13582	11345	67	418319	350320	101	1.2413
206602	129799	144	89646	52903	134	3401	1832	33	5692	3393	57	12323	8487	95	15273	10492	99	510805	358959	141	1.24243
85908	83018	84	45994	44947	79	1408	1328	14	2361	1931	24	4421	4285	36	5558	5346	40	197816	189998	82	1.24356
46469	46621	87	17086	16102	66	444	415	0	507	657	0	2080	1938	23	2430	2227	24	79781	73754	87	1.24356
41753	41956	74	14242	14396	47	602	377	0	1422	854	0	1504	1771	20	2127	2140	25	70083	69292	73	1.24469
61934	64030	75	17543	17495	53	783	785	0	1356	1175	10	2674	2752	28	3831	3680	31	97311	93857	76	1.24469
83634	69995	90	31242	25897	85	805	819	0	1694	1449	14	3593	3058	35	4956	4142	42	136634	117253	86	1.24582
111453	95792	89	47189	40368	86	1513	1389	14	2052	1906	27	4791	4189	40	5161	4783	40	198308	176547	88	1.24582
156376	126589	93	61577	49294	91	2001	1521	22	2567	2214	32	6184	4728	46	9402	7501	55	268560	215757	92	1.24582
142864	133729	89	55400	52116	85	2242	2017	22	3722	3129	37	8178	7614	51	9869	9146	51	347104	327290	89	1.24694
101037	97123	83	39060	36372	80	1277	1576	16	2359	2206	26	4750	4727	37	6733	6739	43	180074	174491	82	1.24694
177539	150190	94	82036	71452	92	2251	1970	23	3890	3603	35	8543	7617	52	10334	8550	59	333463	295921	92	1.24694
35931	37600	68	18887	18510	59	345	360	0	380	385	0	1266	1366	13	2025	1927	26	61811	61824	69	1.24807
76626	66678	83	34962	31155	82	1346	1194	12	1371	1210	12	3121	2805	32	4091	3798	36	125480	115484	82	1.24807
69951	67862	80	28315	27414	76	1003	1301	10	2006	1936	27	3190	2978	31	4458	4564	36	119033	115884	76	1.2492
52500	54262	73	23181	23081	72	504	570	0	1127	882	0	1825	1795	20	2315	2508	24	80466	79796	71	1.2492
82016	80205	84	25705	24683	74	1505	1159	13	2032	2124	24	4879	4775	38	5085	4635	41	174871	169894	77	1.2492
50667	50189	82	23294	23362	65	641	556	0	1052	890	0	2181	2122	24	2578	2736	26	86587	87639	73	1.2492
44243	43344	75	24114	24095	71	513	633	0	902	882	0	2201	2244	25	2384	2311	25	67273	68418	70	1.25033
45768	44713	84	20876	20772	65	438	560	0	1069	1237	12	1817	1668	22	2815	2688	28	81653	83828	70	1.25146
108808	105175	94	26859	25589	81	1676	1598	17	2241	2272	29	5472	5090	42	6990	6631	42	210592	202617	80	1.25259
317132	236050	135	208668	166958	126	7977	6167	47	11354	8586	66	23363	17239	90	30315	22372	105	846901	653515	123	1.25259
54396	54961	74	19450	19456	53	688	515	0	532	940	0	2219	2251	20	2559	2612	28	85203	83905	69	1.25259
60786	60719	74	31848	31533	75	941	954	0	1111	1261	10	2877	2844	29	4275	4363	37	105610	103388	70	1.25371
134506	122181	87	43112	38648	84	2096	1774	23	3515	2977	34	7270	6697	47	8636	7719	49	263783	241878	83	1.25371
128460	119314	87	49954	45700	85	1348	1247	16	3164	2897	33	7174	6922	47	8030	8013	48	311634	301667	81	1.25484
88548	85375	83	15437	14719	50	1135	1170	12	1540	1625	19	3809	3683	34	4327	4354	37	134478	135679	75	1.25484
148091	134065	88	70090	63076	89	2326	2370	22	3484	3574	33	9429	8247	56	9347	8614	51	346231	332213	86	1.25597
65157	65556	76	38212	37494	76	993	969	0	1228	1266	11	2736	2441	31	3718	3653	36	102986	98218	69	1.2571
127236	113447	86	43385	36082	88	1732	1531	18	2428	2300	24	5782	4891	46	7452	6629	50	217607	188372	84	1.25823
20461	20270	54	11533	11851	44	227	307	0	452	551	0	796	720	0	955	1159	11	37944	41624	47	1.25823
114084	104979	88	51379	48129	84	1564	1544	18	2870	2774	31	6152	5695	45	6754	6371	45	236979	227360	81	1.25823
92127	77409	88	41217	33196	86	1544	1316	17	1914	1361	23	4012	3585	40	5951	5143	44	159093	131155	83	1.25823
107611	103041	83	49358	47380	81	1367	1248	14	2450	2493	30	5407	5230	42	6340	6068	43	209712	198564	79	1.25936
98323	95072	81	41321	39739	80	1036	905	0	2785	2625	28	6004	5688	43	5391	4804	40	232610	223892	79	1.25936
21734	22378	52	14843	15601	46	159	305	0	302	365	0	934	757	0	920	1152	8	34022	35996	57	1.25936
202075	166382	98	67926	56086	93	2969	2696	29	6608	5621	50	14104	12313	70	15403	13234	75	532631	475557	94	1.25936
121047	112377	90	41413	38845	83	2098	1833	25	2877	2466	34	6102	5907	42	7149	6896	45	212753	198852	83	1.26049
40054	40772	59	17416	17442	51	702	589	0	336	598	0	1315	1427	17	2234	2448	26	65795	65701	70	1.26049
117363	104590	89	79517	73486	88	1434	1067	13	2658	2448	28	4596	4094	40	6750	6294	46	188424	174042	86	1.26274
93551	89349	81	33862	32162	79	1317	1225	14	2117	2227	24	4681	4504	39	5656	5481	41	155729	147526	81	1.26387
215112	164515	107	117706	91872	105	3232	2688	32	3871	3352	42	9697	7764	56	13251	10605	63	366595	299173	108	1.26387
156446	137817	91	94878	83089	90	1761	1607	23	3729	2926	30	6946	6186	51	8235	6829	58	256112	227923	88	1.26387
56289	57787	74	11558	12289	42	763	748	0	1419	1209	13	2547	2634	27	3650	3872	33	102298	101309	74	1.26387
115376	108430	92	34041	33241	80	1284	1303	15	2364	2702	27	6846	6815	45	7550	7938	43	286394	278187	89	1.265
81457	79766	83	34572	34036	77	815	790	0	1601	1713	18	3850	3736	34	4044	4041	35	134128	133038	78	1.265
67446	67108	79	25776	24683	75	799	727	0	1436	1466	19	3052	3003	30	4524	4116	39	122400	119128	76	1.26613
36714	34226	77	14776	14831	47	404	462	0	1156	889	0	1859	1962	22	2523	2500	30	63767	61742	68	1.26726
129336	122408	100	48518	46060	82	1712	1597	22	2944	2211	35	7102	6988	44	7853	7379	44	304453	288841	85	1.26726
110155	91287	91	54696	45147	89	1378	1093	9	2186	1831	29	4232	3443	40	6449	5088	46	183114	151246	96	1.26726
134785	121258	99	46481	41653	87	1528	1733	17	2384	2274	25	5981	5464	43	7594	7049	47	238864	216867	88	1.26838
36135	35531	74	9461	9424	42	608	560	0	895	888	0	1531	1708	21	2063	2506	21	61819	62585	68	1.26838
195777	166165	100	102321	89120	95	3825	3543	32	5610	5036	45	10974	10031	55	17475	15888	72	450232	412948	95	1.26951
134331	119711	89	49539	42832	87	2300	1928	26	2838	2395	31	7135	6139	48	9698	8961	53	262189	238976	87	1.26951
120415	115276	85	52163	49290	83	1450	1374	17	3774	3656	31	8396	8160	51	10814	10382	57	363778	342642	87	1.26951
142380	122064	96	53797	47091	89	2167	1863	25	3070	3149	30	6341	5898	46	8433	7503	48	232675	213248	86	1.27064
82784	82595	82	30461	29650	75	1327	1213	11	1657	1510	17	3305	3291	31	4871	4845	37	134951	135613	77	1.27064
51916	52942	67	20443	20279	63	845	689	0	867	757	0	2124	2183	24	3079	2946	34	95577	93684	73	1.27177
87604	87426	78	37040	36572	77	819	979	0	1662	1980	18	4476	4572	36	4795	4816	36	189499	186884	78	1.2729
93122	84517	85	40566	36560	82	1166	1265	11	1270	1210	15	3537	2993	34	5026	4561	39	145699	135508	87	1.27516
27087	29117	63	11457	11643	44	227	255	0	286	558	0	1193	1380	11	1517	1353	15	45688	47549	61	1.27516
185506	153435	96	77585	62278	97	2280	2090	25	4830	4118	39	10754	8991	57	12431	9916	67	439063	377803	99	1.27628
100483	85900	86	48445	41614	84	1224	945	0	1822	1625	21	4292	3571	37	5653	5145	43	177442	152383	87	1.27628
138901	122934	90	63245	54659	89	1983	1633	21	2546	2229	29	6343	5977	42	8797	7769	51	272492	245716	88	1.27741
199240	150771	104	83788	63212	101	2065	1764	24	4276	3365	39	9971	7704	60	10622	8590	56	417964	340296	104	1.27854
65625	68088	69	41600	41871	76	869	722	0	1125	952	0	3037	2989	31	3772	3577	33	107133	108783	76	1.27854
69135	66874	79	19733	19478	58	733	745	0	1572	1265	16	2421	2362	28	3437	3809	31	100374	98946	77	1.27967
110653	104261	84	47343	44185	83	1380	1106	16	2830	2432	29	5832	5617	41	5887	5309	44	257574	246315	86	1.2808
135721	122825	90	51726	46009	85	1649	1351	19	3709	3627	37	7543	7108	47	8518	7877	53	315035	298094	89	1.2808
164841	135402	96	87873	73626	90	2543	1847	28	3709	2988	39	8257	6476	53	10711	8313	73	294928	244472	96	1.2808
240397	182739	125	120133	97774	125	3630	2896	33	6523	4381	50	13797	10519	66	16342	12621	73	555152	444751	125	1.2808
88421	85170	86	30571	29778	78	1213	1286	13	1520	1882	18	3728	3862	34	5887	5110	44	177334	175921	81	1.28418
19939	20361	63	7240	7497	38	189	289	0	691	477	0	558	740	0	953	1113	9	36978	37951	60	1.28531
53428	50491	76	18851	18736	54	1075	1006	2	863	851	0	2243	2353	23	2977	2654	31	85790	85427	71	1.28531
60493	60636	75	28250	28340	74	583	532	0	972	837	0	2033	2043	23	2998	3155	31	91936	89354	69	1.28531
30186	29033	71	10224	10437	42	699	587	0	261	463	0	1546	1459	20	2319	2453	25	53950	56450	66	1.28531
68042	64190	79	30128	27610	79	972	878	0	1226	1211	12	3026	2858	31	3862	4008	33	114813	109926	74	1.28531
142958	125654	94	61068	53456	88	2068	1852	24	3304	2677	33	5938	5309	45	8830	8093	47	232442	208369	86	1.28531
126905	107665	88	60345	51001	88	1314	1167	15	2319	2039	28	5027	3884	42	6982	5930	54	199571	166609	86	1.28644
75586	68705	81	37308	33187	79	965	926	0	1686	1374	23	2930	2464	30	4695	4249	38	124957	112849	75	1.28644
102371	100801	78	54147	52604	80	1236	1292	12	2327	1871	28	3800	3676	34	5086	4183	42	137730	138176	78	1.28644
113089	102051	88	33423	29580	79	1966	1693	23	2335	1665	31	5449	4718	42	6492	5471	45	188335	170522	80	1.28644
145216	128881	89	56221	50773	87	1840	1538	21	3461	2903	41	7738	6706	51	9443	8300	55	345219	318739	86	1.28757
115975	110799	88	49363	47579	82	1267	1239	14	2491	2147	28	4899	4849	37	5696	5530	43	200371	194094	79	1.2887
82809	79233	90	36427	35757	79	1187	1005	2	1267	1346	14	3533	3501	33	4445	4127	38	142501	139716	77	1.2887
125929	121247	86	45007	43051	82	1320	1443	16	3687	3308	31	6930	6827	44	7462	7110	52	267933	259448	87	1.2887
111876	107595	98	45382	41590	88	1802	1633	20	4231	3588	40	8029	7484	53	7819	7336	47	309054	284799	98	1.2887
267574	221110	122	165816	134756	107	5637	4444	41	8487	7113	51	17812	14748	73	21554	17297	77	689271	554989	103	1.28983
57809	56388	76	25123	24872	67	715	613	0	734	1074	5	1832	2057	22	2391	2424	27	87322	86895	67	1.28983
52001	50259	77	18057	17514	52	902	1038	4	1304	1033	5	2674	2524	29	3140	2941	32	97417	95560	68	1.28983
52478	49549	83	23488	23050	69	657	529	0	479	510	0	1696	1764	21	2515	2314	28	73945	71596	63	1.29095
105979	83979	96	46582	37842	88	1402	1052	8	1334	1263	20	4274	3463	41	6019	4811	47	179690	152419	83	1.29095
132249	109908	99	65870	57767	89	2181	1775	27	2064	1729	28	6118	5145	43	7732	7188	52	217156	187315	84	1.29095
54356	53985	74	14129	14058	48	687	627	0	1099	1486	13	2403	2456	26	3831	3741	33	91102	89259	69	1.29208
83641	70979	85	33008	28330	82	1454	1229	13	1815	1503	25	3865	3594	35	4986	4582	37	157744	139948	83	1.29321
97681	95043	81	47362	45342	81	1028	988	0	2617	2522	30	5774	5384	41	5775	5334	44	194248	183933	82	1.29321
59997	60215	76	19595	19524	53	956	897	0	1485	1534	14	2635	2871	26	4394	4511	38	109183	109521	72	1.29321
144392	129201	89	66384	58699	89	1710	1447	19	2977	2783	30	6908	5950	47	9382	8567	54	297087	265318	87	1.29434
151758	124475	92	64449	52330	90	2223	1914	25	2824	2674	32	6797	5610	47	8818	6902	61	237345	206398	86	1.29434
77733	75589	78	33178	31555	79	581	626	0	1543	1545	15	3554	3335	34	3929	3691	35	122615	123023	75	1.29434
51230	51354	75	19026	19236	54	852	705	0	716	1179	8	2258	2257	26	2857	2948	29	86274	88249	70	1.29547
35491	35802	61	16216	16470	49	499	393	0	657	671	0	1529	1573	18	1763	1909	22	54569	55295	64	1.29547
186757	164602	110	116837	104968	95	3806	3549	33	6524	6303	46	13095	11678	63	16926	15317	76	500111	457101	92	1.2966
211719	150976	107	76397	54657	100	3140	2461	33	3698	3055	40	9121	6474	55	11441	8225	66	337891	250181	100	1.2966
44369	45119	71	23271	23271	71	753	597	0	740	959	0	1979	2206	23	2263	2596	24	74066	73237	71	1.29772
62273	59415	79	23277	22991	67	955	840	0	1212	1055	6	2564	2514	25	3707	3807	32	94764	90485	72	1.29772
126537	117907	93	49256	45474	85	1423	1464	16	3214	3062	32	5507	5194	42	7233	6512	45	215037	205662	82	1.29772
114187	109555	83	39819	38719	81	1581	1603	17	3184	3324	31	7806	7263	49	8529	8601	43	314048	295346	85	1.29885
133968	127556	86	64377	61709	83	1827	1869	21	3903	3656	36	9299	9084	48	10395	9485	57	362188	354256	84	1.29998
96661	92129	82	39086	37591	79	998	1188	11	1618	1569	23	3367	3132	33	3907	3557	35	126600	116277	78	1.30111
39674	40033	71	18753	18710	55	532	420	0	612	886	0	1587	1486	18	2474	2611	25	59930	59149	66	1.30224
16349	18775	40	8161	8135	40	211	230	0	475	320	0	1090	1207	11	1450	1354	16	42708	43725	62	1.30224
146465	122164	97	63722	53642	91	2064	1781	23	3159	2679	35	6350	5876	44	8649	7518	53	244358	207325	90	1.30224
217184	159166	102	85101	62640	101	3715	2873	37	4918	3400	44	10778	8322	61	15297	11215	69	437310	328515	119	1.30224
174301	147334	94	72479	61549	93	2104	1764	25	4058	3336	37	8930	7573	52	10539	10212	55	341740	298294	94	1.30337
34468	33174	71	10725	10985	42	272	402	0	819	842	0	1354	1527	15	2361	2439	25	62921	62036	70	1.30337
58129	58265	77	23176	23163	65	658	676	0	591	866	0	2560	2153	28	2985	2612	34	88380	87904	65	1.30337
214020	166159	103	146196	120598	101	3369	2743	34	6486	5000	54	12646	9853	63	15107	12115	66	506171	397567	103	1.30337
158374	129331	96	60728	48294	91	2183	1821	24	3043	2644	31	7154	5828	48	8372	6975	56	307668	256309	90	1.30337
60232	59110	79	15483	15857	46	865	838	0	1772	1335	13	2527	2662	26	3667	3953	32	106576	104069	73	1.30449
47752	47886	80	21653	21779	69	712	583	0	1114	1012	3	1846	1950	21	2639	2708	26	83012	79072	72	1.30449
53902	52176	78	22327	22454	63	653	624	0	938	801	0	1573	1622	20	2740	2648	29	80864	81256	74	1.30562
222987	174841	108	88766	69449	103	2486	1870	29	6248	4590	49	13528	10440	75	14247	11138	63	541484	436246	108	1.30788
202075	153252	103	80518	59821	100	2458	2071	30	3841	2385	44	8509	6129	57	11850	8720	58	321928	243070	98	1.30788
104200	100076	82	51603	47536	84	1282	1240	12	2457	2280	26	5560	4834	41	5497	5234	39	194226	180600	82	1.30788
54583	59176	63	26816	27632	60	588	749	0	1109	783	0	2351	2253	26	2723	2813	30	94950	93791	72	1.30788
256722	205558	122	123449	102457	109	5744	4430	41	7811	5916	51	16000	13719	66	21338	16778	81	614790	505317	107	1.30901
121679	107561	89	61816	56154	86	2065	1895	22	3369	3147	30	6597	5957	44	7852	6632	53	239643	225438	86	1.30901
70307	60664	96	32576	27495	81	494	626	0	812	969	0	2780	2377	31	3787	3201	34	110503	93784	81	1.30901
38358	36601	74	16175	16605	48	507	631	0	789	710	0	1507	1500	16	2000	2265	21	65188	64570	71	1.30901
175600	142137	97	74166	61112	93	2511	2196	29	3946	3444	36	8358	6727	54	11327	8999	70	325230	274094	96	1.31014
74353	73582	79	12315	12266	46	1294	1695	16	1723	1654	22	4489	4518	37	5918	5978	39	148018	141143	78	1.31014
54802	55865	76	26748	27040	73	586	728	0	1350	1339	17	2070	1961	25	3451	3137	31	83264	79913	75	1.31014
134341	117458	104	53304	45413	89	1330	1241	12	2999	2844	30	5984	5190	43	8232	7325	51	277967	249213	104	1.31014
121503	113538	88	41478	38534	85	1350	1433	15	3036	2651	30	6423	5993	46	7279	7452	44	280800	268003	89	1.31127
103753	94729	99	38927	35214	83	1466	1177	11	1972	1621	23	4779	4271	39	6954	6395	47	189749	175692	84	1.31239
91634	84353	88	36738	33125	81	840	841	0	1606	1681	20	4462	4018	38	5107	4707	41	157486	144916	84	1.31239
89331	85493	82	27672	26914	78	877	683	0	1254	1224	18	3505	3352	35	4299	4179	35	128310	117764	76	1.31239
181954	155854	100	84401	74092	91	3209	2668	33	4929	4082	45	10073	9005	57	11965	10636	66	373705	310472	97	1.31352
78255	76255	79	29225	28562	76	926	1026	4	1718	1723	21	3025	3401	30	4344	3988	38	130434	120680	80	1.31352
193855	153754	98	85919	69431	97	3529	2711	33	4710	3365	50	8675	6779	58	11490	9331	57	331173	267086	101	1.31352
106244	103404	82	61654	59177	82	1776	1669	20	2981	2896	30	6205	5861	41	7668	7503	48	249844	239060	87	1.31352
38941	38360	73	13670	13727	47	388	393	0	761	718	0	1437	1466	15	1420	1585	18	53564	51079	68	1.31465
60292	57391	81	17086	16885	52	876	853	0	1087	861	0	2234	2113	25	2842	2692	30	86326	85336	76	1.31465
141258	119222	105	60481	51842	89	1803	1494	23	3223	2771	31	7472	6706	48	10276	8436	57	336711	295506	92	1.31578
46637	46671	74	18800	18747	55	678	596	0	990	591	0	1897	1842	19	2789	2569	28	71796	68301	72	1.31578
50533	50014	75	22715	22563	69	271	421	0	1146	1089	8	2219	2420	24	3416	3455	32	93689	92047	61	1.31691
93727	86169	84	38313	34010	83	1352	1067	7	1789	1313	20	3522	3263	34	5007	4306	39	151303	136947	82	1.31804
127254	119277	88	48309	44369	85	1607	1564	19	2563	2712	27	6678	6220	49	7355	7368	45	296570	279566	85	1.31916
203267	163044	101	106223	87218	99	3225	2768	31	6013	5439	42	13266	11486	65	14366	12334	61	541842	475570	99	1.31916
30239	30514	59	13138	13084	46	374	470	0	596	731	0	1371	1416	15	1575	1536	19	54851	56849	69	1.31916
30767	29961	69	13959	14147	46	442	494	0	1199	865	0	1224	1350	13	1447	1719	18	51351	53661	65	1.31916
55859	54570	77	29430	29782	74	514	553	0	827	623	0	1717	1866	19	3036	3175	30	77637	76098	72	1.31916
104445	101677	81	44494	42550	79	1658	1636	19	2154	1901	27	5324	5141	39	5854	5292	42	188384	178188	83	1.31916
32973	34275	60	14658	14968	46	274	391	0	772	1034	4	1232	1350	14	2067	1987	26	52192	52601	69	1.32029
43911	43900	72	20980	20896	59	492	545	0	926	938	0	2039	1810	23	2227	2363	24	76266	77214	74	1.32029
93751	91095	81	37048	36054	78	1020	1098	7	1749	1956	23	5284	5206	40	5106	4985	39	202398	191816	80	1.32142
117971	108400	90	43854	41040	84	1512	1324	16	2701	2275	29	6414	5930	43	6934	6637	46	254958	243192	83	1.32255
74422	69546	81	30109	28305	78	1164	885	0	1366	1437	14	3294	3136	32	3928	3934	37	112013	109491	65	1.32368
60924	59872	75	26417	25571	76	638	672	0	781	979	0	2637	2517	29	3229	3186	33	104246	100733	91	1.32368
184175	143889	113	70107	55147	95	2225	1775	20	4470	3788	43	10067	8129	59	11216	8954	59	396829	329708	94	1.32481
66902	65854	78	23879	22981	76	717	580	0	1524	1489	19	2891	2716	30	3274	2985	35	120394	109727	92	1.32481
117372	109203	83	40617	36292	83	1808	1392	18	2279	2355	22	4984	4693	39	7128	6180	47	216934	200019	80	1.32481
41641	44236	53	19968	19747	59	679	615	0	738	917	0	1647	1754	19	2175	1761	26	69367	70152	55	1.32594
106424	95807	85	50248	45007	84	1741	1349	16	2185	2152	26	4369	4254	36	6489	6071	44	189216	180815	81	1.32594
206569	153158	106	85550	65341	99	2822	1922	33	4480	3294	42	9722	6849	58	13339	9419	75	366747	278163	97	1.32594
80633	72187	83	41982	37034	81	1107	937	0	1667	1632	21	3796	3303	36	5904	5281	43	160711	145528	76	1.32706
120204	113446	85	48515	45333	83	1385	1430	18	3046	2831	32	6857	6514	46	7057	6909	40	277753	269358	84	1.32706
71979	68525	80	32450	30335	78	966	901	0	1244	1518	14	2728	2539	28	4158	3941	34	116736	109074	75	1.32819
67661	65428	82	27167	26817	75	771	813	0	1557	1488	20	2568	2772	28	3563	3390	33	103351	102178	63	1.32932
83818	70294	96	40097	34270	84	1257	938	0	1738	1403	22	3012	2410	32	4413	3667	37	116685	96867	99	1.32932
126633	113659	86	67177	59439	88	1681	1349	21	2534	2322	31	6243	5475	45	8429	7567	51	252614	235875	85	1.32932
87549	71606	85	44207	36381	87	1021	919	0	1383	1647	18	4217	3369	39	5885	4716	47	160026	129436	86	1.33045
39566	39678	71	26110	26425	70	363	305	0	397	967	0	1603	1720	17	2429	2203	25	68754	68842	67	1.33158
74726	70873	85	20151	19397	63	1469	1445	15	1658	1879	22	3437	3476	33	5082	5211	36	136402	132515	87	1.33158
119273	112652	83	42864	38982	84	2124	1602	24	2778	2022	30	5428	5005	40	6650	6079	44	197777	185857	83	1.33271
116127	108308	87	44432	40051	85	1110	1008	3	2587	2248	28	6032	5483	45	7375	6771	43	236218	217404	83	1.33383
89042	87274	80	25464	25096	66	1041	1093	7	2013	1648	25	3985	3848	35	6370	5716	46	177277	176899	76	1.33383
28282	28532	48	11102	11356	42	539	777	0	610	765	0	1367	1371	16	1569	1797	20	52854	49563	73	1.33383
109487	93785	86	53028	46062	85	1840	1435	18	1904	1829	21	4907	3958	41	6658	5787	46	188608	164001	85	1.33383
[truncated: 7,753 more rows]
