# Supplementary material for: Phenotypic heterogeneity follows a growth-viability tradeoff in response to amino acid identity
Source: Nat Commun. 2024 Aug 2;15:6515. doi: 10.1038/s41467-024-50602-8 (PMC11297284; doi:10.1038/s41467-024-50602-8)
Supplement: Supplementary file 6 — Source Data [file 41467_2024_50602_MOESM6_ESM.zip › source_data/fig6cde/240423/240423_1645_yATP_C6_ALA.csv]

FSC-A	FSC-H	FSC-W	SSC-A	SSC-H	SSC-W	BL1-A	BL1-H	BL1-W	VL1-A	VL1-H	VL1-W	VL2-A	VL2-H	VL2-W	VL3-A	VL3-H	VL3-W	YL2-A	YL2-H	YL2-W	Time
27128	28266	60	16674	16817	51	503	478	0	1058	1041	3	1832	1804	20	2282	2442	26	70592	72445	65	0.00303098
48223	43944	75	31658	28729	76	864	954	0	1182	1159	14	3217	3221	32	4246	4226	36	116318	106721	75	0.00303098
91004	81927	90	58602	53742	83	1285	1361	14	2978	2527	32	6339	5627	46	8504	7070	61	205208	181114	84	0.00303098
92436	81149	89	48715	43202	82	1414	1549	15	3131	2815	32	6820	6283	45	9255	7880	53	268816	243215	85	0.00505164
119833	105408	92	65347	57272	85	2249	2008	24	3824	3233	36	8536	7550	54	12665	10611	64	334590	277192	91	0.0070723
118975	107572	86	56625	50663	85	2127	1891	25	3640	3515	35	9950	8781	54	14400	12671	61	382345	342794	92	0.00909295
91393	83232	90	49165	44693	85	1891	1746	22	2472	2117	30	6320	5152	50	8679	7666	51	212824	172247	98	0.00909295
265755	154659	120	161324	87570	117	4556	2905	47	9415	6003	63	19954	12376	83	29277	18044	109	670206	437088	115	0.00909295
78999	68711	82	48939	43510	83	1515	1234	13	2318	2316	30	4899	4281	42	7345	6667	47	172379	149124	84	0.00909295
40119	39440	74	24167	23991	66	534	551	0	1253	1022	5	2397	2142	27	2903	3224	28	79126	79020	72	0.0101033
138528	127355	87	59831	55227	85	2578	2268	27	5902	4434	45	11626	9864	57	15673	12997	65	459603	389122	94	0.0121239
110331	95218	89	55126	47083	85	1377	1297	14	3350	2653	35	6472	5326	49	9307	7630	55	227706	194340	91	0.0121239
66687	64591	76	35630	34797	76	974	778	0	1836	1799	20	3848	3943	34	6005	5728	40	163660	164940	82	0.0131343
167749	142953	93	161601	140215	95	4263	3779	34	8806	7988	47	18938	16808	83	27209	24121	88	768117	693632	98	0.0131343
144702	129843	90	60131	53651	85	2455	2128	25	4988	4616	40	10277	8435	56	15187	12524	69	380430	314876	91	0.0141446
68236	65241	81	60051	59345	78	1636	1339	16	2353	2790	26	6453	6463	44	10040	9596	51	241351	220349	83	0.0141446
158070	121828	99	86356	68329	95	2357	1529	26	5047	4635	40	10082	7766	63	13787	11837	65	319859	277485	78	0.0141446
62546	59142	80	35135	33668	78	772	802	0	1478	1738	19	3596	3452	35	5411	4835	41	123818	120251	77	0.0191962
157760	118805	97	123057	89580	99	3410	2517	35	6256	4444	50	13041	9902	72	17819	13277	85	416403	312716	100	0.0202066
80920	77787	91	37817	36836	78	1359	1186	15	2752	2386	29	5479	5251	41	8087	7334	49	218318	219427	72	0.0272789
105673	87775	89	60635	49896	87	1755	1283	17	2672	2511	31	6064	5101	48	8851	7347	52	219883	189763	77	0.0272789
38965	37917	71	26945	26002	73	462	515	0	1364	939	0	2495	2445	26	3329	3205	33	96751	93259	72	0.0303098
47760	44068	86	23320	22246	66	831	863	0	1803	1453	16	3440	3053	33	5146	4689	45	121253	113218	76	0.0313202
43088	40885	73	25099	24539	73	333	535	0	1045	1161	11	2578	2219	29	3597	3693	31	96660	98743	72	0.0333408
32077	31082	74	14842	14793	49	347	436	0	423	877	0	1539	1546	19	2737	2514	30	57727	59604	63	0.0353615
45506	45003	73	28612	26738	75	580	609	0	1600	1686	19	3110	2775	30	4408	3852	38	109878	104426	72	0.0353615
30168	31356	55	17051	16821	51	467	314	0	799	723	0	1820	1880	22	2636	2618	30	66036	66403	70	0.0363718
211884	163406	102	148046	116495	100	3891	2839	37	8520	6438	53	16178	12584	73	22500	17485	84	520879	423034	100	0.0373821
263167	171118	119	254434	158610	122	7198	4398	50	12382	7965	66	26534	17887	107	39834	26393	113	955806	632498	120	0.0394028
121459	100211	91	71699	58934	89	1704	1196	18	3182	2391	35	7106	5660	50	10097	8160	61	250555	204159	84	0.0414234
115947	101573	88	59062	50849	85	1702	1487	23	3239	2582	36	7262	6828	47	10822	9565	56	314458	277341	86	0.0434441
22903	22676	64	14243	14005	48	266	323	0	312	378	0	1118	1108	8	1122	1264	14	38529	41320	62	0.0454648
237935	166160	111	109086	77033	104	4055	2687	38	8057	5972	54	15977	11566	75	22668	16491	92	535988	362977	96	0.0464751
74591	71382	77	41701	40922	79	1286	1146	10	1979	1801	24	4707	4614	36	6995	7005	40	200216	197903	83	0.0474854
72344	64944	79	44157	39496	80	966	1006	2	1863	1846	25	3875	3741	35	6228	5219	48	133171	119652	75	0.0474854
31496	30552	72	17969	17426	55	421	577	0	1045	886	0	1684	1424	17	2866	2880	29	71309	70441	71	0.0484957
203879	166894	96	89157	72400	95	3358	2554	34	6549	5266	49	13736	11059	67	19715	14815	82	487209	365691	97	0.0515267
83890	77995	82	47693	44403	80	1289	1048	7	2324	2310	26	5029	4901	38	7205	6059	47	176032	165038	82	0.0535474
187888	132082	104	153966	107401	103	3730	2613	37	8453	5634	63	17238	11922	72	25555	18007	93	638161	455302	100	0.0565784
102814	87809	86	69797	60366	86	1686	1483	21	3361	2761	36	6407	5212	48	9708	7836	54	214557	173984	80	0.0565784
83468	77262	81	43184	40269	79	1545	1264	16	2517	2026	28	5553	5410	40	7982	8153	45	203341	191253	83	0.0565784
131451	115119	94	83155	74653	89	2431	2064	25	4853	4103	43	9916	8535	54	15096	12592	67	392822	320675	105	0.0565784
135305	117754	91	68462	59057	88	2205	2021	24	5055	4355	40	10447	9375	55	14014	12865	71	408859	346294	89	0.0575887
113616	103467	86	90156	82099	85	2256	2008	25	4620	3866	41	9237	7993	57	13039	10730	60	327162	274582	85	0.0636507
177143	137346	102	111439	85799	97	2920	2314	32	5214	4076	47	13489	10023	66	18305	13944	85	453240	351034	95	0.064661
78938	73463	82	43101	41475	78	2049	1918	22	3274	2997	34	7144	6634	47	11371	10862	64	242908	207966	79	0.0656713
63821	60753	79	31741	30966	76	1004	1053	6	1795	1936	21	3866	3698	35	5352	5023	40	158922	157616	71	0.0656713
27590	28066	57	19143	18995	54	492	517	0	713	718	0	1446	1646	18	3193	3550	30	66059	70414	65	0.0666816
28342	26636	74	17285	17107	50	572	505	0	1048	833	0	1688	1799	18	2557	2495	26	61781	63400	64	0.0666816
90326	74924	97	59013	49555	85	1547	1251	12	2184	1910	30	5879	4583	47	8566	6642	62	200584	166391	73	0.0666816
113641	105259	91	62224	58291	82	2816	2501	29	3489	3823	32	9501	9074	52	12938	12898	68	330458	328708	75	0.0687023
120802	97591	102	65575	54112	90	1640	1434	16	2710	3047	26	7344	6731	51	10795	8825	66	243161	211194	74	0.0707229
61024	57555	77	37354	33432	79	1091	1127	8	1852	1787	24	4395	4513	37	5853	5257	44	144993	128549	80	0.0747643
91584	80466	92	39037	33043	83	1394	1148	12	3389	2673	35	6127	5448	44	8515	7161	55	198872	172803	85	0.0767849
71501	69628	75	39304	38124	77	1098	1200	9	1939	2193	24	4440	4264	37	6902	6574	44	187920	181654	78	0.0777952
74724	73744	77	42957	42221	77	1747	1603	21	2867	3037	30	7338	6789	48	11992	11311	60	305945	287939	88	0.0777952
81721	75191	87	57363	52255	81	1183	1216	11	2359	2656	25	5233	4946	41	7048	5777	52	185693	165832	82	0.0788056
42353	41387	78	23894	23705	70	471	632	0	1027	939	0	2046	1868	25	3276	3504	31	75525	75488	70	0.0788056
155164	127655	93	90341	75663	92	3005	2420	31	4779	3928	40	10064	7979	56	15635	12739	68	414381	335993	98	0.0808262
216814	177461	103	142218	120259	101	4592	4022	36	8634	6454	54	16735	13523	70	23639	17983	89	596768	460713	105	0.0828469
85984	78989	81	48188	42502	81	1362	1043	11	3143	3051	30	5916	5707	42	8765	8263	57	255277	234053	78	0.0838572
88731	82712	82	50450	45967	83	1706	1548	20	2551	2291	32	5534	5124	40	8720	7399	53	211255	194759	82	0.0838572
117732	107062	87	59163	55796	82	2807	2342	27	4455	4141	39	10222	8958	56	14658	12831	72	351073	293498	86	0.0838572
92420	88863	88	47151	45549	79	2008	2062	22	3952	3450	34	8928	8223	53	11927	10793	67	349481	308688	81	0.0848675
51709	50667	68	23243	22883	62	476	622	0	1274	1313	16	3000	2963	29	4468	4621	37	101265	101834	73	0.0858779
129656	108080	90	86506	73732	91	2051	1775	25	3177	3348	35	7693	6554	50	10804	9546	56	321946	274449	86	0.0868882
41116	38436	74	28532	25699	74	880	621	0	1438	1167	12	2994	2699	35	3950	3604	40	96341	90516	61	0.0878985
140086	122645	94	85961	76827	89	2422	2101	26	4877	4060	44	11498	9613	59	16517	13975	72	460334	381959	92	0.0899192
125215	104188	98	67244	56502	89	1977	1628	24	3977	3623	37	8626	7455	56	11349	9155	59	295957	251087	91	0.0909295
103014	97838	83	76267	73106	83	2687	2563	26	4226	4128	38	10090	9761	55	14293	13063	64	356207	322303	83	0.0909295
85729	74636	86	47984	42144	83	1298	1217	11	3094	2616	36	6336	5488	44	8578	7451	56	244692	214612	84	0.0919398
52730	50322	83	25552	25438	73	628	674	0	897	1117	7	2630	2687	28	4535	4330	37	103343	99178	69	0.0939605
119314	93072	94	71607	56841	90	1604	1424	19	3171	2494	38	7163	5636	49	9869	7606	57	294495	238632	80	0.0980018
133211	111953	93	71266	61554	91	2420	1942	27	5280	4425	42	10522	8792	62	14632	13007	74	398251	342738	94	0.0990121
50003	50694	67	32738	30932	74	881	801	0	1118	1159	10	3020	3026	30	4661	4100	39	99487	93031	74	0.100022
62035	56736	86	33967	32277	77	870	644	0	1614	1563	17	3448	3521	31	5319	5099	40	132548	126651	81	0.100022
86877	76574	84	40850	35104	81	1650	1462	20	3740	3117	35	6912	6129	46	9796	9002	49	267174	234849	83	0.102043
66033	62852	79	41459	40082	78	1088	833	0	1846	1950	22	3580	3671	31	5416	4850	43	160768	155862	78	0.104064
27180	26878	65	16139	16176	50	378	469	0	1231	1080	9	1526	1756	17	2179	2130	26	61183	62752	66	0.105074
30913	30339	70	18133	17990	55	591	760	0	673	856	0	1940	2083	23	2655	2753	27	68996	69741	69	0.106084
48653	44890	83	27438	25987	75	894	830	0	1588	1475	18	3989	3937	34	5450	4898	41	144968	136853	78	0.108105
116853	90678	92	59586	46953	90	1590	1220	14	3040	2744	36	6939	5705	50	11065	8354	69	236792	187526	82	0.109115
54617	51793	75	29455	28929	75	904	834	0	2391	2360	28	3383	3325	33	5744	5796	41	136836	139226	73	0.109115
145669	116830	95	91052	74405	92	2228	1510	25	4836	3853	41	9075	7345	57	13119	10503	63	322844	267792	92	0.111136
72613	71003	78	47666	44967	79	1244	1205	10	2704	2229	30	4971	4491	40	6945	5898	47	167360	155660	80	0.111136
218529	163766	109	161088	119590	107	4919	3450	43	9218	8092	58	18970	14454	78	28015	21494	98	661612	512125	108	0.111136
73284	71095	81	38656	37361	77	1285	1164	12	2400	2437	26	5820	5500	43	7658	7820	48	226877	219576	80	0.115177
34923	36502	61	17737	17667	54	661	484	0	1448	958	0	2450	2389	27	2929	3086	30	78824	79957	66	0.117198
50342	49230	73	28445	27682	73	520	564	0	1039	1279	12	2882	2886	29	4999	5495	40	106011	104731	73	0.119219
125558	106474	94	55162	47045	89	2036	1698	23	4091	3770	36	9483	8180	55	13768	12374	64	381374	334826	88	0.119219
194278	139597	109	129184	93973	103	3421	2380	37	5775	4028	51	12642	9090	64	17586	12889	73	479980	358696	100	0.12225
39307	38424	73	25019	24724	62	726	508	0	1001	1360	10	2468	2640	25	3830	3883	36	90754	92231	66	0.12225
115728	100227	87	59620	50357	86	2194	1872	24	3666	3153	39	8874	7572	53	11556	9836	59	338140	291587	85	0.12225
131446	111806	100	80413	68712	89	2501	1926	28	4622	4332	40	8868	7385	58	12556	11014	58	307368	259942	90	0.12427
86507	83669	81	56278	53987	80	2182	2167	23	3833	3792	33	8888	8599	50	11065	10746	66	298851	269619	81	0.125281
31588	30638	70	20571	20118	60	513	472	0	1025	1063	5	1810	1698	22	2855	2681	31	65935	67458	61	0.126291
113093	97531	90	66831	56816	87	2360	2261	25	3839	3565	37	7851	6565	52	10891	9364	59	283031	233539	87	0.126291
40359	38491	79	19649	19157	57	851	677	0	1148	1113	9	2476	2443	27	3101	2801	32	88130	88095	69	0.128312
74566	70640	81	53185	50827	80	1549	1477	17	2935	2497	35	5806	5179	42	8062	6685	49	207805	183560	83	0.136394
69768	66187	88	38931	38036	77	829	834	0	2115	2315	24	5099	4861	39	6439	6343	40	173028	167110	80	0.136394
165111	134509	95	117675	97012	95	2697	2111	29	4809	4469	41	12637	10885	69	16959	14210	79	460064	398177	91	0.137405
134411	117868	99	53659	47656	86	2411	2189	26	4496	3918	38	9869	8687	54	14669	11706	71	332227	275040	94	0.138415
146994	117717	109	79726	65248	92	2012	1473	22	4237	3650	38	8867	7298	57	11321	9037	62	339263	272550	92	0.140436
83307	73987	92	41334	36994	82	1308	1331	13	2501	2539	28	5932	5039	46	7948	6699	49	193615	167771	87	0.141446
125418	106275	92	88484	77610	87	1836	1638	21	3609	3110	36	7291	6266	46	9730	8406	55	223617	185556	89	0.141446
186470	140634	102	134450	99594	101	2752	2452	29	6195	4866	48	13624	10619	68	20750	15544	84	494293	364234	103	0.142456
81927	77870	78	37379	35860	79	1274	1002	2	2476	2618	26	5589	5466	38	7266	7123	45	189372	184829	84	0.143467
78685	72153	82	63927	58580	81	1161	1129	8	2683	2041	36	4639	4502	37	5882	5596	42	162691	149705	82	0.144477
69117	57205	97	48704	41583	83	1204	1157	9	1830	1989	23	4054	3498	39	6333	5347	46	156035	132869	72	0.144477
180624	148954	95	99898	81369	95	4037	3164	37	7300	5702	52	16106	13065	72	24899	21093	90	649370	523716	101	0.145487
116834	99966	91	64533	54173	87	1540	1431	18	3030	3070	31	7543	6204	51	10621	9178	55	326645	290807	80	0.147508
24175	23018	67	15084	14989	49	304	315	0	711	696	0	1420	1377	16	2093	2465	22	70078	69348	71	0.147508
119453	109781	87	63956	58267	85	1862	1868	22	3581	2862	36	8993	7902	55	13322	12116	69	352564	311414	88	0.150539
37471	37310	72	26059	25919	71	823	758	0	1113	868	0	2606	2748	27	3679	3492	36	87479	91898	55	0.150539
123451	103733	89	81723	68854	90	1928	1660	22	3622	3375	34	9335	8092	55	13176	11930	64	350017	306664	80	0.151549
87593	81269	82	69296	62931	83	1528	1374	16	2818	2469	30	6273	5424	44	8398	7387	54	242513	219097	85	0.151549
137245	109995	92	91033	73648	92	2428	1930	26	4023	3048	41	8893	6943	59	12828	9940	66	318370	255169	92	0.15357
144088	126036	91	68160	58997	87	2477	2257	27	3545	3207	37	8685	6867	54	12164	10413	62	359220	290078	92	0.15458
116451	100157	96	55954	46388	86	2290	2261	22	3952	3533	35	8113	6932	50	10270	8776	56	317943	279003	88	0.15458
57953	55591	79	28831	28447	76	882	847	0	1235	1685	17	3226	3068	34	4949	5264	39	141402	145036	76	0.157611
176047	132007	102	208183	174976	100	4711	3704	41	9411	7421	58	19796	16297	78	29279	23742	87	673442	577552	93	0.158621
117411	100396	91	73842	63647	88	1636	1384	15	3504	2762	35	7767	6363	51	12417	10776	61	321588	275625	88	0.161652
40417	39027	74	22181	22061	65	638	583	0	569	977	0	2038	2085	22	3253	3649	28	76551	75838	61	0.163673
46570	46128	71	34814	33395	75	913	934	0	2097	1872	23	3289	3331	33	4510	4731	37	118604	112040	74	0.165694
106025	83785	99	65848	53136	91	1756	1354	19	3405	2900	33	6222	4902	48	8838	6988	57	206570	169118	82	0.167714
45236	45134	73	26174	25671	72	769	754	0	1150	1243	10	2550	2667	29	3619	3709	30	90346	91652	79	0.171756
87234	82702	82	38220	37267	79	1321	1284	12	2488	2401	33	6035	6030	41	8968	8307	53	251166	244939	87	0.173776
131015	103082	91	84447	65640	92	2538	1930	28	4462	3638	41	10083	7943	56	13589	11212	67	347071	276582	96	0.175797
233995	166949	108	150858	111368	106	5596	3798	44	11141	7980	70	22277	15146	95	32240	22469	103	766968	532875	113	0.175797
71544	67984	79	45601	41790	82	1210	1099	10	2106	2443	23	4147	3805	38	6058	5451	45	147105	134181	86	0.177818
96053	90286	92	44583	42535	80	1554	1249	16	3081	2863	32	6149	6114	41	9437	8763	55	266450	254780	86	0.177818
112291	96704	96	75493	67998	88	1485	1114	14	3651	3279	37	7601	6732	50	10610	9141	55	265633	237822	92	0.177818
153732	117350	110	70783	56358	110	2612	1958	29	4538	3956	39	9859	7510	57	13693	10186	62	350334	271133	110	0.177818
67900	58933	84	49528	43388	84	778	804	0	1869	1606	22	4153	3571	39	6695	5843	45	142557	132018	70	0.1859
104270	90426	93	69980	59629	88	2103	1648	22	3828	3426	36	7750	6394	52	10406	8548	57	262455	221211	89	0.186911
88104	79516	85	44528	38468	84	1187	942	0	2140	2165	26	5882	5253	42	8175	7394	49	225500	202858	86	0.187921
125984	101238	91	73182	60206	91	2180	1712	25	3846	2903	42	8850	7454	52	11803	9202	66	293526	248897	91	0.188931
42951	42369	75	26881	26075	72	968	743	0	1168	1067	6	2555	2619	29	3632	3499	32	90245	88465	72	0.189942
106443	98282	83	63919	60104	83	2210	2162	25	4568	3989	39	9775	9161	54	14242	13339	74	380863	321949	91	0.190952
144397	123908	90	86117	75651	89	2346	2080	27	4291	3615	43	8622	7516	51	12876	11103	70	338912	275150	94	0.194993
40716	39045	75	22622	22071	66	570	718	0	1307	900	0	2563	2745	29	3416	3585	33	91898	88268	68	0.197014
80009	78160	86	31945	31277	76	1099	1297	12	2431	2569	27	5262	5369	38	8385	7574	48	229422	219924	83	0.198024
78500	74835	85	27827	26848	77	1410	1486	16	2637	2544	29	5891	5770	40	8193	7904	47	237685	229435	82	0.199035
138644	116260	95	82752	68946	92	2338	1962	25	4404	3763	41	9671	8058	61	13193	10820	69	324429	272629	95	0.200045
32388	34590	49	21369	20934	56	1083	802	0	1444	1084	10	2649	2855	27	4224	4318	37	102205	99004	74	0.200045
185936	144855	100	131428	104463	97	3357	2746	35	6590	5085	48	14821	11342	75	19160	14704	88	475320	380598	100	0.202066
73843	70330	79	32798	30916	76	1241	910	0	1957	2108	20	5031	4589	39	6852	6672	43	196396	186450	83	0.202066
93242	84342	83	43957	39213	82	1523	1261	18	2949	2232	31	5959	5367	45	9689	8225	56	217089	185542	87	0.202066
96389	87835	86	56738	52180	81	1601	1508	19	3082	2909	34	6173	5779	46	9377	8128	52	227656	199995	88	0.204086
152963	125740	95	123020	106302	91	2254	1793	29	4857	3634	43	9564	7679	54	13481	10863	65	325905	256206	97	0.204086
121761	112531	98	114040	108679	85	3240	3020	30	6223	5055	48	12535	11202	66	19567	18064	78	441054	378260	91	0.204086
51416	46573	78	39386	33790	79	1067	965	0	1794	1896	22	3872	3436	36	6275	4580	48	136856	120323	74	0.206107
89038	82857	83	50832	47887	82	1645	1481	17	2634	2636	32	5760	5330	43	8736	7813	54	244424	231926	86	0.207117
73371	71241	78	41358	39620	77	1143	1206	10	1994	1654	23	4514	4605	35	6326	5950	46	195571	187402	84	0.208128
64381	60623	80	30844	27966	80	951	825	0	1670	1171	14	4218	3583	38	6002	5447	43	151090	141593	84	0.209138
51945	50314	81	30654	29218	74	1069	818	0	1334	1451	17	3234	3097	31	4802	4773	39	114111	106610	69	0.210148
140098	118164	106	63210	55535	88	2464	2139	28	4622	3887	41	10457	9000	58	14703	12199	72	433922	369988	97	0.211159
93006	82317	84	52842	47807	83	1489	1481	17	2995	2689	31	5769	5214	43	7934	7289	51	202154	177363	88	0.211159
39185	40154	64	16845	16661	53	359	424	0	1157	1378	16	2462	2503	26	3446	3615	32	101662	102304	73	0.213179
34849	35661	65	23778	23760	70	457	420	0	844	595	0	1891	1902	21	3186	3647	30	74585	75508	71	0.213179
83151	78745	86	49222	47951	79	1531	1642	17	2654	2199	28	5547	5192	44	8018	7613	46	230601	221855	80	0.214189
156543	129138	106	98120	82560	94	2484	2197	29	4696	3971	43	10129	8491	55	14794	11830	75	353002	284621	95	0.21722
55178	54148	76	28492	27699	74	1166	916	0	1942	1668	25	3898	3555	35	5425	5101	41	130030	129106	72	0.218231
126152	102766	91	80098	65189	90	2089	1579	25	3936	2888	41	8554	6914	57	12881	9935	64	288137	236476	88	0.222272
83013	76054	83	54197	49133	82	1600	1506	16	2390	2663	27	6538	5921	44	7774	7584	47	243801	225787	81	0.222272
91505	84584	86	51948	48215	81	1478	1451	15	2836	2824	31	6053	5047	45	9579	8432	52	226421	199061	79	0.223282
111440	94968	96	51484	42831	87	1596	1274	17	3726	3692	38	7103	6134	47	11378	9488	60	255448	219262	89	0.226313
100784	86364	88	69760	59171	85	1593	1454	17	3540	2563	37	6472	5306	48	8890	7331	55	221656	189363	86	0.227324
131312	114702	98	61537	54322	87	2320	1974	25	4149	3307	45	8726	7635	56	12205	10726	63	337037	287839	84	0.227324
171838	132575	113	91618	72172	95	2621	2124	28	4752	3929	44	9503	7453	57	14088	10384	65	343451	262965	97	0.228334
149136	116936	100	132231	106776	96	2922	2431	29	6028	4809	45	12681	9763	60	16586	13715	69	443921	355344	95	0.230355
95556	84105	87	56740	50155	84	1431	1175	11	3194	2297	35	6256	5259	45	8116	7280	49	228810	191311	89	0.231365
103902	91784	88	65956	57854	86	1732	1466	20	2950	2528	34	6997	6385	47	9143	8497	53	241309	212968	87	0.232375
185449	149354	113	154793	132988	98	3607	3085	35	6976	5729	51	14087	11804	63	20607	16334	89	491666	401961	100	0.232375
163134	128976	98	111576	91008	94	3072	2643	30	5538	4884	41	11150	9166	57	17005	13798	78	451780	385795	94	0.232375
147533	127415	92	102552	88387	91	2253	2243	25	4762	4047	43	9622	7670	53	12694	10210	65	328732	268118	97	0.236417
42118	41462	73	15645	15960	47	631	632	0	1243	1206	11	2462	2420	26	3364	3334	30	85840	88285	75	0.236417
30022	30356	68	19414	19623	52	494	561	0	510	489	0	2126	1972	25	3113	2828	33	69900	70496	72	0.236417
165904	124185	96	173017	130784	99	3604	2630	37	7350	5570	52	14631	10817	68	22518	17326	87	522037	399488	102	0.239448
124232	104348	101	77778	67575	88	1915	1711	21	3371	3386	34	8851	7758	53	12069	10513	69	344240	287654	91	0.240458
99989	87134	89	47891	40713	83	1727	1486	19	2738	2878	34	7332	6718	50	10190	8511	61	290515	250233	90	0.241468
95432	88095	84	49315	45505	82	1779	1390	18	2881	3143	31	7639	7096	44	9245	8389	52	295374	279532	87	0.241468
150596	130490	94	75250	66434	90	2299	2138	26	5106	4400	38	10065	8702	59	12366	11196	60	293760	279415	82	0.242479
119406	103595	89	63539	55083	87	2168	1704	26	4009	2971	38	7374	6304	50	10243	9286	52	236420	192532	90	0.243489
40199	38694	83	25206	24787	71	528	643	0	978	1050	4	2001	2117	23	2987	2915	29	77034	76972	72	0.244499
100489	88595	96	53010	47553	83	2208	1709	25	3929	3252	40	7700	6508	53	10894	9782	60	275105	231047	87	0.244499
154811	131926	92	82127	70643	89	2667	2644	27	5212	4460	41	11111	9381	57	15034	12463	79	367556	301677	85	0.24652
43402	42619	74	22456	22114	64	703	735	0	972	1067	5	2520	2656	28	3649	3513	34	94187	93263	73	0.24753
241973	164423	112	179762	127171	109	7205	4929	50	12494	9019	68	27265	19485	98	39301	28391	100	911338	667826	108	0.251572
188709	147002	102	120084	94368	102	2912	2418	31	5449	4449	43	12070	9485	61	16844	13228	75	403451	343379	99	0.251572
104306	89998	99	59005	51745	85	1252	982	0	2512	2378	30	5606	5151	42	7516	6809	48	201286	172415	84	0.253592
125578	111011	89	79612	69949	86	2403	1844	28	4712	4218	42	10417	8891	57	13956	12127	62	393640	338041	89	0.254603
37128	35518	73	24420	24335	67	777	711	0	708	1193	8	1834	1814	20	2948	3082	29	72685	71574	76	0.255613
116095	105312	85	66813	60643	84	2359	2119	26	4024	3573	40	9588	8532	59	13875	11399	75	364448	313074	86	0.256623
38427	37174	73	27228	26283	73	679	693	0	1254	1071	9	2177	2158	24	3315	3377	28	88458	90209	72	0.257634
206802	145591	107	145055	104588	100	4865	3445	44	9291	6399	59	19385	12847	81	25858	16187	94	649050	435290	99	0.258644
168555	139725	97	98519	83070	94	2819	2328	30	6515	4734	56	13476	10440	66	18933	14459	74	495515	377964	98	0.259654
49577	43345	84	34971	30316	79	883	827	0	2004	1482	27	3337	2863	35	5708	5283	50	138140	118893	73	0.263696
65886	63953	76	56886	53683	80	2224	2030	24	4566	4400	38	9161	8700	50	12822	12162	66	355567	326878	80	0.265716
83251	73616	88	52082	46831	83	1153	1192	12	2870	2664	32	5391	5126	40	7354	6520	51	181650	158072	83	0.265716
18223	17926	51	15396	15081	50	189	244	0	396	569	0	1161	1282	12	2095	2022	27	47383	49021	65	0.267737
137709	106387	99	83179	65254	93	2364	1995	26	4914	3761	40	11768	9239	66	17199	13762	86	442830	345851	94	0.267737
157194	129523	96	76431	63829	91	3733	2786	36	5935	4959	46	12694	10267	64	17714	14298	79	435445	341906	94	0.267737
150395	121293	107	68545	55894	93	2062	1587	27	3866	3461	37	9085	7409	55	11813	9676	59	289405	238681	91	0.269758
97055	91517	82	50672	47135	81	1431	1420	15	2506	2160	27	6911	6282	46	8348	7704	51	221880	212149	81	0.270768
38089	37881	59	20931	20781	57	414	529	0	1040	785	0	1753	1776	21	2494	2586	26	66904	68253	68	0.272789
201988	146522	105	124081	89889	101	3251	2136	37	6806	5233	47	14369	10477	71	20885	15165	84	516028	375975	99	0.273799
47979	47175	69	26646	26007	74	646	534	0	1294	1154	8	2800	2511	28	3747	3846	33	100208	99968	72	0.274809
83528	76648	81	47538	42840	82	1646	1429	23	2625	2646	28	6149	5664	44	8616	8189	51	254036	230227	84	0.27582
42893	44463	67	12917	12983	46	486	548	0	1593	1306	12	2356	2389	25	3215	3083	31	87721	86191	73	0.27582
99449	91609	83	55576	52472	82	1985	1929	20	3472	3100	36	8053	7281	51	11762	10810	56	320435	276375	87	0.27683
129768	109420	89	65453	54740	88	2203	1627	25	3806	2859	39	8784	7384	52	11365	9701	55	293404	239975	88	0.27885
182614	145728	96	69852	56776	93	4550	3766	37	9662	8131	53	19280	15759	76	27678	21694	86	883814	718739	98	0.27885
56060	52451	78	29676	28891	75	443	541	0	1104	1482	15	2606	2548	29	3767	3767	33	89584	89656	72	0.27885
52899	50295	85	28001	26996	75	760	741	0	1149	1553	14	2736	2910	29	4693	5087	36	101931	102423	68	0.280871
34774	35107	63	18130	17824	54	683	642	0	753	680	0	1807	2017	21	3127	3228	27	77070	74562	68	0.282892
87817	79993	84	57059	54691	81	2077	1822	25	2853	3086	29	7550	6930	48	11218	10017	61	263340	231620	83	0.283902
44568	43331	77	34109	33121	74	592	592	0	1047	1255	18	2162	2311	24	2939	2662	31	87134	85390	70	0.283902
83353	76200	85	43128	40753	81	1146	1100	8	2526	2278	27	4945	4862	37	7086	6184	48	178359	167159	77	0.283902
242499	175312	108	119287	91807	101	5265	3875	42	9795	6758	63	19143	13269	80	27831	19280	95	647417	442126	104	0.283902
114040	104029	83	66556	60922	84	2134	1820	26	3874	2938	38	8926	8156	56	11594	9964	69	343555	305424	83	0.284912
62946	62227	77	31683	30667	77	1007	1019	3	1363	1661	20	4456	4428	36	6043	5763	40	165527	167632	62	0.284912
75151	68205	86	60240	55287	81	1064	1153	8	2431	2335	26	5493	4889	41	7692	7220	48	196307	179115	77	0.285923
36099	33823	77	18562	18528	55	495	650	0	754	1171	10	2090	2036	24	3372	2806	36	73333	74430	66	0.287943
55752	57598	58	49073	47319	77	1951	1843	22	3180	3475	29	7866	7449	51	10936	10315	60	259898	234765	77	0.288954
123689	107894	89	76071	66416	87	1866	1587	21	3741	3082	39	9027	8016	50	12331	10066	57	353035	303451	95	0.291985
107154	94837	87	76372	68774	86	2008	1760	22	2940	2133	36	7011	5949	46	11265	9964	59	269802	225660	87	0.294005
115761	106577	92	64622	61852	84	2357	1906	26	4844	4252	37	11014	9932	58	16045	14649	65	428937	370758	89	0.295016
34326	34389	64	18070	17960	52	353	523	0	877	946	0	2228	1984	26	2117	2048	24	69606	69604	68	0.296026
107384	93885	85	51942	44780	85	1723	1553	20	2897	2242	33	6328	5426	43	9155	7583	50	213504	178251	85	0.299057
128216	111024	95	73355	63688	88	2488	2080	27	4485	3513	41	9934	8034	62	14305	11862	66	383495	306793	91	0.301078
38724	38619	73	24691	24167	72	913	762	0	1145	1222	11	2348	2255	28	4111	4155	35	90585	91900	62	0.303098
145155	120747	97	84862	70672	90	1739	1325	24	3975	3360	39	8326	6488	53	12362	9813	61	298552	233890	90	0.304109
30819	30568	70	22427	22243	66	490	354	0	690	1057	6	1601	1758	17	2608	2289	29	68285	71115	67	0.305119
71833	67407	79	44255	40781	81	1153	1383	12	2230	2066	25	4455	4220	38	7159	6539	47	184203	172274	82	0.306129
94392	83429	85	45455	40024	84	1482	1133	14	2583	2388	29	6678	5749	46	9960	8454	56	255107	231370	86	0.306129
236030	115288	133	131766	63020	130	3546	1619	40	7812	4290	78	14637	7654	89	20359	9452	107	538005	269270	131	0.30916
99089	89344	85	51400	46051	84	1234	1209	12	2816	2686	28	6210	5371	43	8905	7404	54	208883	187502	82	0.312191
63901	61088	79	35035	32969	78	882	696	0	1980	1860	20	3425	3459	32	5227	4763	39	118500	112997	74	0.313202
139981	128036	88	114517	107003	88	3952	3283	36	7309	6077	58	15912	13861	71	23415	21684	80	564390	469621	89	0.314212
73849	70025	81	42535	40025	79	1294	1136	11	2415	2215	23	4494	4332	40	7371	6926	45	159123	161634	76	0.315222
124282	103435	91	86042	75123	90	2147	1823	26	3718	3426	37	8556	7387	56	10850	8130	63	265606	233081	78	0.316233
55027	51971	85	32146	29891	76	697	759	0	1784	1399	15	3127	3195	31	5163	4895	44	111686	105847	75	0.322295
41031	37565	86	22753	20857	86	683	664	0	1217	1175	13	2667	2615	28	3905	3334	37	88317	82610	86	0.322295
89509	85887	86	42890	40382	80	1668	1341	22	3392	3233	36	7536	7033	48	12173	11197	70	316861	283122	83	0.322295
136627	112089	98	63423	52595	90	2505	1844	29	4681	3314	42	10118	8297	59	14106	11472	66	406811	328914	93	0.323305
205479	168807	94	135243	110534	95	3890	3096	37	8476	5972	60	16963	12784	78	23906	17309	90	588670	418625	96	0.323305
72941	65407	88	47779	43625	79	1368	1177	13	2353	2107	30	5165	4420	42	7717	6863	48	185166	163794	81	0.325326
89204	80684	84	56034	50321	82	1094	1102	8	2226	1853	30	5488	5049	42	7712	7328	49	209037	190267	87	0.326336
79170	75528	85	39694	38190	78	1433	1487	15	2434	2459	24	6198	6170	41	9582	9176	54	258003	252437	83	0.327346
140804	108526	96	122140	97903	94	3101	2486	31	6064	5125	46	13796	11428	69	19306	15737	85	452571	371372	92	0.329367
90486	82342	87	53392	48312	83	1586	1296	17	2953	2934	35	6663	6293	44	9826	8968	53	274145	245495	83	0.329367
114189	104737	84	54158	50339	84	1747	1868	19	3741	3451	36	7015	6590	43	10591	9873	51	260896	247138	88	0.331388
33216	32392	72	23576	23043	69	453	507	0	1301	999	0	2717	2584	28	4190	4240	35	104730	104298	70	0.331388
168138	133881	97	111993	88088	95	3421	2675	36	7253	5247	54	14837	11703	71	22251	17225	82	507663	402159	97	0.333408
83761	74683	83	57677	51719	82	1475	1185	11	2223	2040	29	4921	4404	41	7002	6369	50	169707	150374	83	0.334419
94811	84267	90	66868	59461	84	1600	1424	17	3530	2648	34	5594	4900	42	8488	6855	57	192522	162637	82	0.335429
65834	63704	78	46869	45948	77	856	916	0	1588	1759	20	3915	3577	35	5648	5619	39	145307	141156	81	0.336439
102524	93466	84	49687	45940	83	1786	1647	19	3431	3288	34	8110	7672	50	10219	9711	56	328327	297983	90	0.33846
78950	73913	83	66284	63834	81	1701	1563	20	3990	3864	35	8153	7875	52	12029	11044	60	298546	295227	65	0.33947
135865	113931	93	92652	80387	88	2250	2092	24	3776	3289	34	8636	7389	52	12268	10340	63	295208	247994	89	0.34048
100932	93208	83	65706	61916	82	2304	2158	25	4144	4007	40	8271	7334	49	12506	10552	61	306977	260208	86	0.34048
106206	104141	82	115851	111668	83	2288	2301	25	4602	3911	39	8441	7770	50	12050	11161	57	329221	297815	83	0.34048
121941	106072	92	59391	50369	87	2165	1738	25	4484	3861	39	7997	6993	52	11503	9192	60	271817	224296	88	0.342501
107176	94614	100	39263	33844	100	1752	1540	20	4005	3014	36	8285	7218	49	10825	9134	67	312200	284545	100	0.342501
29107	30900	68	17375	17507	51	298	314	0	685	1000	1	1600	1521	19	2235	1956	29	57141	56828	62	0.342501
35709	33912	73	20525	20069	59	602	534	0	705	1091	6	2021	2141	26	3069	2854	33	76777	77977	59	0.344522
55043	54405	71	36697	35457	74	1253	1091	8	2463	2410	28	4873	4513	39	8548	8711	48	199272	180575	77	0.344522
37095	36178	72	24413	24140	71	570	603	0	1194	1098	7	1776	1912	23	3194	3339	30	68773	72407	53	0.347553
73547	69460	80	41292	38828	80	1253	1211	10	1964	1737	26	4636	4498	38	6502	5954	49	170913	168829	78	0.347553
27036	26455	59	18769	18736	55	299	298	0	1082	1228	9	1433	1137	13	2785	2803	29	55648	56971	65	0.347553
114095	105042	87	62067	57427	84	1815	1549	22	3581	3079	33	5853	5782	43	8518	7653	49	208915	196168	80	0.347553
78167	69318	84	50594	44513	81	1300	1153	9	2252	2141	29	6045	5242	47	6790	6267	44	184143	158008	78	0.348563
189950	146664	102	123512	97226	99	2848	2234	32	5687	3852	49	11398	9001	61	16831	12982	75	448360	352012	97	0.348563
137508	127570	86	74945	70466	86	3184	2893	32	5071	4782	37	13883	12726	67	18570	16618	78	531956	445900	88	0.350584
80551	70907	89	34391	29615	82	1075	973	0	1952	2162	26	4548	4570	37	6118	5519	46	172702	160859	78	0.350584
225877	145703	117	211860	139393	109	4888	3090	44	10087	6764	59	20970	14014	91	27920	19068	99	697573	491491	106	0.351594
73421	65689	83	49301	45325	81	1131	1099	7	1824	1984	24	4599	4154	38	7974	6722	51	178405	152788	81	0.352604
98743	86497	89	58809	52341	84	1228	1189	10	2789	2604	35	5980	5380	42	7598	6301	58	206966	183772	88	0.352604
117151	98237	92	55863	47494	88	2265	2155	24	3295	3037	33	9351	8337	54	14365	12459	69	375583	319727	90	0.353615
82323	78220	81	46220	44459	79	1482	1317	13	1890	1839	23	4828	4499	39	6300	6003	41	162617	152961	78	0.356646
129696	113680	91	69547	60547	88	2279	2074	23	4074	3560	36	8421	7441	53	12722	11324	59	347823	309464	93	0.360687
81684	73767	89	41462	36480	80	1447	1112	13	2640	2166	34	6124	5608	43	8197	7076	58	241167	215130	86	0.364728
123596	112401	91	66021	58958	86	2086	1917	23	3778	3164	35	8111	7510	49	12183	10717	68	285152	258824	89	0.366749
198278	149043	99	138674	107403	99	3429	2664	34	7376	5667	54	15452	12507	67	21634	17370	90	562881	441464	102	0.367759
128590	75526	180	121019	79742	195	3532	2465	26	5886	3986	39	13225	9438	90	18978	13624	122	506128	341099	243	0.36877
34625	33684	72	13107	13148	46	526	433	0	1241	1044	4	1753	2009	22	3448	3525	32	80516	81707	71	0.36877
129098	108553	99	65349	56163	88	2062	2019	20	3481	3474	36	8904	7984	52	13447	11178	66	349974	297871	90	0.36877
135547	122156	87	82188	74184	86	2923	2449	30	4579	3973	40	10913	9259	60	14235	12154	64	429547	346272	88	0.36877
103474	91380	88	65547	57071	83	2231	1728	25	3348	3180	33	7524	6657	48	11240	9135	68	316874	277177	87	0.36877
114948	107776	96	86924	82931	84	2354	2301	24	3949	3661	38	9145	8261	52	13884	12312	65	334131	285845	89	0.36978
180952	145507	112	93280	76503	96	2604	2278	28	4927	4000	43	11319	8933	63	16163	13687	65	425708	342949	100	0.36978
72678	68718	83	40178	38394	78	989	716	0	1571	1607	20	3167	3043	32	6006	5780	40	135259	130930	80	0.37079
50159	49442	78	30119	28596	75	642	745	0	1406	1181	13	2658	2504	29	3963	3834	34	101130	98967	75	0.372811
84997	79884	84	52006	50404	79	2009	1936	22	3455	3221	38	8046	7729	52	11338	10323	59	319835	287197	81	0.376852
123171	108563	90	63641	55617	86	1595	1428	21	3564	3029	37	7589	6402	50	10390	8709	55	301155	262051	87	0.377863
69648	65368	82	37692	35553	80	697	771	0	1947	1673	17	3919	3985	35	5465	5420	38	135852	133350	77	0.379883
43461	40705	82	23446	22690	71	548	498	0	904	760	0	2112	2106	25	3630	3830	34	91886	92264	68	0.381904
101117	88192	88	59405	51991	84	1549	1278	15	3709	3209	39	7404	6441	47	10263	8286	60	289288	252445	86	0.381904
147059	106146	112	78088	58236	96	2276	1820	26	4571	3348	43	8531	6728	54	13642	10392	80	307054	237766	82	0.382914
42178	43266	58	27837	27675	73	498	489	0	1053	1047	5	1960	2037	22	2733	2806	28	80748	77900	73	0.382914
231885	171437	107	139098	109006	102	5063	3949	41	7865	6314	60	17634	15154	75	26676	21967	95	792602	666590	100	0.383925
44355	43100	80	26203	26021	73	412	582	0	1538	1187	10	2442	2456	27	3351	3398	32	89099	88785	74	0.387966
106402	93300	94	60960	53941	85	1585	1233	13	3021	2394	32	5951	5083	45	7658	6321	51	209885	188608	87	0.388976
73381	70736	81	38752	37265	77	1223	1221	12	2353	2299	24	5836	5814	40	7853	7400	44	223192	218790	85	0.389987
161878	125954	111	89248	70913	94	2432	2177	27	4844	4532	41	10243	8728	51	13254	11414	63	366917	329627	97	0.390997
149638	118134	96	77187	61407	92	2194	1822	25	5360	4180	42	10568	8096	58	14474	11105	83	410406	328339	92	0.390997
167887	131821	95	94854	74555	96	2416	2001	24	4319	3644	42	10430	7660	60	14901	11248	66	357376	270038	101	0.393018
79040	73465	80	43502	41149	80	1347	1188	14	2106	2087	26	5651	5028	42	7743	6878	52	198919	180317	85	0.393018
128598	109042	89	73934	62985	88	1762	1358	18	3114	2647	34	6874	5724	48	10215	8568	58	249179	200843	92	0.394028
96956	89215	83	60327	55040	85	1436	1281	16	3051	2574	36	6691	6205	44	10344	9510	57	261324	245493	89	0.395038
28320	30011	54	18193	18400	53	395	463	0	566	655	0	1497	1366	20	2482	2619	27	65870	66727	73	0.395038
95746	78617	94	71745	58424	87	1651	1474	20	3419	2827	35	7040	6049	47	10277	8068	55	255093	225598	84	0.397059
78036	74993	80	40305	38794	78	1177	1302	12	2486	2202	29	5803	5568	41	7707	7379	45	204065	201082	84	0.39908
84064	78654	81	61382	58551	81	2422	2253	25	3458	3614	33	8905	8937	53	12599	13135	58	372946	351809	94	0.4011
16483	18612	46	14124	14282	46	196	256	0	437	476	0	939	973	0	1493	1884	16	41423	44300	66	0.4011
134498	117139	90	72723	61661	88	2120	1622	22	4526	3719	47	9838	8288	55	13199	11080	73	382760	322551	91	0.4011
132728	116312	88	85167	75180	88	2231	1880	25	4364	3567	40	9625	7941	54	14362	12641	70	385790	320461	98	0.404131
112420	102200	91	54427	48858	84	1455	1433	16	3195	2700	34	6423	6200	44	9237	8176	53	253380	228853	83	0.405141
79060	77329	79	60748	59781	80	2254	1822	24	3678	3320	34	8529	7985	51	11153	10588	56	330219	304805	85	0.405141
57395	54397	80	27602	26715	75	779	830	0	1879	1845	20	3076	3098	29	5861	5292	45	128994	123604	76	0.406152
214874	162928	104	152422	123314	102	7241	5608	44	11830	9820	64	26443	23178	94	37825	31145	97	961671	784964	107	0.407162
152564	131265	91	78392	67678	89	2786	2359	28	4771	4368	42	11362	9594	57	17014	14908	76	450999	360677	92	0.407162
38791	39181	62	15894	15633	50	392	585	0	961	974	0	2261	2369	25	4024	3887	35	100001	101765	71	0.408172
133104	104879	99	81544	66241	91	1746	1429	22	4107	2896	40	8833	7008	54	11759	8984	59	280556	232886	87	0.408172
95141	88288	83	52405	48226	98	1511	1415	15	2088	2010	23	5931	5357	41	8928	8330	50	215291	203868	98	0.408172
38291	38053	70	24296	23582	70	568	485	0	830	1075	8	1570	1726	21	2607	2151	31	80176	79036	72	0.409183
253214	184711	113	138789	102619	105	4540	3324	41	9201	6449	57	18871	13848	77	28048	18970	100	676023	476768	105	0.409183
54146	51914	86	28774	28613	74	790	668	0	1312	1295	15	3051	3232	30	4117	3692	39	111243	111354	75	0.410193
112243	101414	84	84706	79586	83	2127	2011	23	4901	3923	47	9831	8474	56	12621	11620	65	354609	297675	86	0.411203
115034	99486	91	62058	54381	87	2186	1940	22	2867	2431	38	7408	6539	49	11149	9723	59	318865	272497	88	0.411203
112667	100031	86	63939	57896	84	1828	1646	23	3810	3353	36	9274	8511	53	12836	11262	59	373666	318743	87	0.412214
83633	78399	84	43028	40982	80	1519	1312	20	3114	2882	30	6254	5846	45	8566	8662	47	260169	250697	82	0.413224
60251	60081	72	32643	31467	75	997	813	0	1983	1486	18	3614	3729	32	4873	5140	37	125690	124679	73	0.413224
78181	70592	84	45642	40840	80	1416	1222	13	2037	1994	25	5455	4682	41	8086	7347	50	177236	151544	79	0.413224
69471	63549	87	42428	37927	80	1260	1295	14	1666	1572	18	4460	3957	38	6985	6518	45	166170	150750	80	0.414234
139534	110146	100	86045	70924	93	2134	1933	25	4043	3309	39	8936	7511	55	11985	9783	66	330563	272614	91	0.416255
209537	150227	105	179888	128526	104	5451	4272	42	10417	7720	60	21581	15647	85	31321	23320	95	819115	622118	104	0.416255
100956	92030	85	56726	50556	83	1715	1418	16	3053	2450	33	6938	5957	51	9063	8096	52	267182	231029	85	0.417265
78251	68557	86	45171	40804	82	1296	1220	14	2425	1958	24	6066	5264	43	7690	7104	54	212240	185959	83	0.417265
120093	100406	89	61263	50968	85	1832	1711	21	3818	3215	38	7894	6911	49	11585	10282	60	280693	237422	86	0.417265
103443	92066	99	53077	48265	84	1599	1484	18	2569	2471	30	6398	5922	44	7832	7146	51	231181	214499	84	0.418276
91097	81041	85	55708	50367	83	1378	1324	15	2863	2766	33	6485	5637	44	8642	7921	53	274978	244668	88	0.420296
72621	66112	81	37152	34155	80	965	928	0	1795	1515	21	5054	4646	39	6106	5441	43	151335	134562	82	0.420296
88243	83686	91	49462	46563	79	993	1195	10	3231	2946	29	5424	5472	39	8315	7531	56	213982	209351	79	0.420296
139599	113300	94	66684	53365	92	2246	1850	27	3725	3091	38	9277	7535	54	12080	9151	64	351023	281842	94	0.421307
170241	138953	100	93604	77501	93	2610	2121	32	4993	4388	40	10271	8188	58	14529	12206	71	364782	293278	99	0.422317
62241	59519	85	32415	31684	76	813	747	0	1830	1865	23	3721	3850	31	6759	6502	42	167709	164823	82	0.422317
128671	104283	96	56712	45498	90	1771	1283	22	4130	3061	45	8275	6281	55	10763	8704	58	263487	215297	92	0.423327
73118	69607	78	40389	38903	78	987	1124	8	2010	1868	21	4113	3965	35	5656	5389	42	157976	153510	79	0.423327
46964	44953	71	25350	24635	71	516	692	0	1142	1428	15	2704	2686	27	3860	3902	36	103051	103622	79	0.427369
177505	139266	99	161036	126286	98	3230	2460	34	6314	4913	50	13755	10574	71	20373	15837	86	494192	386628	102	0.428379
44997	44300	73	28448	28775	72	672	586	0	1284	1465	14	2854	2696	30	3186	3250	29	92704	90757	74	0.428379
95052	90200	81	55104	51542	81	1706	1817	21	3354	3249	32	7643	6674	49	10568	9368	55	253131	222939	88	0.4304
165178	139650	97	99674	86300	91	2697	2487	27	5164	4203	43	10400	8757	57	13772	11370	70	345444	278773	93	0.4304
97807	86615	99	45525	40180	82	1541	1187	14	2910	2559	33	6285	5479	45	8617	7581	57	200740	173223	86	0.434441
23263	23499	64	16898	16978	49	526	590	0	556	967	0	1541	1452	14	1961	2019	23	48653	47961	70	0.434441
238430	178617	109	122215	93902	108	4637	3180	42	9404	7500	55	19226	15301	83	27799	21427	100	661429	533615	108	0.435451
43168	42940	73	16162	16101	49	575	604	0	706	675	0	2146	2076	26	3583	3841	31	91740	94494	72	0.436462
23565	22521	59	21455	21455	64	311	418	0	442	551	0	1300	1453	15	2109	1887	27	61041	65451	58	0.437472
32272	31657	68	13947	13659	48	607	579	0	1099	953	0	1948	1969	24	3368	3586	29	74234	75382	73	0.437472
263464	186630	129	151894	112523	112	4900	3808	40	9573	6539	62	17598	12897	72	24528	18472	92	552694	388019	112	0.440503
93529	88901	85	42389	40801	79	1736	1564	21	2378	2346	27	5758	5580	40	8955	9164	53	247579	243836	76	0.444544
120362	93677	91	57070	43780	90	1599	1388	18	3445	2577	34	6889	5354	52	9973	7887	57	243668	190488	75	0.445555
72928	64636	80	48095	43190	82	1053	887	0	1587	1376	22	4350	3956	37	6024	6227	41	150526	135766	79	0.447575
124375	106279	95	137344	122323	89	2990	2634	29	6810	5686	46	14366	12028	76	20130	16850	82	497539	412831	91	0.448586
167506	141476	96	81886	70111	89	3072	2789	30	4733	3717	46	10845	8850	60	16411	13577	68	387715	305877	91	0.449596
72915	70166	80	44360	42606	79	1041	790	0	1790	1432	24	4423	4549	35	5064	5066	37	150387	146606	78	0.449596
105018	94338	97	56077	50568	86	1936	1832	22	3241	3208	32	7319	6533	51	12291	11163	60	284849	259981	83	0.450606
160168	134371	95	56551	47083	88	2349	2104	27	5151	4293	39	10215	8166	61	13451	11150	65	341004	276873	96	0.450606
175352	155599	95	104897	95416	90	3881	3664	32	8431	7020	51	16049	13564	66	23724	20012	87	576174	452550	95	0.450606
87108	81165	82	47112	43329	82	1623	1453	17	2415	2066	26	5795	5559	40	8481	7234	53	251731	237134	84	0.451617
61004	57169	80	40023	36334	80	859	755	0	2324	1467	34	3575	3419	34	5622	5159	45	141987	133309	74	0.452627
116340	100321	93	69635	60911	87	1716	1732	20	3764	3116	39	7368	6039	52	11118	9478	62	248984	211842	90	0.454648
78202	72681	81	50616	46250	82	1419	1145	14	2863	2927	27	5239	4915	41	7899	7422	50	200717	196020	68	0.454648
50500	49609	77	20453	20453	58	504	590	0	1027	837	0	2696	2718	28	3532	3627	32	90935	93514	76	0.455658
127318	104875	93	74688	61524	90	2245	1879	23	4976	4184	42	9167	7941	56	13174	10570	65	326995	262791	94	0.456668
89062	81735	82	46180	40629	81	1152	995	0	2953	2719	32	6121	5688	46	8839	7411	54	240759	218207	87	0.456668
133784	95932	99	109366	82898	97	2896	2286	34	5865	4180	48	12899	10204	67	16414	13558	79	418794	339750	98	0.457678
88833	84555	86	53363	50932	82	1249	1272	12	1753	1830	19	5215	5308	38	6710	6910	42	204080	196475	85	0.458689
124455	105743	99	86953	77586	88	3302	2877	32	5725	5011	43	10799	9751	55	16387	14588	67	375220	319656	92	0.460709
64084	61123	71	34626	33545	77	905	914	0	1792	1697	17	3796	4087	33	4973	5082	37	115953	113660	77	0.46172
159257	138142	91	114583	100866	90	3511	3420	32	6928	5196	51	13343	11952	67	19059	15442	83	473039	382923	94	0.46273
95877	82387	86	70723	59262	88	1258	1000	1	3416	2601	37	7046	5800	47	9815	8212	53	237622	199028	89	0.46273
44675	42312	75	30288	29082	75	929	714	0	1215	1138	12	2858	2684	31	3917	3899	36	104865	102052	79	0.464751
63611	60224	81	19919	19610	58	984	829	0	1428	1455	17	3530	3863	31	5450	5426	43	136236	138219	80	0.464751
176487	136927	104	90342	71167	96	3548	2772	36	6759	5569	47	14393	11893	69	19864	15523	81	554951	468661	93	0.465761
97644	90715	85	43990	39120	81	1341	1403	15	3117	2807	32	6925	6313	48	9640	8979	51	274410	253088	86	0.465761
171219	125859	101	140450	102432	100	3593	2801	36	6992	5090	51	14120	9450	74	19532	13763	81	466844	322317	100	0.467782
167085	137165	95	70776	59498	90	2768	2141	28	6136	5134	43	11237	8999	61	15455	12526	69	385429	307276	96	0.468792
84793	76149	85	71585	68369	82	1652	1481	18	2609	2882	30	5786	5299	41	8112	8137	48	208865	185774	84	0.468792
130754	106022	93	82763	67505	91	2120	1610	26	3698	3044	36	9212	6990	56	12889	11005	58	317691	253811	87	0.468792
116775	98260	88	73353	62766	88	1701	1555	17	3768	3045	40	8463	7121	55	12487	10290	65	329539	283969	80	0.470813
89292	78207	86	56018	49314	83	1736	1255	20	3039	2768	30	5572	5136	42	9724	8319	56	214959	186430	84	0.471823
148690	127202	95	104776	90878	92	2690	2214	29	5675	4578	44	11253	9604	57	15404	13380	70	390273	349799	91	0.472833
34751	34223	61	18785	18427	56	524	428	0	744	1126	7	1548	1670	19	3020	2775	32	70799	70725	68	0.474854
86283	81241	79	50950	47483	80	1211	1112	9	2049	2310	25	4895	5025	38	6400	6115	44	201967	193283	79	0.475864
136067	118871	89	67059	59003	87	2555	2145	28	5234	4219	45	10938	9681	57	14608	12392	65	410876	361172	89	0.477885
68489	64112	81	39469	37327	79	1220	1060	7	1799	1520	22	4199	4161	35	6087	5631	42	161728	157616	76	0.478895
104676	92890	85	49261	43025	85	1891	1672	21	3889	3427	38	7947	6810	50	11796	10211	57	331249	293493	86	0.479906
34709	33898	62	16431	16302	51	522	454	0	874	1044	5	2222	2034	26	2811	2631	27	76317	74688	71	0.479906
122199	100953	103	67663	57523	88	1757	1543	19	3605	3076	33	7886	6604	55	10416	8419	58	258219	208126	92	0.480916
80501	72450	82	34442	30579	79	1542	1250	17	2357	2205	28	4961	4589	41	7215	5837	46	185896	167264	82	0.480916
140971	119738	99	75611	63991	89	2173	1828	25	4920	4156	40	9024	7629	53	13186	10940	74	297701	245169	92	0.481926
95858	81937	100	64325	55741	86	1174	1327	13	2774	3013	29	6033	5422	43	9310	7738	52	220782	186234	85	0.482937
112666	104022	91	74095	69591	84	2711	2758	27	4539	3911	37	9509	8597	51	14485	12813	66	341948	292680	90	0.483947
109457	97142	85	82924	75082	87	2349	1885	25	4304	3150	39	7897	6989	51	11155	10256	60	257930	216614	89	0.484957
90148	84765	94	43343	41840	79	1702	1484	18	2307	2558	27	6537	6413	47	9274	8853	53	272011	256450	85	0.487988
34460	33900	69	23317	23384	65	343	351	0	763	723	0	1871	1965	23	2650	2541	30	78102	80961	68	0.487988
38118	39372	53	27058	26788	71	638	597	0	537	1004	1	1972	2335	25	2850	3123	28	80992	78896	71	0.487988
57575	54822	87	27700	27207	74	453	598	0	1496	1534	12	2458	2522	28	3840	4118	32	98953	99685	74	0.490009
80184	73041	86	46152	41534	82	1204	1029	6	2517	2467	28	6589	6182	44	8683	7988	47	243508	221098	81	0.491019
272543	186764	116	179197	128543	115	6042	4457	44	10343	7807	57	22934	16080	95	33313	24774	107	798395	600967	113	0.491019
118181	97258	88	81016	67334	90	2150	1380	27	3527	2490	37	7736	6443	53	10992	8741	59	249447	206273	78	0.49203
90017	81563	84	54363	49140	83	1295	1339	14	2216	2123	28	4901	4212	41	6667	6378	45	184833	174387	82	0.49203
52076	49355	77	29748	27817	77	932	874	0	1082	1119	11	3375	3151	33	4705	4056	40	116212	106759	76	0.49304
200312	159717	112	134554	111692	99	3343	2423	35	6903	5178	52	14629	10915	70	19568	15481	79	511608	386849	99	0.49405
137825	116583	93	105142	90870	91	3271	2969	31	4803	4310	42	11594	9541	66	16113	13840	72	402816	342920	91	0.495061
124701	108211	89	74375	66020	86	1910	1768	23	4177	3578	37	10601	9128	56	14809	12535	73	391821	326864	91	0.495061
54445	53026	66	26062	24753	63	767	594	0	1540	1684	18	3610	3477	33	4830	4700	39	118349	114011	72	0.495061
26937	26251	58	17974	17609	56	385	430	0	744	910	0	1452	1432	15	2075	1939	26	63710	63063	69	0.496071
152088	117156	94	89610	67141	94	2964	2370	33	6603	5256	47	12664	9751	64	16477	12999	80	403984	319074	94	0.498092
97757	79799	88	58804	49253	88	1506	1065	9	2639	2432	32	7182	6099	49	10155	8613	54	220211	180471	83	0.498092
52099	51504	72	25892	25400	74	1005	852	0	1250	1658	17	3206	2864	32	4444	4160	38	141262	139062	75	0.498092
93515	84375	89	63169	58660	82	1182	1044	8	3382	2613	41	6026	5238	46	8303	7138	49	216007	178539	83	0.501123
236989	184882	105	127963	104187	99	4599	3733	38	8542	6896	54	18440	14089	80	26784	20158	92	716952	518409	101	0.501123
87890	79682	86	42480	38277	81	1141	1100	9	3391	2560	36	6508	6285	42	8318	7586	58	240034	224646	76	0.502133
85264	73720	89	50295	44254	84	1184	1058	5	1879	1897	26	4743	4148	41	7457	6411	47	188613	166462	84	0.503143
43979	41079	76	24175	22255	69	663	553	0	1258	1198	9	2789	2707	29	3738	3750	35	111055	105749	74	0.505164
77035	70983	82	44786	41075	82	1259	1155	9	2472	2340	26	5300	5034	41	6736	6058	48	168014	157388	77	0.505164
158195	127580	94	85604	70032	92	2086	1894	24	4579	3664	41	9209	7677	55	13070	10209	69	332306	269862	87	0.506174
97384	89626	86	49556	43977	83	1231	1040	5	2739	2578	32	6848	6265	46	9164	7840	50	261688	240429	81	0.506174
162633	134519	99	73982	60890	89	1904	1687	22	4626	3048	45	10052	8344	57	14692	11152	82	324419	263357	91	0.507185
153765	116970	98	94759	72369	96	3075	2498	30	5997	4077	49	12099	9062	65	17596	12702	80	411585	310325	92	0.508195
103952	92373	85	67660	59261	85	1882	1645	21	3163	2597	33	7640	6364	53	11455	10003	66	319144	278506	84	0.510216
34671	33038	77	24303	23716	70	551	411	0	1375	1230	14	1846	1801	23	2998	3287	30	76884	76586	69	0.511226
102163	87969	89	56054	47419	85	1730	1337	16	3211	2940	32	6649	5631	49	10203	9203	59	292765	265800	83	0.512236
139325	114957	99	128439	112059	92	3412	3094	31	6185	5549	44	14564	12342	68	19068	15577	73	494920	406016	91	0.513247
75915	69749	87	40362	35583	79	1268	952	0	2505	2002	26	4833	4529	40	7520	6536	50	166641	150882	76	0.513247
39777	40107	73	21873	21920	55	599	636	0	548	971	0	2035	2334	23	2942	2826	31	78213	79409	60	0.514257
135291	107878	99	106461	87474	92	2491	1880	28	5327	4181	46	12095	9840	61	16573	14025	73	441837	357533	92	0.514257
88047	81572	84	40137	38350	80	1562	1451	15	2848	2596	33	7170	6700	48	9796	9722	52	264900	244184	79	0.514257
97038	87078	83	61567	55380	84	1839	1789	19	3856	3406	35	7865	7091	53	10863	9774	59	321859	280492	85	0.515267
38915	37275	73	13098	13043	46	818	835	0	1175	1224	10	2588	2497	28	4217	4122	35	95220	95883	71	0.517288
53746	51801	77	23131	22890	64	630	698	0	1348	1214	13	3145	3149	32	3880	3839	34	97058	95854	77	0.518298
57396	56564	76	33598	33359	74	515	514	0	1379	1521	15	3045	3223	29	4281	3978	41	109313	109217	71	0.519309
97594	87462	84	51206	43154	83	1926	1434	21	3431	2823	35	6241	5420	44	9772	8348	52	224064	183283	83	0.521329
205333	154757	100	101067	77623	98	2808	2263	32	6785	5354	48	13380	10061	66	18587	14185	73	453251	341582	98	0.522339
87902	83710	82	49006	47168	81	1508	1452	18	2677	2408	29	6116	5892	43	8577	8197	47	238118	236769	84	0.52436
159055	122509	99	79983	62360	94	2298	1705	29	4119	3193	40	9216	6992	56	13875	9815	70	331092	247887	93	0.527391
54224	49826	79	30089	27662	75	808	792	0	1854	1737	21	3318	3148	33	5217	4630	43	119823	111563	76	0.527391
120183	99989	92	82740	66702	89	2394	1937	26	5040	3936	43	9406	8170	50	13313	10637	69	313603	261470	90	0.529412
163921	139198	107	93701	80458	92	2774	2345	28	5287	4159	51	10626	8602	58	14890	11996	68	372267	287549	108	0.529412
203237	154134	102	138995	106807	99	3621	2853	35	7026	5185	55	14184	11405	66	20229	16399	81	462602	358819	97	0.530422
34016	33387	56	18897	19095	52	592	681	0	963	652	0	2051	2068	24	3125	3102	29	64139	65561	68	0.530422
105324	94368	85	61280	54854	85	1244	1249	14	3189	2506	33	5959	5008	45	9238	7429	55	214079	179264	83	0.531432
97484	89921	85	66376	60813	83	1593	1715	16	2819	2531	34	7047	6765	44	10260	9285	56	249761	218707	82	0.535474
61860	57229	89	34982	32301	78	1131	981	0	1247	1417	17	3861	3526	36	5007	4549	40	167250	154765	75	0.536484
84709	80180	81	41122	39887	80	1443	1530	14	2593	2720	23	6341	6139	42	9463	8971	46	259367	250030	78	0.536484
86858	76844	85	53768	46493	82	1179	1106	9	2289	2035	25	5150	4380	45	6971	6028	49	181017	160954	72	0.536484
111911	98028	102	60646	53929	85	1842	1588	21	4211	3550	38	8351	7483	53	12785	11178	61	350940	303410	83	0.537494
124385	112772	87	83447	78364	87	2978	2844	30	5679	4720	48	12491	10812	60	18428	16137	78	478312	399398	88	0.539515
150192	128507	91	67608	56338	90	2913	2708	27	5599	4710	44	11666	10057	57	15888	13083	80	402475	345259	87	0.539515
156032	131211	95	87167	74065	91	2683	2416	26	5101	4154	41	10525	8467	59	14488	11998	64	371619	305190	91	0.539515
91853	81169	89	32413	28405	83	1262	1148	10	3191	2707	32	6126	5519	45	8934	7911	49	229435	204052	80	0.540525
53034	52420	77	33974	33634	74	493	522	0	1304	1166	8	2687	2724	27	4087	3678	35	97803	98051	73	0.540525
113947	93248	96	73920	61661	89	1790	1371	22	3516	2860	36	6842	5715	49	9008	7292	54	229878	188976	85	0.542546
149172	129232	90	72026	62783	88	2773	2244	31	4974	4433	44	11635	9406	59	16892	13669	80	462672	371517	91	0.543556
154592	125471	102	82994	69445	92	2612	2171	27	4268	3658	39	9882	8114	60	12522	9920	66	340059	274235	92	0.546587
137417	102001	109	104759	82619	96	2402	1897	27	4684	3140	48	9395	7556	54	13012	10003	65	317521	253440	92	0.549618
90103	78071	84	47345	41255	83	1366	1209	13	3136	2853	35	7096	6181	46	10047	9456	66	277528	238217	87	0.549618
100717	91488	87	54245	48327	85	1710	1517	20	3455	3127	37	7287	6737	45	11142	9699	63	296405	270757	88	0.551639
108489	101875	83	52451	48747	83	2142	2048	23	3398	3258	32	7972	8022	45	10692	10137	57	268101	256497	86	0.55366
152285	132405	94	74679	62599	89	3235	3163	30	6042	4678	48	12869	10536	58	17834	14687	84	490493	410955	95	0.55366
125286	112024	94	50526	45183	84	1972	1875	22	4618	3983	38	9212	8570	52	13723	12413	66	387497	351497	90	0.55366
144262	110882	95	79373	64107	93	2812	2123	31	4718	4082	42	11714	8389	68	14950	11431	76	451710	366298	93	0.55467
78172	73871	82	39606	37517	80	1111	979	0	2705	2576	25	5765	5682	40	7109	7085	46	207187	200336	84	0.556691
134887	114093	94	62963	53301	90	1889	1570	21	3836	3277	37	8075	6864	50	11033	9415	63	329204	283837	89	0.559722
46805	46419	72	17689	17257	58	455	502	0	1029	1249	11	2066	1862	25	3412	3564	31	75230	72988	69	0.562753
151540	120958	97	97576	81838	94	2467	1815	28	4846	3814	44	9041	7122	57	13060	10208	63	324527	256228	89	0.562753
122766	111752	92	64111	58349	84	2339	2243	24	4908	4229	46	10944	9868	59	14409	12237	67	407137	344043	87	0.562753
65836	65152	78	34348	33491	77	893	916	0	1239	1496	14	3570	3809	33	5375	5196	40	136192	135720	67	0.567804
101935	86537	88	44316	37266	87	1619	1367	18	2822	2802	31	6886	6218	45	10931	9960	61	294832	263830	86	0.568815
72066	66320	82	34279	31425	78	1401	1322	14	2815	2198	31	5014	4463	42	7562	6643	50	185597	166727	77	0.569825
91206	74947	91	60777	50906	87	1400	1177	13	2810	2383	32	5745	4667	45	8274	6838	49	192089	157314	81	0.570835
67607	66618	78	36000	35467	77	920	870	0	1401	1518	15	3561	3572	33	6072	6087	40	146233	141656	77	0.575887
151980	120137	94	74759	58565	93	2621	2058	28	4163	3452	42	8958	7040	57	13327	9761	71	292965	231811	86	0.575887
112819	101605	92	67023	60228	85	2236	2160	24	3536	3380	35	8125	6953	50	11165	10026	62	273206	235061	89	0.576897
164133	127125	97	115024	92171	95	2980	2516	33	6282	4790	47	11985	9446	64	17253	14110	76	433372	356940	95	0.576897
43161	44151	54	30381	31150	72	867	795	0	751	833	0	2877	2997	28	4281	4166	36	106397	106734	70	0.576897
30771	31020	61	14323	14152	48	270	360	0	690	781	0	1993	1954	23	2775	2874	27	64805	68241	71	0.578918
84414	78285	96	49485	47443	80	1598	1441	17	2982	2681	31	6090	5956	45	9097	8992	50	246870	233246	84	0.579928
56238	55289	76	26630	26139	74	894	836	0	1266	943	0	3073	2996	30	4820	4943	37	121312	120387	74	0.580939
105786	88396	99	83173	70441	90	1940	1583	22	3113	2405	38	6404	5289	49	9917	8042	59	255032	210904	83	0.580939
122161	99742	94	64291	53767	89	1785	1587	19	3391	2927	32	7320	6051	48	9868	8019	57	289408	250315	85	0.581949
74647	68388	81	52478	47985	82	1088	855	0	1955	1737	19	4606	4233	39	6326	5704	43	170869	159356	84	0.581949
107952	97815	94	50107	45751	83	1358	1226	13	2357	2203	26	5687	5063	42	8230	7274	54	218126	194192	87	0.581949
105191	92588	88	56130	48837	85	1874	1601	22	2582	2489	31	7185	6048	47	10090	9014	61	251480	212969	88	0.582959
56961	56555	77	25945	25853	71	663	809	0	1788	1557	20	3434	3337	32	4382	4255	37	104479	107104	73	0.582959
116631	107619	86	60439	57273	84	2555	2225	27	4800	4355	39	10673	9650	57	14240	12421	69	392029	341674	92	0.583969
86839	76248	87	55190	48030	86	1460	1366	15	3705	3220	34	7138	6434	50	10559	8906	56	272160	240670	87	0.583969
164416	136543	98	95239	78870	92	2972	2283	31	5581	4383	45	12381	9962	63	16944	13914	76	433489	345077	96	0.58498
107650	94674	85	72604	62783	87	1927	1694	22	3563	3128	36	8134	7054	50	9971	8566	53	249054	215476	87	0.58498
92958	82289	86	49943	43380	83	1435	1385	16	3157	3003	32	6054	5328	44	9550	8406	58	276220	250528	85	0.58599
41443	39439	75	36730	36436	73	466	504	0	1295	1515	14	2313	2299	27	3590	3468	33	91986	94063	73	0.587
125521	111014	97	58113	51820	85	2318	2051	26	3763	2954	38	8467	6850	53	12296	10168	71	349845	292545	91	0.590031
82782	72394	84	54215	48105	84	1336	1201	10	2860	2418	33	5177	4684	42	8224	7048	49	168935	140981	86	0.591042
157708	134931	91	77105	64879	90	2255	2043	23	4708	4116	42	8297	6633	53	13216	10412	67	303341	239470	92	0.591042
120160	107875	87	53871	47392	85	1725	1845	18	3161	2941	33	8761	7894	52	11714	10367	61	346714	312392	89	0.591042
84391	74928	85	54971	50170	81	1033	1027	4	2239	2036	19	5264	4513	43	7074	6568	46	180562	161593	82	0.592052
22575	21754	62	14988	15255	50	701	699	0	781	733	0	1961	2022	22	2938	3049	29	61470	61954	59	0.594073
47322	44618	89	29755	28627	75	939	909	0	1142	1313	15	3212	3427	28	3479	3378	35	113700	113232	74	0.598114
153946	127547	91	94315	78290	92	2490	1791	27	4788	3452	45	9465	7638	57	14429	11675	68	317893	246767	92	0.599124
89717	84728	82	65395	60860	81	1623	1640	19	4021	3309	39	8448	7876	50	12179	10666	58	347841	304097	80	0.602155
170571	140429	95	118193	97099	95	3132	2536	32	5815	4819	44	12745	10175	70	18353	15426	72	417381	351842	92	0.602155
109781	99062	89	75802	69025	85	1462	1535	18	3111	2763	32	7212	6030	49	10811	9622	61	284067	246387	84	0.605186
78568	71126	86	33020	29151	81	1629	1402	16	3113	2228	35	5889	5089	45	8027	7134	48	187133	164576	83	0.607207
40440	39613	73	20266	19953	56	695	728	0	927	989	0	2263	2257	25	3428	3928	31	70047	67667	72	0.610238
136535	115753	94	83053	72304	90	2417	2480	23	4655	3621	41	9519	8568	54	13019	11763	67	371745	324905	94	0.611248
79997	74173	87	48815	45818	79	1854	1843	21	2446	2516	30	6937	6019	46	10218	9791	50	240651	206855	86	0.611248
167224	138262	95	98252	83380	92	3272	2984	31	5739	4698	47	12768	10196	66	17236	13707	71	422079	322846	97	0.612259
111584	100962	87	51338	47749	83	2399	2059	25	4877	4820	36	9662	9042	52	12387	11159	62	302646	283346	88	0.613269
27475	28684	54	18025	17846	53	354	384	0	736	1033	4	1665	1741	19	2900	2333	32	66818	68790	71	0.614279
79209	75965	81	36886	36042	79	1612	1306	18	2202	2630	28	4965	4976	39	7226	7206	47	175991	175550	68	0.61529
91311	78926	86	52727	46644	85	1439	1298	14	3302	2919	33	6692	6270	46	10111	9166	55	297114	262926	88	0.61529
132719	112226	91	68208	57634	88	2477	2194	28	4029	3530	40	9838	7804	54	13505	10577	64	359315	290448	95	0.61731
102041	81654	91	73449	60635	89	1868	1343	22	3535	2588	37	7036	5650	49	9753	8353	54	242768	196685	82	0.61731
87169	84116	81	39992	38886	78	2121	2165	24	4209	3874	36	8699	8371	52	12512	11708	59	352274	313126	88	0.618321
209951	147190	99	187567	130918	104	5231	3332	46	10773	7409	65	22349	15746	92	30812	22468	97	748660	525884	107	0.619331
53254	50577	81	22314	22163	62	596	585	0	1182	1287	15	2703	2525	29	4239	4174	38	115073	112669	79	0.620341
132139	117011	90	65470	56746	87	2792	2523	30	4476	3845	46	9085	7726	56	13832	11162	79	384665	313270	97	0.621352
76997	69929	80	37257	33057	78	1044	916	0	2609	2217	29	5564	5184	43	8763	7979	52	199013	175078	86	0.621352
107572	89443	86	75159	63130	88	1677	1339	17	3745	3115	34	7271	5994	49	9585	8034	53	239937	200480	90	0.622362
113687	97547	102	74295	66000	86	1466	1377	16	4041	3334	40	6662	5863	49	9558	8498	56	239786	199940	90	0.623372
121551	105925	103	81729	71585	87	1842	1707	23	3997	3294	37	9085	7906	53	11851	10042	62	339536	305130	88	0.624383
161282	124727	101	88291	69886	95	2178	1781	24	4512	3135	43	9707	7466	56	14221	10401	73	346024	254936	97	0.625393
49511	46131	89	27351	24591	89	671	566	0	1704	1091	13	2761	2677	27	4778	4041	40	100551	84652	89	0.625393
153673	129030	92	67045	55583	90	2662	2128	29	5562	4253	43	11769	9250	62	16477	13320	74	372209	292086	94	0.627414
162570	131800	94	94479	76181	94	2198	1838	28	4648	3679	41	10505	8195	59	15081	13034	69	395092	315407	96	0.627414
126835	112292	88	70863	63833	88	2016	1952	22	3451	2768	36	7438	6261	47	10305	8959	57	255949	224187	90	0.628424
145101	126154	90	99000	87115	89	2592	2276	29	5135	4468	42	11062	9249	56	17233	13950	73	429204	361506	94	0.631455
123184	105516	96	60702	52481	87	1913	1819	21	3608	3501	34	9613	8790	55	13387	11986	60	378541	327772	86	0.632465
155029	116288	97	83559	62969	96	3028	2329	32	4397	3458	44	11466	9049	60	16181	12105	75	448433	340318	93	0.634486
83376	79391	83	43909	41389	80	1541	1394	17	2649	2170	30	5739	5307	41	8586	8315	57	197691	190630	82	0.635496
121941	98403	92	69937	55309	90	1865	1499	23	3449	2636	41	7716	5875	53	10381	7775	59	250371	204047	80	0.635496
280062	206325	115	268791	206016	116	5372	3846	43	10792	7848	65	22901	16667	90	29588	21248	107	751015	570437	113	0.635496
111864	96554	89	79363	67933	86	2226	1696	24	3937	3687	37	8981	7615	54	12255	10636	62	309600	258908	86	0.636507
156527	118472	93	90460	70561	94	3066	2454	32	5965	4315	50	12240	9869	69	17807	14366	73	500346	395637	93	0.636507
196033	148822	103	126765	97520	101	3259	2789	32	6506	4653	50	13042	9236	71	17152	12935	81	502703	378809	103	0.637517
89568	86697	82	48747	47335	79	1526	1569	18	2423	2376	27	5662	5597	40	8268	8306	49	226489	222602	81	0.637517
51112	47536	81	45927	43099	78	936	938	0	1727	1424	20	3268	3032	33	4934	4605	40	125701	108135	78	0.638527
44031	44625	56	28178	27669	73	854	705	0	873	1159	11	2627	2626	30	3624	3876	32	92446	89087	70	0.638527
121801	105287	88	66435	58200	87	2075	1777	24	3541	3114	36	7122	5528	50	10678	9021	57	255990	218383	89	0.639538
274913	194865	131	194244	148183	125	7841	5621	47	14950	11204	72	30951	23201	117	42774	32731	119	1.04858e+06	786606	131	0.639538
51250	49401	77	20522	20476	61	1062	1091	6	1052	881	0	3011	2808	31	4420	4246	34	108078	108572	76	0.641558
180534	151418	96	94590	82124	93	3065	2633	31	6396	5431	45	14715	12542	69	21847	17560	88	564461	441121	100	0.642569
86353	81424	81	58894	54884	82	1404	1410	18	2939	2835	30	7223	6584	48	10149	9928	54	287662	258998	91	0.642569
104901	92276	90	58845	50692	85	1970	1693	25	3517	2751	34	7740	6638	49	11982	10799	66	338541	299691	92	0.643579
45152	43099	76	23308	23021	71	771	865	0	1286	1030	5	2948	2821	32	4255	4627	36	119053	115107	79	0.644589
40691	40418	62	30759	30378	74	529	480	0	1515	929	0	2553	2772	26	3307	3068	35	89074	91123	75	0.644589
89097	82734	83	52030	48270	81	1413	1436	14	2725	2410	29	5555	5050	41	7136	7048	43	228311	205549	88	0.64661
200208	170843	98	123295	108182	94	3990	3531	34	7309	5695	57	15637	12508	66	21985	18298	85	555119	430433	104	0.64762
77948	74768	83	45857	44982	78	2248	2294	23	4243	4218	36	8752	8270	47	12415	11435	63	360083	323740	86	0.64762
47100	47315	60	31290	30776	74	635	690	0	1328	1270	17	2704	2713	28	3997	3839	37	93208	90097	79	0.649641
89404	79560	84	48195	42183	84	1200	975	0	2311	1630	29	5310	4715	40	7108	5905	50	178515	148662	86	0.650651
52710	52221	74	24066	23482	74	1077	872	0	1504	1444	20	3561	3341	35	4972	4950	38	118040	116728	77	0.651661
190628	160657	100	76855	66132	93	4209	3552	37	7671	6335	49	16561	13430	71	25293	19752	90	578904	453418	99	0.652672
95828	88638	83	55832	51955	83	1677	1607	20	2843	3161	29	6044	5688	42	9633	8593	54	275476	263900	83	0.653682
181264	147182	102	108870	90264	93	2928	2313	32	5369	4005	47	11670	9203	63	16579	12844	73	395290	308157	103	0.654692
30770	30477	54	20895	21045	62	444	567	0	997	1212	11	1713	1885	19	2723	2839	29	72904	72729	73	0.656713
109727	98912	90	65593	60350	85	2091	2093	22	4483	3790	40	8755	7981	51	12334	11052	69	293617	243968	91	0.657723
103199	91437	87	57432	49866	85	2236	1917	25	3575	3189	36	9174	8077	51	12746	10618	64	361499	311380	90	0.658734
19646	18734	54	13461	13409	48	444	402	0	344	499	0	1247	1512	15	2066	2061	21	49922	49500	67	0.659744
139386	121891	94	61385	53684	87	2706	2307	28	4434	3805	38	10053	8584	54	13830	12297	61	395920	355451	92	0.659744
107423	95273	86	68751	60502	85	1631	1604	20	3025	2323	35	6722	5578	49	9023	7859	54	232702	202556	87	0.662775
155330	130941	93	82555	70020	91	2342	2077	25	4573	3501	45	9817	7823	58	12787	10725	64	320355	262465	93	0.663785
171826	138922	99	124451	103282	95	2630	2198	29	5662	4700	42	11303	9550	56	15741	12169	70	413746	334908	92	0.664796
212826	171043	100	181396	145847	100	3964	3279	35	8487	7059	52	17891	14549	71	24334	19209	89	635525	513905	97	0.666816
107196	90941	87	62709	53152	89	1968	1549	21	3086	2688	31	7119	6050	50	10049	8717	59	281775	240750	83	0.667827
99364	89687	85	48485	43657	83	1362	1204	13	2579	2001	31	6278	5538	46	7892	6889	51	195350	168681	83	0.667827
99413	89553	86	52437	46009	82	1197	992	0	2602	2447	29	6114	5559	43	8334	7329	53	210843	185790	85	0.667827
78327	71944	83	50935	47662	80	1395	1262	14	2971	3181	32	6734	6106	45	9790	8120	53	221364	193109	81	0.669847
121996	109312	88	106578	98320	87	2344	2141	27	4421	4176	37	9882	8716	55	12804	11009	62	360619	316401	90	0.669847
160843	133110	91	65212	53789	91	3114	2554	33	5539	4235	48	11725	8948	66	17667	13435	86	470968	360043	94	0.670858
87308	83409	80	43258	41503	80	1403	1040	13	2985	2599	28	6232	5881	44	8039	7925	54	206550	207546	77	0.670858
49266	47370	80	23646	23391	69	772	734	0	778	1357	11	2631	2931	25	4045	4252	35	94974	96822	71	0.670858
31568	27222	84	19847	19150	65	314	353	0	497	771	0	1432	1411	18	2942	2841	31	68744	66241	71	0.670858
111408	88719	92	74965	59010	89	2266	1984	25	4131	3129	42	8561	6723	53	12715	10167	66	287032	231264	87	0.671868
188058	147940	104	101397	79633	98	3023	2371	31	6410	4678	51	13156	10482	62	18336	14109	75	444907	339706	98	0.672878
103137	88997	89	60014	50997	87	1690	1317	17	3494	3140	32	5964	5205	46	9681	8283	56	207350	178509	89	0.672878
88237	83039	81	50358	47245	82	1292	1111	13	2990	2489	32	6270	6100	44	7768	7475	48	197862	184209	83	0.672878
79566	78430	81	33819	32773	78	1108	1186	10	2208	1923	25	5680	5523	38	7986	7489	51	218555	212543	80	0.673889
135054	119540	87	75273	65688	88	1839	1547	20	3287	2988	34	8295	6738	55	10383	8799	60	326600	268598	89	0.673889
56285	55636	78	25507	24810	74	720	542	0	1406	1159	13	2885	2721	29	4249	4213	34	101960	104072	73	0.674899
39651	38650	76	25632	25406	72	269	408	0	529	690	0	1890	1761	22	2319	2345	28	65010	64682	72	0.674899
29538	28448	66	20804	20500	63	515	488	0	849	781	0	1953	1785	24	2097	2161	23	67293	68389	67	0.67692
147585	118210	98	87240	70024	92	2587	2180	28	4815	3373	47	10055	8482	54	14682	11332	72	372657	296514	93	0.67692
80312	80135	79	30898	30264	76	1831	1352	17	2603	2292	31	5872	5728	41	8830	8805	49	261127	256357	77	0.67692
91488	81752	94	39906	35455	80	1664	1418	16	3447	2712	32	6640	5912	47	9313	8696	54	265413	238697	85	0.67692
94560	89242	83	58181	56178	82	1566	1321	19	3011	2877	30	6585	6326	42	9077	8309	46	229934	220694	83	0.67793
54890	51557	76	31988	30635	76	971	887	0	1220	1417	13	2890	2729	31	4366	4197	36	104123	101791	80	0.679951
121440	103973	90	76992	66957	87	1569	1400	15	3379	2905	34	6824	5990	49	8996	8032	52	229429	191570	89	0.680961
97487	90832	82	45731	41120	82	1561	1411	18	3035	2728	33	6936	6231	47	9805	9135	51	279920	249680	88	0.680961
107492	95252	86	52079	44703	86	2049	1639	26	4107	3437	33	7922	7510	47	11915	10403	60	320462	284700	89	0.680961
26810	28187	61	19867	19909	61	553	476	0	822	941	0	1733	1794	20	2521	2692	25	64407	65787	70	0.683992
64132	61954	91	36306	35122	75	1102	857	0	2235	2143	25	4451	4221	38	6591	6580	44	185509	183660	78	0.683992
166988	136250	99	84047	69173	92	2520	2015	29	4965	4206	42	10628	8538	61	14841	11638	74	363763	289195	95	0.686013
85398	76795	96	62572	56232	84	1390	1268	13	3213	2438	33	6370	5468	46	8656	7957	55	235413	211923	87	0.687023
92871	89619	79	54059	52015	81	1640	1799	18	2536	2479	26	6731	6298	47	9988	9743	51	275457	260087	85	0.687023
80534	74220	85	54632	49446	82	1124	1084	8	1824	1944	20	5466	4429	44	7828	6854	52	207420	180364	84	0.687023
48846	46137	75	19688	19372	58	580	634	0	1280	1277	12	3011	3062	30	4061	4277	34	115114	115374	71	0.689044
91139	77564	98	45024	37721	83	1643	1640	16	3235	2421	33	6388	5415	45	8348	6849	51	206507	174165	86	0.689044
76317	72474	78	43326	41454	79	979	1155	8	1944	1908	26	5441	4954	41	8000	7699	49	210944	207079	81	0.690054
60095	52491	92	29718	25780	79	780	610	0	1858	1890	21	3600	3304	35	5395	4707	43	137242	127845	76	0.691064
69478	65873	79	28760	26949	76	1166	949	0	2104	1975	24	4746	4440	40	7158	7174	46	161202	150374	75	0.692075
71333	64213	82	47593	44332	80	1169	939	0	1895	1497	22	3976	3413	37	6119	4595	47	151610	127561	79	0.693085
28417	28109	69	16806	16776	53	433	577	0	850	1071	6	1819	1551	23	2654	2601	27	62840	62516	65	0.694095
103963	93037	90	57605	49908	85	1979	1321	25	2894	2030	34	6724	5839	45	10248	7979	56	268879	224046	84	0.694095
23891	24126	61	19748	19832	56	365	368	0	805	930	0	1212	1387	16	2150	2236	25	54511	53540	63	0.694095
32998	32942	57	24259	24281	70	445	588	0	520	722	0	1723	1880	22	2759	2558	31	70564	67234	68	0.695106
112303	97880	89	72565	64498	86	1751	1532	19	3368	2572	34	7859	6502	52	11232	9499	61	292844	240257	86	0.695106
99076	88757	83	49069	43616	84	1655	1471	18	2538	1922	29	7210	6591	48	8688	7436	55	268793	239031	84	0.697126
101621	91595	83	74319	67267	85	1481	1365	13	2920	2398	34	6434	5602	45	8373	7294	55	198905	175337	80	0.698137
48526	48662	72	29665	28323	74	736	801	0	1442	1225	11	2948	2758	33	4550	3975	40	102898	103385	71	0.698137
135321	112027	97	73460	61584	89	2101	1542	25	5010	3875	45	9420	8001	56	13172	11020	67	311930	250814	89	0.699147
100791	90847	87	61427	54514	86	1725	1492	21	3870	3294	33	7150	5757	49	9222	7870	55	230515	196228	100	0.699147
82340	76953	87	50060	45946	80	1406	1106	12	3209	2535	35	7256	6590	48	9076	7052	56	273053	241994	80	0.700157
62860	57594	78	37078	34272	77	970	889	0	1710	1961	24	3410	2959	33	5433	5430	43	127976	119571	78	0.700157
75160	66720	87	53899	48800	82	1549	1317	13	2563	2323	27	4993	4306	40	7748	6179	53	177936	156858	82	0.701168
42865	40828	74	22311	22153	68	684	648	0	1307	1567	16	2157	2198	25	3802	4261	31	87391	88084	73	0.704198
138022	121100	90	69865	61572	88	2404	2027	29	3742	3333	38	10201	8613	58	14763	12950	72	414115	340837	89	0.704198
113770	100708	85	56520	50136	85	1798	1525	18	3249	2895	34	7512	7180	46	10818	9737	60	327423	286539	89	0.705209
95525	79676	93	50560	43263	85	1111	931	0	2969	2606	33	5987	5185	44	8804	7515	53	220832	183242	82	0.705209
122971	105967	92	76338	66107	87	1954	1647	21	3795	3499	34	7320	6100	49	10153	8539	54	273077	240483	89	0.706219
154431	132882	94	83305	73132	90	2594	2282	27	5105	3702	45	10795	8760	59	15626	13383	72	376839	305531	92	0.707229
31316	30147	71	15530	15619	49	161	284	0	277	657	0	1683	1677	21	2438	2357	27	58612	60165	57	0.707229
78757	71048	82	57068	49765	83	1300	1129	9	2687	2433	27	5518	4928	42	7739	6867	49	196149	175376	83	0.70824
101157	92664	83	53787	50350	82	1382	1436	14	2879	2736	30	6182	5857	43	9166	8066	58	258189	244221	84	0.71026
143626	117691	91	98028	77529	92	3012	2358	31	5352	4210	42	11856	9309	65	16377	12986	72	397472	300985	93	0.71026
85928	81261	82	48616	45735	81	1423	1315	17	2978	2803	30	5992	5684	43	9018	8986	51	248514	235780	83	0.713291
218345	160134	111	147354	111682	104	4364	3140	38	7822	5900	55	16023	12098	73	22868	17499	86	553618	429919	102	0.714302
161406	134190	94	96650	80220	93	2729	2138	31	5265	4256	42	11365	9107	61	15298	12439	69	434589	350223	96	0.715312
78763	75720	77	45827	43999	78	1268	1476	14	2375	2721	28	5795	5580	42	7892	7175	48	215005	209675	79	0.715312
135585	108764	105	69971	57288	91	2970	2477	31	4783	4012	44	12273	9607	63	11637	9861	58	363774	292728	87	0.716322
156384	132530	99	86416	73405	91	2473	2195	26	5233	4544	42	11447	9718	59	15921	13051	68	421984	334571	94	0.720364
133306	109173	98	75056	61425	91	2097	1831	23	4179	3464	40	9038	7977	55	12987	11182	68	376029	326910	89	0.721374
51773	48094	80	25555	24464	75	770	864	0	1322	1395	15	3177	2955	31	4116	4633	33	109916	110346	63	0.721374
96401	85887	87	49022	41945	83	1732	1393	21	2919	2683	33	8292	7097	51	10127	8735	56	250243	210771	83	0.723395
45414	44890	72	28948	28415	73	661	769	0	944	1279	10	2802	2659	30	4478	4266	39	102539	99208	72	0.726426
165535	134018	94	85452	68926	94	3259	2696	31	5843	4542	50	11908	10068	64	15929	13047	76	413236	339837	89	0.727436
31803	32657	70	21353	20954	58	571	601	0	725	826	0	2317	2355	25	3427	3786	31	89334	91507	67	0.727436
49631	44878	87	33071	31311	74	924	803	0	2256	1772	24	3890	3585	36	6195	5522	49	142272	127931	72	0.728446
114841	103654	84	72919	65798	85	1790	1462	22	3196	2783	34	7562	6590	51	10753	9107	58	242305	206878	83	0.728446
89833	81572	82	62238	56414	81	1770	1552	24	3781	3511	36	7723	7085	47	11040	10060	56	272356	232958	79	0.732488
38603	38178	74	28378	27755	72	384	668	0	999	1207	12	2076	2126	24	3654	4074	31	82132	83552	66	0.733498
89846	76376	87	59361	49968	86	1519	1191	14	3002	2793	29	6025	5247	44	8455	6538	61	208107	172762	83	0.734508
179127	164609	92	152094	139499	92	7186	6253	42	12125	10122	57	25245	21540	83	36257	30288	84	823087	643205	95	0.734508
145547	114012	95	68658	54136	93	2236	1971	25	3845	3074	42	9768	7663	57	14214	10959	73	389310	314903	86	0.735519
76378	69253	83	40787	35937	84	1346	1172	11	2809	2573	28	5533	5189	41	9354	8401	51	244365	216769	82	0.737539
34718	34757	70	24885	24018	71	694	685	0	947	795	0	2599	2610	26	3947	4154	35	86326	86594	67	0.737539
99122	87768	84	63987	57205	84	1594	1549	17	3099	2525	34	7139	6174	50	9264	7862	54	257505	220171	85	0.73855
157929	126872	95	87956	71760	93	2105	1645	25	4629	3930	38	9725	7758	57	13865	10878	74	330442	266303	92	0.73956
268916	173232	117	222295	155139	112	5877	4105	47	9913	6887	62	21166	15090	96	31085	22115	102	752374	545011	110	0.73956
80312	77231	82	43765	41665	78	1217	1095	9	2664	2359	31	6021	5788	42	8982	8459	49	229610	223922	79	0.74057
32250	30112	78	18180	17754	54	314	385	0	939	1211	10	1820	1667	21	3002	2877	31	76096	75499	73	0.743601
108848	94868	85	75517	65688	86	2361	1994	26	3345	3252	33	8041	6765	50	11476	9295	64	282442	238468	86	0.743601
107907	96859	90	60989	54487	86	1656	1449	16	3469	3045	32	7447	6370	48	10072	8850	53	288646	256663	88	0.745622
71231	70949	83	38239	37589	77	1301	1235	14	2783	2442	33	5704	5870	39	8057	7345	57	243464	243766	67	0.745622
110991	99186	85	73417	67050	85	2336	2076	26	4172	3701	39	8117	7490	49	12555	11567	63	295342	258101	86	0.746632
139756	114300	104	63097	52486	89	2415	1911	27	3950	3927	38	11157	8664	62	15730	11824	77	458439	366221	97	0.747643
91074	81462	86	58194	51436	85	1077	1131	8	2256	2441	27	5742	5099	44	8579	7969	49	248538	225455	83	0.747643
28540	26134	75	15779	15955	49	280	386	0	441	638	0	1802	1784	22	2400	2229	26	59065	58976	67	0.748653
19977	19858	53	13625	13676	48	385	340	0	723	872	0	1159	1331	13	1726	1816	21	53835	53064	66	0.751684
58252	57047	76	33891	32723	75	942	874	0	1455	1439	16	3959	3825	38	5458	5789	38	153031	147135	78	0.751684
84573	77281	82	44111	38191	81	1286	994	0	2467	2247	29	6186	5336	45	8042	6918	51	224575	197394	80	0.755725
94057	84542	83	60269	55699	83	1970	1563	22	3252	2520	37	7181	6451	46	9793	8164	52	263126	232806	82	0.758756
134201	119811	98	84669	77259	87	1867	1855	21	4637	3373	44	9520	7872	54	14305	12206	67	378444	317555	86	0.758756
28816	27730	69	20301	20604	58	331	375	0	763	814	0	1352	1357	17	2522	2449	27	61558	63937	53	0.759767
83013	77407	84	54451	52388	80	1153	1006	2	2557	2223	29	5257	4827	43	8055	7633	49	177952	171491	77	0.760777
37866	37571	62	25981	25230	73	648	664	0	1344	1272	15	2210	2116	26	3635	3539	35	84746	80096	69	0.761787
99563	92865	81	49474	45928	82	1656	1647	20	1963	2060	26	6097	5989	43	9523	8894	59	226839	214519	79	0.762798
110181	89542	105	69936	58164	105	1536	1202	17	3470	2484	39	7763	6146	50	9656	7257	55	268429	210911	105	0.762798
78434	74122	83	40367	38674	80	1492	1242	16	2149	2224	25	6027	5497	44	8872	8211	52	244432	233585	78	0.764818
112309	102444	84	43303	39162	83	2080	1797	25	4137	3613	35	9529	8350	51	13733	11519	71	403242	354392	85	0.765828
80951	73565	89	45409	41450	80	1303	1215	14	2562	2374	31	5887	5206	43	9392	8779	54	232843	210383	81	0.767849
57388	53496	87	32219	29419	77	762	926	0	1724	1588	23	3850	3922	34	6417	6165	43	153956	135777	78	0.767849
106025	90341	86	72169	61945	87	1734	1581	20	3022	2380	35	6870	5988	47	10266	8359	54	227606	189257	85	0.76987
39396	40808	69	25371	25418	70	658	519	0	1352	1309	12	2044	2112	24	3227	2834	33	79990	80904	64	0.76987
95869	90453	81	47235	44284	81	2141	1902	24	3816	3699	33	8459	7229	55	12027	10929	62	337663	293988	87	0.77088
137875	109342	94	78983	61516	92	2403	1978	26	4639	3819	44	10447	8245	60	13728	11111	68	340182	263873	92	0.77088
225718	150480	110	151609	101128	108	4053	2791	39	8884	6268	59	18593	12763	94	27688	19470	99	664356	467287	105	0.77189
146480	119318	94	79051	64533	91	2171	1870	25	5123	4151	43	11546	9636	61	15784	12045	79	440390	346049	94	0.772901
34062	32595	84	16796	16853	51	521	450	0	980	1029	4	1998	2111	23	3468	3380	34	82478	83121	62	0.772901
128561	113823	89	63078	56544	87	2166	1641	26	3722	3297	37	8197	7262	49	12287	10351	62	316465	267174	91	0.774921
124278	104607	88	78288	65918	88	2176	1774	27	3832	3185	37	7661	6285	49	12041	9931	66	290363	235615	90	0.776942
41637	41106	82	23860	23813	71	612	655	0	695	696	0	1912	1925	22	3081	3191	28	74527	76690	72	0.776942
35982	37056	54	23926	24012	70	663	766	0	687	804	0	1486	1412	14	2414	2580	25	68574	69289	70	0.778963
99864	86266	86	78460	67401	86	1643	1469	18	3186	3107	34	6804	5533	47	9066	7711	54	236126	194145	86	0.778963
18975	19680	47	14045	13845	48	162	367	0	347	495	0	1165	1359	13	2278	2394	25	49401	45471	68	0.778963
94257	88391	83	60979	57345	82	1491	1397	18	2906	2432	28	7208	6550	48	8730	8043	49	265912	234422	85	0.780983
77297	74757	78	36455	35664	77	1299	1059	8	2158	2288	22	5134	5036	39	6564	6987	40	193996	189623	77	0.780983
119893	105715	91	85242	76889	87	2126	1865	24	4147	3162	40	7264	6588	47	10215	8585	56	248059	210864	85	0.783004
198554	162820	106	85148	70960	97	3700	3020	35	6935	6090	46	14123	10933	68	20304	15498	83	478202	366689	102	0.784014
45524	42820	81	29921	28148	79	436	321	0	1486	1010	3	2586	2140	27	3138	2775	32	96154	88396	88	0.784014
51548	49577	76	25356	25405	66	719	771	0	1269	1433	14	2544	2544	27	4166	4017	36	106640	103759	73	0.784014
149647	127437	91	72105	61250	89	2114	1719	27	5213	4368	41	9126	8038	53	12404	10312	61	301341	247524	90	0.785025
32993	32026	71	21437	21090	61	541	503	0	598	708	0	1639	1873	20	3019	3345	31	72618	70812	69	0.786035
105527	96501	83	53205	47499	83	1855	1663	21	3598	2814	37	7413	6672	47	11393	10074	59	301802	268915	85	0.786035
31092	31124	58	19999	19467	57	488	540	0	702	881	0	1920	1809	21	2953	3322	30	72294	72223	68	0.788056
50787	50658	76	31963	31246	73	599	790	0	1247	1299	12	2472	2583	26	3689	3552	33	84417	84419	68	0.791087
52685	45466	83	40175	35111	82	930	688	0	1570	1321	24	3449	3086	34	5718	5243	42	127732	118374	61	0.792097
84143	76714	87	56662	52223	81	1526	1661	16	2837	2383	30	6187	5159	47	8533	7549	50	236610	208467	80	0.793107
175373	131369	98	140722	107301	98	3275	2327	34	6540	5165	45	14081	10436	69	18055	13962	78	452853	350050	93	0.795128
105469	93125	93	58155	48533	84	1591	1488	20	3042	3232	29	8119	7378	48	10152	8754	54	311798	269008	82	0.796138
80233	77604	80	43717	42723	79	1092	1288	13	2779	2890	29	5951	5839	41	7322	6856	47	223315	219111	80	0.798159
174556	143781	96	87210	71404	94	2630	2220	28	5842	4831	46	11379	8838	62	15604	12231	73	399607	318365	93	0.798159
127728	105073	98	77130	62747	90	2223	1910	27	4360	3636	41	10486	8266	58	15571	12247	72	358219	283277	92	0.799169
115711	93429	93	68016	55900	89	2088	1516	26	2688	2206	34	6906	5280	49	10600	8822	57	240725	184971	87	0.80119
52672	55712	69	18754	18955	52	676	573	0	1324	1294	12	2996	3169	30	3896	3878	35	105245	107578	75	0.8022
33784	34035	70	17695	17720	52	652	554	0	751	906	0	1773	1812	20	2865	3102	30	84381	85316	67	0.8022
95393	90503	82	49295	46155	81	1793	1486	21	2933	2878	31	6837	6817	44	10588	9574	58	296262	278415	84	0.8022
170480	134166	98	118562	94042	95	2764	2220	30	5037	4104	44	11323	8377	61	16752	12752	73	410509	323265	99	0.803211
75958	72602	83	47336	45451	79	866	994	0	2170	2169	25	5333	5293	40	6903	7129	43	196076	191143	83	0.803211
178457	140232	98	96340	76563	95	2742	2336	31	5948	4835	47	12054	9105	65	18016	13558	77	432649	334168	98	0.805231
175986	113361	107	111818	74668	105	2523	1736	32	5872	4212	55	11871	7814	65	16564	11428	73	399383	290844	105	0.806242
173746	140641	96	105131	86934	93	2754	2395	29	5478	3980	47	11800	9114	63	16110	12291	74	412117	314838	94	0.807252
91868	86008	82	67409	61840	82	1601	1597	19	2787	3054	30	6865	6089	47	9346	8820	56	223251	210629	83	0.808262
177181	140476	107	81633	64177	94	2552	2183	26	4634	3638	43	10058	7450	58	13755	10640	66	362471	266378	96	0.810283
121971	104826	91	75191	66061	88	1727	1692	22	3886	3589	38	8310	7158	54	11407	9394	56	285123	234854	92	0.810283
91215	87252	82	46998	45519	79	1529	1604	18	2499	3006	27	6658	6611	42	9178	8622	53	268076	253663	81	0.810283
126638	118527	85	88609	82526	84	2369	2322	26	5099	5159	38	11331	10265	57	17510	15124	78	455311	378079	88	0.810283
113007	96121	90	61397	51887	88	1722	1585	18	3862	3076	42	7481	6254	50	10013	8648	55	307243	263220	82	0.811293
152086	128625	89	82496	70192	90	2652	2691	28	5653	4827	43	11569	9181	63	16022	13036	65	452808	364185	93	0.811293
37982	37424	70	21637	21210	60	651	624	0	1126	1242	11	2230	2395	23	3655	4087	31	84085	84127	72	0.811293
129214	109053	91	88318	74514	88	1968	1724	21	4869	3706	47	8721	7226	53	12121	9502	67	314550	263665	89	0.812304
137889	112264	96	100142	82315	91	2652	2084	29	4935	3850	42	10946	8468	57	13986	10948	66	364762	297505	90	0.815335
143154	120632	91	79560	67181	89	2801	2126	32	4278	3419	40	10421	8411	55	15066	11792	71	422774	332724	95	0.816345
89609	83706	83	61549	57997	82	1289	837	0	2544	2569	29	5347	4863	40	8232	7325	51	187233	181427	83	0.818366
55868	55311	78	30077	29595	75	1016	792	0	991	1033	5	2958	2701	31	3889	4304	33	99825	99563	73	0.819376
77633	68980	85	63686	57171	83	1452	1147	15	1936	2153	24	5499	4876	44	7404	7018	51	182412	158954	83	0.819376
52376	50696	83	29440	28578	75	706	735	0	1555	1329	17	4031	4039	34	5170	4902	39	160776	159200	72	0.820386
52615	51442	76	25048	24239	73	770	730	0	1444	1345	17	2472	2606	26	4148	3745	35	91864	93163	71	0.821397
81364	73822	82	57650	52488	83	1406	1145	10	1905	1913	27	5142	4417	44	8119	7123	55	199926	177882	81	0.821397
112749	94267	91	68622	58588	90	1662	1694	18	3382	2828	36	7427	6527	49	10783	8839	56	257720	216749	88	0.822407
30889	29272	65	17430	16937	53	457	484	0	1102	630	0	1536	1845	18	3196	3205	32	70664	72485	68	0.823417
64164	63673	75	41569	40429	77	1240	1054	8	2016	1729	27	4733	4540	39	5942	5131	44	157437	155448	73	0.825438
86946	82848	82	46631	44144	80	1394	1118	12	2619	2442	30	5997	5635	41	8768	8435	53	240229	237470	78	0.825438
223820	176518	108	200341	161754	102	4593	3473	37	9586	7967	53	18928	15689	79	27550	22737	90	669153	574374	98	0.826448
105437	93627	85	66100	58214	85	1811	1606	21	3035	2423	35	6333	5569	44	8785	7431	55	235338	191435	83	0.826448
101784	94999	84	59867	54495	82	1936	1816	22	3520	3217	35	8193	7158	48	11184	10040	56	307526	275790	81	0.826448
129139	104152	92	61810	49818	90	2048	1855	21	3655	2762	39	9336	7603	55	13805	11442	64	389289	324077	89	0.827459
74668	69515	90	51213	47955	79	1201	1260	12	2201	2006	26	3995	3868	34	5521	5398	39	142528	137414	75	0.828469
109955	98522	88	62535	55530	85	1944	1724	21	3184	2904	32	7290	6191	46	10520	9166	59	309706	274118	85	0.828469
67953	65506	81	26191	25697	75	1366	1297	15	2281	2556	25	4608	4443	38	6648	6835	40	200909	195221	76	0.829479
42076	39412	76	24259	24016	66	1318	1122	10	1968	1738	21	4325	4341	35	5602	6060	39	156844	148260	75	0.829479
113686	100054	97	65885	56514	86	1691	1460	22	3836	3418	39	8330	7964	48	11016	9766	62	332447	301081	88	0.829479
136435	119258	90	67944	59818	88	2139	1664	24	3950	3452	36	8751	7344	52	11473	9873	67	325496	270873	90	0.830489
46636	43739	82	28353	27089	75	786	737	0	1492	1143	17	2565	2607	27	4322	4631	33	97635	95546	76	0.83251
74520	68001	93	56060	52864	80	1152	1010	2	2979	2547	33	5768	5199	45	6987	6775	46	193755	168899	85	0.83352
107717	85961	100	67892	55020	89	1921	1428	24	3328	2178	37	6570	5180	48	8866	7491	54	224287	185188	81	0.834531
143510	113877	94	105267	86773	94	2433	2238	26	4322	3818	36	11009	9061	59	16035	12653	87	435907	366533	96	0.834531
64291	64442	68	20251	20587	52	1149	996	0	2497	2451	26	4845	4665	37	6774	6522	46	183177	177836	82	0.834531
67716	64904	83	40735	39237	78	1218	1116	12	2185	1787	20	4023	4065	32	6761	6429	46	175329	168401	82	0.835541
89867	77171	97	47248	40768	86	1629	1572	18	2719	2822	29	5321	4745	41	7425	6435	51	228435	196156	89	0.836551
33883	32773	59	22025	21862	66	298	425	0	758	640	0	1637	1520	21	2172	2238	26	65827	65767	74	0.836551
130139	120842	89	96428	91801	87	3346	3190	29	6647	5721	47	15271	13992	67	21402	19492	76	498154	430504	95	0.837562
172956	134759	94	90456	70907	93	3030	2126	33	5325	4307	40	12388	10018	63	17689	13610	76	431798	333836	97	0.837562
94085	83106	89	67635	59174	85	1659	1242	20	2934	2347	30	6523	5931	47	8853	7519	57	209771	178123	88	0.838572
83421	78938	80	61191	59516	79	2148	2172	22	4185	3993	35	8956	8576	51	12740	11790	66	357454	324300	88	0.839582
62907	60231	79	38466	36308	77	798	843	0	2264	1895	25	3952	3515	38	4893	4191	41	124860	114334	81	0.840593
94292	85947	83	51734	46473	84	1582	1400	18	3106	2771	31	8005	7318	52	12177	10310	63	317103	285276	91	0.842613
69929	66356	79	31479	31109	76	1267	1226	13	1632	1504	24	4463	4509	36	6980	7006	49	175647	167028	84	0.842613
188618	150351	97	235320	195829	101	6861	5220	45	12675	10048	65	26685	21529	92	36744	28399	95	840566	668552	105	0.843624
142998	131945	92	88813	84555	85	2901	2886	27	4904	4423	40	10722	9033	58	15180	13311	64	428594	355724	91	0.843624
37345	37936	72	17227	17341	51	306	391	0	1050	923	0	2329	2603	25	3411	3631	32	86423	84399	75	0.843624
32946	32379	65	18183	18334	55	489	613	0	860	866	0	1919	1953	22	2496	2425	29	66383	65498	73	0.845644
104617	97647	86	54509	50733	83	1882	1738	21	3538	3433	32	8348	7925	51	11899	10627	64	319285	303614	89	0.847665
92101	85279	83	51382	47572	82	1823	1888	21	4024	3813	34	7719	7495	45	10199	9553	55	315822	291613	86	0.847665
78485	72291	81	49191	45115	80	1191	1351	12	1908	1819	22	4742	4848	37	5641	5015	48	156447	146426	81	0.849686
39861	38837	72	27231	26788	71	226	324	0	470	987	0	2192	2266	24	2744	3023	29	74400	74806	70	0.849686
150806	120420	94	74407	59055	92	2739	2114	30	3745	3028	40	8896	6822	58	12126	9998	66	299532	235355	92	0.850696
149483	121748	95	107968	88608	92	2991	2347	30	5541	4487	43	11834	9784	63	16203	14082	76	399192	336513	94	0.851706
125509	100126	99	81255	66505	93	1812	1393	24	4097	3299	42	8117	6178	54	10844	8661	57	274145	212669	91	0.853727
93658	88940	81	44514	42504	80	1888	1831	21	2928	2326	30	6942	6665	43	8454	7835	51	245849	237349	80	0.853727
133979	87829	104	61565	38480	102	2063	1524	22	4552	3564	47	9127	6975	63	11965	8836	67	295993	198161	105	0.853727
28820	26341	69	13909	13567	48	453	461	0	918	768	0	1600	1704	20	2278	2148	26	63357	64208	66	0.855748
124748	107041	89	57498	48798	88	1794	1831	20	3752	3378	36	8288	7061	51	11797	10336	62	320628	280452	89	0.857768
164164	131891	95	78998	64231	93	2611	2103	32	4888	3602	43	11394	9079	66	15409	12387	67	387861	314467	93	0.858779
113743	92220	94	75231	62863	90	1654	1268	18	3690	2988	37	7756	6036	48	10104	9153	51	256715	211724	92	0.860799
79911	76136	86	47920	46262	79	1368	1280	14	2667	2403	28	5674	5548	39	7750	7314	44	224641	217397	80	0.86282
85088	76569	84	55572	48481	83	1099	924	0	2495	2299	29	5642	4784	45	8768	7228	55	200363	167773	87	0.86282
133565	122557	87	85865	79285	86	3112	2846	30	4700	3799	43	11512	10515	64	15794	14316	67	453830	384095	93	0.86282
138471	121168	95	78596	68254	89	2412	2049	26	3737	3452	37	9845	9052	53	14929	12186	72	404131	350676	93	0.864841
59796	57206	78	35658	33024	77	1194	892	0	1890	1566	20	3795	3354	34	5904	5388	44	136209	128151	77	0.866861
86160	78277	84	54079	48873	82	1352	1218	12	2016	2312	22	5216	4848	41	7653	7283	45	202052	181796	84	0.866861
90035	82890	82	61533	55317	83	1394	1200	13	2528	2912	25	6261	5595	46	8854	7097	54	224879	195379	87	0.866861
31007	29873	66	17602	17701	51	434	519	0	885	1046	4	1862	1886	23	2105	2096	26	69022	71513	70	0.866861
122374	107613	89	74199	65097	88	1807	1531	22	3211	3015	34	8894	7929	53	11748	9903	63	334065	283795	92	0.866861
228706	170613	104	150177	114901	102	5614	4332	41	8949	6688	58	19753	14496	77	28537	21416	98	668984	484508	109	0.868882
50665	49962	77	27995	27546	73	782	695	0	1274	1380	16	2995	2965	30	4398	4318	37	113089	112300	77	0.868882
46552	46693	77	21079	20652	66	749	775	0	1528	1205	13	3110	2951	30	4688	4365	40	115240	118670	73	0.870903
94815	87304	82	53835	48025	85	1528	1329	18	2897	2718	31	6531	5862	46	7709	7093	48	215858	192639	90	0.870903
79464	76069	80	40115	37945	80	1079	1211	11	2258	2126	26	4878	4420	41	6148	5972	43	172045	167877	84	0.871913
61368	58039	77	38181	35778	77	1189	1262	10	2114	1487	20	3936	3721	34	6031	5583	44	141265	132191	80	0.871913
143456	100034	100	81710	57927	99	2466	1681	28	3551	2656	41	8547	6074	59	11387	8316	65	294629	215058	102	0.871913
82535	76335	85	44801	39641	83	1072	1140	12	2746	2631	30	5739	5242	44	7346	6890	45	174140	160428	88	0.873934
91194	86089	82	44887	42829	81	1627	1601	19	2934	2318	33	7911	7352	51	10863	9891	60	297336	256027	87	0.873934
127802	105700	106	73587	61144	106	2391	2140	26	4276	3263	41	9481	7583	58	13653	11147	71	334534	255510	106	0.873934
66018	61101	80	42326	38771	80	768	906	0	2088	2019	20	3787	3339	37	5631	4908	43	138102	126916	77	0.873934
52468	51603	74	27086	26920	74	526	674	0	1265	899	0	2581	2482	27	3974	4063	34	94846	100051	77	0.876965
100086	93640	84	53740	49106	84	1368	1316	14	3085	2547	34	6329	5948	44	9934	8958	53	226110	210294	89	0.876965
129414	111365	89	83528	71444	88	2106	1854	25	4376	3715	43	9119	7839	53	12071	9777	62	314997	250510	93	0.879996
108585	91014	88	59977	50392	87	1542	1444	15	2974	2222	36	6595	5493	46	9454	7962	57	226683	189849	85	0.881006
44145	44561	63	29033	28709	73	447	410	0	765	705	0	2734	2939	27	3460	3464	32	101004	99362	73	0.881006
75206	72745	79	49040	47110	80	1120	1112	8	2698	2286	33	5820	5541	41	6968	6892	43	213578	210173	79	0.883027
141754	119174	96	66910	56946	90	2217	1755	27	4026	3652	36	7914	6944	49	11463	10251	57	313025	264424	93	0.886057
85464	77460	94	41509	37478	82	1372	1178	12	3243	3233	34	7481	6814	47	9566	8523	60	282471	250148	87	0.887068
42793	41930	77	18332	18243	52	417	499	0	1120	1100	6	2336	2321	27	3196	3419	30	85661	86145	68	0.887068
229868	163487	102	230863	176173	102	6172	4664	44	13588	9543	67	28372	20048	93	40138	28107	95	960246	632396	108	0.888078
54224	52616	76	31661	31003	75	640	628	0	1457	1470	15	2974	3037	29	4269	4485	33	110511	110412	73	0.889089
88361	77293	84	37828	32250	82	1440	1411	17	3788	3203	39	6834	5591	49	9883	8643	52	277429	239881	82	0.889089
22536	23058	64	15202	15231	48	226	328	0	689	539	0	1325	1358	13	1643	1633	20	53668	54703	64	0.890099
85346	75495	85	45035	40180	83	1391	1321	14	2661	2140	28	4309	4359	36	5938	5411	44	159779	147587	80	0.890099
50474	48881	77	21600	21024	70	743	727	0	1317	1220	12	2692	2388	29	3622	3531	32	106012	108432	72	0.891109
54332	51841	81	26540	25727	74	1255	1077	7	1364	1242	14	3464	3436	33	5147	5349	39	119055	117503	73	0.89313
25468	25359	70	19304	19181	58	384	526	0	687	649	0	1146	1121	9	2716	3112	24	63054	63430	69	0.89313
128444	113517	89	66515	60178	86	2503	2054	28	4428	3523	40	9540	8251	54	13795	11688	67	312869	263410	91	0.89515
96555	86432	92	43091	37692	84	1511	1251	16	2789	2694	31	7280	6687	47	9412	8772	50	259391	232722	85	0.896161
109144	98469	90	64159	57236	83	1762	1534	21	3529	3578	34	7563	6977	46	11140	9686	60	307115	271682	87	0.896161
43938	42002	74	27240	26810	72	500	358	0	1343	1300	13	2295	2129	27	3521	3385	32	82678	84982	71	0.898181
206666	153767	109	168053	126311	100	4520	3580	39	8262	6569	52	19047	15141	81	28064	22609	90	654631	497374	102	0.899192
75212	68569	79	43166	38780	80	1506	1190	18	1921	1981	24	5180	4567	40	7597	6668	49	190788	164679	84	0.900202
268486	168344	116	173316	116915	112	5190	2931	48	11243	6676	68	21632	13059	87	30765	18460	106	691190	398309	114	0.901212
102174	88302	90	48299	41009	84	1919	1420	24	2700	2331	28	5658	4508	46	8160	6614	52	188012	160818	87	0.902223
115778	99644	88	57389	49797	87	1550	1416	17	2698	2373	28	6082	5440	42	9063	7932	57	247919	212829	89	0.902223
123832	105742	89	74663	65105	88	1900	1725	21	3163	2881	31	7169	5997	53	9289	7455	58	270881	225576	88	0.906264
122875	101841	98	94275	81728	90	2092	1760	25	3743	3245	36	8180	6647	50	11811	9240	68	272997	225996	92	0.908285
91935	87041	85	52622	49932	81	1789	1645	22	3118	3325	27	7010	6613	46	10147	9446	56	287515	272277	82	0.909295
143283	123250	98	79743	68913	88	2661	2205	29	5171	4272	42	10886	8849	62	14871	12804	63	413416	331360	94	0.910305
133043	113869	90	58849	50741	87	3129	2883	28	5439	4935	39	10456	9300	54	16612	14980	75	380630	371746	85	0.912326
87048	83075	81	48779	45636	78	1616	1607	15	2684	2770	28	5900	5464	42	7779	7096	52	186365	177947	79	0.914347
207612	148980	103	197390	153362	103	5773	4348	43	10009	8277	55	22349	17175	91	33450	27376	93	770115	602181	100	0.916367
96633	87333	82	42217	37108	81	1610	1366	16	2591	2259	30	6747	5762	51	8276	7690	50	232042	198412	82	0.917378
27423	26291	68	18648	18755	54	199	335	0	295	670	0	1510	1723	20	2520	2222	27	61816	64981	62	0.918388
121875	106840	89	91269	83495	88	2064	1822	25	4127	3671	40	9080	7807	49	13871	12005	68	364316	313970	87	0.918388
46047	47253	54	27962	27407	73	677	668	0	1310	1109	6	2492	2232	28	3118	3307	30	87041	85697	69	0.919398
41977	38279	82	29085	26886	73	774	677	0	1256	1004	2	2352	2553	27	3512	3307	32	90312	86206	69	0.920409
65471	63164	79	32421	31637	77	1344	937	0	1835	1625	24	5139	4736	42	6367	6262	43	180616	173121	76	0.920409
292762	205445	123	259883	198423	120	7076	5254	45	13637	9000	74	29954	20570	111	41355	29265	113	1.04134e+06	587601	124	0.921419
85147	85890	64	39541	39694	72	1684	1504	17	2648	2637	31	5834	5942	41	9475	8579	50	247014	238896	75	0.921419
148008	115053	95	101765	82311	94	2350	1899	28	4865	4202	43	10208	8420	55	14649	11414	70	350240	272118	93	0.92344
111112	93368	92	74343	63130	89	1641	1398	18	3400	2870	34	6951	5700	49	10262	7542	67	244439	202609	90	0.92445
100509	86685	88	63491	54216	85	1535	1319	14	3337	2817	38	6847	5810	50	9417	7961	58	253316	210434	87	0.926471
33554	33319	71	20953	20900	59	432	599	0	468	675	0	1972	2105	22	2818	2909	28	66410	67143	69	0.926471
93704	81884	87	61307	54936	83	2154	1808	24	2973	2922	32	7286	5806	50	10797	9499	58	260708	216787	86	0.928491
104609	89835	89	59993	52023	87	1661	1497	19	2959	3455	30	6429	5351	47	8784	7528	56	214928	185581	87	0.930512
263815	172266	115	231336	161445	115	8946	6033	54	15896	11028	79	32791	23340	104	47964	35159	106	1.04858e+06	841687	116	0.930512
138110	106796	91	75015	57987	91	2373	1781	29	4379	3230	44	9362	7184	63	13944	10618	65	329646	251667	90	0.930512
87763	81212	83	52600	48681	82	1119	1079	8	2898	2533	33	5911	5776	41	8745	7607	54	202622	183552	77	0.931522
137096	119727	97	70080	61646	88	2106	1679	23	4754	3744	43	9262	7900	55	12968	11711	64	366035	303736	89	0.932533
81538	78082	82	24997	23882	73	1495	1606	16	2300	2172	25	5347	5049	41	7508	6778	50	184723	179635	81	0.934553
112067	95856	87	58261	49571	87	1970	1663	23	3841	3346	35	8192	7086	55	11599	9892	64	292617	248794	86	0.934553
112093	92792	91	59639	50004	90	2381	1783	29	4249	3811	32	8284	8107	48	12876	12033	60	314092	306889	86	0.935564
33461	30549	78	18202	18155	50	433	471	0	613	964	0	1869	1720	21	2651	2614	29	71733	72724	70	0.935564
78980	71718	82	42154	38131	82	1204	1204	10	2679	2344	27	5522	5070	41	6903	5919	44	203282	181513	79	0.936574
248088	184285	112	122806	94652	110	3900	2800	37	9014	5979	67	16852	12422	77	26044	19102	103	585896	413824	113	0.938595
49261	46651	83	24436	23308	75	958	811	0	851	1005	2	2771	2601	28	3927	3750	33	115035	108792	89	0.938595
234291	164569	114	180581	126452	105	5366	3560	43	9322	6876	55	20478	14247	83	27909	18866	95	715866	485376	104	0.939605
62230	61296	76	32892	32160	75	1230	1099	8	1948	1902	23	3906	3878	35	5962	5496	48	170109	164087	91	0.939605
123793	111199	87	97566	89057	86	2742	2776	26	5275	4716	41	10527	9238	57	14496	12777	63	367374	320387	88	0.939605
129108	109966	93	113792	100007	90	3114	2621	31	5789	4866	48	13297	11846	66	18321	16418	75	427367	364579	90	0.939605
82872	77952	85	39199	38092	79	1207	1356	12	2658	2700	28	5768	5817	43	8958	8648	50	232617	224082	79	0.940615
72774	68657	74	64766	61054	80	1328	1393	14	2706	2494	27	5843	5002	44	8057	6941	54	189803	170317	77	0.940615
44192	41528	76	29756	28763	74	443	611	0	1371	1405	14	2243	2203	27	4663	4315	39	93571	92029	74	0.940615
119818	104200	96	57062	49944	86	2013	1768	25	3929	3179	40	9229	8038	55	13060	10860	73	365772	317539	86	0.941626
90462	77962	94	52889	45733	84	1139	1103	7	2474	2321	26	6586	5269	51	7619	6797	51	221094	198315	85	0.943646
141999	118284	91	91219	75598	91	2275	1829	25	4063	3213	40	8680	7096	58	12183	9584	65	311319	252604	89	0.945667
148039	125435	94	70478	58591	90	2396	1929	26	4154	3295	41	8944	7283	55	13704	10629	73	317623	251005	87	0.945667
82355	78197	80	51432	48582	81	1617	1493	19	3128	2620	34	6449	5942	44	9037	8494	51	269785	248240	80	0.945667
155348	134436	89	98605	84088	91	2263	2061	25	5349	4410	44	10901	8965	55	15876	13595	73	429065	371554	89	0.945667
141910	120895	91	63153	53844	87	2717	2285	27	4292	3433	42	9793	7655	55	13401	11052	64	326133	265391	87	0.950718
143522	118604	91	66718	55470	92	2546	2292	26	4465	3440	40	11115	8488	62	16744	12924	74	435927	350955	88	0.951729
84283	80883	90	56549	54122	80	1330	1138	11	2283	2290	24	5372	5179	41	8177	7783	47	221568	212485	75	0.953749
121991	108881	90	54733	48705	87	1850	1720	20	4326	3604	41	8809	7131	55	13371	11434	63	366280	313371	87	0.95678
82668	80755	78	28471	27649	77	1659	1386	16	2487	2774	26	6765	6389	43	9164	8959	54	264432	260211	77	0.95678
87107	82122	90	48826	46773	79	1412	1319	13	2799	2812	29	6097	6104	40	7887	7401	56	240891	233010	79	0.95678
138970	117218	92	98873	82058	90	2626	2019	28	4783	3767	43	10016	8079	60	12955	10885	62	327513	276567	86	0.95678
40527	39820	72	24823	24444	71	564	481	0	707	986	0	1998	1740	24	2841	2894	31	77705	77954	67	0.960822
188222	162716	101	132564	118935	93	7023	6335	41	13384	11345	68	27423	23835	87	40050	33555	89	879479	722874	97	0.961832
146986	123720	91	95055	83392	89	2231	1946	25	5533	5016	41	11623	10391	58	14784	12919	65	432349	413659	86	0.961832
96403	85678	85	49445	42942	82	1693	1337	21	2621	2819	27	6047	5308	43	7887	6153	51	202431	169021	83	0.961832
140489	124840	93	87567	79864	89	2909	2651	29	6374	5386	45	13954	11968	65	22544	18638	82	558067	440665	93	0.962842
58943	55548	79	36518	35675	75	899	822	0	1258	1355	13	3404	3425	33	4639	4541	38	114229	113742	73	0.963853
155441	134573	96	86825	77211	89	3127	2739	30	6670	5330	48	14209	11514	66	21355	17365	80	480433	375351	91	0.963853
94608	83564	93	60690	52995	86	1376	1452	15	2250	2455	27	5892	5372	43	7702	7079	47	220325	195283	79	0.964863
12413	11068	60	192738	177572	63	1776	1569	21	791	793	0	613	544	0	732	590	0	-68	328	0	0.964863
77374	71821	87	51531	47649	80	1291	1178	10	2249	2012	26	4848	4422	39	7152	6611	51	163869	149483	78	0.965873
50915	49010	77	27461	26742	74	1138	903	0	1692	1564	18	3263	2683	33	4176	4145	35	105966	106862	73	0.967894
45740	43282	75	31291	30221	75	669	607	0	1066	950	0	2333	2343	26	3625	3871	33	96644	96531	75	0.968904
17922	17060	68	11058	11145	44	397	366	0	653	575	0	1370	1213	16	1915	1947	23	43656	44238	62	0.968904
134544	112434	91	84812	71770	89	2055	1761	24	4920	3592	48	9678	7884	61	13744	10862	68	336465	268361	89	0.969915
74358	67154	86	41482	38502	79	1467	1183	12	2362	2221	29	4544	4154	41	7490	7019	51	201604	180480	83	0.969915
48617	46987	74	32731	32482	74	498	531	0	746	1157	8	2405	2426	26	3418	3240	32	79175	80114	72	0.970925
92697	79037	86	56918	48426	84	1391	1132	11	2224	1954	31	4877	3947	41	7519	6700	49	173175	153128	80	0.970925
150028	125929	93	59746	51455	91	2325	1875	24	4398	3792	40	9863	8185	61	13646	10936	62	396875	323063	91	0.970925
115629	99806	88	74455	63514	89	1833	1483	22	4316	3621	41	8024	7087	50	11137	9714	64	280059	237019	87	0.971935
34494	33217	72	22623	21310	76	651	459	0	1125	1045	6	1940	2075	22	3441	3205	34	80065	73833	84	0.971935
59712	57570	80	32539	31999	75	790	804	0	1488	1407	18	2804	2910	28	4169	4557	33	105831	105024	71	0.973956
121718	100146	106	55774	45227	90	1732	1610	20	4315	3889	37	9881	8111	59	13123	11238	64	372813	311337	91	0.973956
72847	70095	77	37658	34573	79	1416	1397	16	2370	1892	25	4575	4351	36	6367	5994	42	158252	147941	78	0.973956
121009	100931	88	77260	65253	89	2544	1900	28	4705	3873	47	8887	7149	61	13518	11120	64	307811	253687	91	0.974966
86445	75200	88	64039	55783	84	1542	1517	17	2726	2186	36	6000	5008	47	8414	7397	55	218675	180990	83	0.975977
229043	156898	110	152765	111701	106	3962	2765	37	8651	6367	57	15577	10792	76	21994	16365	87	565072	410131	105	0.976987
163692	134366	94	84961	70276	93	2307	1766	29	4728	4010	40	9811	7980	56	14252	11524	69	336016	275538	91	0.976987
217263	171595	110	113289	90130	98	3869	2807	36	7387	4832	59	14449	10755	77	20909	15767	85	501732	373079	115	0.977997
90967	87019	82	84291	81135	82	1531	1487	17	3508	3091	32	7657	7560	49	11194	9786	62	264619	230037	79	0.977997
129992	111088	93	54262	47997	88	3955	3420	34	7467	6776	51	22126	19919	82	12073	10379	63	494395	440565	88	0.979008
106373	98108	89	53120	50614	82	1895	1779	21	3183	2749	34	7254	7407	44	9704	9227	50	291739	276297	80	0.979008
57339	52747	78	39851	36937	78	1000	813	0	1944	1367	25	4154	3886	36	5659	5309	43	144988	135955	76	0.980018
41669	41501	72	21245	21016	63	481	473	0	1167	1259	10	2569	2812	26	3715	3578	33	89227	91553	61	0.981028
242525	166105	115	224990	153188	117	6820	4413	48	12469	8019	68	26350	18606	101	37297	27090	107	905380	631763	113	0.981028
108056	99397	85	64594	58742	83	1644	1410	20	3308	2503	36	6757	5932	47	8730	8573	49	233855	199242	83	0.982039
32714	31708	71	17860	18301	48	426	511	0	1396	985	0	2071	1999	24	2751	2785	30	68785	72446	63	0.982039
117032	101465	89	63978	55990	87	1930	1576	24	2892	3000	31	8587	7632	53	12113	11096	61	324821	284545	86	0.983049
72174	63240	83	51204	44384	82	1140	1139	10	2597	2120	30	5071	4627	41	6983	5757	49	178463	162607	74	0.984059
88496	85052	85	46201	44986	79	2041	2185	23	3332	3338	31	7000	6889	42	9077	8834	50	284467	284754	78	0.98608
189485	138289	101	119104	90510	98	3710	2533	38	6286	4840	48	14172	10707	69	20576	15290	87	579221	439264	98	0.98709
39329	38044	75	15901	16033	49	675	705	0	1129	905	0	2129	2256	25	2899	2912	30	82700	82181	66	0.98709
110183	94392	95	60297	52482	86	1955	1645	25	4216	3456	39	8915	7513	56	13282	11466	69	330758	273979	85	0.98709
95006	81709	101	55589	46822	86	1096	1094	8	2732	2463	31	5130	4353	45	6791	5284	50	174550	146982	81	0.988101
138173	115453	97	56852	46702	87	2182	1744	24	4400	3679	40	9379	7873	57	12346	9977	59	307828	245711	89	0.992142
142638	113412	96	84589	67900	93	2403	1833	29	4561	3386	40	9087	7040	62	12774	9864	62	318274	250547	94	0.992142
108622	93227	85	56679	48202	86	2113	1946	23	3887	2749	35	7708	6515	50	8914	7627	57	233419	193650	84	0.992142
105474	98935	84	64977	60717	81	2440	2535	24	4678	3980	41	10653	9370	62	16440	14431	76	424248	367675	85	0.993152
262150	184111	121	221811	154381	115	5624	4131	42	11066	7455	64	22800	15966	98	34573	23707	107	784367	552026	116	0.995173
98865	87933	85	60830	54139	84	1719	1446	18	2997	2398	30	6369	5351	47	9113	7928	56	227748	199822	85	0.996183
79811	73503	81	46588	42424	80	1276	1176	12	2216	2105	27	5694	4778	46	7637	7125	48	204194	180560	81	1.00225
119689	111445	85	53444	50836	84	1800	1936	18	3445	3517	32	7770	7102	49	9286	8619	51	305224	291255	85	1.00326
238726	171911	112	208628	154401	114	4899	3512	40	9787	7136	60	20829	15192	82	28108	20513	102	710624	520558	111	1.00427
83343	79938	84	91660	88714	81	2144	2004	24	4194	4239	36	9264	8928	49	13369	12243	67	333767	310345	81	1.00427
167275	136415	93	134793	107554	95	3627	2872	37	6783	5002	51	14884	10728	69	20168	15625	82	546187	397438	96	1.00528
41458	40878	64	27488	27108	73	538	515	0	1302	1543	13	2792	2760	28	4210	4216	33	91193	92718	72	1.00528
133928	109913	89	67166	55497	90	1882	1421	22	3413	2633	37	7902	6844	47	11882	9964	62	306594	256812	87	1.00629
133713	113587	91	79814	67454	90	2111	1767	24	3976	3529	38	7525	6668	47	12028	9634	60	304832	257724	89	1.0073
33415	32748	70	21842	20918	68	774	587	0	377	771	0	1690	1810	20	3450	3062	32	72767	71095	67	1.00831
101335	88170	91	63229	55838	85	1398	1348	14	3135	2550	39	6373	5642	46	8171	7307	51	221466	195183	83	1.00932
115577	93865	94	68737	56659	89	1891	1773	21	2899	2597	31	7787	6243	56	11442	9749	68	276226	229435	84	1.01033
111562	96363	88	44593	38298	83	1416	1222	13	2604	2495	28	5828	5075	44	8496	7398	52	202568	175422	84	1.01033
123668	107208	103	60669	52899	86	1784	1504	21	4066	3280	39	8968	7407	54	14589	12546	67	365468	310866	87	1.01134
121548	95044	91	87121	69983	92	2322	1832	27	4328	3660	41	9009	7214	56	13438	10366	65	332122	274597	87	1.01235
109799	93089	89	52568	44891	88	2086	1739	23	3128	2795	31	6654	5603	50	10036	8843	55	221878	190206	83	1.01336
56490	51657	85	31721	28456	76	1456	1338	14	1927	1562	22	3817	3214	38	6252	5339	47	150680	137680	74	1.01336
129394	109090	94	53181	44410	87	2253	1880	25	4284	3577	42	9227	8157	53	14379	12062	77	375366	316423	88	1.01336
220599	151996	111	181873	127891	105	4760	3222	43	9230	6699	55	20644	14606	90	30278	21723	94	754395	551177	102	1.01437
99050	90553	92	48594	46353	81	1411	1270	13	3037	2499	37	6761	6568	42	9343	9353	49	256420	248351	79	1.01437
145123	126191	91	169760	154937	91	3906	3467	34	6913	6334	53	15368	13332	71	20551	17578	80	569257	438241	93	1.01639
83486	80370	79	57848	55672	79	1848	1806	21	2434	2654	28	6145	5813	44	8770	8385	52	256607	248949	78	1.0174
105784	86235	89	61550	51087	88	1884	1534	21	3389	2957	35	7499	6243	53	10397	8674	55	281332	238167	84	1.0174
161393	135842	92	97377	83988	92	3335	2829	32	5266	4059	44	10832	9066	58	15742	13748	69	377282	306534	91	1.01841
137000	110454	94	75021	61756	90	1722	1571	22	4584	3656	39	8953	7441	57	11632	9442	66	334319	263496	92	1.01942
245411	190719	107	133848	105273	102	4147	3287	37	9186	6882	51	19398	14744	79	26790	19904	93	660676	489767	102	1.01942
128727	115796	86	60632	53531	86	2595	2627	25	4836	3575	44	11022	9268	60	14837	13143	64	418832	381285	85	1.02043
91773	85066	83	45859	42338	79	1820	1623	20	3581	3398	34	8457	8152	48	11413	9933	59	316122	279913	84	1.02144
127612	113097	90	63826	56306	86	2382	2123	26	4084	3663	39	9232	7458	54	12250	10362	58	366553	304249	86	1.02346
95233	80151	88	61624	52697	86	1602	1227	13	2906	2502	31	5726	5138	44	8932	7633	56	196484	163504	85	1.02346
109719	103365	85	73600	71343	83	2987	2834	30	5481	5726	39	12081	11617	62	17012	16355	69	493757	434528	90	1.02649
105728	90059	88	58658	49671	86	1797	1538	23	2865	2815	29	7235	6387	50	11070	9223	56	248214	206244	87	1.0275
159218	124060	95	112359	91073	94	3299	2699	34	5533	4319	47	12177	10379	62	16958	13285	76	421246	337155	96	1.0275
39942	42629	67	26209	26352	70	353	472	0	928	917	0	1966	2047	22	2985	3056	31	81526	84685	72	1.0275
53757	53046	76	29900	29492	75	735	807	0	2189	1862	28	3186	3152	30	5068	5082	36	129156	128396	75	1.02851
64533	62412	78	29268	28500	75	828	1010	2	1441	1442	14	3349	3404	30	4616	4535	39	118259	119141	74	1.02851
86087	80209	93	39389	37446	80	1170	989	0	2589	2197	27	5194	5181	39	7273	6872	44	211594	206934	83	1.02952
95966	83319	87	46569	40088	83	1304	1099	12	2813	2247	34	5710	4677	45	7844	6576	48	221634	185443	84	1.02952
97455	83368	86	66372	56586	86	1710	1611	21	3080	3022	33	7260	6184	49	10446	8990	63	299376	248808	91	1.03053
163762	136233	94	73157	60813	90	2817	2318	30	5338	4548	40	9859	8329	57	14200	11430	68	340758	277812	93	1.03256
132585	113052	90	57570	48240	87	2527	2351	25	4650	4240	42	9931	8897	53	15107	12708	75	412215	365136	90	1.03256
26172	23972	69	15342	15266	50	378	426	0	583	736	0	1573	1530	17	2282	1961	26	57365	59583	56	1.03357
139262	120954	104	72232	64214	87	2647	2453	26	4645	4077	42	10679	9133	62	16856	14860	68	429246	346545	91	1.03559
120907	106473	88	69932	61347	86	2214	1896	25	4238	3543	40	9229	7888	54	13503	11136	63	373411	327467	93	1.03559
104062	90633	85	54787	46918	85	1470	1339	15	2967	2768	28	6146	5302	44	8811	7459	55	249977	216646	86	1.0366
200075	147743	103	191720	144999	105	4642	3393	37	9681	6764	69	19547	14549	80	27060	20625	94	692370	538967	101	1.03963
87038	82370	80	51139	48948	80	1755	1540	20	2640	2686	28	6007	5696	41	8499	8185	45	242611	234470	79	1.04064
112283	101164	92	59316	52012	86	1890	1769	23	3691	2974	38	7976	6845	51	10717	10159	61	276154	239533	84	1.04064
37127	36467	74	24285	24368	62	304	356	0	730	735	0	2312	2276	25	3039	3132	30	67965	68803	71	1.04064
116559	101961	88	80753	72986	86	2332	1854	27	4167	3340	40	8164	7012	52	12136	9775	61	275818	237438	88	1.04064
157518	133844	93	73561	62466	90	2760	2135	31	4537	3897	43	9855	7918	58	13603	11659	64	348538	280706	91	1.04165
100002	86534	92	60516	53003	86	1424	1355	14	2425	2371	28	6679	5776	46	8763	7131	53	231754	203333	81	1.04266
106837	89353	89	63122	51121	88	1953	1478	22	3406	3095	33	8253	6692	53	11363	10006	58	303013	251982	87	1.04266
148759	123007	109	71882	59920	91	2207	1849	24	3938	3141	40	9552	7707	56	13385	10903	67	319649	262090	92	1.04266
79383	75007	84	42040	39627	80	1170	1127	9	2554	2424	28	5720	5105	44	8940	7831	54	226973	218028	77	1.04266
109543	95093	86	56524	48733	85	2245	1964	27	4102	3174	42	9282	8044	55	13388	10962	61	373838	313940	84	1.04367
111638	95092	96	48536	40855	88	1769	1710	20	2654	2526	28	7083	6213	47	10396	8958	54	294959	257960	85	1.04367
73238	69711	85	38646	37392	77	1337	1331	15	2308	2116	25	4948	4765	39	6735	6006	45	181766	178993	74	1.04569
89396	80800	83	50293	45396	81	1380	1204	12	2096	2038	29	5622	5050	43	8413	7643	50	189730	169485	78	1.04569
97168	92306	89	42819	40921	80	2214	1915	24	3857	4120	35	9012	8548	49	13344	12355	65	374190	338243	80	1.04569
113549	100451	91	57818	50873	85	1700	1593	21	3024	2754	33	7271	6466	46	10906	10282	56	259788	220253	85	1.0467
95869	89744	93	70375	68046	82	2459	2716	25	4333	4053	41	9321	8637	53	13632	12558	58	339133	296184	81	1.04872
33996	33266	67	17758	17712	52	390	479	0	997	791	0	1605	1426	19	2540	3019	26	61996	61669	66	1.05074
51006	49356	75	30267	29224	75	640	603	0	1169	1104	7	2827	3054	30	4517	4445	45	103091	101233	72	1.05074
79325	73872	83	71248	68878	81	1319	1107	7	2590	2207	31	5076	4796	39	7162	6824	43	194286	173202	80	1.05074
203375	153495	112	139503	105584	102	3390	2776	31	6795	5050	53	13815	10581	68	18885	14768	74	494224	385727	99	1.05175
37271	36326	69	22770	22250	69	527	673	0	1097	965	0	2372	2173	28	3685	3752	33	84384	83976	69	1.05276
29172	29537	54	22373	21133	70	454	451	0	802	842	0	2153	1967	25	2920	2939	29	80633	76948	73	1.05579
84028	79525	90	46177	43656	79	1729	1582	19	2756	2654	29	6025	5905	42	8541	8068	53	210419	196296	80	1.05579
88368	84283	86	39925	38541	79	2299	2004	26	4232	4076	38	9751	9185	51	13600	13216	63	326144	295947	86	1.05781
48817	49198	63	24193	24109	69	901	753	0	821	1073	8	2891	2874	29	4213	3919	35	95668	94040	77	1.05983
137835	114524	93	94687	79399	90	2745	2226	30	5609	4685	47	11381	9719	61	15971	12890	73	378394	299638	96	1.06084
43480	44163	72	25095	24766	71	409	498	0	858	869	0	1991	2255	22	3260	3001	32	76398	75775	76	1.06286
33754	33303	70	15535	15539	48	328	389	0	785	944	0	2098	2075	25	3026	2885	29	78060	79475	74	1.06286
63455	64932	75	31071	30825	74	787	919	0	1831	1577	25	4430	4316	35	6069	6585	42	184436	183007	74	1.06286
118505	93335	94	66116	50621	88	2124	1638	26	3515	2772	37	8316	6788	54	11075	8966	60	286380	233065	93	1.06388
35060	35279	55	17064	17093	50	335	417	0	1058	967	0	1521	1845	19	2610	2784	28	67218	69302	70	1.06388
211264	158964	116	131107	102797	100	4003	2488	40	6444	5160	47	14320	11075	71	20034	14458	83	486301	360198	102	1.06388
77009	71926	81	45635	44328	79	1204	1004	1	2431	1992	25	5613	5753	39	8203	7631	46	235200	230533	85	1.06489
118059	105384	102	59044	52589	87	2337	1960	25	3719	3399	35	7793	7206	49	11432	10529	60	292496	268221	96	1.06489
114252	102366	85	59219	54016	84	2419	2275	25	3698	2969	37	9274	7909	56	12283	10482	62	369192	308982	92	1.06691
101984	87379	90	53592	45740	85	1791	1716	19	3116	3010	35	8207	6946	52	10298	9141	51	303514	269008	92	1.06893
161938	136855	99	77822	66358	91	2825	2397	29	5154	4369	43	10254	8386	58	15180	11962	85	368581	289423	95	1.07196
77846	74784	80	58320	55461	81	2134	1974	23	3003	2537	35	7219	6571	46	10480	8566	58	244343	217648	85	1.07196
88995	81858	83	59116	52781	83	1547	1426	17	2727	2657	36	7020	6029	48	9216	7958	56	257981	229824	87	1.07196
30226	30190	57	18993	19051	53	544	444	0	920	1093	6	1928	1934	24	3225	3138	30	69275	72251	70	1.07196
190642	152578	96	184067	148764	97	4759	3590	40	8365	6585	54	17557	13990	71	24379	18704	89	592902	468453	98	1.07297
54638	52787	84	23703	24080	59	820	830	0	1429	1360	15	2809	2963	28	4107	3588	41	111188	116609	66	1.07297
109888	96995	86	53459	45922	86	1589	1555	19	3399	2910	34	6747	5984	49	9539	8871	56	259613	227155	88	1.07398
247180	171553	108	136595	97884	105	5349	4009	45	9473	6823	59	19986	13641	80	27116	19161	98	653863	450695	108	1.07499
332553	232982	131	215683	151194	126	7781	5167	50	14335	10015	69	29415	20732	112	44322	31645	116	1.04858e+06	781553	123	1.07499
105269	92601	87	80356	73301	84	2120	1992	24	4903	3672	43	9000	7599	56	11337	10423	61	299731	251951	84	1.076
101479	90438	85	46499	39487	84	1885	1286	23	3440	3018	34	6364	5698	43	9624	8639	61	263210	231976	84	1.07701
109397	95175	94	65168	56551	86	2001	1667	22	3785	3306	36	8796	7464	52	13192	10699	66	354726	312618	88	1.07802
71190	67916	84	41397	39917	78	977	923	0	1227	1542	15	5171	5068	40	7727	6734	51	201713	203112	77	1.07903
154534	121583	97	72644	56541	93	2461	2114	26	4425	3767	41	9811	7746	59	13801	11277	64	381845	305783	93	1.08105
149845	133079	89	92007	82900	87	2568	2288	29	4469	3910	37	11380	9246	63	13840	11152	67	416198	346043	90	1.08206
137938	106662	97	82660	62689	94	1612	1254	18	4415	4071	41	9353	7850	54	11406	9302	61	350998	315096	92	1.08408
68940	67454	78	20989	20237	60	1045	1020	4	1335	1479	13	3984	3939	34	5309	5460	40	138344	137963	80	1.0861
186910	160017	99	82925	72698	92	3921	3266	33	8231	6803	55	16431	13133	78	26824	22076	87	590763	455300	101	1.08711
111443	102089	84	70331	63799	85	1875	1575	20	2266	2111	30	6900	5650	49	9857	8858	59	257307	222314	88	1.08711
110916	99326	84	74308	66917	85	1768	1828	20	3838	3095	36	7735	6628	50	11053	9312	63	281718	241457	89	1.08812
98632	90258	86	63709	58161	82	1277	1137	14	3322	2982	35	6633	5897	45	9229	8539	50	224376	198828	85	1.08913
55201	54354	75	32817	31261	76	720	781	0	1588	1667	21	3168	3099	30	4650	4321	38	118827	117197	80	1.08913
92333	83516	84	58017	54010	83	1451	1607	18	2949	2673	32	6624	5968	44	9152	8320	53	233552	197861	89	1.09014
120543	103924	90	60384	51808	86	2375	2155	25	4237	3413	41	8024	6441	53	10434	8321	58	271228	225873	91	1.09014
157051	123030	95	104000	83452	94	3109	2505	31	5642	4476	46	12796	10223	66	18552	15218	72	433999	350233	99	1.09115
21840	22981	49	12421	12666	44	547	398	0	1049	788	0	1343	1253	14	1982	1967	23	54487	55055	69	1.09115
111518	97525	87	74816	65790	87	2045	1741	26	3564	2965	34	7951	7033	49	10399	8690	59	305316	261220	92	1.09216
222172	147540	106	171148	114589	108	5460	3817	46	9628	6916	58	21366	14455	86	31362	22153	100	805098	584482	110	1.09216
147385	122849	96	84064	72261	92	2590	2055	28	4997	3986	38	12012	9931	70	17176	15008	70	467425	404184	98	1.09317
120690	104070	91	64847	56628	85	1294	1056	7	3177	2797	32	7135	6160	47	10335	8986	55	272335	236589	89	1.09317
31012	30816	67	17240	17544	49	405	454	0	798	879	0	2036	2045	24	2601	2723	27	72403	75112	70	1.09418
155441	127379	95	77195	62094	91	2871	2195	29	5053	4227	39	11108	8750	59	13947	10859	68	381099	298321	95	1.09418
46314	45316	73	22908	22648	59	592	672	0	1113	1064	6	2460	2541	26	3513	3378	30	89533	89170	74	1.0952
161216	138646	102	109813	95890	94	3329	2688	32	5784	4780	48	12719	10575	63	18098	14552	80	500997	423832	97	1.0952
104150	91400	87	74299	66302	87	1624	1485	17	3317	2782	34	6809	5523	47	8253	7452	48	220750	190495	87	1.09621
182769	133276	103	131987	97046	100	3340	2506	37	6036	4436	50	14380	9995	70	17535	12464	74	467377	331836	105	1.09722
45296	44965	73	25118	24676	72	853	585	0	1507	1181	9	2441	2454	27	4431	4010	37	101010	98736	76	1.09823
70316	66621	78	41929	39307	78	1228	1044	6	2142	1741	26	4484	4333	36	6280	5847	45	137943	131364	82	1.09823
177028	142559	107	114210	94930	95	3825	2951	37	6749	5036	52	15627	12223	69	22216	16951	80	629186	500200	99	1.10025
48109	43607	77	29886	27354	75	635	582	0	1075	1240	11	2845	2931	29	4066	4076	35	103934	94773	74	1.10025
43060	39666	76	37188	33555	77	665	545	0	1238	1524	15	2601	2246	30	3496	3285	34	98381	88585	73	1.10126
166056	131605	95	115080	95854	92	2692	2431	27	6474	4459	58	13812	10539	70	17073	13299	73	492824	389271	97	1.10126
46170	43378	85	28325	27376	74	595	857	0	1892	1528	20	2841	2852	29	4865	4813	36	116017	113679	71	1.10227
71470	66798	79	47505	45613	79	1090	1023	4	1981	1641	22	4583	4450	37	6219	5928	43	184699	178853	78	1.10429
28119	27534	68	17297	17102	55	553	591	0	1221	900	0	1724	1652	20	2405	2218	27	57166	57473	70	1.1053
128106	105975	99	81173	68710	89	2293	1942	22	3794	3090	40	9295	7454	56	13204	11248	67	371412	316173	89	1.10732
133794	120626	89	65734	59865	85	2985	2834	28	5626	4603	47	11381	9822	59	15731	14362	74	452736	384456	89	1.10732
99225	85810	99	49968	44604	84	1530	1603	17	2797	2426	31	6429	5401	46	9077	7396	56	241366	208760	86	1.10833
24128	24199	63	16483	16309	50	552	649	0	535	678	0	1988	1863	23	2578	2656	26	61313	62297	66	1.10934
150628	126058	93	93680	79133	93	2189	1643	22	4453	3648	44	8961	7488	55	12643	10434	72	338108	292488	89	1.10934
162900	122979	112	103387	79018	100	3405	2627	33	6828	5771	48	13080	10599	62	18652	14529	76	457719	375897	112	1.10934
143311	125093	105	87477	78017	88	3267	2937	31	4859	4542	42	11663	9327	61	16032	13185	69	379462	303306	88	1.11035
104008	94585	84	64638	57857	85	1500	1442	16	3458	3115	33	7116	6573	47	10147	8952	61	263562	229493	83	1.11136
81441	74764	82	49772	44955	83	1219	1154	10	2288	2220	29	5696	5040	43	6543	6217	40	186084	168842	80	1.11136
132149	113549	91	79054	68062	89	2271	1769	27	3917	3175	38	9562	7941	53	12573	11055	64	352648	290423	91	1.11237
89011	78996	88	53002	47704	83	977	1103	7	1855	2090	25	4703	3966	40	6892	5714	48	179418	155030	82	1.11237
83833	75706	83	54552	47469	83	1233	1148	9	2760	2414	29	4817	4107	42	6886	5844	47	171244	151125	82	1.11338
30615	29995	55	19642	19199	59	540	469	0	1003	772	0	2023	2135	21	2982	3248	28	83402	82845	69	1.11439
104657	89479	102	65086	55660	88	1692	1217	15	3537	2785	36	7313	6701	45	9925	8674	58	304526	263474	87	1.11439
122078	112409	89	112041	104662	85	2241	2212	25	5232	4726	39	12932	11753	63	19289	16473	80	528436	443339	91	1.1154
65861	61444	81	28120	27671	76	1183	1100	7	1214	1262	17	3623	3707	33	6104	5745	41	151735	148479	78	1.1154
63453	60527	87	20045	19338	57	1074	1211	11	2087	2197	26	4346	4096	35	5863	5637	40	165261	161769	76	1.11641
84320	72819	85	51420	45160	85	1552	1415	17	2865	2557	31	6683	5758	44	9229	8428	53	272860	240758	84	1.11742
30774	30221	70	20564	20175	59	388	453	0	765	1148	8	1366	1672	17	2777	2610	30	64995	66676	70	1.11843
225736	168357	120	183913	135356	106	5246	3915	41	10375	7209	67	20728	14297	83	28968	21083	98	706759	467581	113	1.11944
116701	102878	91	45296	39127	86	1950	1701	25	4750	4368	40	9004	7893	51	14319	12308	69	379172	343746	88	1.11944
107205	93919	89	50758	43872	83	1935	1523	22	3142	2540	34	6573	5651	47	9220	7401	52	222395	184404	87	1.11944
207925	163238	116	145218	118732	98	3857	3162	35	7099	5653	47	16582	12865	77	21953	16010	93	540049	397300	101	1.11944
204829	156891	98	199201	146879	101	4532	3229	41	8776	6390	56	19317	14464	83	27508	21397	91	648674	510831	100	1.12146
120286	105707	85	76297	66626	86	1771	1446	18	3443	3203	35	6641	5481	48	9938	8082	55	246917	202214	86	1.12146
77135	71987	80	55293	50694	81	904	899	0	2656	2148	29	5743	5285	41	8069	7281	52	217061	194276	86	1.12247
50728	46442	84	26898	24761	75	787	857	0	1323	1303	16	3573	3512	35	5687	4921	44	133537	122796	78	1.12348
120250	107419	85	62498	55235	85	2070	1591	24	3823	3297	37	8483	7266	49	12031	10591	62	332742	282621	91	1.12449
33058	31932	69	26872	26501	71	905	757	0	1300	1455	14	3356	3270	33	5208	5519	40	116882	105689	74	1.12551
73351	70819	83	45099	44187	77	1164	1333	13	2204	1982	29	5890	6040	39	8324	8318	48	225210	218255	81	1.12652
21908	23098	51	15181	15072	50	384	350	0	729	515	0	1397	1498	17	2165	2163	28	62476	62425	70	1.12753
34626	34540	70	19118	19118	64	563	681	0	1030	1053	5	2165	2175	23	3299	3080	31	78866	79080	70	1.12854
91007	80391	87	61219	56623	84	1286	1138	8	2792	2797	27	5372	4958	44	7847	6809	52	214835	193048	86	1.12854
81192	79090	77	48312	46693	78	1592	1634	18	2250	2444	24	6102	5857	43	9400	8589	59	247798	245293	83	1.12955
123670	101613	93	79131	66090	90	1870	1550	19	3475	3022	40	7325	5776	48	10510	8458	63	248254	200011	92	1.12955
79882	72032	84	49758	46690	80	1679	1553	20	3144	3005	30	6919	6097	48	9939	8744	56	230122	203206	83	1.13056
82256	73417	81	52848	48619	81	1121	1034	5	2187	2321	25	4932	4385	41	7760	6638	51	185485	161005	83	1.13258
110849	95335	88	56687	48726	87	1552	1415	19	2943	2884	31	7667	6843	54	11561	9818	61	296886	248439	91	1.13561
83412	74261	87	52231	47288	84	1707	1557	19	2669	2754	28	6287	5701	44	9132	8460	57	257199	229194	82	1.13662
110785	102705	86	56612	52357	83	2155	1845	24	3710	3230	35	8128	7424	52	12976	11981	66	274124	256977	82	1.14066
52044	47784	79	36879	34200	75	816	736	0	1292	1086	9	2730	2488	29	4649	4011	42	112171	102359	74	1.14167
159548	135247	95	81836	67555	91	3461	2721	34	5303	4148	48	12142	9647	67	18373	14619	80	487442	398673	91	1.14167
99586	85845	87	60056	53477	85	1779	1585	19	2779	2616	29	6376	5648	46	8988	7798	54	256694	222570	83	1.14268
45529	44984	72	25528	25069	72	705	566	0	1467	1102	13	2254	2246	27	3163	3151	30	91406	91777	74	1.1447
191971	154705	107	105499	86383	98	3324	2596	32	7379	6274	50	15761	13399	78	20683	17834	83	605778	517466	96	1.1447
110413	92387	104	85764	72679	89	2074	1753	22	3285	2966	32	6982	5805	49	9966	8476	55	263743	212057	87	1.14571
69793	66866	83	23492	22710	67	1243	1501	13	2619	2408	27	5040	5253	37	7651	7378	50	197724	194429	78	1.14672
93080	86819	82	58214	54378	82	1936	1557	23	3018	3008	32	7210	6649	45	10580	9206	57	303104	273161	84	1.14773
209324	147636	102	153872	109243	102	4909	3554	42	9248	7095	54	20092	14709	79	29290	20701	95	702250	525612	102	1.14773
64623	61599	77	38906	35226	76	1135	1023	4	1655	1654	21	4277	3995	38	4879	4740	39	156433	142328	77	1.14773
90749	88973	80	60460	58095	80	2177	2187	23	3824	3876	34	7615	7784	45	11597	10574	60	277101	248261	82	1.14773
147398	123366	95	98462	83487	92	2680	2317	28	4788	3773	38	10369	8584	56	14227	12101	67	420122	363429	91	1.14874
38116	35978	85	25426	25251	71	558	610	0	1246	835	0	1870	1928	24	3389	3298	33	75498	78063	57	1.14975
36364	35110	63	22040	21258	63	697	685	0	1233	1241	13	2523	2335	28	3483	3432	32	84370	81375	75	1.15076
70365	63889	80	37752	34323	80	1173	988	0	2511	2061	30	4987	4628	39	6671	6107	45	170561	147387	82	1.15278
84809	72744	92	54516	48273	84	1451	1162	13	2392	2170	24	5066	4526	43	7718	6351	46	183430	162424	82	1.15379
90367	84545	88	50528	45692	82	1444	1318	12	2709	2363	29	5774	5399	41	7627	7104	44	199392	180010	82	1.15379
124501	101920	91	79302	63034	89	2448	2080	27	5327	4206	50	10661	8810	59	13784	10959	66	366054	304431	90	1.1548
100433	85055	87	50711	42972	85	1780	1668	19	2566	2137	32	7264	6570	51	10015	8213	53	287904	252715	88	1.1548
89340	79714	98	46023	41405	81	1653	1623	17	2394	2413	27	6502	5598	45	8504	7399	52	209114	180860	83	1.15582
122940	111858	87	63075	58171	85	2480	2429	26	5558	4111	44	10901	9288	60	15759	14893	66	437596	365914	89	1.15683
105926	92034	88	50970	44259	85	1505	1335	14	3068	2816	29	6448	5715	42	10025	8627	51	245882	206481	84	1.15683
64872	61733	80	39216	37558	78	798	946	0	2188	1844	26	4056	4126	34	5245	5027	41	129772	131495	73	1.15683
42806	43842	70	23335	23665	61	527	621	0	986	1084	5	2505	2359	29	3347	3401	31	82448	87296	61	1.15683
184433	142588	104	94423	75159	98	3856	3024	33	6043	5086	49	16658	13451	81	22577	18145	87	631327	494010	101	1.15683
80783	75523	95	43448	41646	79	1968	1854	23	3372	3479	30	7729	7339	48	11148	10749	55	272906	262712	80	1.15986
56859	56431	75	30081	28787	77	674	667	0	1806	1869	21	3483	3655	30	5303	4749	44	128142	127404	71	1.16087
188601	159477	96	141541	124384	94	4352	3665	36	8300	7277	53	17338	15454	80	23882	21154	83	586120	533017	92	1.16087
198190	171799	94	127151	110119	95	4312	3883	34	8207	6781	50	16849	14095	70	22612	19004	88	600275	482296	97	1.16087
279380	185517	126	205993	152809	117	5519	3668	43	10083	7038	63	19221	12783	83	27895	19228	99	681102	466546	113	1.16188
60711	59995	75	33030	33432	74	873	894	0	1386	1589	17	2771	2814	28	3501	3468	32	110587	111093	73	1.16188
109244	96816	86	56050	48434	85	1661	1489	18	2833	2358	35	6769	6438	45	9175	7863	55	253991	228200	83	1.16289
111801	104812	84	51766	47423	82	2067	1795	23	3072	2900	27	7619	6802	47	10321	9641	59	288153	270533	84	1.16289
314752	182891	129	261871	180983	122	8749	5495	53	17264	12109	80	35540	24187	112	48888	32178	115	1.04858e+06	728282	122	1.1639
272336	163925	111	243315	174111	112	9111	6843	50	18264	13420	81	37897	28408	101	55011	41686	103	1.04858e+06	985279	114	1.16592
108794	97666	86	58151	52455	85	1924	1851	20	3557	2742	35	7756	6468	51	11897	10526	58	309354	269777	83	1.16996
71010	70933	77	38403	37836	76	903	1011	3	1649	1242	18	4095	3904	36	5744	5954	40	148334	145909	73	1.16996
112117	96666	86	79337	67456	88	1759	1357	19	3753	2999	39	7602	6199	52	10678	9109	58	266490	219594	85	1.17097
45970	43254	73	29636	28371	74	589	528	0	1494	1015	3	2432	2184	25	3445	3145	36	87370	86230	70	1.17501
57915	53231	91	35477	34065	77	961	959	0	1685	1693	18	3568	3092	37	5048	5132	38	122906	118479	74	1.17501
126951	109890	87	76325	63488	88	2325	2035	27	3850	3022	36	9530	7320	54	12497	9833	62	306437	246530	89	1.17602
93880	83337	87	41142	36724	84	1672	1323	17	3219	3108	34	6723	5722	47	9114	8081	61	268345	248461	81	1.17703
183302	148117	98	61474	47965	93	2826	2317	29	5305	4613	41	11199	8891	58	16233	12506	75	385139	299789	96	1.17703
92862	79924	100	64809	56642	85	1649	1566	16	2656	2199	31	5903	4916	47	8060	7143	53	186691	162513	82	1.18107
131534	109955	92	125125	108299	91	2416	1890	26	4973	4497	39	10896	8635	62	15030	12637	75	398161	333002	90	1.18208
43335	42952	73	21957	21866	63	538	633	0	1039	1242	11	2175	2222	26	3405	3002	32	89958	91389	69	1.18309
145535	124987	90	67865	57419	90	2294	1674	23	3891	3080	37	8197	6655	53	11374	10285	63	291471	237440	91	1.18612
120636	104580	92	49112	42693	86	2011	1981	23	4444	3061	43	10291	8424	55	14573	12879	69	399507	343682	88	1.18714
45420	42538	74	29318	28449	74	841	862	0	1229	1390	11	2710	2552	31	4861	4757	38	103402	102346	71	1.18714
129984	110589	90	62107	52432	87	2194	1873	24	3694	3192	35	8493	7308	51	12765	11041	66	303761	253048	89	1.18714
46059	45661	63	27223	26728	74	563	504	0	1169	1212	12	2855	2959	28	4200	4314	38	109068	108150	75	1.18714
174399	144478	105	89670	73889	93	3277	2791	31	6475	4486	51	12688	10479	61	16892	13206	71	399412	318490	92	1.18815
132702	106812	95	105155	85748	92	2631	2159	29	5439	4068	45	12077	10099	63	15832	13804	73	418423	349924	91	1.18916
115669	99028	86	81212	70620	88	1825	1552	22	3025	2611	38	7374	6406	48	11254	9659	62	251009	209393	86	1.19118
138754	118309	90	76911	66407	88	2299	2048	25	4307	3654	40	9943	8395	55	14081	12809	63	403472	355377	87	1.19118
40027	38038	74	28864	28022	73	388	491	0	1083	1054	5	1741	1983	20	2002	2200	23	68327	68961	67	1.1932
46747	46429	67	18534	18198	55	644	802	0	1209	1055	6	2473	2501	27	3885	4060	35	104447	102171	74	1.19421
87220	82501	82	53542	51628	80	1908	1861	19	2693	2228	30	6091	5502	44	8280	7923	52	239920	231675	82	1.19421
139364	118700	94	97261	83547	91	2580	2187	27	4856	3665	41	9924	8055	57	13343	10794	71	327350	274541	91	1.19522
41383	41245	71	27673	27144	72	323	389	0	1091	983	0	1883	1888	22	3036	3065	29	66052	66032	68	1.19623
54714	52963	82	33382	31341	75	878	843	0	924	1321	13	3414	3284	34	5059	4846	46	110307	104837	73	1.19623
89891	81722	82	48940	43506	82	1284	1165	10	2120	2179	27	5519	5211	42	7387	6853	48	207896	182257	80	1.19724
131874	110414	106	74683	64097	88	2422	2015	27	4187	3397	37	8077	6790	52	11402	10458	57	278342	240458	88	1.19724
46878	44185	87	21341	21000	63	612	626	0	1109	1167	9	2172	2397	25	3030	3192	29	81334	82887	72	1.19825
202780	168840	98	226575	193556	98	5680	4712	41	11417	9256	60	22993	19538	87	32654	27135	88	788213	656028	93	1.19825
41493	41279	66	25206	24533	72	612	495	0	1318	1289	10	2424	2397	24	3604	3586	33	89536	90689	69	1.20027
136134	121444	88	100296	90728	89	2999	2721	29	4714	4066	44	9893	8945	58	14680	13603	71	397053	391532	84	1.20027
143344	120528	90	69135	57292	88	3005	2555	29	5746	4503	47	12458	10474	60	17004	14290	76	431996	357933	88	1.20128
63926	60072	77	40801	38789	77	1104	1189	10	1640	1751	21	3935	3729	37	5878	5781	44	151929	147718	75	1.20128
134366	111015	90	62616	51905	88	2301	2022	24	4566	3764	40	9636	7702	62	13758	10639	71	380536	301936	85	1.20128
88818	81930	82	44043	40599	81	1507	1437	16	2485	2400	27	6763	6627	44	9957	9510	52	259655	246628	78	1.20229
105682	98451	84	77931	73270	83	1786	1720	17	3453	3310	35	6297	5855	41	8456	7986	51	197606	190279	78	1.20431
40715	40413	67	26572	26054	72	569	717	0	582	917	0	2636	2781	28	3642	4034	33	84804	85500	66	1.20734
41722	39718	75	31834	31271	73	680	587	0	1172	1054	6	2195	2277	24	3456	3325	33	88375	88419	66	1.20835
167068	137761	97	102950	87998	92	3784	3336	34	6105	5050	47	14529	12428	65	20085	17711	84	558015	472469	93	1.20835
129101	111145	94	79113	69557	88	2168	2052	25	4440	3365	44	8463	6708	55	11430	9603	57	289514	233542	85	1.20936
93171	86362	81	52634	48183	82	1401	1531	17	2521	2342	28	6482	5504	46	9029	7833	54	223414	199426	82	1.21037
43655	43377	68	26466	25772	71	704	820	0	433	852	0	2475	2302	26	3628	3636	34	96812	95983	69	1.21138
116077	99937	89	58981	50145	87	2053	1595	21	4370	3307	40	8941	7844	51	13174	12204	62	317833	272436	88	1.21239
92062	83686	90	69637	62512	84	1533	1336	17	2572	1968	33	5311	4550	44	8202	6995	53	198813	174188	82	1.21239
109589	97545	87	56255	49583	86	1971	2090	21	3517	3247	32	9080	8553	50	12967	11157	59	363104	326685	87	1.2134
126670	113511	94	50565	45797	88	1911	1641	21	3838	3860	35	8830	7622	52	13128	11379	64	380909	334759	89	1.21441
47510	46194	79	30279	28533	74	618	566	0	1302	1269	20	2592	2542	28	4151	3893	36	107018	102467	71	1.21441
212510	142955	105	125203	90101	105	3782	2605	41	6741	4899	51	15292	10606	71	20446	14570	83	518705	378635	105	1.21542
101085	88883	87	67906	60295	85	1705	1442	18	3107	3261	30	7099	6214	47	10149	9327	60	254579	227916	83	1.21542
84009	80830	80	48528	47116	79	870	989	0	2374	1939	27	5420	5020	40	6450	6132	41	205081	199347	81	1.21542
164525	131200	102	76352	62532	92	2295	1894	26	4601	4032	40	9292	7091	56	13015	11365	66	307150	248416	93	1.21643
169101	134251	98	109234	86867	97	2783	2130	31	5047	3700	44	10641	8765	57	14770	11903	73	353371	291260	95	1.21643
303924	201275	121	200010	132011	119	7594	5100	50	15431	11640	75	31623	24105	106	46984	36093	109	1.04858e+06	873523	117	1.21745
63504	60114	81	33653	31271	76	752	878	0	1783	1564	17	3497	3090	34	4781	4778	37	151288	141712	77	1.21745
84545	79566	79	51184	47050	81	1287	1363	18	2609	2417	29	5296	5082	41	6905	6613	46	184971	167189	81	1.21745
66289	65506	76	38551	38521	75	932	1048	6	1756	1919	18	3447	3658	32	5864	5890	43	126730	127552	66	1.21745
152173	125362	93	100445	82552	92	2151	2005	26	4688	4278	38	10607	8754	57	12909	11112	62	388223	319920	92	1.22048
49865	48533	74	33256	31721	75	834	802	0	1495	1668	21	3150	3000	32	4976	4871	38	129787	124408	75	1.22048
40997	39564	75	26150	25496	74	582	539	0	1509	1210	11	2444	2629	25	3586	3291	35	86177	84403	75	1.22149
95500	83985	89	60487	53108	85	1681	1458	19	2347	2172	26	6061	5316	44	8127	6992	52	203632	173748	84	1.22149
141981	119327	93	77109	64561	89	2229	1794	26	4567	3465	44	9577	7659	52	12183	10554	63	326886	262867	91	1.2225
96130	84152	97	51112	43747	84	1309	1251	14	2470	2238	30	6925	6284	47	9268	7649	64	242183	211032	84	1.2225
187783	155214	95	100097	84050	94	3390	2756	33	5962	4658	53	12200	9741	65	16138	13526	71	459002	360213	96	1.2225
50980	48552	77	26334	26382	68	787	667	0	1939	1992	24	2633	2657	28	4583	4159	38	102629	101399	74	1.22351
151363	129710	99	92796	81520	90	2735	2319	29	4861	4255	41	10457	8543	60	16273	13233	75	441448	350892	96	1.22351
32161	31611	57	21309	21229	63	231	265	0	940	1320	10	1615	1639	20	2676	2741	27	57990	57962	54	1.22452
110320	97329	89	57990	52014	85	1717	1588	22	3436	3067	32	8791	7588	55	11004	9456	58	311561	262079	90	1.22553
96702	88173	85	58131	51296	84	1435	1239	14	3018	2763	34	6895	6020	45	10532	8607	64	273062	240261	88	1.22654
101257	85916	95	39344	33544	83	1545	1502	17	2594	2334	31	5290	4663	41	8197	7237	55	190641	164694	83	1.22957
33733	33002	64	23388	22909	72	512	469	0	919	799	0	2203	2023	24	2630	2755	29	66705	64778	70	1.23058
112459	94954	90	69734	58417	88	1861	1690	21	3793	2515	41	7271	6157	49	11666	10249	70	274058	227222	84	1.23058
61656	57040	82	43444	39268	80	933	916	0	1470	1647	22	4167	3508	39	6555	5446	51	151932	138462	78	1.23159
89385	81152	88	64265	58553	84	1346	1027	6	2519	2510	31	6249	5987	43	6763	6756	41	207389	191687	84	1.23159
142971	130528	87	65051	59667	87	3130	2874	30	5081	4274	41	12346	10773	59	17706	15646	73	423667	346818	86	1.2326
56978	53836	77	32921	30465	77	1057	788	0	1284	1406	15	3507	3275	33	5343	4804	43	118694	109681	74	1.2326
120500	107239	87	63333	56241	87	2156	1994	21	3981	4059	35	7978	6731	50	11932	10352	60	285722	246611	87	1.2326
275664	190898	112	186045	139903	109	6561	4902	46	12132	8603	63	26334	19742	95	37123	27462	100	857911	623381	107	1.23361
107058	97038	87	63728	58528	82	1982	2045	22	3761	3068	38	8314	7359	58	11212	10375	67	299551	257998	82	1.23361
176627	150137	96	90427	78359	93	3182	2831	32	6403	5241	51	13636	11264	63	19367	16369	74	477295	373170	93	1.23462
48763	46765	76	22055	21459	66	1007	924	0	1609	1396	17	2768	2961	28	4704	5020	37	102335	101939	69	1.23664
155996	130139	94	121370	98549	93	3903	3230	37	7601	5780	64	16367	13999	76	23104	19339	83	551303	449926	90	1.23664
227669	159958	107	141610	102554	104	4666	3136	42	8587	6076	57	17311	12705	74	26126	19109	94	588512	429118	99	1.23765
70723	66745	83	38920	37092	78	1430	1184	14	2074	1933	24	4420	4157	38	7118	6762	45	202754	201668	77	1.23866
17006	16083	55	11070	11006	45	471	494	0	418	469	0	911	965	0	1466	1733	18	35319	37367	49	1.23967
90219	84611	83	44660	41141	82	1203	1160	10	2721	2632	29	6091	6149	39	9069	8029	53	237051	221809	79	1.23967
132773	115417	86	61938	51464	88	1850	1705	21	4567	3786	42	9880	8174	57	13270	11373	64	378786	315505	88	1.24068
132703	114449	89	70832	61708	88	2166	2005	25	3925	3407	34	8988	7556	61	11580	9842	57	278700	235559	87	1.24169
95578	90923	82	51257	48588	80	1120	1014	3	2604	2648	28	6372	6558	41	8560	8230	50	245844	233058	81	1.24169
103916	94434	88	70741	66483	84	1704	1794	20	2618	3079	27	7244	7355	46	10479	10058	56	320134	298692	81	1.24169
24433	25915	50	19332	19248	51	344	390	0	1021	1047	4	1488	1583	19	2774	2831	28	61359	62491	62	1.24169
99388	88457	89	73110	66234	85	1666	1355	19	2829	2438	33	6634	5907	45	10177	9067	55	272903	248415	88	1.24472
205929	104016	116	178967	115657	114	5807	3791	52	10451	6643	67	21817	14475	90	31771	20586	106	803115	537836	115	1.24472
117587	98661	87	71570	57932	90	2130	1586	25	4604	3299	42	8638	7083	53	13074	10057	65	297250	230308	103	1.24472
73184	68004	78	52269	49174	79	1175	1273	13	2506	2148	28	4592	3978	41	6570	6085	45	187276	167582	77	1.24573
112097	101283	85	89834	82963	86	1671	1581	19	3353	3476	36	7720	6589	54	11145	9577	62	254346	221313	86	1.24573
123929	110082	92	67757	60685	87	2210	1999	25	3877	3293	37	10327	9206	56	14284	12119	70	390609	330146	91	1.24674
120445	102744	99	100496	88519	88	2375	1935	26	4597	3906	41	9923	8648	55	14061	12206	66	338024	271157	90	1.24775
107574	97480	86	67898	60855	86	1888	1830	21	3896	3345	37	8212	7681	49	11598	10382	56	341849	301883	88	1.24775
70342	71070	75	45971	45414	76	1206	1290	12	2798	2700	28	5555	5352	41	7978	7338	55	210052	207133	78	1.24775
183972	124237	122	156693	115351	107	3855	2558	40	6872	4804	58	16476	11497	75	22903	15522	100	640154	435050	112	1.24877
112639	95425	92	78967	67956	87	1712	1633	20	3446	2923	33	6791	5708	49	9137	6960	64	254022	215341	89	1.24978
104918	96661	87	50684	47333	83	1915	1798	24	4252	3557	35	8663	7759	53	12786	11878	59	307652	264194	88	1.24978
109118	93961	102	64217	57296	88	1706	1319	19	3292	2934	33	7843	6757	52	9295	7524	54	282257	242797	102	1.24978
49243	47523	82	29251	28999	73	555	587	0	972	1105	8	2270	2351	25	2947	3151	29	84291	87216	73	1.25079
105891	93066	88	63517	55909	87	1679	1389	18	2870	2704	31	7063	6418	44	10017	8377	62	273395	242604	89	1.25079
58333	56088	79	35853	33058	75	1101	1055	6	1788	1808	18	4248	4100	38	5676	5647	39	154418	144710	77	1.2518
30570	29276	77	22050	21990	70	311	241	0	835	835	0	1757	1733	22	2603	3227	24	72088	78482	58	1.2518
61696	60099	76	39475	38521	76	1319	1281	12	2123	2387	26	5790	5312	45	9400	9015	53	226354	197814	81	1.25281
105332	97087	87	52198	48854	81	2009	1743	23	3583	2614	38	8380	7565	51	12777	10745	63	293115	241777	88	1.25483
196797	144850	104	124937	95095	103	3868	3023	35	6646	4900	48	14698	11111	70	21132	14905	84	500798	382377	107	1.25483
96117	86434	85	43751	38464	83	2230	1804	25	3550	2937	37	7250	6042	49	9871	9026	57	279481	245685	87	1.25584
92283	80891	96	54188	46633	83	1707	1476	17	2527	2430	31	6715	6003	47	9201	7557	53	252923	224669	82	1.25685
61521	58517	79	36458	33917	78	863	779	0	1659	1341	17	3427	3515	31	5002	4444	41	126553	122122	76	1.25685
101722	87007	97	63549	55205	85	1671	1287	22	3140	2729	34	6974	6063	50	10936	9695	54	318282	265366	89	1.25887
50563	49664	74	29720	29211	74	801	641	0	1023	1242	11	2968	2676	31	4201	4155	34	128928	128331	74	1.25988
85965	79440	87	42253	40340	80	1772	1670	18	2278	2368	24	6354	6028	46	9793	8705	61	262534	245426	81	1.26291
143326	117708	100	74111	61773	90	2568	1714	30	5194	4011	45	10186	8107	59	13312	10270	62	325077	256169	90	1.26493
117842	102982	92	57198	49578	86	2126	1819	23	3560	2970	39	8128	6951	56	11836	10186	63	321826	269847	86	1.26493
87936	75574	84	61863	55798	84	1377	1126	11	2417	1965	26	5233	4660	41	7935	6945	55	193564	163558	83	1.26796
86276	82212	90	43084	41212	79	1806	1671	23	2686	2958	29	6516	6038	47	8558	8312	48	249688	240558	78	1.26998
13733	14771	45	11807	11872	44	376	348	0	474	769	0	927	1008	2	1710	1905	21	41914	44154	57	1.26998
87196	82216	86	19601	18850	58	1729	1351	18	2859	2823	29	5359	5151	39	8602	8869	45	196092	195618	77	1.27099
281450	195351	112	156786	113769	114	6088	4012	45	10533	7272	63	20944	13674	80	32385	22105	106	738609	497140	113	1.27099
49829	49865	73	27699	27540	73	487	544	0	972	1253	10	2635	2547	28	4069	4002	37	100953	101120	71	1.27099
36355	35836	77	11338	11271	44	474	481	0	850	771	0	1661	1967	21	2206	2614	24	62659	63197	65	1.27099
153896	123504	99	137995	117265	94	3927	3448	35	6830	6191	45	15045	13539	62	21497	18051	83	511417	445478	109	1.27099
81192	74373	78	50576	45221	82	1366	1305	14	2281	2120	26	5869	5199	46	8268	7482	63	212810	184835	82	1.272
85349	78523	86	46131	42968	81	1764	1523	21	3252	3053	31	6879	5860	49	11459	10209	69	289979	259208	84	1.272
121897	104587	91	118695	106623	89	3608	3335	31	7578	6543	53	15377	13844	69	20607	19263	78	515886	461815	86	1.272
89082	81520	89	56085	50207	85	1582	1573	17	2336	2451	25	5914	5480	43	9566	8636	53	253811	236782	82	1.27402
162891	118900	113	115238	89426	113	3495	2789	32	6001	4687	44	13325	10658	65	18696	14949	84	449523	357888	113	1.27402
92043	85491	83	52538	48923	81	1382	1151	10	2621	2529	28	5044	4828	38	7737	7141	48	184256	176026	82	1.27503
79487	70669	84	40032	37726	80	1650	1717	19	3165	2867	33	7314	7329	43	11674	11127	61	273815	265628	84	1.27503
144907	132022	90	104640	98064	88	3252	3265	30	6049	5131	49	13756	11846	68	19687	16848	81	510969	417724	95	1.27604
93824	83726	85	50611	44894	83	1292	1301	13	2632	2217	29	6458	5701	46	9387	8220	54	242863	207896	85	1.27604
35868	37152	66	18284	18518	52	524	464	0	1061	1043	4	1765	1869	20	3226	3034	29	67754	69733	68	1.27604
39759	38368	73	14808	14648	50	608	608	0	1013	881	0	2514	2470	26	3939	3446	36	89620	89540	72	1.27705
68826	67904	77	35972	34943	77	1171	1056	6	2291	2393	24	5649	5702	40	8049	8554	44	218566	213410	81	1.27908
114867	102993	87	51613	45903	84	1618	1490	17	3016	3125	33	7446	6448	51	9604	8328	52	265586	235203	87	1.28009
59360	55114	78	37944	35113	79	1050	1148	7	2123	1812	28	4201	4106	36	7537	6990	47	174252	158861	83	1.28009
104182	91750	85	60664	53388	85	1592	1274	14	3603	2947	36	7627	7037	51	10425	9102	56	301639	256002	88	1.2811
103279	92420	86	53399	47791	84	1770	1469	21	3041	2782	35	6822	6037	44	9529	8184	55	241314	205209	90	1.28312
174424	148118	92	98583	81575	93	3370	2857	34	6612	4742	48	13408	10792	63	20265	16550	78	457204	364285	100	1.28312
27006	27121	58	17127	16574	53	527	489	0	980	993	0	1829	1664	22	3183	3180	30	74290	76645	73	1.28413
24634	25444	65	15924	16052	51	354	367	0	636	586	0	1587	1733	19	2381	2640	24	57646	60830	66	1.28413
66725	62459	85	39852	37927	79	815	1122	6	1592	1335	19	3770	3566	34	5752	5348	42	135521	124021	83	1.28514
58552	56745	76	35287	34667	75	574	637	0	1587	1296	12	3028	2726	30	4287	4195	35	109785	109016	79	1.28615
140397	120911	88	68145	56463	88	2391	1845	30	4105	3436	38	9803	8244	53	14761	12659	61	392780	325297	97	1.28817
115416	98700	91	54230	45599	87	1779	1622	21	3212	2559	32	7221	5490	50	10315	8879	59	234250	187470	92	1.28918
153836	125289	97	81712	67192	93	2426	2173	26	5220	4152	40	11306	8968	62	16202	13570	65	442530	376874	96	1.29322
61818	52421	94	38514	33054	94	997	883	0	1729	1718	18	3651	3208	32	6107	5775	44	157028	130630	94	1.29322
105817	83842	91	62359	50555	89	1568	1446	20	3603	3003	37	8470	6930	56	12005	9294	60	283308	229497	89	1.29423
143109	115740	93	95904	79145	92	2134	2001	24	4621	3655	45	9655	7906	58	14828	11427	73	353778	283095	95	1.29524
116072	102923	87	64375	57975	87	2096	1717	24	4143	3785	38	8206	6962	49	12415	10769	65	296830	250853	90	1.29524
30272	30322	67	18710	18540	50	478	441	0	529	984	0	1984	1909	25	2511	2768	27	64618	64279	66	1.29524
110163	99525	84	61586	55620	85	2170	1903	24	3753	3422	34	8542	7411	54	14065	11958	72	365339	319609	86	1.29625
138104	98865	96	99957	75369	96	2726	1943	31	4873	4056	44	11274	8161	64	14872	11364	80	365050	278918	94	1.29827
112002	95629	103	87329	77730	88	1987	1514	23	3841	3200	36	7252	6135	49	10938	9309	55	261983	212662	89	1.29928
101359	90080	88	70302	63843	85	1587	1261	17	2449	2288	30	6378	5852	43	9638	9009	51	250359	221184	83	1.29928
45738	43597	76	24702	24236	70	479	611	0	1122	945	0	2357	2223	24	3748	3447	36	88065	87653	70	1.30029
133151	120463	88	86608	78131	88	2245	2251	24	4615	4305	39	10760	10307	58	16347	16022	69	441196	418765	88	1.30332
179316	139296	108	77707	59408	95	2459	1730	29	5548	4000	46	11086	8352	59	16822	12690	80	390255	296160	97	1.30433
146716	125672	91	81315	70093	90	2642	2142	28	4374	3813	38	10198	8445	57	14711	12205	64	413139	332911	95	1.30534
200286	164259	99	103806	85436	95	3767	3017	36	6960	5026	50	14737	11336	67	21090	16285	89	497667	372809	100	1.30534
73440	70718	81	34451	32348	79	1225	1125	8	1889	1998	24	4279	3887	37	6982	6335	45	167198	158560	81	1.30635
131758	103988	96	88198	69816	93	2232	1789	26	4811	3548	41	9340	7252	57	12992	10315	60	334018	264590	94	1.30635
28013	27929	60	19429	19442	58	302	512	0	616	886	0	1491	1838	19	2729	2631	28	66870	69088	71	1.30938
184847	142138	98	160415	122752	100	3708	2630	37	7173	5369	55	16009	12260	76	22801	17268	85	544941	416667	101	1.30938
35248	35308	63	21093	21178	60	522	635	0	874	941	0	2104	2061	24	3187	2901	32	75424	77153	74	1.3104
111419	97736	97	74635	65068	86	2086	1605	25	3958	3506	36	8917	7842	48	12018	9799	63	316797	267069	90	1.3104
110731	95496	91	66120	56221	86	1443	1281	11	2904	2855	34	6873	5762	49	9208	8060	59	225554	190291	87	1.3104
142858	123612	105	83387	74254	88	2444	2257	27	4570	3655	44	11172	8999	64	15494	12610	70	441582	359688	95	1.3104
81056	77565	82	46187	44930	79	1151	1075	7	3009	2691	31	5121	4865	37	8566	8709	47	218176	204239	85	1.31444
43772	41521	77	17424	17154	51	569	741	0	924	660	0	2241	2165	25	3546	3394	33	84572	84910	73	1.31444
101926	92474	87	59969	53882	83	1686	1720	20	3000	2657	33	6122	4913	51	8891	7349	48	207208	176408	85	1.31545
150546	124816	100	87846	73806	92	2798	2220	31	4468	3600	38	9379	7640	53	14080	11015	64	336037	261567	96	1.31949
134853	116279	91	57493	49374	87	2033	1862	23	3913	3191	38	8740	7437	55	11388	9853	57	287467	234532	93	1.3205
38516	37778	68	14662	14770	48	512	453	0	240	488	0	2166	2107	24	3135	3387	28	77264	78191	74	1.3205
98622	87739	90	56708	50579	83	1801	1719	20	2826	2488	32	6537	5706	44	9805	8886	57	228212	194875	87	1.32151
131824	114490	96	53360	45014	86	2206	1873	25	4220	3453	38	10676	8690	58	14408	11541	68	400568	342048	91	1.32656
110667	96406	92	56948	50389	86	1674	1563	20	4064	3589	37	8069	6908	52	11915	10275	69	273892	231574	86	1.32858
83009	74320	83	43191	37726	82	1771	1430	16	2533	1797	32	4923	4380	41	7248	6351	52	173650	148624	78	1.32858
63030	60418	80	36394	34997	76	1232	1146	11	2559	2130	31	5141	4675	41	6636	6289	47	172461	158814	76	1.3306
196970	157898	102	132385	108376	100	4352	3594	36	7200	6334	51	15670	12037	74	22810	17681	90	602967	460133	100	1.33161
115284	99903	85	74307	63175	86	1971	1686	22	4128	3440	37	7715	6315	50	11243	8918	64	266777	220324	84	1.33161
240214	165245	108	180333	136101	107	6923	5331	46	13390	9625	72	26868	20122	96	38882	30097	99	897029	671295	105	1.33262
134205	116603	90	92547	81013	91	2520	2537	27	4193	3449	39	8997	8183	56	12722	11024	66	289930	252372	85	1.33262
127507	109446	90	68477	57768	90	2200	1852	25	4705	4090	45	9744	8185	64	11954	10345	59	313765	271177	86	1.33262
37597	36454	75	16636	16590	52	389	411	0	715	787	0	1703	1708	20	2837	2806	28	78641	79196	67	1.33363
154596	122694	95	120345	99260	95	2821	2066	31	6132	4709	48	12018	9622	64	16188	13289	70	430340	355220	92	1.33464
61191	58223	79	34941	32964	78	981	1003	1	2246	1936	24	3969	3703	34	5941	5188	45	137804	130410	76	1.33464
141518	123346	96	120194	106133	90	2257	1752	27	4962	4188	40	11586	8989	60	16176	13327	72	402703	320468	89	1.33464
42879	41199	74	30179	29913	73	842	814	0	1473	1265	16	3871	4152	34	6182	5757	43	141623	138688	76	1.33464
113229	98570	87	70010	61235	86	1934	1537	23	3876	3492	35	8724	7385	49	11757	10631	61	310714	261545	88	1.33565
100418	93053	83	51224	46678	83	1371	1302	16	2364	2668	28	6482	5607	46	8161	7222	50	227546	199442	83	1.33565
128045	114916	90	63716	57591	86	1784	1753	21	4879	4506	42	10085	8899	56	13138	11959	61	323887	272407	84	1.33565
99541	90029	85	61470	56248	83	1955	1554	23	3127	2631	34	6317	5829	42	10378	9237	52	286339	254320	86	1.33666
111592	96905	102	71288	62321	88	2027	1718	25	3892	3595	34	9001	8148	51	10881	9307	63	316364	280682	89	1.33969
52219	51436	75	29106	28780	74	699	658	0	1195	1212	12	2235	2449	25	4169	4193	34	101878	98300	74	1.33969
65038	62423	81	39191	37601	77	1344	1093	10	1674	1697	18	3552	3395	33	5424	4904	44	139632	135702	77	1.34071
34043	33128	72	23188	23424	66	648	506	0	1126	1321	11	2367	2446	25	3258	3488	32	81092	83574	61	1.34576
67311	59978	83	51605	45574	81	1394	1252	14	2182	1813	27	4641	3832	42	7601	6512	53	188333	156568	82	1.34677
60812	57217	77	40429	38419	76	840	754	0	2147	1537	23	4079	3913	35	6534	5744	45	147103	133437	78	1.34879
121146	106584	87	68764	59191	86	1455	1303	16	3178	2802	33	6347	5414	48	8695	7337	52	236259	205984	88	1.34879
140059	124078	90	72541	64009	87	2395	2236	26	5687	4279	50	9464	7435	55	14560	12723	68	345722	276804	91	1.34879
26796	25831	64	12737	13064	45	356	537	0	991	784	0	1249	1406	17	2402	2585	24	57287	60144	66	1.3498
144965	122115	93	66045	54055	89	1969	1719	22	3837	3393	38	9624	7815	55	11776	9664	69	354351	293632	96	1.35182
90623	85113	87	47406	45409	80	1352	1244	14	2386	2439	26	5710	5508	41	7942	7812	49	229776	223428	82	1.35283
88440	76695	90	48640	43528	84	1680	1414	18	3175	2508	30	6203	5395	46	9867	8492	64	235154	196482	87	1.35384
140560	120921	87	81285	70090	88	2216	2024	25	4144	3674	36	10066	8677	53	13557	11257	71	362614	297620	92	1.35384
97278	88044	85	45797	41828	83	1829	1511	20	2982	2591	30	7160	6464	48	9288	7818	56	238152	205395	86	1.35384
166297	133877	94	112122	89521	94	2463	2271	27	5027	4660	42	10485	7919	57	14675	11885	77	338323	268826	95	1.35384
83563	75464	84	40393	36474	81	1806	1505	19	3039	2701	36	7115	6546	48	10085	9211	55	289764	256395	83	1.35384
167536	136837	104	89606	73800	94	2686	2044	28	6157	4586	51	11433	9331	57	16073	12868	71	403659	322146	96	1.35485
63821	59569	79	31837	30597	77	1107	818	0	1449	1515	19	3724	3676	34	5688	5261	41	140882	137549	78	1.35485
216336	170448	103	108168	85550	98	4048	3000	37	6687	4861	55	13988	11003	70	21639	16278	91	495440	370195	98	1.35586
160660	143086	93	96654	87233	89	2836	2718	28	5657	4732	47	12515	10611	63	17384	14356	71	446422	370537	90	1.35788
174288	150105	92	105201	91638	91	3432	2835	31	5663	4315	45	12004	9973	66	16527	13921	77	410457	323732	93	1.35889
130403	105973	94	89554	74271	91	2375	2065	23	3751	3549	35	9336	7301	57	12992	10549	66	326609	261734	90	1.3599
87292	84508	80	39355	37471	79	1307	1374	16	2778	2759	30	6534	6173	41	8741	8363	50	249465	243612	79	1.3599
89260	80513	84	45837	40000	82	1269	1071	7	3193	2633	35	7092	5960	51	10630	9540	55	245159	209006	82	1.3599
232383	168274	105	98615	72451	101	3733	2863	35	8323	6308	63	15924	11781	72	23696	18969	87	565372	421522	99	1.36091
175522	130718	107	92979	70146	96	2783	2050	32	5240	3942	48	11371	8703	65	13992	10272	64	414971	311094	95	1.36192
41366	42122	63	22853	22522	69	541	681	0	1107	968	0	2378	2483	25	3218	2992	33	84296	85640	69	1.36596
33474	30808	75	21845	21023	65	421	410	0	1218	1022	6	1588	1528	20	2836	2980	27	64871	61650	67	1.36596
154159	130079	97	116909	101937	90	3411	3445	30	6082	5130	46	11339	9262	58	15933	13303	81	395847	304714	94	1.36697
84913	81913	82	51987	49964	80	1618	1462	19	3554	3620	33	6333	5990	44	9050	8506	53	269336	267411	82	1.36899
115774	104381	96	57222	51232	87	1780	1623	19	2976	3236	31	8228	7546	52	12445	11816	66	301959	275273	87	1.37
129825	109216	92	88025	75953	88	2389	2010	26	4659	3779	40	10019	8180	57	13077	10792	67	301747	243785	88	1.37203
108468	94239	100	45413	40458	86	1899	1888	22	3574	3583	34	7680	6988	48	11175	9642	63	320691	291551	89	1.37203
83005	72386	85	52300	44705	86	1297	1130	10	2431	1815	31	5548	4707	45	7514	6296	48	185163	160528	88	1.37506
107133	99041	84	65170	60752	83	2145	1988	25	4206	3770	36	8954	8056	53	13547	12257	62	365160	319295	87	1.37708
196633	144468	109	182809	138379	103	4273	2814	40	8012	5624	56	17428	13118	73	25740	18126	94	596729	433116	101	1.38011
165395	122018	113	101593	78857	96	2352	1811	28	5277	3965	45	11228	8325	65	15143	11752	63	373048	286823	93	1.38011
30368	30593	69	23046	22987	70	638	761	0	881	831	0	1923	1948	24	3465	3693	31	77802	80088	67	1.38213
213074	160119	105	151582	112811	101	4294	2692	40	8927	6492	54	16952	12169	74	24106	16771	90	634214	451073	103	1.38415
132983	116451	90	57796	50163	87	2087	1713	28	4124	3920	36	9931	8584	53	14192	11557	68	392412	323228	93	1.38819
89335	83473	85	59615	56350	80	1520	1655	17	3078	2633	33	7222	6553	47	9727	8356	59	261877	231417	82	1.39021
76094	72191	80	48090	45430	80	1221	988	0	2164	2206	24	4556	4546	37	6537	6073	44	187925	183472	77	1.39425
49161	47935	74	27480	26994	73	661	666	0	1432	1370	15	2504	2514	28	3581	3840	33	91162	92264	62	1.39526
87660	83631	85	28518	27213	78	1499	1538	17	2566	2642	31	6644	6335	48	9564	9612	47	243085	242108	77	1.39526
165082	144848	104	89067	79930	89	3370	3040	31	7024	5989	49	15738	13090	71	23304	19246	83	552890	435622	90	1.39627
143065	114914	102	88997	72850	91	2170	1844	25	4466	3509	37	10499	8824	59	14986	11764	67	402852	334318	88	1.39829
32582	31827	68	20162	19852	61	595	464	0	793	1181	8	1808	1717	21	3183	2677	33	68543	69075	64	1.3993
161575	121261	95	87771	68640	95	2974	2362	31	4866	4107	42	12101	9175	64	17529	13530	74	475156	373159	91	1.3993
95811	86881	85	52979	46954	83	1791	1460	17	2249	2278	29	7227	6207	49	9574	8293	54	254394	228448	82	1.40031
122748	105778	90	65836	56883	88	1794	1701	21	4270	3226	39	8517	7214	52	11843	10125	59	341081	285155	89	1.40132
132619	108377	95	75651	61748	91	1871	1543	21	3472	3106	35	7704	6265	51	10434	9464	51	282837	242147	86	1.40132
136240	123891	85	86529	80208	86	3208	2752	32	6973	6092	46	15068	12837	73	22776	19247	79	548629	434913	88	1.40132
124008	109720	97	69098	60398	88	2112	2008	23	3681	3354	34	8304	7485	53	12498	11671	60	301854	265080	86	1.40234
62410	59185	83	27978	27077	76	924	824	0	1715	1730	23	3543	3508	32	4900	4981	38	124190	124725	76	1.40436
45088	44045	72	25104	24544	73	732	590	0	911	952	0	2433	2591	28	4207	4066	39	106516	109915	73	1.40537
145547	114910	91	96715	78465	92	2414	1996	26	5051	4255	43	10876	8297	59	16481	11629	80	388181	294453	93	1.41244
149599	117778	98	77828	62846	91	3025	2411	31	5619	4814	43	11604	9224	65	16400	12906	75	387313	295764	92	1.41345
48242	46851	89	19567	19167	55	738	823	0	1135	1291	11	2830	2753	28	4084	3613	35	101093	102400	72	1.41446
126867	110428	89	69086	59579	87	1971	1909	24	3935	3349	38	9296	7976	54	13912	11838	67	378141	325693	91	1.41547
84530	76684	85	42931	38548	81	1075	973	0	2136	2168	24	5382	4917	41	7722	6244	52	197076	168661	96	1.41547
55266	54829	64	29984	28851	76	836	1016	3	1808	1549	22	3866	3454	36	5578	5401	42	133842	130798	73	1.41547
116383	98532	95	50334	43121	87	1999	1585	23	3725	3171	32	8533	7638	51	11258	9416	61	338767	292664	90	1.41648
122514	111910	92	78140	73737	86	3716	3513	33	7718	6563	54	15106	13269	71	21937	19519	82	535809	437372	102	1.41648
162922	129571	98	80154	62721	93	2585	2190	30	5269	4005	45	11975	8885	65	17686	13170	83	479215	366561	96	1.41749
88178	78925	82	52897	48578	83	2036	1986	22	3934	3191	42	8084	7000	53	10697	9422	66	306420	271592	84	1.42052
50822	49585	77	31261	30377	74	848	735	0	1640	1266	18	3177	2857	32	4932	4775	38	113107	112498	69	1.42557
95384	85096	88	66755	60042	82	1652	1329	17	2501	2016	33	6097	5771	44	9391	8129	56	232618	207725	80	1.42658
186421	102287	145	124931	74163	134	3187	1880	27	5689	3237	60	12429	6999	96	17909	10487	104	456475	265887	129	1.42658
52558	50991	74	28996	27181	74	1045	968	0	1892	1982	23	4423	4053	37	5676	5798	39	148892	131814	75	1.42759
140068	109767	93	67702	52928	92	2176	1573	24	3901	3089	38	9636	7178	61	12936	10646	64	323071	257623	89	1.4286
76176	73045	80	44875	43908	78	1160	1289	13	2253	1914	26	4948	4984	38	6659	6493	45	203621	198207	75	1.42961
149318	130798	91	87329	75262	90	2453	2044	29	5287	4490	45	10846	9307	58	15237	12359	70	381719	321801	90	1.43264
70483	70007	76	39077	38006	77	996	972	0	2182	2203	23	4873	5170	36	5907	5693	40	170817	165473	77	1.43669
73938	71669	78	39112	36197	80	1078	1134	9	2541	2272	31	5039	4633	40	7249	7358	45	175230	166436	77	1.43669
29853	30376	56	18074	18158	52	635	586	0	985	801	0	1809	2017	19	3177	2720	34	65678	69133	65	1.43669
81986	77817	84	42873	41771	79	1034	1245	11	2185	2198	26	5347	4917	40	8036	7267	56	217541	214621	80	1.43972
73674	71886	78	38796	37032	79	1171	1371	14	2018	2082	24	5140	5187	38	7496	6991	49	193768	187172	80	1.43972
98062	92323	93	66464	63053	85	2322	2331	23	3179	2989	32	7046	6754	45	10946	10465	58	295009	287594	98	1.43972
91379	84804	82	56125	52454	82	1473	1384	15	3021	2459	30	5612	5311	42	8368	8029	48	196579	184998	82	1.44073
51414	49878	80	32334	30419	77	687	735	0	1159	1033	4	2248	2200	26	4741	3881	40	109711	101150	91	1.44073
146461	128468	92	71770	62434	91	2731	2455	29	5766	5082	41	11045	9076	62	13310	10213	71	393284	310167	94	1.44073
91756	86024	83	54359	48954	83	1566	1334	14	2494	2276	29	5702	5287	42	6917	6186	49	207611	188715	79	1.44376
149257	113840	101	101171	81805	96	2224	1756	23	4081	3372	38	9693	7744	53	13738	10832	68	389711	301963	96	1.44477
51775	51033	72	30147	30124	73	728	526	0	1199	1357	13	2969	2810	31	4411	4579	36	108514	104077	73	1.44477
165134	137017	94	155256	131384	94	3318	2891	31	6235	5230	45	12556	10857	61	18344	15161	75	426848	353148	92	1.44477
125902	114191	88	85785	79058	86	2493	2211	28	4249	4107	36	11851	9774	59	13856	11994	64	413394	337120	90	1.44578
163318	129229	95	95844	76930	94	2788	2501	28	5217	4097	45	11220	8815	58	16519	12983	73	387625	306284	96	1.44679
109699	95845	88	73318	65017	86	1745	1336	17	3367	2761	35	7343	6206	51	9812	8492	58	278534	239681	86	1.44679
54410	53781	76	32941	32047	76	759	842	0	1663	1547	21	2961	3080	30	4582	4344	36	105322	103204	75	1.44679
121665	105365	90	63272	54932	87	1999	1780	21	5521	4369	45	10260	8900	58	15030	12324	71	336773	272166	87	1.44679
85914	82022	82	39347	38236	78	1215	1259	12	2649	2785	29	6184	6428	41	9537	9097	57	263938	258969	81	1.4478
97724	85566	88	59081	54273	83	1546	1461	17	2895	2559	30	5919	5478	42	7687	6694	46	176691	167640	80	1.44881
169802	137180	112	99847	82693	95	2333	1831	26	5855	4222	50	11353	8777	62	14805	12211	68	402619	305262	96	1.44881
132408	114004	100	64368	56631	87	2318	1951	25	4994	3640	44	9599	8162	56	12833	10384	58	318042	263305	90	1.44982
88524	79254	83	55263	48763	83	1517	1298	13	2879	2389	31	5541	4633	45	7954	7024	49	209156	184534	82	1.45083
31177	29945	69	21002	20995	62	622	583	0	427	695	0	1709	1837	21	2601	2467	30	62545	65708	65	1.45386
80154	69615	83	48408	42612	82	884	900	0	2160	2158	27	5189	4239	41	6802	6000	51	180879	158227	79	1.45386
108268	92345	88	52459	44701	87	1983	1506	22	3139	2928	34	8415	7330	53	12881	10385	69	327717	276970	83	1.45487
82715	71282	92	55887	50717	82	888	896	0	2681	2307	32	5390	4662	44	7346	5838	51	185496	160353	83	1.45487
83078	73525	83	51642	44995	84	1711	1459	19	2667	2451	27	7028	6290	50	9967	9316	55	274800	247227	80	1.45588
62466	61228	79	41311	39942	76	1402	1214	14	2150	1952	27	5547	5485	41	7311	7081	43	183265	176317	74	1.45689
21808	21007	54	11538	11827	43	296	366	0	534	623	0	1382	1343	13	1831	1999	21	52373	54772	62	1.45689
126299	115652	85	54862	51598	83	3214	3292	28	5557	4843	43	13079	11280	69	17683	15424	73	441219	373170	86	1.45689
131900	112660	90	84062	73085	89	2626	2462	29	5558	5043	43	11614	9544	63	16662	13812	71	422102	346421	86	1.45689
101339	90540	84	59476	51844	83	1706	1670	20	3631	3482	34	7244	6167	48	10531	8540	60	251085	215238	82	1.4579
27952	26600	70	13882	13974	47	389	364	0	802	881	0	1362	1546	18	2409	2586	27	53929	54750	56	1.4579
29607	28929	73	12472	12311	45	574	417	0	1236	1005	2	1531	1594	18	2130	2188	25	65154	64864	61	1.45992
48485	46815	78	27976	27213	74	927	784	0	625	735	0	2610	2472	28	3595	3247	36	104236	104293	71	1.46093
51477	48471	78	28810	27963	75	608	508	0	1408	1116	11	2673	2887	27	4687	4903	38	100128	101151	73	1.46194
166877	140055	93	77645	64895	92	2314	2086	25	4845	3669	46	10354	7887	62	14153	11277	68	323079	257804	93	1.46295
148325	123957	92	59448	48912	88	2556	2328	28	4565	4382	41	10914	8595	58	13889	11717	66	329330	275464	89	1.46397
58167	57179	74	36661	35320	77	1387	1271	14	1941	1616	27	3788	3543	34	6668	6359	46	135239	137121	76	1.46397
136393	115491	90	68134	56402	88	2175	1764	23	4062	3505	39	8201	6803	52	12118	10153	64	318655	259856	95	1.46801
143834	123317	95	61583	51813	88	2712	2254	28	4508	3563	43	10815	8789	59	16117	13236	75	424797	348626	92	1.46902
28640	26216	76	18699	18674	57	556	449	0	587	716	0	1578	1536	20	2249	2115	28	59084	59054	68	1.47003
95922	88526	87	74770	69682	84	1567	1401	20	2932	2680	32	6775	6300	43	10214	8994	55	267891	235175	87	1.47003
79609	73941	79	45791	41249	82	1865	1482	21	3248	3011	32	6666	6212	45	10014	8647	62	282067	261725	91	1.47003
97746	84972	89	56034	49063	86	1583	1446	16	3089	2572	35	6760	6082	45	9651	8684	53	284370	245495	88	1.47104
91588	84580	84	46906	43712	83	1297	1191	12	2605	2521	25	5216	5269	39	6998	7044	46	201026	190153	85	1.47205
97309	87871	86	69867	62687	85	1647	1468	18	3088	2718	30	6480	5699	47	9807	8415	55	268789	246903	87	1.47205
106107	91151	86	54593	44774	86	1843	1986	19	3591	3107	36	8101	6694	50	11843	9993	57	313698	267600	86	1.47306
105351	92910	89	64248	57715	86	1634	1584	19	3426	2722	34	7097	6381	48	8646	7279	55	242687	222737	86	1.47407
115971	105162	87	61481	55341	86	2079	2022	23	3943	3265	36	8469	7454	49	11320	9976	59	340150	297491	91	1.47407
50676	49095	65	21245	21318	54	795	741	0	1234	1597	16	2664	2767	28	4943	4694	39	113922	115920	74	1.47508
26181	26008	50	18598	18447	55	449	387	0	745	602	0	1550	1762	19	3029	2773	32	67610	67777	69	1.47508
118181	100990	89	56956	48108	85	1531	1268	14	2981	2197	37	6602	5412	46	8917	7819	56	233443	197945	89	1.47811
125506	112736	87	79003	69310	87	2056	1913	22	3915	3701	34	9239	7938	52	12790	10075	73	314882	263417	89	1.47811
73989	70405	80	42118	40846	78	1410	1111	12	1749	2006	21	4582	4699	35	7047	7272	43	194824	190698	81	1.47912
79832	76396	88	42152	41327	78	1506	1038	10	2344	2475	30	5763	5735	40	7902	7737	47	224587	220613	81	1.47912
22675	22411	63	18601	18423	52	469	420	0	601	582	0	1539	1466	18	1463	1705	20	52706	51687	62	1.47912
131240	115172	90	87337	77939	89	2345	2146	24	4675	3863	39	9361	8796	51	12989	11274	68	375137	338314	90	1.48215
187706	153023	98	103802	84333	95	3653	3145	34	6233	4818	50	14626	11677	65	20175	15692	79	566830	443065	97	1.48316
142121	119893	93	77841	67364	89	1827	1712	19	3565	3307	31	8400	6979	59	11728	9905	63	279856	234773	88	1.48417
119010	104937	91	63454	55576	87	2151	2010	23	3558	3349	35	8748	7617	52	12598	11249	62	355422	310620	87	1.4872
69980	65962	82	49019	46833	78	1401	1427	17	2625	2338	29	5988	5247	43	8655	6950	53	222980	191374	78	1.4872
67483	63968	79	34179	33347	77	869	910	0	1868	1361	22	3923	3917	34	6005	5894	42	174380	171438	74	1.48821
142947	129132	87	105059	95677	88	2532	2308	26	5068	4192	44	10390	9414	54	16092	13941	75	432969	380142	87	1.48922
88637	85006	80	43181	40413	80	1901	1793	21	3560	3395	31	7257	6728	47	10365	9300	56	273444	249875	78	1.48922
246363	190328	105	182944	145747	105	5948	4571	43	12093	8725	66	26276	19115	93	37633	27238	97	919457	656345	102	1.49023
245633	174206	114	134102	98622	111	5036	3494	42	8922	6583	54	18824	13837	81	28001	19555	93	650700	496108	106	1.49023
119861	101890	94	75174	63919	87	1700	1495	19	3634	3192	37	7593	5902	48	10946	9149	65	264922	226532	82	1.49225
81588	79118	80	49896	48209	79	1470	1263	14	2485	2472	24	4638	4440	38	6756	6516	42	160229	150124	76	1.49529
42632	42555	72	26982	26658	73	598	614	0	1046	915	0	2064	2007	24	2687	2722	29	79218	76773	69	1.49529
159069	126852	100	71036	58334	92	2501	2061	27	4322	3348	41	9229	7333	57	12085	10022	62	297476	240554	90	1.49731
65240	65278	77	35439	34545	76	1116	1140	8	1434	1623	20	4335	4247	34	5800	5572	42	166362	158280	83	1.50034
112741	104978	84	57304	52984	84	2479	2014	27	4358	4170	39	10657	9293	55	14757	13267	75	399761	346560	88	1.50135
100971	92191	81	57378	52579	83	1686	1507	18	3182	2618	31	7415	6969	46	9971	8442	61	234976	201528	87	1.50236
102890	94259	86	52947	50183	83	1479	1410	15	2620	2611	26	5984	5423	42	8284	7678	46	229252	209669	88	1.50337
122218	105505	86	84322	72299	87	2321	2142	27	4378	3534	40	9250	7832	55	14509	12453	70	396781	338068	95	1.50438
88803	77549	99	53740	46398	90	1555	1327	14	2719	2588	28	5783	5029	46	8430	6885	58	237580	195810	99	1.50438
48489	48562	76	27485	27672	60	536	726	0	1388	1173	12	2864	2665	31	4073	4042	33	100945	99500	81	1.50438
126796	110959	89	78763	68120	88	2484	2240	25	4407	3513	43	9292	7660	55	12179	10077	62	310426	245404	104	1.50438
55804	54454	71	34862	32925	76	1057	911	0	1595	1578	23	3703	3659	33	5779	5702	45	141878	133754	79	1.50438
198923	154928	99	223530	183667	98	4843	4048	39	10689	8894	57	22828	18964	86	32372	26595	93	763972	623284	102	1.50438
92249	80127	87	69367	61626	84	1364	1097	10	2939	2335	34	5166	4403	42	8027	7052	56	177985	145642	86	1.50438
106874	96918	90	70747	64169	86	1949	1811	22	4999	4659	43	8953	8156	54	11589	9715	61	336086	297228	91	1.50539
32832	31938	71	22706	22341	71	594	549	0	882	842	0	1327	1531	16	2234	2265	25	69731	70363	70	1.50539
60048	54571	85	38499	35613	79	860	721	0	1497	1228	11	3781	3296	37	5626	5225	40	135977	124017	82	1.5064
144585	122823	92	80449	69064	90	2449	1947	27	5218	4160	44	11212	10090	61	16960	15435	76	443112	378238	97	1.50741
37348	34945	75	23235	21570	68	765	745	0	977	989	0	2495	2460	28	3734	3753	33	88115	80260	75	1.51044
42541	41266	78	26319	26178	72	676	587	0	1307	1407	14	2535	2504	25	3606	3633	31	84432	85463	78	1.51044
39377	38158	72	24665	24674	71	415	464	0	1232	1254	13	2347	2084	27	3046	3393	28	78325	79531	74	1.51448
176179	140157	100	113784	89339	98	3079	2444	31	5005	4042	43	13298	10805	64	17721	13379	85	439301	350681	101	1.51549
52759	52759	74	26711	26487	73	617	870	0	1010	1313	13	2546	2624	28	3964	3414	38	102271	104248	73	1.5165
99076	85898	90	56238	49643	85	1826	1525	23	3687	3398	34	7848	6573	52	10961	9188	57	306312	261681	86	1.5165
120549	102472	91	58536	49862	88	2124	1806	24	3891	3349	35	7894	6674	51	11373	10023	57	336182	290713	92	1.5165
135900	113063	94	71341	59336	91	2301	1710	25	4003	3373	46	8144	7008	50	11211	9318	63	264590	224219	91	1.51852
178418	143957	111	96978	79516	96	2941	2393	32	6391	4678	48	12725	10178	66	18149	14679	82	500817	386215	111	1.51852
87196	83842	80	44806	42522	78	1256	1154	9	2704	2400	32	5613	5343	40	8731	8054	54	216502	208004	78	1.51953
95725	89570	83	46698	42651	80	1748	1439	19	2497	2566	28	5695	5437	41	9087	8171	50	216347	194918	81	1.51953
140369	116053	93	76008	63528	89	1967	1650	22	4115	3605	34	8119	6779	52	11817	10115	57	274611	219919	89	1.51953
50029	49667	75	13508	13612	47	547	467	0	1144	902	0	2569	2365	30	3928	4063	33	106945	106991	73	1.51953
83595	74601	86	39215	36944	81	1089	1086	10	2024	1648	25	3952	3575	35	5439	5175	39	135392	127853	80	1.52054
71792	69226	78	37538	35951	77	1337	1276	13	2405	2413	27	5592	5284	42	7276	7235	48	211882	211499	79	1.52054
146559	124513	92	75977	64255	92	1943	1656	21	4425	3670	40	9797	8394	53	15310	13416	71	403920	339759	94	1.52054
24437	23609	62	17910	17839	50	370	377	0	675	824	0	1559	1739	17	2704	2581	27	66023	65535	65	1.52054
162661	140464	95	77767	66837	90	3647	3200	32	6015	4811	48	13231	10806	69	18120	13349	84	441146	341714	92	1.52155
313636	213707	136	232039	169736	121	6171	4536	46	12013	8419	65	23501	16780	86	33456	23938	111	807300	567585	117	1.52256
110300	98867	85	57977	51340	84	1537	1377	18	3434	3051	35	7025	5927	47	10692	9535	62	266765	228750	86	1.52357
181013	132083	103	137294	100784	100	3902	2969	37	7316	5512	53	15872	12191	71	20810	15009	84	559918	426682	97	1.52458
43783	43584	72	26167	25838	71	555	445	0	1003	845	0	2617	2583	27	3009	3087	29	95433	94937	72	1.52458
89168	81437	98	44682	40295	81	1367	1203	15	2557	2642	32	5848	5199	43	8552	7194	53	195506	183269	82	1.5256
92317	84342	84	46416	41257	84	1300	1181	13	3374	2597	36	6587	5626	48	9283	7623	56	270089	238181	82	1.52661
94224	85112	83	47672	43291	82	1327	1155	13	2685	2357	31	5983	5252	46	8160	6770	53	229013	200554	84	1.52762
124072	110831	86	66407	58419	87	2220	1974	24	5256	4118	44	9867	7759	64	13329	11268	58	326817	260534	89	1.52762
86259	81267	80	54981	52051	81	1535	1368	15	2713	2317	26	6079	5613	43	8797	7826	52	194394	167896	81	1.52863
83258	74438	87	51350	44208	85	1637	1342	21	3038	2952	30	6584	5406	47	9463	8425	58	267756	229359	89	1.52863
212508	162654	100	170794	131759	100	5488	3941	43	9576	6856	53	18305	13760	74	25533	19774	92	641604	486107	101	1.52964
49237	47713	84	17859	17984	51	865	673	0	1136	1282	12	2380	2334	27	4348	3905	38	97209	98613	70	1.52964
90240	79716	85	50156	42674	82	1502	1317	15	2800	2222	31	6201	5179	44	8331	7156	50	207759	179197	87	1.53065
39011	38670	70	22042	21558	63	706	696	0	1105	1082	5	2459	2478	27	4203	4351	33	92239	91540	73	1.53166
85892	76022	84	48893	41998	84	1268	1134	10	2611	2120	27	5760	4807	47	7335	6164	50	187121	161530	86	1.53267
35620	34200	74	19064	19006	55	474	393	0	837	755	0	2217	2404	23	3250	3391	31	86646	87337	77	1.53368
194635	158260	96	128117	102101	95	3464	2655	34	5975	4830	46	13746	10670	63	20107	15262	83	493144	383169	99	1.5357
90732	84417	81	52308	47884	82	1452	1252	15	2678	2692	27	5990	5658	44	9182	8406	51	224485	194571	85	1.5357
117043	104759	88	56923	52385	84	1764	1823	21	3550	3178	35	7556	6743	46	10549	9918	51	249817	225144	86	1.5357
167495	143744	91	86763	72741	91	3001	2470	29	4693	3948	45	10196	8110	61	14080	11525	71	353186	285740	96	1.5357
77708	69748	80	49714	43766	82	1207	1052	8	2150	1442	27	4755	4271	39	7019	6051	47	173625	152166	83	1.5357
137782	119878	92	68370	59619	87	2088	1970	24	4783	3620	43	10792	8978	58	15057	11788	79	419108	334678	92	1.53671
92678	80838	83	54164	48404	84	1449	1212	11	2261	2289	32	5344	4828	39	8019	6855	51	191924	162644	88	1.53873
50201	51176	74	22271	22361	65	743	719	0	1363	1328	16	2591	2293	30	3952	3873	35	85701	84571	68	1.53873
100662	88227	84	50982	44355	83	1731	1370	19	3235	2776	31	6426	5252	47	9156	7413	53	226003	192028	88	1.53974
38629	38880	65	23665	23705	67	513	570	0	1045	859	0	2303	2213	25	2866	3199	28	79204	80153	72	1.53974
128979	110315	90	64481	55399	86	1856	1579	21	3525	3070	39	9103	7403	54	11474	9672	55	303652	247680	90	1.54075
52407	51344	75	30549	29591	75	769	958	0	1110	1024	4	2914	2726	29	3951	4013	35	99795	99530	75	1.54176
203316	155213	110	95895	74198	99	3567	2595	36	6868	5360	52	13597	10275	68	21421	16475	90	479996	351865	105	1.54277
57555	56842	76	40173	38205	77	763	888	0	1813	1743	15	3598	3544	33	5418	4937	43	122087	114832	76	1.54277
92183	87072	86	67065	63040	83	1401	1500	15	3435	3104	30	6531	5885	47	8814	8270	48	244821	224106	85	1.54378
28206	27496	72	16672	16551	52	397	431	0	969	985	0	1526	1446	18	2694	2716	28	74120	74307	68	1.54378
86389	77008	82	60018	52493	84	1581	1354	16	2905	2559	34	6949	6229	47	8361	7330	50	207199	184669	84	1.5458
25246	24426	58	20741	20412	63	567	480	0	290	587	0	1799	1839	21	2754	2648	30	65519	67994	66	1.55085
39933	40095	64	18362	18504	52	633	511	0	892	821	0	1951	1927	23	3483	3412	31	75562	72436	69	1.55085
70644	66678	79	35956	32276	78	825	1019	3	1509	1417	20	4861	4187	41	5469	4732	43	143747	132551	82	1.55085
221144	152698	107	203839	145540	105	5029	3561	43	10840	8549	60	23620	17433	86	32751	24508	95	841269	631311	105	1.55085
40254	42503	61	19419	20281	48	673	656	0	1362	1063	8	2167	2381	23	3073	3029	32	75233	78936	66	1.55085
73528	67981	82	37604	33931	80	1060	1101	7	1743	1754	24	4322	4031	37	6615	5796	44	150932	141119	78	1.55287
175016	145726	96	94745	82027	96	3156	2789	30	7311	6134	50	15012	12657	70	20832	17598	78	501576	409177	96	1.55287
105419	90527	102	86642	79719	86	1648	1430	18	2605	2341	31	6379	5569	49	10661	9385	64	239253	199673	85	1.55388
151983	126897	92	78028	64796	90	2437	2048	28	4168	3386	38	10518	8355	59	14368	12364	67	418457	329966	92	1.55388
51728	50464	74	28857	28865	72	880	829	0	1233	1284	11	2996	2843	31	4495	4877	35	117226	118845	72	1.55388
182660	135605	102	113410	85713	98	3219	2254	34	5961	4885	44	12908	9291	70	17327	12810	79	468275	352712	97	1.55489
35793	35894	65	21720	21093	66	599	660	0	1279	1282	10	2429	2369	27	3270	3402	31	82958	82334	66	1.5559
97510	85298	86	56029	48717	84	1916	1752	22	3550	3305	36	7651	6508	51	11802	10137	75	255960	219919	84	1.55692
32155	30252	75	19171	19200	56	375	373	0	749	989	0	1476	1317	14	2293	2486	26	61500	61940	68	1.55692
117825	106468	96	55178	50529	85	1967	1637	22	3668	2995	38	8042	6930	52	10953	9416	61	288933	242747	87	1.55894
110055	93453	95	57690	49475	86	1889	1448	23	3730	3283	37	8124	6796	51	11186	10037	67	329183	289707	87	1.55894
143234	121157	91	118333	101474	91	2694	2312	27	5916	4725	48	12103	10297	61	16817	13670	76	399604	325943	92	1.55995
100094	89604	84	68679	61741	86	1808	1542	19	3656	3479	36	7672	7066	49	10115	9074	59	297272	265986	84	1.55995
279064	193226	117	161612	115435	115	4556	3129	41	9421	6184	59	19069	12761	83	29019	19418	108	681695	460103	116	1.56096
109167	96202	95	73452	66760	85	2004	1552	22	3413	2634	36	7033	5835	50	9775	8793	51	232444	197621	85	1.56096
363980	211111	143	281189	170725	141	9476	6255	57	18054	11421	88	36708	23326	130	52982	33442	131	1.04858e+06	813535	138	1.56803
126609	104016	106	87216	71013	106	2914	2397	27	5388	3969	46	12219	9177	83	16074	12043	99	431823	317775	106	1.56803
100239	91843	100	53965	50140	82	1337	1327	14	2496	2503	27	5821	5335	42	8340	7772	49	225070	208566	85	1.56904
79849	73487	84	45050	42604	79	1621	1333	17	2439	2454	28	5890	5477	45	7809	7000	49	239577	224994	85	1.56904
107040	96590	86	61589	56886	85	1463	1318	20	2665	2752	29	7071	6670	47	9967	8887	54	236425	217294	85	1.56904
166896	144510	90	112320	95975	92	3330	3001	32	5819	4521	46	13941	11488	67	19757	15781	77	552743	432782	99	1.57207
173908	130562	103	91555	69536	96	2801	2088	32	5854	4669	44	13010	9870	67	17049	13259	78	470663	359258	97	1.57207
120288	111157	86	62707	58919	83	2359	2364	24	4434	3957	41	9173	8570	54	13010	11202	62	319453	283136	88	1.57409
83743	74826	83	42823	38404	81	1230	1271	11	2790	2396	29	5219	4741	40	7313	7074	44	191543	169649	83	1.57409
49015	48274	73	33459	32861	74	851	706	0	1558	1384	15	2919	2916	29	4654	4945	37	104881	106498	75	1.57409
166845	131646	103	95023	75466	95	2486	2045	28	4827	3676	45	9893	7731	55	13113	10536	71	344480	274592	95	1.57611
158133	130006	93	78801	65448	92	2512	1802	30	4697	3887	39	10549	8263	60	13995	11769	62	360260	287881	96	1.57611
93155	87669	82	50282	48036	81	1484	1423	19	2956	2511	30	5425	5075	41	7454	7333	45	224943	218104	82	1.57611
121274	101338	94	93316	79373	89	2093	1705	23	3319	3044	36	8096	7090	53	10930	9146	55	268240	228396	87	1.57712
82989	74170	83	40330	35130	81	1126	792	0	2375	2256	30	6161	5382	45	8275	6941	52	237703	209765	82	1.57813
124459	109910	88	55251	47379	85	2136	1929	24	4723	4313	37	9058	7794	57	13998	11638	66	383941	328150	88	1.58116
134797	115944	105	80604	69883	102	2471	2119	25	5275	4270	44	10989	9004	63	14853	12617	78	443680	359369	105	1.58116
109331	102802	84	54922	51730	82	2524	2346	26	4433	3846	38	10382	9165	57	14035	11811	66	381691	329238	87	1.58419
150520	128868	89	60095	49764	88	2383	2213	25	4727	3868	44	11263	9212	61	13977	11196	71	399121	333937	89	1.5852
146332	125780	89	70792	61311	89	2985	2481	32	4906	3879	43	10572	8852	61	15408	12772	73	361117	295879	88	1.5852
72932	71668	77	40593	39518	77	1033	1060	6	2277	2000	24	4810	4683	38	6359	6103	45	161589	160812	71	1.5852
88495	84539	83	40130	38332	78	1514	1243	14	2036	2538	21	5113	5223	38	6938	6851	41	190161	190635	77	1.58621
115602	104389	86	63466	57727	85	2843	2604	29	3813	3504	36	9266	8349	56	13693	12204	67	378623	323142	88	1.58824
38005	36221	78	22350	21817	62	641	558	0	1291	1053	6	2237	2252	24	3428	3566	31	75352	79544	68	1.58824
104057	88665	101	59437	50051	85	1551	1223	19	3245	2544	32	6850	5874	45	10000	8700	58	235196	197989	85	1.58925
108128	98445	85	59856	54814	85	2229	1973	25	3440	3022	35	7484	6941	45	10827	9931	65	255803	218376	86	1.58925
197148	153015	116	105708	83618	116	3232	2505	33	6743	5429	45	14248	11131	72	20091	14982	88	470016	355987	116	1.58925
50043	48655	69	28904	28728	73	835	852	0	1368	1117	12	2561	2777	27	4275	4501	34	94044	92431	71	1.59026
62783	63111	80	29888	28995	76	780	807	0	1485	1423	13	3638	4044	30	4544	5020	33	133334	136113	76	1.59228
124410	105051	95	85196	71518	90	2197	1777	23	3347	3198	33	8031	6619	49	11322	9085	59	278282	235915	89	1.5943
136345	122029	88	78493	71156	87	2974	2270	30	4482	3736	37	10877	9493	57	16053	13880	68	420862	346865	95	1.59531
76604	74180	93	42920	41603	78	1347	1281	15	2852	2906	29	6333	5947	42	8590	8162	50	234072	228444	94	1.59531
58904	55619	76	33268	31218	77	1077	1071	5	1577	1691	20	3806	3670	34	5585	5214	44	130541	125151	78	1.59632
48655	46718	67	27315	26983	74	558	605	0	970	761	0	2104	2261	24	3477	3658	29	81683	79728	70	1.59834
118454	103107	89	63642	54858	86	2086	1642	22	3165	2681	32	8358	7536	49	10720	8658	62	314403	274156	90	1.59935
29152	27819	67	18162	18186	54	554	488	0	1051	728	0	1630	1611	18	2567	2587	30	63154	64420	68	1.60238
108488	94139	86	69538	61432	85	1608	1400	19	3613	2960	37	6263	5413	47	8074	6772	51	232629	201321	86	1.6044
86783	76879	86	52463	47409	83	1141	1034	5	2743	2482	32	6542	5852	45	8585	7659	56	251403	220005	87	1.6044
211655	164054	101	112461	88470	98	3300	2622	34	7934	6147	59	13704	10286	67	21384	16001	92	491957	362757	99	1.6044
126483	106820	91	74540	63985	89	1830	1551	19	4225	3575	39	8645	7175	54	12406	9975	67	313418	254928	89	1.6044
114628	109702	82	125272	119494	83	2668	2703	26	5660	4559	47	11108	10033	55	15696	14739	71	392709	337211	86	1.6044
41304	40649	78	24033	24754	52	743	766	0	605	717	0	2224	2333	24	2815	3021	27	76395	77662	67	1.6044
40334	39336	74	15168	14983	48	669	689	0	859	723	0	2272	2264	26	4041	3941	35	82583	83822	73	1.60541
169562	134029	104	72363	54597	95	3134	2444	31	5313	4876	40	12403	9473	67	18988	13718	77	413992	318431	113	1.60541
26643	24272	71	18723	18721	54	306	464	0	1266	815	0	1453	1589	18	3086	2723	33	60714	61129	65	1.60642
193171	155367	99	123370	100426	97	3178	2558	33	5894	4662	46	12641	9403	63	15903	12534	67	415419	327673	97	1.60743
94926	90140	88	41419	39961	80	1477	1336	18	2978	3136	29	6533	6142	43	9278	9470	49	263432	249490	82	1.60844
64223	58485	86	44698	41039	80	1046	1032	5	1908	1741	25	4117	3297	40	6466	6018	46	160153	145707	78	1.60844
95874	87182	83	53375	49519	83	1489	1390	18	2916	2799	30	6060	5804	44	7738	7569	44	195059	181794	84	1.60945
74204	67530	82	38402	36101	78	1445	1558	15	1989	1864	25	5651	5222	42	9510	8374	57	248413	226180	80	1.60945
119692	101841	93	73487	62702	86	1818	1687	21	3401	3007	35	8076	6739	54	10370	8241	64	259977	215829	85	1.61046
130753	114565	99	65650	57995	87	2577	2274	28	4187	3764	36	10387	9024	59	13923	12638	65	394322	353634	88	1.61248
36435	35006	72	22130	21881	64	407	422	0	749	818	0	2070	2182	23	2863	2951	28	73267	74557	69	1.6145
58172	53750	78	41071	36518	79	1084	884	0	1846	1428	22	3598	3332	33	5759	5062	45	138687	120603	79	1.6145
137212	118232	90	73367	63499	88	2399	1786	27	4111	3296	38	10024	8270	60	16136	13337	75	409578	340348	86	1.61551
124720	107639	104	67276	57587	87	1603	1329	12	3195	2934	38	7612	6696	50	10335	8744	59	289800	249905	104	1.61551
176115	140117	104	93896	75681	94	2860	2275	31	5472	4522	43	11558	8731	67	15938	12591	72	379450	297213	90	1.61652
282646	175965	121	320933	228888	121	9332	6397	54	17580	11905	77	36542	25195	110	49655	33843	112	1.04858e+06	885863	114	1.61652
84381	83361	77	47789	47468	78	1557	1321	17	2790	2764	29	5642	5688	40	8850	8425	51	243723	241049	74	1.61652
43868	40417	89	37131	35465	75	981	945	0	1863	1498	20	3201	3132	31	4501	4862	38	108346	98671	69	1.61652
86690	77999	90	49952	44914	81	1236	1115	9	2877	2277	29	5991	5849	44	7429	6207	49	204736	187185	76	1.61753
83599	76061	82	58053	51690	84	1806	1483	21	2941	2819	31	6745	6226	47	8646	8437	48	262632	237513	79	1.61753
41717	40497	83	26647	26285	73	822	849	0	1045	1243	14	2658	2509	27	3791	3583	36	84453	84133	66	1.61753
278888	147779	128	171759	100640	124	5136	2338	57	10330	5268	75	21252	10943	96	29749	14704	112	711637	382677	117	1.61855
101277	87816	91	45064	38489	83	1635	1623	21	3174	2747	31	6721	5532	50	7865	6935	50	241862	217853	81	1.61956
106422	86413	88	60106	47863	89	2222	1519	28	4000	2973	38	7461	5883	49	11110	9109	61	262039	209809	84	1.61956
160064	134742	94	102386	90007	91	4269	3755	34	7971	7052	51	17532	15056	76	23879	19701	82	692131	549045	90	1.62461
161379	139914	91	115798	101308	91	2678	2069	30	5926	4836	43	12698	10353	66	17447	14504	68	453979	376012	89	1.62461
123732	100030	93	54162	45282	88	1995	1850	25	3449	2831	35	8663	6995	57	12441	10239	53	293325	242449	89	1.62663
186597	154175	106	118540	97871	96	3796	3090	35	6721	6129	45	15614	13232	72	20944	18022	82	498797	428677	94	1.62663
105293	92643	101	60328	50820	101	1910	1758	19	3507	3145	34	8683	7033	54	12205	10544	69	340656	290749	101	1.62663
101959	89113	87	60055	50674	85	1738	1462	21	3048	2854	35	6149	5143	50	9305	7342	57	214359	183096	82	1.62663
107971	102619	84	83481	79491	84	2272	1976	25	4159	3759	36	9210	8463	51	14348	13428	68	335444	296636	87	1.62966
168156	139209	109	151353	128687	109	2881	2477	31	6305	5243	44	13487	11746	64	19187	15991	81	443078	369853	109	1.62966
37785	37370	59	21671	21544	56	652	549	0	1926	1411	17	2222	2392	23	3721	3620	34	93033	90706	69	1.62966
252186	156298	127	140967	87577	118	3748	2331	42	7288	4300	54	16662	10776	78	24565	15354	101	623681	407753	116	1.63067
253569	162796	139	217618	146883	139	5035	3489	42	10593	7285	59	22975	15823	98	31347	21295	114	761322	522490	139	1.63067
152332	128461	92	120462	105472	90	3102	2602	32	6807	4825	50	14450	11582	75	19624	15771	74	492850	385853	91	1.63067
64437	59343	83	34928	32717	76	821	816	0	1629	1464	21	3855	3706	34	5953	5432	43	138540	132681	75	1.63168
82586	78831	81	43577	41555	80	1061	1294	11	2413	2271	27	5628	5271	40	7956	7293	49	205306	200440	81	1.63269
54524	53066	78	28641	27886	76	830	872	0	1318	1520	22	3012	3096	28	4183	4039	36	116507	115788	75	1.6337
31140	31414	59	16800	16755	52	578	510	0	1158	1239	9	2119	2038	24	3068	2942	32	76736	77389	67	1.63471
31338	31556	67	17540	17443	53	555	671	0	1165	938	0	1661	1875	21	2406	2051	29	68297	69016	69	1.63471
103134	96587	83	57384	53717	82	2127	1899	25	3464	3801	31	9222	8381	51	13068	10644	63	361845	312260	85	1.63471
217881	164589	101	132339	98766	100	4084	3052	36	8667	5612	57	16626	12138	78	24998	19367	88	570987	427289	100	1.63471
72266	71233	81	34078	32626	76	1027	1154	8	1835	1849	23	4730	4573	37	6162	6063	43	192895	187210	76	1.63572
39693	39615	71	22796	22422	64	851	642	0	872	878	0	1990	2190	22	3147	3322	31	81942	79308	81	1.63572
58827	54473	77	40584	37825	77	730	1000	1	1585	1240	16	3698	3102	37	5642	5299	42	137848	122040	73	1.63572
31265	32722	49	20223	20082	62	461	535	0	894	1038	5	2698	2388	29	3329	3319	30	78067	76522	62	1.63774
132314	108523	92	64663	53563	90	2095	1666	25	3730	3179	37	9928	7971	56	13738	11339	69	383178	302910	95	1.63774
93329	87855	90	38601	37201	80	1569	1453	17	3162	2742	35	6294	5960	43	8577	8298	52	201028	187864	80	1.64178
130181	107146	106	87595	73894	91	2511	2125	23	4439	3857	41	10171	8452	57	13834	11889	63	347503	306606	87	1.64279
197640	149295	101	140501	111768	101	4123	2955	38	7854	6087	54	17809	13499	74	24638	19282	91	682922	520982	100	1.64279
43434	40523	87	28603	28150	72	498	469	0	814	987	0	1879	2134	22	3023	2927	30	71191	73201	67	1.6438
116350	101464	91	48221	41380	87	1657	1566	18	3050	2887	30	6341	5449	46	8928	8058	59	202556	182703	82	1.64582
52911	49267	88	28893	26100	79	752	773	0	1509	1316	14	3470	2989	35	5276	5228	38	128454	116849	73	1.64582
102387	90713	85	63111	55316	86	1647	1661	18	3275	3277	33	7518	6333	53	10593	9534	55	276222	242454	83	1.64885
84537	77648	82	45815	41562	81	1649	1458	19	2721	2426	30	5080	4534	42	7191	6459	50	188308	170426	79	1.65088
131879	106828	91	87000	69999	90	2104	1771	24	3881	3344	39	7829	6369	51	10901	8461	64	278879	229948	85	1.65088
135788	112120	91	68544	55461	91	2565	2113	29	5011	3687	48	10441	8235	58	14501	11565	67	420319	340473	89	1.65189
84802	81065	81	38503	37256	80	1406	1255	16	1926	2097	22	4648	4815	36	6122	5998	40	161437	159142	74	1.65189
149349	126566	92	82094	71117	91	2430	2031	27	4376	4138	41	10840	9023	61	14294	11022	72	412040	345974	92	1.65189
33748	33168	75	19045	19133	52	676	607	0	1150	960	0	2076	1979	24	3145	2822	30	68873	68020	64	1.6529
112382	90958	89	89873	75749	89	2461	2041	30	4729	3880	38	8770	7885	55	13579	11459	69	314376	270952	85	1.6529
70224	64999	85	36883	33708	80	1260	1216	10	2275	2187	27	5058	4531	40	6205	6093	43	176254	156000	83	1.65694
51053	50109	75	27133	25368	73	677	599	0	1303	1436	17	2583	2679	28	4835	4700	36	109445	101787	73	1.65694
126974	110324	90	82622	73059	88	2656	2312	29	4355	4100	38	9767	8796	52	14387	12619	65	393735	354823	91	1.65795
103738	93157	90	41731	35925	82	1996	1715	22	3435	3195	30	8324	7346	53	10631	9576	60	308738	279987	85	1.65896
39054	39181	63	24455	24042	72	677	559	0	1500	1202	10	2666	2724	28	4148	4316	33	108263	108926	68	1.65896
143713	124225	90	127615	109962	92	4156	4260	32	7660	7030	49	14965	13110	65	21779	18849	80	496695	434545	91	1.66098
115214	97627	97	66703	58034	86	1768	1500	20	3574	2967	38	7426	6572	47	11205	9011	66	279028	231498	96	1.663
102321	92374	87	55225	49247	83	1549	1709	19	3368	2820	32	7521	6817	51	10104	8451	58	298393	270320	87	1.66401
86886	78140	87	57435	50862	86	1492	1561	17	1970	1859	25	6580	6005	46	9083	7941	51	251984	218469	99	1.66401
79405	73062	87	45293	42006	80	1240	1167	11	2059	1954	28	4685	4212	39	6670	6192	46	165595	158625	83	1.66502
153227	118131	98	116205	89950	95	3495	2787	35	6609	5303	47	14346	11513	67	19905	15712	84	488021	409798	93	1.66906
187775	138793	110	123809	92177	100	3562	2264	37	7210	5698	47	15029	10749	73	23017	16374	90	533344	391097	101	1.67108
88238	77601	82	53072	46545	84	1456	1274	16	3426	2581	36	7304	6461	48	9153	7299	50	245041	210632	83	1.67108
201695	155796	115	107826	82709	100	3541	2722	36	6830	5072	46	15288	10959	69	23269	16473	86	566436	419932	98	1.67411
82496	75962	82	41535	37230	82	1625	1292	19	3083	2509	31	5705	5101	44	7689	6616	51	183689	166625	79	1.67411
39015	37694	72	20904	20725	59	488	548	0	1010	900	0	2082	1932	25	3303	3357	30	88905	88701	71	1.67512
113305	105089	87	83096	79676	84	1951	2024	22	3844	3648	32	6962	6350	46	9140	8202	54	228617	215491	82	1.67815
34018	32403	71	14280	14349	48	578	637	0	914	803	0	1836	1881	21	2403	2666	27	65184	68505	65	1.68018
114682	99405	99	50561	42560	85	1891	1499	21	3517	2983	36	7640	6718	51	10148	8571	60	293522	247584	84	1.68018
133152	113888	92	84800	69876	91	2676	2144	27	4916	3804	44	9945	8626	56	13011	10731	71	322938	264882	86	1.6822
140241	116974	95	64151	54128	89	2114	1664	25	4309	3858	39	9228	7467	55	12313	10162	63	333167	272714	88	1.6822
126857	110094	96	65909	56553	86	2464	2042	26	3851	3538	36	9473	7758	56	14251	12321	68	387660	341173	87	1.68321
92318	83612	89	53335	48082	83	1365	1326	13	2650	2189	33	6437	5761	46	8452	6990	52	236266	215518	82	1.68422
107504	95896	86	57723	50453	84	1775	1443	22	3608	3198	36	6958	5700	47	9316	8026	56	246980	206180	85	1.68523
55806	51764	76	22085	21666	66	810	914	0	1533	1298	13	3355	2895	34	4287	4524	36	133119	132313	76	1.68725
149646	128239	92	76072	65644	89	2173	1903	26	4821	3919	42	11016	8820	59	16549	13384	76	451152	361357	92	1.68826
125758	109129	101	65692	58844	87	2107	1814	27	4075	3031	42	9367	8084	57	12278	10378	58	347171	298574	92	1.68826
52216	48725	78	36391	35431	76	869	941	0	1650	1413	16	3549	3392	33	5031	4868	37	119415	119462	76	1.69028
34378	32428	71	20594	20070	67	557	609	0	1162	951	0	2092	2216	23	3192	3527	29	87497	87381	72	1.69129
182182	143513	99	88724	68486	94	3458	3008	32	6362	4452	56	14188	10544	66	19579	14566	83	534010	403094	99	1.69331
42735	41254	72	25823	25378	72	594	572	0	1236	1104	11	2689	2505	29	3441	3035	35	97371	97207	73	1.69432
142565	119751	93	79180	67653	89	2426	2125	27	4180	4256	35	10658	8525	60	16746	14554	75	452421	378931	91	1.69634
227958	119262	122	165456	82830	114	4093	2167	46	7886	4846	62	17189	9927	83	23479	14406	86	595100	348925	112	1.69836
148878	131635	93	95056	86178	89	2484	2399	26	5070	4178	41	11178	9921	57	15457	13152	68	396896	322782	91	1.69937
110981	97064	88	67659	59851	85	1894	1634	21	3863	2902	38	7391	5773	50	10838	8751	56	283291	226441	90	1.69937
153485	132939	106	88601	77180	106	3604	3402	33	6855	5501	46	14555	12142	67	20436	15967	84	484001	377597	106	1.69937
142655	126217	89	76995	68966	87	2644	2356	27	4485	3946	40	10009	8466	54	12400	10055	66	315669	251394	91	1.69937
45782	44044	69	27004	26718	69	497	625	0	1666	1440	18	2059	2152	24	2907	3282	28	87906	87269	74	1.69937
38272	36307	73	17463	17031	53	441	407	0	968	1033	6	2589	2750	26	3266	3849	28	88263	92553	72	1.70139
87140	76928	83	45536	41090	82	1239	1033	8	2743	2844	28	6503	5701	47	9699	8796	53	262315	229805	84	1.70139
28306	28260	52	13277	13464	46	133	185	0	565	1074	5	1567	1583	17	2225	2185	25	54678	57702	63	1.70139
32020	32025	58	22718	22460	63	371	422	0	936	977	0	1787	1873	23	2566	2425	30	70466	72649	68	1.7024
143575	119516	95	88698	72405	92	2575	2309	27	4427	3771	38	9385	7771	55	13884	11350	68	334070	276595	94	1.70341
30727	31846	57	18242	18449	52	560	531	0	677	531	0	1722	1934	21	3006	3041	31	71751	73158	70	1.70341
81700	73316	83	59778	54441	83	1296	1275	14	2657	2225	33	5660	5389	41	8196	7530	51	213409	188614	86	1.70442
87902	79867	82	47826	43041	82	1294	1064	7	2079	2086	25	5659	5200	41	7968	6993	51	200702	170893	80	1.70543
101419	86904	86	58662	49574	86	1873	1503	18	3888	2838	38	6553	5507	46	9399	8307	53	240944	202766	86	1.70543
116512	105609	89	61705	54650	84	2143	1917	23	3846	3068	37	9029	8042	55	10392	9281	60	316717	269495	86	1.70745
183026	105068	104	103726	68395	102	3708	2064	44	6360	4096	59	13890	8533	75	20611	11766	94	537460	284114	105	1.70745
76222	70504	86	41809	40912	79	1119	1231	11	2646	2562	31	5959	5827	40	7841	6831	46	225669	206553	79	1.70846
96158	87172	86	50779	47018	82	1507	1386	15	3011	2190	41	6997	6742	44	8803	7597	47	243084	215041	82	1.70846
184062	126722	101	93020	63830	101	2580	1633	30	6085	3950	47	11724	8473	66	16580	12570	78	426540	313576	101	1.7115
52966	52957	74	25344	24967	69	580	651	0	1268	1087	9	2912	2987	28	4306	4222	35	114157	113209	71	1.7115
45093	46781	70	17841	17621	52	343	391	0	1129	1147	9	2763	2903	28	4280	4502	34	104453	106363	70	1.7115
79996	74903	85	41476	38404	80	965	999	0	2619	2235	25	4363	4338	36	6564	6217	48	166531	161524	74	1.71251
53383	50782	81	32910	31649	76	752	753	0	1084	1470	13	2927	2749	32	4217	3926	39	109071	104848	72	1.71352
35962	34029	79	13098	12976	46	433	520	0	675	643	0	1587	1621	17	2577	2603	26	66419	66842	66	1.71453
88224	83147	80	52886	51786	81	2378	2317	24	4287	3790	37	10362	9822	57	14324	14054	69	414271	382326	84	1.71554
134285	115206	90	66314	59249	87	1916	1774	22	4091	3255	37	7933	7094	55	10426	9148	57	275584	219353	86	1.71655
118310	107651	90	85375	78171	87	2310	1938	25	4973	4030	43	9075	7717	57	13016	11785	63	319835	279683	101	1.71655
57679	54934	80	20779	20701	55	790	619	0	1681	1433	18	3378	3297	31	5247	5366	39	120500	120396	75	1.71655
243880	187673	108	141292	114866	101	4626	3605	39	9543	6631	59	19578	13777	86	28527	21119	93	678449	491538	100	1.71655
144788	123280	89	105510	90907	90	2024	1897	22	4327	3061	44	8418	6925	54	12929	11253	61	294456	241564	87	1.71655
125194	107702	90	71757	62531	87	2051	1736	22	3623	2880	37	7460	6035	49	11876	10411	64	265445	219913	86	1.71756
93516	83520	99	58394	53730	83	1321	1277	16	2363	1833	24	5416	4629	43	9519	8992	56	225296	192978	87	1.72059
63604	64931	75	29546	29159	75	1023	1101	8	1670	1284	19	4388	4277	36	6123	5789	42	175647	169688	78	1.72059
91964	86492	83	32737	32195	79	1672	1602	19	2555	2833	25	5790	5738	39	9221	8999	50	245932	234782	86	1.7216
145726	123507	91	68001	56811	89	2446	1944	28	4445	4006	36	10083	8199	55	15717	11934	71	354199	286709	91	1.7216
125128	111435	87	69518	61495	86	1645	1489	20	4380	3804	41	9656	8498	56	13596	11561	65	356436	299837	90	1.7216
161238	133218	92	86366	72038	90	3048	2103	33	4748	3952	41	11385	9379	58	15226	11791	70	416449	334669	96	1.7216
96777	83955	86	57039	50192	85	1431	1190	13	2450	2163	27	5673	4633	45	7149	6128	47	196184	173028	90	1.72362
24656	23554	66	14476	14313	49	169	372	0	739	419	0	1468	1497	15	1796	1624	25	48837	47028	70	1.72463
93840	85782	94	51546	47461	84	1487	1369	17	2794	2520	30	7035	6289	50	10457	9433	59	293865	272368	88	1.72766
132261	117606	90	83830	75730	87	2562	2231	26	4318	3994	41	9494	7990	52	12678	10461	58	322812	265833	94	1.72766
59887	55108	80	35290	32778	77	794	656	0	1798	1903	21	4442	4181	36	7104	6822	47	160320	155707	80	1.72766
42371	40956	78	27955	27271	73	925	874	0	1046	1156	8	2173	2195	24	3317	3643	30	86174	85503	73	1.72968
90118	83872	82	67369	62438	81	1677	1596	19	3355	2851	40	8319	7414	54	11636	10838	59	326408	292381	85	1.7317
105414	90436	95	70588	61293	87	1687	1589	18	4192	3861	39	8477	7025	61	12986	11280	65	360745	300787	101	1.7317
119144	96806	90	71191	58224	89	2469	2090	27	3987	3223	37	9205	7659	57	13445	10903	68	325148	264480	95	1.7317
183422	141262	99	98316	76650	95	3074	2340	32	7216	5547	48	13412	9973	70	19817	14852	80	475213	359670	100	1.7317
87697	74691	84	58980	50797	84	1901	1472	22	3569	2884	36	6861	5828	46	9773	8393	55	228106	185672	87	1.7317
44264	44655	73	28886	28806	72	691	579	0	1427	1179	15	2316	2490	24	2803	3069	28	85640	91050	71	1.73271
38513	35209	77	20744	20461	61	610	314	0	491	573	0	2330	2394	26	3492	3812	32	80314	83391	60	1.73473
200390	155683	99	133202	101611	100	3509	2648	34	6460	4902	49	13649	10609	63	19516	14642	86	492239	382417	101	1.73473
63507	60638	92	28350	27573	75	555	833	0	1504	1405	17	3528	3599	31	4954	4869	39	133874	131410	78	1.73473
51988	49120	74	39071	36669	77	972	912	0	998	1222	16	3283	2966	32	5352	4993	41	133528	124892	78	1.73675
95127	82685	85	70961	62118	86	1655	1626	20	2942	2476	32	6790	5849	47	9296	7526	58	235107	195930	85	1.73776
104573	91139	88	55375	47425	84	1500	1497	17	2647	2838	30	7350	6403	48	10682	8898	60	294532	257700	89	1.73877
23163	22168	52	12048	12066	45	470	438	0	521	397	0	1476	1445	20	2101	2040	23	52900	54878	67	1.74181
69009	63467	82	38305	34674	78	856	784	0	1359	1302	19	3760	3033	37	5817	5199	45	147482	133358	77	1.74181
98588	87308	86	56660	50455	83	1637	1461	18	2874	2367	32	6540	5784	44	8795	7339	51	251006	219574	82	1.74181
97854	85571	86	62624	55274	86	1350	1075	8	2414	1686	28	5321	4660	43	7255	6256	48	220811	186923	83	1.74181
82397	78034	82	49328	46496	79	1368	1255	13	2820	2522	30	6371	5788	48	8319	6972	53	206991	179485	80	1.74282
82556	76082	95	49949	44740	81	1172	874	0	2114	2303	24	5779	5218	42	6971	6087	48	194407	176630	82	1.74282
100423	89351	84	43409	38009	85	1522	1056	12	2425	2275	28	6315	5728	44	8937	8084	53	214099	182497	85	1.74484
34212	32713	70	23931	23463	66	710	693	0	855	802	0	1813	1872	22	2951	2855	31	67372	67010	71	1.74484
133766	110994	106	94621	82011	89	3390	2983	32	6006	5201	45	13866	12001	69	20781	17503	82	547308	468985	91	1.74484
140679	112871	93	87124	71392	93	1559	1213	15	4186	3550	39	9492	7688	54	12822	10221	66	345988	279967	91	1.74484
150682	90587	104	83632	56442	102	1615	1059	6	3673	2476	50	10184	6529	75	13360	8408	84	364515	234085	103	1.74585
52308	51312	81	30816	30389	74	783	673	0	1285	971	0	3129	3127	31	4142	3959	36	113271	110337	72	1.74686
15340	15984	59	13036	12962	47	226	311	0	503	484	0	1166	1172	10	1611	1794	20	39363	38942	63	1.74787
73682	69137	85	50178	46909	79	1344	1185	12	2649	2335	28	4689	4304	39	6310	5997	44	178037	165286	78	1.74787
163934	134081	93	98496	79925	92	3023	2894	28	5332	3900	44	12046	9806	61	16613	13315	70	498768	402122	93	1.74787
51842	49498	79	20129	19585	59	701	856	0	1616	1763	20	4193	4044	36	5767	5486	43	134218	135125	76	1.74888
52100	50000	76	21024	20807	60	359	740	0	1328	1170	14	3137	2968	31	4371	4232	36	116492	117455	69	1.74888
101169	86938	90	90402	80976	87	1845	1769	19	3015	2864	34	7511	6863	48	11058	9239	56	288153	247551	89	1.74989
89453	80626	91	60578	54569	83	1487	1312	14	2544	2413	28	5639	4874	43	8173	6847	49	204373	175256	89	1.74989
114785	106551	86	55158	50079	85	1839	1726	22	3093	2667	32	7762	7280	52	9638	9472	56	256894	236612	100	1.74989
106983	93849	85	65426	58363	85	1426	1047	10	3719	2870	39	8083	7490	50	10416	9054	57	302784	260526	90	1.75292
117555	101657	97	61371	54735	87	2160	2000	24	3862	3426	35	8868	7961	55	12539	11734	61	383109	334944	89	1.75292
116398	100882	87	70493	59186	87	2519	2148	27	4230	3270	40	8231	6715	51	12417	10603	64	338998	274753	92	1.75393
190357	136511	107	152648	115274	101	3921	2697	37	8337	6139	55	16544	11678	72	21233	13962	94	552828	385971	108	1.75696
85743	84034	79	40635	39971	78	1854	1873	19	4074	3420	37	7902	7209	50	10919	10619	52	321874	286723	85	1.75696
32257	33281	61	14583	14456	47	459	700	0	632	766	0	1996	1888	23	3860	3636	35	100876	101040	73	1.75797
48259	45252	74	33842	32068	75	845	655	0	2113	1544	16	2635	2576	27	4181	3820	38	103889	98329	78	1.75898
39267	36905	83	23267	23130	71	660	524	0	670	980	0	1861	2224	20	3000	2574	32	71060	70835	74	1.761
190999	150798	96	237834	205229	98	5242	4631	38	10253	8983	63	22592	18440	89	30618	25550	91	829266	706948	101	1.761
43897	42798	66	26527	25679	74	593	731	0	1148	992	0	2775	2518	28	3890	4121	34	101877	98792	77	1.76302
50503	48107	79	29396	28189	74	886	749	0	1369	1374	19	3125	2975	30	4286	3966	38	114246	109312	76	1.76302
91313	81517	89	60672	54202	81	1169	1172	9	2148	1810	28	5555	4601	44	7064	6113	47	201247	178569	84	1.76403
41777	41486	62	20804	20717	57	757	804	0	1432	1513	14	2947	2881	29	4272	4716	35	102481	102189	74	1.76403
87651	75012	88	61461	54445	86	1627	1127	19	2774	2661	30	7097	6125	50	10245	9292	54	296148	263260	88	1.76504
80591	76417	82	38750	37822	78	1208	1254	12	2241	2564	25	5615	5611	38	9156	8781	56	233830	225387	84	1.76504
149795	126143	91	77982	65340	90	2741	2569	29	5350	4258	42	12480	10000	63	17737	14526	75	477956	394763	95	1.76504
43062	43757	58	21728	21916	54	651	641	0	1047	1259	13	2169	2380	25	3574	3925	28	87680	81913	74	1.76504
85678	77521	86	57561	52416	81	1285	1153	8	2848	2243	29	6150	5395	45	8114	7648	49	238346	219529	85	1.76605
76930	74956	80	45376	44176	78	1498	1457	16	2246	1943	29	4995	5020	37	6662	6482	42	204092	199415	79	1.76605
102839	91640	89	48626	41587	84	1575	1531	17	3117	2754	32	6600	5822	45	9579	8345	57	276057	239028	87	1.76706
97409	81936	87	96614	82115	87	2048	1851	25	3366	2952	32	7962	6423	49	10638	8901	57	278915	228530	85	1.76807
99611	87743	85	53861	46509	84	1552	1376	18	2874	2248	31	6821	5793	48	8740	7394	54	220826	187388	88	1.76807
154595	125087	96	126317	102046	95	3112	2631	32	5388	4528	44	11282	8889	60	16038	12180	77	377922	303971	96	1.77009
90944	84166	85	64808	59553	83	1295	1094	11	2931	2638	32	5709	5457	43	8299	7342	54	238198	219102	85	1.7711
76851	73714	79	44839	43478	77	1380	1332	14	2344	2128	25	5111	4862	42	7004	6694	45	192634	193006	78	1.7711
87977	80016	82	50372	45067	83	1367	1086	10	2662	2176	30	5966	5036	44	8041	7129	48	217128	194784	81	1.77515
89277	85970	79	32584	31522	77	1507	1440	19	3416	4162	30	6609	6362	44	8800	8211	54	233890	231573	76	1.77515
106507	100025	84	60646	56036	83	2326	1944	26	3493	3102	34	8194	7568	49	11777	10625	61	345311	297712	83	1.77515
139695	116517	90	63447	52069	88	2319	2100	25	4040	2984	41	8741	7001	55	11496	9360	58	287121	235177	87	1.77616
121360	109018	87	58213	51590	86	2076	2079	23	4258	3570	36	9625	8280	60	14809	12845	65	384968	340821	84	1.77616
25275	24698	57	17997	17893	52	537	510	0	827	832	0	1194	1253	14	2583	2899	25	60942	61029	64	1.77616
29588	27047	82	13503	13506	46	388	364	0	705	446	0	1568	1565	22	2764	2614	28	59229	62037	64	1.77616
56869	53457	90	32051	30494	76	1015	1038	4	1514	1352	18	3351	3046	31	4601	4332	37	122417	123773	73	1.77717
160506	129162	93	108531	89249	93	2734	2214	29	4962	3622	42	11518	8686	65	14912	11568	77	368840	288403	92	1.77717
173310	90209	122	113550	61201	109	2803	1475	38	6257	3466	62	12599	6613	69	17577	9415	88	423851	228078	106	1.7802
83688	81505	79	36612	35759	78	1645	1479	18	3369	3347	30	6220	6161	41	8902	8539	48	249147	237697	81	1.78222
50970	49813	75	31956	31550	75	661	613	0	1720	1343	19	2837	2820	29	4314	3845	36	105572	103642	74	1.78323
162444	133764	94	78677	63393	93	2536	1941	28	4915	3874	41	10424	8207	61	13762	11081	68	356080	281853	98	1.78424
120454	108206	86	64781	57583	85	2079	1829	24	3583	3278	35	8263	7257	52	13314	11275	66	338338	305378	88	1.78424
57588	57650	75	30525	30021	74	845	809	0	1740	1321	17	3597	3288	34	4753	4736	36	116050	117014	75	1.78525
78645	75708	73	46217	41917	81	1409	1186	12	2860	2732	28	5179	4630	41	8328	6779	53	200818	174224	83	1.78525
46513	47006	72	29392	29332	71	611	589	0	948	927	0	2959	2852	31	3830	4212	34	101586	100509	74	1.78525
111333	99279	97	53822	50111	83	2784	2426	30	4326	3655	39	8823	7694	52	13835	12266	65	295909	248490	85	1.78525
200200	149858	115	141839	113551	99	4603	3772	38	9109	7451	49	19057	15227	74	27439	22124	91	763695	612163	100	1.78525
115944	102924	86	73635	66742	86	1756	1576	22	3675	3325	35	8092	6805	49	10716	9329	59	263378	228449	86	1.78525
113425	100525	98	44666	39668	84	1772	1923	22	2864	2682	34	8253	7815	49	11699	10247	61	327570	286324	89	1.78626
87740	80027	92	44227	39884	81	1417	1242	14	3105	2789	33	6104	5366	44	8075	7006	48	200726	176054	82	1.78727
36845	36933	69	21293	21059	57	666	698	0	835	929	0	2079	1903	28	2862	2942	29	78512	77024	71	1.78727
104097	93306	86	56721	50290	86	1786	1437	21	2875	2806	29	6298	5513	44	9859	8399	56	216725	179591	87	1.78828
168771	143913	91	97124	84188	90	2909	2633	29	6778	5304	50	11942	9746	67	18027	14895	83	409615	328157	98	1.78828
37841	38899	66	24385	23965	71	358	343	0	945	851	0	1962	2017	21	2480	2341	28	67048	69239	72	1.7903
77182	69358	86	47271	41500	80	1194	1002	2	2308	2032	25	5527	5041	42	7577	6650	54	221544	200558	83	1.7903
60045	58753	75	29198	28571	76	850	862	0	1562	1450	20	3098	3218	32	4979	5082	38	116397	115586	74	1.7903
71904	68806	77	36769	35413	78	1236	1486	14	2406	2655	26	5337	5158	43	8254	7714	56	204697	198842	82	1.79131
144749	122282	99	84938	72409	92	2735	2349	29	5289	4670	39	11312	10265	56	16112	14448	77	471308	415343	93	1.79232
155152	143136	92	101582	95316	88	3863	3381	32	7099	6475	47	15536	13578	69	21852	18573	81	554736	461356	94	1.79333
138622	108780	96	99478	82606	93	1895	1637	18	4869	3564	39	8750	7144	52	13151	10925	62	330997	266895	92	1.79333
108493	99381	84	50024	46067	83	1646	1407	19	2712	2744	29	7476	6914	48	10561	9698	56	297288	260927	87	1.79333
83844	79400	82	48244	44650	81	1294	1400	18	3182	2901	36	6903	6423	43	10466	9090	59	292555	269793	85	1.79333
91297	80111	83	48823	42741	84	1371	1077	7	3085	2704	34	6410	5634	48	8917	7822	53	222038	194330	85	1.79333
110843	97022	87	72637	63402	87	1453	1422	18	3163	2571	35	6708	6214	43	9403	8465	52	265033	233534	87	1.79434
73740	71594	83	44506	43812	78	1313	1347	14	2296	2313	26	4508	4411	36	6558	6314	46	156992	154972	80	1.79535
28721	28988	67	18513	18381	56	698	517	0	858	1154	9	1724	1843	21	3080	2795	33	68835	70330	65	1.79636
65442	63638	78	37977	36742	77	1167	1100	7	2017	1821	20	4117	3875	35	5689	4996	44	167324	165070	81	1.79636
104514	90598	88	61538	53241	86	1857	1386	22	2701	2022	35	7356	6164	51	10560	9230	64	286478	244133	87	1.79636
20621	22634	45	14450	14352	50	236	228	0	659	640	0	1468	1466	16	2461	2298	28	66485	64971	77	1.79636
36756	34254	85	18009	17603	55	563	763	0	853	955	0	2098	2048	25	3246	3526	31	82459	84707	76	1.79737
88564	80979	85	48398	45400	81	1324	1216	13	3465	2972	32	7306	6518	51	8952	7810	53	273600	246460	82	1.79838
123260	102602	87	63978	52337	89	1709	1673	18	4041	3348	39	7994	6338	55	12162	10397	69	287716	236553	95	1.79838
120019	107006	88	62127	56210	84	2243	2081	24	3545	3326	35	8482	7667	49	11102	9241	62	295133	252491	88	1.79838
155499	133493	97	79371	69456	89	2810	2192	31	5521	4617	42	11310	9780	60	16832	13683	71	464490	379584	93	1.79838
42603	40212	76	27830	27144	73	367	504	0	1180	1320	12	2131	2090	23	3955	3689	32	94746	94778	73	1.80141
201405	145968	118	148773	109257	104	4061	3060	38	7095	5615	54	15651	11411	71	22882	17212	90	557959	425726	102	1.80141
153525	137422	89	91616	81745	89	3215	2904	31	5833	5012	45	12842	11122	70	17720	14265	70	433704	352535	89	1.80546
251278	172149	114	194422	143050	107	6191	4516	44	10257	8229	60	22946	17493	88	31937	24151	98	812646	603180	104	1.80647
94252	89288	81	41911	40950	80	1478	1391	17	2808	2738	28	6180	5723	41	7565	7149	50	260805	256426	80	1.80647
159209	133478	108	88195	76554	90	2793	2626	27	5437	4501	46	11808	9517	67	16195	13225	67	408114	323688	91	1.81152
52162	49821	80	29431	27656	74	765	631	0	1310	1133	14	3046	2814	32	4493	4504	35	111138	102096	75	1.81253
191183	154056	100	80630	63539	94	3049	2494	32	5794	5468	46	12103	9683	57	17170	13316	76	429978	337699	93	1.81354
49573	47438	76	25756	25425	73	786	699	0	851	1152	9	2265	2056	25	3409	3233	32	80598	79568	70	1.81354
82413	74805	85	41002	38750	81	1414	1518	16	2242	2005	25	5044	4578	40	7147	6618	50	181630	171967	81	1.81455
101093	88537	86	78512	71789	84	1905	1515	23	2996	2722	33	6697	5822	48	9303	7675	54	226722	188472	85	1.81556
21303	20350	63	10794	10898	43	379	455	0	897	610	0	1629	1638	17	2087	2013	27	57857	58278	66	1.81657
44109	39027	77	29210	26561	76	891	756	0	1521	1270	16	2908	2837	32	4649	3752	42	106198	98849	71	1.81657
148297	116048	97	79507	63037	93	2611	2022	31	3692	3241	38	10228	8150	55	13385	10704	67	335268	262170	94	1.81758
80289	74875	85	42515	40751	79	1127	990	0	1766	1683	22	4134	3756	37	5934	5984	39	160145	154842	77	1.82061
86476	80535	87	63438	61698	80	1289	1308	15	2433	2307	31	5615	5315	41	8319	7970	48	233415	223010	81	1.82263
72469	68030	87	45868	42918	78	1075	1178	10	2105	2019	24	4825	4829	35	5727	5124	43	173748	165329	74	1.82465
49602	47548	77	28004	27480	73	726	584	0	1385	1165	13	2635	2570	28	3798	3966	33	99320	98837	70	1.82667
39197	37430	67	21920	21396	59	548	536	0	934	1016	3	2364	2278	26	3234	3583	28	99587	99862	72	1.82667
138995	114527	93	90423	76787	90	2719	2134	29	4871	4282	40	10127	8776	59	14908	12808	68	363634	303871	90	1.82667
53338	51136	75	33697	32305	75	944	928	0	1893	1611	25	4145	4127	36	6674	6223	46	161436	146385	76	1.82667
109425	92350	100	59318	51186	86	1694	1309	18	2952	2713	28	7304	5628	51	9888	8098	58	285242	241377	85	1.82768
128114	113201	87	56972	49299	85	2409	2223	26	4159	3091	42	9533	8318	53	12144	11239	59	371427	317158	90	1.82869
80959	76701	81	48893	47163	78	1523	1469	16	2392	2638	27	5779	5674	42	8327	7708	49	234132	221401	77	1.83071
144798	123684	97	79467	67662	89	2320	2010	27	4108	3645	39	9590	7452	55	15300	12227	70	396173	306424	89	1.83172
162817	103993	104	95932	59876	101	2751	1889	32	5862	3746	48	12249	7669	66	18174	11277	90	520739	326457	108	1.83476
60131	60611	75	39332	38180	76	1119	1185	9	1408	1428	19	4361	4623	34	6096	5877	43	163399	166631	70	1.83678
74679	69781	81	37392	35907	79	919	949	0	2756	2176	31	4794	4634	36	6192	6017	42	177146	165457	74	1.83779
184382	151335	101	109378	88039	96	3724	2969	36	7601	6149	54	15293	12622	71	22781	18741	85	486758	403095	90	1.8388
48394	48254	67	25342	24847	66	673	800	0	1382	1390	15	2884	2886	29	4498	4672	36	117427	114684	69	1.8388
25469	26782	57	16162	16248	48	343	448	0	745	885	0	1636	1737	19	2093	2146	25	59135	58842	58	1.8388
145513	120874	106	81493	67797	90	2491	2132	27	4591	3535	43	9816	7797	55	13881	11241	66	345112	283988	88	1.83981
33030	33868	59	24334	23821	71	512	566	0	833	1242	13	2149	2211	23	2909	2770	29	71008	73956	59	1.83981
96509	83540	86	58423	50027	85	1429	1348	15	2888	2581	32	6302	5369	45	9478	8340	58	228178	197842	82	1.84082
270540	183495	127	202969	146358	123	5021	3860	41	10066	6920	60	21443	14743	85	30230	20636	108	729194	510065	118	1.84082
51493	51232	70	27577	27958	64	972	957	0	1434	1455	17	2831	2534	30	3774	4054	32	101466	98381	68	1.84082
149173	121383	96	74864	62015	91	2904	2181	32	3638	3055	36	8425	6897	55	11821	9439	67	307186	248723	88	1.84082
108779	95187	87	67259	58740	86	1997	1850	22	3294	3054	31	7221	6221	50	9657	8625	56	229462	200106	80	1.84183
96848	87119	84	56713	50465	83	1470	1308	15	3047	2655	29	7444	6437	52	9608	8268	60	261636	226517	81	1.84183
197594	141605	104	276244	211510	106	8638	6189	49	15758	12029	69	35515	26224	97	48024	36067	95	1.04858e+06	834539	107	1.84385
97947	86818	94	37808	33608	83	1435	1430	18	2874	2571	29	5403	5039	44	9200	7767	53	226266	204706	80	1.84587
70346	63370	83	39912	36039	79	784	755	0	1960	1293	26	4043	3643	38	6919	6556	45	165269	147807	78	1.84587
38989	38104	65	29076	27895	73	670	563	0	1585	1360	17	3107	3072	32	4505	4847	36	96498	96305	70	1.84587
89077	81274	84	48825	44105	83	1645	1478	17	2900	2886	32	6882	6340	49	8223	7226	50	249501	229523	82	1.84789
28029	28626	57	17737	17751	52	616	424	0	598	744	0	2005	1869	24	3232	2813	36	65066	65244	68	1.84789
215595	156454	105	169285	128903	102	6025	4227	47	11947	8432	66	23388	16702	91	34016	24909	93	813510	591985	99	1.85092
66882	59695	87	30223	27566	80	864	1280	10	1454	1304	20	3776	3537	34	4980	4703	40	140008	124040	81	1.85395
96182	85532	84	67443	60651	85	1579	1409	16	3252	2859	32	7095	6058	50	8455	7487	53	243344	208476	84	1.85496
111829	96875	86	71800	60648	86	1805	1790	22	2965	2701	30	6921	5777	48	9632	7305	55	234136	188093	84	1.85597
204313	162071	98	142156	115251	98	4006	3191	36	7505	5955	49	15569	12314	73	21845	16723	87	517220	408066	96	1.85597
96634	84292	86	61432	54392	85	1454	1393	15	3858	2796	39	6255	5753	45	8857	7459	52	231451	203536	84	1.85698
44321	45063	71	25906	25170	73	683	765	0	1302	1161	11	2166	2184	25	3702	3810	35	90302	84952	71	1.859
111840	99432	85	52100	44833	86	1692	1479	20	3104	2818	31	6626	5843	49	9179	8137	51	207359	179448	87	1.859
217012	163853	113	133909	103440	101	3897	3119	34	7032	5432	49	15772	11951	71	22455	16736	90	568049	421108	100	1.859
18881	20242	52	14043	13984	48	499	353	0	332	465	0	1302	1409	17	1900	1802	24	49941	49207	65	1.86304
88798	81025	89	55232	50487	83	1399	1237	17	2519	2562	27	6134	5411	43	8245	7082	49	244195	215275	82	1.86405
122392	104556	99	66759	56156	88	2182	2109	24	4513	3828	39	9521	8317	56	12527	11200	63	306239	271133	86	1.86608
56561	55220	74	29880	28577	75	1061	956	0	2148	1914	22	3118	3229	30	4791	4631	40	125137	125551	73	1.86608
26186	27854	53	19429	19122	55	413	351	0	727	734	0	1648	1677	18	2720	2628	31	62125	61252	63	1.87012
84816	77400	90	46757	42652	83	1487	1128	14	2510	2185	25	5297	4547	43	8268	7055	49	196175	179587	77	1.87012
76975	64399	90	45228	38669	83	1335	1156	11	2709	2574	27	6086	5303	44	8246	7257	55	230163	202700	82	1.87113
12739	14155	39	7768	7787	40	233	194	0	678	618	0	928	1066	6	1155	1262	12	36941	37305	56	1.87113
62259	54212	86	44158	38861	81	980	816	0	2078	1683	21	3494	2933	37	5945	5008	48	125935	110693	72	1.87214
52644	50571	75	27538	26686	72	738	749	0	1009	1297	15	2620	2955	28	4160	4126	35	101741	103491	71	1.87214
142416	120770	93	117389	104158	90	3395	3054	32	6246	5218	50	15135	13176	67	21728	18329	84	555103	471148	89	1.87214
75931	68084	96	47329	42649	81	1624	1328	16	2293	2079	31	4640	4001	41	7493	6632	47	173464	148811	78	1.87315
41124	39501	72	22328	21911	66	478	462	0	850	798	0	2382	1957	27	3336	2911	33	70852	70537	68	1.87618
222141	172444	105	144250	115593	103	5012	3941	40	8243	6437	53	18844	14907	76	26781	21432	94	644970	491778	103	1.87618
86416	82857	79	42688	39400	78	1228	1078	9	2732	2388	31	6257	5709	43	8414	7309	53	195733	167298	80	1.87618
53715	54556	68	27312	27850	62	1194	1170	10	1344	1470	20	2946	2895	29	4258	4768	34	104700	107844	65	1.87618
143092	121005	105	76549	64451	92	2229	1893	25	5065	3944	45	10261	8745	60	14360	11645	75	395959	329285	106	1.87618
25848	24465	75	20003	20253	53	361	278	0	726	713	0	1046	1023	4	1392	1527	16	45469	47764	64	1.87719
122621	107939	103	67703	61121	86	2070	2113	22	3963	3392	35	8814	7922	51	12362	10656	64	293185	241240	90	1.88022
53773	53131	74	29224	26643	77	872	727	0	2288	1718	27	3409	2920	31	5032	4418	42	135801	130554	77	1.88022
148210	121469	94	71828	59363	90	2489	2006	28	4795	3566	39	9203	7396	56	12544	9995	64	303076	238579	92	1.88123
93955	85638	84	59369	53709	83	1617	1412	21	2421	2430	26	6401	5646	45	8816	7368	57	209205	184211	85	1.88224
20745	20073	57	12564	11685	51	303	377	0	198	533	0	1414	1227	14	2500	2233	27	55647	54675	77	1.88224
83868	77106	85	42746	37846	81	1596	1403	18	2781	2576	32	6242	6137	41	7869	6805	51	187141	166118	82	1.88325
91923	82748	82	48577	42098	82	1519	1600	18	2761	2695	30	5881	4869	46	8451	7258	54	186473	163021	83	1.88426
31120	30336	62	14758	14636	49	487	309	0	975	827	0	1518	1541	17	2517	2492	28	61798	63391	72	1.88426
113072	102202	87	75963	69976	85	2164	1974	24	3455	3314	34	9326	8411	50	13680	11698	68	372906	330943	90	1.88426
81366	75656	81	45639	41550	79	887	897	0	2091	1863	25	4959	4381	39	5925	5041	43	155309	136142	81	1.88426
92214	84636	86	56040	50774	81	1284	1072	6	2513	2335	30	6002	5314	44	7386	7134	49	207357	173193	82	1.88426
167697	123230	100	110858	83971	99	3183	2118	34	6723	5286	49	13975	11053	62	20589	16495	76	557713	475573	98	1.88426
124066	109701	103	50709	46480	83	1804	1674	22	3933	2864	39	7323	6374	49	10042	8415	55	249114	211166	90	1.88527
38521	38447	72	22180	21672	67	815	854	0	1356	1055	6	2403	2554	25	3595	3559	31	82166	81673	72	1.88628
131461	123582	84	109916	104363	85	2508	2076	28	5602	4865	42	11590	10484	60	16271	14512	71	389040	336156	90	1.88729
85611	77912	85	50536	46019	80	1692	1501	17	2751	2247	33	5331	5078	43	7241	6661	48	199871	185984	82	1.88931
157514	136131	91	94125	84099	89	3288	2612	33	7407	5733	51	16829	13720	68	23703	18561	84	631847	491740	99	1.89234
122770	111418	87	65301	59924	84	2056	1766	26	3749	3383	39	8818	8011	51	12177	10595	64	360647	313876	88	1.89234
34375	33022	69	23707	23768	61	639	482	0	630	709	0	1835	1994	22	3129	3580	27	71358	74291	69	1.89234
61725	59125	79	28377	27508	77	746	703	0	1860	1905	24	3234	3364	31	5254	4914	41	125608	123283	77	1.89335
48916	47116	73	32607	31532	74	720	857	0	1351	1435	15	3137	2730	32	4390	4183	38	111053	105806	72	1.89436
37708	35673	75	24830	24383	72	816	677	0	765	1009	2	2368	2290	25	3164	3233	30	88729	87262	72	1.89436
170839	130928	99	116499	88499	97	2759	1943	30	5934	4533	44	11741	8696	63	14930	11497	74	384979	291824	95	1.8974
300963	185648	121	197849	118446	120	6618	4238	49	12386	7819	78	27348	17244	108	37890	23244	110	1.02445e+06	641488	118	1.8974
88986	78230	86	50103	44212	83	1420	1170	14	2669	2250	33	5634	5333	42	7145	6965	46	207724	187349	83	1.90043
73253	67578	85	41545	38770	80	1400	1400	16	2296	2184	25	5404	4830	44	9028	8564	51	190628	179604	76	1.90144
45571	43095	77	22367	21668	67	794	891	0	1131	1063	6	3101	3156	30	3904	3948	34	97731	94747	69	1.90346
94769	86594	86	72175	66829	84	1567	1494	16	3327	3156	34	5558	5111	41	8055	7455	52	196643	181526	79	1.90447
69593	67597	77	46128	42890	81	960	1035	4	2567	2012	29	4957	4562	40	7279	6604	48	180509	172018	79	1.90851
99437	88955	85	42331	36318	83	1352	1520	16	3371	3148	32	6339	5872	43	9446	8020	54	231420	204426	83	1.90952
276309	181310	114	225703	163167	113	7125	4991	47	13523	9508	76	28078	19819	103	39920	28114	106	965512	672969	115	1.91053
177699	140430	95	98651	78477	95	3422	2651	34	6137	4920	47	13993	11141	65	19581	14866	76	479421	380053	95	1.91053
63695	60759	93	28743	27488	78	894	970	0	1732	1641	19	4200	3874	35	5955	5460	45	175100	164405	93	1.91053
103883	86930	93	57797	49109	87	1447	1279	15	2873	2786	31	7395	6563	48	10147	8408	54	239954	205824	87	1.91154
39539	36437	73	36792	36925	73	1203	1102	11	1660	1679	23	4062	3973	35	5524	5150	43	139071	132020	75	1.91154
30191	31786	59	21220	21576	54	506	473	0	463	548	0	1320	1544	14	2069	1717	27	61493	64688	66	1.91154
92022	81765	97	46565	40803	83	1178	1330	13	2650	2348	27	5299	4802	40	7674	6706	48	196274	163092	83	1.91356
104135	92459	91	79619	69970	85	2072	1918	22	3873	3215	38	8221	7289	50	12180	10070	61	350366	308445	87	1.91356
230670	176180	103	215881	161467	105	9941	7405	51	21228	15714	86	41750	32527	98	61332	47117	101	1.04858e+06	1.02917e+06	106	1.91457
90354	84301	82	38509	34940	81	1514	1279	14	3259	3390	31	5778	5349	44	7900	7526	47	204710	194648	88	1.91558
149519	110237	100	95435	70610	96	2711	2367	30	5348	4189	46	11472	8314	63	14146	10672	63	385685	287224	96	1.91659
120172	104682	88	105715	91042	89	3144	2740	31	5989	4940	48	12302	10445	67	18146	15518	73	427154	368200	93	1.9176
54374	48867	81	38811	35754	79	1047	1104	7	1697	1625	18	4166	3906	37	6413	5643	44	157367	140510	80	1.91861
100613	85532	91	65706	55980	88	1669	1436	18	2890	2738	29	6423	5492	46	8345	7541	52	220587	183961	90	1.91861
55237	52698	90	29193	28395	75	868	802	0	1612	1612	19	3218	3133	30	5662	5017	44	118887	121873	75	1.91962
42961	42064	74	22694	22657	63	546	673	0	1113	1229	12	2068	2285	25	3298	3438	30	87771	86747	72	1.91962
87515	80720	81	58789	52947	83	1101	1045	7	2262	1911	29	6276	5976	44	8881	7644	54	241194	220786	84	1.92164
52385	51028	80	31151	30471	74	514	536	0	1340	1619	16	2564	2719	27	3447	3399	32	88734	88126	74	1.92467
47507	46356	85	28860	28261	73	472	541	0	836	749	0	2116	2108	24	3489	3407	35	84711	82074	74	1.92771
58919	55572	78	41332	38573	77	792	781	0	1625	1258	16	3324	2993	34	4130	3766	39	120701	113169	79	1.92872
39005	37321	72	22653	22292	63	516	523	0	1125	1423	14	1992	1999	23	3012	2872	32	88224	89008	69	1.92973
125747	110252	87	65589	57380	86	1746	1565	19	3914	2984	38	8079	7276	49	11250	9517	58	284812	240220	85	1.93074
102095	91678	84	64139	58211	84	1913	1865	22	3559	3338	32	8597	7813	52	11980	10912	57	292415	257503	82	1.93074
101984	91559	84	66116	59673	85	1211	1098	11	2618	2199	31	6471	5665	46	9802	8442	54	228592	195422	84	1.93175
81897	78727	84	44465	42676	79	1479	1175	13	2673	2430	25	5904	5953	41	8203	7507	48	230796	227347	77	1.93276
54489	50784	83	34695	32453	78	941	842	0	1372	1485	17	3708	3693	35	5683	5418	40	126064	119741	72	1.93478
101157	96075	81	61109	58593	81	2338	2106	25	4926	4266	40	10916	10292	61	14147	13117	69	417818	361651	85	1.93781
148133	129529	91	83881	72998	90	2184	1957	23	5100	4165	43	10752	9298	59	14577	12550	68	419514	346558	88	1.93882
108965	95967	84	59041	51348	85	1669	1284	17	3552	2902	35	6763	5945	46	9015	7394	55	225041	186406	82	1.93882
38278	38312	67	21494	21686	55	548	657	0	716	852	0	2107	2036	24	2550	2810	29	77806	80144	64	1.93882
31182	31644	52	15993	15816	50	682	763	0	908	1087	6	1849	1878	22	3093	3360	29	79156	84583	65	1.93882
46254	43339	78	24085	23223	74	588	589	0	1156	1015	3	2279	2483	27	3597	3484	33	85594	85867	74	1.93983
84240	75764	84	51495	44998	84	1522	1456	17	3518	2897	32	6901	6275	46	10574	9657	63	273465	240218	87	1.94084
61634	55933	85	30044	26884	78	1028	1025	4	1674	1215	19	4009	3658	37	5933	5210	44	142142	126973	77	1.94084
28931	25436	83	17299	15635	83	492	486	0	1120	850	0	1775	1679	21	2731	2200	28	72839	64161	83	1.94084
204082	132702	108	174969	123643	104	5014	3340	45	9214	6249	55	20286	14493	92	28102	18708	97	717260	494283	104	1.94084
39018	36146	85	25465	23389	85	562	526	0	1252	775	0	2195	1983	25	3787	3705	34	95627	81073	85	1.94084
27879	28145	56	14191	14152	47	296	254	0	1191	867	0	1376	1267	16	2921	2736	30	64606	67404	69	1.94387
93237	84721	88	52280	48707	82	1746	1528	21	2975	3127	29	7438	6814	47	10528	9456	62	278206	261146	85	1.94387
63297	61714	76	32205	31434	75	1065	968	0	1404	2049	20	4146	4060	35	6267	6323	40	177568	177033	82	1.94791
27627	26520	54	16750	16484	52	343	401	0	889	701	0	1629	1611	20	2455	2668	24	57498	54757	70	1.94791
45008	43641	80	22748	23026	62	515	582	0	1155	1232	10	2209	2279	24	3041	3256	30	76217	74867	76	1.94892
159098	139631	91	98400	85620	92	2513	2207	26	5174	4367	41	9789	8022	57	13606	11334	65	339244	281234	98	1.94892
167901	139495	108	83298	68481	108	3280	2479	33	6226	4361	47	12119	9744	64	16929	13725	66	427691	329781	108	1.94892
66646	66895	70	35883	34241	78	1054	1079	6	1961	1554	23	4804	4822	38	5783	5329	46	142971	134533	81	1.94892
237832	123263	146	131319	72094	140	4207	2331	40	7847	4282	75	17752	10054	113	24322	14285	125	678515	375538	148	1.94993
68149	61898	84	43812	40193	80	1578	1443	17	3131	2645	36	6131	5324	46	8914	7452	55	201290	176237	84	1.95094
44623	43311	74	24716	24601	67	588	505	0	1636	1386	15	2354	2429	24	3631	3625	33	81894	80648	69	1.95498
140687	115990	99	69496	57992	90	2244	1787	24	4416	3530	38	8199	6808	49	9984	7859	61	267971	218359	94	1.95701
[truncated: 7,785 more rows]
