# Supplementary material for: Phenotypic heterogeneity follows a growth-viability tradeoff in response to amino acid identity
Source: Nat Commun. 2024 Aug 2;15:6515. doi: 10.1038/s41467-024-50602-8 (PMC11297284; doi:10.1038/s41467-024-50602-8)
Supplement: Supplementary file 6 — Source Data [file 41467_2024_50602_MOESM6_ESM.zip › source_data/fig6cde/240423/240423_1645_yATP_C2_GLN.csv]

FSC-A	FSC-H	FSC-W	SSC-A	SSC-H	SSC-W	BL1-A	BL1-H	BL1-W	VL1-A	VL1-H	VL1-W	VL2-A	VL2-H	VL2-W	VL3-A	VL3-H	VL3-W	YL2-A	YL2-H	YL2-W	Time
56013	52592	76	29659	27741	77	1424	1327	16	1545	1358	15	3148	3272	31	4258	4206	36	93107	90677	82	0
104937	92271	93	41582	37240	82	2348	2216	24	2872	2531	32	6787	5758	46	9504	8263	56	198371	169105	93	0.00399202
37170	38638	71	15927	16020	50	856	857	0	1181	1205	14	2358	2485	25	3592	3274	38	73805	73189	76	0.00399202
108627	98671	85	49760	43489	85	2542	1886	28	4104	3466	37	8046	6684	52	10398	9361	57	228552	194653	94	0.00399202
207823	125430	117	101842	60386	117	4459	2973	54	7398	4428	69	14888	9312	79	21418	13276	94	498855	316092	114	0.00399202
23198	22548	66	13511	13620	47	657	646	0	759	749	0	1392	1449	15	2187	2492	25	54502	56516	56	0.00499002
84552	73659	83	39035	33364	81	1696	1555	19	2278	2061	29	4713	3955	39	6639	5564	48	161460	130560	91	0.00698603
62129	60293	77	44025	43332	77	1726	1628	20	2691	2503	26	5062	5141	37	7234	6762	45	137119	123778	86	0.00898204
43266	41355	74	23593	22855	71	995	1026	3	1398	1192	17	2693	2352	29	2860	2976	28	68282	70000	78	0.00898204
301207	203656	131	129019	91671	130	8999	6229	49	13569	8763	69	25040	16447	95	32695	21699	111	656741	427614	139	0.00998004
113097	90943	98	82396	67955	89	2302	1983	24	2622	2583	31	7142	5990	49	9314	7282	62	238130	199371	95	0.011976
166384	128087	97	130102	108240	96	4771	4022	38	6949	5441	49	13978	11034	66	18017	13525	75	389526	307510	100	0.0139721
44369	42207	79	23426	22881	67	662	730	0	1094	1212	9	2507	2064	29	3606	3463	30	76939	74832	81	0.0159681
61842	59861	83	33714	32852	75	911	844	0	1587	1811	22	3045	2801	33	4400	4569	37	111400	109393	83	0.0159681
56612	53639	68	28181	25696	75	1143	1098	10	1408	1236	13	3451	3272	32	4594	4074	44	102847	90916	82	0.0169661
117849	100808	88	58700	50442	87	3034	2367	32	4232	3187	38	7869	6372	50	10221	8615	58	220485	179890	93	0.0179641
63808	60300	83	33306	32077	76	1092	864	0	2432	1899	24	3468	3656	30	4824	4120	41	129877	129012	78	0.0179641
136720	119508	105	66800	59379	88	4519	3834	36	6022	4811	47	10551	8989	56	15816	13349	71	305831	245538	96	0.0209581
144403	124512	95	97127	82979	88	2719	2354	29	4465	3987	40	9461	8090	51	14770	12256	72	389044	329778	96	0.0219561
172504	137073	95	72139	57509	93	3803	2954	36	4608	3771	40	10801	8335	61	14433	10652	69	321428	228368	94	0.0219561
162118	137190	104	85126	74854	91	4623	3520	39	5909	4743	49	11578	9768	57	15294	12330	76	301330	236198	95	0.0229541
154054	135873	93	104256	97332	89	4724	4447	36	8411	7278	54	17384	15661	72	27680	24818	86	713358	608317	98	0.0239521
201228	159844	106	88831	72014	100	5015	3891	39	7068	5645	50	14389	11042	69	18327	14354	85	376761	285242	104	0.0249501
140183	106693	94	84822	65328	94	2908	2198	31	4165	3381	40	7936	5627	57	11226	8778	61	245517	189568	92	0.0259481
170127	141272	92	96788	79355	93	3944	3211	36	6211	4618	46	11326	8591	60	13958	10829	70	316102	242175	98	0.0269461
137824	111331	97	58321	47005	91	2794	2254	30	3685	3229	38	8150	6776	54	12297	10294	65	283158	228293	91	0.0279441
235706	159498	119	141580	104157	106	6530	5065	44	10675	7474	74	20675	15551	82	24666	18084	99	577342	415888	111	0.0289421
123293	106277	90	58477	50788	87	3182	2444	31	4810	3702	42	7819	6543	51	13386	10821	62	284185	224121	92	0.0289421
195933	145280	104	124407	89728	102	8912	6799	47	11226	9315	58	25122	19401	95	32760	26033	96	722499	575692	106	0.0309381
113174	95455	95	49858	42218	85	2333	2112	25	4180	3229	39	7157	5578	50	10409	8633	60	229987	188684	93	0.0319361
71492	64086	95	41377	38680	79	1670	1493	22	1503	1760	24	4252	3685	38	6629	5589	50	134350	119830	86	0.0339321
102212	92656	88	51801	49347	81	2838	2788	27	3892	3625	33	7346	6783	48	10076	9409	55	219329	181877	91	0.0339321
83047	78561	80	51647	49684	80	1517	1445	16	2531	2143	29	5592	5542	40	9117	8705	52	253038	234250	90	0.0349301
52836	48551	77	30330	28337	76	1091	954	0	1481	1527	18	3338	3141	33	4254	3990	37	96730	89661	83	0.0349301
138655	123584	92	61953	56190	86	4549	3952	35	6205	5770	40	10620	9322	56	14681	12953	67	283996	226626	97	0.0399202
95942	85537	93	47363	42783	83	1197	1235	13	2357	2211	27	5052	4401	41	7691	6489	48	193704	164555	92	0.0429142
52755	51037	76	22568	22044	67	689	794	0	1052	1168	9	2677	2603	28	4177	4120	37	102135	100784	82	0.0439122
84703	80528	90	40066	38952	79	1641	1557	18	2208	2076	24	5454	5431	39	8143	7966	49	228021	218787	87	0.0449102
113016	102672	88	66737	61472	85	2276	2407	23	3573	3285	35	8840	7590	53	14443	12422	68	382463	324828	94	0.0459082
213143	161424	106	94749	72379	102	5188	3932	40	6506	4332	50	13021	9184	66	15826	11696	77	335758	236569	106	0.0469062
136097	122153	88	64208	58674	86	3225	3022	30	4128	3906	37	9766	8108	55	16546	14051	82	423777	351560	98	0.0479042
185881	151650	97	87538	70981	93	4986	4071	40	6315	5302	47	12507	10195	67	15393	12330	70	329191	256935	100	0.0479042
143980	122522	95	76697	64447	91	2288	2048	24	4484	4204	44	10051	9247	55	17843	16133	69	453939	393314	98	0.0489022
94914	86291	86	48519	42643	82	2315	2051	23	3186	2893	31	5810	4976	45	7058	6161	46	156880	133408	87	0.0499002
124241	112938	86	54767	49842	84	2935	2563	30	4072	4181	35	7702	6987	47	10796	10087	58	212299	194206	89	0.0508982
121922	100879	90	53795	43909	89	2454	2113	26	3835	3116	41	7805	6623	49	11344	9857	61	308108	253229	94	0.0518962
183476	142470	108	77542	60873	96	3535	2534	38	6256	4404	55	10024	7672	57	13433	9797	68	304353	214176	101	0.0528942
174222	148505	108	79051	69630	89	5939	5186	40	7440	5544	52	15260	12600	65	19648	15244	74	435750	342838	95	0.0548902
247888	175218	119	157202	113882	109	5779	3796	44	7505	5397	55	15436	10463	75	20002	14264	77	434608	305336	107	0.0568862
119888	99094	94	68789	58195	89	1968	1994	22	4219	3733	33	8434	7134	51	13675	11883	64	359058	311212	95	0.0578842
107438	96992	87	60891	53505	86	2125	1916	25	3731	2789	39	8492	7611	49	14563	12931	68	360922	323823	91	0.0588822
82540	77804	82	43699	41835	80	1892	1709	19	3079	2561	32	6015	5728	42	10835	10121	59	258663	252571	79	0.0608782
211701	159811	114	109418	86574	100	5488	4324	41	7663	5704	54	15799	12374	76	21963	17512	83	488658	391117	105	0.0618762
70428	66925	82	26696	25909	75	1428	1339	13	2071	2141	24	4307	4257	36	6591	6035	46	179262	177901	87	0.0678643
163121	139442	92	83053	72126	90	2253	2052	23	4476	3615	38	10629	8879	58	14068	11003	66	388003	319743	101	0.0678643
30315	30962	69	12925	13031	45	371	411	0	979	757	0	1434	1500	16	2557	2373	28	63285	60212	76	0.0688623
297269	206805	133	134816	92801	124	6548	4541	47	9351	6556	57	17975	12219	75	23518	15900	87	506428	340459	127	0.0708583
61950	59980	77	28188	27903	75	846	1076	7	1289	1689	16	3811	3632	34	5754	5470	46	137157	133765	83	0.0708583
105141	85880	92	61979	52138	88	2415	1882	26	3291	2970	37	6345	5240	46	8608	7099	56	213573	186517	91	0.0728543
37861	38796	70	10741	10594	43	1017	981	0	1226	952	0	2050	2250	24	2835	3134	29	65261	69913	58	0.0728543
178466	150545	97	84585	73226	92	4988	4085	38	6648	4705	49	13612	10583	67	19410	15151	76	373636	288191	99	0.0788423
186597	152927	99	92225	74991	96	3646	3091	32	5690	4926	45	12078	10367	60	18822	16816	77	447856	385930	103	0.0808383
161450	130884	98	66895	53043	92	3219	2825	31	5114	4551	40	11563	9898	60	19038	16046	80	499980	411268	101	0.0818363
69673	64051	83	38391	35442	79	1588	1284	13	2069	1706	26	3916	3623	36	5789	5147	42	143268	140065	72	0.0828343
128764	108559	92	80488	68222	89	3101	2552	31	4667	3716	41	8572	7187	50	11598	9973	65	281129	240858	90	0.0838323
153844	125413	99	94471	78671	92	3749	3334	33	5168	4344	42	10521	8300	59	15190	12651	69	300584	248017	96	0.0848303
165803	135021	97	102505	83954	96	2704	2323	27	4625	3787	43	10701	8587	55	15569	12693	80	413566	354511	96	0.0868263
208951	176595	98	101427	87538	96	6866	5764	42	11737	8929	70	18258	14512	83	24034	18348	91	507837	378430	101	0.0888224
79216	70622	82	43015	38614	81	1245	1141	9	2081	1816	24	4563	3931	38	6418	5522	46	165462	142693	86	0.0888224
100040	85429	87	51153	44580	86	2204	1968	23	2945	2594	30	5554	4346	42	9371	7893	55	180864	147905	87	0.0898204
17534	17986	59	8025	8213	40	521	421	0	666	590	0	1252	1275	14	1553	1522	20	48102	49845	64	0.0908184
218607	164657	104	93739	70990	99	6357	5099	43	11513	8347	66	24269	17590	94	37133	27524	94	803469	586780	103	0.0918164
121078	110209	91	65345	59881	85	3451	3326	31	4484	4011	41	9406	7907	58	11905	10158	59	261509	213103	90	0.0918164
130117	109218	89	78885	64440	88	2106	1637	24	4144	3211	39	8804	7364	52	13558	10801	61	398816	333444	87	0.0918164
142285	120625	89	86609	71485	91	2959	2372	31	4455	3363	42	10510	8401	57	18172	14657	83	458323	360647	106	0.0918164
22890	20999	69	10702	10639	43	593	457	0	565	478	0	886	1000	1	2118	2183	25	53903	54370	64	0.0928144
220054	159810	119	171843	130421	105	8070	6173	46	13270	9981	65	26270	19052	98	34234	24765	98	696838	521675	110	0.0948104
129077	96342	98	70995	54614	93	2476	1670	32	3410	2934	42	8670	6563	53	13870	10569	67	347922	274115	84	0.0968064
91174	86646	80	48472	46312	80	1972	1858	21	3783	3380	35	8340	7726	49	13253	12663	67	350762	310546	93	0.0978044
57660	57143	77	24776	24314	74	1217	1430	13	1900	1669	22	3465	3218	32	4006	4095	33	97104	93928	81	0.0988024
94562	88510	96	47138	45466	81	1732	1349	18	2159	2237	27	6094	5521	42	9699	8411	54	259466	249148	86	0.0988024
114208	101595	101	64750	57606	85	2197	1947	26	3317	2884	32	7674	6787	49	14407	12472	63	360864	302477	93	0.100798
114672	100492	93	54757	48014	85	2057	1644	23	3504	2886	33	7979	6558	51	13172	11620	63	355307	319236	94	0.101796
209926	165512	115	98333	78694	102	5544	4174	41	7506	5751	47	14036	10822	71	19078	15011	89	396378	287020	109	0.101796
78338	75319	79	44155	43416	78	1449	1356	16	2563	2156	28	5671	5701	42	9955	9418	59	262104	259988	80	0.101796
69180	68062	76	40848	39323	78	1276	1233	12	2258	2260	25	5200	5145	38	6170	5988	43	189618	183821	82	0.102794
65929	63759	78	31671	31039	76	1437	1616	15	1931	1576	20	5004	4644	39	8293	8248	49	222589	214170	81	0.102794
73659	70617	80	42617	40983	78	1527	1411	16	2390	1878	31	5642	5088	42	8098	7479	53	209823	192547	83	0.102794
71449	67022	84	33327	30046	77	1650	1423	18	2245	2465	25	4484	4085	38	5962	5521	40	126473	121537	80	0.102794
100245	90438	86	50555	45299	82	2424	2174	27	2906	2920	30	5670	5022	43	7279	6909	43	157187	143235	82	0.106786
152467	129353	103	80427	69797	90	4708	3952	38	6117	4913	48	12069	9886	68	15091	12658	65	340041	267471	97	0.106786
126278	113503	87	69113	63390	84	2559	2192	27	4006	3420	38	10633	8888	58	15546	13589	70	421498	358222	92	0.106786
113170	101746	86	50593	47306	84	2666	2320	29	4110	3719	37	10143	8889	55	16170	13759	73	416159	335773	91	0.107784
143297	110304	107	64086	49749	92	3054	2469	32	3741	2797	34	8796	6422	56	11583	8802	64	235711	178394	94	0.108782
76088	72406	82	41638	40114	79	1349	1299	14	2518	2568	29	5180	5394	38	8804	7849	52	236705	230455	76	0.10978
90089	85931	87	58213	56128	81	2070	2127	21	2902	2911	30	7700	7577	45	12036	12325	60	319778	311337	81	0.110778
129699	111503	92	107584	94557	90	3004	2486	30	4291	3577	36	8002	6736	51	10975	9533	58	230537	187726	94	0.111776
175889	126131	100	78758	56317	97	4476	3221	40	5871	4989	45	11897	8150	66	18079	12445	78	380250	259453	94	0.111776
126302	111902	90	66382	59013	87	2318	2031	27	4085	3264	37	8770	7436	55	13464	11932	63	367439	307420	93	0.112774
80292	76261	79	39877	37329	80	2076	2119	22	3166	2659	29	5403	5026	40	6990	6873	46	154285	145551	80	0.112774
117531	101519	92	64691	54889	87	2059	1906	22	3077	2789	35	7239	6353	48	11859	9846	65	308700	259430	92	0.113772
117664	96250	92	54154	43245	89	2002	1532	26	2689	2807	29	7693	6466	50	11996	10517	63	324082	274873	82	0.116766
52150	51281	67	27342	26879	75	1206	1161	10	1507	1645	19	3404	3215	32	4947	4837	37	102858	101118	69	0.118762
173569	141673	93	115220	95671	93	4376	3541	38	6009	5159	47	13068	11342	61	18583	14380	79	451129	358828	92	0.11976
99013	89412	86	55733	50287	83	2021	1781	22	2917	2713	32	6680	6341	42	9279	8503	51	205753	180219	86	0.127745
70696	67097	72	48870	44031	82	1145	1219	12	2290	1859	27	4757	4515	39	7888	7282	49	213274	197010	76	0.127745
61272	58301	80	24428	23989	70	1671	1717	19	1407	1543	20	4287	4071	36	5160	5298	41	105930	109714	70	0.128743
145515	110388	101	79272	60574	94	2814	1976	32	4256	3583	39	10707	8340	62	15710	12374	72	416321	321274	96	0.130739
88263	82368	84	57621	55794	80	2145	1961	22	3240	3144	33	7562	7117	46	12362	11737	59	329506	301325	88	0.130739
128148	112823	92	64060	57906	87	2462	2077	26	3988	3352	39	9769	8094	59	14350	12722	65	398147	330167	96	0.131737
106496	93830	85	42394	37914	85	2542	2127	28	4020	3481	37	8014	7144	51	9667	8406	55	247954	209241	90	0.131737
229613	175787	102	94236	71539	99	6556	5157	46	10395	7340	58	17162	12273	75	23386	17633	93	451897	321295	107	0.132735
102682	94472	82	66650	59448	84	1805	1406	23	3278	2699	34	7168	6241	49	10022	8818	57	271096	237892	89	0.132735
90250	77904	93	62581	57477	84	1484	1497	19	2872	2216	31	5682	5004	40	8126	7260	49	236867	209707	90	0.133733
239827	181189	113	171000	142572	106	9465	7994	47	13618	11210	64	26927	22490	99	34802	28102	102	711183	558845	110	0.133733
67612	63983	75	32332	29256	77	1373	1259	13	1443	1458	15	3751	3331	37	4931	4356	38	115468	113063	76	0.135729
41839	39765	87	16905	16635	51	1042	1168	9	984	1021	4	2409	2576	27	3491	3299	33	80083	80216	79	0.136727
121857	98308	94	61247	49058	89	2626	2203	29	3471	2966	35	8058	6559	53	13534	11129	64	336215	286890	85	0.136727
72746	68099	81	39535	36391	80	1762	1579	19	2420	2084	30	4738	4534	38	6515	5824	49	143852	128722	83	0.136727
68526	66734	81	51719	49748	78	1477	1604	17	1895	2375	21	5569	5767	38	8848	8783	52	242231	235344	84	0.137725
122370	102132	89	85028	75289	87	2088	1872	24	3984	3003	38	7290	5881	50	9797	7972	59	232227	185757	89	0.140719
76825	74177	85	29929	29037	78	1124	1219	13	2686	2355	26	4669	4556	39	7333	6811	47	207903	207039	81	0.142715
75231	74008	78	28953	28029	77	1384	1597	15	2350	2180	30	5564	5435	42	9614	8862	56	244145	239962	79	0.143713
112829	96416	90	71750	62240	88	2332	1946	25	3146	2698	33	6987	6053	49	10804	9149	62	261204	228544	88	0.144711
84105	76132	83	54852	49514	83	1638	1664	19	2660	2445	30	5152	4586	38	7781	7851	47	195366	181139	79	0.146707
44717	44072	71	26828	26439	72	847	622	0	1422	1386	15	2240	2440	25	3306	3206	31	89193	84709	72	0.146707
57230	51757	82	30725	27783	78	1313	1002	1	1101	1476	19	3309	3240	33	4597	3915	39	91167	86624	69	0.148703
106523	94299	87	62475	54047	86	1728	1341	19	2659	2196	37	7666	6470	53	12198	10312	60	338585	294996	90	0.153693
145413	123244	92	74651	63620	89	3532	2678	33	4845	4160	40	9823	8212	55	12084	10333	62	268953	211001	97	0.156687
180944	134310	104	92083	70476	98	2556	2173	28	5020	3929	44	11099	8518	66	17367	13409	76	534473	389394	103	0.156687
87763	71088	101	47107	39092	85	2010	1697	24	2146	2068	24	4277	3366	42	6168	4951	46	141290	117147	78	0.157685
94057	87409	85	44586	40151	83	1618	1535	18	2920	2860	33	6124	5457	43	9636	9336	49	272131	247497	93	0.158683
138974	110560	96	63695	51082	92	2486	2085	26	4308	3153	38	6967	5611	48	9903	7990	57	237613	185648	96	0.160679
103126	97133	85	65561	60149	84	2080	2075	21	3504	2945	35	8305	7164	51	13382	11000	68	357893	298810	92	0.160679
190142	155395	96	94107	78058	93	4707	3894	40	6187	5058	46	12208	10116	61	17047	13334	81	373169	297958	99	0.163673
196732	152834	107	85041	66891	99	4777	3790	39	6714	4705	51	13018	9632	67	17570	13554	70	392379	290760	105	0.164671
91037	80666	90	41871	36872	82	2035	1701	24	3273	2552	31	5312	4620	43	7148	5827	48	185024	160222	89	0.165669
91246	86828	83	47465	45585	81	1942	1806	23	3499	3016	32	7194	6950	46	11047	10495	57	305854	296028	90	0.167665
93001	82410	82	58382	52249	83	1803	1363	22	3130	3016	31	5487	4478	43	8179	7355	50	162552	135789	90	0.167665
67368	62321	84	38074	36443	78	2476	2364	25	3468	3230	42	6271	5716	41	8844	8131	50	191568	172266	87	0.169661
102845	92741	87	71722	66416	84	2908	2411	31	3862	3172	37	7200	6466	49	9500	8718	54	207680	179834	87	0.172655
51789	50565	77	27925	27708	74	661	734	0	1195	1424	13	2760	2676	29	2883	2640	33	77692	81115	65	0.173653
123438	97415	97	64401	53355	88	2542	2122	28	4329	3118	44	7251	5689	49	10209	7638	58	216266	164591	88	0.174651
78718	75887	83	44315	42878	79	1601	1468	19	2199	2353	24	5294	5027	40	8302	8244	49	220972	209966	79	0.175649
149692	116611	101	75193	58196	93	2762	2175	29	3511	2623	43	8516	6943	54	11032	9031	59	297025	235011	93	0.176647
96205	77680	91	51360	41074	87	2147	1663	26	3424	2288	35	5619	4718	45	8103	6419	59	166645	137848	76	0.177645
93991	81645	87	60251	52149	84	1925	1852	21	2403	2507	30	6622	6081	46	10881	10251	56	276706	259721	72	0.178643
240806	157224	111	122896	86400	107	7689	5228	49	11705	8148	66	23311	16380	87	30978	22032	101	615160	423885	107	0.178643
79696	75788	83	47044	45455	79	1424	1425	15	2295	2552	27	5265	5052	40	7650	7170	50	215525	211570	80	0.180639
76434	74526	81	51880	50645	78	1337	1296	16	2290	2257	24	5146	4861	38	8022	7635	48	212374	200699	79	0.182635
133575	109412	91	60912	49668	89	1992	1783	23	4291	3528	37	7138	5980	47	11460	9210	65	288548	227106	90	0.184631
71643	66283	92	36538	34151	79	1597	1395	17	2530	1805	25	3837	3741	35	5609	5143	43	118681	113147	80	0.187625
211779	160268	105	137821	104617	102	4946	4150	37	7043	5537	49	14809	11716	68	19595	15394	81	488872	379853	104	0.188623
83522	78020	81	39339	37109	79	2127	1845	21	2416	2565	26	5367	5097	43	6957	6967	46	145258	140631	83	0.188623
113605	86577	105	71351	57273	100	2712	2139	29	4657	3597	43	7635	6114	51	11219	8505	56	244117	200633	105	0.188623
40176	39932	73	23659	23572	65	424	501	0	527	590	0	1828	1775	19	2710	2329	31	65834	66699	65	0.189621
146385	125377	93	81221	69375	91	2480	2009	25	4462	3842	40	10117	8424	56	16346	13854	71	394125	314943	99	0.191617
77096	72816	79	41217	38981	80	889	865	0	1865	1679	24	4070	3953	36	5301	5483	38	150175	140655	84	0.191617
56933	54387	87	25524	24667	75	1219	877	0	1642	1705	21	3705	3657	33	4904	4479	43	108392	104579	82	0.193613
156598	115718	98	85344	63176	97	2948	2330	31	4735	3516	44	11345	8339	62	16884	12846	75	456166	326808	96	0.194611
88401	78221	87	45222	39968	83	1563	1411	17	2340	2069	24	5181	4424	40	6834	5757	48	162971	136719	90	0.199601
113433	97853	91	67235	58600	87	1937	2009	21	3662	2912	37	7231	6120	51	9735	8148	56	203200	173248	93	0.199601
56483	55551	76	22962	22725	67	1742	1611	19	1620	1918	18	3712	3812	32	5076	5019	38	119912	114587	73	0.200599
99066	86468	91	54364	48292	85	2032	1790	21	2717	2542	32	5489	4979	41	8560	7008	55	183293	152959	88	0.202595
111364	96921	101	70980	61426	86	2163	1605	25	2898	2655	32	5653	4518	47	8386	6782	55	222650	183431	87	0.203593
149213	122868	95	86253	72035	92	2970	2532	29	4982	3926	42	10722	8554	55	18674	14322	82	473493	366423	102	0.203593
73822	67096	77	32987	29973	80	1940	1699	21	2935	2151	32	4777	4282	39	6547	6202	41	138480	119617	84	0.204591
211848	141222	108	132010	84587	105	6024	4083	48	9328	6308	66	16071	11160	74	23965	15875	98	516626	361945	105	0.206587
71281	61008	88	35491	30300	82	1692	1426	18	2188	1934	26	4314	3602	38	5832	5100	46	124562	106297	78	0.208583
73378	69515	79	35837	32919	78	2141	1770	24	1970	2132	24	4660	4407	38	5758	5094	44	124774	108822	80	0.208583
219475	163169	105	84325	59622	101	5611	4037	44	7962	5997	60	15785	11154	68	21023	14722	87	437293	329218	102	0.209581
43534	42844	67	24585	24006	72	910	983	0	1179	1044	5	2209	2001	26	3065	3197	30	83085	85091	73	0.211577
95203	81296	87	55334	47392	85	1531	1292	14	2285	2194	25	5356	4786	41	8595	7186	57	210547	178704	84	0.211577
184367	142866	96	122359	99254	97	4772	3754	39	7116	5599	52	13648	10925	67	18358	14590	77	405586	322107	98	0.211577
131672	102221	95	95732	78150	92	2799	2112	29	4216	3148	43	9487	7617	56	12837	9811	69	324889	257917	92	0.213573
111706	89306	105	54123	42883	88	2612	1914	28	3806	2647	39	5844	4731	46	8827	6648	56	181177	138493	86	0.217565
120626	103439	89	62501	55785	87	1909	1675	22	4428	3783	41	8726	7251	54	14057	11658	66	384981	338262	94	0.220559
109660	97880	87	59737	53755	85	2050	1820	21	3091	2666	31	7301	6015	51	10868	9146	54	289983	243865	94	0.223553
112529	101104	91	71031	64552	85	1996	1730	22	3479	3226	34	6155	5348	44	8598	7489	51	199482	185745	91	0.224551
85896	82280	80	56151	54145	79	1278	1162	9	2070	2387	24	5143	5091	37	7780	6949	51	221777	214070	87	0.224551
188637	149184	96	90736	70678	95	3908	3177	36	6141	4558	48	14513	10789	68	22298	16347	82	604120	434841	110	0.226547
233139	155941	105	194173	145132	107	8833	6123	51	11631	8565	59	22585	17408	88	32049	24020	102	676061	512522	112	0.226547
67696	64297	79	29073	27318	76	1491	1418	16	2102	1960	22	4489	4094	39	6599	6028	44	126552	109304	85	0.227545
31785	30693	69	17445	17161	53	692	649	0	688	798	0	2040	2017	24	2626	2368	30	67426	66761	75	0.231537
104447	94013	83	45780	40781	83	1615	1662	20	3375	2954	36	6619	6037	44	10300	9295	53	289212	253117	95	0.232535
89950	79406	87	48716	42744	82	1808	1654	20	2279	2238	26	5031	4380	42	6973	5874	51	165648	138385	87	0.232535
135077	117232	87	71084	61924	88	2510	2155	28	4225	3482	40	9348	7669	55	14955	13399	62	402137	340124	95	0.234531
82928	71996	86	51463	45568	83	1891	1724	20	2476	2358	27	4794	4233	37	6748	6153	47	158513	136467	90	0.235529
276988	187004	120	152701	107792	117	4920	3065	44	13004	9047	73	20866	14605	74	29022	20637	110	721656	507730	120	0.236527
100931	96530	81	44797	41173	82	2555	2317	27	2687	2622	29	6006	5631	43	8343	7703	50	174815	163538	82	0.236527
124159	100263	90	59176	49566	88	2987	1943	34	3346	2503	35	6923	5685	50	10022	8229	60	196974	154513	87	0.237525
65684	61050	80	28134	26160	77	1319	1505	14	2220	2060	25	3820	3482	36	5469	5283	41	112952	109162	81	0.237525
54655	50481	82	29297	26989	76	1374	1112	10	1709	1469	19	2998	2739	32	4613	4152	41	102522	92248	79	0.240519
49580	46694	77	28710	27007	81	910	740	0	1756	1291	12	2464	2212	26	3530	3069	34	85975	78767	89	0.240519
92764	85193	85	38269	35013	80	2123	2176	26	3686	3038	36	6419	5926	43	8898	8146	51	175212	148555	86	0.242515
173060	136156	96	124610	96862	98	3874	2958	38	6572	5449	47	12241	9409	72	16821	13150	74	418335	323547	99	0.243513
151642	122661	94	131015	113166	95	3348	2591	32	4785	4079	41	9953	8686	56	13432	10923	62	360883	302292	94	0.243513
146663	126231	90	88408	76872	89	3119	2678	31	4689	3646	38	9675	7909	56	14646	12937	62	421057	337130	96	0.243513
57658	55146	77	27542	26695	75	1476	1399	14	2043	1970	24	3374	3308	32	4759	4201	41	96704	94437	76	0.244511
139591	126976	87	81643	76029	87	5627	5167	36	6959	5438	55	13832	12628	62	18823	16018	77	361707	290162	95	0.244511
175624	127512	108	91001	68114	97	3565	2628	35	5001	4138	43	10104	7311	59	13706	10636	68	291288	220958	92	0.244511
116851	104603	86	60698	54553	85	2478	2224	25	3283	3171	33	7888	6522	50	11250	10094	62	311562	266730	94	0.251497
181105	148773	97	85499	70292	94	2676	2375	30	5488	4735	42	11988	9587	64	16383	13306	69	426369	330323	102	0.252495
95843	90024	83	53960	50671	81	1468	1521	17	3047	2836	31	6356	5952	43	9575	8807	54	260017	248626	90	0.252495
325137	209641	149	226782	154104	142	9944	7070	52	13594	8858	65	26190	16758	96	34299	22004	127	690291	433075	145	0.253493
115565	100917	88	47738	42535	85	2342	1960	26	3401	3316	36	6532	5962	45	8659	8403	50	183502	163512	92	0.254491
60039	55825	79	61990	61139	79	1305	1225	13	3122	2613	31	4932	4572	41	7593	7631	44	187827	161505	89	0.258483
116899	108325	84	81943	76865	85	2593	2471	28	4248	3419	37	9136	8131	52	15606	13838	67	383322	326789	99	0.259481
147442	115200	93	84860	67731	91	3774	2668	38	5169	3777	45	8919	6807	52	13369	9964	67	282895	210291	99	0.259481
25179	27392	51	13849	14287	44	715	647	0	1098	1076	7	1408	1392	15	2476	2168	30	53013	50960	74	0.259481
80584	77333	80	38312	37125	78	1720	1522	19	2579	2294	26	5951	5815	41	7644	8055	43	228898	224478	87	0.259481
113226	95013	89	47633	40240	87	2566	2215	29	3639	2913	40	6607	5568	49	9260	7292	55	210012	163356	97	0.260479
69448	66365	79	48593	46870	78	1340	1224	11	2066	2350	25	4686	4476	37	7673	7600	44	197214	192820	87	0.261477
211142	146687	112	167486	117143	105	7386	5425	46	9930	7555	54	20442	14505	79	28043	19955	95	619023	453492	113	0.262475
167955	131052	99	111535	92858	93	3477	3191	34	4856	4185	45	10327	8127	60	15386	11993	76	391725	309327	99	0.264471
165651	129655	96	93171	72447	96	3458	2654	33	5171	4187	50	12668	10024	61	19259	15151	83	528009	415312	99	0.267465
130538	110106	94	65857	55824	89	2041	1703	24	3982	3438	33	8918	7181	53	15795	13545	71	416048	348982	95	0.267465
167350	130091	97	87480	68278	94	3588	2590	35	5408	3961	48	10017	7809	59	14925	11090	74	309564	242092	96	0.269461
65325	64467	76	41739	40920	76	1352	1165	11	1688	1655	20	5389	5340	39	8163	7881	49	211166	207098	81	0.269461
34994	34538	67	13818	13705	48	734	717	0	703	738	0	1775	1631	22	3177	3298	28	69545	69458	73	0.270459
74262	67665	80	33707	30206	81	2291	1830	25	3317	2453	33	6243	5356	44	9441	8020	56	227266	200742	88	0.270459
76014	73777	76	34498	33822	77	1174	1153	8	2113	1891	27	5394	5346	38	8045	7530	49	224793	222686	77	0.270459
105195	82706	91	62739	51623	89	2132	1853	22	2642	2054	31	5747	4790	46	7201	5623	50	158638	124634	84	0.273453
157909	133826	92	73512	63435	89	3323	2763	34	4691	3980	40	9520	7786	60	12758	10028	70	278979	219907	95	0.274451
133930	115029	92	53706	46906	87	2360	2210	25	4338	3762	39	9338	8048	56	13336	11932	64	375064	319515	91	0.274451
50837	50654	68	20782	20817	56	1053	1130	9	1466	1848	22	3219	3123	34	4650	4678	38	90789	95123	58	0.274451
111006	99875	96	41907	39164	82	2480	2287	27	3869	3770	34	6995	6661	48	9900	8767	52	214516	205757	79	0.277445
49315	46468	72	26676	26003	72	922	858	0	1454	1296	18	3019	3027	30	3418	3191	34	90443	91917	75	0.278443
96479	89295	82	53668	50808	81	1840	1861	19	2738	2762	29	6748	6406	44	11215	10690	57	283377	274038	86	0.279441
59847	58218	80	25647	25106	72	1453	1458	15	2037	2036	24	4129	3845	35	5780	5393	41	104743	101977	74	0.279441
170201	145405	96	90941	78996	91	5279	4628	39	6968	5678	48	13590	11206	67	15713	12875	72	337432	263700	96	0.279441
162755	134251	101	60232	50632	95	4058	3386	36	5289	4693	43	11443	9049	56	15509	12147	70	328246	255967	105	0.283433
32963	31570	76	19483	19539	54	410	405	0	554	752	0	1407	1557	15	2023	2012	25	59722	58163	77	0.283433
82517	73985	83	38344	33634	83	1679	1294	21	2371	2045	28	4622	3832	38	7059	5927	55	150956	124585	87	0.283433
88763	86380	85	60904	58898	80	2394	2383	25	4139	4966	34	9376	9237	54	13273	13235	63	377431	357816	90	0.285429
97618	80738	89	57633	47194	89	1898	1573	21	3202	2589	34	6605	5466	46	9463	8216	56	227559	210119	76	0.285429
168775	137757	100	78775	65166	92	2745	2194	29	4993	3851	43	9809	7848	54	13716	10578	70	306712	237294	100	0.286427
142405	128039	90	99656	92471	88	3498	3153	32	4856	4051	40	12066	10453	61	18635	15936	77	523069	426570	99	0.289421
23250	24149	64	10033	10114	43	247	338	0	694	673	0	1356	1272	11	1719	1720	19	53606	54520	73	0.290419
197516	149269	104	105829	81181	102	6263	4647	45	8138	6044	54	16359	12738	73	20894	16484	82	436536	349125	110	0.290419
65992	61385	81	30301	28348	77	1597	1644	19	2178	2148	20	4255	4128	36	5732	4907	44	121138	109701	83	0.294411
87885	80808	85	40854	38057	81	2218	1815	26	2569	2299	32	5766	5272	42	8635	7684	51	153708	129000	88	0.296407
60824	58129	83	30784	30032	76	1072	1073	7	1684	1714	19	3641	3539	32	5123	5309	38	105772	103110	73	0.297405
86086	82161	80	41897	39945	80	1995	2012	22	3027	2941	30	7066	6603	46	11924	11024	57	305120	269885	87	0.299401
128393	108268	93	58224	48977	87	3007	2584	31	3313	2808	36	6905	5490	48	9845	7769	59	201896	168037	89	0.300399
132433	113376	93	97111	86748	90	4044	3645	35	5669	4757	46	11357	9615	56	15631	13304	76	366349	304397	91	0.304391
199666	161531	110	88453	73722	100	4511	3867	35	7138	4915	58	17007	13419	73	27654	21297	95	746953	554981	107	0.305389
133058	103833	92	67754	54389	92	2781	2106	30	4475	3205	44	8110	6491	53	10421	8358	56	249677	198209	85	0.305389
126855	106315	88	67353	55571	88	2153	1745	26	3382	2497	37	7320	6328	49	10142	8954	57	263628	216234	92	0.306387
208255	155654	105	135369	105929	102	4029	3545	34	7545	5652	58	15516	11425	78	24821	19019	94	644464	487921	106	0.306387
35026	34594	71	21764	21529	65	392	388	0	1554	1003	2	2030	1958	23	2839	3165	27	73566	72656	71	0.307385
118192	101585	89	63415	55644	87	2040	1764	23	3842	2692	40	8040	6624	52	11412	9521	59	292795	250964	91	0.307385
45904	46513	73	24343	24022	73	1068	917	0	886	1165	8	2490	2224	27	3138	3188	30	76821	74758	73	0.309381
43105	41938	75	23605	23545	68	736	652	0	844	890	0	2132	2112	25	3660	3709	32	89542	90033	77	0.311377
49361	48904	75	20112	19971	59	1111	1125	9	1503	1279	15	2745	2903	28	4011	3751	35	93574	96912	74	0.311377
66827	62256	80	32733	29440	79	1645	1438	19	2264	2132	27	4966	4415	41	5779	5015	42	123875	111077	93	0.311377
114000	98592	89	58151	51149	87	2342	2325	24	3540	3166	36	8730	7453	53	13947	12094	73	380475	332990	94	0.313373
118961	104159	103	68042	59672	86	1781	1541	17	3259	2672	36	7487	6255	54	11016	9532	56	287774	251261	92	0.314371
55059	52324	84	24073	23566	72	940	950	0	1532	1325	23	3325	3351	29	4110	4210	35	89671	87097	77	0.315369
130921	104806	93	85400	69237	91	2122	1738	21	3776	3047	39	8143	7014	52	11080	9241	64	331819	268588	93	0.315369
96415	90263	89	71413	69307	82	2696	2608	28	4143	4264	34	9435	9259	50	13990	12874	61	404544	363443	88	0.316367
96187	86795	90	45354	39518	83	1807	1613	19	2927	2675	31	6841	6254	44	8687	7745	50	266993	228275	89	0.318363
209096	159680	99	89458	66993	97	4856	3686	41	6822	5206	52	14526	10312	69	16997	11974	77	333899	230916	99	0.318363
70585	69674	78	33230	32932	76	1413	1434	16	1941	2250	25	5006	4801	39	9256	8950	55	229938	224432	76	0.318363
114117	91229	95	61858	49584	90	1778	1615	17	3252	2421	36	6529	4998	48	9027	7147	57	247705	192577	90	0.320359
102653	93108	88	51873	46600	83	1510	1430	18	2918	2690	33	6689	6014	44	9410	8925	53	256715	237158	86	0.321357
75847	70873	83	42809	39373	78	1171	988	0	2369	1921	27	4843	4007	43	6205	5696	48	129337	118096	81	0.321357
63599	58469	78	44537	41145	79	1300	1333	15	1910	1721	24	4100	3999	36	5946	5797	43	127997	112714	83	0.322355
146299	120281	94	76290	63445	90	3494	2749	34	4253	3730	39	8602	6700	53	11035	9129	62	244560	191597	97	0.322355
115464	93967	91	50247	41330	87	2170	1846	25	3673	3107	37	7281	5660	51	8827	7105	52	190529	149191	88	0.322355
94171	83742	83	52910	46549	84	1562	1448	18	2880	2585	33	5319	4579	41	7433	7541	42	149413	133643	85	0.323353
101109	86892	89	53435	46138	85	2035	1901	23	3444	3217	34	5833	5108	46	8456	7324	54	159300	133453	85	0.325349
67775	67418	76	33059	32399	75	1588	1727	19	2300	2307	26	4275	3936	38	5410	5902	39	106771	105911	79	0.326347
88298	78298	87	51011	46094	83	1733	1640	18	3403	3060	33	6908	6258	46	12627	10433	68	313026	279340	89	0.326347
136300	108892	97	74503	61144	91	2123	1724	24	4258	2795	41	9544	7616	60	13755	11736	65	355419	290565	91	0.327345
73758	71856	77	47136	45678	77	2165	2317	23	2897	2652	29	6303	5892	44	8680	8082	51	188638	168114	83	0.327345
168425	128121	112	88870	68840	95	3587	2749	37	5149	4100	44	9297	6889	54	13547	10405	68	289344	217852	95	0.327345
87306	83026	82	38266	37151	79	1818	1552	20	2806	2834	29	7065	6704	43	11431	10526	63	289976	276846	84	0.330339
141952	113387	93	73951	59050	91	3067	2325	32	3830	2720	38	10403	7729	60	16564	12099	71	442699	340828	89	0.331337
182325	146411	96	92559	74812	96	3448	2800	34	4859	3333	46	11971	9507	60	16110	12550	69	481545	369867	103	0.331337
124352	105673	91	69179	58841	89	2200	1819	23	3473	2813	36	7097	5858	50	9488	7853	63	224125	179924	91	0.332335
91368	81194	85	60515	55029	85	1484	1409	15	2932	2442	26	6522	6028	48	9144	7531	60	244513	218737	86	0.333333
57690	55966	78	31386	30444	77	874	904	0	1212	1306	12	3322	3346	31	4828	4618	44	104350	101211	78	0.333333
43471	42039	76	20284	18727	75	1256	1008	4	1197	1271	12	3011	2700	31	4101	3923	36	87747	82392	87	0.333333
113300	98001	87	57323	49047	87	2690	2270	29	3912	3111	37	6999	6025	48	9033	7506	54	191454	155268	88	0.334331
226376	162003	111	110396	85043	103	4867	3621	40	7223	5557	51	13392	10057	62	19609	14238	79	424464	322093	100	0.335329
141783	125828	89	84354	77198	87	5606	4870	38	6668	5712	46	12762	10769	61	18828	16002	83	387348	309080	95	0.335329
69192	59333	84	39964	34463	82	1391	1133	12	1525	1676	20	4014	3565	39	5380	4973	43	122941	106016	74	0.336327
97974	87075	84	49374	43027	84	2072	1538	25	3142	2446	35	6180	5376	44	8207	6647	52	179439	153061	83	0.336327
126070	109303	90	71590	61504	89	2922	2467	30	3893	3172	40	10039	8834	58	14785	12650	68	408466	347761	90	0.342315
151546	126326	92	77889	65997	90	3806	3520	34	4930	4119	43	9960	8139	56	14559	11344	67	332718	251204	93	0.343313
93887	86591	84	51957	47516	83	2205	1810	24	2995	2899	33	6149	5673	44	10012	9490	51	236572	219935	80	0.345309
88231	80963	85	64119	59453	83	1809	1594	20	3175	2921	31	6178	5736	43	9079	7478	53	200092	169422	90	0.346307
145594	121554	104	100606	84291	91	2824	2529	30	4476	3885	39	9454	7946	59	13571	10966	64	389628	319039	93	0.346307
57288	56444	73	31736	31491	74	1118	1242	11	1616	1337	17	4074	4035	35	6435	6383	44	167267	167816	79	0.347305
169023	127051	108	122312	95271	97	4556	3940	39	6520	4792	55	13623	11052	69	18855	15671	78	448422	352200	101	0.348303
148117	118651	92	78072	64720	91	3525	2928	33	4483	3403	40	9468	7455	57	13307	10070	67	247775	190270	93	0.348303
111607	101134	96	58773	55302	83	2466	2283	27	4687	4110	39	9284	8458	49	12821	11308	61	357993	315074	87	0.349301
82063	75013	83	31376	29519	78	3334	2937	31	4721	4676	40	8665	7910	48	12036	11068	54	252702	213724	86	0.351297
73851	69886	88	46102	44731	77	1220	1147	11	2139	2096	24	5040	4835	40	7465	6797	52	217060	211076	84	0.353293
33567	32892	63	16889	16906	50	576	671	0	775	888	0	1907	1904	21	3001	2926	29	88981	90087	71	0.358283
45349	44380	75	22060	21519	66	726	685	0	1240	1098	8	2478	2665	25	3427	3074	34	84727	84395	71	0.358283
59454	55556	81	29244	27088	76	1269	1048	8	1700	1909	20	3759	3707	34	5021	4639	41	112202	107439	78	0.361277
67617	64537	80	32902	31937	76	1842	1832	20	3039	2770	31	6135	5836	42	8016	7741	47	159440	141291	81	0.361277
72223	67944	79	47127	44776	78	1241	1325	14	2267	2419	29	5391	5088	44	7432	6875	47	213015	189077	81	0.362275
55415	54207	78	33063	32356	75	1660	1554	17	1879	1997	20	3759	3817	36	4666	4161	41	95676	98607	55	0.364271
115731	104411	98	49090	45230	85	2994	2499	30	4013	4276	35	7650	7305	45	10591	9885	59	219188	198687	84	0.365269
165217	133285	95	76838	61820	94	2261	2022	26	4312	4022	39	11808	9317	64	14926	12277	64	429188	350838	94	0.366267
178636	140610	107	97102	75289	97	5188	4297	40	7308	5930	50	13028	10885	64	17107	13991	73	377804	310187	96	0.371257
103829	94003	87	48296	43209	82	1805	1629	21	2939	2926	33	7411	6715	46	11601	10315	56	318343	287383	86	0.372255
55302	51805	85	31492	29566	78	1382	1086	8	1293	1499	20	4034	3801	37	4443	3801	37	115643	103911	91	0.372255
48570	46356	73	26919	25836	73	1014	952	0	1361	1595	18	2793	2738	29	3810	4261	33	97194	94063	75	0.37525
133278	109191	91	79432	67471	90	2185	1750	26	3843	2883	37	7906	6429	51	11079	9137	57	312241	256054	90	0.37525
140427	119041	96	74688	62925	91	4168	3362	36	5613	4429	43	10878	9006	62	13818	11162	65	314388	251305	93	0.376247
217594	167584	104	96529	74203	101	5516	4168	41	6237	4816	51	14171	10749	69	19078	14863	75	381272	284429	107	0.377246
89404	85128	80	34804	33722	79	1916	1760	21	2368	2422	27	6788	6648	43	10350	9322	53	313469	302042	89	0.378244
129024	111603	90	57880	50115	87	3011	2502	30	3739	3258	37	8505	6823	57	11754	9013	60	239256	192098	94	0.38024
85945	80157	92	60852	57399	81	1114	1049	6	1972	1653	25	5220	4440	44	7148	6093	47	197175	172684	87	0.38024
86461	77585	84	52786	47677	83	1787	1596	19	2589	2319	26	6709	6545	46	9118	7980	53	266122	236756	89	0.382236
72738	66530	87	31948	29797	79	2313	1942	24	2609	2388	31	4898	4888	38	6493	5828	45	132181	121632	85	0.383234
163458	132716	92	132679	109022	95	4769	4099	38	6739	5274	48	12055	9658	61	16509	13341	77	317232	256147	97	0.384232
105846	93317	87	44414	39214	83	2340	1918	28	3477	2837	32	6616	5617	46	9564	8054	58	191429	164701	89	0.38523
91055	75409	86	55896	47469	85	1963	1651	22	2734	2134	32	6793	6024	44	10691	8882	59	279797	259338	75	0.38523
129363	106582	99	79357	67020	89	2258	2001	25	3573	3025	38	9151	7508	54	14256	11539	66	375466	309228	92	0.386228
275546	174647	135	225044	146582	119	7373	4681	51	11009	6881	67	21050	13830	84	29974	19732	112	640428	422535	124	0.388224
61995	59996	83	23134	22850	71	1058	1239	10	1890	1732	24	3614	3648	35	5051	5081	39	153674	151365	69	0.39022
69627	65881	80	29699	27532	78	2059	1820	23	2934	2439	33	5309	4925	40	7809	6908	50	157478	134139	85	0.39022
36666	34772	85	19433	19028	57	259	365	0	724	1001	2	1818	1693	21	3251	3356	30	77321	78449	71	0.392216
58112	54211	87	34366	31857	78	1018	1148	8	1529	1312	12	3327	3271	32	5053	4652	39	116012	109257	79	0.393214
167848	114941	104	126024	87029	101	4291	3088	40	5962	5012	49	13242	9334	72	17699	12665	76	431856	310009	101	0.393214
73309	70112	77	41671	40244	78	2981	2601	29	3473	3793	33	6346	6509	43	9335	9137	46	188531	175907	79	0.39521
96693	87660	84	55052	50069	83	1551	1243	14	2775	2650	28	5624	4923	47	6853	6204	46	141012	135574	81	0.396208
88140	81976	81	45150	42503	80	2817	2554	28	3544	3145	38	7151	6250	54	8936	8195	52	182048	154326	81	0.399202
212168	175059	105	178477	152712	102	8778	7535	44	13080	9783	66	27078	21948	94	40352	33444	96	880658	697808	105	0.4002
100026	79775	97	54974	44289	89	2144	1805	25	2722	2154	32	5397	4549	43	8104	6351	54	172779	135488	92	0.402196
121440	103282	94	76851	65514	89	2257	2090	24	3784	3206	36	8898	7323	55	15398	13195	73	403954	334176	93	0.404192
150908	117174	100	60209	47078	91	3112	2431	33	4541	3651	49	9157	7187	56	12436	8676	66	230788	172299	98	0.406188
141754	109605	95	57389	45092	92	3737	2537	36	3970	3035	42	8871	6637	56	11334	8807	65	267850	202983	99	0.407186
100879	93616	89	72174	66243	85	2207	2243	24	3280	2976	35	6220	6173	40	8716	7357	54	190580	173964	80	0.407186
74714	70833	78	48642	46686	79	2841	2739	28	3396	3102	32	6314	6002	44	7975	7711	46	178584	156101	88	0.408184
121034	95492	93	75260	61897	92	2495	1869	28	3284	2757	37	7215	5592	53	10082	7957	61	220456	179421	93	0.409182
102974	90971	87	65223	57822	87	2144	1855	23	4185	3450	39	7986	7082	53	12806	11044	68	347434	307224	95	0.41018
61670	58879	78	41167	40481	77	1712	1866	20	2456	2372	28	5923	5896	41	7830	7546	46	181790	169261	83	0.41018
54157	53310	75	32552	32323	75	759	840	0	1764	1793	23	3468	3295	34	5609	5600	45	149719	148148	81	0.41018
93178	82285	87	44733	39246	84	1946	1756	21	2854	2491	30	6072	5649	43	8931	7402	54	245084	214808	93	0.411178
136839	109087	91	109355	91780	92	4099	3029	36	6157	4896	44	12967	10483	65	18576	15408	73	421395	338962	97	0.412176
138819	122183	92	64568	59399	88	5257	5025	36	7270	6535	48	14077	13580	65	18393	17778	70	383443	355698	93	0.412176
44433	43047	75	16227	16217	49	806	931	0	859	967	0	2235	2211	23	2994	3365	30	69961	68827	78	0.413174
80340	78338	80	37459	36166	79	1758	1569	21	1875	2184	27	4880	4721	39	9035	8759	49	219925	216506	83	0.414172
197935	147807	103	138299	109097	102	5418	4128	40	8990	7161	53	18903	15006	80	24568	20544	95	648223	534725	105	0.41517
93478	85292	87	57743	52935	83	1422	1290	14	2476	2285	26	5591	5329	42	9114	8044	57	241338	220181	85	0.418164
124950	112151	88	104682	92266	89	2624	2281	28	4716	4274	38	9453	8161	55	12115	10855	60	303215	268295	92	0.42016
101260	88463	87	58831	51816	84	1664	1361	19	2821	2488	32	6786	5443	48	11442	10061	59	289655	253161	92	0.42016
119321	107609	84	97049	91700	86	3617	3040	34	5168	4385	42	9025	7904	52	13073	11907	76	262029	227643	86	0.421158
39357	34818	87	19381	16645	87	567	501	0	1028	1047	4	2295	2371	24	2992	2600	31	79147	71008	87	0.421158
44368	44218	62	15074	15127	48	1212	1191	10	1585	1863	18	3365	3531	30	5398	5845	36	128006	127277	74	0.421158
50174	48633	73	15155	14967	49	1083	1174	9	1586	1892	20	3250	3231	30	4312	4188	36	94134	94944	75	0.424152
46960	45003	73	26619	25367	73	898	811	0	1542	947	0	2729	2568	28	3041	3250	30	86939	86910	75	0.424152
71215	67926	90	33895	33267	77	1505	1408	16	1711	1921	23	4986	5018	37	7407	7383	46	181405	177026	74	0.424152
76638	73421	79	50702	48833	79	1558	1099	11	2464	2405	26	5139	4982	39	8910	8577	47	226197	217954	83	0.424152
48972	46997	76	35693	34561	75	1002	1125	8	1481	1605	16	3038	2846	31	4416	4397	38	97200	95479	62	0.42515
216141	148387	109	145681	104519	109	6475	4647	45	10811	7532	70	20077	15665	79	29416	22694	102	690327	531655	113	0.42515
109511	93927	89	63400	54436	87	2180	1627	27	3744	2931	37	8328	6825	52	14027	11875	67	353603	314097	86	0.426148
80983	72436	84	38102	32473	83	1294	1085	8	2291	1780	26	4832	4576	39	7424	6433	46	181726	157414	83	0.428144
69469	66166	79	36602	35429	77	1436	1331	15	2136	2292	25	5465	5368	41	8257	7972	48	219002	212918	79	0.429142
103572	93025	91	60988	54978	83	1621	1359	16	2958	2661	30	6374	5650	44	9605	8148	52	252604	228582	82	0.43014
100455	82357	91	54953	45992	87	2027	1757	23	2517	2095	30	5099	4121	43	6645	5681	47	147758	121413	79	0.43014
176122	138577	114	115426	91656	99	5033	4436	37	6879	5503	56	14523	11989	69	19919	15691	74	454792	386492	96	0.432136
87750	72269	96	56402	47469	85	1795	1415	17	2530	2486	29	5239	4601	41	7255	6753	51	187112	159800	74	0.43513
268123	177636	126	148778	96091	112	8065	5692	49	10085	7284	63	22440	15283	86	29034	19999	101	607569	417617	112	0.43513
211842	175294	100	159746	133845	99	8041	6749	44	10889	9686	55	21476	18520	80	29605	25084	95	621929	530839	100	0.438124
135488	113024	106	69210	58895	90	2914	2168	31	4771	3678	38	9034	7145	57	11309	9434	60	271100	223996	98	0.44012
66795	62751	81	39373	35059	82	1357	1151	12	2148	2242	24	3637	3320	35	5782	5748	39	126047	115065	76	0.441118
153261	136415	88	79698	71514	87	4182	4114	33	5430	4119	41	11210	9251	58	14150	11354	65	295487	236709	95	0.441118
135651	119118	92	77554	69580	87	4360	3971	33	5222	4217	43	10274	7937	61	13032	10186	67	270342	213301	95	0.442116
67230	64146	79	36855	36183	77	1311	1390	14	1563	1823	23	4311	3963	36	5561	5974	35	117252	118533	84	0.44511
95457	87885	83	62035	56432	84	1805	1626	19	4110	3255	37	7102	6376	49	12838	12376	59	350623	319447	94	0.448104
227503	167704	116	80352	61135	108	5658	3919	44	9330	6547	55	17545	12885	74	22257	16837	89	434424	307374	116	0.448104
145309	102526	96	125318	91291	95	7002	4993	47	9887	7395	58	20374	15484	84	25937	20781	90	588482	458406	102	0.449102
60030	55991	79	29575	28426	75	1104	1136	8	1727	1762	25	4449	4175	35	6345	6025	44	160476	146206	82	0.449102
72276	70429	85	36910	36012	77	1641	1544	19	2616	2395	32	5410	5522	41	8199	7640	50	208837	207456	73	0.4501
115199	108236	83	55911	52565	83	2898	2793	28	4085	3842	36	9130	8510	54	13881	12234	66	392393	332607	93	0.451098
99048	89473	89	49419	44904	84	2093	2030	22	3205	2639	33	7755	6803	48	13908	12735	66	330554	305590	92	0.451098
136774	116883	92	59680	50685	88	3056	2738	31	4085	3404	36	8591	7000	51	12104	9652	66	276753	216873	97	0.452096
56904	56282	73	35648	35281	75	1127	1218	11	1138	1399	16	2951	2953	30	4075	4152	36	100558	100074	79	0.452096
77558	72367	81	29733	28922	78	1478	1646	17	1901	2391	22	5035	4950	39	9760	9374	47	237029	225090	85	0.456088
82968	73863	88	44347	39875	81	1693	1474	19	1837	1517	24	4589	3785	40	6551	5255	47	135721	115291	84	0.458084
86328	79876	80	34037	32089	79	1776	1687	19	2980	2685	32	5636	5525	41	7438	6911	44	150001	142613	80	0.461078
48171	45195	76	28667	27995	74	1087	861	0	883	1537	14	2705	2504	31	3942	3902	35	93015	93114	76	0.464072
147269	116093	110	59108	46894	91	3495	2750	34	4095	3180	40	9414	6866	56	13969	10990	66	266440	204092	91	0.46507
289055	161168	148	120214	66754	148	7016	3732	64	9131	5138	87	17774	9307	113	23232	12161	121	462486	231338	151	0.466068
70859	67589	82	47038	45773	77	1136	1036	5	1999	2480	24	5172	5294	39	6985	6933	43	202546	198977	84	0.468064
90384	83883	87	46037	43899	81	1450	1502	16	2280	2219	26	5744	5819	39	10326	9874	55	264131	252103	85	0.468064
109016	93089	100	75535	63035	88	2176	1855	24	3343	2748	37	7521	6194	50	10089	8040	57	295661	249154	92	0.468064
114753	98710	100	55230	47262	88	2286	1993	27	3307	3286	34	8481	7679	51	14607	12934	66	392253	347451	93	0.469062
234910	191428	116	141866	122892	108	9412	8209	46	13953	11691	72	28979	25724	98	35722	32023	103	741717	623264	114	0.469062
35668	35379	67	9004	9186	40	489	687	0	650	618	0	1855	2087	21	3074	2952	31	78564	77171	70	0.481038
120468	92265	94	76073	61961	90	2662	2308	28	4184	3057	43	7438	5606	51	10763	9091	57	209958	163895	93	0.482036
48155	48347	68	15494	15615	50	1175	933	0	1484	1806	18	3121	3207	31	4601	4796	37	89805	90025	69	0.482036
62683	57196	77	43375	39291	79	1211	1016	5	1731	1679	22	3361	3163	35	5779	4685	48	127120	111192	85	0.483034
149502	128840	89	89729	76682	90	2485	2104	27	4277	3861	37	9137	7840	55	13620	10371	66	363883	299335	97	0.483034
86461	84226	81	45965	44426	80	1371	1242	15	2593	2520	28	5357	5101	38	7985	7518	53	217297	213431	82	0.484032
166390	134287	104	93098	76107	92	3185	2659	32	6053	4757	47	12730	9888	66	17847	14171	73	513952	382999	99	0.484032
69121	64450	87	39815	37069	80	1586	1286	14	2219	2020	20	4394	4253	37	6541	5799	48	122857	110870	80	0.48503
115726	100802	99	96065	86310	87	2529	2376	28	4713	3741	44	10739	9830	55	14262	12626	68	376115	347033	91	0.487026
102830	90333	89	53410	46331	85	1770	1435	21	3598	3224	35	7483	6854	47	11309	10320	54	321022	287507	88	0.487026
115427	102310	95	66424	59148	87	1576	1558	19	2889	2425	31	6273	5383	49	8524	7651	50	225808	188328	101	0.487026
94548	79528	89	56964	48927	87	1316	1336	16	2691	2263	33	4514	3869	38	6295	5120	45	155299	132653	87	0.489022
111019	98567	88	49323	43584	84	2346	1873	27	2988	2459	34	6313	5055	44	9079	8117	50	199606	168507	87	0.489022
86027	81281	80	49134	47264	80	1873	1665	21	2599	2189	29	5833	5443	42	9285	8460	50	254311	241312	85	0.49002
63654	63058	75	30910	30227	75	1450	1492	13	1757	1400	22	4326	4250	37	6063	6235	40	175236	175472	81	0.492016
55674	52047	76	28924	26396	77	1069	1091	7	1785	1806	20	3583	3091	35	5424	4853	43	114700	104788	80	0.492016
193065	149453	109	89332	70209	105	4390	3429	39	5967	4772	43	12045	8991	66	15568	12186	79	341939	254960	107	0.493014
105068	86907	91	53453	43820	88	2428	2030	26	3438	2529	33	7343	5711	50	9355	7240	60	203177	169341	85	0.493014
69000	60392	82	44167	39578	80	1234	1085	10	2006	1438	16	3200	3119	34	5476	5023	41	144451	130881	74	0.494012
108235	96494	85	67857	60220	86	2170	1702	25	3116	2897	31	7699	6957	52	12910	11786	63	327191	286717	91	0.49501
75007	71666	83	58000	57042	79	1369	1215	16	2482	2070	28	4771	4563	37	7742	7559	54	212100	210326	73	0.496008
159125	126376	96	76546	64355	91	3401	3033	33	4674	3916	41	10802	8553	61	13457	10349	74	277891	217963	91	0.496008
143337	114212	93	87256	68333	94	2856	2239	29	3900	3103	41	9807	7759	54	15070	11565	63	408890	313549	94	0.497006
93075	75852	87	67145	57873	86	1823	1609	21	2935	2611	32	5497	4187	46	8012	6714	51	175606	146570	85	0.498004
74305	65952	80	30670	27045	80	1790	1831	19	2002	2011	23	4827	4179	40	7659	6823	49	141150	125956	85	0.500998
30301	30572	65	18650	18519	58	917	678	0	641	746	0	1828	2002	21	2901	2867	31	65853	64397	68	0.505988
76044	70664	82	43917	41214	80	1150	1084	10	1927	1877	24	4262	4457	35	6217	6402	40	174520	167056	88	0.505988
78956	71352	88	36010	31954	82	2169	2215	24	2264	2197	26	5385	4834	42	7258	6634	48	153735	137896	96	0.505988
72767	67757	78	50935	45720	83	1143	1159	8	2218	2049	27	4432	3994	39	6058	5381	43	175408	161002	89	0.506986
117008	96508	95	52885	44314	87	2330	1900	28	3428	3131	33	6651	5137	48	9217	7363	55	199798	161904	91	0.507984
78704	78868	77	37762	36545	77	1420	1334	15	2644	2313	30	6269	5930	42	9469	8657	54	255983	252644	81	0.510978
111088	98907	92	79045	71888	86	2579	2379	26	3858	3450	37	7126	6296	50	9579	9010	51	225417	205784	91	0.510978
150371	134167	88	62766	57743	88	4088	4003	32	5694	4646	43	11346	9659	63	15798	13280	65	360885	285264	98	0.512974
50234	49301	75	29047	28619	73	1844	1849	21	2579	2467	28	4066	4178	33	5971	5622	42	147582	133709	81	0.51497
61048	59323	81	32182	30453	75	1389	1334	16	1620	1736	19	3737	3778	33	4884	4400	40	97111	92186	82	0.51497
80655	75241	90	52888	50891	80	1406	1240	13	2056	2439	23	4696	4720	37	9644	9161	53	235245	222887	86	0.515968
163604	120752	98	106255	82417	96	3674	2685	37	5310	3953	51	11020	8541	63	15156	11973	71	317148	254246	100	0.515968
66215	61096	79	44252	38872	81	1138	1118	9	2017	1557	23	4445	3663	38	7117	5953	51	165970	148837	94	0.515968
72510	71036	79	45331	44215	79	1602	1455	16	2458	2355	29	6127	6218	42	9410	9224	53	234817	231281	85	0.516966
89888	83784	81	53236	48030	81	1789	1550	20	3050	2423	33	6145	5285	49	9838	8606	55	235680	205592	88	0.516966
114481	103896	90	62530	56536	84	2537	2101	28	3525	2968	41	9569	8163	56	13403	11915	65	359091	308500	89	0.517964
49291	46885	84	30169	28733	73	915	1020	3	1309	1019	3	2858	2730	28	4479	4050	37	101670	101290	73	0.51996
251010	128026	144	140843	71285	137	6084	3375	61	8585	5222	83	17368	10230	104	24003	13401	119	558171	289829	138	0.520958
77953	70248	96	50030	43565	89	1333	1034	11	2435	2207	27	5852	5172	42	7553	7350	44	195199	173727	96	0.520958
181742	126589	101	114223	84856	100	5302	4024	43	6464	5329	49	14445	11175	73	18905	15338	82	426394	354200	99	0.521956
100999	89004	86	49396	45029	84	2872	2495	30	4068	3451	37	6988	6256	47	10115	7903	61	215130	179890	87	0.522954
118602	102058	96	80005	69537	86	1851	1686	22	2767	2732	30	8155	7614	51	12946	10600	68	336408	301302	90	0.522954
74798	72653	80	48057	46253	78	2960	2971	28	3840	3388	34	7591	6717	50	9150	8718	54	220550	194871	81	0.522954
126564	109316	89	59629	51174	88	2363	2036	26	4152	3824	38	9383	7929	55	14103	12202	70	373903	319043	88	0.525948
79504	69939	86	28459	24157	80	2091	1861	24	2242	1888	28	5064	4089	43	6735	6130	46	142339	120526	80	0.526946
79695	72840	89	40193	37582	79	1109	1159	9	1950	2195	24	4312	3987	38	6760	6450	47	182029	171034	79	0.527944
102881	87304	90	50906	43242	85	1764	1607	20	3003	2676	35	6466	5569	51	10601	8213	58	280026	240199	84	0.527944
172757	144126	95	78074	66054	92	5251	4510	39	6100	4626	47	13100	10472	66	16369	13310	84	340418	261170	96	0.528942
65354	64430	77	29139	28653	72	876	1000	2	1819	1890	24	4218	4399	34	7516	7148	45	196448	190694	76	0.528942
121489	103713	88	52495	44351	86	2734	2391	30	3887	3105	43	6634	5647	49	9822	8498	54	207901	170334	87	0.52994
77389	73379	79	47357	45271	78	2283	2258	25	3310	3245	32	7342	6269	50	9260	8380	57	207119	178772	81	0.52994
117195	100443	97	61598	54094	86	1738	1393	19	3570	2711	37	6851	5830	46	9174	7871	54	216478	182462	87	0.52994
162326	133343	111	94365	78778	98	3258	2775	33	4697	4075	43	10610	8402	62	16694	12988	69	409123	315751	111	0.52994
140320	118098	94	63246	54369	90	2435	1858	28	3903	3659	33	7782	6954	46	12044	10793	57	314220	293211	90	0.530938
67110	60600	88	35765	32853	80	1188	1257	14	1340	1606	18	3922	3450	38	5405	5313	40	113761	105558	80	0.531936
110774	94298	87	57730	47837	86	2415	1916	27	3027	3064	31	7779	6310	48	13485	11062	72	343752	285090	94	0.533932
63580	61093	86	48593	47777	77	2018	1957	21	2041	1758	29	5221	5031	40	7298	7139	45	161461	147386	81	0.53493
30075	30532	62	15779	15737	50	623	765	0	1074	832	0	1891	1838	24	2694	2988	27	81584	80460	71	0.535928
161585	129133	94	96579	76527	96	3271	2445	35	5198	3919	42	10493	8383	57	14971	11469	69	321505	258697	97	0.535928
148192	116259	95	68199	53849	93	3041	2349	32	4631	3824	43	11495	8969	60	18312	14612	80	455539	371474	94	0.535928
96845	83692	86	61575	53004	86	1644	1485	18	2368	2139	30	5529	4711	44	8207	7137	52	197191	165676	87	0.537924
163710	129089	95	72732	57810	94	3764	2908	35	4791	3827	42	10735	8439	60	14760	11890	71	310381	236095	98	0.537924
158477	125073	98	71009	57016	93	3311	2605	34	4277	3659	40	8179	6299	53	10551	8869	57	249616	193644	98	0.540918
138373	115707	96	87349	71202	91	3111	2518	32	4361	3979	38	9386	7726	59	12222	9708	64	295435	239788	97	0.543912
103067	89318	88	66016	57550	85	1918	1655	22	3424	2991	33	7517	6323	53	12777	10666	61	324661	275643	93	0.545908
108418	99071	89	74334	70252	83	2982	2475	30	5312	4637	54	10821	9800	54	17129	14955	77	457592	386758	92	0.546906
48591	46855	73	22160	21681	64	1056	849	0	1489	1645	17	2618	2489	28	4300	4525	35	92880	95638	74	0.5499
85232	76313	86	51134	46254	83	1744	1420	20	2081	1916	25	6224	5671	46	10125	10036	51	281731	247295	85	0.5499
92530	85909	83	45641	43110	81	1628	1724	18	2483	2698	26	6636	6611	42	11269	10881	63	295048	278755	85	0.551896
82397	77872	80	43067	41851	79	1357	1308	12	2895	2450	30	6557	6206	46	9361	8560	52	269578	259914	82	0.552894
110558	96085	87	79327	71552	88	2728	2258	29	3987	3611	35	8402	7315	49	12690	10127	66	310694	259213	89	0.553892
163454	131062	96	102992	83305	93	2883	2636	28	4611	3595	47	11400	9534	61	16427	13361	72	442992	372010	91	0.55489
63584	59845	82	36389	33600	80	1322	1472	15	2004	1788	24	3252	3167	33	4631	4318	40	112276	107166	78	0.55489
82659	71646	82	45609	40301	82	1726	1421	20	2462	2022	32	4502	4098	39	6978	5976	47	143118	125279	80	0.55489
106331	89308	92	55653	48144	88	2334	1982	26	3914	2822	38	7402	5646	52	9805	8050	58	213419	167725	102	0.55489
143612	113664	107	71495	57717	90	3325	2832	34	4026	3399	40	7696	6052	57	10239	8491	60	195267	154491	92	0.557884
211928	175327	97	150354	128681	99	8266	6837	44	11331	9274	59	23076	19710	89	28012	22978	91	585040	480557	96	0.557884
98160	93392	83	68809	65734	83	1650	1337	21	3056	3036	31	8479	8118	49	11899	10982	58	344613	328953	75	0.557884
46002	47651	72	22188	23049	51	901	761	0	1093	1288	11	2962	2720	31	4204	3944	38	88429	90509	61	0.557884
94729	90368	92	43383	41851	80	1666	1721	18	2405	2445	26	5626	5074	42	7465	6946	46	233960	224710	81	0.55988
91342	84558	82	39673	36006	82	1859	1672	19	2851	2748	29	5510	5041	41	7148	6695	44	145853	129214	81	0.560878
164069	137707	91	73623	60970	92	3563	3008	33	5364	4359	45	10119	7584	60	13591	11257	62	299642	238851	91	0.560878
166690	144488	93	106235	91383	93	5068	4303	40	6370	4955	47	13105	10165	66	16019	13090	66	341777	265665	93	0.560878
49189	50898	75	26072	25836	72	961	1026	3	931	1433	14	2549	2436	26	4862	5035	41	111590	111709	69	0.560878
40399	38346	63	24699	24268	72	621	684	0	676	638	0	2417	2567	26	2983	3252	28	75906	76633	72	0.561876
134001	113986	88	62815	53066	88	3265	2871	30	4554	3459	42	8079	6520	52	10800	8438	59	225730	179735	90	0.561876
104290	82528	94	57650	47242	88	2096	1680	24	3403	2731	34	6406	5059	46	9143	7234	62	207914	171712	82	0.561876
109788	86320	90	76232	61931	91	2571	1852	28	4011	2981	40	7521	5855	52	9730	7796	55	266121	210936	90	0.562874
113233	97958	98	70777	61062	86	2181	1903	24	3430	2770	37	7181	5939	49	11926	10210	69	330713	283796	89	0.563872
310453	222345	132	169591	114007	134	8861	6033	51	12333	7988	72	25262	17684	90	34245	22249	125	656956	437134	136	0.565868
41681	43291	59	19257	19390	50	1039	936	0	1468	1172	13	2284	2318	24	3756	3932	34	84152	83755	72	0.565868
91584	85127	77	53421	48448	82	1674	1414	21	2552	2493	29	5427	4802	44	7253	5896	51	153445	133943	83	0.565868
226169	168246	110	110222	84277	108	5241	3682	43	8434	6130	56	15906	11047	70	20160	14543	78	408527	284865	110	0.566866
87128	70543	91	55656	47233	85	2361	1903	27	2688	2594	26	5944	5026	47	7475	6526	51	184560	149211	84	0.567864
236866	170175	122	117996	86572	105	6014	4559	43	8214	5524	60	17006	12128	84	21834	15900	95	442500	317619	108	0.568862
151291	113329	96	118581	92347	97	3348	2630	34	4950	3684	45	10660	8619	66	14804	11145	68	342266	279008	99	0.57485
86685	77615	83	43505	38602	83	1558	1425	16	2994	2701	32	7299	6418	49	11693	9783	66	311030	281389	89	0.576846
178961	145103	97	119378	94425	97	3573	2704	36	6447	5640	47	13626	11193	65	19418	15357	77	518493	432172	99	0.576846
98345	82390	89	55575	48435	87	1603	1683	19	3231	2827	33	5966	5119	43	8190	7251	49	206014	165128	91	0.577844
83179	73380	86	44823	40253	82	1919	1480	22	2444	2330	30	5555	5089	42	7650	6284	51	174593	149716	85	0.578842
106615	91722	88	66053	56454	86	1463	1302	15	3051	2714	37	7812	6887	51	12485	10919	71	316480	283702	80	0.57984
81750	76484	83	44119	39747	82	1337	1422	16	2474	1999	28	5369	5009	40	8407	7636	50	229872	208808	83	0.580838
87485	80653	83	38392	34900	81	2463	2133	27	3060	2781	30	6517	5792	47	7945	7409	49	159479	139665	82	0.581836
60554	55225	76	32864	29222	80	1365	1521	17	2461	1975	32	3712	3730	35	5895	5353	42	124012	112682	78	0.582834
232307	162334	112	127831	88126	109	6369	4445	46	9779	6122	68	16769	11891	74	22300	16753	93	476600	335562	108	0.583832
113679	99179	86	59115	51863	85	2917	2621	30	3488	3066	34	7263	5931	48	10328	8201	60	207031	171184	83	0.583832
117437	97611	93	57945	47701	89	2685	2201	27	3071	3042	31	7056	6049	49	9098	7185	52	186781	152068	84	0.586826
138253	117102	93	73687	61876	89	2965	2924	27	4581	3437	42	11288	9035	61	19109	15690	81	480269	387330	90	0.587824
98767	80294	87	46285	37115	88	2357	2123	26	2830	2600	28	6385	5336	46	8746	6982	53	185410	150357	84	0.587824
229638	175954	106	168723	130933	104	9284	7347	47	12178	10696	58	25191	20773	92	35264	29431	97	691099	579235	101	0.588822
89816	83072	97	46354	44615	80	1935	1708	22	3135	2761	33	7067	6613	46	10912	10208	55	290290	282767	80	0.58982
116442	101222	92	59509	51516	86	2074	1792	24	3394	2933	34	8478	7619	51	13826	11677	65	371491	319827	90	0.591816
50745	48680	76	24162	23354	68	1030	844	0	1304	1052	7	2413	2272	25	3708	3441	34	91983	93512	75	0.595808
202466	162223	98	101204	83280	96	3757	3130	35	6313	5110	48	14490	10926	70	21219	16587	78	560942	437766	100	0.595808
231676	176005	103	107497	80644	102	5592	4169	42	8247	5860	54	17209	11814	80	23412	16408	91	499990	350150	106	0.595808
86971	80039	96	51630	48556	81	2646	2490	29	3616	3483	34	7758	7257	51	11252	11008	59	235391	218987	82	0.597804
97122	91342	85	49711	46953	81	1730	1491	22	2933	2989	30	7662	7214	46	11388	11000	56	308822	297069	88	0.597804
243321	184178	104	160646	120467	105	5576	4392	41	8306	6033	60	18607	13951	78	27649	20521	99	655945	489669	104	0.597804
105730	95482	86	57196	52020	84	2753	2411	27	3331	2732	39	6576	5976	44	8910	7730	52	195112	178531	87	0.598802
28617	27688	72	16881	16770	52	531	621	0	578	662	0	1491	1710	18	2099	2040	25	53166	56076	66	0.5998
77631	71429	84	41482	37975	80	2123	1879	22	2541	2455	28	5272	4687	41	7105	6206	49	159861	135920	85	0.601796
272744	170451	138	299006	223139	123	10098	7540	53	14613	10535	71	29847	22187	113	40911	29719	114	861807	633515	138	0.601796
98799	87051	90	64727	56979	87	1745	1598	20	3228	3142	32	5906	5400	42	8857	7560	52	250155	215826	90	0.602794
112258	102028	91	47506	43443	83	2040	1821	23	2997	2716	31	5669	5293	42	7521	6875	46	158122	145725	83	0.60479
130568	112023	88	75351	65492	88	3063	2787	29	5141	4087	42	11871	9881	61	20539	16897	83	511227	422683	93	0.610778
116038	103305	87	52770	45992	85	3002	2641	30	3256	3033	34	7194	6194	47	9871	8727	54	223431	198996	88	0.611776
82757	75142	84	45845	40728	82	1824	1568	19	2185	1873	26	4365	3706	39	5584	5002	44	143865	122923	85	0.612774
74806	71767	78	44062	42094	77	2591	2330	28	2698	2341	31	5465	4915	46	6107	5317	43	150029	133755	81	0.612774
94852	84393	88	51139	46518	83	2686	2317	29	3875	3223	37	7559	6193	51	9617	8394	59	186270	157059	85	0.615768
96030	84038	85	65451	57613	84	1245	1036	8	2247	2000	28	4920	4273	40	7949	6422	53	210761	177263	79	0.616766
110984	92722	90	87930	75352	88	2026	1716	24	2774	2407	32	7019	5963	48	11531	9064	63	306035	264673	84	0.618762
90137	84034	97	52533	48565	81	1875	1842	20	2887	2742	28	7078	6849	45	10002	9696	53	287319	273168	79	0.618762
82756	79478	80	18284	17879	54	1507	1383	16	2458	2379	25	5594	5470	39	9224	9321	50	248350	240724	80	0.618762
113728	102159	93	78147	70761	86	3183	2845	30	4565	4272	36	9317	8669	53	13419	12160	62	327334	303363	86	0.620758
120355	106957	89	71181	64971	86	3160	2996	30	4627	3777	41	8840	7280	52	11523	10110	59	248416	202320	88	0.622755
97473	86130	84	53644	47125	83	1889	1821	21	2966	2559	36	5852	5099	43	7954	6188	56	178396	145140	88	0.625749
46719	47292	72	25964	25670	72	894	958	0	1369	1488	16	2388	2605	25	3712	3435	36	79503	75836	78	0.625749
78275	68755	83	56759	51363	82	1995	1679	23	2435	2173	26	4906	4124	42	7022	6516	46	179442	154105	87	0.626747
189640	142635	107	77943	58788	97	4643	3351	40	6420	4322	50	11006	7962	60	15157	11074	70	327657	240800	96	0.626747
64257	60726	73	30276	27571	77	1418	1324	17	1769	1850	21	3891	3389	36	4721	4435	42	104924	101531	76	0.627744
61008	57576	77	29245	27391	78	1524	1393	15	1936	1963	23	4009	3774	38	5455	5148	39	114863	108859	80	0.627744
57517	51358	79	33181	29986	77	1371	1298	13	2196	1625	22	4193	3515	37	4944	4408	42	108784	97399	79	0.628743
134594	108892	92	56041	46127	89	2726	2031	29	4487	3723	38	9613	7720	54	16563	12645	83	414409	319864	95	0.628743
88023	80231	82	49997	45623	81	1443	1508	16	2830	2701	28	5805	5254	42	9930	8934	54	257451	234975	88	0.629741
110823	96786	101	49526	42910	83	1972	1846	24	3531	2694	39	7654	6731	47	12584	10824	66	348037	302804	94	0.630738
97767	89747	87	47554	43442	81	2594	2353	28	3952	3526	37	6785	6354	47	9172	8723	51	196765	184864	85	0.630738
57032	54438	84	30978	29398	75	1068	937	0	1484	1247	15	2995	3210	30	4352	4044	38	104138	103866	77	0.631737
129211	114186	89	74011	65653	87	2499	2271	25	4132	3545	40	8390	7826	49	14070	12461	62	360540	322892	91	0.631737
155199	135687	94	69488	61986	89	5045	4668	37	5859	5253	47	12986	10332	66	16931	13618	70	347020	261753	98	0.634731
52899	50470	79	23220	21709	70	926	1022	4	1631	1622	17	2728	2623	29	4719	4382	39	103214	99449	79	0.636727
81983	78054	79	64400	62488	80	2220	2341	24	3234	3061	31	7236	6671	48	11073	10994	56	293584	273744	87	0.637725
131971	117247	88	67419	62293	86	3259	2823	31	4654	4395	39	11893	10454	57	17528	14517	73	483500	402066	94	0.637725
118986	103123	90	68614	59681	87	2313	1810	26	3882	3239	39	8791	7514	53	15394	11683	72	384086	323110	95	0.638723
174293	145330	96	90197	76517	94	5055	4736	36	6459	5326	47	13072	10272	65	17001	13691	78	347489	261631	100	0.639721
154917	126862	109	107771	93598	91	5013	4432	38	7415	6716	51	14770	13047	70	20116	17523	75	470161	422383	95	0.640719
85308	79030	83	43394	39361	80	1872	1860	20	2625	2371	29	5096	4450	44	6074	5328	43	139033	122737	83	0.641717
187416	145666	110	145155	121036	97	6650	6072	41	8054	6945	52	18036	15604	74	24875	21101	89	527393	455703	100	0.643713
60648	56772	80	26553	24436	73	1143	1159	11	1721	1295	20	3529	3644	32	4857	4705	38	108067	103333	76	0.643713
153259	129679	99	77448	66507	89	3546	2750	33	4997	4445	41	12042	9417	64	20749	16416	84	524093	404461	107	0.643713
147779	119350	103	74455	61376	90	3056	2300	33	3953	3506	38	9086	6908	55	10600	8481	56	221926	180152	91	0.644711
204644	142660	106	117726	85000	104	5947	4049	47	8094	5612	54	16650	11235	80	22896	15516	90	462812	325288	103	0.645709
129606	112322	90	71227	63084	87	3054	2716	31	4000	3401	41	8293	6965	52	10920	9682	58	224229	182439	86	0.650699
67518	64807	78	32067	31565	76	1495	1354	15	1724	1830	24	5185	4961	40	7097	7129	46	210862	206324	70	0.651697
175604	138215	102	76200	59982	97	4965	3803	43	6697	5357	47	13200	9813	69	17672	13064	79	342733	250224	97	0.652695
94988	80180	87	65804	57097	86	1305	1241	13	2667	2280	28	5473	4743	42	6344	5368	46	173202	143628	84	0.653693
172480	135898	95	110744	89939	96	5059	4043	39	6969	6046	45	14456	12047	64	21523	18178	84	508358	427055	97	0.654691
118045	106093	88	70493	63914	85	2995	2602	29	3765	3597	39	10418	9084	57	16934	14483	76	421274	350693	90	0.656687
167028	132494	96	75294	60740	94	4262	3540	37	5726	4478	45	12206	9492	62	16172	13308	76	340031	261558	98	0.657685
73441	71072	79	31512	30426	77	1311	1223	14	2199	2117	19	4804	4719	40	8101	7684	50	224919	217705	86	0.659681
128562	113028	90	80365	72825	87	2766	2571	28	4308	3414	43	9532	7947	55	15874	12089	73	404126	329293	95	0.660679
107997	98592	92	39818	35172	84	2856	2448	29	4192	3739	36	7054	6577	44	10550	9190	58	214242	189309	90	0.661677
78250	74742	80	54291	52380	79	2628	2570	26	3597	3038	33	6043	5327	44	8562	7399	54	178918	150982	86	0.661677
78279	72631	90	38098	36295	80	2446	2278	27	2851	2673	32	6943	6570	46	9240	8689	50	184158	156944	89	0.663673
82868	72618	88	46636	41382	82	1784	1702	21	2044	1931	24	4781	4487	37	6300	5190	44	127357	110068	86	0.663673
80920	73554	84	41372	35978	81	2068	1771	25	2476	2366	29	5518	4778	41	7323	5927	50	142887	122741	89	0.665669
73190	70407	83	43608	41939	78	1738	1500	20	2887	2493	31	5087	4951	38	9172	8785	57	225924	217097	88	0.667665
70481	64483	80	34671	32610	78	1766	1619	20	1997	2045	23	4841	4335	40	7199	6832	47	161939	139923	87	0.668663
94154	86565	83	50228	44493	82	1792	1633	20	3039	2820	28	5579	4717	46	7927	7367	48	201179	174610	88	0.670659
156244	127803	94	90334	72987	92	2903	2406	30	5860	4592	44	12962	10626	64	17400	13165	76	490441	382201	97	0.671657
102558	88172	88	59729	51205	85	1918	1731	22	3477	2712	35	7379	6802	45	11160	10213	58	310786	271673	91	0.672655
151165	114314	95	91276	71771	94	3084	2271	33	4319	3540	45	9758	7650	58	16666	13450	69	448723	354111	96	0.674651
92493	86854	81	52694	49355	81	1568	1482	19	3403	2942	38	6383	6138	41	10535	10145	57	263334	246358	83	0.674651
70782	64893	79	35336	32199	79	1024	977	0	2432	1859	23	4057	4116	34	6091	5775	43	144494	138617	83	0.675649
53703	47084	81	31488	28407	77	1186	1114	9	1411	1522	21	3481	3139	35	4681	4287	41	93213	88443	66	0.675649
78244	75687	80	40517	39244	79	1251	1125	9	2174	2124	26	5037	4723	39	6889	6768	43	198447	191623	78	0.677645
120699	101963	102	68566	57587	88	1834	1717	22	3960	3288	36	7797	6730	48	12839	9695	71	340386	290847	88	0.678643
176017	160005	93	117020	108640	92	6720	5720	40	11053	10160	57	20006	17598	81	26635	23451	85	543271	435992	97	0.678643
267218	168756	125	202859	135632	115	9007	5929	51	12786	9196	64	26138	18324	101	35522	25135	104	713239	495814	111	0.683633
123783	107383	90	52597	46257	86	2744	2289	29	4317	3718	36	7661	6771	48	11200	9523	55	227729	198511	87	0.684631
128214	112249	90	63625	55757	87	2634	2610	28	4878	3793	42	10511	9108	55	16705	14546	72	437332	381941	92	0.685629
133239	108363	91	74909	60747	90	2691	1887	32	3054	2300	38	6945	5385	53	8770	6814	54	187369	142017	86	0.685629
55277	52949	82	23538	23206	74	999	1000	1	813	1222	11	2805	2706	29	4207	4235	33	93653	92967	78	0.689621
158045	121523	96	68993	52678	92	4143	3456	34	5226	3837	42	10693	8544	60	13079	10222	76	278190	211696	98	0.690619
105974	90595	102	51303	42610	88	2016	1380	22	2808	2466	30	6561	5230	47	9659	7291	61	247656	203601	102	0.690619
96959	90377	98	44352	42500	81	1980	1814	24	2756	2716	31	6444	6167	47	11000	9804	59	300094	287641	85	0.690619
118957	104193	90	61969	53162	88	2045	1902	25	3154	3262	28	7745	6564	48	12331	11374	63	323180	283422	94	0.691617
48483	47058	77	20499	20540	57	813	810	0	1512	1583	20	3008	2795	31	4573	4666	36	106076	109068	66	0.692615
175551	138959	96	67796	52127	93	4938	3798	42	6088	4491	45	12845	9508	64	16128	11292	77	328371	239303	103	0.694611
67705	61875	84	35437	32348	78	1417	1198	12	1757	1788	21	3900	3534	35	5223	4624	42	138342	126966	84	0.697605
129901	109810	89	74335	62482	88	2192	1727	24	3746	3201	36	7811	6660	51	11884	10104	61	312947	260777	94	0.697605
100379	88325	86	53291	47564	85	1745	1414	17	2794	2710	29	7612	7044	50	10743	9425	57	296314	259331	90	0.698603
79299	73206	86	42133	38235	81	2066	1959	23	2729	2465	30	6015	5244	44	7917	6780	48	164617	144222	87	0.699601
63560	60408	78	32464	29744	77	1148	1011	3	2320	1795	24	3809	3387	35	4478	4432	38	111851	103740	83	0.700599
66472	63789	80	39386	36046	80	870	825	0	1174	1431	15	3638	3048	33	5150	5152	38	124841	116277	81	0.701597
57428	54309	77	33585	31878	76	1139	1090	9	1392	1724	21	2940	2922	30	4129	4044	36	102856	102682	81	0.701597
30291	29657	69	20223	18964	73	602	721	0	545	450	0	1823	1696	20	2247	2124	24	56551	51300	83	0.701597
86949	81391	82	51071	48294	82	1826	1668	22	3021	2501	29	6686	6223	43	9923	9843	53	288994	273147	89	0.703593
130850	112338	89	75295	64816	88	2235	1963	27	3359	2774	38	8962	7285	53	13951	11366	72	398154	322160	97	0.703593
95087	88612	82	50668	48295	80	1553	1427	20	2385	2436	24	6129	6090	40	7316	6847	52	219221	214713	84	0.703593
67680	63190	78	38101	35409	78	1038	991	0	1239	1291	12	4161	4001	35	5999	5721	41	154047	147498	84	0.704591
172697	114518	102	104854	72664	100	4656	2973	44	6125	4183	47	13196	9471	63	16939	12127	74	376022	257130	99	0.705589
153315	125198	107	80381	66768	91	2527	2123	28	4940	4043	43	10543	8269	60	15124	12478	74	406267	327202	95	0.707585
79287	71286	83	41733	36447	80	1242	1010	2	2101	1987	27	5166	4791	40	7811	7313	52	218503	202747	83	0.708583
164109	131491	98	82161	66925	93	3544	3057	33	5474	4323	47	10436	8339	57	14289	11762	71	280444	228702	96	0.709581
178718	126685	99	80960	60365	98	4859	3279	44	7683	5514	55	13402	9851	65	16425	12334	77	361512	260545	99	0.709581
144937	119725	91	79031	66490	91	4136	3222	36	5570	4809	43	11804	9710	63	15063	11953	71	343557	292825	93	0.709581
134226	110203	102	70596	58617	91	2500	2166	29	3823	2988	40	7756	6710	50	10082	7527	58	230103	180485	91	0.710579
43678	46236	49	23431	22958	63	1059	900	0	1366	1315	24	2728	2596	29	3689	3944	34	80343	82160	65	0.710579
59420	55678	82	28778	27659	76	1074	1089	8	2094	2152	21	3644	3385	34	5000	4822	40	111224	110100	75	0.712575
103891	86254	89	56448	46127	89	1828	1559	20	4069	3459	34	7321	6095	47	11669	9492	66	296671	245299	88	0.713573
232951	184186	104	111877	88888	101	5745	4691	41	9222	6324	58	18170	13438	77	23289	17628	88	484567	346936	105	0.713573
108185	92370	90	63126	52876	88	2001	1675	22	3681	2964	36	8982	7190	53	13357	10231	68	355062	282171	103	0.713573
98093	90906	82	54698	48529	84	1839	1788	21	2682	2273	30	6977	6391	48	10913	9088	59	279220	245821	85	0.713573
133980	110352	92	74438	61777	90	2546	1971	28	4198	3555	37	9996	8582	57	17064	13126	78	438014	359574	91	0.713573
73890	69714	84	32791	32282	78	970	968	0	2313	2310	26	4933	5097	38	7592	7142	44	208977	204864	79	0.715569
78443	71711	96	29864	27150	80	2162	2008	23	2935	2562	29	5728	5616	42	8689	7243	60	181285	163130	80	0.717565
65189	55812	91	37850	33195	81	1169	1018	3	2159	1754	23	3640	2984	39	5440	4931	45	137974	123572	70	0.718563
104725	90178	88	66511	57784	86	2323	1943	22	3221	2879	32	7063	6190	50	9839	8257	54	281737	247044	88	0.718563
64612	60454	78	29758	27714	77	1252	1222	13	1784	1769	21	3675	3582	32	4711	4179	42	108718	100649	81	0.719561
75770	70110	87	44064	41349	80	857	791	0	2230	2001	26	3575	3548	34	5213	4700	42	124164	119965	82	0.720559
208815	159709	103	89528	72086	99	5796	4503	42	8546	6064	63	17332	12671	74	19237	14097	76	443199	307332	104	0.722555
128646	107126	105	62624	50816	91	2899	2304	30	4418	3454	40	8344	6479	58	11241	8759	59	228105	172564	105	0.722555
126851	107638	88	68448	57121	88	2876	2458	30	4320	4087	36	10503	9342	56	17340	14813	76	440908	376731	95	0.722555
44307	45194	71	23316	22431	59	810	704	0	1399	1427	15	2738	2769	29	3904	3814	36	98442	89340	78	0.722555
219982	141622	122	136919	93767	105	7214	4755	51	9276	6723	62	17811	12335	78	25378	17372	90	499485	351125	103	0.722555
185390	149526	97	62305	50721	94	4145	3653	34	6072	4588	47	11631	8875	60	14629	12106	70	298727	231233	99	0.723553
95504	81581	86	45227	38893	85	2327	2082	26	2676	2296	31	5955	5244	43	8154	7001	51	177400	147935	84	0.723553
112991	98689	94	58575	52176	85	1750	1514	18	3301	2644	34	6789	5964	50	10119	8803	56	292127	248123	94	0.724551
64466	60010	92	30966	28461	76	1464	1284	15	1955	1737	26	3726	3675	33	5943	5116	45	119629	108044	81	0.724551
86173	79796	86	52559	49527	82	2148	2049	25	2858	2568	33	6205	5530	44	10251	9040	61	207761	178522	91	0.726547
117963	97578	91	69793	57300	89	2583	2276	26	3580	2795	38	6766	5346	48	9802	7834	52	222284	180267	92	0.726547
107496	95570	85	61128	54604	85	1882	1749	21	3735	2957	39	7355	6229	48	13404	11637	62	345034	298826	91	0.729541
55435	53356	81	29645	28476	75	1199	1264	12	1400	1214	11	2746	2739	25	4181	4004	35	87263	88038	77	0.729541
169665	140130	105	157580	136232	94	5164	4368	39	8799	7646	51	20179	17470	84	28590	24252	88	789669	672252	99	0.729541
100166	88049	87	53724	47097	85	1704	1457	18	3371	2935	35	8088	6889	56	13280	11526	66	340719	293526	92	0.731537
97671	83436	86	53076	45299	84	2279	1831	27	2919	2622	32	7261	6185	48	9499	8010	56	199222	161536	89	0.734531
49360	47738	75	29781	28962	74	1080	871	0	1978	1601	24	3336	3662	30	4257	4320	35	100893	96737	75	0.736527
44827	41857	76	27496	25947	73	989	950	0	1216	1026	4	2486	2402	27	3321	3353	32	83317	79238	75	0.737525
142955	114856	104	85470	69073	91	3151	2493	30	4444	3148	49	8164	6468	54	12097	9787	69	244441	194429	93	0.738523
88362	78056	85	40302	35171	82	1767	1553	21	2637	2460	29	5397	4774	42	6765	5723	48	143725	123112	81	0.738523
122194	109689	88	48572	44246	84	2636	2364	29	4798	4675	37	8556	8334	49	11409	9891	61	220485	208300	88	0.739521
173752	125431	96	105015	79647	99	4258	3243	38	6615	5225	47	13727	10378	64	18768	15263	77	452215	368560	97	0.740519
30423	30256	67	19673	19523	55	595	606	0	1185	720	0	1474	1699	19	2935	3356	29	62018	64249	67	0.743513
98663	85245	92	57079	50590	86	1631	1535	17	2578	2313	29	5286	4796	41	7779	6835	50	203676	175641	84	0.744511
58818	57469	79	34924	34137	77	1259	1218	11	1751	1545	22	3543	3618	33	5436	5478	41	102634	100236	64	0.745509
235346	169412	111	147451	107217	109	5221	4208	40	8925	6481	62	20956	16127	84	31301	23164	101	868083	669331	111	0.747505
89727	79373	93	60306	54419	83	1547	1242	16	1754	1656	24	4532	3725	40	5694	5217	51	152740	132946	81	0.747505
71910	64843	81	38699	35053	80	1407	1307	13	2019	1835	24	4287	3738	37	5419	5136	42	126379	110676	79	0.748503
89521	80857	84	43695	39394	83	1632	1561	18	2813	2223	30	6085	5033	44	8319	7321	53	171208	142565	86	0.748503
148634	127046	90	84969	75609	89	5235	4748	36	5963	5766	41	12605	11317	60	16938	14785	71	356314	318626	89	0.749501
106860	95417	92	51372	47085	83	2012	1614	24	2798	2426	38	7293	6570	47	11332	10574	58	295347	252016	89	0.750499
126170	110264	90	73029	64338	88	1983	1862	23	4281	3473	37	8591	7324	51	14353	11720	74	387396	311407	92	0.752495
102512	88099	91	46070	39816	85	2654	2243	28	2942	2924	29	6234	5245	44	8876	8201	51	179927	150209	87	0.755489
118135	103367	86	62678	55710	86	2632	2475	28	4277	3536	40	8431	7035	51	10822	8631	60	237197	189262	90	0.756487
138528	118390	92	104371	94074	88	3490	2910	33	4557	3713	43	8963	7132	57	12049	9819	65	256789	207069	92	0.757485
65036	60818	81	31844	28908	77	1288	1176	12	1543	1737	20	3530	3046	36	4971	4837	42	119973	105015	80	0.758483
176983	142928	97	69791	57823	95	5963	4883	42	7804	7126	50	17442	16373	65	23766	22786	87	465303	434186	95	0.758483
114762	99759	102	77572	69079	87	2536	2628	24	4206	3385	39	9392	7890	56	15178	12105	67	404745	333630	88	0.760479
166756	146491	90	103065	92771	90	5629	5215	38	7273	5947	52	16841	13850	73	19616	16280	79	404706	303901	94	0.760479
130852	115137	92	66282	60749	86	3531	3374	30	5085	4069	44	11397	9859	61	14835	12324	69	323517	262302	90	0.761477
121753	99687	90	58499	47635	89	2898	2443	29	3832	3375	38	7635	6194	48	10486	8897	57	260711	213023	89	0.763473
195351	158149	112	92501	76107	98	5548	4389	41	6442	4771	51	13923	10952	69	20833	16289	87	470966	352962	112	0.763473
51557	48814	75	30277	28469	74	1070	1138	9	1874	1582	23	3111	2958	33	4285	3621	41	102464	98110	74	0.763473
90683	77415	93	43523	38262	84	1601	1260	20	2196	2304	25	5643	4664	42	6715	6570	49	137280	119232	86	0.763473
34983	35696	59	26061	25223	72	357	358	0	316	464	0	1977	1854	24	2242	1940	28	71488	73171	70	0.764471
122123	106917	92	71147	60828	86	1994	1790	19	3373	2812	34	7440	6052	50	9472	7804	52	286713	231918	91	0.765469
65992	63041	78	27981	26269	78	1740	1536	18	2100	2038	23	3758	3554	35	4439	3898	37	100271	95207	77	0.766467
65887	63436	93	50077	48435	78	1368	973	0	2165	2237	24	4485	4355	37	7062	6737	44	208433	201745	80	0.767465
124575	107860	88	53768	46265	87	2380	2010	26	3660	2697	36	6916	5585	48	10028	8679	58	212269	173076	89	0.768463
131976	112201	91	64982	55332	88	3171	2734	31	4406	3485	38	9000	7476	53	13135	11423	67	268680	221029	90	0.768463
151894	125130	93	80963	65853	92	3074	2662	32	4991	4115	42	9131	7336	53	12849	9763	71	272349	225273	89	0.769461
178329	126253	103	151977	110669	105	5824	4481	42	7940	5804	54	16709	12834	81	23038	18235	94	499930	384726	104	0.770459
55915	52678	91	29312	27732	76	653	768	0	1103	1302	13	3395	3283	33	4382	4562	34	101944	99712	77	0.770459
87598	78011	88	38955	33779	83	2467	1982	28	2886	2614	31	5451	4880	41	6939	5577	52	137020	119308	80	0.771457
49495	48301	75	20516	19987	62	968	903	0	1084	941	0	2978	3228	30	4185	4249	35	87147	87690	73	0.773453
187685	132036	106	115100	88768	100	4370	2990	43	6048	4172	48	11968	8628	66	15869	11145	78	324322	233101	98	0.774451
136336	109198	95	65778	53386	89	2390	1629	27	4077	3011	42	9115	7312	56	12685	10094	64	361023	282685	91	0.775449
102230	93358	84	58990	52700	82	2010	1877	24	4313	3215	43	8277	7397	50	13423	12362	62	350459	312674	84	0.776447
143570	126457	93	74541	67635	88	4238	3935	33	5850	4761	47	10556	8907	57	14128	11422	64	321789	251584	92	0.777445
84514	80339	94	48612	45329	82	1278	1240	12	2479	2499	27	6099	5662	45	8061	7547	50	217980	205828	83	0.779441
89123	77898	94	53899	46931	83	1618	1436	15	2073	2028	25	4814	4162	40	6538	5655	48	177773	153531	82	0.779441
251475	162936	113	247030	174853	112	12198	8261	59	17945	12977	91	33497	24960	103	44733	32894	103	944005	716319	110	0.779441
67571	65982	80	41446	40389	77	1066	1097	9	2011	2034	23	4447	4410	35	6832	6825	43	199797	198272	76	0.780439
130060	97317	93	78037	59019	93	2323	1644	29	3864	3102	37	9568	7327	58	16596	12503	74	428217	321389	94	0.781437
50962	45343	79	26540	23623	77	1294	1031	4	1764	1707	22	3242	2872	32	4815	4842	38	101704	87698	76	0.781437
104764	92337	93	44417	39213	84	2590	2577	27	3388	2827	33	7199	5977	48	9415	8169	53	186139	160733	84	0.781437
141368	110440	95	72779	58427	92	3510	2752	35	4424	3671	43	8754	7036	52	12420	10173	63	246808	194958	90	0.782435
61659	59318	80	32334	30072	79	1164	1150	11	2372	1748	27	3418	3088	34	4911	4357	40	102104	97512	82	0.784431
67025	63483	81	38192	36881	77	1371	1080	7	1021	1198	12	4383	4210	35	6157	5641	42	168018	161315	78	0.785429
58256	55398	77	43328	41466	77	1442	1345	15	1693	1807	20	3511	3475	32	5487	4930	44	112277	96473	76	0.785429
98348	83714	89	57975	50185	86	1992	1815	25	3065	2300	33	7749	6462	53	13421	11185	62	343804	297129	86	0.791417
112516	101326	85	71422	65166	84	2324	2082	26	2930	2467	36	7255	5955	49	12902	11675	60	322899	275185	86	0.792415
101937	100171	79	49794	47152	80	1739	1448	22	2960	2578	29	7439	7334	46	11579	10823	58	295401	281785	82	0.792415
53224	51201	79	30022	29195	74	2219	2053	25	2975	2766	30	5607	5404	39	7704	7247	43	162939	147966	80	0.793413
114002	90837	93	50513	41906	90	2601	2344	25	3087	2330	35	6609	5395	47	8604	6170	55	176424	142553	94	0.794411
107241	91703	88	58024	50419	86	1948	1860	21	3157	2495	30	6318	4891	46	9447	8512	54	233585	192943	88	0.794411
103744	93617	84	59271	53676	84	2055	1821	22	3678	3151	31	7318	6454	48	12855	11009	64	341617	309565	86	0.796407
232236	165206	105	111139	79673	101	6260	4455	46	8740	6044	54	16598	11173	76	23164	15979	91	470667	330002	101	0.797405
80509	73652	80	39233	35106	81	1980	1728	22	1849	1608	20	4925	4451	40	5803	5202	41	141286	122856	80	0.797405
59424	56219	78	30306	27594	76	940	961	0	1466	1712	19	3603	3298	34	5334	5287	42	131289	121491	78	0.797405
88575	80511	89	38732	35301	80	2191	1986	25	2835	2543	30	5192	4806	42	7682	6766	44	153021	143766	74	0.798403
82037	74346	85	48033	44002	80	1650	1400	15	2387	2283	26	4026	3743	37	6072	5079	46	132822	121581	80	0.799401
227031	168356	108	104357	77995	106	5094	3953	42	7364	5137	51	14143	10207	64	21761	16106	100	428752	313365	107	0.800399
119178	103116	89	54414	46718	87	3045	2696	32	3989	3409	40	9259	7604	55	11539	9739	65	255532	215960	87	0.800399
95253	84890	95	42300	37210	84	2526	2111	28	2999	2489	35	6876	5718	47	8786	7523	56	197915	166011	84	0.800399
126918	103655	94	58600	47747	88	2027	1578	24	3104	2338	34	7528	6199	50	11326	9049	60	277426	229475	88	0.801397
121776	105670	94	55949	48252	87	2344	2176	24	4052	3496	39	9051	7560	56	15900	13969	70	392592	327404	89	0.802395
88568	80372	83	50418	45236	83	2364	2336	26	3480	3069	37	6855	5740	48	9976	8180	54	193589	159579	80	0.802395
62767	58917	77	30566	27649	80	1488	1473	15	1941	1830	25	3230	3272	31	5636	5772	40	119643	115175	75	0.803393
69829	63663	93	44765	41293	81	1140	1069	8	1679	1739	21	4142	3665	39	6134	5518	43	140150	130037	78	0.803393
129267	112650	91	60569	52332	88	2966	2641	31	3847	3670	38	8687	7391	51	10889	9301	60	206667	163464	87	0.805389
29883	30683	55	13280	12931	46	663	736	0	1138	1278	11	2165	2050	25	2980	3342	29	81793	84692	68	0.808383
123680	114687	86	53648	50168	82	3118	2976	27	4733	4160	43	11197	9987	59	17686	15083	77	473764	393357	87	0.808383
179167	130214	99	114149	86081	99	4933	4056	40	7052	5084	53	13884	10672	74	19240	15091	81	395629	310484	97	0.810379
131396	118108	87	68190	61612	85	3073	2342	32	4767	3544	42	9836	8180	53	13362	11618	69	387805	314011	85	0.810379
144073	118569	91	87399	70984	91	2759	2346	30	4349	3220	43	10354	8564	57	16991	12859	73	495911	390736	93	0.810379
107030	93492	88	52334	46101	84	2144	1812	24	3060	2275	35	7743	6501	51	12031	10615	61	338442	290365	82	0.811377
90394	79869	84	55442	49421	82	1630	1396	16	3232	2734	33	6654	5859	47	10459	9264	58	279126	249744	82	0.811377
191115	153806	103	95638	79082	96	3806	3190	35	5836	4867	48	11755	8722	68	15958	11909	73	341967	254846	95	0.812375
81378	72023	84	45724	39923	82	2263	1764	27	2696	2300	31	5437	4464	44	8438	7405	56	157993	132373	86	0.814371
187123	148515	99	126519	99989	99	5673	4162	43	7018	5099	48	14630	12063	69	18644	15174	78	423379	343650	100	0.815369
104343	92517	86	68450	59499	85	2012	1775	23	3301	2846	34	7952	6667	51	12229	10329	71	341682	292841	88	0.815369
69727	68907	80	45588	45040	76	1440	1435	16	2645	2439	28	5506	5497	40	10152	10013	60	241607	239486	79	0.815369
87526	83734	81	53245	51595	79	2177	1893	23	2989	2744	36	6859	6329	49	11047	10456	62	287773	277222	80	0.815369
198050	149250	99	108888	83503	96	4745	3925	39	6921	4861	52	14255	11051	68	19661	14108	87	388556	280144	96	0.815369
47979	49118	72	27100	27332	68	786	824	0	1450	1408	21	2699	2695	27	3532	3173	34	88474	85632	74	0.816367
54360	53598	70	28451	27723	74	1324	1237	13	2028	1960	23	2994	3170	30	4864	4447	41	96810	98446	76	0.817365
56857	54228	81	24662	24098	72	1643	1407	13	1566	1371	19	3597	3336	35	4176	3576	37	94816	93829	74	0.818363
154011	130924	92	77251	66126	92	2493	2165	27	4754	4380	39	10996	8491	67	17667	14085	81	459160	362392	96	0.819361
140995	112863	93	70324	55868	91	2350	1822	29	4221	3536	40	9052	7088	55	15801	13308	69	412930	317811	92	0.819361
171842	142866	93	65937	54352	92	4289	3630	38	4634	3624	43	11599	9155	60	15970	13329	74	336456	266250	93	0.820359
57342	56204	75	31152	30510	75	1603	1545	19	2826	2697	30	6700	6442	43	10444	9941	51	270074	237161	84	0.824351
87468	83401	80	43127	41549	79	1694	1739	19	2501	2459	30	5572	5708	39	8694	8796	48	239445	231940	83	0.824351
110816	94995	93	49077	42409	85	2519	1888	28	3276	2923	32	6684	5152	51	8127	7104	52	193329	155837	87	0.827345
234065	162344	115	125846	88931	112	6987	4931	47	10641	7757	66	20337	15273	82	27454	19466	104	562874	416404	112	0.828343
53061	51257	75	32037	31127	74	966	892	0	1140	1117	8	2513	2587	28	4004	3523	38	93577	88998	72	0.829341
155176	126309	103	89456	73808	96	3881	3115	36	5302	4077	44	10528	8773	60	12863	10865	64	292680	242247	94	0.829341
147018	116158	98	76325	61132	94	3382	2813	32	4656	3784	42	9358	6910	54	12573	10031	68	241028	184105	93	0.830339
140775	114119	92	73610	60697	91	3666	3304	32	4062	3608	39	8723	6755	55	12777	9817	67	263042	206732	94	0.830339
171126	89877	138	99226	56086	135	3109	1532	31	5018	2527	59	11388	6185	92	15842	8967	98	409494	252575	137	0.831337
160568	145434	89	73042	69348	87	6133	5876	39	8488	7481	55	17607	15312	77	22826	19698	83	463379	369570	94	0.831337
83499	71712	83	47164	40266	83	1915	1636	18	2875	2449	31	4576	4020	41	6606	5484	50	137219	124799	77	0.831337
100625	89549	83	52365	44528	84	1867	1756	20	3430	3128	34	7675	6908	48	12099	10740	55	343405	314790	86	0.831337
42699	41277	75	21290	20769	62	627	721	0	1187	1276	11	2349	2581	27	4504	4344	35	88126	88461	70	0.833333
187837	152149	108	96659	80454	95	4627	3639	38	5822	4723	44	12835	10089	68	16174	12761	73	339908	268137	95	0.833333
81202	73687	80	34774	30990	81	2018	1722	21	2992	2459	34	5709	4788	44	6630	5938	44	163938	144682	82	0.834331
164429	86486	108	91936	51907	107	2702	1386	39	5679	3229	57	10861	6683	68	16537	10694	93	408174	255837	104	0.834331
38691	37208	74	22386	22161	65	649	594	0	921	910	0	2158	2112	23	3192	2737	34	69521	70679	53	0.835329
83601	77187	86	53931	52475	80	1684	1653	19	1942	2312	25	5552	5172	42	9734	8676	53	241446	232319	79	0.835329
208887	155400	104	140411	109349	101	5191	3946	43	8096	6410	51	17082	12309	75	24751	18553	94	558161	436473	99	0.835329
68692	65845	75	40821	39409	77	1021	942	0	1805	1931	22	4259	4212	35	5808	5255	43	154152	150885	75	0.836327
38985	36226	86	16009	15505	50	654	693	0	1185	1207	14	2117	2085	24	3677	3848	33	74473	71968	65	0.836327
108508	101548	83	71210	66560	83	2337	2174	26	3981	3117	35	8780	7561	54	13721	11533	67	383792	324864	87	0.840319
86035	76193	84	50012	43580	83	1787	1456	21	3034	2241	38	6059	4871	46	6917	5978	47	160108	137111	81	0.842315
118684	96804	93	72546	61193	89	2021	1937	23	3348	3041	34	8801	7374	54	15333	12953	73	392247	332356	90	0.842315
108178	97453	83	45347	39471	83	1875	1746	23	2858	2784	31	7935	7103	50	11850	10196	61	333990	301077	86	0.843313
164748	130550	97	101071	81806	96	2836	2118	30	3472	3200	34	8835	7286	56	12508	9943	65	329308	262374	96	0.844311
56587	56544	70	28894	28654	72	1605	1570	19	1483	1437	18	3116	3126	29	4769	4928	35	106808	107391	72	0.844311
95926	80802	90	53744	45665	86	1866	1594	21	2514	1861	33	5668	4355	47	7586	5915	49	165646	134000	85	0.846307
60451	58281	76	43736	42433	76	1299	1535	16	2373	2228	27	4035	4019	35	5323	5516	39	120740	120709	69	0.846307
142953	112989	96	66232	53210	92	3075	2317	33	4786	3869	40	9989	7697	62	13244	10232	67	284752	222655	93	0.847305
64595	60875	78	32050	29122	79	1013	927	0	1990	1413	25	3556	3379	33	5194	4769	40	115921	109365	80	0.848303
162919	129140	98	78986	62654	94	3604	2792	35	5457	3805	47	10529	8112	62	14005	11269	69	307665	239697	97	0.849301
50315	47671	77	25489	24846	75	1073	1298	12	1562	1420	14	2971	2915	29	4568	4268	38	98489	98795	69	0.851297
75401	70933	82	37082	33206	78	1159	898	0	2454	1913	25	4784	4529	38	6819	5957	46	172676	164234	83	0.852295
72642	67670	79	33454	30089	80	2223	1894	25	2690	2773	30	4579	4243	39	7239	6366	47	132300	124773	84	0.854291
167947	129875	104	93665	73520	96	3319	2467	35	4695	3924	41	11565	9357	61	18266	14192	75	485911	375683	101	0.855289
72131	61600	94	35585	31082	81	1422	1231	12	1866	1620	24	3873	3572	36	4992	4243	41	131456	114314	81	0.856287
41898	41363	59	23166	22593	71	892	804	0	957	927	0	2365	2315	27	3735	3628	37	79503	75550	73	0.859281
53300	52364	74	27731	27105	74	997	818	0	1475	1479	17	3203	3208	31	4950	5321	40	112054	111719	73	0.859281
216555	158958	102	123188	89509	101	5063	3530	43	7767	6418	53	19002	14764	77	28827	21884	94	751455	582270	106	0.859281
79082	74481	82	57032	54553	79	2782	2479	28	3560	3418	35	7103	6380	46	11488	10345	59	211553	181054	85	0.860279
57566	55118	82	29067	27371	76	1241	1176	10	1824	1865	24	3388	3171	34	4369	4406	38	94732	91201	76	0.865269
97941	85083	91	55716	49048	85	2088	1873	25	3430	3342	30	8384	7262	55	13626	11971	62	337463	298240	87	0.865269
142830	118234	95	62520	51226	95	2549	2039	28	3177	2815	35	8874	7311	54	15058	11387	76	402856	305354	108	0.865269
66002	66869	77	31172	31253	75	1120	1410	14	2298	2483	24	5231	4782	39	7715	7679	47	204506	196704	76	0.866267
92662	87099	86	53284	50977	81	2602	2348	28	4248	4067	35	9123	9029	50	14479	13125	62	378100	330771	83	0.867265
64170	57508	92	36420	32728	80	1477	1286	18	2003	1738	26	4027	3577	38	5728	4981	48	123752	110237	80	0.868263
145892	119014	100	103908	87757	93	3407	2987	31	5342	5251	44	10797	9458	62	15402	13331	71	342287	302792	86	0.869262
130369	112099	92	73887	64377	88	2386	1991	26	3914	2857	44	8994	7304	53	16166	13679	77	407316	321200	92	0.869262
67135	63492	82	43566	41439	78	881	1071	6	1812	1520	21	4499	4522	38	7499	6989	48	196696	191515	77	0.871257
77362	71724	82	43793	40461	82	1627	1411	19	2142	2079	25	5378	4927	41	9011	8384	53	230333	218548	81	0.872256
143292	123358	92	62846	55798	89	3570	3047	33	5672	4363	43	10315	8423	60	13370	11209	68	301882	237946	88	0.872256
51787	47636	84	28367	26100	78	1027	1043	5	1329	1567	18	3730	3501	35	4812	4383	43	114963	107962	77	0.874251
80366	70448	86	58076	50945	84	1594	1314	17	2598	2225	28	5053	4236	43	5979	5318	46	166434	145660	84	0.876248
93101	86067	98	58375	53701	98	2290	2099	25	2811	2568	26	5853	4878	45	6519	6406	43	148964	132636	98	0.876248
237440	150265	112	242178	171613	112	7458	5107	50	11786	7812	68	24291	17575	89	32399	21893	103	659155	470881	112	0.877245
160289	126962	99	139532	115635	97	3809	3118	35	6502	5620	46	13179	10459	67	20215	16920	73	445628	372551	100	0.878244
92960	79307	86	45375	38635	83	2364	1882	28	2865	2456	34	5851	5116	43	7193	6410	48	149314	123556	82	0.879242
93248	83339	83	50132	44466	83	1747	1568	19	2825	2392	31	4834	4210	42	7859	6983	50	179420	151816	84	0.879242
136232	113189	94	50993	42994	91	2530	2332	26	4529	3403	41	10007	8374	58	14933	13331	72	419670	370933	98	0.88024
152201	125824	95	96515	83949	91	3276	2988	31	4367	3262	38	9309	7489	59	12636	10162	64	268535	212412	102	0.881238
226718	171628	106	99977	76256	103	6175	4483	44	9193	6699	56	18041	13182	78	23716	16985	92	529975	374975	112	0.883234
119250	106225	99	70099	64622	85	2831	2384	28	4775	4004	45	9705	8845	54	16888	13985	72	415306	341832	94	0.883234
116229	100559	91	80239	72778	87	2159	1848	24	2900	2881	29	7532	6393	48	13421	12181	59	356824	304810	96	0.88523
41027	39762	72	20697	20438	70	805	972	0	1388	1593	16	2302	2305	25	3216	3357	31	69393	70636	77	0.886228
55615	52644	90	27767	25995	77	1022	923	0	1274	1651	17	3532	3243	31	4668	4265	39	86733	83071	90	0.886228
85161	81844	78	41278	40490	79	1661	1613	20	2895	2694	30	6747	6524	45	12011	11716	61	298749	292009	86	0.89022
146880	119311	98	72087	59719	91	3262	3006	31	3745	3035	42	8375	6857	53	12040	9836	61	275746	216669	97	0.891218
112864	98345	95	72699	63024	86	2248	1913	25	3948	3699	38	8855	7869	50	13815	11857	75	367945	320448	92	0.893214
189939	145487	100	73532	54928	94	4783	3738	37	5760	4505	46	11382	8771	62	16247	12209	72	342413	252960	101	0.893214
333799	228422	139	241141	173936	133	12102	8439	59	17006	12254	75	34926	25704	125	46103	32504	127	961945	709676	137	0.894212
184772	139090	114	113901	86472	99	3722	2572	37	6622	4787	45	14639	10877	76	21768	16590	85	575470	436725	100	0.898204
90537	78176	83	53825	47207	83	1506	1349	16	2739	2226	26	5394	4904	41	7072	6031	49	156903	135351	83	0.898204
146557	129288	87	127820	115464	89	2919	2685	29	5426	4796	44	9735	8057	56	13698	10829	68	305341	238223	90	0.898204
116520	100966	90	61975	53738	87	1909	1659	22	3717	3207	37	8685	7805	52	11907	10320	64	340791	297093	88	0.899202
87565	83946	82	45723	43838	81	1186	1121	10	2331	2017	24	6466	6148	43	8485	8440	46	229497	223758	82	0.9002
69158	62465	89	37915	33383	81	1355	1233	13	2675	1892	34	4315	3866	38	6010	5245	41	148459	127837	79	0.901198
85037	77841	96	35939	32101	96	1706	1467	19	3052	2255	35	5314	4625	42	7225	6365	50	134677	117527	96	0.901198
182239	149258	93	90431	77461	91	5397	4523	39	7660	5922	47	14983	11483	70	18887	15201	81	396585	308177	92	0.901198
84815	79426	86	51166	49590	79	1143	1217	11	2908	2620	29	5356	5128	38	7077	6718	41	213242	213498	78	0.902196
101702	90162	90	59742	53349	84	1768	1760	20	3011	2519	28	7325	6421	48	13120	11893	61	322513	291045	88	0.902196
195608	134841	110	131422	96657	117	4946	3788	41	7148	5521	51	13909	10315	67	17732	12695	74	353242	255702	117	0.902196
141345	119321	95	102573	87292	90	2738	2166	31	4780	4627	37	11979	9829	61	15052	13149	67	470401	389362	92	0.903194
217357	159964	116	130932	99590	108	3758	2634	38	5690	4600	46	12404	9278	64	17569	12650	74	483508	370884	110	0.90519
52772	50296	80	32933	30710	76	1044	1097	7	1413	1745	16	3126	3050	32	4249	4035	35	106262	100698	77	0.906188
273713	202176	115	127907	95117	110	8296	5938	48	11674	7995	65	23993	16277	98	32275	21950	106	655954	428879	116	0.907186
127386	109724	94	86452	78378	89	2597	2250	28	5331	4176	51	9727	7776	56	14562	11625	67	328864	256852	104	0.907186
173003	153356	90	137827	126238	89	4367	3660	35	6349	5202	47	11452	9482	60	16382	13844	77	328808	265835	96	0.907186
111508	103690	86	69634	66147	84	2603	2356	28	4539	3883	40	9327	8601	56	15588	13926	68	406707	334768	91	0.908184
66220	61753	87	34961	32057	77	1635	1572	17	1935	1697	27	4208	3318	39	5512	4695	43	126000	113498	84	0.909182
69330	66755	78	31502	31028	76	1235	1285	12	1989	1869	27	4359	4289	35	7322	6633	51	203224	198278	83	0.909182
84012	79450	79	48366	45540	80	1581	1444	19	1529	2000	21	5681	5346	40	9538	9194	53	259753	243367	85	0.91018
105979	91435	93	64187	56082	87	2648	2359	29	3703	3459	34	6343	5923	43	8006	6900	53	200761	177535	90	0.91018
74010	68896	80	33723	30067	81	1603	1642	19	1835	2303	22	4180	3962	35	5758	5489	39	137265	124506	86	0.912176
163042	136138	94	85652	71643	91	2878	2358	31	4843	4086	43	10260	8380	57	14057	11373	66	359588	283038	98	0.912176
154025	131773	92	81506	69739	89	3351	3113	31	5423	4174	42	11923	9965	56	16983	13811	80	460447	373731	97	0.913174
52147	50670	75	27229	26933	72	752	922	0	1548	1593	17	2713	2901	29	4546	4365	35	118354	118228	79	0.916168
105970	92650	88	53364	46860	85	1668	1324	15	2769	2437	32	7285	5832	52	9732	8542	56	262072	236640	90	0.916168
66003	62422	86	35116	34783	78	994	1037	5	1450	2096	18	4654	4564	36	6345	5747	46	185212	176171	80	0.919162
157981	125229	97	75580	60542	94	3292	2673	34	4233	3526	38	10156	7687	56	14845	10871	76	288049	217218	100	0.919162
63917	63011	76	32255	31916	76	1249	1307	13	1493	1337	16	3956	3832	35	5707	5644	42	149963	148238	82	0.92016
80589	76536	81	52492	50727	79	1302	1362	14	2477	2719	24	5203	4962	40	8719	7992	52	237219	233774	87	0.921158
50717	47017	86	25794	23868	76	1040	904	0	1722	1634	17	3213	3313	29	4549	4268	37	111842	103350	90	0.921158
303212	173852	134	134393	79000	128	8149	4884	58	12547	6853	79	27140	14610	108	29840	17882	112	762449	409601	134	0.921158
92209	77060	97	56592	49235	84	2187	1865	23	2745	2296	35	5395	4805	40	6911	5372	51	132753	105669	88	0.922156
133592	117319	94	65398	55955	88	3775	3314	34	4566	4212	41	9362	8263	54	11097	9250	62	242004	217876	91	0.922156
95296	84547	83	48512	42233	84	1982	1616	25	3373	2698	36	6481	5467	43	9146	7854	58	188637	164876	86	0.924152
214091	158348	105	116424	87963	101	4522	3479	38	8243	6377	52	19168	14424	84	32480	24630	96	842422	644549	106	0.924152
79822	77262	79	51108	49747	81	1389	1227	13	2592	2649	28	5602	5372	39	7750	8004	48	229990	228079	86	0.92515
228610	170842	109	206002	164119	105	9211	7596	49	12815	11109	69	27929	21999	95	36844	29806	95	745399	597069	102	0.929142
90555	78011	88	46076	39837	83	1631	1308	16	2324	1789	32	5431	4533	46	8305	7366	49	155681	133304	80	0.93014
277807	193361	125	176663	125733	110	9816	7371	49	14132	10476	75	28858	22133	100	39256	29256	101	780692	607905	108	0.93014
126103	105828	91	71904	60114	88	2248	1863	24	3073	2495	36	7547	6141	49	11651	9387	57	313140	254249	88	0.93014
86849	81977	87	52890	49176	80	1149	1087	7	2635	2382	28	5559	5189	42	7615	7399	47	224931	200540	84	0.933134
133788	109840	93	79780	65757	89	2719	2200	29	3664	3096	36	9125	7688	52	14541	11492	64	390946	329191	92	0.933134
119631	96992	92	90161	72621	90	2345	1889	27	4116	3014	41	8372	6806	53	11899	9568	60	337130	281194	90	0.93513
118042	101054	87	41057	34801	86	2224	1924	26	3335	3204	37	6910	5802	48	9133	7556	57	194180	155289	85	0.93513
54218	51374	78	24038	23067	62	1417	1360	14	1403	1386	23	3256	3260	31	4356	4439	35	88696	85578	74	0.936128
98173	85512	88	48563	42958	85	1745	1660	19	2855	2322	31	6904	6270	45	12733	11329	68	333740	288616	88	0.936128
59913	57491	86	32468	31868	77	1195	1070	8	2027	1890	23	3518	3453	33	4302	4695	34	110137	107686	67	0.937126
171604	139029	104	153668	126963	96	6271	5272	42	8209	6665	54	15680	12734	75	21222	17463	86	474899	399613	95	0.937126
70976	67553	81	36615	35308	77	1554	1263	14	2153	2251	23	4870	4501	39	7446	7163	47	178393	174243	83	0.938124
48390	47410	79	24308	23696	69	1283	1276	15	917	1211	11	2908	2801	30	4044	4226	34	83419	78918	73	0.939122
85520	77978	83	55246	49761	84	1341	1136	10	2271	1981	25	4725	4264	40	6539	5333	50	189189	166359	85	0.941118
115478	91143	91	65207	53118	89	3005	2391	30	3638	3080	37	6731	5507	47	9529	7758	53	193497	152285	91	0.941118
133518	109151	93	56230	45169	89	2914	2651	29	4239	3440	40	8687	6882	52	10325	8189	56	240367	185346	93	0.941118
100396	91270	87	48862	43677	86	2444	2119	25	3738	3364	34	7274	6073	48	10699	8844	60	260647	219044	98	0.941118
133319	114721	89	64727	56613	87	2425	2061	27	4829	4010	42	10180	8360	55	16350	13869	78	443671	354359	95	0.942116
87515	82702	81	53298	51264	81	1557	1646	19	2573	2503	27	6146	5682	41	10319	9454	58	278364	273308	88	0.942116
175057	141678	111	77783	63815	93	4262	3581	36	5911	4488	45	10797	8991	56	14528	11185	69	306662	247836	100	0.943114
114167	96970	88	53834	45985	86	2568	2160	27	3041	2644	31	6158	5325	47	8407	6829	53	171365	138858	88	0.943114
84391	75464	82	44801	39356	83	1991	1821	23	2558	2346	28	5347	4490	43	7759	5954	56	154610	128405	87	0.944112
35729	34867	71	18406	18207	55	532	549	0	1119	960	0	1970	2134	21	3653	3526	35	79830	78254	73	0.947106
53345	51771	85	21929	21595	61	1212	1145	11	1424	1384	17	3333	3072	32	4451	4350	33	95268	91878	79	0.947106
82421	78812	80	45791	43327	80	1717	1672	19	2678	2664	29	6060	5525	47	11186	9795	57	277095	262984	87	0.947106
134663	116222	89	59623	50015	90	2573	2392	27	3733	3525	37	9647	8431	53	16008	14852	77	417398	371373	93	0.948104
127178	110416	88	72393	64047	87	2939	2788	30	5058	3965	40	9232	7689	50	12674	10497	61	291961	229275	93	0.948104
33302	32856	80	22122	21969	65	279	495	0	1008	877	0	1767	1709	20	2990	2942	32	73253	72080	77	0.9501
65850	60560	83	38196	34526	80	1630	1446	18	2202	2118	27	4223	3792	38	5886	5010	45	136181	121197	85	0.951098
99603	90409	90	106214	101554	84	2789	2775	28	4467	3823	41	9736	9169	53	13564	12222	65	379511	343253	88	0.952096
66474	62300	79	35885	32933	77	1884	1833	23	1949	1721	26	4061	3743	37	6560	6258	44	134465	120972	80	0.953094
229134	172126	105	123558	94020	103	4741	3579	39	7676	6001	49	17729	13603	79	24873	18803	96	651275	490172	106	0.954092
52704	51910	76	26908	26478	74	1061	922	0	1303	1430	15	2931	2996	31	4729	4316	37	92733	89949	78	0.954092
246978	185156	123	117185	89539	111	7048	5350	45	11011	7925	59	20966	14807	91	28439	20634	106	585680	397034	118	0.95509
138888	107683	103	72326	56767	92	3907	3056	35	4652	3548	42	9017	6863	55	12047	9075	69	256985	202251	95	0.956088
129107	109185	91	64381	54397	90	3162	2852	32	4395	3654	42	8866	7223	56	12183	10185	68	253584	212781	91	0.958084
52885	50212	74	35287	31946	79	1205	1052	7	1966	1764	22	3925	3222	37	5613	5083	45	128384	120248	79	0.96008
138909	106994	101	111861	88805	95	3021	2480	31	4769	3359	51	9282	7492	54	13036	9445	69	317503	251455	94	0.961078
52522	51959	56	28618	26341	76	1186	1212	11	1842	1866	24	3833	3444	36	5094	4443	39	117713	107134	75	0.961078
193246	140194	116	130113	91709	101	4490	3172	41	6969	4652	55	13650	9819	71	18205	13645	85	394993	272503	100	0.961078
176637	120547	117	95106	63405	117	3331	2116	36	5053	3312	47	11085	7332	67	18581	12426	85	498273	343619	117	0.962076
89483	80923	89	50556	44627	83	1711	1348	18	2235	1913	25	5486	4809	42	8287	6838	58	217216	188168	84	0.964072
89472	85764	82	43925	41200	82	2456	2131	26	3032	2938	31	5950	5471	44	7189	7142	47	168199	160405	80	0.964072
72069	66533	81	36996	32715	79	1514	1559	20	2924	2585	31	4787	4349	41	5615	4918	42	136496	120989	76	0.964072
201218	154910	98	132180	102812	98	5653	4157	42	8334	7122	49	16119	13138	71	21349	17925	84	448862	369529	95	0.966068
171083	142243	96	116788	98592	94	4187	3529	35	7027	5861	53	14243	11473	68	21398	17484	81	521169	440000	93	0.966068
51055	50711	75	28320	27596	71	924	990	0	1778	1779	20	3258	3259	32	4641	4857	36	113697	110894	72	0.967066
68554	63296	90	39574	38122	78	1638	1550	18	1987	1612	27	4649	4730	34	8677	7936	50	223306	218142	79	0.967066
145194	127937	90	107604	97499	89	2909	2610	29	4626	3741	42	10980	9516	56	18440	15206	83	480337	386985	90	0.968064
45975	44716	78	22928	22062	67	980	750	0	1316	1310	11	2362	2344	27	4140	4005	34	70476	65531	73	0.97006
150114	126346	92	79737	68413	89	2959	2442	32	5235	4458	41	12306	9330	67	21342	16907	84	513410	407472	94	0.971058
20747	21553	47	13577	13550	47	520	416	0	553	656	0	1546	1434	21	2725	2503	31	69290	72649	67	0.972056
63264	59255	80	32294	30518	78	932	1131	8	2171	1883	27	2970	3108	28	4804	4431	39	100768	97675	79	0.972056
45360	44960	72	27175	27116	73	670	484	0	1476	1761	20	2524	1970	29	3103	3181	32	85255	87024	74	0.973054
52900	49606	82	32030	30068	76	1347	1389	18	1571	1059	5	3225	2712	34	3877	3699	34	98623	89009	78	0.973054
51876	50187	67	28065	26879	75	923	1019	3	1177	986	0	3039	3396	27	3721	3542	34	90775	88462	78	0.974052
33579	33589	59	20148	20035	59	819	634	0	941	1048	6	2042	1850	21	2308	2258	25	54605	54729	68	0.976048
69599	63932	85	38650	35598	80	1655	1447	21	2501	2233	27	4722	4114	41	7375	5678	53	139702	121037	83	0.977046
137938	114320	91	66396	53697	90	2617	2145	30	4370	3660	41	9752	7679	59	15289	13009	66	408329	332833	96	0.977046
61261	58006	79	35369	32501	77	1576	1323	16	1972	1860	24	4359	3852	39	5203	4833	41	127821	113612	78	0.977046
74810	71822	80	36145	34592	78	1396	1153	13	2420	2071	31	4248	4335	36	5320	5061	40	122278	118703	78	0.98004
79681	76242	80	46781	44757	79	1219	1272	14	2272	2443	24	5294	5225	40	8318	7770	52	225361	218308	83	0.982036
82970	78585	80	41599	40290	80	1453	1516	16	2712	2484	30	5604	5742	40	8966	8634	48	239971	234175	84	0.983034
126584	108429	90	57781	49340	88	2363	2249	24	3555	2835	37	7343	6088	49	9112	7602	52	212380	176220	91	0.984032
107152	94483	87	53685	46231	84	2188	1853	25	2960	2649	34	7675	6305	54	12052	10575	61	309387	269278	88	0.984032
134363	110971	89	86238	73161	91	2382	2010	24	3600	3021	37	8249	7072	51	12785	10243	69	349599	292171	92	0.984032
202331	159922	104	87713	69458	97	4317	3426	37	6203	5029	46	13376	10275	68	17709	12794	78	356314	259949	99	0.98503
171347	134876	95	97717	74136	95	3453	2555	36	5577	4451	44	10587	7946	60	13857	10180	64	280587	201893	95	0.986028
66533	58889	81	41062	36749	80	1202	982	0	1872	1896	21	3574	3003	37	5383	4992	43	132467	120196	80	0.987026
97690	83277	87	56846	49483	85	1838	1505	19	2845	2364	31	5037	4271	41	7532	6744	48	157871	133933	84	0.987026
66592	58275	95	36943	32152	95	1445	1355	15	2368	1957	24	3406	2826	34	5142	4462	44	112400	98285	95	0.987026
64541	61589	77	33945	31080	79	1715	1682	17	1986	1658	24	4442	4101	35	6533	5794	49	146208	134008	78	0.987026
200990	154271	103	115157	94512	98	7539	5621	45	9563	7775	58	18743	15854	72	23884	19748	86	483790	415760	97	0.987026
70261	63956	85	32547	28977	80	1451	1342	15	2331	2087	26	4592	4252	39	6489	5772	45	144880	124413	83	0.988024
91313	76898	92	60238	51562	85	1349	1138	17	2350	2242	26	5009	4566	40	7195	5766	51	161752	133572	85	0.988024
86181	74713	86	49268	42543	84	1442	1375	15	2803	2483	30	6211	5809	44	9849	9076	54	283564	250185	84	0.992016
44563	44072	73	25746	25459	73	850	699	0	1364	1256	15	2581	2650	26	3872	3637	36	98006	95368	71	0.994012
261893	172411	113	194856	145718	112	8277	5834	49	11511	8506	62	22323	16704	90	31040	23281	101	639785	485715	108	0.994012
162451	132436	98	144745	122012	96	3613	3009	33	6809	5369	49	12421	10368	66	16713	13874	82	393278	328551	90	0.99501
160319	125599	96	95570	74379	94	3023	2318	31	4871	3753	41	12117	9635	60	20035	16076	78	515890	393812	93	0.997006
108842	96024	87	74826	66374	89	1954	1612	23	3096	2468	31	7400	6267	52	9281	8362	56	296552	257203	88	0.997006
159000	128485	101	101553	84152	94	4248	3272	38	5346	4172	47	10780	9249	53	14563	11648	73	310100	261082	92	0.998004
96129	85737	86	48162	42269	85	2296	2033	25	3145	2832	31	6710	5916	46	8221	7638	47	170477	153015	81	1.001
103289	99001	84	84947	81039	82	2542	2156	28	4473	3886	36	10134	9270	53	15777	14911	70	412661	352962	84	1.002
132630	110655	92	51204	41667	87	3251	2963	30	4073	3611	39	8447	7219	53	10591	9367	55	224707	190485	90	1.00399
81009	73920	86	39318	35837	79	1912	1707	23	3192	2792	34	5272	4679	42	7927	6674	58	157770	133572	81	1.00499
125738	108077	95	67292	57898	87	2357	2151	25	3452	3299	35	9555	7791	52	14446	12738	66	405503	343158	91	1.00499
104613	84549	92	48123	38897	87	2239	1905	24	3218	2246	33	6609	5752	45	9686	7882	58	197921	161882	86	1.00599
179468	137728	101	117024	96114	96	4299	3592	36	6572	4670	50	11953	9686	66	17461	13714	79	379439	306584	96	1.00699
67180	63319	82	32038	29198	81	1696	1650	19	2196	2265	24	4136	3772	37	5320	4733	44	107518	103041	77	1.00798
212698	159086	107	103635	78628	105	4058	3099	37	6010	4324	50	12393	9306	64	17737	12589	80	442541	320416	105	1.00798
34148	33397	78	17521	17490	53	461	405	0	802	930	0	1627	1693	19	2617	2800	25	63371	66929	72	1.00998
104301	88199	90	55049	47416	86	2492	2107	29	3026	2481	37	5883	4909	46	8019	6856	50	180731	148788	88	1.01198
202726	127521	131	95133	58215	128	5095	3384	40	7140	4747	69	13771	9303	92	18321	12105	95	398817	253417	132	1.01198
83677	78423	81	52276	48521	81	2284	1843	27	3220	2637	37	6064	5368	43	7662	7335	47	174505	145431	84	1.01397
106475	94513	86	58465	52426	85	2302	2355	24	4333	3651	37	8712	7449	52	12087	10012	65	311797	246844	89	1.01597
47214	42836	76	26000	24163	76	961	817	0	1410	1119	8	3253	3021	33	4146	3683	39	102061	97889	89	1.01597
89301	85321	82	43051	41700	79	1455	1531	16	2881	2604	36	6575	6518	43	9602	9109	52	269592	260972	83	1.01597
130903	107060	96	68593	56918	90	2503	2146	27	3824	3485	34	8820	7198	54	15272	12414	72	396762	328956	93	1.01597
144137	121524	91	77158	64185	89	2335	2053	27	4638	3901	41	9351	7583	56	15485	13234	64	400712	341529	92	1.01697
62672	57822	79	32813	29683	78	1679	1317	18	1826	1568	24	4262	3681	38	6554	5816	46	126143	103969	77	1.01896
102139	92011	87	48582	45743	83	3643	3585	31	5238	4329	39	10047	8756	56	14106	11886	70	275238	219365	87	1.01996
106213	94868	89	43389	37501	82	2107	1840	26	3741	3187	35	7186	6600	48	9386	8243	55	185067	159657	83	1.02096
232484	177171	104	166185	130208	101	6298	4713	44	8561	6563	60	16343	13309	76	24038	19152	91	475062	373775	96	1.02096
25250	25186	67	18011	18108	53	524	457	0	962	696	0	1570	1575	20	2016	1815	25	63865	65309	64	1.02196
100008	87686	84	62935	54737	87	1818	1467	24	2465	2311	31	6378	5519	46	10978	9685	63	284773	255080	83	1.02295
135987	113244	102	92610	79281	90	3226	2842	31	4547	4103	37	11016	9234	63	14873	12541	67	355345	312304	90	1.02595
47673	47266	80	22114	21961	60	779	776	0	1676	1098	12	2809	2833	29	3676	3600	33	76062	78124	61	1.02695
67574	60876	83	37277	33194	81	1694	1528	17	2714	2047	32	4235	3741	36	5448	4912	41	123510	109697	82	1.02695
273457	213413	104	198257	161391	105	11198	8701	51	17433	13832	80	33010	25643	97	43213	33596	98	850011	654174	102	1.02695
25548	24947	73	18087	17768	54	512	325	0	495	791	0	1438	1541	17	2660	3144	27	61767	64448	63	1.02794
71195	68072	78	40880	39112	79	1295	1344	15	2324	2010	24	5206	4892	41	7960	8143	44	205130	201736	76	1.02794
171520	137150	98	100206	82549	94	4257	3587	37	6024	5026	44	11655	9300	69	15733	11785	70	288986	215133	94	1.02894
70227	69084	78	45905	44770	77	1357	1533	17	2452	2428	27	5760	5372	42	7964	7843	54	227807	231517	77	1.02894
231375	170394	111	93387	69913	110	6529	4598	45	8570	5578	57	17038	11420	78	23025	15597	91	445053	296917	109	1.02894
92571	82625	85	48614	43474	83	1993	1861	22	2598	2680	28	5674	4858	49	8003	6478	53	181114	157769	82	1.02894
94306	84448	86	55880	49832	84	1563	1664	19	3297	2856	38	6553	5848	44	8758	7202	51	244982	215536	83	1.02994
97000	89113	86	56026	53091	82	2921	2595	28	3802	3829	34	8025	7071	50	12164	10707	59	234368	200055	87	1.03393
147429	123824	96	77483	65621	91	3236	2589	32	4599	3852	42	10863	8412	60	18430	14012	83	466762	361187	96	1.03493
163556	128662	95	103417	80796	95	2920	2566	29	4347	3226	40	10991	8037	60	14956	12002	68	401728	312341	97	1.03493
80886	69178	83	44731	38172	84	1598	1422	19	2501	2004	31	4230	3418	39	6158	5223	45	131635	113740	76	1.03593
21095	20734	50	12723	12953	45	490	414	0	676	697	0	1367	1438	15	2011	2065	26	50511	53814	64	1.03593
100472	85801	89	57096	49238	86	2202	1975	24	3321	2830	31	5757	4755	47	8151	6519	57	181661	150304	87	1.03693
140996	108433	97	85912	67774	93	2657	1966	33	4893	3727	46	9081	7513	57	13911	10467	64	289886	225927	96	1.03792
131962	112146	103	65444	57881	87	3976	3465	34	5629	4641	41	11012	8758	60	15251	12112	72	310319	248285	93	1.03992
91845	87872	80	42436	40570	79	2625	2239	28	3391	3355	30	6789	6565	45	9493	9118	53	190945	182448	79	1.03992
95326	79841	86	44810	37383	85	2282	1856	25	2882	2059	32	5467	4957	41	7166	5996	49	156303	133862	84	1.04092
53163	51938	75	31558	30832	75	1130	1048	7	1590	2120	20	3583	3221	33	5218	4593	40	149908	146420	77	1.04291
120151	103280	88	68462	56493	88	2569	2394	27	4331	3800	36	9644	8390	55	14613	12802	66	390592	343672	89	1.04391
156784	128294	104	98643	81483	93	3229	2909	30	5181	4020	44	10551	8795	61	14940	12514	67	368198	308854	95	1.04491
114771	99868	88	60273	52427	87	2826	2159	29	3863	3232	37	7852	7208	49	12659	11261	75	341813	295642	87	1.04491
85043	77885	82	57472	50743	84	1943	1535	22	2897	2987	30	7100	6311	46	11096	9502	60	296472	264378	86	1.04491
50747	49118	75	29212	28647	74	942	798	0	1575	1579	19	2670	2511	29	3839	3555	35	82023	80893	76	1.04591
112867	96405	98	77809	68517	88	2066	1922	23	3622	3161	36	6282	5640	47	8318	7389	55	170546	147789	89	1.04691
112599	96855	102	54384	45708	102	2414	1977	25	3007	2598	32	6446	5377	46	8860	6872	54	175989	147430	102	1.04691
112962	99587	94	59489	52668	86	2792	2316	30	3662	3453	36	7149	6370	45	9809	8760	57	220028	193293	88	1.0499
66282	59435	82	37737	33995	79	1485	1278	16	2361	1758	26	4387	3526	40	6092	5239	42	137048	117566	79	1.0509
164185	127312	103	69836	53078	93	3388	2715	33	4904	3327	45	9015	7123	55	13265	10287	66	292583	225748	92	1.0509
106028	93971	85	55598	47998	84	1557	1485	17	3405	3146	34	8039	6806	53	12421	10556	64	335868	298980	87	1.05289
118034	99990	88	59388	50337	87	2567	2265	28	3353	2983	35	7518	6017	49	9195	7965	56	197919	168047	90	1.05289
54601	54510	77	27530	27557	68	875	835	0	1214	1242	9	2515	2787	26	3664	4113	30	91539	91442	70	1.05289
92895	84767	85	48441	42841	82	2071	1850	25	2937	2307	34	5634	4587	44	7508	6152	50	162989	143195	79	1.05289
60306	54679	78	32087	28229	78	1278	1170	10	1581	1497	15	3806	3457	37	4996	4680	42	113461	103118	66	1.05389
128729	116422	89	62881	57873	85	2679	2609	28	5537	4642	45	12201	10360	60	19033	16118	76	495160	406096	89	1.05389
67194	61085	81	41021	37457	79	1909	1854	23	2805	2382	32	4631	4340	38	6870	6439	44	149584	129287	80	1.05489
38144	34795	84	21696	21183	62	566	767	0	1107	1179	9	2462	2304	27	3182	3232	31	76042	76085	70	1.05689
49620	47496	74	31499	29038	75	867	1009	2	1408	1398	20	3016	2635	32	4376	3753	38	97102	91179	71	1.05689
54445	52535	75	27673	26791	75	1097	1114	8	1716	1565	17	3106	3339	29	4279	3983	37	97938	93820	71	1.05689
55341	54900	74	36152	35072	76	772	870	0	1470	1628	19	3485	3287	33	5357	5278	38	159411	158336	77	1.06088
124770	98833	91	64040	51412	90	2729	2242	29	3419	2771	36	8049	6394	53	10409	8053	55	208157	166204	91	1.06188
123538	101145	92	74223	61767	91	2069	1593	26	3842	3269	38	7219	5789	51	10289	7797	58	251837	203639	91	1.06287
98769	90869	82	54766	48128	83	1760	1396	21	2603	2312	31	5898	4985	45	7667	6616	48	195788	166340	83	1.06287
74459	70228	81	38772	37728	77	1269	1344	13	2234	2392	27	5475	5370	40	8325	7990	47	217538	215257	75	1.06387
32376	30744	70	20224	20381	55	597	485	0	921	955	0	1477	1465	15	2224	2397	23	56186	56151	70	1.06387
106689	95349	87	65616	59338	84	1791	1833	21	3526	2773	37	7717	6437	54	11952	10493	58	314218	285407	89	1.06387
95287	83702	86	47059	41288	82	2580	2229	26	3298	2807	37	5812	5178	44	7898	6883	52	166878	143658	87	1.06687
96280	89718	82	59171	55453	83	1740	1580	22	3411	2651	36	7455	6685	48	12035	10894	60	321030	298238	85	1.06687
194922	159833	105	78132	64642	93	5227	4015	41	7003	5443	50	15812	12606	70	19343	14567	74	417238	313193	99	1.06886
149262	130460	92	127097	109802	91	4769	4060	39	6712	5938	44	12747	10954	62	18025	15956	71	377816	330911	94	1.06886
225205	151113	110	256855	190408	108	11450	8732	53	15824	11489	70	34011	25405	100	46141	33112	101	1.02158e+06	763415	109	1.07186
66174	63843	78	39923	37772	79	1136	889	0	2014	1717	24	3162	3094	30	4946	4951	38	128255	120041	80	1.07285
55553	48987	86	33783	31158	79	1260	1146	12	1767	1627	18	3287	2928	33	4977	4083	43	110101	95949	81	1.07385
128522	108398	88	58663	49923	89	2475	2404	25	3692	3185	36	8778	7121	54	14261	12653	74	389358	316245	95	1.07485
147885	122916	91	71690	59461	92	2522	2201	26	5031	4193	42	10838	8623	59	16185	13391	71	446534	379228	97	1.07685
158425	134843	90	94926	83798	91	4131	3024	37	6159	5157	45	11472	8829	61	15228	13006	74	312999	241999	97	1.07685
147876	116190	93	123599	101028	93	4546	3529	39	6628	5632	49	15195	11935	67	20074	16362	83	505695	406266	95	1.07685
165096	129694	99	66600	53388	92	4402	3288	37	4547	3564	42	11150	8380	58	14813	11417	69	318531	231642	97	1.07784
98250	84109	95	48285	42227	83	2071	1612	22	2509	2402	30	5632	4576	43	7537	6109	48	164377	132768	88	1.07784
53006	52045	69	23505	22930	75	1040	1033	5	1464	1853	17	3223	2994	31	4367	4134	35	91892	87161	79	1.07984
113183	92474	93	50089	41270	88	2000	1724	22	3711	2751	37	6263	5233	46	9336	7840	54	223346	189233	89	1.08184
75817	68028	88	36120	31867	78	1558	1463	17	2423	1944	28	4719	4192	41	5787	5021	41	129687	114108	78	1.08184
83805	79677	80	35755	34285	78	1787	1494	20	2627	2838	23	4875	4681	37	6964	6311	47	149699	144481	79	1.08483
160811	129380	95	102266	84446	94	3660	3016	34	6026	4326	50	12580	9973	63	17013	13018	81	419311	328372	97	1.08583
141048	113673	107	87422	70643	107	3873	3282	34	6109	4881	47	11646	9700	64	15939	12688	85	331274	265276	107	1.08583
52734	49608	77	34588	32395	77	980	923	0	1222	1141	14	2804	2665	30	4191	3849	40	105003	101953	75	1.08683
95515	85457	95	47764	41430	85	2086	1682	27	3592	3278	35	6989	6143	47	9276	8451	51	207775	188492	80	1.08982
278948	232547	114	138541	113082	110	10485	8753	47	14666	12006	67	29412	23722	103	40507	31886	104	855409	710348	117	1.09082
132485	113113	92	66880	56915	87	2457	2351	27	4186	3761	37	7821	6693	47	10881	8782	56	244559	204422	87	1.09082
73701	69098	79	37178	33835	80	1508	1101	13	2036	1829	25	4841	4401	41	6108	5252	45	128399	114615	77	1.09082
109291	95502	87	61898	55416	85	1926	1806	20	2771	2600	31	6871	5659	47	10209	9299	53	262199	222865	87	1.09082
138282	114599	88	68487	55665	89	3111	2753	31	4040	3347	40	10776	8563	57	16742	14472	69	472229	380188	90	1.09182
109410	90589	92	41834	34421	88	2729	2132	34	3334	2793	37	6998	5717	49	9021	6882	58	186288	148039	86	1.09281
76208	69479	82	39333	34697	82	1573	1403	17	1762	1913	22	4906	4483	40	6580	5919	47	132901	122566	78	1.09481
123343	110260	86	59648	53033	87	2816	2236	29	4373	3386	38	7890	6908	48	8868	7987	48	207474	193506	90	1.09581
50378	48217	79	26913	26375	74	1059	1042	6	1581	1434	16	2667	2735	27	3397	3291	31	86067	85228	73	1.09581
94627	81548	89	52563	46339	84	2182	1773	26	3171	2621	36	6090	4941	44	7971	6515	51	162947	134393	88	1.09681
68248	62999	92	37802	35458	79	1323	1332	12	1939	1888	23	4038	3646	36	5210	5313	39	120599	114096	81	1.0988
70391	67644	93	49887	48164	78	1107	1100	8	1767	1874	23	4125	4018	35	5202	5206	40	164253	161377	80	1.0998
107242	94478	90	63369	55801	86	1888	1842	23	3178	2891	33	7940	7414	49	11218	10040	59	338435	284951	93	1.0998
135250	113333	104	70810	59112	90	2205	1899	24	4082	3314	37	8701	6967	54	14180	11680	73	389398	324830	94	1.1008
124754	107676	91	72700	63205	89	2370	1895	28	3587	3153	36	8225	6830	50	13874	10938	64	353444	294725	95	1.1008
199550	136387	120	99435	73184	103	5373	3929	45	8596	6478	57	16961	12784	76	22775	16857	92	510907	388182	106	1.1018
68381	67020	78	25831	25230	75	1773	1569	19	3170	3112	29	4960	4926	38	8720	8682	48	172935	168825	86	1.10279
53180	52284	75	27536	25456	77	1473	1202	14	2096	1834	24	3759	3562	35	5542	4848	43	119708	110415	81	1.10778
98074	92371	85	44056	40973	82	2408	2025	26	3633	3218	36	6560	6226	42	7678	7006	50	185055	174216	88	1.10878
46685	45817	73	24226	24160	64	693	724	0	1066	1229	12	2630	2535	28	3922	4176	32	82085	81236	73	1.11078
171747	140958	95	93848	82081	91	5232	4777	38	6987	5540	47	13699	10627	67	17632	13688	72	360593	265347	100	1.11178
84784	75701	83	51532	45983	82	1084	1109	8	2460	2132	27	5366	4428	44	7697	7059	50	200710	176047	85	1.11277
49828	48346	81	27845	27048	74	1007	961	0	1638	1433	23	2826	2693	27	4151	3892	36	91229	89150	79	1.11277
131251	114244	89	62941	54266	88	4042	3642	32	5681	4747	43	10663	8484	56	13673	11376	64	290941	231844	96	1.11377
162213	129273	98	161795	132716	96	4740	3587	39	8630	6371	71	16821	13690	78	21106	17384	83	556893	428418	97	1.11477
105016	90854	86	51931	42818	82	2092	1669	27	3439	3125	32	8335	7066	54	13416	11563	64	358740	314385	88	1.11477
137279	114018	98	61654	52469	90	2476	2194	27	4115	3579	37	10384	7987	59	17173	14473	82	453492	358256	94	1.11577
63670	61474	87	30809	29865	76	1398	1339	18	2006	1897	22	3700	3352	36	4560	4440	39	109624	107723	78	1.11677
114183	104960	86	64052	59775	83	2491	2308	27	4599	4314	41	9789	8489	53	16657	14726	66	417735	355659	87	1.11976
123350	104036	101	59885	52233	87	3645	3126	32	5059	4759	40	10350	8781	56	14639	11985	73	287177	236256	92	1.12076
251905	180210	117	174076	130531	118	6880	5266	46	9564	7198	61	19601	14748	77	28755	21287	103	648401	491638	117	1.12176
105487	88850	96	57306	48135	86	1842	1683	22	3180	2682	34	7777	7068	51	11279	9516	60	312064	265998	88	1.12475
115339	86501	94	83009	65740	92	2861	2250	30	4515	3697	39	7906	6647	54	10186	8658	56	256302	214535	91	1.12475
184775	135806	111	113059	84626	103	2910	2500	30	5579	3679	45	11320	8361	61	15912	11942	77	452889	340755	106	1.12575
51096	50161	76	28967	28767	74	941	872	0	1829	1595	14	3081	2827	32	4300	4092	39	101713	103077	76	1.12575
108963	93116	88	73937	64385	87	1821	1478	22	2953	2369	35	5744	4895	42	7972	6174	53	201880	159580	90	1.12575
72569	69782	78	40576	39922	77	1431	1528	15	1848	1732	24	4886	4787	37	7257	7053	49	202964	197872	80	1.12575
128448	110545	90	79369	69729	89	2691	2386	29	4628	3645	42	8888	7610	50	14758	12409	73	385368	324529	94	1.12774
143514	119520	91	72724	60582	90	4013	3268	35	4771	4282	39	9386	7678	53	13014	10276	72	271676	215764	94	1.12774
54926	50606	77	39378	36053	79	1020	723	0	2057	1625	23	3190	2925	32	4774	4694	44	120518	108612	79	1.12874
59067	57924	79	33778	32893	76	1623	1560	17	1809	2100	19	3624	3685	34	5219	5310	37	118808	118627	73	1.12974
160052	134235	93	67751	56599	90	3497	3064	33	5217	4158	44	10262	8383	59	14357	11193	70	295819	228187	97	1.13174
112951	104263	96	64233	58659	85	2181	1778	24	3551	3186	35	8231	6739	50	12974	10950	65	348377	289637	101	1.13174
81394	76639	81	45959	44534	78	1436	1509	17	2335	2335	26	4420	4205	35	6842	6743	47	167774	157177	85	1.13174
43380	41253	87	26794	26829	72	705	768	0	1175	1222	9	2122	2367	23	2978	3322	28	76272	76637	76	1.13273
44887	43118	74	19455	19037	57	784	718	0	1258	1366	16	3057	2856	30	4153	3868	35	94030	92610	79	1.13473
98790	85350	87	61927	54587	84	1850	1659	19	2517	2124	31	5373	4265	47	7368	5298	50	167607	139558	89	1.13673
136607	122017	88	88189	75961	88	2468	2174	27	4027	3449	40	9291	7468	55	14222	11737	67	387082	309321	94	1.13872
61651	56960	84	30792	29283	77	1257	1214	14	1484	1520	22	3673	3166	36	4899	4992	38	110935	105136	79	1.13872
138376	118977	90	79373	69075	87	2961	2557	30	4943	3861	41	10212	8499	58	17058	13899	77	453361	358521	96	1.14072
34505	34759	71	21294	21187	61	638	801	0	744	949	0	1545	1757	18	2790	2836	29	66207	65968	72	1.14072
97113	85143	85	42897	36708	83	1968	1573	23	2744	2667	30	5452	4409	45	9022	7499	57	179554	147783	86	1.14072
108375	90286	95	69306	59573	88	1686	1487	17	2400	2424	29	5230	4251	44	8765	7154	55	212533	170426	91	1.14172
124852	103159	92	71581	61465	91	2591	2160	27	3438	3172	38	8190	6635	55	10609	9365	57	248745	216015	92	1.14271
143921	115886	104	97361	79815	92	3277	2805	31	4870	3898	42	9564	7805	65	12318	10538	60	267093	217471	92	1.14271
136553	112628	92	77216	64395	92	2343	1721	27	3957	3170	39	8928	7303	57	11900	9717	64	327024	264812	94	1.14371
132440	106589	97	79049	63526	90	2496	2168	27	4103	3368	37	9412	7071	58	15355	11215	74	417406	326698	93	1.14471
51780	50405	76	22517	22049	64	1265	1301	12	1509	1520	15	3300	3315	33	4786	4260	41	97779	96767	75	1.14571
36658	35402	72	20238	20330	55	734	828	0	614	542	0	1892	2144	22	3421	3453	31	72626	70220	71	1.1477
115357	95427	90	55806	46027	89	2226	1716	28	3003	2386	30	6605	4951	49	10319	8114	61	198086	156423	91	1.1497
47790	49007	65	28292	27792	73	598	626	0	861	934	0	2392	2671	26	3316	3526	29	90102	88043	73	1.1497
112232	97163	89	69511	61430	87	1764	1290	24	3687	3189	35	6899	6046	48	10556	8574	60	297894	256188	86	1.1497
155063	126230	99	69380	57346	90	2548	1974	30	4763	3741	45	10093	7749	56	15192	11549	76	398567	305769	94	1.15269
135425	116314	94	72753	61871	89	2061	1763	24	4120	3602	37	9157	7527	50	13860	11575	64	394482	329542	91	1.15269
69006	63968	83	37526	33795	78	1466	1324	15	1942	1885	21	4292	3808	38	6656	5554	49	131285	119491	74	1.15269
70847	65360	80	36791	33821	79	1481	1174	14	1942	1629	26	4254	3788	39	5966	5914	42	126801	109148	77	1.15269
189125	147254	100	87621	69893	97	4877	3653	40	6480	4540	54	12393	9317	65	16594	12726	72	365053	270293	99	1.15369
199696	141281	109	225866	167153	104	10724	8114	53	14121	10654	68	28348	21453	90	37247	27016	93	769044	559207	101	1.15369
76450	66334	97	32919	28900	79	1392	1341	18	2301	1932	27	4522	3875	41	6655	5517	50	137022	119867	80	1.15569
92132	84807	98	37507	33902	83	1779	1405	21	2876	2858	29	6591	6409	44	11724	11014	54	297109	277632	85	1.15569
43003	41935	77	21722	21471	60	769	933	0	739	1003	2	2676	2568	28	3493	3227	34	84557	85667	73	1.15569
105367	91676	95	54796	48081	86	1748	1472	21	3814	3024	38	7865	6845	49	11411	10171	56	340308	309008	87	1.15669
76043	69493	82	54363	50823	80	1304	1183	14	2532	2032	27	4887	4432	39	7003	6684	45	178363	156038	82	1.15768
118003	99580	91	67299	55423	88	2002	1396	24	3341	2555	35	7621	6429	48	12624	10495	66	336946	283716	89	1.16068
63490	61741	78	32352	30531	77	1047	885	0	1729	1769	23	3523	3405	31	4638	4564	37	123106	119178	81	1.16267
144513	118933	94	73452	60249	91	2827	2173	29	4082	3317	39	8851	7207	53	12262	9412	65	294272	235092	95	1.16367
146697	116256	94	83269	63651	93	3100	2770	34	5218	4028	45	10504	8115	57	13603	9732	72	307136	230948	98	1.16567
73075	70022	79	57354	55902	79	1967	1647	21	2433	2241	28	5037	4591	42	6943	6339	48	152892	134359	82	1.16667
144798	132136	89	122540	114944	89	4615	4269	34	6929	6750	41	13878	13245	69	17960	16821	72	371251	331558	93	1.16866
149528	119993	99	87763	70105	93	3306	2918	32	5616	5343	41	11885	9617	62	17299	14605	72	442169	358007	99	1.17265
65544	63109	79	36989	33548	77	1709	1380	19	2606	2322	29	4535	4054	40	5837	5475	42	125893	114069	78	1.17365
76153	68518	84	42714	38800	81	1767	1756	19	2256	2101	25	4573	3839	39	6249	5605	45	137516	122167	83	1.17365
129905	106961	97	76245	65921	89	3045	2641	30	4168	3154	39	7432	6339	50	10319	8015	64	218100	176956	92	1.17465
183935	152817	112	84092	72720	94	4663	3936	36	7464	5740	54	15358	11939	71	20101	15944	77	402912	307929	101	1.17565
105336	87136	88	56446	47473	87	2147	2012	24	3355	2567	36	6799	5623	49	8873	7115	52	168049	137356	89	1.17665
105578	90242	88	61054	54000	85	2201	1878	24	2970	2286	34	6578	5677	45	8147	6867	55	172106	144881	86	1.17764
45178	43935	74	27728	27314	74	733	594	0	1120	1321	10	2259	2104	24	2721	2597	31	79354	76062	72	1.17864
47861	46744	72	23619	22931	73	1026	1074	6	1330	1247	11	2768	2690	28	4412	4316	36	88518	85731	76	1.18064
58704	54744	78	24103	23458	67	883	1082	6	1517	1451	15	3098	3355	29	3977	3633	38	103126	97499	75	1.18263
107260	99286	87	68671	65200	83	4828	4074	37	6762	5958	46	13480	12679	59	17995	16917	73	369425	315121	88	1.18263
44219	45871	71	21137	20970	61	933	888	0	750	1244	7	2361	2520	26	3409	3435	33	83681	85086	70	1.18463
92621	85173	84	62938	56358	85	1951	1794	22	2987	2890	31	6891	6508	47	9685	8308	61	285649	257133	85	1.18663
90588	79921	84	53819	47458	83	2370	2318	24	3097	2528	36	6305	5783	45	7697	6740	52	163279	135902	87	1.18762
64280	58621	80	34550	31747	77	1312	1205	14	1914	1561	30	4205	4111	37	6436	6248	45	154802	140380	78	1.18962
77188	73460	73	42605	37897	80	1783	1617	19	2205	1886	28	5319	4451	42	7779	7128	52	199844	178599	80	1.18962
166964	134903	95	98300	80948	95	2917	2237	32	4853	3776	45	10068	8033	59	14361	10873	70	393874	308746	97	1.19162
154454	128198	92	88369	72979	91	2882	2420	30	4476	3220	40	11860	8886	65	18483	14703	74	485960	376599	95	1.19461
220317	158389	117	136772	103913	99	6772	5059	48	9266	7405	58	19728	14825	83	25308	19621	93	525820	400418	103	1.19461
225575	141713	109	185925	130047	108	10179	7353	54	14203	10173	67	28721	21305	98	36966	27661	100	748744	548656	110	1.19661
86715	78364	84	37393	32617	81	1465	1379	15	2519	2425	28	5473	4811	41	9423	8870	55	252126	226823	86	1.1976
234549	170762	119	150091	114713	105	8153	5837	50	12323	10149	58	23966	18308	93	31712	24107	97	616733	479245	106	1.2006
58298	55523	77	30939	28198	75	1642	1441	18	1719	1769	21	3946	3533	35	5922	5303	44	105987	98446	76	1.2006
83258	76181	89	53162	50467	80	1501	1640	15	2789	2256	28	5865	5549	41	9791	9539	52	247428	241236	82	1.2016
50451	49768	69	28642	27397	74	845	958	0	1451	1276	13	2882	3080	27	3968	4193	34	83957	81319	71	1.20259
47781	45067	79	25226	24877	73	520	612	0	1567	1211	21	3017	3194	31	4429	4125	36	112987	114216	61	1.20259
28669	27556	70	19615	19189	63	248	302	0	621	607	0	1707	1734	17	1857	1969	21	54442	59935	66	1.20359
90326	83360	81	55434	52117	81	1860	1555	18	2643	2655	29	5925	5644	43	10870	10123	55	294004	274128	86	1.20459
110216	96553	86	57965	49882	85	2171	1822	25	3201	2661	28	7109	6327	49	12551	11309	66	318622	282073	87	1.20459
40315	40054	71	21026	20780	60	447	422	0	1228	1291	15	2224	2224	25	3311	3475	32	79451	81701	72	1.20858
153159	125271	97	65448	52589	92	3768	2893	35	4400	3459	41	9477	7715	56	11688	9192	58	288216	231757	89	1.21257
256227	171344	116	119923	78626	107	6325	4459	45	10089	6275	71	19050	13085	79	25324	17540	97	538795	375178	105	1.21457
20963	20167	55	10003	9756	44	428	547	0	625	751	0	704	897	0	276	418	0	5201	5588	34	1.21756
93203	88032	84	47808	46276	81	1644	1652	18	3094	2795	34	7299	6796	50	12428	12168	60	325265	310535	81	1.21956
77859	74973	81	48806	47450	79	1485	1399	19	2575	2499	26	5802	5859	42	9321	9026	47	251746	247489	80	1.22156
107682	94827	88	58815	50627	86	2105	1580	23	3422	3361	30	7686	7187	49	12586	11452	66	309293	274095	85	1.22156
116647	99093	91	56992	48507	86	2168	1905	23	3393	2708	36	6038	5136	47	9132	7801	53	191503	155064	87	1.22355
81553	75317	84	38979	37909	79	1180	1124	10	2085	1944	25	5810	5819	41	9628	9066	51	254191	248537	82	1.22355
51362	49628	82	19076	18618	54	1095	1104	8	1723	1861	21	3068	3021	32	4084	4037	36	86368	86173	77	1.22455
95175	77803	87	62739	52124	87	2263	1976	24	2696	2386	34	6611	5356	49	9586	8366	52	224091	184016	87	1.22555
126219	110001	88	58650	50471	86	3137	2684	29	4039	3572	34	7494	6286	52	9146	7146	56	187252	148004	87	1.22655
65190	61652	80	30956	29772	77	1213	1291	13	1853	2294	20	4315	3977	36	5088	5138	38	126400	125620	76	1.22655
67470	64356	78	29990	28811	77	1597	1430	15	1879	1474	25	3856	3680	35	4677	4182	40	107976	105228	78	1.22754
67329	64381	78	31834	30294	77	1781	1614	20	1701	1541	21	3853	3857	34	5217	4700	46	109051	104890	73	1.22854
50132	49827	74	23535	22792	71	1117	955	0	1937	1398	24	2884	2731	29	4026	3846	37	85003	82230	74	1.22854
48767	47649	76	24184	23891	70	1008	905	0	1233	1322	14	2594	2563	30	4162	4121	35	85735	85793	76	1.22954
123746	99875	95	89993	74712	91	2830	2347	29	3603	2979	37	8007	6556	53	12102	9336	67	251413	206677	91	1.23453
137111	116498	90	89294	76221	90	3533	3022	32	4670	3729	40	10094	9126	55	15527	12841	70	349711	322430	91	1.23653
44639	41914	75	21058	20792	62	441	624	0	1066	1073	7	2749	2639	28	4014	4001	36	93431	92596	71	1.23752
50115	45436	81	29094	26109	76	1061	1161	12	1347	1419	19	2978	2593	32	4638	3827	40	94925	85207	75	1.23952
109312	90688	90	49529	40463	86	1731	1289	20	2111	2092	30	5409	4304	47	7591	6211	48	162930	130552	85	1.24052
273728	162747	126	235340	145945	119	16988	12039	64	23620	16096	99	45271	30553	108	58894	39199	110	1.04858e+06	823623	114	1.24052
241866	185646	111	114438	88923	106	6087	4386	43	9250	6763	57	17146	12579	71	23661	17272	94	461302	344092	105	1.24052
208911	163967	122	138730	114075	107	5837	4756	40	7905	6325	47	16095	12929	71	23985	19245	98	526147	424601	105	1.24152
62133	57180	80	37705	35012	77	1207	1188	14	1935	1961	23	4342	3874	40	6280	5798	46	144648	134953	77	1.24251
49363	46982	75	26363	25256	74	1006	875	0	1759	1317	20	3101	2929	32	3963	4146	32	85097	84602	71	1.24351
87308	78837	83	50519	45037	82	1183	1148	10	1842	1771	20	4664	4380	40	6330	5796	43	185770	170220	79	1.24351
105103	93249	87	66893	60478	85	2134	1807	23	3328	2861	34	7191	6229	46	11881	10137	60	316395	291540	85	1.24351
120495	98895	92	59082	49236	88	2732	2675	29	3694	3118	36	7514	6363	51	10012	7926	54	210400	170982	88	1.24351
46393	47113	67	31105	30996	73	1112	1181	9	1762	1676	17	2892	3032	29	3483	3580	35	95989	97852	70	1.24451
125322	106338	88	66573	55777	87	2576	2203	27	3909	3019	43	7850	6338	54	14484	11537	64	359531	297735	85	1.24451
93635	84327	86	50964	45997	83	2089	2042	21	3814	3105	34	5764	5164	42	9151	8056	56	188055	168642	80	1.24551
192337	132866	106	161491	123560	103	8117	5943	48	11173	9228	64	22833	18688	89	29716	24323	90	637734	517908	99	1.24651
185517	145585	98	97716	78679	98	5290	4132	41	6664	5094	49	13734	10263	66	20015	15761	86	407142	300507	97	1.2475
104105	88495	87	59274	52251	84	2098	1744	26	2747	2508	33	6737	5749	47	10029	8753	58	194709	163520	83	1.2485
96955	85059	87	59041	50750	83	1556	1074	11	2674	2415	34	6340	5546	47	8990	7704	54	220060	197070	82	1.2495
54696	54366	71	25426	24697	74	1197	1021	4	1748	1923	23	3518	3084	35	4735	4821	37	98727	98522	71	1.2495
59549	57745	75	36313	35228	75	1198	1105	8	2348	2020	25	3767	4406	31	6025	6521	37	178257	178229	74	1.2495
114593	102522	100	43872	37988	84	2000	1639	23	3003	2673	34	7086	6816	45	11811	11048	60	308120	278689	86	1.2505
115989	99007	102	71638	62310	88	1998	1471	24	4428	3741	37	7673	6774	50	10746	9537	56	297850	264663	91	1.2515
54260	51600	79	24415	23810	71	1014	1104	9	1736	1394	18	2776	2605	28	3875	3647	38	88376	86949	73	1.2525
58141	56462	75	31685	29328	74	768	912	0	2401	2124	23	3333	3443	32	4831	4203	41	106187	101663	75	1.2525
107038	100310	91	59196	57094	81	2697	2624	28	3926	3394	36	9135	8683	54	14682	13734	70	378830	345025	86	1.25549
78981	76414	80	48599	44920	80	1217	1111	10	2293	2090	26	5694	5164	43	8907	7710	54	210879	196409	81	1.25549
55407	56114	73	29302	27696	77	1412	1351	18	1535	1463	18	3845	3489	35	5008	4667	40	95275	91744	77	1.25549
97245	88121	83	47361	42104	82	2639	2280	29	3519	2483	38	7501	6124	52	8687	7067	50	186869	155438	85	1.25549
66458	62816	85	29140	28376	77	1456	1295	16	2399	2441	25	4617	4555	36	6815	6402	44	126691	126829	81	1.25749
60254	56696	81	31722	30937	75	1187	1178	9	1720	1745	23	2983	3228	30	4678	4317	39	95818	90597	77	1.25848
81232	75888	81	49898	46725	80	1615	1857	18	3428	3266	30	6652	6034	44	10155	9799	58	271170	249583	83	1.25848
102043	88888	88	64050	55511	85	1769	1504	18	3159	2765	33	7359	6816	48	11862	10106	61	315137	271981	89	1.25948
53820	52871	80	24682	24170	72	1613	1663	20	1826	1715	21	3861	3955	34	5325	5248	38	105326	106582	71	1.26048
165306	125878	96	108037	87221	94	4039	3184	39	5140	4367	46	11204	8417	64	14553	10880	68	290608	215754	97	1.26048
91141	78408	99	54003	46975	84	1754	1561	18	2748	2405	29	6110	5494	46	9448	7574	56	236076	209004	87	1.26148
131558	111995	91	76905	66084	88	2064	1715	23	3746	3399	35	7469	6655	52	10522	8808	55	284910	229727	91	1.26248
142342	123585	88	70635	63161	88	4612	4440	35	6665	5767	53	13337	11542	63	17660	15271	76	386036	301226	94	1.26347
135177	113749	97	56083	46958	87	3672	3015	36	3979	3426	36	8701	7456	53	11714	9530	62	258227	198895	91	1.26447
59760	56565	75	30280	29353	75	1159	1204	11	1488	1141	11	3071	3325	29	4923	4736	36	108358	104856	75	1.26547
150474	128401	103	92690	80252	91	3658	3321	32	5786	4611	45	13750	11380	65	21932	17522	85	577502	458168	96	1.26647
100443	91761	88	64765	58686	84	1851	1800	21	2922	2832	29	5192	4905	38	6820	6886	42	141921	127857	85	1.26647
71255	67343	79	50699	48642	78	2642	2058	29	2979	2888	30	6544	5930	48	8984	8214	52	185622	161398	80	1.26747
81531	75006	81	58425	54844	80	2973	2807	29	3793	3292	38	7994	7232	48	9877	8874	52	206914	182796	80	1.27046
75796	70039	81	42905	38626	80	2084	1883	24	2485	1938	25	4904	4860	40	6136	5656	43	129684	116402	80	1.27146
111670	98219	88	62121	54277	87	2300	2164	26	3763	3052	35	8270	7510	49	12602	10827	73	349359	312493	86	1.27246
158632	129015	94	69493	59651	89	4004	3350	36	5935	4712	46	11436	9228	58	15818	12457	83	304587	233831	90	1.27246
80075	76456	88	46002	44292	78	1330	1200	13	1892	1982	27	5543	5413	42	8877	9068	53	232287	228965	79	1.27445
103834	94497	88	51155	45274	86	2098	1687	24	3059	2920	31	7573	7157	47	11376	10526	61	330819	310310	83	1.27445
155057	128558	93	94759	78570	91	2614	2016	30	4924	3882	43	9595	7397	57	15526	12502	70	409935	323937	88	1.27445
35511	34478	69	19212	19033	55	433	367	0	944	659	0	1346	1528	14	2481	2679	26	56499	59190	61	1.27445
247107	195990	104	142829	110511	105	6516	5107	43	9825	7683	59	18265	13614	77	25364	18684	96	593633	440117	106	1.28044
71720	69316	80	32359	32104	76	1221	1375	15	2250	2217	25	4732	4643	39	8654	8434	50	229957	228246	79	1.28144
117939	101775	95	67411	56648	90	2208	1982	27	4072	3659	34	8787	7678	52	12766	11111	62	346075	293951	104	1.28144
156197	130772	90	80370	67926	92	3330	2613	33	4516	3626	40	8680	6958	53	11224	8869	61	233910	186538	87	1.28144
94900	77409	87	54290	45143	85	1522	1388	16	2458	2031	31	5129	4207	44	8060	6481	58	204469	164795	83	1.28144
98311	85330	85	57868	50750	86	2006	1785	21	3150	2846	36	7934	7337	50	12346	10854	67	329495	293636	92	1.28144
162967	138642	93	82375	70098	90	4268	3591	36	6499	5485	45	13191	10146	68	18073	14230	76	380355	286371	94	1.28443
217659	152498	122	115354	85808	122	6284	4747	43	8750	7082	54	18185	14277	81	22549	17323	98	502538	393005	122	1.28443
152972	117240	110	68226	55356	93	4176	3483	36	4549	4124	40	10930	8729	59	13635	10663	85	296269	254825	97	1.28643
94329	76427	101	60767	50191	89	1975	1377	23	2198	1635	27	6035	4852	46	9324	7500	56	233629	191112	101	1.28643
82295	77886	79	45882	44286	80	1723	1470	19	2174	1886	27	5592	5196	44	9829	9417	52	257283	239135	85	1.29042
77031	72709	81	46472	43511	80	1714	1532	22	2952	2604	32	5756	4918	48	7964	7493	48	156948	139869	85	1.29142
95420	88718	83	65736	60759	82	2680	2551	27	3405	3133	31	7560	6161	49	10525	9023	59	206118	173033	90	1.29142
143471	118049	94	82609	67773	92	3369	2427	35	5001	4303	43	9656	7388	58	14103	11080	69	286092	215024	95	1.29341
68872	67471	78	35214	34717	76	1508	1670	16	1559	1690	17	4621	4553	36	6819	7221	42	197805	200108	82	1.29341
163448	130246	92	87817	70117	98	3479	2622	35	6012	4249	49	11807	9099	63	15370	10980	88	313564	245297	109	1.29341
135213	116948	89	78323	69446	88	2748	2424	29	4784	3753	41	10341	9003	54	16594	14560	70	454637	354186	96	1.29341
198865	145280	102	91226	68947	101	4733	3444	40	6334	4642	51	13376	9732	66	17405	13401	68	371571	283543	105	1.29441
184702	155485	96	70679	60636	92	5069	4038	38	5837	4902	43	12578	10014	69	15467	11865	75	342769	270349	97	1.29441
167144	109863	108	82581	51638	107	3403	2139	36	5736	4300	51	10492	7286	61	14174	9123	83	307935	195685	108	1.29541
127570	104853	89	83575	69669	90	3106	2505	33	4248	3854	38	7067	5955	48	10652	8862	57	241296	211893	89	1.29641
87042	82314	85	53309	50413	80	2013	1735	22	2735	2369	32	6777	6281	46	9155	8184	50	258717	223463	84	1.29741
47457	47272	62	26989	25889	73	988	1125	7	827	906	0	2423	2527	28	3587	3644	32	83367	83010	76	1.3004
107570	94937	84	61060	52898	87	2119	1582	26	3538	2793	32	8211	7743	49	15223	13616	73	401474	348509	91	1.3004
311903	201158	126	142072	94876	123	9396	6349	51	13553	9000	70	25116	17382	94	33507	23734	118	670289	431729	125	1.3004
93558	82407	84	46131	40184	83	2433	2393	25	2555	2181	28	5908	4632	46	8527	6910	55	174043	150588	82	1.30339
130643	104087	93	62716	50771	92	3158	3096	30	5500	4774	42	9641	7956	57	14121	10852	67	301866	252527	92	1.30439
102472	89961	85	50435	44403	85	3109	2576	32	4118	3452	44	7791	6616	53	10141	7605	58	227704	180809	86	1.30938
97023	84241	84	44109	37322	84	2331	1936	27	2973	2394	34	6020	4871	46	8077	6467	54	169022	138943	85	1.31238
47701	46139	75	24170	23931	73	794	834	0	1340	1578	17	2905	2905	28	3243	3171	29	84969	84135	73	1.31238
71998	67879	80	46858	43282	79	1121	971	0	1466	1699	18	4077	3679	38	5191	5318	39	126544	120356	79	1.31337
79313	75645	88	56529	52651	80	1534	1524	15	1439	1429	14	3748	3040	36	5325	5197	39	121051	114122	81	1.31437
75522	69080	82	40814	36245	82	1989	1905	20	1839	1558	23	4543	4090	41	6120	5597	45	133379	116749	80	1.31637
185685	156361	97	90130	77141	94	5228	4487	37	7339	5739	51	14095	11456	72	18920	15029	85	401049	304823	99	1.31637
69404	61446	83	38148	34232	80	1562	1430	16	1793	1863	22	4017	3304	38	5127	4688	40	120787	108864	81	1.31836
60740	56072	80	26522	23968	78	1460	1289	16	2181	2273	24	4137	3960	36	4773	4484	37	107010	96972	82	1.31936
92638	82686	99	49958	46582	82	1938	1586	22	2909	2536	31	6523	5661	44	10232	9327	53	286942	273419	88	1.32036
170903	156967	92	83151	78432	89	6637	6362	38	8722	7521	50	17589	15322	68	24081	20853	87	487436	384345	98	1.32136
195004	129126	109	165841	118509	105	9409	7088	50	11885	9103	70	25626	20062	92	33203	25619	97	677901	528579	110	1.32335
38263	38990	76	22942	23696	53	545	641	0	769	915	0	1980	1966	23	2935	3063	29	81210	81032	75	1.32335
53760	51433	76	30208	28964	75	1097	1035	5	706	1277	10	2783	2510	29	4095	4717	32	118509	112879	78	1.32535
189993	152680	100	132453	104311	96	5234	4215	41	8435	6563	56	16712	12445	75	27301	19986	91	629220	448069	104	1.32735
53414	51890	78	24945	23665	72	1051	1117	8	1478	1320	16	2548	2490	27	4482	4109	36	90253	86710	80	1.32735
133720	115198	97	75322	63925	89	2735	2237	30	3650	2638	37	7937	6431	49	9304	7628	60	193260	158035	95	1.32934
52190	50883	79	24420	23946	64	949	1049	5	1093	1707	14	3010	2973	29	4599	4322	36	92178	91434	77	1.32934
86778	83820	81	42840	40497	80	1437	1635	17	2817	2130	32	5729	5499	40	9569	9046	58	238450	230276	86	1.33034
98443	89227	89	53956	49291	84	2301	2140	24	2368	2207	28	5413	4574	42	6895	6093	48	157706	139675	85	1.33034
66077	61638	81	30773	27710	76	1809	1474	22	1929	1738	24	4521	4362	39	5145	5221	40	129956	122061	82	1.33134
217272	158858	103	126521	93229	101	6724	4970	45	12277	9198	66	21799	16014	91	30132	23646	94	681378	541219	105	1.33333
172882	135581	103	99908	77366	96	4641	3768	39	6406	4973	44	12280	10005	62	16842	12937	74	346189	276683	97	1.33832
163773	133603	93	77996	63716	94	3464	2833	34	5713	5153	40	12266	11505	62	19247	17134	71	530254	508594	92	1.33832
126655	110534	88	89333	77972	88	2039	1675	24	3619	3069	38	7822	6655	52	11057	9639	55	286895	252599	88	1.33932
33877	33935	70	20334	20028	57	823	827	0	1139	848	0	2397	2373	26	2845	3087	29	73857	74732	71	1.33932
163115	132765	94	109108	89653	95	3772	3031	34	6264	4812	48	13214	11189	64	17324	15300	72	381596	313916	94	1.34132
293202	201191	120	230726	177563	116	12411	9591	55	19700	14767	95	38963	30569	108	51964	38992	108	1.04858e+06	837938	114	1.34331
58829	56891	77	35944	33329	78	1109	999	0	2027	1803	23	3815	3532	33	5316	4557	45	132652	121435	78	1.34431
107112	94331	87	56263	48856	85	2177	1729	25	2805	2324	30	6730	5644	56	8088	6736	50	182282	151302	84	1.34431
181214	144632	111	79390	62547	95	5024	4313	37	6918	6032	44	14095	11668	66	18562	15861	71	376985	321569	96	1.34531
107017	90132	98	55642	48879	86	2276	1933	26	2457	2075	34	5578	4797	45	9208	7442	57	219006	177839	86	1.34631
38434	37920	65	12800	13055	46	909	863	0	578	771	0	2073	2269	22	2761	2572	29	64499	63882	70	1.34631
110465	99768	87	54747	48956	83	2113	1834	23	3282	2788	33	7347	6343	51	10866	9563	62	306297	269197	91	1.34731
131290	115641	90	77481	68802	86	2699	2061	29	3588	3410	39	9478	8167	53	15323	12342	70	395705	321877	93	1.34731
39449	38200	71	23039	22665	60	733	759	0	1480	1418	16	2064	2151	25	2909	2815	29	63667	60552	73	1.3483
28324	28727	65	12484	12633	45	291	312	0	946	995	0	1589	1601	20	2748	2678	30	55772	60060	68	1.3483
149537	120270	99	59593	48084	92	3308	2515	33	4607	3232	45	10940	9369	60	16251	13232	75	453957	374569	99	1.3493
159056	124649	99	84097	67258	94	3312	2838	31	4713	3656	43	10193	7835	60	12521	10187	62	268828	213209	99	1.3493
154060	108077	100	93319	68993	97	4094	3234	35	5328	4022	50	10862	8756	60	14199	11439	66	306996	242823	98	1.3503
63894	56963	92	38330	35420	77	1224	1087	9	1712	1357	24	4322	3697	38	5698	4839	44	117426	104531	81	1.3503
97132	84003	91	44742	38634	85	1255	1079	11	2628	2254	28	5870	4956	43	8484	7051	53	203422	170647	91	1.3503
72679	69338	81	39733	38694	78	1334	1165	12	2345	2285	25	4593	4447	37	7373	7031	46	211096	204026	86	1.3513
76446	73685	79	32430	31315	78	1716	1461	21	2958	2285	31	4302	4093	35	6378	6733	40	139086	133343	78	1.3513
173017	129820	99	109638	84189	98	3253	2663	32	6071	4752	49	13197	10795	63	16681	13418	69	472011	375667	103	1.3523
60351	57443	77	37280	36699	77	1160	1199	9	1691	1614	21	4005	3952	34	7032	6520	43	185484	179682	78	1.3523
84935	75033	84	38839	34103	82	1945	1741	23	3152	2243	37	5068	4257	43	6931	5752	48	158836	136536	89	1.35429
79399	72965	82	54189	49763	81	1434	1260	17	2808	2512	28	5861	5384	44	7362	6531	49	213224	196506	87	1.35629
83267	73192	82	45649	41117	81	1588	1398	16	2308	2131	29	4724	4094	41	6943	5646	49	135047	118967	86	1.35729
263137	189946	120	195603	148283	117	6743	5226	45	11246	7578	68	20528	14878	89	27884	18753	109	638875	437796	120	1.35828
105642	90193	87	52646	45475	86	1722	1609	21	3565	3450	36	8815	8348	50	12188	10229	62	350429	315592	90	1.35828
39094	39501	61	21720	21562	62	774	901	0	953	1009	3	2142	2254	24	3387	3363	31	80187	78341	77	1.35928
28378	29120	54	17223	17338	52	339	387	0	568	639	0	1697	1697	18	2427	2404	28	54759	55156	70	1.36028
70504	62307	83	48829	42485	81	1597	1407	20	2660	2070	27	4050	3658	39	5272	4383	44	118572	105257	74	1.36028
55136	51712	82	27906	26914	74	1298	1163	10	1228	1430	15	3530	3404	33	4736	4526	36	126029	124351	78	1.36327
68967	65276	87	34153	31364	80	1745	1514	22	2190	2068	24	3969	3713	35	6067	5521	43	114544	103772	78	1.36627
91317	85567	84	51247	47548	83	1481	1574	15	2665	2423	29	6965	6714	46	11623	11561	60	307949	290635	88	1.36627
159952	125374	96	93236	73891	94	2881	2438	30	4980	3624	45	10612	8464	61	16972	13672	73	440150	361236	97	1.37026
144895	121674	95	70847	58853	96	3848	3409	32	5022	4489	37	10770	9387	61	14283	11453	76	313596	257400	108	1.37026
34883	34269	76	24402	24125	71	520	544	0	526	573	0	1820	1893	20	2789	2882	29	69679	68693	70	1.37026
116566	105143	87	57023	51891	85	2405	2063	27	3507	2908	36	7258	6305	48	10552	9069	56	237059	196750	86	1.37126
76114	70854	84	35079	33953	78	1456	1374	16	2656	2065	27	4310	4258	36	8344	7959	47	215467	211746	78	1.37126
103896	91524	90	60230	54351	86	1735	1499	21	2617	2428	33	7397	6786	46	11172	9376	58	311697	269110	87	1.37226
49627	47226	78	17878	17607	55	1313	1255	15	1055	1510	15	2816	2819	29	4026	4174	31	82250	84134	69	1.37325
171377	145915	93	74587	64487	91	4129	3293	36	5761	4609	45	12690	10503	63	18113	14767	83	400009	308484	94	1.37425
85018	77577	97	49967	44014	81	1289	1321	16	2217	2060	30	5718	5476	41	7331	6468	47	203947	188031	80	1.37425
79399	74708	81	49908	45408	79	1754	1663	20	2831	2519	31	6296	5865	43	9535	8894	51	257877	242523	81	1.37425
103505	87820	85	58537	49609	87	2228	1499	28	3111	2491	32	5928	4972	46	8885	7034	51	215824	176009	87	1.37425
75450	70047	80	46957	45314	81	1550	1614	17	2814	2123	30	4584	4355	39	8233	8236	49	216702	212629	80	1.37525
164642	136572	93	106236	92281	92	3953	3402	34	5609	4503	46	10854	8504	59	14641	11403	75	304865	237160	91	1.37625
71238	65858	81	29296	27544	78	1426	1376	18	2128	1968	22	3730	3383	34	5108	4447	41	104563	100589	76	1.37725
89371	80246	88	38850	34372	84	1937	1729	21	2770	2668	28	5995	5347	43	6994	6320	45	164911	142608	83	1.37725
147599	118213	98	81848	66840	93	2760	2258	29	3810	3165	38	7960	6689	52	11740	9148	58	286505	228946	94	1.37824
65448	62030	81	21890	21167	63	1211	1330	13	2424	2234	29	3532	3371	33	5190	4500	42	115753	113369	79	1.37924
242199	185524	116	182994	145979	103	7967	6137	46	11575	9347	63	21748	17197	78	30547	24395	95	668801	519219	104	1.38124
175625	135129	95	85848	67104	94	3440	2925	34	4946	4265	44	9758	7638	56	14633	10730	66	300018	222464	95	1.38124
72695	70192	83	44592	43221	78	2222	2230	25	2872	2749	28	6138	5549	43	8179	7871	47	182509	162907	81	1.38224
131092	111394	89	79562	67079	89	2255	2170	25	3905	3305	37	8882	7238	56	13068	10676	61	352229	294778	91	1.38224
184897	149467	103	70659	57758	96	5317	4573	39	7345	6219	49	15859	12658	71	20814	16298	79	438071	333359	101	1.38323
50510	49709	86	26446	26246	73	987	997	0	1111	1371	15	2633	2762	28	3523	3569	33	82604	85276	77	1.38423
18172	17029	59	12786	12857	45	364	291	0	565	509	0	1212	1361	14	1429	1364	20	51092	50926	70	1.38523
71761	66843	81	48511	45223	80	1513	1196	11	2575	1958	29	4647	4260	39	6809	5571	48	178469	153836	85	1.38922
102899	93529	84	87081	77547	86	2254	1888	27	2806	2517	30	6234	4995	45	8183	7286	49	215926	187796	90	1.39022
49786	49874	76	17995	17620	54	1141	1082	7	1849	1715	22	3438	3475	33	5058	4772	37	100525	98698	85	1.39022
66422	63184	78	24666	24796	71	1161	1095	8	1966	1803	26	4640	4475	37	7179	7130	45	184708	185005	82	1.39022
90659	78592	99	40765	35677	83	1913	1910	21	2685	2008	31	5633	4822	42	8366	6863	55	161524	128139	99	1.39022
76898	74318	80	39847	38850	78	1482	1573	17	1835	2411	24	5642	5748	40	9460	9080	52	242136	231735	82	1.39022
50474	51582	75	16738	16510	51	971	933	0	1633	1175	17	2542	2526	29	3788	3981	32	85686	83804	73	1.39321
95988	89348	80	52469	46160	84	1712	1396	21	2903	2476	31	7232	6933	47	12188	10852	63	309379	271099	90	1.39321
46926	48038	63	28209	27854	74	906	726	0	1359	1263	18	2467	2551	26	3541	3804	33	90514	91255	65	1.39421
89494	84128	86	65172	61737	82	2572	2505	26	3054	2577	33	6887	6337	46	9546	9475	50	187468	165097	83	1.39521
99868	82828	92	51638	42789	86	1613	1356	16	2787	2093	32	5513	4565	44	7159	6253	50	178706	153167	85	1.39521
68654	64201	79	27640	26734	76	1546	1330	17	2165	2139	23	3877	3865	34	4950	5112	37	117274	113025	76	1.39621
18735	19078	53	11114	11037	44	243	317	0	160	554	0	1341	1322	14	2103	2087	24	46627	46705	63	1.3982
131901	109298	93	63573	54119	89	3264	2477	32	4273	3524	39	8289	6510	58	11296	8426	64	260363	205191	91	1.4002
51900	50754	70	25836	23567	74	1288	1115	8	1871	1995	22	3664	3296	35	4288	3976	38	114837	106045	75	1.4012
123353	102513	99	62692	52335	87	2084	1919	22	3328	3001	35	6432	5116	51	9517	7641	54	200328	165419	87	1.4022
127166	108156	91	80118	69907	88	2503	2246	27	4040	3345	42	9637	7417	60	15548	13162	74	384411	311791	90	1.40419
42979	41274	74	24894	24553	73	757	738	0	1023	1217	10	2291	2217	29	3325	3429	30	93021	94626	71	1.40519
85946	77919	86	40265	36077	83	2552	2170	27	3110	2608	34	6159	5168	47	7874	6563	49	151416	135317	79	1.40519
133687	110986	89	85952	71904	90	2667	2257	29	3857	3043	41	7383	5706	51	10782	8897	62	207398	167725	88	1.40918
163835	132816	96	64040	51501	92	3951	3172	36	5244	3784	46	10219	7813	59	13320	10726	62	286799	221789	95	1.41018
44227	46857	57	20860	20650	61	1183	1218	12	1639	1339	19	3172	3304	30	4911	4825	39	100381	97498	74	1.41118
99117	89684	98	46062	42030	82	2208	2066	23	2936	2983	29	5743	5271	43	7684	7554	45	160189	151297	82	1.41118
112781	94657	102	52408	44113	85	2831	2270	31	2997	2667	33	7018	5788	48	9377	7667	55	208424	172891	87	1.41417
128326	107693	90	68858	58914	89	1847	1537	23	3234	2816	29	7535	6005	51	10304	8902	54	288802	238624	89	1.41417
164868	133930	97	99397	79303	93	3825	2978	36	5991	3987	51	13173	10534	72	22663	17897	87	567516	446217	96	1.41417
190413	132925	100	86241	59847	96	5440	3858	45	7524	5407	52	16451	11120	76	21613	14610	90	415880	291832	98	1.41417
156008	142988	88	115964	105574	89	6159	5809	38	8825	8458	47	19226	16945	80	26111	23836	85	587236	499052	104	1.41417
37285	35953	69	19443	19347	53	768	707	0	1199	1258	11	2382	2253	25	2900	3139	29	71437	68776	71	1.41517
82542	72899	92	46677	41930	82	1604	1137	20	2572	2463	30	5040	4228	41	6450	5359	48	141210	126908	82	1.41517
33140	31828	83	15019	14617	51	846	799	0	251	553	0	1525	1716	18	2884	3083	28	68104	73268	70	1.41816
103644	87486	86	44644	36874	85	2692	2198	29	3445	2926	36	6608	5106	54	9259	7802	54	200057	164156	86	1.41816
73608	70335	81	36783	35300	77	1300	1370	14	2287	2149	24	5295	5123	41	7770	7714	43	217680	208972	78	1.41916
65522	63824	78	29078	27941	76	1262	1164	10	1495	1332	14	4362	4089	38	5463	5528	39	124937	116914	77	1.41916
156773	141314	93	96930	88822	91	5753	5461	37	7302	6440	47	15462	14662	60	20671	19734	73	450343	409945	93	1.42016
92920	80912	85	53931	46783	83	1882	1578	20	2417	2152	29	5125	4649	39	7338	6857	50	170852	150149	79	1.42016
86200	77366	86	56705	48764	82	1523	1201	17	2968	2498	32	6010	5111	48	9310	8213	51	214902	182189	83	1.42116
130872	99560	93	93704	72818	94	3100	2434	34	3468	2850	36	7742	5774	54	11421	8785	70	267632	213203	94	1.42216
20669	20430	63	14062	14186	48	443	399	0	357	568	0	1228	1023	5	1811	1774	21	43031	43745	54	1.42315
34913	32539	72	23461	23031	66	635	650	0	1036	1014	3	2128	2159	23	3242	3050	33	62558	62281	72	1.42615
192058	136928	105	141435	109778	101	6040	4465	45	8381	6614	53	17098	13316	74	23071	18048	84	476025	387820	96	1.42615
127713	111994	89	65798	58621	85	2561	2306	29	4115	3562	40	9263	8062	54	13703	11228	68	360704	306556	88	1.42615
113277	93905	98	52925	43722	88	2279	1900	26	3345	3013	34	6402	5162	47	9079	7154	53	180284	144939	84	1.42814
169309	133861	100	108282	87249	96	3836	3249	35	5382	4299	46	10738	9066	59	15474	12506	69	355976	282255	92	1.42914
94715	90578	81	76431	73259	82	1966	1996	21	3284	2721	36	7989	7745	48	12016	11731	61	310196	296199	97	1.42914
135085	115774	95	60761	52811	87	3360	2891	32	3857	2915	40	8602	6955	54	11521	9900	60	242913	201404	87	1.42914
126456	110425	88	63927	57167	85	2626	2269	28	3928	3095	42	7838	6408	51	10408	8304	59	215910	179899	85	1.43214
62929	58198	72	36538	32911	78	1670	1617	20	1711	1740	21	4611	4191	38	6138	6013	45	121818	108340	77	1.43413
232840	154950	112	82628	52050	105	6139	4569	46	8642	6290	61	19123	12658	86	24420	16381	94	510672	338161	103	1.43413
60083	56379	90	24104	23569	67	1311	1347	14	1457	1523	16	3276	3291	30	4302	4063	39	95437	93129	72	1.43413
63431	61470	79	26684	25535	74	1585	1454	19	1972	1873	22	3846	3944	34	4670	4735	37	116089	112925	71	1.43513
105970	94940	83	48986	43441	84	2893	2422	30	4455	3721	42	8489	7277	50	11778	10717	60	230227	192645	81	1.43713
45883	44325	76	24297	24102	71	963	1036	3	1028	995	0	2107	2225	25	3539	3372	31	73284	72680	69	1.43812
36173	34871	71	18702	18375	54	532	568	0	875	958	0	2317	2224	25	3182	3390	30	78381	79534	68	1.43912
101027	89488	88	67068	57698	86	2119	1552	23	3235	2969	34	6742	5666	47	11069	9702	61	290381	257736	86	1.44012
62760	60773	79	33163	30523	79	1409	1345	16	1244	1529	18	4193	3934	36	5757	5332	40	129114	117641	79	1.44311
83997	80673	88	38868	37419	78	1801	1476	19	2357	2587	27	6218	6154	44	9897	9305	59	264901	255217	82	1.44611
90035	77079	89	50325	43552	84	1800	1584	21	2182	1972	27	5899	4913	45	8246	6985	61	177453	150682	87	1.44711
67666	64273	78	37118	35997	77	1597	1631	18	2127	2266	26	3843	4075	33	6785	6858	48	162940	157513	77	1.44711
111758	97569	86	53487	46449	84	2352	2314	26	3067	2690	34	7722	6225	52	9730	8196	55	206410	169268	86	1.4481
86181	81760	81	45387	43176	80	2066	1885	22	2360	2526	25	6766	6398	44	9093	8912	53	274905	271537	81	1.45309
145920	121210	91	64155	52468	91	2379	1993	26	4038	3063	40	9800	8018	54	14926	11493	71	366172	295176	93	1.45509
162744	132390	92	92270	77464	92	3323	2792	33	5176	4063	46	10589	8311	61	13264	10515	66	328148	256858	92	1.45609
304497	259545	119	222165	196203	111	9666	8233	46	19909	15390	72	39447	31419	104	57511	45390	108	1.04858e+06	912481	116	1.45609
233344	113488	136	157551	87838	137	4431	2234	48	7820	3671	77	18287	9922	109	27697	15327	127	794181	399098	137	1.45808
50065	48845	74	20682	20564	63	743	924	0	1356	1225	13	2756	2689	29	4243	4079	38	88773	86900	69	1.45808
75075	65631	83	46695	41125	82	1478	1117	9	1487	1647	23	4105	3544	38	5629	4886	44	147233	127924	82	1.46307
212776	150353	110	139116	100513	107	4687	3638	40	6563	4638	48	12466	9084	69	18908	13427	77	482001	342670	105	1.46407
90624	83396	85	51104	48499	82	2950	2710	29	3739	3689	33	7333	6429	47	8640	7649	58	188599	162724	81	1.46407
72502	69553	78	49813	48675	77	1084	1184	11	2405	2301	26	5275	5098	42	7978	8063	44	218808	214964	77	1.46507
119164	104023	91	71044	62302	86	1835	1587	20	3466	2777	36	7655	6616	50	12274	10638	61	321247	260810	86	1.46507
124141	104281	96	60880	52426	87	3541	2949	35	4130	3258	38	8110	6624	54	10448	8935	55	221390	180229	88	1.46607
72366	63063	84	41837	37575	81	1551	1446	14	2049	1751	23	3289	2980	32	5639	4678	43	106243	92243	76	1.46607
60480	57737	77	33479	32813	75	920	992	0	982	1155	11	3255	3422	31	4476	4128	38	121751	116993	73	1.46707
119197	98271	99	70188	58549	90	2289	1963	25	3257	2686	32	8321	6901	52	12652	10048	72	341359	280667	91	1.46906
298251	211159	125	173255	121511	116	7561	5363	46	9953	7406	67	20730	15206	88	29047	21203	104	714078	531803	113	1.46906
65138	63058	76	32587	31408	76	1267	1146	12	2051	1947	22	3889	3841	36	5165	4602	43	119004	117413	74	1.47106
147726	133481	93	75713	71312	87	6175	5430	42	8550	6964	51	18483	15618	82	23340	20285	80	477809	373360	93	1.47305
83758	76280	83	50007	44452	82	1218	992	0	1615	1680	20	4431	3877	39	6081	5900	44	175969	161464	82	1.47405
83620	79587	80	44577	43136	79	1302	1378	16	2373	1980	28	5569	5520	38	9711	9192	58	260917	253891	80	1.47405
262608	144009	141	140863	78808	138	4435	2707	36	8301	4219	82	17368	8663	109	24702	12691	129	617802	287892	141	1.47505
137026	118063	90	73523	64128	88	3151	2514	32	4214	3094	43	8483	7029	51	11253	9646	60	262234	215755	88	1.47505
59000	53959	87	29641	27549	77	1279	1120	11	1147	1208	18	3717	3426	34	4619	4101	39	101391	100490	80	1.47605
55540	52383	79	25174	24592	74	1406	1234	15	1474	1344	17	3325	3039	33	4984	4525	42	102067	101189	70	1.47605
95428	88784	84	50399	45290	80	2701	2308	27	3430	2923	31	5813	5424	45	7728	6686	51	159998	142457	83	1.47705
91156	79116	85	53128	46560	85	1786	1806	20	2620	2092	34	6651	5883	46	10645	9035	56	286607	252301	88	1.47705
47792	49115	62	26000	24829	75	814	746	0	1189	1312	16	2755	2691	29	3598	3818	34	97015	98526	76	1.47804
104424	94538	88	62804	55472	87	1843	1637	21	3338	2520	33	5464	4810	42	7010	6705	45	165287	147565	87	1.47904
151303	128077	94	84612	72615	89	2651	2269	26	5011	4028	46	10213	8723	57	18003	15447	77	464677	403688	94	1.47904
140912	120762	91	117911	104362	91	3940	3378	35	4392	3829	39	10821	8962	64	14859	13464	68	343011	296042	92	1.47904
103609	89760	86	65194	56503	87	2223	1850	23	3829	2802	43	7772	7116	48	12522	11230	62	340488	298088	87	1.47904
47224	46908	73	23334	23296	62	1007	1132	8	1089	1379	14	2322	2294	28	3911	4107	33	78140	76370	68	1.48004
159414	140150	95	101440	91748	92	4634	4249	35	6357	5444	45	14446	12188	67	21880	18835	84	552098	458284	95	1.48104
97887	83326	100	52909	45668	84	1979	1690	23	2794	2421	31	6056	5172	45	7327	6077	52	171007	135385	85	1.48204
197351	141576	108	84337	62195	102	4194	2923	41	6157	4468	47	12405	8754	72	16424	11059	75	340804	244353	105	1.48403
119988	106146	88	68940	60675	87	2132	2097	23	4019	3048	37	9576	8134	57	14600	12288	65	377947	314601	91	1.48503
63927	61388	78	31879	29573	78	1487	1353	14	2080	1974	28	4551	4219	39	5673	5228	45	118030	108674	79	1.48603
128037	114467	88	69076	62553	86	2651	2075	30	4750	3896	41	9991	8499	53	17906	15449	72	430892	336630	92	1.48603
110737	99378	84	60390	54504	83	3344	2426	34	4238	3454	39	7822	6533	53	10142	8344	57	215936	182191	84	1.48603
61616	58436	79	29222	28733	76	1160	1215	11	2240	2010	21	3730	3760	34	4994	4891	41	114225	110479	79	1.48802
190197	155427	100	120232	96769	98	3457	2709	32	5891	4513	45	13062	10581	63	18013	14769	71	475144	392611	95	1.49002
82047	75979	91	40134	36684	80	2144	2236	23	2733	2672	29	5689	4822	47	7029	6512	43	152541	138545	79	1.49301
78845	76162	80	38389	36424	79	1693	1612	19	2437	2479	25	5079	4670	40	6579	6125	49	142893	133112	80	1.49501
78216	72632	90	26305	25503	78	1830	1556	21	2497	2311	31	5834	5615	42	9783	9133	60	251502	248457	78	1.49601
69609	64243	82	40717	36681	80	1792	1707	19	2278	2055	27	4715	4236	39	5945	5358	45	125270	114283	75	1.49701
89362	81059	84	42893	38174	83	2104	1762	25	2919	2618	31	6079	5411	46	7774	7212	49	165062	151399	81	1.499
93818	81114	95	40152	34611	83	2185	2178	22	3060	2388	39	6051	5558	45	8530	7853	52	183353	157133	85	1.5
119131	94789	94	67722	55752	90	1968	1750	22	3344	2503	36	5709	4822	45	8449	6988	55	199776	158228	88	1.501
152512	129068	102	80853	71279	90	3889	3437	34	5153	3775	43	10555	8237	63	14487	11642	75	282220	218011	93	1.502
81761	75912	83	48692	44676	80	1155	1201	11	2206	2175	24	6066	5626	44	9126	7777	55	237399	227044	80	1.50299
117066	102961	92	60268	52680	87	1843	1489	20	3318	2978	33	8570	7658	53	15614	13015	68	383395	333328	92	1.50299
46083	42169	84	25110	23967	75	796	660	0	1746	1213	14	2425	2335	30	3291	3330	31	83336	79762	75	1.50399
39182	37700	71	14020	13985	47	528	635	0	1508	1470	14	2019	1830	22	3246	3150	33	85049	85948	74	1.50399
78122	68454	85	32366	28236	80	1905	1904	22	2351	2217	27	5230	4766	41	6672	5852	48	146198	126308	82	1.50499
91259	81455	84	41033	35512	83	2646	2374	28	2769	2321	30	6645	5803	46	7996	6611	51	176647	150193	86	1.50499
123230	107230	90	46693	39744	85	2039	1852	22	3235	3241	34	8380	7631	50	12373	11522	57	346153	306725	91	1.50599
74779	66888	96	42794	39888	79	2339	2269	25	2650	2069	32	5670	4794	43	8530	7675	49	160121	141507	83	1.50599
134913	116182	90	59200	50965	88	2542	2002	30	3971	3545	37	8641	7358	55	13504	11846	59	358914	303027	92	1.50599
102150	91111	83	49228	44255	82	2079	1707	24	3027	2226	37	6242	5252	45	9304	7671	55	178551	150495	86	1.50699
65935	62171	78	45612	43744	78	1477	1508	16	2190	2075	25	3775	3508	35	6350	5963	48	154749	136730	83	1.50699
134072	112688	92	69141	57972	90	2481	2078	26	4283	3638	37	9744	8448	54	13515	11671	66	367730	310427	92	1.50699
145364	115206	95	94769	74953	93	3410	3052	32	4720	3775	41	11288	8655	65	17175	13139	77	427768	344940	96	1.50898
147142	123428	91	80537	67801	90	2792	2375	28	4275	3396	39	9466	7545	54	15744	12258	71	398870	311630	95	1.51098
113619	101043	84	60244	53763	85	1831	1610	19	3955	3044	39	7698	6389	49	10134	8450	61	277355	234974	91	1.51098
149834	113184	99	133066	111013	96	4494	3527	40	7204	5981	46	12180	9763	64	17173	13801	77	375637	306724	99	1.51198
183752	141355	110	107397	87299	97	4426	3398	38	6484	5188	53	11861	9828	61	15733	12395	76	334685	260446	97	1.51497
81448	74679	83	46203	41051	84	1751	1571	18	2352	1812	27	6244	5423	43	10312	9624	51	258296	231100	85	1.51697
167740	127605	104	97727	76689	97	3736	2999	36	5173	4116	42	10129	7886	60	14376	10987	68	280690	217418	101	1.51697
68283	65090	80	35760	34689	77	1041	881	0	2293	1908	29	4278	4459	36	7508	6830	49	195870	197109	79	1.51896
105672	92225	96	66522	58117	85	1606	1588	18	2930	2398	32	7271	6387	49	12432	10006	64	333419	280700	85	1.52495
134251	103812	108	77817	61555	92	2241	1794	27	4163	3031	43	9037	7423	55	13442	10440	67	342191	279123	92	1.52595
119808	103614	91	54119	46176	86	2453	2145	26	3468	2611	37	6679	5427	49	9434	8098	59	193164	158608	85	1.52595
197165	153803	99	92318	72478	97	4658	3617	38	6452	4850	49	12173	8841	66	16212	12739	71	330439	244697	95	1.52595
140110	113609	103	58629	48754	90	2217	1883	29	4009	3322	37	10136	8813	56	14592	11840	74	377911	313073	90	1.52695
100847	90988	86	57438	51133	85	1789	1483	21	3276	2720	34	5577	5624	40	8343	7460	48	183626	166792	82	1.52695
71610	68886	79	36254	34905	78	1396	1189	15	2057	2028	23	4713	4749	37	7280	7322	44	208947	206012	79	1.52894
50715	49108	78	19192	18618	57	1523	1293	12	1750	1470	21	3594	3396	34	4211	4396	35	87937	87638	73	1.53094
78960	75297	80	43340	42288	78	1439	1428	15	2158	2379	24	5037	4911	40	8974	8867	52	236498	228345	79	1.53194
91825	84033	84	50400	46664	83	2552	2518	26	3617	3524	32	6131	5522	44	8655	8892	50	182714	179461	79	1.53194
197738	113735	112	90306	54930	106	5026	3154	47	6918	4485	54	16291	9598	77	23539	14003	92	557364	357938	107	1.53194
63011	56244	82	38643	34031	79	804	781	0	1796	1537	24	3683	3172	35	5506	5200	41	142305	130069	79	1.53293
219643	159013	104	138531	101411	104	4206	3056	38	7383	5342	50	15597	10690	76	23262	15699	93	599313	430535	106	1.53293
150987	126323	92	104251	89554	93	3076	2539	30	4639	4249	40	11806	9347	62	17690	15335	71	499354	422095	95	1.53393
97701	83629	87	54198	45520	85	2245	1862	26	2377	2088	28	5546	4637	45	8315	6691	50	171787	138483	88	1.53493
104487	89052	89	46657	39221	85	1901	1630	21	3082	2647	35	6635	5750	46	8480	6976	51	224270	185437	87	1.53493
101985	90204	99	62873	54893	85	1710	1746	18	3208	2925	35	7014	6036	49	11842	10395	60	308818	271766	91	1.53693
125762	105184	100	51986	42420	89	2412	1915	24	3230	2872	34	8489	7518	52	11697	10353	63	312999	272186	90	1.53693
87034	83777	80	54718	52483	79	1964	1781	23	3204	3132	36	6607	6018	52	9436	8837	50	253125	222479	89	1.53892
165771	132695	104	78854	63852	94	3087	2341	33	5054	3854	41	11272	9152	63	17167	13447	73	459628	352657	103	1.54192
47567	44267	75	33133	30431	76	1220	900	0	1692	1735	18	3180	2986	31	4924	5001	38	116069	105451	80	1.54192
74646	64648	87	37790	32798	82	1940	1625	22	2501	2089	30	4798	3832	41	6679	5484	46	140999	118457	87	1.54291
144568	127712	88	68274	61024	88	3184	2614	30	5103	3498	47	10509	8845	57	13274	11133	62	391324	309060	98	1.54391
104055	91153	87	62561	53859	85	1821	1312	16	2998	2394	37	6764	5817	47	9608	8298	54	248736	217073	90	1.54391
73809	64649	82	37452	32542	81	1496	1429	17	1967	1474	19	3716	3191	35	4593	3979	42	114178	98724	83	1.54591
86851	77210	84	57750	51269	85	1323	1056	7	2568	1983	29	6166	5487	46	8189	7127	45	228812	203253	88	1.54591
121300	102312	105	70501	60422	88	2471	1795	29	3595	2990	36	8516	7028	50	13200	10196	62	353758	292865	96	1.54691
170413	99656	106	99096	53358	106	2908	1911	35	5924	3305	56	11654	6372	67	16422	8712	84	420425	217561	112	1.54691
94769	85865	90	55301	52112	82	2063	1853	24	3023	2707	28	6736	6302	43	10454	10257	63	282559	266871	88	1.5509
82420	75901	84	57798	52413	84	1352	1398	15	2441	1968	31	4712	4233	39	6667	6210	44	180149	155669	87	1.5519
156954	129269	91	81645	67987	91	5034	4060	40	5915	4635	48	10956	8927	58	15151	12071	75	306517	235457	96	1.5519
76331	68773	85	42176	38386	81	1886	1734	21	1959	1902	21	4640	4396	37	5441	5013	44	119567	105944	80	1.55289
112903	101953	86	62418	58330	83	2442	2398	25	3923	3450	39	8655	7577	51	15482	13762	68	398613	333441	91	1.55489
96303	87606	87	50816	45134	81	1519	1213	19	2411	2221	27	5450	5007	45	7777	6625	54	166258	149609	82	1.55589
174199	130825	99	107566	82547	95	3164	2340	32	5091	3724	47	12081	8651	66	20291	14978	88	515083	381890	98	1.55589
144719	117776	97	108041	87730	93	4247	3320	38	6468	5779	45	15736	13484	68	26611	22105	85	672671	566949	95	1.55589
112789	105218	84	49039	45179	85	2260	2280	23	3075	3030	33	8096	6974	56	13470	12199	66	339377	298482	88	1.55888
54453	52331	71	34611	31241	76	1293	1040	5	1650	1911	18	3368	3336	33	5364	5033	41	117258	106511	78	1.55888
58798	56454	77	29489	27083	76	1153	998	0	1978	1724	21	3535	3370	31	4540	4409	36	96667	92345	74	1.55988
189086	148519	101	125786	102748	96	5888	4882	40	8131	5705	53	15630	12379	70	20914	17555	81	439681	330445	98	1.56287
81328	73666	91	41076	36960	80	1867	1834	20	2067	2023	25	5080	4427	40	7884	6797	46	149385	132795	80	1.56387
216225	159861	108	111276	77733	102	4547	3424	39	6862	4720	59	16501	11444	74	30606	21611	99	737814	537034	108	1.56587
152808	129336	100	65825	58643	89	3707	3102	34	5277	4190	43	9944	8390	56	13176	10703	64	279331	221489	96	1.56687
73884	66488	85	37862	33859	80	1492	1338	17	1947	1573	24	4587	4006	40	6969	5793	48	140892	128295	83	1.56886
79845	70928	83	33279	27745	80	1290	1056	10	2507	2081	29	5598	5087	42	9338	8069	53	256532	225760	88	1.56886
204018	144015	105	128723	88585	108	5849	4028	47	8197	5363	59	15312	10358	77	20086	13942	94	392317	254423	111	1.56986
46195	45917	73	17541	17505	49	801	824	0	1541	1354	19	2602	2694	27	3814	4286	35	103686	106099	76	1.57086
148595	122601	93	67470	55510	90	3672	3233	34	4833	3417	46	10511	8427	62	12862	9850	64	268698	210215	96	1.57086
92867	80871	87	53812	47942	83	1686	1268	20	2496	2030	28	5290	4692	41	8502	7581	51	210708	182102	89	1.57086
51151	49376	74	26968	26160	74	1159	965	0	885	1170	9	3029	2887	30	3940	3671	37	87459	88831	78	1.57285
118385	103674	86	51258	44784	86	2595	2310	26	3302	3286	37	6964	5909	48	8875	6894	62	187757	157689	91	1.57285
123086	107167	87	73397	63704	87	2598	2464	27	3640	2856	35	9350	8081	56	15752	13363	71	406899	344303	95	1.57385
102373	93009	84	54205	49677	83	1494	1383	18	2805	2665	33	6032	5414	46	9819	9563	55	242738	210145	89	1.57385
63232	60196	81	47823	46273	77	2267	2395	24	3316	3078	30	6257	5776	45	7995	7514	49	187551	165791	85	1.57585
35946	33417	83	16583	16632	53	437	541	0	902	1007	2	1844	1840	23	2923	3211	29	78821	79675	65	1.57585
83676	79418	80	50770	48263	79	1635	1430	19	3419	3170	31	6896	6888	44	9954	10014	51	265923	258757	85	1.57784
80927	76456	82	38421	37311	78	1470	1323	16	2427	2274	29	5821	5528	42	9590	9267	55	245708	236421	83	1.57784
45765	45057	68	19602	19338	54	535	633	0	891	1283	10	2698	2586	28	3393	3533	33	89894	90911	77	1.57784
84150	73387	83	41014	35631	82	1950	1846	22	2349	2125	29	5256	4435	43	6809	5447	55	134116	114528	83	1.58084
83352	80147	83	44724	42280	80	1773	1439	20	2323	2295	28	6012	5605	43	8331	7663	48	235391	230641	83	1.58184
256195	184028	122	173260	131349	116	7124	5505	45	10585	7553	57	20237	14937	81	26959	20753	104	561658	408194	116	1.58383
90730	83137	83	53929	47899	83	1916	1725	19	2959	2413	34	5991	5506	43	8735	7210	56	214751	183094	99	1.58383
126254	107290	89	64446	53828	87	1968	1786	22	3051	2778	30	8461	7020	53	13671	11930	68	358478	300017	90	1.58483
144508	114661	92	87599	70476	91	2666	1959	30	4728	4087	41	8755	6908	56	13312	11400	62	354463	286761	95	1.58483
79886	75649	81	29547	28651	78	1401	1221	13	2212	2027	26	5400	5431	40	8718	8371	50	229018	224651	82	1.58583
106901	93986	101	69149	61344	86	2108	1675	24	2890	2607	30	6707	5864	47	11192	9470	62	291341	246645	101	1.58583
216675	158466	108	156489	114100	101	5840	4322	46	9596	7309	57	20231	15612	81	29540	22456	92	748140	575998	100	1.58583
112874	103412	84	53653	49570	83	3093	2718	30	4420	3633	39	7669	6840	51	9647	8662	59	217573	181003	83	1.58683
109900	100161	89	60679	56048	83	2122	1818	24	2372	2510	31	6449	5856	42	8250	7813	46	193407	187424	83	1.58782
27609	28470	64	18183	17959	55	416	513	0	511	742	0	1458	1286	19	2146	2083	26	50958	51791	62	1.58782
137489	107787	109	82455	66092	93	2465	2207	27	3916	3003	41	7470	6134	49	12394	9521	65	283500	230069	92	1.58882
66916	63744	82	34240	33501	76	1226	1347	13	2288	2246	24	4866	4715	37	8153	7904	54	205454	204763	79	1.58982
74520	68561	83	45792	41450	81	1396	1071	11	1656	1654	19	4581	4058	38	6262	5056	48	163897	143176	79	1.58982
122366	104059	91	73336	63184	88	2399	2201	25	3661	3138	34	7760	6752	50	11048	9150	59	274119	237077	86	1.58982
93642	86394	85	44807	40868	80	1991	1787	22	3147	2671	32	7455	6619	52	12232	11271	64	318296	283350	82	1.58982
90070	84334	89	36477	35105	80	1214	1525	15	2484	2641	29	6236	5715	45	8770	7833	48	235626	230712	82	1.59082
242049	183579	114	135624	103904	106	7419	5397	46	9964	7728	56	18506	14158	82	25280	20262	97	499007	389218	105	1.59182
83475	79222	82	40454	38538	79	3003	2882	30	3415	3431	31	6291	5897	44	8395	7921	49	189470	164314	87	1.5988
134667	109530	96	87300	71600	92	4720	3869	39	6396	5713	50	11776	10015	65	16029	13449	70	345798	294873	94	1.5988
31905	31003	74	19938	19310	57	333	396	0	597	552	0	1770	1901	22	2769	2715	31	67671	67057	71	1.6008
168603	142955	94	94439	80294	93	4305	3894	35	5999	4439	52	11491	9467	60	16771	13083	80	368776	274569	99	1.6008
143752	122249	89	92045	80220	90	2790	2373	29	3866	4028	32	9987	8897	54	12986	11922	59	361902	339219	92	1.6008
184414	144785	99	84226	66799	96	3334	2619	32	5372	4070	42	9692	7391	58	15007	11625	81	320351	251126	100	1.6008
111253	95999	85	58016	49910	85	2739	2515	29	3522	2716	40	6941	6131	48	11052	8854	62	239783	196892	88	1.6018
66166	59578	89	33233	29761	80	1533	1417	14	1453	1567	20	4064	3449	38	5118	4234	45	101262	91447	84	1.60279
109676	93955	93	63983	55422	86	1357	1280	14	2467	2244	31	6448	5458	49	9638	8327	62	262268	226119	89	1.60479
118089	100849	87	60919	52997	86	3055	2715	31	4481	4050	41	8998	7280	54	12938	10446	61	253690	197130	93	1.60679
136481	113584	91	73114	60302	91	3106	2686	33	4900	3507	40	8794	7745	51	12122	10092	69	245780	192021	94	1.60778
97648	86168	89	54364	48365	84	2363	2069	25	3379	2901	35	5705	5076	41	7490	6960	49	160827	141884	90	1.60778
117504	102912	86	103637	90735	88	3814	3161	35	5740	5054	48	10773	9423	55	14950	12858	73	315023	268820	91	1.60778
147932	127169	92	95637	84911	90	3164	2752	30	4308	3598	41	11085	9011	60	19131	16010	74	482378	385717	95	1.60778
152731	126470	91	73154	60553	90	3062	2409	34	4715	3574	39	11630	9117	62	18572	14491	82	516115	390174	95	1.60778
140794	114378	93	86008	72742	93	3074	2718	31	4467	3500	42	8536	7075	53	12496	10012	66	285441	238883	94	1.60878
41567	40332	72	26403	26158	72	2807	2555	28	5924	6064	38	3688	4043	31	3347	3487	28	130917	126395	80	1.60978
61105	55403	82	35457	32093	77	1463	1329	19	1393	1280	18	3476	3268	34	4913	4434	40	118412	104478	81	1.60978
50072	48479	75	25761	25429	73	1013	935	0	1350	1219	13	2850	2839	29	4837	4599	37	108050	107343	79	1.61078
39347	38297	69	20196	20117	59	819	756	0	1102	1156	8	1977	2123	22	2871	2762	30	67211	64523	75	1.61078
278394	161906	126	118318	60713	122	6217	3720	51	9990	5697	75	19861	12818	89	29382	16966	115	644765	392628	123	1.61078
101899	89153	87	47279	40977	84	1512	1453	16	2863	2313	33	5933	5241	42	9104	7488	56	226713	198439	88	1.61078
208842	160978	97	139532	113288	99	7474	5905	45	9877	7370	62	18897	14411	77	23124	17527	89	497673	373211	103	1.61178
64173	60486	78	30876	28580	78	1333	1467	15	1837	2069	24	4304	3978	35	5370	4810	43	120138	119297	80	1.61477
82095	79784	88	40787	39577	78	881	1012	3	2467	2377	26	5196	4856	39	5827	5852	41	195417	185556	81	1.61477
73570	69994	81	45193	43689	78	1297	1094	11	2260	2512	24	5336	5008	40	7031	6778	52	192659	191112	78	1.61776
115947	97950	87	70345	59091	89	1834	1426	21	2970	2761	28	6616	5335	49	8882	7084	56	222247	173696	86	1.62076
115780	96974	89	50904	41810	89	2101	1749	25	4001	3335	38	8633	6891	55	14371	12897	70	340616	293329	91	1.62275
69036	65703	88	39489	37688	78	1099	1114	8	1812	2015	22	4171	3955	36	5787	5631	42	144859	138254	74	1.62275
145429	121803	91	73890	62862	89	3032	2574	29	4450	4151	40	8811	6960	57	12031	9751	58	300604	227520	91	1.62275
129073	103825	103	83750	68561	91	2524	1911	29	4114	3529	39	8226	6333	58	12285	9249	62	283807	225793	92	1.62575
88521	77754	84	41981	36624	83	2032	1774	23	2781	2298	32	5829	4783	43	7812	7032	50	167552	140646	82	1.62675
48292	47482	78	23389	23154	67	683	614	0	1249	1426	13	2808	2929	29	4122	4077	36	91607	89776	73	1.62675
66481	60305	81	35792	31877	79	1606	1495	17	2230	1908	27	4279	3723	38	5652	4839	42	121714	109347	79	1.62774
240123	178187	114	191773	144962	112	9774	7254	50	13965	10403	68	26019	19924	97	32612	23664	103	661527	517718	110	1.62874
123270	105948	91	67861	57321	87	2986	2426	31	3870	3418	37	7614	6775	52	10145	8631	57	220024	187815	88	1.62874
57723	52856	78	28438	25850	66	1339	999	0	1259	1332	17	3468	3179	33	4380	3537	38	98661	87612	74	1.62974
120593	106750	89	59910	54761	86	3240	2949	31	4136	3828	37	8467	7838	56	11812	10380	57	254086	224647	86	1.62974
208783	162532	107	87363	67869	97	4431	3747	35	6882	4798	58	14373	10737	67	19926	14719	78	490720	355789	101	1.63074
110009	97055	94	55038	49244	84	2657	2275	29	3399	2943	34	6817	5798	47	8877	7673	53	202470	168784	86	1.63174
153674	124920	95	93876	78754	94	3475	2943	31	4489	3942	41	10260	8565	60	13520	11238	63	295658	238954	96	1.63174
82886	76130	84	60001	56104	82	2385	2116	26	3326	3037	33	6606	5598	49	9498	8394	50	191989	163692	82	1.63273
220775	160606	115	102693	78636	106	6125	4645	43	7803	6895	52	15932	11551	68	24126	18701	83	491466	375239	109	1.63473
96272	86206	83	64448	55259	85	1852	1652	21	3009	2855	33	7778	6869	50	12261	10522	57	321687	269073	85	1.63473
32064	33840	60	19803	19565	55	625	610	0	1000	978	0	1894	1960	22	2645	2397	30	73836	69657	84	1.63473
109666	94080	89	60127	51675	87	1883	1759	23	3254	2796	34	8379	7215	51	13109	11107	59	357713	311939	89	1.63772
316516	192719	150	182905	119204	132	10265	6895	54	14265	9929	70	28996	18634	111	37409	24148	122	759594	515167	132	1.63772
141641	113769	99	87942	72099	93	2705	2353	29	4154	3257	43	8408	6817	55	12890	10356	62	324111	269590	94	1.63872
203665	152096	102	92208	69164	99	4686	3470	40	6344	4560	46	13168	9242	69	17740	13198	81	398874	295355	102	1.63972
134922	108205	95	73174	59364	92	2518	1964	28	3645	3099	36	8391	6986	52	13451	11013	72	344904	280995	94	1.64172
207121	151910	103	157439	125027	102	6414	4645	47	9110	6930	57	17539	13224	75	22633	17841	79	500152	392700	99	1.64271
28953	30178	57	17176	17662	49	445	608	0	919	688	0	1728	1862	20	2256	2279	27	56985	58859	66	1.64271
88641	84216	85	81548	79672	81	2606	2658	27	4419	4023	38	9028	8494	50	16651	15638	70	418300	363332	85	1.64371
84538	77240	89	40773	36397	81	1831	1806	21	3139	2705	31	4996	4359	43	6422	5775	45	145169	127257	81	1.64471
173553	133739	106	98838	77197	95	4668	3672	38	6758	5023	54	12638	9631	66	15827	12293	76	341223	270710	93	1.64571
349010	219016	137	336455	260910	134	15738	11865	59	21123	14016	84	44130	29894	126	56003	38003	129	1.04858e+06	739550	137	1.64571
48290	48608	59	25003	23069	66	1407	1330	13	2052	1933	23	3712	3282	35	5177	4289	41	98536	87510	89	1.64571
42663	45190	51	25420	26471	53	1005	919	0	1408	1499	18	3014	3043	30	4100	4041	33	87530	90583	65	1.64571
139221	114255	105	79316	64392	90	3438	2936	33	4495	4284	44	9281	7757	56	12915	10688	69	275428	217525	90	1.6477
145711	117064	93	63849	51368	93	3380	2819	33	4244	3287	41	9518	7612	56	12105	10056	61	262315	207463	92	1.65269
231590	169302	104	133682	105171	104	5766	4623	43	8289	6533	53	20558	15628	85	35284	25690	95	891568	630962	105	1.65369
79351	76057	81	42299	41131	78	1408	1453	17	1988	2160	25	5491	5265	41	8942	8274	55	242871	240615	76	1.65369
101336	92146	88	52569	46022	84	1883	1652	22	3856	3154	40	7459	6726	47	12167	10187	75	329147	285298	100	1.65369
95975	87125	85	51771	47458	82	1949	1572	24	2834	2454	34	7075	6326	49	12043	10487	65	294471	266115	79	1.65369
126842	106000	87	70586	59099	90	2337	2061	26	3451	3089	33	8750	7262	52	14958	12105	72	394946	317697	89	1.65469
135971	117074	93	105882	93463	89	2588	2559	28	4727	3817	41	10355	9155	55	15399	12979	72	411945	345455	87	1.65669
155591	125327	106	61757	50383	93	3911	3169	38	4775	4039	40	10682	8021	69	14088	10907	65	291409	220092	92	1.65868
285182	188290	118	146669	94698	112	6922	4810	48	10103	6999	62	24916	17495	98	38006	25434	104	1.03942e+06	735445	112	1.65868
119383	97513	100	64777	55047	90	2523	2138	25	4313	2988	42	6700	5626	48	8765	7133	54	195479	159066	84	1.65968
90479	85093	98	53291	50661	81	1637	1500	19	2409	2149	24	6163	6043	44	8910	9160	51	257694	247931	82	1.65968
160221	125387	96	84355	65615	94	3881	2877	39	4882	3933	42	10045	7528	57	13058	9996	61	276233	206581	93	1.66467
65849	65103	83	33112	32458	75	1227	1175	11	2046	1578	22	4759	4612	35	7508	7159	50	205087	198328	79	1.66467
66292	62545	80	26419	25839	76	1256	1352	12	1615	1662	17	3494	3228	32	4386	3931	39	106744	103585	75	1.66966
53888	51598	79	26027	25037	74	1062	1187	10	1404	1590	17	3570	3466	34	4727	4587	36	103360	99552	76	1.67066
34225	32998	71	20371	20252	60	818	579	0	440	811	0	1943	2276	23	3276	3158	33	76647	77543	71	1.67166
88699	79472	90	49124	45090	80	1927	1666	21	2899	2629	34	6078	5171	46	8270	7110	49	204975	179780	83	1.67265
242760	176211	121	116017	86389	104	6991	5250	46	9623	6894	57	18679	14127	77	25224	18512	90	510460	389436	105	1.67365
48540	45238	88	23218	22859	67	1303	1267	15	1003	1319	11	3013	3080	30	4718	4911	35	98720	99577	72	1.67365
148915	119131	98	77846	63201	90	2862	2167	30	4615	3647	44	11013	8736	55	16382	12342	77	449732	347110	94	1.67365
75808	72725	72	41110	38333	80	1369	1355	12	1770	1757	21	5231	4751	40	6931	6636	46	178181	167031	79	1.67465
73939	68507	81	42918	38135	79	1467	1138	10	2267	1658	28	4035	3640	35	5886	4953	46	130696	120759	77	1.67465
119330	99974	95	51213	43032	86	2924	2367	32	3823	2956	44	8286	6770	55	12203	9774	68	243673	196016	89	1.67565
41167	40659	72	22491	22283	63	612	663	0	1414	1038	4	2511	2304	27	3827	3785	33	98451	99522	72	1.67565
76382	70788	86	43348	40038	79	1624	1551	20	1976	1948	25	5092	4481	42	6371	5986	45	134141	122634	80	1.67565
87771	77317	92	51117	45513	82	1561	1385	19	3078	2323	41	4983	4135	41	6857	6108	47	130325	115753	78	1.67665
111721	100663	87	35693	31054	81	3017	2422	31	4419	3976	40	9062	7882	53	12453	10716	65	259246	224609	85	1.67665
108510	91264	88	67543	56600	87	2361	1975	27	3712	3168	36	7333	6137	48	10898	9212	58	257116	216039	83	1.68064
142500	122069	99	83360	72347	90	3586	3003	33	5394	4640	48	10404	8672	63	12917	11011	61	291496	244600	89	1.68064
204628	157563	104	107536	86243	99	5559	4560	42	7369	5883	50	15589	11720	70	22357	17187	90	435077	328605	96	1.68164
123972	112029	88	85443	78410	86	3168	2704	30	4902	4016	43	11035	9528	61	19291	16814	78	496571	415312	87	1.68164
237622	165622	112	145708	104775	111	7449	5214	49	10092	7349	61	20799	15157	90	27571	19407	99	550052	391829	107	1.68263
85883	76769	83	50697	44525	83	1686	1561	19	3157	2747	37	7234	6224	48	12736	11534	65	322772	274978	82	1.68263
55684	53728	75	32607	30307	76	996	953	0	1781	1557	20	3523	3278	33	5479	5469	39	108575	102485	72	1.68463
76096	72544	87	36236	35001	77	1170	1198	11	2538	2521	30	5099	4705	40	8993	8789	57	231694	225095	76	1.68563
119004	102671	89	79880	67257	89	2972	2466	30	4382	3935	40	9292	8434	52	15914	14597	67	379109	360470	83	1.68663
95510	79907	102	58083	49326	88	1774	1443	18	3067	2726	31	6993	6020	47	10365	8515	59	279686	238732	86	1.68762
88580	80244	89	35942	31830	81	1301	1205	15	2050	1960	26	5202	4620	40	8190	7531	48	198738	171849	80	1.68762
37485	37221	68	24122	23518	67	716	514	0	844	736	0	2275	2219	26	3203	3197	30	88253	92177	67	1.68762
73904	70534	79	43058	39325	80	1603	1389	21	2317	2119	29	4885	4460	41	6102	6098	41	132001	125841	75	1.68862
41623	40723	72	21276	20999	62	468	506	0	1119	1001	1	2299	2245	27	3975	3625	36	99129	101374	70	1.68862
51628	51076	74	32362	31793	75	768	649	0	988	1258	15	2541	2440	29	3493	3457	34	99626	99118	71	1.68862
97383	83138	100	56487	48308	90	1385	1370	16	2713	2246	30	5050	4466	43	6642	5980	50	164019	132395	100	1.68862
63631	63761	75	39669	39141	76	919	800	0	2081	2132	20	4623	4394	37	7375	7260	44	206689	198795	76	1.68862
100819	89105	86	54562	48188	85	1957	1735	21	2657	2645	29	5433	4541	43	8575	7077	52	170982	142303	83	1.69062
159788	123854	110	76508	59861	94	4172	3243	36	4651	3595	43	8768	6608	52	12796	9606	64	242238	183833	91	1.69062
61016	57257	81	34122	32648	77	1072	1218	9	1746	1823	18	3998	3781	35	6168	6234	44	166700	164630	76	1.69162
46259	44188	83	23196	22429	68	1095	903	0	1502	1022	7	2451	2550	27	3379	3318	34	81739	81087	72	1.69261
95928	84786	94	44788	39712	82	2043	1690	24	2980	2420	36	6147	5109	46	8465	7008	52	167195	137739	84	1.69261
86018	75715	92	39963	34348	83	1770	1705	20	2700	2094	34	5688	4738	41	7486	7036	48	201758	169720	84	1.69261
74571	67429	85	37797	33854	79	1903	1781	21	1897	1877	23	4412	3915	39	5761	5368	44	120128	108761	79	1.69361
71450	65079	81	32327	28822	78	1478	1457	17	2411	1947	30	5026	4093	43	6942	6014	49	144544	124127	84	1.69561
199942	151394	100	169665	139072	100	5429	4339	41	7202	6130	49	13520	10521	73	17473	14666	74	346327	282110	99	1.69661
156003	108636	99	93516	70700	97	4145	2977	38	5199	4211	46	10861	7867	65	15278	11176	68	362232	265253	101	1.6976
146035	124145	98	86786	75301	91	3435	2969	32	5121	4370	41	10769	9545	57	15428	13081	70	412749	347520	96	1.6996
302655	213100	132	175647	126462	128	10611	7762	50	14900	10813	85	30018	21283	113	39216	28614	120	808723	588649	127	1.6996
171902	139774	94	108875	89759	95	3979	2905	37	5894	5221	44	11332	8572	65	14815	11657	69	292056	220133	98	1.7016
78205	76794	77	43665	42340	79	1183	1244	13	2134	2248	25	5120	5037	38	6578	5806	44	190821	186229	79	1.7016
65916	62476	78	35057	32745	77	1663	1491	19	2528	2213	29	3835	3755	33	5305	4540	40	108247	104867	77	1.70259
209313	147032	119	144512	104140	105	7134	5098	45	8397	6745	60	18492	14262	76	24752	18740	96	510809	387920	104	1.70359
60871	56771	80	29435	28298	76	1377	1077	8	1929	1785	22	3608	3893	32	5038	4659	39	102198	96898	75	1.70459
204486	162612	98	109244	84815	97	4975	3716	40	7465	6356	52	15152	11165	77	20018	14920	84	453224	342199	98	1.70659
63489	61960	75	36879	35648	76	1094	898	0	1555	1460	15	3803	3556	34	5568	5696	40	155620	153453	77	1.70758
86602	77467	89	44482	39635	81	1114	1041	5	2516	1928	31	5079	4460	41	7020	6201	50	200171	175204	82	1.70858
85594	75152	93	39072	33848	82	1996	1784	24	2481	2158	30	5798	4714	44	6713	5670	50	160744	135713	80	1.71058
60127	57168	78	22522	21911	63	1434	1195	14	1934	1827	22	3931	4071	33	5629	5447	45	131519	129233	75	1.71357
142972	116382	93	66806	53766	91	2370	1801	28	3945	3009	38	8471	7122	52	15789	12807	71	380135	302203	89	1.71557
139290	117443	89	61425	50476	88	3280	2575	35	4856	4049	41	10689	8843	62	14002	11784	67	265402	218917	86	1.71557
299244	183571	129	171117	110444	128	7650	5218	48	12022	8705	59	23729	16716	97	34038	23331	115	695723	479518	121	1.71557
99310	94091	84	60063	56363	82	1696	1481	19	2565	2441	28	6138	5266	47	8648	8189	51	241529	206116	80	1.71557
213018	156837	106	145994	115619	100	3935	2960	35	7384	4694	62	15291	11020	73	22955	16469	91	639472	455772	100	1.71657
135825	96889	95	92677	71731	96	2491	1843	29	5065	3821	44	9915	7661	61	13323	10281	66	411718	328654	91	1.71657
88778	75245	87	43228	37284	84	1674	1584	21	2330	2385	29	4666	3790	41	6630	5628	50	154529	126744	80	1.71756
106972	92415	93	66713	57346	87	1806	1529	21	3331	2834	35	7068	5885	47	9064	8006	57	252026	214294	88	1.71956
120933	103095	95	62472	55008	87	2195	1955	25	3383	2757	33	8051	6748	52	12807	11446	62	339230	277640	89	1.71956
88731	76512	83	44698	37615	84	1755	1509	19	2039	1882	27	4798	4298	41	6352	5685	44	145585	120929	79	1.71956
171900	136327	101	83609	66339	94	3499	2992	32	5028	3947	43	10974	8276	62	15698	11229	77	357880	270430	93	1.71956
118078	103981	90	71207	64402	84	3571	2997	35	4478	3468	41	10140	8219	62	13545	11471	64	277665	215824	87	1.71956
69985	64809	88	31510	30377	78	1457	1367	14	1742	1896	21	3991	4033	35	5313	5177	42	115897	116490	76	1.72056
88171	81007	83	51219	47901	82	2424	2420	26	2272	2567	27	6450	6213	42	9132	8280	53	240637	214095	82	1.72156
66123	61151	78	40529	36581	79	1899	1601	22	2474	2153	29	4861	4424	40	6427	5496	48	163601	141785	81	1.72255
31181	31735	61	15888	15629	50	911	741	0	993	1067	8	1883	2049	23	2734	2588	29	63771	66162	65	1.72255
27622	27930	56	16690	16458	53	443	417	0	700	944	0	1600	1678	18	2521	2453	27	67667	68628	70	1.72355
71843	66518	82	37011	33389	79	1507	1348	20	1823	1741	26	4235	3810	39	5620	4552	45	127067	113230	81	1.72355
126918	113176	87	69750	62638	86	2847	2559	29	4534	3743	39	10647	9198	58	17093	14156	69	457342	377421	94	1.72655
211297	168963	98	93635	75197	95	6005	4861	40	8675	7086	52	18441	14260	78	23061	17161	91	469261	333507	101	1.72754
142095	112488	93	68469	54024	92	2098	1703	25	3807	3246	37	8314	7061	55	12088	10152	65	343296	289454	95	1.72754
112715	108001	83	58878	56539	82	2369	2401	24	3380	3174	34	9875	8967	51	14203	12671	64	396641	345609	87	1.72754
132182	114790	100	71228	62229	86	2718	2487	29	4171	3205	39	9783	7847	55	15423	13076	69	413328	334359	90	1.72854
66708	63301	80	33429	31114	77	1441	1323	15	1628	1833	19	4142	3761	37	5392	4986	40	120022	116171	80	1.72854
117820	97030	97	66921	56503	89	2365	1737	27	3287	2536	34	6541	5085	46	8984	7433	55	204929	162493	92	1.72954
152866	122171	94	66773	53739	90	3190	2586	32	4383	3469	39	9628	7508	56	11752	9083	59	271495	213163	93	1.73054
120950	105111	91	68166	59309	86	1817	1683	21	4080	3443	38	8619	7135	58	13550	11481	65	353307	300662	93	1.73154
73163	69784	83	50613	49077	78	1057	934	0	2203	1920	21	4670	4493	39	8217	7788	50	209406	202395	82	1.73253
90765	86444	82	46055	44495	81	1556	1510	16	2167	2420	24	5876	5656	41	8487	8274	50	234325	222882	84	1.73253
144128	126496	99	75388	67478	88	4396	4041	34	5714	4208	46	10815	9048	58	14828	11462	80	319269	255654	92	1.73653
82042	80161	80	55362	53824	79	1145	1264	12	1853	1966	21	5347	5645	38	7570	7209	43	200423	196170	82	1.73752
126931	108906	89	65455	56271	89	1967	1671	21	3764	3046	38	8721	7363	52	13052	10312	66	339564	284491	93	1.74052
58706	54606	82	24598	24218	75	2455	2501	24	2311	2206	26	5993	5935	43	7997	8333	45	166302	156632	79	1.74351
92019	85275	83	39603	37761	81	2046	1871	24	3005	2696	28	6235	5835	46	9526	9449	50	222199	209368	81	1.74351
148758	115542	98	110264	84733	96	4061	3483	34	6528	5076	55	12445	9790	66	15825	12129	73	325767	266313	95	1.74451
48064	45720	76	24469	23705	73	1061	1131	8	1465	1112	12	2594	2438	29	3640	3121	38	78844	76872	70	1.74551
80816	74899	80	37287	33814	80	1711	1667	19	2666	2481	27	6019	5520	46	8217	7690	51	165896	155788	77	1.74551
108755	90007	89	82020	69227	89	1963	1928	23	3328	2781	35	6608	5592	47	9654	8009	56	249405	212844	85	1.74651
164467	118504	106	89079	64323	96	3008	2211	35	5138	3596	49	12315	9105	64	17643	13261	74	436721	328836	96	1.74651
180780	148307	94	101626	83698	93	4456	3449	37	6013	4572	50	12062	9384	63	17970	14250	78	373499	276511	91	1.74651
203095	166332	97	86840	70723	93	5445	4465	40	8491	6994	53	17203	13430	82	22246	16034	86	443380	333950	91	1.7475
87734	77117	84	48452	42732	83	2193	1747	24	2253	2821	27	6100	5443	43	8093	6850	50	166143	143263	80	1.7475
88611	73358	92	49376	41598	84	1718	1471	20	2921	2281	31	5263	4659	42	6659	5805	45	137103	118179	78	1.7495
109900	99040	92	76132	68657	85	2050	1922	23	3911	3071	38	9086	7898	52	15892	13926	73	398269	344678	86	1.7505
125914	111415	91	71045	61728	88	2396	2086	28	4195	3324	43	9072	7700	50	13897	11954	65	379076	310822	88	1.7505
170122	133474	102	89292	69683	97	3395	2896	33	5553	4127	46	11024	8532	59	14211	11068	73	321407	240420	96	1.7515
101735	85464	89	41252	35332	85	2301	1946	27	2837	2451	33	5789	4901	44	7419	6380	48	167809	139650	86	1.7525
160547	129810	95	111117	90197	94	3130	2501	34	5763	4237	49	11864	9177	60	16760	12905	72	416045	319892	96	1.75549
150138	131526	100	65685	58907	88	5096	4606	37	6301	5209	47	14101	11791	66	19273	15714	83	383826	293400	105	1.75549
114475	97128	90	57762	48447	88	1852	1584	23	3270	3042	34	6443	4956	47	9338	8206	54	244724	199006	90	1.75649
183006	143858	98	82269	64827	96	4037	2996	38	4877	3931	42	10293	7487	57	13199	9807	68	273916	213099	98	1.75649
132228	99398	94	53549	41506	93	4735	3651	38	5455	4339	48	10596	8296	57	14250	10885	73	290513	224730	97	1.75649
50695	51204	69	32660	32545	74	1123	1148	10	1646	1618	16	2997	3137	30	3897	3905	36	95613	95555	76	1.75649
49611	47304	88	22619	22185	67	998	1169	8	1195	1297	15	2605	2498	29	3837	3785	37	80633	81061	75	1.75749
133019	112789	91	62250	52049	88	2840	2357	31	4130	3423	42	8800	7219	52	12441	9343	68	259279	197127	94	1.76248
170063	120435	101	96309	65758	101	4060	2674	39	4877	3183	46	10006	7004	61	13398	8542	78	285084	187805	115	1.76248
134067	119088	87	78104	68638	86	2799	2759	26	4582	3704	42	11315	9231	61	17167	14126	78	479524	361899	96	1.76248
71890	67088	79	44085	40741	81	1964	1865	22	2026	1731	24	4532	4264	38	5866	5127	41	130239	113744	83	1.76248
37040	36318	64	19596	19344	57	937	848	0	1208	1260	14	2202	2189	24	2936	3160	28	65749	67495	73	1.76347
78673	74786	82	32069	30911	78	1291	1383	15	2718	2643	27	5710	6096	38	8935	8560	53	259440	257633	85	1.76547
84538	78535	82	40550	36622	79	1821	1588	22	2517	2681	28	5237	4809	43	7097	6871	44	156004	143039	85	1.76647
62223	61097	76	31906	30845	78	1358	1277	17	2191	2022	22	3405	3265	34	5689	5847	38	123723	124227	81	1.76647
93739	87519	87	60567	54432	82	2030	1838	23	3684	2741	36	7518	6589	49	12019	11985	52	304790	284988	89	1.76747
82032	71834	86	42913	38194	82	1867	1483	16	2199	2062	25	4847	4138	41	6296	5059	47	138692	122285	84	1.76846
138694	122428	92	96319	86360	91	4252	3880	34	6257	5162	46	13997	12358	62	20147	17549	78	534422	449464	94	1.76846
58265	57288	76	27038	27036	74	988	1122	7	1479	1545	16	3018	3051	29	4156	4389	35	93306	95313	72	1.76946
66492	63664	85	28095	26718	77	1456	1392	18	2114	1997	24	3509	3687	32	5395	5196	38	105573	101647	79	1.76946
96821	82809	92	51271	44456	84	1766	1682	21	2883	2095	32	5798	4913	44	7226	6191	49	160840	136387	87	1.77146
95747	83706	87	38593	32653	82	2471	2120	25	2678	2502	31	6155	5265	46	8136	7374	49	154841	132396	85	1.77246
44051	43909	75	23817	23205	66	895	904	0	1510	1537	17	2745	2941	26	4228	4073	35	89769	89144	72	1.77246
50483	49164	79	25443	25031	74	1039	805	0	1388	1427	17	2886	2734	27	4076	3903	36	89793	88980	70	1.77445
41039	39555	72	24662	24299	72	588	687	0	1237	1171	13	2119	2025	25	3453	3664	32	81658	80439	72	1.77445
143857	122785	96	76212	66707	90	3874	3496	35	5468	4198	45	9969	8507	60	12956	11154	72	260301	209659	91	1.77545
40177	41693	59	22865	22688	59	941	969	0	1779	1244	14	2718	2611	28	3479	3662	33	77568	74945	70	1.77545
81971	70458	89	44736	38587	84	1716	1345	22	2320	1831	29	5150	4140	44	7812	6079	50	149503	124145	88	1.77645
67408	60140	84	36019	31095	81	1436	1376	17	1923	1743	24	4628	3719	44	5689	4803	42	140846	124094	80	1.77844
98266	83631	87	57831	49068	87	2253	1818	25	2797	2552	35	5631	4734	46	6883	6149	48	167596	134918	88	1.78044
135361	111681	92	66326	55314	90	3394	2675	33	4570	3409	41	9118	7201	54	12032	9476	69	245520	196112	90	1.78244
120089	105807	86	71948	64900	85	3152	2727	31	4238	3639	37	8551	6887	56	11290	9474	63	234243	189475	87	1.78343
310435	219787	131	172881	112222	126	10498	6784	54	13788	9890	70	27985	19269	103	39957	26881	120	832687	575345	125	1.78343
161733	134158	94	71377	58615	92	3547	2967	35	6445	4697	49	13781	11644	66	20875	17126	86	612092	495759	98	1.78543
42145	41264	61	24658	23931	71	900	931	0	1222	1263	11	2868	2601	29	3713	3822	35	88302	86845	75	1.78643
64771	61930	78	39515	36327	77	1054	1067	7	2068	1734	25	3813	3504	35	5324	4961	39	110695	104654	80	1.78743
60912	59655	79	23409	22691	70	969	1032	5	2238	1601	24	4372	4353	36	7113	6867	43	195551	191869	82	1.78942
59910	56206	76	30243	28042	76	1205	1228	12	1583	1565	15	3648	3445	34	5398	4866	41	115800	106585	82	1.79042
148551	117867	95	77869	62930	92	3297	2360	35	4242	3199	38	8908	6809	56	11663	9179	63	279972	209293	96	1.79242
91970	81617	86	49551	43937	83	1664	1601	17	2520	2383	29	5301	4554	43	7496	5963	57	167757	139614	86	1.79341
75295	74527	75	26987	26731	72	1514	1509	16	2765	2747	30	6126	5895	41	9344	8957	56	246610	239737	81	1.79341
171359	139314	96	114223	96150	94	3039	2393	32	5167	4306	42	12860	10072	65	17740	13790	76	482234	370329	102	1.79441
167791	132841	101	71945	56350	94	4184	3338	36	5802	4727	43	12132	9435	65	17272	13506	78	365229	282264	98	1.79441
159163	128950	92	117352	97872	94	3780	3278	36	5462	5009	39	11363	9727	59	16586	14932	76	419322	366211	94	1.79441
131433	111787	96	56105	48437	85	2492	1932	26	2939	2833	33	8268	7305	52	13215	10603	65	356462	299224	93	1.79541
208562	159118	113	101990	78694	101	6584	5191	43	9722	8230	63	18836	15179	74	24910	19702	94	491384	405674	104	1.79741
102419	95854	83	56965	52811	82	2482	2252	28	3441	3442	31	8147	7317	48	11759	11424	56	351576	311833	90	1.7984
102955	92868	95	66249	60312	85	1444	1575	17	4362	4171	34	7240	6603	49	9908	8763	58	276632	254778	86	1.7984
153332	125819	94	99354	81118	92	2755	2133	29	5012	4295	43	11340	9128	59	14922	11745	67	419175	327688	98	1.7984
43740	42941	69	22807	22389	71	978	753	0	1105	1001	2	2346	2098	28	3778	3537	34	89950	89668	76	1.8024
110083	96535	90	62426	53471	87	1978	1873	24	2959	2837	32	8594	7484	55	13176	11615	62	350465	309153	89	1.80539
72130	73084	78	55279	54190	78	1363	1304	14	2718	2369	29	5181	5169	38	7377	7273	46	215163	207804	81	1.80539
84744	79677	81	47473	45186	80	1671	1592	19	3157	2721	32	5779	5753	41	8701	8039	54	238098	224171	82	1.80739
76582	75130	82	31246	30476	76	1633	1409	20	2906	2471	34	6790	6638	46	11154	10928	55	280858	275781	80	1.80838
115297	101435	89	51246	43877	86	2507	2389	26	3075	3293	30	7765	6938	49	12793	11843	66	341009	301071	87	1.80838
96053	89893	89	41048	37460	80	2153	2079	24	2991	3046	29	6544	5794	49	8369	7807	49	188979	176701	84	1.81038
76521	70190	94	42972	41240	78	1199	1121	9	2083	1627	25	3675	3722	33	5941	5663	40	177131	166786	83	1.81138
76959	71806	87	34698	31447	77	1909	1788	22	2072	2137	24	4842	4109	41	6743	6406	47	134575	122843	79	1.81637
25847	25852	70	12725	12524	47	428	414	0	396	593	0	1859	1958	21	2946	2728	31	77278	74929	71	1.81737
96164	82239	86	47177	40402	85	2287	2083	26	2934	2752	35	7065	5810	48	9301	7169	58	200393	165591	89	1.81836
166567	135697	99	76386	63229	93	3595	3178	34	6573	5037	47	14468	11415	69	23961	18450	86	593335	460980	102	1.81836
138408	114677	97	67228	55763	90	3013	2402	32	3889	3335	33	8519	6868	54	11453	9371	64	256726	203866	97	1.82036
130397	111444	92	64541	55228	89	3152	2564	30	4766	3750	43	8973	7541	54	12222	9337	62	232273	180226	96	1.82036
112538	97041	86	50800	44172	85	3396	3015	33	3809	3328	35	7003	5973	48	9588	7491	57	194688	164485	87	1.82036
52407	50818	84	32487	31732	74	1076	1054	7	1697	1616	15	2628	2665	28	5190	4329	41	100631	98179	79	1.82236
177996	138990	98	68789	54279	95	4871	4041	39	6573	4925	51	12060	9153	61	16440	12952	74	350517	263396	101	1.82335
93844	77865	85	40871	34310	84	1796	1570	19	2993	2314	29	5690	4853	43	7617	6637	50	150959	123655	88	1.82535
90914	82882	90	58305	54606	82	1911	2069	21	2888	2924	29	5623	4809	44	7395	6258	46	166968	151091	87	1.82535
82357	70947	87	40530	35913	82	1817	1601	20	2431	2685	27	4295	3792	37	6545	5483	45	132625	114211	86	1.82535
89553	80605	83	47955	43911	81	1878	1704	22	2060	1957	22	4898	4519	42	6314	5735	44	128621	113936	85	1.82635
48408	45285	77	28158	27315	75	618	650	0	1290	1100	12	2608	2684	26	3584	3707	31	100372	95865	78	1.82735
53006	52026	76	24434	24309	67	807	717	0	1486	1207	13	3255	3233	32	3881	3883	36	95307	95425	77	1.82735
95982	87986	89	57457	52967	83	2097	1589	24	3231	2763	32	6513	6150	46	11056	10525	54	293659	273889	89	1.82735
101888	90025	85	42898	36290	86	2278	1793	23	2678	2330	28	6774	5995	47	9630	8965	51	216445	192160	88	1.82834
84028	75140	84	44043	39535	83	1964	1659	23	2097	2237	27	4963	4116	41	7645	6611	48	154071	134368	87	1.83034
67698	61918	78	24324	22238	78	1666	1476	17	1633	1697	19	4026	3886	35	5049	4450	42	104448	100087	81	1.83234
62559	59959	86	25731	23620	77	1674	1682	19	2682	2551	28	5210	4417	43	7640	6827	47	163313	145544	84	1.83234
92597	88898	81	51792	49623	81	1583	1482	17	2697	2848	31	4736	4662	38	8476	8413	49	265569	252486	84	1.83234
99182	88147	90	47959	42824	84	1766	1491	19	2703	2515	30	5878	5178	44	8001	6895	49	184223	155021	86	1.83234
68086	66458	77	26682	25889	76	1585	1700	16	2260	2114	26	4891	4791	36	7758	8148	50	193069	189058	78	1.83533
105329	87487	89	54812	45314	87	1572	1351	15	2960	2053	36	6147	5114	44	8178	6642	54	207002	168109	88	1.83633
92932	84688	82	59028	53584	84	1761	1586	18	2591	2493	30	6684	6104	45	10644	9522	61	273833	249603	86	1.83832
173086	129159	104	145792	120871	100	4463	3257	38	7567	5772	52	15343	11483	72	21861	17592	84	546644	423545	100	1.83832
147450	128780	91	78682	68038	89	3738	3379	33	5718	4755	44	12039	9643	62	16169	13194	78	336372	257847	89	1.83832
46767	46046	74	17403	16893	55	976	868	0	1024	1176	10	2454	2606	27	3646	3209	35	86971	90056	68	1.84132
92195	84120	84	57760	55152	82	2328	2229	24	3632	3542	33	6504	5925	47	9599	8579	58	193925	165388	81	1.84232
28893	27723	76	11398	11512	44	338	299	0	915	873	0	1575	1663	20	2949	2965	29	67707	69461	64	1.84232
133725	110183	98	85873	72405	92	2988	2300	31	5140	4181	45	9937	8229	54	13710	11450	64	304028	258833	90	1.84232
193206	156458	114	85047	70431	97	4721	4395	35	6344	4941	54	13473	10669	68	16961	13669	70	384623	282701	99	1.84331
98277	93502	83	50729	46670	81	2721	2642	26	3769	3476	41	6418	6154	44	9254	8531	55	196894	177820	79	1.84431
89571	82134	84	56899	52253	82	2171	2266	24	2916	2511	30	5519	5041	43	7756	6836	50	148151	126049	80	1.84431
106587	98059	90	54851	49405	86	1839	1637	20	3569	3337	36	6563	6191	44	10585	10193	58	282893	264979	87	1.84631
70552	69895	81	28629	27957	75	1384	1058	11	2103	1828	22	4901	4623	38	8843	8261	54	223608	217875	79	1.84731
230139	172200	113	122905	90949	107	5597	3986	45	7350	5544	56	16017	11061	75	18704	12512	92	406259	285862	104	1.8483
143397	108913	110	124510	96107	110	3410	2735	33	5157	3966	44	10231	7274	61	13393	9133	74	312924	237690	110	1.8483
188510	150474	98	99222	81045	95	4774	3539	39	6254	4831	50	13133	10359	69	17299	12177	86	332106	247500	98	1.8483
104323	89082	89	47886	39366	85	1853	1562	23	2993	2644	31	6521	5329	44	8384	7355	52	172447	145716	86	1.8483
117763	97120	91	79899	68315	88	1894	1530	21	3496	2865	38	8078	6669	51	13685	11209	68	336050	284634	90	1.8493
161526	128948	100	70128	55962	94	4094	3058	39	5424	4023	46	11748	9235	65	15753	12376	70	348575	261606	94	1.8503
74353	70640	79	33178	31761	77	1708	1460	20	2376	2300	27	4537	3957	41	6214	5961	44	150285	145517	85	1.85329
196716	149028	107	148629	113450	103	4509	3238	41	8335	6731	54	18214	14792	76	29166	23759	93	773069	633800	102	1.85629
203033	112057	138	136425	64236	136	4701	2404	50	6698	3313	69	14546	6622	94	21266	9923	115	502918	241583	134	1.85729
46955	45378	79	24440	23922	74	873	794	0	1323	1225	15	2106	2083	26	3663	3435	35	96051	93013	72	1.85828
57532	55923	82	31894	31135	75	1020	1047	7	1382	1679	19	3004	3047	30	3652	3493	33	92529	92359	77	1.85928
150766	123727	94	87522	72654	91	3809	3466	32	5151	3963	45	9624	7707	57	12527	10113	66	280923	226236	92	1.86028
71809	65549	83	34544	31121	81	1613	1268	19	1880	1921	24	4848	4127	41	5573	5093	42	143931	133259	82	1.86028
200678	143613	104	123495	85482	105	5100	3696	42	8615	6332	55	19090	13949	76	29490	22089	96	805907	583169	105	1.86128
91459	83420	85	42684	40289	81	2570	2232	27	3321	3500	32	7111	6362	48	9746	8830	52	198652	167944	82	1.86128
138683	106277	97	83598	65289	92	2771	2186	28	4427	3593	40	10953	8397	59	18532	14831	74	497224	394804	94	1.86228
79170	75175	84	44374	42760	78	1515	1491	16	2609	2131	29	5775	5527	41	9492	9407	50	240915	238634	79	1.86228
68605	62596	83	39126	35839	79	1301	1118	17	2303	2496	24	4729	4656	38	7074	6450	45	188751	178927	76	1.86228
56208	53721	67	31002	28575	78	1492	1292	15	1752	1536	20	3495	3380	33	5275	4680	43	113785	106238	76	1.86228
136291	117702	89	74787	63702	88	2910	2417	32	4552	3816	42	8710	6813	52	11733	9788	64	252712	201444	104	1.86228
113815	97111	97	67493	57509	87	2088	1916	22	3246	3161	30	7550	6311	50	13891	11693	68	368877	315245	87	1.86627
180584	137776	99	93186	71565	98	4599	3436	40	5426	4483	44	11448	8566	60	16114	11475	74	301742	226096	97	1.86627
50698	48978	78	29677	27882	74	1225	1252	15	1959	1902	23	3320	3180	34	4385	4598	34	94243	91875	72	1.86627
95162	84025	87	60969	54325	84	1481	1225	14	2849	2460	32	6218	5269	46	8557	7632	53	249456	221758	85	1.86727
53292	52619	77	26606	26020	73	1248	1271	11	1794	1592	23	3075	3279	29	4511	4254	38	97203	95353	71	1.86727
19378	18842	58	11207	11131	45	369	345	0	661	543	0	957	1127	8	1702	2119	22	43911	45578	61	1.87026
221875	159385	110	224650	181361	105	10905	8009	50	15112	11671	75	29758	24231	94	38731	31415	96	766725	616906	98	1.87026
47225	46146	72	23980	24305	54	1098	1260	11	1284	1383	15	3151	3173	32	3463	3745	33	75896	75340	67	1.87026
96411	92048	82	51191	49136	80	2329	2258	26	3174	3199	33	8515	7959	50	13656	11930	62	357074	299378	83	1.87026
174789	143870	95	80175	66533	91	4215	3368	35	6348	5015	49	11825	8969	64	15030	11360	71	307493	242582	90	1.87026
63213	60620	89	33885	32985	77	779	826	0	1809	2077	22	4513	4470	36	7409	7713	42	190623	186843	76	1.87126
127799	108986	91	62789	54081	87	3165	2721	32	4434	3242	42	8713	7205	54	12327	10138	64	247522	196283	86	1.87325
139103	116285	97	76156	62706	90	2408	2151	26	3513	3074	35	9354	7933	58	16322	14629	67	412791	347091	92	1.87425
56357	55655	75	25526	24363	73	1511	1369	15	1806	2137	24	4004	3859	35	5615	5621	39	119290	114543	72	1.87425
273583	150589	126	229884	152250	127	6602	4053	63	10327	6762	70	21248	13730	98	29305	19038	107	701387	491334	124	1.87725
141905	119359	94	83083	69206	89	2268	1852	28	4639	3685	44	10517	8539	60	15602	13301	73	419490	348001	88	1.87725
93399	81616	85	47481	42027	83	2464	2154	28	3365	2702	35	6715	6166	45	9519	7621	57	190743	154735	82	1.87725
56763	53554	72	28415	26179	74	1645	1322	19	1586	1698	20	3904	3527	37	5371	4933	40	105361	97668	72	1.87824
117174	98572	91	58170	50079	88	3326	2956	34	3926	3025	37	7856	6666	51	10856	8759	68	225056	189116	87	1.87924
78318	74219	82	47866	46224	79	1313	1189	13	1909	2191	25	5558	5305	41	7904	7022	48	229040	222926	79	1.88024
47904	46133	74	25462	24394	73	1259	1226	10	928	909	0	2631	2499	28	2876	2771	30	80937	82814	73	1.88723
61235	58063	78	32628	29983	77	1074	1041	6	1803	1992	22	3736	3520	37	5154	4232	43	107650	94768	80	1.88922
53301	51345	83	24443	23946	75	1219	1218	9	1259	1427	15	2740	2962	27	3944	4018	34	89269	89930	74	1.88922
27393	25562	68	15249	15107	50	549	604	0	319	401	0	1554	1602	20	2880	3027	28	71554	72193	72	1.89022
201226	160645	97	95820	77147	97	4796	3663	39	6968	5588	54	14478	10924	67	18351	13564	76	410595	304725	101	1.89022
166219	123056	97	116189	90662	98	3815	2766	38	5842	4703	44	11387	8836	60	15630	12424	70	370653	299075	97	1.89122
108021	96627	85	75482	68951	86	2216	1984	25	3250	2668	36	6187	5432	45	9501	8577	52	211458	180315	87	1.89122
51769	49020	81	26014	24898	74	723	745	0	1127	1222	10	3094	2838	33	3586	3778	34	94732	92832	74	1.89321
185583	124743	105	132050	96788	101	4970	3761	43	6883	5212	50	12719	9268	67	17269	13234	74	381312	289641	100	1.89321
125809	108388	91	63460	53099	90	2778	2563	28	4842	4298	40	8297	7256	56	11227	10662	57	222731	196095	88	1.89421
33813	33545	73	10691	10667	43	756	623	0	1220	1231	11	1812	2057	21	3447	3902	30	75938	75819	68	1.89521
53135	51374	76	25894	25174	74	921	926	0	1528	1514	19	2590	2534	28	4204	4086	36	88551	87786	74	1.89521
94013	87087	92	52997	50369	81	2976	2964	28	4677	3824	40	7704	6583	53	10907	9284	64	233291	195213	82	1.8982
110884	97192	89	49313	42564	85	2545	2215	28	3163	2207	34	6505	5638	45	9114	7884	56	184765	155807	82	1.8982
56898	54574	78	27201	26308	74	1162	1232	12	1518	1509	20	3214	3255	31	4846	4865	38	94906	93018	72	1.8992
51437	49598	84	31385	30607	75	1215	1335	11	1544	1651	16	3048	3290	29	4640	4679	36	134123	135384	73	1.9002
165632	129256	94	93628	72384	95	4354	3052	40	5888	4041	54	10847	7949	61	14336	10910	70	323824	242814	90	1.90319
119522	97288	97	74634	61029	89	2304	1896	27	3133	2596	36	7506	6126	49	12350	9517	63	308949	254717	84	1.90319
123340	99340	100	66066	52233	90	3292	2867	32	4245	3073	41	7673	5809	54	10532	8574	59	216168	174161	87	1.90619
45170	43564	73	23092	22264	70	757	804	0	1613	1345	19	2400	2567	27	4228	4308	35	73573	71167	71	1.90719
95008	81922	85	45922	39336	84	1897	1576	24	2001	2132	31	5764	4994	42	6684	6237	50	161835	133611	87	1.90918
61267	55678	81	31989	28966	80	1613	1484	17	1996	2147	22	3652	3337	37	5984	5216	46	116540	106421	81	1.91118
179172	136712	98	113424	88109	98	3302	2438	34	5310	3937	47	10579	7771	58	17020	12861	75	468133	353282	99	1.91118
120582	102274	91	79810	68327	90	2143	1927	22	3721	3104	31	9410	8360	55	13723	12866	61	374490	326203	89	1.91218
138011	124065	95	79118	72516	87	4333	3969	36	5744	4613	43	12087	10121	63	15436	13269	74	310632	254055	91	1.91218
65979	62650	80	34428	31071	77	1563	1111	19	2271	2171	25	4176	3560	39	5167	4843	39	118834	110734	79	1.91417
97431	87437	87	50206	45488	83	1703	1759	20	2880	2401	29	5353	4929	41	8992	7538	54	240277	213092	85	1.91617
77366	68677	97	43360	37803	83	2278	1770	26	2668	2263	30	4826	4480	40	6115	5356	45	119554	106520	81	1.91617
266622	216176	123	191939	158308	111	8641	6259	49	11623	8928	62	23677	18024	92	32620	24303	103	683652	512773	114	1.91816
73524	72036	78	37684	36760	76	1301	1275	13	2150	1900	26	4750	4434	39	7069	6699	43	188611	185029	78	1.91816
233992	144404	106	143006	88284	106	5897	3890	49	8288	5562	61	18165	11470	79	24748	15780	100	536055	340065	108	1.91816
49018	47305	86	26956	26378	73	1283	1385	18	1523	1538	18	2962	2729	31	4821	4722	36	90684	91173	74	1.91916
46179	45091	81	26827	26083	73	1332	1095	10	1269	1586	15	2308	2634	25	3896	3433	38	81828	80945	73	1.92016
115592	97577	91	81912	68907	88	2514	2143	26	4329	3600	39	7540	6238	49	10162	8459	53	248348	205086	90	1.92315
123238	107187	95	68999	60654	86	2485	2116	28	3321	3208	34	8877	7668	52	13766	11459	68	375259	300912	91	1.92315
38005	38353	74	17514	17717	50	598	577	0	1015	712	0	1837	1823	22	2771	2530	30	81368	81510	72	1.92315
155303	127729	95	78169	62776	92	2584	2227	27	4344	3327	41	9605	7478	60	15012	11486	75	399217	327009	93	1.92415
73471	64504	81	39747	34306	80	1875	1623	20	1561	1692	25	4583	3880	38	6273	5653	42	139639	114293	82	1.92415
92752	77639	96	46570	38967	84	2442	1926	26	2413	2260	28	5408	4187	43	6819	5862	50	158905	129789	85	1.92415
126574	99319	92	74907	58729	91	2120	1819	22	3263	2890	33	7809	5966	52	10912	8807	58	303260	243028	93	1.92615
169118	135079	100	182006	159230	95	6367	5699	40	9262	8507	49	19223	17060	79	26647	23382	88	589606	492045	95	1.92814
65294	61236	86	33332	30327	79	1364	1464	16	1888	1755	20	4263	4281	37	5768	5240	45	125093	117431	79	1.92814
83319	79018	80	45225	43141	80	1392	1409	14	2423	2442	26	5841	6004	42	10671	10510	53	266745	251757	80	1.92814
73583	64625	81	48790	42814	82	1334	1099	12	2143	1552	24	3679	3351	37	6179	4736	50	142182	122097	79	1.92914
82419	77009	83	53590	51103	79	1410	1467	15	2525	2526	29	6066	5941	41	9582	9013	54	265259	251434	80	1.93114
142640	108232	94	91871	72988	93	4290	3290	37	5957	4338	48	13084	10267	69	18521	14519	73	405105	330794	91	1.93114
54026	51777	75	23872	23025	71	1115	1156	11	1498	1557	18	3859	3567	36	4757	4620	37	101294	102571	70	1.93214
120859	100758	88	67368	57463	87	2161	1896	24	4176	3040	40	10368	8507	54	11543	8771	59	341359	273873	88	1.93513
43921	41916	75	11365	11491	43	744	708	0	1165	1044	5	2746	2919	27	3606	3624	33	75022	74472	70	1.93513
88861	77525	89	46018	40810	86	1917	1731	21	3103	2636	31	5750	4921	44	7608	6285	49	191788	170403	80	1.93613
85947	82404	79	44436	42941	79	1513	1364	16	2153	2135	25	5360	5165	42	9164	9214	54	232188	228065	78	1.93613
176982	146716	94	138802	116862	94	5048	4082	38	8577	7244	50	18458	15959	68	31073	26793	83	780859	660652	91	1.93613
139266	120548	92	77800	67962	89	2896	2493	30	5776	4516	50	8912	7818	51	11307	9580	55	243963	202422	83	1.93613
54505	51651	76	33629	31562	77	1297	1158	12	1564	1484	18	3232	2892	33	5463	4665	45	116662	104637	74	1.93713
67696	63912	80	33073	30411	77	1370	1300	15	1977	2064	26	4059	3635	35	5687	5194	41	120426	114660	76	1.93812
75118	65354	98	43962	36944	98	1674	1618	17	1885	1543	24	4838	3940	41	6369	5546	45	138816	117789	98	1.93812
38372	35661	75	21702	21465	67	381	460	0	954	853	0	1486	1815	17	2664	2683	29	75389	79364	71	1.93912
28808	28677	66	18570	18329	57	504	460	0	886	898	0	1770	1903	21	2823	2775	28	67541	68607	69	1.93912
83269	78541	80	44353	41541	79	1613	1685	19	2794	2366	34	5750	5441	44	9502	8814	52	261517	248845	81	1.93912
175111	143477	97	103935	85261	97	3457	3113	31	6553	5511	47	13820	10754	70	23743	18335	88	585691	472981	98	1.94012
94168	85695	85	42867	37884	82	2343	1948	26	2421	2232	27	6136	5471	44	8508	7801	50	167734	151300	85	1.94212
136790	115450	99	76448	64668	89	2507	2179	28	3981	3411	40	9480	7662	57	16347	14103	77	403693	331031	95	1.94311
115581	102032	89	64754	58050	86	2156	1821	25	4001	2780	39	7913	7202	50	10189	8576	52	235195	191815	88	1.94311
62886	57416	80	38233	34682	78	1389	1295	13	1953	1570	25	3570	3201	36	5746	5108	45	113360	98862	78	1.94411
66818	62070	81	32476	30504	77	1363	1205	15	1795	1502	27	3712	3455	35	5191	4799	39	125163	122889	80	1.94411
45481	45297	73	22902	22478	73	934	894	0	1230	1442	11	2447	2380	27	2953	2987	30	73883	73952	67	1.94511
103663	97743	83	89566	84676	84	3917	3633	31	5483	5244	41	11362	10064	61	14633	13553	68	308922	266766	90	1.94611
97652	86326	91	60908	54181	84	1739	1500	17	2981	2832	33	5186	4865	39	7305	7320	45	172027	150945	88	1.94711
112065	95540	86	65141	54313	87	1984	1551	22	3107	2610	32	6812	5617	46	9850	8535	52	264253	218923	92	1.9481
80129	76067	85	45273	43825	79	1557	1331	17	2490	2007	27	5378	5340	38	9197	8214	51	246356	236081	83	1.9481
73389	67232	83	35328	32658	79	1770	1481	22	2500	2615	26	4693	4091	39	5972	5378	41	141068	135840	80	1.9501
27684	27802	64	15011	14936	50	484	448	0	528	610	0	1839	2161	23	2472	2263	24	63922	63159	69	1.9511
88676	83122	83	45578	43578	79	1961	1828	23	2394	2296	25	6506	6318	43	9040	8035	53	261001	254796	84	1.9511
92149	78901	99	50260	42710	89	1530	1257	14	2258	1847	25	5251	4539	43	7780	6316	53	216378	177904	99	1.9511
34139	36518	56	24755	25083	64	627	496	0	1092	868	0	1791	1943	21	2680	2887	29	71747	75074	73	1.9511
79410	72780	85	46500	42540	83	1619	1323	18	2874	2866	30	5393	5053	39	7111	6696	50	184747	172462	83	1.9521
55336	52492	88	27280	26675	74	939	1108	8	1866	1619	18	3093	2954	30	4744	4360	40	107013	106639	76	1.95309
38981	38344	69	20378	19717	60	610	481	0	1142	1397	13	2437	2501	27	3720	3691	34	77006	76439	74	1.95309
159342	128470	98	92102	78290	95	3359	2794	34	5549	4530	43	10468	9352	52	13355	11346	67	339330	288955	96	1.95409
59389	53805	81	31541	29153	79	1088	996	0	1880	1934	23	3311	3286	32	4830	4661	39	115062	105582	78	1.95409
98743	89736	87	45704	40789	84	2854	2572	28	3705	3414	35	7081	6379	46	8975	8729	48	186534	173171	85	1.95509
75992	74506	79	33260	32252	76	1869	1787	21	2836	2648	31	5989	5881	42	9630	9703	56	263532	254714	82	1.95609
78431	75764	78	46622	44398	79	1565	1452	16	2067	2032	25	5735	5236	46	9630	9420	54	239327	233598	82	1.95709
122560	105706	93	83364	75071	89	2539	2260	26	4452	4348	37	11397	9518	65	15017	12242	76	431530	370596	104	1.95709
125382	104239	91	68690	56748	89	3006	2278	36	4124	3053	39	8125	6481	51	10673	8950	60	225185	176050	89	1.95709
107633	95341	87	71931	64407	86	2226	1923	26	2466	2529	31	8225	6887	52	13051	11382	66	356935	312267	90	1.95709
48975	47626	74	25784	25623	73	722	783	0	892	1184	12	2666	2852	27	3191	3470	30	82255	81746	74	1.95808
153300	125350	98	89201	74302	93	2724	2221	29	4530	3620	45	10023	8402	55	14178	11600	67	375535	302464	98	1.95908
143133	121125	91	70283	58254	89	3069	2610	31	4464	3804	39	10736	8827	58	17128	13516	78	467983	372017	93	1.96108
37898	39096	65	19318	19249	55	715	536	0	425	582	0	1813	1600	21	3395	3460	31	74197	72881	69	1.96108
91503	86965	84	77446	73931	82	3015	2668	30	4759	4377	42	8129	7659	50	10879	9707	56	237880	202303	96	1.96108
129583	116408	88	58730	53507	84	3640	3143	34	3900	3257	40	9429	7898	57	12621	10337	61	245437	202954	86	1.96108
115366	93441	103	56021	46150	87	2892	2221	31	3725	2942	39	6982	5437	50	9018	6885	53	185128	146954	86	1.96307
86955	73560	92	45404	39943	83	1586	1567	18	2691	2456	28	5186	4163	42	6319	5587	47	154213	130966	80	1.96307
144884	122805	96	78773	67031	90	2878	2400	29	3933	3345	40	9752	7902	51	15743	12642	72	434670	358223	91	1.96307
213918	161620	118	125897	95664	102	6624	4991	43	8600	7110	51	17824	14511	80	23399	18341	93	474455	393866	96	1.96806
62500	58643	81	31032	28413	75	1205	1053	6	1814	1332	27	3136	2997	32	4431	4492	38	101294	97304	72	1.97006
59806	53545	83	31031	27722	79	638	692	0	1924	1283	19	3520	3392	35	5340	4838	42	137125	123705	77	1.97106
111029	98630	88	61548	55724	85	2662	2197	28	3304	2824	37	7804	7029	50	10020	8240	58	212012	178043	88	1.97206
117395	101875	87	55192	47740	85	2430	2355	26	3671	2877	40	6991	6182	46	10917	9761	57	200281	163233	85	1.97206
119562	95113	94	51570	41159	90	2721	2429	28	3878	2781	38	7956	5936	52	10220	7933	57	210957	165089	92	1.97405
276378	174263	141	186008	129558	124	10350	6625	56	13699	9656	76	27072	19249	110	35923	25329	118	737693	528022	125	1.97505
85632	78442	87	51694	46557	81	1486	1325	16	1968	2175	24	5580	5048	42	7281	5950	51	195526	170998	84	1.97505
35321	36155	60	15954	16166	48	499	420	0	865	840	0	1860	2024	22	3009	3111	30	65896	67625	71	1.97505
105723	86724	94	58297	48600	87	2422	2062	26	3968	3056	36	7792	6980	49	11186	9512	53	251213	222842	91	1.97505
97615	89640	87	47021	44572	81	1785	1487	18	2697	3080	27	6994	6596	48	11192	10072	56	298276	284475	88	1.97804
73032	72189	78	34230	33510	77	1413	1230	11	2173	1807	29	5147	4974	39	7447	7644	49	209971	208562	83	1.97804
47676	45399	74	32455	30689	76	1091	1069	8	1837	1793	24	3199	2968	31	3913	3502	36	94367	87708	77	1.98004
71331	63984	85	38231	34172	82	1769	1531	18	2334	2315	27	4987	4132	43	6715	5968	45	131389	116726	89	1.98204
54861	51850	78	31726	30227	76	1571	1565	16	1876	1913	26	4144	3696	35	5367	4823	42	112370	101036	81	1.98303
108464	94717	89	46993	40679	86	2595	2180	29	3532	3104	35	7944	6950	49	10802	9550	56	217142	185477	89	1.98503
149898	119015	99	202395	167131	102	8637	7050	46	12023	9258	71	25271	19609	95	33656	25973	95	739218	575245	111	1.98503
96211	89815	81	47350	45816	81	2179	2187	23	4034	3621	38	8493	7626	52	14402	12394	71	362522	308550	88	1.98503
155104	126737	94	65167	52768	90	3320	2575	34	4970	3716	41	9216	7392	56	12825	10820	61	239785	191814	95	1.98603
56618	54216	79	33178	32526	75	1276	1246	12	1911	1931	18	3747	3790	32	6909	6662	46	184313	181289	80	1.98703
74985	74744	77	55995	54630	78	1620	1451	20	2302	2546	28	6633	6394	45	9735	9423	52	270051	266113	81	1.98703
138962	114134	93	84463	69275	91	2876	2503	30	4228	3478	39	9989	7699	62	15685	12669	66	418562	324731	97	1.98902
148816	118885	100	66858	53240	92	2399	1956	28	4408	3717	43	10326	8453	58	13723	10463	66	368651	295749	98	1.99102
130215	115134	93	73896	65713	86	3689	3428	33	5269	3941	46	10106	8595	61	14174	11713	66	310366	243753	89	1.99102
68937	65957	78	34144	31822	77	1923	1873	23	2641	2506	28	4502	4238	38	5673	5643	38	128509	125282	80	1.99202
147544	116897	96	53139	43231	91	2414	2264	27	3837	3372	44	8377	6790	50	11580	9179	62	241244	200070	92	1.99301
140046	115300	95	78068	63108	92	2898	2251	33	4523	3534	46	8042	6160	54	11008	8246	59	223460	173513	92	1.99301
169424	138768	96	80799	64962	93	4260	3282	37	5719	4342	48	11755	9054	65	18170	14319	73	421237	310080	95	1.99301
130953	105322	92	80012	64205	92	2219	1857	24	3156	2685	32	7447	6021	47	11558	8725	62	310266	235079	106	1.99301
44515	46250	67	20677	21267	51	815	698	0	1493	1339	15	2439	2472	26	3217	3461	30	76359	77400	70	1.99301
92202	86940	81	45964	44509	79	2491	2212	26	3318	3081	31	6445	5701	46	8878	7663	52	188799	165715	81	1.99401
58146	56775	63	38005	35669	78	799	909	0	1748	1852	18	3080	2966	30	4507	4531	36	113910	107853	74	1.99401
238123	184188	106	145263	120572	106	7042	5343	46	9356	7539	58	19184	15280	82	25853	20693	97	525729	424739	105	1.99401
56774	54441	81	20037	19296	57	1525	1323	13	1950	1820	20	2935	3132	30	4873	4978	37	102748	101760	74	1.99501
84184	72447	90	49171	42215	84	2216	2079	25	2632	2094	32	5057	4391	41	6551	5318	51	136598	113593	83	1.99601
112155	90958	93	72124	58711	90	2422	1962	27	3661	2823	37	7133	5979	49	9614	8295	55	228913	188657	91	1.99701
39997	39189	72	16053	15872	51	986	1096	7	949	1103	10	2730	2557	29	3739	3828	34	86697	85537	73	1.999
121637	109115	91	77356	70844	85	2923	2339	31	4181	3596	37	9612	8136	60	14706	12077	65	405726	333752	89	1.999
36371	34944	68	16670	16411	52	524	729	0	937	1378	13	2465	2490	26	3440	3106	32	70359	70966	69	2.001
80802	75774	82	43161	40231	80	1971	1800	21	2858	2338	29	5631	5148	42	7140	6828	44	156400	135535	80	2.002
171403	123994	98	77788	56466	97	3892	3114	36	6215	4611	48	11957	9278	62	16021	11757	76	332997	239396	97	2.002
102437	86963	93	56463	49270	86	1875	1304	21	3150	2673	38	6091	5001	48	6906	6172	45	176036	145565	86	2.00299
161263	116809	104	154911	125174	98	4669	3468	39	8369	7323	50	18253	15647	72	25652	21313	87	735182	652374	101	2.00399
60958	57266	76	42057	39736	77	1681	1625	17	2043	2083	23	4222	4020	36	6435	6035	45	144979	127279	81	2.00499
351867	227971	157	253990	168277	141	14616	10103	58	21453	14637	96	41131	30872	130	54531	41453	132	1.04858e+06	817613	140	2.00499
222419	179484	101	126107	102363	97	6428	5221	41	9975	6956	65	18877	13832	82	23222	16766	90	476944	334744	100	2.00499
184922	139436	99	99499	76464	97	4226	3526	36	6436	4707	49	12238	9302	65	16306	11795	75	396226	298435	99	2.00599
114933	100165	88	53635	44779	85	2045	1595	24	3075	2849	31	7344	6397	48	14607	13083	67	343651	308181	89	2.00599
58951	58209	79	29231	28183	74	1424	1354	14	1574	1389	19	3856	3950	33	4670	4800	37	107499	109059	76	2.00599
120323	102334	88	60752	50969	86	1901	1533	21	3452	3194	32	7692	6622	47	12273	10107	66	329093	277506	90	2.00599
210431	155943	104	153215	119598	104	6201	5092	43	8234	6206	56	14317	11705	70	19331	15436	94	421674	338678	106	2.00699
236310	156449	114	137759	100426	108	8554	6868	48	10847	8503	57	23562	18224	100	31960	23736	101	643563	505823	109	2.00699
93336	87168	83	52582	47663	81	1540	1249	15	3119	2732	29	5032	4465	40	7305	6433	48	181057	155574	86	2.00699
66499	57879	84	35225	31258	80	1639	1349	19	1900	1572	28	4142	3745	36	5275	4440	41	109381	97560	79	2.00798
104794	92943	95	46403	41351	84	2878	2517	29	3694	2975	35	7661	6846	46	9093	8002	55	193753	167678	89	2.00898
57043	58839	66	39848	39341	75	730	762	0	1840	1571	19	2859	2811	29	4090	4055	34	112820	112397	78	2.00898
103594	87485	88	109309	96387	89	4414	3698	36	6108	5298	44	11783	9953	59	15412	13535	69	344919	292131	90	2.01098
76067	71350	80	45175	41696	80	1712	1607	19	2691	1828	27	6193	5956	44	11364	10185	56	256294	236053	84	2.01198
132954	120736	91	92542	86067	86	2420	2555	26	4814	4601	39	10423	9114	54	15310	13571	60	404031	336026	92	2.01198
110640	97748	88	66465	58580	85	2030	2066	24	2863	2425	31	6838	5566	49	10308	8779	64	262350	216307	89	2.01198
113551	99182	90	53196	47629	85	2570	2142	28	4210	3125	38	8393	6775	51	11466	9931	59	258439	210466	93	2.01297
70879	65293	83	35117	32249	78	1446	1330	15	2100	2141	23	3633	3684	33	5519	5047	44	122795	112068	81	2.01397
125637	109834	90	70524	61362	86	2270	2028	25	3771	2942	37	9692	7728	55	12828	10617	66	366496	301553	92	2.01397
152774	128781	91	76579	64469	89	3211	2719	32	5270	4081	46	10932	8573	62	17567	14094	70	468336	378336	96	2.01397
120498	102620	87	56519	48236	86	3220	2862	31	3984	3384	36	7286	6170	47	10320	8176	57	197306	155708	91	2.01397
68935	67214	78	42862	41775	77	1482	1545	17	1607	1789	19	4682	4424	36	5941	5212	44	166282	163242	80	2.01497
73339	67231	82	40625	38343	79	2209	2240	24	2589	2453	31	5375	4921	41	7353	6656	46	180363	171279	82	2.01597
92727	84403	93	47258	43366	82	2207	1936	24	3380	2702	33	5959	5445	43	8430	7442	51	177762	151335	85	2.01597
42550	41462	84	19456	19002	58	682	706	0	1463	1308	13	2378	2368	25	3342	3337	33	70885	67793	76	2.01697
52169	50242	76	35939	33481	75	1003	974	0	1515	1312	15	2769	2603	29	3605	3681	32	88414	79196	79	2.01796
170516	128805	112	82159	63230	95	4745	3467	42	6954	4829	57	13742	10401	68	18100	13068	79	368865	262054	99	2.01996
80541	69829	84	44117	38571	83	2000	1886	20	2428	2119	29	4998	4305	44	5341	4895	43	129565	109210	85	2.02096
59645	57625	91	16819	16530	53	1087	1152	9	1537	1824	16	3303	3162	32	5037	5071	38	103025	101836	78	2.02295
64775	59581	78	48780	44792	79	1706	1589	17	2104	2007	29	4670	3843	42	6242	5579	50	128600	111740	77	2.02395
97534	88942	87	83917	78821	83	2262	2178	24	3041	3027	31	6638	6207	48	8310	7256	52	186870	160933	81	2.02595
105933	90222	93	52465	44171	87	2982	2535	29	3193	2514	35	7387	6328	52	8879	7958	54	188169	159027	87	2.02695
136252	112867	95	72954	58709	90	2333	1796	28	4143	3753	40	9265	7360	58	14326	11177	75	403970	321037	92	2.02794
181264	150767	93	76229	64301	92	4951	3744	40	7919	6131	52	15553	11706	71	19973	15231	84	413836	299594	92	2.02794
156407	123043	99	73458	58189	93	3616	2704	36	5344	3912	44	9699	7350	58	12816	9661	68	251155	196687	89	2.02894
148440	120237	95	71656	60193	92	3049	2250	34	4152	2979	42	8768	6977	58	12070	9488	63	247635	191050	94	2.02894
[truncated: 7,685 more rows]
