# Supplementary material for: Phenotypic heterogeneity follows a growth-viability tradeoff in response to amino acid identity
Source: Nat Commun. 2024 Aug 2;15:6515. doi: 10.1038/s41467-024-50602-8 (PMC11297284; doi:10.1038/s41467-024-50602-8)
Supplement: Supplementary file 6 — Source Data [file 41467_2024_50602_MOESM6_ESM.zip › source_data/fig6cde/240423/240423_1445_yATP_B4_VAL.csv]

FSC-A	FSC-H	FSC-W	SSC-A	SSC-H	SSC-W	BL1-A	BL1-H	BL1-W	VL1-A	VL1-H	VL1-W	VL2-A	VL2-H	VL2-W	VL3-A	VL3-H	VL3-W	YL2-A	YL2-H	YL2-W	Time
163667	142463	90	59533	51342	89	2917	2559	31	5312	4651	37	11703	10154	58	17527	15095	77	374118	339208	99	0.00196637
258684	184369	113	90613	61059	111	3036	2298	33	6341	4516	48	13446	10190	66	19084	14149	81	402868	289790	120	0.00294956
113478	106317	86	47108	44235	82	2011	1774	22	3450	3134	34	7303	7324	43	11113	10648	53	230963	219489	96	0.00688231
221569	185548	101	129814	110592	99	4563	3782	35	8133	6871	53	15859	13988	68	23490	20066	86	459314	401678	112	0.00688231
118642	100734	98	49878	42214	86	1556	1434	17	2912	2540	35	6830	5788	47	10481	8444	55	209402	180718	99	0.00983187
76676	73234	79	29138	28280	77	1248	1288	13	2280	1921	24	4082	3959	36	7442	7566	46	140905	134681	86	0.0117982
89236	87524	79	37128	36682	79	1521	1635	17	2697	2371	29	6192	6106	43	9763	9428	51	196708	188663	90	0.0127814
66969	65350	76	27472	26811	75	915	954	0	1431	1203	12	3188	3139	30	4754	4484	39	94419	91957	79	0.0127814
138954	126102	94	60939	57057	85	2687	2589	27	4285	4245	33	8565	7819	55	14697	12890	70	291658	276899	93	0.0127814
134166	126083	86	60541	57023	85	2952	2599	28	4939	4695	39	10719	9886	55	16281	15154	66	328538	279736	87	0.0137646
142565	125432	96	62789	55810	88	2103	1915	23	3968	3368	41	8535	8123	48	13624	12698	61	255409	236515	93	0.0137646
98259	95596	79	25801	24447	75	1828	1646	22	2865	3033	26	5945	5742	41	10079	9356	56	192394	185662	85	0.0176974
178808	155816	109	80947	72087	92	2856	2389	29	5280	4910	41	12058	11138	57	18458	16782	81	355070	326200	98	0.0186806
204532	149674	105	83288	61548	96	3263	2180	35	4820	3377	41	9070	6710	59	15208	10954	70	296534	221181	104	0.0186806
188385	141424	98	75486	57281	95	3169	2439	35	4707	3533	43	10984	7921	69	17280	13288	78	346218	265969	105	0.0196637
112780	97667	91	43284	37872	84	1137	1051	6	2374	2434	27	5800	5296	42	8817	7567	52	196262	170594	93	0.0196637
94873	91451	85	22307	21318	74	1501	1746	18	3314	2886	33	6889	6364	45	10267	10377	51	220731	208945	87	0.0216301
99554	95970	83	36670	35289	80	1530	1678	16	2782	2499	30	6432	6256	43	10913	10428	51	212366	200850	94	0.0216301
96212	87438	82	41263	36806	82	1649	1683	18	2759	2559	32	6566	6141	45	10314	9702	54	198297	180994	94	0.0226133
131393	109989	100	53353	43784	90	1734	1545	22	3933	2989	37	7964	6495	54	12229	9795	71	259621	209226	104	0.0226133
165642	144852	102	62988	56286	89	2893	2525	28	3608	3932	30	9450	8320	51	13823	12637	63	310328	288908	100	0.0235965
105709	99702	90	35358	33177	80	2425	2056	27	2763	2720	27	6373	5984	43	10676	9758	61	204209	193898	96	0.0255629
125705	114108	91	42930	38934	85	2220	1909	27	3716	3694	37	8117	7729	47	13951	12437	70	257682	243233	97	0.0255629
90563	86896	81	23947	23017	67	1732	1606	20	2947	2690	29	5870	5620	41	7737	7464	46	166126	154971	89	0.0265461
27162	25682	69	13573	13366	47	414	321	0	704	500	0	1615	1619	20	2413	2484	27	49178	47835	76	0.0275292
94118	89590	81	39224	35830	81	1744	1351	21	2547	2232	28	5205	5078	39	8364	7656	53	169197	152907	94	0.0285124
111836	103352	85	37972	34421	81	2196	1858	22	3101	2786	32	7938	7397	46	11748	10494	58	233532	217781	93	0.0285124
167801	130761	99	62856	49187	96	2367	2043	26	4299	3333	45	8496	6595	54	13598	10386	65	278404	219683	113	0.0294956
123341	117990	89	43580	42008	82	1992	1813	21	3320	2820	34	7980	7554	47	12319	12067	61	246957	237523	95	0.0304788
107253	99327	84	41285	37931	82	1833	1788	21	2983	3129	28	6823	6718	45	11879	11362	59	219421	204731	89	0.0363779
108098	96436	101	38977	35669	81	1593	1477	14	2621	2249	30	6597	6040	42	10721	9683	55	218077	200159	99	0.0383443
113195	106047	83	37103	34399	84	1599	1576	18	2773	2478	28	5895	5734	41	10126	9561	56	198684	182775	92	0.0383443
175362	136134	106	79222	63429	96	2866	2503	27	4841	4385	41	10880	9686	56	16355	13414	71	329130	273667	109	0.0412939
82713	80034	88	32846	32139	77	1215	1442	14	1788	1884	22	5266	4915	39	7325	6902	48	153721	146202	92	0.0422771
105854	99448	81	44376	41277	81	2418	1734	27	3291	2878	34	8689	8456	51	13628	12916	63	258765	244550	90	0.0422771
99392	97498	76	43266	40214	80	1545	1479	15	2716	2524	29	5909	5721	41	9820	9049	53	178677	175211	88	0.0452266
149324	129485	93	60087	51919	89	1861	1674	21	2929	2689	28	6166	5679	43	10308	9198	57	226469	208158	97	0.0452266
124263	114274	87	53707	49368	85	1674	1486	18	3077	3165	28	7222	6782	45	11404	10008	59	217313	210286	90	0.047193
61357	60388	76	27844	27772	74	922	978	0	1253	1417	16	2831	2686	28	4449	4251	37	93251	91946	81	0.047193
107488	100076	86	47761	44002	83	1883	1829	21	3937	3360	35	7209	6612	50	11356	11225	59	225505	209544	92	0.0481762
100521	94139	87	30509	28802	79	1646	1652	18	2846	2601	31	6338	6098	41	10184	8666	54	211488	201111	86	0.0491594
111273	103774	84	37942	35397	81	1878	1351	25	3419	3102	35	7823	6883	54	11125	10821	58	231569	216055	91	0.0491594
77467	75341	80	33157	32581	78	877	857	0	2221	2522	26	3970	3803	35	5391	5462	38	112505	106552	86	0.0501426
148162	121354	97	64453	53039	91	2193	1883	26	3293	2714	35	6984	5481	48	10799	9244	55	238226	191373	91	0.0521089
87097	82113	85	37001	35463	79	1250	1474	15	2221	2131	24	4923	5106	37	8068	7927	50	157404	148415	86	0.0530921
237563	195297	113	100413	82001	103	4867	3866	39	7862	6396	48	18724	14948	82	30000	24270	100	593029	456070	110	0.0560417
182061	151044	100	125120	104790	95	4908	4040	39	8303	6703	53	17934	15288	74	30942	26889	93	561325	509125	105	0.0560417
117296	110329	90	40122	37652	82	2333	2283	25	3439	3629	35	8557	8092	49	12740	12047	54	273056	257224	92	0.0599744
104597	94720	86	39789	35695	82	1855	1658	22	3254	2723	32	6653	6011	45	10263	9159	49	195924	182435	92	0.0599744
197129	164628	110	94235	80517	95	3447	2745	33	5929	5344	44	14603	12249	69	22187	19754	79	445996	401919	107	0.0609576
126174	116865	90	36793	34755	82	1515	1425	16	2922	2552	32	6854	6540	45	9738	9022	50	240603	219614	95	0.0619408
186432	151167	95	79758	63238	93	2655	2062	28	5494	4723	48	9894	7895	55	16528	13943	73	330837	268356	105	0.0648904
33423	34015	69	16926	17018	50	435	503	0	707	854	0	1471	1545	17	2683	2338	29	49047	49682	81	0.0658736
73004	70802	78	28528	27840	76	1229	1048	7	1787	1662	18	3982	3959	34	5969	5836	39	122643	120476	86	0.0658736
107298	99870	98	33817	31732	79	1144	1177	12	2849	2658	28	5953	5715	41	8251	8029	50	186506	172808	94	0.0668567
151612	119895	110	59351	47481	93	1839	1547	20	3615	2587	40	7796	5833	50	13349	10855	66	250089	200877	106	0.0688231
141288	112799	94	55581	43609	91	2065	1661	24	3985	3255	39	8121	6619	50	12470	9033	68	238176	184385	105	0.0698063
103222	100047	82	37587	34700	82	2075	2012	24	3871	3247	40	9382	8232	54	13421	12356	61	276272	253816	97	0.0698063
161150	146397	89	60151	56501	86	2766	2492	29	4779	4575	38	10866	9867	59	17773	15786	75	335914	308632	101	0.0698063
109293	101185	88	30217	27406	80	1858	1714	21	3371	3251	34	7329	6702	46	10927	10688	61	229450	215202	92	0.0717727
191605	155004	113	74001	58927	96	3018	2455	30	4978	3671	43	10590	8557	60	17515	13792	82	337348	273631	107	0.0727559
140784	125162	87	50927	43958	87	1966	1661	23	3711	3182	34	8030	6950	51	12582	11350	67	242012	217633	95	0.0737391
33991	33723	68	14904	14515	49	502	594	0	1064	1076	7	1634	1689	20	2666	2729	29	58345	58003	75	0.0766886
111946	106433	83	39765	38030	80	1921	1845	20	2755	2922	31	6364	5973	44	10815	9864	57	211031	192179	91	0.078655
93674	91676	88	44996	43421	79	1294	1310	13	2473	2678	25	5713	5286	43	9014	8313	59	184232	176064	84	0.078655
178527	140032	96	94218	72525	97	3206	2648	31	6051	4485	51	12537	10227	66	20588	16750	94	390387	313917	103	0.0796382
117254	106742	87	36083	33149	84	1927	1529	24	2464	2396	27	5881	5611	40	9493	8247	55	209194	195118	91	0.0796382
92240	88238	82	30553	29588	78	1497	1443	16	2758	2781	29	5802	5721	40	9269	8469	55	194142	183120	89	0.0825877
104194	92347	87	43687	38580	84	1592	1571	18	3334	3027	32	6060	5706	43	9857	8546	54	192193	169100	95	0.0835709
117300	102589	88	43361	36154	87	1756	1398	20	2964	2930	28	7170	5956	47	11522	9666	62	239646	213473	97	0.0884869
167518	142312	92	71912	59774	91	2181	1896	25	4042	3309	39	8301	7007	54	12304	10272	62	257897	222566	101	0.0904532
96847	89889	83	47730	45062	81	1457	1504	20	2560	2675	27	5456	5172	40	8152	8137	46	172273	163940	89	0.0934028
87206	84712	88	28817	28399	76	801	885	0	2003	2006	23	3836	3555	34	5577	5156	41	119513	114164	88	0.0963524
87475	82816	82	35072	33815	80	1395	1445	16	2638	2431	26	5542	5087	40	8908	9042	48	171752	163240	92	0.0993019
96668	91090	83	32110	28433	82	1811	1666	19	2913	2468	27	6012	5642	41	10365	9166	56	187543	172128	93	0.103235
59315	58093	75	16035	15473	53	709	892	0	1083	890	0	2725	2720	28	4427	4456	34	91244	86150	91	0.103235
190707	148051	97	77466	59883	96	3395	2295	35	5326	3988	49	11687	9033	68	19184	15487	79	372483	299439	104	0.106184
135484	120131	90	38086	34299	85	2013	1818	22	3119	2942	32	7884	6708	50	11682	10608	66	243455	213660	95	0.109134
122531	106007	103	47907	41941	85	2059	1586	26	3071	2922	34	7444	6619	48	11633	10385	55	240339	207862	95	0.110117
44568	45169	72	18854	18722	56	578	499	0	1271	1311	14	2817	2620	28	5200	4922	39	75641	73893	75	0.1111
58024	53648	84	22343	22319	60	690	686	0	1247	1473	14	2413	2544	26	4302	4006	36	95878	90924	82	0.1111
155838	129552	95	56680	45614	91	2203	1728	26	3288	2857	32	8862	7142	51	12464	10240	68	237551	206875	99	0.1111
123688	111757	87	50525	46078	84	1412	1187	19	3342	2994	35	7243	6456	47	10396	9911	51	208498	183780	90	0.112083
39167	39319	73	17658	17450	52	326	341	0	810	735	0	1765	2100	23	3256	3251	30	66277	62934	80	0.113067
111323	106283	85	45667	43586	82	2348	1974	27	3398	4275	29	9311	8780	54	14655	13688	62	288442	264980	91	0.116016
270326	215822	119	148576	123754	111	6628	5386	42	11784	9235	57	25936	20771	98	41713	33382	113	812149	634780	128	0.117982
108673	95721	86	43936	39402	83	1263	1237	14	3263	2578	35	6355	5627	47	8821	7855	49	187663	173569	91	0.118966
53343	52696	74	21073	20536	62	858	976	0	857	913	0	2545	2655	26	3847	3715	32	96491	93302	78	0.120932
143248	129036	91	73290	67142	87	2502	2079	28	4812	4312	41	10594	9397	53	16496	14269	71	336077	302610	98	0.122898
101467	95655	84	46025	43271	80	1906	1828	20	2694	2844	27	6342	6183	42	10550	9935	58	231262	220472	88	0.122898
127384	119276	82	46049	41279	86	2626	2160	27	4051	3953	35	8867	8242	50	14426	14076	63	288441	277999	87	0.124865
173309	144365	96	65395	54906	91	2964	2466	31	4434	3756	35	10639	9025	55	17742	15344	69	341807	300573	100	0.126831
207311	152899	115	83581	63660	97	3129	2534	32	5447	3918	45	11810	9168	66	19781	14312	77	400056	304848	107	0.128798
92051	90123	86	35882	35674	78	1508	1443	15	2186	2512	23	5280	5473	39	8651	8362	56	170409	158798	84	0.128798
198002	144303	101	66699	47420	96	2702	1842	30	4731	3515	45	11021	8294	60	16749	12425	76	348834	265361	109	0.13273
87026	79080	82	36454	33179	80	1208	1106	11	2092	1852	29	5238	4773	40	7996	6861	53	153908	139562	90	0.13273
167841	135530	99	62938	51714	92	2791	2391	29	4532	3877	40	9026	7554	50	13701	12274	64	292810	242648	102	0.133713
106029	100834	85	49170	47085	81	1884	1830	23	2933	2648	29	7900	7326	49	11783	11414	58	235452	220455	86	0.140596
154545	138433	92	63052	55321	94	2938	2448	29	4975	4519	40	10805	9993	62	16666	14689	78	334841	301651	107	0.140596
197529	144704	104	68978	50716	101	2984	2020	33	4602	3143	40	10186	7566	64	16141	11658	73	328955	244293	107	0.140596
126178	117484	89	37091	34123	85	1824	1464	21	3580	3543	32	7673	7763	45	12260	11361	62	252399	234874	93	0.146495
164403	145704	92	85230	76621	91	3002	2625	31	5150	4589	43	11853	10381	58	21587	20405	87	375493	351682	101	0.147478
80949	80212	84	36277	35373	76	1422	1402	16	1626	2065	19	4533	4444	36	8045	7135	49	152377	145137	85	0.149444
171267	134953	101	73424	58126	95	2887	2319	31	4411	3387	40	9778	7646	61	16267	13564	69	300378	248476	102	0.150428
112318	103746	89	50050	46472	83	2179	2116	24	3275	3073	33	7784	7451	44	11539	10868	56	238756	228916	91	0.152394
103207	96150	83	46990	43457	80	2047	2000	23	3615	3049	37	7088	6925	48	11110	10823	59	222935	208206	77	0.152394
170875	136098	95	71117	55805	95	2703	2088	30	4164	3611	37	9305	7851	58	15370	12418	75	305877	244017	103	0.156327
163371	134011	92	58273	46295	93	2271	1740	26	4062	3420	41	9099	7915	55	13557	10617	68	275850	226787	102	0.15731
166343	151478	96	70678	63818	89	2367	2342	24	4572	4016	41	9487	8820	51	15964	14271	70	288478	269356	97	0.159276
86035	81858	83	33337	31092	81	1361	1323	12	2573	2543	25	5336	5270	40	8259	7526	49	162637	155111	86	0.162226
158206	135788	103	56313	46604	91	2758	2362	28	4218	3803	36	9648	8250	53	15670	13425	80	308675	272644	100	0.163209
109548	89918	89	46282	37240	88	1865	1585	21	2823	2364	32	6399	5163	48	9662	7684	59	210604	170375	97	0.164192
98089	97387	80	40099	38535	79	1964	1715	22	3098	3367	27	6594	6485	45	9598	8879	53	192479	182019	91	0.165175
76519	73778	82	22464	21876	64	1195	1143	9	1758	2153	23	4776	4206	42	6975	6967	41	142707	138756	87	0.166159
125532	106204	89	56875	47909	87	2298	1826	29	3546	2851	38	7890	6822	50	14258	12247	66	247674	215790	93	0.167142
103006	101090	80	38111	37167	78	1749	1751	19	2494	2477	28	5662	5682	40	9478	9163	54	176457	172627	86	0.168125
134728	115180	94	49249	42199	87	2501	2401	26	4205	3104	42	7757	7122	47	12634	11258	63	241453	214274	95	0.171075
207499	173671	96	106286	91205	95	3936	2924	37	6529	5606	47	14156	11892	70	20211	16748	92	432899	357010	101	0.173041
94186	90927	83	36212	35361	79	1545	1471	17	2704	2118	29	5447	5430	40	9345	9094	56	184896	176001	88	0.175991
151894	118715	111	55643	41877	111	2506	2118	26	4042	3257	35	8996	6953	57	13223	10173	65	254335	198343	111	0.175991
157282	130903	91	61513	49227	93	2330	1649	28	3660	3008	31	7939	6708	50	12657	10590	66	258878	215654	100	0.175991
84386	82221	79	29568	28916	77	1323	1215	12	1986	1997	22	4718	4913	35	6787	7171	43	135116	128902	82	0.177957
126508	105214	96	56781	48874	87	1713	1440	20	3099	2591	33	7181	6033	48	10567	9099	54	221389	191286	96	0.17894
76463	75708	79	22329	22316	62	1009	1005	2	1710	1613	19	4538	4294	40	6938	7225	47	130274	129337	83	0.17894
157702	126241	97	57189	45382	92	2267	1839	25	3297	2473	37	9176	7702	55	13482	11143	65	300930	253462	103	0.180906
178014	140091	99	72163	56902	97	2575	2132	28	3796	3370	37	9421	7183	56	12937	10169	66	272011	215114	107	0.180906
99202	96450	81	54585	52879	80	1886	1830	20	4394	3831	36	8217	7872	47	12528	11764	66	252527	237799	93	0.180906
151213	126681	94	58709	49002	90	2160	1908	22	3466	2998	36	8494	7231	54	12866	10573	65	253849	221729	98	0.18189
142788	120953	104	54251	45908	90	2124	1854	24	3590	2938	34	8653	7593	50	12391	10303	61	255149	225952	99	0.18189
222150	177642	107	173131	145739	103	5519	4508	41	9153	7544	51	20484	17308	79	32004	26109	99	644818	527469	114	0.182873
165837	132809	96	77751	66557	93	3231	2697	32	6045	5027	44	12149	10438	63	18865	16289	81	395954	351857	103	0.182873
163862	149159	88	56365	52077	86	2915	2682	30	4677	4357	36	9956	9574	55	15081	13255	65	306343	284204	95	0.183856
138677	118457	93	51368	42475	87	1882	1425	19	2898	2783	29	7009	5884	49	11279	9475	57	234784	204852	96	0.183856
63467	60386	92	21407	20857	61	767	777	0	1676	1542	18	2977	3189	29	4535	4373	37	94314	96011	84	0.184839
142637	114517	94	51722	40153	91	2122	1676	25	3053	2497	35	7725	6508	50	11474	8920	62	252105	204300	98	0.184839
68181	70725	74	21887	21461	64	950	1038	5	1888	1804	20	4134	3879	35	6465	6558	40	135077	130299	84	0.185822
157792	132438	91	64097	53592	91	2141	1812	25	4270	3482	38	10109	8722	58	14549	12967	70	307771	269810	99	0.185822
121879	110854	89	51079	45846	85	1551	1643	18	3337	2709	34	6890	6254	44	9664	9496	51	196590	184274	90	0.186806
148618	131027	93	56587	49474	87	2605	2255	29	4338	3256	36	9916	9171	57	14334	12505	66	289782	269091	97	0.186806
162374	131816	95	62209	52233	93	2429	2061	26	3934	2995	35	9098	7586	55	13590	10896	65	270557	227948	102	0.186806
157579	138950	104	71229	62937	88	2467	1959	30	4731	3842	41	9123	8878	52	14532	13520	64	279488	272349	91	0.187789
76566	74507	78	27832	27332	75	1038	839	0	2223	2230	21	3785	3803	34	5872	5768	38	134131	128776	86	0.190738
89851	86520	84	36810	36075	78	1291	1453	16	1938	1841	24	5072	4945	38	8182	8051	48	150155	139962	91	0.193688
133902	118827	91	39940	33340	89	2251	2062	24	3545	3297	33	8416	7074	52	12901	11174	64	272366	241303	99	0.193688
76679	73750	93	33248	31971	77	877	997	0	1778	1692	21	3868	3783	34	5925	5734	41	119953	115305	86	0.194671
160797	131845	98	66048	54490	92	1986	1739	22	4326	4018	35	9381	8165	53	14302	11961	66	284111	245847	99	0.195654
48152	48573	74	17214	16839	53	786	597	0	955	992	0	2252	2202	24	3488	3242	33	76443	73079	85	0.196637
118474	110766	85	33669	30083	84	1478	1445	18	3582	3226	35	6524	6433	43	9918	9200	56	211537	195046	93	0.197621
116203	108067	85	45433	42097	82	1639	1653	17	2278	2368	29	6326	5783	44	10116	8864	53	205692	186441	88	0.197621
113210	94058	88	49987	41511	87	1624	1246	15	2745	2005	33	5344	4541	41	9134	7387	58	174308	142622	92	0.199587
204710	152769	111	72485	53800	98	2855	2048	32	5296	3620	47	12198	8855	63	17509	13070	72	361918	282078	105	0.201553
108833	105158	87	53568	51349	81	2497	2097	26	3567	2824	36	7591	7272	45	11454	10611	57	229342	216380	95	0.207453
139521	121839	95	43729	37306	86	1963	1663	24	3704	3421	34	7466	6449	52	11650	9863	66	218568	186779	89	0.208436
97830	93606	80	24415	23225	74	1380	1260	15	2560	2510	28	5179	4892	38	8478	8076	49	173009	157155	88	0.211385
98214	93955	83	26183	25642	77	1560	1431	17	2919	2476	28	5827	5668	39	10591	10196	53	187154	170012	91	0.212368
139212	124671	94	63180	58143	86	2981	2574	28	3863	4066	33	9561	8818	53	14296	13167	58	292863	280641	96	0.212368
72900	71888	79	28292	27833	76	847	950	0	1700	1482	21	3545	3456	32	6450	5960	45	118894	115876	86	0.213352
142301	131983	84	49647	46079	82	2715	2436	26	3818	3353	35	8238	7208	50	12267	11506	57	252955	218403	89	0.214335
116762	95555	92	52162	43628	86	1822	1570	19	2902	2325	33	6238	5125	47	8862	7399	54	194321	157349	99	0.218268
127261	115546	88	39489	36044	84	1968	2111	21	4713	3871	38	7642	7045	48	11983	11619	59	235060	218390	94	0.221217
101375	99881	82	39839	38372	79	2451	2210	25	3255	3190	32	7634	7372	46	12400	11160	60	232417	224846	87	0.221217
244960	176934	106	103089	76039	104	3713	2513	39	6856	5272	49	14696	11190	71	22456	16262	84	467301	344458	117	0.2222
92386	87849	84	33404	32355	79	1417	1298	15	2170	2022	25	5778	5497	40	8466	8395	45	176283	168574	94	0.22515
208753	125989	109	90676	55430	107	3387	2274	37	5362	3272	51	11364	7189	63	17587	10988	79	361401	230002	109	0.22515
107606	97443	91	40484	36423	83	1340	1197	11	2278	2065	26	5216	4628	38	7500	7115	46	168925	152709	92	0.226133
100231	93787	87	28994	27944	80	1778	1529	22	2865	2852	32	7274	6814	47	10851	10189	52	207624	195446	93	0.226133
123087	102814	93	50199	42117	89	1969	1433	22	3433	2983	32	6717	5558	48	9989	8423	56	202140	163197	99	0.229083
74657	68152	95	24005	22082	72	1366	1128	11	1772	1945	19	3724	3394	36	6191	5943	40	114285	109100	84	0.233999
91332	89754	83	15943	15765	50	1336	1532	14	2561	2324	29	5295	5216	39	8865	8226	50	172899	169350	89	0.236948
111634	104802	83	33221	30805	81	2246	2109	24	2861	2868	30	6947	6747	46	11266	10716	60	229076	217484	93	0.237931
146519	128200	90	53871	47361	88	2050	1932	24	3535	3655	32	8494	7503	52	13077	11775	59	269532	241701	101	0.237931
192482	96579	112	61001	30311	110	2655	1278	33	4260	2465	52	10477	5252	76	15804	7999	89	328378	156279	120	0.238915
133023	106657	91	59264	48086	91	1919	1527	22	3177	2643	36	8037	6240	54	13070	10628	68	253204	207115	103	0.239898
122567	108088	87	48116	42031	87	2325	2202	25	3907	3568	33	8535	7555	50	13669	12262	65	278703	256803	99	0.241864
104674	102164	81	37669	36617	79	1378	1498	17	2593	2418	25	6124	5703	43	9466	8692	51	179499	172062	87	0.241864
149874	136892	89	69312	64702	87	2920	2888	26	4094	3713	39	8991	7742	51	14546	12989	65	289510	241278	94	0.24383
104116	99810	84	25578	25095	77	1591	1629	17	3095	3064	30	6651	5776	47	9894	9217	51	225628	212163	92	0.24383
99325	97450	80	33494	31847	79	2069	1905	23	3234	2907	33	7328	7266	44	12564	11531	60	246570	226629	87	0.244814
154084	137006	88	66042	59001	89	3445	2965	32	5456	5118	44	13029	11281	61	17992	15152	68	361316	303201	98	0.24678
145301	125743	91	61917	52976	90	1868	1814	20	4147	3594	39	7976	7092	47	12573	11051	54	255531	218507	100	0.250713
80421	78939	79	34326	33385	77	1231	1094	8	1829	1646	27	4352	4274	34	7130	6729	45	148826	137589	90	0.251696
220332	162904	113	76928	56662	112	3429	2631	37	6238	4477	54	12835	9323	66	21733	16133	91	415395	313817	123	0.251696
193484	165645	105	86994	73846	95	3809	3564	33	6209	5662	51	13519	12102	66	20455	17526	81	402391	351675	107	0.253662
81076	79198	80	28757	27921	76	1611	1421	17	2422	2003	24	5406	5327	40	8492	8241	49	174252	160557	89	0.256612
94555	91611	80	19402	19075	55	1899	1760	21	1986	2451	23	5899	5852	40	9852	9174	61	199754	187183	87	0.256612
109300	103227	85	54947	52566	81	1829	1751	21	2969	2872	28	7115	6514	44	11091	10160	69	223781	214999	84	0.259561
94285	89291	95	33424	32397	78	1264	1170	10	2192	2079	24	4521	4272	38	7341	7338	43	158347	150592	90	0.259561
97576	93347	83	41164	39167	79	1681	1667	20	2941	2539	33	5582	5586	40	8254	7658	47	180448	174609	83	0.261528
370738	229872	215	176361	123793	187	8838	6238	51	16104	11311	88	34032	23298	145	50948	35102	175	1.03440e+06	685193	227	0.261528
177689	139716	109	64017	51964	95	3049	2268	34	5107	4317	43	11213	9637	58	16881	13688	70	337012	285347	103	0.263494
132773	109623	92	46886	37602	89	2067	1663	21	2999	2434	34	8376	6723	55	13189	10854	74	257803	204986	99	0.264477
123527	105389	101	52448	44615	88	1884	1688	19	2979	2624	33	6231	5464	44	9410	9079	50	178884	157246	94	0.265461
52288	53843	66	21898	21685	62	773	768	0	1444	1555	16	2894	2736	32	4310	4162	35	101965	101275	82	0.265461
111770	105549	88	41298	39702	80	1749	1637	19	3440	2910	36	6758	6558	46	10562	10644	52	214858	205545	93	0.266444
123123	108427	89	54522	47109	85	1525	1362	16	3269	3009	32	6324	6013	44	9690	9049	55	199511	179164	93	0.266444
167770	148906	89	88842	79455	90	3373	2862	32	5371	4844	42	12579	10363	65	19498	16632	84	382518	327471	99	0.26841
208310	162973	117	70463	56451	98	3155	2357	32	5344	4508	49	12300	9856	64	18560	14959	77	391096	330295	108	0.269393
86110	85216	78	34500	33631	77	1423	1370	13	2646	2656	24	5773	5784	41	8466	7824	51	180100	170902	89	0.272343
39535	37322	75	18395	18312	53	497	536	0	371	765	0	1739	1804	21	3001	2994	29	58097	57153	79	0.273326
133466	124732	89	56970	53887	83	2314	1952	24	4441	4343	36	8682	8433	49	14278	13886	61	280589	260839	94	0.274309
127065	109347	90	49662	41895	87	1835	1597	22	2642	2421	32	7075	6220	45	10910	9284	65	236192	205124	99	0.274309
147628	127050	93	52453	43898	90	2238	1738	26	3993	3768	36	10281	8482	57	14883	13428	63	318683	285295	106	0.274309
131207	121255	89	85269	81865	84	3118	2806	30	6586	6000	45	13432	12891	66	21699	20462	82	436004	396846	94	0.275292
153885	128547	94	59369	51727	89	2582	2142	29	4485	3715	38	9806	8212	57	14673	12229	69	293448	255303	98	0.275292
110369	106704	82	41039	39112	81	1634	1407	20	2717	2668	33	6739	6305	47	11105	10310	53	210119	199343	92	0.275292
138189	116518	93	50138	40937	90	1791	1501	23	4145	3230	38	8323	7065	50	11749	9959	61	255957	208021	104	0.276276
127736	113757	87	38083	33136	85	2267	2087	25	4497	4239	34	9503	8617	56	15166	14356	70	293495	281117	97	0.276276
88052	85986	80	33142	32356	78	1051	1069	7	2154	1803	28	4243	4202	34	7046	7258	44	146361	135966	89	0.277259
363416	253270	154	340144	257570	139	11737	8691	53	22405	15932	84	46164	33094	136	71153	49768	141	1.04858e+06	979124	151	0.278242
150256	132879	89	51606	47767	85	2896	2480	31	4207	3558	37	9568	8380	52	14542	12262	65	311734	251975	90	0.278242
173191	141977	93	59830	48059	91	2407	2209	26	3981	3565	36	10418	9283	62	16480	14022	70	341429	294438	103	0.279225
171107	133606	99	67150	54257	96	2211	1769	26	4053	3137	43	9826	7490	53	15091	11092	73	290080	232063	106	0.280208
252187	193819	102	110373	86762	101	4357	3329	37	7539	5620	58	16887	13270	75	26538	20698	103	526591	396560	115	0.283158
90583	86872	79	32011	30957	78	1687	1787	21	2677	2784	32	7213	6743	46	10333	10033	62	214221	199754	88	0.287091
97041	93911	82	33506	33133	78	1784	1675	21	3099	2394	34	6592	6311	41	10687	10171	57	219470	212127	92	0.287091
148699	123350	94	58385	48997	88	1961	1661	23	3798	3186	39	7751	6469	52	12814	10898	68	263762	222420	102	0.287091
81246	80507	79	40113	39721	77	1278	1068	6	2179	1846	26	4302	4377	35	7022	7283	44	134160	130626	86	0.287091
166452	143210	98	84491	73588	90	3506	3097	34	5905	5026	40	13762	12238	64	21411	18772	87	435229	370900	99	0.288074
99824	91572	82	35307	32014	81	1564	1679	16	2836	2740	30	6271	5786	43	10015	9170	60	196694	184333	91	0.29004
131810	117709	91	53831	48094	86	2053	1954	24	4318	4026	34	8236	7520	51	12600	11582	64	259016	243688	93	0.291023
164124	130843	97	67067	51246	96	2140	1766	24	4118	2718	43	9083	6858	57	14259	11355	70	285675	222706	106	0.293973
159341	132265	90	58037	46480	90	2520	1936	28	4416	3504	43	9277	7890	52	14022	11944	66	305444	263776	96	0.295939
198412	162153	102	111436	92743	97	3523	2877	34	6895	5726	44	14573	12144	74	21442	18623	90	434228	375907	104	0.296923
96598	93089	80	39511	37833	80	1935	1796	22	3164	2799	30	6985	7013	44	9792	9718	51	202965	189653	88	0.298889
190976	151991	98	67817	55364	94	2932	2140	32	4867	3838	43	10618	8921	58	16946	13538	76	334484	278216	103	0.298889
178453	150188	93	56007	47980	91	3184	2712	31	5373	4014	49	10643	9610	54	15795	13257	71	301278	269526	100	0.299872
206752	153896	101	74717	54653	99	2808	2149	31	5118	3620	47	11653	8294	63	17347	13559	74	349966	260516	107	0.300855
213691	160681	108	84049	62994	101	3491	2727	33	5457	4092	47	13354	10226	64	20223	15128	82	409876	314381	112	0.300855
103607	99546	84	21476	21148	58	1878	1810	20	2986	3032	29	7015	6831	42	9136	8674	47	202899	190282	92	0.301839
105358	98523	98	34026	32686	79	1654	1514	20	3137	3023	31	6838	6439	45	10103	8858	61	200792	189443	92	0.301839
243120	185838	111	153419	118897	108	5608	4278	42	8375	6888	50	17940	14144	76	28529	22664	95	550844	443800	115	0.302822
209701	165797	103	85610	67143	101	3626	2826	35	7262	6045	49	13744	10717	68	21184	16973	82	436731	359950	110	0.305771
64815	63740	79	15942	15564	49	874	853	0	2097	2130	19	3992	4026	34	6706	6313	46	129777	128263	84	0.305771
100185	93936	87	48214	44817	81	1814	1802	21	3017	2658	28	5750	5639	39	9363	8731	55	216496	197588	89	0.306754
110737	102769	83	54564	50577	83	1981	1809	19	3586	3295	33	6857	6006	44	10742	10202	59	228425	217447	93	0.306754
156888	131180	94	65511	55554	89	1786	1355	25	4007	3184	40	7810	6353	49	11640	9637	61	246825	206192	101	0.308721
61965	61967	74	23225	22495	66	823	820	0	1531	1430	17	3375	3464	30	4811	4688	39	97175	94927	86	0.309704
30568	29636	68	14058	14087	48	494	489	0	609	948	0	1323	1430	15	2577	2417	29	46770	44544	79	0.310687
173940	151944	95	74548	65774	92	2641	2407	26	4676	4178	38	9795	8707	56	14966	12694	81	310256	275955	103	0.31167
126560	114061	89	43769	37965	86	2039	1803	25	4116	3783	34	8404	7992	49	13096	12172	61	252507	231675	95	0.31167
102698	98535	82	28835	27941	78	1775	1593	21	3240	2923	31	6614	6546	41	10669	10231	56	221101	213628	94	0.31462
128676	119395	90	96102	90631	85	2038	1805	21	3674	2914	38	8032	7576	48	12056	10921	62	259921	236292	89	0.31462
110094	104370	96	34856	33651	79	2105	1869	23	3237	3106	31	6954	6545	44	10965	10330	56	221340	208609	92	0.316586
72967	71642	79	24809	24397	75	1092	1023	4	2128	2227	23	5255	5003	38	8168	7880	47	164795	151439	85	0.319536
94026	85499	88	43791	39395	81	1416	1369	13	2346	2338	25	5818	5317	41	8579	7829	46	172336	156961	84	0.320519
63766	62779	77	21139	20789	60	1135	981	0	2481	1887	27	3530	3498	32	5210	4831	39	106770	101529	92	0.320519
120343	102651	93	52212	44770	86	2130	1827	24	3617	3380	32	7792	6715	49	12869	12287	61	263836	233992	103	0.320519
161017	138412	92	63622	54325	90	2570	2322	28	3446	3215	32	9268	8034	57	13101	11271	69	266646	237072	101	0.322485
156558	123820	94	61834	48646	94	2097	1758	26	4036	2886	42	8399	6856	54	13966	10577	70	278284	220830	99	0.325435
94432	89170	83	43493	41325	81	1917	1655	23	2922	3060	29	7015	6672	45	11856	11837	65	226155	213416	89	0.326418
154387	135876	93	56850	50963	88	2592	2186	28	4182	3725	37	9872	9167	55	15216	13600	75	290559	271677	91	0.328385
66364	65030	78	24432	24014	66	944	953	0	1351	1152	12	3327	3300	30	5259	5160	39	109384	108560	78	0.328385
155427	121704	96	57514	45474	92	2704	2060	31	4287	3491	40	8684	6925	52	14348	11503	73	284103	239829	98	0.329368
125352	115731	85	54492	49980	85	2463	2251	26	4610	4328	37	9768	9660	49	15536	14642	66	295005	272317	94	0.329368
111429	106477	84	43606	42040	81	1846	1845	19	2839	2992	26	6333	6116	44	10085	9681	52	194543	179655	93	0.332317
133285	118750	96	53953	47856	86	2727	2485	27	3875	4006	33	9656	8936	57	14532	12737	71	286037	263097	95	0.333301
152455	121950	100	57379	46903	89	2567	1841	27	3414	2581	39	7998	6397	52	11911	9578	65	240589	191737	101	0.333301
191007	141860	105	67336	49893	97	2465	1661	31	5473	4156	45	11058	8503	64	16373	12141	74	323395	249674	106	0.334284
91455	88317	81	16623	16412	50	1309	1443	15	2644	2873	26	5632	5358	40	9707	8812	53	189692	180401	88	0.335267
154645	138957	89	71896	64946	87	2555	2516	27	5148	4549	39	10392	9561	53	16145	13745	76	303273	273601	95	0.33625
117744	110930	82	51701	49460	81	2121	2068	22	3090	3243	28	7133	6720	45	10982	10419	57	226466	215703	88	0.33625
156724	141203	96	60999	55982	87	2747	2623	27	5075	4520	41	8975	8146	51	13261	13086	55	268724	243167	97	0.337233
123430	114392	89	35671	32156	84	1423	1471	17	2977	2667	26	5971	5669	41	8613	8031	51	185256	172669	92	0.340183
123193	110402	89	52678	46969	85	2115	1769	24	3407	3317	31	7482	6891	48	10971	11117	51	234669	223786	92	0.341166
122480	109865	89	48733	44472	86	2151	1937	23	3921	3489	37	8055	7331	47	13618	12944	61	264157	242322	95	0.342149
157782	136337	90	59717	50305	89	2815	2356	30	5047	4508	38	11724	10420	62	16874	15342	67	354781	318766	98	0.345099
164017	132779	94	71319	57364	91	2742	2118	30	4122	3036	43	9114	7673	54	14281	11775	67	293527	241696	100	0.346082
103690	92217	86	42628	37683	84	1321	1069	13	2670	2699	26	5517	5614	39	8266	7416	48	183171	164947	93	0.348048
93344	90120	81	42169	40173	79	1364	1290	14	2523	2513	26	5239	5122	39	8161	8021	48	151318	147064	91	0.349032
139807	129264	92	65615	60372	88	2501	2329	26	4379	4219	35	9316	8948	50	15933	14347	72	297353	284012	94	0.350015
266749	203744	114	139062	109361	108	4546	3474	38	7933	6946	51	17667	14504	68	26090	20944	95	532522	456742	113	0.351981
226965	171078	108	69537	51472	99	3419	2602	33	6301	4677	56	11963	9115	61	19593	15788	72	401473	322751	105	0.353947
116178	108463	85	29868	29065	80	1807	1595	21	3077	3313	33	6657	6002	47	11290	10836	66	215943	204388	88	0.355914
93335	90481	86	52464	51062	79	1703	1652	20	3030	2859	29	6048	5838	41	9537	9181	51	191077	176135	84	0.356897
83950	79872	83	32613	31758	77	1298	1178	12	2531	2184	29	4990	5034	36	6932	6718	46	143787	136562	84	0.359847
91989	85936	85	22966	20648	73	1920	1716	20	2535	2115	25	5256	5075	40	7913	7344	47	150784	142458	88	0.361813
133597	115373	90	57642	49896	87	1824	1597	20	3146	2977	34	7357	6360	47	11607	9982	68	230805	199291	97	0.365746
130726	115444	93	35244	30486	87	1913	1600	21	3106	2917	30	6986	6454	46	10243	9033	54	214251	194130	98	0.369678
69923	67146	76	27475	26880	75	908	848	0	2122	1626	22	3810	3571	36	5729	5327	40	114088	109020	79	0.370662
166781	131903	94	60171	46728	94	2991	2247	31	3687	3098	38	9542	7454	57	14613	11556	70	277359	217742	103	0.371645
124273	111753	89	48165	44341	86	1852	1531	19	5260	4778	41	8913	7912	55	5443	4775	43	158291	147615	90	0.374594
217599	163098	103	116697	91039	102	3100	2676	32	6355	5022	45	12126	9201	60	19372	14253	80	389123	303620	112	0.374594
120343	112277	85	59049	55053	83	1978	1937	20	2911	2976	28	7400	7165	47	10095	9743	56	225284	216032	89	0.375578
98684	97929	83	46472	45622	78	1690	1998	19	3378	3368	30	7792	7850	47	11717	11485	61	235084	227039	89	0.375578
53570	55313	74	21670	21885	55	583	585	0	842	1016	3	2361	2378	26	3334	3730	30	69587	68088	81	0.375578
113119	101824	86	36134	31124	84	1802	1632	20	3030	2898	35	7327	6469	47	12443	10585	62	234136	212847	89	0.375578
176162	144819	98	64228	52371	93	2376	2040	28	4681	4115	44	9480	8144	52	15245	13028	72	317956	267778	100	0.377544
131794	113804	97	48749	43132	87	2243	2023	25	3155	3028	33	7188	6891	45	11781	11086	54	222829	203924	93	0.378527
46640	43933	89	18002	17054	61	727	740	0	1045	1120	6	2305	2082	25	3228	2973	30	68540	61211	89	0.378527
215481	169074	101	76299	60185	99	2966	2317	31	5116	4631	39	11729	9111	62	16589	13432	70	362967	296312	107	0.381477
98368	95077	81	18828	18212	54	1851	1465	21	2608	3067	28	5592	5527	39	8472	9107	44	182761	170761	89	0.38246
112036	98403	88	48465	43851	84	1334	1157	10	2694	2361	30	6078	5411	45	8876	8257	54	164013	146341	91	0.38246
103764	92387	99	43378	37914	93	1804	1448	19	2833	2815	27	6336	5402	46	10113	8480	63	203187	181145	99	0.38246
152523	127327	91	55565	44421	91	2000	1677	22	3546	3512	37	8749	7064	51	14122	11028	68	291007	238612	97	0.38246
134726	121075	88	70181	62239	88	2255	1812	25	3633	3660	33	7616	7074	49	11318	10272	61	245435	227443	91	0.38246
148515	133925	89	46788	41113	88	1975	1730	25	3993	3137	36	7670	7045	46	12588	11044	66	232653	210190	95	0.383443
141600	127967	103	41528	36252	88	1900	1651	21	3580	3493	33	7339	7128	43	11854	11161	65	231574	211661	95	0.383443
112308	103413	85	38324	34717	81	2075	1899	23	4074	3497	40	7766	7295	47	12556	11291	66	256189	235461	92	0.383443
67874	64334	77	26049	25508	76	945	979	0	1286	1421	14	3417	3384	32	5061	4720	39	104479	98762	79	0.384426
111653	104313	84	45296	41369	83	1689	1779	19	3096	2934	32	6125	5681	49	10025	9532	55	196927	189698	84	0.384426
131234	113127	94	45348	38281	87	2177	1547	24	3201	2843	33	7484	6307	50	9900	8299	61	201762	180327	91	0.385409
155338	135855	106	59413	52465	89	2220	1901	27	3420	2673	32	7652	7062	47	12100	10951	60	219072	205679	93	0.386393
108500	100938	87	43415	40302	82	2226	2312	23	3547	3298	33	7841	7125	48	12744	12171	58	253402	242105	86	0.386393
143375	118598	95	71487	59318	92	2189	1762	23	3859	3294	37	8654	6829	57	14584	12761	71	281947	233565	100	0.392292
96879	92134	82	43773	42023	79	1634	1541	19	2824	2877	28	5611	5474	42	9123	8624	49	191378	183469	84	0.392292
98342	97445	83	34907	34356	77	1702	1647	20	2356	2199	27	5831	5669	41	9591	8596	61	189684	177042	90	0.395241
127388	118048	89	67567	64055	85	2604	2280	28	4494	4168	37	9717	9028	55	14154	12883	63	319359	289430	90	0.396225
92353	87360	82	36907	35517	79	1671	1577	20	2858	2609	34	6967	6707	44	10353	10151	56	214205	198436	89	0.396225
112261	102890	86	39208	35799	82	1782	1550	19	3667	3126	34	7504	7025	48	11671	10745	59	231133	215346	93	0.397208
126158	111609	90	45716	40709	85	2093	2069	23	3812	3369	37	7733	6980	48	13644	12129	69	264293	247186	93	0.397208
144426	134969	86	75285	69819	85	3179	2703	31	5253	4729	40	10842	9953	54	16862	15874	67	326390	285866	91	0.397208
74498	73067	78	17504	17636	47	1063	840	0	1032	1686	14	4273	4133	34	7151	6703	44	131148	128751	82	0.397208
156025	137946	91	65581	58465	90	2890	2305	29	4090	3824	32	10205	9327	56	14819	12554	67	299776	279709	106	0.397208
77917	75091	83	19488	18782	57	1048	1084	6	2096	1889	23	4124	3904	35	7507	7536	44	139069	131712	84	0.398191
102955	96011	86	39753	37495	82	1675	1819	21	3311	3382	29	6391	6073	43	10462	9407	56	198022	182421	92	0.40114
158173	148601	89	70614	67033	86	2535	2226	26	4104	4386	33	7954	7406	49	13267	12321	61	261609	239500	96	0.40114
126994	121493	83	31453	30496	80	1778	1775	19	4131	3762	35	7913	7441	51	12398	11387	67	250608	240807	91	0.40114
134334	113438	88	48943	40798	87	2089	1724	25	3187	2827	31	8158	6716	52	12251	9869	65	238011	210827	96	0.40114
101829	96346	89	46901	43713	81	2432	2089	26	4086	3522	34	7974	7482	48	12558	11625	63	251143	229673	91	0.405073
156497	138576	95	67212	59761	88	2309	2006	24	4320	3589	43	10167	9286	54	15689	14459	70	313676	290848	97	0.405073
109621	96341	103	47852	42373	85	1610	1486	18	2715	2191	35	6411	5884	43	10405	9323	71	201254	180059	86	0.406056
66584	63856	82	28464	27664	74	792	655	0	1329	1522	17	3011	2845	31	4515	4936	36	88325	81947	83	0.40704
83382	83114	77	22911	22331	64	856	854	0	1795	1933	19	3886	4022	32	5851	5670	44	170108	163744	89	0.40704
82488	80227	81	38491	37073	78	1088	1029	4	1623	1571	19	4449	4146	36	6881	6399	44	133576	127817	83	0.408023
61807	59997	79	15325	15438	47	718	730	0	1448	1589	17	3659	3778	32	5960	5981	42	118365	115460	88	0.409006
183215	132399	101	70969	51777	99	2297	1706	28	4327	3145	42	9404	6325	56	14980	10569	69	309351	222593	112	0.409989
87414	84072	82	33970	32742	78	1507	1463	17	2248	2237	24	5578	5502	39	7962	7370	50	161304	155801	85	0.410972
88869	89599	78	45516	45064	78	1670	1591	20	1941	2077	23	5365	5074	41	8668	8554	49	167220	159888	88	0.410972
208372	161479	105	76756	60652	103	3370	2641	32	4841	3885	47	11186	8428	61	17689	14340	72	346390	289664	112	0.410972
85614	82605	92	27016	26336	76	1400	1445	14	2584	2441	25	4870	4813	38	7370	7179	46	161555	158124	87	0.412939
44181	44422	72	16264	16091	49	874	713	0	911	1179	8	2031	2063	23	3616	3566	31	63247	62649	74	0.412939
113102	103644	90	60527	54862	84	2141	1956	23	3659	3317	33	7869	7260	48	11489	10193	59	233132	220795	90	0.414905
159752	135835	96	54310	47220	90	2489	2018	27	4483	3847	41	9897	8624	57	15381	13458	80	287347	254210	96	0.416871
78872	76305	93	28808	28042	77	1105	998	0	1882	1906	24	4038	3812	35	6409	6753	40	129825	126903	85	0.417855
55533	56101	79	19715	19336	58	580	651	0	1330	1262	13	2428	2440	28	4183	4639	33	82316	81481	79	0.417855
92665	82594	83	37871	33705	82	1246	1091	9	2183	1854	21	4694	4172	40	7388	6092	52	136429	123270	87	0.417855
120686	107362	85	42515	36125	86	1578	1411	15	2923	2811	31	7612	6327	51	12199	11022	66	261174	228648	92	0.417855
119838	111541	84	51819	48120	84	2086	2256	23	4365	3976	36	9001	8664	52	15466	14292	70	272541	258142	89	0.419821
91069	87995	81	31110	30950	77	1068	1036	5	2089	1940	27	4599	4372	36	7799	8182	44	154150	149146	83	0.420804
126694	110772	91	37517	33230	86	2312	2036	24	3759	2939	40	8760	7473	57	14295	12762	67	280808	245086	86	0.421787
91575	86368	87	27623	26570	78	1861	1617	21	2961	2732	30	5679	5387	40	9922	9804	54	187544	175714	84	0.421787
111190	103053	86	38353	34241	84	1467	1289	17	3530	3195	34	7106	6896	42	11189	10499	59	233295	219825	91	0.421787
194908	148284	106	79381	60894	103	3188	2208	32	5357	4536	42	12152	9543	63	19730	16423	87	371305	298615	111	0.422771
136705	112070	108	52914	41567	108	2482	1763	26	3708	3098	34	8228	6556	54	13852	11095	72	274916	225487	108	0.422771
134746	119952	90	59850	52651	87	2074	1677	24	2544	2579	30	6296	6050	43	10363	9420	50	216997	205286	93	0.423754
163475	132767	107	60832	48123	94	2145	1727	25	3522	3018	35	7464	5993	50	11666	8792	64	239242	186777	104	0.424737
176357	146283	94	68029	57887	93	2969	2626	29	4109	3567	37	10251	9013	57	16057	13267	71	316746	256723	103	0.42572
88202	84889	80	33428	30832	80	1616	1561	18	2706	2859	27	6390	6059	42	10211	9448	55	201936	194903	85	0.426703
104825	94759	91	44971	40037	84	1587	1373	18	2406	2130	29	5895	5633	44	9505	9071	54	187956	175597	94	0.426703
298994	216656	136	140215	102214	125	4963	3546	40	9339	7489	53	19664	15084	79	28150	21278	103	686096	536105	134	0.427687
131675	111361	95	55441	46315	88	2058	1563	25	3251	2719	33	7422	6707	49	12066	10611	61	216970	191420	95	0.42867
97609	94293	84	28200	27453	78	1942	1935	20	2522	3022	25	5580	5267	40	8927	8736	51	189170	176877	91	0.429653
196170	155583	96	72676	57026	96	2562	2035	29	5376	3756	42	11041	8731	60	16306	12744	69	337173	276995	108	0.430636
117471	109721	85	40210	38263	81	2339	1952	27	3271	2813	30	7224	7018	46	11331	11276	54	236409	221882	87	0.430636
136636	126009	94	66644	62314	85	2588	2305	29	5193	5234	39	10667	10121	55	16298	14023	69	319689	293310	93	0.431619
130643	119978	86	39405	35083	86	2408	2051	26	3977	3608	38	8491	8134	49	13196	12151	62	269399	250586	95	0.431619
191102	149847	103	65776	50455	96	2619	2065	29	4354	3495	41	8487	7000	56	13345	10625	66	293618	238076	107	0.432602
103293	99231	84	26140	25476	79	1615	1595	19	2820	2811	26	6572	6309	45	9305	9413	50	213089	198760	93	0.434569
130722	122371	84	53745	50782	83	2604	2526	28	4461	4168	39	10240	9376	57	15736	14602	76	313747	274397	88	0.435552
104641	98192	84	28845	26900	80	1903	1581	20	2960	3218	31	6621	6245	45	11309	10265	54	229090	210485	93	0.440468
154768	133594	92	58503	50502	88	2378	2223	26	3700	3273	36	8602	7266	58	14150	10977	67	265200	209644	92	0.441451
97026	93854	82	27482	26590	78	1204	1156	10	1976	2126	22	4746	4634	36	8108	8082	47	178351	170414	93	0.443418
105721	97518	85	48006	44680	81	1911	1850	22	2589	3031	28	6716	6260	44	10344	9038	55	210391	202753	90	0.443418
122611	109158	89	37488	33158	84	2028	1784	25	4108	3311	38	8169	7514	48	13581	11866	64	257248	236017	90	0.445384
74094	70953	79	34844	33537	77	909	847	0	1850	1736	22	4253	3978	37	5924	5798	44	117568	114269	80	0.448333
86280	80889	84	41932	39317	81	1057	995	0	1777	1711	24	4813	4602	36	6695	6678	45	140558	133387	91	0.448333
183921	160395	95	60453	52131	93	3125	2802	32	5043	5032	38	10738	10010	52	15919	14082	76	323242	306625	99	0.448333
85426	80507	81	34218	32562	79	1718	1616	18	2773	2228	31	4748	4453	36	7861	7392	50	140000	133760	80	0.451283
77471	74674	79	35983	34687	78	859	858	0	1558	1512	19	3304	3541	31	5741	6048	38	124229	120301	78	0.451283
242000	173623	104	99740	73717	102	3511	2787	35	6114	4842	48	13257	10085	67	20525	15114	98	412093	319493	107	0.452266
238697	185356	109	88823	70130	106	4387	3413	38	7346	6472	46	17353	14236	68	26091	20943	94	542941	453895	113	0.452266
107086	99613	95	33366	31493	79	1648	1505	18	2904	2321	31	7305	6922	45	11004	10274	58	230154	221917	88	0.453249
123043	109394	91	44375	38728	86	1768	1486	19	3730	2723	35	7174	6346	48	10937	9671	58	218251	196183	92	0.453249
137155	113447	93	53952	45506	89	1944	1614	21	2885	1964	35	6990	5556	50	11675	9053	65	240249	200579	98	0.454233
93212	89729	82	22745	22123	64	1258	1125	11	1770	1658	21	5390	5473	40	7771	7558	47	163368	157444	91	0.455216
165175	137291	98	58064	47607	92	2388	1914	28	4413	3424	39	9503	8026	52	15353	12609	70	300032	256038	103	0.456199
103114	98309	81	27992	26899	79	1577	1414	16	2625	2365	28	5625	5318	41	8494	8321	47	173359	161693	91	0.458165
84177	81551	80	18186	17552	55	1550	1383	13	1945	1755	22	5113	4806	38	7454	6951	42	165976	162596	86	0.459149
282075	151699	133	107449	59062	128	4681	2509	48	8069	4219	61	17200	9844	80	27372	14878	120	546294	271139	142	0.462098
143961	131795	86	66453	60391	86	2285	2218	25	4498	4222	40	8665	7967	52	12680	11888	55	273541	257615	100	0.462098
102605	98804	84	49932	48487	80	1138	1145	10	2618	2775	27	6702	6472	45	9541	8885	54	205123	196575	91	0.463081
122581	114744	84	42301	39350	82	2962	2544	28	4232	3910	44	9383	8795	51	15137	14279	65	284371	273911	96	0.465048
94364	92904	80	32033	31172	78	1596	1471	17	3127	2448	31	5672	5783	41	7894	7720	48	180552	173558	90	0.465048
71480	68334	77	28607	28078	77	933	1007	2	1732	1830	22	3937	4054	33	6427	6074	42	132164	125666	87	0.466031
51518	50057	76	15661	15834	49	735	494	0	1025	1494	13	2844	2901	29	4276	4004	35	85582	84353	84	0.466031
129416	107660	102	43391	35623	88	2007	1707	21	3132	2757	29	7123	5881	50	10917	8969	55	219210	182633	103	0.467014
173033	141312	96	74972	63314	95	3075	2457	32	5159	4228	39	10970	9238	58	17303	15939	75	360667	318637	104	0.467014
64790	63507	77	27144	26674	71	695	595	0	2211	1677	20	3148	3038	31	5272	5264	39	116371	116960	85	0.467014
151008	130301	93	59568	51377	89	2656	2061	29	4107	3607	37	8333	7874	47	12510	11696	59	257290	246153	100	0.467997
147407	121307	98	54546	43124	92	1594	1338	17	2904	2093	36	6344	5399	44	10672	8487	67	245968	199136	102	0.472913
40843	40756	68	20200	20088	59	444	388	0	1057	1257	10	2283	1984	27	2869	2581	30	66505	65704	75	0.47488
176883	136748	98	72679	57165	95	2746	1909	30	3947	3284	38	9515	7705	58	15205	11709	74	294312	232096	106	0.477829
226385	192825	110	121164	103843	100	4537	3715	36	8604	7274	48	16984	14092	79	27519	23576	93	529919	437848	109	0.479795
141763	117988	92	58466	47389	92	2102	1848	25	3287	2577	34	7460	6028	49	11946	9996	62	264830	222431	101	0.479795
44091	42900	73	21396	20999	64	464	466	0	600	740	0	1693	1566	19	3649	3126	34	66664	64248	76	0.481762
133953	111896	90	55244	46130	89	2002	1652	25	3769	3265	35	7522	6597	49	13448	11679	70	253079	217993	98	0.481762
141887	116213	92	55812	45693	91	1991	1531	23	4192	3536	39	8673	7469	50	13039	10871	65	262400	224566	100	0.482745
105590	96874	85	38729	35754	81	1999	1691	21	3050	2802	32	6794	6315	46	10037	9353	55	216132	199867	95	0.487661
99201	95054	87	24656	23726	69	1469	1632	16	3176	3141	28	6008	5571	43	10313	9992	54	203733	193352	92	0.489627
96860	93885	82	35701	34208	78	1207	1311	12	1984	2007	24	4726	4529	36	6319	5990	50	129631	123627	96	0.491594
71987	66495	81	34202	31288	78	1453	1126	9	1484	1171	10	4094	3473	37	6499	6269	47	134263	127571	91	0.491594
273485	185047	115	93380	59947	114	4273	3003	39	7094	5021	53	17354	11595	77	27182	17829	104	512698	338317	127	0.497493
153254	119811	99	56962	44586	93	2594	1883	28	4229	2980	40	7912	6478	50	12053	9107	67	248400	192217	107	0.499459
89839	86850	80	23388	23142	66	1488	1443	15	2740	2338	24	4311	4195	36	6905	7020	44	140539	139868	91	0.499459
67571	66099	89	14359	13933	49	1106	1027	4	2123	2192	23	3901	3517	36	5849	6130	41	124988	117990	84	0.500442
120543	108028	87	49326	44234	83	2274	2060	24	3640	3101	33	7392	6425	49	11628	10227	60	230369	199229	90	0.500442
144372	122724	93	51123	42888	88	2177	1906	24	3356	3163	34	7307	6094	47	12839	11028	61	237375	204105	96	0.505358
136686	116076	88	49212	41477	86	2227	1890	26	3877	3724	34	7665	6663	52	12007	10050	62	220966	191263	96	0.505358
178812	139354	95	69795	55633	93	2353	1839	27	4649	3671	46	10129	7760	57	15575	10906	77	294817	231367	105	0.505358
206322	164297	101	71893	56528	95	2862	2404	30	5402	4377	43	11359	9169	62	18172	14632	88	329631	278920	103	0.509291
135608	119123	98	54478	46570	88	1662	1490	19	3200	2921	31	7079	6271	44	10995	8914	63	230109	203202	97	0.510274
178969	157848	94	64975	57466	90	3314	2898	32	5954	4945	40	13024	11564	62	19927	18344	80	384812	342670	99	0.51519
143169	119915	91	52705	44233	90	2431	2083	27	4168	3364	41	8763	7054	51	15319	12860	70	297685	250950	101	0.516173
105881	101609	86	22065	21458	67	1651	1688	20	3587	3274	34	7456	7239	44	11452	11339	62	232900	220424	93	0.51814
144429	115987	111	56565	47819	95	2284	1841	24	3549	2988	32	7438	5923	51	10858	8650	60	238972	193320	111	0.51814
110976	101715	87	42094	39238	81	1664	1387	22	3307	2970	37	7710	6950	48	12887	11403	62	243190	209541	87	0.520106
109176	103141	87	46413	44158	82	1861	1881	22	2675	2886	28	6939	6493	51	11102	10413	65	215985	201283	91	0.521089
119381	113901	86	46934	44005	82	2053	2099	23	4728	4278	38	9807	9099	59	14269	13708	60	306500	289425	95	0.522073
107485	104710	80	55382	54047	81	1638	1576	17	3137	3017	28	6646	6309	44	10699	10565	50	218821	206223	92	0.522073
165383	141294	93	68841	59957	92	2563	2100	28	5302	4609	42	10203	9465	54	16206	14599	76	316165	288840	100	0.524039
146082	123880	90	58544	49112	89	2089	1768	24	3595	2755	32	7840	6983	46	13402	11851	62	251302	221191	101	0.524039
114464	102963	86	42401	37398	84	1599	1444	18	3181	2708	33	6512	5647	48	9754	8509	56	216409	199127	94	0.524039
230633	173424	104	95460	73614	100	3195	2397	34	6079	5128	43	14119	10861	64	21153	16137	84	421620	336899	109	0.525022
172990	144838	106	108089	94863	97	3004	2174	32	5151	4296	39	10484	8548	60	17252	15091	76	347096	299671	110	0.525022
282951	194460	130	218439	162885	123	7158	5069	47	12748	9937	67	26801	19651	96	40637	29910	122	753533	574647	129	0.525022
189676	155815	105	85277	72312	93	2428	2042	28	4755	3460	43	10076	8484	56	14866	12749	71	295459	263227	104	0.526005
92136	85371	93	32809	30698	79	1407	1129	14	2453	2175	27	5739	5539	40	8485	7757	53	167717	164016	88	0.526005
154834	130060	96	58921	48985	90	2576	2098	27	3823	3288	35	8461	7348	53	13897	12370	64	267858	229242	101	0.526989
152191	125540	92	63347	53315	90	1940	1559	22	3894	3588	36	7950	6651	48	11544	9658	68	242674	207532	100	0.526989
139692	111853	108	65078	52066	91	1828	1444	21	2719	2229	33	6715	5365	49	10994	9011	61	207391	167636	100	0.527972
147969	124347	96	50155	43513	88	2413	2085	27	3972	3568	37	9542	8756	53	14257	12302	63	284510	260700	98	0.530921
131834	116058	96	48086	41190	88	2039	1627	24	3721	3403	32	9322	8223	56	14733	13350	68	272573	242051	100	0.531904
146933	129539	90	62276	54300	89	2253	2121	24	3603	3511	33	9107	8310	50	12732	10947	69	270474	243470	101	0.532888
126581	114955	87	49870	45766	85	2619	2207	27	3281	3129	37	7985	7482	47	11643	10680	57	243043	233135	92	0.532888
104556	96553	89	42240	38933	80	1465	1360	15	2882	2225	30	6083	5514	47	9230	7959	58	166939	156144	91	0.534854
183020	157278	97	105859	92540	95	3697	3010	33	6607	5664	48	14901	13394	66	25217	21962	92	470728	421745	103	0.535837
178626	151151	101	86356	73171	94	3746	3424	32	5536	5101	48	12875	10947	63	19756	17679	75	381939	333635	110	0.535837
118051	109986	92	44499	40632	86	1707	1602	18	3434	3080	34	6824	6129	43	9772	9002	53	208569	179311	100	0.535837
247899	162338	114	98082	65437	113	3694	2352	40	6810	4201	52	14796	9884	70	22066	14418	86	465786	313532	129	0.53682
144237	126519	90	57076	50132	89	2294	2221	25	3784	3079	35	7990	7239	47	13047	12337	59	250989	229891	98	0.542719
209853	163581	115	80578	63376	97	3029	2495	29	5567	4402	43	10330	8540	54	17440	13744	70	327121	269200	106	0.542719
136968	127161	90	60462	55067	86	2235	2102	22	4137	3867	36	8250	7489	49	13774	13026	74	270677	253962	93	0.544686
87944	84529	78	41218	39215	79	1506	1286	20	2961	2223	29	5814	5203	41	8068	7642	53	172200	163774	78	0.544686
117003	106995	85	57168	51720	84	1882	1762	21	2722	2442	24	5513	5028	41	8182	7173	54	187973	178972	91	0.546652
143641	125035	105	54749	46821	89	2358	2393	24	3762	3563	34	8972	7762	51	13976	12291	67	286426	268708	97	0.546652
192793	147621	111	74120	56078	97	3221	2143	33	4781	3843	41	11372	9447	61	17480	13489	82	349784	266601	109	0.547635
134155	123511	91	71147	68087	86	2881	2800	28	4613	4712	37	11138	10561	55	16941	15930	70	351667	321804	98	0.548619
87605	84730	80	36863	35478	78	1282	1320	12	2516	2226	25	5108	4945	38	8489	8103	45	161117	155935	86	0.549602
100044	96423	83	42775	41128	79	1826	1474	21	3702	4012	30	7264	6776	45	11476	10965	58	228199	215867	86	0.549602
132873	122164	85	58090	53076	84	2205	1947	26	3953	3304	33	8376	7367	49	13844	12684	67	250741	240466	92	0.551568
90014	83261	84	28354	26011	80	1226	1182	11	2711	2423	27	6082	5839	41	9040	8851	57	178014	175094	88	0.553535
93826	89305	97	30110	27923	80	1515	1552	18	2749	2856	31	5833	5588	42	9101	8584	50	181335	168135	97	0.553535
206843	154025	100	83423	61757	96	2855	2203	33	5058	3870	44	11602	8625	57	17617	13878	79	368841	286347	107	0.556484
112209	104828	91	45355	42268	82	1772	1699	20	3427	3167	30	8044	7270	52	11972	11281	59	234692	224144	90	0.556484
109085	100204	85	43363	39816	82	1900	1650	19	3513	3155	32	7563	6703	49	11457	10625	60	227570	217656	92	0.55845
137961	122429	92	46155	40524	87	1943	1709	19	3379	3227	35	7944	7308	51	11434	10297	56	224616	213758	94	0.55845
118548	113193	99	41007	40263	80	2214	2107	23	3188	2986	32	7295	6469	47	11345	10120	63	221375	212530	91	0.559434
106536	98736	82	41104	37577	82	1914	1523	24	2776	2696	30	6993	6675	45	10491	9077	58	219495	199856	99	0.559434
91063	88044	80	34646	32976	79	1625	1473	17	2396	2629	24	6818	6506	45	9855	8732	56	205120	194949	97	0.559434
125916	107552	91	49288	40805	89	1973	1684	23	3066	2841	28	7374	6391	47	12227	11262	58	233814	200806	97	0.5614
134815	126526	87	52760	49136	84	2414	2279	25	4847	4661	36	9338	9198	52	14250	12855	59	290697	274568	94	0.5614
83327	79276	86	18990	18445	54	1198	1226	11	2388	2265	21	4926	4622	37	6717	7155	46	145307	138624	87	0.562383
211290	157766	101	88512	68257	98	3481	2412	37	5754	4451	47	12551	9617	66	19550	15203	76	389365	309359	104	0.565333
217597	171405	119	92121	75073	101	3611	2895	32	7284	5703	51	16177	14121	69	24908	19982	97	491889	391986	108	0.566316
112219	101972	86	46923	42726	83	1758	1358	16	3416	3132	30	6529	6082	44	10857	9937	54	206129	190463	89	0.567299
142361	123296	90	50117	43756	86	1902	1880	19	3579	2886	34	8090	7459	48	12145	10334	68	242084	222499	95	0.567299
147729	129030	90	64960	56616	88	2078	1667	22	3710	3163	38	7795	7006	50	14307	12530	73	275517	254757	95	0.568282
143163	132097	86	69023	64611	85	3600	3170	32	5414	5038	40	12527	11857	61	18295	16451	73	367223	333558	91	0.568282
102993	97052	83	33521	31936	80	1527	1390	14	2394	2410	31	5662	5232	42	8798	8394	51	181507	175281	89	0.569266
101130	91403	85	43576	39092	83	1580	1433	15	3056	2831	27	6226	5934	42	9512	9107	56	187587	172319	88	0.570249
188133	159207	93	72560	61929	92	3702	3029	33	4921	4981	36	12835	11484	65	20352	17583	80	408482	374034	96	0.571232
102787	95826	83	40500	37778	82	1654	1575	22	2348	2307	29	5929	5558	41	9151	8812	53	188594	179941	87	0.571232
45767	44334	85	19538	19323	55	700	667	0	1639	1382	14	1961	1873	21	2986	2915	31	67143	67680	73	0.575165
120757	105960	88	52537	45792	86	1941	1878	22	3747	3041	35	7167	6246	48	11023	9671	57	212152	181920	82	0.576148
91211	87157	88	35169	33995	79	1270	1239	11	2372	2320	27	4408	4338	37	8030	7886	48	149585	146209	85	0.577131
221657	161872	116	73150	54009	101	2933	2126	31	5918	4357	47	12268	9559	62	20227	14485	92	376847	291433	107	0.578114
84350	81302	81	30887	29560	79	1466	1260	16	2624	2208	31	5184	5162	39	8402	8088	54	175504	167301	87	0.579097
144988	126528	91	64500	57295	87	2194	1940	24	3664	3123	34	8010	6949	50	11651	10626	57	234989	223139	93	0.580081
150533	123168	92	74772	61332	92	2347	1956	26	4133	3485	39	8381	6704	53	13023	10807	65	262811	218578	97	0.581064
116207	108361	83	49598	47194	81	2406	2322	27	3897	3800	34	8537	8110	49	13875	13462	57	276000	246773	88	0.581064
101538	93631	95	43554	40269	82	1614	1652	18	3234	3186	31	6321	6193	44	9902	9737	51	205292	195837	88	0.582047
101439	98312	82	38613	37239	79	2174	1953	23	3285	2932	31	6668	6362	44	10672	10328	60	233770	225021	93	0.58303
113744	108553	88	47736	45886	80	1731	1735	21	3190	3078	30	5586	5381	39	9103	8010	64	172523	160533	90	0.58303
277832	207624	116	117467	93289	112	4752	3550	40	8648	6695	55	17231	13005	76	26242	20465	97	520827	416493	120	0.58303
119868	105899	86	42851	37928	84	1478	1243	15	3341	2954	33	6017	5452	43	10593	9669	54	198987	183545	93	0.584997
186871	164362	96	91452	81264	91	3618	3145	33	4964	4727	39	12640	11598	62	20613	18831	79	370364	332847	101	0.58598
100270	96924	84	40956	40031	80	1590	1447	16	2849	2681	29	6033	5879	41	10550	10098	57	194915	179109	95	0.586963
139521	120648	94	52693	43466	90	2356	2189	23	3929	3367	34	7630	6356	54	12389	10068	65	254400	222012	99	0.586963
100874	94180	89	30827	29061	80	1687	1575	20	2960	2446	30	5908	5789	40	9242	8740	51	182099	175057	86	0.587946
173497	143956	101	85541	73938	94	2830	2420	28	4756	4020	41	10040	8728	61	15918	13507	71	314382	275448	100	0.587946
176975	156050	99	74123	65648	90	2994	2692	29	6042	5917	43	14057	12860	63	20649	19481	79	426875	396190	98	0.589912
89800	86631	81	24200	23355	73	1413	1411	15	2939	2862	34	6721	6523	43	10753	10445	59	215304	198497	86	0.591879
178421	144025	95	60727	48373	94	2568	2080	29	4817	3536	47	10641	8481	61	16786	14830	69	324740	271439	104	0.592862
135938	118790	103	48845	41655	88	2286	1868	27	3317	2806	36	7583	6378	53	12821	10871	61	240539	209615	96	0.592862
113253	101744	85	41986	36838	84	1490	1327	16	2959	2597	33	6242	5606	41	9504	8282	56	184206	160790	93	0.593845
126278	118935	86	64220	60077	84	2107	2165	25	3875	3896	31	8189	7677	49	12743	11850	66	263593	248938	91	0.595812
91635	86936	80	37833	36110	80	1063	1068	6	2152	2173	24	4888	4618	38	7793	8074	43	166220	158548	82	0.595812
129415	114305	88	55032	47739	87	2143	1819	24	3403	3082	31	8206	7238	46	12629	11582	68	271380	240812	93	0.596795
168430	143389	108	62397	54058	91	3246	2598	32	4996	4876	39	11387	10291	59	18600	18286	76	373163	347273	96	0.597778
124668	116311	84	35480	32203	80	1975	2007	23	3579	3441	35	8111	6924	52	13262	12604	58	268173	251693	91	0.597778
93130	93469	77	39730	39372	77	1724	1489	19	2588	2149	29	5626	5522	42	9362	9298	49	176598	170496	83	0.597778
143003	115881	93	60198	48943	92	2343	1908	25	3398	2650	38	8007	6421	52	12866	10513	64	249933	209306	98	0.597778
96115	91014	86	24722	23798	79	1712	1669	20	2640	2568	26	5818	5542	42	10520	9761	57	193301	178551	88	0.600728
150319	134924	94	63987	58040	86	2229	1970	25	4086	3340	39	9160	8919	48	13743	12247	62	270109	250836	91	0.600728
238192	173333	105	84681	60231	103	3845	2721	40	6558	4669	49	12425	9486	66	19714	14983	79	362676	280846	108	0.602694
73960	72128	81	24009	23225	76	1224	1046	7	2178	2248	25	6242	6156	42	8154	7979	49	179225	172995	83	0.60466
214415	157583	110	92931	69821	103	3393	2366	37	5614	4287	47	13052	10376	63	20971	15435	93	427426	316997	115	0.606627
179622	153566	92	84457	71945	91	2491	2125	28	3959	3441	36	8769	7528	56	12620	11422	64	267164	239402	95	0.606627
119929	113673	82	43631	40233	82	2576	2366	26	4100	3656	38	8567	8058	50	13404	13514	61	251423	242669	91	0.610559
84514	82853	81	29635	28753	78	1391	1204	16	2107	2272	22	4912	4629	40	8032	7956	49	166508	163975	87	0.610559
68563	66689	77	22304	21640	66	1115	1187	10	1479	1655	20	3506	3533	29	5688	5646	39	123102	115605	82	0.612526
70604	69405	77	22487	22253	65	1191	1320	12	1913	1993	21	4447	4628	33	5232	4661	40	120618	116258	89	0.612526
205292	166112	103	103088	81216	97	4032	3255	37	6532	5204	48	13364	11291	58	20191	16779	89	406376	339241	103	0.613509
118690	111833	84	52034	49036	82	1771	1651	19	3809	3698	33	7475	7116	44	11442	10696	60	254256	239700	90	0.614492
93823	85640	85	32469	29444	79	1460	1392	15	2705	2719	28	5188	5068	40	8555	8423	46	177141	165375	88	0.615475
144789	118516	92	59880	49674	90	2112	1875	21	3942	3325	37	8157	6602	51	11804	9864	65	267246	220477	103	0.615475
125659	114050	92	43597	39323	84	2088	1815	24	3600	3657	34	8826	8479	50	13441	12490	65	251558	229731	93	0.617442
99499	94846	82	38430	35861	81	1471	1283	16	2477	2222	26	5867	5583	40	8238	7470	54	164320	156926	90	0.618425
193467	152469	102	101359	81450	99	3224	2531	33	5563	4479	44	11803	9420	65	19206	15332	79	367341	300631	106	0.619408
181223	141549	99	66103	50990	97	2951	2375	30	4134	3396	39	9760	8027	56	15757	13156	66	323226	262078	108	0.620391
142032	106650	108	57638	44006	91	2181	1698	23	3677	2884	40	7884	5622	55	11528	8582	67	233244	179533	101	0.620391
148976	123603	90	54751	44252	90	2286	1903	24	3677	3073	35	7487	5989	49	12204	10106	63	234361	190627	98	0.621374
113851	104609	86	34177	29757	84	1778	1522	21	2787	2470	34	6629	5725	48	10358	9175	61	188585	165785	99	0.621374
141928	122882	106	46957	39196	90	2134	1762	24	4103	3616	36	8349	7385	49	14353	12363	68	278427	238950	100	0.621374
107789	103960	85	61359	59544	82	1493	1379	13	3669	2932	32	6847	6474	45	10667	10372	50	216893	205431	92	0.622358
105101	95730	87	42226	38736	82	1544	1559	17	2857	2282	27	5973	5407	43	10672	9960	55	204509	189510	93	0.625307
94295	90236	81	37320	33715	81	1541	1303	19	2318	1941	27	5039	4908	38	8155	7020	47	145992	135202	81	0.625307
78437	77910	80	31028	30103	77	2175	2011	23	2634	2776	26	6060	5747	43	9840	8818	54	200931	189290	83	0.627274
109384	97845	97	43247	39736	82	1575	1427	16	2437	2683	26	6191	5579	44	10426	9415	61	212202	194078	86	0.62924
85674	79900	80	30558	29396	77	1041	1255	12	2353	2473	25	5091	4958	39	8629	8556	51	171998	165470	78	0.630223
153255	124911	94	48138	37558	92	1994	1641	25	3682	2685	37	8424	6581	53	12508	10227	62	246581	199682	97	0.630223
156705	141037	90	81240	71013	89	3077	2737	31	5021	4367	40	10701	9808	56	17063	14969	76	356933	304585	98	0.631206
51097	50446	73	18806	18247	55	780	678	0	790	918	0	2132	2015	26	3591	3365	33	70241	65062	69	0.633173
98999	89364	88	44218	40343	83	1514	1337	15	2713	2877	31	5870	5199	44	9395	8735	54	185624	174947	84	0.633173
106407	101387	83	33734	32437	80	2372	2261	26	4457	4605	34	8144	8037	47	13798	13503	64	270953	253473	87	0.635139
94459	90593	83	28789	28161	77	1508	1354	16	2115	1937	26	5118	4885	38	7214	6824	42	146677	138738	84	0.636122
105906	92699	85	38382	32577	86	1417	1319	14	3339	2640	35	6452	5865	47	11334	10348	59	211470	186635	88	0.636122
140032	123916	88	55597	49430	87	2340	2192	25	3536	3416	29	7801	6626	49	11899	11070	58	234549	217716	92	0.636122
38961	38897	71	19300	18964	54	506	421	0	1064	975	0	1789	1703	23	2394	2773	26	63536	64061	73	0.637105
185085	154613	96	90339	76715	95	3625	2857	34	6124	4792	46	13721	11478	63	18851	15862	74	372549	331805	100	0.637105
294417	226426	133	182159	144605	119	7183	5057	46	12870	10122	59	25915	21578	107	40851	32029	116	803869	680211	125	0.638089
335520	210781	138	154105	101830	134	5144	3226	44	8936	5962	62	18073	11871	76	26262	17061	102	542184	365963	139	0.638089
124310	110951	86	62159	56215	86	1771	1538	17	2973	2574	31	7201	6267	49	10825	10204	54	214277	193641	94	0.639072
214153	159950	101	82020	62200	97	3173	2402	34	5591	4369	47	11784	8725	61	17862	13692	74	375491	287295	105	0.639072
218129	165025	100	100730	76891	99	3280	2703	34	6195	4621	53	13320	10525	70	20900	16021	87	383234	297846	106	0.639072
134847	118837	98	54683	49312	87	2024	1702	22	4058	3494	35	8010	6823	53	12496	10989	63	279355	235923	85	0.639072
60671	59927	77	21386	20853	74	1139	989	0	1742	1863	19	3692	3846	32	5923	5833	45	113793	110820	80	0.640055
126260	100380	92	62883	50880	91	1500	1373	16	3121	2693	36	7098	5398	51	10858	8285	65	225954	180585	99	0.640055
144713	128268	90	44791	38906	89	2126	1758	23	3065	2914	33	8443	7710	48	12824	11292	70	256432	234545	95	0.641038
130952	108176	92	58298	48591	89	2110	1638	24	3061	2829	33	7369	6397	48	11607	9485	63	224115	191492	99	0.641038
207706	161416	120	85916	65606	103	3562	2733	33	6118	4428	53	11600	9119	63	17453	13615	74	347700	287553	110	0.642021
102274	96873	83	23034	22524	67	1566	1450	19	2299	2496	28	4936	4609	40	7910	7261	49	151622	144122	94	0.643988
185160	152749	97	82343	66861	94	2942	2373	32	4971	4351	44	10625	8731	61	16704	14096	73	333726	282431	102	0.643988
98764	96225	81	34649	31888	79	1312	1163	12	2925	2571	28	4731	4696	37	8056	7421	56	151385	138432	87	0.646937
81434	77527	81	30078	28524	77	1155	1153	10	2247	1840	27	4699	4561	38	7444	6855	49	146474	138555	86	0.646937
145091	127583	92	58962	51570	89	1764	1570	23	4331	3794	38	8166	7495	47	13384	12196	62	268266	244336	97	0.646937
94293	89728	96	27481	26931	77	1478	1645	17	2551	2624	26	5704	5683	42	8983	8403	50	159970	153649	91	0.647921
48763	51793	63	13064	13387	44	505	543	0	1259	1158	13	2357	2299	27	3183	3058	32	71423	69759	81	0.649887
172594	136599	107	68882	54643	94	2768	2217	30	4580	4156	39	9898	8115	57	15059	12916	75	300367	248137	103	0.65087
190297	141824	104	63055	46550	101	2407	1992	28	5446	3941	47	10766	8342	54	17986	13642	78	328637	253946	112	0.65087
90339	89649	79	22203	21795	59	1519	1520	17	3020	2418	30	5702	5253	40	9795	9170	51	184663	173866	93	0.65087
191624	106555	110	79116	46103	105	3080	1906	41	4858	2851	56	12454	7364	71	17943	11092	91	370648	223696	115	0.65087
200622	140389	115	85583	60881	100	2777	2004	30	4881	3578	45	11192	8392	62	17742	11808	80	365672	258449	108	0.651853
104120	96161	88	30093	28023	79	1844	1732	21	3342	2476	34	5808	5002	42	9234	8006	64	191929	175219	87	0.652837
113280	102573	87	48013	43614	84	1726	1501	21	3225	2930	34	7204	6615	45	11098	10763	60	219807	191572	90	0.65382
78758	76971	78	32589	31769	76	1501	1289	16	2465	2410	25	4428	4537	35	7170	7124	44	154296	147880	86	0.65382
150552	129781	93	63004	55041	89	2462	2130	27	3883	4151	35	9548	8612	57	14383	12524	69	317893	299018	98	0.654803
95672	93777	81	29232	28710	77	1572	1345	16	2490	2755	26	5305	5585	37	8747	8381	56	174163	168586	89	0.654803
155347	126058	96	70844	59599	91	1379	1100	10	3631	2835	38	8018	7043	49	12135	10934	59	258447	222033	101	0.655786
173388	151338	92	95808	87383	90	4205	3447	34	7041	6163	44	15287	14360	68	24524	22425	88	505726	447026	102	0.656769
135990	129363	85	87584	82754	85	3408	2886	33	5528	4663	43	11949	11399	58	17509	16060	69	342631	309249	93	0.656769
87559	84313	82	33758	32561	78	1012	918	0	2352	2116	26	5111	4991	39	8217	8129	49	160780	154811	90	0.657752
178804	153113	97	62341	53639	92	3182	2739	34	5029	4783	40	11694	10603	58	17363	15748	72	372617	345795	101	0.657752
124266	105795	90	55962	46624	87	1916	1636	21	3778	2777	35	7837	6400	50	12037	9840	68	264326	221939	96	0.657752
104321	98784	85	32702	31065	79	2002	1896	22	3317	3549	31	6659	6318	44	11700	10183	57	219620	200081	93	0.660702
118355	101114	93	50011	43154	86	1565	1350	14	2918	2624	28	5522	4781	40	8198	7305	48	175538	153397	93	0.661685
163242	141290	104	92124	83848	89	3222	3041	31	7434	6875	49	14720	13229	62	22710	19979	86	464062	399604	98	0.661685
106429	101969	82	39891	38362	79	2250	2125	24	2917	2854	31	7676	7148	44	12060	11505	57	240324	218410	81	0.662668
98109	92882	87	28630	27666	79	1650	1585	17	2871	2499	27	5773	5605	43	8838	8889	51	172928	163621	90	0.664635
110210	104604	84	48783	46226	82	1871	1828	22	2920	2468	31	6319	5918	42	10242	9469	57	191450	176925	88	0.664635
145322	121784	103	60715	50151	92	2361	1804	27	3451	2939	36	8807	7341	56	13462	10909	64	271654	232662	98	0.665618
88178	86041	81	36743	35719	78	1285	1217	13	1840	1736	23	4622	4478	38	7496	7155	47	149022	142272	84	0.666601
107719	94994	92	42096	36504	86	1806	1515	22	3298	2635	35	6964	6187	47	10511	8847	58	215668	194826	95	0.667584
165352	126145	96	67843	52594	96	2490	1766	28	4498	3958	41	8544	6518	53	13862	10508	68	288426	223742	102	0.668567
302072	209943	136	121086	85784	130	4206	2882	37	7791	5695	61	18662	13882	81	27132	19033	107	579197	434536	138	0.668567
135671	111849	91	59482	49581	90	1789	1306	22	3770	3268	37	6987	5701	49	9598	7815	54	214400	180342	100	0.669551
117145	110785	84	42679	40366	81	1839	1692	21	3302	3083	34	7480	7149	48	11631	10594	60	244254	233150	88	0.670534
44212	43870	71	15988	15610	51	829	875	0	734	921	0	2249	2009	24	4354	3611	39	67052	63776	84	0.6725
159606	144010	91	79726	72326	87	3396	3152	31	6084	5498	45	14746	13812	70	22423	20187	86	458234	411100	102	0.6725
85251	78139	84	33237	29513	83	1259	1435	13	2393	2091	27	5036	4783	39	7112	5886	51	142055	129104	81	0.674467
100924	95903	82	53854	51930	81	1679	1592	18	2830	2893	27	5694	5594	40	8709	8623	52	171878	165637	89	0.67545
236947	175652	114	86051	65492	107	3484	2590	35	5820	4390	45	12484	9589	61	20042	15658	79	379027	284921	119	0.676433
103909	88518	102	33839	28421	102	1867	1412	19	2737	2258	27	5328	4509	40	9586	7780	66	179923	151855	102	0.676433
101280	96944	81	47382	45435	80	1628	1475	20	3299	3322	31	7338	7242	46	11301	10877	56	230103	215330	91	0.679383
165223	137931	96	62574	51773	92	2700	2381	28	4436	3512	38	9430	7890	55	14615	12529	65	294764	257655	101	0.679383
179579	157362	93	99885	89871	90	3874	3429	32	6138	4859	45	13331	11676	63	20692	18723	84	417998	350142	102	0.681349
102954	92192	92	46211	41994	83	1625	1693	19	2234	2086	27	6115	5725	43	9024	8327	51	177919	167641	90	0.681349
160788	132305	100	69659	58280	91	2692	1998	30	4326	3699	38	8970	7762	53	13958	11666	67	308276	275695	102	0.682332
94454	91597	80	30943	29895	78	1966	1878	21	2895	2792	26	5747	5246	42	8994	8497	49	184761	174466	91	0.683315
200636	144626	101	74201	54048	98	3003	1996	33	5136	3788	45	10951	7774	67	17192	11968	73	346138	262549	111	0.684298
76226	74124	85	26858	25815	76	1614	1376	15	2331	2180	24	4969	4816	39	7488	7405	52	176787	165141	87	0.688231
114234	98814	87	49752	42705	86	1505	1268	14	2592	2353	27	5156	4635	40	9029	7014	55	166818	143892	99	0.688231
116160	108948	91	49937	46657	83	1871	1711	22	3494	3051	30	7593	7263	45	11820	10944	61	228929	213637	92	0.689214
251257	185876	119	114573	85164	109	4210	3234	36	7438	5682	51	15841	12203	74	26597	20685	105	505704	388986	116	0.693147
102923	95735	86	40694	38676	81	1302	1291	14	2965	2571	26	5893	5468	44	8910	8109	54	177501	168709	85	0.69413
184464	148888	100	54204	44219	92	2761	2278	30	4494	3913	38	9865	8538	56	15772	12645	72	308336	266122	102	0.695114
86374	76984	85	42361	37265	82	1193	872	0	2366	2274	27	4468	4251	40	7092	6061	46	134837	122164	87	0.695114
59420	58222	74	5999	6300	36	988	1029	4	2525	2656	27	5604	5738	38	4966	4939	46	124950	124586	80	0.695114
80375	76523	80	30211	29436	77	1222	1160	12	1860	1791	26	4112	4078	35	6949	6658	44	124079	118353	85	0.696097
108359	102515	82	24213	22605	71	1546	1636	18	2841	2566	27	6808	6017	43	10184	9801	54	202077	187760	86	0.698063
77790	76937	86	29550	29081	76	1258	995	0	2034	1712	27	5210	5359	40	8078	7738	54	151410	147015	84	0.699046
110261	104860	82	70380	67915	83	2386	2363	23	3941	3559	39	7585	7390	47	12257	11795	58	239538	225262	89	0.699046
114417	106538	86	45884	42938	82	2112	1946	23	3012	3080	30	7581	7181	48	12571	11772	63	249489	229696	90	0.700029
58753	58584	73	20928	20737	59	743	641	0	1329	948	0	2487	2314	28	4582	4606	35	84089	78722	81	0.700029
162080	124379	102	62229	49172	94	2493	2052	28	4284	3054	43	9719	7476	61	13691	11388	64	290768	230055	103	0.701013
113359	106023	87	45958	41971	84	1931	1905	21	3605	3409	33	8320	7630	50	12519	11108	60	257595	250290	93	0.701013
158832	131340	93	61012	50541	91	2678	2251	27	3631	3119	37	8156	6667	52	13833	11442	74	285766	242484	101	0.701996
203929	147347	103	67911	47152	100	3060	2283	32	5654	3998	51	11464	8463	60	17747	13016	78	349963	269183	107	0.701996
142621	127735	87	42395	37407	85	2037	1932	24	3998	4098	36	8671	8195	51	13844	12415	65	289098	271046	94	0.702979
93879	90508	80	33383	32021	79	1553	1760	17	2237	2325	27	6215	5717	46	9503	9099	49	196467	184963	89	0.703962
119150	110963	98	46705	43462	83	1951	1571	24	3116	3123	31	7216	6940	48	11199	10761	53	237060	225598	91	0.703962
291601	234119	131	204935	174950	123	6575	5464	42	12756	11065	60	29800	24711	109	45737	38316	120	936857	763361	131	0.703962
137587	121472	103	46531	39588	88	1931	1909	22	3901	3810	34	8016	7060	48	11559	9995	59	240061	222047	97	0.705929
76769	74383	79	19314	18582	57	889	946	0	1450	1793	20	4199	4220	35	6349	6126	42	135349	132110	91	0.706912
160204	143308	90	91809	83085	90	3674	3174	32	6397	5421	47	13921	12718	65	21104	18954	84	423451	374831	102	0.706912
101386	97361	91	35852	34774	79	1745	1694	21	2861	2724	30	5739	5479	41	9220	9035	50	189219	177257	92	0.707895
102917	97679	84	35708	34376	80	1967	1881	21	2661	2820	29	6720	6321	44	10935	10757	52	215693	203966	91	0.708878
112946	99526	88	45415	39744	84	1996	1937	22	3716	3252	34	7380	6896	45	12552	11332	65	236513	214866	94	0.708878
114810	103389	88	43644	39938	85	1914	1754	22	3343	3452	31	7786	7523	46	13028	12779	61	251182	236929	97	0.709861
131368	121121	86	44820	39452	86	1878	1875	23	3646	3110	36	8628	7584	50	14051	12795	63	284631	255806	99	0.710845
106738	101885	89	32664	31796	79	1850	1661	21	3275	2989	34	6851	6514	42	10553	9771	50	211511	200279	93	0.713794
144339	125626	98	47021	41145	85	2387	1871	29	3992	3581	37	9105	8015	56	15171	13212	65	307914	266159	100	0.713794
137245	125336	89	54304	50132	86	2536	2142	27	4360	4066	42	8646	8107	52	13068	12044	67	250121	230934	98	0.714777
248666	190849	106	112240	89807	102	4146	3474	34	6400	5424	46	12929	9965	62	19878	16318	87	376491	310408	110	0.71576
127573	112556	87	47768	41904	85	1968	1894	21	3718	3201	34	8083	7418	47	11363	10650	55	236563	215566	94	0.71576
171814	152620	92	129498	119021	91	4408	3896	34	8831	7584	52	17611	16107	71	26210	24184	90	519888	455757	103	0.716744
78731	77408	78	25530	24871	72	808	924	0	2273	2164	26	4402	4635	35	6891	6602	48	137872	129762	90	0.716744
98515	93675	82	35732	33757	80	2096	2032	24	3130	3052	31	7218	7110	46	10928	10551	53	229796	211193	90	0.717727
102579	100612	81	28278	27449	78	1303	1361	12	2168	2182	26	4547	4213	37	7486	7368	50	169283	161468	90	0.717727
118338	112183	87	35935	35356	79	2202	2176	24	2789	2891	31	7770	7296	48	11505	11019	60	236778	224606	94	0.720676
113244	103412	85	58685	53943	84	2143	2094	25	3168	3234	31	8069	7714	46	12599	11848	56	260536	244472	98	0.720676
102231	96392	90	57059	54448	81	1881	1871	23	3263	3431	31	7640	7546	44	12661	11964	58	248751	235394	90	0.720676
106894	104073	81	38886	37714	80	1467	1291	14	2990	2565	30	6919	6004	49	10331	9872	56	204023	196201	91	0.72166
167254	138106	95	62180	51070	91	2067	1685	25	3911	3463	39	8651	7117	54	12808	10121	65	261733	218989	101	0.724609
201954	179744	95	147594	132937	95	3954	3489	33	7627	6891	48	14536	13179	68	22082	18564	82	453477	392325	104	0.730508
108380	97448	84	44927	40213	83	1990	1808	22	3181	2870	30	7016	6279	48	11964	10078	64	225084	206689	91	0.731491
188616	145096	99	64806	50373	95	2609	2161	29	4748	3335	40	11025	8423	59	16671	13013	72	352155	276888	105	0.731491
197919	170604	97	70337	58838	93	3179	2709	31	5283	4184	54	11587	9772	65	17292	14698	69	372461	321589	104	0.733458
97035	89948	83	51859	46745	83	1393	1419	15	2441	2025	28	5289	4665	44	7858	7177	49	157403	142625	89	0.733458
139162	119993	90	51950	43870	89	2337	1941	28	3458	3211	31	8426	7345	51	13828	12664	61	269103	237933	98	0.735424
143328	124152	91	54476	47919	87	2455	1943	26	3615	3557	34	8485	7474	52	11901	10270	67	234519	206609	98	0.737391
56523	55293	83	22395	22214	65	594	652	0	994	1227	14	2774	2782	27	4539	4243	39	85662	86829	79	0.74034
145517	131693	95	76951	71376	88	3214	2992	28	5339	4546	42	10670	9792	55	17135	15756	72	341809	307188	98	0.74034
178505	151535	95	66704	56410	92	2963	2739	28	4462	4313	34	10920	9651	59	17102	14770	74	343180	312823	99	0.742307
125168	106851	95	52394	44165	88	2325	1972	23	3246	2723	33	7884	6500	52	12811	10871	65	249613	210910	98	0.74329
117062	113238	82	63993	61704	81	2682	2284	28	4727	4729	39	10469	9916	56	15522	14763	65	307640	286503	86	0.74329
126304	113339	97	43704	39628	84	1867	1615	20	3656	3288	34	7456	6739	46	11697	10474	60	227875	210054	94	0.744273
94038	88355	82	45900	44285	81	1868	1689	20	3224	3080	30	7349	6763	46	10088	10053	53	205762	186844	90	0.745256
104791	93462	88	41151	36824	82	1603	1469	15	2629	2345	31	5616	5188	41	7674	7194	50	166381	153830	90	0.745256
155711	127268	97	63774	52210	92	1910	1509	26	4111	3302	39	8527	7077	51	12019	10581	60	246791	210159	104	0.746239
136863	121130	104	62257	56318	87	2243	1978	25	3554	3581	30	8496	7485	51	13748	12914	66	255909	236634	97	0.748206
130012	103252	94	48350	37817	92	1935	1557	22	3552	2936	38	8298	6793	51	13290	10210	68	247159	192917	103	0.749189
81540	80211	80	20727	20557	57	1142	1206	11	1509	1758	18	3986	4001	34	5840	6025	39	143673	137525	87	0.750172
99802	97581	81	40609	39856	78	1535	1383	18	2531	2474	27	5661	5310	43	8133	8405	44	186319	177158	90	0.751155
173416	144870	94	67740	56472	93	2803	2187	30	5417	4406	39	11040	9264	56	16178	13819	71	342941	298213	100	0.751155
95188	93511	80	41281	40189	79	2216	2041	24	3273	2958	33	5944	5644	42	10181	10340	49	200440	187877	90	0.751155
108604	100121	85	33572	29739	81	1369	1362	14	2744	2627	32	6744	6142	45	9813	8638	57	217632	202895	89	0.756071
126797	114968	88	44504	39365	85	2251	2021	25	3457	2979	34	7731	7547	48	12661	12397	65	246439	233277	95	0.757054
126510	106704	90	48185	40878	87	1814	1479	20	3210	2717	30	7457	6657	47	12312	10788	66	240918	214287	95	0.760004
164703	144453	97	69142	61179	90	3411	3216	31	5257	4922	42	12406	11172	60	17916	16162	79	370764	335012	98	0.760004
106942	98812	85	33563	31456	80	1967	1627	24	3118	2781	31	8051	7741	47	12506	12213	62	248175	234734	87	0.760004
106615	102427	82	33195	32347	78	2583	2455	27	3069	3322	31	7825	7707	49	12335	11960	59	240365	229075	88	0.760987
128038	115494	90	56666	51501	87	2069	1864	23	4470	4138	37	9838	9705	52	14183	13624	70	287202	268167	90	0.76197
44486	43612	85	22471	21638	64	622	793	0	929	1388	12	2106	2075	23	3409	3533	31	63878	61921	72	0.762953
148199	125155	97	65989	56600	90	2058	1746	25	3753	3150	40	7807	6742	50	11520	10339	56	247312	213693	99	0.763937
91489	88824	81	32539	31550	78	1151	953	0	2193	2340	27	5195	4962	36	7682	7448	47	172058	162105	89	0.76492
157769	133453	91	70119	60603	90	2590	2016	28	3881	3561	37	9137	8337	52	15581	13377	67	288851	253021	96	0.76492
112696	107254	87	66337	62741	83	2130	2169	25	4353	4142	35	8886	8043	50	12368	12077	67	268784	242212	91	0.767869
143411	131748	91	50221	46927	85	1867	1755	21	3489	3438	31	6389	5954	46	9480	8434	51	186184	172847	91	0.767869
132297	114291	90	51914	44765	89	2373	2004	25	3594	3452	35	8063	7338	49	12218	11381	56	248319	233382	95	0.768853
132878	116255	90	66300	58748	88	1518	1475	17	3536	2820	34	6751	6056	46	11037	9789	56	217395	198366	96	0.769836
152349	128167	100	60636	51879	90	2277	1775	26	4073	3632	37	9065	8386	54	14041	12210	61	288644	262338	98	0.770819
164868	132037	93	60593	47254	91	2468	2066	29	4119	3451	38	9357	7686	53	14758	11458	68	296473	238487	99	0.771802
164933	136179	95	76597	64089	90	3335	2648	31	4685	4016	40	10306	8384	60	16576	13162	74	316457	255241	98	0.771802
168084	134827	101	57191	44271	95	3053	2193	34	4676	3908	43	10563	8660	60	16715	14854	73	336665	287416	106	0.773769
106563	103965	81	34468	33315	80	1658	1743	19	2860	2311	31	6870	6650	43	11607	11071	60	212871	198565	90	0.773769
132685	110425	105	45843	37833	89	1937	1487	22	3143	2784	32	7337	6616	49	11722	9914	59	238221	205297	98	0.777701
71828	69202	78	29764	29082	77	1187	1143	9	2237	2271	27	4982	4908	38	6941	7202	42	142482	140390	85	0.777701
103923	99256	82	36248	35106	80	1760	1633	19	2623	2662	28	6791	6537	45	9974	9268	57	199818	186777	91	0.779668
106606	101112	84	48748	47566	80	2403	2282	25	4082	3814	39	8953	8041	49	13886	13604	61	283178	269281	92	0.780651
192266	159345	100	53281	43227	95	3287	2652	31	4781	3926	41	11198	9531	60	16848	14187	75	334858	307692	103	0.780651
96849	94882	79	30835	29734	77	1221	1428	13	2135	2431	24	5226	4856	41	9635	9364	52	178679	169713	87	0.781634
126105	117293	85	47818	42953	86	2324	2083	23	3340	3113	33	8077	7705	48	12895	12412	57	252021	236164	93	0.782617
139618	123823	104	57477	50205	88	2173	1784	23	3866	3297	37	7850	6885	48	12551	11913	62	252901	224166	94	0.782617
220031	180597	116	86310	71854	103	4145	3447	36	6157	5511	45	13261	11590	65	20416	17989	78	382922	348123	111	0.7836
78331	79009	76	21007	20872	56	1128	1219	12	1849	2140	23	4956	4937	38	8084	7856	47	159209	159544	83	0.7836
151793	119157	101	61848	48621	92	2470	2131	26	4326	3638	41	10126	8303	55	15647	12584	72	304936	252371	98	0.785567
121842	108619	89	51432	46320	87	2117	1969	24	3768	3706	32	7690	6934	49	12353	11977	59	237813	227272	90	0.78655
84547	82298	82	34324	33286	78	919	936	0	2030	1730	26	4039	3771	36	6933	6705	44	126631	122814	84	0.787533
210851	169221	102	102655	80307	102	4125	3357	35	6978	5799	49	13602	11867	66	21509	17427	94	419593	360306	103	0.788516
174961	139514	102	63196	48361	94	2577	2142	30	3798	3231	39	10694	8383	59	14489	12713	65	316937	254886	97	0.788516
85404	79557	85	32178	30929	78	1157	1224	11	2194	2183	28	4898	4541	40	8560	8054	49	159482	154747	84	0.790483
134230	106416	94	62717	47941	91	2222	1428	26	3180	2682	34	6719	5251	49	10314	8315	57	204900	164056	94	0.790483
148847	120034	94	70673	56529	92	2299	1805	26	4221	3345	40	9069	7519	55	15297	13467	70	287318	242389	94	0.791466
201027	155604	101	81605	63181	96	2861	2331	29	5554	4015	49	10620	8603	61	16284	13325	70	324891	267968	97	0.791466
101796	97563	83	35801	34741	78	1821	1827	20	3057	2964	29	6486	5931	42	10548	10480	53	209329	200502	84	0.792449
131087	119661	87	48885	44315	86	2076	1875	24	3917	3570	36	8283	7329	51	13576	12599	65	266487	240063	91	0.794415
63929	62697	87	24908	24612	75	686	714	0	1240	1152	12	3337	3262	32	5681	5940	38	122413	111451	83	0.796382
87737	85633	79	31964	31346	78	1234	1167	12	2713	2328	27	5041	5045	37	8180	8253	53	156423	150204	90	0.796382
167992	144472	98	87283	76861	90	3381	2996	32	6873	5557	47	13523	11554	68	22495	20085	88	417414	366809	99	0.798348
191224	151986	98	69404	52256	97	2709	2164	31	5582	4410	43	11627	9994	57	16491	13582	77	338050	285134	100	0.798348
101290	95475	83	42452	40295	81	2366	2192	26	3681	3308	38	8230	7553	48	12472	11760	59	243610	220805	86	0.802281
165479	137610	94	62006	51493	93	2385	2144	25	4447	3527	42	9953	8146	53	15288	12480	70	286394	242762	103	0.803264
84302	82377	78	32683	31657	77	1333	1186	15	2635	2345	29	5039	4972	40	6693	6748	44	145613	139092	93	0.805231
225272	161901	112	90766	65960	108	3358	2524	34	6669	5186	46	13905	10248	67	23766	16538	89	466234	347691	115	0.806214
95230	89827	82	35145	32915	80	1961	1858	21	3380	3088	31	6776	5787	46	10181	9364	55	204122	182436	88	0.807197
96905	89122	82	36584	32944	81	1559	1524	18	2353	2335	25	5687	5582	41	9113	8495	49	181747	173152	84	0.807197
167784	144831	97	72913	61311	93	2846	2382	30	4356	3928	35	10050	8773	57	15644	14253	67	316388	286353	100	0.807197
122533	108552	97	46029	42131	84	2436	2480	24	4152	3491	40	8140	7681	53	13118	11571	68	255219	236007	93	0.80818
149261	123297	95	57199	46471	88	2136	1740	26	3502	3209	33	8031	6247	51	12080	9697	67	228597	185211	100	0.809163
58002	58291	75	21657	21500	62	1037	972	0	1066	1374	14	2871	2789	29	4687	4199	38	94677	89267	90	0.809163
225860	147712	117	100012	65411	106	3401	2143	37	5501	3581	47	12694	8513	64	21278	13743	86	432231	286319	118	0.810146
161185	143875	92	76798	69717	87	2921	2384	29	4774	4454	38	11039	10322	56	17428	16044	78	347788	318677	97	0.810146
95905	90647	88	37648	35891	79	1379	1406	18	2698	2457	27	5463	5337	40	8465	8438	52	165350	157379	88	0.81113
93224	88487	87	26504	25532	77	2033	2019	23	2531	2498	28	5878	6030	39	10874	9871	55	201453	196725	88	0.81113
117648	106030	90	40593	36032	86	2033	1890	20	3142	2731	32	6976	6312	47	10787	9606	57	213230	188060	86	0.81113
91191	88521	86	38900	37494	78	1377	1537	16	2132	2253	24	5552	5466	40	8146	7750	47	176362	173478	85	0.81113
132671	120166	96	57539	54195	86	2033	1794	24	4210	4330	37	9777	9069	59	13858	13151	63	283680	264545	93	0.815062
207057	179798	98	160961	144826	95	3637	3154	31	6442	5256	46	13426	11630	63	22497	18914	91	415529	346848	102	0.817029
138883	114525	101	58589	50268	89	1878	1701	20	3164	2868	33	7127	5638	51	10815	8898	55	204513	180117	92	0.818012
106953	103158	83	21712	21103	65	1861	1620	21	3079	3065	28	7324	6886	44	11292	11110	59	242236	231155	86	0.819978
258155	199136	106	91086	68946	101	4018	3063	37	7813	6281	56	16556	12739	74	25411	20436	97	506132	420309	111	0.820962
225562	182734	108	117642	97315	102	5618	4663	39	10083	8274	58	21405	17346	80	34906	29338	98	688336	559160	106	0.820962
216937	158214	124	81995	58921	118	3255	2445	31	5488	3922	48	13255	9454	70	20593	14730	83	417613	293581	124	0.820962
101664	98744	81	27151	27230	61	1833	1793	20	2242	2193	25	5287	4996	37	9163	8238	56	173833	168362	84	0.820962
146374	132360	89	68674	62159	87	2511	2285	26	4449	4201	41	9477	8652	50	14191	13102	68	291030	275407	90	0.821945
153246	131288	92	49380	41567	88	2416	1940	26	4719	4072	41	8663	7917	51	14530	12648	69	271401	248452	91	0.821945
158229	129033	97	63406	51880	92	2046	1676	24	4477	3937	40	8377	7264	49	13807	11643	63	269159	229443	97	0.822928
94364	91918	80	41162	39261	80	1669	1553	18	2928	2920	28	6413	6159	44	10120	9715	52	209888	193533	88	0.822928
196684	169353	99	84118	73435	93	3578	2777	34	5277	4560	44	11780	9754	61	18479	16664	78	370754	331167	100	0.822928
85988	83088	84	16978	16787	51	1259	1091	9	3032	2656	32	4782	4718	40	8409	7816	56	156586	146861	85	0.824894
196881	149464	97	73640	55689	95	3004	2324	33	4447	3568	43	10405	8170	57	16420	12481	75	324518	252709	104	0.825877
73111	69390	86	23100	22604	67	1047	1081	7	2041	1978	24	4330	4099	38	6390	6203	43	130226	122745	84	0.826861
89167	85069	85	36621	35500	78	1568	1636	16	1772	1943	19	5189	5104	41	8771	8600	50	153666	147490	88	0.827844
57107	55334	80	25689	25117	74	782	885	0	1080	1434	14	2924	2768	28	4305	4097	34	84070	82340	76	0.828827
146447	117378	93	56484	46947	90	2263	1653	27	4043	3796	37	8607	6618	58	13252	10514	70	273855	233031	99	0.828827
89062	85184	80	31317	29924	78	1903	1877	22	3770	3362	34	6855	6699	42	10798	9843	56	209980	197070	87	0.82981
90915	88015	96	38600	38006	79	1492	1429	19	2104	1962	22	5398	5336	39	8620	8056	50	171747	166469	87	0.831777
107868	102583	81	37973	35326	80	2026	1779	23	3140	2837	29	7219	6495	47	10699	10008	56	222184	206144	88	0.831777
89339	85659	79	35162	33964	79	1578	1422	18	2530	2305	30	5306	5425	38	9063	7667	60	164392	154931	89	0.831777
109526	106308	82	45386	44118	81	1664	1603	18	3094	2890	33	5804	5693	40	8822	8214	51	187953	177137	90	0.83276
175681	138441	102	70788	53199	95	2354	2243	26	4214	3429	39	8517	6882	53	12546	9976	62	269419	206677	103	0.83276
137631	115777	96	46107	38547	87	2224	1968	25	3933	2692	41	8099	7139	50	11929	9767	58	250398	218659	96	0.83276
198577	166884	98	110577	96289	99	4532	3861	36	7762	6721	51	16312	14528	71	26596	23736	94	525030	453619	105	0.835709
133995	115847	92	35389	30591	85	2011	1838	22	3025	2784	32	8256	7229	51	11503	10555	59	229680	211424	97	0.836693
173196	148990	93	85907	72983	92	2775	2432	29	4291	4307	34	10385	8880	55	15920	13537	66	291533	262020	99	0.836693
92345	91349	82	33768	32836	78	2038	1631	25	2614	2557	29	7280	7255	47	10317	10373	50	217324	207406	88	0.836693
96568	91200	82	28410	27288	79	1618	1555	21	2824	2878	30	6432	6162	41	9333	8955	48	196862	185297	89	0.838659
127545	123645	87	28294	27546	79	1539	1537	19	4224	3917	34	7259	7146	46	11238	10691	59	251940	227917	94	0.838659
52201	51543	74	14126	13787	48	769	890	0	1776	1872	20	2427	2499	26	4179	3902	35	86979	81939	83	0.839642
261233	186212	122	116963	86856	117	4722	3200	40	8176	5911	55	17489	12783	75	28415	20554	105	562666	428667	130	0.840625
168692	146284	98	92479	81972	91	3044	2434	32	4740	4327	39	10597	9463	61	17193	15376	79	330999	295382	99	0.843575
123464	106233	89	52533	44317	88	1700	1558	19	2912	3282	28	6756	6140	44	11104	10160	57	217783	196898	91	0.843575
106102	94017	86	41433	36387	83	2104	1934	21	2919	2601	33	7179	6881	45	12216	10815	61	230406	211411	90	0.844558
201490	150262	104	102401	74536	102	3145	2486	34	5958	4362	49	12749	9976	68	20217	16085	82	386232	286422	110	0.844558
99754	94828	84	42898	41665	80	1518	1471	17	2661	2589	27	5468	5474	40	8764	8005	51	171930	162576	87	0.845541
108890	103205	81	32856	31642	80	1893	1717	20	2741	2670	29	6861	6405	45	10492	10356	55	208778	198784	88	0.850457
161238	131186	97	46689	37025	91	2565	2029	27	3392	2988	36	7868	6106	53	12602	10553	61	249623	202150	98	0.85144
122849	109308	86	45443	39222	86	1551	1357	18	2914	3381	30	7604	7022	47	9820	9179	53	219859	206071	85	0.85144
229661	177040	102	76823	59359	100	3239	2258	32	6713	4813	50	14341	11513	69	21594	18005	77	408386	338851	106	0.852424
98657	96290	80	39466	37735	80	1961	1726	23	3745	3512	31	6936	6494	43	11428	10684	54	221063	210007	83	0.852424
132169	120961	91	58042	53815	84	2149	1745	25	3773	3207	33	7852	7294	46	12135	11506	56	238413	221675	92	0.852424
174345	145669	104	136382	119432	96	4698	4284	35	8196	7339	53	18185	16704	74	27643	24558	89	570275	513721	99	0.85439
303298	198818	133	110307	72320	129	4645	2857	41	7737	5496	53	17720	11503	76	27977	19131	100	552029	368580	137	0.855373
147620	126297	97	61624	51644	90	2718	2404	27	4448	3982	37	8587	7656	51	14408	11981	66	273089	245821	96	0.856356
59476	58374	77	18064	18069	53	644	633	0	1260	1351	15	3244	3318	31	5366	5288	37	96746	92566	80	0.857339
207735	175725	101	114530	98597	98	5087	4208	37	9240	7336	66	18249	15268	79	28314	23517	97	561978	464633	112	0.859306
102943	99658	82	34549	33378	79	1874	1610	23	3431	3586	33	7101	7241	42	11944	11498	60	229571	216081	88	0.859306
111471	103242	84	41693	37558	83	1793	1588	19	3226	2881	32	6297	6008	42	9612	8955	50	198524	185076	91	0.859306
107926	100425	87	47608	44230	83	1873	1641	21	3444	2837	36	6623	6192	43	11366	11131	58	230218	217793	95	0.861272
97793	93281	87	26578	24937	79	1493	1609	16	2348	2299	25	5220	5118	37	9704	8958	55	182600	169573	97	0.861272
109128	102233	89	27320	25773	78	1801	1516	23	2437	2566	24	5561	4987	43	9186	8723	49	174058	163977	92	0.862255
168540	145640	93	70352	61627	89	2525	2141	29	4171	3915	36	10612	9156	57	15681	14569	69	296540	276674	101	0.863239
131374	110664	104	56727	49179	88	2196	1808	23	4284	3871	36	9623	8560	57	14410	13027	69	305381	281152	95	0.867171
109854	106123	87	45245	42562	82	2158	2034	24	3494	3076	35	7104	7033	44	10943	11249	54	241854	228224	94	0.870121
321512	234637	131	134385	97398	127	5528	4045	41	10634	7485	69	22196	16699	80	34873	25383	127	687235	520545	140	0.87307
190318	94017	131	82569	50447	130	4125	2076	48	6603	3515	65	13390	7268	95	20561	11651	117	400800	204677	140	0.87307
198943	158979	99	88060	71714	98	2858	2406	33	5255	4625	38	10757	8777	60	16247	13836	68	327366	272235	105	0.874054
165343	129475	98	61702	49191	92	2383	1875	27	4152	3462	40	9136	7073	59	15176	11548	75	287451	233654	101	0.87897
127423	104493	93	50344	41930	86	2199	2063	24	2659	2629	31	6951	5812	47	10964	9542	57	211472	178570	90	0.87897
156363	129819	94	64855	53850	92	2308	1961	25	3125	2517	36	7496	6196	49	12022	10012	64	236011	201837	100	0.879953
62460	60883	85	23893	23850	69	688	658	0	1116	1137	8	2716	2701	27	3671	3372	34	74573	75027	80	0.881919
86946	80200	86	30756	28396	80	1276	1153	13	2339	2116	26	4819	4492	38	7565	6976	48	158815	152528	84	0.881919
102771	96346	91	42420	40285	82	1387	1373	14	2819	2478	30	6557	6369	42	8753	8441	53	179553	167608	92	0.882902
52197	48793	75	14550	14514	48	691	592	0	1285	1154	8	2255	1987	26	3453	3370	33	61537	62160	78	0.882902
194287	141163	112	65673	48004	96	3256	2221	32	5430	3759	48	10821	8087	60	17778	12669	83	339644	248888	107	0.885852
90226	84123	83	31984	29930	79	1649	1353	21	2838	2761	29	6811	6760	44	10174	10002	63	211819	202067	86	0.887818
103617	97875	84	35685	32712	81	1412	1491	15	2827	2841	28	5578	5745	41	9844	9072	60	166813	153119	87	0.887818
73976	71495	94	25683	24604	71	1158	945	0	1744	1719	23	4054	3955	33	6420	5964	45	128142	125346	86	0.887818
88097	85643	80	29778	28365	78	1323	1246	11	2553	2363	26	5155	4911	40	7374	7285	46	160290	152249	88	0.890768
114121	106031	95	41931	39988	82	762	826	0	2677	2871	27	4314	3871	37	6677	6230	47	135258	129046	92	0.891751
101701	95299	84	41419	38693	82	2084	1885	23	3120	3427	30	7352	7271	44	11821	11061	58	237353	221852	95	0.893717
76786	77101	81	35102	34523	76	1152	1006	2	1503	1678	20	3706	3449	34	5352	5425	38	126243	119019	87	0.896667
171269	141396	98	66579	54418	94	2209	1877	26	4325	3291	43	9461	7999	53	15212	12557	72	276975	241521	106	0.901583
179695	158731	104	56881	49203	90	3500	3224	29	5803	5449	39	13123	12216	61	21004	18978	77	422395	390580	102	0.903549
281494	213315	119	116024	86949	117	5710	4647	40	11442	8400	60	23217	18097	83	39335	29965	117	726113	567349	131	0.904532
129995	118070	88	63614	57782	85	2231	2157	24	3779	3553	35	8590	7944	50	13884	12263	64	267442	243488	96	0.904532
102301	95352	83	36165	33527	81	1596	1441	19	2689	2872	28	7413	7167	42	10596	10182	59	200808	198536	90	0.904532
188120	139858	101	76274	57512	95	2686	1981	27	6263	4529	51	10595	7904	58	18327	14380	82	361174	290285	104	0.905516
245375	196134	108	107569	82123	105	4051	3193	36	7274	5454	56	15483	12983	65	23940	19203	96	487004	415116	114	0.905516
91494	86418	83	35172	33553	80	1204	1013	3	2096	1891	22	4663	4396	38	6596	7041	43	135703	127012	91	0.905516
97088	92618	90	35374	34286	78	1553	1411	20	2299	2319	29	6211	6056	43	9752	9816	52	190136	178225	90	0.907482
205841	112137	237	58219	37190	167	2380	1268	13	7131	3074	59	11679	6321	90	17490	9492	116	379525	196015	248	0.908465
186825	142336	101	79718	60656	99	2939	2183	32	5094	3963	48	11012	8664	58	17817	14441	74	363200	280855	109	0.908465
145904	125895	90	54596	44886	90	2440	1965	25	5000	3993	45	9505	7775	55	14871	12839	65	285462	245902	97	0.909448
147906	116688	93	54712	42275	92	1893	1518	24	2814	2299	33	6942	5792	48	11013	8902	55	242443	195435	97	0.911415
123988	108622	87	46539	40139	85	1908	1768	22	3062	3058	33	7959	6920	49	13029	11534	68	264061	237268	92	0.912398
102657	97075	94	37909	35840	82	1752	1715	19	3142	3103	29	6913	6302	47	11244	10399	58	213874	197178	91	0.914364
126803	105932	92	55731	47541	88	2154	2101	24	3390	2886	38	8854	7383	53	12989	10639	61	265671	229683	97	0.914364
170881	135218	94	66920	52717	96	2762	1971	31	4397	3399	40	9613	7584	56	15139	12072	69	308189	241042	101	0.915348
180396	149424	101	90118	76313	95	2875	2365	30	5171	4300	42	10963	9827	61	17324	14924	74	362538	324668	102	0.916331
107625	100439	86	52477	49383	81	1463	1560	17	2327	2187	30	5309	4765	40	8049	7308	51	166714	158016	86	0.917314
119171	106562	91	49051	44855	85	2011	1647	24	3456	3558	32	9312	9153	55	13564	12383	69	287053	270113	91	0.918297
310862	245735	128	137805	115397	126	7617	5768	45	11664	8909	58	25882	20415	93	40733	32364	125	777171	602665	140	0.918297
69396	66863	75	29915	28841	77	1217	1068	6	1911	1321	18	3940	3767	37	5892	5418	38	128972	124467	74	0.91928
209668	165866	106	83144	68882	94	3422	2687	33	6437	5672	49	13678	11198	66	18869	16404	68	453937	394310	110	0.920263
130555	115992	95	44656	38356	88	2202	1912	23	3610	3065	35	8245	7369	50	12849	11504	70	245608	222364	98	0.921247
202050	170499	99	104168	89189	96	4142	3094	36	7158	6108	48	15239	12897	68	25295	22522	93	457795	409663	109	0.923213
109627	100988	90	40439	36701	83	1434	1351	17	3295	3052	29	7010	6210	45	9611	8664	58	210561	191651	97	0.925179
92455	87484	82	29690	28326	78	1693	1668	20	2923	2778	27	6444	6389	44	9893	10391	48	199800	184569	91	0.926163
169154	146801	101	60968	52688	93	2631	2197	28	5344	4927	40	11006	10214	54	17576	16317	69	357193	330301	100	0.929112
106004	99738	84	33807	32271	80	1754	1465	21	3309	2590	33	5552	5488	40	9066	8214	47	172245	164637	89	0.929112
84937	83300	80	27772	27646	76	1444	1601	17	1979	1846	21	4711	4541	38	7454	7215	51	147744	143327	90	0.929112
92482	89422	84	25283	24586	66	1399	1218	15	2700	2089	30	6053	5922	40	8771	9103	49	192946	182416	90	0.929112
71312	69707	78	17388	16931	52	830	891	0	1801	1954	22	4766	4489	38	6601	5832	46	132722	130886	86	0.930095
166976	148939	93	71042	63545	90	3227	2788	29	5184	4518	43	11547	10455	60	19271	17721	83	374359	343935	103	0.931079
109669	97671	97	40973	37907	84	1625	1354	21	3373	2647	31	6823	6231	43	10035	9285	53	203949	187465	95	0.932062
110030	100530	86	41303	36864	85	1495	1392	16	3087	2690	31	6213	5620	43	10063	9596	51	204103	184050	97	0.934028
134707	116935	100	41341	34411	88	1574	1380	19	3337	3123	35	7652	6924	53	10896	9389	62	231699	203589	98	0.935011
163005	150384	89	50850	47561	85	3233	2735	32	4452	4152	36	10982	10368	58	17254	15805	69	364985	331720	95	0.935011
98981	95714	81	34024	32333	79	1272	1447	15	2249	2382	27	5391	5237	41	8492	7989	53	179928	170316	90	0.935994
88379	86121	79	37313	36470	78	1558	1412	18	2650	2093	30	5079	4847	38	7905	7140	52	164969	156793	91	0.936978
153274	142947	89	56035	52922	84	3425	3218	31	5624	4744	45	11738	11078	63	18512	17917	69	376819	348100	95	0.937961
140106	120605	90	55077	46667	87	2183	1855	27	4158	3510	37	7804	6713	50	13368	11581	62	267720	239925	99	0.937961
247852	175482	108	113180	81424	106	3468	2323	36	6596	4679	53	12472	9467	65	19447	14140	82	369077	266892	115	0.937961
156948	129959	100	55543	45924	89	2780	2366	29	3964	3816	38	8696	6998	56	14425	11698	66	269000	225912	100	0.937961
96506	90261	95	39456	38033	79	1873	1915	21	2610	2502	30	6074	5766	41	10976	10075	59	202097	201077	85	0.938944
83815	80223	92	22977	22155	63	1554	1232	15	2910	2755	27	5367	5199	40	9000	8710	52	179887	168996	89	0.939927
170614	149416	94	79972	70411	91	3327	3013	30	5444	4803	42	12240	11043	60	19421	17194	72	367019	332118	99	0.939927
86898	81813	81	32748	30330	78	1550	1418	15	2409	2296	27	4697	4171	42	7773	7554	47	156776	143563	78	0.939927
258826	174744	109	102997	68524	108	3560	2242	41	5995	4320	50	13513	9488	70	22096	14747	89	452115	313322	114	0.939927
50964	48877	76	24069	23405	73	704	758	0	1265	1199	10	2293	2248	27	3689	3618	32	74794	71505	76	0.941894
50250	48533	75	18929	18423	56	727	595	0	841	774	0	2319	2447	27	3980	3676	37	75873	75463	76	0.94386
137681	122995	90	64309	57450	86	2277	2110	25	4021	4206	35	9169	8695	49	13312	12711	63	278171	258818	91	0.944843
60547	60810	75	27143	26482	75	536	505	0	1646	1248	15	2943	3022	29	4590	4113	38	94771	92464	83	0.944843
101281	93385	84	39014	35743	82	1483	1532	19	2010	1792	25	5430	5080	41	7415	6548	46	153216	137814	92	0.94681
88543	88078	79	43223	42574	77	1345	1522	14	1930	1945	19	4623	4835	37	7430	7098	47	159540	152777	85	0.947793
128078	119159	87	51442	48242	84	2190	2016	22	3543	3667	32	7224	7021	44	12443	12411	55	253455	234735	94	0.949759
135467	111388	95	48904	41260	87	2136	1821	25	3878	3334	37	8040	6656	53	12497	10046	71	250564	208474	100	0.950742
225939	173510	104	87790	66489	100	3630	2646	37	5860	4437	50	13153	10023	64	19980	16198	77	378787	300751	111	0.950742
153425	123997	106	71494	57417	92	2057	1602	23	3236	2841	33	6635	5716	44	12058	10062	61	240135	205990	101	0.952709
176644	135556	96	68180	52723	95	2036	1629	22	4727	3690	43	9918	7686	59	15735	11823	71	301811	226524	107	0.952709
111342	104229	85	43404	41414	80	1802	1720	23	3255	3387	32	6993	6348	48	11783	11036	61	240108	228398	91	0.952709
134760	119921	90	48525	41928	88	2064	1840	22	3837	3360	34	8808	7717	52	13236	11563	70	271432	241632	98	0.953692
238288	199852	105	126073	110060	101	5546	4546	40	10634	8361	61	20190	16846	81	32291	27478	101	621821	514900	112	0.953692
91632	87293	82	35083	33879	78	1749	1728	21	3144	3099	29	6294	6187	42	10495	10118	57	204041	196681	88	0.954675
80521	77279	84	36671	35950	77	1103	1279	11	1994	2306	24	4077	4207	35	6450	5895	42	133879	128248	88	0.954675
104199	97244	90	37691	34780	82	1235	1307	14	3334	2890	30	6300	6051	42	9792	9317	56	194257	184773	94	0.954675
108075	95287	88	39036	34920	84	1609	1232	16	2493	2532	26	6058	5424	44	8871	7470	50	188151	164313	98	0.955658
132038	112733	96	51923	45094	87	2137	1954	23	3076	3118	33	8034	7255	47	12614	11149	61	269626	248777	96	0.956641
109262	103096	86	41186	39150	82	1798	1727	20	3071	2900	30	6867	6249	48	10023	8906	53	199807	188913	95	0.957625
75387	75445	77	25160	25123	70	981	993	0	2080	1845	19	4204	4164	32	6647	6606	43	146519	140931	88	0.957625
186997	153278	96	57618	45104	94	2841	2308	31	4597	3607	44	9956	8706	58	15440	11947	75	307343	248784	104	0.958608
189239	161323	102	94948	82318	94	3557	2990	33	5656	4911	41	11993	10693	60	18591	16276	78	374562	337020	104	0.959591
113672	103157	92	37131	32279	85	2248	2158	24	3573	3173	33	7559	6935	47	12877	11467	57	261967	239713	93	0.960574
132819	116473	96	48571	42299	85	1953	2046	21	3599	3102	31	8653	7749	50	11191	9646	61	246397	231522	96	0.961557
146848	119809	106	56999	46485	90	1911	1724	22	3549	2673	39	7642	6104	49	12342	10339	62	253805	206397	105	0.961557
92017	89065	86	32206	31824	77	1525	1564	18	2392	2177	29	5280	5234	40	9293	9437	47	184972	177716	92	0.961557
163453	129145	94	71958	56516	94	2589	2179	29	4465	3513	44	8933	7348	55	12641	10638	61	276158	223526	106	0.962541
156066	134523	91	56703	47951	90	2007	1976	22	4080	3586	35	8446	7085	50	12829	11090	68	249352	217029	100	0.963524
162819	132740	101	57060	45280	92	2444	1933	25	4230	3589	37	8878	7366	57	13455	11171	63	285491	235892	102	0.963524
302312	206262	116	228399	178113	117	6732	4663	46	12023	8442	68	26084	17900	101	43080	30451	117	837661	580872	131	0.966473
112030	109302	83	24245	24701	57	1764	1777	20	3328	3363	32	7316	7172	43	10944	10054	54	216977	203925	92	0.966473
122433	109759	87	51132	45453	86	1765	1451	20	3001	3018	31	6138	5813	42	10309	9336	56	179082	167807	95	0.967456
94075	90025	82	31567	30024	78	1925	2030	22	2980	3053	29	7300	7114	43	11759	11201	56	224631	207945	89	0.967456
191746	143842	98	74698	55377	97	3146	2613	32	4937	3783	44	10746	8037	59	15420	11811	65	334693	264696	107	0.96844
95128	91359	82	33731	32631	79	1183	1113	8	2148	2331	25	5334	5177	40	7643	7305	45	170015	163721	90	0.96844
170339	139480	96	66025	54825	91	2556	2199	27	4157	3677	37	9581	8031	56	15988	13750	65	294421	244261	101	0.96844
136426	121718	88	55658	51455	85	1765	1646	22	3221	2670	34	7072	6373	45	11547	9759	60	237349	216479	94	0.969423
114720	103433	86	33364	29899	84	1566	1406	17	3189	2882	28	6601	6042	43	10897	10063	55	198431	189728	92	0.969423
118425	103673	87	37248	32376	83	2261	1836	26	3066	2894	34	7622	6711	49	11098	10068	57	225909	211766	92	0.969423
81087	76407	85	33443	31871	78	1187	945	0	2688	2388	31	4090	3967	35	6158	5969	39	127878	122035	95	0.969423
106279	100265	84	40759	38266	80	1777	1681	22	3580	3246	35	6962	6580	46	11471	10676	54	233893	221776	87	0.972372
134170	126353	85	85899	81486	86	2774	2419	28	5176	4998	40	10819	10116	59	17976	17090	74	347959	321872	92	0.972372
178130	153925	90	70541	61251	90	2345	1995	24	4514	3719	39	9148	8343	52	13445	11599	63	287991	251328	100	0.973356
80954	79963	78	34548	33524	77	972	1127	7	1433	1617	16	3854	3898	33	5648	5365	42	136052	134380	84	0.973356
211426	164534	103	96289	75883	99	3798	3099	35	6236	4532	50	12797	10043	70	21113	16870	96	386755	312087	105	0.973356
222076	167098	122	117574	93206	107	4408	3598	36	7861	6417	49	18446	14653	90	28613	23248	103	578207	454796	113	0.975322
126792	112758	88	51847	47337	84	2142	2289	22	2772	3145	29	6992	6522	47	11755	11400	54	231768	218838	89	0.976305
246302	184109	108	104405	81784	104	3879	2994	36	7288	5871	49	15854	12628	74	25349	18916	101	487811	398244	112	0.977288
110484	105838	88	57611	54684	82	1828	1902	21	3392	3131	33	9179	8574	54	13109	13381	61	272632	255067	89	0.978272
99540	96316	84	32076	31365	78	1438	1513	18	2628	2648	28	5587	5463	39	9276	9085	47	183518	172755	90	0.981221
84478	81621	78	34407	32656	80	1362	1118	10	2253	2176	26	4420	4437	34	6545	6390	45	140365	132096	85	0.986137
144180	119491	96	54881	45852	90	2223	1926	24	3493	3027	34	8232	7392	49	13339	11263	62	259827	220014	100	0.98712
132352	116225	91	48473	42848	88	2024	1762	21	3299	2897	32	8175	6984	49	12955	10822	63	264939	221268	97	0.989087
179709	135425	99	69885	52258	96	3195	2129	34	4306	3453	40	10366	8005	60	14376	11120	71	290050	221476	103	0.99007
88108	84113	81	35272	33866	79	1495	1480	16	3025	2922	29	5289	4977	40	8091	7807	51	185670	178263	90	0.994003
141311	126930	90	95544	88998	88	2688	2490	27	4531	4116	41	9674	9269	52	15438	13921	67	307053	290049	97	0.994986
100380	93123	84	38388	35213	83	1537	1533	19	2873	2622	31	6381	5728	43	9506	8782	53	191132	179661	92	0.995969
138777	130139	87	69637	65252	86	3027	2725	29	4681	4718	34	10018	9205	54	14917	13916	67	291131	277630	93	0.996952
118002	103847	103	49454	42855	87	1465	1272	16	2424	2189	29	6273	5694	44	10148	8318	57	205396	176875	103	0.996952
83945	81146	80	19330	19262	52	1294	1336	12	2557	2581	26	5340	5551	38	8601	7751	48	168377	167122	85	0.997935
186763	151188	95	83515	66913	95	3404	2496	34	5983	5540	45	12120	9770	62	20040	15894	81	393334	335022	99	0.997935
46365	45947	75	17939	17845	55	748	576	0	1206	1449	13	2237	2098	24	3421	3486	32	72479	69127	82	0.998918
195472	161463	105	66426	55471	93	2388	1985	29	5063	3970	44	9627	8480	60	13736	11332	66	299749	258602	99	0.999902
94669	91864	84	36025	34866	78	1482	1321	17	2689	2312	29	5570	5551	38	8402	8880	47	179214	169669	86	0.999902
138160	113088	93	43815	35790	90	2140	1609	28	4198	3065	41	7291	6093	47	11697	10101	66	249266	202942	100	1.00088
145655	123395	95	52009	44359	90	2596	2007	29	3785	3610	32	9125	7716	56	14063	12969	71	292019	263073	97	1.00088
148046	131732	90	56171	49909	88	2803	2436	28	4936	4502	41	11212	9771	58	18148	16108	71	370771	343606	96	1.00088
90472	86195	81	41465	39555	79	1996	1807	20	2710	2769	25	6766	6536	43	11089	10679	53	218801	197725	83	1.00187
85882	83965	85	25737	24773	77	1473	1376	16	1959	2290	21	5257	4971	40	7890	8125	48	167924	161717	86	1.0058
206933	168308	100	89258	72213	98	3062	2447	31	5502	4751	43	12266	10744	59	18650	15184	78	365389	325065	103	1.00678
160766	132758	95	62108	51128	92	2274	2001	26	3811	3646	34	8923	7884	54	14252	12298	60	296090	255211	100	1.00875
86987	82963	85	16090	15799	50	1739	1526	20	2592	2751	29	6086	5537	43	9578	9293	56	188611	184795	85	1.00875
102838	92190	92	38485	33129	84	1479	1283	17	2794	2066	29	5817	5302	43	8837	7731	56	189851	161067	92	1.01072
153811	131363	92	58231	50145	90	2360	2001	25	3800	3568	39	8432	7773	47	12970	11970	66	259034	232208	100	1.01072
172418	143640	94	80827	67988	91	3083	2519	31	4740	4224	40	9537	8045	55	16099	13682	70	316066	276217	96	1.01072
124227	109967	90	43306	35798	88	2080	1895	24	4053	3305	39	7031	6254	47	11909	10310	67	227587	201365	97	1.0117
99172	93789	86	41285	39102	81	1514	1492	19	2769	2842	27	6274	5906	42	8620	8667	47	177762	171603	89	1.01367
108655	101112	87	42601	40586	82	1559	1399	20	3584	2803	41	5593	5112	42	9687	9208	59	186073	183431	90	1.01563
91487	86295	85	35594	34668	79	1272	1210	11	2095	2137	26	5036	4822	37	7985	7075	46	161387	153861	89	1.0176
100003	95856	82	23534	22776	76	1567	1658	17	3718	3388	33	6141	5766	42	10010	9282	50	197347	191125	88	1.0176
111406	101514	87	56715	52922	84	2156	2041	24	2987	2707	29	6646	6612	41	10963	10555	58	217152	206350	93	1.01957
244335	172893	112	87563	58097	110	4009	2894	39	6568	4632	49	14924	11058	73	23337	17322	105	466091	338059	116	1.01957
109240	105201	84	44918	43243	81	1638	1519	19	2750	2880	27	6550	6287	44	10781	10017	53	190670	178368	91	1.02055
100643	92987	90	38835	37247	80	2130	2042	24	3730	3389	32	6773	7090	42	10652	10176	55	205665	197781	90	1.02153
82773	78852	80	31652	30546	78	1567	1477	19	2101	2220	24	5054	5097	38	8627	8090	59	154214	150161	88	1.02645
73336	72208	78	29117	28361	76	1302	1081	10	2204	2011	24	4572	4484	35	7592	7519	46	152503	150747	84	1.02743
140999	114617	91	62616	49727	92	1991	1462	26	3682	3023	35	7699	6042	50	13307	11511	68	267740	222128	99	1.02841
145851	118902	107	58758	48407	89	2147	1800	25	3876	2975	42	8196	6731	54	12104	10209	64	251938	217973	96	1.0294
194162	152036	99	74813	58353	98	3074	2496	29	4752	3959	37	10325	8164	64	15576	12449	70	316846	250874	103	1.03038
97502	93404	85	45855	43578	80	1204	1378	15	3038	2639	31	5708	5668	40	9238	9895	45	168747	165048	86	1.03235
58470	57384	69	23922	23248	66	1087	1084	9	657	1261	10	3326	3361	30	5215	5335	39	100927	100506	74	1.03333
78314	74998	78	31023	30148	77	1040	1033	5	2240	2314	24	4273	4310	35	7555	6911	48	136663	130175	81	1.03333
98126	92954	82	35473	34487	79	1657	1497	21	2314	1858	27	5346	5376	39	8249	7642	50	171167	164099	85	1.03333
113272	102787	89	45704	40863	83	1478	1377	17	3253	2680	32	6368	5708	45	9010	7982	53	191933	179305	88	1.03628
130584	114599	88	42017	36580	85	1655	1763	18	2458	2174	31	6854	6226	45	10617	9277	61	215567	187680	94	1.03726
94718	92199	85	30829	29667	77	1191	1020	8	2467	2488	25	5263	5091	39	8665	8356	49	165490	157393	87	1.03825
223804	179309	101	83581	67753	98	2986	2465	32	5972	4970	44	12606	10312	64	21614	17671	82	412504	357911	108	1.0412
95392	91790	82	28148	27156	77	1909	1675	23	2791	2304	28	6318	5812	44	10272	9670	57	198781	189926	90	1.04316
262104	187061	109	101285	74712	106	3528	2691	36	7020	5329	52	14496	10904	68	22598	15689	96	448994	338807	113	1.04415
116353	107450	84	42182	37993	84	1843	1718	24	4223	3540	35	8035	7560	51	12997	12280	56	248923	225251	91	1.04415
98528	96474	80	43012	41935	79	1760	1681	20	2895	2397	26	6276	6004	42	9304	8929	49	198260	182497	96	1.04415
99101	89354	85	45040	41604	82	1300	1268	13	2524	2486	27	6181	5820	42	10089	9233	53	203267	196925	88	1.04513
108743	103177	85	39724	37584	81	1994	1922	23	3570	3442	33	7960	7789	48	12603	12205	63	260270	252717	97	1.04611
128571	123266	87	45386	43989	81	1789	1858	19	3238	2552	35	6873	6476	48	11689	11787	53	222709	210442	93	1.04709
58986	59495	78	18561	18574	54	1040	943	0	1332	1216	15	3033	3034	30	4578	4726	36	96377	97072	81	1.04709
167027	134797	96	74105	57932	95	2668	2013	27	4754	3774	42	9140	7032	57	13261	10975	58	295286	244626	101	1.04709
143146	128009	88	60665	53210	88	2370	2031	25	4318	4102	34	8259	7536	53	12509	11545	63	248108	231276	93	1.04906
148115	124687	91	63594	55350	89	1694	1335	17	4098	3971	37	8735	7946	52	12488	10732	68	255408	229348	98	1.04906
135061	121534	92	52269	47063	86	1984	1878	24	3966	3727	37	8767	7754	52	13739	12601	65	277902	249670	97	1.04906
201113	145741	107	79342	57323	100	2932	2245	33	5773	4352	44	12216	9300	65	18623	13123	78	394651	295936	108	1.05103
225067	176466	105	97646	76777	103	4122	3214	37	7241	5156	51	14101	11129	64	21972	17641	92	412252	339501	112	1.05201
197068	170990	101	80417	71483	95	3368	2933	31	5074	4439	37	10949	9156	59	16810	14112	65	340820	312317	104	1.05299
92252	88940	82	29173	28641	77	1597	1571	17	2743	2364	30	6455	6347	42	9701	9872	47	186898	181068	87	1.05496
169399	136763	95	51919	42856	90	2892	2507	29	4285	3635	41	10685	8603	60	17184	13517	73	331515	270089	104	1.05496
125769	111033	88	44290	37680	84	1744	1628	20	3192	3247	30	7259	6189	48	11263	9656	59	213314	190131	96	1.05496
97550	91824	85	26562	26019	69	1311	1352	14	2538	2921	28	6387	6055	43	9041	8700	51	186259	180144	90	1.05594
153049	132909	94	79574	71279	89	2747	2115	32	5223	4726	38	11503	10113	60	17377	14964	85	339871	294975	99	1.05791
168056	134520	96	67995	53414	94	2840	1832	35	4631	3667	40	9197	7564	54	15750	13439	74	323811	254565	105	1.05988
116118	102528	86	46642	41410	86	1721	1530	17	2703	2700	28	6831	6359	46	10827	9566	55	213582	198262	95	1.06086
162602	146508	90	77689	69002	89	2496	2071	29	5531	4869	41	10310	9658	54	17865	16276	74	327679	305479	97	1.06086
87722	83872	85	17530	17326	50	1222	1191	10	2090	2119	28	4959	4808	40	6702	6382	41	149010	141516	85	1.06086
188604	155058	96	95333	77944	95	2834	2013	33	5527	4517	42	11598	9880	63	17823	15232	73	346221	297205	103	1.06184
102298	93999	87	39721	35897	83	1916	1778	24	2435	2450	25	6016	5693	40	10730	10192	61	203905	190357	90	1.06283
116559	103694	91	45408	39388	86	2018	1879	22	3194	2944	35	7460	6725	48	11161	10482	58	227317	201526	91	1.06381
111013	100679	83	35263	30837	83	1705	1484	20	3236	3065	30	6865	6302	45	11456	10872	58	219508	206052	90	1.06479
207779	153670	101	93992	69213	99	3113	2445	32	6367	4798	49	13726	10373	69	19229	15321	80	390135	294772	107	1.06774
173547	136224	97	66794	51011	94	3028	2323	32	4278	3192	42	10154	8225	57	15565	12061	74	328374	258577	102	1.06971
99319	92037	82	36629	33563	80	1144	1108	9	2779	2320	30	5667	4934	44	8587	7900	50	182850	167700	88	1.07069
164920	138638	100	63330	53025	93	2626	2183	27	3768	3504	34	9658	8625	53	14348	12418	65	301945	263473	101	1.07167
110661	100964	88	38825	35364	81	2269	1990	23	3265	3124	34	7896	7229	48	13128	11797	65	252509	232716	91	1.07167
92964	88311	82	29112	28027	79	1682	1573	20	2929	2405	35	6184	5521	43	10813	9971	60	207133	194825	96	1.07364
83317	80853	81	31254	30200	77	1439	1374	16	2067	2036	21	4366	4281	36	6467	6216	44	130580	127157	86	1.07462
130885	114370	90	42057	35909	85	2208	1908	24	3295	3291	32	9050	7975	50	14051	12709	63	287600	253358	96	1.07561
153527	133907	92	81311	72377	90	2495	2115	26	3601	3614	34	9522	8700	51	13792	12393	65	301252	273158	100	1.07561
98026	94688	80	28065	27581	75	1479	1544	18	2957	2730	25	6447	6121	45	9976	9653	57	194171	183682	88	1.07561
70684	68289	87	23642	22739	69	1287	1073	8	2178	1929	20	4313	4297	36	7177	6682	45	130092	121660	85	1.07757
87314	83308	81	27549	25928	77	1611	1442	17	2935	2495	34	5287	5161	40	8553	7996	49	173382	164372	87	1.08151
176966	144882	98	69531	56947	94	2510	2167	27	4192	3214	38	8592	7456	55	13724	11918	69	267030	229766	103	1.08249
97294	92460	86	38941	36296	81	1989	1823	21	2998	2856	29	6939	6925	45	10198	9533	52	205944	194516	96	1.08249
115185	103798	93	53175	47940	85	1954	1746	22	2918	2687	31	6138	5373	42	8924	8059	51	182197	160141	96	1.08347
210819	174636	99	127533	108756	98	4548	3721	36	7657	6294	51	16938	14281	72	25852	21449	97	541531	454652	110	1.08642
95926	94685	81	41995	41477	78	1759	1763	20	3058	2975	32	6079	5722	40	10008	9322	60	199989	193187	92	1.08642
114737	106617	85	49225	45681	83	1720	1743	21	2606	2584	32	6284	5822	43	9064	8436	52	204892	195078	97	1.08741
120234	109096	87	50290	45900	84	2222	2010	25	3802	3307	36	7857	7153	48	12418	11018	58	252305	220831	96	1.08839
125314	113383	103	57587	53501	86	1723	1586	21	3941	3333	38	7240	6989	46	11107	10670	62	236057	222721	93	1.08937
167371	133593	95	77294	63128	93	2727	2356	31	4098	3408	38	10717	9037	56	15049	12769	63	326068	267770	101	1.08937
139009	114538	90	48356	39012	89	2112	1597	25	4438	3823	37	9913	8576	55	14892	12739	76	293174	243607	100	1.09035
162228	135635	95	59708	49591	91	2208	2072	23	4112	3078	43	8494	7388	51	12283	9691	63	245670	205281	101	1.09035
154944	136433	93	61900	55540	87	2234	2184	23	3657	3019	35	8979	8304	54	14915	13298	67	283998	261425	96	1.09134
85843	83182	82	38644	37850	78	1228	1465	14	2346	1965	28	5112	4680	39	7609	7365	49	157362	146447	88	1.09134
89506	86191	81	32845	31009	78	1910	1865	20	2853	2754	31	5951	5472	43	8961	8576	49	190651	175908	82	1.0933
171801	139921	110	80717	66349	92	2439	2089	28	4941	4089	43	10253	8838	55	16353	12780	75	314344	265180	99	1.0933
183057	137230	99	76487	57174	96	2968	1898	33	4365	3388	39	10342	7884	66	15570	11796	67	323539	247724	104	1.09527
129806	115442	89	58079	52823	86	2256	1823	27	4002	3894	37	8673	7776	50	12656	11708	58	274421	256940	90	1.09527
142301	131150	88	58825	54199	85	2686	2474	27	4703	3878	40	9655	9230	56	15595	14060	71	311676	295100	91	1.09625
133880	115653	91	62075	51863	89	2182	1546	27	4010	3700	33	7466	6154	54	11034	10317	57	226405	194277	92	1.09625
167212	140294	103	69139	58265	90	2841	2264	32	4943	3958	41	9602	8491	54	15629	13128	63	299173	276953	92	1.09625
108458	100473	84	43238	40076	83	1647	1901	19	3420	3238	30	7163	6858	47	11505	11539	52	220726	207924	87	1.09625
91884	88139	88	43424	41915	78	1767	1956	19	1851	1853	22	5230	5054	42	8179	8084	55	158957	151086	82	1.09625
101397	89681	96	41473	36971	83	1372	1243	13	2992	2621	34	5784	5316	41	9358	8522	61	165826	155589	87	1.09822
101352	94591	89	40253	36551	81	1781	1465	22	2879	2406	30	6211	5835	42	10409	9750	54	207740	195905	87	1.09822
95137	92412	82	32224	31817	78	1703	1643	21	2652	2572	28	5989	5702	42	8912	8441	49	180488	177233	85	1.09822
124229	112013	88	39946	34209	86	2074	1839	26	3454	2934	35	7526	6701	48	10972	9746	58	241340	217905	90	1.09822
124120	108322	95	49182	44419	86	2194	1896	26	3394	3034	36	7597	6893	48	11863	11034	60	243626	226383	90	1.0992
149569	136877	86	63504	59012	85	2746	2393	31	4322	4096	34	10043	9557	51	14507	13727	62	300938	289486	89	1.0992
87808	85635	82	24144	23705	67	1785	1600	21	2195	2015	25	5220	5182	40	8330	7840	49	170145	161628	80	1.0992
161097	134693	96	76073	64370	92	2343	1956	28	4212	3493	42	10354	8536	56	15895	12543	73	296457	242847	99	1.10019
42396	41360	71	16331	16005	49	556	667	0	1326	1114	9	1777	2016	22	3342	2964	34	65589	67458	74	1.10117
104818	99042	83	41332	39776	81	1874	1743	22	3119	3335	32	7620	7150	45	12421	11001	58	241009	224203	90	1.10412
90414	86354	81	31787	30735	78	1153	1214	12	2539	2439	27	5164	4928	37	7963	7307	48	171128	166215	91	1.1051
167034	139722	94	61289	52064	92	2388	2064	26	4340	3651	36	9333	8315	50	14553	12757	63	274265	251555	103	1.1051
147090	133880	89	73202	66773	88	3030	3053	27	5155	5046	38	12691	11172	63	18368	16270	82	356330	308229	100	1.10609
103287	91382	84	43430	39042	84	1658	1520	18	2824	2551	30	6433	5449	44	10094	9374	53	188970	171235	92	1.10609
170429	127176	101	68688	52161	96	2715	1930	28	3986	3162	39	9714	7358	57	14203	10414	70	322146	244220	106	1.10609
64279	62552	80	23900	23683	72	830	888	0	1301	1446	18	3483	3335	31	5025	5448	36	108273	101865	84	1.10805
98628	94838	79	38935	36864	80	2136	2108	23	3657	3720	29	7773	7164	47	11030	10635	59	228501	213822	90	1.10805
72821	70940	78	32744	31809	77	1033	1059	9	1764	1606	19	4073	3909	34	6860	6450	46	135801	134151	83	1.10904
82360	79948	86	29442	28726	77	1417	1371	15	1676	1929	18	3970	3740	34	6635	5966	43	123244	118086	87	1.11002
154460	136600	106	65223	58773	90	2912	2908	28	4435	3977	36	10443	9516	56	15508	14498	69	307012	274649	99	1.11198
125130	117404	85	40548	37368	85	2188	1878	24	3899	3617	34	7291	6853	46	12255	11465	66	233527	219432	92	1.11297
144040	127097	89	62309	55191	89	2002	1933	22	3930	3346	35	8994	7491	52	14742	12859	67	282296	255174	102	1.11297
68162	65952	79	30549	29939	76	1080	1006	2	1133	1403	13	3445	3467	31	4765	4962	37	104075	100693	81	1.11297
112203	98753	92	44007	39571	84	1625	1426	19	3369	2619	35	6539	5895	47	10520	10000	54	198403	181970	95	1.11395
133266	108200	92	66217	55560	90	1849	1394	21	2908	2780	30	7224	6086	51	10781	8687	59	211861	170288	104	1.11592
171458	142870	112	75405	61520	112	3060	2714	29	4232	3736	34	11367	9621	64	17005	14430	88	327118	280005	112	1.11592
121983	113915	84	56181	52319	84	2360	2124	26	4491	4083	35	9141	9146	51	14904	13776	71	288242	267649	93	1.11592
318065	240412	123	169971	130329	120	7473	6036	44	13449	10680	68	28071	22073	105	44546	35018	119	866636	669356	128	1.11592
109445	101471	84	42856	39147	82	1653	1566	19	2702	2344	29	6222	5627	43	10212	9175	54	186571	175715	93	1.11592
73251	70045	78	33646	31289	77	924	1104	7	1628	1366	19	3640	3457	33	6152	5309	45	121976	115223	89	1.11985
139515	119848	91	54061	45835	88	2228	1855	26	3860	3436	33	8040	7559	49	12750	11559	60	262696	227911	96	1.1228
96297	93657	82	31282	30289	77	1468	1583	16	2702	2670	26	5957	5533	42	8044	7220	50	174292	163823	90	1.12378
83859	81907	84	34640	33763	77	1135	1036	5	1651	1725	18	4330	4206	36	6032	5473	42	119093	115717	86	1.12378
80021	77604	79	27425	26114	77	1232	1188	12	1640	1340	21	3458	3420	33	5853	5528	43	118428	114185	81	1.12477
116050	102380	88	47298	41392	85	1434	1466	14	3210	2934	33	6451	5560	45	9450	8854	55	205474	180768	93	1.12477
103338	99978	80	40345	38935	79	1767	1430	19	2808	2924	28	6785	6518	45	10422	9871	51	223882	212550	84	1.12477
83592	79747	79	38543	36887	78	1496	1501	18	2609	2458	28	5424	4976	40	8759	8239	51	171552	161033	81	1.12575
90154	82598	82	34234	31256	80	2026	1455	23	2822	2812	26	6492	6284	45	9792	9230	53	191703	177740	86	1.12575
111846	102971	87	44349	41144	83	1756	1469	21	2828	2601	28	6522	5898	45	10747	9902	54	204060	187892	93	1.1287
193650	145311	101	70977	52567	96	2918	2412	32	5215	3829	45	10616	8086	60	17134	13506	72	336772	264324	104	1.13067
101843	98019	91	28523	27806	78	1767	1651	20	2423	2549	23	6344	6205	41	10369	9785	55	199220	191381	89	1.13165
128831	104574	92	52858	42922	90	2006	1606	23	2983	2691	33	7327	5807	49	11960	9891	61	235815	188553	99	1.13263
105962	100247	88	27825	26342	79	1981	1824	22	2815	2483	26	6352	5951	44	10659	9920	54	222811	208040	92	1.13362
178181	151786	104	86060	74823	91	3488	2992	32	6642	5834	48	14367	12687	64	22678	18831	89	427506	376809	99	1.13362
180816	144715	107	72949	57589	94	3054	2422	33	5117	3988	41	10992	8864	60	16435	13148	72	330504	266486	103	1.13362
63326	62060	86	29597	29273	75	939	995	0	1730	1589	20	3566	3297	32	5858	5053	44	121800	122084	85	1.13362
148006	125927	90	53083	43492	90	2622	2120	28	4123	3166	37	8353	7466	47	13228	11285	65	267037	238706	99	1.1346
174143	138838	96	61475	48370	94	2711	2145	34	4673	3778	40	10661	9121	61	18007	14820	74	356004	285908	103	1.13558
107686	102082	83	27123	26004	74	1836	1799	20	3461	3393	30	6955	6653	44	11326	10745	57	217707	201840	93	1.13656
108841	99782	100	47904	44549	84	1814	1640	22	3290	2706	34	7289	7256	43	11535	11299	52	222551	204702	94	1.13755
106376	103708	84	30336	29845	78	1697	1734	18	2823	2626	28	6643	6167	46	11023	10802	57	224453	210255	95	1.13755
161602	143012	90	76272	66745	89	3017	2738	29	4852	4560	39	10312	9360	58	15164	14320	60	300660	277659	97	1.13755
142412	122219	93	74325	65142	88	2173	1945	22	3304	2955	34	7809	6808	49	12454	10049	67	231947	209452	99	1.13853
136005	117722	96	49114	41425	89	2102	1908	23	3568	2972	34	7001	5743	46	12123	10032	72	225349	186062	100	1.13951
120175	105512	91	47555	42759	84	2091	1821	22	3238	2870	34	7131	6215	47	11412	10695	58	226678	207944	96	1.13951
169442	152297	93	59242	52469	90	2052	1893	24	3910	3644	37	9608	8327	54	14476	12873	71	302393	274512	100	1.1405
80506	79902	79	28411	27548	76	1211	1060	7	1612	1786	19	4161	3884	36	6177	6048	45	141751	137976	86	1.1405
199365	151836	117	75530	54474	103	3749	2751	36	6933	5487	48	15697	12063	70	25918	19900	88	519192	395285	114	1.14148
150119	121996	101	56938	46131	92	2296	1736	27	3326	3505	33	8271	7040	49	13838	11465	67	263066	213104	104	1.14345
88265	81299	83	35023	32285	81	1207	1384	12	2626	2087	30	4828	4554	38	7074	6874	48	148506	136845	92	1.14443
96988	93127	84	27642	26909	78	1187	1160	10	2103	2047	25	4900	4672	37	7667	7061	47	164335	154525	89	1.14541
88127	84948	82	39347	37674	80	1574	1456	19	2548	2454	25	5338	5015	40	8732	8372	56	174432	170791	87	1.14541
74882	72734	81	24193	23862	65	1007	1048	5	1395	1453	19	3369	3077	33	5871	6157	39	120604	115163	88	1.1464
163389	150707	91	65307	60158	87	2653	2521	27	5110	4966	38	11015	10107	58	18083	16534	77	358214	329731	100	1.1464
94976	91056	81	36081	33257	81	1600	1469	19	2562	2542	25	5760	5475	40	9244	9086	55	209994	200198	90	1.14738
101062	93968	87	32856	30262	81	1955	1858	23	2876	2744	26	6602	6277	40	11152	10388	58	223754	212439	88	1.14935
121429	114114	92	51451	49076	83	1782	1744	21	3952	2885	38	7983	7508	50	12005	11862	60	243629	229611	92	1.15623
110089	102397	87	44407	41565	81	1712	1574	17	2971	2830	28	6593	6281	44	10226	10213	54	217583	208930	85	1.16016
123655	114970	90	48841	44593	84	2423	2122	25	3941	3703	32	8484	7876	55	12671	11586	62	266818	257057	90	1.16114
144944	125633	97	58978	51199	89	2123	1809	24	3695	3211	37	8072	7111	49	11824	10380	59	244773	219920	95	1.16213
146519	122978	94	52124	43361	89	2409	2154	24	3117	3289	32	8514	7562	53	14465	12335	69	279026	238122	99	1.16213
141742	121435	90	43700	35794	90	2121	1569	25	3918	3413	39	8588	7593	52	12800	11284	65	261381	227287	93	1.16311
96920	91358	85	35041	33746	78	1424	1351	15	2537	2830	23	5633	5541	41	8996	9492	51	184126	178705	90	1.16508
105485	98304	83	44550	40748	82	1421	1544	15	2890	2756	31	6265	5611	43	9128	8595	52	180649	174762	90	1.16508
68307	67948	76	29162	28349	75	1067	1096	11	1824	1394	16	3558	3475	32	5543	5521	37	115693	111411	83	1.16508
136487	115976	93	49585	40711	91	2076	1498	26	3642	3116	35	7992	6824	49	12173	11410	58	240376	202834	102	1.16803
166320	138323	95	60530	49877	92	2392	1989	29	3972	3433	37	8824	7664	52	14057	12569	67	295035	257544	102	1.16999
56890	55320	75	25387	24398	74	676	615	0	852	1069	5	2610	2585	28	3519	3738	33	80687	83670	70	1.17196
137050	129656	85	58861	55638	85	2378	2372	25	3452	3568	33	9119	8685	55	14017	13367	65	282926	267005	95	1.17196
140191	115214	91	53362	44090	90	2651	1939	28	3875	3454	36	8473	7232	51	14345	11075	67	271476	218305	103	1.17393
123274	110905	87	64614	58065	84	2124	1875	25	4553	3823	40	8096	7092	53	12214	11142	63	232462	209598	94	1.17393
86622	78621	88	25688	23839	71	1352	1441	15	1828	1831	21	4511	4263	36	7528	6816	47	143542	136926	88	1.17491
137344	122388	88	55009	48206	88	2121	2029	24	3703	3688	33	9113	8345	47	14107	13103	61	273148	257987	97	1.17491
105587	95741	85	40586	37165	83	2104	2026	22	2565	2780	30	6618	6385	46	10986	9788	52	217286	208389	94	1.17491
92089	89518	87	35277	34665	78	1460	1637	16	2982	2610	31	5641	5736	38	8874	8129	50	163301	156077	91	1.17786
230876	188643	125	109565	89664	112	4418	3463	35	8433	6629	56	17516	14802	73	26575	22133	104	539908	427019	125	1.17786
72338	73089	76	18433	18407	51	1111	1367	12	1783	1829	23	4206	4195	37	6761	7201	42	137536	129138	86	1.17786
84887	81998	81	31135	30283	77	1273	1147	11	2614	2380	24	5102	4853	41	7388	7111	50	157788	152623	86	1.17884
142550	134354	88	47529	44737	84	2734	2306	28	3878	3654	33	8317	7938	47	12316	12686	53	271128	259381	96	1.18081
107706	102616	86	27883	26721	78	1554	1398	17	2833	2870	28	6108	5813	43	9237	8936	50	196085	190511	90	1.18081
148610	122322	92	56216	47316	90	2301	1813	26	2711	2512	31	7683	6677	47	12186	10437	61	232660	198494	102	1.18277
187402	149269	94	66258	52443	93	2773	2259	29	4240	3373	41	10258	8200	55	16175	13289	67	320260	262954	102	1.18277
72581	69996	81	29475	29174	69	1158	1038	6	2396	1945	29	3972	4282	34	5854	5499	40	118267	115974	82	1.18277
142061	121512	91	58753	50359	88	2577	2059	28	3735	3464	35	8158	7076	52	11693	10716	54	249791	228910	94	1.18376
103705	95564	85	43054	40690	82	2195	1856	25	3176	3175	32	6969	6625	45	10815	10086	58	220752	208843	91	1.18474
247616	190053	116	94303	70200	105	4301	3368	37	7455	5634	52	16360	13779	67	25415	20718	103	490233	418930	113	1.18474
171855	130493	98	73054	55791	95	2431	2084	27	4385	3624	39	9407	7429	52	16385	12627	81	330224	262032	103	1.18572
115571	111333	86	55919	53583	81	2463	2272	27	4690	4142	41	8923	8831	51	13937	12955	65	287146	262988	91	1.18572
207841	166848	107	85866	69342	99	4061	3103	36	7385	5726	52	16145	13170	71	24593	20702	88	510582	429954	106	1.18572
247788	191079	107	133366	104695	104	4725	3668	40	9469	7957	53	19551	14971	83	30033	22983	99	612756	480701	111	1.18769
119677	112888	85	50193	47561	81	2171	2259	24	4062	3868	35	8620	8189	48	12608	12158	58	262406	250332	90	1.18769
125589	110517	90	44781	38770	88	2334	2051	25	3082	2839	32	7054	5993	46	10823	9442	56	230301	207337	98	1.18966
107689	101884	85	51120	47626	83	1909	1507	24	3066	2556	33	6903	6671	44	10052	9070	53	195456	183573	88	1.18966
84072	79403	82	28219	26963	78	1613	1349	18	2323	2345	25	5828	5854	41	9255	8577	50	189106	180942	80	1.19064
131913	115422	91	52141	44880	88	2431	2013	27	3638	3424	33	8427	7304	54	13560	11949	69	272269	239299	95	1.19261
106807	99752	98	36054	33889	80	1910	1880	22	3215	3336	32	7572	7556	49	12706	11905	64	233651	222194	87	1.19457
149429	127862	92	67269	57719	91	1985	1591	24	4133	3643	40	7931	6476	50	12616	10551	66	283974	254054	100	1.19457
138331	116850	94	53229	44171	90	1598	1321	16	3051	2747	32	7551	6113	51	11930	10609	67	260274	221849	101	1.19851
139932	123472	89	75103	68509	88	2232	1691	24	4115	3126	38	7590	6866	47	12240	10625	56	252046	229912	98	1.19851
173545	138518	98	62151	49666	91	2664	2086	30	4770	3807	41	10260	8521	59	15853	13049	75	323896	275591	102	1.20047
110390	104177	86	56450	54258	82	2137	2118	21	2842	2801	32	7396	7389	43	11885	10866	63	232024	222551	89	1.20244
133676	108423	107	54855	42995	107	1756	1234	17	4046	3335	40	8081	6356	53	13074	10352	69	260923	215324	107	1.20244
96245	94050	78	35676	34916	78	1702	1554	19	2559	2181	28	5558	5293	42	8288	8540	48	163493	156479	85	1.20244
233687	188066	105	107944	88946	103	5099	3939	39	8104	6740	50	18181	15375	74	28489	24047	100	581414	491886	111	1.2044
174767	148182	104	63223	53323	91	2741	2282	29	4503	4039	38	9699	8234	54	14531	13039	63	294685	254596	96	1.2044
116794	104722	87	43986	39845	84	1615	1409	18	2841	2725	27	7650	6907	47	10756	9984	57	220004	205723	91	1.2044
144768	121769	93	60531	52720	90	2359	2030	27	4482	3655	41	10261	9160	60	15319	13574	66	294664	258409	98	1.20539
101480	87835	90	35596	31341	83	1601	1377	16	2034	2095	26	5739	5573	40	9141	8587	54	194213	176452	94	1.20637
66326	64705	75	28227	27013	75	1286	1368	14	2291	2027	26	3732	3523	32	5334	5509	37	112950	108670	82	1.21129
97921	94521	82	25998	25320	71	1985	1841	23	3276	2901	36	8007	7781	47	13739	13432	64	254532	247337	92	1.21129
183774	144949	99	68283	55057	95	2776	1965	31	5403	4251	49	11318	8882	60	16335	13690	71	350196	282934	104	1.21227
83950	84618	78	23995	23614	59	994	983	0	1920	2150	21	4573	4754	35	6851	6568	43	146755	140550	85	1.21227
143306	123310	93	46817	40354	84	2168	1662	24	3877	2868	41	8324	7131	51	12168	10342	70	256983	226462	96	1.21325
95828	93469	82	38704	37035	79	1401	1440	16	2378	2553	27	5353	5339	39	7553	7038	48	163301	154931	90	1.21325
365976	281529	128	193568	152152	126	8128	6054	47	16044	12083	71	33164	24783	124	50488	37709	126	1.02539e+06	763497	136	1.21325
133801	110306	106	58613	47009	106	2454	1945	27	3852	2979	35	8363	6579	56	14243	11663	75	271395	218028	106	1.21325
98655	96657	80	30404	30768	69	1676	1651	19	2886	2246	31	5856	5512	41	9297	9282	51	198509	190994	88	1.21424
140055	124081	88	43521	38605	84	2307	2137	25	3943	3796	33	8099	7159	50	11723	10570	60	252700	231098	93	1.21424
189389	155506	95	95098	77320	93	3161	2698	33	5399	4306	44	11414	9429	62	18017	15379	75	393310	340312	99	1.21424
127033	119055	85	39603	35625	84	2070	1539	25	4181	3535	39	8866	7970	49	12894	11816	61	267231	247356	101	1.21424
64405	65357	66	25976	26390	54	618	615	0	2303	2014	25	3364	3496	31	4923	4735	44	96798	96001	79	1.21424
65540	60074	91	31918	30339	77	523	705	0	1499	1497	18	3525	3440	32	5551	5235	40	111787	106535	75	1.21522
131055	118697	94	50499	44995	87	2010	1838	26	3819	3383	39	7755	6944	50	11648	9925	62	250649	234260	93	1.2162
175032	145309	109	63952	52838	93	2608	2065	31	5038	4082	41	10702	9349	57	15755	13987	75	323130	279641	109	1.2162
142573	123477	90	53847	45371	88	2136	2140	24	2903	2640	35	7529	6478	47	11757	10728	58	256644	222136	95	1.2162
41170	39988	83	10441	10202	44	698	714	0	638	847	0	2479	2435	26	3534	3342	38	66621	67109	75	1.21817
192485	142623	102	63497	46224	97	2645	2136	28	5398	3760	48	11563	9039	60	17671	13912	77	367093	286976	105	1.21915
139256	112640	97	47762	38410	91	2095	1497	27	4140	3700	35	6566	5286	47	10047	8879	55	216942	187854	96	1.22014
167007	131607	96	59317	45307	93	2621	1898	29	4234	3395	40	9389	7352	55	15541	12913	74	309470	255671	94	1.22014
79942	77368	84	23113	22490	71	1208	1174	12	2381	2355	26	5349	4767	41	8522	8401	44	158603	150286	83	1.22407
102600	96571	82	35940	34870	80	1250	1329	12	1897	1709	23	5027	4694	40	7800	7384	51	151793	146921	89	1.22603
52905	53297	75	17773	17745	53	699	605	0	1154	1398	14	2629	2843	29	4101	3811	35	87068	86361	77	1.22702
144419	125485	92	45665	39556	87	2409	1915	27	3849	3120	35	7321	6627	46	12604	10366	63	243597	213562	102	1.22702
134779	121170	87	46389	41579	84	2253	2301	25	3990	3950	34	9136	8425	50	15132	14120	68	300753	282467	96	1.22898
192372	119127	112	74431	46752	104	3212	2131	38	5229	3332	53	11657	7451	68	16812	10749	76	354521	234321	110	1.22997
125946	116536	86	53792	48795	85	1865	1576	23	2951	2953	31	7415	6748	48	11116	9406	65	231058	214091	92	1.22997
168473	138684	96	65678	54886	90	2919	2520	30	4432	3518	38	9737	7987	55	15338	12448	71	311690	262593	100	1.23095
93234	88433	80	25712	24784	78	1365	1366	15	3189	3393	28	6184	5860	43	9515	9378	53	188321	180063	88	1.23095
81238	78966	81	35496	34743	77	1154	1124	11	2215	2073	24	4805	4907	39	8187	7990	46	162037	150823	86	1.23193
136790	119836	87	52823	46228	86	2464	2293	25	4507	4042	44	9475	8655	52	14391	12352	65	281124	255839	92	1.23193
50055	50262	72	24852	24612	72	672	667	0	1429	1514	14	2175	2538	24	3875	3951	35	74707	70267	80	1.23292
34319	33389	74	20772	20920	61	278	424	0	1096	726	0	1864	1706	21	2656	2798	29	60435	60559	74	1.2339
99414	95813	79	35909	34242	79	1561	1511	20	2935	2940	29	5532	5207	40	9046	8430	57	190766	179879	89	1.2339
159616	145346	96	77419	72020	87	2387	2363	26	3971	3561	35	9826	8982	55	15969	14754	77	320852	293102	97	1.23488
93502	89211	81	40055	38544	79	1675	1566	18	2798	2636	29	5604	5641	42	8786	8284	52	176385	167014	85	1.23587
128433	107869	98	53026	45272	88	2067	1716	26	3321	2569	39	7490	6836	45	12283	10944	58	245608	214228	95	1.23587
117063	100594	99	40359	34338	86	2022	2130	18	3735	3014	33	6820	6153	45	10362	9129	55	210501	189920	95	1.23685
128507	112499	91	55222	47756	88	2106	2042	24	3924	3719	34	8475	7651	46	13247	11433	67	253298	223801	97	1.23783
122824	111420	86	50698	45424	84	2042	1910	23	3562	3169	35	8002	7316	45	12018	11089	63	234897	212857	91	1.23783
179513	143683	95	63556	51186	93	2809	2127	31	5310	3909	42	10917	9157	57	17097	13802	71	364669	304936	101	1.23882
88124	82495	80	34192	32879	79	1378	1224	13	1717	1684	21	4194	4089	34	7145	6853	44	135227	125311	83	1.24078
168492	139409	109	71904	59127	93	2491	2012	28	4151	3211	40	9505	7787	55	14651	12575	64	279267	230810	103	1.24177
159633	136803	91	56852	48348	89	2406	2177	26	4617	3829	40	8944	7393	51	15102	13332	70	282820	259476	97	1.24275
162559	128502	106	60266	46338	94	2936	2339	30	4319	3561	41	9510	7667	57	14127	11687	67	282321	233861	102	1.24373
101499	98301	81	28953	28493	77	1376	1363	14	2150	2415	26	4851	4670	41	8548	8326	53	175919	168909	90	1.24472
137841	120839	91	62357	55734	88	2331	2082	25	4073	3652	35	7853	7275	51	13063	11563	64	252023	230556	94	1.24472
152788	132207	105	63787	55909	89	2800	2692	28	4201	3691	41	9327	8562	53	13826	12653	67	316923	282535	93	1.2457
68021	66657	81	25189	24724	74	680	617	0	1580	1413	13	3197	3080	30	5429	5329	39	101025	95828	83	1.24668
147314	128258	92	61979	52495	90	2486	2158	26	4385	3594	40	9381	8450	54	15831	14306	67	308444	270711	97	1.24865
102190	97163	83	26844	26066	71	1650	1455	21	2574	2513	29	6324	6069	44	9834	9193	51	196897	186764	86	1.24865
151004	140936	85	66990	60834	88	2753	2341	29	4600	4532	33	11220	10458	55	17369	15869	72	346813	328115	93	1.24963
173126	140928	103	65889	53312	94	2902	2156	32	4655	3791	42	9378	7720	53	16206	13794	75	302955	268091	94	1.25061
100429	93563	97	37859	35726	80	1897	1616	20	3079	2667	30	7093	6642	45	11094	10849	52	214909	198080	87	1.25258
52957	51938	74	23787	23041	72	862	825	0	930	1251	13	2698	2473	30	3884	4346	31	75854	75715	74	1.25356
156389	130190	98	83410	71201	91	2883	2273	30	4692	3664	40	10541	8492	59	16573	13047	75	329451	265389	100	1.26045
90815	88400	80	22567	22346	60	1549	1398	18	2787	2655	29	5760	5657	41	9467	8143	58	175175	174367	86	1.26143
80914	80232	90	31704	31157	76	1192	1300	13	1872	1462	19	3752	3816	32	6396	5946	45	121127	119121	84	1.26143
139380	126627	88	60168	53879	86	2500	2358	27	4494	4256	39	9796	9112	52	14697	13908	59	303897	285871	92	1.26143
140216	107938	96	64589	49797	93	2203	1690	28	3721	2833	36	7703	5800	51	12644	9741	71	266831	206153	101	1.26241
118127	106098	89	46648	41259	85	1988	1932	22	3300	2751	32	7400	6570	48	11542	10146	56	240312	218413	94	1.26241
104417	99131	84	34234	33141	79	1968	1790	24	2904	2813	27	6186	6053	42	10091	9515	53	197738	188257	87	1.2634
87233	84626	79	25781	25139	77	1469	1487	16	2174	2092	20	4564	4029	37	7270	6911	49	175316	162086	92	1.26438
158285	124663	96	55887	43505	91	2452	2006	28	4177	3088	44	8523	6675	52	13465	10403	67	291373	231124	99	1.26536
198468	149905	99	76967	56379	98	2818	2016	34	6003	4150	48	11007	8427	56	16817	12476	75	375570	279061	106	1.26536
101070	97145	89	35032	34089	80	1262	1396	14	2355	2316	26	5200	4816	38	8452	7801	50	166427	164639	89	1.26536
83587	83019	78	26893	25769	77	1053	1189	10	2179	1964	27	4744	4819	35	7856	7176	49	154149	148124	87	1.26831
80933	77680	82	24754	24072	66	1095	1164	9	1514	1817	18	4354	4239	34	7119	6632	46	138571	132154	88	1.26929
95618	91438	83	25188	24596	68	1394	1445	15	2320	2318	25	5996	5918	44	7671	7723	43	169362	161162	90	1.26929
69143	70579	76	18961	18858	54	1150	1142	8	1553	1453	15	3237	3159	32	5788	5417	45	120737	122977	83	1.26929
103932	98919	83	53505	50937	81	2256	1941	27	3500	3115	33	7002	6544	44	12601	12371	59	242602	229679	90	1.26929
73892	71791	80	23013	22630	65	1243	1356	13	2000	1973	22	4808	4560	38	7600	7193	51	146659	140640	88	1.27224
100009	96448	92	41136	39378	80	1595	1569	17	2893	2731	31	6304	5981	44	8749	9115	50	181874	169105	90	1.27323
93872	89065	85	37318	36021	79	1331	1325	14	2709	2319	28	5577	5320	43	8800	8048	48	178360	164190	91	1.27421
151657	134363	90	51705	45219	89	2555	2271	28	4101	3327	37	10094	9455	52	15521	13165	70	299826	268974	101	1.27421
211358	184584	95	108079	95626	95	4674	4309	34	8277	6865	61	17003	14981	74	26445	23359	94	506795	434936	104	1.27421
127240	112081	89	44941	39125	86	1823	1727	21	3995	3786	39	8138	7423	47	13701	11706	66	262254	245079	99	1.27421
217450	156131	109	70907	50127	105	3426	2691	34	5858	4495	43	12708	9160	67	19457	13818	84	391365	286927	115	1.27519
137911	124429	93	57562	53591	85	2924	2434	29	4315	3839	34	9144	8520	49	14322	13302	69	286169	269339	94	1.27618
148630	130435	90	76872	68171	88	2598	2378	27	4896	4152	43	10251	9350	52	15778	13961	66	342265	298044	94	1.28109
127365	105413	89	54128	44652	88	1780	1497	21	3798	3025	38	7052	5986	48	11059	9349	57	228094	197344	93	1.28208
89157	86905	79	20013	20146	52	1453	1370	13	2928	2703	32	6032	5901	41	8018	8048	50	176910	167219	84	1.28208
127032	113366	89	61059	54531	87	1905	1895	21	3447	3314	34	7214	6900	45	11510	10076	60	232592	204285	91	1.28208
132985	112165	95	63010	54981	90	2392	1865	27	4501	4076	38	9585	8314	56	14056	12875	68	261159	238413	91	1.28306
118808	105992	91	59516	53967	86	2007	1605	24	3520	3387	28	6653	6163	41	11238	10339	58	230925	217272	91	1.28306
138427	123214	87	66629	59455	88	2505	2293	27	4507	3691	38	8946	7826	50	13573	11986	63	275744	252499	92	1.28404
115925	104352	90	44371	39613	85	1840	1589	19	3187	2828	33	6338	5775	44	9532	8699	49	199646	183832	88	1.28404
97929	89493	82	38837	35367	81	1882	1717	18	2039	2127	22	6240	5415	46	8618	8462	46	187999	176696	89	1.28404
87283	78878	91	29659	26267	81	1698	1279	18	2494	1931	25	5390	5108	42	7885	7035	52	159736	147320	99	1.28404
221207	165682	107	116956	86699	104	4427	3167	40	7787	5930	51	16664	12733	74	25654	19424	99	530841	416080	107	1.28503
100852	95446	91	22544	22066	65	1750	1508	19	2854	2913	31	6620	6239	43	9821	9369	53	196596	181173	88	1.28503
330810	233772	144	185019	138486	134	8666	6245	50	15512	11603	77	32887	25280	120	49177	36481	130	945677	705813	143	1.28798
107577	100852	84	43541	39597	82	2032	1699	23	3401	2947	33	7805	7208	46	12258	11169	57	236688	222766	94	1.28896
132863	114473	90	55869	47023	87	2441	1720	28	3449	2925	34	7217	6131	47	11788	9795	59	243301	212012	98	1.29191
81437	79551	78	20234	19721	59	1329	1254	12	2377	2093	20	4400	4688	35	6534	6195	42	131183	126434	89	1.29191
97985	92309	83	38915	35947	79	1713	1493	20	2969	2856	31	6455	5572	46	9722	8972	51	197617	185472	91	1.29191
142632	132285	89	89677	83808	88	2445	2233	24	4641	4113	41	9702	8737	52	13791	12932	58	296165	273530	97	1.29289
111736	105369	90	46307	44322	81	1850	1760	21	3402	2967	33	6835	6794	44	11548	10941	64	229378	219384	91	1.29387
180773	137044	98	67771	51110	95	2541	2082	27	4105	3565	39	9222	7365	56	13797	10994	73	283905	223284	101	1.29387
33731	33168	63	16808	16643	52	437	445	0	1112	737	0	1464	1535	19	2860	2719	29	50546	48952	74	1.29682
143552	130215	93	50981	44829	88	2548	2358	28	4342	4323	33	9652	8882	56	15010	13625	69	309821	285668	98	1.29781
98687	94604	83	20219	19209	58	1733	1634	21	2843	2687	29	5925	5860	38	8729	7942	51	189854	183158	92	1.29879
205095	151277	109	85524	62723	98	3043	2314	33	5327	4133	45	12316	9382	71	18231	13894	76	362979	276340	106	1.29879
224200	152872	104	100277	72920	103	2917	2045	33	5897	3469	58	11859	7894	63	19069	12220	94	344794	225571	112	1.29879
133768	125401	86	58196	53189	84	2200	2068	23	3805	3471	36	7329	6795	46	12108	10660	59	241188	224534	91	1.29879
100605	96972	79	35524	33262	81	1752	1592	20	3166	2816	31	6705	6536	43	10730	9822	56	220949	203550	89	1.29879
95751	94546	81	34239	33564	77	1767	1837	17	2614	2575	29	5570	5671	42	8880	8191	51	176160	171484	88	1.29879
139844	113530	92	64588	51959	91	2049	1686	22	3790	3396	38	8847	7241	59	13123	10522	64	264151	217009	99	1.29977
49752	49931	74	17677	17562	51	860	679	0	1274	1627	16	2200	2187	23	3903	3620	33	72889	72711	81	1.30371
142032	111701	94	54163	42037	89	2258	1838	23	3440	2976	38	7003	5386	51	11123	8749	58	227364	180871	101	1.30469
112507	98444	88	51236	44026	86	1722	1605	21	3515	3249	34	7794	7123	48	11006	9611	61	230820	198786	96	1.30469
96349	93409	79	30229	29199	77	1462	1405	15	2804	2640	27	5483	5087	42	9907	9335	63	172282	164893	87	1.30862
179392	139002	100	69623	54602	96	2476	1901	27	4328	3504	39	10312	8213	57	16917	12997	80	320895	254469	104	1.31059
180508	148821	97	83032	69706	93	2641	2201	27	5000	4669	42	10929	9277	56	17904	15164	72	366222	314331	98	1.31059
115893	94382	89	56102	45765	89	1800	1343	22	2552	2143	32	6098	4852	46	9199	7355	59	197005	153201	97	1.31059
212858	166934	104	98006	79684	97	3550	2800	33	5401	4479	41	11295	9519	57	16807	13100	73	323078	270073	101	1.31157
120543	112662	89	58549	55482	83	2104	1940	25	3923	3341	35	7847	7724	48	12490	11616	66	250027	239989	92	1.3155
132422	116539	92	52168	45817	86	1957	1649	22	3531	3385	33	8014	6951	53	12789	11515	66	261693	240166	92	1.3155
206534	179715	110	107086	96023	98	4314	4058	35	7518	7098	49	16643	14391	70	25025	21906	91	512909	439008	108	1.31747
81359	77510	80	23729	22366	65	1547	1667	17	2255	2175	25	4219	4147	36	7183	6214	46	146373	145529	84	1.31747
154463	125277	100	59130	46685	91	2716	2275	28	4312	3397	43	8893	7244	58	12967	11165	65	265181	220520	104	1.31944
100441	96383	81	42424	39784	83	1671	1856	19	3219	2686	33	6145	5775	44	9561	9042	52	206754	193600	97	1.3214
143651	127931	89	50722	44370	87	2058	1669	24	3845	3294	34	8194	7245	50	12665	11068	63	236759	218704	98	1.32337
208599	174517	105	86755	72122	102	2927	2439	31	5968	4951	43	12667	10819	60	18470	15034	73	355381	308626	111	1.32534
125397	110718	88	48588	42971	85	2472	2212	25	3987	3040	35	8234	7582	50	12341	11570	61	255777	230387	97	1.32829
210344	175935	109	125529	108799	95	4457	3847	35	8925	7805	53	17611	15721	72	27346	23422	92	537465	482623	106	1.32927
121522	112730	86	58375	54250	84	1920	1839	22	4094	3528	35	8687	8016	52	13141	12743	60	268382	249325	96	1.33517
166469	133521	94	59102	46229	94	3082	2246	36	4398	3877	36	9751	7724	58	15005	12123	73	292615	237199	105	1.33517
132054	112551	95	38695	31642	86	1694	1449	21	2732	2561	29	7283	6161	48	11430	9222	59	220727	195894	98	1.33812
160104	134676	90	65326	53331	90	1797	1648	22	3495	3204	32	8408	7198	52	12740	10345	64	258459	218144	100	1.33812
159226	126534	94	64943	50804	93	2331	1841	26	3427	2696	37	7900	6261	52	10972	8359	56	231940	188614	99	1.3391
117011	110220	92	29640	28575	81	2041	2008	22	3028	2741	31	7763	7149	51	12251	11613	65	239204	224306	96	1.34008
141557	115539	94	62048	51679	89	2247	1827	23	3463	2880	32	7813	6674	52	11905	10057	58	245621	213438	96	1.34303
108155	101260	88	49235	47841	80	1755	1875	20	3662	3211	32	8676	8029	56	11535	11032	61	233720	219724	92	1.34303
143439	117511	100	57855	47863	92	2257	1728	25	3815	3013	39	8776	7603	49	13807	12059	62	277955	240072	102	1.34402
54216	55167	70	16914	16668	51	1021	1069	5	1553	1745	18	3291	3325	30	4657	4237	40	96607	94273	80	1.34598
125555	107143	89	49301	41514	86	1865	1777	20	3188	2753	36	7343	6044	53	11442	9773	59	222896	195019	96	1.34795
148325	135798	90	65243	59943	87	2873	2688	29	4905	4120	43	11184	10416	59	17410	16741	72	331616	305652	95	1.34893
200577	153034	99	79063	59722	96	2519	1857	31	4847	3768	43	9842	7624	57	14573	10924	69	298440	224611	107	1.34893
132413	123906	85	40695	39021	83	2380	2474	23	3858	4103	32	7653	7853	44	13049	13087	61	268162	245863	96	1.34992
187148	161643	100	66337	57310	92	3034	2642	30	5160	5116	37	10492	9069	54	16888	15498	72	343940	315163	101	1.3509
197453	166099	97	107134	93292	95	3543	3089	32	6609	5414	48	13625	11622	65	21101	17300	78	405723	332413	110	1.35287
86795	84091	87	28346	27468	76	1339	1389	14	2613	2151	28	5729	5229	41	8370	8573	45	168123	162833	88	1.35385
98073	95747	80	22151	21278	66	1954	1822	22	2952	2517	29	7115	6690	47	10741	11045	47	216905	206816	93	1.35385
147743	120745	94	44227	34291	92	2226	1802	26	3042	2729	34	8671	7229	51	13986	10620	70	272478	216792	105	1.35385
93879	91257	82	37294	35707	79	1837	1800	20	3150	2859	31	7080	6809	45	10514	10296	57	210252	197702	90	1.35385
143303	133106	91	71843	67052	86	2633	2467	27	4310	4348	37	8718	8160	48	14414	13092	66	291359	271192	99	1.35582
58728	59139	74	25430	25560	73	710	648	0	1656	1562	15	2693	2861	28	3738	3540	32	86135	84725	83	1.35877
132960	113985	91	46610	40412	88	1925	1730	21	3575	2847	37	7455	6140	52	11148	8980	57	226489	194858	99	1.35975
87063	85237	81	34744	34090	77	1309	1322	15	1772	2174	20	4546	4201	36	7092	6712	46	147147	137623	91	1.35975
202069	155452	109	80807	61974	96	2225	1931	27	5072	4355	41	10488	8246	59	15506	12259	69	365732	289456	106	1.35975
141451	116608	91	51868	42431	90	1821	1469	23	3927	3146	37	8614	7170	56	11777	9630	58	266505	221799	103	1.36368
89302	88209	80	26674	25938	72	1135	1264	11	2737	2620	25	5564	5200	42	8868	8443	53	170399	162731	92	1.36368
125319	112455	86	55822	48950	86	2244	2103	25	3527	2902	36	8542	7453	51	13388	12049	59	275203	245647	99	1.36466
145364	132595	102	54434	51288	85	3103	2795	29	5115	4405	45	9547	8885	50	15099	13610	67	295207	264140	99	1.36565
126407	113867	87	49341	43334	87	2192	1923	23	3638	3303	34	7236	6714	47	11735	10266	63	248413	217482	98	1.36565
124172	108871	86	45435	40467	86	2126	1896	22	3568	3148	35	7006	6339	47	11354	9857	56	237806	215544	100	1.36663
317255	227766	121	155509	116145	119	8062	5464	47	13489	9897	68	31112	23729	109	47796	35476	121	976322	729841	133	1.36663
78960	78025	83	29770	29840	75	1165	1071	9	1940	1832	19	4023	4061	33	6856	6812	48	125381	124499	90	1.36663
153749	130936	98	63226	55110	90	2327	2050	27	4478	3688	41	8921	8087	50	13219	12067	65	270361	240890	101	1.3686
61192	60694	77	28644	28144	75	741	719	0	1012	1248	10	2892	2745	28	4343	4738	36	87642	86966	84	1.3686
190541	147531	106	133926	113341	99	4420	3787	36	8323	7091	53	18729	15316	79	27653	23159	97	578259	480116	110	1.37155
151765	124038	94	52365	42275	91	2061	1863	20	4052	3267	43	7605	6215	49	11565	8933	63	217928	177130	99	1.37155
120462	108339	85	45635	40544	84	2265	2181	24	3193	3098	31	7855	7390	47	12306	10567	63	248450	226035	92	1.37253
150725	128182	102	48792	41704	87	2271	1906	27	4912	4120	41	9901	9111	50	15001	13199	70	281197	254101	92	1.37351
177763	146650	108	67067	55745	93	2690	1946	31	3945	3793	35	9955	8481	53	15249	13031	66	327654	287653	97	1.3745
123030	116838	95	31004	30077	81	1750	1887	20	3982	3611	37	6379	6000	43	9959	9930	50	208607	195824	92	1.37548
74115	71073	94	31772	30679	77	1010	981	0	2073	2001	22	4305	4086	37	6909	6350	48	129923	126869	80	1.37941
106382	99178	88	33487	31905	79	1768	1797	19	3332	3135	30	7439	7007	44	11069	10515	59	222639	200750	89	1.3804
126079	119911	85	46790	43807	82	2465	2325	25	3826	3635	33	8283	7839	46	13001	12177	55	252219	236332	93	1.38236
120508	114956	84	26062	24468	77	1898	1965	21	3241	3555	32	7933	7563	47	12596	12465	61	249275	238617	91	1.38334
125727	103780	97	58222	48824	88	1973	1565	22	2963	2325	34	6848	5768	49	10203	8362	59	208127	179807	97	1.38433
95553	91560	81	25269	24070	75	1526	1421	18	2750	2637	27	5831	5484	42	8809	8597	48	170843	158382	92	1.38531
114699	102280	86	44998	39530	85	1582	1198	17	3257	3034	32	6667	6196	45	10327	9246	58	202107	183423	94	1.38629
174458	149877	94	84450	73656	92	3994	3670	33	6872	6235	45	14667	13913	63	22213	19713	86	435711	378688	104	1.38629
132367	108472	93	42616	34812	88	2042	1626	26	3241	2644	36	7813	6894	50	12374	11157	62	272018	235579	94	1.38924
77253	74642	80	30150	29153	77	1175	962	0	1519	1693	19	4413	4338	36	6958	7001	41	133944	130462	86	1.38924
169136	137542	94	72575	58335	93	2618	2145	29	4666	3796	42	11241	9295	61	16059	12957	69	324406	266794	106	1.39023
105777	102460	80	31968	30744	79	1885	1755	23	2533	3013	27	6541	6070	53	10819	10664	55	224892	214399	90	1.39023
146479	132279	89	70162	62906	87	2902	2664	29	5594	5306	40	10567	9775	55	16951	15306	71	326900	301859	97	1.39023
138163	119645	96	78606	68851	89	2239	1952	25	4016	3527	37	7567	7002	47	11249	10214	53	215909	186988	97	1.39121
179832	146928	97	61834	48222	96	2307	2041	25	4784	4047	43	9907	8163	56	16238	12592	73	313425	260424	105	1.39121
161294	135722	94	66902	55895	92	2260	2131	22	3498	2446	38	7709	6783	52	11464	9158	59	240565	201709	100	1.39121
61907	58581	82	22255	22031	66	914	825	0	1002	1110	11	3389	3457	31	4438	4583	35	97808	93268	87	1.39318
133058	124611	89	63160	59585	85	2030	1970	21	3900	3863	32	8272	7849	50	11873	11538	55	240994	224214	102	1.39318
173274	144985	95	67740	57992	90	2634	2046	27	4584	4049	44	9433	8000	54	15192	13107	68	302102	265208	101	1.39318
116540	103118	91	44701	39028	85	1756	1267	19	2633	1944	32	5716	4982	45	9295	8015	54	182680	158208	99	1.39416
132901	111717	89	56733	48309	88	2303	1973	26	3722	2884	36	7788	6341	49	12055	10251	68	244564	212857	99	1.39514
87579	87462	79	25386	25146	62	1789	1830	21	2910	2618	32	5575	5495	39	8883	8633	49	170416	160943	93	1.39514
138506	121643	92	54507	48045	88	2083	1675	22	3295	3019	33	6849	5841	45	10659	8990	57	214237	195259	96	1.39514
185505	148201	99	75848	60762	95	2478	1865	27	4105	3522	39	9377	7369	56	13553	11094	68	291303	241630	104	1.39613
143929	123696	98	65388	56440	89	2315	2109	26	4167	3512	38	9049	7818	57	12980	11884	65	286460	253448	99	1.39613
121508	113626	85	60694	56936	83	2016	1867	23	3922	3101	35	7625	6958	49	12265	11028	59	257382	238215	96	1.39711
103629	97588	85	41681	39178	81	1766	1780	21	3515	2923	38	7117	6791	45	11986	12168	66	241307	228327	93	1.39711
87900	86755	80	30034	29655	77	1581	1581	17	2513	2263	30	5285	5156	36	8753	8691	47	172254	163639	89	1.39711
96394	92717	82	27058	26163	77	1793	1861	18	2751	2819	29	5762	5033	41	9393	9207	57	192417	186653	89	1.39711
82652	80931	79	20913	20566	58	1231	1283	12	2153	1985	27	4755	4384	37	8864	7954	54	168864	161371	91	1.39711
135076	116381	104	69999	61683	88	2181	1631	24	3714	3403	34	7591	6622	47	12717	11574	68	246052	217602	96	1.39908
39711	39567	71	15165	14826	49	498	495	0	1173	1086	9	2019	1822	23	3115	3095	32	60682	57724	77	1.40006
68499	64497	84	23403	22762	67	937	785	0	1723	1405	20	3456	3341	32	4719	4554	39	97904	92277	85	1.40203
89513	86793	80	28306	27369	78	1806	1854	21	2679	2367	29	6440	6107	46	8965	8218	52	202297	187637	83	1.40399
126631	114135	98	45723	40769	86	2039	1889	22	3608	3651	32	6898	6500	45	11013	9919	58	226217	210119	92	1.40399
113877	101821	86	43144	37593	84	1326	1284	16	2855	2515	30	6443	5737	42	9988	9114	54	186576	168915	91	1.40399
95306	90951	85	26110	24701	79	1674	1323	21	2918	2589	29	6368	6193	42	10980	10250	63	223030	213115	89	1.40596
133785	113381	104	59075	48905	89	2319	1820	24	3249	2732	36	7411	6085	47	11023	8886	56	215706	182560	91	1.40694
195882	168728	93	73625	63986	91	3120	2416	31	5587	4975	41	11170	9992	57	17716	15379	76	366982	324816	101	1.41087
95613	91778	84	19347	18731	55	1466	1426	18	3030	2804	28	6522	6547	40	10163	10227	52	202643	191745	89	1.41186
38184	39832	60	14398	14483	47	718	633	0	764	934	0	2235	2243	25	3796	4039	32	70890	70416	77	1.41186
185968	158675	94	71049	59684	91	3238	2829	32	4352	4390	34	10740	9841	57	15285	13783	70	308060	274858	98	1.41186
79599	79983	79	35706	35236	77	1311	1304	15	1963	1807	21	3743	3772	32	6201	6205	42	132991	125436	88	1.41677
65561	63073	80	27393	26355	76	1105	1248	11	1007	1374	12	3047	3043	30	5106	4946	39	102898	99686	81	1.41776
77690	76097	79	30004	29053	77	785	962	0	2079	2144	25	4199	4065	36	6466	6416	43	135690	128563	86	1.41874
58012	56419	82	13451	13488	46	835	847	0	1596	1734	19	3348	3351	30	6061	5717	42	116572	114603	82	1.41874
81458	79957	81	23869	23291	71	1253	1237	15	2162	2051	22	5464	5367	38	7185	7279	41	148731	142583	88	1.41972
170405	133856	95	68504	54568	94	2202	1913	24	4183	2983	41	9933	7835	56	15272	12583	71	304707	255641	102	1.41972
148825	125667	89	56973	47398	89	2480	2201	25	4158	3537	45	9561	8167	54	15697	12775	72	308423	264930	97	1.41972
207324	168041	101	89322	72674	99	3369	2770	34	5988	5089	44	11804	9877	58	18453	15531	77	371389	319322	103	1.42071
133732	118650	88	49775	44860	86	2422	2058	25	3546	3499	35	9017	8249	53	14340	12928	67	287938	260333	97	1.42267
103754	97576	82	38710	35546	82	1929	1619	22	2587	2541	29	6609	5754	48	10182	9581	52	217568	203204	91	1.42366
105016	96787	100	27454	24652	82	1698	1490	20	3024	2865	28	6439	6052	46	10951	9895	65	215968	202322	100	1.42366
88547	87164	82	25187	24489	75	1472	1295	19	2518	2254	26	5898	5609	42	8935	8209	52	175880	165093	90	1.42366
72501	70876	74	28707	27661	76	1034	1100	9	1771	1538	18	4060	3936	35	5501	4911	42	121603	116728	82	1.42366
182854	146101	96	69683	56066	95	2603	2460	26	4662	4115	42	11315	9615	60	15917	13639	65	355817	294539	112	1.42366
78751	75285	75	30546	28427	78	1052	1103	7	3051	2420	29	4909	4789	36	7590	6612	48	161050	150318	88	1.42366
103799	98879	82	42481	39936	81	1710	1594	20	3166	3195	32	7118	6817	44	10072	9344	54	227948	213838	90	1.42366
124364	107964	86	47612	40903	86	1664	1486	22	2957	2926	32	6505	5662	48	10192	9354	52	198843	176540	94	1.42464
113045	99324	88	59498	53519	86	1597	1320	18	2840	2500	29	6133	5130	44	8607	7040	53	185895	167899	95	1.42464
79793	77670	78	31098	30413	77	1160	1401	13	1780	1764	24	4199	4001	36	6268	6093	42	128450	120759	85	1.42464
85450	83741	84	21722	21639	59	1778	1824	19	2244	1989	29	4936	4686	40	8625	8588	56	167335	158750	88	1.42464
142377	117218	94	54257	42013	94	2616	2194	28	3608	3048	39	9448	7612	59	14692	11942	75	300592	251163	100	1.42562
180700	139370	109	72819	55508	98	2285	1648	28	4067	3139	41	10272	7535	60	14637	11152	65	299903	229899	106	1.4266
93928	91067	82	24968	24430	77	1632	1580	16	2299	2746	29	5686	5532	40	9009	8744	53	188647	178529	89	1.4266
183951	149402	95	73654	58782	95	2614	2239	29	5287	4546	46	10816	8969	59	17572	13982	86	347052	295786	103	1.4266
83409	78472	94	28654	27224	78	1333	1319	15	2833	2709	30	6361	6327	41	10257	9031	56	194659	184507	89	1.42955
114406	103576	89	58369	52395	85	2098	2047	22	2950	2949	30	6416	5618	43	10211	9081	56	206510	201465	89	1.42955
159328	125902	95	65292	51701	92	2514	1792	30	4739	3682	39	8540	6591	57	14755	12057	67	270476	219082	105	1.42955
119754	107793	99	40145	35583	85	2166	2037	25	3501	3230	33	8377	7432	52	12957	11979	66	253817	231561	94	1.43054
105856	102200	81	26634	25810	74	1756	1464	23	2651	3000	29	7188	6480	45	11797	12022	53	245578	232587	90	1.43054
54868	52645	77	19195	19014	54	605	658	0	1349	1152	11	2746	2647	30	4143	3987	34	85235	81686	82	1.43054
118467	109637	88	64073	59926	83	2157	1786	26	4661	4059	42	9009	8465	53	13705	13044	63	263475	247992	88	1.43152
88869	87668	79	37985	36846	78	1461	1296	13	1622	1771	21	4373	4213	34	6642	6866	42	145136	139183	84	1.4325
191755	150969	100	82338	64976	96	3605	3142	32	6683	5157	48	13537	10711	66	22064	17723	87	428664	348845	103	1.43349
184936	145847	111	82619	64972	94	3123	2755	32	5609	4484	45	11749	9546	60	18579	15143	81	359628	303295	98	1.43349
159148	139035	92	43277	36772	88	2923	2534	29	4526	3521	38	10129	9167	54	17042	15036	68	312398	286374	93	1.43545
232497	180613	102	105234	82814	99	3727	3214	34	6067	4343	48	12906	10073	62	20890	16499	80	404043	314741	105	1.43644
142266	134526	88	72792	67851	85	2910	2993	27	5682	5046	43	11494	10425	59	17628	16292	78	367562	324448	91	1.43644
65125	67903	74	25361	25734	59	661	680	0	1761	1366	20	3236	3177	32	5351	5336	37	101181	101830	78	1.43644
139784	109846	97	55942	43514	92	2084	1660	24	3262	2645	35	7022	5682	50	11287	8869	59	228250	179639	97	1.43644
114585	104414	88	36081	30584	86	2186	1707	26	3556	3255	31	7847	7168	48	12762	11153	65	245413	221152	90	1.43644
145592	119892	91	50664	42105	88	1885	1476	23	3806	3085	39	8870	7203	56	12168	10330	58	261753	221306	94	1.43644
123805	110672	86	51390	44473	86	1973	1722	22	3302	2794	31	7590	6666	47	10739	10105	53	218886	203868	87	1.43742
232141	184139	128	75627	63472	110	4785	3968	36	7751	5994	49	17806	14198	71	27129	21396	97	521086	410057	114	1.43742
97059	92935	90	37703	36500	80	1287	1345	15	2494	2480	24	5554	5247	41	8104	7268	52	167800	160393	84	1.43939
62059	58311	82	22193	21342	71	732	756	0	1454	1514	14	3281	3152	32	4351	4415	35	87048	84940	75	1.44037
138918	110830	100	57123	46162	91	2337	1756	27	3784	3101	37	7328	5992	54	10696	8682	63	231350	188122	96	1.44135
40332	40317	73	17891	17584	54	463	713	0	1005	913	0	2291	2327	26	3688	3808	36	66912	66137	69	1.44332
82973	80934	81	36228	35177	78	1004	754	0	2055	2148	26	4092	4209	35	6227	6378	39	136753	131418	83	1.44332
144156	131687	87	74805	68707	87	2444	2188	26	4739	4424	38	9501	9024	50	15212	13740	70	298050	270975	94	1.4443
127296	108792	87	44230	36757	86	2144	1990	24	3366	2612	37	7464	6224	48	11843	10090	61	228463	199154	91	1.4443
89279	86723	81	26297	25629	78	1375	1542	16	2607	2501	30	6104	5527	44	10172	9475	57	203275	197524	88	1.44824
97390	85574	86	41565	36843	82	1459	1084	16	2529	1995	26	6181	5294	45	8382	7287	49	169892	152254	88	1.44824
133240	109960	94	52278	44759	88	1762	1512	20	3456	2928	31	6724	5660	45	11758	10007	57	222257	191421	97	1.44922
158170	130812	96	56125	45464	91	3024	2480	29	4296	3427	45	9206	7918	54	14797	12218	67	298436	249297	95	1.44922
138656	118708	92	61221	53730	89	2441	1993	27	3547	2891	37	7949	7188	48	12596	10868	65	246205	226680	96	1.45217
175208	151366	91	93357	81032	92	3566	3090	34	6898	6144	45	17142	14857	76	24704	21463	89	500067	437188	101	1.45217
69925	65191	80	27434	26869	76	1031	795	0	1763	1477	19	3179	3293	30	5793	5464	40	116901	114027	84	1.45413
273870	207680	110	98695	75290	109	4644	3241	39	8291	6146	52	17949	13702	80	27770	20701	105	562920	425338	118	1.45413
86984	83917	91	34717	33354	79	1242	1137	11	2389	2688	24	5639	5507	40	8552	8240	50	168811	158157	96	1.45512
69720	71560	76	20765	20613	55	1137	1252	11	1691	1892	21	3963	3752	37	7441	7438	46	133878	128984	82	1.45512
133581	116095	90	54597	48140	87	1771	1567	19	3106	2869	31	6529	5957	43	11055	10164	59	225759	206545	93	1.45708
186596	141974	97	68338	51337	95	2791	2109	31	4595	3384	41	10925	8246	57	16630	12319	79	331011	265788	103	1.45807
279838	184635	130	107599	73100	119	4452	2958	42	7763	6332	51	17412	12330	85	27229	19181	100	529979	370150	125	1.45905
118849	101500	99	52491	44141	87	1725	1379	19	3213	2596	34	7259	5949	52	10513	9257	55	208283	179258	93	1.46003
108439	103680	96	36059	34496	80	2081	1839	21	2882	2772	27	6937	6571	44	11404	10976	55	218583	206517	88	1.46102
93133	88856	81	20995	20265	56	1467	1332	14	1945	1913	21	5037	4856	39	8362	8279	48	169474	162485	89	1.462
130501	117455	88	46018	39714	88	2262	2022	24	3894	3428	35	7912	7182	49	12139	11137	61	236735	219036	93	1.46298
111037	100554	87	36823	32009	85	1856	1723	21	3646	3100	33	7482	6659	48	12293	11175	66	233523	209746	89	1.46298
118536	105755	88	36988	31159	87	1728	1673	21	3442	2862	34	8576	7790	47	11426	10096	67	243767	221089	92	1.46593
330239	209183	131	128799	79865	130	5104	3132	46	9497	6424	58	22462	13911	91	33643	22237	120	699710	477301	133	1.46593
82264	79897	81	19352	18760	53	1261	1022	5	1559	1502	20	3947	3415	36	5485	5062	41	118567	115046	81	1.46593
107231	105389	81	45069	43667	79	1408	1411	15	2970	3000	31	6031	6081	42	9388	8530	49	192273	179450	85	1.46593
57466	55192	76	27952	26737	75	911	1080	7	1475	1693	15	3551	3352	33	5249	4653	40	112096	110365	74	1.46888
163810	135938	98	84488	73348	93	3331	2683	33	5408	4757	40	12481	10637	60	20480	18107	87	403009	350824	96	1.46888
197030	163235	103	89012	74114	95	3181	2490	33	5445	4789	41	11388	9727	58	17528	14680	79	339103	299969	98	1.46888
126178	116073	91	45437	40998	85	2238	2098	24	3630	3530	35	7920	7563	44	13099	12689	63	236150	219953	90	1.46987
197450	144893	100	69582	49737	97	2884	2138	32	4730	3726	43	10707	7912	60	16489	12172	74	339079	251268	101	1.47085
104106	97802	83	32855	29884	82	1578	1550	16	2975	2841	28	6024	5676	42	10126	9973	52	204620	192888	89	1.47085
83552	80279	81	35778	34851	78	1382	1409	14	2246	2552	24	5937	6054	42	10166	9799	51	194494	185793	82	1.47183
88120	86984	79	31457	30571	77	1223	1244	10	2626	2231	24	5048	5157	37	7385	7355	44	168804	160777	85	1.47183
198822	153236	101	74562	56585	99	2526	2075	29	4953	3368	45	11592	9155	60	16933	13319	78	363203	286209	106	1.47281
106602	96701	90	43448	39826	81	1473	1408	20	3736	3180	38	6486	6300	42	9442	8859	55	205081	194439	89	1.4738
213282	187775	103	111346	98562	101	4434	4071	35	8921	8003	54	18919	16496	70	28429	25386	100	561035	482050	110	1.4738
80549	78855	80	26997	26173	77	1425	1287	14	2198	2325	26	5160	5282	38	7487	7279	51	168671	164573	88	1.47675
152638	121431	96	58558	46934	90	2371	1958	26	3752	3387	32	8001	6750	51	13169	10802	69	254253	208891	100	1.47675
129786	120993	87	43180	38762	86	2178	1826	25	4108	3854	36	8607	8319	49	13357	13112	65	278079	259326	95	1.47773
192802	145837	99	72708	54114	98	2525	1657	31	4935	3950	41	10450	8037	62	16871	13096	74	357383	287776	108	1.4797
141326	123639	88	51562	44240	85	2066	1772	21	3299	2966	32	7063	6306	46	11133	9662	58	201634	175059	93	1.4797
141198	113817	93	47125	37856	89	1897	1500	26	3639	3336	33	8122	6817	50	12669	10755	62	268383	232855	99	1.48166
83368	79717	80	32195	30745	79	1030	985	0	2454	2200	28	5125	5015	37	7780	7266	48	157418	153377	83	1.48166
152694	136678	95	87076	79562	88	3018	2850	27	5454	4876	41	12080	11320	62	18032	16358	75	361545	333290	97	1.48265
89047	86357	79	36706	34863	80	1996	1811	22	3189	2906	29	6801	6149	47	10755	9774	55	204431	195054	88	1.48363
144271	133773	95	73984	68647	87	2963	2927	28	5324	4455	42	12273	11447	58	16867	15352	71	343141	318130	96	1.48461
185729	158196	94	48829	39745	92	3436	2840	34	5717	5098	38	12898	11643	64	19286	16366	82	386441	347655	99	1.48461
60117	61182	75	11740	11869	44	925	950	0	1487	1802	21	3712	3825	31	5077	5140	38	118700	117857	84	1.48461
173515	141340	98	66588	55060	94	2283	1692	26	4221	3344	47	9121	7204	54	14718	11982	68	293496	248329	101	1.48855
198003	167932	97	100939	87743	94	4662	3925	37	7766	7009	48	15879	13762	70	24939	20977	92	514630	424248	104	1.49051
109882	103948	98	51609	50586	79	1810	1742	18	2974	2758	29	7279	6825	45	11828	11349	60	244483	233962	92	1.4915
88875	84630	86	20772	20310	59	1532	1586	18	1713	1810	20	4622	4423	35	7590	7422	44	140774	135440	85	1.49248
85407	82156	84	23073	22412	66	1137	1084	8	1880	1867	21	4944	5021	37	6521	6615	43	145669	140160	86	1.49248
159050	126491	93	56926	44022	92	2493	2228	28	3925	3213	39	8447	6854	54	12570	10407	61	269840	224420	96	1.49346
153913	127633	93	49754	41762	90	2359	1919	25	3952	3539	34	7974	6847	49	13252	11838	60	252253	225561	93	1.49444
203108	161645	112	75150	61953	95	2604	2292	28	5553	4538	40	11894	9943	57	18150	14931	77	357578	303020	98	1.49543
109935	97993	88	47407	42371	84	1625	1416	17	2858	3049	28	5451	5013	41	8561	7850	51	171841	157067	88	1.49641
84123	83178	82	21454	20711	62	1390	1417	13	2575	2015	25	5093	4785	40	8511	8484	47	159156	153239	84	1.49739
160318	129181	94	63481	50596	93	1993	1696	22	3834	3066	37	8464	7027	54	12886	9548	71	254039	198262	101	1.49739
190028	138018	108	72041	51983	98	2971	2177	34	5055	3470	49	10103	7016	60	17200	12266	79	338961	247546	104	1.49936
187645	142631	98	69371	52258	95	2915	2104	32	4959	3925	43	11373	9098	61	17361	14097	75	353065	284808	100	1.49936
148880	119915	92	60457	48730	90	2345	1872	27	4388	3254	42	8817	7473	51	13000	10414	76	272389	223936	95	1.50034
102993	91065	85	41495	36784	83	1976	1702	21	3175	2534	30	7110	6341	47	11202	10087	57	228149	213206	89	1.50034
77702	73152	92	28587	26605	77	1182	1045	5	1949	1865	28	3917	4032	34	7167	6664	46	138384	127671	76	1.50034
125255	109764	87	49829	42338	87	1736	1617	21	3571	2925	37	7578	6369	48	11446	9796	64	209228	182571	93	1.50329
123286	117096	83	60616	57245	83	2496	2210	25	3840	3958	35	9694	9545	53	14235	13552	64	280649	265618	90	1.50428
76351	70858	81	36513	34461	80	1216	1181	12	2226	2333	24	5104	5051	41	8266	8146	48	159453	153594	87	1.50723
267704	196245	121	149627	117179	111	5476	4192	42	9487	7858	55	22293	18137	85	32739	26548	108	660730	546331	121	1.50821
109232	100481	84	45456	41970	82	1341	1363	15	2025	2349	23	6135	5657	43	8488	8663	46	181075	170679	91	1.50821
184409	144927	95	74463	58590	94	3065	2153	33	5331	3762	43	10306	7979	55	15434	12233	68	331014	266530	106	1.50821
124129	104604	103	58971	50412	86	1855	1830	21	3683	3281	34	8414	7071	54	12852	11338	61	282256	242270	98	1.51018
138422	122537	97	54471	49690	86	2005	1851	24	3915	3822	36	7852	7098	50	11727	10537	58	240473	219589	96	1.51116
187818	152649	95	78518	63062	93	2831	2071	31	5335	4364	43	11412	9166	64	16817	13729	79	332360	276838	101	1.51116
100312	96737	83	32922	32417	78	1308	1434	15	2492	2372	24	5709	5383	42	8608	7312	55	200619	186581	91	1.51116
140547	119852	92	63485	54536	90	2102	1919	23	3663	3428	34	7973	6501	49	11747	10043	54	242924	216798	96	1.51116
90883	90507	81	30524	30338	76	1533	1572	17	3298	3165	31	6795	6274	43	11418	10604	59	215182	202924	92	1.51116
90804	83311	83	39374	35326	83	1617	1741	19	2286	1960	30	5640	5111	42	8921	7622	56	182810	167185	94	1.51313
106916	98679	87	44744	41145	82	1659	1540	19	3185	2584	38	6770	6451	46	9818	9297	58	206233	195156	90	1.51411
86918	86327	78	30504	29519	77	1125	1045	5	2368	2126	26	4762	4505	37	7761	7332	46	152216	141100	88	1.51509
126065	111879	90	51308	45376	86	1751	1559	18	3611	3091	33	7257	6518	48	11556	10287	70	254111	229796	97	1.51706
81619	79260	79	26833	25916	77	1273	1322	13	2510	2288	33	4982	4920	37	7428	7570	45	155150	143696	88	1.51804
111619	108164	86	39711	38169	80	1767	2008	20	2899	3032	31	5824	5515	41	9174	8263	57	237531	219464	93	1.51902
147651	120839	95	52234	41388	90	2298	2163	25	4108	3364	36	9482	7681	58	15355	13124	69	299383	246171	100	1.51902
156247	137273	94	70426	60503	91	2130	1909	27	4618	3865	42	9720	8665	55	14079	12809	61	306519	269403	101	1.52001
300024	219148	118	139155	103345	116	5673	4173	42	10185	7495	62	20243	14722	81	32653	24609	114	645422	494781	128	1.52197
105156	95831	87	45198	39520	85	1672	1574	23	2948	2852	30	7468	6438	49	11672	10886	61	227681	206978	95	1.52296
181166	145563	96	78508	64516	93	2833	2220	30	4763	4121	39	10670	8289	59	17915	14212	73	340696	276629	103	1.52394
161041	138891	91	87628	75674	91	3471	3082	32	6245	5435	46	13640	12609	62	22052	19737	82	430694	380515	102	1.52394
275966	209096	109	103523	76456	107	5581	4347	39	9705	7552	61	20645	16405	83	32261	24205	106	647768	492140	117	1.52394
109089	93231	85	125937	111710	86	5544	4720	40	11007	9622	57	23891	21631	81	35802	31743	84	672206	604016	94	1.52787
218735	158295	115	89549	67279	107	3130	2312	35	5253	3884	54	11243	8396	60	18102	12604	76	356172	265063	112	1.53082
90270	85072	90	32973	32156	79	1404	1251	16	2936	2550	31	5158	4876	40	7923	7395	45	164169	158291	90	1.53082
142081	118797	97	53242	43139	92	1807	1559	22	3763	2800	36	7260	6320	47	12377	9652	62	230582	191618	97	1.53181
148793	127744	94	38692	32232	87	2142	1644	26	4081	3478	34	8932	8044	54	12845	11601	60	263866	238635	97	1.53476
145171	132311	89	73919	66608	89	2619	2191	29	4345	4497	37	9812	9112	52	14888	13853	77	283231	268346	96	1.53574
87243	88672	78	23756	23612	62	1608	1586	17	2483	2118	30	5836	5739	43	9678	8818	56	190353	184835	92	1.53574
145522	126354	103	48607	41921	88	2042	1846	23	4616	3842	37	9845	8431	53	14453	13078	58	276313	249874	99	1.53574
86676	83291	83	34306	32906	78	1474	1519	17	2324	2247	26	5395	5289	37	8980	7925	52	179152	174821	89	1.53672
63660	59505	78	21665	20773	64	667	848	0	1029	1262	10	3402	3196	32	5628	5378	44	100471	93263	85	1.53869
176671	145128	98	71957	58238	94	2579	2015	28	4446	3591	37	10409	8589	55	14833	12107	68	296105	244199	103	1.53869
100141	91735	98	36653	33170	98	1323	1287	12	2273	2183	21	5760	5234	41	8844	7778	54	178395	161710	98	1.53869
37295	39628	52	16422	16659	50	570	546	0	608	862	0	1846	1851	21	2808	2888	29	55676	54762	83	1.53967
100255	94339	88	39538	37989	79	1365	1310	14	2580	2683	26	5861	5612	41	9275	8996	51	175949	167440	91	1.53967
137637	118879	94	53854	46887	87	1841	1782	23	2808	2713	32	7592	6591	48	12739	11470	60	251207	218126	99	1.53967
226622	161632	119	97595	73145	115	3790	2932	35	6552	4944	46	13916	10149	72	22121	16174	99	447432	334171	125	1.54164
127517	122718	84	63255	60192	84	1719	1646	20	3683	3254	32	7664	7146	45	10897	10596	63	224803	209009	93	1.5436
81129	77873	81	28562	27570	78	1675	1673	19	3243	3111	32	6768	7072	42	10085	9804	51	192638	185521	88	1.5436
57867	54367	86	16780	16475	52	476	481	0	913	1072	6	2711	2891	28	4305	4473	34	89373	86709	84	1.54459
64670	64432	74	20810	20313	63	762	801	0	1576	1428	19	3129	3304	29	4399	4399	35	99221	97968	84	1.54655
231394	191004	104	112097	93234	101	4335	3604	36	7241	5851	53	14868	12167	72	23395	19463	90	451903	369121	111	1.54754
90723	87836	81	30318	29666	77	1737	1643	20	2771	2496	30	6304	5995	41	9921	9250	53	205011	195255	90	1.54852
90822	88704	80	24576	23855	69	1256	1351	13	2880	2702	30	5694	5619	38	9020	8700	54	163697	158950	90	1.5495
98181	93932	86	33965	32655	79	1175	1155	10	2008	1901	26	4438	4300	38	6334	5847	44	133526	127379	88	1.5495
148911	123598	107	47077	37587	92	1758	1396	19	3800	3100	36	8170	7110	50	12183	10425	64	257402	213980	107	1.5495
105051	99353	83	27427	25775	79	1565	1308	19	2724	2599	29	7189	6979	44	11648	10896	56	206582	195920	95	1.5495
107274	92251	102	46216	39874	86	1592	1378	18	2715	2050	31	6517	5468	47	9388	7405	54	213493	177574	97	1.55147
77591	75987	82	14882	14324	49	1176	1189	11	1708	1808	21	4283	4098	35	7172	6136	45	134517	128471	90	1.55245
165108	133594	97	51681	41597	89	2844	2183	33	4495	3593	44	9759	7762	57	14940	12152	73	305620	255729	100	1.55245
79801	81834	75	26888	26684	70	1408	1354	13	1828	1671	21	3595	3753	32	6322	6204	42	119419	116546	89	1.55344
123940	111627	85	43215	37638	84	1784	1795	21	3897	2942	38	7157	6359	45	10198	9422	52	214963	193681	94	1.55344
90558	86667	95	22335	21469	65	1279	1484	16	2758	2283	26	4875	4937	36	7472	7625	45	159654	150650	90	1.55344
232120	197524	101	109719	93779	99	4581	3772	36	7907	5952	48	17604	15218	76	25666	21578	93	509440	431553	110	1.5554
98032	86388	99	38975	32540	99	1760	1191	13	3070	2488	30	6147	4944	46	9007	7096	70	197498	161692	99	1.5554
157303	123709	94	64249	49851	93	1677	1480	18	3211	2753	35	8176	6714	50	13616	11114	64	256013	204686	103	1.5554
125318	100310	92	53937	43189	90	1883	1389	20	2908	2529	33	6893	5534	47	10398	8242	63	206299	165013	98	1.55835
136744	127734	88	47708	44022	85	2395	2040	26	4156	3804	37	8083	7767	47	14616	13382	61	272756	253838	93	1.55835
42940	40390	80	18636	18561	53	680	691	0	686	734	0	1584	1774	18	3570	3206	35	61575	57314	78	1.56032
95489	89179	83	36130	34363	79	1316	1329	15	2308	2450	23	4958	4717	38	7265	6469	52	141667	135731	85	1.56032
253807	191625	115	126038	99507	110	4771	4174	37	8265	6440	48	17508	14556	74	27012	22507	100	539344	438816	114	1.5613
154685	129933	90	56361	46261	89	2721	2230	27	3226	3136	34	8357	7084	51	14279	12126	66	295049	256101	96	1.56425
99781	96067	85	25603	25033	77	1457	1497	16	2780	2453	29	6161	5662	43	10066	9553	52	210710	199794	91	1.56523
176990	146130	94	78255	65238	93	2785	2233	32	4193	4067	38	9464	8535	55	16283	14577	73	317100	273037	99	1.56523
275685	202111	110	105476	74969	111	3982	2949	40	7342	5677	52	15762	12043	73	23747	17534	91	511154	390049	124	1.56818
81641	83334	77	18507	18767	51	1151	1105	8	1877	1831	22	4529	4632	37	6695	6191	44	144294	137214	90	1.56818
113291	103702	87	40479	37238	83	2058	1964	21	3452	3362	31	7206	6826	45	11269	10603	56	232627	218793	95	1.57015
164403	144015	100	75043	65949	90	2968	2723	29	5859	5387	45	12006	10425	60	19774	17671	75	375858	341057	100	1.57015
184648	151330	112	68627	55070	112	2509	1991	26	4326	3868	39	10659	8629	55	15485	12105	79	324068	263269	112	1.57015
219274	161338	109	84870	62347	105	3392	2197	35	5139	3760	44	11914	8899	62	18933	13723	85	373957	276296	116	1.57113
147027	119078	96	55839	44796	91	2228	1885	21	3989	3202	36	7604	6542	47	12713	10410	61	253307	214131	104	1.57113
76513	73603	93	26704	26032	76	1237	977	0	1557	1580	16	4233	4194	37	6146	6098	49	126749	122293	90	1.57212
33005	31786	72	15456	15311	50	559	451	0	307	333	0	1472	1606	18	2382	2633	26	52116	52413	79	1.57408
109422	103210	84	48068	44898	82	1629	1355	17	2981	2819	29	5837	5526	43	8601	7961	50	186615	177157	95	1.57408
162370	136473	108	71336	59735	93	3046	2207	32	3788	3144	36	8924	7854	50	14313	12454	61	286308	249006	108	1.57408
60782	60097	81	22402	21877	66	1204	1023	5	1921	1933	23	3907	3923	33	6811	7074	41	137886	129506	85	1.57802
57564	57215	77	19931	19719	58	1087	1080	8	2044	1705	17	3082	2990	32	5006	5056	35	103038	97800	86	1.57998
183334	150968	95	71910	58433	95	3146	2487	33	5406	4554	45	11389	9244	63	18220	14006	83	347735	290509	106	1.58195
200771	163769	99	92402	75360	96	3213	2613	32	4922	4411	38	12034	9822	59	17839	15091	74	346149	284406	107	1.58293
184353	155200	93	83687	68310	92	3434	3091	32	6041	5563	42	14059	11867	68	20534	17275	81	427763	372245	101	1.58391
38119	36860	72	14009	13793	48	118	300	0	599	1105	5	1593	1629	18	2333	2589	26	48571	46476	78	1.5849
34063	32619	74	16431	16437	50	431	502	0	727	724	0	1568	1564	20	2895	2982	27	48490	46547	75	1.58785
131439	117326	89	51193	46113	87	2123	1746	24	3648	3075	33	7017	6714	44	12425	11135	60	248982	228058	96	1.58883
186184	139276	103	74321	56464	95	2711	1987	30	5375	3792	43	10569	7827	58	16780	12636	78	328597	248519	102	1.58883
61277	59606	89	19213	18798	55	774	781	0	1632	1637	19	3439	3430	31	4712	5286	37	107185	104159	80	1.58981
147296	108761	99	64459	47451	95	1563	1159	15	3414	2852	33	7210	5398	51	10858	8457	63	223792	164205	101	1.5908
87336	82604	81	53431	49956	81	1525	1280	15	2141	2332	22	5181	5221	38	7901	7874	44	161359	156142	85	1.59276
81509	79723	81	36918	35970	77	1062	1100	8	2668	1934	28	5106	4723	40	6350	6432	42	143687	141594	86	1.59473
188954	151837	95	90895	74193	96	3666	3250	34	7059	6248	49	12546	10803	60	20859	17779	74	395579	333780	105	1.59473
146235	118999	90	54823	43568	90	2158	1719	27	3997	3250	44	8445	6693	53	14514	11904	69	269193	216804	98	1.59473
98489	94448	81	32399	31873	79	1470	1441	15	2553	2685	27	5189	5352	40	8187	7478	45	154290	147665	87	1.59473
83360	80663	87	48405	46998	78	1256	1326	14	2151	2553	22	5374	4829	41	7682	7257	48	167473	158413	84	1.59571
60817	59564	78	20211	19694	58	751	760	0	1548	1446	16	2918	3118	27	5177	5427	37	91616	90478	84	1.59866
131913	114317	89	53043	45227	86	1536	1342	18	2901	2422	33	6614	5671	47	10058	9295	51	197483	169583	98	1.59866
55234	54460	77	18349	18172	54	719	635	0	1107	1198	10	2459	2771	27	4146	4235	33	89237	89166	84	1.59965
149490	122575	92	49503	39597	90	2316	1875	27	4306	3427	40	8436	6874	53	12374	10757	63	277463	237633	101	1.59965
85955	84743	80	33912	32882	77	1076	1219	13	1802	1413	17	4741	4362	40	6899	7013	47	173877	166167	89	1.60161
166972	127062	102	67585	50842	95	2908	2206	35	4527	3669	43	9211	7251	55	16028	12564	72	298168	226610	105	1.6026
139623	114873	93	61206	51415	91	1761	1381	22	3222	2408	38	6944	5378	51	13100	10261	66	223641	181543	102	1.60456
106017	102573	83	22467	21964	61	1701	1574	21	2005	2381	25	6550	6614	43	10084	9439	57	198116	192987	91	1.60555
80961	80551	81	30077	30115	76	1380	1325	15	1892	1971	22	4675	4328	35	7541	6690	51	144164	132059	93	1.60555
73738	69098	79	24679	23902	75	900	913	0	1184	1364	14	3687	3300	34	4919	4479	41	105535	101274	82	1.60751
176574	143153	110	61913	50349	93	2324	1995	25	4586	3663	37	9823	7951	57	15217	13213	66	298416	257943	104	1.60751
85518	74418	98	36053	31777	98	1202	1038	5	2361	1801	22	4230	3673	37	7176	6251	56	142158	118756	98	1.60751
128156	110663	87	53418	44947	88	1948	1740	24	3032	2647	30	7284	6775	45	11755	10239	60	238002	207620	97	1.60849
139125	121817	90	65903	58154	88	2435	2167	26	4237	3322	40	8425	7490	52	12948	11064	68	264098	235208	96	1.60849
92051	88331	85	21519	20746	65	1227	1124	11	2752	2803	28	5914	5556	44	8966	8830	47	191247	185370	91	1.61046
181153	143225	109	72642	59764	93	2867	2454	29	4736	3979	40	10189	8006	58	16056	12921	73	332549	273210	106	1.61046
230401	179630	118	108262	86743	103	4423	3393	40	7548	6160	53	16647	13332	71	24920	20092	92	504953	424970	113	1.61341
108900	90505	88	51202	42333	86	1820	1361	20	3398	2535	36	6737	5699	49	10904	9593	54	237677	203535	95	1.61439
188525	153910	108	77063	64365	94	3186	2547	33	5488	4204	43	11887	9902	62	17962	14677	73	354834	298595	108	1.61636
147765	122659	95	52908	42456	90	1741	1671	22	3011	2509	36	6975	6098	47	10435	9053	58	224825	186471	95	1.61636
121458	113677	86	46347	42995	82	1973	1870	22	3655	3348	36	7648	7262	47	11505	10877	64	229042	218914	91	1.61931
79137	77631	80	30506	29724	77	1400	1416	14	2142	1880	21	4270	4160	34	6984	6698	45	129394	124669	84	1.62029
182661	160762	97	105561	95319	93	3596	3247	33	6341	6158	42	14661	13435	66	22995	20012	87	448166	394680	99	1.62128
262085	199281	114	74900	59259	101	4110	3439	36	8080	6623	54	15607	12181	74	24736	18890	90	491289	410296	107	1.62128
207225	107926	115	80015	44464	117	3337	1551	45	5620	3469	59	11657	5777	75	19368	9937	88	402722	193464	124	1.62128
110573	105246	93	30231	29325	79	1572	1573	18	2991	2824	29	6209	6497	39	9399	8995	59	202730	187873	86	1.62226
130170	122136	94	50637	48228	83	2248	2028	25	3683	4156	31	9761	9205	51	15417	14369	74	332030	303420	93	1.62324
167067	138199	97	66264	54093	93	2936	2295	33	4450	3557	37	9016	7624	53	13479	11111	66	271013	230472	98	1.62423
118898	113641	83	43550	41506	81	1768	1690	19	3259	3143	34	7751	6993	47	10931	9853	58	234773	218069	93	1.62718
176310	134757	96	68581	53254	94	2751	1811	33	5038	3519	39	10665	8272	59	17496	13547	72	347258	266746	105	1.62718
142521	122386	90	42074	35682	85	2361	2012	25	3030	2834	30	7503	6650	47	11308	9575	61	244546	222980	95	1.62816
109777	104187	83	58375	55474	83	2573	2241	26	4353	4130	36	8423	7770	52	13366	11976	67	265010	247674	91	1.62816
112921	100526	87	45541	39885	86	1544	1307	15	3282	3133	32	6137	5457	45	9805	7951	53	195396	177025	95	1.63111
138725	119671	92	39543	33626	87	2375	1944	28	4397	3409	42	8579	7472	53	12581	11533	61	247976	220315	97	1.63307
277718	141824	146	117837	64584	146	4383	2520	46	7544	4834	62	16556	9472	99	25040	14932	116	499618	285649	146	1.63307
211464	169102	96	77217	59509	96	2732	1690	34	5475	4152	51	12040	9610	66	19327	14770	83	383858	300745	105	1.63307
117834	104796	88	50253	43436	86	1791	1736	22	3101	2869	33	7029	6382	46	11553	10358	59	226792	215325	92	1.63307
96254	92064	81	27893	26809	78	1250	1227	13	2634	2139	29	4845	4667	39	8198	8485	46	157819	149533	87	1.63406
166073	136078	96	70649	58776	95	2157	1650	24	3705	3067	37	8510	7424	48	14050	12069	65	274784	234995	111	1.63406
130738	123391	89	68048	65313	86	2428	2476	24	4427	3896	36	9095	8595	51	14813	14205	63	286428	271703	92	1.63406
55492	55496	76	15683	15565	48	562	626	0	965	1098	6	2882	3124	29	3916	3817	34	82225	77544	81	1.63504
53124	51303	82	13663	13516	48	919	913	0	1287	1359	18	3184	3013	32	5783	5682	43	108256	105411	80	1.63602
111630	105754	83	46220	43954	81	2011	1783	23	2854	2726	31	6564	6436	48	10850	10132	51	198931	189160	90	1.63701
99635	95944	90	37157	36065	78	1536	1439	19	2970	3111	31	6517	6010	43	9608	9670	54	196840	188793	88	1.63701
158569	132578	101	61106	51421	92	2241	1866	23	4048	3639	36	8573	7146	50	13889	12324	65	280833	244156	99	1.63701
85412	78360	81	29090	26376	79	1631	1441	18	2538	2438	24	6167	5941	41	9229	8324	50	186809	176273	85	1.63701
109217	98861	91	36741	33068	81	2310	2008	25	3087	2725	30	6909	6097	47	11890	10828	63	226812	213029	90	1.64094
162304	129835	99	81933	63994	98	2993	2131	32	5181	4211	42	10448	8060	58	16358	12343	74	325027	255956	112	1.64094
143383	119215	91	61826	50636	90	2159	1760	25	4057	3580	38	8871	7599	53	14073	11576	69	304270	245697	101	1.64094
71703	70646	77	13881	13229	49	936	931	0	1779	1929	21	4068	3616	36	7003	7053	44	135744	130267	86	1.64291
102008	85547	87	42284	36075	85	1645	1310	16	2675	2564	27	5813	4768	43	8914	7539	53	204507	177476	95	1.64389
122090	105396	88	52515	44870	87	1883	1691	21	3597	3259	34	7365	6022	47	10698	10000	57	215172	191470	95	1.64487
176255	144692	96	77669	64163	93	3003	2496	32	3962	3169	41	10005	8573	58	15382	12843	71	321211	272337	102	1.64487
153847	125832	92	62510	49716	90	1941	1563	24	3832	2813	40	7360	6326	48	13491	10888	71	259873	217664	99	1.64586
207681	151018	101	79580	56727	100	2713	2049	30	5408	3682	56	12150	8588	61	19717	13508	91	382124	275882	112	1.64586
84986	84422	78	20545	20791	52	1457	1472	14	2833	2729	27	5550	5215	39	7576	7328	45	166631	160616	85	1.64586
235850	179220	104	74686	57777	97	3845	2766	35	6307	4982	44	14679	11441	68	23458	18736	96	457929	372100	107	1.64782
117925	106333	87	45255	40227	84	1268	1177	13	2921	2743	29	5749	5377	39	9533	9137	50	198982	177435	95	1.64881
228478	183939	101	103634	85102	97	5476	4360	39	9975	8477	54	20574	16551	78	33106	27191	95	659718	532168	105	1.64881
45884	44221	74	17104	16862	56	700	645	0	1062	1095	5	2100	1980	24	3433	3184	32	61314	60139	77	1.65077
213588	156954	108	78116	57714	103	3244	2406	34	5116	3853	41	12068	9067	59	16910	11822	82	355560	262613	106	1.6547
39474	39299	72	13835	13626	48	692	741	0	1044	963	0	1949	1967	24	3075	3499	30	64639	64147	79	1.6606
119922	101058	88	47098	38497	88	2099	1911	23	3155	2737	35	7328	6173	51	10964	9399	59	209127	178394	93	1.66552
106276	95416	87	39706	35873	82	1864	1452	23	2461	2637	29	6411	5959	46	10321	8790	58	189725	176930	88	1.6665
211233	173635	98	128866	110869	97	6812	5835	42	12918	11196	68	28155	24612	92	42987	37358	95	808854	712755	107	1.6665
167115	138934	97	63960	54169	93	2265	1635	25	4045	3468	40	9537	7935	55	14512	12083	62	302404	256673	98	1.6665
80998	79426	82	26935	26185	77	1253	1264	13	1716	1660	20	4754	4493	38	6281	6034	43	156477	148051	86	1.66749
111708	96454	89	48574	40944	85	2309	1769	26	2863	2422	32	7115	5847	48	11618	10321	58	221688	193789	95	1.66847
132386	125663	84	41134	38860	82	1794	1534	20	3737	3754	35	7772	7235	51	10652	9469	62	281372	262980	93	1.67044
99325	93058	83	37166	33837	81	1786	1781	22	2540	2453	29	6010	5665	43	9562	8716	57	194937	177906	89	1.67535
116248	101078	87	43090	38422	86	1636	1333	16	2541	2537	31	6386	5799	44	10704	9854	53	190297	172773	94	1.6783
225217	185581	99	98189	82867	97	3819	3129	35	6853	6186	47	14424	12187	65	22257	19465	80	423366	377557	100	1.67928
154741	125951	92	67712	56666	90	2110	1804	23	3938	3034	37	8155	7147	51	11810	10174	62	252666	209514	97	1.67928
97688	95642	79	24879	24166	72	1526	1443	16	2772	2566	31	5718	5416	40	9449	8642	55	192715	189907	86	1.67928
149394	125226	97	58192	49418	89	2430	2334	26	4241	3817	37	9088	8115	58	14409	12123	71	269922	242100	95	1.68027
131226	104330	107	49713	41469	89	1951	1490	23	2752	2485	31	6671	5675	44	10400	8478	55	211119	171208	95	1.68125
86828	81327	81	29569	28455	77	1469	1375	17	2451	2290	30	5410	5314	40	8107	7578	48	150900	140942	81	1.68223
184251	135220	102	76306	57365	96	2712	1729	33	4996	3321	43	10026	7470	57	15249	11122	75	303279	237211	101	1.68223
92180	93005	78	29575	29238	74	1258	1230	12	2076	1971	23	5504	5272	40	8318	8418	45	162393	151272	82	1.68223
233022	167023	119	105258	78173	99	4130	2999	39	6413	5047	47	14158	10069	70	22410	16185	87	461292	338045	108	1.68223
48389	48983	74	19746	19478	60	684	515	0	1044	706	0	2378	2155	26	3288	3101	30	68797	68906	77	1.6842
172130	144812	99	83472	70420	92	3059	2527	29	4581	4402	37	12256	10870	65	18649	15887	74	361936	326329	97	1.68715
22718	23141	46	11584	11645	44	526	367	0	760	799	0	1211	1175	9	1985	2292	23	42451	43424	70	1.68912
114935	100647	93	41664	36724	85	1525	1369	19	3581	2658	37	6787	6043	47	9900	9259	48	201879	184169	94	1.69108
122521	104657	93	52360	44798	86	1971	1532	23	2484	2566	29	7271	6105	50	10947	8654	64	223066	196702	93	1.69108
99136	94383	85	42884	40250	80	1524	1556	18	3068	2918	32	5966	5495	41	10607	10182	62	208375	201723	87	1.69403
110891	97266	93	49663	43629	85	1476	1322	15	2693	2109	31	7062	6124	46	10473	9252	62	213455	189627	94	1.696
104876	97023	88	34193	31209	82	1655	1635	19	2869	2626	29	5566	5565	39	7652	7182	47	165097	155309	90	1.69698
125481	117305	83	62024	57417	83	2444	2589	26	4253	3983	38	8880	8466	48	13511	13154	65	271111	252770	91	1.69698
114041	102626	84	38981	33650	82	1895	1930	21	3647	3336	33	7706	6975	49	12251	11060	59	252056	233577	92	1.70091
78931	70235	83	27905	24576	79	1128	987	0	2382	2018	28	4399	3923	38	6854	6273	44	135955	122489	88	1.7019
129161	105134	103	53874	43973	90	1866	1688	22	3414	3079	36	7644	6347	48	10773	9222	51	223402	190767	97	1.70485
75618	72449	79	32774	31758	78	1251	1076	8	2449	2064	27	4954	4619	36	7153	7191	43	137072	134529	85	1.70583
136595	123811	90	56759	51366	87	2187	1840	26	3616	3410	33	8217	7449	49	13351	12609	67	269673	245248	96	1.70583
96162	91266	86	43998	41629	81	1699	1593	20	2810	2397	31	6694	6423	42	9768	9190	58	202894	195113	89	1.70583
142639	132019	89	58552	52965	87	2173	2194	23	4240	3732	39	8537	8089	51	13186	11853	65	269619	240401	95	1.7078
146578	126825	92	59034	50586	90	2088	1630	24	3966	3627	38	7707	6588	49	11158	9472	64	243831	206958	94	1.70976
92886	88960	80	28812	27690	79	1838	1625	19	2199	2313	26	5910	5525	44	8552	8117	51	179475	171027	86	1.70976
48957	49656	73	22332	21991	63	597	942	0	860	1135	10	2652	2431	28	3704	3722	34	82534	79028	75	1.71075
108928	100156	95	50230	44370	83	1937	1764	23	2602	2611	25	6501	6291	43	9459	8497	50	189765	176412	87	1.7137
105601	99398	87	55213	52311	84	1782	1660	21	2969	3042	28	6014	5486	42	9237	8880	49	205539	195802	89	1.71665
140340	129024	90	59007	53385	87	2436	2080	27	4713	4251	38	9609	8174	58	13952	12537	73	269317	248126	94	1.71665
118358	103757	89	51572	43952	87	1911	1464	22	3127	2476	31	7083	6383	46	11874	10231	58	242020	211810	93	1.71763
261671	200786	111	123700	94778	106	6199	4831	42	9841	7937	60	22025	18296	86	34094	27114	103	650718	526738	112	1.71959
114963	110810	84	26434	25419	79	1943	1993	22	3624	3725	33	8579	8114	49	13469	13192	59	280767	262307	96	1.72156
127458	113609	96	53192	46597	87	2082	1901	24	3675	3233	34	7243	6680	48	11965	11439	64	223855	203874	96	1.72353
163570	132759	92	60979	48876	92	2594	1858	31	4470	3192	42	10343	8878	55	15652	13106	71	309177	276274	99	1.72353
142631	128786	87	50829	46087	86	2252	1969	27	4102	3666	35	9348	8480	52	14400	12492	69	294812	270333	99	1.72549
92979	86105	89	21123	19973	62	1622	1495	18	2446	2533	27	5802	5198	45	9302	8586	53	168634	162069	89	1.72746
180997	154378	93	71256	58440	93	2719	2370	29	5344	4466	40	10576	9079	57	15570	13959	64	334481	299815	100	1.72844
186896	146646	96	60169	46623	93	3258	2533	33	4519	3360	46	10402	8173	58	16345	12432	72	315329	256558	100	1.72844
129761	117433	93	61114	56086	85	3102	2523	33	5102	4433	41	12306	11022	62	16744	15117	70	360611	320940	94	1.72844
125786	115038	92	51623	47169	84	2029	1946	24	3442	3189	32	7877	7359	50	12854	12192	58	247487	228262	96	1.73041
49600	49562	74	13874	14081	46	762	778	0	1300	1269	11	3125	3136	30	4094	3836	37	89171	88775	81	1.73041
106649	104973	83	23288	23709	55	2156	2013	24	2468	2746	26	6985	6887	43	10506	9772	57	211289	199356	89	1.73041
112583	105294	84	40100	37748	81	1852	1832	21	2859	2651	27	7100	6885	45	10578	10363	52	222477	207437	92	1.73336
80316	78991	84	21264	20926	58	1485	1438	15	2594	2349	26	5119	5125	38	8334	7785	51	158407	154344	87	1.73434
61115	62084	72	22676	22290	69	818	839	0	1211	1301	10	2884	2855	29	3925	3790	37	89253	85717	87	1.73434
103424	99809	82	23408	22924	69	1614	1485	17	2689	2859	30	6023	5736	40	10960	10486	55	197175	189524	91	1.73631
51522	50696	72	24327	23950	70	561	661	0	731	968	0	2213	2317	26	3734	3590	36	68309	64953	83	1.73729
193315	152426	112	74236	58721	94	2735	2239	29	3844	3202	38	10261	8529	56	15664	11975	74	301007	244032	105	1.73926
245296	169939	125	103095	72283	110	3899	2446	40	6139	4432	50	14599	10171	70	22704	15723	93	437470	308455	125	1.73926
179336	156880	99	91674	81657	93	2951	2694	30	4805	3994	34	9909	8522	55	14431	12770	68	287150	262897	99	1.74024
72326	68866	90	29216	28540	76	1263	1179	11	1666	1575	23	4018	4214	34	5852	5598	40	125878	120552	84	1.74123
173195	144398	97	68232	56455	94	2626	2151	28	4588	3584	40	10425	8643	58	15799	13349	70	319248	285152	101	1.74417
193698	152201	99	74487	58797	97	3053	2381	32	5260	4262	43	11225	8885	62	18534	15180	74	358251	296153	103	1.74811
179600	137080	100	70201	53596	96	2771	2141	29	5062	4297	42	9891	8123	58	16441	13413	73	322799	252805	104	1.75106
172946	142467	95	70892	57550	93	2564	2095	29	4558	3895	42	10845	8976	59	16834	14711	72	331119	277547	105	1.75597
86387	86972	78	16832	16892	50	1255	1429	13	2722	2722	27	5959	5862	43	8994	8772	52	169811	162410	90	1.75597
151167	124094	92	57059	46925	90	2038	1565	25	3165	2342	34	8566	6893	53	12894	11289	62	261261	222687	102	1.75696
101905	98959	82	49702	48374	79	1663	1569	20	3032	2912	32	6455	6232	42	11305	10646	57	221955	214567	93	1.75696
199687	156282	100	77188	60425	97	2997	2466	29	4933	4379	41	11361	8972	59	19330	15474	76	379469	297258	112	1.75696
197678	160219	100	74393	59845	95	2962	2221	32	5734	4605	44	11630	9748	57	18302	15827	77	375753	319890	106	1.75892
104902	93796	87	46217	42270	83	1696	1446	20	3491	2999	28	6016	5572	42	8702	8369	54	172310	161773	98	1.76089
268534	207940	114	123465	96451	108	4675	3806	37	8862	7421	52	17997	14662	81	28185	23367	99	557143	468073	120	1.76187
305758	218290	125	183105	140774	124	7449	5636	47	14036	10103	74	31927	24106	121	47867	36782	124	974739	773925	134	1.76286
126155	113576	91	51597	45988	84	1878	1523	21	2530	2603	27	7229	7066	44	11848	10973	57	225493	208399	96	1.76286
304460	178148	124	227869	168928	122	6506	4121	54	12611	8266	69	25801	17259	95	40436	25922	120	795463	525120	132	1.76286
161094	133936	108	55860	46219	90	2102	1888	22	4099	3578	40	9645	8098	57	13376	12022	59	294878	260052	102	1.76384
173380	136136	98	65159	49640	93	2539	2132	28	4469	3769	40	10839	8484	57	16601	13184	78	338219	262436	104	1.76384
265302	191808	117	101638	75341	110	4265	2990	41	7372	5417	52	16194	11604	77	25673	18956	93	527876	392264	122	1.76482
162019	124582	97	77155	59742	95	2451	1976	31	5093	3798	43	11363	9122	58	17157	13466	75	356137	289235	110	1.76482
263275	202120	127	152259	123952	127	4924	4067	37	9305	7800	59	20127	16385	80	31711	26276	111	635465	528908	127	1.7658
149420	133800	93	56806	50927	88	2565	2183	28	3512	2975	33	8105	7321	48	13054	12036	62	258510	235895	100	1.76875
186894	140929	109	73592	56238	95	2793	2012	33	4446	3203	44	10128	7621	61	14966	10952	77	320282	242868	108	1.76974
119611	107466	92	37091	31515	87	1782	1739	22	3588	3446	34	7643	7061	46	12840	11006	63	244297	212367	97	1.77072
158607	138054	90	59396	52981	89	2505	2233	26	4883	4085	43	9542	8725	49	15580	13032	77	280134	243846	100	1.77269
134409	118102	88	59331	53165	86	2091	1940	24	3038	2426	33	6136	5386	43	10704	9746	52	206172	186826	95	1.77662
116268	105694	87	45935	42479	82	2249	1787	24	3694	3399	36	7631	7196	49	11546	10755	57	239201	227466	90	1.77662
89063	88105	79	36844	35680	77	1343	1456	15	2373	2452	28	4887	4803	38	8793	8430	55	160747	154320	85	1.77662
107323	103146	84	28227	27189	79	2043	2013	22	2794	3013	29	7524	6976	52	11314	11133	58	253181	247878	89	1.7776
75274	73719	93	29426	28546	76	1070	864	0	1388	1571	19	3343	3521	33	5581	5452	41	121692	114698	85	1.77859
117348	106312	90	47839	42073	86	1995	1858	22	3441	3088	30	7208	6683	43	10739	9978	54	218205	203095	92	1.78055
141966	127881	88	65173	59037	87	1908	1879	21	3293	3187	35	7719	6773	49	12600	10776	59	240996	221729	94	1.78055
124581	113553	86	62187	54834	85	1960	1825	21	2645	2848	30	6049	5164	48	10275	9851	56	209246	192290	92	1.78055
129078	117418	88	59983	53131	87	2053	1854	22	3832	3335	32	8305	7780	52	12434	10685	61	264399	248723	94	1.78154
48192	45900	87	21008	20557	57	745	826	0	1370	1436	15	2632	2644	27	4666	4631	35	89416	86567	76	1.78252
77548	76290	84	29413	29105	76	1117	1124	10	2066	1711	21	4435	4644	35	6623	6639	43	131757	123192	87	1.78252
147722	134729	87	74220	67574	87	2652	2231	26	4180	3803	41	10257	9483	60	15743	14815	72	316778	289516	99	1.78252
107674	100088	94	44290	40508	83	1719	1712	17	2837	2893	29	6939	6623	45	10809	9798	59	215632	203924	95	1.7835
84660	82098	82	35856	35051	77	1216	1395	13	1880	2109	23	4284	3881	37	6762	7015	44	130969	126352	91	1.78547
113945	103464	89	39404	36339	83	2096	2052	23	3123	2991	32	7861	7583	47	11958	11019	67	238431	227338	94	1.78743
230971	170253	106	85739	61686	106	3939	2668	40	5804	4124	52	12868	9701	63	21730	16400	92	435122	325155	119	1.78842
63754	61707	86	25308	25217	75	977	1077	6	1400	1287	17	3240	3193	30	4483	4265	37	94905	92994	87	1.7894
116029	106740	84	39442	36054	84	1748	2062	18	2821	3321	28	7457	6918	46	12130	11385	56	239996	222949	93	1.7894
171250	132294	96	77482	59627	93	2757	1897	32	4424	2991	42	10471	8085	60	14669	11256	68	303814	237856	104	1.7894
178883	145316	92	68439	54015	92	2918	2308	30	4616	3705	44	11051	9169	56	17835	14155	81	346380	291775	104	1.79137
103384	100340	81	28066	27886	78	1572	1557	17	2699	2896	29	6296	6045	43	9780	9468	49	199540	189241	89	1.79137
145582	120104	92	61165	49433	91	2210	1884	24	3515	2824	35	8387	6983	50	13862	11675	68	275215	227057	101	1.79235
235150	168011	112	105775	78167	108	3755	2796	34	6868	5116	48	14212	9831	78	22635	16727	84	422968	316098	117	1.79333
174594	138967	101	62259	47700	96	2685	2128	30	3913	3505	37	9010	7398	53	14834	11839	70	284779	227657	107	1.7953
154233	129711	98	66579	55905	91	2429	2271	25	4080	3627	36	9138	7922	51	14406	12516	66	292053	262181	103	1.79727
139808	114427	91	59117	48271	90	1777	1637	21	4047	2809	43	6576	5375	46	11529	9517	62	222621	183394	100	1.79727
157437	130809	91	60423	50193	91	2580	2021	27	4446	3735	41	9720	7742	57	14706	11976	68	296364	240149	102	1.79727
100259	89978	86	39115	35536	81	2010	1699	23	2873	2747	30	7175	6848	44	11635	11179	54	211937	199660	92	1.79825
96990	89938	83	37021	33173	81	1373	1245	14	2726	2211	30	5192	5176	38	9010	7454	58	166109	151380	94	1.79923
212381	168141	105	94854	76229	99	3601	2901	34	6762	5525	47	13601	10969	64	20910	16386	84	440985	364157	106	1.80808
60739	59493	78	23682	23156	69	1025	803	0	1061	1497	11	3062	2904	29	4613	4767	35	97126	93522	82	1.80906
173428	142780	95	74825	64328	92	2830	2393	30	4738	4286	40	10342	8839	54	17086	13820	67	314890	280906	99	1.81103
175865	153707	95	61622	54023	92	3119	2687	31	4965	4269	42	9906	8538	56	16084	14705	72	318792	293612	98	1.81103
166605	145818	95	81602	71785	91	2833	2524	30	4978	4735	39	10234	9310	54	16872	14882	71	345545	312875	99	1.81398
93084	82661	84	36629	31811	83	1395	1316	16	2742	2617	29	5228	4831	40	8233	7395	53	156041	143911	92	1.81595
162510	128242	94	63074	48864	92	2086	1546	27	3399	2657	36	9014	6857	54	13631	10865	72	286790	228733	103	1.81791
159450	127585	96	61185	48499	94	2713	1950	30	4413	3145	43	9081	7262	58	14708	11431	72	299747	245386	103	1.8189
309103	220752	136	135322	99963	129	4964	3935	37	9532	7079	52	20901	14908	91	30156	22713	111	634291	460083	143	1.82086
68777	67061	78	17979	17832	52	821	846	0	1726	1885	21	3303	3456	30	5467	5576	37	117782	114941	85	1.8248
282014	207304	119	152196	111260	117	7059	4853	47	10526	7846	57	22947	17351	100	38146	29378	114	735850	558064	124	1.8248
204974	172864	103	90529	75366	97	3051	2520	31	5346	4744	42	11916	10381	54	18292	15077	81	380741	338182	105	1.82578
98754	88821	89	36199	32605	80	1736	1578	21	2601	2204	28	6034	5440	42	9635	9058	52	187983	176040	92	1.82873
133447	120976	86	46377	40130	88	1839	1823	20	3217	2799	32	7829	6769	49	11317	10258	54	242094	218562	96	1.82873
115675	108582	90	36637	35392	80	2122	1765	24	2980	2560	33	6716	6857	42	10854	9855	59	215468	198101	90	1.83561
148425	136434	90	27816	26319	82	2617	2240	29	4102	3989	34	9619	9177	49	13763	12266	66	282976	258593	92	1.83659
93947	90499	81	31674	29915	80	1784	1716	20	2922	2901	28	7654	7557	48	11697	11485	58	229145	215259	88	1.84053
121986	108319	90	41035	34922	87	1984	1860	22	2722	2569	30	7904	7198	49	12100	11041	59	247008	226029	93	1.84151
140973	110357	92	55143	43981	89	2577	2047	29	3237	2628	33	7167	5653	48	10330	8428	60	204688	161404	98	1.84249
35122	34464	70	15356	15687	47	432	503	0	898	1120	6	1723	1785	19	3590	3492	34	54641	57177	77	1.84249
93202	91631	80	34611	33690	78	1129	1185	11	2255	2489	26	5199	5082	39	7434	7772	42	167982	159046	89	1.84446
197281	170250	99	98859	87793	97	3560	3302	31	5759	5180	44	14143	12629	62	23187	21457	87	432931	399000	108	1.84544
76355	75770	77	27575	27205	72	793	802	0	2278	2151	23	4914	5070	37	7856	7238	50	155787	151273	88	1.84544
132277	126558	83	48288	45609	83	1914	1815	22	4630	4718	36	7991	7142	51	11743	10622	58	271794	254934	94	1.84544
52556	49334	79	22064	21809	63	914	792	0	1169	864	0	2837	2764	28	4375	4441	35	88445	85470	84	1.84741
90623	83867	83	28258	26278	79	1361	1322	17	2497	2075	27	5750	5416	40	8978	8721	48	176577	169471	88	1.84741
88768	85901	81	29862	28888	78	947	1055	7	1516	1745	20	4126	3948	35	5479	5577	37	126427	124089	87	1.85233
96590	89947	81	28115	25505	82	1213	1220	14	2224	2113	30	5506	5160	40	7371	7468	43	159863	147999	90	1.85233
166490	139062	94	92681	80984	91	3429	2955	32	5791	4996	45	13961	12354	66	21991	20105	83	430763	380739	101	1.85429
95030	92974	83	22357	21742	62	1648	1301	16	2247	2684	24	5737	5562	40	8798	8269	51	182758	174928	88	1.85527
122617	109281	88	48846	43742	85	2508	1961	28	3878	3696	34	7812	6970	48	14297	12307	77	280927	256210	90	1.85527
92009	92493	78	25838	25338	67	1795	1638	20	3196	2582	31	5634	5397	42	9710	9744	48	180324	170452	89	1.85527
181270	150981	97	75034	64977	93	2775	2603	27	5758	4698	43	12581	10876	63	19002	16940	74	386958	346812	100	1.85626
206589	164503	100	78268	62915	95	3441	2890	33	5670	4466	43	12468	9917	59	19087	16214	76	412518	342086	103	1.85724
77153	75009	79	35450	34948	77	1142	1219	11	1948	1975	16	4233	4031	35	5995	5583	41	134183	125905	87	1.85822
141575	131751	97	65526	61331	85	2546	2243	26	4448	4452	36	8694	8222	50	15514	15031	65	267579	252546	93	1.85921
145293	127114	91	51720	44866	88	1768	1833	20	3872	3727	37	8395	7534	48	12067	10389	57	255699	229824	97	1.86117
90022	87287	87	42730	41417	79	1570	1462	18	2649	2124	29	5259	5106	41	8060	7995	47	148872	145307	89	1.86314
77162	72604	81	22370	21699	62	965	1102	7	1832	1723	21	4775	4432	35	8019	7651	49	139355	130483	82	1.86511
153637	128279	94	63930	53103	90	2574	2148	28	4750	4015	40	9287	7645	54	15522	13089	70	299185	247933	92	1.87002
102418	97196	83	27273	26479	77	1588	1586	20	2816	2797	29	6014	5704	42	9235	8700	53	188420	179278	83	1.87101
99345	95349	80	38032	36384	78	1595	1677	18	2155	1999	24	5540	5143	40	9080	8346	50	199622	185596	83	1.87101
36492	36043	68	17559	17444	54	389	356	0	1031	983	0	2042	2172	23	3699	3695	33	62695	62742	73	1.87101
209831	170916	100	85441	68631	98	3215	2765	31	5799	5085	45	11829	9890	57	18492	15004	82	355725	291943	102	1.87396
85541	84422	81	21815	21886	54	1594	1668	18	2636	2192	29	4897	4768	37	7917	7316	47	152402	144873	85	1.87396
147318	121657	93	61688	50546	90	2305	1662	27	4012	3882	34	9432	8054	56	14693	11865	70	288954	240376	107	1.87396
173744	135958	94	67144	52218	94	2623	2062	28	4127	3279	39	7822	6134	52	13332	10523	69	234168	187452	98	1.87396
146332	118384	103	45513	35942	91	2274	1973	23	4097	3247	39	8555	7404	54	13212	11103	64	258105	210577	96	1.87494
101905	93585	96	40654	37662	81	1892	1715	19	2809	2747	30	6668	6165	45	11892	11597	55	222465	210544	98	1.87494
107823	94659	91	46417	41018	84	1947	1764	21	3300	3071	33	7124	6217	48	11296	9822	65	230056	209224	95	1.87592
168869	126991	103	60731	45865	94	2719	2162	28	4609	3987	41	10083	7574	58	15169	10962	81	297255	234238	102	1.88084
88958	82459	83	29999	26545	82	1398	954	0	2277	2261	25	4731	4262	38	7074	7061	44	160380	153770	90	1.88182
127617	117341	89	56424	51473	85	2606	2376	26	3265	3201	28	8027	7356	50	12023	11080	59	247082	228936	101	1.88182
155172	127677	92	58946	48732	91	2724	2288	29	4405	3785	35	8852	7222	52	13101	11821	67	278264	237930	99	1.88182
123483	99110	92	48446	38714	90	1912	1560	20	2529	1970	29	6290	5466	46	10140	8186	58	209790	171469	98	1.88182
114264	104756	89	44469	41153	83	2015	1821	23	2468	2732	28	6513	5726	45	10719	9967	54	220780	207255	89	1.8828
105534	101402	84	26040	24588	73	1585	1545	20	2926	3219	28	6742	6553	42	10720	9907	55	214430	202000	88	1.88575
154470	144207	90	106533	99394	88	2845	2822	28	5140	4956	38	11524	10598	59	18311	16986	78	364394	316323	98	1.88575
60235	60908	75	17816	17467	52	1013	1009	3	1448	1288	21	3144	3234	31	5078	5021	35	97695	91797	90	1.88575
123815	111197	88	48444	42787	86	1737	1536	20	2827	2403	33	5694	4941	43	10093	9199	62	189953	172814	91	1.88674
127458	116711	91	42302	38726	84	2222	1833	26	3439	3395	34	7657	6999	46	12628	11763	62	239920	230413	90	1.88674
145705	118413	93	55613	46177	90	1604	1182	14	3418	2860	32	7203	5847	48	11185	9166	61	228988	193021	96	1.88969
150007	129744	96	51516	44601	88	1824	1701	22	4060	3532	35	8316	7503	49	12571	11534	62	273078	247239	96	1.89165
133877	117194	87	55377	47920	87	2100	1782	23	2871	2840	30	7549	6562	49	12041	10655	64	239906	213658	94	1.89264
68032	66230	79	24820	24260	74	765	937	0	1996	1796	20	3283	3250	31	4963	4896	38	102770	97588	87	1.89362
96767	93310	91	27817	27330	76	1701	1786	19	2650	2523	30	5767	5477	43	9088	8864	50	184142	170717	87	1.8946
105250	99007	84	40407	37628	81	1905	1803	20	3555	3477	33	7377	7077	46	12869	11850	69	242017	231240	86	1.89952
95792	93003	89	22055	21468	59	1686	1455	21	2447	2286	29	5521	5452	41	9292	8782	54	173738	164548	84	1.9005
69859	70528	76	33427	33277	75	574	676	0	1796	1566	20	3210	3053	30	5259	5112	42	107759	108345	79	1.9005
107010	96296	84	58481	53437	84	1640	1402	18	3272	2455	33	6415	5825	43	9793	9029	55	199868	186410	91	1.91132
88951	87063	80	41931	40582	79	1476	1465	15	2426	2450	27	5887	5888	39	8567	7871	46	188835	185483	89	1.91132
146438	132352	90	76319	69499	87	2920	2722	29	5489	4982	45	10305	9703	52	15842	14770	65	327441	292314	95	1.91132
165553	139390	92	55548	46087	89	2555	2145	28	4810	4406	38	10057	8726	54	16364	14741	73	330189	289252	102	1.91427
98644	95340	83	31038	29981	78	1256	1201	13	2223	2475	27	5657	5768	38	9316	8794	49	195355	186103	90	1.9182
204871	177471	98	91596	79889	96	4647	3963	35	7278	6826	50	16766	15005	69	26367	23561	89	495937	432978	106	1.91918
73344	74875	76	14588	14663	47	995	1231	9	1691	1684	24	5314	5426	39	8496	8907	43	168015	162651	88	1.91918
142787	118201	93	49066	41046	88	2547	2233	28	4073	3400	36	8944	7333	51	14748	12571	69	284285	249197	98	1.92017
258629	195441	107	200015	150929	106	5520	4092	41	9049	7080	56	19152	13818	79	29948	22866	103	611035	453157	113	1.92017
88937	88633	78	35683	35036	78	1238	1230	11	1919	2058	20	5423	5046	42	8591	8019	48	178474	168535	89	1.92017
124009	116271	85	52845	50363	82	2205	1808	24	3049	3101	29	7179	6914	45	10381	10453	50	224360	210983	91	1.92017
119436	107721	88	46465	41531	86	2203	1955	24	4145	3269	39	7933	7247	47	13265	11421	64	267638	247656	92	1.92115
37685	38831	50	21817	21406	66	471	618	0	1083	851	0	1882	1773	19	3242	3024	32	63254	62388	74	1.92213
121613	100364	94	53146	45003	89	1748	1229	17	3160	2435	34	6755	5930	46	9214	7723	56	207348	175565	99	1.92311
288871	220033	120	183697	144097	115	8127	6161	47	14623	11955	63	32402	26786	111	49217	40286	113	935435	779570	121	1.9241
67536	66457	76	13191	13114	46	1166	1107	10	1372	1497	17	3096	3182	32	5278	4915	40	101239	97762	80	1.92508
109684	98884	101	39470	33920	83	1257	1198	13	2858	2530	32	6067	5593	43	9801	8195	54	202410	184691	89	1.92606
304069	230207	133	160813	123269	129	9119	7481	45	17679	14824	68	38170	29558	125	57729	46026	129	1.04858e+06	840580	138	1.92606
150617	118895	95	57585	46829	90	1702	1424	21	2992	2441	31	6953	5642	48	10987	8991	59	223710	178088	97	1.92606
90952	86429	83	26672	25685	75	1222	1238	11	2306	1944	28	4979	4638	39	8509	7918	48	161154	154929	85	1.92705
99393	92825	85	30322	27429	81	2065	1730	22	3340	3291	36	7503	7556	47	12625	12161	71	248156	240445	86	1.92803
119499	110669	86	52315	49174	84	2337	2145	27	3246	3204	30	8327	7866	54	14089	13205	64	271000	263890	89	1.92803
185707	146372	101	72890	58140	96	2609	2076	29	4846	3954	44	10117	8084	57	15395	12192	71	312423	262807	102	1.92901
150469	127676	91	58513	48216	89	2299	2023	25	3846	3305	36	8806	7416	51	13475	10689	71	256920	214955	93	1.92901
81285	78158	86	31871	30270	78	1260	1410	13	2197	2172	24	4647	4647	37	8708	7730	52	163089	153143	82	1.93
71590	70446	77	25788	25197	76	1174	1004	1	2288	2205	23	4707	4803	33	7056	6400	46	137012	134881	79	1.93
56227	54269	75	14006	13864	46	731	713	0	811	878	0	2289	2469	24	3999	3872	34	88584	88970	79	1.93295
172258	123129	106	63698	45764	96	2340	1762	28	4186	3220	38	9810	7284	59	15551	12044	66	320796	229269	102	1.93295
89287	86549	82	37983	36678	79	1617	1573	19	2208	1622	25	5573	5180	39	8545	8067	50	166648	156361	90	1.93688
43015	42346	74	14788	14699	48	682	590	0	875	1109	7	2169	2078	24	3409	3545	31	68799	72690	79	1.93688
152503	120710	103	54922	43477	91	2532	1799	31	4611	2942	43	8792	6785	57	14211	11136	68	280038	229525	104	1.93983
165263	135376	96	70811	57957	93	2710	2061	30	4668	4335	43	11377	9701	57	17342	14835	70	339406	287170	102	1.94081
131735	116137	93	44888	40233	85	2110	2025	24	2960	2479	33	6630	6232	44	11154	10083	52	217805	194488	98	1.94278
121078	108701	87	40032	35287	83	1996	1872	24	3071	2911	30	7270	6666	46	11199	10273	58	244702	217906	93	1.94376
182589	144148	98	66119	53336	94	3179	2661	33	4661	3782	41	10395	8379	58	17614	14346	68	345140	285615	103	1.94474
215081	173424	98	81735	67347	97	3305	2768	32	5656	4595	48	11986	9982	66	17805	14534	77	356931	294202	105	1.94474
94173	91748	81	48883	48212	79	1448	1223	14	2727	2703	29	6014	5961	43	9959	9867	55	178534	170604	88	1.94573
121096	112342	84	39644	37100	83	2236	2131	24	3318	3159	32	7989	7390	46	13586	13066	58	272159	252860	98	1.94966
188470	150387	114	68646	53778	96	3111	2576	31	4693	3704	38	10014	8171	55	15669	12138	69	316010	257750	107	1.95064
78247	75374	93	24015	23787	69	1149	1189	12	2526	2695	23	4656	4702	36	7244	7182	46	147523	144557	89	1.95064
175067	139185	97	50509	41587	93	2077	1645	23	4076	3243	43	9836	7926	56	15135	11849	67	296495	236674	104	1.95163
109047	104926	82	25471	24400	79	1716	1642	20	3030	3120	28	7027	6766	45	10965	10516	50	213729	201002	96	1.95458
104821	97934	85	32091	30692	80	1814	1587	19	2530	2341	25	5831	5527	43	9231	9295	50	185634	172984	90	1.95654
174603	134786	99	66001	49940	96	2695	2008	31	5179	3899	42	9352	7846	54	14055	11459	70	307954	243781	103	1.95753
40793	41834	62	11297	11190	44	475	296	0	863	756	0	1852	1848	20	2988	2952	31	59117	57025	75	1.95851
65021	63428	78	28422	27382	75	1034	788	0	1536	1536	15	3470	3515	31	5690	5605	39	118585	113094	83	1.95949
135862	121616	86	53005	47208	86	2049	1592	24	3087	2768	30	7093	6437	45	10060	9609	54	209233	195028	90	1.96146
168153	138124	96	69216	57431	93	2832	2344	31	5055	4104	40	10658	8625	58	16093	13522	75	335038	289077	97	1.96146
128549	121991	84	70580	66188	84	1749	1602	22	3489	3268	33	7282	7053	50	10254	9384	52	225289	212785	92	1.96441
360701	214800	147	180553	109851	149	6942	4590	49	12226	7503	68	26673	16285	96	41056	26579	141	839716	541079	162	1.96441
132689	113251	95	56353	45466	104	1819	1575	21	4319	3381	40	8041	6255	56	12879	10136	77	259348	208580	104	1.96441
87651	78026	87	34260	29542	83	1279	989	0	2227	1981	26	4243	3582	38	6289	5577	44	143087	127248	87	1.96539
179856	153455	92	75582	65731	93	3177	2658	33	5105	4714	42	11642	10404	60	18143	15585	73	374660	342015	98	1.96539
118662	104537	86	44017	38564	84	2252	1941	24	3150	2923	33	7130	6222	47	11149	10418	56	228772	209655	93	1.96637
244315	165089	117	115518	73655	118	4906	3236	45	8270	5781	55	17672	12207	79	27055	18759	104	552523	383708	128	1.96736
138699	127657	87	55179	51399	84	2643	2227	28	4717	4749	37	9864	9127	56	14500	13188	64	310340	287153	98	1.97031
115867	99976	87	37527	31603	85	2025	1832	23	3346	3093	33	7467	6228	47	11797	10079	70	240365	214637	97	1.97031
98029	95029	79	28288	27192	77	2059	1952	24	3399	3482	29	6532	6594	42	11424	10604	59	206410	195281	91	1.97031
135808	114506	92	58318	48457	92	2330	1891	25	4626	3565	42	8582	7524	50	13653	11449	64	275841	235965	103	1.97031
76554	73807	83	19178	18846	59	977	865	0	1833	1766	18	3761	3508	34	6688	6186	48	125527	115591	88	1.97129
155760	124720	100	67409	54694	92	2019	1502	27	4036	3293	39	8643	6830	52	12929	10626	66	261858	211553	107	1.97424
211786	166809	99	62621	46947	97	2955	2462	31	5592	4610	43	10523	7715	60	15739	12276	77	341921	255715	109	1.97424
126275	115228	86	34402	30623	82	1955	1834	22	3544	2855	33	8635	7768	52	13177	11439	64	257101	231474	97	1.97424
100505	95617	91	54881	52632	83	1585	1799	18	3342	3298	31	7658	7016	48	11717	11483	58	242294	218702	93	1.97522
172148	136796	105	54796	43146	92	3199	2542	35	5277	4389	43	10879	8984	60	15870	13096	79	338182	297125	106	1.97621
85426	81596	83	24180	23874	65	1573	1528	19	2156	2519	22	5199	4805	39	8569	8202	47	171643	158229	91	1.97621
138842	118169	99	54813	46245	87	1866	1472	22	3836	3188	41	8155	7344	49	12161	10595	60	249539	217181	96	1.97916
172008	131492	100	66395	49997	95	2032	1704	25	3723	3189	38	8345	6683	52	12370	9411	62	241558	192852	107	1.98014
124430	113788	87	57110	51713	86	1584	1322	19	3771	3813	30	7371	7416	45	11658	10731	62	221311	203579	94	1.98407
38762	39751	72	13696	13924	44	489	525	0	556	703	0	1891	1926	22	2966	2937	30	54104	52641	82	1.98407
70000	67659	80	33647	32778	77	1078	991	0	2228	2222	23	3767	3961	34	6436	6454	43	130015	124679	86	1.98604
196563	144730	100	79712	58106	99	2875	2028	34	5313	3818	43	10736	7791	63	16394	11860	77	316396	231092	113	1.98604
156952	122571	103	70616	56713	93	2604	1990	28	4549	3806	39	9597	7794	56	14713	11213	66	309422	245487	106	1.98604
41670	39083	82	21046	20826	60	380	483	0	940	1058	5	1578	1708	17	3047	3292	33	61895	60232	72	1.98702
160474	143324	89	85981	74280	90	2759	2217	31	4977	4184	39	10691	8944	57	16164	13805	70	340428	308619	95	1.99194
140299	111031	106	59956	47391	91	1540	1276	12	2965	2248	34	6511	5297	46	9752	7905	61	211811	165854	98	1.99292
161209	137061	110	79924	68077	110	3628	2992	33	5745	5263	40	13477	11845	67	20329	17844	80	408896	371514	110	1.99292
111526	104704	87	53511	50794	83	2198	2138	24	2909	3224	30	7060	6636	47	11266	10714	57	220375	209127	86	1.99292
115730	100470	87	43722	35895	88	1645	1680	19	2716	2336	30	6748	5788	46	9985	8440	62	199731	173634	92	1.9939
95439	89085	81	39055	35969	79	1268	1218	15	2306	1804	28	5631	5431	42	8897	8413	50	188664	173840	90	1.9939
120503	105272	91	40730	35732	84	2200	2001	23	3747	3055	34	8338	7463	51	13712	12244	61	256242	237446	92	1.9939
93160	92374	78	24602	24051	76	1116	1197	11	2903	2509	27	5790	5985	38	8344	8175	47	174970	164945	89	1.99685
169187	136467	93	69389	54903	94	2047	1793	25	4506	3247	43	9127	6980	54	13061	11357	60	278098	224126	103	1.99784
177649	142371	100	62763	51662	94	2807	2328	30	4986	4285	42	10972	8992	58	18120	15210	74	345358	289675	104	1.99882
46594	47926	72	20115	20004	60	489	585	0	1116	1239	12	2341	2241	26	3633	3563	32	69766	68307	82	1.9998
28447	28509	59	17199	17205	52	360	427	0	513	629	0	1111	1255	10	1688	1970	22	47571	47830	78	2.00177
179881	131696	102	78736	57944	102	2659	2138	25	4318	3008	45	8288	5831	55	14345	9504	69	289054	198289	112	2.00275
185716	157785	110	70386	60055	94	3461	3041	30	5686	5670	41	13792	12309	68	19943	17795	94	415264	380958	106	2.00374
76608	73525	91	23742	23553	65	892	1006	2	1617	1907	20	3204	3161	31	4237	4727	32	98798	95711	87	2.00374
122556	111634	88	45192	40304	84	1711	1705	20	2775	2561	29	6864	6285	45	10695	9683	56	220169	196648	102	2.0057
182870	144013	103	72769	58814	95	2508	1941	30	5706	4166	50	10176	8294	57	16251	13063	76	322847	271345	103	2.00865
178572	137983	98	61891	47347	95	2653	2074	30	3632	3155	39	8929	6747	51	15412	11941	70	293539	228440	106	2.00865
99747	97860	82	23515	23124	63	1822	1662	20	2991	2809	29	6380	6670	41	10346	10209	53	211043	198879	90	2.00964
125626	113011	90	46364	40373	86	1944	1707	22	3643	2939	36	7075	6026	49	9959	8865	57	201432	178472	96	2.00964
169166	131187	95	83731	68010	95	2233	1612	27	4602	3151	45	8193	6361	53	13147	10571	72	262057	201433	104	2.00964
96084	92555	88	29149	28908	78	1731	1744	19	2705	2663	28	6181	6190	40	9460	8548	49	201766	193432	91	2.00964
213101	174224	113	102167	87104	96	4719	4108	37	7995	6372	52	17849	15498	73	26242	22522	96	549513	464958	113	2.01062
181586	142341	96	58486	45484	94	3175	2511	33	4888	3555	43	10487	7710	56	16792	13594	77	332800	261743	106	2.01062
122855	110073	85	49465	43329	85	1620	1465	20	3711	3035	35	7686	6983	47	11923	9836	59	240307	217037	94	2.01553
105051	99232	84	34296	32651	80	1687	1729	19	2738	2747	28	6647	6249	43	10288	9833	57	211070	201088	92	2.01652
134497	118052	90	54506	48145	86	1785	1706	21	3615	2966	37	8460	7676	49	13534	12636	67	262556	243232	97	2.01652
93980	89298	85	23922	23102	69	1568	1524	20	2817	2620	30	5136	4893	40	8723	8205	50	174388	166890	90	2.01848
85453	83983	82	27911	27357	78	1364	1384	15	2115	1858	21	5097	4990	41	7970	7818	49	156752	151314	89	2.01848
196656	166168	101	87713	73905	99	3209	2823	32	5924	4977	40	12690	11370	60	19203	16636	78	396766	359198	106	2.01947
140731	122643	91	55669	47545	88	1680	1265	22	4010	3174	38	8252	7182	51	11941	10654	60	262687	226049	97	2.01947
80249	79119	80	24818	24709	63	1022	904	0	1947	1688	22	4903	5031	36	7200	7176	45	146242	142595	85	2.02045
178743	144806	99	69547	57337	95	2268	1822	26	4165	3631	39	9562	7777	55	13701	11335	68	272548	226990	104	2.02045
125536	118291	86	41532	40115	82	1996	1808	22	3439	3074	33	7915	7449	46	12306	11939	58	235418	218069	92	2.02537
166500	142775	94	71521	60470	91	2772	2217	30	4217	3540	39	9290	7998	53	14722	12776	72	289110	257732	97	2.02537
97262	89250	81	37309	33547	81	1217	1249	12	2839	2370	34	6192	5957	41	10322	10051	51	210316	194366	98	2.02537
81166	73361	84	38821	34388	81	935	1046	5	2251	1840	26	4194	3735	38	6825	6243	46	140768	122160	89	2.02537
173017	137085	99	76229	60906	95	2611	2033	32	5048	3859	41	10398	7657	60	15839	12471	78	318509	252147	101	2.02832
146931	118485	94	63587	50073	93	2023	1604	22	3415	2866	34	8434	6443	54	11599	9350	60	245785	201832	101	2.0293
82136	80053	84	31391	30753	76	878	963	0	1778	1706	19	4196	3928	39	6370	6016	45	135291	126741	87	2.03127
147194	124589	92	51702	44802	89	1888	1678	21	3491	3069	37	7602	6588	50	12014	10043	63	275056	234937	97	2.03127
287684	217088	118	146836	115464	118	5237	4231	41	9937	7736	51	21656	15942	81	34801	26070	115	672077	525803	127	2.03127
156148	132112	94	70603	59241	93	2592	2167	30	3601	3340	34	8024	7053	46	11775	10057	69	236475	207629	100	2.03225
107099	101454	83	39846	37309	82	1794	1778	20	2494	2665	27	7237	6654	45	11858	11283	52	229941	216787	95	2.0352
91385	89223	83	23923	23195	63	1530	1620	19	2616	2588	28	5286	5022	41	7865	7496	51	158855	152320	88	2.0352
146578	113362	97	55870	42479	92	2126	1751	25	4147	2755	40	7829	6420	49	13458	10175	71	290664	226500	103	2.03716
211839	162069	106	81177	61077	102	4394	3521	39	7216	5300	49	14522	11960	69	22791	18046	83	464794	370564	112	2.03815
97854	94626	80	28714	28046	79	1491	1542	18	3156	3013	28	6287	5817	43	9477	9119	51	190039	183393	92	2.04208
112463	103298	94	38839	35943	81	1801	1569	20	3261	2805	31	6092	5782	43	9992	8999	55	215234	198010	93	2.04405
109740	104949	86	43683	40716	81	1382	1239	17	2772	2798	26	5867	5451	40	8108	8125	47	183000	173750	91	2.047
179185	145396	97	55768	45190	93	2319	1614	28	4304	3690	35	10028	7963	60	14959	12173	66	297230	240892	103	2.04798
192285	156774	99	76758	62318	98	3042	2339	31	4396	3850	39	11680	9395	69	18427	15399	75	354707	291033	108	2.04798
71255	72848	75	17320	17251	49	1288	1082	8	2453	2525	30	5191	4869	39	7442	6910	47	156913	154537	86	2.04798
113643	97202	92	48050	41392	85	1868	1705	22	3471	2653	35	7785	7053	47	11307	10514	60	242363	214664	94	2.04798
252482	214420	104	140806	121774	102	7041	6048	44	12249	9131	80	26116	22605	90	39849	33834	105	806986	663186	113	2.04896
81577	79303	81	27336	27138	75	1261	1089	14	2014	1913	23	4864	4830	39	7408	7285	48	143092	139272	84	2.04896
89255	83504	96	44837	42056	81	1203	1218	12	2267	2166	26	5218	4720	41	7656	7123	52	164753	158949	89	2.04896
125234	107953	90	51746	44848	86	2061	1713	25	3652	3050	40	7591	6603	49	11680	10388	67	226656	207961	93	2.0529
128369	115126	86	68543	62130	86	2287	1854	28	4443	4004	37	8727	8447	50	13547	12562	65	280515	265250	92	2.05388
170278	133156	97	65114	50924	94	2778	1819	29	4099	3057	37	9586	7373	59	15265	12329	63	310592	244247	106	2.05585
182917	144851	98	69533	56179	95	2991	2474	31	5163	3913	46	11829	9933	59	19373	15733	81	378366	307692	105	2.05585
138756	120240	89	53450	45685	86	2077	1866	21	3277	2548	33	7085	6168	48	11663	9999	63	232373	207095	93	2.05683
207463	156738	103	103842	79518	101	3293	2344	31	6267	4407	48	13281	10071	65	20903	16747	83	419351	334171	106	2.05683
98644	95186	83	26810	25700	77	1870	1548	22	3363	2997	31	6310	5950	44	10682	9960	62	211441	202787	90	2.05978
154619	130847	91	52715	42773	91	2380	1838	27	3695	3339	37	8792	7496	55	13223	11148	64	277517	239617	99	2.06076
146459	121998	94	75592	64225	91	2393	1928	28	3836	3746	37	8271	6973	53	13127	10863	62	257932	224750	99	2.06076
107378	104531	82	41192	39919	80	1306	1454	16	2167	2234	24	5584	5262	39	9471	8705	51	185568	175485	90	2.06076
121068	116507	84	46563	43072	84	1752	1673	20	3251	3086	34	7941	7467	47	12747	12331	55	260967	251522	94	2.06076
78358	76206	79	27482	27076	74	1073	938	0	1541	1730	22	3960	3640	37	5462	5941	37	134852	125912	88	2.06174
123506	116628	85	38570	37097	81	1986	1898	21	2671	2256	26	6899	6406	44	9134	8596	53	219159	201228	93	2.06174
123201	117612	87	29833	28441	80	1935	1717	24	2695	2766	32	7033	6766	46	10803	10897	62	226285	214614	92	2.06174
131772	119605	87	59967	55155	86	2533	2189	27	4652	4369	39	9504	8632	52	16496	15269	74	320904	292290	96	2.06273
78502	78808	77	30353	29355	77	1071	1059	7	2061	2096	20	4229	4407	34	7031	7403	39	128319	123963	88	2.06666
73403	70113	79	36745	35310	78	1362	1360	14	2581	2702	25	4988	4829	38	8126	7274	49	167649	160570	89	2.06666
87552	82466	89	39724	39065	78	998	1089	7	2188	2292	23	4636	4541	37	7617	7226	46	154035	151146	89	2.06764
99110	95437	84	25353	23909	78	1588	1330	18	2961	2359	26	6237	5851	44	8948	9123	49	194997	189282	88	2.06863
55343	53094	79	22142	22038	64	935	784	0	1018	842	0	2355	2322	25	3918	3673	35	85947	85262	81	2.07158
160292	138932	92	61763	52937	89	2432	2149	26	3822	3569	37	8143	7589	51	11742	10413	61	260030	233661	98	2.07158
80000	77063	85	30654	30069	77	851	746	0	1796	1690	19	3919	3550	36	5406	5074	43	116349	108991	86	2.07256
111556	107798	83	31541	30535	78	1793	1764	20	2565	2885	28	7874	7798	46	10946	10292	58	235339	218721	91	2.07354
83807	81287	81	23517	23299	67	1283	1200	11	2322	2217	25	5011	4835	38	7764	7349	47	150246	144075	89	2.07649
77613	73361	81	28187	26260	77	1346	1122	12	2814	2539	29	4612	4357	37	7059	6910	46	145303	142587	82	2.08141
73769	71931	82	26443	25915	74	1058	1178	8	1439	1397	17	3980	3650	37	5845	5853	41	132122	124052	84	2.08141
96057	84618	99	39816	35612	82	1511	1129	11	2209	1955	28	5096	4548	41	7251	6106	52	149590	132418	88	2.08239
103911	91115	85	46361	39212	83	1602	1403	18	3120	2690	28	6455	5305	49	10833	8989	62	224762	197345	93	2.08337
138869	116591	93	56964	48428	88	1684	1567	22	3662	2763	43	8288	6830	54	11831	9371	61	226551	190607	95	2.08337
124336	105859	91	47051	39818	88	2008	1574	25	3060	2720	37	7470	6924	47	11260	10550	61	241001	221140	90	2.08436
142588	124528	89	46615	39954	87	2123	1871	22	3675	3310	32	9691	8542	55	14402	12441	73	294337	271720	91	2.08436
101896	94657	83	37777	35781	80	2201	2119	22	3055	3053	30	7314	6870	48	11167	10926	62	250075	241327	86	2.08632
103503	97103	84	33634	31144	81	1768	1546	20	3084	2570	31	6172	6244	41	9909	8923	55	188902	184825	85	2.08632
112054	96518	87	36417	30653	85	1635	1460	20	3226	2706	35	6278	5430	47	9815	8905	53	202172	180567	91	2.08632
182151	154000	96	63063	54322	92	2859	2626	29	4551	4095	40	11747	10814	61	18362	16233	87	366844	341481	96	2.08632
147503	137638	87	83349	76928	87	2858	2738	27	3652	3754	32	10641	10370	56	16536	15733	74	340014	325487	88	2.08632
101203	99089	80	39439	38507	78	1538	1453	17	2756	2535	28	6030	5538	43	8657	8649	47	201860	194219	83	2.08632
201841	164467	102	70518	59189	96	3782	3068	35	6099	5653	49	13159	11680	59	18575	15883	81	414033	365570	103	2.08927
80894	80236	80	36791	35846	76	1416	1470	15	1992	2745	24	4878	4419	36	7718	7293	50	147496	140001	82	2.08927
199886	140232	104	79636	56401	99	3271	2445	34	4801	3605	44	11520	8317	60	17617	12700	79	361100	254554	107	2.09124
77562	74639	85	26538	25758	76	737	881	0	1532	2332	21	4928	4683	37	6767	6292	46	136740	131391	85	2.09419
63439	61961	81	26684	25800	70	995	941	0	1276	1329	14	2787	2624	29	5184	4996	39	104082	102294	83	2.09517
102604	96011	89	27360	26479	79	1905	1732	22	3092	2609	31	6428	6309	43	10218	9633	57	211369	202631	91	2.09616
107282	97159	88	30138	26308	83	1883	1385	18	2329	2282	28	6207	5565	45	8963	7409	50	175664	163535	91	2.09616
108136	103274	81	59902	57916	81	2286	2250	23	3247	3098	29	7936	7674	47	11117	10440	61	229377	214690	87	2.09616
170814	132857	95	60205	46524	94	2891	2028	33	4029	2972	40	9292	7229	56	14961	11653	67	305499	239372	101	2.09616
86108	83975	79	25602	24788	76	1236	1206	13	2578	2771	27	4812	4557	39	6944	7160	41	142948	134296	88	2.09911
82737	82064	78	45203	43791	78	1167	1266	12	2363	2009	23	5027	4965	38	7229	6915	47	139730	131448	85	2.09911
183254	140275	98	75077	56815	94	2813	2069	31	4703	3649	39	10324	8252	55	15677	11158	80	314976	245682	102	2.09911
383741	273664	129	205635	150830	128	8542	5810	50	13950	9616	67	28467	20906	102	46235	33545	126	923031	651445	135	2.10009
135048	115648	92	52049	44164	88	2529	1926	28	3118	2932	34	8205	7287	54	13121	10529	67	269738	244127	97	2.10009
199668	169418	102	81090	68245	93	3886	3080	34	5249	4577	43	12928	11217	61	19517	16776	79	409989	365861	99	2.10009
45700	45001	74	23608	23034	70	510	577	0	1106	981	0	2094	2089	24	2739	2798	28	58861	59038	74	2.10107
30454	29444	73	8290	8230	40	412	423	0	1181	1043	6	1356	1353	15	2426	2347	25	45145	43605	74	2.10304
202951	173404	94	84850	70333	93	3521	3071	33	5233	4709	39	13327	11068	70	20214	17183	86	461927	410909	101	2.105
298066	224500	133	205552	159641	117	9008	7095	49	14599	11078	73	34242	26307	111	50680	39956	113	1.03247e+06	810005	124	2.10894
152601	126084	92	58136	48453	90	2433	1990	26	4842	3758	44	9218	7458	56	14368	11310	69	293105	241282	98	2.10894
112589	104061	83	47002	44384	82	1849	1746	18	3815	3578	36	8742	7757	48	11410	10910	56	242135	225388	88	2.10894
298436	236769	127	164357	133333	119	7888	6459	45	13561	11003	68	27736	23057	106	43917	35652	119	864171	713185	127	2.10992
111636	97115	89	47619	40968	87	1762	1657	18	2476	2471	26	5968	5017	44	8367	7277	52	190629	164214	92	2.10992
87870	84281	81	31978	30894	79	1029	1142	9	1760	1980	22	5004	4385	41	6889	6994	41	144289	136789	87	2.11287
93025	89826	82	21787	21169	59	1731	1760	18	2598	2736	30	6745	6304	44	10427	10713	46	216043	206763	84	2.11287
137797	121652	89	51801	45874	87	2260	1950	25	3763	3458	33	8746	7582	50	12703	10442	63	259477	232155	92	2.11287
190954	162786	92	55481	46335	92	3006	2498	30	5721	4776	42	10452	8672	57	16887	14747	68	312430	280606	94	2.11385
142750	116977	105	57969	47967	89	2000	1646	21	3039	2911	34	7163	6270	46	11172	9432	59	235380	203011	93	2.11484
149001	131916	89	59402	51105	88	2391	2246	27	4053	3484	37	8879	7838	49	13688	12424	61	277710	253832	93	2.12074
146686	126849	90	53790	47058	88	2334	2024	25	3189	3168	33	7099	6147	45	11578	9357	63	226781	201161	95	2.12074
88163	84212	85	17704	17361	51	1338	1349	12	2415	2221	25	4498	4238	37	7499	7523	45	158279	152369	83	2.12172
160096	133366	99	62046	52025	91	2285	1865	25	3126	3111	31	7619	6216	51	12204	9934	62	228920	195812	100	2.12467
77524	76546	77	20826	20913	54	1119	1080	7	2060	1756	23	4531	4242	36	7189	7161	44	154954	151925	87	2.12565
168028	139984	95	59979	51065	91	3464	2736	33	5587	5121	42	12041	10125	57	17680	15333	71	356797	299694	101	2.12565
105964	102554	80	29363	28189	78	1903	2014	21	2661	2464	30	6901	6658	42	10769	10593	57	231024	217109	93	2.12663
82330	79557	84	30036	29393	77	1494	1254	14	2478	2400	23	4522	4438	35	6583	6585	45	135392	129571	88	2.12663
78407	74411	89	20815	20383	60	1256	1149	9	1956	1842	25	4121	3926	36	5889	5811	39	135147	130460	86	2.1286
127134	110757	87	46499	39515	87	1681	1662	22	3580	2877	35	7490	7196	47	11063	9589	65	232272	204141	97	2.12958
213193	171494	102	101333	81218	99	3662	2887	34	6344	5204	46	13665	11747	64	20394	15875	77	398384	337806	106	2.13155
99236	96816	79	41629	40535	79	1638	1549	19	3244	3204	33	7122	6761	47	10458	9746	51	207006	199001	89	2.13155
[truncated: 7,715 more rows]
