# Supplementary material for: Phenotypic heterogeneity follows a growth-viability tradeoff in response to amino acid identity
Source: Nat Commun. 2024 Aug 2;15:6515. doi: 10.1038/s41467-024-50602-8 (PMC11297284; doi:10.1038/s41467-024-50602-8)
Supplement: Supplementary file 6 — Source Data [file 41467_2024_50602_MOESM6_ESM.zip › source_data/fig6cde/240423/240423_1845_yATP_E3_GLU.csv]

FSC-A	FSC-H	FSC-W	SSC-A	SSC-H	SSC-W	BL1-A	BL1-H	BL1-W	VL1-A	VL1-H	VL1-W	VL2-A	VL2-H	VL2-W	VL3-A	VL3-H	VL3-W	YL2-A	YL2-H	YL2-W	Time
69742	64851	80	33655	31337	79	973	827	0	2151	1467	18	2970	2844	30	4645	4306	39	119757	113381	77	0
71659	71351	77	44224	43577	78	855	854	0	1450	1721	19	3948	4081	33	4963	4803	40	144491	140190	77	0
128658	116253	85	54690	47272	86	1579	1316	16	2376	1821	25	5207	4548	42	6985	5878	47	195613	166204	75	0
241487	199531	97	162131	141336	96	3557	2815	33	7715	5616	53	14259	11296	70	19386	14853	84	551285	408567	95	0
146636	131038	92	97398	89562	88	1988	1782	21	2822	2435	30	6242	5717	44	7696	7239	46	230320	217501	82	0.00102145
70143	68770	79	36850	37357	76	907	831	0	1656	1777	24	3252	3015	31	4490	4257	37	141530	134618	73	0.00102145
137126	120881	89	65462	58801	87	1429	1464	17	2958	2639	31	6869	5991	49	8975	7015	61	283531	243489	81	0.00102145
100672	94420	83	46383	44444	81	832	826	0	2042	1522	26	3394	3127	35	4533	4083	38	143050	128461	77	0.0020429
176793	152142	111	106706	93033	111	2671	2311	30	4633	4307	35	9285	7719	54	13709	12301	68	376950	313138	111	0.0020429
191080	150708	97	71148	55487	96	2112	1506	25	4382	3477	38	10302	8305	57	12624	10032	73	465428	394069	96	0.0020429
38502	38952	69	17528	17480	53	753	714	0	809	995	0	1549	1657	18	2563	2645	30	57449	59393	58	0.0020429
83140	76586	83	30109	27443	78	668	728	0	1667	1574	19	3420	3186	35	4909	4400	48	136724	133231	80	0.00306435
217298	121262	116	89964	58003	113	2827	1678	24	5238	3875	58	11407	8059	76	14327	9168	85	450212	311169	115	0.00306435
102364	95218	85	49443	45211	81	1177	959	0	1993	1766	24	3933	3689	35	4970	4605	41	155819	149254	79	0.00306435
72466	67988	78	29787	28968	69	544	616	0	1205	1408	14	2995	2904	30	4308	3923	35	117375	113749	75	0.00306435
101420	92379	85	56007	52375	83	1675	1708	19	3095	3215	30	7686	7047	51	9330	8387	56	272015	255363	87	0.00306435
180555	150713	101	63926	55377	94	1836	1572	21	3742	3146	33	6977	6151	45	9946	9116	57	272342	246035	95	0.00510725
179931	154213	96	80115	68330	94	2964	2508	32	4770	4118	41	8374	7163	50	11253	9606	57	362832	332489	93	0.0061287
283994	193974	126	104644	70945	120	3502	2519	32	6452	4571	48	15078	10861	70	17303	12585	73	642714	471475	117	0.0061287
310291	235304	118	144127	112153	116	5196	3803	40	9398	7698	55	23607	18549	83	27865	22032	108	966474	739814	134	0.00715015
97966	98657	80	36877	36748	79	794	1019	3	1380	1972	19	3718	3711	34	5140	4834	38	143288	136232	79	0.00715015
216918	169995	108	61379	49042	102	2821	2008	31	4753	3744	40	9193	7925	56	12489	10209	60	350065	298135	101	0.00715015
62992	55549	81	29725	26330	80	762	722	0	1409	1263	15	2595	2393	31	3470	3222	34	103697	94009	66	0.0081716
87180	81191	83	42826	39711	82	933	757	0	1471	1341	15	3022	2868	31	3904	3557	33	129682	123739	81	0.0081716
21430	22604	55	11146	11412	44	256	439	0	297	421	0	755	718	0	1387	1251	15	33887	35274	51	0.00919305
136494	122465	90	58239	52721	84	1536	1349	18	2457	2534	30	6917	6426	43	7331	6466	46	267506	237903	81	0.00919305
107679	99747	85	80504	75543	84	1562	1331	16	2775	2486	30	4928	4606	38	6019	5561	44	177530	168213	82	0.0102145
188421	168047	97	113537	102932	94	3632	3142	33	6811	6177	49	14950	14140	64	17488	16736	69	600452	547082	95	0.0102145
130922	123203	89	61283	58200	83	1961	1854	23	3003	2601	33	7876	7361	48	8240	7839	50	318447	290670	84	0.011236
115023	109913	85	48838	46777	82	1749	1506	19	2397	2912	27	6495	6241	44	7691	7262	50	279403	269906	76	0.0122574
116206	109528	84	51240	48514	84	852	957	0	2267	1817	24	4029	3839	35	5136	4585	40	156525	146826	82	0.0122574
143607	122677	92	71821	61884	90	1653	1275	20	2739	2233	34	6696	6098	45	8166	7250	49	229554	206790	87	0.0132789
137841	130730	87	77488	73900	85	2744	2530	28	4278	3521	37	8699	8544	48	11471	10696	63	331122	310406	82	0.0132789
232660	178578	107	131777	104545	106	3476	2708	32	6002	5216	46	12946	11176	65	18233	15142	72	489451	425868	101	0.0132789
117507	102308	87	47271	41444	85	1421	1185	17	2804	2548	26	4831	4144	40	6868	5849	50	184838	170764	82	0.0143003
86500	79249	93	19737	17123	93	1134	946	0	1493	1327	16	3596	3309	32	5911	4972	44	147892	132694	97	0.0143003
99940	95646	82	42970	40636	82	1160	1149	9	2087	2491	24	4900	4875	39	5335	5818	38	172641	166158	77	0.0153218
95206	95687	79	45282	45147	78	1221	1376	13	3043	2799	31	5394	5435	40	6559	6592	41	244068	236148	77	0.0153218
104109	95435	88	58031	54623	84	1532	1435	18	2084	2184	22	4727	4353	39	6848	6689	48	178225	170121	80	0.0163432
136853	119078	93	51564	45361	87	1966	1817	22	3085	2513	31	7370	7120	45	8842	8287	48	332155	312991	82	0.0173647
75316	74132	79	38683	36212	78	644	623	0	1765	1529	21	3258	3234	32	4546	4507	40	128005	124790	73	0.0173647
21755	22435	51	12448	12551	46	501	390	0	658	485	0	1218	1162	10	1580	1540	18	42200	43614	56	0.0173647
61476	58736	80	22743	21390	70	612	771	0	1066	1070	7	2439	2425	26	3101	3055	31	96040	93135	70	0.0183861
62751	61371	81	28630	27496	74	682	620	0	1218	1178	14	2213	1965	25	2898	3047	29	95845	87599	67	0.0183861
79644	74757	87	28341	27072	77	1119	1015	5	1757	1377	18	2757	2760	30	4803	5027	42	115399	115207	75	0.0183861
24688	25191	58	13745	13888	48	266	264	0	966	604	0	1134	1076	8	1985	1747	25	45548	47832	50	0.020429
126386	118623	84	39003	37054	82	1481	1251	15	2280	2600	28	4919	4738	38	8162	7498	61	206202	191147	84	0.020429
146267	134230	91	63106	58581	86	2589	2353	27	3800	3570	35	8838	8373	51	12543	11390	60	341634	310526	82	0.0214505
79884	73003	82	44582	41844	79	1023	1051	7	1283	1251	15	3810	3914	33	5597	5146	47	134929	133343	75	0.0214505
59563	58402	83	22596	22540	61	771	795	0	906	784	0	2027	2263	23	2726	2897	30	80585	77252	72	0.0224719
101610	98855	82	39053	37822	80	1327	1270	12	2694	2424	28	5530	5335	40	5990	5674	42	231239	222654	80	0.0224719
68663	68020	76	23485	23031	66	534	761	0	1326	1132	12	2700	2355	30	2991	2959	30	94552	92451	71	0.0234934
163065	148137	97	98739	91041	91	2587	2217	27	5020	4732	39	9761	9121	55	10843	10189	63	396493	371747	92	0.0245148
152925	137057	102	84964	78064	90	1901	1772	20	3104	3157	29	7995	7074	51	9741	8394	51	300857	282868	86	0.0255363
128349	110306	87	48567	42652	86	1587	1440	17	2458	2710	31	5385	4709	42	8375	7195	57	209353	190925	86	0.0265577
28643	28123	64	9755	10202	41	410	322	0	399	650	0	935	1127	8	1899	2046	22	50759	56298	57	0.0265577
73681	72886	77	27542	26970	76	965	747	0	870	1201	11	2795	2953	27	4478	4137	38	109467	106992	76	0.0265577
157900	138535	90	93034	83298	89	2010	1724	23	4693	4395	45	9119	8129	56	13424	11857	62	353471	302268	91	0.0275792
160269	133875	98	67739	58762	92	2120	1549	24	3391	2537	32	6195	5510	45	9571	8678	51	237200	210146	92	0.0275792
74652	72651	94	20015	20258	52	977	884	0	1333	1264	13	3279	2989	34	4072	3747	36	110739	106806	72	0.0275792
141217	128099	88	82983	77515	87	2515	2496	27	5316	4526	42	11593	10507	63	12667	11672	55	456804	408431	87	0.0286006
23308	22947	67	12119	12409	45	270	329	0	361	361	0	1066	1065	7	1186	1095	12	33501	34335	60	0.0286006
106129	99455	83	39255	36991	81	867	939	0	1983	1833	24	3105	3082	29	4453	4249	37	118553	111672	80	0.0296221
18109	17576	60	8502	8600	41	168	187	0	709	764	0	1058	1043	5	1207	1019	3	35534	33846	57	0.0306435
121346	113055	85	40680	37515	84	1810	1750	19	3472	3037	31	7347	7204	46	7843	7410	46	311573	302554	85	0.0306435
44984	42269	80	17209	16924	51	519	523	0	636	1170	11	1341	1348	17	1380	1397	17	51065	51754	62	0.0306435
65385	60088	84	31915	29855	77	1018	863	0	1350	1177	9	2622	2617	28	3676	3541	33	104685	101873	73	0.0306435
80857	80659	79	30428	29837	75	605	605	0	1321	1419	15	3120	2896	32	3686	3914	34	104369	102069	72	0.0306435
143588	134319	87	44167	42100	84	1940	2085	23	4089	4129	36	8886	8215	53	11372	10924	59	362117	339761	85	0.0337079
48703	49918	70	19124	18971	54	939	757	0	556	622	0	1904	1939	24	2863	2744	35	81474	85142	67	0.0337079
209624	166195	108	65745	53234	97	3237	2576	32	4609	3635	43	10610	9131	62	13700	11825	66	380056	333780	95	0.0337079
119300	99013	104	44895	36932	104	1777	1330	22	2775	2086	33	6090	5101	42	8137	6665	51	228516	195940	104	0.0337079
165894	137483	108	61926	49752	96	1799	1464	18	2553	2101	30	7637	6154	52	9146	6988	64	282257	224073	108	0.0337079
122332	117983	83	47142	44472	83	1369	1309	17	2073	2001	31	5795	5165	41	7204	6578	49	199705	179528	74	0.0337079
90906	85626	83	34128	31295	80	1136	1227	12	1339	1429	17	3335	3431	31	5040	5222	40	128468	124037	75	0.0347293
50628	45534	90	18455	18035	56	582	586	0	995	1190	10	2075	2288	23	3661	3356	35	86865	87622	67	0.0357508
86139	81763	88	48075	46889	79	1045	1242	10	1948	1871	19	4344	4382	37	6427	5818	45	167460	158657	95	0.0357508
106542	102019	84	38320	37251	80	1211	1215	12	2847	2637	29	5858	5891	41	6679	6558	44	241885	240193	69	0.0367722
177935	157802	94	70672	62233	91	2746	2399	28	5984	5298	44	13950	12688	63	15109	13624	71	561594	519234	93	0.0367722
74585	66024	83	41038	36485	82	1096	859	0	1627	1402	19	3339	2858	32	5010	4545	42	145571	131729	78	0.0367722
120817	115051	85	52286	50116	82	1395	1494	16	2603	2333	29	5640	5576	42	7035	6627	48	222106	210246	78	0.0367722
57268	55085	81	9941	9806	42	665	880	0	1037	1292	10	2393	2334	28	3507	3805	31	93510	93291	74	0.0377937
36542	38282	70	16339	16396	52	387	491	0	692	796	0	1136	1252	13	2327	2029	28	54862	54498	71	0.0377937
185043	161829	106	86525	75279	93	2724	2455	27	4313	3590	39	9562	8075	57	12405	10517	67	363640	313116	94	0.0388151
120583	101676	90	56747	48500	87	1276	1151	11	2859	2618	28	5096	4196	43	7336	6133	45	206067	181137	87	0.0388151
155195	129042	93	61025	48949	90	1229	1058	8	2898	2463	34	5973	5152	46	7653	6543	53	235468	211708	89	0.0398366
116296	107235	84	49031	44470	83	1169	940	0	2327	1998	28	4796	4515	39	6414	6331	43	196285	186030	80	0.0398366
184200	161379	95	96849	86026	94	2347	1876	28	4456	4108	41	9598	9099	53	10981	9770	60	363881	336910	92	0.040858
56413	56782	76	29301	29658	71	695	660	0	1469	1416	17	2521	2316	29	3766	3740	31	108937	111222	73	0.040858
136040	119940	92	65098	57133	88	1561	1263	19	2364	2262	27	5582	5279	41	8445	8209	48	221960	206468	85	0.0429009
180257	159626	94	83203	74762	90	1852	1835	20	4361	4071	38	10186	9545	55	11006	10456	55	402868	385627	89	0.0429009
120535	114924	86	54092	51309	82	1699	1506	18	3385	2820	33	8393	7867	52	9046	8915	52	335921	330955	78	0.0429009
120042	105739	89	48305	43313	86	1534	1392	16	3204	2563	34	5829	5252	43	7219	6678	49	247579	227663	85	0.0429009
130145	111803	97	52021	43053	90	1651	1402	19	3267	3120	32	8249	7471	50	9610	8221	58	345046	302796	87	0.0439224
171569	153466	100	95502	85995	91	2534	2161	28	4146	3292	41	9547	8110	63	12863	11625	66	341619	307655	86	0.0439224
194888	161442	100	77793	63125	92	2407	2166	28	4132	3567	45	9377	7461	54	12844	10555	64	352831	289352	84	0.0449438
99970	92466	89	50431	48050	82	1267	1135	14	2168	1566	26	4044	3882	36	6161	6196	42	163077	156203	75	0.0449438
50723	51247	75	22987	22779	64	373	324	0	827	678	0	1667	1843	20	2611	2700	28	79306	77556	65	0.0449438
166553	144669	98	84878	72597	93	2283	1770	26	3903	3507	37	9026	8177	51	9981	9352	57	342936	320821	86	0.0449438
40173	42676	52	18829	19233	52	383	521	0	469	545	0	1193	1215	12	1746	1600	17	44310	47714	61	0.0449438
219085	175060	105	118000	95282	99	3284	2517	35	4787	3942	42	11887	9801	62	15081	11826	77	413788	335973	88	0.0469867
127262	119969	87	43162	39819	85	1897	1607	23	3412	3258	30	7449	7039	47	9019	8740	50	327471	315376	81	0.0469867
124235	117479	85	51102	48738	83	1574	1726	18	2053	1934	25	5234	4669	42	7864	7594	48	201850	194123	76	0.0469867
176023	152641	97	78379	67019	92	2583	2377	26	5138	4227	40	12160	10581	61	12725	11352	65	486128	423727	90	0.0480082
19551	19047	61	10968	11191	43	85	105	0	471	368	0	676	799	0	725	995	0	33617	37443	44	0.0480082
159655	126289	93	76228	59218	94	1610	1158	15	3177	2222	35	6089	5153	48	8749	6637	56	220346	183505	85	0.0480082
101148	90117	86	47238	41364	85	1206	1114	10	2311	2325	25	4639	4467	38	7317	6952	47	177236	162956	78	0.0490296
154470	130682	100	69822	59926	91	1892	1530	21	3630	3223	35	6754	5994	47	9382	7682	51	281420	252160	84	0.0490296
89852	85199	81	44956	42390	79	1013	982	0	1718	1490	20	4105	3311	38	4767	4820	40	158895	150772	65	0.0490296
80277	66802	85	38254	31409	85	894	956	0	2139	1689	27	3780	3262	37	4898	3863	41	151190	129068	99	0.0490296
73316	71402	83	14865	15197	47	899	708	0	1337	1262	16	2989	2776	32	3766	3492	34	98767	98258	70	0.0490296
122567	111562	87	48319	41895	87	1279	1248	13	1727	1697	21	4000	3842	35	4596	4296	38	151697	142154	77	0.0500511
135576	118557	101	56125	48206	86	2182	1613	27	3531	3170	33	8709	8100	57	10589	9718	58	325270	302665	80	0.0510725
153245	137269	99	88077	80495	91	2123	1886	24	4391	4156	35	9627	8875	53	10810	9808	54	383807	352941	85	0.052094
94887	78296	91	46791	39954	86	1231	1111	8	2046	1611	23	4221	4002	37	5213	4863	44	152628	137381	78	0.0531154
70193	65912	93	27279	25208	79	798	841	0	1617	1335	22	2526	2623	27	3928	3228	37	103322	98382	93	0.0531154
251035	179423	114	118825	91581	109	3245	2378	33	5668	4203	49	11022	7817	65	13746	10356	70	404496	295686	97	0.0531154
140208	131300	87	55448	51926	84	1956	1796	22	3133	2874	33	6358	5950	49	9787	9492	49	261840	253503	75	0.0531154
92786	91845	82	29131	29013	73	1224	1159	10	1751	1812	18	3802	3856	33	5413	5549	38	155676	152870	73	0.0541369
170891	150412	90	98005	86003	91	2244	1920	26	3806	3730	33	8321	7426	48	10398	9124	53	280183	270510	80	0.0541369
87828	86474	79	32687	32858	77	839	915	0	2467	2199	26	4977	5093	38	5572	5787	40	198397	194757	73	0.0541369
70284	65754	80	28588	26146	72	789	692	0	1122	1089	12	3005	3209	32	4190	4259	36	108356	109346	70	0.0541369
166615	143819	93	83399	73112	91	1541	1322	15	2880	2868	27	6035	5407	43	8476	7312	48	243266	225952	83	0.0541369
167406	151239	94	91473	82421	90	2058	1829	24	3482	3218	35	8200	7616	50	11210	9905	64	294646	274626	86	0.0551583
148971	135005	90	70429	63791	86	2209	2193	23	4137	3580	36	8416	7907	48	10503	9771	56	311396	298399	78	0.0551583
73916	64548	86	34085	28849	83	938	1038	5	2010	1663	18	3270	2811	36	5043	4688	38	137290	116494	78	0.0561798
94586	90769	97	42131	40886	79	964	1015	3	2182	2698	26	5370	5339	42	5691	5350	40	202736	197309	77	0.0561798
96630	89800	83	35865	31816	82	1249	980	0	1556	1298	20	4266	3598	37	5303	4796	43	160464	153052	79	0.0572012
64531	59396	93	19534	17760	80	889	778	0	1443	1214	13	2485	2510	26	4489	4033	39	104867	92328	93	0.0572012
55631	55041	75	23083	22979	65	397	388	0	786	920	0	1984	2077	23	1994	1830	23	77727	77717	68	0.0572012
127060	119684	87	49285	46843	83	1454	1445	15	3103	3162	29	7258	6728	46	7927	8136	46	294468	284571	81	0.0572012
47419	46973	74	18112	17696	52	562	465	0	892	726	0	1848	2065	22	2766	2674	31	74837	74817	58	0.0582227
65706	63237	89	22644	21349	70	1060	959	0	1637	1399	15	3559	3195	32	4099	4305	37	124397	120744	73	0.0582227
188709	161680	96	137891	119779	94	3661	3107	33	6034	5216	43	12649	11412	65	16274	14340	72	454188	428603	86	0.0602656
81529	78420	81	33678	33000	76	871	791	0	1817	1631	19	3323	3420	32	4654	4270	37	116438	111450	69	0.0602656
96752	93030	82	63542	60429	80	1147	1024	4	1645	1842	20	3896	3668	36	4813	4489	42	148894	139815	71	0.0602656
39149	41498	54	17304	17506	50	552	506	0	540	513	0	1616	1465	18	2316	2659	26	58503	59060	65	0.061287
109014	101333	86	40970	38871	82	1369	1195	14	1735	1578	19	4467	3908	38	6074	5740	45	161401	148445	80	0.061287
82533	78245	84	30684	29783	78	1004	958	0	1310	1385	17	3422	3674	31	4789	5118	38	134185	132036	70	0.061287
78350	68511	94	34298	30661	81	879	825	0	2172	1693	23	3649	3106	35	4860	4313	38	128757	123408	77	0.0623085
315358	208368	126	133129	87307	125	4001	2657	39	6989	4418	55	14535	10573	66	20955	14331	86	534878	386280	117	0.0623085
70162	69584	78	30312	29643	76	833	684	0	1289	1164	15	3010	3156	30	4288	4396	35	116712	116595	70	0.0623085
213728	157182	118	83956	60959	103	2721	1960	31	5386	3941	46	9931	7525	56	12047	9181	61	419183	329174	98	0.0633299
67135	63577	79	34949	32347	77	660	692	0	1209	1184	12	2722	2382	31	3289	3154	34	107759	100944	59	0.0633299
203473	150728	104	76038	54125	105	2933	2419	30	3759	3022	39	9444	7038	56	11849	9010	65	388048	303235	101	0.0643514
235679	185615	107	94523	73720	104	3687	3007	34	6256	5239	46	13317	11083	68	18892	16604	78	511559	462439	97	0.0643514
115298	112552	83	60704	59024	82	1462	1479	15	2711	2795	32	5980	5479	44	6771	6394	45	215945	209209	77	0.0643514
73439	69674	84	25904	23864	77	922	780	0	2021	1514	16	2663	2427	30	4474	4121	40	118423	113509	73	0.0643514
184277	153347	99	57681	48888	95	2543	2321	27	4330	3993	38	8945	7582	58	12823	11515	62	340702	314688	88	0.0653728
33083	34273	66	15975	16126	51	284	330	0	839	598	0	1369	1430	15	1856	2182	22	48336	48396	58	0.0653728
152887	126110	100	60875	47949	94	1734	1454	19	3439	2241	38	6037	4981	47	9242	7524	56	262758	221132	108	0.0653728
155992	138628	93	68241	61498	89	1954	1608	23	3440	2821	36	7907	7067	51	10215	9488	60	281956	253435	82	0.0653728
157731	133387	97	63828	52531	91	1977	1674	21	3776	3061	34	8923	7486	54	9830	8600	58	374743	332863	85	0.0653728
94832	90097	86	35929	34295	78	1489	1448	16	2007	1877	21	4579	4469	37	7096	7041	49	173384	170978	72	0.0653728
213410	164941	99	86123	66440	99	2676	2101	30	4745	3314	40	12253	8845	65	12647	9874	60	484439	402989	94	0.0653728
65062	60566	79	24168	22465	71	800	806	0	1378	1393	18	3502	3466	33	4851	4836	41	127858	130878	71	0.0663943
79020	78189	80	21941	21500	64	1069	978	0	1116	1614	14	3142	2916	30	4522	4093	36	116667	118249	72	0.0663943
186194	160009	96	64051	53232	94	2593	1978	29	4219	4143	37	8513	7257	53	12835	10089	68	329663	306147	88	0.0663943
55322	55001	77	28227	28201	74	592	575	0	1524	1173	15	2842	3039	30	3039	3453	27	99893	95414	66	0.0663943
188115	149370	99	88203	72189	97	2318	1782	27	4197	2682	41	8329	6766	53	11080	9215	58	316237	261996	83	0.0663943
145997	127262	92	111647	101942	90	2324	1993	26	4199	3361	39	8222	7539	48	10395	9030	55	303496	280884	85	0.0674157
139047	125848	92	58961	53676	88	1844	1874	21	3175	2793	33	7333	6905	43	9381	9106	48	268312	259392	86	0.0694586
67856	64823	77	44022	41165	78	631	865	0	1875	1700	22	2928	2775	30	4668	4781	37	122051	109796	74	0.0694586
57199	54552	81	13812	13756	47	402	329	0	489	659	0	1979	2016	25	1942	2047	23	79266	83182	59	0.0694586
143861	135234	87	62437	58064	86	2257	2270	24	4641	4062	39	11254	10565	56	11768	10419	61	446549	398972	82	0.0704801
86975	84041	80	27845	27312	77	1046	997	0	1813	1398	18	3293	2902	34	4312	3818	37	109306	107678	71	0.0715015
77445	75650	87	25805	25245	75	850	664	0	1712	1487	17	3349	3384	30	3889	3520	38	114353	113103	72	0.072523
114653	108715	84	49154	46164	83	1225	1255	12	2015	1699	24	4589	4384	37	5892	5368	45	156940	151345	82	0.072523
150008	132555	91	55486	49427	87	1994	1805	21	3758	3301	37	8597	7724	48	9253	7790	59	354608	308927	80	0.072523
136841	120380	93	49995	44547	86	1510	1384	21	2918	2697	29	6456	5979	44	7727	7104	51	237003	224118	82	0.0735444
77524	74622	86	29581	28933	76	1159	969	0	1739	2001	21	3579	3476	34	5322	5590	37	122702	120418	63	0.0735444
25981	25103	58	8876	9112	40	140	221	0	93	355	0	598	687	0	1159	1181	11	40379	40116	60	0.0735444
186975	145999	106	86496	69238	99	1903	1594	20	4013	3251	42	9169	7750	59	11046	8960	63	338270	283778	97	0.0745659
113208	106454	85	46859	42914	85	1110	989	0	1986	2122	25	4474	4319	37	5556	5098	41	172552	167106	80	0.0745659
15261	15789	48	9614	9530	43	205	204	0	430	540	0	734	760	0	1034	1119	9	29040	28331	57	0.0766088
133648	124185	93	53281	49670	84	1478	1424	17	1877	2171	23	4985	5014	38	6920	6936	42	186405	174424	84	0.0766088
60736	62526	75	32117	32868	73	511	526	0	994	1169	9	1897	1832	25	2556	2701	29	81014	80130	67	0.0766088
173842	157294	95	93329	84062	92	2702	2647	26	4709	4183	42	11304	10674	60	12833	11732	61	449734	430474	87	0.0766088
71168	67851	82	27057	26269	72	931	951	0	1876	1498	17	3339	3358	33	4333	3971	38	125348	123247	71	0.0776302
101290	95944	83	47085	44757	81	1822	1526	21	2882	3102	28	7089	7285	44	8077	7871	50	304359	292284	78	0.0776302
108756	104585	83	47955	45328	83	1385	1284	16	2306	2288	25	4749	4732	37	6985	6935	43	182449	179232	78	0.0776302
152154	138540	90	85251	78647	86	1989	1893	22	3934	4050	35	9871	9525	53	11220	11025	55	390665	377764	81	0.0786517
257380	190163	116	283387	230912	116	7682	6010	45	12030	9512	67	25385	21024	92	37425	30993	100	944832	783667	105	0.0786517
104478	94658	86	35883	31988	83	1009	1016	4	1571	1662	18	3500	3111	34	4377	4473	36	138347	137931	69	0.0786517
295456	215740	121	160407	116489	120	4030	3008	39	8295	6042	52	19647	14019	82	21880	16398	98	771743	575966	113	0.0796731
255078	202269	130	155351	127528	130	5206	4100	38	8503	6920	51	17618	14096	77	24347	19814	93	665438	523919	130	0.0796731
46091	43173	88	22875	18527	88	745	548	0	1491	1055	10	2407	1794	24	3540	2578	35	106015	81027	88	0.0796731
60503	60088	76	19350	19680	52	483	416	0	755	980	0	2141	2211	25	2668	2491	32	87115	86510	69	0.0796731
24837	23781	68	8323	7999	42	333	247	0	343	589	0	910	867	0	1260	1659	14	39272	38384	57	0.0806946
69540	65479	90	25753	25137	76	854	738	0	931	1074	7	2132	2276	24	3283	3150	31	90839	86923	68	0.081716
57560	49647	80	31335	27358	80	847	803	0	1486	1235	19	2654	2371	29	3176	2543	37	103040	97309	73	0.081716
78809	78156	78	36856	36109	77	981	836	0	1555	1180	16	3557	3335	34	3554	3325	32	131834	133970	62	0.0827375
117911	107479	100	45551	39960	86	1186	1335	12	2988	2615	31	5795	5472	41	6469	6164	43	234067	220445	79	0.0847804
277502	174174	115	178477	113199	117	3951	2862	37	6662	4338	51	15550	9900	79	19540	13071	86	592117	387138	109	0.0847804
318984	216872	128	235764	173099	142	6890	4825	48	10888	7962	57	23247	17608	87	33367	25572	114	887031	705121	142	0.0847804
107355	100165	87	32554	29942	82	1183	892	0	2519	2111	25	4904	4579	38	5780	5915	40	170929	173043	75	0.0847804
104957	92438	91	48525	43515	85	1209	1096	7	2069	2249	24	4382	4279	37	6180	5692	45	174378	166564	78	0.0858018
81611	73519	86	36923	33237	80	1040	987	0	1204	1156	19	3810	3485	37	5448	4865	46	133518	123204	72	0.0858018
102039	96491	81	52176	50260	80	1239	1238	12	1946	1981	25	4016	3699	34	6095	5695	41	184339	179050	76	0.0868233
50503	49939	74	17669	17225	55	365	464	0	630	785	0	2153	2038	24	2712	2705	29	85873	83609	68	0.0868233
156285	130045	96	61288	50960	92	1578	1502	19	3479	2524	36	6613	5761	46	8109	7420	49	248197	227297	87	0.0868233
57306	58091	66	24767	24556	72	370	574	0	1227	1110	8	2121	2125	26	2928	2835	30	86475	89615	67	0.0868233
166931	138251	99	83590	68652	97	2338	1833	27	3509	2365	41	5989	4977	48	9783	8159	54	217977	187368	80	0.0888662
85498	78154	82	39323	35946	80	1082	1100	9	1875	1876	20	4120	3839	35	5567	5414	40	146307	139764	75	0.0898876
37168	38395	69	16171	16097	51	472	396	0	308	553	0	1376	1753	17	1779	2090	19	58796	60736	66	0.0898876
163023	127732	99	106939	89355	95	2183	1772	26	3817	3219	36	7717	6067	53	11349	9476	65	271021	226073	88	0.0909091
110153	99424	86	39607	35482	82	1450	1102	13	2692	2623	28	5187	4558	41	7284	6662	49	197823	186206	77	0.0909091
104995	99246	81	53349	49702	81	1626	1792	17	2599	2416	32	5999	5786	43	8518	8127	53	238549	224951	78	0.0909091
57727	57029	70	24022	23428	63	809	728	0	1329	1471	14	2883	2669	28	3776	4052	33	107924	109737	68	0.0919305
177288	143469	105	67070	55279	93	1819	1467	21	3248	2666	36	6891	5697	48	8431	7240	52	255981	220331	88	0.0919305
128546	117200	86	51800	48185	85	1974	2002	21	4174	4119	36	10235	9530	56	10954	9956	61	399142	375156	83	0.0919305
61868	53657	83	32715	28161	79	800	744	0	1513	1152	14	3129	2752	35	4304	3750	41	121699	108148	74	0.092952
138682	128703	90	60741	56231	86	1993	1848	23	3765	3886	32	8889	8980	55	10722	10071	57	364884	351549	82	0.092952
64060	65029	71	27775	27414	74	514	730	0	1044	1271	13	2195	2381	24	3469	3467	32	90639	90089	68	0.0939734
29339	29397	49	15991	15729	53	351	445	0	570	491	0	1018	957	0	1448	1444	17	42547	44386	57	0.0939734
223828	168776	105	107771	83066	99	2902	2108	32	5386	4812	43	12619	9918	65	14608	11307	64	555175	454789	93	0.0949949
44261	42707	76	19667	19884	54	515	531	0	354	774	0	1245	1198	11	2127	2166	23	63346	62639	67	0.0960163
161055	139590	93	100192	89034	92	2364	2117	24	3550	3220	33	7594	6385	51	11125	9792	58	316524	277560	85	0.0970378
108989	104437	83	41409	39413	82	1274	1137	11	2120	2188	24	4917	4662	41	6520	6147	40	178201	172557	79	0.0970378
20637	21510	52	10056	10328	42	260	299	0	268	373	0	666	805	0	928	1185	10	31102	32392	58	0.0970378
40034	40216	70	15845	15776	49	376	494	0	545	785	0	1303	1440	15	2038	1742	25	49744	53041	55	0.0980593
56866	54275	75	21011	20468	59	511	380	0	577	853	0	2109	1958	24	2281	2319	25	83472	83308	63	0.0980593
142589	120716	92	54909	46446	88	1425	1288	14	2616	2042	28	5536	4558	44	8132	7310	51	219584	199250	80	0.0980593
47443	41086	89	16492	13334	89	522	343	0	528	446	0	1772	1449	19	2328	1618	26	80267	67797	89	0.0980593
110650	107853	83	68269	66114	82	1637	1754	18	3117	2682	29	6160	5777	42	7097	6304	46	249429	239018	82	0.0980593
114727	108699	84	66660	62953	84	1556	1375	16	3003	2613	28	5242	4822	39	7816	7606	48	199333	186786	79	0.0990807
64391	64031	77	25149	24789	59	854	815	0	1285	1148	9	2431	2268	27	3533	3563	33	100283	100850	65	0.0990807
104523	102396	80	50478	49563	80	1748	1484	19	3108	2797	33	6229	5858	44	6926	7270	40	262723	257143	76	0.0990807
169949	141707	99	75853	63280	94	2405	2110	25	3447	3194	32	7511	6807	47	10100	8485	58	281060	242875	86	0.0990807
160324	136655	107	54956	45902	89	2325	1818	28	4546	3574	44	7850	6962	53	9886	8958	54	311676	290426	86	0.100102
16616	17603	44	11019	11279	43	238	183	0	554	432	0	847	1020	5	1009	1070	7	32889	32810	56	0.100102
16306	16148	64	12031	11966	45	237	309	0	381	394	0	700	758	0	1212	1154	12	29034	31233	47	0.101124
25274	23693	77	12373	12357	46	403	404	0	705	916	0	908	1060	5	875	950	0	43032	43489	56	0.101124
158937	139187	92	89602	77979	90	2266	1976	25	3658	3272	33	9127	8034	53	13225	12349	60	373400	345336	85	0.102145
160482	145519	101	88654	80454	89	2321	2291	24	4729	4130	39	9589	8687	52	10538	9077	61	396857	352252	87	0.103166
60833	61469	75	18625	18865	50	687	619	0	779	994	0	2242	2562	24	2721	3059	28	99251	99627	72	0.103166
133094	116606	88	47090	41732	85	2178	1806	25	2881	3364	30	6514	5569	46	8767	8561	52	238870	227803	81	0.104188
182011	155029	96	106095	92080	93	2785	2440	28	5056	4718	41	12094	10922	60	14208	11722	66	495165	461122	90	0.104188
56316	55317	76	19031	19044	56	674	683	0	1461	1365	12	2253	2443	24	3105	2872	31	91183	89904	74	0.106231
63792	65298	74	23260	22850	66	577	482	0	1166	1048	6	2478	2305	27	3233	3443	31	87985	93780	58	0.107252
150232	129462	94	71657	62853	90	1827	1563	19	2939	2354	31	6371	5944	42	9165	8322	51	257643	248556	81	0.108274
73898	71021	84	31590	30378	77	982	863	0	1374	1879	21	2824	2685	34	4332	3952	38	122168	121260	70	0.108274
55145	57483	72	24760	25094	60	515	447	0	764	971	0	1839	2151	24	3235	3215	31	78340	78872	63	0.108274
108131	102845	82	36995	35549	81	957	1030	3	1824	1810	20	4158	4059	36	6636	5925	48	155174	146381	75	0.109295
152016	137388	89	59119	53311	87	1940	1884	20	3858	3954	36	8107	8115	47	10212	9293	52	369858	358395	79	0.110317
36426	38976	60	16513	16539	49	173	229	0	429	739	0	1333	1329	15	1528	1754	17	56052	55868	61	0.110317
183402	152007	97	77405	64226	93	2352	1793	27	3643	2673	37	7791	6191	53	11160	9188	61	278803	226580	78	0.110317
154136	135127	93	65428	56868	92	1476	1549	16	2622	2476	29	5789	5144	43	8168	7326	48	229784	214249	84	0.111338
35879	37290	66	18579	18694	54	412	413	0	603	854	0	1375	1342	13	2089	2269	21	48941	50815	59	0.111338
113336	99723	101	54191	50672	83	1787	1901	19	3360	3446	33	6878	6723	44	9331	8441	55	273433	254967	73	0.111338
51069	51489	84	17919	17997	52	385	404	0	769	1058	5	1660	1774	21	2049	2191	24	71352	75300	53	0.111338
235655	201897	112	256889	223281	107	5359	4641	40	11082	9201	55	21734	18717	86	29259	25641	93	819350	681829	98	0.113381
110928	89627	92	56787	46710	88	1557	1337	21	1970	1766	30	5295	4384	44	8084	6538	53	202858	171650	78	0.113381
59501	58230	80	24287	23747	74	271	395	0	1432	1209	13	1794	1704	21	2443	2709	25	77279	77426	65	0.114402
122267	111157	89	55132	49343	87	1609	1452	18	2359	2093	27	5975	5422	43	6944	6091	49	217873	211758	78	0.114402
37218	37027	70	18618	18330	55	372	365	0	795	735	0	1196	1123	10	1668	1643	21	55578	57309	61	0.114402
64125	60079	87	27323	26099	75	797	793	0	1137	902	0	2595	2478	30	3452	3121	33	103722	103462	59	0.115424
167472	146366	94	89525	78817	94	2435	1961	26	4380	4053	41	8653	8055	53	10152	9092	57	358644	338180	85	0.115424
131841	108224	103	44852	36567	87	1587	1486	17	2470	2020	33	5488	4242	46	7234	5682	53	195774	165260	70	0.115424
60217	55177	70	31807	30124	77	909	930	0	1517	1623	21	3781	3654	36	4936	4624	37	132428	132950	69	0.116445
158051	134834	93	67662	57763	90	1904	1726	21	3347	2921	35	7367	6258	48	8057	6824	50	294236	264060	85	0.116445
57250	56424	75	25304	24612	68	966	1052	6	1835	1736	19	2635	2810	28	4330	4433	35	112598	116218	66	0.116445
241774	190506	116	152248	124254	109	3341	2757	31	5273	4283	49	10895	8994	59	14610	12118	68	398520	360112	96	0.116445
47070	44402	75	21850	21112	60	708	541	0	1066	928	0	1967	2142	23	2466	2326	28	75657	74515	66	0.116445
209439	165769	99	88853	70754	97	3312	2522	35	4802	4117	47	10010	8320	57	13698	11495	71	363375	327675	89	0.117467
67441	65821	91	37581	36625	76	717	565	0	1713	1636	19	2688	2924	27	3650	3672	33	111424	114242	71	0.118488
137132	123779	92	54750	48903	90	1897	1752	20	2908	2478	31	6403	5972	46	8332	7224	55	243657	237304	83	0.118488
57570	53639	91	16413	15725	53	1047	876	0	1265	1013	5	3113	2924	32	4418	4165	38	120536	115404	70	0.118488
100760	95403	81	39818	38350	80	1284	1137	10	2091	1776	27	5741	5461	38	5770	5188	43	229483	223842	76	0.118488
107948	95919	88	38521	33191	85	1255	1029	5	1953	1621	22	4201	3713	39	5831	5186	45	164680	146190	101	0.118488
89805	83584	85	36529	33696	80	1101	997	0	2392	1824	22	4180	4276	35	5155	5015	39	157659	152895	76	0.11951
105316	96796	89	57540	53929	82	859	875	0	2145	2147	24	4825	4523	37	5738	5925	45	186259	181689	79	0.11951
52291	47466	80	25256	23064	75	704	675	0	800	864	0	2125	2167	26	2647	2672	30	92295	89176	73	0.120531
77361	70499	85	27173	24693	74	836	859	0	1383	1424	17	2796	2507	29	3957	3665	36	117655	112793	69	0.120531
31976	31826	56	14188	14152	48	209	268	0	535	843	0	1423	1300	15	2285	1998	24	52497	51956	58	0.120531
143018	135043	89	45643	43242	84	2004	1730	22	3632	3389	34	7112	6440	50	9237	8664	52	276124	251334	83	0.120531
109230	104277	85	35830	34464	79	1256	1028	5	2989	3154	25	5712	5035	44	6148	6122	43	211283	207293	77	0.121553
123631	116418	90	46201	44428	81	1642	1717	20	3198	3388	28	7160	6706	47	8479	7921	53	320225	293927	81	0.121553
83547	76857	86	35309	32557	80	1046	917	0	1694	1718	22	3717	3724	31	5367	4510	42	149732	144503	96	0.121553
38949	39593	70	16064	16289	51	346	341	0	868	1003	1	1888	1771	22	1684	1843	20	54319	53784	65	0.122574
43868	42949	75	21955	22122	60	258	240	0	559	590	0	1272	1394	15	1913	2124	22	61149	61381	70	0.122574
110588	104305	89	38193	37009	81	1382	1281	13	2464	2515	24	6187	5871	44	6563	6368	43	240863	232299	84	0.124617
226268	182509	104	156003	131045	102	3490	2695	32	6209	5043	46	12874	10461	62	16499	13091	73	462212	377547	97	0.124617
140046	118286	100	78666	67351	94	2191	1582	27	3141	3114	31	7522	6784	49	9492	8104	60	326863	299912	106	0.124617
140824	131209	93	81825	76782	87	2032	2104	21	3864	4092	36	10033	9843	51	11512	10903	64	400399	390306	85	0.125638
123029	114696	90	45243	42777	82	1563	1525	16	2440	2006	28	5475	5151	42	6753	6756	42	185127	174610	81	0.125638
265629	200488	129	110688	88007	113	3681	2866	37	7308	5744	47	18398	14729	86	19573	15794	78	742191	624919	115	0.125638
68094	68207	77	25800	25434	66	757	791	0	1061	1186	14	2164	2467	25	2946	2568	32	104301	105113	71	0.12666
114572	108303	88	32471	31104	81	1636	1521	19	2886	2832	29	5923	5827	41	7610	7998	52	260804	254623	83	0.12666
168280	140802	107	59483	47745	94	1750	1383	21	4135	3402	38	9483	7987	56	10621	9397	57	386057	345599	88	0.128703
246422	207895	106	102711	90246	102	4950	4186	37	9725	8633	55	21799	19727	77	27038	23798	94	899773	824042	101	0.128703
60456	58388	77	36005	35120	75	623	624	0	1173	1330	15	3024	2814	32	3840	3449	38	102221	101461	72	0.129724
131555	116368	91	48955	43500	86	1465	1256	17	2610	2048	27	5610	4945	44	7464	6421	50	208900	177222	75	0.129724
43414	41941	72	16191	16135	49	337	389	0	751	709	0	1529	1494	19	1835	1715	23	54164	52682	67	0.129724
79923	74031	83	24097	23223	67	817	961	0	1523	1908	20	3251	3397	28	5195	4757	40	130832	130797	76	0.130746
88235	84770	85	30505	28984	78	777	740	0	1977	1398	25	3797	3695	32	4207	3791	35	151942	149210	76	0.130746
105287	94253	88	57584	53346	85	1180	963	0	1650	1452	15	4033	3604	37	5383	4717	42	156769	140074	77	0.130746
98021	91821	89	34070	32784	79	1124	1153	11	2538	2528	29	4913	4593	40	6154	5773	44	184936	172846	76	0.132789
113525	106827	84	53540	51703	83	1375	1451	13	2351	2468	26	5289	4849	38	6407	6184	45	215285	194696	77	0.13381
196724	166895	100	77844	66601	97	3074	2543	30	4453	4113	37	9726	8699	54	13931	12953	64	374616	348048	96	0.134831
185937	166864	93	112004	102810	91	3471	3206	29	5008	4090	40	12104	10417	63	17294	14804	74	463116	387087	88	0.134831
76374	65562	97	32498	26407	97	849	648	0	1261	1149	9	3082	2418	29	3911	2705	35	127053	94666	97	0.134831
116885	106295	84	33947	30451	83	1258	1325	11	3089	2884	31	5579	5354	40	7005	6538	47	212472	197484	84	0.134831
58599	58858	73	22026	22030	59	601	533	0	654	1039	5	2270	2409	24	2912	2627	30	78008	76480	72	0.134831
142722	133620	99	75447	70897	87	1613	1612	16	3286	3022	34	8502	8061	54	9726	10416	49	324528	306950	86	0.136874
155244	136056	95	97740	88171	91	2793	2327	29	4961	4150	41	11474	10009	63	14087	13444	66	443613	390407	107	0.136874
146146	124458	90	54716	46787	89	1720	1708	22	3229	3228	34	9287	8704	54	9866	8401	59	372223	332591	91	0.137896
87531	81296	83	44983	42503	81	859	649	0	1623	1578	17	2938	3034	30	4269	4171	36	126152	123013	78	0.138917
67335	65341	85	19824	19018	56	1015	1074	6	1730	2043	22	4332	4247	35	6395	6131	42	175153	168717	76	0.138917
144288	123205	92	79189	69944	88	1681	1363	18	2933	2631	29	5421	4957	45	8699	8116	50	229151	210829	85	0.138917
115658	100377	86	72904	65334	86	2600	2407	24	3985	4116	37	9007	7904	53	10783	9513	62	330395	298801	86	0.139939
71978	71162	76	29199	29129	74	790	852	0	1458	1719	16	2683	2912	28	3364	3102	33	108509	105143	72	0.14096
195906	168656	99	111866	99168	94	2998	2734	30	6094	5277	48	12553	11591	62	14056	11126	68	518496	479300	92	0.141982
83352	75641	82	38941	35261	80	938	798	0	1460	1515	18	3280	3118	34	4404	4524	35	136425	129479	76	0.141982
282467	184467	122	159011	115207	120	4554	2911	43	8071	5229	65	15337	9866	79	19298	12423	80	578330	376263	117	0.141982
105388	83424	93	42028	33795	88	1211	1119	9	2068	1653	26	4659	3541	43	6530	5444	48	181461	152728	81	0.143003
68234	63122	81	27958	25735	78	634	582	0	989	1238	11	2826	2666	28	2799	2791	29	103571	98270	94	0.143003
65358	64071	79	22222	21778	68	771	795	0	1021	1447	13	2346	2313	26	3075	3190	29	84452	84138	61	0.144025
38464	37142	73	22764	22444	67	289	503	0	659	677	0	1628	1673	19	2409	2335	24	58216	62814	64	0.145046
267094	179802	116	111583	73973	109	3673	2300	39	5593	3700	48	11659	8067	68	15864	11425	76	440717	317448	101	0.145046
82198	79349	79	34348	33081	77	684	697	0	1382	1257	13	3491	3463	34	3615	3652	32	140686	135564	70	0.145046
40387	39069	78	20011	20315	54	532	503	0	474	553	0	1457	1357	15	1853	2089	21	50113	52305	51	0.145046
110275	101095	88	54842	51590	83	1403	1518	16	3094	2837	33	6643	6332	44	6411	6112	46	261395	241748	76	0.146067
166466	140025	101	89278	76335	94	2324	1966	28	3674	3688	33	10084	9487	59	11415	10824	55	404513	370687	86	0.146067
65067	55014	84	33659	29520	81	579	469	0	1758	1665	18	3148	2932	34	4072	3953	37	123961	114503	73	0.146067
126796	118052	85	58618	55224	84	1845	1839	20	2506	2322	30	6725	6193	45	6484	6023	46	223365	206060	70	0.146067
46203	46010	76	17082	17267	49	412	539	0	781	931	0	1774	2052	21	2351	2692	26	62413	63035	62	0.147089
68608	65968	91	27427	27006	71	601	639	0	1325	1093	7	2690	2604	28	3690	3487	35	133620	130370	68	0.147089
43189	42769	73	13113	13190	46	443	443	0	324	503	0	1606	1643	20	2149	2123	26	74046	74332	64	0.147089
196485	173804	97	105303	96082	92	3726	3120	32	6029	5510	46	12764	11205	60	18884	17255	80	490474	416754	87	0.14811
176044	154541	99	75615	67141	91	3026	2732	29	4324	3894	36	10472	10142	55	12646	12159	63	401729	385464	83	0.14811
134648	111477	103	65755	56312	91	1900	1383	22	2855	2136	30	5492	4675	42	7777	6425	53	215014	195763	82	0.149132
166157	151592	91	76612	71165	88	3256	2839	30	5676	5262	43	13560	12725	68	13048	12617	64	518023	479429	85	0.149132
180982	144071	95	70389	54391	96	2611	2337	26	5120	4076	44	10645	9244	57	12114	9993	59	460225	394756	91	0.149132
42626	43297	70	17659	17308	56	454	441	0	637	711	0	1366	1512	16	1908	1752	20	57181	57175	62	0.150153
127394	120819	89	65947	62734	84	1183	1176	12	2352	2248	28	5131	4997	44	7631	7237	50	195291	182362	86	0.150153
104658	96031	98	43939	41265	83	834	771	0	1514	1430	15	4015	3544	37	5028	4564	42	135988	129449	68	0.151175
167950	145424	94	74699	64424	90	1775	1410	19	3801	3804	35	9092	8668	53	9318	8587	51	351103	326722	84	0.151175
282215	195530	118	122229	85188	117	3482	2534	34	7437	6019	52	18319	13365	80	20609	15154	84	726089	546652	113	0.151175
49184	46266	86	19869	19596	59	468	383	0	697	558	0	2010	1741	22	2413	2541	26	81195	79171	70	0.152196
91133	91779	82	45220	44784	78	1118	1076	7	2192	2016	24	4727	4801	36	5117	4827	43	187492	181964	72	0.152196
155410	130932	109	128176	113734	95	2675	2397	28	4441	4199	42	9606	8221	54	12337	10432	67	363348	310388	87	0.152196
95358	90623	84	41471	39045	80	1391	1342	15	1808	1760	23	4084	3512	38	5237	4446	44	155208	142690	80	0.152196
124362	106965	93	57206	51265	86	1488	1532	15	2589	3026	29	6256	5649	43	7449	6138	49	234928	213178	86	0.152196
93437	92771	80	51236	50606	78	1037	1047	6	2034	2089	23	4853	4789	38	6312	6332	41	208743	203968	74	0.152196
202161	162539	99	122661	101342	100	2921	2090	33	4795	3580	45	10273	7920	57	13255	10546	69	377810	311079	91	0.152196
51312	49515	76	18744	18675	52	433	689	0	998	730	0	1542	1779	18	2518	2522	28	71824	72425	67	0.153218
154648	145183	90	95569	89516	90	2395	2229	26	4518	4258	40	10702	9842	59	11697	10916	62	421217	390188	86	0.153218
122364	114297	100	53364	51065	83	1744	1739	20	2427	2516	29	5380	5179	40	6982	6751	42	202014	186468	80	0.154239
352032	241873	144	299469	227018	129	9126	6876	48	14668	11037	69	30563	23189	116	43303	31142	117	1.04858e+06	842673	144	0.154239
118669	110018	91	61783	59269	83	1970	1680	22	2806	2348	32	6280	5995	43	8638	7742	47	236953	219160	82	0.154239
154697	121233	95	56550	43361	92	1681	1127	18	2537	2082	33	5613	4456	46	7269	6117	48	224567	182866	93	0.156282
56099	54043	76	23853	23060	75	534	526	0	1219	1406	12	2314	2252	27	1810	1882	23	81193	78612	78	0.156282
91019	80064	88	41466	36549	82	1234	1153	10	2353	1918	27	4148	4086	37	6915	6413	44	182688	169241	81	0.158325
201536	161401	100	125266	106738	96	3360	2850	30	7247	6289	51	10624	8782	58	12153	9980	66	405506	341918	90	0.159346
56596	57470	75	18443	18899	50	469	671	0	699	923	0	1929	1908	24	2306	2441	25	75567	78776	64	0.159346
43825	44090	57	16227	16566	48	526	704	0	548	760	0	1797	1869	19	2334	2354	25	74876	79800	60	0.159346
119502	108320	89	71904	66608	87	1106	1129	9	2035	2368	27	5048	4876	38	6561	5776	43	190484	186985	82	0.159346
91553	86696	82	35958	34349	80	856	766	0	1635	1322	13	3451	3275	32	4417	4311	36	136589	130908	78	0.160368
75788	73232	83	21473	21167	59	701	657	0	1126	1059	14	2625	2624	28	4117	4247	33	106817	102278	73	0.160368
147593	126834	96	56082	47885	89	1799	1372	18	2920	2404	31	6487	5514	45	8549	7320	56	257617	241934	88	0.160368
140877	125318	92	85096	78380	89	1938	1942	22	3110	2796	32	6336	5807	44	7746	7034	51	240988	229527	83	0.161389
32474	33469	64	14696	15064	46	466	571	0	642	636	0	1313	1295	15	1862	1881	22	52433	51730	66	0.161389
66553	63637	81	22388	22337	66	257	305	0	897	905	0	2077	2117	26	3291	3170	31	82068	80555	73	0.161389
177741	153392	95	88871	78062	91	2692	2518	26	4912	4098	45	9442	8610	52	12312	10396	61	369636	322375	92	0.162411
166492	144811	92	95556	86608	92	2203	1766	26	4026	3519	40	8245	7593	50	10876	9061	63	327728	309584	88	0.163432
217965	167041	110	89791	71713	107	3130	2281	33	5547	4423	45	12787	10909	62	17878	14893	71	446026	399055	105	0.164454
170774	150582	100	80508	72152	90	2075	1657	22	4027	3618	38	9600	7860	58	10447	8984	61	372494	314539	84	0.164454
156439	132439	105	104425	90708	92	3150	2576	32	5318	4846	42	11194	10139	58	13484	11981	62	394442	343017	90	0.165475
102119	98502	94	50933	49856	80	1463	1473	15	2428	2453	29	4442	4528	35	6226	6078	40	179948	172052	75	0.165475
49334	47665	75	13227	13396	46	431	610	0	518	665	0	1594	1608	19	2013	1890	25	75218	73213	70	0.165475
146230	125013	91	117552	106042	90	3204	2720	30	4444	3978	42	10725	9347	58	11723	10323	62	402536	350589	91	0.166496
63672	61573	78	28302	27005	70	771	795	0	1454	1405	15	2638	2537	28	2831	2920	30	106674	105839	74	0.166496
64444	67228	68	22218	21818	63	516	655	0	1598	1141	10	2451	2162	27	4092	4079	35	108181	107066	73	0.166496
187697	160268	97	66839	57362	94	2698	2225	27	4705	4113	38	10556	9440	57	11117	9966	62	423617	378825	93	0.167518
100072	97635	80	38842	37609	79	1332	1295	14	2564	2458	29	6119	5537	42	7227	7199	50	241877	238697	80	0.167518
178460	152057	96	77374	66427	91	2217	1974	23	3813	3248	41	8051	6618	54	11414	9250	61	320601	257033	84	0.169561
222439	175095	122	105709	82421	122	2797	2112	28	5778	5104	41	13999	11798	67	16140	13503	78	572072	491318	122	0.169561
38168	38057	66	16527	16760	50	432	605	0	654	517	0	1238	1323	13	2005	1945	23	53013	55844	66	0.169561
64034	63344	79	25159	24662	74	386	444	0	719	1010	2	2110	2118	24	2741	2518	29	82008	81629	69	0.170582
186189	127415	116	66647	46003	100	2258	1517	27	3963	2543	45	7540	5041	55	11861	8370	64	307917	214727	97	0.171604
117054	101743	93	62681	55766	86	1632	1570	19	2468	2798	25	6556	5708	45	9967	9036	59	263936	238013	85	0.171604
255519	201479	112	141936	117104	109	4425	3660	36	8011	7270	50	18589	15795	74	20483	17848	74	736996	650464	105	0.171604
138469	127697	88	52405	48814	88	2253	1990	24	4328	4596	35	10081	9623	55	11330	10121	58	412773	398917	85	0.172625
61780	61109	78	17372	17469	50	979	1013	3	947	1367	15	2905	2929	30	4155	4477	34	125610	122457	72	0.172625
227241	194441	104	89686	75855	101	3629	3261	31	7236	6741	48	16574	15525	69	19268	16927	78	641621	609820	92	0.172625
166104	136185	97	58749	48413	94	2372	2030	27	3185	2792	33	8495	7308	51	11343	9830	59	326483	300831	87	0.173647
171870	144609	96	66931	57520	94	2290	2116	24	3954	3447	38	8848	7950	50	9377	8056	55	357858	333268	88	0.174668
218103	166235	110	77345	60242	105	2676	2115	27	4705	3738	41	10124	8234	59	14135	11527	66	376617	311867	99	0.175689
127337	93675	94	70694	55520	91	2416	1882	29	4530	3622	40	9657	7734	60	12604	10538	62	338814	271896	87	0.175689
73221	66079	82	37655	33630	80	805	824	0	1736	1437	16	3427	3242	33	4686	4427	39	125723	120778	75	0.176711
73428	74152	77	28717	28024	76	926	841	0	1636	1823	20	3647	3489	34	3272	3004	33	144575	137864	71	0.176711
167696	144689	94	93542	84360	90	2754	2388	30	5109	4443	45	10984	9809	56	12708	11624	61	387332	354751	83	0.177732
67677	66766	87	27070	26394	75	662	960	0	1147	1208	13	2391	2297	27	3073	3098	29	86701	87384	67	0.177732
204373	164127	98	87519	69385	97	2743	2269	29	4996	4216	43	13125	10660	65	13772	11204	67	513895	441038	91	0.177732
118535	104771	98	60774	56385	85	1948	1847	21	2972	3041	32	7128	6649	48	8439	7878	53	268739	250266	75	0.178754
125402	112726	88	52805	45917	88	1817	1603	21	3619	3200	35	7335	7091	45	7452	7065	48	291930	276132	80	0.178754
172185	148947	109	71954	63576	92	1966	1848	23	4104	3886	35	9740	8910	54	10242	9336	56	395283	378440	85	0.178754
99110	92629	83	54537	50857	83	1462	1349	17	2096	1975	22	5477	5023	44	7193	7006	44	223988	220580	76	0.178754
169304	150262	91	64063	56277	89	1739	1482	19	3833	2891	37	7543	7025	45	8352	7003	53	306617	289641	80	0.178754
28420	31739	50	15689	16055	48	415	663	0	412	483	0	1424	1477	18	1730	1560	20	50050	47386	82	0.178754
112569	105640	84	42887	39198	82	2176	1908	23	3156	2958	29	6016	5550	42	8609	8057	53	225726	222631	76	0.178754
87216	79074	83	33434	30214	81	920	768	0	1482	1165	15	2900	2685	31	4463	4109	38	119695	109649	74	0.179775
26084	25678	67	10570	10622	43	285	353	0	194	577	0	1006	938	0	1016	1099	7	33386	37383	55	0.179775
157096	134741	108	71835	64634	89	2151	1877	22	3126	2788	28	6510	5948	45	10721	9910	54	275201	263491	86	0.179775
26621	26459	68	14388	14709	45	561	391	0	381	252	0	1295	1227	12	1113	1143	8	39201	41442	50	0.180797
176446	137066	108	62803	48974	95	2109	1701	22	2634	2256	33	6894	5841	47	9340	7499	61	251231	206704	89	0.180797
68850	66142	89	28298	27235	77	619	642	0	996	863	0	2501	2409	28	3423	3357	30	87917	84326	70	0.180797
103737	99722	92	40208	39053	79	1241	1358	14	2949	2420	28	5862	5756	43	6291	5791	46	231486	227498	74	0.180797
165120	148412	92	66402	59020	90	2579	2133	29	3864	3781	37	8982	8124	60	11784	11421	61	328211	311623	80	0.181818
240493	149331	113	93130	59779	107	2748	1759	34	4884	3123	44	10806	7165	65	13221	8043	69	446170	297375	104	0.181818
57984	57423	79	18636	18590	54	530	424	0	1100	1047	5	2117	2141	24	2227	2086	26	76296	75640	67	0.181818
199070	147981	104	78218	58552	100	2904	2185	34	3938	3351	37	10159	8029	58	14127	11264	63	356408	290646	95	0.18284
115324	104538	91	45526	41436	87	1496	1535	18	2785	2564	30	5748	5214	42	6843	6686	40	211120	204916	85	0.18284
123298	114732	88	82367	77601	86	1746	1582	21	3253	2741	34	6188	6220	40	7384	7132	53	237389	228352	78	0.18284
100966	96640	81	38373	36962	80	1274	1216	13	1789	1400	19	4038	4237	35	4906	4980	39	135000	131130	74	0.183861
47768	46747	75	16858	16302	50	836	559	0	931	859	0	2035	1847	23	3051	3127	30	79628	81965	67	0.183861
51941	48623	89	21639	21171	65	444	614	0	1128	1035	4	1803	1802	21	2151	2423	25	66521	62545	70	0.183861
46125	46151	72	24826	24552	72	581	554	0	1058	822	0	1891	2096	23	2991	3207	28	79429	79176	65	0.185904
118179	113246	84	82404	79480	84	1605	1616	17	2512	2082	32	5181	5134	38	7771	6855	50	213107	198128	83	0.186925
96122	92436	83	35735	34526	79	773	609	0	2213	1690	21	4220	4323	36	5230	4670	40	162131	156254	81	0.186925
141282	117198	95	53487	44240	90	1750	1414	18	2532	1798	28	5421	4649	42	7764	6650	46	212590	191468	89	0.186925
78914	78780	77	39163	38475	77	1287	1282	13	1791	2214	23	4871	5185	36	5660	5357	41	206515	200911	78	0.186925
135336	120092	104	72291	64655	88	1714	1508	22	3232	3184	30	6992	6283	46	8145	7294	52	248753	230086	87	0.187947
73911	71293	79	32150	30583	78	702	736	0	1677	1902	22	3445	3193	34	4605	4219	40	128030	121015	83	0.187947
158331	132239	99	55354	46016	90	1906	1589	21	4181	3767	38	9800	8534	55	11082	9455	52	385597	334752	95	0.188968
186724	157407	95	89204	77182	94	3641	3195	31	4313	4397	36	10193	8925	59	13342	12284	59	352216	337902	83	0.188968
159355	138616	98	96888	86604	92	2870	2729	28	4049	3824	36	9147	8294	55	12515	10783	61	339182	285018	89	0.191011
31300	32386	64	14747	15083	47	345	394	0	803	646	0	1149	1341	11	1345	1519	19	49932	52644	64	0.191011
39977	41560	56	10036	10273	42	552	683	0	787	786	0	1932	1956	23	2314	2438	26	71970	70186	69	0.191011
59930	59886	76	15971	16037	50	928	830	0	814	756	0	2346	2393	25	4202	3901	36	98399	98005	73	0.192033
148653	133010	90	55035	47696	89	2013	1855	23	3837	4151	33	8663	8064	51	9800	8489	57	363759	338563	88	0.192033
44105	44429	73	16678	16465	51	429	478	0	1248	994	0	1617	1522	18	1873	2139	22	55148	55100	69	0.193054
211718	169496	98	84834	69670	96	2288	1829	25	4099	3454	37	9583	8176	55	12261	10161	67	359528	313579	93	0.193054
192110	157779	97	128092	109192	96	4036	3621	32	5997	5316	43	14964	12333	70	19694	16440	79	554724	450844	96	0.193054
142663	121998	99	100916	92757	92	2272	1960	26	4016	3655	37	8511	7753	49	10364	9646	57	347043	323206	89	0.194076
89394	83945	85	47562	46606	81	1379	1356	12	2239	2407	25	4831	4560	38	6392	6010	50	184806	173306	83	0.194076
38000	37368	80	12038	12526	44	173	304	0	576	523	0	1133	1212	11	1494	1426	16	41539	41501	62	0.194076
21101	19091	67	10651	10853	43	148	335	0	306	360	0	960	872	0	1151	1253	13	30186	31082	50	0.195097
57865	55037	79	26036	25642	75	675	588	0	1213	927	0	2142	2058	25	2979	2866	33	76277	74450	69	0.195097
72369	66626	82	25616	24329	77	827	788	0	1034	1312	14	3196	2842	32	4753	4429	41	128198	121042	76	0.195097
67806	67907	78	34817	34323	76	891	967	0	1859	1359	22	3408	3028	33	4304	4390	38	113456	111249	74	0.196119
114359	105122	99	44835	42577	82	1524	1431	19	2404	2233	25	5931	5951	39	6310	6309	41	251681	245684	81	0.196119
226660	172180	101	87633	65245	101	2599	1895	30	4909	4195	40	12711	10257	72	13654	10454	72	511043	412727	102	0.196119
245324	181849	110	136684	101201	107	3190	2400	35	5828	4284	45	12170	9385	62	16978	12455	80	453427	367622	102	0.19714
179662	156277	93	94280	82262	92	2785	2325	29	4065	3912	35	10138	8843	57	12402	11039	63	387981	351778	96	0.198161
126079	118284	86	52498	48764	84	2353	2238	24	3435	3712	31	8493	7977	49	10025	9216	61	285667	260640	83	0.198161
66376	65750	79	26330	25916	74	341	506	0	929	1097	7	2267	2092	26	2588	2703	27	87960	86249	74	0.198161
57343	56779	75	17177	16919	52	328	652	0	1110	1335	10	1819	1629	21	2634	2347	31	71410	70097	73	0.199183
200172	115373	134	78350	45061	123	2941	1766	24	5054	3252	60	10924	7409	80	14335	10270	84	459887	322852	126	0.199183
104905	101768	86	37232	35791	80	957	964	0	1796	1621	19	3404	3183	31	5154	4893	40	144930	139761	77	0.199183
129308	119409	96	112478	105671	86	2305	2147	23	4021	3929	35	8471	7988	51	12047	11163	56	304089	296932	88	0.200204
160681	138048	91	95853	81465	93	1987	1884	23	3343	3231	31	6678	5949	44	10098	8947	63	257884	235562	88	0.200204
98110	91537	83	41277	38054	82	1349	1335	15	1778	1757	19	4432	4089	38	6024	5743	42	166771	161868	79	0.200204
199467	169379	98	98630	83562	95	2432	1978	27	4594	3690	43	10095	9400	52	12509	10010	60	384648	349824	93	0.200204
14025	12704	62	8099	8213	40	260	184	0	410	505	0	468	469	0	860	860	0	23288	22108	53	0.201226
106226	98051	96	35421	34336	80	1160	1091	9	1782	1899	27	5321	5002	41	7353	6560	47	191168	182998	82	0.201226
178466	152759	98	102255	89097	95	2548	2169	24	4067	4140	34	8438	7297	54	10941	9334	59	304111	275540	93	0.202247
55600	55398	80	21456	21514	56	726	720	0	571	838	0	2207	2023	27	2327	2345	25	80193	81276	61	0.202247
113046	105829	87	43712	41480	82	1690	1566	20	3433	2972	33	7375	7424	47	9165	8734	45	318538	300835	80	0.202247
204179	159876	105	133969	111065	103	3017	2655	30	4682	4098	41	10008	8720	53	13279	11175	61	362548	319087	97	0.203269
182179	156289	94	97835	86065	93	2250	2086	24	4459	3910	40	9028	8206	53	11630	10425	58	393486	369336	90	0.203269
159033	127109	91	67220	54326	90	2366	1806	27	3478	3012	34	6724	5767	45	10962	8317	64	276526	226098	90	0.203269
76283	76448	77	27640	27603	64	876	783	0	1770	1983	18	4387	4203	37	4329	4262	36	155355	154090	73	0.203269
98724	91969	87	45449	43322	82	1438	1216	16	2292	2223	23	4803	4522	38	6852	6129	45	186492	177304	79	0.203269
164290	139153	100	59281	51538	89	1925	1493	23	4228	3672	35	9095	8052	52	11149	9703	58	398900	370011	87	0.20429
80530	79837	78	28996	28152	76	931	803	0	1715	1651	18	3557	3556	34	5204	4928	41	151485	150292	75	0.20429
75688	73601	78	27233	26696	73	894	869	0	1849	2021	22	3685	3691	32	4349	4235	41	131804	132478	70	0.20429
220236	167015	102	81800	63073	100	2901	1858	32	4712	4017	43	8946	7156	58	12637	10510	58	359926	309656	92	0.20429
221274	170683	109	112996	87712	108	2556	2129	30	4934	3730	45	9339	7304	58	13122	10677	67	368509	310241	102	0.20429
76723	75745	79	38587	38654	77	647	862	0	1516	1302	18	3046	3151	31	4482	4575	34	122153	119236	70	0.205312
57720	55418	82	23925	23624	67	326	429	0	681	844	0	2129	1844	24	2788	2493	30	79084	80781	67	0.205312
174467	153065	105	53100	47845	91	2727	2351	29	5742	5859	40	13113	12184	58	13899	13392	63	524219	492579	86	0.205312
104788	96188	93	46249	43202	84	1517	1360	18	2140	2145	24	4677	4589	39	6534	6134	43	171413	170279	73	0.206333
70110	65956	81	28452	26902	76	713	705	0	895	969	0	2686	2740	28	3343	3519	30	104046	100321	68	0.207354
164546	134725	95	93156	78027	94	2321	2203	25	3633	3134	40	7244	6567	48	11044	9508	74	284890	252919	86	0.207354
101340	98649	80	40856	39392	79	1696	1780	19	2296	2129	30	5621	5255	43	7078	7177	46	212571	203700	76	0.207354
134958	120178	93	124184	115069	88	3529	3080	32	5217	4734	42	11701	10240	57	17027	15222	71	437539	377923	83	0.208376
131293	113958	90	55530	47877	87	1599	1375	16	2532	2170	30	5256	4329	41	7128	5876	49	202427	173986	70	0.208376
57088	62747	54	27266	26917	67	424	569	0	1009	1386	14	2766	2571	33	2684	2978	28	107925	107320	69	0.208376
260776	189636	109	104533	76587	105	3309	2414	34	7830	5391	52	18700	12331	78	15213	11144	77	655220	474776	99	0.208376
86704	77157	82	34493	30522	80	1083	932	0	2308	2220	26	3416	3194	35	4779	4724	39	146528	136582	62	0.208376
251433	194061	111	164902	136567	108	3562	3098	34	7016	5803	51	15656	13060	68	20242	16284	85	598347	482985	102	0.209397
287870	187676	115	128232	84053	113	3573	2160	39	6601	4282	54	12905	8640	73	18450	12471	84	514449	348570	106	0.210419
197255	165702	97	169039	146207	97	6636	5748	41	11384	10089	57	25912	22774	85	35603	30633	88	958465	826865	92	0.21144
80822	79803	83	35442	34466	77	907	860	0	2175	1955	24	3796	3572	35	4678	4297	37	116204	113893	72	0.21144
122444	106704	89	70031	62422	87	1432	1201	11	2473	1977	27	4935	4475	39	6471	5600	46	184654	168043	79	0.212462
171236	149511	93	79656	71168	89	2145	1880	25	4831	4042	38	9877	9028	52	13301	10997	69	363339	349943	84	0.212462
68606	65098	93	34804	31971	83	708	721	0	1507	1600	17	3034	2777	31	4086	3722	34	116334	103149	93	0.212462
189189	149704	96	77445	60462	94	2525	2033	27	3741	2669	38	8214	6748	52	12072	9146	70	311433	258162	87	0.212462
117081	109791	92	63539	61054	84	1886	1650	22	2982	2442	32	7270	6601	51	8284	8514	47	295100	273723	78	0.212462
149796	136833	98	90995	85280	86	2113	1748	23	3793	3666	34	8007	7060	53	10337	9212	53	284747	260900	80	0.213483
207984	170513	102	93532	76877	98	2947	2540	30	6049	4911	41	12552	11169	65	17078	15780	70	455217	413234	93	0.213483
140046	121865	100	56103	50149	89	1268	1129	12	2896	2220	32	6312	5664	43	7431	6410	51	236492	221887	84	0.214505
210925	165132	104	86864	66763	99	2721	2245	30	5041	4316	41	11805	9715	59	12848	10244	65	491579	413624	96	0.214505
86845	80508	84	38559	34552	82	1135	1005	2	1788	1688	22	3621	3314	37	4727	4309	41	143368	138410	63	0.214505
108443	104482	81	37455	36212	80	1415	1333	16	3227	2863	27	6969	6585	45	6704	6726	45	265639	257415	79	0.215526
104956	97344	85	49929	46912	83	1667	1507	21	2663	2438	27	5712	5777	41	7028	6861	44	209923	202881	79	0.215526
186696	155782	99	69957	56650	95	2475	2081	27	5150	4220	43	10872	9401	62	11593	9807	62	423141	383243	90	0.215526
77328	75137	78	26316	25714	76	728	791	0	1843	1911	21	2782	2807	28	4212	4065	38	115259	114244	73	0.216548
119016	109289	86	77805	70717	87	1842	1668	22	2644	2457	30	6908	5990	47	8195	7227	52	237846	215845	83	0.216548
69983	67827	80	29752	29904	75	936	806	0	1651	1518	18	3257	3294	31	4488	4406	34	104619	99040	71	0.216548
97508	90632	86	39889	36779	82	1306	1097	10	2301	1751	24	4491	4590	37	6338	6692	41	161666	157550	76	0.216548
110617	106995	85	35780	34707	80	1085	1127	10	2543	2062	27	5446	5279	42	6895	6510	48	198322	191747	81	0.217569
121545	115521	85	44093	42067	82	2186	2205	24	3154	3241	34	8238	8052	48	9255	9064	53	334847	324137	81	0.217569
125016	96809	99	36926	29935	86	1318	949	0	2030	1524	33	5236	4391	42	6846	5380	49	184572	148794	87	0.219612
111210	95791	89	51494	44412	87	1848	1463	17	2600	2150	27	5877	4846	44	8496	7877	51	221500	204328	80	0.219612
49456	49156	74	20652	20577	54	577	606	0	902	1002	1	1616	1811	18	2187	2015	23	63506	63406	68	0.219612
140164	119603	99	56633	47531	90	1458	1404	17	2784	2240	30	5635	4623	47	7563	5804	50	210394	177178	83	0.220633
105151	101637	82	40340	38706	81	1489	1525	16	2371	2346	24	5005	4897	38	7528	7333	47	204610	198746	81	0.220633
164895	140832	94	87975	74575	93	2394	2065	27	3967	3481	36	8444	7613	49	11608	10041	59	327868	301928	88	0.220633
284578	226670	107	143529	116067	108	6053	4960	42	9360	7118	55	19744	15674	77	30352	23881	98	783840	610572	106	0.220633
121282	111067	83	85008	79367	84	3291	3256	29	4803	4343	43	9882	9044	57	12946	12333	60	354827	327791	82	0.220633
48142	47384	76	20106	20189	55	659	643	0	774	821	0	1856	1773	23	2229	2026	25	74872	77665	67	0.221655
96401	91977	82	35934	34087	80	1075	1175	9	2349	2023	24	4391	4373	36	5027	5138	38	187228	174423	75	0.221655
164299	145996	105	70555	62371	90	2058	1811	24	3960	3114	36	7432	6556	48	11194	10024	59	256010	239823	84	0.221655
186627	140681	102	75102	54622	100	2340	1915	25	4568	3684	37	9395	7190	58	10836	8358	64	363644	286963	97	0.221655
118815	109933	90	45815	43452	83	1275	1086	9	1998	2112	23	4361	4107	38	6816	6357	45	165861	158192	78	0.222676
111422	103980	84	52813	49594	83	1500	1287	16	3642	3402	33	6205	6358	43	7058	7097	45	243124	239489	80	0.223698
135412	119790	90	60029	52429	88	1806	1425	20	2861	2236	30	5429	5039	42	7294	6065	49	210528	183697	83	0.224719
162989	145075	91	109724	101195	90	3346	2974	29	4796	4096	43	10162	9249	54	14118	12792	72	388329	348979	86	0.224719
97546	92978	82	44778	43176	80	1420	1465	14	2038	2271	24	4857	4511	38	6041	5961	41	189304	183545	74	0.224719
234804	196078	115	222700	198035	103	5652	4599	39	9215	8176	54	22638	19505	87	29783	25731	95	827571	720066	101	0.225741
49848	47204	75	21457	21307	65	748	839	0	2358	1594	27	2613	2813	27	3563	3166	35	113862	107525	71	0.226762
34484	35339	65	11953	12674	42	193	344	0	727	702	0	1564	1661	18	1771	1641	20	56832	58310	67	0.226762
227835	174855	102	87625	68014	100	2908	2162	32	5459	4434	46	11286	9379	61	15096	12357	65	403059	349839	98	0.226762
322634	200406	124	154826	96207	121	4570	2840	43	10172	6633	59	21975	14903	92	25524	17246	90	886218	597883	120	0.227783
234961	149529	215	89515	68040	161	3296	2587	27	6429	5273	41	15294	11608	93	18340	13174	99	625246	484817	202	0.227783
212164	163288	100	89504	67370	98	3045	2171	34	5433	4401	44	13017	10122	61	14640	11069	68	532558	430244	97	0.227783
76708	69026	81	34509	31296	79	932	674	0	1171	1420	16	2974	2648	32	5210	4635	40	119332	112301	75	0.228805
111381	98270	89	45936	41171	85	1635	1549	17	2373	2390	26	5432	4730	42	7422	6812	46	190873	184833	83	0.228805
125264	118373	86	62850	58979	85	1630	1846	18	3414	3223	33	8689	8203	48	10001	10204	50	336424	325105	84	0.228805
117769	110299	92	41876	38651	83	1393	1252	12	2455	2369	27	5342	5232	39	7641	7078	48	212471	208619	84	0.228805
92537	90490	82	39637	38846	78	1128	915	0	2266	2354	24	5114	5377	37	5565	5740	40	213188	204017	81	0.228805
193963	145501	102	78785	58857	100	2236	1657	27	5474	4330	46	11756	9177	61	11937	9870	67	458962	367105	98	0.229826
190661	155987	101	88756	75457	95	2455	1973	29	4553	4236	38	9495	8191	56	10820	9958	56	365467	322509	95	0.229826
174803	151728	104	84151	73225	91	2391	2145	26	7106	6452	45	10262	9226	58	13033	11726	63	418199	360413	91	0.230848
192450	163156	95	113477	95413	96	3749	3084	34	6662	5885	44	14457	12659	68	18727	16510	76	553524	501835	90	0.230848
84063	80952	84	35681	34860	78	1140	1074	6	2157	2320	25	4529	4805	36	5419	5577	38	197673	188665	80	0.231869
190107	162017	105	68465	60409	95	1366	1399	13	4106	3416	36	10292	9072	58	10689	9410	59	392459	360574	95	0.231869
51476	51683	72	14004	13867	48	607	419	0	832	903	0	1858	1842	24	2847	2609	31	73360	75497	74	0.232891
36617	36826	66	12343	12103	48	273	276	0	309	576	0	1446	1367	18	2003	1830	27	52995	52643	66	0.232891
232858	170462	102	96959	69975	102	2719	1840	34	4353	3482	40	11047	8323	64	15448	11723	76	396749	307740	103	0.232891
67551	67299	75	23402	22721	73	854	761	0	1637	1474	14	2569	2415	29	3392	2887	34	113810	113042	74	0.234934
142269	130049	94	68704	65022	86	2254	1838	22	2728	2574	31	7258	6608	48	8743	8432	50	239907	219473	103	0.234934
114974	88491	90	46716	35339	88	1115	1140	8	1907	1955	25	4810	4074	43	6463	5136	45	178473	141154	86	0.234934
142223	130571	89	62450	57870	87	1991	1784	22	3796	3417	31	9436	9005	51	12138	11396	60	397580	379841	89	0.235955
105497	103152	86	44850	43920	79	1180	1159	10	2378	1888	27	4368	3867	37	5831	5819	41	152171	144184	78	0.235955
118789	108441	84	64932	59638	84	1678	1596	18	3062	2593	31	6265	5818	42	7290	6696	49	243954	213925	79	0.235955
178651	142292	108	72424	57343	94	2080	1752	23	4186	3187	41	9479	7847	57	12403	10044	66	397241	336905	92	0.237998
47088	47530	72	20222	20356	56	548	525	0	305	932	0	1722	1673	21	2335	2130	26	62220	62271	64	0.237998
65581	64234	77	33501	31729	76	596	667	0	1751	1723	20	2862	2831	29	3850	3426	38	107949	104395	61	0.237998
87596	84133	82	26386	25942	78	1193	1180	11	1841	1610	19	3201	3301	30	5153	4956	39	127510	120997	70	0.237998
120486	113745	84	53854	50747	83	1812	1787	21	4123	3952	36	8627	8467	50	10094	9398	57	351499	342065	82	0.239019
50647	44175	90	26676	24108	90	333	334	0	975	878	0	2078	1781	20	2783	1737	31	90662	65461	90	0.239019
116978	104452	87	53177	47102	85	1725	1424	20	2538	2505	26	5865	5283	42	6078	5834	42	233128	213686	80	0.239019
26629	27562	53	13136	13418	45	331	270	0	367	435	0	1160	1161	11	1865	1712	24	49015	50670	60	0.240041
51376	56225	55	24554	24372	68	657	734	0	1333	1648	17	2124	2209	24	3445	3939	31	93038	91534	65	0.240041
111321	104466	85	38824	37718	81	1272	1249	13	1104	1678	19	4363	4264	36	6586	6234	42	168756	167526	72	0.240041
110727	99912	88	31711	28107	84	1015	806	0	2005	2021	22	4928	4430	39	6292	6072	42	172989	167490	79	0.241062
138057	116787	95	52297	44578	91	1774	1609	19	3378	3027	33	6288	6040	42	7856	7471	46	248758	226810	82	0.241062
195042	151124	96	69984	55002	95	2274	1700	27	3328	2483	34	7258	5798	53	10610	8536	58	263238	211829	88	0.241062
32030	30907	73	14092	14196	47	292	374	0	203	571	0	1274	1091	9	1593	1571	21	52833	55719	57	0.241062
98930	91228	81	44979	41478	81	1389	1128	10	2353	1974	28	4848	4239	38	6242	5862	49	176438	167430	73	0.242084
97872	93474	81	38969	37561	79	1110	936	0	1843	1650	22	5190	4754	39	6615	6539	42	217237	209086	75	0.242084
95070	88124	83	40742	38698	81	834	828	0	2004	1865	22	3531	3456	31	4422	4261	37	140922	134043	74	0.242084
108941	104045	84	40441	38942	82	1631	1413	16	2352	2346	26	5678	5403	40	6238	5732	48	235984	231781	70	0.243105
87209	81118	81	36023	33096	81	1481	1433	15	1295	1706	16	3917	3677	36	4595	4094	39	136737	124484	64	0.243105
73097	71323	78	20759	20506	57	1110	1053	5	1986	1500	21	3673	3670	33	4969	4753	40	145557	140088	71	0.243105
44624	44446	76	20534	20289	60	497	483	0	805	701	0	1468	1419	16	2108	2027	24	64629	65482	64	0.243105
128030	116286	88	45609	42839	84	1332	1398	15	2086	2157	28	4724	4378	40	6884	6807	46	177396	164363	74	0.244127
379576	254043	154	188323	125501	146	6637	4576	46	11627	8220	71	23130	17232	82	27660	18685	100	900735	663695	139	0.244127
130842	105844	90	50393	39784	89	1492	1075	9	2280	1633	34	5363	4326	45	7258	6377	50	204274	170084	83	0.244127
178955	151650	95	70170	58249	92	2083	2056	23	3182	2859	34	7274	6207	49	10863	8804	61	283056	237950	78	0.244127
115329	106091	84	53208	49063	85	1468	1431	17	3264	3000	33	6126	5721	45	7756	7246	57	217611	206320	80	0.244127
159434	136089	92	74459	63903	90	2052	1580	26	3815	3014	36	6598	6094	45	9769	8807	55	258490	236961	82	0.245148
134937	123511	88	67022	62640	86	2040	1902	21	3105	2881	36	6071	5632	43	9068	8565	49	235045	232061	79	0.245148
86436	85142	80	39424	38542	77	879	742	0	1718	1625	19	3289	3056	34	4765	4549	36	136570	129120	70	0.245148
112896	104780	85	35918	32943	83	1375	1220	12	2165	2247	26	5148	5304	36	7707	6799	57	200685	191827	100	0.245148
17505	19783	44	8442	9264	38	317	320	0	149	334	0	847	857	0	1188	1106	9	29925	35509	51	0.245148
138463	129825	87	129290	121760	87	3153	3177	28	5247	4924	43	10492	10003	54	13769	13246	60	403189	372598	85	0.245148
182377	156623	93	94703	83311	92	2909	2373	31	4418	3942	36	11380	10569	61	13052	12096	63	451878	423549	90	0.247191
145878	133320	89	70285	64023	87	1501	1458	17	3359	2705	34	7004	6315	49	8712	6944	51	304650	268317	82	0.247191
24966	23727	70	18235	18311	55	484	546	0	227	503	0	792	707	0	1272	1446	12	33193	35657	58	0.248212
41734	40308	81	14720	14885	47	607	578	0	861	939	0	1235	1292	14	2167	2202	25	54456	56898	67	0.248212
131766	114248	88	55679	47354	88	1137	831	0	2522	2344	26	5017	4324	42	5666	4709	41	193097	179899	84	0.249234
96488	88711	84	35104	32575	81	821	767	0	1664	1707	17	3752	3723	34	4984	4547	41	151915	153365	77	0.249234
104787	100001	83	31394	30539	79	846	880	0	2158	1653	20	3511	3399	32	4972	4693	39	133158	129534	77	0.249234
118808	113681	87	34232	32113	82	1432	1450	16	2569	2851	30	7276	7113	47	7943	8043	47	295749	274600	100	0.249234
351130	216977	149	133631	91186	144	5798	4592	43	10636	7793	60	25931	18543	101	30231	20815	106	1.04858e+06	768909	144	0.250255
57489	57727	75	25226	25337	65	450	465	0	963	1082	7	2501	2360	27	2426	2686	27	96908	97041	65	0.251277
165613	148997	92	112973	104807	90	3656	3384	33	5696	4927	45	12386	10444	59	16609	14943	72	451738	385086	89	0.251277
39150	37037	81	17662	17664	53	514	543	0	717	887	0	1673	1705	18	2141	2126	24	60420	61014	69	0.251277
114153	86960	90	45160	35553	88	937	734	0	2136	1852	31	4836	3731	43	6434	4708	46	180058	143469	84	0.252298
172471	145033	105	69541	59078	92	2308	1891	27	3754	2993	34	7666	6740	48	9696	8498	60	298457	274433	91	0.252298
109506	102617	84	58112	54266	84	1609	1355	17	3137	3080	31	7294	6883	46	7987	8644	43	287713	275884	85	0.252298
57724	59398	74	24901	24617	67	514	539	0	1616	1327	13	2127	1972	25	3009	3272	29	82256	85007	67	0.25332
123986	117078	84	59542	55706	84	1423	1415	16	2026	1804	22	4746	4347	40	7043	6529	47	180165	174522	82	0.254341
68688	68530	76	45776	44493	77	838	948	0	1808	1344	15	2727	2779	29	4068	3932	36	117635	105035	68	0.254341
75510	67881	86	31541	28006	83	913	840	0	1791	1535	23	2975	2978	30	4364	3770	37	118312	107656	79	0.255363
42581	41526	74	24265	23798	72	771	757	0	1281	1004	2	2420	2247	26	3584	3266	32	93617	91268	68	0.255363
87084	81621	86	44804	43543	80	1588	1542	17	1839	2009	24	5028	4749	38	7034	6651	46	184628	177311	80	0.255363
108306	99602	99	60484	56529	84	1409	1280	13	2244	2209	25	5440	5189	43	6354	6168	45	221630	212786	79	0.255363
118190	104847	92	49943	44169	84	1192	1233	14	2467	2055	29	4482	4157	38	6652	6059	44	191040	172776	73	0.256384
191173	157124	101	83087	70051	95	2011	1767	23	4637	3709	42	9415	8070	56	10702	10167	53	370445	327837	89	0.256384
108038	104610	81	33848	32328	79	1006	1046	6	2879	2380	31	6689	6940	44	7237	6874	47	246568	244693	74	0.256384
131035	114552	87	55642	48794	88	1537	1331	18	2242	1918	26	5167	4786	41	6630	5524	46	187085	175035	82	0.256384
229447	192822	115	110365	93456	106	3396	3107	32	7163	5724	50	15503	12807	68	16841	14454	71	631052	497807	102	0.257406
116156	109690	86	57608	55120	81	1477	1244	16	2639	3163	29	6757	6703	44	6597	6453	45	257727	254448	80	0.258427
78574	74796	78	35380	32923	80	1321	1125	14	1496	1518	18	3359	3204	32	3843	3979	35	118253	118183	73	0.258427
158679	132864	94	109125	96110	91	1618	1603	17	3379	2718	34	6724	5213	53	8697	7087	51	228194	186031	83	0.259448
75778	72639	80	32921	31362	78	980	968	0	1921	1577	21	2857	2810	30	4823	4733	37	126517	120535	73	0.259448
115784	109873	85	51551	49274	82	1737	1776	19	3287	2988	33	7355	7350	46	9484	9594	54	331014	323975	82	0.259448
28398	26929	72	13971	13625	49	299	384	0	408	379	0	1508	1581	19	1471	1594	17	58507	59104	65	0.261491
55015	53873	75	23137	22386	72	510	795	0	949	796	0	2296	2132	28	2707	2641	26	81680	79289	73	0.262513
137172	124257	91	74517	67992	89	1622	1527	19	2629	2385	28	6050	5386	42	7820	7042	49	230518	205097	79	0.263534
201188	169657	111	125032	108844	97	3421	3074	31	4891	4952	35	11108	9918	55	16707	14906	75	429110	389924	92	0.263534
91334	89254	80	39768	38864	79	831	914	0	1614	1730	18	3667	3472	36	4416	4309	35	143470	141134	77	0.264556
111708	107613	82	45193	43769	81	1105	1234	10	1753	1325	27	4566	4443	39	5945	5825	41	174386	169982	80	0.264556
96904	91461	83	39741	37581	82	1589	1457	15	2641	2229	32	5491	5458	35	6611	6612	44	233913	232620	79	0.264556
181577	147097	98	62335	50768	94	2296	1820	26	4459	3399	40	10124	8744	57	10634	8980	53	390047	351831	90	0.264556
68649	68399	78	26598	26581	65	755	842	0	1145	1293	13	2820	2708	30	3713	3596	36	113280	111412	74	0.264556
219413	161814	115	80999	59180	107	2538	1868	28	3551	2428	39	8835	6606	53	12406	9818	69	341665	271252	105	0.265577
240557	190458	122	136327	112894	105	5568	4366	39	7787	6391	52	17812	13628	78	24719	18729	94	684073	535459	103	0.265577
115497	107952	100	44107	42249	81	1494	1325	17	1783	1908	23	4690	4408	39	7241	7134	41	177008	170841	80	0.266599
303302	169457	147	159034	89396	142	3568	1910	32	7516	4447	77	13974	7975	85	18115	9966	90	533652	316283	139	0.266599
51143	48761	81	27449	26187	76	707	651	0	1081	1013	2	2300	2194	25	3027	2955	27	100874	95060	90	0.26762
64142	58698	80	28252	24385	81	961	856	0	1828	1634	19	2729	2529	30	3891	3661	35	115715	108123	75	0.26762
175200	135027	110	66144	52289	95	2110	1652	23	3150	2455	33	7033	5599	51	10381	8516	63	272136	230453	95	0.26762
168478	145579	96	124193	108329	92	3069	2620	31	4997	4268	43	11199	9558	60	12970	10181	71	425239	361056	90	0.26762
132539	123148	86	63867	59506	86	1683	1775	16	2710	2157	32	6142	5446	42	7809	7135	50	242145	218519	75	0.268641
166282	141399	99	87923	74887	93	2095	1791	24	3298	3140	32	7612	6320	52	10041	8866	61	272839	239139	87	0.268641
244855	202214	109	132444	109741	102	4645	3805	38	7152	6106	47	15748	13466	84	20298	18097	84	546986	497242	94	0.269663
61286	57136	82	25376	22934	65	658	537	0	1033	1085	6	3012	2638	33	3376	3064	33	97277	91797	71	0.269663
100321	88514	92	47228	42133	83	1017	853	0	1766	1665	23	4467	4170	39	5393	5231	40	167778	159503	100	0.269663
111580	103658	84	49288	47250	83	1337	1369	14	1909	1856	21	4847	4435	38	7170	6517	48	172303	166957	77	0.269663
163883	142767	92	59020	51073	89	2325	2047	24	3865	3446	33	7945	7197	49	10962	9466	59	297411	278442	82	0.269663
81223	69753	90	41650	37084	83	1163	1056	6	1559	1343	18	3393	3057	34	5958	4675	45	148234	137878	75	0.270684
68642	64963	91	26905	26156	76	882	611	0	954	1123	9	2648	2638	27	3616	3766	33	100867	95666	72	0.270684
221049	180300	111	118319	99870	102	3330	2835	32	5612	4844	45	11031	9470	60	14017	11501	68	406403	347605	92	0.270684
107148	101227	84	40307	38645	82	1750	1661	19	1935	1787	23	4514	4202	37	6360	5958	43	173525	170612	75	0.271706
64229	59730	89	32700	31624	78	932	947	0	881	905	0	2399	2521	26	3199	3165	35	92528	93024	60	0.271706
13792	13426	59	8495	8753	41	143	301	0	159	428	0	805	709	0	839	1105	6	19637	23701	41	0.271706
110394	97585	88	44371	38635	85	1431	1176	15	2769	2280	26	4847	4372	41	7928	7022	53	211521	188947	80	0.271706
94282	91362	83	39029	37899	78	1106	937	0	2887	2283	32	5827	5655	42	6800	6822	46	231644	229420	73	0.271706
45635	45644	64	18069	17283	53	556	484	0	754	816	0	2237	2094	26	2682	2518	33	84707	84267	62	0.272727
84882	82280	83	28085	27935	76	708	718	0	1568	1772	20	3412	3366	32	3189	3243	29	136180	136469	71	0.272727
12334	13535	42	5762	6083	36	230	289	0	12	204	0	495	557	0	800	970	0	22918	25108	45	0.272727
168471	138606	94	92097	74021	93	2623	2237	27	4771	3908	39	10498	9213	56	14330	11710	63	389751	346035	80	0.272727
92239	87774	80	34529	33155	78	992	974	0	2680	2510	27	4205	4318	35	5543	5441	43	173155	171120	70	0.273749
118114	99391	92	52430	45256	87	998	905	0	2070	1589	21	4395	3833	38	6132	5188	44	165071	149363	76	0.27477
35753	36604	61	15376	15388	50	335	410	0	413	749	0	1397	1224	16	2633	2745	25	57263	57341	56	0.27477
48972	47937	74	21485	21190	66	491	523	0	801	1000	1	1977	1901	21	2685	2713	28	71825	73152	62	0.27477
188342	139399	105	80934	60422	100	2325	1701	26	4405	3295	48	9331	7332	57	10560	8306	57	378919	294739	95	0.27477
112682	108523	82	29772	28919	81	1216	1156	12	2833	2939	30	5561	5191	43	5986	5756	42	237730	230305	75	0.275792
52360	52670	73	22585	22127	72	663	608	0	1039	1188	13	1981	2012	24	2116	2049	25	81283	83787	66	0.276813
27250	25769	73	10304	10291	43	310	327	0	737	522	0	1237	1146	10	1246	1475	14	39052	41324	52	0.277835
146383	136574	89	78817	74651	86	2198	2033	24	4050	3554	38	9701	9464	55	11038	10037	60	394045	359793	81	0.278856
57923	56495	78	17447	16940	51	653	686	0	761	850	0	2204	2334	26	3484	3610	31	90537	88235	68	0.278856
117993	111724	85	46920	45056	81	1641	1288	17	2317	2453	27	6393	6161	41	6963	7061	44	255017	241781	78	0.278856
32804	34441	61	3681	3661	31	1540	1634	18	3791	3966	30	4571	4784	37	3264	3368	30	85987	85649	65	0.279877
165289	143914	98	72099	64280	93	1925	1771	21	3683	3257	35	7399	6523	50	10168	8166	56	292078	251262	85	0.280899
172048	142344	95	103309	88657	94	2953	2433	30	4235	3453	37	9464	7923	55	13054	10419	65	370308	301796	86	0.280899
189511	163662	96	112288	96787	98	2495	2369	28	5447	4822	45	13620	11652	64	15151	12535	74	516644	438974	94	0.280899
55537	49276	92	27148	24434	76	496	547	0	1604	1267	12	2409	2161	26	3390	3259	36	92141	82815	74	0.28192
148607	126350	91	58754	48153	89	1521	1243	13	2786	2055	31	6212	5412	47	7050	5977	49	257102	226998	76	0.28192
57602	55216	80	21859	21266	74	175	416	0	1363	1323	12	1642	1723	18	2696	2703	28	74679	71466	71	0.282942
34615	34693	58	15241	15108	50	377	528	0	464	756	0	1216	1435	14	1723	1743	19	59268	61743	65	0.283963
127757	123931	86	72361	69314	82	1932	2032	20	4222	4007	35	9503	9572	49	10203	9630	55	388497	370419	81	0.283963
187744	167701	92	72494	65976	89	2827	2751	27	5039	4492	40	10770	9517	59	14666	13226	70	420536	369456	88	0.283963
25625	28345	52	11846	12161	44	95	146	0	735	897	0	720	951	0	1057	963	0	43688	44040	60	0.283963
100615	92377	86	68933	65461	84	1070	1118	9	2491	2552	27	5190	5097	39	6353	5789	45	201086	193364	77	0.284985
140513	116099	93	64187	53826	90	1867	1734	21	3202	2857	31	6685	5812	46	9921	8561	56	249997	225838	85	0.286006
142850	129350	89	50855	45938	87	1443	1465	14	1844	2029	25	5547	4759	45	7663	6704	47	214436	189922	77	0.286006
63289	63176	71	22155	21635	63	470	618	0	1492	1470	15	2508	2654	27	2646	2545	27	84730	84725	68	0.286006
66132	62955	89	37258	35705	77	969	1020	3	1596	1397	22	3047	3129	29	3967	3807	35	113468	114230	68	0.287028
49171	46535	90	19110	18681	56	687	428	0	811	1069	5	1951	1986	22	3034	3128	29	70974	72616	63	0.28907
118564	104553	87	44033	37240	87	1755	1354	17	2582	2486	30	5826	4866	44	7315	6429	51	206256	182058	81	0.28907
70649	67672	79	29131	27823	77	839	836	0	1564	1517	21	3338	3565	32	4122	3999	34	138327	134857	65	0.290092
304001	229206	122	206961	163571	120	6286	4592	44	10774	7954	64	23831	18009	90	32810	25750	109	879065	658899	118	0.290092
51908	54754	57	24920	25131	56	643	582	0	1337	1321	17	2068	2099	26	3258	3202	34	84595	88133	56	0.290092
90452	85215	96	24496	23817	69	1052	979	0	2047	1476	19	3631	3772	31	4450	4381	37	123574	117597	74	0.291113
145384	130819	106	61770	56622	89	1853	1524	20	2231	2341	29	5813	5231	41	7986	7208	50	212304	195379	88	0.291113
97288	93610	90	38846	37814	80	1000	863	0	2004	1966	25	4955	4732	39	5586	5230	40	154688	148239	76	0.291113
102673	100352	80	25724	25302	72	1759	1300	20	2606	2588	26	5863	5792	41	6024	6213	43	224948	217345	79	0.291113
41835	43377	65	18838	19498	52	573	610	0	642	852	0	1455	1551	19	2682	2621	25	61336	62806	65	0.291113
49429	48375	81	17347	17489	54	484	397	0	683	793	0	1649	1648	23	2411	2094	27	61791	63154	61	0.292135
157415	139504	91	103751	93048	92	3315	2883	30	5555	5077	39	10186	9578	53	13709	12835	62	423963	389998	88	0.292135
80783	72703	77	32368	28706	80	854	800	0	1893	1454	23	3238	2851	32	4591	4388	37	130700	121264	76	0.292135
264217	188348	119	93455	65875	114	3506	2665	34	5746	4100	47	12071	8884	65	16076	11845	73	412309	326085	107	0.292135
140005	131105	91	76561	73326	86	2799	2139	27	3247	3019	29	7639	6866	47	11704	10480	64	289426	261685	80	0.293156
51795	52659	73	17946	18035	51	404	425	0	752	906	0	1832	1840	23	2351	2772	24	77125	76425	66	0.294178
50767	47433	67	26340	24573	77	665	722	0	1080	1132	8	2435	2454	27	3010	2739	32	91781	88087	77	0.294178
73306	70510	85	33271	32413	77	799	809	0	1734	1446	16	3315	3148	31	4280	4220	37	118170	115675	77	0.294178
32343	31187	78	12291	12309	44	183	291	0	303	579	0	1004	1066	7	1394	1452	19	44740	49112	61	0.294178
160430	126067	95	60389	46593	94	2088	1741	23	3142	2609	32	6759	5489	46	9504	7449	57	230001	193499	87	0.294178
25902	26650	68	12599	12373	46	396	426	0	528	400	0	1508	1358	17	1353	1811	18	51057	52665	59	0.294178
78140	73216	90	28733	27455	77	845	995	0	1159	1377	14	3060	2919	32	3916	4120	35	110418	104578	76	0.295199
60352	58334	85	18922	18389	61	652	619	0	1222	1108	8	2672	2478	29	3545	3227	35	86013	86671	71	0.295199
186984	163998	113	49795	43568	95	2386	2214	26	4301	4031	37	9584	8994	52	12577	11921	55	365204	348900	92	0.296221
110809	107379	85	50312	48830	81	1077	1328	12	2024	1971	23	4252	4147	37	5359	4526	45	165842	161215	74	0.296221
144490	131906	102	52680	48236	102	1959	1867	21	4617	3608	40	9198	8325	50	11278	9886	60	398145	352512	102	0.296221
154233	137507	89	63183	56928	87	2658	2272	27	3818	3788	33	8084	7517	47	11431	10378	58	318806	305518	84	0.296221
85656	80433	88	37006	35217	80	865	961	0	1354	1413	18	3542	3554	33	6167	5649	44	148949	140376	76	0.298264
123636	113766	99	60124	55584	85	1662	1547	19	2636	2641	24	6716	6628	46	7944	7999	48	268348	261669	80	0.298264
51086	50444	71	19895	19875	52	475	628	0	789	772	0	2007	1870	23	2677	2827	28	77992	77446	66	0.298264
59118	56747	78	22616	22570	58	632	330	0	1221	1307	11	2255	2374	25	2764	3160	27	82256	79317	71	0.298264
291814	189800	139	126557	85950	122	4226	2987	40	7151	4652	52	14694	10801	71	22045	15907	87	547722	392258	117	0.300306
56715	58321	75	34303	34036	75	415	567	0	886	857	0	1892	1964	22	3106	3098	32	91949	89688	69	0.300306
118304	106026	88	67076	61910	86	1662	1758	19	3478	3106	32	7443	7005	47	7801	7328	51	289783	280112	79	0.300306
184843	151853	96	94241	76915	96	1950	1570	22	3553	3237	38	8018	6922	51	11099	9439	66	311705	274932	87	0.300306
68731	66990	77	30044	29640	76	1021	896	0	1366	1152	9	2749	3032	28	4155	4334	36	105544	106908	65	0.301328
174281	145626	97	68521	57293	91	2165	1978	22	4008	3633	40	9710	8651	54	11364	9308	59	378804	325970	79	0.301328
99608	96172	80	66533	64297	81	1490	1161	15	2694	2603	29	5671	5197	44	7253	7227	47	205261	197156	72	0.301328
91725	83115	87	39852	37177	83	1170	888	0	1389	1521	17	4077	3872	35	5506	4834	43	150752	146738	76	0.301328
102541	98476	81	30697	29739	79	1161	1203	12	2053	1836	23	3950	4004	34	6577	5983	46	165299	161973	74	0.302349
112934	106801	88	31465	29867	81	1869	1856	20	3224	3518	31	6975	6777	47	9631	9451	51	309323	289303	73	0.302349
97298	93750	81	39424	38146	79	949	1110	7	2395	2219	25	5106	5264	38	5251	5510	37	197263	194172	70	0.302349
188283	163451	94	149619	131640	94	3651	3116	32	6432	4859	51	12554	10917	64	17004	14820	72	472087	427323	86	0.302349
106289	97786	86	79321	74695	84	1438	1365	17	2669	2082	27	5414	5112	40	7028	6658	43	188799	185145	74	0.303371
63656	64398	77	24475	24400	59	605	698	0	1223	1070	8	2442	2589	25	3182	3196	31	108417	107085	67	0.303371
162339	142273	106	71254	62317	90	1938	1551	20	3130	2803	32	6927	6177	44	9649	9102	55	260244	246998	83	0.303371
64151	53360	94	26965	22828	94	780	689	0	999	733	0	2092	1685	20	2689	2255	26	89810	75612	94	0.303371
133720	125304	85	67873	63622	86	1696	1619	20	4166	4029	35	8749	8376	51	9353	8715	50	355408	346734	81	0.304392
60773	62094	75	24363	24085	74	764	657	0	1287	1666	16	2973	3029	31	3163	2950	31	111629	114428	60	0.304392
46315	45162	74	19458	19192	56	472	529	0	647	800	0	1859	2022	23	2016	1937	25	69060	71594	59	0.304392
64647	61286	92	26840	26132	75	793	868	0	765	991	0	2221	2352	24	2809	2638	31	79058	78074	63	0.305414
96399	91833	86	48808	45478	82	1243	1109	9	2594	2739	28	5389	4987	43	6540	6352	42	226044	215689	74	0.305414
144518	129331	105	64708	59131	87	1998	1634	24	4285	3731	37	9049	8427	49	9542	8961	52	365688	357786	79	0.305414
131526	112363	95	52126	44891	87	1221	1039	4	2483	2793	27	5509	4828	43	7724	6992	50	210308	195529	80	0.306435
130632	115929	90	50519	45120	87	2064	2068	22	3215	2879	34	7014	6145	49	9265	7763	56	253752	225642	80	0.306435
64806	58557	80	31248	29250	79	797	828	0	1305	1131	10	3194	2954	31	4303	4601	34	114811	110494	71	0.306435
116345	109661	87	45688	43782	83	1297	1487	17	2504	2590	26	5292	5211	39	8532	7976	54	201487	193540	77	0.307457
89855	84505	83	26459	25216	78	982	1037	4	1241	1272	14	3122	2870	29	4637	4342	37	117261	107762	64	0.307457
55638	52747	76	20435	19809	60	1027	913	0	1498	1556	18	3597	3536	34	5003	4831	40	131371	122923	69	0.307457
185410	149593	97	84944	69985	94	2902	2433	31	4828	4901	40	12439	10627	61	15420	14108	66	431494	381385	86	0.308478
201423	161214	100	128032	103887	98	3420	2475	36	5671	4436	42	13407	10776	67	17352	13458	84	515823	393011	95	0.308478
66291	65673	77	30461	29261	77	679	705	0	857	1310	12	3048	3187	29	3598	3451	36	122631	120174	92	0.308478
74125	69042	80	33861	30534	80	568	581	0	1316	1261	11	2392	2073	28	3594	3690	34	99494	94612	71	0.308478
151665	125490	101	52978	45291	89	1659	1499	19	3816	3662	33	8967	8153	51	10209	8624	58	359924	322769	86	0.310521
222738	153332	108	123679	82838	108	2217	1598	24	4843	3190	48	8981	6722	64	13147	10099	67	372400	293693	96	0.311542
109593	102886	83	45927	42928	83	1034	1132	8	2947	2629	31	5130	4894	38	5965	5996	41	202823	192474	78	0.311542
57161	55931	80	22465	22365	64	874	805	0	823	1089	7	2466	2748	25	3549	3401	34	99902	97973	69	0.311542
137501	117192	91	57138	49974	86	1903	1868	21	2788	2772	28	5848	5207	42	9186	8379	50	221964	202196	79	0.311542
34733	36319	63	13736	14145	45	518	390	0	284	447	0	1334	1365	15	1846	1651	24	51936	53800	60	0.312564
196105	157997	98	68645	53848	95	2176	1753	25	3768	2876	36	8204	6854	51	10546	8545	58	294680	253479	90	0.312564
128724	111704	90	69061	62377	87	1775	1569	20	3161	2764	31	6768	6118	46	8024	7101	50	260981	247038	80	0.312564
169662	137102	111	67012	54641	94	2166	1986	26	3724	2869	36	7613	6293	50	9739	8155	56	271712	238066	87	0.313585
196826	158860	103	66181	54293	99	2872	2184	31	5190	4201	42	10892	9061	59	12427	10424	67	473603	420619	92	0.313585
104068	94559	88	42883	40011	84	1838	1617	21	2978	2357	33	5350	5230	38	7341	7233	45	199344	191750	78	0.314607
70168	67650	84	24399	24309	68	517	409	0	1204	1359	11	2788	2595	30	3276	3313	30	95244	92070	68	0.314607
19634	20698	51	9588	9727	42	138	289	0	492	593	0	934	1148	7	1253	1170	9	34817	36767	57	0.314607
79215	74569	89	37835	36009	79	1379	1279	15	1473	1300	19	3902	3802	36	4605	4422	37	137750	135250	73	0.315628
148087	123380	96	63308	53795	91	1656	1467	18	2663	2317	34	7074	6581	46	9411	8577	57	255220	236763	84	0.315628
71940	68163	79	27943	26178	77	779	678	0	1234	1159	9	3648	3340	36	5049	5140	40	149372	145955	72	0.315628
231917	173638	104	99596	74967	102	2900	2070	34	4375	3845	39	10538	7946	58	13307	9926	65	392794	315421	94	0.31665
127972	111994	90	64262	56623	87	1118	1158	11	2200	2323	26	5483	4858	46	6974	5791	47	176520	152687	72	0.31665
71048	66087	80	28280	27246	77	934	848	0	1567	1323	15	3334	3500	30	5176	4878	40	125390	125229	69	0.317671
57811	56967	80	28093	27719	74	645	688	0	825	993	0	2020	2176	23	2770	2649	31	74959	75476	64	0.317671
158942	131447	95	58660	48498	93	2009	1590	20	3485	3217	37	7200	6334	49	10904	9662	71	262116	237787	87	0.317671
144359	127990	105	59970	53304	87	1918	1649	22	3592	3186	33	7820	7153	49	9312	8164	49	322085	303337	81	0.318693
245416	199582	103	107572	91581	98	4620	4193	36	7243	5795	51	15626	13121	75	22550	18218	90	583037	487727	96	0.318693
58269	56515	77	28915	28183	75	483	595	0	961	883	0	3290	3236	30	4126	4321	34	110447	108539	70	0.318693
93947	89711	80	34169	32989	80	1087	954	0	1938	1942	23	3665	3532	35	4395	4312	38	133353	128223	73	0.319714
173939	156616	99	128174	118388	92	2298	2277	24	4589	4280	40	9761	9003	54	12027	10369	68	371919	337959	82	0.319714
148418	126194	91	78998	66775	92	1816	1577	21	2330	2204	27	6077	5205	49	8109	7036	51	228368	196900	85	0.319714
145000	130303	86	74442	65911	87	1911	1694	24	3143	2898	32	7211	6283	48	10357	9205	56	249850	241769	79	0.319714
124403	118055	87	59797	57118	82	1629	1486	18	2719	2379	29	6011	5456	44	6243	5967	42	221007	219434	75	0.319714
45033	44989	74	15981	15844	49	551	390	0	906	736	0	1675	1783	20	1871	1784	24	62755	63383	60	0.320735
143608	130043	87	44923	40147	88	1630	1506	19	3509	3446	33	8723	8186	55	9663	8496	53	353268	333833	82	0.320735
104360	95780	86	44283	40932	83	1225	1152	10	1663	1896	17	3889	3552	34	5679	5425	46	160607	156787	76	0.320735
27145	27551	56	11823	11842	45	482	305	0	837	483	0	1133	1217	10	1482	1667	16	47727	49431	61	0.320735
34254	33533	78	17824	17766	53	566	467	0	677	881	0	1177	1256	12	1372	1665	18	50570	51351	54	0.322778
111149	98877	88	56727	50671	87	1257	959	0	2730	2137	30	4991	4242	42	5532	5224	41	168933	161834	81	0.3238
87619	82443	88	39994	36951	83	1138	1121	8	2341	1980	24	4510	4089	41	5196	5084	39	190044	191412	97	0.3238
175792	142734	101	104781	90833	95	2822	2147	31	3897	3540	34	9099	7808	51	12195	11086	63	342203	309978	89	0.3238
111122	98999	85	53077	48417	83	1497	1164	16	2070	1910	32	4729	3963	41	6295	5281	44	168639	147119	78	0.324821
85577	80591	82	35836	34187	78	1117	901	0	1759	1673	21	3732	3553	34	5146	5202	38	152244	147739	73	0.324821
247794	200454	133	208492	178817	116	6716	5265	42	10773	8946	61	21426	17571	82	31762	26012	107	778885	623473	114	0.324821
62820	63632	75	21264	21561	55	724	664	0	800	1172	9	2411	2551	27	3191	3180	30	88014	88446	67	0.325843
197468	155185	103	86436	68451	98	2627	2163	26	5262	3779	43	12349	10224	65	12764	10106	61	499077	414259	96	0.325843
383416	265904	155	290751	212053	149	8332	6001	49	12337	9897	64	27940	20860	101	40227	30336	135	1.02744e+06	765746	144	0.325843
118401	111913	84	49312	47384	83	1414	1384	16	2530	2068	34	5405	5196	40	7792	7583	44	201547	192556	80	0.326864
163591	148043	93	81989	75408	91	1824	1556	24	2985	3113	33	7597	6929	49	9920	9497	54	259602	245034	83	0.326864
140987	124119	94	73419	65992	88	1355	1258	13	1760	1662	20	4645	4025	42	6738	5992	46	171311	147710	74	0.326864
161435	142786	90	72989	64435	89	1918	1514	24	3545	3227	32	6716	5981	49	9531	8851	55	277227	264145	82	0.327886
20541	22182	45	7010	7445	37	288	282	0	518	942	0	1451	1537	17	1840	1967	22	46277	48095	60	0.327886
59357	56110	82	26781	25851	75	587	643	0	1007	847	0	2129	2192	23	2673	2624	31	85479	81503	67	0.327886
112677	102213	90	52504	48168	83	1732	1405	18	2804	2403	27	5772	5371	42	7330	6717	50	202388	196315	79	0.327886
117883	111241	86	70008	66873	84	1887	1818	20	2743	2507	26	5910	5683	40	7947	7150	54	235886	225568	80	0.327886
50918	47850	89	20076	19642	55	411	465	0	524	721	0	1502	1506	19	1682	1722	19	56909	57190	64	0.327886
39962	39672	81	17797	17589	58	440	424	0	855	650	0	1406	1381	13	1493	1546	15	52661	52783	59	0.328907
128787	118207	98	60179	55814	86	1923	1810	21	2590	2425	34	6426	5956	42	10193	9483	55	247351	238859	81	0.328907
210451	162710	103	83069	65797	99	3233	2504	31	4462	3812	37	8778	7345	54	12653	10273	67	358510	308447	92	0.328907
63902	63586	76	23474	23257	60	924	847	0	967	1309	11	2905	2767	32	3629	3573	35	104390	100561	70	0.329929
101442	96662	83	39219	37358	81	1819	1981	19	2413	2839	26	5858	5842	44	7689	6886	55	220860	207568	77	0.33095
133495	123952	90	65917	61889	87	2047	1987	24	4455	3967	39	9332	9198	49	9799	8769	57	372605	347252	103	0.33095
72947	69942	81	32858	32122	78	907	771	0	1352	1392	12	2991	3055	31	4298	4096	35	125635	122210	72	0.33095
64388	63992	69	22112	21651	67	604	655	0	1223	1036	5	2168	2058	23	3256	2998	28	85557	85618	68	0.33095
37024	36149	72	20478	20660	58	314	398	0	212	333	0	1223	1228	11	1692	1963	21	43745	43833	64	0.331971
158891	133390	108	69845	58853	92	1969	1511	24	3987	3188	37	9633	8047	57	10996	9562	55	391295	354738	83	0.331971
135213	130015	85	48103	44983	83	1870	1745	20	3206	3230	33	7022	6643	44	10245	9492	64	254006	242317	81	0.331971
143261	135878	86	58464	55550	84	1688	1556	21	3522	3626	32	8189	7735	48	8341	7435	50	321877	299347	79	0.331971
185370	148958	96	95487	78796	94	2118	1748	25	3780	3090	34	8105	7079	53	11514	8539	65	300783	247205	85	0.331971
110797	100861	87	51523	46369	86	1554	1179	15	1914	1893	24	3919	3669	36	5363	4530	44	138995	131728	64	0.332993
186190	144037	104	90740	70541	98	2098	1966	22	3359	2962	38	8492	6800	56	11323	9083	61	315965	262508	90	0.332993
120162	105402	94	50849	45178	85	1567	1346	15	2690	2250	33	5663	5210	43	8035	7818	45	236521	222664	78	0.332993
80065	74363	91	40127	37804	79	833	899	0	1638	1428	20	3077	3009	30	3789	3950	34	127519	121696	68	0.332993
207749	181896	114	132600	118054	96	3490	3415	30	6333	5928	47	13516	12387	65	19545	17187	83	484860	453677	88	0.332993
155890	139251	99	110028	101956	91	3305	3133	30	5100	4549	43	11201	10068	62	14561	13720	62	399424	370122	81	0.334014
294308	189416	137	134702	90935	135	3904	2882	38	6978	4896	51	14222	10358	67	18898	13159	86	552643	408910	123	0.335036
144349	127135	107	59073	48245	107	1934	1547	23	4355	3246	35	9640	8390	59	11324	9243	67	406059	336520	107	0.335036
71638	69585	77	30763	28600	76	658	616	0	758	764	0	2947	2701	31	3735	3799	34	106796	105707	66	0.335036
159918	145075	90	89898	82321	88	2368	2167	26	4286	3887	40	9424	9329	52	11178	10375	58	394488	384764	81	0.335036
116210	111275	83	47188	45697	81	1268	1262	17	1744	1797	22	5068	5049	39	7394	7109	43	211018	202844	71	0.335036
16919	16489	59	7392	7556	39	86	225	0	582	605	0	936	998	0	1099	1381	13	27632	28029	50	0.336057
51208	49855	71	16571	16038	54	555	635	0	1128	1416	12	2174	2151	24	3067	3307	31	91161	90345	64	0.336057
197656	155614	101	126659	106907	99	3576	3026	35	6541	5231	54	13403	11293	72	17795	14609	81	484508	412450	91	0.336057
165648	143982	93	64461	56507	90	2003	1566	25	3882	4178	34	10180	9548	54	11828	11166	62	427162	409368	78	0.336057
111828	100067	101	37728	32852	85	945	1118	7	1924	1722	22	3843	3598	38	5499	5073	44	158105	149097	73	0.337079
58594	55998	84	21502	20928	70	584	581	0	767	843	0	2299	2389	25	2980	3057	29	80520	79319	67	0.3381
166367	129843	97	63423	49743	93	2240	1740	24	3613	2779	41	6857	5261	52	10656	8343	60	263145	227715	84	0.3381
109818	97927	102	41530	37394	84	1306	1104	8	1982	1959	23	4283	4220	34	5332	4777	40	165490	161742	72	0.3381
105317	99799	83	51475	49038	82	1870	1777	22	3137	3042	32	7731	7519	48	9131	8725	54	310853	292467	78	0.339122
219030	163164	107	85939	63250	101	2560	2084	29	5047	4190	41	11923	9264	62	13121	9820	67	496415	399181	91	0.339122
112216	105115	84	44667	41878	81	1229	1395	12	2739	2524	30	6038	5925	43	6853	6515	44	250754	233116	75	0.339122
123971	114498	89	93792	87826	86	1665	1488	19	2482	2156	31	6207	5905	44	7871	8036	46	233992	219748	76	0.340143
66175	64984	80	24394	24228	67	750	574	0	793	728	0	2387	2424	26	2851	2341	30	94984	93558	68	0.340143
64566	61840	80	34226	33537	77	449	331	0	1028	925	0	2440	2487	27	3356	3312	29	100247	99592	83	0.340143
54194	54313	74	20823	20712	58	476	593	0	1331	1047	8	1839	1901	23	2604	2398	29	77041	76739	63	0.341164
47904	43719	80	27415	26203	74	737	628	0	1621	1423	20	2464	2069	28	3118	2716	33	88774	86467	68	0.341164
125858	106361	92	47192	40459	86	1163	945	0	2460	2163	29	4862	4484	40	6695	6869	44	180437	166237	85	0.341164
99161	94149	84	39899	38839	79	1233	1158	10	2697	2632	26	5361	5199	40	5857	5826	44	181583	181465	74	0.342186
36595	36706	60	17522	17597	54	108	192	0	533	762	0	1059	1185	12	1648	1687	20	46844	47852	60	0.343207
148726	130651	91	44767	38647	87	1533	1352	16	2492	2506	31	6071	5430	44	7917	7167	55	234032	223821	81	0.343207
123092	111835	97	56472	51478	87	1323	1241	12	2903	2678	26	4570	4269	37	6235	5264	43	175629	159744	103	0.343207
182924	158981	92	106400	92845	92	2815	2120	30	4968	4418	40	9599	8186	55	12867	11454	63	364516	309743	89	0.343207
44565	44923	64	17907	18277	51	414	427	0	724	716	0	1323	1608	18	2205	1870	29	65147	65529	67	0.343207
124583	113944	94	41021	36123	85	1743	1682	20	2918	2567	32	7120	6510	45	7634	7052	50	294639	285244	81	0.344229
100861	94625	90	38254	36828	80	1208	1284	11	2259	2149	24	4926	4620	39	5871	5429	44	205842	205185	79	0.344229
86824	85956	79	46574	45302	80	1199	1048	8	1295	1480	19	4093	3959	38	5500	5450	43	155144	155637	71	0.34525
163723	135611	93	62282	51929	91	2027	1650	24	4077	3819	35	9373	8204	56	10612	9235	62	385072	350965	85	0.34525
214289	165977	114	86723	70297	100	2982	2154	34	5077	3708	42	10006	8217	57	14900	11665	74	395835	339560	94	0.34525
91039	87592	83	51808	50679	81	1421	1074	8	1979	1825	22	3754	3585	34	4972	4917	40	136606	130784	77	0.346272
208032	174979	106	81419	68146	96	2342	1895	26	4107	3468	36	9907	7785	58	12083	9917	62	391231	319193	96	0.346272
125043	111296	89	48147	42440	86	1643	1238	16	2502	2232	30	6034	5639	44	7701	7047	51	197280	182874	81	0.346272
221940	187512	117	96706	81181	104	2763	2298	29	6612	5805	46	13506	11969	64	14592	13373	64	544050	491469	102	0.347293
107648	102943	86	37806	36364	80	1525	1321	15	2122	2171	23	4528	4294	37	6483	6552	41	173526	164128	78	0.347293
132851	122515	94	93787	89200	87	2409	2238	25	4793	4743	39	10382	9822	58	12058	11063	57	422479	394444	87	0.348315
104058	93716	86	40810	35775	83	1013	1102	8	1750	1727	21	4609	4365	38	5516	4624	41	163389	152000	81	0.349336
140024	132187	87	92188	87106	87	2269	1981	26	3762	3795	34	7050	6837	50	9392	9434	54	257574	243198	78	0.349336
90216	82733	83	35289	32083	80	1180	1098	7	1896	2103	21	3922	3892	33	5725	5350	46	149708	146945	76	0.350358
63252	62249	76	33589	31416	79	929	815	0	1635	1311	16	3275	3106	30	3743	3267	35	136825	125890	93	0.350358
178040	152986	96	102476	91123	93	2638	2540	26	4450	3696	42	8906	7818	52	10720	8995	58	350866	300884	93	0.351379
58629	55295	75	26014	24083	76	660	825	0	677	1055	7	2076	2109	26	3020	2874	30	88868	83921	74	0.3524
121819	112015	87	53707	50604	84	1209	1250	13	2816	2577	26	5894	5024	46	7483	7204	45	219526	211051	80	0.3524
135517	127332	87	83786	79915	85	2287	2181	25	4461	4679	35	10524	10284	56	11716	10491	64	458696	426113	84	0.3524
98514	86545	86	45910	39456	86	1056	935	0	1652	1322	15	3806	3469	36	4512	4291	38	138169	124909	81	0.3524
50790	48487	76	22384	22227	69	326	449	0	1346	1252	11	2027	2264	23	2915	2657	31	97695	93075	72	0.353422
103851	90947	90	47136	41659	85	1149	988	0	2204	1702	28	4318	3582	39	6059	5444	44	147060	133670	86	0.353422
130597	114297	89	57450	50466	86	1639	1482	17	2254	1914	26	5283	4639	44	7270	6507	46	192272	169399	84	0.353422
185046	159708	95	106289	92465	96	3086	2540	31	3752	3168	37	9627	8511	55	11076	9380	58	360627	330141	92	0.354443
72524	67333	94	29440	29385	77	807	666	0	928	917	0	2204	2303	25	3625	4160	31	101243	95919	73	0.354443
120518	112574	86	79431	75862	84	2505	2267	27	4692	4199	37	10464	9926	56	12551	11981	58	427297	406740	86	0.356486
100278	96341	91	56550	54713	81	1499	1114	12	3019	2649	31	6271	6162	40	7715	7765	50	269729	256703	83	0.356486
77841	76141	79	22230	21816	60	822	1000	1	1340	1476	15	2783	2665	30	4175	4233	34	115948	115705	76	0.356486
121051	117680	83	48315	47203	82	1280	1355	16	2893	2921	27	6505	5922	45	7460	6658	48	271251	263053	78	0.356486
25925	26723	53	13214	13472	45	342	400	0	573	671	0	1216	1046	7	1360	1754	19	47489	51571	62	0.356486
109404	96970	87	41264	35649	85	1275	1090	7	2403	2235	24	5211	4747	41	7541	6836	51	214298	196596	82	0.356486
113329	105016	86	52174	48752	83	1555	1504	21	3444	2837	36	6936	6595	43	8400	8238	46	248411	240062	82	0.357508
88580	84034	82	41141	40083	80	880	936	0	2910	2358	28	4194	3520	36	5661	5035	41	152562	137731	76	0.357508
91891	86165	91	32744	31221	78	1021	1030	4	1505	1427	16	2761	2590	28	4153	4096	33	117496	112340	79	0.357508
27366	27967	52	10527	10441	44	571	455	0	457	646	0	1272	1104	10	1808	1564	18	44732	47026	65	0.359551
140952	127895	87	73344	67381	87	2138	1966	24	3979	3763	37	9132	8912	55	10487	9913	56	332795	324239	89	0.360572
123727	100571	93	49394	40744	89	1806	1505	21	2355	2081	28	5507	4812	43	8287	6598	56	215836	181795	90	0.361593
102197	93122	84	53414	50047	82	1773	1595	20	2756	3113	27	6023	5978	42	8387	7743	54	217550	201820	80	0.361593
195579	158538	101	82427	67769	97	2498	1904	29	4324	3605	39	8633	7096	52	11380	9796	55	324269	289718	95	0.361593
51175	49513	82	9246	9067	42	702	643	0	658	969	0	2330	2377	26	3094	2992	29	77584	78840	70	0.363636
67969	66281	78	25671	25080	76	646	647	0	1015	966	0	2778	2562	30	3247	3397	33	118710	118256	75	0.363636
210925	155195	103	85660	63843	103	2749	1994	30	4413	3282	40	9883	7829	59	12830	9609	64	334011	265910	98	0.363636
25009	26353	53	11706	12036	43	511	582	0	460	591	0	1299	1309	14	1963	1941	25	56960	57668	64	0.363636
239975	164455	122	97092	65701	104	2631	1938	30	6082	4342	49	13670	9452	66	14412	9318	80	533857	376991	105	0.364658
87438	86869	81	37730	36891	79	1160	1164	9	2594	2404	26	6212	6419	45	7046	6555	49	253181	242079	78	0.364658
143337	124380	95	58835	49152	92	1571	1418	15	3456	3298	31	8267	7087	52	8391	7101	55	313134	276493	89	0.365679
49331	49576	73	19505	19453	55	646	404	0	696	823	0	1786	1817	21	2489	2660	26	69867	67973	66	0.365679
178782	146887	101	84113	71641	94	2040	1693	23	4771	3981	40	10290	8702	55	11551	9970	56	394511	353797	90	0.365679
87429	85679	81	38409	38319	78	1092	890	0	1818	1435	23	3756	3825	32	4517	3892	43	132858	129839	73	0.366701
108537	105298	84	49586	48076	80	1174	1161	11	2433	2416	28	5283	4991	41	6236	6881	39	213000	208509	70	0.366701
151949	128508	98	82151	69929	91	2169	1970	23	3628	3266	33	8164	7113	53	10414	8932	57	308566	258917	85	0.367722
57854	56240	79	17793	17845	50	709	721	0	1473	1459	14	2603	2656	28	3824	4013	32	104620	107215	67	0.367722
28014	28980	61	16395	16970	47	219	338	0	223	383	0	1073	1177	10	1918	1804	21	37575	40727	53	0.367722
76703	74222	85	36475	35321	77	822	866	0	1679	1624	17	2722	2873	29	4224	4235	35	108292	109670	70	0.367722
243091	195569	120	140782	117714	106	3762	3181	34	5741	4783	46	13076	10670	65	20035	16498	83	483248	396693	98	0.368744
89410	83478	82	59115	55833	81	1390	1314	15	2428	2050	26	5278	4998	40	5996	6006	40	193999	184643	74	0.368744
178352	140711	98	67688	58168	95	1794	1351	19	4285	3743	39	8558	6954	53	10460	8292	60	360381	305706	88	0.368744
132400	114509	89	50109	43707	88	2042	1805	21	3690	3648	36	8406	7779	48	9405	8402	55	329466	313722	83	0.368744
90776	83625	85	41013	38207	82	1116	933	0	1943	1648	27	3522	3079	34	5978	5440	46	145426	130495	64	0.368744
59088	56743	76	24004	22561	76	240	388	0	1063	874	0	1980	1981	23	2150	2304	25	68836	67997	63	0.369765
125008	115992	93	46564	44416	83	1868	1867	21	3608	3872	34	8061	7609	49	9372	8970	53	324147	316065	79	0.370787
196888	172304	103	105582	95401	97	3999	3436	34	6184	5742	44	14517	12854	70	20447	18333	86	507235	445947	91	0.370787
116957	107620	85	49578	46618	85	1519	1511	18	2959	2923	32	6047	5633	44	8986	8298	54	234262	224700	79	0.371808
151244	126185	99	57976	46092	92	1699	1434	15	2934	2331	34	7010	6040	46	7241	6220	49	282979	252490	86	0.372829
34022	34088	66	8668	8591	42	595	549	0	214	423	0	1635	1642	17	2372	2141	28	64758	64762	67	0.372829
161864	145131	105	66784	58833	90	2615	1992	30	4012	3705	34	8588	8092	50	10417	9164	55	339287	320150	106	0.372829
169237	135697	108	64432	50906	96	2072	1515	24	4426	4163	41	9893	7713	56	11340	9183	64	416362	353183	111	0.372829
154130	138499	90	76113	69816	88	2368	2118	24	4883	4236	42	10225	9354	52	10406	9454	54	406898	368439	88	0.373851
93518	90821	79	43314	42104	81	1312	1588	14	2704	2780	27	5641	5575	40	6977	7081	47	225901	212721	77	0.373851
184758	156155	101	80538	72270	96	2338	2364	25	3881	3464	37	10956	8997	62	11666	10009	60	428426	354813	88	0.373851
202890	161915	105	100609	83404	101	2584	2081	29	4762	3962	40	11300	9757	62	12262	9734	72	449593	391210	98	0.374872
195686	166008	97	158634	141045	96	2942	2602	30	5353	4295	44	11292	9502	58	15007	13040	70	404568	345276	90	0.374872
44457	44919	62	19117	19112	50	607	589	0	1090	979	0	1955	2204	24	2994	2989	28	83815	81202	67	0.374872
120719	106652	95	70576	63434	88	1416	1403	15	2255	2154	25	5440	4973	40	6955	6685	46	204105	188930	86	0.375894
107045	99992	87	38212	36893	80	1472	1405	12	2603	2705	29	6240	6182	42	7151	6701	50	247138	239854	82	0.375894
168471	142461	93	65843	56308	91	1534	1094	16	3601	3133	35	7033	6585	47	9297	8469	55	248937	234743	87	0.375894
58710	57723	75	30374	29904	74	928	804	0	908	1150	11	2463	2452	27	3191	3112	28	101398	103319	71	0.375894
64306	61331	80	29618	28699	77	729	775	0	1269	1282	14	2639	2948	27	3586	3375	31	105305	104344	72	0.376915
94520	92655	81	43125	41873	79	823	879	0	2339	2172	26	5701	5438	42	5708	5370	43	200270	197897	79	0.376915
87562	84880	81	29440	28024	76	760	783	0	1643	1497	18	3968	3714	35	4293	4299	35	132163	128955	75	0.377937
61600	62421	76	19965	20139	57	397	490	0	1567	1204	14	1928	2221	23	2983	3057	29	80288	81299	64	0.377937
70510	68885	81	28284	27885	75	793	838	0	1478	1426	15	2737	2516	29	4229	4400	35	97796	94290	74	0.377937
210598	162482	101	85361	64824	99	2582	1784	30	4751	3773	42	11962	9206	68	13917	11218	68	500963	406070	98	0.377937
57435	58736	73	25478	25712	73	747	718	0	758	851	0	2770	2371	30	3119	2845	31	101368	100654	71	0.377937
142400	123795	89	64278	55336	89	2031	1678	23	3428	3287	32	7703	7055	50	10969	10179	56	302114	280536	87	0.378958
113780	110374	83	59790	57899	83	1603	1371	15	2403	2442	26	6852	6893	42	8499	7792	51	282751	270406	83	0.378958
130667	120867	92	46782	44582	84	1878	1683	20	3157	2479	33	5376	4992	40	7049	7415	49	214475	195556	82	0.378958
48387	47226	75	15971	15981	52	325	291	0	723	754	0	1760	1585	22	2524	2366	29	68925	69289	70	0.37998
92045	84462	85	47836	45047	82	1160	1338	13	1625	1367	19	3769	3323	37	5502	5108	39	150854	134521	75	0.381001
187575	155096	96	139204	118498	96	3238	3032	31	5772	4235	44	10742	9386	58	15606	13460	68	392868	340334	93	0.381001
44843	46669	66	16880	16605	52	382	397	0	782	1001	1	1542	1400	19	2637	2414	29	73684	75196	69	0.382023
181456	156896	94	139678	124428	93	3987	3434	35	6236	5575	48	15244	13540	71	18375	16856	70	605487	557900	90	0.382023
106739	103317	81	45037	42781	81	1527	1324	15	2874	2923	29	6093	5636	43	6193	6269	40	244662	237464	77	0.383044
77655	74187	82	49416	47025	80	1373	1267	14	2002	2265	24	4579	4665	38	7036	7187	44	177202	170081	73	0.383044
70866	69391	78	30759	29687	78	800	784	0	1397	1439	16	3189	2989	31	4610	4796	36	135080	137389	76	0.384065
159893	143782	90	67468	62393	89	2463	2199	27	3873	3502	38	8236	7603	47	10629	9329	60	298325	278519	86	0.384065
74030	67923	83	36224	32704	80	677	788	0	941	929	0	2862	2270	32	2929	2600	31	103120	91674	80	0.384065
32873	34525	60	15722	15825	49	375	371	0	312	511	0	1290	1354	14	1690	1730	20	48491	50721	63	0.384065
163767	137508	93	49598	41802	89	1779	1893	21	3504	2895	35	9454	8352	52	11356	10185	57	410248	377755	91	0.385087
109997	104706	85	51685	50477	81	1502	1442	16	2882	2470	31	6226	5977	42	6650	6202	42	256166	244869	72	0.385087
168801	140245	94	71752	60499	91	2264	1686	25	3466	2780	36	9377	8450	54	10789	9437	57	386492	356374	88	0.385087
102216	100063	81	38867	38005	79	1441	1372	15	2577	2599	26	6557	6453	43	6214	6149	45	248676	240733	77	0.385087
85802	82135	80	29297	28941	77	720	800	0	1747	1749	20	3225	3106	33	3596	3316	34	129309	129357	74	0.385087
259217	191317	114	116113	87071	112	4010	2938	38	7797	6104	54	16530	12923	82	24282	19713	82	637491	545275	107	0.386108
52631	44449	93	29010	24723	93	359	390	0	1548	834	0	2536	1862	28	3340	2492	31	96364	68462	93	0.38713
124600	114519	85	66926	61998	85	1667	1378	18	3565	3624	32	8578	8159	52	8815	8210	56	315318	308854	81	0.38713
112582	105297	93	59182	55158	85	1618	1521	17	2867	2774	26	5566	5317	41	7452	6804	44	223131	210483	82	0.38713
122897	111829	88	40286	37035	83	2049	1875	23	4018	3517	35	8271	7578	50	9722	8754	57	344551	331045	84	0.38713
173768	154272	93	49757	44088	90	2958	2778	28	4387	4023	33	10653	9897	61	12088	10719	64	437876	417353	87	0.38713
161911	144086	92	101597	90738	91	2131	1873	23	3654	3411	34	7367	6498	46	10266	9334	58	292678	265781	84	0.38713
105916	96536	86	46392	41216	83	1697	1427	18	2417	1982	28	4848	4430	42	6874	7043	42	178271	170445	79	0.388151
88982	86673	83	29850	29192	77	830	880	0	1740	1879	18	3312	3269	31	4488	4036	42	125513	121571	75	0.388151
121296	110142	93	47807	43275	87	1591	1517	15	2352	2272	26	5036	5101	36	6676	6629	42	195036	191487	79	0.388151
69680	68437	77	27693	27277	75	794	867	0	1336	1494	16	2292	2322	26	3888	3694	34	95051	91962	74	0.389173
115270	102989	102	42975	36417	86	1211	1024	3	2016	1775	24	4672	4091	38	6332	5594	43	178435	169114	79	0.389173
37722	37365	68	11360	11653	44	518	437	0	650	713	0	1084	1182	10	2080	2359	23	51088	53824	65	0.389173
114815	110237	83	49314	47261	82	1781	1693	22	3011	2756	31	6601	6407	47	8062	7549	46	285729	268992	84	0.389173
197458	168967	96	92281	79299	96	3586	3014	32	4979	4398	41	11483	9300	62	17093	14307	72	438523	368153	93	0.389173
59112	52815	84	22462	19704	73	533	679	0	728	844	0	3167	2675	31	3890	3684	34	102471	96520	78	0.390194
241051	186915	113	126128	100092	106	2952	2359	32	8147	6677	52	14666	12690	70	18957	15847	75	677817	588115	104	0.391216
148095	133297	89	92225	83716	88	1961	1682	23	3464	3241	39	7123	6155	48	9705	8321	51	281136	257747	83	0.391216
152122	135889	101	75144	68143	86	2059	1908	23	4378	3442	42	8318	7301	51	9372	8812	51	299848	286358	84	0.391216
102045	92900	99	42772	38173	99	1345	1195	12	2382	2557	25	6675	6025	46	6978	6127	49	261098	237395	99	0.391216
232349	157234	112	86501	57916	110	2780	2002	30	4484	3192	42	9173	6459	55	14084	10002	71	372158	259098	108	0.392237
17283	18280	52	12634	12914	45	172	182	0	941	877	0	794	865	0	1008	1474	13	33801	36225	57	0.392237
129624	111837	89	56481	49508	87	1613	1440	20	2876	2555	28	6099	5650	43	8486	7516	49	233695	221052	84	0.392237
130737	111168	98	64787	56367	88	1630	1556	20	2590	2564	28	6090	5706	45	7292	6682	49	231785	208763	85	0.393258
132918	124053	85	120093	115146	88	2347	2311	25	3818	3652	35	8259	7651	51	10390	10044	54	293067	273296	85	0.393258
56945	57941	73	21701	21972	56	616	551	0	833	1106	8	2145	1980	25	2965	2770	29	81271	83077	61	0.393258
72895	70308	85	37495	36215	77	1141	1030	4	1642	1492	17	3546	3348	33	4541	4540	37	128976	127153	73	0.39428
56882	54281	78	24246	23014	70	741	749	0	1057	1340	11	2291	2413	25	3418	3588	33	97377	98460	72	0.39428
146806	132473	91	65226	59845	88	1829	1649	19	3787	3820	33	8146	7678	47	10385	9626	53	333743	316341	86	0.395301
144332	125034	91	82551	70722	88	2180	1947	24	3943	3079	38	7909	7127	53	8411	7055	56	308715	292351	85	0.395301
179821	155913	96	63091	54827	92	2459	2038	25	4984	4528	39	11586	10346	61	13161	12238	60	457452	437088	89	0.395301
145661	136568	88	68377	65235	85	2779	2560	29	4992	4661	39	9035	8791	47	11193	11218	53	343002	318867	85	0.395301
267566	150808	236	123491	73626	204	3906	2187	29	7013	4359	52	13893	8230	98	17002	10263	112	514705	344095	227	0.396323
312516	206430	150	192982	133958	133	5950	4151	45	8560	6145	58	19452	13143	87	27190	17510	115	728236	488689	130	0.396323
150039	127258	100	68133	58046	91	1697	1423	17	3544	3151	34	7914	7152	51	8991	7698	50	319989	297800	90	0.398366
263539	211385	114	171086	142759	114	6363	5254	41	10481	7828	61	23097	18340	86	29201	23302	103	874315	705116	128	0.398366
135917	124202	89	64269	60084	84	1875	1601	21	2864	2728	28	7139	6422	46	9069	8275	51	243474	216927	76	0.398366
225569	173562	104	89848	69349	103	2525	1874	30	6146	4787	44	13022	10447	66	14101	10623	59	522276	426661	99	0.398366
102460	94554	84	41319	38459	83	1123	896	0	2238	1980	27	4291	3943	39	6012	5498	46	151152	137050	72	0.400409
86396	77964	88	33575	30288	80	701	706	0	1095	1476	12	3116	2959	31	4586	4278	39	128587	126720	70	0.40143
102210	95958	84	38322	36933	81	1183	1047	5	1552	1354	14	3649	3393	34	5520	5532	41	135674	128468	73	0.402451
134674	125464	88	62879	59297	85	1827	1716	20	3185	2551	31	6364	6155	43	9463	8965	48	250890	241520	78	0.402451
154595	131206	92	55375	47092	90	2225	1736	26	3919	3572	35	8600	7692	52	12092	10962	62	318680	293605	84	0.402451
21086	21467	54	7522	7532	39	100	150	0	531	539	0	717	718	0	1373	1488	17	36316	39390	55	0.402451
149985	138236	90	87398	82462	87	2326	2368	23	4164	3862	34	8764	7607	52	12803	12261	62	318992	286171	78	0.403473
88572	82826	81	45467	42542	81	1558	1297	17	2004	1761	19	4248	3851	36	6514	5929	43	155430	146530	78	0.403473
73064	76019	76	44715	44928	76	1208	1059	6	805	1287	10	3148	3062	31	3236	3792	30	108950	108867	64	0.403473
252488	191379	113	108204	83415	110	4110	2821	37	6787	5201	45	13964	11111	69	19778	16299	78	506182	431861	103	0.403473
271252	196515	114	130703	100324	111	3722	2831	35	7043	5020	51	14476	11118	69	20582	16852	76	539548	445971	101	0.404494
148381	111216	98	62325	48498	93	1798	1447	19	3147	2455	33	6356	5014	51	9168	7530	57	221589	174985	85	0.404494
74317	71752	90	30385	30399	75	889	851	0	1091	1456	14	3189	3216	32	3706	4551	31	109718	106181	68	0.404494
155694	144057	92	71707	66411	86	1894	1844	21	4233	3815	37	8940	8173	50	9752	9267	56	352927	335129	82	0.404494
29842	28444	70	13243	12997	48	264	273	0	661	705	0	1142	1271	13	1387	1461	15	56559	51283	82	0.404494
28709	29894	58	8213	8538	39	402	369	0	401	594	0	1327	1217	14	2349	2564	26	52981	53019	61	0.405516
41930	41442	74	13712	13558	47	467	412	0	648	907	0	1827	1853	21	2269	2344	27	64825	66043	60	0.405516
128331	113837	99	73473	66600	87	1722	1692	18	3072	2862	30	6413	6494	44	7806	6903	53	253344	236683	78	0.405516
116696	102346	88	47510	41527	86	1575	1455	17	2677	2285	31	5296	4739	39	7316	6096	46	186405	167939	80	0.405516
163624	85507	134	85928	43119	130	1623	799	0	3542	2079	42	6471	3214	70	9278	4577	87	263876	130221	119	0.405516
68153	66022	90	32835	32336	76	1174	929	0	1593	1581	16	3141	2962	33	4399	4415	35	117252	111067	68	0.406537
25870	25414	57	13113	12789	48	335	300	0	559	610	0	670	680	0	1061	1135	7	32120	33404	47	0.406537
94253	90740	83	19062	18646	55	1242	1110	8	2350	2285	24	5589	5783	40	6285	6203	43	227811	227791	76	0.407559
105366	100756	84	27881	27024	79	1374	1239	15	2988	2956	29	7243	6917	46	8398	7721	50	289532	280256	79	0.407559
43216	42307	86	18001	17959	55	470	486	0	287	520	0	1367	1502	16	1965	1996	19	63326	63289	59	0.407559
240333	176034	113	105840	76511	111	2972	1984	33	5934	5022	46	13580	10230	67	14427	11453	67	544838	415783	107	0.407559
74117	67635	82	30441	27713	80	864	763	0	1663	1481	21	3673	2975	36	4332	4406	36	142247	139003	77	0.40858
184731	141659	101	62799	45551	100	2230	1533	24	3225	2666	38	6811	5032	48	9189	7144	62	241119	196813	94	0.40858
153377	127940	93	60309	50149	89	1720	1431	19	2873	2830	30	7660	6523	52	8488	6962	56	320212	286506	85	0.40858
145880	129028	93	87400	78473	90	2490	2113	29	4433	3571	38	9574	8787	52	9648	8692	56	368609	338602	88	0.410623
222034	156091	129	95418	64190	129	3300	2079	34	4666	3106	48	10866	7348	64	14792	10708	80	410098	285829	129	0.410623
133726	119035	91	49920	44888	85	1755	1645	20	2598	2226	29	6440	5838	46	7823	6889	47	248514	230986	85	0.410623
173263	160166	95	81468	75216	88	2759	2969	24	5625	5172	41	12465	12179	56	13801	13568	61	516945	480892	88	0.410623
108591	103475	84	51809	50021	82	1439	1401	18	3024	2676	30	6866	6505	46	7489	7272	51	282839	271437	84	0.411645
179216	147656	96	68609	56243	95	1870	1730	22	4231	3666	36	8021	6731	50	12222	10532	63	310639	276276	91	0.411645
64968	62329	80	37758	36654	75	613	740	0	1334	1233	13	2469	2545	28	3068	2859	31	92644	84560	63	0.411645
148990	137518	91	42996	40708	85	2423	2143	26	4013	4190	35	10162	9680	55	11893	10389	63	403724	372559	89	0.412666
222414	182005	109	134997	112862	106	3708	2846	34	5956	4664	52	12331	9521	60	15762	13284	72	446597	351517	105	0.412666
56905	56546	68	32814	32888	74	517	633	0	679	705	0	2315	2485	25	2965	2994	30	84257	84478	74	0.412666
256348	179255	115	136960	94797	115	4105	2976	40	7329	5195	56	15697	10922	76	22471	16144	92	589248	436409	114	0.412666
61174	59402	76	21211	21069	58	592	523	0	1054	1117	6	1864	1924	25	2567	2473	29	76133	75800	70	0.413687
109498	97861	86	29049	25861	80	1029	1156	10	2085	1837	25	4204	3490	39	6046	5408	45	160974	152907	79	0.413687
132057	119655	103	66811	62336	86	1746	1763	20	2657	2622	27	5414	5287	40	7336	6867	52	211995	201458	84	0.413687
56194	56245	75	17751	17526	52	725	706	0	914	1069	9	2284	2191	24	2950	2928	30	90291	89759	72	0.414709
146126	127205	99	54291	47952	87	1748	1639	19	3787	3543	35	8703	7670	48	9250	8869	51	362363	338774	89	0.414709
166402	147872	95	78608	69868	89	2424	2371	26	4394	3812	36	10079	9242	56	11609	10519	60	403993	381289	87	0.414709
64932	66126	76	27554	27693	71	608	487	0	902	1378	11	2348	2480	26	3571	3577	34	88022	87359	74	0.414709
111732	108848	84	44704	43591	81	1992	1691	22	3082	2816	31	6928	6273	44	8592	8043	51	295406	286239	81	0.41573
91479	88499	79	52523	50916	81	1052	992	0	1777	1678	22	3689	3699	33	4842	4620	38	149363	144085	76	0.41573
57509	56982	75	24277	24054	67	720	689	0	907	883	0	2293	2128	26	3680	3653	32	90092	88760	68	0.41573
193020	152203	114	69352	55066	95	2188	1859	26	4275	3693	38	10874	9153	55	11666	9410	67	415254	356684	95	0.416752
19389	21497	46	5243	5488	34	425	384	0	555	437	0	1056	1114	10	1270	1561	15	39780	39496	58	0.416752
148134	125921	98	59318	51758	89	1924	1583	21	2537	2566	31	5587	5243	42	8305	7811	52	216464	202275	85	0.416752
17083	16819	54	9864	9958	42	300	276	0	375	455	0	943	886	0	1001	1164	8	28824	29594	56	0.417773
116508	109453	83	62626	59300	84	1867	1633	22	4225	4230	33	8681	8204	48	9680	9072	51	364606	345795	84	0.417773
85730	78253	92	35107	33488	79	609	686	0	1472	1356	18	2776	2731	28	3895	3819	35	118425	110151	76	0.417773
51559	51431	73	15594	15313	49	726	733	0	1243	1008	3	2247	2242	25	3173	2904	33	90099	87546	72	0.418795
201651	167437	100	80652	66282	97	2371	1777	28	4183	3673	35	9708	8549	54	10912	9124	54	406598	363611	94	0.418795
187131	152533	97	63132	50201	94	2360	2049	26	5280	4308	44	11965	10626	62	12901	10766	68	486461	440356	90	0.418795
100012	95493	85	70416	67315	82	1530	1294	13	1900	1895	23	3596	3562	34	5042	4782	40	160882	158918	77	0.418795
13491	14890	40	12744	13388	44	281	267	0	243	307	0	703	662	0	1150	1173	10	26579	29414	53	0.419816
116900	102842	89	46340	40096	85	1380	1267	16	2028	2061	25	5287	4534	43	7021	6207	45	178508	165239	83	0.419816
182826	133901	97	71866	52653	97	2047	1291	25	3104	2267	38	7163	5289	52	9890	6963	60	267791	201228	95	0.420838
21370	22320	58	14621	14915	48	430	447	0	284	420	0	1108	1080	8	1397	1370	18	36418	37384	58	0.420838
178886	140303	102	89479	73148	97	1753	1673	21	3273	2792	34	7865	6535	49	10565	8739	62	293089	247321	97	0.420838
103473	101996	80	37570	36855	79	1120	1076	8	2291	1972	30	5908	5747	41	6020	5807	42	226564	219065	81	0.420838
83278	80401	91	40501	39209	79	877	658	0	1196	1358	13	3256	3087	32	4589	3811	41	129581	121356	76	0.421859
70046	68343	79	25742	25215	75	740	612	0	796	1104	11	2557	2423	26	3469	3191	35	100340	98653	65	0.421859
137557	119101	95	64949	58191	88	1917	1530	20	3436	2800	36	5298	4318	42	8038	6368	49	204989	175523	82	0.422881
81741	76343	86	41110	37321	96	1487	1311	15	1951	1676	21	4525	4099	38	6315	5624	46	164525	153143	96	0.422881
70902	68371	78	21178	20736	61	897	934	0	1523	1311	16	3032	2866	31	4725	4629	36	116960	113583	76	0.422881
125585	112798	99	55898	51947	88	1832	1754	20	3320	2821	36	6963	6231	49	8544	7904	51	246427	227094	102	0.422881
134434	127505	86	61943	58481	85	2202	1983	24	3786	3978	32	8854	8642	53	10526	10385	57	371633	358336	82	0.423902
159193	137948	109	71982	61609	109	2805	2150	28	3913	3634	37	9079	7911	52	11980	10020	62	332890	278700	109	0.423902
322724	225462	125	144412	99199	123	5048	3776	40	7821	6014	57	16244	11634	74	24218	17016	97	599739	449520	122	0.423902
73451	66381	95	30306	26419	95	859	758	0	1508	1246	18	3626	3265	32	4303	3515	34	140781	123561	95	0.423902
81615	79564	80	36663	33178	80	909	822	0	952	1227	9	3146	3069	31	3793	3465	35	122329	110512	78	0.423902
126905	123594	82	52009	49896	83	2437	2320	25	3776	3879	34	9624	8873	55	10714	9977	57	397577	366913	87	0.423902
145019	134098	87	68644	62600	87	1928	1696	21	3609	3309	34	8520	7551	53	9231	8344	50	359901	338354	86	0.423902
46530	46547	73	15924	16542	47	490	451	0	1210	1150	11	1912	1965	23	2625	2538	29	65134	67680	68	0.423902
75081	69449	92	39595	38119	79	909	931	0	2113	1661	21	3840	3887	33	4603	4719	38	134303	131114	77	0.424923
141855	131066	90	128376	121598	90	2820	2720	28	5137	4941	37	10243	9910	54	13768	12621	66	382766	367518	88	0.425945
19837	19239	62	14030	14216	48	202	250	0	408	315	0	1208	973	0	1356	1364	16	42038	43365	60	0.425945
27155	26321	66	10372	10339	43	216	187	0	460	615	0	747	928	0	1185	1117	12	36186	35363	66	0.426966
122805	114257	90	53574	50611	83	2330	2095	24	3692	3503	35	7646	7306	45	9426	8983	55	327263	318812	84	0.426966
68673	71140	76	40645	40078	78	923	828	0	1834	2040	19	3238	3174	34	4226	3874	39	129262	123740	72	0.426966
128390	109827	94	47549	39931	89	1302	1124	9	2817	2615	28	4592	4095	39	7194	6115	49	199376	186773	86	0.427988
127454	118514	88	84329	78866	85	1844	1968	20	3147	3243	34	7222	6819	50	9400	8859	56	316524	302955	82	0.427988
55543	53861	81	18354	18199	51	802	669	0	1339	1137	9	3012	2855	30	3565	3382	33	101695	100221	71	0.427988
125438	110692	87	59204	53206	86	1842	1397	19	2536	2370	31	4928	4527	41	6552	5981	49	179446	173589	81	0.429009
60573	59727	84	18288	18081	55	343	424	0	960	910	0	1853	1845	23	1923	2210	24	71182	69496	68	0.429009
197371	155346	115	85681	68941	96	2616	2212	27	4187	3845	34	10025	8283	60	10493	8775	53	408344	360771	91	0.429009
37788	37232	70	10613	10416	44	289	275	0	603	453	0	1529	1804	18	2453	2110	26	58033	57341	66	0.430031
63071	61337	79	25362	24743	76	705	781	0	1453	1226	10	2189	2048	26	3392	3363	31	81821	82880	69	0.430031
145685	121983	93	57057	47001	92	2028	1611	22	2901	2400	34	6476	5314	47	9910	8305	56	245992	217163	84	0.431052
61559	59737	79	26929	26040	76	753	689	0	1030	1212	10	2669	2593	26	3097	2956	32	89719	88936	72	0.431052
87726	85637	82	28838	27753	77	1249	1238	12	2271	1996	25	4319	4504	37	4569	4175	36	151360	146482	75	0.431052
55117	54527	74	16846	16734	51	629	582	0	692	1014	3	2892	2730	30	3658	3587	35	94349	94277	69	0.432074
146849	129998	94	71706	65048	90	2215	1814	27	3938	3261	36	8182	8111	49	11207	10089	62	300809	286330	82	0.433095
31929	34277	47	13945	13943	48	233	489	0	691	495	0	1282	1233	13	2011	2068	24	48596	49226	63	0.434116
116041	104726	89	53979	49383	85	1273	1055	7	2175	2018	27	5715	5132	42	6654	6436	42	205513	198199	76	0.434116
138184	131904	83	58977	56363	82	2310	2254	23	3940	3692	34	9512	8872	55	9918	9629	54	355970	340013	78	0.434116
171869	153176	104	113315	102448	94	3632	3065	33	6052	5421	40	12058	10774	64	15875	14620	72	436777	375471	108	0.434116
77204	70867	85	35930	32069	80	1092	820	0	1356	1418	19	3311	2984	31	4699	4424	41	125186	115480	73	0.434116
93636	89944	96	46423	45255	80	983	1083	5	2010	1821	24	4077	3939	35	4895	4813	39	149595	140621	71	0.436159
86961	80729	86	36879	34602	81	1041	923	0	1063	1230	11	3345	3054	32	5190	5224	40	122773	120341	67	0.437181
71470	69312	80	24435	23503	66	1034	799	0	1062	1031	13	2840	2725	31	4584	4379	37	122890	122192	72	0.437181
91433	88525	80	48970	47533	79	748	728	0	2083	1899	27	4639	4356	37	4300	3959	39	162931	157788	74	0.438202
64592	62347	78	18174	17934	53	703	800	0	1279	1154	10	2137	2239	25	3496	3088	33	103666	103512	68	0.438202
134049	125995	87	65977	62351	85	1759	1800	21	3616	3721	33	9644	9022	53	11123	11026	59	386466	372654	83	0.438202
126819	112020	89	51712	46078	85	1571	1302	16	3053	2475	36	5751	5576	41	8156	7508	49	215503	198647	81	0.438202
144614	129751	93	65525	58938	89	2062	1610	25	3996	3192	38	8613	8302	48	9277	7995	52	353939	342861	89	0.439224
82052	72092	85	39863	35907	81	1182	1063	8	1610	1549	17	4636	4384	37	6067	5961	42	173088	159547	78	0.441267
216305	171549	110	90179	69959	99	2825	2164	32	5378	4221	43	12191	10015	65	14614	12213	74	511560	443843	99	0.441267
112472	103326	88	71917	67396	85	1877	1697	23	3239	2805	34	6091	6054	38	7372	7780	43	231095	224338	82	0.442288
123750	118383	83	57054	54522	82	1824	1812	22	3469	2990	35	7307	6301	48	8148	7522	50	273717	242906	77	0.442288
172340	154557	95	73464	66904	91	2593	2353	27	3984	3456	39	8843	8016	53	11964	10825	65	329725	306532	88	0.44331
16997	19883	42	10131	10438	42	269	225	0	397	393	0	832	989	0	606	848	0	32274	34006	58	0.44331
99435	93005	83	46615	43682	81	1316	1094	7	2004	1973	23	4028	3851	35	5813	5103	46	182626	174725	79	0.44331
156240	142831	89	80032	73197	90	2086	1948	21	3670	3122	33	7108	6540	46	10070	9478	55	259586	241189	88	0.44331
196691	145463	101	73142	54797	99	2651	2013	29	5079	4543	40	11031	8870	60	12511	10277	67	450722	366283	97	0.44331
133809	113147	102	70350	61972	89	1725	1602	18	2911	2740	28	7109	6149	46	9965	8748	59	284440	250001	85	0.444331
61810	61100	76	32673	32269	75	779	752	0	1076	1347	11	2643	2623	28	3630	3753	35	107384	108752	73	0.444331
133672	116252	95	40957	35546	88	2292	1956	25	3759	3084	36	6881	6247	47	9731	8956	52	272936	259686	83	0.444331
68763	64931	79	26927	25070	77	617	546	0	1435	1126	10	2729	2521	30	3321	3242	32	109774	109043	73	0.445352
61415	58135	80	21274	20317	59	897	835	0	1073	1188	11	3030	2848	30	4285	3902	38	112426	109051	71	0.445352
55119	53528	86	14280	14215	48	563	544	0	764	698	0	1929	1875	22	2661	2566	27	73669	74334	67	0.445352
61000	60749	76	24952	24683	75	446	454	0	716	655	0	2213	2043	25	2958	3366	26	84067	81592	66	0.446374
168365	145253	96	99944	89197	93	3061	2653	29	5469	4538	45	11081	10165	57	14393	12339	70	425367	369331	93	0.446374
104946	100563	83	81225	77810	82	2005	1727	21	3111	2791	30	6234	6186	46	7883	7158	45	245659	240206	79	0.446374
130653	111211	89	64769	55942	88	1596	1405	15	2797	2090	31	5656	4616	47	7753	6449	52	196506	168081	86	0.446374
106734	94924	87	39534	34699	85	1138	1043	5	2362	2051	22	4053	3608	36	5157	5461	37	146791	133478	82	0.447395
223881	176991	105	90884	70446	102	2912	2182	33	6214	5370	45	14704	12021	69	15937	13676	74	589110	517991	102	0.448417
55412	52157	83	23459	22478	66	806	724	0	1333	1275	10	2187	2268	24	2981	3281	28	91086	92339	69	0.448417
93885	87250	85	41017	36748	82	864	739	0	1646	1584	18	3562	3199	36	4213	3792	38	132283	125804	77	0.449438
133512	120427	87	41619	37289	86	1610	1566	19	2723	3018	29	5936	5453	42	8402	7854	52	230691	219999	82	0.449438
38998	38782	65	11866	11896	46	502	535	0	892	913	0	1817	1791	21	2165	2309	27	67275	66405	69	0.449438
68020	66729	92	31578	31218	76	938	707	0	1617	1296	12	2662	2509	29	3739	3274	36	100865	98472	67	0.449438
52641	51075	79	20829	19878	59	683	547	0	1143	1062	6	2124	2262	24	2316	2534	26	82384	83453	70	0.449438
70896	67818	84	38223	37942	77	906	912	0	1806	1687	21	3388	3424	32	4406	4450	38	124170	123153	76	0.45046
51524	51024	77	14962	14876	47	567	640	0	864	1246	10	2079	2031	24	2688	3023	27	73247	71463	71	0.45046
16679	16297	59	5332	5451	35	109	197	0	718	512	0	1046	1044	5	1097	1522	14	33104	31727	58	0.45046
127681	114630	94	55541	51062	87	1235	1019	4	2767	2339	29	7250	6802	45	7554	6838	46	295097	263344	82	0.452503
137073	87587	113	60958	47566	106	1557	1001	2	2607	2265	28	6954	4706	63	8896	6151	68	261793	186197	107	0.452503
82342	80034	79	34784	34269	77	871	828	0	1866	2018	24	3407	3124	34	5227	4450	43	134963	124250	71	0.452503
136640	116024	105	53679	45887	92	1672	1233	18	2303	2523	26	5156	4512	43	7137	6391	45	202121	179036	90	0.453524
103832	97167	92	42841	40561	81	1194	1141	9	2447	2233	32	5285	5004	39	5375	5041	44	201470	195929	79	0.453524
202130	174155	98	112017	97637	96	2997	2656	31	5074	5221	39	11260	9736	62	13953	11642	66	446714	379945	96	0.453524
294441	225279	115	132461	105082	114	5353	4486	40	10337	8019	62	22224	17571	82	31878	24391	108	820439	655338	114	0.453524
167738	150939	94	76645	72154	92	1882	1615	21	3186	2889	30	6734	6138	44	9345	8478	49	264868	243926	90	0.454545
21666	22066	58	10445	10778	43	448	308	0	707	720	0	931	1161	9	1040	1247	12	43773	44947	62	0.454545
239062	180787	112	205407	172758	102	4373	3462	36	8267	6487	52	18009	14521	77	21725	16959	84	686319	527326	105	0.455567
69537	66251	81	24588	23508	64	710	773	0	1194	1348	13	2606	2528	28	3157	3082	33	99745	103026	73	0.455567
112507	107441	96	61062	58961	80	1631	1618	17	2354	2371	28	5602	5633	39	7955	7516	49	215918	203630	74	0.455567
61923	60977	83	27709	27656	73	365	454	0	1211	1359	14	2486	2571	27	2711	2566	29	93958	94806	73	0.456588
120984	110100	96	42313	38531	84	1586	1416	16	2664	2517	29	5743	5590	40	7881	7875	53	213086	205114	84	0.456588
124045	113606	92	48041	43407	86	1407	1187	12	2894	2649	29	6718	6066	44	7698	7258	50	281015	269963	88	0.45761
223052	188043	102	116826	99748	101	3217	2751	31	5162	4865	42	13063	11943	63	14411	11758	70	522994	476730	99	0.45761
59104	59101	74	22249	22167	59	1017	999	0	1171	1458	15	2801	2724	30	3403	3614	31	103982	106236	74	0.458631
56411	56868	73	23854	23017	68	959	772	0	1151	1211	11	2840	2948	28	3745	3515	33	115833	111715	74	0.458631
117571	106566	88	46838	39960	86	1352	1258	15	2548	2398	27	4637	3923	41	7534	6356	53	183406	170962	83	0.458631
130148	122896	85	70108	65685	85	1590	1402	16	3460	2930	34	7304	6975	46	9853	9136	55	302156	292428	83	0.458631
177004	151660	89	67433	57370	89	2300	2021	25	4057	3471	41	10562	9128	57	10557	8830	58	426566	387686	87	0.458631
144085	130280	90	44085	41312	86	2508	2259	27	3605	3452	36	8104	7067	50	12006	10953	56	304209	277639	85	0.458631
133520	117512	96	79304	72307	88	1918	1648	21	3238	2758	32	6688	5789	46	8612	7689	49	266839	228854	84	0.459653
78449	75428	79	30698	30183	74	1146	1110	8	1973	1882	19	3897	3931	34	5573	5158	45	145305	138931	72	0.459653
79123	76614	88	32539	32353	77	906	804	0	1623	1596	18	3075	3098	32	3738	4151	33	118932	118801	74	0.459653
251601	180027	106	102228	73117	103	3183	2319	35	5238	3754	48	10770	7705	65	15527	11482	77	416311	316429	103	0.459653
34897	35866	54	10449	11277	41	334	382	0	546	691	0	1102	1375	14	1349	1757	17	55788	58043	58	0.459653
130418	120781	98	69356	65626	85	2239	2004	24	3689	3637	30	7718	7237	46	10395	9989	53	281541	258398	85	0.460674
127639	117565	90	57535	54883	84	1893	1930	21	2746	2680	30	6866	6762	46	7781	7768	51	292286	271348	84	0.460674
53828	51179	81	21129	21248	55	512	583	0	852	672	0	1856	1918	20	2868	2582	31	69451	68729	65	0.460674
232046	174807	112	105481	83394	108	2982	2446	29	4980	4302	40	10496	8315	57	12780	10791	61	412548	348595	105	0.460674
121762	109802	89	62757	56017	87	1579	1450	18	2353	2274	28	5466	4967	41	5545	4640	44	192473	184190	81	0.460674
59939	57292	77	27554	25472	70	819	612	0	1327	1389	15	2895	2658	31	4106	3700	35	119866	111340	76	0.460674
90623	82581	82	40591	37119	81	997	887	0	1716	1369	21	3798	3587	33	5248	5181	43	146493	140921	79	0.460674
52581	51594	75	21355	20770	54	579	604	0	1153	1319	11	2583	2756	28	3401	3684	31	90557	90730	69	0.461696
93532	83955	85	37834	33583	82	917	810	0	1666	1670	17	3003	2907	30	4185	4318	38	124852	119024	76	0.461696
143974	129667	92	82174	74302	89	1992	1628	24	3970	3498	38	8388	7574	47	10755	10288	56	296136	263687	85	0.461696
140794	119775	97	61981	51628	90	1434	1266	16	3073	3077	30	6703	5502	50	8597	7647	51	257651	231259	84	0.461696
74099	70580	83	33832	32532	78	792	661	0	1445	1307	19	2499	2394	29	3454	3284	35	104885	103835	72	0.462717
46016	43811	68	22619	21335	61	483	527	0	799	1168	8	1625	1848	20	2611	2709	28	78308	73178	68	0.462717
70589	62311	94	37914	32968	82	1203	803	0	1389	1277	18	3376	2756	35	4290	3868	37	118010	102547	80	0.462717
136221	128877	85	45125	42693	83	1876	1679	20	2654	2358	30	7065	6582	45	8950	8754	52	256495	252282	74	0.463739
222002	182059	103	166130	141831	98	3245	2661	32	6670	5903	45	12764	10734	66	17048	13766	76	455723	377832	94	0.463739
84133	82698	78	33445	32760	77	1348	1523	15	1942	1767	22	4354	4695	35	6433	5476	48	182150	178278	74	0.46476
170759	152562	94	99674	87448	93	2891	3138	27	5640	5316	48	11212	10122	58	15737	14070	70	406399	375140	86	0.466803
109515	106458	82	38267	37206	81	1216	1199	12	2084	1960	26	4485	4623	36	5674	5678	40	169408	164148	82	0.466803
209117	168384	101	109441	90663	101	2694	2285	26	5360	5028	40	11905	10152	60	14038	11851	65	468923	416345	96	0.466803
148514	127196	98	71908	62143	88	1670	1389	18	2482	2484	28	6882	6007	48	7793	6948	51	284326	259283	85	0.466803
111639	108638	81	43460	41413	81	1447	1515	15	2307	2364	26	3832	3572	35	5655	4903	42	161645	155221	77	0.467824
176183	139161	96	109759	95005	96	2444	1932	29	4089	3156	45	9799	7836	59	12919	11108	62	346881	296803	89	0.467824
202013	161523	101	118766	99503	100	3491	2853	32	5494	4674	43	12103	10525	59	17480	14655	73	453700	382843	96	0.467824
115889	110296	84	60299	58955	83	2086	2074	23	3410	3319	35	7653	7683	47	11051	10945	56	302295	278649	78	0.468846
108569	104676	87	43238	42162	80	1255	1224	13	2291	2070	22	5293	5155	40	5657	5612	42	207904	206327	72	0.468846
47308	46144	74	15901	16077	48	326	483	0	414	637	0	1441	1595	18	2156	2380	23	67703	70197	62	0.468846
143718	131091	96	82562	78209	87	1977	1712	24	4760	3806	43	9813	9434	53	11105	10136	59	379832	364893	88	0.469867
43344	42104	79	13395	12904	47	361	500	0	814	723	0	1853	1848	22	1731	1738	21	64696	65754	64	0.469867
72009	68329	82	18062	17525	58	692	717	0	1043	1349	15	2765	2702	30	4429	4087	38	108768	101380	75	0.470889
129403	121829	87	69783	64061	87	2084	1971	21	3659	3163	33	7803	7660	44	9948	9610	54	285760	265183	87	0.470889
130870	118947	87	56228	49239	88	1394	1333	16	3168	2977	29	7008	6279	47	9076	8796	50	298926	281284	84	0.470889
79625	72442	83	33769	30603	79	856	701	0	1394	1252	19	3292	2990	34	4048	4110	34	133439	127071	76	0.47191
143376	128587	104	89850	81941	88	2761	2691	29	4251	3855	39	8856	8137	50	11987	11063	57	335529	310886	85	0.47191
69356	68400	83	31335	30842	76	564	617	0	1041	1208	10	2536	2514	28	3521	3789	33	100920	98916	74	0.472932
42392	39865	76	18021	18178	53	365	441	0	563	667	0	1542	1732	20	1646	1899	20	62599	62518	57	0.472932
104999	100641	83	36205	35569	79	1191	1259	11	1898	2336	22	5621	5726	39	6015	5754	42	232937	221408	76	0.472932
147404	134508	91	99798	91639	88	1968	1862	23	3316	3109	32	7776	7249	47	9645	8454	54	316471	287806	86	0.473953
88375	82940	89	40557	39059	80	1352	1189	11	1533	1565	19	3514	3186	35	6039	5445	42	142964	131323	75	0.473953
102604	100447	81	35471	34045	80	1047	1268	11	1670	1788	21	5789	5632	41	5415	5234	40	218054	213636	78	0.474974
66306	66918	77	12468	12850	44	861	954	0	673	883	0	3158	3160	29	3430	3193	31	112680	110673	72	0.474974
196684	166976	95	77376	66317	92	3092	2411	31	4739	4406	42	12559	11138	67	14200	12375	67	517144	482981	90	0.474974
43650	45191	54	22154	22696	58	532	549	0	1175	698	0	1628	1648	20	2219	2441	26	71368	73785	59	0.474974
161865	142158	91	70994	62330	89	1573	1528	18	4305	3832	38	8140	7583	54	7764	6999	48	311515	292946	86	0.474974
89333	81938	97	40073	36028	97	1358	1148	10	2311	1642	26	4213	3364	38	5713	5546	42	154419	138392	97	0.474974
118128	105769	87	45499	38103	87	1327	1261	15	2901	2088	34	4946	4796	39	6485	6060	45	192410	174962	83	0.475996
206381	166093	109	78723	64079	101	2568	2098	27	4770	4287	42	9903	8720	56	12236	10379	61	323918	296276	96	0.475996
164080	142334	95	77722	69341	91	2744	2395	29	4134	4304	35	9434	8276	55	14492	13381	73	343256	318095	92	0.477017
94398	85251	82	35169	31183	82	1332	1432	18	1860	1667	24	3634	3680	33	5561	5373	39	139816	133918	77	0.477017
66352	61789	79	30934	29758	77	727	708	0	1702	1453	15	2579	2410	28	3603	3543	34	98866	96699	75	0.477017
90614	83951	85	41113	37428	83	823	680	0	1646	1898	20	4008	3783	35	5061	4713	38	153302	144905	78	0.478039
147333	121064	92	73818	61512	90	2150	1849	24	3664	3110	33	7098	5985	46	9945	8007	57	260738	224547	88	0.478039
195078	141421	109	74475	56078	100	2317	2018	27	4501	3582	40	9080	6770	58	12939	9906	67	352091	280967	94	0.47906
44839	49218	56	20952	21146	56	524	323	0	630	610	0	1733	1941	22	2754	2922	29	74041	74356	66	0.47906
29948	28064	82	7454	7627	39	380	335	0	512	987	0	991	1157	9	1791	2419	20	48512	48010	63	0.480082
208561	181598	96	126950	112275	98	3961	3453	33	7742	6524	52	17291	15184	79	18977	16424	73	680974	574015	95	0.480082
228364	182252	103	76874	61655	99	2672	1916	30	5536	4422	47	10311	8860	58	13238	10620	68	375160	330776	91	0.480082
56416	54286	76	26623	25485	74	722	675	0	1332	1421	17	2567	2411	29	2576	2728	28	107271	105714	70	0.480082
97424	92063	97	44902	42997	83	1151	1252	12	1884	2124	25	4295	3835	35	5919	5387	43	155865	147929	97	0.480082
84592	82335	80	30737	30133	78	933	774	0	1221	1249	10	3020	2942	30	4172	4421	34	111411	110686	75	0.481103
76354	73366	93	39722	39151	77	1109	1151	8	1325	1180	17	3664	3575	33	4228	4043	37	144566	144130	73	0.482125
46927	46286	77	19193	18666	59	609	540	0	882	610	0	2083	1984	23	2786	2416	30	75247	74189	66	0.482125
45293	43783	73	17029	16974	51	448	491	0	464	581	0	1611	1627	19	2147	1923	24	72444	74645	68	0.483146
44504	44923	68	19069	18829	56	487	408	0	653	1029	4	1697	1643	20	2572	2621	27	59766	58062	67	0.483146
186336	152264	98	75930	62285	94	2622	2354	27	4388	3823	38	10375	8685	60	11303	9613	62	403609	363640	90	0.483146
32077	32476	68	13961	13827	49	357	285	0	670	563	0	1372	1290	15	1636	1676	20	46167	49537	62	0.484168
120932	116106	89	64064	61670	83	1789	1873	19	3377	3155	33	8466	8117	52	8961	8451	52	329481	303222	81	0.484168
155130	133514	92	85465	71674	92	1407	1135	13	3095	3006	32	6235	5349	42	9445	7700	54	250676	228945	87	0.485189
145933	118919	95	57328	47294	89	1919	1634	21	2503	2167	33	5794	4947	44	8137	7019	52	226172	192842	86	0.485189
44814	46864	59	18647	19216	49	580	596	0	467	553	0	1850	1910	23	2859	2988	29	67881	68684	68	0.48621
93236	86104	84	52463	49294	82	1452	1304	13	1762	1655	21	4849	4347	42	5308	4580	42	171275	153090	79	0.48621
141560	120428	90	94907	81778	92	1884	1776	19	3345	2539	36	7001	5860	51	8475	7202	55	237456	202074	83	0.48621
71780	72960	77	36297	36224	76	745	714	0	1462	1420	18	2671	2676	26	3269	3070	31	103649	101706	72	0.48621
63683	62208	80	31866	31580	75	772	772	0	1658	1594	17	2362	2200	26	3030	3300	28	88410	85958	76	0.48621
121439	114959	89	49800	48099	83	1508	1580	17	2595	2680	29	7377	7048	46	9230	8791	50	300636	287083	82	0.487232
106523	100023	99	37392	35940	81	1316	1367	14	2666	2627	27	5814	5290	43	5514	5222	39	192421	190849	78	0.487232
60591	59005	78	29387	28968	74	528	680	0	719	1076	6	2630	2677	27	3107	2750	32	103050	102444	71	0.488253
166908	144172	92	62832	52326	93	2152	1837	22	3137	2740	35	7057	6084	46	10217	8431	62	268763	242190	87	0.488253
144128	127778	87	48808	43874	86	1510	1367	15	2273	2319	26	6279	6129	46	7777	6892	59	224633	212937	83	0.488253
123158	101540	105	66775	55452	105	1573	1228	12	2776	2053	31	5125	4005	44	7336	5693	49	183168	149210	105	0.488253
87599	82381	82	43025	39692	80	919	1027	3	2017	1839	25	3643	3694	34	4897	4646	40	148635	140212	87	0.488253
119936	113111	86	59591	56051	85	1925	1904	23	3448	3229	34	6810	6336	45	10638	10300	56	259323	246033	82	0.488253
132749	118728	87	103353	95475	88	2408	2175	25	4471	3850	38	10724	9956	59	13004	11773	66	403096	380730	85	0.489275
146411	128935	91	61963	56030	87	2262	1702	26	4035	3460	35	9094	8332	55	11440	9812	64	384403	368045	85	0.489275
228705	159040	106	91650	63881	102	2751	1775	32	5011	3450	46	10167	7405	60	14281	10364	69	389224	291912	97	0.489275
115863	105742	96	67376	65302	84	1808	1775	21	2482	2752	29	5600	5508	44	8966	8385	47	219128	197781	79	0.490296
132881	118204	87	58149	50238	88	1874	1537	22	2476	2493	29	5817	4977	46	7247	6748	50	205833	180392	86	0.491318
136949	121745	95	53834	47772	87	1446	1321	16	2603	2422	29	5518	4878	42	7237	6986	48	222478	211049	82	0.491318
312902	215062	130	185103	129094	128	4769	3319	43	8098	5571	54	15003	10573	75	21308	14682	85	573574	416266	118	0.491318
113193	105350	86	38434	35993	82	1378	1303	16	2636	2540	27	6743	6301	45	7785	7109	51	269034	250877	77	0.492339
94156	86574	83	36804	32701	81	439	516	0	1118	1370	16	3675	3038	37	4395	4023	41	133514	115043	99	0.492339
203271	161019	98	76565	63079	95	2756	2103	29	4182	3820	38	8918	7831	54	12702	10346	67	357573	313911	90	0.493361
178683	163612	95	92915	84499	90	3144	2900	32	4817	4109	40	10910	9769	58	13961	12770	64	404934	352596	89	0.493361
166804	142682	95	92422	82907	92	2219	1824	25	4413	3821	36	10028	9023	55	11736	10562	57	408036	388170	86	0.493361
175955	146901	94	103484	87842	93	2598	2293	28	5337	4573	42	10332	8820	60	12192	10937	58	375663	347269	87	0.494382
33948	33825	65	13593	13804	46	379	531	0	592	450	0	1264	1431	16	1685	1819	21	51628	51874	62	0.494382
122221	103870	94	52748	45123	89	1529	1249	16	3034	2426	33	5437	5127	42	7041	6428	47	206578	193269	83	0.494382
67482	64579	83	34682	34468	77	1020	951	0	1502	1686	18	3239	3285	31	3766	3728	34	131026	130878	68	0.494382
56184	53661	76	19583	19312	61	740	755	0	889	869	0	2111	2081	23	3276	3359	32	75418	73979	76	0.494382
146755	131278	88	95987	87437	89	2633	2273	29	4493	4193	38	10037	8489	60	10864	10049	56	375461	330883	83	0.495403
70172	66592	87	29355	27129	78	624	656	0	937	1267	9	2518	2344	27	3145	2852	35	105934	98567	76	0.495403
222303	157755	108	96539	68764	104	2263	1372	31	4167	3302	37	9282	6884	58	11560	8088	68	346314	259564	97	0.495403
104767	101451	83	43213	41621	80	1250	1078	8	2376	2282	27	6577	6072	47	6775	6831	41	248625	242445	75	0.495403
39727	38829	70	12536	12308	45	494	649	0	561	846	0	1510	1548	17	2299	2457	28	61382	60464	60	0.496425
256105	183913	130	102458	76495	113	4004	2923	36	7301	5762	56	16498	12739	73	16968	13029	81	621802	501259	130	0.496425
114513	101096	90	44223	40524	83	1905	1509	21	2190	2144	25	5282	4949	40	7452	6801	50	188957	185741	75	0.496425
118043	103395	102	37568	33461	102	1473	1350	17	2547	2692	28	6837	6479	46	7708	6368	57	274944	252566	102	0.496425
122829	109965	98	68034	63357	86	1776	1784	19	3489	2677	39	6938	6873	41	9146	8770	57	242948	229058	77	0.497446
95581	89466	82	42537	40214	81	846	984	0	2035	1948	23	5300	5280	41	5146	4708	42	190132	182066	71	0.497446
104826	92694	99	41969	37518	84	1403	967	0	2087	1726	23	3726	3144	37	5454	4609	45	146809	130650	70	0.497446
104682	96247	84	55377	51570	83	1535	1518	17	2509	2683	27	6299	5930	43	7687	6821	50	233551	214741	74	0.497446
105946	101735	84	43294	41475	81	1722	1710	18	3241	3231	31	6086	6021	42	7761	7777	44	278918	271981	74	0.498468
177525	145391	97	71614	58900	94	1476	1516	18	3337	3027	32	6844	5907	47	10294	8834	52	282764	257642	85	0.499489
182349	145239	106	71650	57365	96	2225	1880	23	3020	2402	35	7307	6090	49	8123	6919	50	290231	249750	87	0.499489
231456	174791	104	120558	90824	102	3467	2614	34	6221	4664	50	12128	9448	61	15714	12448	71	450726	345098	91	0.499489
102949	100927	82	41552	40747	79	1314	1351	12	3071	2526	32	5909	5773	42	6687	6270	43	242915	234289	76	0.499489
242145	157173	112	96650	60955	106	2929	1763	36	5083	2813	51	10190	6808	62	12822	8717	77	424379	281411	98	0.499489
92038	86205	87	39728	36417	79	939	927	0	1754	1330	20	3844	3512	37	5497	5066	44	138933	129273	75	0.500511
71194	68011	94	24792	24432	73	828	880	0	1383	1474	15	2328	2365	26	2786	2828	30	94690	94120	60	0.500511
51637	52079	71	21080	20782	65	700	655	0	1263	1147	8	2247	2208	26	3213	3176	31	83450	83560	63	0.500511
310899	188528	146	172473	111563	132	4767	3174	41	8613	5374	59	17415	11152	80	24138	16187	91	637729	432204	125	0.500511
124900	119101	85	47655	45635	82	1349	1146	10	2229	2280	23	5582	5484	42	6309	6215	41	228629	216316	75	0.501532
93166	87538	84	36641	33324	81	1279	1157	13	1630	1968	21	3911	3413	37	5465	5096	39	140272	138658	73	0.501532
250776	140168	124	100643	56809	121	3030	1996	35	5031	2754	58	11483	6739	68	14288	8322	82	453025	239007	115	0.501532
27717	28859	54	14379	14340	46	230	259	0	528	490	0	1005	1146	10	1387	1251	13	51953	50474	81	0.501532
50643	50985	65	17554	17115	55	326	290	0	576	690	0	1530	1592	18	2583	2607	28	67346	70260	66	0.502554
108162	103729	86	49615	47712	82	1650	1447	20	3134	3355	31	6970	6942	44	7347	7183	43	281547	276161	78	0.503575
17101	18696	43	10357	10459	43	299	286	0	207	356	0	690	858	0	1186	1131	13	28814	31223	54	0.503575
95485	90998	82	35044	33903	80	1395	1286	13	2387	1815	28	5684	5947	45	5975	5429	41	235795	228170	81	0.504597
138152	114534	107	59746	50084	95	1665	1454	16	2554	2203	29	5851	4798	46	8431	7175	50	216395	190407	107	0.504597
284716	207352	129	151468	113906	129	5248	3980	40	8015	6232	51	17873	13931	80	26104	21644	103	646498	518465	120	0.504597
112840	103632	85	67271	62933	84	1419	1296	16	2758	2491	28	6653	6353	45	7010	6195	57	258024	246241	80	0.505618
94194	89636	82	38799	36957	80	1232	1110	11	1905	1597	21	4264	3911	38	6018	5825	44	149275	142709	72	0.505618
106097	94010	92	48230	43971	83	1203	1055	5	1466	1522	19	3878	3386	36	6118	5431	48	152317	134749	74	0.505618
45947	44818	77	17987	17493	57	432	518	0	625	738	0	1348	1395	17	1657	1741	18	61971	62837	64	0.506639
63053	59662	89	18220	17823	55	905	975	0	1329	1475	19	2996	2954	30	4011	3426	36	98939	98127	69	0.506639
174758	133881	99	139357	116592	97	4026	3048	38	7512	6010	51	16966	13796	77	18023	14156	80	648983	540964	93	0.506639
163052	142992	91	86825	78442	90	2975	2553	30	4056	3320	42	8750	7829	49	12038	9923	64	328515	282487	88	0.506639
69266	71586	75	34118	35032	75	865	726	0	1488	1361	16	3320	2890	33	4524	4867	35	118743	117065	64	0.506639
50233	50236	72	19174	19147	53	552	663	0	965	811	0	1763	1936	22	2489	2136	31	60932	62623	65	0.507661
131810	123707	85	51483	47196	85	2255	2092	23	3802	3569	35	9192	9083	52	10224	9953	56	365456	355152	83	0.507661
54953	50471	79	32000	29919	77	1191	1138	10	1187	1378	14	3019	2763	30	3862	3991	36	107637	101685	69	0.507661
90594	82062	83	30578	26693	81	840	857	0	1457	1620	19	3316	2765	35	4410	3892	38	133109	113207	66	0.508682
155548	143920	89	65678	61232	87	1981	1889	25	3664	3153	35	7029	6556	46	9738	8318	63	267602	245646	82	0.508682
83510	80580	81	29974	27918	80	1169	1177	10	1530	1271	22	2891	2476	33	4789	4671	38	128095	117888	66	0.508682
99713	89306	86	41933	37213	84	944	913	0	1539	1532	19	3567	3773	32	5196	4646	43	130603	128846	77	0.508682
127389	121270	86	107884	103301	86	2524	2447	25	4711	4187	37	10321	9545	64	12754	11624	62	417479	389374	83	0.509704
40175	38534	73	12530	12447	44	441	458	0	602	612	0	1491	1596	18	2328	2176	27	62914	62104	69	0.509704
106331	101482	83	49778	47783	82	1406	1438	16	2549	2445	27	6225	6043	41	7368	6824	47	236566	224011	80	0.509704
60484	62279	76	16707	16259	53	659	618	0	778	906	0	2297	2319	24	2844	2936	28	89264	84090	91	0.509704
197037	148157	111	83066	62232	103	2068	1710	20	4319	3855	38	10295	8298	57	12454	9935	67	439579	364608	97	0.509704
51299	48041	84	26900	25846	75	668	744	0	742	713	0	2030	2078	22	2942	2963	32	83001	83090	67	0.510725
146913	135428	91	74550	67322	88	1745	1651	18	3557	3201	32	7819	7218	47	8487	7427	51	302746	281309	84	0.510725
107719	103105	88	68717	66584	83	1362	1446	14	2219	2185	24	4859	4824	39	7110	7162	44	186287	181988	71	0.510725
135705	125370	92	69852	65773	85	2126	1974	23	4141	4327	35	9010	8408	49	10406	9078	56	372396	335130	79	0.511747
140254	129236	87	57563	53988	85	2023	1648	21	4246	3640	39	8780	8172	57	10010	9596	50	356766	345979	79	0.511747
70230	68667	84	26859	26881	66	412	522	0	1323	1339	18	2740	3024	27	3906	3694	37	110156	108782	66	0.511747
112961	107484	98	46464	44728	82	1719	1761	18	3416	3446	31	8791	8389	54	9281	9135	50	355604	340233	80	0.512768
54212	53657	75	19932	19875	55	497	516	0	940	1091	6	2393	2339	27	2976	2804	30	93715	94097	68	0.512768
85456	80495	82	40269	38410	78	979	853	0	1687	1803	17	3948	3851	35	5380	5425	37	157377	154134	73	0.512768
63370	62993	76	38380	37984	76	769	986	0	1345	1391	11	2670	2458	28	3726	4010	32	105387	107451	68	0.512768
74094	72486	79	33061	30807	80	722	759	0	1167	1392	13	2985	2802	30	3933	4229	33	106871	102468	72	0.512768
160196	141168	90	73217	66540	89	2293	2239	24	4346	4876	33	10206	9230	53	10261	10379	57	393839	378927	83	0.512768
198038	152641	115	75129	57482	100	2757	1897	31	4209	3152	42	9047	7164	52	11549	9041	59	329793	277812	94	0.51379
236012	179235	108	115909	87142	106	3003	2187	32	4372	3806	40	9579	7674	55	14004	11655	65	387814	319650	96	0.51379
93832	86072	91	37643	33834	82	1245	1041	6	1769	1955	25	4280	3857	38	5339	4832	41	159913	156101	77	0.51379
128832	118808	88	49143	45255	86	1714	1489	20	3573	2946	38	8383	8351	49	8623	8035	51	332174	319564	84	0.514811
93017	83490	84	38193	34862	80	1385	1288	14	1359	1392	22	3698	3301	34	4445	4109	35	134954	130509	76	0.514811
136991	127613	95	59321	56081	86	1386	1351	15	3318	2913	31	6727	6313	42	7340	6717	50	263351	241839	77	0.514811
280325	200012	110	141937	101809	112	4062	2820	39	8266	5954	61	17442	13023	76	21544	15572	89	694331	537716	105	0.514811
320845	196000	124	118629	77162	120	4659	3230	42	7975	4878	59	17423	10897	83	22283	15200	91	632956	397733	120	0.514811
189313	158867	95	107080	93512	95	2943	2489	29	4817	4070	43	11171	9797	60	14446	12313	72	424025	369101	91	0.515832
366494	239385	160	313010	233549	156	7314	5245	45	13072	10187	87	28667	21390	129	39657	27976	140	1.04435e+06	755232	151	0.516854
284774	182711	119	217738	157720	118	7211	4971	46	14835	11355	66	31586	24300	105	43861	33934	109	1.04858e+06	1.02705e+06	115	0.516854
130480	109380	89	58385	48902	88	1883	1581	19	3331	3040	37	5176	4546	42	8347	7597	50	192116	171402	80	0.516854
97467	94913	80	35572	35220	78	1323	1248	12	2440	2184	26	5554	5857	39	6288	6217	44	246691	242513	77	0.516854
30797	30488	69	14096	14361	47	417	289	0	469	617	0	1200	1149	13	1522	1898	19	51054	54087	58	0.517875
139716	120916	103	78752	72111	88	2252	1830	24	4092	3156	38	7667	6788	51	11019	9728	60	304409	276955	86	0.517875
128656	111340	106	74454	64889	106	1948	1697	20	4038	3463	37	7806	6889	47	9857	8803	57	294942	249635	106	0.517875
125187	117887	84	55838	52874	83	1915	1711	23	3192	3208	32	7869	7264	48	8901	8508	47	315613	312707	81	0.517875
47107	43723	81	20486	19110	67	438	354	0	660	859	0	1876	1849	24	2913	2941	29	80267	78261	66	0.518897
95393	93316	79	53871	52241	81	906	1034	4	1738	1809	20	4258	3992	39	5957	5803	41	160639	155685	80	0.518897
50975	51072	75	23896	23762	71	272	366	0	1023	722	0	1491	1513	17	2152	2342	29	69715	69977	67	0.518897
55286	55445	74	25999	25970	73	583	541	0	983	1192	9	1892	1976	23	2546	2640	27	69269	70143	68	0.518897
124159	106866	93	51434	45508	87	1172	1261	14	2087	2256	26	5141	4596	39	5655	5347	41	191601	176271	87	0.519918
140161	114432	94	68331	56447	91	1237	1262	12	2786	2150	31	5980	4674	48	6662	5326	48	219494	188778	88	0.519918
75645	73410	80	26140	25560	72	836	909	0	1186	1148	11	3005	2697	31	4176	4583	35	109273	109366	72	0.519918
89269	81222	87	38541	35464	80	1327	1311	9	1564	2086	19	3626	3636	32	4963	4975	39	138849	132395	74	0.519918
298234	189114	130	321898	227930	128	8460	5844	52	15821	10812	82	33246	23066	115	42503	28919	117	1.04858e+06	884296	122	0.519918
121776	115718	84	57056	54193	84	1982	1764	23	4048	3420	39	9586	9394	53	10394	9858	56	380421	363453	100	0.519918
165033	133592	100	55986	50009	89	1916	1622	21	3397	3178	35	7964	6909	52	9255	8048	51	280397	259278	86	0.52094
113457	100194	100	38630	33405	87	1379	1203	14	2441	2597	25	4277	4003	38	5293	4653	43	171472	159729	82	0.52094
56959	57316	68	32188	31147	75	953	996	0	1260	1222	12	2892	2821	29	4670	4698	37	117602	115781	71	0.52094
173052	148523	111	119149	105397	95	2336	1987	25	3685	3916	32	9346	8131	54	11924	10163	64	335815	298646	93	0.521961
135230	122016	88	74833	67058	85	2311	1727	27	3888	3380	35	6826	6464	45	8556	7874	48	275895	243551	79	0.521961
65437	59182	94	26492	23446	72	861	641	0	1513	1532	15	3759	3700	33	5198	5028	42	120618	112591	75	0.521961
36452	34902	70	11406	11053	45	191	234	0	695	666	0	1296	1524	16	1481	1300	16	49860	49117	64	0.521961
60326	59584	90	23590	23298	73	404	528	0	1054	1072	6	2080	2174	24	2152	2602	23	72659	72682	60	0.522983
77047	72402	84	32597	30382	79	867	833	0	827	1220	10	2499	2624	28	4009	3796	36	108664	106943	73	0.522983
50122	49131	76	14493	14311	50	560	518	0	761	1010	2	1833	1818	22	2403	2580	27	68837	69212	67	0.522983
195179	121876	129	83741	46958	124	2437	1474	20	3722	2518	40	8451	5738	79	10944	7067	85	343930	200827	121	0.524004
54289	51306	76	28302	26809	76	473	449	0	1007	1217	9	2503	2634	27	3280	3476	31	84227	82938	68	0.525026
108293	101164	99	32376	29153	99	1306	1331	13	3761	3317	31	6872	6455	45	7279	6857	47	255066	239357	99	0.525026
112898	94578	99	45141	38120	89	1430	1085	8	1955	1744	22	4804	4014	43	6789	5602	45	174274	152301	104	0.525026
153363	134313	91	118741	106744	92	1815	1660	21	3438	3084	36	7234	6455	45	8835	8001	57	294491	272677	84	0.525026
81258	72390	82	26350	22823	80	1032	915	0	1343	1386	20	3872	3731	36	5779	5425	45	163556	155389	76	0.525026
87766	78835	81	40136	36371	82	1572	1390	16	1841	1613	20	3973	3403	37	5862	5000	42	150026	141773	76	0.526047
46229	47157	69	18606	18693	53	565	477	0	802	867	0	1860	1894	22	2184	2247	26	62969	67781	63	0.526047
62095	63402	76	36000	36005	75	569	630	0	1778	1385	15	2551	2713	26	3434	3669	30	102497	99646	66	0.526047
225468	155113	102	84157	59057	101	2926	2175	35	4578	3415	43	10379	7172	63	15070	11096	73	415846	284104	97	0.526047
130915	108289	94	51819	42490	89	1435	1347	17	2265	1728	29	4771	4040	40	7128	6321	49	187212	164028	82	0.527068
179332	152242	93	117805	105863	92	2429	2145	28	4691	3900	40	9983	8600	54	11854	10508	59	377522	319752	87	0.527068
92215	83600	85	44903	41279	82	1199	1232	13	2588	2117	27	4883	4613	41	6619	6652	45	180960	177523	74	0.527068
119548	113696	95	23603	22827	73	1743	1695	18	2104	2483	23	5872	6019	41	8049	7552	47	210573	198986	77	0.52809
46127	43526	74	15813	15619	51	226	280	0	196	698	0	1370	1512	17	2112	1943	24	61891	63858	64	0.52809
150994	136637	101	123996	115171	89	3646	3378	30	5314	4828	42	12272	11413	57	16048	14432	75	418806	392841	83	0.52809
107170	99594	94	58352	55419	83	1888	1843	20	2548	2395	27	5777	5573	44	7809	7418	48	231999	219570	74	0.529111
49079	50142	71	20392	20336	55	549	577	0	748	799	0	2022	1851	22	2352	2325	26	76482	76911	64	0.529111
107319	92423	92	45219	39874	85	1112	821	0	1980	1837	26	4486	3828	39	6381	5373	45	162334	150222	77	0.529111
115794	107524	86	47320	44295	83	1232	1313	14	2536	2046	29	4225	4057	36	5759	5382	42	149019	137884	71	0.530133
126511	118090	92	52383	50085	83	1889	1671	23	3557	3083	31	7803	7424	47	8886	8204	51	333571	303747	77	0.530133
126226	117106	94	44975	41956	84	2143	1908	23	4406	3665	35	8786	8888	47	9610	9144	66	335945	330292	77	0.530133
29141	29012	57	14801	14867	48	186	118	0	652	528	0	1195	1278	12	1918	1993	21	51251	52531	58	0.530133
67420	67747	75	29804	29389	75	657	816	0	1422	1252	14	2720	2565	28	3524	3511	34	94994	96900	60	0.531154
112911	99248	88	66102	60719	85	1899	1723	23	2230	2430	26	5808	5116	44	8029	7106	48	219263	197954	75	0.531154
114832	101922	90	44952	39539	85	1145	917	0	3150	2364	27	4901	4567	39	5405	4749	40	186062	179398	76	0.532176
56441	54750	77	21970	21719	68	569	669	0	763	795	0	1933	1928	22	2452	2085	30	71007	68843	64	0.532176
85646	78455	87	39801	37262	79	1370	1163	10	1562	2083	24	4014	3799	35	5531	5341	44	145513	143913	70	0.533197
189058	155845	101	131747	114557	100	2390	2178	27	4545	4184	35	8649	7337	52	11879	10641	62	347235	321629	113	0.533197
51148	51713	72	17933	18451	49	530	468	0	445	563	0	1972	1807	24	2002	2024	21	69915	73722	56	0.533197
193031	149982	103	80918	62771	98	2515	1701	30	4237	3750	40	10097	8099	55	12721	9775	68	439753	370656	90	0.533197
181495	151462	103	67102	57539	93	2834	2675	28	5597	4898	41	13173	11769	64	15575	13291	75	553100	517400	89	0.534219
169289	155692	89	92554	85605	89	2481	2440	25	5401	5059	43	12787	11553	65	13943	12441	67	502492	471607	84	0.534219
179925	153831	96	91163	79408	92	2490	2271	25	4997	4182	41	11689	10672	67	13090	11756	59	496889	478660	86	0.534219
110496	105598	83	39495	37432	82	1881	1721	21	3770	3616	33	7673	8057	47	9613	9283	49	309931	302145	77	0.534219
157209	132623	95	80689	68611	91	2380	2095	24	3663	3300	39	7357	6739	48	11317	10316	55	291450	266398	82	0.534219
37873	38652	59	19601	20228	51	626	810	0	814	869	0	1703	1727	20	2502	2715	27	69184	68646	61	0.534219
134105	117522	90	49754	43454	87	1701	1429	17	2667	2251	34	5744	4925	44	7836	6694	52	217257	207350	78	0.53524
82507	78127	95	26925	25727	77	937	747	0	1202	1216	13	3403	3244	34	4914	4927	39	134501	133579	72	0.53524
76452	69473	83	44664	41928	80	943	727	0	2171	1764	21	2575	2568	28	3888	3479	39	108329	104335	69	0.53524
176641	144337	103	98853	82891	98	2545	2253	28	4554	3817	38	9326	7855	59	12821	11176	66	347057	291891	91	0.53524
210414	109244	136	82172	43710	135	2791	1559	17	3572	2107	42	8261	4841	76	12153	6735	95	335572	190119	126	0.536261
126567	108285	99	46401	40398	87	1545	1263	16	3179	2899	32	6407	5871	44	8691	7852	51	249289	232243	83	0.537283
100211	94071	85	34764	33493	80	1186	1028	5	1947	1309	21	4046	3454	36	5431	4877	40	135299	129203	74	0.537283
116008	105230	86	69757	65504	86	1644	1630	19	2882	3210	29	7641	7033	47	7676	6975	50	286750	277900	85	0.537283
86697	78767	86	37769	34775	82	802	778	0	1786	1625	21	3850	3675	33	5715	5201	41	144777	141616	71	0.537283
139316	127451	91	39774	35525	85	1793	1704	20	3630	3057	36	7784	7336	48	9300	9122	52	340348	335054	83	0.537283
101486	92147	100	53332	48645	85	1098	1112	7	1960	1719	25	4796	4185	39	6374	5481	45	166409	149094	100	0.537283
121884	111112	101	46532	41342	87	1310	1293	14	2612	2317	32	5738	5348	43	7125	5966	50	220534	198119	101	0.537283
119272	106980	88	60843	55691	86	1843	1697	20	3181	2928	31	5450	5178	43	8577	8277	57	222765	210119	80	0.538304
127747	111391	89	61047	53345	87	898	828	0	2241	2110	25	4989	4377	40	6908	5626	50	175003	160328	79	0.538304
111945	108082	83	55244	53856	82	1246	1220	10	2359	2297	27	5067	4862	39	6682	6741	43	197187	188062	76	0.538304
203897	172655	109	94834	82182	97	2209	1916	25	4442	4052	39	9482	8132	57	11015	10250	56	336317	308953	89	0.538304
91304	89894	80	32019	31317	78	1314	1469	14	1843	2186	21	4608	4546	37	5560	5487	39	159400	157095	74	0.539326
225885	164027	107	90241	66937	104	3178	2345	32	4561	4051	40	11144	8414	65	15688	12877	73	383089	304227	100	0.540347
23160	23375	64	11111	10824	45	339	332	0	1118	702	0	1241	1148	12	1313	1378	15	42147	43246	57	0.540347
210480	172001	105	118830	97350	102	3883	3764	33	6986	5826	50	13562	11785	67	18601	15278	77	505935	423447	93	0.540347
236490	143582	115	87666	54610	109	2770	1837	31	4657	3342	45	9350	5273	68	12707	7908	73	374422	230565	102	0.540347
202197	170582	102	99558	82034	100	4154	3489	36	6887	5649	49	14379	13387	67	20589	18417	79	516911	465415	92	0.541369
140647	120041	94	58442	50555	88	1495	1279	16	3802	3760	35	7931	7551	51	8381	7949	50	325420	307095	83	0.541369
61840	60142	82	23697	23356	66	736	865	0	1830	1700	18	2842	2694	29	3282	3281	30	108121	105629	67	0.54239
43347	42319	81	11431	11304	45	528	595	0	709	874	0	1358	1465	20	2076	2231	27	76110	75268	66	0.543412
138768	124133	98	137169	128558	88	3508	3154	31	6627	6396	49	14130	12956	74	18202	16199	76	538361	490750	83	0.544433
64858	61308	87	22491	22006	67	419	537	0	950	1034	5	2412	2354	25	2520	2655	25	85287	86701	66	0.545455
224282	186823	108	111950	93212	104	3447	3006	31	5345	4607	42	12640	10207	61	18096	15052	81	464316	371703	100	0.545455
207346	171374	99	92871	78731	95	3442	3093	31	5967	4809	49	12425	10961	67	16942	15855	77	424625	394119	88	0.546476
267961	196240	113	183843	134037	114	4498	3011	41	8119	6281	54	16706	12622	77	20971	15258	90	639033	520746	107	0.546476
105211	104611	79	63125	61290	81	2057	1982	21	3360	2903	35	6987	6794	46	8723	8346	50	294258	286794	78	0.546476
118187	113302	84	37664	35871	76	1807	1556	18	2838	2868	31	7958	7338	50	9170	8640	51	312730	304411	80	0.546476
173208	148790	95	66706	58617	91	2797	2281	31	4854	4168	40	9778	8577	56	14542	13326	65	379745	358061	85	0.546476
114796	106979	84	41269	38862	82	1285	1379	12	1846	1758	20	4675	4386	37	5551	5246	40	146909	142244	77	0.547497
147910	129681	94	63873	57020	88	1730	1376	19	2775	2426	32	6957	6447	46	9928	8915	53	269431	249935	106	0.547497
141523	129278	87	72906	66940	88	1918	1586	21	3807	3620	35	7881	7375	48	10164	9269	50	280999	273337	81	0.547497
113699	104860	86	63116	59738	83	1503	1353	19	2598	2632	27	6039	6204	40	7248	7114	45	205638	194805	76	0.548519
102372	97203	86	27994	26513	79	1663	1668	18	2430	2264	28	4741	4477	40	7257	7318	44	185441	181195	74	0.548519
39462	37365	74	17879	17597	62	519	427	0	654	617	0	1249	1276	13	1729	1844	21	47572	47924	57	0.54954
81521	76370	80	39303	35922	82	682	559	0	1250	1274	18	3040	2877	32	4626	4178	39	129992	118493	74	0.54954
115377	102084	90	55327	48970	87	1756	1375	21	2655	2453	33	6334	5919	44	8632	7587	53	245234	229468	101	0.54954
139585	133946	86	66405	63860	84	2564	2129	26	3535	3163	33	7915	7834	46	11181	10601	57	296118	286644	80	0.550562
109927	103840	84	56963	54934	82	1046	1112	8	2827	2520	28	4556	4462	37	5430	4998	41	165905	154926	78	0.550562
107343	94649	85	48882	42638	85	1284	1254	13	1867	1826	20	3649	3307	35	5322	4824	42	155368	142637	79	0.550562
129503	120626	85	48851	45760	84	1596	1682	17	3055	2785	36	5578	5357	39	8262	7399	51	211027	194396	82	0.550562
137476	124968	99	54698	51041	84	1914	1752	21	3150	2816	33	6546	6443	41	9015	8879	54	254592	249422	81	0.551583
81700	78493	80	33538	32063	79	1121	1286	11	1903	2042	24	4102	3638	37	5261	4672	40	150059	144550	77	0.552605
59793	59949	81	25577	25089	74	617	634	0	767	720	0	2260	2322	25	2732	2768	29	80348	81135	68	0.552605
99437	95374	84	35126	34127	79	1099	1097	8	2097	2027	25	5280	5086	40	5845	5370	48	205773	194555	77	0.552605
164624	141178	95	58757	49447	93	1826	1437	19	3316	3294	32	7690	6949	48	8471	8213	49	296114	271280	88	0.553626
119781	110724	85	54976	52097	84	1545	1499	18	3129	2902	29	6045	5733	43	8746	7642	54	242306	223886	101	0.553626
192860	161598	105	106003	89770	97	2911	2559	28	4480	3603	41	9915	8055	60	12606	10724	67	372643	310758	94	0.553626
92851	76754	91	44517	37419	84	1119	831	0	1705	1395	17	4319	3552	40	5740	4830	43	154278	136332	80	0.553626
90741	86521	94	46453	44921	80	1185	1085	7	2555	2042	34	6017	6026	41	6508	6641	44	254131	246995	78	0.554648
196024	156782	100	148201	126799	95	5941	4789	41	10495	9279	60	21336	18434	81	28526	24071	82	787142	681582	88	0.554648
71739	64840	80	33752	30490	81	641	536	0	1554	1207	15	3447	3165	33	3878	3654	35	115667	106539	74	0.555669
77708	76460	79	33273	32753	77	1130	964	0	1443	1697	17	3936	3695	37	4245	4125	35	142017	142040	69	0.555669
143423	127892	91	77124	69533	90	1881	1561	19	2526	2604	29	6041	5708	43	8319	7830	49	232534	215745	82	0.555669
176687	144990	95	69123	57036	93	2108	1703	24	4667	3844	38	9913	8791	52	11303	9813	61	424444	381880	85	0.555669
53855	53761	76	21448	21053	64	484	550	0	1033	1072	6	1612	1749	20	2371	2857	25	67599	70014	66	0.556691
17478	15941	59	9204	9170	41	352	330	0	516	637	0	580	724	0	936	1185	11	28555	30353	52	0.556691
72503	65386	97	31275	28843	79	907	965	0	1582	1438	16	2546	2580	26	4231	4074	36	110049	106018	72	0.556691
68472	62823	83	36819	33541	80	1153	1000	2	1588	1438	15	3216	2834	33	4869	4431	37	120174	117127	70	0.557712
59601	55176	82	35970	33368	78	677	794	0	1746	1225	23	3016	2909	30	5061	4587	39	118553	116130	71	0.557712
39368	39647	72	16030	16187	49	476	639	0	411	396	0	1169	1337	13	2058	2176	26	53903	56812	61	0.557712
156276	137384	93	66188	59114	88	2120	1718	26	3276	2562	40	7070	6264	46	9062	7693	54	250918	214570	80	0.557712
91503	88320	81	38359	37109	80	1023	1166	9	1493	1838	21	4210	4261	35	4609	4772	36	176861	171120	72	0.558733
96018	86219	88	32157	28510	82	1110	979	0	2068	1724	26	4526	4058	39	5947	5858	41	168000	163630	73	0.559755
65805	65867	76	17018	16762	52	568	736	0	1312	1322	12	2680	2561	29	3205	3585	30	92782	89393	67	0.560776
98137	91774	87	33994	32596	79	1163	1270	11	1574	1575	18	4123	4322	34	5522	5402	40	151516	146741	71	0.560776
150380	135279	90	83841	75863	88	2601	2237	29	3574	3280	35	8386	7516	49	10780	10074	62	304685	276600	78	0.560776
115393	109108	87	48809	45809	82	1431	1283	15	2518	2313	30	5799	5411	41	6880	6197	48	222204	221636	73	0.560776
170267	149041	93	105982	94445	94	2544	2252	27	5161	5382	39	12718	12212	61	15294	14048	71	515084	483793	86	0.562819
117616	104217	88	70100	63700	88	1290	1319	14	2762	2086	30	4753	4527	39	7512	6976	48	187268	179316	79	0.563841
120466	105559	87	61838	54263	87	1762	1387	22	2312	2135	25	5791	5222	42	8817	8436	50	209806	197451	77	0.563841
122442	104478	91	50569	43212	87	1296	1228	12	2045	1563	28	4798	4205	38	6369	5588	42	182517	167681	78	0.563841
247923	190678	109	137969	111854	108	3651	2809	36	6262	5384	46	13519	11181	67	18792	15759	83	475975	405337	96	0.564862
101147	96941	93	50793	49175	80	1261	1275	14	1881	1776	24	5371	4877	42	5912	5856	42	217084	213336	74	0.564862
84075	82139	79	33741	32876	77	887	782	0	1782	1421	19	3041	3072	31	4462	4265	35	125488	125327	70	0.564862
72231	73661	75	33930	33813	76	723	833	0	1475	1312	14	3429	3424	33	3488	4021	30	139282	136033	68	0.565884
105233	98330	83	59176	56946	82	2101	1891	23	3746	3697	36	8453	8191	48	8454	8397	48	337660	323337	78	0.565884
245315	194146	122	96918	77391	103	3581	2942	35	5985	5437	47	13411	11236	64	18016	14972	78	562750	494082	100	0.566905
114443	106062	87	55091	51527	83	1250	1181	11	2265	2014	28	5013	4438	40	6576	6371	44	176246	168707	72	0.566905
198221	167708	98	135792	117597	98	3627	2869	32	5802	5187	40	13057	11791	60	18641	16199	75	465996	422463	92	0.567926
110729	100194	92	38544	34718	83	1457	1251	14	2173	2426	23	5429	5260	37	6736	6340	45	203161	198736	78	0.567926
140530	127431	88	59151	53381	85	1634	1470	19	2610	2403	30	6025	5603	44	9464	8192	57	234301	204815	83	0.568948
27514	29414	47	15279	15540	49	296	241	0	666	624	0	1207	1367	14	1304	1353	16	45547	47180	61	0.568948
144311	131051	93	55635	48514	89	2481	2313	26	3365	3127	33	7921	7689	48	12057	11580	62	306835	283481	84	0.568948
101360	93054	87	39588	35133	82	1332	1024	6	1902	1735	23	3963	3778	37	5947	5685	42	158962	150030	76	0.568948
128331	103968	92	51034	42072	88	864	807	0	2423	2195	27	5072	4246	42	6548	5629	45	174532	149719	84	0.569969
195604	154847	106	102057	83480	99	2485	2031	26	4453	3386	41	8459	7375	50	11796	9087	68	336008	277753	96	0.569969
54766	52192	79	25425	23760	76	714	811	0	931	1143	9	2489	2158	28	3479	3242	33	94196	90528	91	0.569969
137526	124813	93	55574	49661	87	1660	1432	21	3036	2675	32	6214	6018	42	9109	8334	51	258939	238566	86	0.570991
109091	102407	85	55500	51795	83	1527	1313	17	2530	2211	29	6120	5710	41	6858	6288	46	220728	218969	77	0.570991
87412	86665	78	23998	23515	61	894	1043	5	1994	1839	24	5062	4481	43	5450	5567	40	183798	182565	74	0.570991
396293	261952	144	221016	151285	143	7074	4846	47	12508	9100	62	28958	19609	112	40817	27598	133	1.04858e+06	728431	139	0.570991
120626	111890	95	41329	39593	81	1949	1707	20	2808	2956	27	7013	7005	46	8318	7990	52	300546	283516	83	0.572012
44605	43903	72	14650	14637	48	382	460	0	1058	779	0	1801	1573	20	2856	3168	28	63957	65467	67	0.572012
52460	53576	73	16486	16418	51	647	717	0	1034	890	0	2273	2404	24	3206	3257	28	95170	95527	70	0.572012
61226	54838	83	26527	24729	77	700	650	0	725	1186	11	2584	2450	29	3276	2967	34	99399	101261	68	0.572012
52277	51353	87	24417	23895	73	608	669	0	1327	1391	17	2551	2462	28	3150	2957	31	95715	95243	71	0.573034
109790	104464	84	44488	42278	82	1143	1225	12	2192	2300	24	5677	5445	42	6333	6262	42	233399	213392	83	0.573034
135033	123795	93	84745	78816	88	2284	2208	24	3664	3409	37	8930	8536	51	11199	11004	58	311770	292526	83	0.574055
58507	58394	74	22902	22444	65	735	848	0	1051	1163	8	2630	2675	30	3915	3414	37	109349	109508	75	0.574055
102906	96963	92	40635	38548	81	1066	1168	10	1537	2006	20	3747	3783	33	5131	5191	40	166013	156901	79	0.574055
79660	76643	83	32664	31966	78	931	611	0	2172	1913	26	4092	3870	35	4973	4970	37	165049	161333	74	0.575077
81228	71478	86	31045	26487	81	757	668	0	1399	1273	12	3731	3197	35	4458	4213	36	126713	114900	78	0.575077
92825	88740	88	33978	32853	78	971	1081	6	1688	1799	21	5122	4912	40	5801	5492	42	210550	204764	78	0.576098
88397	86880	84	42379	41287	80	1355	1235	16	2328	2280	26	5555	5513	43	5312	5008	38	213230	211366	79	0.576098
87316	78964	95	27533	24750	79	520	493	0	1795	1500	21	3084	3050	31	3639	3480	34	115328	110280	77	0.576098
27821	27882	54	14231	14271	47	225	227	0	479	717	0	1438	1407	17	1778	1631	19	56428	56241	68	0.57712
150121	137405	89	51178	47501	86	2261	1996	25	4660	4157	41	9611	8510	59	11548	10883	61	366332	336989	89	0.578141
93979	91978	87	39316	37850	78	1397	1283	14	1874	1918	22	4537	4410	37	5793	5583	44	160771	160454	75	0.578141
42261	42074	72	18807	18837	54	490	430	0	1156	931	0	2014	2016	23	2713	2626	29	82655	82516	69	0.578141
106649	99069	99	59380	56475	82	1605	1469	18	1606	1881	18	4307	4193	35	6345	6248	42	163596	157142	79	0.578141
163298	132469	92	63773	51755	92	1577	1332	19	2819	2401	31	8540	7360	51	9442	8013	50	344868	302881	91	0.578141
60432	60000	77	40776	39650	76	724	851	0	2153	1609	19	2848	2801	28	4177	4321	35	108565	108096	71	0.579162
132052	123607	91	75207	71340	85	2003	1637	22	3623	3166	35	8400	8190	51	10198	9309	56	345901	330644	83	0.580184
91236	87726	97	42306	40846	80	865	692	0	1781	1840	21	3324	3664	29	4991	4520	41	135810	124669	76	0.581205
108950	102207	82	45169	42529	83	1435	1323	16	2526	2111	25	4795	4587	39	6062	5392	45	180492	171713	81	0.581205
49950	49435	74	26446	26058	73	517	474	0	864	742	0	2049	1969	23	2163	2064	27	81047	79091	69	0.581205
97973	93967	83	48411	45788	83	1590	1365	17	2228	2394	27	4998	4957	37	7204	7048	46	185564	174729	82	0.582227
76385	71805	80	40094	37019	80	922	964	0	1500	1195	14	3131	2825	32	3887	3592	37	114378	105084	70	0.582227
214968	171742	101	105539	88612	97	3420	2968	34	5672	4657	47	12263	10175	59	14883	12861	72	460827	376258	97	0.582227
121336	64781	99	64942	34331	101	1568	845	0	2707	1896	28	5473	3167	53	7090	4262	56	213214	129215	98	0.582227
77657	73250	79	31753	30586	77	854	817	0	1466	1122	9	3283	2830	35	4687	4466	36	145661	143258	76	0.582227
267431	192709	121	174496	141680	112	4414	3287	37	6848	5061	55	13761	10227	69	18554	12785	78	532678	359064	117	0.583248
59804	56673	80	21873	21964	58	612	646	0	1740	1539	17	2690	2884	26	3746	3415	39	98756	95859	77	0.583248
197848	154999	103	80494	63943	99	2639	2088	31	4385	3032	37	8311	6356	54	12103	10043	63	310692	255384	97	0.58427
43285	41646	74	26806	21492	87	280	236	0	695	592	0	1398	1562	15	1407	1750	16	57274	53068	68	0.58427
140286	128839	87	81417	77746	85	1602	1357	19	3008	2662	31	7000	6505	44	7956	7207	47	284335	261658	85	0.58427
230392	176255	111	94514	72310	104	3105	2230	32	4602	4158	43	12808	9796	65	13911	10736	77	513083	421461	104	0.585291
115063	109333	85	50523	47754	83	1103	1246	10	2708	2646	31	5650	5493	40	6083	6115	41	213806	207470	82	0.585291
173195	154942	95	87109	79751	92	2629	2553	26	5248	4874	43	12431	11766	59	14151	12389	69	508066	470198	91	0.585291
72470	71770	77	26456	26271	71	784	693	0	1364	1384	15	2686	2676	27	3558	3560	32	107788	107233	74	0.585291
78820	76003	79	31139	30285	77	647	627	0	805	982	0	2748	2578	27	3613	3665	31	110995	105973	79	0.586313
96951	92109	84	56264	53124	83	1165	1278	11	2219	2131	24	4413	4274	37	5756	5098	42	161480	159712	81	0.586313
120152	112171	88	56063	53939	84	1632	1412	16	3641	3739	32	7689	7635	50	8245	8035	44	320715	301804	87	0.586313
114508	106560	85	59166	56099	83	1612	1628	19	2586	2421	28	5896	5537	39	7580	6710	49	220914	204313	82	0.587334
69284	67190	80	14822	14739	48	983	859	0	910	1241	12	2874	3106	27	3925	3357	38	115579	113275	70	0.587334
189954	158004	97	72399	58963	95	2857	2269	30	4490	3676	41	10997	9612	58	11312	9623	58	442872	401603	96	0.588355
105769	99229	85	52022	49000	82	1974	1847	22	3104	3257	30	5628	5412	41	7739	7138	49	221041	208193	80	0.588355
146718	123261	103	53825	45963	92	1764	1411	19	2652	2139	30	5418	5145	41	8729	7587	54	228015	204305	89	0.589377
49021	47773	80	11933	11845	45	392	487	0	1079	1070	7	1736	1723	20	2945	2944	29	69521	69436	70	0.589377
100407	96129	95	35212	34048	80	1341	1278	18	2944	2618	30	5312	5311	39	5842	4982	45	221489	210447	77	0.590398
112744	106040	87	39838	37882	81	1565	1547	19	3570	3049	35	7363	7116	47	8350	7506	54	307316	295704	79	0.590398
64291	59883	80	28653	25224	80	597	779	0	1310	1080	14	2310	1967	26	2992	2792	30	96789	93491	71	0.590398
166159	146701	95	137237	123592	92	3262	3192	29	6656	5808	45	12890	11708	65	17767	16704	68	431847	394234	84	0.592441
68573	63678	80	27734	25045	80	867	805	0	1271	1378	11	2884	2724	32	4464	4652	36	113674	108635	71	0.593463
130583	116380	94	61918	56995	87	1802	1638	20	2949	2608	31	5773	5779	42	7612	7281	49	217671	209651	73	0.593463
190891	164138	96	52870	44919	91	2729	2290	29	4638	4557	39	11987	10476	59	13185	11643	70	489556	449767	84	0.593463
119437	106447	91	54639	50686	84	1585	1276	16	2098	1907	28	4446	4485	39	6185	5738	43	173430	163896	75	0.594484
176217	140271	102	81093	66260	95	1963	1451	26	4400	3108	42	9289	7688	54	12390	9822	71	383100	333137	89	0.594484
84029	80486	80	37287	35254	79	684	553	0	1832	1567	23	3145	3112	32	3522	3493	33	109136	100349	67	0.594484
149864	132118	88	62477	54126	89	1422	1278	17	2394	2181	29	6036	5504	47	6854	5889	52	212401	196833	79	0.595506
228106	177088	102	156475	125292	103	3614	2772	35	7232	5532	52	15889	12137	75	18175	14450	75	626716	483183	95	0.595506
102590	97906	84	59861	57878	80	1744	1557	18	2580	2679	31	6525	6189	44	6801	6055	47	253291	244879	73	0.595506
146618	123411	97	90861	80267	92	1898	1857	19	2691	2412	28	5808	5271	44	8038	7264	50	223842	198680	82	0.596527
53047	52324	78	19741	19633	55	616	345	0	569	1005	2	2351	2243	26	2933	2775	30	82065	83209	68	0.596527
143610	129742	89	78391	72060	87	2579	2216	26	4397	3771	39	8933	8641	58	11424	10416	59	322631	309947	79	0.596527
44775	44143	68	16198	16609	48	391	420	0	467	914	0	1712	1584	21	2373	2185	26	67450	68299	62	0.596527
129539	107198	91	46691	39332	87	1672	1271	18	2407	1680	22	5055	4400	41	7178	6334	47	195360	167377	80	0.596527
58842	56395	79	24459	22996	73	659	547	0	827	980	0	2203	2088	25	2770	2376	30	83189	78322	90	0.596527
64111	66081	76	27488	27666	63	707	605	0	922	1005	2	2256	2041	26	3032	3051	29	89783	88866	67	0.596527
76723	74186	80	25468	24799	66	586	605	0	1070	1257	12	2653	2873	29	3531	3352	33	101940	100313	67	0.597549
163285	145568	94	49950	44077	91	1469	1286	16	3794	3427	33	8393	7782	52	9592	8718	62	308756	294132	83	0.597549
69944	67547	80	25903	25195	75	779	780	0	1082	1316	10	2291	2456	25	2979	3205	28	92800	89379	68	0.597549
96053	90507	83	42759	37937	83	1062	953	0	1727	1922	22	3864	3483	36	5388	5486	39	154153	144660	73	0.597549
243924	150245	116	113037	69457	117	3738	2393	39	6571	4646	60	15864	11577	77	17999	13013	85	625196	431458	130	0.597549
15780	16701	48	9871	10321	41	170	263	0	379	539	0	751	915	0	1026	1044	4	27799	33551	43	0.59857
63980	62852	91	23398	22940	66	613	838	0	1034	1010	3	2201	2350	24	2942	2899	32	97004	96893	67	0.59857
268178	182543	125	145762	105724	116	3853	2878	35	7205	5490	50	14909	10901	72	19339	15087	81	556960	435507	109	0.59857
94076	91515	83	43117	41167	81	1014	954	0	2175	2123	21	4463	4410	35	5923	5344	49	165441	160503	74	0.59857
138478	123560	89	40254	36141	86	1660	1520	17	2249	1983	27	5471	5378	41	7031	6043	47	195003	177651	79	0.59857
186485	141679	101	88681	67094	99	2560	1824	31	3836	3253	41	9850	7326	59	11053	8113	60	404748	322192	92	0.59857
73733	72066	79	32908	31787	75	962	953	0	1482	1573	22	3647	3651	34	4492	4358	39	128318	128769	70	0.59857
68787	66117	85	29075	28605	76	573	657	0	710	932	0	2437	2157	28	3400	3071	32	83671	81488	70	0.599591
131208	118685	91	68741	62580	86	1861	1874	21	3464	3370	30	6914	6415	46	7188	7122	45	208880	193479	79	0.599591
61102	58747	81	10819	10632	45	505	540	0	1012	953	0	2240	2303	25	3808	3547	35	88860	91332	71	0.600613
223375	176679	108	108120	87453	105	2821	2242	29	5361	4445	42	11986	9734	65	16070	13783	68	421408	366610	101	0.600613
125597	114886	90	60685	54907	86	1646	1461	16	2791	2803	30	7541	7481	48	8646	8403	53	309856	301524	80	0.601634
119582	110327	99	48580	45259	84	1611	1268	19	3282	3052	29	6519	5773	47	8119	7567	55	235686	206961	90	0.601634
212656	172180	115	117555	98940	102	2529	1958	29	6231	4703	52	11869	10167	63	12926	10947	66	462439	398557	100	0.601634
106660	101907	88	35240	34459	79	1757	1784	20	2296	2316	25	6213	6126	44	8161	7116	46	221217	207187	80	0.602656
57651	51074	77	27549	24479	77	728	698	0	1092	1174	8	2415	2211	29	3135	2903	33	100074	92673	70	0.602656
239383	192366	104	156923	131637	102	5760	4724	39	9090	7983	54	19821	17464	81	27622	22370	92	715143	645268	100	0.602656
77202	66575	97	33254	25833	97	923	726	0	1944	1218	12	3938	2840	38	5544	4160	42	151804	118172	97	0.602656
130301	117818	90	96554	89756	89	1921	1822	23	3627	3213	32	7361	6855	47	8743	8167	52	286804	266142	87	0.603677
52209	49751	80	23592	22705	60	580	548	0	1086	1215	9	2340	2381	25	3608	3362	35	88627	88591	71	0.603677
80366	73232	81	33554	30791	78	979	805	0	1615	1444	20	3414	3280	32	4469	4472	37	126917	124225	74	0.603677
171161	146161	106	64981	56283	91	2643	2216	27	4497	3672	42	10474	9619	55	11246	11056	56	432130	408877	88	0.603677
162851	140163	92	98771	82950	94	2032	1586	24	3395	2520	32	7493	6520	48	10033	8928	62	283662	253022	90	0.604699
191531	151557	112	70739	54677	97	2105	1709	25	4167	3789	37	10634	8453	57	12499	10979	65	447925	380284	96	0.604699
77715	78836	77	36895	36350	77	592	478	0	951	1139	9	2759	2733	27	3386	3137	32	104328	100391	77	0.604699
251415	185462	103	112403	86366	104	3105	2166	33	6572	4860	53	13004	9859	68	15910	12392	69	520490	389463	102	0.604699
88910	86011	80	42982	42399	78	1169	1035	12	1627	1777	19	3576	3795	33	5247	4979	39	132478	124922	75	0.604699
45673	46737	74	10139	10385	42	273	445	0	720	800	0	1486	1771	18	1717	1846	21	71102	71130	69	0.60572
102830	97712	84	64097	61774	81	1761	1711	21	3022	3168	30	7721	7384	49	9427	9067	51	329406	314581	81	0.60572
143404	125235	91	59115	52834	87	1501	1369	16	3047	2774	29	6691	6059	47	7813	7449	48	257238	242218	83	0.60572
118636	110120	93	33441	31677	81	1282	1105	9	2358	1961	29	4064	3940	35	6009	5750	41	174384	161501	82	0.606742
57999	53591	83	26275	25921	74	533	329	0	838	857	0	1700	1766	20	2699	2658	28	68753	69361	68	0.606742
132268	127488	84	63459	61092	83	1489	1622	16	2836	2879	30	5761	5413	44	7522	7515	48	223151	207232	80	0.606742
82982	78246	80	33492	31047	78	1074	865	0	1519	1566	19	3504	3329	34	4221	3878	38	133861	132047	73	0.606742
161460	129215	95	67199	53710	93	1964	1477	23	3106	2378	36	6447	5555	46	8297	6193	54	240530	200061	90	0.606742
112190	105021	92	66537	63523	84	1424	1259	13	2391	2523	26	5259	4360	40	6411	5929	46	196950	180710	76	0.608784
47619	48482	76	21575	21434	62	199	373	0	735	587	0	1651	1584	20	2133	2104	23	64054	61812	69	0.608784
57627	57429	76	17950	17922	52	631	634	0	1087	1005	2	2076	2137	25	2997	2818	31	87537	87212	68	0.609806
111098	99825	88	43021	38238	85	1234	1036	6	2006	2379	26	5903	5326	42	6148	5697	44	248031	238540	95	0.609806
57359	52395	91	25390	22298	91	546	525	0	654	961	0	2362	1869	22	2824	2599	29	92114	73635	91	0.609806
37077	36184	74	15523	15584	50	344	315	0	934	764	0	1318	1575	16	1766	1874	20	54148	54311	64	0.609806
161806	145634	92	72682	65915	89	3034	2682	29	4613	4208	41	9714	8778	54	14160	13083	70	349856	315475	87	0.609806
236820	195299	99	151547	128019	100	3735	2955	36	6406	5214	47	13795	11660	63	20778	16935	82	556883	466991	96	0.609806
269723	193796	134	137828	97877	134	4932	3287	40	7148	5330	47	16594	12419	74	21056	16146	81	607367	471756	134	0.609806
185894	149572	93	75593	60345	93	2022	1699	22	4101	3371	41	9543	8058	55	10040	8820	55	398491	343556	90	0.610827
111582	82357	111	42330	33715	99	1350	953	0	1601	1398	16	3854	2900	38	4956	3796	47	164850	125347	97	0.610827
205217	166669	100	73303	59230	95	2110	1834	24	3854	3386	37	9035	7645	56	12136	10977	60	360161	323736	89	0.610827
29069	27658	70	10818	10707	43	434	497	0	756	766	0	1166	1092	10	2012	2148	23	50796	50567	64	0.611849
207311	170663	105	93390	78690	103	2627	2394	27	4715	4107	46	9949	8483	56	13303	11433	69	378732	346565	99	0.611849
113519	103051	84	102726	96057	84	2344	2024	26	4705	4122	39	8983	8124	53	11473	9987	68	330253	300729	83	0.611849
99546	89252	85	33595	29992	83	1084	1016	3	1725	1819	19	3972	3950	34	6090	5873	40	169205	167635	78	0.61287
87200	84349	84	30617	30187	77	1026	881	0	1856	1595	17	4327	4128	36	4394	4256	36	186270	180528	73	0.61287
21247	21484	66	11798	11339	49	439	413	0	333	354	0	1198	1017	4	1205	950	0	46408	42820	77	0.61287
54333	52683	77	19962	19559	59	673	469	0	864	549	0	1481	1470	17	2338	2184	27	68804	67693	71	0.613892
166429	139833	110	64872	53876	93	1908	1698	21	4038	3489	38	7527	6455	48	9990	8403	55	299584	264788	92	0.613892
43726	41588	81	17827	17252	53	516	545	0	1178	968	0	2151	1993	27	3222	3403	30	84873	80859	67	0.613892
101792	88987	85	46760	40304	85	1077	984	0	2244	1808	25	4226	3945	36	5665	5000	44	162153	146246	83	0.614913
77592	75146	94	29135	28460	76	552	446	0	1328	1393	20	2283	2212	27	3945	3686	37	109786	105649	72	0.614913
273590	191291	132	84906	61397	112	3787	2714	38	6433	4983	54	13569	10121	68	20010	14681	88	534364	416098	111	0.614913
123720	116786	88	71168	66837	85	2187	2082	25	3664	3246	36	7478	6881	48	10324	8904	62	295488	268555	84	0.614913
139653	125833	86	53751	46169	88	1745	1426	16	3366	3498	30	8410	7811	51	8061	7185	55	337568	319475	84	0.614913
151930	130799	94	80663	69455	89	2444	1983	27	3666	3211	32	7380	6409	47	10256	8819	57	280162	253666	87	0.615935
91591	89247	80	60354	58925	80	1228	900	0	2816	2718	31	4722	4363	39	5917	6051	40	185995	182476	77	0.615935
59286	54746	82	40202	38770	76	737	667	0	1448	1147	15	2865	2875	32	3931	3721	33	102592	94394	64	0.615935
187303	147504	97	71280	58124	96	2920	2313	31	3712	3242	38	9192	7555	52	13414	10624	67	363357	322269	93	0.616956
186640	152390	97	64720	52065	95	2804	2258	29	5216	4314	37	10526	9195	54	12682	10910	65	437515	393723	92	0.616956
58575	57679	77	26006	24739	74	727	751	0	1392	1251	11	2702	2491	31	3847	4049	33	123857	118728	81	0.616956
363692	214201	159	142762	83951	146	4705	2717	46	7837	5040	61	17450	11012	76	21860	13899	86	676370	427075	143	0.616956
104399	102284	80	42865	42033	79	1722	1749	19	3231	2987	30	5618	5706	42	6565	6386	43	239950	232169	78	0.616956
123789	110797	86	53363	47438	86	1816	1520	19	2500	2079	29	5612	5317	41	7155	6588	46	215318	199151	81	0.617978
40017	39535	68	20507	19428	61	501	470	0	614	606	0	1602	1690	19	2311	2221	26	74680	71305	86	0.617978
115447	107341	85	44895	42545	83	1144	1042	7	2769	2222	33	5626	5100	41	6359	5872	42	209757	200275	77	0.617978
96469	93229	86	47771	45543	81	920	1146	10	2521	2305	26	4878	4451	38	5074	5281	36	182886	184106	79	0.617978
145522	136013	86	56653	52986	85	2025	1937	23	3689	3546	33	8585	7782	56	9397	9482	57	331286	317561	83	0.617978
72300	66937	80	34629	32516	78	844	960	0	1134	1595	16	3355	3280	34	4125	4038	36	116994	114244	74	0.617978
148685	138728	90	37298	35004	86	2143	1845	24	4411	3956	38	9484	9064	49	11373	11581	58	404549	389572	89	0.617978
325502	230692	155	320545	261803	139	5468	4233	40	10358	8450	56	22216	16775	91	27755	19722	104	831030	620547	136	0.618999
95198	90934	87	42017	40919	80	1327	1208	10	1901	1974	21	4706	4787	37	5928	5374	45	181805	174772	81	0.62002
105622	96663	90	48595	44481	84	1303	1224	11	2513	2329	26	4105	4149	35	5368	5022	43	166792	163284	79	0.62002
85787	84317	80	25980	25454	73	1020	1012	4	1811	1715	21	4144	4157	36	4464	4051	38	157714	159081	76	0.621042
187132	162255	99	72032	62296	94	2272	1977	25	3903	3431	36	9050	8457	52	12517	11352	65	340208	320120	89	0.621042
107994	98742	85	49821	44987	84	1191	1036	6	1915	1790	23	4463	4399	37	6539	6488	41	178505	176174	77	0.621042
127640	106370	106	48668	40363	106	1516	1221	14	2437	1917	28	5162	4168	45	7063	5549	48	214193	181616	106	0.621042
158208	120671	96	73947	59017	94	2215	1708	27	3134	3130	32	7411	6200	48	10710	9227	55	283277	228055	91	0.622063
124041	110470	95	74725	67919	86	2295	2181	25	3955	3546	34	8080	7035	50	11352	9989	56	308524	265003	84	0.623085
273994	191911	116	150588	112559	113	3914	3086	36	6352	4499	58	12432	9296	67	17668	12817	81	490222	362435	106	0.623085
107561	101992	89	46754	45816	81	1743	1615	20	2806	2826	29	7459	7702	43	8690	7951	50	314259	299893	78	0.623085
161356	139000	93	76020	65731	93	1976	1743	22	4053	3529	36	8277	7196	53	9481	8404	52	311204	271547	86	0.624106
149660	132146	95	88333	80794	89	2804	2182	32	4233	3487	41	8896	7964	50	13007	11915	62	353284	327285	84	0.624106
113402	103769	86	51134	46862	85	1433	1514	17	2291	1920	26	5202	5080	40	6487	6070	45	198109	186512	77	0.625128
154824	122280	97	68767	55134	92	1947	1386	23	2820	2166	37	6470	5429	47	8182	6916	52	229860	199505	83	0.626149
148339	130425	92	113986	102913	90	2870	2558	30	5147	4080	41	9991	8672	52	12789	11873	60	369885	318101	84	0.626149
130029	108230	92	84437	72670	89	2651	2439	27	4072	3759	36	10044	8952	55	12999	11043	67	352409	313387	82	0.626149
110576	105611	93	51319	49098	81	1688	1609	18	3391	3194	31	7297	7127	44	9191	8648	52	313544	296570	80	0.626149
41871	41262	68	18786	19287	50	381	323	0	547	690	0	1308	1273	14	1735	1962	23	52447	54434	62	0.626149
124416	118601	86	28777	27953	74	2221	2313	23	3240	2996	28	7365	6821	46	10900	10526	55	277823	265438	78	0.626149
115426	109848	83	65837	62945	83	2030	1984	24	3772	3383	36	6964	6651	46	9625	9482	55	245533	235078	76	0.627171
117073	107760	100	61872	57137	101	1664	1728	19	3367	2881	33	8088	7581	47	8701	7829	54	317405	289754	101	0.627171
55932	56270	71	24746	24414	60	932	1111	8	1280	1424	16	3651	3533	34	4158	4665	33	120861	125255	63	0.627171
41406	40438	71	18896	18985	53	474	520	0	204	537	0	1524	1513	17	2245	2026	27	54437	61775	46	0.627171
51869	46745	79	29830	27538	76	750	746	0	1107	1299	12	2586	2453	27	3865	3591	36	102694	95958	69	0.628192
250339	142813	130	104047	58697	127	2820	1638	24	5495	3366	70	11368	6554	87	15626	9399	92	422794	252951	123	0.628192
46353	45863	67	19005	18858	53	524	374	0	283	322	0	1691	1740	18	1936	2356	21	69337	70746	57	0.628192
155388	138089	94	135509	126286	87	2475	2130	28	3831	3665	37	8219	7587	50	11519	10904	62	327702	286293	82	0.628192
134512	126301	85	79030	73384	85	1845	1685	21	2985	2484	34	6598	6196	47	7977	7591	45	249598	232692	78	0.628192
101000	95827	85	53500	50152	82	1498	1435	16	2788	2364	32	5642	5532	40	7136	6477	49	217099	199766	75	0.629214
17419	18281	55	11164	11595	43	28	109	0	44	208	0	815	808	0	1169	1162	15	34545	37728	53	0.629214
172462	151724	94	110466	99979	92	2889	2719	28	4102	4314	36	10472	9631	58	12231	11103	60	399506	364310	86	0.629214
119758	103082	89	54481	46621	87	1501	1168	14	2539	2186	28	4840	4320	40	6924	5710	52	185830	171988	78	0.629214
63858	55457	84	28771	24201	82	952	747	0	1413	1264	11	3020	2912	30	4508	4633	37	128909	113809	78	0.630235
76267	69703	88	30349	27674	80	1014	835	0	1686	1581	16	3193	2830	32	3758	3722	35	109570	105514	74	0.631256
49537	47748	75	21834	21060	73	539	511	0	371	529	0	1829	1536	18	1955	1993	23	66476	66277	69	0.631256
73156	70322	86	50413	48715	78	1002	1163	10	1174	943	0	3222	3194	30	4847	4543	39	133857	128767	75	0.631256
19010	19144	58	12542	12730	44	328	355	0	553	586	0	689	733	0	1166	1103	8	32933	35167	55	0.631256
96293	91529	83	35511	34245	80	1217	1092	9	1991	1850	24	5035	4493	41	6197	6068	44	179449	168079	77	0.631256
247710	206177	104	127082	105449	103	4362	3302	37	6772	5917	43	15760	12829	70	21670	17190	92	595070	499322	100	0.632278
22454	24026	49	6295	6639	37	176	240	0	523	636	0	1113	1102	8	920	1149	8	36078	38972	58	0.632278
86627	78809	84	30900	27761	81	871	761	0	1487	1344	16	3357	3149	32	4645	4387	38	139112	132323	76	0.632278
120969	107572	89	47846	43606	84	1570	1207	16	2992	2948	31	6342	6241	42	7258	6290	47	284938	267973	80	0.633299
68839	67772	78	33527	33157	76	874	977	0	1291	1496	14	2647	2717	26	3964	3922	32	112242	107652	71	0.633299
55236	55649	72	25794	25496	72	812	908	0	786	856	0	2563	2400	27	3353	3198	32	98840	98695	71	0.633299
105733	98661	87	44246	42288	82	1035	1168	9	2500	1890	32	4753	4505	36	7126	6292	46	186067	175377	82	0.634321
71955	69272	84	22391	21973	58	700	683	0	1479	1409	17	2848	2513	31	3923	3658	34	116993	113699	73	0.634321
146069	123277	99	79982	69000	91	2132	1695	23	3331	2774	39	7474	6893	46	8275	7431	49	311407	286641	86	0.634321
70191	66277	79	31222	29036	79	848	1057	6	1440	1224	13	3068	2917	29	4017	3313	38	110850	106897	75	0.635342
132407	116446	91	45935	39839	88	1462	1368	15	2435	2253	27	5149	4800	39	6821	6413	46	216493	202708	86	0.635342
80041	76065	79	37736	35530	79	577	657	0	1190	1190	14	3228	3149	31	4308	4270	36	131770	123541	76	0.635342
80759	76005	95	25247	24335	77	892	855	0	1442	1947	20	3557	3631	31	4565	4335	38	144473	138113	77	0.636364
80195	75125	87	29395	28264	79	544	740	0	1296	1502	17	3058	2983	30	4552	4751	36	132862	124839	79	0.636364
241301	174387	112	84740	57498	107	3423	2272	37	5272	4010	43	11445	8203	61	16725	13301	79	414903	316497	101	0.636364
77826	77242	78	27028	26804	71	665	701	0	1588	1503	17	2784	2703	29	3535	3597	33	124352	122282	76	0.636364
200999	166638	97	94055	77485	97	2853	2326	28	5706	4466	44	11981	10530	62	14782	12666	69	443772	382914	95	0.637385
318907	224948	131	217300	151907	131	6314	4005	47	10631	7722	63	23962	17473	94	30990	23582	111	871442	669895	128	0.637385
30329	29368	73	13976	14178	47	170	149	0	746	714	0	1403	1347	15	1782	1733	24	47423	49257	63	0.637385
74064	73137	80	39673	39244	78	806	880	0	1128	1326	15	3458	3565	30	4458	4296	39	131150	122499	75	0.637385
123374	109206	102	52572	45564	88	1710	1555	19	2610	2530	29	6030	5435	43	7661	6823	51	235027	209063	102	0.638407
77182	70308	83	40006	35284	82	813	644	0	1045	1015	3	2804	2496	33	3450	3522	34	107767	100791	76	0.638407
101678	98386	81	60412	58681	81	1302	1364	13	2689	2665	28	5567	4946	43	6796	6183	48	204990	190519	80	0.638407
35883	37742	66	8526	8485	40	391	482	0	842	951	0	1419	1571	14	2150	2169	24	58932	57772	67	0.638407
32126	35180	48	12472	12712	45	479	438	0	683	637	0	1285	1421	17	2344	2348	25	54440	57041	67	0.638407
111389	99484	102	36166	32669	83	630	734	0	2369	2019	27	4897	4926	36	5299	5148	37	183505	177462	82	0.639428
37408	36499	66	14428	14351	49	658	552	0	1105	829	0	1359	1339	15	1770	1678	22	51143	52168	64	0.639428
213726	175321	100	106595	90235	100	2718	2325	28	4626	4282	38	9898	8582	56	13284	11604	64	361850	332023	97	0.640449
109555	105858	81	44767	43007	81	1990	1926	20	2984	2878	29	6808	6259	43	8777	8381	52	315931	298687	81	0.640449
198873	139168	102	108365	75850	102	2491	1662	30	4094	3292	38	7610	4933	55	10940	7920	69	305446	211618	100	0.641471
106163	82857	105	47658	35539	105	1110	872	0	1875	1692	20	4411	3715	38	6549	5108	49	173991	137656	105	0.641471
154842	136217	89	60122	52608	88	2488	1974	27	4336	3634	39	10085	9267	55	10987	9691	61	406631	375766	86	0.641471
151196	143093	87	56349	54703	85	2643	2371	25	4013	3990	35	10515	10435	61	12359	11609	59	425048	401820	85	0.641471
68964	70293	76	31009	31249	76	946	846	0	1076	1066	9	3374	3168	31	4115	4235	33	102846	105241	70	0.641471
139904	123159	94	67116	59634	88	1972	1911	21	3533	3006	36	6779	6132	45	9074	7730	54	265021	224596	83	0.641471
181351	157311	92	64794	57993	91	2304	2064	26	4525	4385	38	10928	10094	55	12245	11338	54	467854	443911	88	0.642492
119291	110521	92	51748	49232	85	1430	1333	13	2061	2165	23	5702	5327	40	5803	5449	44	221594	212023	83	0.642492
141812	127728	89	47141	42927	86	1943	1840	21	3657	3229	37	7853	7258	47	8819	8428	50	295871	275350	83	0.642492
138445	114779	98	65222	55356	90	1930	1390	20	3658	3457	30	8554	7583	53	9657	9278	52	335460	296492	86	0.643514
75630	73575	84	37340	36117	78	705	632	0	1270	1104	10	3387	3209	34	5090	4785	39	139072	131008	73	0.644535
108877	93236	103	46110	38965	92	1311	993	0	2106	1715	27	4663	3996	40	6935	5891	43	187302	165854	103	0.644535
19721	21117	48	8772	9117	41	256	261	0	259	380	0	1039	1303	12	1226	1317	12	45096	44552	64	0.644535
177932	141098	99	67523	54252	93	2177	1927	25	3567	3167	33	7230	5849	52	9951	8285	58	289475	239140	93	0.644535
68027	61769	94	22822	20010	94	631	511	0	1472	1331	15	2957	2316	32	3187	2872	29	106371	88536	94	0.644535
84210	82209	80	34138	31097	81	904	1026	4	1557	1300	19	3790	3741	35	5234	5132	40	155410	148105	84	0.644535
83580	83712	77	29367	28877	77	1184	1147	9	2597	2920	27	5578	5593	38	6697	5818	50	242965	231714	81	0.644535
46048	45825	72	17865	17893	51	608	478	0	863	909	0	1697	1612	19	2331	2330	27	62175	61852	68	0.644535
33147	31967	70	17361	17307	54	227	320	0	818	700	0	1190	1329	12	1300	1299	13	44739	44945	65	0.645557
74211	68156	96	35290	32657	82	897	827	0	1771	1607	23	3386	3091	35	4834	3859	43	119995	108358	96	0.645557
133871	122038	93	50889	47188	85	1712	1471	20	2743	2408	29	6605	6152	43	8968	8021	46	259144	254057	82	0.645557
189826	150818	98	97674	78983	96	2145	1615	24	3804	3170	39	7886	6422	51	10003	8278	58	300311	255970	97	0.645557
99755	97112	82	41374	39740	80	1272	1145	11	2157	2584	23	5162	4582	42	6024	5686	41	199551	188431	77	0.646578
122630	115331	89	66233	62066	85	1714	1602	19	3290	2960	34	7006	6507	49	8198	7785	48	299395	287074	83	0.646578
61786	59938	80	24088	23682	65	640	475	0	1114	1002	2	2194	2137	27	2709	2479	29	82118	80022	70	0.646578
198013	164683	98	84769	70663	97	2668	2234	29	5544	4199	59	11816	9880	60	12145	10314	58	476513	436193	96	0.6476
175588	144627	96	62933	50714	92	2337	1957	24	4369	3558	38	9848	8284	56	10970	9246	64	415553	364745	92	0.6476
61852	60069	76	27408	27289	75	463	442	0	768	1232	11	2371	2446	24	2883	3136	31	81593	82126	65	0.6476
112869	108418	84	36305	34785	80	1513	1505	18	1926	2086	22	4408	4452	35	6918	6535	46	189005	174339	84	0.6476
43208	42135	74	10214	10199	44	451	371	0	765	662	0	1689	1775	20	2023	2223	22	61314	60796	70	0.648621
115909	108150	85	49274	45828	83	1644	1478	18	2684	2754	29	5502	5186	41	7178	6836	42	196942	190903	81	0.649643
70705	69125	80	28360	27327	76	800	827	0	1323	1301	15	2670	2447	30	3514	3176	34	108137	104493	72	0.649643
206828	148862	108	82319	58772	104	2055	1418	19	4494	3511	45	9369	7253	56	10961	7686	59	352594	266440	102	0.649643
123670	116517	85	61110	58924	83	2430	2426	25	4125	4205	35	8495	8340	53	10615	10251	60	384878	367490	84	0.650664
115315	105748	87	49895	45550	86	1768	1520	21	2636	2439	28	5646	5296	40	7921	7907	46	214444	203869	81	0.650664
117195	107970	89	49473	46324	83	1571	1517	19	2430	2258	29	4765	4421	39	7140	6732	45	197425	188610	82	0.651685
173213	142429	96	84019	69359	95	1688	1382	21	3646	2895	36	9264	8157	52	10785	8979	63	380490	340232	90	0.651685
209424	164828	99	106951	86767	96	2471	2056	28	4277	3559	42	9560	8034	54	12490	9195	62	349833	296248	90	0.651685
146399	124832	93	59843	49888	88	1643	1232	19	2719	2291	27	6113	5062	48	7906	6644	50	218307	193851	84	0.651685
69253	68109	78	32959	31209	78	751	891	0	1659	1405	19	2551	2552	27	3887	4136	34	118166	116663	74	0.652707
122459	116848	84	68063	64414	83	1361	1290	13	2290	2348	25	4197	4047	35	5943	5229	41	160731	155970	81	0.653728
138923	122989	90	59973	54080	89	1836	1601	22	3148	2723	36	6812	5981	48	10423	9382	62	270041	256436	85	0.653728
19169	20954	47	13612	13896	46	236	276	0	246	686	0	918	1082	8	1538	1771	18	35733	37808	56	0.653728
56544	55311	78	28867	27983	75	759	670	0	1227	1082	9	2511	2647	28	3404	3651	31	107933	110431	69	0.65475
110988	101329	97	36983	34024	82	1099	1251	12	2043	2076	24	4556	4124	37	5709	5098	45	174274	164442	75	0.65475
214165	169360	105	81491	66064	103	2804	2315	28	4977	4480	42	11242	9721	58	11721	9592	61	433128	382927	97	0.655771
170418	134147	95	69014	53324	93	1832	1532	21	3284	2531	38	8459	7254	52	9865	8111	55	349868	291529	89	0.655771
122698	109255	89	59894	52748	88	1653	1691	18	3287	2896	34	7538	6796	50	8231	7496	51	311652	294907	82	0.656793
136581	130393	94	55039	53046	83	2295	2103	26	4109	4236	36	10573	10271	55	11448	10802	60	403820	378551	78	0.656793
156347	129302	95	159708	136300	92	5303	4541	40	8429	7090	57	19849	16817	78	26346	22616	80	705678	634342	86	0.656793
352163	206238	133	170335	115228	130	4940	2980	47	8592	5691	60	18020	11427	79	25783	14904	101	677916	446807	121	0.656793
147314	132656	89	51488	45330	88	2120	2055	23	4675	3969	37	9328	8905	51	11631	10557	56	406075	387406	81	0.657814
202728	144731	108	82213	62233	108	2720	1803	32	5319	3660	47	11256	7748	67	11417	8188	64	402625	308945	100	0.657814
131181	111478	105	56027	49200	87	1930	1796	21	3227	2723	35	6265	5409	45	8371	7114	56	277815	258951	79	0.657814
70525	68448	77	22863	22454	66	751	738	0	1356	1439	15	2698	2668	27	3738	3610	35	116072	117331	66	0.658836
116181	105796	90	56022	50469	88	1122	1023	5	2337	2233	28	5007	4629	38	5857	5339	42	195499	178607	82	0.658836
107128	99788	86	40036	36463	84	1220	1236	10	1820	1920	22	4582	4051	42	6884	6419	45	173201	159031	88	0.658836
80923	78763	78	39509	38081	78	876	905	0	1489	1793	15	3046	3052	31	4399	4195	37	138771	137331	73	0.659857
81397	75646	80	31930	29195	78	953	852	0	1668	1983	21	3969	3780	35	5338	5050	41	158692	152476	73	0.659857
48475	46806	76	15331	15270	50	572	435	0	1390	1115	7	1758	1813	21	2792	2725	28	76182	81752	66	0.6619
91047	81761	84	35461	31367	82	965	765	0	1305	1544	21	3360	3179	33	5026	4331	42	120501	107025	67	0.662921
142054	121046	103	63655	55548	89	1672	1590	18	2864	2536	27	5270	4700	41	8185	6840	51	240243	214327	87	0.662921
90859	82496	85	36959	33841	81	1082	986	0	1630	1464	17	4393	4200	36	6364	5632	41	170051	163309	76	0.662921
189595	159262	93	99659	83338	93	2457	1901	29	4590	3468	40	8717	7765	49	10933	10035	56	328929	297610	86	0.662921
60708	58722	82	25332	23676	75	822	892	0	1356	1316	13	2935	2671	30	3816	3716	35	124214	120879	91	0.662921
20971	20284	57	11296	11621	43	185	323	0	38	261	0	706	819	0	957	1020	5	27473	29365	44	0.663943
149438	129388	99	65083	56640	91	1709	1583	18	4067	3449	36	6536	5829	45	9926	9091	50	259218	241404	85	0.663943
27710	29541	53	16477	16691	50	216	362	0	59	279	0	1032	1139	9	1373	1737	15	36991	38994	58	0.664964
96826	92659	91	53284	52348	80	1012	1173	8	1223	1461	16	3840	3599	34	5581	5564	42	145133	132829	73	0.664964
124554	115926	93	58861	55278	85	1909	2024	21	3898	3635	33	6474	6140	44	9391	9359	47	244387	229645	81	0.664964
74222	71536	78	48195	47117	79	903	987	0	2137	1965	23	3787	3991	31	3846	3961	33	145811	142031	74	0.665986
42993	42191	74	18859	19107	52	479	545	0	737	729	0	1636	1629	19	2802	2870	28	67201	65971	68	0.665986
125046	109845	89	57134	50132	86	1858	1698	22	4017	3356	34	7885	6687	53	9775	8451	56	301711	263529	84	0.665986
96823	90177	87	35489	31866	83	977	736	0	1628	1204	18	3453	3004	34	4569	4025	40	133459	125821	78	0.667007
135069	111205	91	59709	50087	89	1670	1476	19	2669	2381	31	5792	4614	47	8762	7236	52	220422	185861	87	0.667007
133187	128586	85	43188	41662	82	1932	2042	22	4238	3592	35	10360	10003	57	13041	11808	66	443982	423851	85	0.667007
74167	71898	82	35820	35298	77	645	859	0	1096	1105	8	3014	2742	33	4216	4142	37	115198	112621	73	0.668029
54709	55324	74	25536	25586	70	471	423	0	859	1066	5	2037	1778	24	2628	2941	29	75050	76930	64	0.668029
92778	87186	83	44548	42448	81	1067	932	0	1481	1452	18	3913	3805	33	5603	5024	41	148549	140948	80	0.66905
114334	106921	86	32000	28764	85	1424	1361	12	2868	3055	27	7160	6892	47	7052	6487	47	249465	236282	81	0.66905
82743	77226	81	35069	32609	79	1173	1141	10	1562	1769	17	3782	4011	31	5000	4714	37	145858	145660	78	0.66905
82047	74691	82	31568	27344	82	988	887	0	1368	1399	17	3493	3325	35	5300	4609	41	135323	125313	78	0.66905
162259	148934	93	75136	69756	88	2879	2837	29	5790	5614	41	13209	12671	66	13838	12747	68	528853	497784	91	0.671093
49990	50387	75	18263	18295	51	510	396	0	1000	1076	6	1979	1802	22	2605	2797	29	66486	67629	63	0.671093
65490	62757	73	31188	29288	78	817	772	0	1248	1105	7	2704	2759	30	4132	4459	34	107479	105423	75	0.671093
52941	52232	76	22596	22551	63	892	911	0	825	1040	5	2501	2660	27	3318	3209	33	100249	100748	67	0.671093
81431	71789	84	33685	28464	84	523	444	0	2024	1575	19	2890	2514	31	3962	3355	40	120910	109571	82	0.672114
217600	180949	104	82148	67904	97	3428	3010	32	6060	5124	52	14366	12838	66	16830	14756	74	541250	484244	95	0.672114
68333	65641	79	27335	26547	76	913	956	0	1967	1642	23	2993	3021	29	4435	4224	35	115920	112954	74	0.674157
106689	93551	93	40587	34743	87	1119	1273	14	2360	1977	26	4303	3765	38	6883	6017	46	195820	181118	83	0.674157
199860	166452	104	96757	82320	101	3394	3012	32	5909	5227	43	13481	11778	64	19384	16497	78	511217	462068	100	0.674157
24871	25417	61	12640	12972	45	428	368	0	464	599	0	918	1273	10	1254	1197	13	41102	39548	62	0.674157
143251	131994	86	50948	47483	84	2267	2033	26	3534	3571	30	8445	7976	51	9834	8928	65	337066	334292	84	0.675179
93476	89234	84	39877	38891	79	1159	1205	13	1552	1657	19	4453	4705	38	6006	5664	43	161858	160255	76	0.675179
93544	86046	86	35849	33808	81	1209	1052	6	1930	2093	20	3667	3724	32	5321	5221	41	155088	150718	79	0.675179
95344	92765	81	50006	48415	80	1816	1747	22	2453	2358	27	7027	6439	46	7816	7518	48	287729	273771	79	0.675179
69753	65381	80	27993	26866	75	927	968	0	1217	1276	16	3258	3197	30	4611	4684	37	123053	121028	72	0.675179
117592	109615	87	71173	67912	86	2363	2205	24	3774	3878	33	7822	7153	47	9498	8400	61	304684	279459	84	0.6762
152794	124783	109	69608	55369	109	2249	1713	24	3097	2708	34	6938	5802	48	9997	8259	58	285061	245640	109	0.6762
125738	119272	88	79728	75370	84	1704	1708	19	3522	3466	33	7099	7187	46	9637	8699	56	275693	263352	80	0.6762
54639	53590	75	24453	23524	69	522	566	0	776	718	0	1958	1936	21	2775	2725	28	77334	80431	69	0.6762
53699	51739	83	25624	24883	67	805	783	0	1239	1558	16	3129	2979	31	4181	4218	35	108722	106010	72	0.6762
132908	120252	88	43661	39387	84	1628	1315	14	2925	3052	30	7497	6455	51	7932	6911	47	303423	284708	85	0.677222
198628	159646	107	78940	62935	96	2696	2219	30	5007	4111	39	12328	10472	62	13643	11608	63	512008	446130	96	0.677222
170549	138490	98	68956	56782	94	1848	1621	21	3007	2837	27	7275	5688	49	10249	8421	53	290150	250602	91	0.677222
96131	90219	86	45629	43982	81	2031	1827	21	3405	3351	34	6793	6633	48	7719	7462	53	253156	245310	79	0.678243
38023	38442	60	13875	13719	46	468	463	0	412	826	0	1359	1347	15	1861	2083	23	55171	56237	68	0.678243
167226	141492	95	75705	66042	90	2227	1750	25	3934	3214	35	8073	7342	49	9814	8998	50	325128	296642	91	0.678243
60246	54539	92	32736	29899	92	849	826	0	1683	1613	16	3319	3222	30	5125	4604	42	127007	108509	92	0.678243
108390	104487	86	55021	51487	85	1217	1230	13	2514	2143	26	5679	5540	37	6943	6366	47	241028	226066	98	0.678243
138196	127211	93	59274	53389	87	2015	1765	24	4123	3397	43	8922	7934	51	10111	9034	53	350506	337175	87	0.678243
128940	115951	89	57275	50201	87	1366	1179	16	3330	3221	30	7942	7196	52	8911	8375	51	316634	290030	87	0.678243
59230	58903	76	23486	23393	62	610	461	0	1047	1301	12	2127	2094	24	2909	3082	29	87200	87160	71	0.679265
65025	63785	83	24047	24377	59	483	556	0	702	1049	4	2129	2205	25	2803	3381	26	89099	88481	72	0.679265
28622	27270	70	13391	13517	46	398	244	0	605	550	0	973	975	0	1260	1275	15	38793	40186	58	0.679265
104463	99014	84	43683	42008	81	1265	1231	12	2391	2196	27	4549	4267	39	6728	5985	46	175266	167794	74	0.679265
45836	45559	74	15243	14959	50	796	675	0	845	970	0	2355	2065	29	3319	2872	34	74924	74030	67	0.679265
117629	109664	91	46410	43294	85	1675	1449	17	3209	2897	32	7617	7132	48	8469	7992	57	309884	294488	85	0.679265
25111	25197	65	11349	11625	43	295	424	0	376	607	0	719	945	0	1406	1387	19	43420	45514	64	0.680286
121679	111355	89	46479	44321	82	1789	1333	19	2765	2405	28	5735	5244	41	6221	5913	40	202479	180091	83	0.680286
64373	55990	80	33671	28398	81	752	727	0	698	934	0	2611	2202	31	4079	3788	35	111447	95867	81	0.681307
15775	16098	57	11769	11828	46	104	267	0	296	373	0	1106	1114	8	1075	1061	10	31125	31351	54	0.681307
198939	164643	104	68473	54799	97	2233	1978	25	4696	3675	43	11543	9859	63	13297	12024	59	459955	400576	101	0.681307
216075	178879	104	100561	85535	97	2567	2283	26	5170	4090	44	9971	8546	56	14061	12158	68	405464	341318	94	0.682329
112952	109333	84	62264	58750	83	1237	1119	11	2443	2671	28	5200	4977	40	6515	5782	45	202873	182278	80	0.682329
101336	70005	93	38632	28117	91	1041	792	0	2041	1591	23	4196	2916	45	5181	3849	48	156608	114750	89	0.682329
57339	59561	70	22079	22622	55	637	758	0	996	1089	6	2157	1994	25	3008	3158	28	79506	82495	69	0.682329
133353	115566	90	64695	56690	87	1735	1632	19	2202	2113	27	5085	4155	40	6949	5792	49	207069	181859	87	0.682329
107817	97468	85	50683	47267	83	1557	1392	16	2674	2889	27	5380	5034	41	8363	7701	53	238968	231133	82	0.682329
204134	156849	99	69380	53046	98	2634	2304	28	5250	4188	44	12089	9347	67	13978	10397	66	505200	402515	99	0.68335
21049	20219	67	7476	7578	39	298	269	0	135	480	0	1112	1073	12	1280	1079	9	39887	37981	63	0.684372
17647	16357	63	8673	8460	42	151	135	0	741	715	0	961	917	0	988	1182	10	32256	32109	62	0.684372
156045	137756	93	83319	74373	90	2615	2436	26	3845	3710	34	8514	7947	48	10693	9497	57	341445	325547	87	0.684372
106839	99502	87	39999	36216	83	1520	1407	16	2264	2137	29	4602	4431	38	7750	6775	50	187633	174152	80	0.685393
80391	78934	80	32076	31039	78	711	604	0	1133	1496	16	2708	2755	29	4376	4342	34	110971	112396	74	0.685393
112829	102070	90	88539	81930	85	2247	2062	23	3262	3153	30	7489	6862	46	10402	9687	53	272568	246984	82	0.686415
112907	98335	100	43623	38220	85	1389	1200	12	1444	1223	13	3651	3257	36	5009	4419	42	142966	136300	80	0.687436
33320	32987	69	13243	13041	47	77	186	0	607	496	0	1239	1247	11	1573	1569	19	47350	51624	62	0.687436
57280	57425	77	22767	22499	61	522	637	0	1087	1000	1	1701	1644	18	2332	2416	25	72257	72447	67	0.687436
37726	37438	68	19827	19513	56	475	529	0	883	1048	7	1812	1551	21	2490	2495	28	60189	59802	63	0.687436
85953	84225	84	33963	33269	78	1366	1093	8	1787	1692	22	4694	4277	38	5312	5267	41	183601	181962	73	0.687436
122897	110738	86	55997	51511	84	1743	1436	22	2172	2386	25	5491	5087	40	7920	7391	49	217218	210210	79	0.688458
113378	100778	102	53737	49644	85	1571	1566	16	2254	1841	22	4480	4324	38	5946	5843	42	172303	161682	79	0.688458
103632	92254	87	40073	34314	84	1245	1181	13	2221	2183	23	4130	3918	37	6049	6024	42	156407	145715	77	0.688458
87340	82350	82	48587	47071	82	803	821	0	1968	2045	22	4455	4442	35	5099	4672	41	170378	161523	97	0.688458
158122	144708	90	65098	60842	90	2998	2772	29	5895	5560	42	13391	12402	66	14937	13891	68	564228	527057	88	0.689479
81805	77075	85	50462	48979	80	1199	999	0	2132	2231	26	4504	4282	36	6090	6071	40	178079	171163	74	0.690501
56738	56050	76	21311	20689	57	892	895	0	1163	1415	15	2771	2593	30	3539	3634	32	97821	99181	66	0.690501
98192	94046	80	37294	35540	80	1298	1229	13	1993	1935	21	4138	3764	35	6624	6751	46	172983	165515	71	0.690501
130186	116728	100	50492	45947	85	1584	1386	14	2832	2808	28	6540	5992	44	7408	6988	49	251839	241051	80	0.692543
107540	90573	95	43952	35407	87	1367	1018	4	1925	1608	24	4382	4046	39	6090	4951	46	174580	142604	102	0.692543
118512	110759	94	51351	49429	82	1563	1427	18	2517	2396	25	5519	5363	38	6792	6465	44	202906	192769	79	0.692543
50381	46997	70	19735	18384	56	654	537	0	1417	967	0	2359	2198	28	3538	3416	32	85571	82803	68	0.692543
142828	129562	101	50823	46464	85	1960	1527	24	3600	3488	38	8647	8268	46	9509	9174	50	351689	339191	82	0.692543
61484	58739	82	20976	20738	59	398	368	0	565	807	0	1944	2154	23	2577	2693	26	93971	93614	70	0.693565
375522	246717	147	268071	185731	144	9382	6535	50	13777	9173	65	28261	20502	107	39823	29339	131	1.04858e+06	784710	134	0.693565
61021	62046	68	14202	13158	51	503	469	0	1162	1199	9	2495	2270	26	3194	2799	30	102340	92813	90	0.693565
30120	31652	70	13826	14100	46	123	217	0	519	615	0	1436	1523	19	1645	1563	20	58509	60977	59	0.694586
148134	125348	94	60716	51435	89	1412	1161	14	2134	1698	28	5549	5128	41	8339	7046	51	205256	181645	83	0.694586
189763	159504	97	90569	75478	95	2397	2102	27	4554	3657	41	9678	8956	49	11313	9606	65	350707	318744	89	0.694586
103040	90850	100	43372	36998	100	1482	1258	12	2811	2338	29	5703	4404	44	6543	5105	50	220163	181252	100	0.694586
149850	135045	95	119890	108480	88	1821	1759	20	3469	2960	37	7868	7308	50	9169	8263	54	302640	273129	83	0.694586
91878	88634	80	31413	30277	70	1275	1283	11	1900	1891	19	3996	3952	35	6449	6374	41	158139	152731	72	0.694586
88483	84117	82	31452	30213	77	1115	929	0	1933	1916	21	3745	3650	33	5682	5401	42	149920	145705	76	0.694586
176883	138171	97	66248	52825	95	1889	1404	17	2516	2594	30	7081	5984	51	11352	9238	65	273231	235698	88	0.695608
172559	152745	93	72884	64989	91	2403	1899	27	4660	4390	43	10336	9939	52	11690	10715	55	414514	403212	87	0.695608
78692	76564	78	25933	25613	76	697	736	0	1035	1280	12	2197	2295	24	3007	3218	31	93821	90499	67	0.695608
160738	148583	91	77013	72364	89	3178	3315	28	6008	5416	45	13393	12712	60	14914	13697	71	556869	527711	89	0.696629
86207	84142	79	26940	26441	76	611	477	0	1295	1177	10	3647	3661	33	4413	3582	43	139756	141121	73	0.696629
174165	148025	100	70444	58818	92	2062	1996	24	3501	3276	34	8209	7193	50	10187	8403	54	323895	285106	88	0.697651
62337	60031	77	33340	31426	76	660	715	0	1234	1608	16	2601	2679	28	3267	2953	33	95944	93315	73	0.697651
124612	117411	86	63844	58898	86	1413	1188	11	3021	3073	28	6899	6472	46	8629	7937	54	308306	297881	84	0.697651
150654	133758	93	57161	50979	88	1886	1769	20	3145	2839	34	6797	6594	43	8824	8347	59	268685	256134	83	0.697651
103889	100107	97	43681	42611	81	822	973	0	2595	2318	29	4961	5043	37	5056	4842	36	183095	177287	80	0.697651
85855	85037	84	21720	21042	65	1147	970	0	1940	1910	24	4168	4134	35	5080	4959	38	191286	179938	95	0.697651
120113	109407	91	47045	43891	83	1394	1333	15	2325	1967	27	5312	4726	43	6338	5728	48	185427	166624	75	0.698672
204197	165690	103	90188	73488	98	2130	2034	24	4812	4067	38	10808	9635	54	11591	9644	66	452793	402418	113	0.698672
70865	69332	79	22079	21440	59	722	806	0	1443	1612	19	2603	2778	26	4254	4034	37	114276	106427	70	0.698672
41972	42875	71	11120	11092	43	786	845	0	1042	935	0	2293	2289	26	3321	2949	32	88949	90136	67	0.698672
69741	66367	93	32604	30868	77	894	908	0	1233	1020	7	2768	2927	29	4351	3832	37	110868	112090	72	0.698672
61702	57658	78	32082	30011	78	762	579	0	1096	1245	13	2425	2421	26	3758	3554	34	99105	87860	68	0.699694
105671	98688	83	54579	52958	82	1567	1611	19	2982	2994	31	7794	7367	48	8068	8299	48	323728	304407	86	0.699694
59922	59245	83	15496	15354	49	774	825	0	1283	1415	16	2957	2889	29	4455	4349	38	106966	105911	72	0.699694
265216	178260	119	132122	90519	113	4008	2539	42	5957	4199	46	14346	9570	71	20070	13298	93	525376	354757	106	0.699694
152415	127696	91	71498	59156	91	2282	1794	24	3617	3202	34	8739	7706	50	9719	7515	65	349961	314419	89	0.699694
106973	104673	81	58990	58512	80	1326	1300	13	2478	2465	33	6182	6449	40	7671	7137	48	263682	258490	79	0.699694
20770	23566	42	8470	9365	38	120	167	0	388	518	0	1035	1080	6	1326	1554	16	39037	40225	57	0.699694
42340	44035	72	11431	11430	44	510	576	0	1018	1147	9	1560	1553	19	2879	2678	29	73388	70965	66	0.700715
111804	103673	86	82077	77881	85	2865	2634	30	4668	3994	37	10430	9835	51	12612	11693	67	390731	359559	84	0.700715
91222	87001	90	32651	31954	79	841	723	0	1855	1786	24	3821	3592	36	4397	4685	36	135925	131301	76	0.701737
68214	66646	79	40369	39159	78	1383	1214	10	1708	1629	17	4110	4066	35	5735	5722	39	146984	143425	73	0.701737
168197	138532	94	87043	72281	95	3276	2598	33	6249	5376	45	12344	10795	62	18136	16607	77	475413	428517	90	0.702758
196919	139069	111	81060	56952	100	2196	1381	28	4415	3333	42	11166	8264	67	12415	9063	68	462731	329051	98	0.702758
51711	52753	66	18839	19275	50	379	356	0	1042	737	0	2003	1872	25	2224	2329	24	81425	83177	66	0.702758
105784	102383	82	39902	38082	79	1510	1311	16	2190	2191	25	5629	5149	41	6270	6126	47	204183	191560	75	0.702758
28430	27840	67	12529	12652	45	215	388	0	244	291	0	910	944	0	1463	1453	15	38882	41000	58	0.703779
140384	122846	89	51105	43244	87	1629	1421	18	2870	2381	33	6613	5599	49	9016	8525	51	239280	222040	82	0.703779
54513	54716	73	32755	32644	74	795	703	0	881	880	0	1956	1947	23	2410	2372	28	80928	80092	69	0.704801
88765	79302	88	33492	29107	84	878	714	0	1888	1383	22	3393	2701	34	4021	3974	36	131748	117164	78	0.704801
41503	41188	69	15859	15704	52	284	319	0	561	706	0	1446	1480	17	1777	1589	23	61833	63842	54	0.704801
115098	105294	89	50284	47133	83	1113	1023	4	2182	1992	25	4376	3835	39	6174	5988	40	178204	165681	75	0.705822
93827	90451	81	37394	35153	80	764	622	0	2102	1638	28	4598	4419	36	4650	4373	39	181670	177014	78	0.705822
64364	63116	76	23762	22942	68	542	562	0	967	1083	8	2046	2047	24	3294	3223	31	86852	85425	69	0.706844
137961	110989	94	60409	49730	89	2001	1683	21	3148	2402	36	5948	4814	46	9149	7800	54	220723	191987	83	0.706844
99062	95271	84	42735	41326	80	1152	1216	10	2189	2198	21	5129	5195	36	5488	4860	43	220459	214379	78	0.707865
132876	113115	94	59846	51189	88	1599	1357	16	2415	2489	25	5191	4504	44	7213	6148	55	185062	167633	83	0.707865
159001	145081	90	47032	42620	87	2883	2672	28	5516	5009	41	11335	10987	57	17482	15550	77	484605	466250	88	0.707865
195442	162019	98	86527	71413	97	3499	2809	34	5731	4759	44	12087	10896	57	15705	13449	69	460239	423035	91	0.707865
178465	143297	113	75697	61355	113	2621	2000	27	4419	3450	40	10497	8522	63	11828	9593	68	429644	353983	113	0.707865
57525	59963	65	17257	17558	49	765	868	0	1353	1212	12	2567	2340	28	3067	3181	32	96079	99737	68	0.707865
66899	65837	76	27559	27367	67	957	980	0	1667	1648	21	3362	3482	32	5513	5564	41	145900	142410	72	0.708887
228036	158740	108	90516	63792	106	3069	2252	35	4740	3882	46	12510	9641	59	15436	11581	66	504049	401809	101	0.708887
86803	82723	83	32983	32527	77	912	1196	8	1466	1766	21	3202	3167	31	4520	4456	36	125070	125877	71	0.708887
78223	72593	96	31088	29402	80	1402	1198	13	2006	1674	20	3565	3546	32	4791	4732	37	153488	148480	76	0.709908
257870	204635	129	148801	122412	114	3858	3070	35	6435	4847	48	13086	10084	68	19552	15927	83	479990	375686	111	0.71093
84005	73925	94	38224	34063	83	971	940	0	1859	1505	20	3838	3317	36	4977	4180	44	141122	131920	83	0.71093
77805	76145	86	25123	24656	75	730	871	0	1627	1235	17	2628	2607	29	3845	3935	34	107685	103437	75	0.711951
126350	118990	85	61597	57662	85	1899	1466	20	4201	3499	42	8436	7875	48	9498	8667	50	355742	336021	84	0.711951
54408	50380	82	30166	27893	76	498	682	0	1146	984	0	2178	2006	27	3520	2981	34	100063	93838	64	0.712972
91339	89793	82	49793	48759	79	1579	1468	14	2132	2230	26	4888	4614	39	5924	6258	40	175490	167811	78	0.712972
96235	94367	82	55396	53535	79	1299	1334	13	2197	2201	21	4367	4274	36	6273	5824	45	174337	168814	72	0.715015
111264	103225	86	39979	37094	82	1734	1768	19	2834	2194	34	6311	5905	41	6447	6035	43	237712	233214	80	0.715015
138259	118646	92	52211	44769	88	1094	1075	9	2954	2607	32	6167	5525	44	7858	6917	48	246048	222322	84	0.715015
89783	81395	86	33765	30430	82	1116	1023	4	2342	1849	28	4890	4423	40	6851	6283	44	190040	181365	79	0.715015
227827	176519	108	105169	85071	103	3036	2245	30	4808	4074	38	11137	9555	55	13787	11837	61	412971	348691	98	0.716037
59265	57055	65	26681	24973	71	750	732	0	1109	968	0	2733	2597	29	3472	3725	32	105245	100557	72	0.716037
108677	106043	81	41619	40921	80	1170	1302	12	2113	2014	23	5057	4674	41	7004	6389	46	200890	192929	76	0.716037
225681	171308	102	113818	89069	103	2564	2198	29	5681	4217	48	11195	8890	62	16688	13367	75	429889	357503	97	0.716037
174170	133693	97	74155	57743	94	2135	1624	24	3534	2467	41	7052	5802	48	9277	7282	61	287939	235515	89	0.717058
84338	82857	79	31499	30659	77	1403	1347	13	2167	2184	24	4728	4418	36	6160	5658	47	181581	181659	80	0.717058
118696	102010	87	51719	44190	86	1413	1150	13	2317	1906	27	4736	4084	40	6630	5656	45	177370	155462	81	0.717058
122559	118280	85	54408	52642	82	1612	1540	20	2861	2638	29	6580	6379	43	7505	6730	52	271215	260258	79	0.717058
30048	30929	59	9047	9559	40	447	374	0	835	777	0	1022	1135	10	2102	2021	25	52666	55838	61	0.717058
35086	34294	71	9831	9726	43	345	346	0	252	370	0	1404	1452	15	1633	1703	18	51779	55217	62	0.71808
79053	79161	79	36074	35354	77	766	650	0	945	1226	14	3096	3079	30	2903	3150	29	103928	104636	72	0.71808
70473	66116	77	31356	29333	79	764	657	0	1718	1675	20	3474	3260	33	3558	3453	31	116726	120616	70	0.719101
236694	178010	117	105383	80502	107	3480	2573	33	5654	4772	42	11469	9797	58	16761	13598	69	426694	363480	100	0.719101
85698	77158	82	33492	29478	81	1079	965	0	1631	1759	17	3763	3507	34	5444	5104	40	156996	147507	73	0.719101
223321	176874	104	91187	72821	98	3308	2636	33	4268	3481	37	10408	9019	54	13860	11447	62	363431	320890	90	0.719101
146975	129687	101	76920	69029	92	1677	1575	18	3313	3199	33	6604	6120	48	8119	7609	51	277928	259412	84	0.720123
183702	136099	113	77723	60115	97	2081	1729	25	2964	2676	32	7467	5503	50	11170	8577	66	296926	242965	87	0.720123
138127	119775	103	71397	63379	89	1574	1492	18	2982	2735	29	6975	6499	45	8706	8000	51	300942	285179	81	0.720123
202094	158295	101	103830	82862	100	3258	2886	30	5018	4087	44	11001	9128	63	15956	12693	70	409419	330713	93	0.721144
56726	54344	84	25159	24563	67	956	857	0	1730	1502	18	2676	2752	29	4587	4100	39	122883	123402	67	0.721144
196904	169084	102	123880	107416	96	3051	2492	30	6042	5776	47	13195	12024	60	15722	14563	66	573549	531893	89	0.721144
65649	64851	77	30731	28995	78	797	811	0	1753	1417	22	3292	3192	32	3456	3386	33	126755	126389	68	0.722166
128331	118268	101	51324	47126	90	2076	2104	22	4085	3861	37	9593	8923	56	11043	10293	63	392678	367509	101	0.722166
72006	69833	80	29019	28151	78	785	1161	8	1963	1728	23	3299	3014	32	4599	4077	41	133078	124960	65	0.723187
176112	142214	96	68101	52412	96	2187	1567	22	3434	2726	35	6640	5301	48	9345	7538	57	268575	223225	86	0.723187
93047	84906	87	38727	34600	84	881	916	0	1441	1499	17	3430	3552	31	5138	5186	39	130085	124227	70	0.724208
276969	209378	115	139779	106682	113	4287	3226	38	8090	6368	51	18459	13405	88	21303	16697	87	748729	549746	103	0.724208
52913	50333	63	24976	22612	66	524	389	0	1038	1150	8	2244	1987	26	3531	3126	36	92446	85238	67	0.72523
167265	138501	95	70731	57543	92	2001	1595	22	3920	2933	41	8734	7541	56	9170	7973	58	343452	302041	83	0.72523
116917	99986	103	69480	61007	103	1381	1160	10	3178	2890	28	5959	5381	41	6045	5245	46	227054	191561	103	0.72523
178869	152389	90	68158	58490	90	2379	1884	31	4909	4349	43	8773	8131	49	12285	10978	66	322496	298311	80	0.72523
45365	50047	69	20800	21686	50	535	463	0	1167	1082	7	2116	2269	22	2929	2458	33	81595	81993	62	0.72523
56603	56881	73	22788	22983	55	410	617	0	645	770	0	2193	2167	27	2949	2848	32	79963	85654	59	0.72523
48363	47767	74	10340	10445	42	406	429	0	1057	959	0	1616	1547	20	2852	2708	32	69597	70088	60	0.72523
158882	144888	90	88034	81507	87	2482	2432	25	4844	4123	39	8884	8162	52	12515	11415	65	356155	323603	82	0.72523
79103	77697	80	20174	20246	53	1000	1064	6	1551	1711	21	3639	3548	33	5392	5441	39	130895	129691	69	0.72523
73685	72959	88	42264	41904	77	536	635	0	1774	1645	18	2808	2986	27	3853	3981	33	118996	116543	71	0.726251
103707	95998	99	53963	48385	86	1311	956	0	1944	1578	26	3672	3491	32	5490	5313	38	139948	130631	99	0.726251
235733	189405	101	160178	130380	101	4984	4557	38	7736	6574	54	17215	15183	68	24251	21010	85	606254	549738	90	0.726251
95218	92880	81	36118	35614	78	1008	1065	6	2018	1869	24	4915	4722	38	5081	5011	40	196948	197669	72	0.726251
103839	103265	77	34426	34601	72	1511	1493	17	2745	2348	27	7186	6677	45	7897	7701	46	286087	277881	75	0.726251
36944	41929	51	14514	15597	43	267	289	0	388	630	0	1542	1599	18	1906	2170	21	58578	62450	60	0.726251
29489	32010	50	14610	14883	46	416	527	0	355	910	0	1321	1465	15	1985	1958	25	60332	59523	82	0.726251
98680	96165	85	32770	32038	78	1326	1185	12	1608	1841	21	4805	4363	39	6369	6270	41	177294	174277	70	0.726251
57240	56300	81	15003	15242	46	446	545	0	986	1051	5	2834	3004	29	3498	3456	32	98247	96721	61	0.726251
48034	47108	79	9180	9454	41	354	351	0	806	749	0	1463	1476	18	1849	1960	21	59433	59669	65	0.726251
60899	59032	76	17331	17027	53	467	376	0	407	678	0	1953	2035	21	2621	2832	27	81865	78817	68	0.727273
63783	60202	82	22074	21271	61	724	601	0	768	1013	3	2702	2738	28	3804	3628	34	104895	106257	71	0.727273
60155	56022	92	19329	18907	57	678	708	0	1184	1547	15	2542	2227	30	3293	3406	32	98868	98117	69	0.727273
192499	150362	102	87286	70232	99	2145	1774	25	3292	2717	42	7873	6486	49	11565	8722	66	308196	261311	91	0.728294
277248	218875	135	197477	163485	119	5482	4602	39	8540	7658	51	18791	15789	78	27207	22742	94	704645	611132	110	0.728294
272657	210432	111	153501	122687	112	4333	3193	38	7259	5288	57	14939	12209	70	20266	16198	89	563140	469896	103	0.728294
111785	103293	100	59457	54300	100	1782	1829	21	3398	3058	35	9449	8425	59	10617	9847	57	366578	333025	100	0.728294
92874	84874	87	32595	29948	80	925	969	0	2591	2199	26	3291	3003	33	4022	3889	35	144513	144593	74	0.728294
71865	65659	82	32897	30233	80	712	673	0	1514	1443	20	2812	2510	31	4059	3884	36	108793	104549	72	0.728294
186783	161560	100	127931	112635	95	2893	2607	27	5003	4087	43	10845	9814	55	13726	12375	68	407057	367466	90	0.729316
98345	89108	91	38760	33913	86	1039	843	0	2146	1912	21	3836	3239	37	5198	4410	41	155114	138764	88	0.729316
111121	106435	83	51970	49959	82	1442	1493	15	3062	2850	29	7114	6855	43	7884	7508	51	284712	274164	79	0.729316
81921	81213	77	44127	43427	77	942	963	0	1867	2045	22	3943	4259	33	6043	6279	41	156874	153017	71	0.729316
114035	99750	88	53638	47101	85	1178	1148	13	1931	1954	21	4370	3960	38	6454	5638	43	178947	165323	76	0.729316
247501	178062	109	128345	97798	103	5299	3926	40	8637	7158	54	18822	15936	93	27343	22061	93	699267	613800	97	0.729316
96606	90344	83	34637	32612	77	1115	1214	12	2152	1837	23	3696	3922	32	5537	5272	40	147141	148243	73	0.729316
115599	108649	83	45881	42898	82	1527	1280	19	3104	3137	32	7742	7338	46	8935	8312	53	300165	281261	78	0.729316
73715	67874	82	31072	27603	74	765	719	0	1081	1495	15	2711	2581	32	3227	3277	31	100339	91805	71	0.729316
60125	61920	75	26439	26863	62	866	688	0	862	1045	5	2320	2679	25	2799	2823	33	93733	94313	66	0.729316
105503	102652	82	34786	34439	79	987	1043	5	2302	2227	23	5165	5092	39	5745	5493	45	203867	201860	76	0.729316
64671	67057	76	24656	24358	62	512	627	0	864	1351	12	2508	2732	26	3469	3330	32	100038	99728	69	0.730337
74453	68561	91	33129	31803	78	607	928	0	1119	1452	12	3197	3081	31	4212	3828	37	128325	127947	73	0.730337
105247	99420	87	38439	37248	81	1338	1320	13	2046	2364	23	5594	5241	43	6053	5711	43	221477	214871	77	0.730337
61087	59995	79	24354	24309	65	525	526	0	1249	1282	12	2467	2661	26	2976	2421	31	91450	91433	67	0.730337
164602	132229	101	63389	51744	91	2238	1695	26	3688	3355	35	8806	7467	52	10607	9606	58	370480	331218	86	0.730337
30654	31591	57	11353	11543	43	451	480	0	980	780	0	1398	1480	15	1844	2128	22	56230	57857	61	0.730337
129465	116343	87	50640	45910	84	1456	1452	16	3524	3176	32	7478	7147	47	7874	7733	48	309116	298107	79	0.730337
144742	126044	91	48534	41481	89	1762	1367	21	3597	3004	37	6973	6361	44	11101	9348	63	284315	263073	82	0.730337
67761	60603	81	30466	27014	79	776	764	0	982	869	0	2713	2359	30	3261	3542	32	105290	97875	71	0.731359
87615	82017	87	36511	33907	81	1238	1047	7	1613	1370	18	3833	3647	33	4981	4295	40	149839	141542	78	0.731359
30781	30001	71	16984	17078	53	224	275	0	797	1002	1	974	1080	8	1728	1623	22	43181	44565	61	0.73238
[truncated: 7,657 more rows]
