# Supplementary material for: Phenotypic heterogeneity follows a growth-viability tradeoff in response to amino acid identity
Source: Nat Commun. 2024 Aug 2;15:6515. doi: 10.1038/s41467-024-50602-8 (PMC11297284; doi:10.1038/s41467-024-50602-8)
Supplement: Supplementary file 6 — Source Data [file 41467_2024_50602_MOESM6_ESM.zip › source_data/fig6cde/240423/240423_1645_yATP_C12_LYS.csv]

FSC-A	FSC-H	FSC-W	SSC-A	SSC-H	SSC-W	BL1-A	BL1-H	BL1-W	VL1-A	VL1-H	VL1-W	VL2-A	VL2-H	VL2-W	VL3-A	VL3-H	VL3-W	YL2-A	YL2-H	YL2-W	Time
113664	104298	87	60053	54923	84	1481	1277	15	3347	2865	34	6586	6131	47	10628	9535	54	288140	262774	86	0.00400063
211766	166678	98	107289	83903	97	3514	3012	31	5537	4597	42	13207	10297	67	20901	16452	80	569156	435409	100	0.00900142
158500	143169	92	53093	49360	85	2606	2402	26	5241	3893	46	10343	9008	59	17498	14555	76	475278	434099	90	0.0170027
105073	100729	82	46973	45414	81	1650	1630	19	3252	2707	33	6136	5897	43	10135	9625	58	251939	244603	86	0.0220035
104070	98458	84	61546	59681	82	1340	1352	12	2081	2058	22	5519	4731	40	8487	8265	47	238745	222921	90	0.0240038
83419	81004	81	35724	34566	78	1212	1146	10	1926	1741	26	5411	5291	40	6866	6070	45	211665	209825	71	0.0240038
77123	76289	78	35952	35270	77	1150	1050	8	2576	2391	25	4815	4525	39	7102	6853	48	197654	189834	80	0.0250039
180626	151439	101	126484	107622	95	2510	2113	28	4892	4575	43	10570	8920	56	15052	12215	70	443370	360278	100	0.0270043
115641	104454	85	60942	55202	84	1613	1402	15	2998	2856	31	7029	6210	51	11680	10207	58	311807	279238	91	0.0320051
185257	161341	110	83194	73757	95	3156	2855	29	5613	4738	42	12901	10590	63	18779	16208	75	537796	445934	101	0.0340054
94866	92646	80	61767	59192	81	1310	1202	13	2354	2009	25	5312	4876	42	8635	8073	55	238698	227904	77	0.0350055
83287	76165	84	34623	32853	80	1222	1219	11	1770	2346	18	5013	4739	38	7913	7890	47	230767	218228	80	0.0360057
154649	132926	92	84084	74525	90	1969	1745	23	4695	3764	44	10615	9368	58	15601	13331	74	402298	332664	93	0.0360057
108395	98239	87	56752	51683	84	1364	1232	13	2507	2326	30	6164	6046	43	10065	9186	56	259740	245656	83	0.0390062
170467	142188	108	83932	71837	90	2323	1892	27	4532	3376	40	8975	7673	53	14354	12273	65	382123	310736	93	0.0420066
76317	74397	77	31253	30688	76	760	1082	6	1982	1723	20	3936	4061	32	5995	5170	45	174560	167992	73	0.0420066
131122	113110	105	73293	64639	88	1833	1358	20	3999	3244	39	7767	6312	52	12024	10924	60	341956	292949	88	0.0430068
96586	89965	83	42576	41098	81	1323	1271	13	2564	1762	34	5710	5480	40	9156	8925	63	248413	247349	74	0.0430068
96139	89919	82	38448	36564	80	1178	1277	13	2557	2472	27	6553	6169	46	10071	9562	51	270624	260201	80	0.0450071
134846	122967	90	67520	62317	86	2056	1800	23	3980	3380	36	8938	7432	56	12728	11200	60	375948	323436	90	0.0460073
188954	159625	111	101839	87786	95	3267	2659	32	6322	5082	47	14321	11832	71	25668	20952	89	685770	577537	102	0.0530084
117941	108187	84	50439	46067	83	1901	1725	19	2987	2925	32	7054	6431	47	11324	10605	59	308247	285238	89	0.0550087
109957	96715	86	68202	61047	85	1906	1656	23	2551	2335	33	6910	6240	49	9788	8322	60	281786	263703	81	0.057009
125300	102360	93	81391	69000	90	1682	1399	19	2997	2516	31	7061	5782	48	12609	10207	62	341422	298632	83	0.0640101
117080	106969	89	47083	44848	82	1865	1608	19	2780	2472	26	6930	6541	46	10429	10243	55	280106	262327	85	0.0650103
145707	123472	93	54195	45214	88	2397	2130	26	3658	3261	35	9807	8739	55	15950	13523	69	417604	359946	89	0.0770122
201610	160548	102	121634	100306	96	2532	2013	30	4856	3681	47	11991	9520	62	18760	14380	78	514311	397868	95	0.0790125
92285	89790	85	39856	39121	79	1524	1608	16	2438	2021	30	5831	5440	41	8931	8507	51	236134	222693	78	0.0790125
250243	201441	103	123915	99713	102	4084	3446	34	6925	5803	55	17021	13234	85	25809	20276	95	766378	586651	106	0.0810128
122128	110076	88	45466	39831	84	1743	1583	21	2790	2639	32	7887	6835	48	12625	10693	68	323067	289642	88	0.0830131
102493	94020	87	53437	48049	85	1226	1153	13	2326	2406	25	5949	5216	44	9527	9084	58	270895	247674	86	0.0870137
139562	117066	95	61315	51424	89	2256	2137	26	3103	2952	33	8352	6933	51	14054	11008	70	365925	303573	95	0.0920145
84353	81600	82	40806	39723	79	1280	1261	14	2074	1716	23	4509	4353	35	8020	8017	47	217014	208634	84	0.095015
85374	78353	85	43777	42508	81	1468	1379	18	2586	2172	30	5521	5258	41	7636	7593	49	221423	223794	70	0.104016
140452	122820	91	65907	57767	87	2245	1851	24	3409	2912	33	8941	8023	52	13011	11519	63	376604	324471	90	0.115018
98505	94119	80	48722	47265	80	1422	1447	18	2736	2277	29	5866	5653	42	9284	8882	56	259779	249339	79	0.115018
88121	84593	81	47333	46144	79	1309	1175	12	2080	1893	25	4750	4660	36	7649	7449	44	209544	202916	79	0.115018
158932	117387	108	228385	191977	96	5758	4679	42	8457	6759	52	20515	17640	78	33804	26209	92	860657	704964	99	0.116018
132230	118885	97	67353	60290	87	1572	1279	13	3911	3040	37	7899	6764	48	12312	10677	57	347977	301823	92	0.121019
204601	169354	96	96312	80621	94	3839	3177	34	5539	5088	50	12484	10033	63	21107	17234	81	562085	429862	101	0.123019
108861	100804	84	59521	55324	84	1885	1665	22	2622	2499	24	6137	5522	42	10599	9664	59	275525	258255	88	0.12402
247459	181759	106	128405	95126	105	4087	3104	37	7954	5769	57	17120	12678	76	30019	20355	100	794044	556318	107	0.12802
200528	149599	104	80932	59964	103	2717	2011	32	5067	3965	39	11592	8695	64	17953	13192	78	493483	372702	95	0.137022
98323	91035	84	67317	63459	82	1496	1291	16	2644	2436	33	5921	5546	43	8227	7835	50	233281	225371	80	0.139022
100436	93572	87	43775	40118	82	1450	1366	17	2315	2387	28	5722	5382	43	10894	10122	52	287921	263303	85	0.139022
98137	91853	89	42089	40598	81	1290	1254	13	1929	1862	21	5346	5176	40	9700	9078	51	238194	217950	85	0.142022
110814	105582	98	47502	45363	80	1921	1817	20	3137	2411	31	5941	5474	44	9767	8588	58	282148	270964	78	0.144023
204050	160300	99	87198	68432	96	3149	2641	33	6201	4729	58	12116	9856	62	18027	13492	74	505263	400235	101	0.145023
200259	158380	106	85192	67481	97	2793	2172	31	4669	3960	41	11938	9549	67	18763	14928	77	510812	408018	101	0.146023
87957	84529	80	43824	42537	80	1863	1712	20	3609	3726	33	6660	6392	43	9122	9140	52	303988	277670	89	0.147023
114286	107678	84	45491	43690	83	1578	1739	18	2604	2776	30	7070	6508	46	10940	9359	63	304987	290038	82	0.147023
130807	112109	97	59840	50892	87	1651	1348	16	3568	2245	34	6325	5496	44	12264	9907	64	304148	255561	90	0.151024
144474	127409	93	66419	59454	87	2561	2211	27	4686	4185	37	9466	7850	52	15361	13212	68	422968	368820	92	0.153024
191928	152288	99	94216	75659	97	2350	1976	25	4488	3260	45	10391	8092	60	17372	13209	74	439499	332521	105	0.157025
91722	86103	83	44175	42477	79	1424	1238	14	2241	2083	24	5112	4975	39	8442	7583	58	229749	211676	84	0.158025
102237	89662	90	50497	45067	84	1358	1452	15	2653	2676	26	5855	5358	42	8906	7768	51	259243	229222	87	0.160025
88985	85137	83	46746	44502	80	1294	1156	10	2086	1936	23	4960	4723	40	7403	7492	44	215406	210106	82	0.163026
159887	138813	101	100036	88464	89	2724	2418	28	4901	4221	41	10088	8839	57	15554	13915	73	444026	386855	89	0.166026
286575	147507	150	131421	63758	150	3925	1768	48	5970	3594	56	15545	8520	107	23947	12538	125	642049	325611	150	0.168027
154663	120118	95	63235	49741	93	1935	1457	24	3256	2754	37	8754	6860	57	13434	9917	71	367206	272501	89	0.168027
112540	104745	88	43332	40247	83	1829	1732	20	2454	2493	24	6602	6009	45	10811	10175	52	291608	271256	88	0.175028
101427	95209	83	52462	49030	83	1822	1772	18	2202	2127	26	6446	6343	42	10434	9631	53	299953	287517	80	0.176028
81041	79224	78	39293	37865	79	912	1117	8	1771	1632	17	4378	4398	35	6952	6824	42	193102	185825	84	0.179028
87586	85512	80	45088	43426	80	1502	1387	16	1691	1810	21	5465	5508	41	8914	8050	56	239566	228731	87	0.183029
124203	115454	86	46332	43905	83	2214	2313	23	2768	2997	30	7491	6783	47	12897	12551	63	361553	341468	92	0.18803
183235	152198	107	79838	66529	96	2863	2487	29	5443	3914	42	11538	9863	61	17571	14397	82	473481	399080	103	0.18903
163735	152833	92	86447	81119	87	3076	2976	30	5208	4292	41	12311	11581	58	19506	18362	78	536545	486891	93	0.18903
121729	103234	99	66070	56139	89	1555	1443	18	2535	2492	33	6481	5800	45	10387	8624	62	285272	245107	88	0.19103
113123	103174	86	51856	47209	84	1608	1390	20	2616	2861	28	6826	6171	46	11261	9541	58	317221	281907	92	0.19203
125910	114889	87	58038	54956	84	2253	1955	26	4381	3701	38	9714	8378	55	15895	12930	77	415848	350486	93	0.213034
82381	81432	78	38570	37639	77	1206	981	0	1713	1777	24	4356	4397	37	7495	7862	50	201761	194782	83	0.214034
85548	79864	89	36288	35018	79	808	1001	1	1335	1650	16	4465	4442	36	6616	5942	51	191426	186959	86	0.217034
113390	106473	86	31837	29916	81	1171	1201	12	2745	2567	30	6371	6050	42	11457	10688	55	289989	267078	88	0.218034
162324	139498	91	61119	51554	89	2510	2010	27	4383	3676	37	9807	8351	59	16461	14031	73	426512	361167	97	0.222035
141525	120904	103	70183	60195	88	2082	1601	26	2450	2574	29	7142	5884	46	12252	9793	66	319073	267833	89	0.225036
74593	69237	85	31706	30824	78	1213	1011	3	2156	1622	22	4046	3814	37	7328	6880	47	185020	181505	72	0.227036
195182	173354	93	141971	127550	93	4378	4078	35	8371	7063	55	19737	16141	79	32357	26522	87	852792	661787	100	0.230036
249123	170530	108	224435	170294	107	7212	5219	47	11229	8954	58	24871	18971	96	40989	31092	98	1.04858e+06	857345	107	0.230036
102126	96025	85	64139	60410	83	1409	1509	16	2333	2133	28	6738	6011	43	11160	10285	55	298995	289080	85	0.235037
165643	137356	106	94466	80771	92	2013	1859	24	3762	3275	36	8926	7251	54	15470	12423	77	400220	349763	83	0.238038
150015	126700	96	68527	56946	91	2480	2248	26	3805	3154	35	8714	7870	49	13929	11569	65	377837	327075	92	0.245039
103054	96517	92	66148	63565	82	1980	1975	25	3575	3286	32	9365	8510	54	13522	13037	57	404260	366263	92	0.246039
154053	132312	89	76390	64725	89	2291	1883	26	3455	3254	33	9109	8004	62	13452	10400	70	377324	309535	92	0.247039
116418	101301	93	57378	49231	85	1717	1496	19	3013	2544	33	6929	5817	48	9627	8477	57	274543	237081	90	0.249039
166645	145771	93	96113	87547	91	3603	3022	34	5704	5403	40	14178	13663	67	23501	21790	85	608529	543377	99	0.25104
78725	75497	80	43967	42230	79	941	862	0	1950	1740	19	3931	3679	34	6809	6893	47	187777	181286	78	0.258041
116967	107881	84	56485	52668	83	1689	1739	19	2700	2676	26	6020	5533	44	9865	9264	54	271613	251934	82	0.260041
109244	100207	100	37728	35619	81	2017	1719	21	2830	2768	30	7671	7466	46	11319	10319	56	315434	309041	86	0.261041
267870	195347	124	164817	124009	118	5519	3942	42	9621	7156	56	21219	15266	89	34570	26455	109	944746	751663	120	0.263042
157737	127260	96	90936	75058	94	2388	2174	25	3723	3420	31	9602	7868	60	13907	11621	69	387453	329088	86	0.269042
90643	87625	85	57419	55490	79	1724	1710	19	2516	2281	27	5720	5603	41	8692	8195	47	237682	235415	85	0.273043
117567	107420	89	65065	60827	85	1379	1462	16	2992	2756	32	6085	5811	41	10305	9055	59	286235	270119	84	0.275043
102096	96444	83	44635	42541	81	1500	1305	15	2450	2451	27	6882	6878	44	10326	10112	51	293954	275782	99	0.275043
116605	108475	85	58654	55230	84	2096	1784	24	3405	3155	40	7120	6441	45	11897	11083	65	294052	280144	73	0.279044
91238	85001	87	49865	48155	81	1228	1229	11	2218	2672	24	5824	5468	43	7294	7123	42	245059	240037	83	0.284045
122343	109689	87	52807	47054	86	2151	1958	25	3084	2980	32	8111	7210	48	12091	10109	56	338567	293861	89	0.286045
155091	120975	111	86593	68581	94	2077	1517	26	3927	3255	37	9165	7328	54	14144	11574	65	374882	316137	89	0.287045
175590	157956	93	81228	73903	89	3280	3141	29	7098	6157	50	15195	13340	67	24882	21888	82	645373	525876	94	0.290046
99180	92120	88	45424	43330	82	1729	1426	18	2892	3005	30	6429	6199	43	10634	10202	59	276931	268677	70	0.291046
169937	149082	96	121494	111298	90	2527	2594	25	4917	4204	40	11471	9535	59	19209	15375	82	504668	392892	94	0.292046
119352	110000	99	71180	67369	83	2071	1889	21	4163	4009	34	9354	8742	53	12979	12155	68	399996	347677	82	0.294046
116104	106786	87	68664	64576	84	1684	1606	19	3475	2844	36	7444	6965	49	10694	9789	56	315180	299092	84	0.295047
121799	112056	86	62305	57012	85	1735	1755	20	2635	2664	28	6758	6050	47	12036	11387	62	301055	278584	86	0.303048
93378	89204	81	49199	47226	80	1339	1333	15	2050	2109	22	5585	5440	42	8117	7391	50	230769	216764	83	0.305048
121035	110967	87	43000	40039	84	2035	1949	22	3385	2979	32	8545	8017	53	15231	13366	74	397683	382574	77	0.308049
172988	145375	97	76715	65260	93	2413	2034	28	3975	3300	37	8524	7199	51	15140	11583	77	383707	307909	94	0.308049
107974	100782	89	50587	48223	81	1861	1715	20	3128	2814	33	6357	5948	47	10500	9899	60	291542	277683	75	0.31905
141490	125538	88	87144	78588	89	2608	2409	27	3848	3361	36	10251	9115	57	16346	15035	70	445299	401102	89	0.31905
137877	119049	91	60881	52474	87	1530	1351	16	3614	3111	37	8986	7844	56	13424	11493	67	387166	337610	88	0.322051
229607	181376	113	112834	93054	102	4165	3222	35	7549	7037	50	17043	15248	69	28012	25006	94	756588	701892	102	0.324051
153395	132557	93	65145	55682	88	1791	1726	24	2889	3133	35	7634	6716	48	13182	11921	62	356483	299791	88	0.328052
88669	84174	85	43172	41357	79	1217	1125	12	1931	2190	24	5216	5129	38	7559	6939	52	215986	200575	81	0.329052
149310	126673	90	79540	68314	90	2149	1885	25	4100	3126	38	9124	7952	51	14661	12266	67	405546	341716	93	0.330052
146755	132784	104	69727	63803	86	2467	2229	27	3492	3514	34	9413	8719	54	15470	13275	71	415931	354997	91	0.333053
156230	132740	101	69921	61176	89	2170	1797	25	3534	3202	38	8871	7074	54	14020	11857	70	395686	323011	93	0.334053
133249	121720	90	65632	61779	84	2449	2118	27	3893	3532	36	9959	8674	58	13676	12158	60	394914	339787	88	0.335053
105589	97585	86	51625	48655	83	1473	1428	16	2323	2193	29	6187	5841	41	8860	7937	51	280401	262268	88	0.337053
215530	159863	118	98765	72752	101	3606	3007	34	5173	4157	42	11669	9148	60	20792	15547	89	544341	422867	101	0.342054
152656	136183	91	87262	79904	87	2196	1996	23	5033	3935	45	9947	8481	53	15674	13635	68	436226	358507	91	0.347055
104785	98178	83	66886	62984	83	1797	1568	20	2859	2482	31	7071	6546	44	10923	9770	60	274233	259295	84	0.349055
145238	123207	92	63524	53236	90	1395	1103	16	3095	2137	34	5865	4398	48	9919	8288	58	261282	218350	85	0.353056
143006	123602	91	78414	68976	88	2151	1828	23	3074	2842	34	8526	7356	51	13207	11020	64	373171	330684	88	0.354056
77179	73505	85	36556	35124	78	800	919	0	1538	1408	19	3781	3614	34	6387	6192	44	180025	178311	75	0.356056
149334	137604	87	88284	83009	86	3024	2601	31	5552	4618	43	12796	10956	62	19073	16255	80	549445	456742	90	0.357056
153482	130331	101	83306	70845	91	2006	1905	23	3839	3134	36	9095	7859	54	13958	11912	72	369264	316409	87	0.359057
89934	81716	89	61633	57153	82	1217	1115	8	1956	1911	22	5406	5037	42	8091	7042	48	225663	215191	72	0.359057
154726	143323	90	94197	88940	88	2491	2284	27	5246	4652	42	11720	10612	60	19227	17498	80	525343	437398	92	0.360057
103298	97917	85	41671	39635	81	1543	1522	18	2616	2267	28	5712	5317	40	8366	7628	48	252127	240212	81	0.361057
100414	95013	87	58782	56314	82	1522	1477	17	2587	1947	26	5181	4879	43	9370	8687	54	229741	218125	85	0.362057
197294	156461	97	96077	75894	97	2660	2161	30	4924	4179	38	11314	8719	64	18275	14143	87	480044	387892	101	0.371059
104888	99344	82	51971	49935	81	1375	1275	15	2771	2482	30	5361	5108	39	9046	8745	52	242523	234716	86	0.373059
109343	99737	86	51135	45139	83	1763	1522	20	2848	2588	33	7132	6594	49	12426	12148	57	327616	310063	85	0.38306
145863	133513	89	158243	148573	89	3614	3291	32	6710	5755	49	15762	13855	68	25647	23488	80	671836	568972	90	0.384061
79160	78774	77	38120	36948	78	852	846	0	1644	1615	22	4315	4361	35	6600	6304	47	182578	176998	77	0.385061
140530	117638	101	70228	58779	91	1964	1560	26	2982	2382	32	7372	6161	49	12078	10070	66	317025	270507	82	0.389061
128094	115858	87	67051	60365	86	2131	1635	24	3720	3775	33	7869	7302	49	14928	12861	68	361118	325580	85	0.389061
110691	105516	84	46984	44528	81	1645	1706	17	2189	2503	26	6321	5931	42	11008	10493	59	302820	283443	82	0.390062
101481	93841	85	55107	50941	81	1765	1669	20	3178	3237	33	7348	6777	47	12655	11302	73	330194	291884	85	0.392062
109301	99005	85	52828	47969	83	1397	1247	16	2855	2349	27	6644	5941	47	11795	11249	60	321333	292929	88	0.392062
263587	186841	120	158411	122651	114	3853	2785	37	7166	4714	55	15721	11573	74	25717	18318	105	684907	482758	117	0.396063
128609	116174	87	57496	53265	84	1939	1801	21	4251	3647	37	9267	7852	52	15618	14128	72	418921	352943	95	0.397063
133443	121826	91	50881	47170	84	2697	2392	28	4007	3269	38	10560	9516	55	16182	14012	72	444843	385434	96	0.399063
238032	175200	110	114161	85849	104	3638	3139	33	7018	4954	52	15430	11270	70	26290	19464	99	723708	524075	109	0.412065
233798	188433	104	108839	90504	101	4634	3606	39	7307	5550	49	17613	13136	77	27949	21506	94	715027	517811	107	0.416066
90195	85218	81	36564	35365	79	1466	1278	14	2101	1889	25	5292	5180	41	7546	7666	43	239156	233428	77	0.417066
133666	123346	85	60861	56270	84	2700	2457	28	4282	4383	36	10267	8963	55	15677	13428	70	449465	381542	91	0.421066
169709	143287	97	77239	65194	94	2566	2312	28	4163	3757	37	10852	8672	61	17611	15428	79	448923	382168	100	0.424067
151957	127346	98	87302	74402	91	3002	2553	31	5875	4794	43	13814	11843	66	11058	8760	61	370428	314998	94	0.426067
129560	116926	89	77956	71600	86	2206	1986	23	3719	3097	36	8254	7388	49	13751	11892	64	367788	313853	94	0.434069
102843	96838	84	48393	46629	81	1891	1934	23	2768	2561	28	6895	6648	42	11903	10279	69	304864	297157	72	0.439069
140688	129996	85	91985	85795	86	2013	1616	22	4110	3633	32	8022	8080	44	14592	13300	70	365823	338310	92	0.440069
110547	103985	87	70415	67239	83	2119	1871	24	2868	2845	29	6529	6197	44	10773	10102	62	287258	276000	82	0.44107
138608	123115	89	68261	60260	88	2288	1854	27	3722	2912	35	9025	7833	52	13110	11803	69	374827	316310	92	0.44207
83221	81436	79	37873	36789	78	941	1021	4	2271	2336	24	4671	4358	37	7254	6511	56	197911	194816	72	0.44307
87289	83509	80	62363	59483	80	1703	1653	20	2402	2051	30	5310	5301	39	7413	7149	44	221288	220989	78	0.44407
32291	32732	69	15197	15118	50	574	518	0	519	604	0	1411	1467	15	2328	2226	26	70945	71200	71	0.450071
136724	124736	94	73341	68667	85	2043	1729	24	3724	3906	33	8019	7092	52	12476	11385	61	333360	302792	86	0.453072
162599	140954	94	100305	87237	91	2471	2319	25	3513	3136	36	8931	7719	55	15385	14737	65	399649	377100	93	0.454072
136730	122936	89	68915	60941	85	2269	1918	26	4033	3711	35	8648	7179	52	12438	10465	72	366443	314398	88	0.455072
262396	223666	110	187960	163984	106	5428	4566	40	10606	9272	55	23285	20199	80	40867	36320	98	1.04858e+06	908756	109	0.459072
163981	141796	91	93465	81016	92	2181	1810	26	4055	3748	36	8647	7629	53	14075	11934	69	387502	329452	93	0.461073
147550	133006	96	78198	71937	87	2337	1899	26	4353	3669	43	9373	8416	55	14420	11705	65	397714	337032	93	0.463073
159449	138991	93	68828	60480	90	2141	1846	23	4535	3933	40	8940	7708	54	13990	11433	68	418740	348305	97	0.471074
92347	86861	91	37895	36949	79	1481	1213	14	2076	2162	27	5149	4950	38	7660	7730	51	209444	203857	78	0.478075
121818	107451	99	53815	47355	87	1563	1631	19	3529	3046	39	7238	6021	48	11545	10374	60	309535	274282	88	0.487077
142698	123663	105	66240	57597	87	2206	2195	24	3869	3370	34	9672	8154	61	14114	11585	73	409301	348056	91	0.488077
182844	148465	97	101897	83289	94	3076	2674	30	5497	4763	45	11508	9691	61	18287	15532	83	488813	406897	100	0.491078
113497	104975	89	44460	42429	82	1573	1538	16	3086	2703	31	6745	6801	42	10998	10078	67	301444	288300	82	0.496078
127929	115692	85	63276	56765	85	1845	1519	22	2836	2579	30	5847	5239	41	9858	8465	57	252606	225274	86	0.503079
109425	103062	86	43053	40741	82	1430	1371	17	2017	1857	24	5521	5408	40	10073	10240	52	251797	234697	81	0.50408
168426	133427	98	80032	62384	93	2425	1936	28	4485	3545	40	11029	8859	64	17344	13933	83	482969	368758	86	0.50808
100166	90712	99	49367	46748	82	1495	1330	15	2280	2044	26	5439	4940	41	8820	7842	55	244350	234330	82	0.510081
162572	143874	94	113124	103151	89	2458	2080	27	4624	3921	42	10569	8693	60	16439	13942	69	443721	368640	89	0.511081
115283	106250	85	57274	53650	83	1585	1435	17	2685	2590	27	6010	5875	42	11265	9761	57	270404	253800	82	0.517082
106343	97130	85	63150	57014	84	1705	1342	18	3501	2910	41	6747	6080	46	9398	8471	56	293488	262608	89	0.521082
345995	227831	130	391905	278478	130	10221	6564	55	18355	14019	71	42495	31313	117	70856	52789	122	1.04858e+06	1.04673e+06	131	0.524083
130401	117409	94	63567	56037	86	1935	1514	24	3421	2653	35	7175	6328	47	12406	10350	68	324620	282589	87	0.533084
148800	128855	95	84158	73746	90	2192	1931	27	3207	3074	33	8722	7607	53	14216	12310	62	398149	352006	89	0.537085
115411	105442	88	67191	62320	84	1770	1792	19	3317	2733	33	6466	6414	42	11307	10745	59	290692	268882	83	0.537085
114305	104953	84	46690	44225	81	2167	2022	25	3802	3230	37	9065	8002	56	14506	13198	70	394378	340968	90	0.538085
134238	121834	87	59442	52545	85	1609	1526	20	2822	2143	35	7550	6551	52	13190	12031	63	339145	297034	85	0.539085
169483	145686	94	61695	53953	91	2314	1935	27	3820	3392	40	9533	8319	56	13928	12167	66	401742	322330	91	0.540085
89800	85105	84	42599	40819	79	1538	1441	17	2307	2702	26	5722	5866	41	7902	6998	51	247805	240526	79	0.543086
145831	130966	87	63873	56900	86	2327	2000	26	3294	3106	35	9616	8099	55	14400	12321	66	411867	344790	86	0.544086
114765	106740	94	60948	58424	83	1992	1783	25	2895	3128	28	7171	6709	46	12161	10932	69	311454	300270	81	0.545086
84678	81834	81	36470	35217	78	1312	1140	11	1766	1799	23	5363	5599	38	7996	8011	50	219270	209865	76	0.549087
129521	112056	93	59433	52259	88	1893	1582	20	3341	2783	37	7375	6574	48	12540	10923	61	340572	293018	91	0.550087
96518	92392	84	25217	24008	79	1668	1702	18	3280	2859	31	6093	6062	41	10558	9547	54	283808	273387	80	0.551087
49864	47640	77	24722	24427	74	608	617	0	926	986	0	2566	2662	26	3289	3159	35	99021	96327	69	0.552087
64924	62141	80	30535	29554	76	776	889	0	2915	2296	32	4697	4490	35	4508	4549	35	154314	150733	79	0.556088
108533	102755	83	49478	47011	81	1724	1432	20	2747	2497	28	6241	5645	44	9937	9291	52	277560	258998	86	0.558088
170097	138918	93	107090	91310	92	2496	2314	25	4499	3787	39	10431	8868	59	17986	14977	81	439082	365378	93	0.559088
89425	85766	92	45627	44517	79	880	787	0	2000	1937	24	4579	4497	38	7250	6659	46	209084	206580	80	0.560088
161443	141444	93	74959	66781	90	2547	2303	26	4439	3760	41	10603	8999	58	17820	15454	77	471394	399865	94	0.56709
163562	135287	95	85556	72220	95	2409	1864	27	3395	2677	37	8909	7271	54	14894	13109	71	394470	328239	93	0.56809
130514	115637	89	47453	41777	88	2377	1954	26	3986	3301	40	9019	7661	56	14035	11952	63	385009	334537	88	0.57009
331976	233725	151	125353	94600	137	6905	4874	47	12162	10349	59	28987	23649	112	48821	39571	130	1.04858e+06	1.01438e+06	136	0.57009
100940	94682	84	50832	47181	82	1250	1059	6	2397	2247	27	4978	5096	39	7808	6684	54	224144	210688	79	0.57109
158723	139812	95	71488	63602	89	2551	1860	29	4177	3677	38	9735	8000	58	15347	12378	75	412622	340950	91	0.579091
88810	82194	85	48684	44893	81	1381	1283	15	2439	2146	26	5070	5081	37	8509	7460	50	238684	225083	82	0.580092
112927	101224	94	52453	47762	84	1876	1484	25	2707	2435	27	7126	6054	52	11257	9079	63	297880	267731	88	0.583092
187780	169990	89	133344	121759	90	4111	3411	37	6243	4943	47	14531	12698	67	24422	21001	85	629082	527696	95	0.583092
103391	99958	81	82971	81098	81	2484	2410	27	4644	4129	43	10114	9485	57	16021	15417	68	440511	398967	85	0.583092
101816	95337	84	49113	47208	82	1813	1616	20	2779	2729	27	6316	5989	42	10281	9212	60	280359	267660	84	0.587093
212547	118667	108	122490	69665	106	3791	2185	42	5868	3222	58	14035	7415	74	21251	11772	86	582007	326183	112	0.590093
99390	93676	83	46689	44868	81	1356	1378	13	2738	2855	27	5640	5335	42	9766	9321	56	265098	256129	85	0.596094
84644	82005	83	27636	26650	74	1328	1284	14	1817	1663	24	4592	4268	37	6715	6686	44	208956	205591	79	0.596094
91199	87599	83	45945	44537	80	1590	1493	16	2486	2191	28	5238	5573	35	8396	8403	47	231459	221201	85	0.597094
127144	112007	91	65316	58605	86	2131	1774	24	3171	2357	35	7811	6538	50	13155	11724	61	338178	295814	93	0.599095
48319	48793	68	24728	24589	73	883	837	0	768	1130	8	2348	2170	26	4339	4385	36	104010	104073	76	0.615097
60975	57634	76	27803	27234	75	882	944	0	935	866	0	2955	2959	29	4867	4853	36	137167	135791	78	0.619098
166385	140494	94	110409	95051	91	2794	2269	29	4488	3460	40	9862	7709	58	17576	13849	74	473436	373510	97	0.622098
105153	95123	85	55747	50175	84	1418	1195	11	2767	2421	29	5917	5559	42	9263	7467	55	263589	235860	87	0.622098
117567	111164	85	45690	43380	82	1799	1623	21	3291	3015	34	5360	4769	42	8535	8639	54	234436	225606	86	0.622098
88124	84649	81	35103	34104	78	974	966	0	2609	2368	24	5578	5339	42	8092	7987	44	223162	216190	78	0.6321
117223	101456	89	68244	59860	88	2066	1761	26	3452	2983	37	7491	6363	47	12870	11044	62	324823	276431	87	0.637101
156183	132509	94	61005	50570	91	2794	2395	29	4160	3050	38	9750	8115	53	15999	13426	72	445232	374647	90	0.639101
115780	107434	86	57850	54442	83	1823	1921	22	3090	2684	30	7030	6374	45	11917	10600	60	307323	290768	82	0.639101
133434	121407	89	47355	43225	86	1838	1645	23	2897	2648	31	7793	6766	51	11046	10071	61	328157	291459	85	0.640101
128722	119638	86	56052	52736	85	1527	1417	18	3228	2736	35	7042	6514	43	10734	10483	55	311765	289741	84	0.640101
243705	196095	106	163833	135898	102	5204	4749	37	9693	7187	57	21962	17239	91	35827	28240	96	946429	709129	102	0.640101
108396	100885	100	65264	62257	84	1921	1650	23	3569	3391	31	7362	7228	48	11339	10764	65	304394	284975	86	0.645102
142907	118678	100	71348	58842	91	1877	1489	22	3237	2987	32	8348	7248	55	14437	11592	66	374289	305573	96	0.646102
129369	111442	91	55767	48112	88	1856	1528	22	3135	2750	34	7009	6299	46	11088	9866	60	311135	262642	91	0.647102
105894	99476	84	43967	42356	82	1633	1607	18	2497	2487	25	6028	5988	42	8661	8176	49	264083	249316	88	0.647102
157612	137352	92	94265	82519	91	2244	2290	24	3782	3359	37	9085	7581	53	14729	12254	68	394594	333985	95	0.648102
106185	95177	87	56261	50231	85	1997	1786	21	2756	2837	28	7256	6357	48	12085	11245	64	322157	299834	89	0.650103
177920	158190	93	95130	86671	92	3346	3046	30	6102	4959	45	13160	11421	60	22063	18307	88	580812	468532	102	0.657104
182453	165758	90	114053	105369	91	3564	3302	31	5523	5248	42	12839	11344	60	22797	19185	83	573218	477476	97	0.658104
107762	102002	87	33472	32266	80	1467	1461	16	2935	2490	32	6631	6210	47	11411	11239	59	296955	290564	86	0.660104
88815	85593	79	39622	38094	78	1434	1059	7	2485	2240	27	4863	4956	40	7460	7807	45	226009	216095	82	0.662105
101996	96543	84	43401	41413	80	1416	1179	13	3235	2169	32	5972	5873	43	8986	8890	49	260787	254134	79	0.664105
162846	142744	98	89113	79171	91	2268	1986	25	4193	3205	44	8696	7226	52	14442	11939	67	384574	332261	94	0.666105
98049	92764	87	55818	52845	81	1321	1276	13	2190	2336	27	5287	4854	42	6879	6633	42	218700	212913	83	0.669106
112506	103044	94	82674	77821	85	1714	1410	19	2861	2262	30	6489	6334	42	10565	9461	59	286158	266766	83	0.671106
129920	110102	107	59555	49849	107	1996	1570	21	4165	2955	34	8475	7204	54	13672	11820	70	367054	321636	107	0.671106
196353	169327	96	100150	87895	94	3165	3184	29	5471	4470	44	11850	9671	58	21324	17170	88	535065	428896	97	0.672106
111336	100348	86	67179	60044	85	1771	1868	21	2314	2487	25	5705	5501	42	10376	8198	60	276682	247217	81	0.673106
56351	54281	78	24233	24043	71	768	761	0	1331	1361	10	2897	2679	31	4170	4203	35	119167	116138	73	0.674106
102665	96722	82	49889	46601	81	2279	2010	25	3778	2902	38	8091	7132	51	13441	11948	61	355313	309098	88	0.676107
82824	77809	84	32640	31585	79	1296	1266	13	2252	2099	25	5575	5398	39	7945	8115	46	222612	217887	84	0.681108
76642	71902	82	32908	32510	77	955	1016	4	1983	2078	21	4703	4548	36	6218	6178	43	191883	189766	80	0.681108
94459	88607	84	43337	41473	80	1177	1138	9	2137	2078	21	4537	4495	36	7529	7141	45	211192	204453	84	0.685108
139237	122430	88	74091	65361	88	2187	1964	22	2952	2902	35	7660	6671	49	11705	8893	74	317626	265268	92	0.687108
123494	115381	90	63358	60593	83	2788	2532	26	4712	4621	34	10961	10338	55	16817	15755	74	472261	432855	89	0.687108
170611	141886	95	87597	75463	93	2690	2104	27	4805	4086	41	11587	9048	67	19383	16096	85	546061	450824	100	0.688109
200464	170581	97	113219	98645	95	3664	3410	32	5528	4354	48	13706	11051	64	21624	17783	78	579312	455951	99	0.693109
151034	125166	95	73268	60839	91	1848	1418	20	3071	2348	35	7126	5701	50	11633	9780	64	303568	252834	89	0.693109
105733	99200	81	48123	44779	81	1746	1510	20	2815	2654	30	7258	6595	49	12768	12549	63	328130	306923	86	0.693109
146646	129833	101	70292	64036	87	2595	2427	27	3799	3450	38	10178	8823	57	18596	16280	80	475157	410684	93	0.69411
95235	90140	81	45125	42920	80	1455	1480	15	2576	2317	29	5296	5109	38	7848	7989	46	233013	224738	83	0.69611
142952	136474	88	100779	96095	86	2618	2605	26	5631	4834	53	12381	11219	61	18475	16017	72	538116	465694	90	0.69611
110092	101118	85	54919	49848	83	1962	1699	23	2515	2515	28	7660	6568	49	12320	10789	59	330731	292702	85	0.69711
104014	93332	96	61033	56195	84	1736	1622	21	2396	2104	27	6569	5741	45	11252	10275	60	281335	258772	84	0.702111
211633	179115	100	103645	90324	94	4295	3708	36	7193	5867	48	17350	14119	78	28751	22693	91	764591	570629	102	0.706111
68886	67932	79	29347	28716	74	1286	1265	13	2747	2762	29	5154	4733	40	4718	4266	39	169170	160216	74	0.706111
112645	88903	97	58378	47443	89	1851	1479	19	4017	3100	38	7682	6211	52	5833	4128	49	172752	142729	75	0.708112
132353	109425	91	72054	58156	91	2704	2310	31	3231	2698	37	7921	6094	53	13059	10499	68	346180	294398	90	0.711112
136534	116880	98	73190	63570	89	2570	2342	25	5791	4836	45	8943	8115	53	13166	12244	71	361345	321225	89	0.713113
88481	82138	89	36707	34805	80	1616	1496	17	2562	1945	28	5226	5147	38	9355	9318	51	243060	233071	81	0.714113
70269	68338	83	36825	35553	77	967	1078	6	1436	1489	20	3434	3174	32	5089	5135	39	153658	150657	77	0.715113
103313	95666	87	42492	40446	81	1953	1783	21	2742	2373	30	6003	5836	42	9355	8643	51	266970	249524	83	0.715113
117262	109722	88	64074	60778	83	2977	2847	27	4772	4031	43	11458	10539	66	18727	17183	71	519803	447721	88	0.716113
140272	121317	91	62763	54785	89	1943	1585	22	3396	3161	36	8695	7420	53	13121	10378	68	365097	304652	91	0.718113
49047	47929	77	25344	25044	65	453	533	0	493	531	0	2320	2158	26	3409	3283	32	100921	100181	74	0.719114
79069	71158	87	51520	47869	81	1632	1303	17	2488	2206	29	5847	5060	43	5180	4719	42	167277	152174	81	0.720114
100227	93288	82	52307	49556	82	1394	1399	14	2067	2547	23	5159	5492	37	8434	8289	51	237621	229701	83	0.721114
158903	133794	99	79547	67447	91	2292	1603	27	3305	2501	39	8858	7329	57	14917	12183	72	388739	314538	90	0.725114
151420	137039	90	105014	97006	89	3151	2849	31	6037	5268	43	13545	12103	66	18034	16122	81	548464	500030	88	0.728115
145799	125879	96	84304	73826	89	2355	2174	26	3852	2964	38	9335	8186	56	14673	13319	64	410441	354978	88	0.728115
155958	137271	91	88808	79802	89	3048	2713	29	4745	3978	42	12098	10294	66	20150	16966	81	545490	445636	91	0.730115
253189	198237	105	129400	101983	103	4618	3417	41	8332	5708	54	18826	13745	78	29233	21245	96	798156	566872	102	0.731115
132699	115542	89	67486	59795	88	2583	1931	28	4370	3748	43	8746	7133	53	14130	12078	76	381867	315883	88	0.736116
115846	107793	99	49009	46127	82	1604	1353	16	3222	2584	35	6352	5804	45	11101	10074	59	289332	276691	82	0.738117
86124	83523	83	44303	42677	79	1382	1497	16	2584	1982	27	5076	5153	37	7402	7334	50	209264	212190	78	0.739117
93782	86223	82	38120	34715	80	1913	1670	21	2555	2615	30	6887	6098	45	10351	9241	54	287754	258331	80	0.740117
205291	161549	115	94778	75884	99	2436	1793	29	4790	3576	45	10731	8823	59	18948	14066	91	491504	363472	101	0.741117
159693	119545	99	171785	142182	97	4786	3828	39	7779	6554	54	17669	14968	74	29578	24982	89	775713	660781	99	0.744117
96938	91711	91	35036	33491	79	1989	2135	22	3659	3028	42	7176	6537	46	12113	11509	60	338916	321215	83	0.745118
103360	98916	82	44012	41685	80	1363	1470	17	2383	2385	26	5411	5124	41	7555	7066	44	238212	230758	83	0.751119
120774	108045	87	58525	52598	86	1804	1780	19	3480	2846	38	8204	7375	51	13048	10539	65	350202	303471	89	0.754119
159912	143669	91	133938	123191	89	3174	3071	30	5648	4736	45	13642	11986	70	22327	19224	81	590206	491808	91	0.76012
111276	102867	86	43361	40237	82	1799	1838	21	2982	2750	31	7531	6943	49	11644	11110	57	300869	283712	81	0.76212
105565	97188	94	61748	57211	82	1612	1418	17	3172	2864	32	5879	5279	42	10206	8978	56	268356	236176	80	0.76212
111401	102856	90	47116	44066	84	1640	1609	18	2558	2211	28	6748	6196	47	11123	10912	55	295053	281082	83	0.76312
96137	90270	88	59510	56882	81	1409	1112	10	2889	2316	30	5701	5462	40	8514	8036	48	239328	227075	77	0.76312
100612	93587	87	59338	56087	82	1163	1185	14	2115	2236	26	5553	5413	40	8800	8780	48	233182	223808	82	0.766121
104263	95333	85	63508	58757	83	1611	1417	17	2515	2859	26	7320	6782	48	10947	10033	59	295435	270251	85	0.769121
129614	118975	88	68353	62752	85	1895	1851	22	3215	2764	34	7531	6337	50	12023	11151	62	334174	289657	87	0.772122
127930	109457	97	64607	55613	87	1802	1511	21	3076	2580	33	7617	6392	50	11608	9649	62	311986	268269	86	0.773122
110978	100384	86	62951	56878	86	1993	1777	21	2099	2063	28	6113	5578	44	8962	8251	48	271886	246777	85	0.773122
110335	99946	84	54027	47982	86	1485	1200	11	2501	2317	29	5898	5317	42	8120	7218	51	231824	207302	83	0.777123
169137	144304	96	92172	78891	93	2574	2129	30	3844	3512	37	9783	7992	55	16799	13859	71	440347	373665	95	0.778123
104387	99703	82	51350	48845	81	1627	1512	15	1780	1682	26	5130	5080	38	8912	8905	49	239047	227098	84	0.779123
140685	122291	98	85273	75067	90	2135	1879	24	3246	2884	31	7766	6369	57	12884	10023	67	334364	278316	93	0.780123
91389	88478	81	32237	31019	78	1238	1298	12	2169	2077	26	4961	4692	42	7219	7906	40	211888	209859	81	0.782124
89044	87885	79	39978	38803	78	1183	1320	13	1850	1998	24	5057	4896	39	6897	7284	42	203897	198262	82	0.783124
100328	95032	84	42946	41807	80	1339	1341	13	2709	2341	29	5512	5382	39	10017	9736	52	252161	238409	83	0.783124
157889	134511	97	106314	94934	90	2263	1975	24	3663	3069	33	7925	6838	50	13604	11882	67	369965	311987	95	0.785124
162473	140085	91	100673	88799	92	2615	1968	30	3744	3687	34	8948	7750	56	14713	12950	76	401976	333962	92	0.787124
140794	120958	92	71494	62949	89	1620	1743	19	3449	3277	33	8881	7356	54	15443	12871	72	399049	335266	92	0.790125
144534	125221	89	72953	64035	87	2109	1829	25	4049	3209	43	9598	8209	53	13187	11760	61	401777	341478	85	0.792125
124344	114379	84	56132	52740	83	2159	1723	23	3393	3154	32	7924	7390	45	13320	12252	64	336995	314462	83	0.795126
111656	103294	86	50645	46890	82	1610	1590	18	2697	2780	29	6551	5882	46	10020	8945	54	284609	263316	82	0.797126
152214	135336	90	78052	69729	88	2113	1953	25	3507	2835	34	7525	6669	48	13645	12459	65	326042	283110	85	0.797126
167269	141670	100	70766	59554	99	2653	2328	27	6949	5683	55	9166	7526	58	12815	10898	73	364435	287610	109	0.797126
153187	130943	101	67379	58530	90	2828	2425	28	4051	3326	38	9911	7781	60	16798	13933	69	454908	378715	98	0.805127
132361	117216	89	93734	85762	86	1893	1662	24	4086	3825	40	8484	7432	54	14794	11858	66	388230	322622	91	0.806127
112520	94875	89	48606	41381	86	1819	1628	18	2771	2336	32	6765	6087	49	11719	9521	56	310495	266277	82	0.810128
153513	131169	91	64732	55891	90	2392	2197	25	4178	3710	40	8987	7706	54	14898	12361	70	403751	326575	95	0.815129
73086	71933	77	39898	38980	78	1049	928	0	1209	1769	16	3607	3754	33	5930	6312	39	172608	170501	79	0.819129
111217	103196	88	72247	69027	83	1896	1752	21	3159	2833	32	7481	6993	47	12036	11436	64	325204	310356	85	0.819129
108015	101345	87	44842	43154	80	1659	1522	20	3078	2750	30	7323	6868	46	10475	10087	58	296808	286979	82	0.820129
108279	97037	87	49967	43579	83	1498	1574	15	3406	2839	30	6886	5476	50	11103	9354	64	298439	266320	82	0.82413
175771	146530	96	90512	78248	93	2600	2150	29	4989	4011	40	11859	9708	57	20209	16125	82	553367	450471	95	0.827131
171166	155262	91	118031	109429	91	4712	4159	34	6454	5675	49	15534	13535	70	26008	22099	85	706518	575084	95	0.829131
83935	80200	81	44143	42520	79	850	928	0	2063	1753	26	4994	4933	37	7782	7016	49	216504	208460	78	0.829131
164291	151145	90	91071	85770	89	3814	3315	33	6677	5803	50	15465	13870	68	24148	21517	82	650224	566391	92	0.832131
80877	77824	89	35761	34635	78	1327	1311	13	1902	1848	20	4343	4562	35	7076	7325	44	194473	190971	77	0.837132
184406	151540	100	102235	83707	94	2618	2332	26	4822	4173	41	9710	8399	56	17640	14178	78	431614	361931	92	0.837132
251758	182314	114	100335	73160	108	4157	3012	37	8560	5678	65	18667	13412	80	30519	22863	101	833241	601088	111	0.840133
148686	129706	93	81448	73266	88	2716	2487	27	4177	3179	38	9765	8542	54	15863	13852	76	439536	364698	91	0.841133
94015	91283	81	45038	43609	80	1466	1563	16	2359	2168	27	5250	5051	39	9843	8959	52	243153	235509	79	0.841133
135119	118703	92	86128	76603	89	2355	1977	23	3431	3424	36	6932	6234	46	10246	9198	56	315748	274129	92	0.843133
147396	132710	89	66160	59690	87	2344	2116	24	3293	2843	39	9365	8088	51	15601	13139	70	415786	370752	88	0.846134
168849	157186	89	119748	111607	89	2953	2413	30	5827	5250	47	12920	11677	66	20213	18339	82	571727	519445	93	0.852135
193077	155992	117	98637	79016	117	3183	2422	31	5312	3951	42	13628	10109	65	21989	16607	92	605650	471604	117	0.852135
145007	124362	91	66739	58350	89	2452	2118	26	4617	3313	42	10089	8538	56	17702	15559	75	439706	375786	91	0.853135
139964	116610	100	78921	67228	90	1875	1839	20	3879	2935	45	8137	7395	50	11866	9661	64	340825	280913	90	0.854135
100119	96143	81	48561	46865	80	1501	1523	16	2390	2267	32	5306	5060	41	9619	9681	51	248559	245163	79	0.855135
92948	87220	82	44344	42748	80	1276	1145	10	1986	1693	24	5096	4606	41	8600	8512	53	223415	214074	79	0.856135
124727	113962	86	65720	60962	85	1596	1529	18	3120	3225	31	6813	6377	45	12183	11138	60	323563	297172	84	0.858135
105333	99058	85	43892	41598	81	1422	1298	15	2482	2191	27	5359	4921	41	9166	8384	50	260817	248019	84	0.859136
102726	97272	85	54326	52482	81	1383	1242	14	2380	2524	24	6217	5902	47	9412	9403	52	255248	247038	84	0.862136
120510	112414	87	68417	65503	84	2641	2177	25	4325	3616	41	9646	8376	52	14354	12500	65	433683	379380	93	0.864136
242111	165647	117	133296	95820	111	4352	3432	40	8088	5343	60	16807	11408	74	24871	17111	97	715442	514564	114	0.867137
116535	108401	89	59310	55345	84	1393	1365	18	2623	2715	28	6243	5813	43	10421	10128	52	280972	266517	89	0.869137
152336	128118	92	80033	67434	92	2564	2061	29	3929	3354	37	10257	8629	57	17022	13962	76	442255	376136	95	0.869137
189541	149084	99	101812	80815	98	2967	2321	31	5043	3764	47	10883	9102	55	17555	14781	73	493029	412493	98	0.870137
104595	98468	88	55823	53662	80	1462	1692	18	1894	2299	28	6067	6014	41	8360	8074	47	256774	248947	80	0.870137
133058	118699	91	67945	61183	88	1972	1711	21	2951	2791	29	8317	7209	52	13053	11020	66	360056	299928	95	0.871138
138351	120165	99	72275	63111	88	1910	1618	23	2835	2716	30	8580	7034	53	13108	11116	62	354353	299397	91	0.873138
130451	120208	87	52506	49371	83	2343	2159	26	4328	4037	35	10483	9201	56	17436	15424	75	462807	402965	91	0.873138
63292	62215	77	33915	33253	76	734	698	0	1113	1042	5	2621	2705	26	4174	4265	33	121287	121461	78	0.877138
82957	78044	82	36430	34994	77	1026	1033	5	1795	1706	26	4495	4453	37	7731	6944	54	204871	197113	83	0.878139
93016	89898	82	27215	26425	79	1256	1097	11	1901	1648	24	4417	4283	36	7193	6493	48	199347	193383	80	0.879139
112953	98022	93	56146	49496	86	1228	1168	9	2815	2318	34	6042	5450	43	10166	8541	58	277895	250376	87	0.880139
130513	117544	90	69020	62869	86	1910	1792	24	3489	3233	36	8068	7624	49	13083	11508	61	358216	317064	90	0.883139
114611	107054	83	58384	54105	83	1865	1691	22	2552	2494	25	5588	5356	41	8929	8520	49	243080	227321	83	0.88414
173492	147023	93	91715	76313	93	2485	2299	28	4170	3316	36	9006	7578	57	15388	12595	76	401595	344715	92	0.891141
113581	101454	97	57654	53204	84	1301	1210	13	2477	2348	27	6290	6028	42	8245	7992	47	257743	246514	84	0.893141
75545	69656	85	61301	59354	80	1362	1381	15	2774	2654	25	5849	5181	42	9845	9787	49	262655	254581	80	0.896141
131217	119756	88	73852	69039	85	2754	2651	27	4888	4370	42	10433	9516	58	17145	15051	77	464695	383671	93	0.896141
145952	124594	90	71535	61148	89	2345	2091	26	4071	3260	42	7962	6482	51	12356	9801	67	339934	284801	91	0.897142
120127	110365	88	55713	51207	85	2133	1955	24	3423	2927	34	7746	6569	51	10518	9339	58	311621	272448	89	0.902142
129868	122589	87	97910	93482	86	3154	2754	29	4469	4011	40	10403	9316	56	17353	15433	73	477168	416015	92	0.911144
91816	86763	84	44828	42713	81	1411	1302	14	2336	2622	28	6080	5801	43	9570	8771	58	274274	268655	84	0.913144
157113	129388	96	96581	80165	92	2642	1972	28	3587	2857	37	8891	6958	57	14089	11405	74	373911	301567	91	0.914144
185523	159921	95	113328	100082	92	3384	2614	32	5320	3903	48	12080	9832	62	19790	15603	81	533181	409974	96	0.914144
164084	137748	104	75837	63959	92	2477	2303	27	3902	3359	39	8393	7010	51	14723	12530	62	383703	319852	96	0.915145
138160	124623	87	80324	73832	87	2484	2312	26	4961	3686	39	10598	9743	54	17419	15466	66	463466	391022	95	0.918145
142472	121932	92	76342	65408	89	2172	1914	23	3775	3334	38	9200	7714	54	14031	12546	71	380748	329031	92	0.921145
183614	152381	96	76691	62956	93	2996	2420	31	4863	3919	43	11970	9392	68	19965	15469	80	551481	431951	94	0.922146
116187	107191	85	104050	99924	84	2429	2658	25	4337	4117	37	9752	8906	55	16032	14477	71	432526	383546	89	0.923146
153219	137392	88	67338	60835	87	2917	2814	28	3802	3758	35	9097	8073	52	15995	13493	79	413042	345322	87	0.923146
151153	128842	97	86592	75867	90	2327	1738	26	4309	3508	42	9212	8520	50	14217	11663	70	388323	331448	89	0.923146
118395	110948	85	69148	65417	84	2508	2178	27	3786	2935	37	9098	8228	51	14939	13268	64	408406	346027	87	0.925146
110601	101428	88	45768	43271	83	1669	1440	17	2517	2531	29	5708	5613	42	10543	9924	58	267062	256998	86	0.926146
175363	144206	104	82411	68015	94	2535	1886	27	3847	3551	40	9605	7470	56	14971	12297	74	417341	342186	94	0.926146
143158	129096	90	74301	68134	87	2212	1975	25	4040	3442	37	9070	7970	56	15205	13509	73	401943	370397	90	0.931147
102969	96249	83	51116	48385	81	1059	1249	12	2141	2425	25	5649	5520	40	9847	8866	61	255090	240563	85	0.932147
151655	132659	103	79180	70523	88	2068	2151	24	3549	2786	38	8660	6874	56	14320	12405	64	389816	317816	92	0.932147
84007	79550	85	31683	30561	77	1356	1247	11	2227	1941	23	5064	5106	38	8508	8157	52	224226	218181	82	0.934147
171910	146192	102	90563	76994	93	2501	2245	27	4621	3429	45	10284	8517	56	15023	12590	78	440041	349788	95	0.934147
185829	166565	96	94596	86524	90	2961	2713	30	6761	5356	46	14732	12659	68	23948	21077	84	614633	499706	96	0.938148
110014	99900	99	47537	42352	84	1774	1594	21	2578	2509	31	7326	6480	49	9969	8868	57	297598	269768	86	0.940148
102899	96298	83	57684	52455	82	1810	1590	20	3301	3206	31	7571	6831	53	10265	8614	56	309797	278841	86	0.942149
96668	90785	87	61750	59246	81	1543	1534	15	2990	2648	29	5862	5864	41	8805	8548	48	261382	247996	84	0.944149
99862	95435	82	41148	40016	79	1265	1092	9	2963	2483	31	4505	3962	39	8095	7719	46	205359	202459	80	0.944149
130202	118101	88	97098	90405	86	2209	2305	24	3455	3365	33	9360	8240	52	15041	13444	76	399892	341797	85	0.955151
166507	144580	91	104569	92410	90	2506	2318	28	4762	4002	43	11345	9336	58	16994	14397	78	480780	401391	92	0.956151
109198	101355	99	94139	89863	85	1776	1397	23	2473	2410	31	6417	5861	45	10318	9552	62	275235	259856	81	0.958151
124807	113862	85	61600	57217	84	1451	1299	16	3226	3030	30	6966	6673	45	10613	9411	55	288222	267367	82	0.970153
76008	70659	83	41153	37618	80	988	1057	7	1201	1314	14	4343	4160	37	7043	6815	49	199598	182503	81	0.974154
162343	130557	97	84894	71225	92	2275	1757	25	3546	2953	38	8076	6794	51	14608	11696	79	368660	283897	90	0.974154
158085	138229	93	74236	65667	89	2626	2278	29	4427	3743	40	10054	8607	53	15760	13366	74	431035	354474	92	0.975154
130413	121674	85	71177	66674	84	1935	1993	22	4026	3853	35	9763	8976	50	15495	13354	71	405194	342394	88	0.975154
129435	112541	104	59009	52843	86	1929	1704	21	3521	2805	37	7475	6231	49	12584	10983	62	343504	294745	87	0.975154
90200	86346	80	42767	41292	80	1467	1333	16	1620	1617	23	3789	3595	34	6427	6527	41	180950	171590	77	0.978154
103265	96927	87	42617	41309	81	1579	1375	18	2471	2697	28	7374	7014	47	10660	9611	60	302741	274561	84	0.980155
115597	107332	84	68879	65079	83	1552	1568	18	2866	2624	35	6526	6136	45	9685	9108	57	261437	242330	83	0.982155
91093	86839	83	33587	32307	79	1419	1218	16	1811	1928	22	4975	5209	39	8143	7035	55	218666	217516	73	0.984155
94617	90082	84	44528	42775	80	1277	1216	12	2331	2115	29	5142	4911	37	8250	7944	53	235348	230153	78	0.989156
108354	101366	91	91090	85794	85	1671	1519	19	2984	3021	31	6954	6724	45	12431	11842	67	320306	307726	82	0.990156
132468	120205	99	57874	52494	86	2254	1943	23	4491	3338	40	8390	7710	50	12026	10899	58	345622	306095	88	0.992157
197654	164398	101	126256	107698	96	3301	2821	32	5503	4527	44	12466	9847	65	19956	16136	80	547015	408972	98	0.994157
104552	99982	81	52591	48414	82	1598	1236	16	2485	2523	26	6152	5555	42	11048	10232	57	284951	265310	82	0.997157
205967	162514	104	121257	97679	102	3432	2883	33	5944	4565	48	12679	10241	62	22278	15984	85	576689	423952	106	1.00316
130601	121029	84	69696	66329	84	2837	2379	28	5278	4522	44	11298	9775	64	19952	17446	76	527487	445409	89	1.00716
143329	123317	92	76012	65965	89	1897	1541	22	4619	4409	38	9041	7876	53	12324	10303	62	322922	283075	89	1.00816
105467	98761	92	44182	42698	81	1628	1567	17	3028	2512	33	6305	5968	42	9342	8678	51	268919	256422	82	1.00916
131339	116701	94	67725	61465	86	1484	1324	15	2997	2714	29	7563	6907	47	10905	10568	51	313247	283715	83	1.01316
115259	108945	84	56787	53950	83	2976	2761	28	4022	3880	35	9464	8717	51	15796	14455	71	413875	373664	82	1.01416
93282	88667	86	47458	46268	80	1405	1338	15	2678	2341	29	6631	6038	48	11680	10775	62	278630	268949	78	1.01616
143193	124502	103	78713	71294	89	2716	2351	29	3910	4125	36	11946	11149	62	18356	17628	73	510496	483756	89	1.01916
144035	126679	95	77622	68903	88	2130	1865	25	3729	2695	38	9383	7840	52	14291	12622	64	403165	336465	87	1.02016
146287	133452	99	86207	79695	88	3128	2757	29	5190	4345	45	12005	10226	65	17771	15859	72	477683	396988	94	1.02116
181660	144239	95	87937	71382	95	2701	2233	27	4481	3690	41	10029	8100	56	18162	13998	77	478541	377840	98	1.02216
106906	92979	88	48307	41895	86	1511	1299	15	2799	2429	35	6911	5876	45	10977	9343	63	277541	240662	91	1.02716
106280	99198	85	75218	70726	82	1907	1485	21	3365	2901	38	6988	6106	49	10784	9646	54	298263	263269	88	1.02716
114922	107057	84	53187	50124	83	1498	1462	17	2834	2880	27	6938	6734	44	11597	10843	56	309349	290748	84	1.02916
86940	83085	83	29814	28762	78	889	865	0	1709	1789	19	4600	4523	37	6645	6183	42	194491	186793	81	1.03416
177506	158124	91	83166	74427	91	2734	2550	28	5094	4311	40	11948	9952	66	17017	14003	75	506698	409960	96	1.03616
159577	140466	93	79438	68947	90	3084	2495	32	5139	4657	40	11127	9631	57	17029	14880	75	487763	427059	91	1.04116
154094	136209	103	82512	75321	88	2783	2539	28	4727	3906	38	10510	8429	60	17834	14577	78	453949	365578	88	1.04617
164106	140176	94	83926	70318	91	1997	1731	22	3812	3179	40	7838	6864	48	14078	11796	60	374836	316951	88	1.04617
98420	91099	87	36783	35458	80	1770	1550	21	2547	2616	27	6098	5794	47	9048	8137	50	254618	249265	81	1.04817
99967	93347	85	44221	42109	79	1378	1481	14	2175	1941	26	6036	5716	42	10236	9005	69	269217	257288	78	1.04917
156761	134808	90	84885	72087	90	2540	2092	28	4483	3555	40	10702	9000	59	15363	13069	65	441642	370986	91	1.04917
98243	92535	84	59317	56124	82	1482	1421	16	2165	2200	30	5753	4952	45	8451	8096	48	243811	216219	88	1.05617
101234	95239	85	56943	50710	83	1669	1635	18	2904	2524	31	6367	5845	47	9811	8788	63	281012	256522	85	1.05817
86948	82959	95	34240	33236	78	1101	1281	12	2560	2519	25	4961	4948	37	7739	6811	49	227592	221579	85	1.06117
70847	66558	84	30859	29956	76	1049	1068	8	1396	1325	15	3540	3386	31	4587	4678	35	144834	143887	77	1.06417
101670	94870	81	58229	52933	83	1451	1317	14	3113	2655	35	6628	6524	45	10002	9042	56	282090	254061	85	1.06517
121973	114303	86	49610	47305	84	2050	1941	24	2879	2630	31	7507	6696	48	11436	10370	58	305060	283214	87	1.06617
108137	102426	83	52084	49586	83	1246	1121	11	2269	2411	24	4931	4416	38	8261	7096	54	206025	191242	85	1.06717
135225	118402	90	61842	54515	87	2349	2043	27	3211	3332	36	7660	6726	48	13013	10929	57	337979	293148	89	1.06717
128570	116211	93	48093	43260	85	2184	1845	25	3394	3176	34	8615	7803	51	11486	10077	59	349191	303624	89	1.06817
142754	118268	96	74878	64046	90	1947	1539	24	3831	3090	41	8258	7254	53	13189	10205	65	372419	310190	93	1.07017
134811	118473	91	53116	46452	87	1817	1649	20	3197	2624	31	8431	7621	51	12393	10201	59	366332	320705	90	1.07317
143706	132854	87	81201	76515	87	2801	2672	28	5680	5329	39	12872	11895	60	21736	19455	80	567720	471064	91	1.07617
124730	105890	91	54753	46636	88	1846	1578	24	3097	2643	32	7120	6432	47	10918	8643	62	306351	265329	91	1.07817
127260	114754	86	58673	53962	86	1883	1673	23	3082	2612	33	7352	6597	46	12286	10779	65	327203	295453	88	1.08517
156346	136042	96	63788	54197	89	2588	2350	29	5446	4272	44	11132	9781	58	17909	15154	66	501946	425416	95	1.08817
90359	85933	83	24746	24166	72	1396	1502	15	2093	2026	21	4984	4991	36	8490	8371	45	218408	211146	85	1.09117
186987	156163	94	88544	75080	94	3404	2933	33	6866	5529	48	12116	10205	63	16424	13655	80	455734	375660	99	1.09217
280977	192149	119	196385	148659	117	6000	4447	45	10254	7180	59	23624	17418	90	37850	26919	111	1.00031e+06	704126	124	1.09317
175866	146690	97	90175	77431	93	3101	2449	30	5056	4486	42	10841	9237	59	19926	17126	86	527101	439720	100	1.09417
69144	66270	77	44799	42783	79	1181	1163	11	2948	2322	31	5511	4819	42	7091	6640	44	232059	210131	84	1.09517
124028	113207	87	68277	62919	85	1515	1364	18	3421	2995	35	7916	7110	51	12324	11180	61	349330	325216	88	1.09817
146140	127838	88	72797	64050	89	2004	2169	21	3145	3041	32	9390	8515	53	13544	11681	65	397420	384607	85	1.10417
60489	59162	84	25049	24743	71	783	683	0	641	1135	8	2812	3007	28	4812	4662	40	124493	120068	72	1.11118
166337	149417	106	120085	111708	92	2863	2752	30	5302	5357	40	12514	11646	61	22265	20567	81	562490	508224	91	1.11318
214103	196163	93	168416	154560	93	5358	4681	37	9573	7919	60	21973	19339	85	36689	32433	85	976414	815704	98	1.11418
104218	93835	91	47850	44163	83	1327	1513	16	2751	2866	29	6284	5847	43	10143	9500	53	287225	269611	84	1.11518
123248	108853	89	63918	56646	86	1587	1530	15	2701	2268	29	6279	5149	45	9351	8065	58	280282	244052	86	1.12018
149858	133095	91	85223	77656	88	2306	2239	24	4135	3868	35	9944	8638	56	14606	13021	66	418592	346464	96	1.12418
151801	135564	90	82468	74192	88	3152	2697	30	4910	4191	43	10533	9016	65	16629	14711	71	453347	364134	94	1.12818
196816	165322	102	113132	98350	96	3929	3213	36	6771	5176	48	16722	13186	77	28410	23902	89	732518	581433	98	1.14118
107654	96716	92	50599	45936	83	1776	1571	19	2500	2333	30	7478	6739	54	11899	11312	54	315371	290520	82	1.14218
109485	98565	85	54276	50324	83	2135	1955	23	3674	3319	33	6858	6569	43	10598	9463	66	300067	263924	87	1.14518
175138	155753	93	118832	106330	91	2842	2079	30	4909	4067	44	10755	9080	57	17723	15371	76	479608	391783	94	1.14918
135957	121198	87	85840	77664	88	2084	2149	22	3340	3012	37	8628	8490	50	12619	12001	64	356684	344291	87	1.15018
78469	75805	83	34567	33888	77	1086	1214	12	2046	2045	22	4391	4380	37	6958	6642	46	189434	187200	78	1.15818
128302	113834	90	66298	58811	88	2649	2369	26	4234	3711	36	8476	7171	53	12625	11245	69	370849	319608	88	1.16018
90499	86602	86	59155	56793	81	1113	897	0	2126	1983	27	5101	4841	37	8207	7906	49	225881	212914	83	1.16218
199921	159446	103	103317	83819	102	3277	2573	33	6255	4738	49	12369	10104	63	22660	17958	94	563298	461124	104	1.16218
146771	133258	89	83496	76299	88	2380	2255	24	3609	3214	36	9614	8874	50	14852	13468	63	422837	365637	89	1.16518
145662	121277	93	51174	41623	91	2393	1646	30	4012	3204	43	7814	6983	54	14511	12073	73	375700	314528	90	1.16718
112924	106367	92	49108	46891	81	1441	1416	17	2810	2623	27	6399	5934	44	11439	10706	61	293605	276574	81	1.16718
88335	84195	87	41297	39626	79	1207	1023	5	2078	1784	24	4902	4968	37	7624	7433	47	212811	206015	77	1.16818
112699	103767	85	66888	63373	84	1610	1581	18	2328	1914	29	5813	5362	42	9652	9062	52	251150	241418	81	1.17319
147392	128295	91	58634	52729	89	2487	2245	27	4397	3757	40	10858	8934	63	17069	15072	71	470503	392506	90	1.17419
141821	116487	97	54765	45726	89	1988	1863	22	3868	2791	38	8499	6971	53	13283	10946	66	367820	297422	94	1.18319
98123	89083	83	54657	49401	83	1446	1136	13	2029	2109	24	5847	5282	43	8955	8073	54	257790	232693	85	1.18919
93654	90398	80	26940	26482	77	1125	1080	8	1800	1751	21	4864	4621	35	7546	7093	50	217268	204794	96	1.18919
124878	109822	90	76908	68229	87	1920	1823	21	3733	3128	34	7883	6911	50	10691	9274	62	347314	306646	89	1.19719
104908	100926	82	61371	59045	80	1394	1496	15	2973	2807	26	6377	6544	40	10251	10654	54	268841	259872	78	1.19719
93598	87587	97	28207	27616	78	1261	1210	10	2375	1988	28	5174	5237	39	6905	6944	44	219234	212293	77	1.20019
228392	188217	115	118419	100504	97	4111	3089	36	7413	5327	54	15793	12531	67	26132	21305	91	680524	529982	100	1.20319
129598	113573	87	68739	60281	87	2307	2052	24	4455	3597	44	8950	8121	50	16006	13880	78	432066	384076	86	1.20519
123298	116174	87	77821	74088	85	2071	2051	21	4203	4051	33	9459	8243	51	15626	14725	68	431956	371362	86	1.20619
130686	110811	92	73283	62376	88	1809	1687	20	3312	2601	31	6936	6019	46	11596	9938	63	310562	261645	85	1.20719
87138	84673	83	31644	30623	77	1356	1406	14	2049	1834	24	5285	4945	38	8596	8445	54	238433	230818	79	1.20919
78202	72885	80	33378	32326	77	954	1043	6	1641	1712	19	4556	4486	36	6851	6051	47	196223	193551	76	1.20919
90782	84671	83	64665	60997	81	1556	1546	16	2874	2508	33	6001	5727	42	9859	8866	59	278799	255659	81	1.21019
96428	92452	82	40709	38966	79	1331	1537	15	2497	2222	28	6655	6308	42	8019	7700	46	251327	237153	79	1.21019
62234	58392	79	29574	28354	77	967	957	0	1381	1379	16	3222	3230	31	5585	5353	39	152799	149422	77	1.21619
90434	80236	91	40976	36544	83	1430	990	0	2814	2510	30	7062	6330	49	10059	8696	56	290370	269307	86	1.21719
106961	101666	82	40723	38922	81	1647	1766	20	2565	2305	26	6218	6026	41	10461	9335	58	285912	272044	85	1.21719
129691	122198	84	103460	98661	85	2118	1773	23	4453	4175	40	8968	8544	52	15471	14101	65	406397	354887	87	1.21819
175215	152079	93	85684	75968	89	3278	3187	30	5746	4667	46	15177	12731	71	21449	17958	85	625514	504681	94	1.21819
134912	116595	100	65234	55752	91	2370	1907	27	2864	2701	28	7237	6014	47	10610	8211	54	294984	259908	90	1.21919
167327	140462	98	81715	70392	92	3156	2696	31	5067	3837	41	11857	9792	61	20805	17023	84	563711	455833	96	1.22119
135415	121988	90	73087	67371	86	2275	2369	23	4788	4593	37	9640	8849	55	15165	13310	72	422178	363956	90	1.22119
108589	104516	85	40479	38611	81	1833	1727	20	2474	2617	28	6933	6432	45	10527	9860	49	293354	274054	86	1.22319
177189	147131	96	122785	104842	93	2777	2637	28	4836	3976	41	10575	8129	67	16500	13641	74	460085	376782	93	1.22719
97212	92174	83	40515	38603	79	1504	1320	14	2538	2422	24	5042	4750	41	7508	6935	46	213459	208082	81	1.22819
103400	95194	84	42162	39100	81	1600	1520	20	3461	3388	33	7618	6845	47	12595	11477	65	343518	308341	84	1.2362
154327	131687	96	62554	52293	92	1995	2003	22	3797	3355	34	9363	7942	59	13704	12322	70	371456	325796	88	1.2382
202032	166835	101	91288	76283	96	3474	2787	33	6036	5079	45	13910	10763	69	20975	16418	92	592334	450163	97	1.2392
162836	129957	97	152024	131232	95	3301	2829	33	5762	4726	45	14695	11524	70	23425	19215	87	615968	489041	94	1.2392
187827	171850	90	136231	124010	90	4743	4110	36	8079	7170	48	18076	15593	75	30385	25870	88	818836	640827	94	1.2392
141600	123384	89	85800	75194	88	2508	2400	27	5162	4460	43	9980	8579	55	14875	13048	71	404500	334215	92	1.2412
131394	117852	103	60451	55649	85	1759	1329	20	3418	3035	33	7640	7424	46	13011	11882	61	356797	322813	90	1.2432
121152	111267	88	53571	50070	83	1677	1623	19	3609	3053	29	7418	6987	47	11815	11161	56	312077	296815	85	1.2432
138683	120745	88	59138	51412	88	2377	1962	24	3899	2909	40	8780	7143	61	15136	12687	69	398792	334728	95	1.2452
178114	148271	96	86267	73858	92	3116	2460	30	4560	3933	42	11510	9234	58	19262	16484	76	520862	410752	95	1.2472
93768	90331	86	55311	53083	80	1405	1244	16	2226	2021	23	5752	5048	42	8645	8172	54	254758	247716	85	1.2532
104404	96711	84	40417	36859	81	1173	1231	11	2465	2204	29	6741	6019	46	10263	9201	52	292241	263297	84	1.2552
223671	175463	101	141951	111972	101	4008	3013	38	6495	5939	44	16565	13378	70	27319	21565	92	730637	598898	103	1.2562
79892	78127	86	21274	20576	64	1076	1142	10	2158	1824	26	4318	4311	36	6955	6743	42	186520	185938	81	1.2592
204303	178363	98	143004	128385	97	4704	4610	35	8229	6698	55	19572	16220	87	34067	27880	92	882579	691840	99	1.2642
143359	123115	92	53385	45465	88	2066	1894	25	3894	3312	37	9133	7776	53	14030	12413	62	377227	324995	91	1.2662
82950	77739	79	42165	40539	79	1346	1213	14	1900	1746	24	4817	4648	38	6590	6065	46	200696	192664	79	1.2712
115901	104225	87	55379	49677	85	1407	1500	18	2769	2568	31	6324	5339	44	9633	8552	53	269087	229332	84	1.2712
172142	157746	93	97316	90091	88	3387	3475	29	5767	4939	42	13326	11703	63	24190	21118	83	619690	509956	90	1.2712
97504	91875	88	41343	40080	80	1503	1346	16	1924	1975	22	4363	4323	36	7088	6538	46	190546	182383	81	1.2732
98070	92120	85	42491	40545	80	1307	1214	12	2181	2011	26	5310	5100	42	8349	8362	46	225520	217717	81	1.2742
133640	115455	103	90966	82151	89	2057	1834	24	3752	3107	33	8245	7393	50	12878	11549	63	349042	311324	89	1.2742
116502	103197	90	66339	58242	86	1851	1619	22	2658	2442	30	7200	6224	48	11167	9683	61	318945	274213	87	1.2752
127883	116930	84	74857	68518	85	1694	1430	21	3547	2684	34	7491	6845	46	13095	12194	59	343113	300995	88	1.2762
118276	105406	89	61345	55453	86	1635	1396	20	2524	2663	28	7185	6155	51	11862	10165	66	326564	283870	88	1.2792
88743	84333	80	53496	51472	80	1298	1512	16	2602	2623	26	5553	5371	43	8865	9008	52	236413	230934	81	1.2802
136596	123125	87	67097	62102	87	1788	1582	20	3522	3135	36	7726	6967	47	14081	12932	70	362970	339077	88	1.2842
163150	141505	101	79925	71101	89	2748	2653	26	4445	3720	40	9779	8177	58	15575	13376	67	428773	345043	92	1.2842
106049	96499	85	56091	51722	83	1261	1074	9	3238	2414	35	6281	5764	44	10620	10099	61	282262	259360	86	1.2862
136380	119573	90	65606	57134	89	2296	1827	28	3341	3082	36	8569	7413	54	13053	10521	63	360408	313718	93	1.2872
139880	121864	97	64708	56227	89	2015	1793	21	3448	3489	33	7517	6593	53	12469	11059	63	331111	291266	92	1.2902
114969	109327	86	59218	56058	84	1736	1744	21	2928	2957	27	7986	7127	51	12733	11888	67	335582	303270	100	1.2902
93903	86375	89	58734	53993	83	1292	1022	7	2454	1938	28	6257	5748	43	9669	8263	54	270856	243994	81	1.2932
193550	162660	96	94214	79173	95	2967	2464	31	5359	4137	42	11663	9326	62	19342	15083	87	502294	382357	95	1.2972
144854	119749	93	52825	43144	89	2032	1830	22	3679	2762	35	8652	7212	52	12591	10424	60	358813	297485	92	1.29921
123897	106182	88	69469	59566	88	2187	1757	27	2988	2665	29	7454	6475	48	12740	11140	59	333897	296385	86	1.29921
90812	86607	85	37617	36385	80	1658	1570	18	2131	2372	24	6013	5877	43	9375	9081	53	255547	244619	79	1.30121
127588	112644	89	79078	70362	87	1882	1695	21	3199	3122	29	7751	6946	48	11258	9825	63	323118	276885	89	1.30221
111493	97857	86	45956	40161	87	1447	1305	14	2425	2209	30	5800	5255	44	9571	8274	55	261420	237572	90	1.31121
254867	197859	106	169320	132090	105	4219	3659	38	7212	5434	51	18247	13755	76	30794	24340	97	810120	585488	109	1.31521
99375	94840	82	48414	46387	79	1638	1273	16	2825	2564	26	5199	4669	40	9552	8562	53	246151	237569	82	1.31721
140924	121608	95	61124	51381	89	2290	1930	23	4022	3247	45	8440	6951	52	14021	11563	67	373431	319122	90	1.32421
86453	81545	82	28307	27491	80	1020	913	0	1407	1487	20	4751	4609	36	7697	7152	46	216376	210095	80	1.32621
199730	161548	100	104266	86825	99	2612	1932	28	5639	4303	46	12034	10027	61	20475	16267	81	542032	433452	98	1.32721
221388	173984	105	108797	84363	103	3763	3031	35	5599	4247	45	13157	9773	69	21489	16115	84	562605	425536	103	1.32721
139237	120756	96	139510	127721	89	2257	2193	23	4395	3230	38	9003	8154	50	13943	11479	69	402740	344916	88	1.32921
73403	70015	82	35501	34527	77	893	750	0	2004	1858	27	3596	3401	34	6531	6557	43	178851	179212	77	1.33121
142715	128257	91	99378	92558	88	3107	2872	30	5688	4944	47	11744	10979	61	19727	18999	73	520142	473618	91	1.33521
117497	107652	98	68421	63162	83	1949	1819	20	2822	3128	29	6741	6564	46	10444	9331	55	299063	270849	85	1.33621
102876	96910	98	52845	50521	82	1484	1572	16	2404	2236	26	5608	5225	40	10330	9645	56	256612	245646	85	1.33821
167015	134212	100	82193	66182	94	2239	1777	27	3967	3727	36	9573	7941	53	13886	11802	63	403340	328393	96	1.33921
84627	78711	82	42077	40567	80	891	909	0	1975	1681	21	4834	4829	37	6660	6237	45	180137	170976	85	1.34721
130294	123042	86	99780	95494	86	2616	2462	26	4003	3476	36	9897	8988	51	15374	14258	60	407633	357117	89	1.35621
166168	148032	95	105698	94563	90	2234	2068	26	5287	4784	42	10862	9138	60	17403	14262	73	482324	377285	93	1.35721
86242	83819	82	44212	43287	79	1225	1123	8	2032	1769	25	4873	4668	40	7782	7466	46	217717	210575	78	1.35721
117740	112713	84	77068	74646	82	2726	2396	30	4393	3966	38	10683	10157	54	15938	14390	67	455779	411745	84	1.35721
178696	147605	104	86340	71170	97	2364	2013	26	4151	3516	38	9442	7605	55	16487	13080	69	419802	347731	96	1.35821
111775	101339	86	55074	50351	84	1544	1534	18	2613	2639	29	6431	5726	45	11254	9888	64	290736	274563	79	1.36222
100034	90385	89	49855	46807	83	1173	1215	11	2373	2061	25	5932	5901	39	8618	8165	52	247542	232568	86	1.36822
104524	96999	91	56693	54262	82	2225	2383	23	4457	4018	39	9964	9942	51	13851	13682	69	426647	392093	87	1.36922
145083	124403	91	74059	63108	89	2149	2036	23	3804	3111	35	8456	7244	53	14255	11978	68	373843	307888	89	1.37322
144819	122828	102	76385	67121	90	2229	1951	24	4058	3578	35	8073	6699	55	13101	10567	63	347082	310178	90	1.37522
106667	99048	86	55488	51927	83	1951	1885	22	2617	2561	29	5452	5293	39	8760	8516	55	248573	238295	84	1.37622
159433	148855	89	87652	81564	87	2517	2440	26	4389	4079	37	10525	9663	57	18178	15866	77	493855	458268	92	1.37822
142946	127918	89	87605	79033	89	2131	2001	23	3930	3086	37	8597	7333	53	14572	13043	58	392016	327469	93	1.38522
145177	127931	99	68327	61502	89	2109	1670	24	3490	3448	32	8465	7779	48	13447	12066	62	375890	345692	89	1.38622
122519	109563	88	64281	57368	86	1578	1685	19	3919	3142	37	7378	6795	47	12382	10717	62	339785	298329	83	1.38622
82345	79013	84	31276	30677	77	1130	1096	7	2180	1806	22	4539	4660	36	6625	7004	43	184696	180126	71	1.39022
101626	96788	83	39684	38015	80	1933	1864	23	2192	2128	27	6012	6048	41	9129	8285	52	257592	249285	78	1.39122
118278	106768	89	70137	64844	86	2390	2088	26	4057	4038	36	8973	8256	51	14380	12768	72	396797	356812	86	1.39222
108722	103005	85	54069	51343	83	1228	1634	16	2682	2500	31	6251	6368	41	10692	9703	61	265698	252360	80	1.39522
97758	95288	80	49191	46639	81	1442	1308	17	2687	2230	26	5689	5237	41	10436	10053	57	252550	239574	80	1.39522
113326	100228	89	64164	57389	86	2034	1721	23	3471	2790	33	7419	6699	46	12045	10097	59	341530	297053	85	1.39622
132188	120742	97	60756	57513	85	1948	1684	23	3632	3341	31	8480	7792	51	12050	12548	56	337702	313953	84	1.39622
104021	93772	88	56218	50734	84	1593	1289	13	2530	2238	27	5739	5322	43	8433	8061	51	244031	224092	83	1.39922
130602	117593	95	52579	46438	86	2230	1898	24	3317	2991	30	7937	6914	54	14142	12278	75	357009	319248	87	1.39922
139174	120966	91	66939	58791	88	1900	1576	21	4012	3488	36	8244	6924	49	12892	11216	62	335281	281507	88	1.39922
97813	95948	80	55178	53207	80	1982	2128	21	3354	2615	39	8428	7977	50	13750	12969	71	374273	337516	83	1.41622
123419	106441	92	60485	53098	86	1637	1462	19	3258	2637	33	7083	5958	47	11699	10242	63	302956	266162	85	1.41822
108159	100465	87	49425	46885	81	1559	1580	17	3177	2730	30	5726	5650	41	8626	8013	53	243374	228953	80	1.42022
128168	114139	89	63835	56772	85	2147	1915	23	3950	2928	41	9408	8167	59	13938	12371	69	380664	324640	85	1.42022
108344	101741	85	52915	49783	82	1183	1285	13	2395	2546	25	6082	5580	42	10280	9082	62	272945	257092	80	1.42022
169938	133323	97	81584	64827	93	2748	2475	29	4050	3102	38	9907	7546	59	15315	12100	67	429104	327663	91	1.42122
142646	128325	90	57952	51895	86	1884	1803	21	3322	2938	37	8108	7670	49	14088	12009	69	368222	312656	85	1.42122
230533	112039	140	117501	54441	132	4000	1852	43	6362	3429	67	14663	7639	98	22639	12741	104	627352	336115	126	1.42222
177963	145582	97	85956	68936	94	2958	2206	32	4537	3501	40	10894	9205	60	18958	15569	78	480584	405892	90	1.42623
323586	233146	135	156260	114351	130	5617	3941	43	10488	7180	60	23694	16837	98	37631	26291	125	1.04317e+06	712186	147	1.43223
223479	188188	103	135594	116455	97	4925	4130	39	7141	5973	50	18465	14382	77	30675	24186	93	817143	601310	102	1.43423
131935	115993	93	77624	70786	87	1812	1525	23	2933	2635	32	7236	6283	50	11567	10443	58	309184	271024	87	1.44423
177254	145364	95	99666	83529	94	2661	2333	30	4718	4083	40	10864	9028	57	18507	15844	74	463584	377548	96	1.44623
139572	125533	89	60719	54267	86	1655	1532	19	3961	3223	37	8151	7086	51	12034	10638	58	346469	300634	89	1.44623
120914	108037	88	69541	60789	87	1673	1606	16	3198	2991	30	6813	5872	46	11450	9665	55	295989	263023	87	1.44823
85355	81586	83	44234	42564	79	1359	1264	13	1958	1985	24	5357	5039	43	8196	7422	53	229917	229406	79	1.44923
132360	115092	91	47276	40603	86	2009	1642	24	3926	3872	35	9084	7864	51	14060	12505	65	397079	353748	89	1.45823
122104	109247	89	64185	58137	86	2213	1871	25	2964	2628	36	7320	6561	49	11873	10225	66	356747	315190	86	1.45923
172044	141904	105	87884	74042	93	2168	1910	27	5041	3554	47	10668	8720	60	14155	12135	75	421083	342927	93	1.46023
118826	106256	85	45715	40338	84	2333	1976	27	4068	2914	38	9802	8646	56	16442	13805	65	425909	371697	89	1.46323
137210	126623	86	70201	65652	86	2646	2384	28	5029	4244	43	12277	10997	61	17561	15453	76	484232	411054	91	1.46623
87577	81798	81	35939	34784	80	1196	990	0	1608	2122	23	5012	4825	39	7377	6980	45	202902	199669	84	1.46723
136156	123654	90	78226	72401	87	2149	1916	22	4136	3609	36	9079	7700	53	13267	11290	66	376082	314105	91	1.46823
137774	122879	89	75925	67985	89	2148	1873	25	3854	3340	34	8757	7972	50	13055	11520	62	367844	324455	90	1.47123
78204	75242	77	32781	31831	77	969	1046	5	1412	1328	12	4162	3942	36	6987	6507	47	193885	188412	81	1.47123
104324	98313	87	46585	43872	81	1544	1420	17	2735	2318	33	6664	6491	42	11101	9889	68	292471	273089	83	1.47223
104329	93978	87	56314	50605	84	1391	1420	15	2892	2323	31	5956	5199	44	9825	8293	60	249267	223677	87	1.47723
135864	119430	90	64817	57036	89	1663	1514	23	3648	3114	36	7887	7217	49	12706	11077	59	346621	300841	90	1.47823
172943	146099	93	77206	65334	92	2114	1851	24	3312	3247	38	8950	7343	53	14962	12246	71	398291	332084	93	1.47823
137867	118425	90	72318	62767	89	2327	1948	23	4066	3728	39	8955	7759	54	16391	12863	78	444520	378222	89	1.48423
216233	178578	102	175898	149026	99	3342	3103	33	7174	6066	50	16005	13153	71	27902	22816	89	709532	556104	98	1.48623
281886	184399	113	205006	151039	111	5505	3945	46	9252	6935	53	22861	16997	87	38175	27355	102	1.01309e+06	752566	107	1.48623
92282	89029	86	48319	45779	81	1199	987	0	2287	2192	24	4851	4862	37	8694	8045	48	231591	224407	80	1.49024
148475	128540	90	74127	64359	88	2590	2130	27	4249	3552	39	9353	7616	55	15133	11893	73	405001	317434	96	1.49524
129812	120185	88	85679	81311	85	2089	1861	26	3928	3689	39	9613	8199	54	14897	12868	70	418616	352468	89	1.49824
86066	82385	82	30537	29782	78	1260	1321	12	1908	2129	22	4496	4186	39	7061	6953	45	203570	198476	83	1.49824
237852	212164	106	122867	111316	104	4961	4591	34	8870	7605	53	19010	16194	85	32310	29527	99	867749	696005	109	1.49924
121227	112156	88	49401	46407	83	1699	1455	18	4025	3434	39	8646	8121	51	13448	12368	77	379354	333713	89	1.50224
82273	79756	82	33299	32205	77	1119	1138	8	1733	1689	20	3990	4165	33	5836	5386	40	181919	174622	77	1.50224
83875	81624	78	23452	22551	70	1129	1065	8	2333	1916	27	4414	4396	37	8511	8086	50	211881	203143	82	1.50624
86864	82303	90	53880	52076	80	1337	1319	13	2188	2453	25	4808	4366	40	8729	8098	57	229504	222080	81	1.50624
185334	153615	97	78330	63611	95	2463	1740	27	4142	3381	37	9730	7947	57	16455	13089	75	444563	350612	97	1.50824
122072	108400	92	63059	56124	87	1423	1352	16	2909	2827	34	7658	6431	49	11899	10206	56	332480	291120	88	1.51124
97819	87940	89	47754	41600	84	1337	1350	13	2786	2723	29	6518	5822	45	8974	8528	47	260691	232908	81	1.51224
85323	83295	79	46503	45228	79	895	1009	2	2570	2111	32	4628	4468	37	7639	6770	49	216332	208820	77	1.51324
95154	89590	82	42971	41192	81	1241	1039	6	1812	2117	18	4181	4131	35	6427	6338	45	186076	182685	77	1.52024
241322	184648	104	132139	99775	102	4162	3153	38	7352	5144	56	15352	11457	70	24793	17618	95	674122	477587	103	1.52024
73098	69911	89	33003	32576	76	1147	1028	5	2030	1913	24	4602	4590	38	7856	8083	47	211781	209250	73	1.52024
200646	161285	100	131732	111846	96	3405	2871	31	5251	3712	51	13306	10588	69	21361	16510	84	538907	432143	96	1.52224
103221	96045	85	74449	71741	83	1608	1446	16	2835	2467	29	5679	5803	40	10306	9490	65	271203	252233	80	1.52224
228364	177580	119	127079	99951	102	3433	2666	34	4969	3824	44	13303	9592	68	23853	18012	91	594441	431281	106	1.52324
153146	137172	100	63993	59070	88	2818	2476	28	4741	4363	41	11165	9644	60	18718	15739	84	483317	404885	94	1.53024
159089	136281	96	62896	53389	89	2308	2238	24	3986	3340	38	9036	7255	55	15161	12524	77	386844	309665	92	1.53224
320075	225541	128	135464	94270	122	5146	3545	42	8615	5968	57	20544	13335	90	34237	22398	117	923566	597468	127	1.53524
104532	96269	83	47174	41999	83	1695	1420	20	3419	2472	39	7042	6206	47	11127	9662	56	291004	254718	85	1.53524
182682	157300	95	91064	80258	91	3037	2601	30	5513	4839	43	13865	11051	64	19210	15433	81	577730	445027	95	1.53524
118124	105265	91	58617	52700	87	2038	1766	23	3641	2967	37	7040	6365	47	11460	9525	66	329382	294996	89	1.53624
100692	93269	86	49707	47377	81	1803	1412	23	3127	2555	35	6016	5531	43	10000	9131	58	262765	256481	86	1.53824
131334	115709	89	89071	79536	89	1712	1657	18	3264	2743	32	7897	7110	47	11769	10155	61	339696	302100	87	1.54424
99706	95931	82	50630	48534	82	1326	1298	15	2526	2452	24	5894	5529	44	10306	9960	51	269336	256907	81	1.55425
183420	156596	96	116472	102543	93	2941	2627	31	5378	4743	46	12911	10283	63	20946	17356	80	578801	484747	95	1.55525
119025	110362	84	60463	55209	83	1744	1601	20	3638	2794	34	7517	7085	47	12410	10995	61	338463	315004	85	1.55525
75517	71185	87	38750	37383	78	1208	1200	11	2490	1808	24	3582	3521	33	5355	5135	41	166128	161453	79	1.56025
153780	126566	94	72234	59495	94	1708	1617	19	3777	3015	39	9290	7654	55	14347	11852	71	383652	328012	96	1.56425
143603	129815	99	69025	63832	91	2246	2150	25	4162	3398	35	9331	8214	54	15656	12686	74	430672	355155	106	1.56425
129088	120431	84	54393	51116	85	1729	1690	21	2703	2862	30	7888	7518	48	12907	12230	58	336660	311359	90	1.56725
111523	102836	97	72162	68560	83	1934	1761	24	2835	2689	29	8649	7827	53	11613	10366	57	320221	286326	87	1.57025
212238	187459	97	158920	140870	97	4766	4248	37	7810	6164	50	19297	15788	79	32208	25573	93	827936	622318	102	1.57025
177210	156737	90	83953	75639	88	2756	2620	30	4757	4205	42	12560	10512	59	18489	15970	78	535721	436119	94	1.57025
76527	73490	82	29141	28011	77	1160	1096	6	1934	1897	23	4379	4280	36	7813	7315	52	200397	194723	81	1.57225
124585	110705	89	66799	60066	87	2216	2094	24	3875	3498	37	8338	7005	51	11793	10216	60	357986	309804	88	1.57625
98415	93046	82	48282	46094	81	1246	1140	10	2349	2146	25	5489	4942	41	8695	8181	48	236660	227522	81	1.57725
193768	150482	103	81165	62662	99	2302	1626	27	4965	3866	39	10493	8409	56	18333	13805	82	494961	387145	99	1.57825
109083	96166	84	65357	56884	86	1825	1599	19	3094	2497	32	6336	5443	45	9418	8204	54	273439	236098	84	1.58525
153308	135730	93	68257	60247	88	2570	2203	26	4036	3300	39	9989	8783	54	18215	15463	79	468276	370680	92	1.58525
106233	98424	84	55472	52438	82	1455	1262	15	2633	2271	26	5511	5144	40	8717	7741	52	275226	261739	85	1.58925
126304	112069	90	53233	46402	85	1957	1643	25	3669	3127	34	8566	7452	52	14396	12397	71	386073	334996	88	1.59825
104577	98697	83	50906	48263	82	1599	1450	17	2732	2353	30	6227	5727	41	10474	9241	62	271251	254030	81	1.60825
113507	107664	82	47983	45239	82	1936	1548	23	3462	3067	36	7105	6579	45	12257	11526	65	316962	293809	83	1.61025
158166	145617	90	125273	117643	88	2457	2287	24	4356	4406	40	10264	9099	59	18968	15644	78	472067	379734	90	1.61626
109201	102019	89	62852	60072	83	1417	1254	13	2960	2773	26	6414	5582	47	10193	9616	52	256832	242270	81	1.61726
92641	84169	84	52637	48045	83	1256	1102	10	2800	2394	29	5963	5458	42	8318	7213	53	259681	243124	81	1.61826
96445	93373	83	38509	37215	79	1707	1374	18	2690	2838	27	6170	5732	44	7443	7117	47	231666	227289	80	1.62426
124747	114936	87	52782	50211	84	1720	1634	19	2931	2789	32	7307	7251	48	11442	10098	64	316968	298323	87	1.62426
85183	80854	93	38962	37734	79	1278	1076	7	2275	2182	27	4205	4289	36	6437	6062	40	200171	193616	78	1.62626
81382	77760	80	40381	39518	78	1149	1043	4	2116	2042	25	5263	5199	39	7395	6912	50	221233	212098	78	1.62626
255485	198168	105	130201	102342	103	5197	4250	40	8879	6890	56	20516	15257	89	31966	23500	98	884956	636734	106	1.62626
94703	88358	86	43412	41962	80	1250	1264	12	2500	2346	26	5706	5561	41	8680	8669	49	235069	227620	80	1.62826
111429	100507	90	64345	58257	85	1945	1835	22	3803	2867	39	7390	6698	50	11824	10958	67	327385	286877	88	1.63026
144141	125527	93	71072	62419	89	2419	2284	25	3559	3323	35	9849	8412	59	16662	15131	67	406642	353089	89	1.63326
135468	126885	86	92834	86346	85	2875	2517	30	4352	3503	38	10217	9212	49	16807	15264	70	449983	388391	89	1.63326
98453	91399	86	48431	46149	81	1389	1373	15	2481	2073	31	6524	6457	43	8604	7908	47	268182	254421	82	1.63726
159698	137512	94	76567	65827	91	2320	1982	25	4003	3658	38	9426	7376	62	14937	12441	68	398028	327739	89	1.64026
115776	105698	90	56265	52536	83	1717	1593	17	2732	2906	27	6728	6473	43	11508	10421	59	296004	271859	80	1.64226
164458	138794	93	67418	56631	89	2718	2291	26	4866	3822	43	11285	8956	62	17469	13693	77	484819	380311	92	1.64426
114105	106399	84	65815	61693	84	1794	1534	21	2999	2735	35	7567	7052	47	11329	10255	61	307050	288622	82	1.64526
79314	78188	77	33648	32406	77	1151	1036	5	1861	2120	24	4022	3922	35	6450	6403	43	175053	172312	75	1.64726
167893	148855	93	72517	64717	90	3218	2662	33	5038	4576	42	12266	10292	62	21061	18371	77	548147	447437	94	1.64826
132933	118921	90	69366	62944	86	2063	2034	23	4048	3410	40	8115	7706	51	12628	10763	64	343478	292861	88	1.65426
108271	101555	86	71364	67324	81	1774	1737	20	2997	3120	26	7154	6843	45	10545	9874	57	300242	288621	83	1.65726
105882	95563	90	59550	54007	85	1852	1664	20	3374	2492	35	6745	6391	44	11516	10208	64	298701	274232	86	1.65826
109335	101339	84	50435	48274	82	1522	1328	15	2123	2100	27	5096	4539	40	8112	7409	52	234990	222417	83	1.66026
103373	96744	82	51440	49132	81	1075	1004	2	2455	2575	23	5584	5313	41	9042	8157	55	261407	246932	83	1.66226
111978	104821	83	43948	41834	82	1238	1211	12	2345	2120	27	5483	5637	39	9748	8886	56	250237	232902	82	1.66626
214402	172139	100	80606	65434	97	3679	2813	34	6094	4847	45	13563	11057	67	22862	16737	86	582535	454779	97	1.66726
129128	116393	98	46435	43327	84	3267	2789	32	5674	4838	43	12197	10713	61	20086	17700	78	573870	492207	88	1.66926
133983	120982	92	76071	69875	86	2451	2095	27	4054	3289	37	9516	8580	56	13100	12103	69	375099	349813	82	1.67526
216600	192732	103	177453	160393	99	4487	3805	36	9159	7610	56	19183	17327	74	34090	29985	91	886661	750362	100	1.67626
110086	100334	94	43230	40903	82	1425	1372	15	2716	2654	30	6111	5896	40	9672	9205	51	276583	262489	83	1.68027
125847	120452	83	98475	94294	85	2678	2381	28	4898	4547	39	11501	10792	58	19384	18157	77	503632	454362	90	1.68727
89783	84645	83	46164	44243	81	1025	1088	7	1634	1838	21	4855	4675	37	7269	7213	49	203978	198879	83	1.68827
116941	107562	85	66418	60819	84	1791	1579	19	3133	2993	28	6350	5737	44	9017	7656	56	282993	237376	85	1.70027
209139	161644	113	114773	96097	101	3208	2692	31	6173	5302	49	14518	12707	65	25834	23301	94	666950	612514	101	1.70027
71078	70008	76	43502	42450	77	1094	769	0	1573	1319	23	3442	3548	31	6086	6408	41	169224	162766	75	1.70127
32550	32025	71	12519	12486	44	387	413	0	853	704	0	1794	1425	23	2606	2407	28	69666	69097	68	1.70127
86688	84370	80	56772	54854	80	1302	1344	14	2030	1972	23	4763	4916	37	8530	8306	47	209300	209888	77	1.70327
165182	142941	95	106552	93558	92	2608	2183	27	3926	3538	44	10203	8961	53	15642	12949	67	400683	339501	90	1.70827
178271	147786	99	92368	77101	95	2344	2139	25	4572	3708	39	9946	8453	57	15661	12823	73	439471	357521	95	1.70927
72324	70785	79	37590	36732	77	1222	990	0	1884	1841	20	4708	4532	36	6624	6032	45	202244	194695	78	1.70927
137612	124941	90	74601	69185	87	2233	1945	25	3561	3314	37	8940	8399	50	14999	13302	69	389253	362319	86	1.71027
135396	116311	93	62199	53806	88	1983	1610	21	2937	2497	38	6206	5214	44	10756	9189	62	300174	249445	91	1.71227
89166	84436	92	59536	57505	81	1248	1351	14	2399	2189	27	4823	4581	37	7069	6508	44	205497	199500	81	1.71427
41078	39243	85	18840	18807	56	560	513	0	514	636	0	1440	1333	14	2133	2361	22	63658	59975	72	1.71527
133520	114011	98	70078	60804	88	1953	1752	23	3461	3385	32	8267	7086	50	13321	11325	63	346438	292040	90	1.71827
105594	93643	89	57221	50694	85	1627	1348	15	2831	2037	32	6184	5481	44	10342	8642	56	282661	246178	88	1.72127
87411	83551	89	50422	48523	80	934	968	0	2205	1792	25	4415	4237	38	7833	7102	47	195438	189593	80	1.72327
145223	129074	97	62937	56899	87	1959	1875	21	4060	3175	37	8321	6953	51	13348	11572	66	345586	297296	93	1.73027
253757	188195	120	178902	143805	113	4002	3158	38	7501	5030	52	15651	11559	78	25512	18618	105	685671	513884	113	1.74027
183860	150308	104	86419	71786	94	2800	2469	30	4245	3451	44	10473	7758	55	17503	13302	77	454009	354574	97	1.74228
118123	107941	86	60551	55457	84	1627	1611	16	2816	2636	30	7943	6799	49	11338	10183	56	330116	304346	89	1.75128
119293	109413	89	53728	50893	85	1912	1930	22	3232	3196	30	7508	7319	47	12556	11552	62	323926	304188	83	1.76528
144759	128031	95	57523	50742	86	2320	2200	25	3823	3551	34	8455	7394	57	12268	10203	61	348061	293782	87	1.76728
127020	112445	95	75902	67833	87	2069	1756	22	3256	2838	32	7252	6437	44	12150	10395	66	335980	290788	85	1.76828
150398	137062	93	115324	107685	88	3624	3460	31	6526	5968	46	14379	12860	64	20382	18359	77	559469	454579	88	1.77028
149722	128502	91	76106	65398	89	1803	1423	21	3842	3009	35	8672	7581	55	12694	10712	64	382676	326855	88	1.77028
120902	113460	88	64945	61460	84	2103	1758	25	3297	2709	33	7570	7112	45	11425	10651	51	317499	293407	87	1.77628
162069	131988	96	71928	57323	92	2380	1678	28	3694	2860	40	8498	6943	55	12889	9748	65	337162	276932	93	1.77728
48736	47037	75	27260	26978	74	431	425	0	932	1121	8	2281	2418	24	3283	3324	33	106594	104605	76	1.78328
65174	68714	62	42690	41941	76	994	928	0	2197	2055	25	4775	4598	39	6734	6465	43	192174	188363	79	1.78328
117523	102035	95	61539	54341	87	1404	1291	15	3428	2811	35	7268	6000	49	10111	7998	64	292097	262066	90	1.79428
111705	102530	86	60755	56761	83	2066	1854	21	3628	3263	38	8149	7073	52	12444	11510	61	366074	317595	84	1.79428
160737	131674	99	98058	81298	93	2893	2116	30	4189	3792	39	10554	8208	61	16652	13486	77	430197	353712	96	1.80328
90288	86446	83	44328	42738	79	1282	1030	5	2307	2184	25	5317	4884	41	9175	8788	52	213218	206498	80	1.80629
157447	140178	91	116244	105966	91	4924	4145	38	8684	7677	55	19347	16994	80	30917	27554	85	845432	746753	96	1.81129
148131	127490	92	62417	54834	89	1744	1601	21	3614	3111	37	8899	7337	54	14228	11986	68	376744	311766	92	1.81229
107099	99588	90	53568	50961	82	1380	1210	15	1990	2009	23	6495	6208	42	9753	9353	59	289848	285786	81	1.81329
106682	98276	84	53916	48216	83	1932	1846	22	3323	2758	31	6937	6056	49	11163	10356	57	294228	264457	88	1.81529
110866	99312	88	65357	59201	86	1932	1673	21	3089	2500	34	6765	6067	48	12813	11351	64	300395	268160	85	1.82129
72428	69544	86	33695	32708	77	1118	1001	1	1319	1477	15	3821	3884	32	5244	5245	38	154506	154004	79	1.82229
96480	91651	81	71216	68348	82	1458	1573	16	2390	2630	25	5088	5066	38	8392	8132	48	240797	233131	82	1.82329
98754	90784	93	43309	40767	82	1500	1259	18	2417	2297	24	4922	4906	36	7964	7801	53	210202	206142	79	1.82629
148388	129693	89	84354	73099	90	2038	1812	21	4319	3548	37	9932	8098	58	14451	11713	69	402821	349062	86	1.82829
139151	129707	89	95213	89630	87	2447	2076	27	4879	4203	41	10358	9435	55	16446	15414	66	481287	408414	87	1.82929
129147	112825	101	56715	49520	85	1603	1268	18	3737	3290	34	6995	6248	47	11135	8934	65	302871	258921	87	1.83729
104583	94604	92	48292	42943	83	1656	1396	19	2825	2419	30	6143	5521	46	10404	9727	51	278475	246747	80	1.83729
178964	153120	96	80821	67481	92	3287	2395	32	3903	3145	40	8985	7397	53	14979	12126	71	385990	315534	92	1.84229
160404	142494	94	86168	77327	90	2318	2118	25	4571	3753	39	10983	9543	56	16552	13593	75	462820	371992	93	1.84729
93322	88869	81	50232	48184	80	1264	1331	13	2383	1984	25	5345	5212	39	8311	7690	47	264899	256623	80	1.84929
89413	86336	89	39571	38069	78	1053	1056	7	1863	1655	26	4680	4677	37	7839	7772	46	224288	223410	77	1.84929
117840	104067	87	55998	49055	85	1468	1348	15	3096	2712	32	7016	6543	46	8979	7858	52	259056	229422	82	1.85329
128808	109530	92	60384	51915	88	1800	1607	19	2725	2706	26	7383	5968	50	11975	10478	63	315909	277887	86	1.85429
190615	156951	112	84912	70192	97	3220	2775	31	5721	4794	45	13498	10892	62	21854	17254	88	615498	500692	112	1.85429
178160	144753	100	80296	65065	96	2718	2165	31	4726	3546	42	10878	8445	58	18755	14583	78	486757	376892	93	1.85929
146663	129058	102	69934	61646	89	1653	1577	19	4424	3411	37	8697	7708	52	13962	11600	66	390252	336578	88	1.86029
148379	119871	94	59094	46979	92	2153	1892	24	4031	3279	41	8179	6545	55	13897	11024	65	370677	302996	95	1.86429
81687	79529	83	42118	40890	78	1068	940	0	1857	1896	20	4671	4644	38	7199	6861	50	188941	179441	75	1.8703
133349	116941	97	66619	58160	87	2138	2005	22	3491	2944	36	7708	6750	52	13530	11868	67	343955	299107	86	1.8713
141095	122453	94	87436	77272	89	1614	1522	18	4517	3364	38	7487	6199	52	11122	9401	57	318317	271606	87	1.8783
217913	167747	103	93913	73954	100	3456	2658	35	5402	4459	47	13140	9758	63	22210	16152	85	557136	398957	103	1.8803
182594	165599	90	120646	110731	89	4434	4211	34	6715	6025	44	16783	14466	69	28114	23661	84	721325	573127	94	1.8853
208808	146946	108	177488	137206	101	7585	5997	45	14060	11391	69	31654	24668	91	51455	39210	96	1.04858e+06	1.00139e+06	101	1.8883
105003	99047	84	48124	46550	80	1413	1317	14	2164	2357	28	5762	5211	44	9236	8465	48	237277	223750	77	1.8883
88298	82806	83	35671	34269	79	1497	1158	11	2050	1916	24	4592	4586	37	8051	7858	47	212183	203959	77	1.8893
155968	131692	95	86046	74270	89	2277	1895	26	3504	2918	36	8556	6649	57	12280	11357	61	348953	301070	87	1.8903
94008	88220	83	44227	42104	80	1225	1127	10	2199	1956	26	4780	4529	38	8009	7696	48	233012	222711	82	1.8953
106387	100068	89	42125	40212	82	1294	1147	12	2326	2554	25	5656	5379	41	9104	8456	55	252236	240174	79	1.8983
87551	81831	86	42827	41357	80	1267	1113	8	2463	1792	28	4477	3839	38	8059	7444	47	214544	205897	80	1.8993
147878	132216	94	64269	57473	87	2291	1900	25	4315	3703	40	9247	7836	51	13865	11516	74	388270	320849	92	1.9033
73288	71861	79	35441	34816	76	956	938	0	1350	1798	19	3415	3693	31	6114	6789	40	157596	154913	78	1.9113
153430	131315	92	79935	68410	91	2361	1951	27	2788	2589	31	8684	7330	51	13715	11265	61	368599	305369	94	1.9123
87782	80480	85	49547	47516	80	919	977	0	2303	1890	26	4978	4494	40	7598	7526	44	210454	202844	83	1.9133
124493	110828	87	49543	44963	85	1902	1896	20	3755	2763	40	7655	6604	48	11727	10163	64	344591	296720	88	1.9163
100002	95156	82	57752	55642	82	1695	1380	19	3089	2275	32	5918	5640	42	8864	8627	49	255156	245204	83	1.9173
154239	136412	89	69928	60539	89	2767	2271	29	3725	3445	35	8518	7370	53	14429	12649	66	389010	336551	88	1.9203
130064	115909	91	79442	70680	90	1799	1547	20	2855	2508	33	8276	6751	53	12876	10631	71	335051	282486	104	1.9203
144777	127110	94	44198	36814	89	2350	2158	25	4405	3920	34	8960	7625	52	14015	11833	65	373443	332597	88	1.9303
100884	92909	93	49973	46502	81	1173	1231	13	2102	1878	27	6050	5918	42	8568	8176	57	246893	232529	79	1.9313
77896	75709	85	41128	39358	78	1480	1352	15	2336	2676	27	4701	4662	36	6612	5990	45	208645	204296	77	1.93231
127954	109064	88	54091	44467	88	1529	1312	17	2901	2736	34	7139	5735	48	11556	9771	69	300218	258662	87	1.93231
99817	93432	82	34902	33404	81	1463	1500	18	2343	2262	29	6001	5603	45	8763	8775	51	260024	246045	84	1.93631
171914	139247	110	82210	67361	96	2705	2385	28	4758	4035	40	10447	8306	57	15429	12468	70	439349	348758	102	1.93931
176860	165846	102	106174	99559	89	3865	3460	34	7679	6811	48	16791	14887	74	28244	25446	83	749549	626388	92	1.94231
99238	95206	80	51815	49283	81	1443	1347	15	2427	2534	23	5894	5566	41	7516	7029	44	248385	242691	83	1.94731
139496	121004	92	48830	42844	86	2225	2047	24	4123	3064	36	7037	6256	44	10007	9273	55	291099	260302	90	1.94731
158946	131334	101	84401	69756	91	2450	1805	29	3320	2801	32	8512	7106	53	13418	10939	60	378245	322220	95	1.94831
177873	158904	92	132472	121068	92	4609	4002	35	8820	7497	60	19932	17725	79	31518	28524	84	840453	713049	93	1.95131
162942	136428	93	87833	74093	92	2671	2187	29	4470	3645	38	10403	9062	59	15925	12916	73	450663	377425	91	1.95131
185561	156331	100	110552	95180	94	2862	2381	29	5619	4557	46	13204	11217	64	20347	16558	80	529221	459426	93	1.95131
107630	98743	96	52386	49097	82	1611	1269	19	2439	2316	24	5554	5165	42	10262	9293	53	250509	237558	80	1.95331
145312	126302	92	88596	77527	89	2341	2291	25	4138	3917	35	9130	8118	53	14525	13286	69	379334	338288	86	1.95831
79017	76302	81	29585	28432	78	1054	1032	4	1881	2039	22	4185	3831	39	6353	6326	46	174995	171248	77	1.96131
129872	113896	92	67483	59807	87	1413	1472	15	2549	2379	29	6812	5405	50	9624	8455	56	272018	233271	86	1.96231
83115	81496	80	34872	34081	79	1076	1030	7	2216	2590	23	5504	4890	43	8276	8095	45	226038	217621	78	1.96231
155553	136691	93	79728	70857	89	2517	2298	27	4063	3495	39	10853	9204	61	18519	16259	75	458698	376203	95	1.96831
177866	153036	109	91550	81838	94	2606	2297	28	4891	4062	45	11916	9765	59	20318	16477	77	535472	421229	104	1.96831
99192	97154	81	79701	77179	82	1400	1201	17	2894	2927	29	5507	5269	40	9163	8773	59	245493	236140	85	1.97131
99554	91827	87	54906	51844	82	1724	1597	21	2445	1932	23	5490	4910	44	8824	8625	54	240672	224235	84	1.97131
123480	111108	86	43723	39220	85	1637	1441	18	2675	2101	33	5989	5131	45	10010	9284	54	280130	245152	92	1.97431
208595	151533	101	121197	91316	99	3033	2453	34	5228	3819	46	14459	10635	72	21756	16370	92	603108	450119	102	1.97431
77580	74120	84	30502	29800	77	1151	940	0	1502	1816	18	4286	4168	35	6527	6229	43	179268	172728	79	1.98031
66989	64514	77	28386	27777	74	905	881	0	1354	1167	15	3106	2865	33	5094	4643	42	137262	136001	76	1.98031
130483	120111	89	84712	79102	85	1738	1628	19	3234	3075	29	8274	7566	48	13537	12929	64	335236	324227	82	1.98231
132253	117392	92	55261	50472	87	2296	2220	25	3092	2720	40	8579	7680	52	12254	10557	58	360642	304097	87	1.98731
119595	106433	90	67554	60631	86	1670	1442	16	3400	2765	34	6931	5852	48	10290	9144	57	291095	253599	86	1.99431
119355	110140	85	69244	62628	84	2036	1916	23	3544	3008	36	7685	6845	50	11742	10727	54	333598	295968	87	1.99632
154104	127327	92	83042	68845	93	2199	1842	24	3506	3051	32	8210	6836	54	13703	11680	68	373679	307989	92	1.99632
87082	85236	94	50469	49038	79	1192	1287	13	2162	1846	25	5113	5126	40	8952	8283	50	231506	221531	81	1.99732
132488	115754	90	58605	51995	86	2077	1819	24	2639	2306	31	7284	6439	45	11339	10562	62	312443	271778	88	1.99732
132774	121996	88	65664	61697	85	1899	1919	21	3184	2929	33	8543	7992	52	14019	12933	76	360939	330148	90	2.00432
197728	160842	99	103932	86168	97	3288	2940	31	5156	4285	39	11991	9391	60	20633	15493	76	530444	414690	103	2.01032
132860	119634	100	65118	58524	87	1488	1350	16	2803	2920	29	6651	6155	44	10290	9444	56	299714	270598	87	2.01232
61895	60546	76	22962	22453	66	662	796	0	1027	1189	10	3307	3126	32	4417	4424	36	135502	132129	75	2.01532
132361	114149	91	68322	60342	89	1764	1730	19	3428	3003	34	8140	7006	49	12173	10605	62	351820	305004	88	2.01632
169931	149718	92	85894	77721	91	3196	2854	31	5648	4551	45	12310	10411	66	22089	18549	80	582170	467567	91	2.01632
102756	97587	82	38087	36974	81	1231	1179	11	2672	2315	28	5630	5466	42	9004	8569	61	231127	220258	79	2.01632
257874	195720	122	135297	102921	109	4385	3365	37	7092	5140	50	17016	12125	82	27501	19512	103	729008	512576	109	2.01632
143014	120682	92	68277	56464	89	1782	1578	20	3816	2804	38	7484	6504	49	12562	10689	65	320638	269269	87	2.02032
41170	40739	78	12083	12459	44	452	274	0	701	1148	8	1641	1747	20	3032	3120	29	79797	81705	65	2.02332
107313	96480	84	67918	61334	85	1891	1513	22	2667	2441	27	7345	6778	49	11868	9908	64	325674	280117	85	2.03432
51058	51736	73	29254	28993	73	774	831	0	1277	1232	13	2635	2677	27	3072	2664	34	112787	115682	72	2.03432
278474	182713	120	158761	111271	120	5609	3932	44	9056	5673	60	21371	15083	87	33613	24103	111	905246	637760	122	2.03532
103568	96368	95	51526	49356	82	1477	1511	17	2683	2190	30	6554	6357	43	8469	8230	53	250992	243324	83	2.03632
165064	142341	94	95533	82237	94	2284	1730	26	3873	3195	37	8876	7508	53	14326	11392	67	384409	322308	98	2.04132
75288	70743	85	33061	32182	78	1309	1145	9	2208	1914	23	4580	4688	38	6941	6433	42	201731	198451	80	2.04232
137299	118404	96	82649	74322	89	2307	1922	25	3241	2669	37	8247	7358	49	13593	11186	74	372844	321848	92	2.04432
83839	80295	79	56198	53979	81	1257	1413	14	1802	1549	18	3774	3583	37	6484	6358	41	184944	177034	76	2.05232
176453	146225	95	135600	115347	92	2637	2292	26	4311	3755	39	10455	8145	58	17320	14399	78	469505	389106	88	2.05232
104316	99736	80	57444	54671	81	1009	1044	8	2366	1936	27	5413	5171	41	9370	8536	61	246082	237102	78	2.05232
99429	91131	84	56501	51332	85	1554	1452	16	3326	2740	34	6152	5283	44	10088	9384	49	284521	250103	87	2.06633
92141	86095	91	43964	41614	80	1219	1046	6	1763	2213	22	4700	4498	38	6947	6673	46	209438	202338	82	2.07033
106203	97837	85	51669	48993	83	1250	1275	12	3197	2958	27	6010	6040	40	9596	8786	59	270859	255632	79	2.08033
167801	148138	92	83599	74268	91	3115	2791	29	4588	3756	41	12336	10830	59	19142	15659	74	517937	427421	90	2.08833
139964	128280	88	155577	147745	87	3557	3334	32	7136	6226	52	14810	13748	69	23527	22114	80	640251	540077	90	2.09133
117605	103421	91	57393	50403	86	1740	1378	18	2768	2506	31	6687	5972	47	11219	9841	56	300661	264329	86	2.09233
125171	112224	91	57205	50698	86	1817	1742	21	3126	2448	34	6801	6342	44	11823	9992	62	311312	277050	88	2.10233
83147	78742	91	35835	34737	79	1169	940	0	1823	1454	18	4229	4037	36	6981	6816	41	191499	185924	80	2.10333
186274	157396	97	117907	101986	95	3084	2297	30	5389	4306	45	12593	10409	67	21275	16372	87	538032	427082	110	2.10333
143683	135607	86	108690	103743	86	2782	2600	30	5086	4381	43	11306	10390	59	19390	17927	76	487448	416464	87	2.10333
130386	115741	88	67709	59757	87	1930	1609	22	3567	3253	37	7697	6514	51	12709	11016	69	338755	289507	88	2.10333
112082	105143	85	58894	55532	82	1741	1546	18	3484	3043	34	6237	6031	44	10962	10758	54	299677	286564	81	2.10433
92971	86949	81	43460	41180	80	1263	1236	14	2645	2202	32	5003	4934	38	7831	8249	42	227297	219189	79	2.10433
112569	99251	91	60309	53492	85	1839	1532	22	3199	2821	37	7270	6729	47	12057	10020	60	335641	304650	84	2.10633
161579	144749	93	98569	91027	89	4580	4182	35	7793	6670	51	16319	14188	71	26954	22130	84	710513	573844	93	2.11633
137317	118712	92	70276	61283	87	1671	1505	20	3328	2661	34	6825	5825	50	10772	8636	60	294227	254410	84	2.11633
68876	70166	68	35107	34166	76	625	751	0	1334	1554	18	3393	3203	31	5356	5546	39	151492	151595	93	2.11633
160152	139320	90	109740	93978	91	2720	2269	29	4826	4077	45	9897	8735	55	15391	13595	71	438458	375942	91	2.11633
117580	109955	84	44213	43365	82	1567	1614	19	2471	2967	29	6781	6444	46	12424	11584	64	310482	290765	79	2.11633
89031	84235	91	28459	27451	78	1649	1453	16	2138	2057	24	5507	5492	39	8874	8424	57	237514	231636	80	2.12033
92470	88748	81	31695	30625	78	1412	1441	14	3009	2817	29	6484	6278	47	9040	8585	50	265344	262278	79	2.12033
157466	142114	89	58534	54442	86	3312	3089	30	5589	4765	49	12280	11076	61	21365	18722	83	573377	515957	90	2.12134
158926	132571	95	80619	67574	93	2232	1969	25	3735	3293	39	10063	8139	66	15866	12681	78	436770	374133	95	2.13034
113804	105997	88	57976	54992	83	1664	1333	14	2751	2478	30	6304	5405	46	10257	9667	58	289794	273270	88	2.13334
102675	97910	83	48067	46199	81	1822	1585	19	3069	3400	30	5434	5184	41	9497	7986	55	259360	248416	82	2.13334
100198	92988	82	50749	48355	82	1761	1426	16	2546	2352	30	5708	5556	44	8716	7812	56	247238	232250	84	2.13534
68140	63558	94	22350	21438	65	890	1058	6	3755	2853	36	5345	5083	40	2836	3056	29	90916	89237	77	2.13934
99047	90259	85	48808	43788	82	1515	1116	12	2039	1994	24	5703	4889	44	8863	7650	52	235952	216864	83	2.13934
101806	95601	93	77142	74321	83	2342	2249	26	3952	3727	32	9279	8653	55	15113	13976	62	412479	365734	86	2.14434
137274	127867	88	83470	78599	86	3083	2729	31	6090	5422	47	14651	13090	70	23936	21905	80	619347	534811	87	2.14934
212539	156826	119	121638	90139	102	3860	3001	37	7124	5104	51	15419	11564	79	23073	17356	94	671547	503057	102	2.15234
98333	92601	83	47627	46188	81	1262	1153	11	1802	2157	23	4605	4109	37	7363	6580	48	218075	204717	82	2.17034
131001	116158	89	79022	71223	86	1718	1661	20	3590	3312	35	8126	7352	49	13645	11840	66	365464	321507	89	2.17134
130604	108813	92	90712	77867	91	2108	1449	25	3711	3057	37	7985	6816	52	12886	10709	65	346854	289192	94	2.18134
110985	100244	96	50624	47853	83	1588	1553	17	2976	2752	29	6870	6425	44	10043	9756	60	291952	275090	86	2.18234
89857	85342	84	30961	29904	78	991	937	0	2087	2291	26	4765	4400	38	7964	7551	50	231265	225964	77	2.18234
92237	89230	80	30236	29415	77	1288	1222	13	2118	2534	24	5902	5968	42	8470	8005	55	237392	229496	84	2.18635
88174	83464	87	46300	44836	80	1408	1190	14	2370	1876	22	4941	4808	37	8120	7711	48	216700	207672	83	2.18835
179370	163426	91	126859	117955	90	4899	4330	38	8841	7794	54	19237	16931	72	34431	30540	86	903780	752994	95	2.19135
103078	96713	86	57754	53685	82	1297	1221	13	3195	2830	37	6128	5682	43	10264	9591	54	292939	263458	86	2.19135
90910	86455	81	64024	62366	80	1226	1048	6	2765	2329	27	5165	5035	43	8506	8614	51	233214	217530	81	2.19135
108978	101939	84	45243	42248	82	1846	1643	19	3068	2718	34	6941	6358	45	10616	9404	57	295595	260823	83	2.19135
103776	97638	96	44470	42685	81	1573	1593	16	2196	2704	27	6008	5596	39	8395	7387	53	240314	227587	83	2.19235
90006	83785	84	49877	46956	81	1855	1520	21	2478	2794	28	7110	6791	44	10361	9903	50	308316	297153	84	2.19635
101628	99165	82	41325	40065	80	1471	1610	16	2816	2809	28	7116	6442	47	9982	9434	58	282468	275428	80	2.19635
112278	102520	85	61421	55025	84	1366	1233	12	2868	2298	35	6856	5873	48	8557	7834	49	261062	223851	86	2.19635
100335	93743	83	47836	45105	82	1557	1287	16	2459	2234	26	6316	6006	44	9718	9152	52	265759	250804	80	2.20235
103692	96880	83	47492	45136	81	1568	1563	19	2913	2324	31	5258	4947	39	8403	8045	50	233098	223246	79	2.20235
145543	132719	88	86893	80165	86	2853	2490	29	4769	4474	39	12154	10816	62	20516	18666	76	521580	444086	87	2.20235
134538	121994	87	66878	62170	85	1838	1638	22	3046	3091	32	7763	7485	48	13049	12292	56	340679	317367	83	2.20235
242587	193921	117	167150	138045	101	4145	3310	37	7948	5775	57	17033	12391	77	28341	21109	91	732448	525537	99	2.21035
110121	98357	86	55464	48669	87	1668	1336	17	2944	2449	31	7009	6330	48	12132	10749	73	315416	271147	83	2.21035
142732	120502	95	110432	97739	91	2981	2333	30	4185	3453	37	9186	7279	56	14991	12989	69	420623	351356	88	2.21135
85872	83462	78	33462	32307	78	1159	1207	11	2452	2193	27	5640	5139	42	8479	8051	48	242068	237548	77	2.21135
151228	127374	94	70430	60912	89	2332	1917	27	3916	3167	35	9835	7778	56	14916	12165	69	418244	345018	94	2.21735
102420	97727	80	70517	67384	82	1686	1637	20	2381	2422	28	6386	6552	40	9590	9258	50	270979	258120	83	2.22435
110258	105234	82	77387	73841	82	2685	2443	26	4294	4012	36	9703	9369	50	16125	15207	67	429979	404254	84	2.22835
154122	137355	92	113141	103787	89	2173	2169	23	4150	3349	39	9891	8805	54	15970	14185	74	418096	361011	92	2.22935
83724	79260	95	46397	44491	79	1207	1223	12	2206	1955	28	5351	4918	40	7025	6595	46	205828	199421	77	2.23535
196067	162724	104	85476	71437	97	3176	2513	31	5186	4413	42	11364	8471	59	19439	14960	76	511153	392975	100	2.23735
85957	81959	81	39140	37210	79	1497	1341	13	2168	2059	24	4839	4772	38	7978	7644	44	214642	205487	77	2.24135
124435	108510	90	71564	62709	87	1628	1536	21	3838	3198	37	7744	6780	52	11575	10644	53	336056	282677	87	2.24535
100263	91773	89	65383	60106	84	1486	1495	17	3100	2393	28	6739	5909	46	9343	8347	53	279885	241193	88	2.24735
107475	96262	84	58595	51873	84	1617	1485	18	3105	2342	32	7396	6412	48	12652	10523	62	319384	266870	85	2.24936
122928	117958	82	63997	59380	82	1881	1581	19	3273	2967	33	7327	6829	47	12322	11628	59	336176	318692	84	2.25336
135347	123573	89	50581	47581	84	2055	1603	24	3139	3029	30	8203	7178	52	14368	12666	70	367810	329807	88	2.25336
124398	111172	101	47363	42044	84	1647	1454	19	3383	2724	39	6941	6076	47	12323	10628	59	328579	277916	89	2.25936
177932	147924	110	111068	93551	95	2609	2115	28	3924	3734	36	10336	8310	56	16381	14350	69	438636	356600	94	2.26836
85633	81357	85	44805	43237	81	1215	1117	11	2112	2309	27	4801	4698	38	8054	7661	48	226074	224218	78	2.26936
126261	110546	88	56422	48835	86	1764	1766	19	3236	2625	33	7199	6237	48	11990	9919	64	325588	274872	85	2.27136
76859	74972	80	30652	30160	76	995	905	0	1701	1603	18	4033	3843	36	6561	6058	46	189239	185769	73	2.27136
100397	92905	82	52029	49667	82	1493	1376	17	2307	2006	23	6637	6046	45	9434	8770	52	279433	270776	80	2.27436
111286	103314	84	69849	64875	83	1663	1439	21	2585	2419	29	6802	6035	49	10432	9409	55	283835	269394	83	2.27836
155603	129386	94	85030	72263	91	2160	1819	25	4712	3310	42	8628	6833	59	14676	11963	72	370942	311343	91	2.28236
107443	101041	86	48254	46221	81	1504	1456	15	2369	2499	27	5792	5326	42	9972	9395	57	274986	259595	85	2.28436
183990	148088	109	97344	79876	117	3155	2599	32	5588	4375	44	11469	9189	64	20124	16665	81	510210	400454	117	2.28436
170378	148706	91	68632	60596	88	2856	2628	27	5762	3983	45	12562	10553	63	20493	16646	82	552608	429306	92	2.28736
104337	101222	86	56348	53860	81	1804	1582	21	2449	2325	27	6161	5838	45	9481	8859	54	264130	253498	82	2.28736
135548	117104	92	60951	52719	89	2030	1681	24	2834	2539	27	7682	6475	49	13239	10694	72	328748	286148	86	2.29636
188147	166334	103	83721	76003	90	3463	3134	33	6033	4738	49	12959	10681	66	22437	18422	85	564688	450518	95	2.29836
134881	120507	90	80339	71653	88	1852	1716	21	3221	2834	34	7925	6935	48	13044	12152	64	339794	293893	86	2.30136
161029	137006	100	81885	70917	90	2541	1847	31	3963	3364	36	9908	7887	57	14821	12159	66	433330	355740	87	2.30136
92868	88387	84	46329	44728	80	1429	1281	15	2511	2058	24	5098	5165	38	8589	7947	49	237714	231979	80	2.30736
92458	87165	84	35252	34352	79	1475	1324	15	1986	2044	24	5096	5136	39	7331	7064	43	220700	215205	77	2.30736
147166	131140	89	73310	64973	87	2121	1907	24	3586	2950	37	8721	7585	54	14430	11946	69	393302	325829	87	2.30736
115857	109122	84	47773	44450	83	1824	1702	20	3110	2829	31	6883	6474	45	12393	11889	57	326243	299578	85	2.31337
191905	160708	97	86731	74433	95	3441	2940	30	5591	4530	47	13289	11692	61	23723	19635	87	612047	525486	97	2.32137
120363	110587	91	56057	53026	84	1916	1874	21	2954	2795	30	6660	6332	44	12019	10546	59	306032	283958	85	2.32537
103607	99110	82	61601	59547	81	2490	2261	28	3761	3903	34	10206	9592	53	15905	15268	68	424313	391197	83	2.32837
115313	104381	87	54385	51230	83	1737	1412	21	3341	3226	28	6843	6270	45	11316	10547	59	307052	291594	80	2.32837
121046	108699	87	41694	37440	85	1819	1653	21	2915	2698	30	7444	6806	46	11362	9766	68	337181	303037	85	2.32837
123190	111296	88	59149	55245	86	2206	1893	24	3204	2514	32	7880	7432	47	12381	10194	64	338385	313458	85	2.33137
50436	49533	75	16333	15730	51	1346	1356	16	3249	3277	30	7422	7661	45	3862	3639	35	180753	184814	73	2.33337
126639	112685	87	52903	47417	87	2323	2076	23	3306	2552	33	7304	6632	47	11658	9606	67	306663	262265	88	2.34137
108946	99495	87	52284	46986	87	1580	1493	17	3009	2751	29	7096	6510	47	11201	9747	63	323187	290319	102	2.34137
127849	112406	88	47397	41062	85	1109	1111	9	3167	2844	34	7318	6838	46	11607	10608	62	317703	278573	88	2.34237
107386	101027	84	51907	44175	91	2064	1810	23	2993	2861	31	6781	6464	43	11524	10799	55	306859	292095	87	2.34437
120532	112208	84	61867	58434	82	1735	1642	18	3280	2949	35	7020	6856	46	11562	10904	56	305174	288255	85	2.34537
185526	143375	105	82906	63723	96	2482	2105	28	3926	3275	39	10533	8195	60	16802	13036	76	435621	321992	100	2.35337
72378	69645	81	33211	32357	78	1129	819	0	1649	1438	20	3586	3684	33	5621	5427	39	162764	156270	82	2.35537
143525	121558	97	40321	33808	90	2019	1777	20	3744	3069	37	8680	7384	52	13963	11519	65	370734	321965	93	2.35637
129483	120745	85	77218	72494	85	2853	2657	30	4873	4322	39	11401	10094	58	17510	15798	77	472772	387900	88	2.35637
81705	80389	80	40877	39853	78	1384	1452	17	2040	1782	21	4722	4852	36	6509	6750	43	210022	205170	79	2.35637
87254	82506	83	43693	42178	79	1493	1491	16	3084	2798	33	6380	6599	41	11131	10759	61	297299	285340	82	2.35637
54480	52289	75	24406	23995	73	760	954	0	906	691	0	2417	2532	27	4245	3797	36	117498	117365	75	2.36037
178961	154932	92	123818	109220	92	3645	2955	33	5311	4671	42	12261	9992	61	21112	16856	83	565769	452291	96	2.36137
90348	86520	86	43113	40959	81	1074	1066	5	1842	1609	24	4663	4559	37	7188	6623	49	210961	205811	77	2.36137
108194	97270	86	66774	60960	84	1328	978	0	3107	2222	31	5639	4999	42	9468	8075	55	234176	210741	79	2.36437
118535	106562	91	64620	59303	85	1884	1668	20	2883	2347	32	7442	6296	49	10434	9124	55	310061	267639	84	2.36537
132494	119926	87	62610	57033	87	1843	1649	20	3819	3828	34	9013	7704	48	12930	10233	64	369397	316864	88	2.36837
150878	129331	92	68285	60107	91	2233	1965	25	3585	3245	35	9413	7910	54	14371	11745	69	388542	333185	92	2.37337
131820	115585	89	52101	45154	85	2111	1784	24	3592	3338	36	7854	6809	48	12455	10378	59	338653	289643	89	2.37337
98733	91641	88	45889	42223	82	1180	1156	11	2355	2213	27	5170	4619	42	7793	7187	53	232323	215836	98	2.37337
94335	90348	82	48046	46463	81	1783	1630	18	3057	2937	30	6340	6010	44	9706	10134	53	265758	258470	80	2.37337
188275	164200	93	118915	104658	93	3364	2875	31	6642	5486	45	14987	13161	66	25617	21266	91	720679	582660	97	2.37337
119817	112498	86	46837	44442	82	1982	1948	24	3834	3300	38	7077	6472	44	11310	9828	68	298948	280224	86	2.37538
105200	99900	82	37728	36342	80	1704	1451	19	1944	2123	27	5181	5312	39	9444	8719	56	239094	228083	84	2.38238
124667	113314	88	69922	63486	88	2033	1747	23	3590	2943	35	8242	7379	49	12391	10538	61	342129	305768	102	2.38238
136012	116321	104	65240	56332	88	2049	1956	23	3637	3126	38	8399	7182	53	13693	11650	70	374474	317833	91	2.38238
89107	87118	79	50992	49553	79	1135	1122	8	1911	2205	23	4672	4543	35	7064	6745	50	196259	185117	82	2.38238
115242	107228	85	53138	50165	84	1782	1922	19	3040	2956	31	7142	6578	49	10356	10189	51	297033	278782	86	2.38538
113912	102747	87	43460	37751	87	1906	1754	20	2373	2284	22	6676	5462	50	10554	9337	60	281953	241875	102	2.38538
121609	102928	95	58300	49899	87	1800	1534	19	2695	2949	28	7115	6096	46	10294	8739	56	315976	288648	87	2.38838
95179	91513	81	36963	35625	80	1372	1188	11	2084	1640	25	4449	4215	36	8063	7933	46	210083	200899	80	2.38838
47684	47843	72	18110	18021	52	676	675	0	831	781	0	1748	1598	21	3171	2903	32	89210	90134	70	2.39138
192717	156465	98	152084	121938	96	4244	3483	37	7548	5756	51	15929	13384	70	26291	21756	89	687880	569903	94	2.39238
208307	158173	101	117353	94285	99	3416	2547	35	5819	4100	51	12566	9920	64	20047	15208	74	562376	430285	98	2.39438
83053	79069	81	39634	37570	78	1043	935	0	1590	1580	19	4537	4693	36	6702	6578	42	197370	185901	76	2.39438
132198	119594	92	56121	52928	84	2063	1819	25	2599	2696	27	7355	6791	48	12441	11024	73	331394	310854	82	2.39938
103538	94950	99	48850	45330	86	1415	1409	15	2622	2051	27	6188	5710	42	9558	8417	62	251440	228808	99	2.39938
140646	127579	87	71208	65718	86	2894	2467	28	4920	4456	39	12074	9974	63	18985	17100	73	513068	427001	89	2.40238
123412	107787	103	80777	72622	103	2646	2326	26	4880	4118	44	10131	9214	57	15328	13594	76	451854	401430	103	2.40238
94458	90541	80	47031	44558	81	1207	1420	13	2822	2466	30	4998	4475	41	8677	8128	49	243919	233379	82	2.40338
150446	128066	95	54019	45810	88	2527	2262	27	4055	3577	38	9826	7988	57	14542	12281	67	402513	327573	93	2.40738
96110	85414	84	51478	45172	84	1332	1191	14	2851	2356	31	6225	5476	47	9990	8563	54	274935	244527	100	2.40738
163518	136659	94	97698	82180	92	2777	2226	28	3729	3011	42	10238	8575	54	16440	14106	68	448406	384607	91	2.40838
117361	105039	88	68716	61418	86	1512	1476	20	3585	2813	38	8093	7542	52	13100	11134	70	351196	315410	92	2.40838
95121	89890	96	54882	53446	80	1265	1328	13	2526	2474	28	5462	5324	39	7343	6587	50	234073	227669	82	2.40938
128753	118366	86	52100	48867	84	1674	1657	21	3396	2741	33	7165	6476	46	11204	9952	64	308027	278247	87	2.40938
239460	179122	106	112866	84835	104	3196	2303	33	6093	4561	50	13900	9998	66	24264	17089	99	616770	446482	110	2.41338
273411	205943	113	174956	137575	108	8035	6042	50	13621	10681	64	33626	26064	100	55342	42042	103	1.04858e+06	1.02786e+06	125	2.41338
91609	84155	85	41986	39677	82	1167	1127	11	2002	1883	24	4666	4395	36	6978	6656	48	197455	189600	85	2.41638
144034	128221	89	73752	66854	88	2384	2228	26	5071	4372	40	10283	9080	60	16909	14817	66	454051	396835	91	2.41638
100056	94435	81	52209	49417	81	1579	1738	17	2854	2659	30	6856	6436	44	9083	8088	49	269528	260307	81	2.41638
123113	114110	83	38780	37103	81	2126	2058	23	3317	2949	29	8527	8486	49	14573	13686	64	383550	359805	86	2.41838
294362	222688	115	147851	115356	113	5299	3934	40	8874	6267	55	21055	15290	93	32408	23171	108	878300	614944	116	2.41838
155821	140053	89	106252	97293	87	2807	2548	28	4484	3952	41	10859	9298	61	15743	13543	66	455328	368979	88	2.42638
130775	124477	90	101091	96623	85	2598	2443	27	4589	4431	38	11143	10557	59	17873	16239	74	487761	434093	83	2.42638
110302	100307	87	49954	45116	83	2379	2369	25	3751	3560	34	9118	8185	53	14704	13250	70	392036	344751	82	2.42638
104935	95018	89	50564	47404	83	1126	1184	13	2035	1906	24	5393	5258	40	9084	8937	50	243381	234771	79	2.42738
144134	128321	88	60176	53101	87	2477	2143	26	4046	3713	39	10276	8301	56	16780	13991	79	474188	398459	90	2.43538
100089	95462	81	92256	89511	82	2425	2121	25	4228	3863	35	9180	8521	51	13276	13371	63	376734	342214	85	2.43839
199792	169178	101	86056	73183	92	3288	2554	34	6059	4212	49	12704	10068	64	21816	18414	81	565378	436198	100	2.44039
242523	189483	102	241561	204223	103	6032	4507	42	10440	8539	62	22651	18260	83	37564	30732	95	996648	817019	102	2.44039
39562	38761	72	19132	18877	56	374	573	0	888	880	0	1893	1834	23	3070	3086	32	89632	87240	72	2.44139
107006	101333	83	62692	59550	83	2139	1918	25	2989	3048	33	8575	7842	49	11328	9735	58	346442	298801	87	2.44239
136416	121622	90	71978	64735	89	2508	2329	26	3215	2607	35	8326	7132	48	14155	12684	64	366693	304623	95	2.44439
123634	113272	85	51586	45987	86	2021	1814	25	2670	2673	28	7855	7772	47	12830	11296	60	354865	320063	86	2.45039
130844	116031	88	63429	56289	88	1961	1827	21	3370	3398	32	8359	6928	52	13505	11265	70	357103	305855	88	2.45439
131020	115123	88	70981	61913	87	1702	1602	20	3296	2743	34	8212	7064	48	13497	11116	69	372274	315653	89	2.46339
107122	101594	86	59868	57356	81	1613	1545	20	2762	3198	26	7391	6671	48	11763	11094	65	312154	297489	82	2.46339
128315	114551	89	68083	60536	87	1737	1514	18	2842	2667	34	7877	7134	49	12397	11422	61	330930	286534	85	2.46339
130967	115847	97	60628	54366	85	2167	1697	22	3226	3097	33	8239	7030	50	11062	10176	54	338879	286667	86	2.46439
113273	104516	91	45513	42241	83	2106	1614	21	2695	2739	28	7091	6584	46	10851	10285	52	310997	292908	84	2.46539
150573	138900	87	84515	79155	86	3749	3450	33	7321	6568	52	16197	14470	68	25797	22113	81	680814	567524	92	2.46639
160422	134033	94	96415	82964	92	2620	2236	28	4989	4194	39	8706	6963	56	13866	11630	58	390048	335660	90	2.46639
96696	92845	80	59047	56449	81	1364	1395	16	2761	2368	30	5122	4765	38	7859	7673	49	230393	224533	80	2.47039
143009	125004	91	63268	55784	89	2492	2164	24	3502	3509	35	8872	7897	51	13448	12448	61	390168	335275	106	2.47039
106020	100973	83	47045	44805	81	1642	1580	20	2176	2430	23	6705	6137	45	9594	8619	53	275021	262785	81	2.47139
139596	115961	92	64412	52820	89	1818	1414	17	3522	2675	37	7042	5879	49	12044	10385	59	324948	266807	92	2.47339
43041	40583	76	23585	23468	72	427	588	0	1203	1025	5	2191	2024	25	3297	3609	32	93256	96298	74	2.47739
132664	113055	90	55903	47195	87	2147	1812	23	3932	2900	42	8485	7279	49	12501	10697	61	343425	299237	92	2.47839
86229	83743	80	40156	38419	78	1189	1246	14	2279	2307	25	5202	5004	43	8546	7931	48	228825	215108	80	2.47839
99299	91135	93	51255	48313	82	1399	1428	15	1691	1974	23	5561	5205	40	7474	7139	47	227934	216864	84	2.48139
118921	106522	101	73281	67092	85	1457	1506	18	2508	2879	27	7091	6328	49	10422	9039	56	297012	259985	84	2.48639
111871	105058	87	51268	49540	81	1795	1577	22	2631	2486	32	7136	6896	45	11805	10899	60	315659	294328	83	2.48639
134774	116894	96	59159	51384	88	2149	1788	25	3377	3124	36	8715	8071	48	16011	14105	78	400307	381601	87	2.48939
133053	120484	89	70203	64539	87	2486	2147	27	3955	3172	41	9778	8326	54	15878	14489	73	427021	364850	86	2.49039
103085	96887	85	47142	44708	81	1732	1525	17	2582	2622	28	6702	6522	41	9886	10008	50	276132	265325	81	2.49939
106405	97902	84	52282	47762	84	1812	1488	18	2653	2743	28	6440	5688	45	10397	9462	56	296682	275335	86	2.5024
212515	196987	97	125572	117160	95	3829	3484	32	7423	6906	50	17383	15535	73	29956	27383	88	777419	661910	97	2.5074
214257	175893	106	111421	91715	99	3580	3052	34	5738	4545	45	11514	9438	65	19592	15597	79	544175	412731	101	2.5094
93241	89404	82	34194	33081	79	1615	1384	20	2037	2241	22	5306	5011	39	8783	8261	50	244015	234748	80	2.5164
98313	93664	82	44387	41737	80	1231	1168	10	1652	1668	22	4558	4561	37	7034	6503	44	197196	188454	77	2.5174
139195	125373	87	52528	47729	86	2047	1842	25	3404	3272	32	8568	7187	53	14116	12034	70	374898	314551	84	2.5174
136534	122883	91	73438	66361	88	2347	1897	26	2808	2687	31	7507	6912	46	11567	10207	60	329929	293397	84	2.5234
173403	151430	97	118402	107882	92	3734	3295	32	6487	5365	48	14248	12847	65	23722	20495	85	640381	525418	96	2.5244
189943	157586	98	64363	55153	91	2758	2597	28	4905	4179	41	11532	9986	58	18717	16038	73	516090	458904	93	2.5274
155808	130689	94	76012	64663	91	2262	2081	25	3745	3401	38	10260	8597	62	16906	12854	76	432037	338005	92	2.5304
123331	112330	92	44571	41993	83	2872	2976	28	4834	4033	41	12215	11264	61	21526	19246	77	581004	517210	87	2.5354
157733	122288	94	85620	67266	94	2747	1854	33	4931	3671	44	11103	8938	60	16713	12807	72	474216	376786	93	2.5374
183715	156005	110	79931	68503	92	2967	2482	29	4398	3540	48	11803	9315	62	17633	15055	73	481227	390676	96	2.5374
162298	139257	100	92850	81530	90	2708	2618	28	4972	3707	43	10129	7947	61	18005	14675	78	444250	358087	94	2.5394
118123	108445	85	77121	70840	86	2031	1695	23	3410	3031	35	7536	7126	48	12907	11499	65	351548	322881	85	2.5444
174045	142144	97	72100	59684	94	2139	1848	24	4216	3096	48	9845	8276	58	15253	12366	66	391076	324409	93	2.5454
91402	87931	79	39903	38265	79	1084	1154	9	2100	2066	24	5201	4994	42	9087	7823	60	216343	209811	80	2.5454
210631	172847	101	78188	65779	94	3551	3002	34	5638	5239	44	12626	10533	61	23316	19365	90	572911	452139	96	2.5474
114558	102113	102	53490	47183	87	1955	1738	22	2583	2255	32	6487	5484	46	9712	7889	58	280489	246773	90	2.5484
117847	110864	85	75847	71809	84	1780	1621	20	3220	3205	30	6407	6470	45	11256	10621	57	306279	285375	83	2.5504
114050	104901	87	50908	46281	86	1911	2069	21	3014	2373	38	7386	6936	50	11332	11065	60	313000	300553	82	2.5514
343090	230823	130	285112	201100	128	12358	8830	55	23263	17372	106	51786	37704	113	86782	61660	117	1.04858e+06	1.04858e+06	120	2.5514
102440	94069	87	51685	47188	83	1735	1635	20	2286	2483	26	6332	5925	46	10650	9378	61	286475	266414	82	2.5544
90757	85749	87	49328	47384	80	1193	1279	14	1991	2114	22	5363	5009	39	7674	7177	48	225305	217381	81	2.5584
205088	156657	105	98342	77622	101	3321	2522	33	5955	4826	46	14240	11142	66	21906	16873	86	635897	501752	101	2.5594
123683	109340	87	57163	49762	87	1937	1979	21	3696	3270	36	7785	6599	50	11136	9963	54	336588	285933	90	2.57141
167557	144666	94	70879	61424	91	2470	2132	28	4267	3432	38	10658	8701	57	16617	13789	76	454600	366116	95	2.57341
92869	90285	82	45874	44030	80	1334	1227	13	1996	1602	25	4871	4660	40	8707	8044	47	228062	220964	80	2.57741
139554	126466	91	59365	55954	84	1965	1793	22	3508	3414	30	7043	6711	47	11185	10174	58	311479	281837	87	2.57841
144180	127075	89	69064	60335	88	1800	1505	24	3790	3003	42	8692	7395	51	14851	12210	64	392166	328351	91	2.57841
78913	76217	81	26445	25224	78	981	1022	3	1875	1875	19	4039	3894	33	6371	5999	42	168493	166597	75	2.58441
188217	153837	97	84865	69516	94	2858	2326	30	5871	4816	45	10892	9251	56	17166	13967	75	444301	365140	90	2.58441
123045	110377	92	56842	51329	85	2151	1892	25	3404	2780	34	7893	7037	50	13448	11349	61	357268	307466	84	2.58641
184850	160362	108	129970	116156	94	3833	3387	33	6135	5229	45	15118	12055	72	23133	18175	87	648431	496300	98	2.59041
147808	129818	99	117111	106955	88	2662	2675	27	4012	3418	35	9769	8515	53	16851	14730	73	445516	370919	90	2.59241
132126	121482	86	78163	73663	86	2145	2002	23	4269	4057	34	9057	8367	50	14210	12921	66	397986	367501	88	2.59541
88676	85497	85	39918	38147	79	1358	1373	17	2469	2085	26	4891	4658	38	7874	7194	51	211264	201921	81	2.59741
114540	108591	84	66089	63298	82	1797	1647	19	2927	2494	34	6871	6298	47	11298	10671	55	291550	271801	86	2.59841
124068	110644	88	62347	54561	87	2005	1617	25	3351	2685	33	8083	7113	46	12762	11497	60	374580	339793	88	2.59841
112619	107223	83	43206	40929	82	1862	1761	21	3257	3563	31	7133	6681	47	12225	11113	67	304802	283094	85	2.60141
123453	111044	90	51360	46796	83	2148	2030	23	3983	3962	33	9306	7941	51	15375	14266	66	409627	353622	88	2.60341
156447	136844	90	86866	78417	89	2591	2331	28	4983	4147	43	11616	9915	58	16577	14305	76	463142	392734	93	2.60741
131049	114816	88	61276	52382	87	2154	1512	21	2774	2059	29	7057	5655	48	11947	10177	64	295830	246568	88	2.60741
166694	144726	91	73449	63147	91	2724	2387	30	5269	4955	41	12051	11024	59	20738	18805	82	523742	500993	89	2.60741
102356	94812	91	45525	43356	83	1367	1260	16	2243	2075	22	5148	4640	40	7545	7629	49	204395	194154	81	2.61241
124890	107239	104	72862	64917	88	1985	1649	25	3313	2696	35	7910	6972	50	11388	10240	58	320530	277867	84	2.61741
104350	95400	85	53262	48215	85	1731	1781	20	2772	2900	31	6698	6108	42	10389	10169	55	310094	290521	85	2.62041
148818	128360	90	65503	56504	89	1902	1789	22	3912	3205	39	9371	7831	56	13944	12112	64	394342	333126	89	2.62041
132948	112119	94	79571	68118	90	1933	1607	20	3162	2602	31	7349	6318	50	11765	9647	61	323986	266065	94	2.62441
92746	86743	83	43312	40791	80	1172	983	0	2111	1744	21	5028	4947	37	7052	6738	44	214676	204365	80	2.62541
139671	121597	90	73036	63197	89	1953	2064	21	2822	2344	33	7904	6638	55	12780	9738	72	354455	293232	92	2.62541
119659	110781	84	73407	69479	84	2096	1813	25	3827	3310	39	9606	8785	54	15398	12850	77	419243	357215	91	2.63142
105522	100991	86	52001	49705	82	1065	1324	14	2200	2343	26	5557	5310	42	9127	8563	51	252274	241483	83	2.63342
109158	104958	85	32895	31408	80	1550	1438	16	2402	2498	25	6768	6782	44	11095	10324	53	293914	284681	85	2.63742
135549	121085	87	64854	58384	86	2112	1957	24	3377	3037	33	8261	7035	53	14054	11675	74	363445	315193	88	2.63742
114961	99602	97	51289	44039	85	1426	1281	12	1824	1699	28	4762	4094	40	7370	6775	47	190222	164279	86	2.63942
98173	95824	82	35474	34305	79	1322	1335	15	2019	1892	24	4332	4033	35	7534	6585	51	211764	203642	80	2.64342
34174	33865	65	19286	19044	56	444	475	0	700	974	0	1659	1726	19	3006	2967	28	80669	79693	70	2.64442
76254	73136	78	36219	35286	77	1132	1130	10	2044	1788	18	4486	4330	37	7034	6984	43	197425	189088	75	2.64542
65964	64377	76	30522	29507	75	1125	1138	10	2107	1911	19	3797	3692	34	6207	6257	39	171042	168698	72	2.64842
128490	115168	97	53357	48004	87	1981	1880	20	2825	2765	31	8042	7114	51	11939	10235	59	331588	295347	86	2.64942
87091	83269	86	47446	45483	79	735	772	0	2255	2094	25	4534	4587	36	6837	6971	43	205977	208338	79	2.64942
286705	190962	128	171571	113068	128	6176	4102	43	10211	7722	62	22946	16552	95	38851	27474	119	999038	761165	127	2.65342
86788	83376	81	30931	30122	77	1255	1279	14	2552	2415	29	5155	4822	39	7682	7537	48	230092	221086	82	2.65542
154009	132845	94	83337	71897	90	1955	1738	23	3269	2811	34	8279	7481	50	14494	11618	73	384043	317690	94	2.65642
156524	128462	98	62935	51630	92	2084	1975	24	4234	3384	38	9657	8028	58	13061	10131	71	385197	321754	95	2.65942
101527	97138	80	82770	80264	81	2252	2172	24	3462	3125	36	8810	8026	51	15683	14672	70	404902	360057	89	2.66742
123988	112692	86	61811	56425	84	2015	1891	24	3716	3036	36	9196	8026	49	12939	10737	64	367122	311846	88	2.66942
141864	126043	98	67148	60425	88	2643	2328	27	4364	3538	41	9031	7786	55	13437	11095	62	374451	310222	90	2.67142
120747	107283	100	63073	55427	85	1554	1527	16	2793	2568	32	7069	6132	49	10592	8658	55	284719	254712	86	2.67342
95243	88824	83	40371	38563	79	1412	1445	15	2296	1878	26	5611	4926	44	8664	8912	46	250155	236049	81	2.67842
103079	96612	85	57638	54398	83	1552	1424	15	2388	2516	30	5725	5449	42	8257	8241	47	237032	226198	82	2.68442
118959	106493	89	76098	68776	88	1860	1577	21	3486	2886	32	7573	7004	47	13485	11965	64	332159	294065	90	2.68742
97315	92221	81	65036	62103	81	1707	1648	17	3092	3236	29	7658	7162	48	10681	9813	54	318335	286857	82	2.69042
120105	106289	87	56877	51563	85	1744	1496	19	3121	2881	30	7346	6504	49	11042	9481	59	319309	276631	86	2.69042
140240	121113	96	56788	49790	88	2278	1976	26	3126	2897	33	7932	7184	50	13294	11865	62	338499	291032	90	2.69142
91559	85717	85	52293	48343	81	1239	1346	14	2822	2334	32	5769	5076	42	9119	8224	59	235867	219861	83	2.69643
101812	92897	94	41003	38116	84	1176	1178	11	2520	2195	26	5647	5226	40	8370	7775	51	236548	219288	99	2.69643
253383	190101	107	173071	133693	106	4879	3593	40	7374	5845	48	19092	13736	80	26576	19196	96	758891	557602	105	2.70643
146061	130320	88	94758	84528	88	2330	2048	24	4089	3686	37	9647	8284	53	14426	12677	74	399821	345420	87	2.70743
98365	92952	83	45766	44078	80	1061	957	0	2881	2371	28	5015	4663	40	9076	8991	49	236729	227049	79	2.70743
153939	136322	88	61116	53994	90	2675	2410	30	4913	4393	42	13007	11524	60	18966	16034	78	546017	458103	87	2.71043
97929	91245	85	50306	47759	81	1455	1425	14	2040	2013	26	5434	5094	41	8437	7912	53	235914	226048	77	2.71043
97299	90312	85	32262	31112	80	1568	1549	17	2784	2631	26	5652	5183	45	8903	8292	53	235530	228905	81	2.71843
172555	140654	105	99942	82220	96	2256	1831	27	4555	3819	44	10216	8176	58	17008	13164	80	426897	339674	94	2.72043
117062	106374	86	46732	42870	84	1812	1668	21	3408	2990	35	7932	6723	53	11836	9772	59	314851	273352	85	2.72043
188215	161481	96	100263	89047	92	3749	3342	33	6341	5014	46	14881	12929	65	26424	22337	88	689324	549024	102	2.72643
92236	84759	88	69202	65300	82	2246	2289	22	3696	3806	32	9001	8548	51	13681	12466	65	385486	361678	82	2.72643
78598	79586	76	47015	46135	77	1194	964	0	1968	2036	22	4000	3959	33	6519	6629	41	174180	172644	75	2.72643
72226	71122	76	30265	30412	75	1015	1048	6	2182	2086	24	4356	4128	35	6806	6783	43	188886	190630	74	2.72643
123128	109459	88	67478	60248	86	1792	1704	21	2969	2732	30	6612	6020	44	9829	8388	55	287131	249923	84	2.72643
122427	104760	96	55839	47907	86	1966	1830	21	3426	2827	34	6833	5985	48	10802	9084	59	324060	286390	91	2.72843
156442	130242	100	68955	57608	92	2389	1875	26	4458	3462	40	10043	8571	56	17218	14309	75	485300	408780	94	2.73143
97930	92243	86	84199	80587	83	2179	2026	24	3486	3196	34	7749	7360	47	11948	11568	62	344273	312278	82	2.73143
155346	132564	97	68176	58184	91	2064	1822	24	3061	3357	33	7779	6762	49	13640	11178	67	350034	303891	91	2.73543
111536	99186	92	57200	50738	85	1735	1602	22	2534	2431	33	6709	6189	45	10501	9586	61	290166	266645	83	2.73843
78408	72625	94	37637	36170	77	876	973	0	2173	1867	24	4479	4102	38	6918	6829	43	182006	179313	75	2.74143
116667	104982	101	59836	53976	86	1741	1440	22	3361	3089	35	6843	6236	46	12884	11449	57	335421	311313	83	2.74343
209786	173502	100	110714	92290	96	3946	3273	35	5877	4916	46	13370	10872	68	22568	17384	88	609614	450230	98	2.74343
143350	130551	89	76126	69166	86	2469	2140	29	4810	4108	40	9660	8668	53	16042	14019	71	425085	361303	85	2.74343
141554	124836	88	78621	69385	87	2093	1672	27	3560	2798	36	7907	6647	51	14371	11947	65	356308	307266	83	2.74343
168808	143373	95	93732	78963	90	2266	1939	26	4076	2643	40	8842	7487	54	14490	11443	73	384673	310451	87	2.74343
184057	155164	98	70585	60603	93	2664	2228	28	5087	4323	42	9990	8197	56	17758	14560	81	459178	367507	95	2.74743
145433	129459	92	63039	56158	88	2419	1934	28	3600	3305	37	9110	7767	59	14585	12944	71	400982	340152	91	2.75143
149742	124005	94	89146	75127	92	1764	1366	20	3148	2893	33	7515	5990	51	13536	10504	70	349036	284467	92	2.75243
184266	153048	100	89062	76127	94	2899	2433	30	5815	4703	46	13655	10044	71	19537	15686	80	547782	430410	95	2.75343
162160	141433	90	83575	72480	90	2491	2009	26	3752	3399	36	9457	8143	56	14219	12357	74	391396	321614	90	2.75443
159925	139376	92	69566	60881	91	2218	2111	26	4512	3695	36	10517	8772	56	17309	14622	77	444099	381606	94	2.75844
167111	145655	92	87521	78030	89	2782	2600	28	5379	4400	42	10678	9255	54	17382	14373	77	484128	400285	93	2.75844
113183	106465	83	48884	45746	82	1871	1469	21	3112	2870	31	5935	5579	43	9330	8144	61	252269	235200	81	2.76444
143552	124644	97	65150	56608	89	1997	1766	24	3903	3187	39	8072	6921	52	11642	10134	53	309063	276152	86	2.76644
183394	155116	95	71108	59151	91	2934	2379	31	5291	4311	43	11635	9185	62	18212	14965	80	491510	396986	91	2.77144
127516	114403	92	58271	53222	86	1670	1515	18	2511	2863	26	6762	6368	42	10972	9863	57	283375	266749	84	2.77344
123983	113105	85	61989	56744	84	1789	1603	18	3262	2912	31	6567	6211	44	11201	10168	60	316113	290119	83	2.77744
148666	132999	92	62655	56813	89	2185	2085	26	3669	2716	40	7766	7140	50	13964	12602	64	366401	330523	89	2.77944
89420	79124	98	43564	38693	98	1276	1068	6	1783	1860	21	4393	3888	37	7990	7103	50	209418	177223	98	2.77944
150038	132913	100	90645	83673	90	2558	2159	26	4172	3635	38	10609	8880	58	14713	12988	64	427798	355159	91	2.78044
146180	137559	87	81985	77149	85	2138	1822	24	4273	3731	40	9292	8484	52	15642	14162	78	411449	381344	83	2.78044
119841	112275	87	64977	61921	84	1702	1492	20	2873	2699	31	7738	7252	45	11321	10412	53	324017	304012	86	2.78144
126041	111855	89	62517	55459	87	2099	1718	25	3585	3409	34	7966	7146	48	13658	13008	61	370804	328090	91	2.78744
104231	98006	84	47893	45897	81	1135	907	0	2014	2093	25	5977	5663	44	8419	8331	46	244470	238003	84	2.79144
112325	103620	84	47669	44308	83	1552	1476	16	3039	2534	35	7578	7210	49	11082	10450	60	314537	293090	89	2.79244
134336	118357	88	58036	50989	86	1453	1571	18	3349	2619	31	7492	6632	49	11348	10149	55	325775	279701	88	2.79244
109835	106080	81	61330	59292	82	2437	2389	26	4489	4190	38	10468	9813	58	15419	14947	70	425881	386275	86	2.79644
113827	99010	101	66528	58474	86	1860	1929	20	2592	2404	31	7019	6109	49	11295	9836	58	319015	275779	87	2.79944
152359	136889	91	97440	90502	88	3051	2936	30	5507	4573	44	12092	10549	64	19545	17359	77	530007	447404	85	2.80344
216918	113114	124	111257	58805	122	2825	1546	20	5481	2898	74	12035	7006	85	21152	12817	100	544562	307083	119	2.80344
133788	121946	87	59360	54351	85	1966	1629	20	3879	3474	33	7350	6866	49	11909	9875	64	330973	302366	89	2.81044
95383	92116	83	38937	37781	79	1191	1194	14	2289	2651	28	5750	5611	41	9653	8984	55	257549	251998	82	2.81544
149516	132503	89	141675	129731	89	3420	2923	33	6065	4898	45	13729	11505	68	21412	17992	82	584887	484095	91	2.81744
101341	93810	83	53541	49803	82	1447	1350	14	2864	2329	31	5434	4962	42	9537	8810	56	243693	224980	84	2.81844
106574	99598	83	55799	52583	83	1441	1339	15	2539	2569	27	5632	5158	41	8975	8205	54	235733	223402	84	2.82245
87914	85602	79	44587	42902	80	1277	1117	8	2344	1890	31	5393	5048	39	7231	7629	45	220493	214798	82	2.82245
104751	95535	86	49227	46486	83	1301	1371	15	2195	2150	27	5417	5270	42	9390	9043	51	242617	230665	88	2.82445
138681	129223	91	70365	65851	84	2298	2166	23	4028	3766	38	9331	8965	55	15098	13605	66	404260	371462	87	2.82645
100832	95064	87	64205	60903	82	1370	1415	15	2504	2482	27	5946	5708	43	9292	8750	51	260911	234962	81	2.82645
100943	93146	86	50358	46831	83	1666	1577	19	2219	2427	24	6540	6021	44	10615	9558	55	291069	273694	84	2.82845
110636	104093	82	55364	52246	82	1527	1587	18	2324	2468	28	5950	5439	41	10226	9929	52	275951	255681	81	2.82945
148868	128097	107	95977	83910	92	1860	1773	19	3014	2708	32	7995	6681	51	11461	9525	61	325928	278301	90	2.82945
129657	119767	91	61757	57147	86	1635	1452	16	3082	2788	31	6574	6080	45	9943	9297	52	281960	260806	87	2.83145
112124	104797	86	64788	62255	82	1427	1532	16	2773	2740	32	6139	6091	44	9618	9398	49	260326	252140	81	2.83145
206555	111412	120	106867	56450	107	3143	1805	40	5429	3107	57	12823	6928	75	20215	11291	99	544232	296902	106	2.83145
196783	166046	95	117866	101480	93	3598	3172	31	6756	5168	48	13643	10949	69	21114	16763	85	566202	459732	93	2.83445
92151	86815	85	41445	38597	81	1351	1212	11	2235	2501	27	6395	6082	45	11557	11115	56	287803	272997	97	2.83445
123714	115564	83	67113	62593	83	1851	1591	23	3586	2670	34	7687	7110	47	12920	11489	66	362281	338360	82	2.83445
228511	156140	109	112974	79010	107	3458	2589	37	5754	3855	49	13159	9624	64	21832	14725	97	575390	420277	102	2.83845
196727	165694	98	91606	76467	94	2886	2806	28	4765	3741	46	12747	10203	66	20385	16046	87	517855	420255	95	2.84145
107391	100460	88	61966	57913	83	1194	1081	9	2566	2418	27	6151	5808	41	11090	9424	61	278625	260650	84	2.84145
159947	146071	90	130109	121641	88	3343	3001	30	5303	4777	43	11701	10422	60	18688	17001	71	515047	447950	88	2.84145
185330	149763	96	82056	66856	93	2749	2046	32	4828	4071	46	9561	8015	56	16423	12796	74	444468	346173	94	2.84145
102705	97207	88	49368	46952	81	1547	1440	18	2769	2499	29	6044	5549	43	10057	9719	54	275339	266369	82	2.84445
110088	99380	94	54467	50971	83	2667	2573	28	3916	3647	31	8773	8147	53	12786	11912	63	371044	359893	88	2.85045
111499	103427	88	58391	54604	84	1764	1703	20	3128	2586	31	7008	6517	44	10147	9104	56	285693	261114	90	2.85145
186166	157256	96	78753	67362	95	2810	2163	32	5734	4529	48	11228	9624	58	17736	14543	78	469370	388340	99	2.85345
115810	105112	85	90642	82827	86	1886	1527	20	3049	3086	29	7304	6711	45	11250	10652	58	295668	268969	90	2.85345
123660	109437	87	60010	52366	86	1695	1525	18	3606	2943	29	7003	6152	47	10343	8696	54	307461	266028	87	2.85345
95392	90937	83	45503	43595	81	1265	1122	14	1837	1965	26	5478	5421	42	7938	8452	43	232236	225724	82	2.85645
92902	89792	82	41567	38898	80	1471	1220	11	3227	2496	32	5568	5530	41	7384	6939	48	223470	206218	80	2.86145
139319	128973	94	104903	98189	87	2858	2733	30	4428	4430	45	10537	9996	56	18188	17988	69	454705	423690	85	2.86145
108099	97190	88	51714	44787	84	1858	1591	24	2983	2198	34	6432	5524	48	10968	9875	59	289691	251800	85	2.86745
299954	198308	129	235721	171140	123	6119	4378	44	12391	9186	62	27801	19379	99	45421	33603	115	1.04858e+06	834233	127	2.87345
68490	66023	80	34531	33787	76	988	1034	5	1615	1389	17	3208	3383	31	4441	4363	38	136606	132805	77	2.87745
90569	86037	85	43184	41925	79	1513	1658	18	1911	1874	27	4608	4418	38	6225	5954	45	190912	183784	82	2.87845
101575	95039	85	59443	56570	82	1301	1075	11	2669	2496	27	5854	5536	41	9029	8640	55	227249	214261	83	2.88346
135485	125792	88	98869	92809	88	2699	2619	27	4645	3833	40	10792	9655	52	17086	15284	74	454966	392398	90	2.88446
108114	100911	84	52816	49583	84	1815	1654	21	1997	2334	23	5686	5479	42	9650	8987	52	245652	229351	85	2.88746
121294	112599	85	77972	72558	85	1911	1836	23	3637	2828	38	8779	7757	57	14539	13094	67	381402	338085	89	2.88846
193929	159475	104	113525	97137	95	3610	3215	32	6545	5151	50	14971	11930	70	24667	18811	89	657050	498993	100	2.88946
100249	93535	91	52112	49963	81	1457	1271	17	2375	2582	28	5878	5316	41	8998	8803	52	252718	241618	86	2.89146
89316	84648	83	46078	43768	80	1551	1151	14	2235	2033	30	4856	4802	37	6782	6139	51	213814	212067	82	2.89246
141722	128954	89	85008	78961	87	2520	2024	28	4484	3587	40	10349	9458	57	15412	13058	74	426252	356819	91	2.89246
145081	127558	88	70438	60982	88	1911	1717	21	2935	2643	34	8824	7349	58	14372	12439	61	364570	312654	88	2.89246
103860	94216	86	55074	49665	85	1699	1535	18	2899	2964	29	6624	5859	47	10859	9545	62	298699	274293	84	2.89346
95513	90165	83	44639	42294	81	1460	1557	16	2659	2782	27	5196	4839	41	8211	7631	49	227715	222270	82	2.89446
161533	140532	90	75178	63485	90	2346	2083	27	3857	3547	39	9782	8253	53	14370	11912	68	389855	329091	89	2.89646
147565	132734	95	73066	67018	87	2553	2211	27	3817	3306	36	10406	8501	56	13963	12631	68	410833	343240	87	2.89846
362197	230505	145	261069	189974	132	8370	5611	50	11976	8574	62	29366	19156	122	48301	32547	125	1.04858e+06	817676	134	2.89846
136522	120000	93	68107	60739	86	2188	1865	25	3750	3564	34	9545	7922	57	12924	11613	63	373462	321341	83	2.89846
172867	142983	98	92295	76536	94	2342	1893	27	4303	3115	37	9790	8184	56	14955	12597	71	407911	341694	91	2.89946
115357	108017	84	69208	65301	84	1565	1560	19	2550	2666	25	6001	5097	44	8657	7581	60	244433	226292	81	2.90146
84048	79769	95	33267	31943	77	890	718	0	1700	1904	18	4203	3946	35	7645	7609	46	173492	167276	80	2.90346
93190	88444	83	38032	36282	80	1445	1150	10	2196	2555	25	5737	5712	41	8821	8129	52	247578	243483	80	2.90446
85752	83528	81	43272	41899	79	1276	1111	13	2010	1832	25	4250	3709	37	6562	6247	43	190973	184544	78	2.90446
137508	121626	89	88069	77773	88	2045	1635	24	3935	3298	36	8550	7851	48	12901	11143	63	383830	335907	87	2.90946
136592	126420	96	91270	85935	87	2527	2659	25	3986	3291	41	8850	7887	51	15097	13455	67	401014	347595	89	2.91046
85684	82114	89	41051	39123	79	1183	992	0	2389	1952	26	5817	5658	41	9413	9211	51	230187	230675	79	2.91146
118670	106005	94	64071	58182	86	1732	1187	16	2948	2729	27	6481	5775	45	10308	8913	54	287513	262998	85	2.91346
152951	127399	102	80529	66931	89	2036	1759	23	3655	2873	36	8252	6938	53	11051	8935	60	368827	306901	92	2.91946
108677	100922	87	43508	41183	82	1812	1508	18	2877	2706	35	5879	5902	40	9587	8962	54	262327	258657	81	2.92446
102014	94660	83	55164	50139	83	1775	1705	20	2629	2498	27	6458	5863	43	10811	10149	59	294690	274670	81	2.92446
151557	127175	92	81271	67142	90	2049	1785	23	3566	3453	34	8662	7198	49	15179	12445	73	371435	309090	88	2.92646
132042	112539	93	68345	59286	88	1875	1696	21	2679	2249	34	7450	6845	46	10882	9631	64	308096	268758	84	2.93046
139367	124183	95	61507	55069	87	2321	1862	25	3943	2858	43	7250	6624	47	13887	11676	68	340347	293393	85	2.93246
134077	116901	95	58896	50614	87	2285	2056	25	3801	3114	35	8125	6819	51	13250	11256	61	367376	324392	85	2.93546
102095	94042	83	52839	49140	82	1560	1511	18	2410	2016	30	5851	5610	41	9080	8489	53	247021	233181	79	2.94146
169232	145462	98	102943	89704	94	2441	2008	27	4371	4372	40	10000	8304	56	16258	13731	75	440824	359353	97	2.94346
141782	123907	92	83679	74807	89	2435	1964	26	4808	3827	39	10205	8569	61	15199	13179	65	416986	349972	91	2.94847
152305	132694	91	91108	81577	90	2523	2347	25	4076	3090	39	10001	8382	60	17236	14383	70	439055	361678	93	2.94847
79908	76387	87	29526	29162	77	1262	1246	13	1802	1812	22	4702	4522	38	6874	6355	46	191646	187431	79	2.94847
101097	94236	84	52015	49132	81	1374	1302	12	2402	2062	23	6136	6189	41	8969	8089	54	260463	245121	82	2.95247
97523	93616	82	69724	66816	81	1628	1667	19	2548	2786	28	6884	7111	44	11193	10410	60	291895	283725	80	2.95347
112246	105559	87	58950	56005	83	1620	1489	19	2489	2748	26	6047	5410	43	11478	10186	58	272930	256570	79	2.96147
151529	134282	98	63967	57984	89	2053	1780	25	4257	3647	34	8498	8114	46	14156	13027	61	381840	356245	88	2.96547
142649	129473	88	70429	64488	86	2254	2153	22	3565	3739	33	9202	8265	53	15009	14486	66	404284	364436	86	2.96847
138725	126490	88	68731	64544	87	2676	2349	29	4253	3777	35	9443	9134	49	14446	13668	69	393014	361138	87	2.97047
113559	104935	91	48080	45403	83	1700	1463	17	2590	2574	28	6621	6251	46	10465	10296	56	284602	272852	82	2.97047
163175	142104	94	63524	54667	87	2434	2335	26	3529	3155	37	8672	7104	54	13669	12114	67	373546	316921	89	2.97047
77775	73814	82	37351	36083	78	911	1029	5	1644	1564	17	4046	3851	36	6381	6035	44	179784	176733	78	2.97547
90397	87968	79	40405	39697	77	999	971	0	2474	2170	27	5184	4806	40	7872	8178	45	203927	198376	77	2.97547
141173	124086	89	60139	51739	89	2591	2321	26	3888	3620	39	10299	8377	57	17474	15389	77	452623	370874	92	2.98247
164237	144466	91	76401	67831	90	2189	2039	24	3489	2992	35	8844	7222	55	14927	12809	71	381195	340937	92	2.98747
162679	135909	98	68895	56671	94	2624	2443	26	4784	3898	39	10434	8996	57	14114	11725	67	425224	354720	91	2.98947
110543	105567	81	70213	67027	82	2105	1785	23	3131	2736	36	8779	8124	52	12173	10487	60	351349	309812	79	2.98947
94280	89478	81	42038	39705	81	1358	1235	14	1937	1734	21	5376	5197	40	8539	8387	53	231851	215987	97	2.98947
247098	178373	112	149188	109502	105	4607	3226	41	8364	5905	58	18768	13546	80	33415	24348	98	830529	609968	102	2.99047
221320	186938	101	105505	90061	96	4636	3802	36	7890	6692	50	18624	14728	78	28515	22495	88	780707	603085	96	2.99347
117866	108497	87	58545	54162	84	1732	1450	20	2237	2815	22	6491	6179	44	10613	9862	57	291173	271730	82	2.99547
117948	103033	92	64645	57219	87	1934	1569	20	2646	2333	28	7335	6798	48	11599	9711	74	322818	284920	103	2.99547
88315	85020	79	48237	46499	79	1200	1181	10	1658	2046	20	4000	3995	35	6623	6836	43	190290	184532	75	2.99747
103569	89886	92	52642	46057	86	1365	1181	11	2725	2129	30	5524	4736	44	8682	7868	51	237680	203024	81	2.99747
106895	100225	84	46322	44034	82	1716	1507	17	3381	2771	31	6246	6033	44	9532	9142	61	268611	251130	82	2.99947
224496	192319	99	159562	139838	98	4776	3914	37	9166	7416	56	21875	17360	91	36369	29096	96	976652	762811	106	3.00647
114823	104749	93	71268	64306	86	1763	1546	22	3265	2911	34	7879	6890	47	12806	11896	60	330547	304441	87	3.01148
115872	103955	88	57776	51087	85	1504	1321	13	3099	2538	31	6590	5822	48	9937	9015	62	281086	238810	90	3.01148
143488	128955	91	74356	67246	88	2558	2631	27	4221	3521	38	9805	8452	56	16835	15396	77	427522	353500	90	3.02448
151826	126610	93	73696	61501	90	1994	1743	20	3235	3227	34	8234	6795	52	13292	11171	68	359196	301601	87	3.02548
156431	129728	94	78549	65154	93	2060	1812	23	3991	3922	34	9579	7605	57	11676	9285	58	377758	315237	95	3.03548
120769	112101	93	43758	41716	82	1585	1656	17	2924	2322	31	6778	6460	44	10536	9853	56	310087	288735	85	3.03548
83480	79652	80	42140	40208	80	1635	1496	18	2011	1994	23	4512	4695	36	6206	6344	41	191243	184174	82	3.04148
121952	107619	89	63936	57279	86	1726	1595	23	2703	2524	33	7092	5815	46	11473	9640	62	313853	280187	87	3.04648
88142	83700	82	29710	28679	79	1617	1274	15	1913	1979	20	5111	4718	39	7872	7813	46	206832	201459	83	3.04748
109827	103003	89	61316	58455	82	1945	1734	19	3392	3324	38	9046	8417	52	13453	12171	67	377601	325536	85	3.04748
176341	149459	94	94646	80190	92	2203	1992	24	4600	3867	42	10178	8296	58	17491	13310	76	438320	350745	91	3.05048
272857	143661	144	173033	86444	141	4483	2358	46	8008	3571	75	17313	8555	114	29793	14752	130	767327	361335	140	3.05448
103965	97022	85	76861	73360	84	2176	1909	22	3647	3598	33	8523	7673	53	13462	12813	63	364524	322113	84	3.05648
132853	118902	99	61608	56010	85	2187	2103	24	4087	3310	37	8860	7906	52	12909	10995	71	371745	314115	86	3.05848
146256	125934	107	62060	55422	88	2243	1769	28	4158	3052	40	9151	7460	51	15135	12873	67	405519	327518	91	3.05948
85404	83256	79	35461	34098	78	1305	1267	13	1976	1907	22	4411	4420	37	7252	6499	43	198390	193711	78	3.06148
166414	150440	97	116848	108660	91	3547	3130	32	6359	5502	46	15369	13256	69	26583	22843	84	681987	546522	98	3.06148
104288	94577	85	84725	78403	90	2796	2597	28	4197	3955	35	11010	9740	56	17765	15301	78	427766	374412	100	3.06248
257461	204097	102	121709	99627	100	4955	3937	40	7565	5535	52	19853	14848	86	31525	23005	96	804509	580197	105	3.06248
145768	130260	91	67668	62262	86	1912	1838	22	4463	3889	36	9647	8421	55	15214	13116	70	410854	374061	89	3.06548
105038	99293	89	60744	57729	81	1218	1291	11	2465	2184	27	5903	5489	41	8848	8940	48	251753	246277	80	3.06548
109723	102746	84	68993	64863	83	1696	1617	21	2645	2382	30	6803	6163	44	10537	9700	56	281761	262046	86	3.07048
157355	142565	91	82942	76477	89	2787	2769	26	4821	3622	42	10651	9519	56	19284	16413	76	463085	377755	95	3.07549
131559	115113	93	68258	59449	87	1976	1744	22	3596	3232	34	9631	8487	54	15763	13546	66	417922	367995	92	3.07649
139866	126754	89	121930	113732	87	2972	2948	29	4455	4071	39	11253	10187	59	19043	16170	78	490527	423310	87	3.08349
135162	119532	90	56814	49801	87	2075	1613	26	3174	2901	35	8505	7242	52	13517	12418	71	360489	316402	86	3.08649
166380	147991	90	82351	76388	89	4736	4161	35	8259	7544	52	19401	18503	79	33930	30503	84	858178	751062	91	3.08949
82232	77005	91	39614	37998	80	1246	996	0	2041	1450	24	5095	4648	40	7626	7464	46	201998	194078	78	3.09049
104289	98147	84	68741	64539	81	1857	1867	22	2901	2783	30	7614	6927	48	12540	10900	59	314551	282496	83	3.09449
157102	139589	91	81079	72896	88	2447	2160	27	4427	3494	43	11154	9128	64	17313	14966	71	462917	374507	92	3.09549
117996	105777	100	48739	43261	83	2220	1950	22	3007	2878	31	7360	6788	48	11839	10393	66	320613	286383	88	3.09649
71256	69856	79	32734	31878	76	1047	1073	8	967	1509	14	3995	3914	35	6736	6124	49	164675	158983	78	3.09749
121240	111395	85	69274	65052	84	1880	1701	21	3227	2586	34	6767	6512	44	11239	10011	57	284157	262411	85	3.09749
104916	98667	87	44648	43081	81	1566	1571	16	2336	2733	25	5596	5595	39	8753	8305	49	240585	231832	83	3.10049
185821	163243	103	114091	101591	94	3303	2835	33	6483	6188	42	14444	13605	71	22245	20267	82	618884	561521	95	3.10149
170515	145905	99	68391	57628	89	2620	2263	27	4975	4153	40	11295	9241	61	16790	14243	72	492155	412420	101	3.10449
114867	107761	83	46706	44742	81	1419	1493	15	2625	2359	27	6729	6482	48	10077	9983	58	268510	255161	84	3.10449
141376	132028	92	103381	97730	86	1814	1833	20	3214	3532	33	8266	7284	48	15150	13309	74	390884	345412	89	3.10549
138834	125533	89	68558	63204	87	2464	2291	26	4064	3103	40	10067	8131	68	14872	12251	73	402974	334963	91	3.10649
93795	88429	85	36803	35317	80	1529	1286	14	1706	1833	18	5524	5387	39	8411	7888	51	233885	224598	79	3.12349
106299	98691	86	55261	52375	83	1214	1107	12	2763	2817	27	6161	5778	45	9560	9032	51	257062	244963	84	3.12549
132036	116343	95	71456	64007	88	2206	1914	25	4191	3837	35	7971	7216	47	13805	11788	65	360408	318076	89	3.13049
138727	119986	90	103821	90483	91	2315	1971	24	3560	2898	38	8489	7731	55	13969	12510	65	376183	329726	91	3.13249
148901	134130	92	82660	74528	91	2505	2076	27	4061	3472	35	9885	8079	56	16628	14216	71	452017	380095	92	3.13349
165115	146946	103	75238	66754	87	2544	2379	27	5936	4551	50	11950	10176	64	18801	16981	71	517775	437677	90	3.13549
149339	133602	100	80309	74155	87	2509	2546	25	3488	2946	36	8996	7665	59	14768	12720	70	409629	323146	90	3.13549
137582	123437	88	65842	60287	88	1646	1693	17	3343	3221	28	8297	7723	49	13937	12537	70	338371	308066	88	3.1365
44698	43684	74	20239	19697	59	472	444	0	645	1112	7	2525	2389	29	3423	3439	30	109715	110109	71	3.1385
165359	138561	104	93722	81312	92	2031	1685	24	3564	3481	31	8749	7174	51	13963	11402	64	374016	314705	89	3.1405
70163	68252	81	34141	33338	77	1172	998	0	1825	1538	16	2864	2702	30	5295	5221	40	143380	138133	74	3.1445
169523	150441	90	109938	98710	91	2480	2318	27	5042	4558	40	11224	9572	63	20155	16895	81	512774	415217	89	3.1485
127449	110265	87	84570	75083	87	1780	1555	20	2735	2698	30	6139	5665	45	9629	8706	52	283634	255638	84	3.1485
115830	107698	86	51550	48616	84	1775	1625	20	3464	3256	35	7518	7240	45	11696	10469	65	303978	289362	81	3.1545
137138	126835	87	80053	74133	86	1839	1710	22	3712	3234	31	7966	7462	48	13567	12253	60	342485	315003	82	3.1545
110266	100324	88	61536	56250	86	1416	1465	17	2813	2476	34	6874	6415	46	11466	9761	60	304923	278268	85	3.1605
140965	125600	94	50479	43231	85	2053	1670	24	3792	3183	37	7091	6607	47	10933	8805	57	295002	254485	86	3.1605
138730	119151	91	67735	57913	89	2265	1849	26	3775	3073	35	8129	7020	54	13992	11790	70	363136	307119	89	3.1625
117494	108154	83	50103	46442	84	1370	1541	16	3297	2943	32	7260	6549	46	10583	9537	57	290151	273561	84	3.1655
99724	94524	82	51674	48849	82	1568	1374	16	3010	2792	33	7176	6729	48	10688	9959	64	271288	255022	83	3.1655
37555	35596	60	72518	67726	78	222	238	0	409	465	0	-81	113	0	30	202	0	985	1751	18	3.1655
84003	80119	94	42014	40777	79	814	909	0	1821	1643	17	3822	3817	34	5834	5952	39	166674	163789	76	3.1675
97401	92459	84	43866	41506	81	1375	1406	13	2202	2025	30	5899	5628	41	8972	9004	51	240016	232275	82	3.1685
184920	151944	98	102455	86438	93	2359	1732	27	3685	3310	38	10133	8621	57	17262	13633	81	425109	332585	96	3.1685
90727	88330	80	46268	44649	79	1186	1121	8	2303	2212	23	5363	5328	40	8099	7250	56	224944	223661	79	3.1685
105202	97129	94	43244	41210	82	1830	1566	20	2966	2699	30	7067	6816	41	8598	7991	51	278593	263689	81	3.1725
93233	86414	96	43753	41139	82	1473	1155	14	2668	2191	29	5533	5244	43	9611	8398	56	228688	215631	98	3.1725
102206	98047	81	60747	58051	82	2026	1988	23	4124	3805	36	8011	7219	49	14018	12657	64	378688	337028	83	3.1755
77388	75501	79	32462	31596	77	1467	1389	14	2408	1714	28	3903	3943	33	7480	7402	47	188578	185926	77	3.1755
104357	96827	85	50453	45870	81	1490	1456	16	3044	2541	38	6324	6231	40	10473	9717	56	286460	263091	76	3.1845
62776	63000	72	32508	32251	75	757	696	0	1164	1020	3	3322	3046	32	5556	5234	37	143792	142255	73	3.1845
107460	96551	91	104767	97680	86	2326	2047	26	3663	3363	32	7257	6765	48	12190	11393	64	343234	312090	81	3.1865
158927	133120	89	77176	64204	90	2611	1903	27	3110	2538	35	8787	7426	49	15457	11876	70	389551	317487	89	3.1865
127770	109352	104	59410	52270	87	1709	1764	19	2994	2511	31	6318	5351	48	10916	8871	63	279829	238622	88	3.1935
181809	158301	95	91114	80099	92	2986	2456	29	5638	4408	45	12816	10937	63	21343	18252	83	549915	451866	95	3.1935
116452	108067	90	65803	62011	84	1370	1123	11	2819	2166	32	6755	6230	45	10660	9387	57	280241	258568	83	3.20451
103487	97183	83	49003	45899	82	1340	1207	13	2997	3177	30	6164	6006	42	9926	9533	51	269335	252455	82	3.20451
157348	135054	108	72773	62380	95	2494	2076	26	4122	3232	40	10404	8684	61	16704	12758	79	445792	352309	108	3.20451
121321	103491	104	59494	49988	104	1812	1513	18	3111	2861	27	7222	5902	47	12389	9612	79	317934	251061	104	3.20451
219100	188579	103	153649	137299	101	5521	4652	37	10018	8893	55	24308	21830	91	38243	34550	92	1.04858e+06	852488	101	3.20851
159072	137978	91	79468	69991	90	2325	2146	25	4182	3368	42	8980	7007	58	15187	12754	69	399298	325918	88	3.20951
106523	97723	95	46334	43458	83	1576	1461	17	2549	2621	27	7182	6787	44	11225	10124	57	306594	296972	77	3.20951
112303	102009	93	59251	55411	83	1432	1401	18	2956	2697	30	6462	6033	47	10976	9764	58	284088	268606	80	3.21151
157434	134621	94	85505	73520	91	2016	1609	23	3900	3205	38	7997	6798	50	13876	12488	62	371969	322168	87	3.21351
125996	116776	89	58734	55651	84	2693	2262	27	4373	3914	37	10216	9029	57	15574	13358	76	426189	375453	83	3.21551
174762	147939	92	74660	63063	90	3176	2774	31	4757	3927	42	12238	10029	64	18759	15713	78	516907	431266	88	3.21551
125441	106162	100	75114	66489	88	1928	1959	21	2837	2546	35	7841	6948	51	11362	10133	57	313729	268986	85	3.21751
108648	103120	82	53637	50544	83	1583	1481	18	2290	2309	24	6047	6052	43	9549	8990	58	280930	267069	82	3.21851
103956	96654	85	53626	50693	82	1657	1505	19	2178	2015	23	4857	4877	40	8804	8548	54	241479	226661	81	3.22251
105512	97826	86	47249	43668	83	1718	1639	21	3371	3119	33	7131	6502	49	11716	11233	58	320509	306184	86	3.22651
110634	101996	91	53214	50038	83	1033	1245	11	2536	2578	28	6125	5551	43	10572	10373	53	273184	257103	85	3.22751
126896	116052	98	71143	65893	85	2541	2318	26	3800	3029	40	9336	8675	52	13063	11878	59	391076	347172	91	3.22951
119201	104589	89	74265	68260	86	1852	1568	20	3253	2802	33	7470	6598	48	10878	9200	57	303657	262940	89	3.23051
127899	113779	91	51194	46410	87	2069	1872	22	3618	3398	38	8806	7423	51	13740	11691	69	377324	320177	92	3.23251
100703	92394	85	48470	43816	84	1366	1396	16	1990	2111	22	5102	4685	39	9387	8462	48	240375	217662	86	3.23651
116022	104125	87	57996	51495	86	1897	1591	21	3099	2605	35	6973	5860	50	12165	10443	57	333950	301615	88	3.23951
123568	117993	84	76233	71911	84	1845	1738	20	3110	2999	28	8304	7424	54	12401	11430	65	354369	311832	86	3.24451
110200	103952	83	48164	46617	81	1628	1459	17	2855	2857	27	6238	5516	50	9675	8981	59	269959	261727	81	3.24451
205833	168178	99	109154	91257	99	3568	2781	32	5092	3993	42	11001	8869	61	17857	14041	78	465872	364439	98	3.24751
108576	101927	87	57356	55001	82	1638	1653	20	3514	2841	36	8350	7722	52	12700	12220	62	354208	318631	85	3.25551
154746	139370	94	70050	64544	88	2797	2360	29	5026	4495	39	11264	10656	58	20317	17320	79	508512	464845	92	3.26051
282082	191969	128	182495	136887	122	5346	3842	43	9826	6921	61	23809	17010	96	37203	26577	115	994036	703391	133	3.26252
276030	170546	127	162484	108611	119	4619	2571	45	8512	5264	57	16238	10429	73	29275	18832	108	744377	494627	117	3.27552
156847	137230	92	79406	70581	89	2332	2119	26	4660	3708	45	10247	8426	57	17655	13975	74	448311	358426	92	3.27852
105534	94888	84	54485	49240	85	1691	1832	19	2567	2497	29	6804	6357	43	10509	10098	59	285612	259500	82	3.28152
85555	81096	82	48297	47102	80	1071	1004	2	2271	2196	24	5300	5106	39	7477	7694	45	225146	217590	81	3.28452
217009	194002	94	144195	129990	96	5136	4315	38	10856	9016	61	25812	21975	88	43825	37385	91	1.04858e+06	895795	102	3.28552
223925	187485	105	99187	84192	99	4507	3577	38	6965	5430	55	16088	12327	80	26064	19661	94	685430	505892	105	3.28652
322304	205831	132	229503	157026	128	8001	5597	51	14317	9676	75	30632	22030	108	53649	37778	123	1.04858e+06	964663	131	3.29052
190043	165937	91	105746	92732	91	3643	3277	32	6146	4896	49	14303	12238	66	24390	21160	83	642097	532923	108	3.29052
59572	56470	83	27288	26324	75	798	709	0	1684	1388	14	3383	3236	32	5098	4559	41	132012	125234	78	3.29152
126430	112489	91	50193	45055	86	1552	1636	22	3309	2799	36	9091	7919	53	12625	11276	66	353834	306603	89	3.29352
140390	128790	89	92546	85538	88	2083	2250	23	3911	3410	36	8854	8260	56	13886	12151	65	381942	325603	93	3.29752
145212	126182	93	72181	61352	91	1778	1667	20	3820	2682	38	8993	7453	53	12905	10868	66	366366	306439	105	3.29752
144995	123339	92	76270	65414	90	1762	1514	21	3712	2870	36	7891	6694	52	13623	11121	75	319753	264632	90	3.30252
120613	109745	93	67478	62554	85	2001	2125	22	3351	3517	33	9422	8561	54	15063	13691	64	401501	344918	86	3.30452
171107	142073	103	82958	68935	94	2643	2181	29	5013	4126	43	10465	8743	59	18379	15333	84	493208	430647	90	3.30852
140195	130093	89	96192	91905	86	4286	4053	34	7546	6218	59	16698	15093	68	28156	24468	82	715693	619093	90	3.30852
93289	91131	81	39951	38986	79	1267	1093	9	2379	2152	26	5798	5750	42	8696	8337	51	242403	237365	77	3.30852
118247	109674	86	58823	54599	83	1770	1702	17	2588	2746	30	6713	5960	46	12075	10631	60	320633	299275	83	3.31452
154779	131074	101	75234	64222	91	1869	1924	22	3844	3471	38	9777	8055	57	12999	10725	67	370778	301775	96	3.31852
154821	133076	93	104949	91548	92	2464	2267	25	4655	3467	41	10467	9424	54	15461	13200	72	435077	374732	93	3.32052
106840	102016	86	27970	27176	79	1878	1685	21	3329	3453	31	7032	7049	42	10181	9694	53	298688	291138	83	3.32753
160506	148440	88	114739	106145	88	3064	2933	29	4837	4007	49	11164	10465	57	18444	15586	78	503062	428837	87	3.33553
105695	97387	86	50741	47483	84	1352	1268	16	2186	2467	26	6260	5870	51	10154	9010	59	271493	256476	80	3.34053
142327	124078	90	56826	48299	85	1901	1931	21	3348	3191	34	8413	7041	52	12127	10980	61	333925	283425	86	3.34053
187809	146882	99	123823	95104	98	4390	3641	36	6915	5760	47	17474	14308	76	26928	22695	88	713163	613186	95	3.34253
122005	100846	93	113283	97485	90	3818	2945	37	6834	5754	47	16009	14007	75	23740	21484	83	645853	547572	90	3.34453
148067	126731	98	80716	68344	91	2050	1965	21	3675	3388	34	8344	6906	52	13244	11011	62	356297	312068	88	3.35853
79875	75856	82	18725	17462	58	3562	3309	31	11096	10582	60	10805	9951	62	6143	5893	41	168176	156761	79	3.36153
150440	131245	106	64530	57143	88	2315	2075	26	4216	3726	39	9332	7893	55	13173	11126	64	383939	320564	88	3.36153
221492	190360	99	133801	115879	99	5165	4277	38	8151	6806	49	20144	16114	83	33476	26313	94	882787	666026	104	3.36153
134633	119769	89	60108	53068	85	1932	1547	22	3692	3085	35	8483	7264	52	12387	10896	62	342360	295820	86	3.36353
178136	152617	97	83574	73015	92	2554	2504	26	4543	3555	43	10668	8901	56	18088	14730	78	481353	379225	94	3.36553
136567	123544	87	60830	52996	85	2093	1817	24	3674	3291	36	8288	7306	53	14435	13072	61	374209	320980	85	3.36553
66018	64162	79	25059	24557	69	896	958	0	1678	1727	20	3108	2765	34	5455	5373	40	135725	136300	72	3.36553
130564	110029	91	81034	70837	89	1809	1739	19	3322	2857	32	7160	6031	48	11638	9702	60	307770	262872	87	3.36753
142466	126504	90	68186	60526	87	2470	2276	26	4052	3187	41	10535	9068	55	14969	13252	69	429437	366514	86	3.36853
149258	127373	93	83149	68957	92	2481	1964	27	3989	2816	40	9448	8020	54	12696	10150	67	360146	308006	90	3.37053
102061	94116	88	55244	51453	83	1365	1424	16	3421	3224	30	5882	5592	41	10338	9123	62	273680	260312	80	3.37453
170697	154161	89	87550	79758	89	3359	2821	31	4587	3661	42	11283	10100	58	18798	16937	81	477059	392817	93	3.37853
134477	118971	89	72449	62263	88	2160	1791	23	3215	3096	32	7830	6523	54	12382	10742	59	341227	298493	91	3.37853
145004	122606	92	82761	71806	88	2411	1979	25	3528	3264	37	9406	8388	56	13654	11498	65	394610	341652	90	3.37853
93955	89340	84	43246	40556	80	1554	1469	18	2078	2388	26	6215	5512	39	9727	9725	52	258293	248146	82	3.38153
116969	108122	89	61845	57480	84	1697	1782	20	2881	2732	28	7211	6715	47	10317	10014	56	296146	283681	83	3.38153
252065	199090	104	103709	84589	100	4942	3763	39	8493	6134	59	20447	14433	83	32568	23475	98	865256	626757	103	3.38153
106785	99050	90	57456	53263	81	1366	1378	16	3257	3143	31	6275	5704	45	9935	8823	59	270182	241453	81	3.38453
111970	108281	84	67123	63976	83	2346	2309	24	4040	3384	39	8739	7809	52	13679	13285	65	376776	350061	85	3.38653
95066	90649	86	41655	40259	79	1297	1217	14	2970	2321	28	5848	5686	38	8739	8681	49	242106	227826	81	3.38753
113791	101062	85	70192	62539	86	1715	1525	20	2864	2387	34	7029	6616	46	10536	9562	52	283180	251244	80	3.40054
245414	193767	99	90974	69420	100	4786	3642	42	8024	5949	53	18071	14388	76	29845	22894	93	792193	613878	98	3.40254
173098	156381	89	99789	89476	88	3065	2929	29	5321	3903	45	12341	10397	65	19621	16335	81	507563	411335	88	3.40254
146099	126403	95	65287	56825	90	1933	1518	22	3412	2906	34	7461	6380	53	14428	11886	69	359451	302140	86	3.40254
79694	74266	83	42977	41746	78	1093	1038	4	2174	1971	25	4881	4632	38	6546	7023	38	197044	195506	74	3.40454
104486	97102	84	55065	52018	82	1371	1402	16	2742	2268	31	5776	5416	42	8828	8692	50	238220	227863	81	3.40554
129076	112315	89	60289	52841	88	1650	1596	18	3164	2154	32	6954	6262	51	10938	8732	58	314643	273136	86	3.40854
211223	171358	102	104500	85235	97	3738	2705	36	6178	4636	44	13056	10820	66	21407	17039	89	559217	442784	98	3.41154
193326	162670	103	96801	82646	93	3840	3079	33	6449	5355	49	15794	13173	73	25337	21380	86	695895	578004	96	3.41354
151291	134438	91	65987	59360	88	2198	1845	25	4188	3920	39	9716	8197	55	15360	12371	80	411610	336543	91	3.41754
147249	124513	92	58976	48479	91	2049	1951	23	3133	2722	34	8225	7339	49	14010	12097	73	379078	318855	91	3.42354
103543	92305	85	56517	51142	83	1452	1350	16	2084	2009	26	6149	5484	43	8897	7785	55	251051	219921	85	3.42554
124423	110436	88	56476	49906	86	1837	1925	20	3504	3221	34	8326	7475	50	13243	11325	63	355440	314685	84	3.42654
138054	120365	90	67893	58998	88	1968	1781	21	3903	3146	35	8469	7080	52	12167	10605	61	359956	307298	89	3.42654
60930	58482	78	19624	19281	55	1569	1574	19	2288	2100	31	5286	4966	42	3627	3347	33	185051	185089	75	3.42754
129279	111207	95	68765	61654	87	2183	1932	26	3196	3253	34	7541	6448	50	12131	10525	60	352154	301761	86	3.43154
153974	139456	91	77228	71602	88	2718	2348	28	5205	4120	41	12640	10633	65	19923	17047	80	532298	429317	89	3.43154
309943	214531	133	208513	147581	132	5596	3766	43	10260	7207	59	22035	15149	91	36878	25637	124	941298	670796	128	3.43354
150926	136468	89	83064	75080	87	1936	1687	23	3322	3213	32	8494	7879	49	13536	11177	73	358227	311088	83	3.43354
96855	94863	78	37332	36926	77	1363	1273	12	1857	2079	24	5627	5511	41	9779	9821	50	252938	247909	74	3.43354
107002	100820	84	44343	42036	82	1647	1530	20	2375	2442	23	6941	6547	45	11222	10288	57	303090	294334	79	3.43554
156905	147177	90	84846	80130	87	3634	3544	31	6036	5423	45	14122	12646	65	21758	18742	79	604600	507667	86	3.43554
164807	138911	95	89969	75556	92	2615	2127	29	4287	3367	43	10604	8353	65	17103	13559	85	453469	372073	91	3.43754
140578	121486	93	71909	62977	88	1966	1840	23	3855	3227	40	8930	8106	51	13924	11184	72	376783	326092	92	3.44154
82215	79428	78	78700	66505	88	1096	1134	9	2530	2115	28	4922	4839	38	9083	8716	50	224851	220452	78	3.44154
156750	133584	92	81869	71295	89	2401	1990	22	3900	3032	38	10279	8676	63	14348	12384	72	410099	342656	92	3.44454
141695	129887	88	101025	94325	87	2787	2565	28	5246	4750	39	12717	11612	62	20754	18497	80	594307	486871	93	3.44554
114835	106166	84	47532	43084	82	1778	1564	21	2964	2831	30	6947	6337	45	11911	10835	61	313115	269959	86	3.44854
72878	70257	81	23267	22669	63	1212	1306	13	2857	2574	30	7705	7652	47	7564	7725	47	252746	250715	80	3.44854
89157	85825	81	49029	46862	80	1320	1111	13	1782	2102	21	5157	5239	38	8053	7699	50	241718	226517	79	3.44854
125915	114510	89	76119	69975	86	2055	1926	23	2560	2869	29	7058	6241	48	12234	10170	73	315161	277492	89	3.45155
109954	99235	87	53895	47827	84	1713	1527	22	2926	2784	31	7642	6892	49	12431	10849	62	325825	287174	86	3.45555
160899	146356	91	81225	76753	87	2995	2685	29	4639	4146	42	11476	9737	65	20329	17131	78	536558	446571	90	3.45955
97767	88811	85	49972	44455	83	1507	1474	15	2511	2214	30	6238	5890	43	10988	9503	59	283331	257991	79	3.46555
134929	123704	89	83244	77490	86	2650	2496	25	4920	4308	44	11734	11302	61	16828	16581	70	479005	452038	82	3.46555
144370	126255	89	63769	56464	88	1903	1780	22	4109	3148	37	9123	7684	55	13728	11654	68	389695	328459	86	3.46655
154038	137217	90	186049	171969	91	4950	4313	37	9406	7707	55	19571	16848	82	30781	27442	84	851628	727928	93	3.47255
109156	102895	87	70553	66941	83	1626	1803	19	3214	3073	30	7076	7404	45	10558	10083	55	291145	275539	86	3.47555
134236	125880	84	94247	88334	86	2540	2480	27	5018	4054	41	10043	9897	52	16527	15789	71	460142	413565	93	3.47555
129266	116950	94	51453	46526	84	2655	2193	27	3520	2776	43	9323	8124	55	14996	13305	72	398120	331900	92	3.48055
80818	78578	81	51687	50468	79	1127	1161	9	1085	1668	18	4457	4358	36	6299	6029	42	183642	178916	79	3.48155
118559	110217	87	76489	72311	84	2423	2323	25	3973	3806	34	9587	9398	49	15876	15880	66	418566	389940	88	3.48255
159915	139018	92	81353	71061	90	2261	1842	28	4089	2994	37	9441	7829	57	14949	12192	68	404198	323729	92	3.48355
99177	94124	85	43300	40684	81	1110	1043	5	2416	2568	26	5306	5006	40	9568	8893	58	248071	235978	83	3.48755
102578	93187	100	52798	50582	82	2272	2154	23	4184	3635	35	9788	9227	58	15928	14855	69	422616	383417	85	3.49055
101398	94218	86	54140	49231	83	1588	1534	18	2502	2214	27	6045	5612	42	9197	7973	55	255097	228908	81	3.49155
92964	85568	88	35697	34243	80	1569	1265	14	2545	2211	26	5252	5047	40	9022	8377	54	240333	233452	78	3.49855
150593	128626	94	59496	51092	91	2545	2436	26	4628	3409	40	10356	9096	59	17254	14098	75	463131	410120	92	3.49855
125405	112560	92	45370	39378	86	1892	1881	20	3460	2810	33	7876	6685	52	11531	9671	68	322774	280505	89	3.50355
125448	110143	87	57950	51758	87	2322	2413	26	3263	2932	32	7625	6319	51	12691	10431	60	354551	303386	89	3.50655
168591	142242	95	70774	59650	93	2945	2464	29	3858	3106	41	11185	9327	59	17579	13891	69	500670	406176	99	3.51055
99077	92545	86	42223	40276	80	1461	1144	15	1792	1799	24	4385	3937	41	6676	6216	45	188344	180808	82	3.51455
140454	121622	92	50851	42787	88	1713	1482	21	3622	2921	38	8421	6956	57	13812	12113	62	373311	319690	90	3.51956
104832	96968	82	51787	48252	82	1703	1388	20	2873	2625	31	6656	5821	46	10582	9753	57	304323	285436	81	3.52356
139253	126183	92	114806	105982	94	3012	2799	30	5027	4481	39	12083	10474	59	20172	17360	79	512262	426538	103	3.52356
138414	122779	91	61161	53339	88	2056	2012	22	3713	3684	34	8523	7401	50	12822	11367	65	386126	338247	87	3.52556
77705	75494	79	44246	43247	78	957	821	0	1852	1367	23	4440	3964	38	5575	5319	40	168211	167941	74	3.52556
158228	143644	88	74928	69397	88	2347	2231	25	3871	3589	36	10913	9647	60	16781	15465	75	492379	451512	91	3.53156
129928	118904	95	60154	55650	84	2379	2136	27	4249	4163	35	9293	8377	53	14855	12804	69	379182	326357	86	3.53256
175154	141348	97	78173	63958	94	2591	1993	28	5690	4671	48	10953	9272	57	18113	14763	77	492501	419611	95	3.53356
147142	123288	96	85658	73701	91	2170	2101	24	3868	2741	39	8562	6946	54	14965	12163	72	376685	314606	93	3.53956
112118	105411	85	51464	48758	81	1771	1644	21	2708	2650	29	6596	6118	43	10806	9927	55	297145	282025	83	3.54156
98884	94500	80	47499	45600	80	1435	1427	16	2771	2322	26	5554	5214	41	10070	9034	57	271793	254099	83	3.54156
138814	124518	93	126504	116802	86	1753	1403	17	3684	3525	38	8558	7605	54	12397	10354	65	351224	302246	88	3.54256
183230	170517	91	162117	151546	91	3827	3465	33	7358	6664	50	16267	14973	65	27881	24779	83	752147	645510	93	3.54956
135233	119954	98	69512	62406	86	2169	1687	27	3213	3452	31	7568	6675	48	10107	9367	58	315542	280861	86	3.55356
137861	116696	97	69815	59732	88	2035	1814	24	3442	3029	36	8422	6775	53	12414	10120	70	356000	301329	87	3.56056
77011	73908	81	37624	36877	77	928	983	0	2357	2163	28	5211	5316	40	7034	6755	49	212106	207876	75	3.56056
100466	94982	85	51513	49357	80	2277	2347	25	3631	3808	28	7498	6978	49	12025	11382	60	321568	302645	81	3.56556
95840	88452	85	46292	43710	80	1406	1290	16	2533	2449	30	5596	5084	42	8875	8032	53	258136	240497	81	3.56556
155117	142942	88	49791	47802	85	2617	2287	28	4501	3905	35	10246	9088	54	15806	14415	69	418299	386330	86	3.56656
262970	197661	107	141396	109459	104	5277	3941	44	8119	5991	50	18646	13930	72	29755	22959	96	797201	600896	105	3.56756
164111	142170	91	113788	103128	90	2683	2240	28	4584	3704	40	10143	8944	56	16975	14345	72	448785	389617	90	3.56756
165714	138930	98	96334	82369	93	2573	2198	27	4245	3620	38	9593	8464	54	15333	12512	75	424642	349885	93	3.57356
76379	74205	82	34144	33409	77	1167	979	0	1789	2005	19	4276	3969	36	7052	6635	50	185272	181288	80	3.57556
128324	118501	85	70859	64716	84	1895	1543	23	4356	3166	49	8379	7331	53	11759	10431	62	344914	303000	87	3.57756
125122	110469	97	60972	53448	87	1861	1785	20	2503	2572	27	6945	5703	48	11503	10272	64	335303	296137	89	3.57856
207985	162153	116	149378	123947	100	3673	3275	32	6287	5528	43	16016	12958	71	25368	20693	91	658594	528629	99	3.57856
122086	107926	97	65441	59116	86	1706	1465	18	2575	2522	26	7348	6044	48	11298	9813	56	302838	266803	85	3.58357
98672	94764	82	46686	44418	80	1571	1338	16	3039	2309	33	5776	6046	39	9569	8996	51	269266	259971	78	3.58357
192356	176201	92	103955	96321	90	4428	4043	35	9372	7913	50	19846	17733	78	34094	30470	84	894462	738527	92	3.58457
88322	84285	83	42828	41105	80	1160	1279	11	2464	2502	27	5954	5650	40	8001	7784	49	241129	239309	78	3.58457
120390	109477	87	51135	45860	85	1443	1411	16	3229	2946	37	7325	6648	48	11902	10334	66	321571	285110	82	3.58757
140943	118181	92	64251	54638	89	2175	1751	26	3762	3013	38	8713	7435	53	14893	12267	78	368246	312679	86	3.58757
103935	97805	84	52822	50274	82	1350	1238	14	2544	2186	29	6293	5639	43	11032	10890	57	264292	257216	78	3.59157
84717	80176	87	41801	39659	79	1223	1106	7	1999	1979	21	4859	4769	39	7608	7735	46	222333	213832	76	3.59357
110297	101125	98	54701	51799	84	1649	1648	20	2940	2811	29	6534	6153	43	10053	9720	53	285499	265063	84	3.60257
94711	90801	82	42766	40752	79	1309	1290	16	2175	2255	23	5467	5084	40	7870	7754	48	227628	218089	78	3.60857
150237	129593	107	91825	81614	91	2676	2247	28	3852	3393	35	10161	8952	54	16246	12946	82	421592	356186	93	3.60957
96714	92494	85	49854	47072	82	1555	1445	19	3153	3016	33	5968	5612	42	9334	8983	52	268260	258028	82	3.61157
157284	136450	108	92857	82060	92	2806	2414	30	3998	3481	36	9965	7967	63	17353	14163	73	448726	366530	89	3.61457
134260	121287	94	78130	71927	90	2589	2258	26	4867	4135	39	10930	9769	57	17770	15059	77	481483	395621	103	3.61457
127534	114439	87	59765	53833	86	2182	1818	25	3018	3174	30	8298	7016	55	12995	11415	63	349006	322063	85	3.61557
171410	151385	97	92039	82154	91	2933	2709	31	4643	3953	46	11822	10289	59	17783	15326	76	500419	412465	90	3.61757
132155	122605	87	81011	76891	86	3829	3497	31	4987	4815	36	13282	11880	68	21271	18805	78	566943	480270	88	3.61757
105457	98267	87	69949	66657	84	1488	1310	13	2563	2241	29	5814	5578	44	9684	8815	59	256937	248202	82	3.62857
124135	110723	89	68871	61833	85	1677	1490	21	3369	2443	35	7520	6223	51	12262	10448	65	324171	282923	85	3.63157
49788	49004	80	22668	23055	56	862	618	0	1473	1190	12	1991	2159	22	3416	3290	34	98708	101153	69	3.63157
128987	113893	87	118982	108477	89	2216	2009	27	4861	3913	42	9778	8725	56	16478	15105	75	447549	423184	86	3.63257
179638	144635	101	68640	55603	95	2753	2376	28	4096	3905	38	10964	9164	56	16361	11941	80	455210	369588	94	3.63557
175805	145920	97	75957	62976	92	2795	2218	32	5216	4060	52	11272	8970	59	17445	13998	73	472500	369998	97	3.63757
125360	111768	96	60023	54043	90	2060	1581	24	2657	2512	27	6887	6156	45	11236	9592	59	302069	264480	103	3.63757
179595	161363	93	123090	109786	93	4326	3920	34	7348	6060	48	17598	14615	70	31956	26573	88	818245	637654	96	3.63857
120202	109358	92	78490	70766	84	2142	2050	23	2960	2582	33	7264	6547	47	10910	9264	59	311877	267712	85	3.64057
99452	93496	98	41709	39743	81	1318	1426	14	2225	1858	29	4735	4340	39	8234	7847	51	213597	199423	80	3.64358
167239	142564	94	71273	60272	91	2409	1934	26	4199	3574	42	9010	7096	53	15275	12792	73	413632	343211	89	3.64858
142651	127878	89	68844	63715	86	2113	1782	23	3989	3252	42	8451	7198	52	12839	11139	63	361900	309246	84	3.64858
150327	135895	91	83167	76183	87	3248	3189	31	6191	5659	45	15177	13154	67	24724	22130	80	681057	581593	85	3.65058
104604	94811	94	46405	41615	84	1353	1280	12	2244	2319	31	6279	5805	46	9899	9177	53	270570	242386	78	3.65058
125856	116219	91	67471	62089	85	2495	2292	27	3591	3241	35	10802	9575	58	17446	14550	77	465376	402670	83	3.65258
182419	157755	94	88858	79955	92	2887	2431	28	5093	4050	44	13022	10933	68	19260	15563	83	538026	440113	88	3.65358
129400	119189	89	75410	70329	86	2122	2045	21	3771	3302	40	8757	7945	53	15533	14354	67	411471	348925	88	3.65758
26100	26658	60	13847	13772	46	468	450	0	453	705	0	1794	1774	21	2108	2217	23	60837	61454	67	3.65758
102392	96108	84	71575	66475	84	1517	1366	15	3059	2941	31	6711	6061	49	9395	8281	54	272319	244588	82	3.65958
193757	159018	110	88366	69193	113	2634	2290	28	4521	3697	41	11609	9451	64	19148	14945	82	536570	421333	113	3.65958
89016	84877	81	44286	41005	80	1381	1063	10	2650	2446	32	5516	5244	44	8481	7447	50	241276	221124	81	3.65958
181754	161057	96	96385	86769	94	3629	2950	32	5903	4866	44	12565	9601	66	21738	16882	90	567771	442629	102	3.66458
239859	133682	126	132952	77273	124	3588	2028	43	6004	3501	65	16187	8883	93	25265	14128	108	690700	360727	127	3.66758
126671	115722	87	66893	61361	84	1902	1861	21	3705	3112	35	7789	7164	46	14178	12593	73	386823	349354	86	3.66858
202429	173304	100	129591	113995	95	4388	4011	34	7888	6200	51	18470	15061	76	26243	20788	90	753994	578083	100	3.67158
180530	155114	99	88648	77793	96	2591	2174	30	4362	3929	37	10344	8423	57	17283	13344	73	446143	354675	98	3.67958
159356	142905	91	72856	65706	88	2738	2399	27	4848	4317	40	10850	9229	63	17904	13954	82	468609	377704	90	3.68458
216552	161878	101	100939	74824	98	3519	2804	35	6065	4510	49	13396	9531	65	22673	16761	88	592980	427397	97	3.68658
205741	173225	100	209624	186013	101	3823	3371	33	6677	6332	46	15971	14825	68	26569	24601	86	727965	641338	114	3.68658
214649	177516	111	155387	134350	101	5285	4546	39	8429	7224	51	21709	17677	86	35421	27999	95	946891	737685	102	3.68758
102270	93838	88	54458	50693	82	1335	1302	13	2704	2153	29	5396	4857	41	8649	8008	52	243369	233002	81	3.68958
293577	159912	144	142295	80390	143	4062	2387	43	6758	3870	63	16866	9127	103	26627	15419	123	744184	395754	143	3.69158
99269	92989	82	96039	92732	83	2383	2361	24	4023	4229	31	9957	9720	50	14444	13995	72	406211	377302	85	3.69458
123608	116164	89	62189	59869	85	2597	2231	29	3788	3469	36	10499	9144	59	14927	13085	65	434510	375273	89	3.69958
130669	121644	90	70403	67407	84	2382	2108	27	4745	5055	35	11313	10541	57	17594	16625	78	496574	446119	90	3.70058
192193	166349	95	60053	51778	91	3124	3031	28	5697	4636	49	13421	10843	67	20817	17196	84	584109	469851	99	3.70158
156667	137447	96	71618	63965	90	2728	2546	27	4684	4050	39	10508	8736	58	16439	14717	79	456589	379966	93	3.70258
175252	145181	94	64960	53221	93	2622	2318	28	5248	4065	51	11321	10015	58	18622	15385	78	498741	409175	95	3.70258
108850	102174	84	64806	61473	82	1943	1871	22	3680	3354	33	8098	7614	48	10972	10443	55	340398	309046	85	3.70759
150033	138094	92	85305	79488	85	2748	2531	29	5291	4254	38	11876	10677	61	16998	14601	78	511931	430384	91	3.70859
181038	155775	94	82098	71854	93	3605	3015	36	5602	5160	42	14187	12541	65	21944	19858	82	583953	554480	93	3.70859
100810	90733	91	53482	47962	83	1575	1343	15	3401	2810	37	6374	5645	45	9857	8332	52	275773	241523	83	3.71559
153816	137944	91	62477	56286	88	1970	2262	20	4118	3429	42	9391	7994	59	15239	12876	70	403108	328802	89	3.71659
68722	67622	79	34594	33379	77	864	890	0	1701	1839	19	4146	4252	32	5978	6184	40	177845	177352	78	3.72259
248340	169156	108	298161	223302	106	10805	7308	55	18531	12884	92	42148	29025	98	70751	49172	100	1.04858e+06	1.04582e+06	114	3.72559
111471	103187	83	57871	54339	84	1321	1462	16	2629	2565	30	5633	5375	43	8871	8863	52	243656	225492	88	3.72759
191767	162158	107	85498	74814	97	3110	2717	29	9609	8161	53	12556	10565	59	16317	14335	71	468133	411305	101	3.72759
126593	107614	92	60708	50992	90	2026	1641	22	4393	3656	38	7770	6412	53	13012	11574	68	343033	290173	90	3.72859
67063	59953	93	28331	25172	93	1054	951	0	1578	1471	19	3670	3134	36	5834	4666	44	160502	140005	93	3.72859
148361	131843	91	77746	69994	89	2439	1876	28	3559	3108	38	9686	8324	52	15297	13263	67	438255	364985	97	3.73159
161839	144365	92	78984	70537	88	2974	2846	29	4508	3883	39	11365	9701	58	17906	15051	79	482080	402173	92	3.73659
264894	177063	115	184808	133832	108	6326	4626	46	13424	9522	69	30139	22115	100	49184	35651	104	1.04858e+06	942400	113	3.73859
115316	104063	85	61647	54778	85	1576	1384	17	2927	2228	35	6564	6052	47	11114	9517	63	302829	266685	85	3.74159
179527	146419	102	83990	70174	93	3348	2744	32	4615	3492	43	11042	8795	60	17731	14559	82	461687	361447	93	3.74159
120002	106002	89	61903	54391	86	1880	1664	22	3609	2906	37	7981	6979	53	12637	11343	61	365478	315610	85	3.74159
151205	129838	93	85132	75355	89	1976	1674	22	4092	3550	36	8543	6662	55	14496	12019	70	380838	300618	90	3.74659
132411	120822	85	62771	58861	83	2612	2229	27	4614	4019	38	10096	9275	51	16331	14416	73	442975	384321	88	3.75359
151484	136967	90	69579	64010	86	2627	2362	29	4699	3585	40	10359	8909	56	16094	13617	71	439510	367076	92	3.75559
129573	115285	88	53771	48072	85	2245	1952	24	3534	3163	37	8180	6786	50	13230	11034	70	369148	318105	89	3.75559
98160	92731	85	47074	45020	80	1359	1391	13	2513	2347	28	5984	5386	44	8847	8629	48	239018	226572	81	3.75659
120905	113888	84	73117	67951	85	2032	2013	24	3212	3118	32	7647	6952	45	11553	10017	60	336936	301109	89	3.75759
174032	155116	100	96959	87536	91	3010	2506	29	6487	4910	53	14236	12467	64	23725	20890	85	639454	536745	95	3.75959
132311	124804	85	98523	93363	86	3126	2921	28	4700	4553	40	11894	10936	63	20489	18222	80	538661	454268	89	3.76359
117898	109403	86	65729	60248	84	1847	1597	21	3378	3113	35	7398	6562	49	10507	9314	55	309661	274936	86	3.76359
94540	91396	80	43839	42792	79	1331	1159	12	1528	2116	18	5052	4693	38	8698	8419	46	239576	226030	82	3.76359
233217	198345	116	172221	151106	101	5933	5277	40	11999	11034	60	26886	24848	91	46277	41765	95	1.04858e+06	994164	107	3.76559
122916	109185	87	62490	54951	86	1730	1431	20	2498	2111	25	6732	6079	45	11611	9532	61	298869	254122	92	3.76759
86620	82680	82	42292	40714	80	1197	1260	12	1987	1987	21	4877	4389	40	7935	7767	47	210116	202598	83	3.76759
171625	149781	90	88005	77081	89	3297	2991	32	9948	7754	58	13276	11206	67	16701	13267	73	504532	402155	93	3.76859
150241	132943	96	78500	71081	89	2088	1922	24	3508	3101	35	8744	7440	48	14586	12532	68	390676	330349	93	3.7716
157540	135889	100	58504	50904	89	2160	1787	24	3442	3244	34	9103	7941	54	14792	12180	79	401832	343911	90	3.7746
198340	165449	96	84916	71810	92	3394	2865	34	5694	4628	46	13490	10054	67	20767	15977	84	566877	427322	95	3.7756
157057	134107	92	89709	77129	92	2043	1766	22	3732	3341	37	9026	7716	59	14877	13251	74	384827	327072	91	3.7806
188316	160959	99	118979	104874	95	2887	2488	31	4724	4403	38	11731	9920	63	19252	16740	75	491808	404459	90	3.7806
69496	66075	90	36667	35988	77	702	520	0	1420	1139	14	3070	3056	29	4427	3806	40	120148	117124	76	3.7846
212122	173859	102	113243	93805	102	3804	3258	34	6507	5490	47	16033	12522	75	28075	21451	97	700898	519243	105	3.7866
126960	115156	87	63769	57335	86	2010	1541	22	3646	3285	34	7758	6984	49	12905	11378	63	335118	293510	86	3.7866
141930	125694	87	76477	66344	88	2161	1888	22	3491	2833	35	8369	8181	50	11888	10526	60	345402	308347	85	3.7866
101952	90432	85	51773	45340	83	1350	1373	14	2576	2053	30	6756	6014	45	10794	9472	61	300253	264532	83	3.7866
127021	112217	90	60109	53386	87	2240	1949	23	4064	3276	36	8212	6933	51	13590	12035	61	369681	311480	91	3.7916
252784	124395	128	132593	65866	119	3629	2111	49	7443	3731	68	16529	8842	83	23500	12454	94	674691	353033	121	3.7956
113549	103557	89	56254	50062	87	1839	1577	19	3064	2371	30	6278	6069	43	11459	10198	62	300282	281155	86	3.8016
101298	95637	99	50203	48498	81	1186	1332	14	2402	2228	31	7062	6760	43	9518	8935	48	279483	269303	82	3.8036
102489	90363	90	55014	49458	85	1957	1755	22	3228	2409	32	6449	5767	48	11774	10326	60	322633	288875	82	3.8106
87870	81369	83	48420	46326	82	2419	2421	24	3694	3381	37	9238	8649	51	11529	10800	55	366373	348009	81	3.8106
159541	131573	94	78463	65835	92	2302	1944	28	4040	3275	38	9792	8287	55	15084	13303	67	451120	382930	109	3.8106
100520	95098	85	50773	48022	81	1421	1319	15	2514	2189	26	5228	5023	42	8161	7960	47	244745	238477	76	3.8136
109575	100576	84	55668	49600	82	1985	1585	26	2956	2557	31	7712	7136	46	11941	10310	64	339007	298793	82	3.8146
75186	69408	91	36415	33122	95	1396	1385	14	1851	1730	21	5105	4713	39	7587	7190	50	212538	191444	95	3.8146
156944	136438	93	67991	58026	89	2335	1961	25	4157	3686	34	8710	7757	52	15035	13104	70	386987	329712	88	3.8156
165834	139762	92	67375	57836	91	2417	1927	28	4792	3854	41	11073	8915	62	16181	13080	69	464565	369094	94	3.8206
144752	135229	87	91223	85503	86	3072	2929	29	5904	5152	47	11106	9956	58	20290	17802	81	510961	419105	91	3.8256
137750	129042	85	56395	53182	84	2448	2345	26	3821	3505	39	9527	9025	51	16761	14863	67	437842	381799	87	3.8266
129931	119753	94	69003	65620	83	2328	2211	26	4333	3996	36	9726	8823	53	17027	15000	74	462732	396465	88	3.8276
21734	23731	48	8802	8895	41	1571	1568	15	3566	3899	33	2032	2001	22	2000	2001	21	67051	70441	62	3.8286
134861	115734	90	77492	68179	89	2355	1910	26	4039	3787	36	8753	7505	53	11925	10461	64	338848	299957	88	3.8286
304644	190168	131	199411	128161	129	5755	3635	48	10214	7299	55	23362	16138	87	35111	25048	118	1.01072e+06	751085	129	3.8316
145949	136060	94	80237	76643	85	3286	3080	30	7116	6596	45	14649	13782	64	25191	22090	80	651922	563151	92	3.83461
122679	113826	85	54920	51569	84	1910	1940	20	2752	3309	25	7536	6721	52	12943	11628	61	354126	330618	84	3.83861
148133	131076	90	62502	54957	87	2408	2095	27	3752	3355	38	10507	9120	54	16880	15066	72	440421	369865	87	3.84061
121528	114719	86	36949	34860	81	2265	2278	25	2914	2667	30	7403	7041	46	13874	13277	64	341582	327251	83	3.84461
116456	106016	85	67231	59884	85	2340	2326	24	3082	3059	32	8407	7117	54	13380	11028	67	355999	311586	84	3.84461
249183	178179	118	156086	108141	105	5521	3895	44	8980	6148	58	20928	14512	91	32398	20464	98	862448	565213	109	3.84961
75579	75331	78	39804	39197	77	1297	1086	7	1817	1967	23	5106	4802	39	7935	7411	47	221792	215567	75	3.84961
185815	158980	96	88603	79162	93	3297	2703	32	5874	4612	48	14224	11866	64	23402	19419	87	600556	479485	94	3.85461
163687	144669	89	96153	84648	89	2969	2373	31	4618	4059	40	10879	8603	65	18572	14384	81	491287	398010	91	3.85461
163455	140668	94	97409	86162	94	2557	2233	26	4873	4483	38	11744	10697	57	17304	16263	65	514242	477965	92	3.85661
258948	176274	114	200292	152501	113	5141	3531	42	9921	6951	56	20939	16373	82	32995	25249	102	905402	691365	109	3.85761
174351	143442	97	136132	117505	95	2546	2357	27	4569	3692	43	9825	8166	56	16661	13942	75	445202	374529	95	3.86161
89843	86452	81	35344	34527	78	1202	1276	11	2329	2609	28	4832	4818	36	8197	8196	49	234965	229451	79	3.86161
98742	92225	83	43871	42037	80	1422	1103	9	2667	2045	30	5984	5993	42	9416	8614	56	255964	240332	81	3.86261
122837	110534	88	57668	51291	87	1615	1266	17	2623	2287	31	6674	6037	46	11186	9769	60	300990	260457	86	3.86461
187980	159526	95	94861	80216	93	2692	2478	28	4391	3450	43	10796	8616	62	16273	12622	68	453605	352317	93	3.86461
121112	106401	87	52776	46781	87	2299	1913	23	3663	2924	37	8182	6936	56	12016	10075	58	345693	302564	86	3.87161
142398	122271	93	68771	57402	89	2189	1803	26	2945	2396	30	7497	6012	51	12553	10148	67	320385	264749	85	3.87161
27023	27180	66	12625	13000	45	340	332	0	720	765	0	1719	1629	21	2085	2161	23	69791	71972	58	3.87161
110133	102273	86	58780	54658	83	1979	1714	20	3307	3271	31	6094	5620	45	9707	9009	52	251630	239651	78	3.87261
143536	125055	90	64870	55024	86	2379	1900	28	4252	3690	40	9345	8260	58	12999	10840	69	402140	354851	86	3.87261
154782	137942	90	95979	87100	90	2586	2164	27	4458	3665	38	9899	8545	54	15962	13442	73	443059	369950	88	3.87361
170661	151704	89	112419	99472	91	2751	2545	26	5591	4660	44	12410	10647	64	19004	15416	81	526040	437836	89	3.87761
134683	119322	102	64810	56683	88	1856	1721	22	4004	3262	33	8468	7589	55	13342	12204	65	358339	313348	91	3.88061
96348	94085	80	39664	38070	79	1086	1050	6	2249	2170	23	5576	5458	41	8598	8104	52	230988	223650	80	3.88061
177768	149403	93	84129	71286	93	3048	2603	29	5505	4480	42	12676	10555	68	21270	16701	84	574519	476643	109	3.88061
200961	166627	97	88633	73156	95	3387	2446	33	5461	3896	45	12065	8985	71	20184	15597	83	542297	413230	99	3.88161
117731	108866	84	76665	71865	84	1832	1658	22	3224	2789	33	7312	6683	45	11791	10321	63	325372	277322	85	3.88361
315624	225181	124	253586	199326	123	7456	5733	48	11299	9258	53	26569	20130	102	45753	34569	117	1.04858e+06	865404	131	3.88761
178641	156053	91	102125	91139	92	3309	2640	33	5734	5035	42	13501	11602	68	20200	17277	83	586210	491005	94	3.89261
133028	123210	90	76689	73280	85	2210	1948	23	4648	4116	39	10607	9859	55	16009	14977	69	457510	402684	88	3.89461
119232	103793	91	68562	60140	91	1645	1612	19	3067	2484	36	5846	4756	45	10550	8623	58	288123	236322	104	3.89461
106111	97019	89	48093	43397	83	1614	1336	22	2077	1919	26	6491	6008	43	10757	10352	55	283791	253475	85	3.89562
141798	124124	94	88868	80784	88	2593	2062	28	4199	3678	38	9410	8180	54	14990	12965	71	423278	364391	88	3.89762
169414	138883	97	80394	64710	94	2387	1846	26	3208	2713	32	9043	7447	57	15031	12084	68	411012	340734	91	3.89762
105782	100903	85	79412	75752	84	1545	1492	17	2566	2810	27	6403	6375	42	10241	9575	53	277269	259403	99	3.89762
151530	128740	93	61593	51837	90	2314	2180	24	3732	3187	38	8820	7196	53	15153	13532	63	407301	350513	87	3.89962
170520	146147	93	81554	70845	91	2459	2437	26	4665	3966	43	10031	7902	61	17431	13563	84	440679	350681	93	3.91562
128620	116984	87	58383	54355	87	2032	2139	22	3190	2818	30	8656	8047	51	13338	12439	70	353903	328238	89	3.92062
114461	101188	101	58538	52323	101	1381	1112	9	2342	2106	24	6167	5093	48	11343	9811	63	280061	243176	101	3.92062
89566	86293	82	40164	38456	80	1492	1201	17	2893	2503	27	6270	5764	44	7759	7412	49	246004	229101	83	3.92162
136905	118842	92	70193	59994	90	1842	1661	21	4147	3190	39	9519	7916	55	15394	13326	69	427989	354911	105	3.92162
126149	110302	105	70784	62014	105	1739	1635	17	2292	2667	27	6932	5624	48	11427	9990	62	310270	259298	105	3.92162
121684	108636	86	47546	42065	83	1819	1368	22	2499	2569	27	6336	5613	44	10464	8807	60	270947	240204	88	3.92362
115482	106934	86	55531	52869	85	1446	1452	15	3623	3566	32	6859	6262	42	8763	7969	49	275810	261063	84	3.92462
110421	100059	84	61636	55478	84	1691	1604	20	2747	2639	27	6556	6182	43	11348	9821	65	278320	250283	82	3.92662
128702	116023	97	69921	64787	86	1593	1656	19	2421	2251	29	6809	6562	45	11217	10497	56	303386	278017	87	3.92862
83214	78392	79	39764	37866	78	1121	1155	9	2422	2283	27	4564	4279	38	7382	7121	46	210448	205433	77	3.92962
123103	112272	91	59984	54735	85	1605	1459	19	3169	3102	34	7381	6577	48	12365	11317	56	335442	314332	85	3.92962
168782	151111	89	94584	86017	90	3406	3067	32	6138	5135	56	13682	11885	68	22093	18714	82	587968	530295	90	3.92962
134013	114817	95	74977	64325	89	1991	1819	20	3253	2938	32	7484	6434	50	12891	10816	59	340775	285975	86	3.93062
87123	84527	80	49517	48387	79	1286	1126	10	1943	1892	22	4848	4642	39	7410	6842	48	195736	193975	78	3.93262
114331	106283	85	53314	50630	83	1807	1619	21	2735	2926	26	6782	6182	44	10086	9592	56	282176	268581	81	3.93362
174883	165029	88	100604	94879	87	3727	3588	33	6018	5622	44	14799	13539	62	25114	22470	80	651648	550613	86	3.93662
164992	146337	95	77738	69784	91	2770	2426	29	4880	4098	42	9837	8397	54	16834	13725	73	454018	370351	91	3.93762
184655	160419	93	137486	123517	92	5176	4422	37	8995	7586	53	20983	17465	79	29351	25100	86	852362	691499	97	3.94062
84554	80180	79	46414	43937	80	1340	1422	16	2508	1973	23	5676	5005	42	7350	7384	44	234212	228242	81	3.94262
140829	121095	88	88457	77437	89	1775	1567	22	4055	3602	37	8580	7595	51	12831	11387	65	373427	324517	89	3.94562
62456	61686	77	26914	26402	75	784	837	0	916	1167	13	3414	3364	34	5990	5709	42	154484	152751	79	3.94562
158392	139690	92	80636	72683	91	2615	2132	29	3555	3257	34	8631	7594	53	15363	12816	72	398120	356284	95	3.94762
160769	133112	110	80503	64349	110	2277	1660	23	3896	3402	36	9756	8069	57	16714	13411	76	442958	345434	110	3.94762
125732	110062	94	57198	50463	87	2085	1808	24	3639	2718	37	7883	7015	48	11882	10253	68	323241	286521	88	3.94862
133051	119160	103	69575	62279	87	1887	1851	21	2754	2899	27	7345	6517	52	12647	11110	61	321196	282625	91	3.95162
108682	98362	86	51735	46946	84	1995	1898	22	3336	3115	33	6784	6047	47	11972	10321	58	322116	293869	85	3.95562
90741	87396	82	45186	43360	80	1592	1372	17	2137	2501	25	5457	5302	44	7902	7614	50	223227	213736	79	3.95562
118647	110060	89	58290	54738	84	2038	1777	20	2868	2853	32	8047	7397	49	12896	11862	63	327077	305448	84	3.96563
95905	90492	89	35557	34290	79	1331	1334	13	2273	2150	31	5210	5135	38	8537	8268	46	233769	224311	78	3.96763
241820	175087	105	101424	72976	103	3619	2531	40	6646	5074	47	15706	11410	70	25577	19115	90	736486	549938	105	3.97263
155292	145856	91	98596	93182	86	2742	2442	28	5462	5007	46	12528	11579	62	20968	18885	79	555045	476566	90	3.97363
149426	128323	93	77152	66499	88	1757	1500	20	4201	3749	40	9232	7853	52	13943	11685	66	401298	334660	91	3.97663
111597	102035	88	52397	48574	84	1686	1565	20	2629	2959	29	6880	6368	48	10983	10225	51	297252	274950	87	3.99063
101910	96907	82	51931	49402	81	1608	1291	14	2717	2708	28	6246	5989	41	8863	7905	59	255344	245092	80	3.99463
105743	101441	82	45373	43595	81	1696	1725	21	3509	3081	34	6152	5798	42	10856	10223	51	301123	292836	79	3.99463
120170	104906	90	65004	57679	86	2076	1538	25	3354	2832	35	7956	6717	53	13117	11960	71	362892	310612	86	3.99463
104947	99016	86	50379	48553	81	1943	2088	21	5692	5595	40	7143	6754	45	9171	8982	49	253962	241259	79	3.99763
79193	70600	96	37642	33201	96	1334	1121	10	1788	1711	19	5080	4512	40	7381	6514	50	212638	189118	96	3.99763
106238	99573	87	52348	49753	82	1577	1691	17	3156	2793	30	6807	6026	47	9601	9414	54	281429	272802	79	3.99963
167555	144370	108	80337	69354	91	2460	2263	25	4376	3271	41	10511	8344	60	16070	13010	75	415875	342984	91	3.99963
83274	79053	81	37860	35962	78	1175	923	0	1956	1823	22	4802	4362	39	5928	5751	42	201763	198099	81	4.00463
37249	37827	77	21807	21946	59	327	445	0	842	899	0	1662	1547	21	2550	2606	27	72926	72385	70	4.00663
201087	190649	92	143685	130346	93	4310	4007	32	7708	6328	52	16190	14977	72	27212	23954	83	737827	625801	98	4.00763
96571	90855	83	53179	50806	82	1217	1314	14	2751	2926	27	5640	5483	41	8200	8113	46	230486	220648	84	4.00863
113495	100333	101	55068	47529	101	2047	1605	22	3317	3327	33	7583	6623	55	11480	9280	67	309180	263531	101	4.00863
164235	140451	107	93555	80705	90	2989	2352	33	3936	3674	37	10782	9094	56	14326	11906	68	429432	348198	91	4.00963
264786	183363	109	223769	155017	110	4745	3503	40	8390	5462	62	18721	12428	81	29076	20038	99	802377	513083	109	4.00963
83476	82063	80	34026	33928	71	1503	1732	18	1842	1678	20	5211	5020	39	7925	7900	47	208734	202117	79	4.01063
103114	98312	83	45815	44207	80	1622	1481	16	3093	2760	31	6128	5571	45	8308	7842	49	242390	231313	81	4.01063
83837	79200	79	45198	41632	79	1480	1468	16	2435	2167	26	5133	4689	40	8344	8670	47	242847	232881	80	4.01263
323650	226141	127	221659	162550	121	7475	5331	48	12422	9125	63	29831	21687	111	48644	34444	117	1.04858e+06	950019	122	4.02063
124491	109575	89	63870	57342	87	1977	1825	23	3064	3153	34	7968	7071	48	12004	10604	63	335889	297238	87	4.02164
96685	90024	83	50202	44972	83	1162	1003	1	3014	2514	33	5803	5337	44	8293	7082	51	234939	211812	81	4.02364
93342	86277	88	49317	46547	81	1090	1340	12	2450	2441	27	4905	4680	39	8967	8601	49	222404	215383	80	4.02564
98537	91680	98	47768	45448	80	1460	1374	18	2065	2053	25	5792	5416	43	9157	8002	57	256753	245759	79	4.02664
113994	103478	88	54962	49386	84	1920	1714	22	3263	2462	31	7316	5965	51	9929	8578	57	297194	261723	81	4.03064
171778	147362	93	75206	63470	92	2721	2102	27	4813	3563	42	9183	8292	49	16821	14097	83	415289	362301	86	4.03264
126261	119009	87	55637	52647	83	2038	1566	23	3156	3140	30	7286	7293	44	11951	10635	69	324337	301127	101	4.03264
72541	69219	82	28778	28050	76	1401	1158	11	2095	1596	19	4086	4126	34	6514	6177	46	175961	172699	75	4.03664
124823	114457	86	59716	55702	84	1756	1832	21	3273	3562	30	9117	8963	52	14815	13948	65	406506	387554	86	4.04264
92522	90002	84	46942	45110	81	1657	1444	16	2780	2105	28	5264	4982	41	8010	7800	49	240060	234445	80	4.04664
85227	78896	86	40571	39172	80	1394	1176	11	2284	2389	29	5571	5497	39	7662	7465	51	235474	230766	81	4.04764
80746	77809	81	33078	32497	79	1252	1286	11	1742	1867	19	4760	4708	36	7469	6613	48	200405	198123	79	4.04764
152358	133332	90	79269	68881	89	2685	2286	30	4448	3892	38	10055	8408	60	18009	15137	81	445462	370331	92	4.04864
111888	103707	84	53876	50561	84	1411	1567	17	2682	2407	27	5630	5589	40	8759	7721	59	253953	234692	90	4.04864
55069	54061	59	74554	71394	77	1955	2075	23	3743	3650	33	8975	9051	49	14751	14542	66	362708	351706	79	4.04964
114204	107062	88	64232	60442	83	2025	1890	21	3816	3925	33	8956	8005	54	13339	12184	69	371662	327236	85	4.05064
169216	138632	94	81362	66030	91	2111	1758	24	4205	3605	37	9895	7504	58	14117	11222	70	417261	337477	91	4.05164
113750	105709	84	40686	37745	80	1697	1619	19	2728	2854	32	6908	6367	46	10666	9864	55	275472	261244	81	4.05464
92621	86136	88	51279	48852	81	1007	1168	9	2312	2169	23	4805	4959	35	7523	7110	45	212422	202138	78	4.05564
113887	103834	88	44892	40364	81	1678	1367	18	2688	2518	30	6466	5588	52	10119	8321	55	261044	230601	79	4.05664
92264	86798	84	52238	50818	79	1321	1298	12	2029	2601	22	5844	5686	41	9020	8964	54	248708	240365	78	4.05664
116199	106397	87	58121	53233	84	1675	1567	21	2736	2475	30	7719	6715	49	11749	10397	58	336707	313400	83	4.05764
287913	195244	118	227238	172454	117	5704	4285	42	9576	7025	58	24393	17859	96	38511	27515	108	1.03582e+06	756917	116	4.06164
217727	196502	102	192985	177167	95	6099	5425	38	9144	7890	58	22321	19656	83	36849	32498	88	975813	781712	95	4.06264
175468	145690	99	78865	65437	94	3073	2439	31	4319	3555	38	10921	9145	59	17831	14898	73	479596	408052	95	4.06564
156333	139599	90	83773	74805	90	2011	1533	21	3407	3281	31	8383	6837	52	14148	11725	69	380632	310527	91	4.07064
140277	127381	87	62659	56143	86	2575	2285	27	4417	3877	40	9840	8401	57	15582	14144	71	403295	351398	86	4.07064
157164	143277	101	112325	103856	89	3014	2915	29	4940	4434	45	11438	9985	59	17866	14871	83	472811	400862	92	4.07164
86596	84868	81	36471	34989	78	1204	938	0	2245	2126	24	4854	4625	38	7743	7620	48	208113	205131	75	4.07164
146922	126631	96	72680	63473	91	2193	2219	25	3801	3119	36	8536	7454	54	15475	13640	67	401526	341941	106	4.07164
119860	103440	97	44891	37731	85	1946	2051	23	3425	2849	34	6651	5721	47	11370	9684	58	296317	249327	88	4.07464
147807	126382	93	49074	42518	91	2351	2125	25	4031	3383	41	9205	8081	54	13352	11448	64	357141	312418	91	4.07664
158149	133590	93	93334	80309	92	2546	2237	24	4736	4317	40	11352	9858	61	17330	15745	71	496121	431389	93	4.07764
299948	200162	131	149896	104832	123	5986	4217	45	10717	6882	62	23561	15958	92	38358	25534	117	1.04155e+06	688657	124	4.08064
153716	140962	90	126316	117650	89	4005	3693	34	6635	6074	44	14990	13036	64	25749	21359	84	708930	580395	92	4.08364
114542	102580	89	62980	56830	85	1585	1236	12	2049	1933	24	6493	5846	45	9611	8366	56	262559	224975	81	4.08765
154046	136681	89	79839	70455	89	2215	1777	25	3766	3297	39	8802	7434	56	14609	12288	64	395336	340269	85	4.09065
117695	107546	86	61853	57888	84	1785	1681	17	2718	2563	30	5647	5652	39	9606	8823	50	273449	259487	78	4.09265
107589	98576	100	51790	47927	84	1354	1230	14	2136	1909	28	5250	4699	40	8273	7561	55	223448	208118	100	4.09265
199522	167384	110	103615	90316	96	3836	3356	34	6355	5140	45	13912	11143	65	22848	18327	88	593981	448810	96	4.09465
100850	91532	91	66139	60169	86	1669	1460	18	3231	2878	31	6537	5751	48	10784	9593	57	287529	253486	99	4.09465
198029	101769	127	75963	44863	125	2651	1427	23	4851	2822	61	11055	6167	79	18689	10005	97	491462	264007	123	4.09665
259861	176573	121	164028	119103	111	4005	3150	37	7455	4549	61	17404	11914	76	28731	18802	104	785276	560927	113	4.10065
164571	136130	107	62609	52750	92	2234	1904	26	3990	3667	36	9095	8195	54	15624	13030	74	413693	355873	93	4.10265
98829	90630	87	52395	47928	84	1743	1468	20	2299	2383	29	6460	5984	45	10678	9536	58	275449	255806	85	4.10565
86615	84043	79	43141	41551	78	1390	1089	11	2228	2115	24	4764	4360	37	8494	7533	54	212084	208175	81	4.10765
356733	207557	144	223530	140213	140	7820	5061	53	14612	9119	73	33868	21328	126	55069	34924	133	1.04858e+06	929161	142	4.10765
125394	115242	89	36696	35054	82	2077	2030	23	3632	3209	38	7895	7217	55	12842	11790	61	365713	349200	86	4.10965
40183	40204	63	26136	26318	72	618	353	0	840	1176	8	2262	2229	26	2631	2791	27	90486	89281	71	4.11265
230449	192545	108	114811	97535	105	4710	3753	38	8965	7163	53	19662	15064	80	33108	25313	100	887559	663829	122	4.11365
139458	124066	88	70005	63272	88	1948	1693	23	4411	3497	41	10359	9192	54	19239	16962	79	499805	457858	93	4.11465
105994	101269	84	48061	45518	81	1788	1696	20	2691	2269	28	5439	5391	40	9072	8809	53	269683	250060	98	4.11465
103177	95080	86	47434	45216	82	1238	1267	15	2631	2852	27	6191	6257	43	8187	7755	47	245953	238530	80	4.12065
358692	228630	130	209610	132718	129	7584	4918	50	14686	8803	74	31974	19492	115	52473	32538	121	1.04858e+06	912372	128	4.12065
111429	100821	87	50532	45995	86	1873	1622	19	3376	2989	31	7788	7067	49	11514	10222	61	329051	293671	83	4.12165
174677	146984	95	80900	67526	92	2388	2106	24	4943	3534	45	9297	7750	52	14606	11524	68	407051	326794	90	4.12265
140807	129623	103	69649	64928	85	2643	2313	27	3986	3328	38	10373	9141	54	14953	13051	61	421131	360508	85	4.12365
76904	73229	82	28972	28346	77	1393	1396	15	1431	1596	16	4504	4207	37	6834	6424	46	204474	198225	77	4.12565
85136	82457	81	38712	37099	78	1417	1359	13	1931	1833	23	4923	4755	40	8065	7653	49	214408	210884	77	4.12665
225068	191006	100	120530	105371	95	4602	4051	35	8962	6704	57	20009	16323	78	31171	25370	91	817538	623757	99	4.12865
168918	154101	90	135062	125012	90	2653	2572	28	4927	4463	41	12072	10372	69	18225	15066	76	513217	431845	93	4.12965
142190	121343	103	76430	64851	89	1864	2040	21	3397	2752	35	7889	6741	52	11955	10208	56	341703	293046	90	4.13265
198610	180310	93	135256	123406	94	5452	4766	38	8818	8036	55	21522	18692	85	35827	30458	92	938585	745598	110	4.13365
248636	185358	109	128617	95214	106	3843	3265	34	7343	5954	53	16166	12904	72	27160	20912	99	715271	552834	108	4.13465
98791	89357	86	45068	40651	83	1683	1664	19	2352	2410	24	6152	5507	45	10089	9124	56	275254	250732	86	4.13565
138768	120443	105	75596	66489	90	2242	2033	25	3856	3323	38	8772	7898	59	15890	13996	73	409659	368853	93	4.14465
125129	115426	86	60415	57273	84	1948	1495	21	3250	2858	39	7867	7377	46	13139	11725	69	324499	303000	85	4.14865
93273	88757	88	39420	38196	80	1556	1210	10	1436	1703	22	5808	5435	42	8330	7842	51	234755	228049	80	4.15166
95568	88275	83	47969	46333	81	1122	1433	13	2483	2726	24	5380	5137	39	8922	8260	49	245727	242383	79	4.15266
149349	130866	100	74384	66535	94	2208	2163	23	3668	3164	33	8613	7647	52	14562	13323	66	384506	333329	106	4.15266
129456	115351	89	61415	54092	86	2258	1897	27	3808	2940	34	8422	7550	53	12594	11307	71	344701	303529	86	4.15366
150500	129900	98	79038	69621	90	2181	1941	22	3566	3513	33	8847	7769	53	14772	12840	64	385633	335653	93	4.16066
92594	87490	88	41721	40142	80	1388	1272	12	1622	1311	25	5018	4569	40	7675	7264	53	220998	208456	83	4.16266
127302	114283	88	60907	54146	86	2030	1752	24	3965	3634	35	8326	7070	55	12862	11218	60	347464	313263	87	4.16266
91136	87493	83	45702	43470	80	1301	1346	16	1836	1952	22	5282	5179	41	7392	6840	45	226198	219911	83	4.16466
86753	83216	81	37564	36807	79	1196	981	0	1860	2012	22	4519	4100	36	6436	6422	42	196969	190646	82	4.16466
170113	154357	95	85219	78399	88	4508	3839	36	6104	5705	41	13972	12410	61	22410	19435	84	640020	532112	95	4.16566
88651	85458	79	33178	32729	77	1527	1328	16	2277	2162	24	4768	5309	35	7261	7054	45	198869	193506	82	4.16566
119108	111517	84	63085	59404	83	1636	1560	19	3294	3000	37	8159	7605	48	12968	11948	63	351063	329623	87	4.16666
158292	135991	91	99852	84932	91	2863	2587	30	5675	4764	45	11270	9807	55	17618	15608	78	466201	386222	97	4.16966
124092	116823	84	66721	62171	84	2010	1965	21	3856	3319	36	7936	7096	50	12494	11127	59	342638	302158	88	4.17066
125902	108598	97	63896	56796	86	1647	1637	18	2950	2289	33	7491	6388	52	12108	11736	57	333127	282315	93	4.17266
145487	135436	86	88746	82769	86	2630	2184	28	4197	3554	37	9666	8440	60	15896	13777	73	414722	362041	90	4.17566
131976	119551	92	63522	58512	84	1819	1623	21	3987	3390	38	8641	7642	51	12353	11155	58	359027	322367	87	4.17666
221856	179412	101	115484	90819	100	4244	3573	35	7224	5547	48	16495	13343	71	27263	21986	94	720926	569311	104	4.17866
110053	101421	88	44201	42512	82	1297	1226	11	2152	1907	23	5918	5165	45	8343	7999	49	224827	216599	81	4.18066
100826	93378	92	49240	46412	82	1185	1188	11	2369	2146	29	5836	5454	43	8864	8203	49	250878	240588	80	4.18266
141854	130540	89	81433	76273	86	2590	2352	27	4517	3566	41	11095	9388	57	18324	15616	72	472317	400873	88	4.18266
310213	212587	124	255375	176401	118	7328	5154	45	12926	9242	68	29782	20313	106	48925	35080	109	1.04858e+06	932506	114	4.18566
57283	56132	77	32091	31289	76	743	648	0	794	1441	10	3090	3144	30	4419	4134	38	130383	130187	73	4.18966
148318	135040	94	91934	82205	88	2623	2375	28	2963	2888	32	8929	7366	51	15791	12922	72	399919	334949	90	4.19266
106955	95573	86	53020	46559	86	1591	1597	19	2301	2030	29	7446	6682	49	11569	9781	63	312394	275966	88	4.19366
204265	157344	104	115512	89785	98	3218	2613	31	5704	4454	47	13184	9950	68	20809	15652	83	560129	428082	97	4.19566
91532	87158	83	46936	45201	80	921	972	0	2301	2268	24	4814	4584	38	8028	7644	53	196979	185335	82	4.19766
129864	112467	89	67512	58096	88	2003	1573	23	3031	2246	33	7261	6069	50	10641	9481	54	308058	265359	92	4.20066
133552	125824	87	76517	72249	84	2710	2696	28	4099	4152	37	10319	9282	57	16526	14706	69	458281	389023	88	4.20166
83106	79840	83	40849	39424	78	1205	1115	9	2149	2285	23	5174	4745	43	7584	7606	46	213393	212188	79	4.20666
152671	126711	90	72677	61103	91	2429	1772	27	3526	2932	40	9937	8250	56	15018	11989	67	405993	320079	90	4.21867
178617	151859	95	87912	74602	92	2679	1980	28	4292	3447	43	11084	8622	61	17842	15093	74	489152	389158	90	4.21867
105874	101598	82	51012	48429	81	1807	1678	18	2288	2792	26	6837	6386	49	10590	10106	56	278671	268540	78	4.21867
92893	88996	79	48643	47380	79	1020	1135	9	2210	2087	24	4775	4365	39	8129	7789	46	211846	210370	75	4.21867
97730	90205	86	44246	41587	81	1770	1491	20	2254	2256	22	5626	5190	41	8365	7644	51	244780	230304	78	4.21967
118884	110836	85	55666	52086	84	1444	1342	16	2659	2328	32	6084	5777	43	10772	10587	56	274263	260548	84	4.22367
93193	89213	83	33466	32495	79	1198	1152	12	2057	2201	23	5939	5273	43	8270	8127	48	238623	231673	82	4.22667
100722	91792	89	43923	39761	81	1246	1023	4	2409	2461	27	5122	4677	41	7478	6974	46	218082	194415	83	4.22667
105544	99804	83	61821	57156	84	1725	1806	20	2700	2557	31	6443	5911	43	10222	8978	54	290717	257669	86	4.22767
140265	123993	103	62694	56398	87	2104	1619	23	4237	3061	39	8822	7689	55	14499	12748	64	390169	326025	98	4.23067
94047	88935	86	54304	52382	82	1467	1395	16	2342	1885	21	5289	5098	38	8539	8413	53	224185	214682	83	4.23367
44430	42957	80	25248	24860	72	601	459	0	947	845	0	2155	2266	23	3050	3218	29	84597	83930	71	4.23467
75594	73328	86	36851	35921	77	1292	1270	12	2147	2163	26	4157	3673	36	5971	5415	42	181424	180118	77	4.23667
138326	118897	95	81501	71113	90	2259	1963	24	3803	3058	38	8817	7242	59	13650	11056	72	359782	309717	90	4.24067
129631	111095	89	62336	52872	90	1608	1390	22	3267	2720	33	6737	5293	51	11332	8963	60	294879	251604	89	4.24167
112419	102226	87	59476	54150	84	1834	1364	22	2495	2195	28	6495	5941	45	11588	10165	66	292056	254607	89	4.24167
116329	108525	86	53216	48354	84	2208	1956	27	2664	2870	24	6484	5998	46	11497	9826	66	297026	267959	84	4.24267
96460	95561	80	50449	48143	80	1324	1078	11	2513	2932	27	6280	5815	44	8882	7899	55	253941	242888	80	4.24267
228254	163087	109	110637	77467	109	3167	2082	35	5171	3924	48	13313	9641	69	23176	16869	93	576294	427078	106	4.24567
147960	133035	89	116308	106963	88	1694	1591	23	4108	3194	35	8479	7284	55	13672	11933	67	382013	321238	86	4.24767
52491	53768	75	27349	27142	68	779	798	0	1386	954	0	3080	3128	30	3536	3397	36	110855	111861	68	4.24867
137463	120937	93	59040	52400	85	1704	1520	17	3134	2402	35	7090	6092	47	10850	9395	56	292113	257972	85	4.24967
105732	99248	86	52860	49316	82	1595	1751	20	2911	2945	29	7029	6227	48	10796	9477	56	316976	306108	77	4.24967
210412	171341	99	113080	92164	95	4504	3472	39	5872	5203	46	15359	13685	71	23198	19952	86	649390	602492	90	4.25067
124987	111654	94	66831	60479	87	2252	1894	26	3394	2860	32	7204	6176	48	11750	10516	59	326246	283188	91	4.25667
219314	181437	100	150890	129039	99	4890	4619	36	9217	7489	51	22974	18451	84	38015	29211	91	1.01664e+06	737712	100	4.25667
174335	144460	96	58563	47572	93	2845	2507	31	4166	3213	41	11077	9587	63	16389	13517	71	446859	371814	91	4.25967
131729	114085	92	68975	61253	88	1660	1471	20	4044	3061	42	8042	6629	53	12681	10959	60	342361	297505	89	4.26567
122398	110601	90	64609	59533	85	1700	1772	19	3139	2813	34	7502	6668	49	11289	9259	61	340383	298132	86	4.26567
186702	157107	95	75015	63305	94	2998	2715	29	5039	3743	42	10819	9896	56	18367	15078	70	477242	388592	98	4.26667
22238	23636	52	13583	13910	46	266	410	0	549	458	0	1152	1142	9	1684	1952	19	48832	50510	62	4.26667
106148	98077	98	49800	47075	82	1326	1271	14	2486	2319	28	5494	5306	40	7788	7149	48	232181	221851	79	4.26967
160400	141879	91	90735	81245	90	2386	2075	23	4174	3665	39	9253	8120	51	16843	14553	71	423453	354818	90	4.27067
114819	103470	85	53237	48489	85	1981	1520	24	3188	2854	28	7287	6594	47	11578	9988	67	325364	287449	84	4.27668
140233	124065	90	63905	57164	88	2225	1975	24	3643	3502	35	8786	8353	49	13886	12320	68	405248	365738	104	4.27668
81985	78888	89	42102	39060	83	1181	892	0	1622	1340	21	4563	4297	38	6257	5532	44	202068	184906	95	4.27668
189593	163550	95	103333	91472	93	3447	3186	32	6387	5050	54	15457	12153	67	23242	18632	85	629861	501689	93	4.27768
112558	106581	90	64224	61113	82	2121	2026	24	2512	2775	29	7627	7213	47	11409	10912	52	307656	297827	78	4.27868
116701	102699	86	52815	46027	86	1832	1445	20	3695	3014	36	7565	6881	46	13330	11610	66	335790	286333	85	4.28268
17836	16625	64	20346	19857	58	159	162	0	346	315	0	-168	140	0	187	230	0	1648	1858	17	4.29468
163079	134442	92	60261	50022	90	2165	2090	23	4118	3251	37	9386	7906	57	16218	12803	70	418002	333369	92	4.29568
153449	133326	97	75547	67459	88	2711	2039	31	3866	3435	39	10685	9689	56	15495	12802	72	431518	364087	92	4.29668
136703	121850	98	85580	76446	88	2072	1805	24	3948	3308	38	8960	7548	53	14858	12871	65	401473	339978	91	4.29968
61650	60145	77	27893	27209	75	949	1087	6	1445	1430	14	3350	3505	31	5333	5356	39	160239	159107	74	4.30668
101129	95541	85	41718	40449	79	1227	895	0	2561	2609	27	5302	5273	37	8193	8178	49	228671	220056	76	4.30668
255369	194249	119	172856	133456	109	5201	3934	40	9227	7518	53	20328	15444	82	34289	25675	100	911449	737785	109	4.30868
150671	133228	91	65012	57007	89	2504	2210	28	3473	3203	35	9764	8559	56	14851	11712	76	413964	355924	88	4.31068
92950	88287	80	47325	45590	80	1305	1386	15	2549	2502	25	5534	5378	41	9697	8809	53	244055	232186	80	4.31868
135635	122412	88	66087	59845	87	2165	1853	23	3800	3344	35	7591	6923	47	14235	13531	61	362755	329710	87	4.32068
95565	92250	89	40733	39330	80	1251	1355	15	2182	2109	26	5558	5215	40	8181	7505	49	228240	217997	82	4.32768
109373	102795	84	56157	51763	83	1977	1803	23	3187	3046	32	8182	7445	48	12056	10437	68	333030	296377	86	4.32868
105265	98558	84	56462	52986	82	1756	1602	19	2914	2871	35	6224	5507	50	10960	10717	54	290851	273616	82	4.32868
83922	80582	82	37223	35633	79	1119	1015	3	1709	1987	22	4197	3935	34	7425	6840	50	201927	198154	81	4.33368
119494	105095	90	48366	42118	85	1692	1404	17	2767	2653	31	7651	7160	50	11227	10353	58	318423	278463	87	4.33668
134232	121236	89	67547	61919	86	2824	2477	28	4576	4387	34	10962	10273	59	16656	15303	75	470438	448482	85	4.33668
144545	127104	98	81376	71915	88	1779	1539	20	3734	2921	33	8113	7348	52	13001	11285	67	339538	299007	86	4.34069
113346	105741	87	62955	59648	82	2628	2462	24	4051	3759	36	9329	8186	54	16275	14552	65	433762	378209	84	4.34169
121423	111039	95	98700	92348	85	2641	2474	28	4039	3428	37	9684	8701	54	17317	14963	76	420665	363226	84	4.34469
70144	68306	78	34834	34426	76	902	811	0	1603	1368	22	4200	4302	35	5556	5825	43	163732	165549	70	4.34469
99700	95909	81	50092	47646	81	1466	1447	18	2821	2587	34	6335	5714	45	10247	9882	54	272596	263092	78	4.34569
133454	121848	90	78051	71328	86	2610	2405	27	3720	3283	39	9439	8282	56	13627	11453	67	380456	323200	83	4.34569
225108	177212	104	134711	108834	101	3437	2882	33	5730	4155	55	12199	9174	63	22275	17387	85	559943	423385	97	4.34669
194108	163246	97	88655	76128	93	2856	2507	30	4741	3736	41	11702	9216	61	18504	15355	74	503205	407948	90	4.34669
192123	160362	114	78998	68749	94	2599	2104	29	4437	3679	39	12187	9596	64	19519	15898	77	521865	413725	95	4.34769
128147	112719	91	48026	40819	85	1818	1637	19	3401	3038	35	6588	5705	47	11057	9898	56	290672	261919	85	4.34969
86990	85547	78	35782	34861	78	1133	1081	7	1949	2267	23	5549	5191	43	8223	7806	48	238992	233449	79	4.34969
118046	108983	88	58767	55254	84	1431	1466	18	2775	2494	28	6159	5948	43	10681	9748	65	287433	271793	85	4.35169
182770	151196	97	101425	84836	96	2390	2116	24	5131	4653	40	9795	8443	58	17986	14799	71	453118	386748	95	4.35169
126063	117126	85	53882	50251	84	1452	1401	16	3293	3134	33	7236	6569	46	11593	9543	69	308829	291296	84	4.35269
132922	120252	88	62150	56738	85	2496	2111	26	3649	3092	40	8592	8046	51	13272	12167	60	351605	302680	88	4.35569
201302	167849	95	124145	103917	94	3729	3138	34	6848	5936	54	16048	13540	68	26195	21112	88	712519	562478	97	4.36269
146610	121500	93	71553	59197	91	2018	1914	20	3510	3340	35	9177	7315	55	14165	11256	64	395940	325442	91	4.36269
255725	194856	110	183360	151028	110	5346	4369	39	10911	9724	61	25082	21848	90	39907	34947	102	1.04858e+06	959197	107	4.36369
90170	86375	81	45863	44081	79	1192	1297	14	1832	1840	21	5246	5178	40	7584	7557	49	230923	227840	78	4.36469
160148	134204	97	82526	69595	93	2458	2157	27	4123	3153	40	9032	7603	56	16370	13180	70	427134	368403	96	4.36569
212442	169692	103	101505	81143	102	3326	2901	33	5534	4303	48	13410	10278	66	23080	17463	85	585136	447032	101	4.37069
132592	119174	93	62506	55454	86	1637	1467	20	2846	2554	31	6880	5958	45	11377	10091	59	294689	258495	84	4.37469
138595	123390	89	76185	68972	86	2334	2215	26	3647	3319	33	8470	7067	53	14660	11850	66	383801	320914	86	4.37769
91537	88415	82	46657	44233	80	1196	1024	4	1963	1773	25	4882	4529	36	7111	6934	43	204597	199048	81	4.37869
76833	72372	81	34680	33754	79	876	1038	4	1700	1821	22	4106	4019	36	6469	6150	42	174910	168549	79	4.38069
135656	124593	88	58252	54067	85	2084	1959	23	3502	3723	33	8233	8117	47	14936	13052	77	378876	343652	91	4.38169
123947	116388	87	57048	54153	85	2201	2024	25	4788	3977	37	10152	9221	54	15615	14233	73	428785	380667	89	4.38469
146573	125146	99	77471	67727	90	1985	1771	24	4127	3159	42	8874	7453	57	15143	11828	68	388071	319132	96	4.38869
105636	97116	82	53811	50157	83	1725	1370	18	2603	1927	28	5639	5138	42	10007	9345	61	243261	223284	86	4.39169
187711	156865	100	118714	100923	92	2516	2047	29	5641	4661	45	10410	8606	60	19134	15850	70	478488	383845	94	4.39369
213471	173351	100	116409	97491	99	3787	2801	35	5586	4606	41	14440	11923	68	23646	20472	92	652980	546636	101	4.39369
189742	143643	103	90704	71096	98	3121	2626	30	5312	4091	45	11484	8493	60	19737	14432	82	506677	369387	101	4.39369
168339	142969	94	102159	89084	94	2728	2178	29	4547	3349	42	9665	8265	53	16384	12452	70	446901	364003	95	4.39869
122774	110280	89	63657	56013	87	1396	1264	15	3240	2612	36	7211	6840	46	11988	10467	62	332172	295751	87	4.39869
112694	103299	86	62338	56967	84	1529	1318	19	2883	2740	33	6434	5828	45	10964	9689	57	277910	250128	80	4.4087
120442	104249	103	63526	54775	92	1930	1786	21	3118	2447	38	8064	7216	54	12319	9822	64	340737	289442	103	4.4087
142968	128230	105	68923	61528	105	2249	1902	24	3800	3299	36	9287	8075	59	15065	12704	71	404548	360543	105	4.4087
111587	100778	96	60193	54230	84	1966	1576	23	3337	2756	39	6882	6343	45	11876	10586	63	323223	295355	83	4.4107
91527	82943	86	47116	41737	82	1223	1043	6	1614	1507	21	5006	4548	41	8006	7141	49	207091	184516	82	4.4147
136321	121494	88	66968	60547	89	2212	1972	27	3089	3273	31	8052	7151	49	13099	10648	72	365003	326686	91	4.4167
170588	153461	91	83717	75365	87	3198	2740	30	3891	3781	36	11039	9098	62	17736	14517	82	483292	394183	93	4.4167
145751	131857	88	68381	62943	87	3107	3075	28	5276	4494	48	10840	9562	56	18309	15689	83	496280	411105	92	4.4237
128552	118338	86	61547	56621	85	1908	1688	22	3362	2633	35	7429	6858	49	12201	10403	65	317331	296476	85	4.4297
109737	100862	87	59327	55201	85	1144	971	0	2180	1783	30	5396	5042	39	9757	8895	59	257482	239134	100	4.4297
105154	98547	84	58090	54738	82	1540	1412	18	2743	2748	28	5984	5909	40	10806	10608	63	290309	285085	81	4.4337
122589	112617	87	50362	47916	84	1919	1624	23	3300	3188	30	7211	6650	49	11283	10885	59	303548	285439	84	4.4337
156187	139291	94	86885	79033	88	2256	2131	23	4666	3895	43	11000	10086	63	16816	13392	80	456582	376884	90	4.4367
171706	147567	95	93650	82611	91	2141	1646	27	3910	3138	41	9203	7692	53	16066	12948	83	397349	324176	90	4.4377
119473	108863	89	75253	68660	87	1962	1574	22	2662	2676	27	6793	5978	51	12240	9773	71	307207	275486	95	4.4377
113773	105533	100	58548	55017	83	1485	1217	15	3526	2874	35	5692	5449	41	9706	8760	60	234119	220776	82	4.4437
138885	124130	91	77828	68691	88	1748	1482	22	3456	2718	35	7818	6621	51	13416	11690	69	337001	288233	91	4.4437
163078	141814	93	130241	116248	91	2570	2582	26	4660	4755	39	11393	9384	61	18646	15694	80	465637	379854	94	4.4477
147799	130556	97	75049	67751	87	1776	1493	22	3355	2873	34	7769	7112	50	13382	11806	65	370110	331289	92	4.4477
189142	148507	97	122545	94600	98	3505	2736	36	5970	4234	53	14539	11649	71	21612	16210	86	628398	488533	98	4.4507
95355	93551	80	26828	26144	67	1456	1637	17	3182	2555	30	6015	5791	41	8861	8787	47	261419	251502	80	4.4507
138988	124385	89	81386	74068	87	1900	1900	21	3570	3243	40	9263	8028	59	13781	12028	67	396459	335038	90	4.4517
140504	125500	87	65175	58721	87	2132	2046	25	3610	3288	34	8800	7881	51	15042	13346	69	391339	336586	88	4.4557
13250	13675	41	7280	7148	40	38	97	0	-203	295	0	-85	103	0	354	408	0	356	372	0	4.4577
277702	193986	131	129847	96707	130	5313	3688	43	9598	7768	57	23118	19524	78	37956	31032	122	1.03863e+06	912888	129	4.4607
141835	120238	91	70738	59974	89	2136	1536	25	3611	2959	39	7632	6415	52	12197	9989	75	345166	293317	90	4.4627
138882	119174	93	73613	64532	88	2404	1967	23	3107	2637	33	7992	7087	52	12719	11086	64	351113	297988	88	4.4647
86415	82568	83	40425	39127	78	1345	1134	10	2571	2357	32	4368	4301	35	7050	6795	47	196715	195141	73	4.46971
101376	95334	83	54380	51678	82	1634	1320	20	2815	2604	30	5592	5588	42	10212	9411	64	244725	240050	79	4.46971
180904	147597	102	87188	71427	94	3091	2463	33	4846	3964	40	12185	9437	65	20045	15653	76	537488	434845	91	4.46971
114740	104674	84	51482	46594	83	1939	1975	21	2879	2934	29	7689	6986	48	10725	9016	59	332501	298964	83	4.47571
133344	113806	90	65637	56982	90	2102	1629	25	3725	3174	37	9102	7420	58	12154	10709	57	356323	308748	86	4.47571
233641	133845	114	111370	60079	109	3456	2018	41	6293	4150	46	14732	9144	69	23243	15314	93	609978	387784	107	4.47671
153445	135057	97	74094	65926	87	2164	2039	25	4101	3477	39	8520	7143	54	13505	11400	71	373941	322409	88	4.47771
123952	112124	87	37060	32988	87	1310	1189	14	3784	3275	34	7528	6832	46	11250	10710	60	328021	301991	87	4.47971
160811	141444	95	85631	77950	91	3149	2927	29	5867	4696	43	11864	10881	58	20400	19049	76	534638	481244	91	4.47971
108320	102610	83	40986	39311	81	2088	2012	22	3258	2552	32	5863	5712	42	9410	8998	53	269342	258204	83	4.48271
134362	122579	88	63829	58556	87	1667	1835	19	3330	3063	32	6984	6527	43	10801	10398	57	303138	286594	86	4.48871
103841	95204	86	53676	50016	82	1431	1198	15	2454	2326	28	5379	5354	41	8867	8140	54	233774	228204	78	4.49171
127357	110366	88	63526	55255	86	1906	1598	26	2610	2130	33	6708	5572	47	11289	9633	62	286469	251515	85	4.49871
152404	130235	92	64862	55660	88	2659	2055	29	3600	3386	34	9140	7744	56	15561	12556	71	432606	366501	87	4.49871
142888	119944	107	72701	61288	107	2227	2061	23	3753	3002	35	8018	6207	51	13703	10975	73	362481	288601	107	4.49871
108840	103715	84	43466	41743	80	1656	1458	19	3259	2739	32	7100	6714	46	11106	10039	60	319849	309507	79	4.49871
112116	104204	83	47369	45326	82	1576	1768	17	2392	2541	24	5533	5281	39	8884	7774	53	240989	234873	78	4.50071
253893	186692	126	242900	175166	119	7265	5247	49	12705	9270	67	30348	21677	104	45643	34725	113	1.04858e+06	939394	117	4.50371
105196	98310	85	47351	44454	82	1250	1153	12	2889	2564	31	6099	5921	45	10373	9558	64	269696	252231	80	4.50471
89749	84610	85	44789	42953	80	1189	1014	4	2023	2364	24	5190	4939	40	7589	7092	48	222284	218284	80	4.50571
105344	100336	83	64222	61344	83	2315	1969	26	3464	3231	30	8766	7698	53	13710	12585	71	373863	323584	87	4.51571
139311	122435	91	68934	59995	88	2027	1609	23	3540	2601	36	8161	6908	52	12726	10689	65	356902	309126	89	4.51971
231894	175088	105	156353	126116	101	4052	3059	39	6120	4434	55	12991	9654	67	21743	15784	92	574603	417226	102	4.52271
105685	97772	90	55508	53017	82	1887	1761	22	3569	2990	40	8148	7257	49	13150	11807	63	371941	330276	82	4.52571
90699	85781	82	49056	46409	80	1433	1404	15	2203	1821	27	4542	4617	36	7958	8077	49	212422	209779	77	4.52671
112323	104272	85	70209	65242	82	1734	1488	23	2726	2811	30	7489	7239	46	10265	9651	57	295964	276103	78	4.53172
171242	144033	106	78733	66243	91	2597	2458	26	4037	3009	40	9930	7764	60	17376	12944	78	410313	310597	89	4.53272
78770	75418	80	41091	39848	79	1046	975	0	2067	1986	25	5046	4553	38	7551	7187	46	204496	203236	79	4.55072
115019	106041	87	55242	51828	82	1217	1274	12	3140	2521	39	6596	5834	49	10085	9830	57	279595	264350	84	4.55072
102142	97275	87	34391	32913	80	1419	1617	18	2440	2261	26	6662	5994	46	8897	8262	48	275500	263702	83	4.55172
144529	126632	99	84324	75495	88	2062	1585	26	4065	3627	38	9103	7822	53	15706	13128	77	402167	334502	88	4.55772
89347	84867	83	36015	34759	79	1257	1318	13	2229	1329	23	4321	3852	38	7284	6807	56	187032	184019	80	4.55872
83562	80067	78	41811	39617	79	1104	973	0	1542	1716	22	4598	4438	38	7504	7442	45	207447	202872	77	4.55972
104531	96918	85	56270	52196	83	1215	1255	12	2472	2127	28	6591	6058	45	10682	10250	55	311194	289734	80	4.56372
149997	129867	90	78908	69307	90	2303	1778	27	3930	3281	34	9293	7516	55	15023	11664	76	421386	354703	92	4.56772
177345	148715	104	100046	85985	94	3166	2730	30	5160	3991	47	12481	10385	64	20300	17247	78	538310	456863	100	4.57372
82218	80252	79	44580	42885	79	1111	953	0	2104	2398	22	4832	4841	37	7284	7195	45	207789	199625	96	4.57372
106363	101119	82	69624	64938	82	1592	1418	17	3547	3030	33	7383	6640	51	11507	9896	62	325528	283160	83	4.57372
281852	157726	129	146662	81658	118	4257	2432	44	7735	4814	60	18704	11693	84	27737	16485	108	811696	475202	118	4.57372
114509	102882	87	66518	61918	84	2168	2154	24	3986	3432	34	8456	7805	49	13529	12582	63	370333	341115	87	4.57972
108240	96439	102	43174	38092	84	1695	1464	21	2907	2718	30	6781	5823	48	10691	9431	55	298128	260756	88	4.58172
111889	100266	90	65794	58649	86	1850	1549	21	2858	3178	31	7321	6641	48	11692	9592	68	330779	288968	87	4.58672
164090	148602	103	85869	80057	88	2882	2423	29	5252	4672	39	12183	10953	59	17609	14493	80	507633	417989	92	4.58772
128375	114589	97	54425	47808	87	1765	1537	20	3521	3250	30	8204	7463	52	12409	11067	64	344445	309364	84	4.58872
92860	89093	83	52869	51750	79	1701	1517	18	2568	2345	30	5780	5588	41	10208	10096	57	269498	263091	77	4.58872
203732	163495	101	130795	104888	102	4539	3779	36	7743	6846	48	18561	15241	75	28412	24375	90	783844	690896	98	4.59573
80505	76306	82	43417	41830	78	1216	1248	12	1757	2045	20	4727	4574	37	6384	6131	41	207141	204112	74	4.59673
148800	129833	91	69339	59138	90	2181	2048	24	3723	3562	34	9213	7621	54	15939	13917	82	388412	328493	88	4.59873
114775	102067	102	59692	53948	102	1674	1578	16	2263	2180	27	6534	5642	44	10041	8746	58	287541	252777	102	4.59873
202984	167279	96	112165	94468	95	2967	2697	29	5684	4493	42	12757	10460	61	22405	18347	87	575436	450100	94	4.59873
183886	150106	100	102513	85384	97	2348	2133	25	5663	4042	50	10902	9237	55	18720	15403	77	483158	377443	99	4.60373
124577	111781	89	57711	51757	87	2257	1936	23	4745	4366	38	7524	6764	48	10025	9577	63	288933	256591	90	4.60773
142380	124212	93	76288	68169	88	2336	2095	25	4557	3738	38	10427	9261	55	18509	14914	80	446595	369225	94	4.60973
108655	102350	84	55579	52670	82	1540	1357	19	3007	2774	30	6766	6616	46	10169	9086	61	285727	271784	86	4.60973
102770	96053	83	53207	49795	82	1633	1549	18	2452	2227	26	5920	5633	43	9806	8945	53	267614	251045	86	4.61073
98334	93733	81	58039	56277	80	2009	1782	23	3860	3187	38	8111	7432	49	14956	13934	74	381521	340082	85	4.61373
152808	137683	105	105415	96327	89	2551	2095	28	4973	4423	44	11147	10135	56	16783	15177	69	476738	409886	92	4.62173
107343	99511	85	50062	47358	81	1965	1979	22	3041	2807	34	7132	6628	45	13876	12658	61	348020	334779	79	4.62173
100681	95552	89	43687	41464	81	1328	1371	16	2463	2680	24	5745	5462	41	9856	9280	60	257762	242893	80	4.62373
146307	128863	89	83060	73973	89	2009	2026	22	4773	3476	46	9102	7989	51	15344	12638	68	391199	335008	88	4.62373
166394	145887	99	106455	94744	93	2572	2206	28	4917	4184	43	11876	10364	60	20258	17879	82	530534	444678	90	4.62573
125210	104567	104	103701	89328	104	2636	2141	28	4180	3293	39	9147	7761	53	16113	13446	81	421843	341016	104	4.62573
119493	107399	88	50474	43774	84	2002	1782	22	2686	2111	34	6154	5424	44	11281	9590	68	294426	254211	89	4.63773
109002	103344	83	40270	38603	81	1487	1804	19	3370	2982	31	6507	6106	46	10368	9398	54	279721	265969	85	4.64073
187194	158827	93	129184	111746	91	3186	2717	31	5139	3999	42	13072	10457	63	20182	16234	77	548106	453170	93	4.64173
77942	76134	86	41623	40445	77	993	958	0	1564	1876	21	3762	3703	35	7036	6812	47	177392	172932	78	4.64273
106290	98614	84	50087	48152	82	1561	1311	14	2196	2117	25	6609	6503	42	9330	8715	49	271870	256419	89	4.64773
134867	115160	91	85623	76578	88	1599	1323	18	3326	3091	30	7558	6218	50	10851	9128	64	317979	275482	91	4.65073
137671	126287	92	67524	62352	86	2317	2203	25	5135	4356	41	11186	10217	64	16777	16165	65	448775	418884	86	4.65774
162694	142486	94	87520	78380	90	2643	2370	29	4636	3841	40	11545	9487	59	18561	15862	73	493208	406244	95	4.66274
127609	115255	97	57494	53086	85	2165	1960	23	3665	3284	35	9027	8049	53	13749	11972	65	374373	331431	88	4.66474
124497	116046	84	65360	60267	84	2574	2377	27	3898	3517	36	9185	7926	59	14320	12392	66	382774	334230	86	4.66474
145077	124906	89	73558	61767	89	2253	2081	26	3600	3099	32	8802	7603	52	13407	11242	64	385898	343205	87	4.66474
88406	82376	81	42974	40980	79	859	1054	5	1945	1843	24	4191	4332	36	7702	6753	50	185245	181304	79	4.66674
144064	123304	98	73356	63710	88	2141	1684	24	4161	3891	38	8884	7837	52	13137	10771	65	377024	324025	89	4.67174
131256	115522	88	55590	48028	86	1988	1615	23	4120	3231	40	7631	6381	50	12541	10517	61	339981	292736	88	4.67274
107442	100914	84	48951	44581	82	1719	1764	19	3121	2479	34	6719	5956	45	10471	9371	58	277629	256869	82	4.67274
88856	83494	81	38068	36719	80	1144	1168	10	1588	1580	19	4817	4438	40	6699	6665	43	191199	184525	81	4.67474
86845	82938	83	40612	39164	80	914	1003	2	1518	1554	18	4389	3979	37	6913	6683	45	198935	196106	78	4.67774
116235	106919	85	59952	55369	84	1938	1375	25	2705	2004	33	6227	5640	46	10509	9684	54	264792	242960	85	4.68074
132352	115526	90	81756	71207	93	2288	2014	27	3567	3037	36	8561	7507	52	13330	12109	63	379508	321079	105	4.68074
127551	113187	88	65047	57967	86	1859	1615	18	2925	2699	32	7918	7001	50	11967	10580	59	329572	287268	87	4.68074
156486	135421	91	70475	61329	90	2239	1792	26	3826	3389	38	8923	7431	54	14344	12029	73	373174	309488	87	4.68474
107290	100021	85	50927	46820	83	1752	1397	17	2503	2498	26	6223	5827	42	11489	10183	57	292209	267814	83	4.68574
115702	105230	85	51003	45833	84	1611	1288	17	3612	3197	34	7514	6626	53	12729	11467	68	330918	299340	83	4.68674
116475	107865	86	63799	58456	82	1938	1647	22	3489	3186	34	7829	6985	50	11832	10537	62	329537	280991	81	4.68774
94192	87313	87	41106	39276	81	1381	1261	13	1954	1695	19	5127	5265	40	7739	7423	47	211354	207007	77	4.68974
135233	120295	99	61898	54999	86	1905	1683	21	3307	2749	31	7051	5799	51	11986	10125	69	309089	270296	83	4.68974
125521	113996	90	61726	57391	84	2116	1915	23	3747	3087	36	8164	7296	50	13608	12177	63	352103	307731	83	4.69074
92152	87926	83	46539	43861	79	2078	2189	23	3614	2949	35	7014	6312	47	11560	10226	63	311493	285048	78	4.69074
148686	129705	91	84570	75649	89	1942	1764	23	4221	3511	38	8577	7237	53	13526	11224	63	382927	324885	86	4.69074
117914	107066	88	68951	63321	85	1729	1502	20	2112	2428	23	6042	5514	45	9125	7909	52	246490	223579	86	4.69174
124917	110380	89	47800	41639	87	2017	1636	22	3258	2738	33	6775	6392	44	11647	10474	60	312531	270218	84	4.69374
178551	132450	110	231741	194341	98	6698	5370	43	10983	8825	59	24074	19902	85	41166	34314	91	1.04858e+06	871841	94	4.69474
106986	100975	83	105630	101667	84	2740	2633	29	4576	4437	40	10224	9790	54	15568	14492	69	454916	397447	84	4.69474
102751	96278	84	86756	83692	83	2450	2327	25	4171	3758	39	9406	8702	53	14195	13324	64	398975	360800	83	4.69874
113284	105323	88	65080	62896	83	2880	2574	28	4677	4439	35	10336	10179	54	16720	15060	76	456972	401229	86	4.70074
144883	127092	93	54870	47530	85	1903	1727	21	3954	3479	37	9231	7887	57	15105	13313	73	403833	351315	87	4.70074
62751	60454	77	31236	30487	76	738	712	0	1824	1541	17	3082	2970	31	3888	3811	34	128871	133054	73	4.70074
110495	105101	82	65645	62083	82	2310	1964	24	3546	3433	32	8312	7833	48	13199	11944	60	357432	312578	84	4.70074
130091	125393	85	83951	81123	83	3112	2834	29	4461	4210	36	10696	10222	52	16615	15167	71	451891	391291	83	4.70074
129265	114588	89	64572	56056	87	2264	1708	27	4095	3084	38	8595	7333	51	15081	12453	69	394696	334309	89	4.70274
258908	227109	101	163052	146766	102	6219	5358	40	12582	10505	64	29719	25677	95	48030	41917	97	1.04858e+06	1.00683e+06	117	4.70674
149134	130455	91	77051	67971	89	2520	2245	26	3825	3331	37	8632	7601	50	14646	12847	74	400468	341062	88	4.70774
104238	99796	83	38078	36116	80	1260	1201	11	2010	1777	26	4763	4410	39	9011	7855	55	224579	215778	81	4.70874
146243	130872	92	88835	80891	88	2450	2390	24	4475	4173	40	9856	8065	62	16785	15866	70	422558	361970	89	4.71374
127219	112737	96	81213	73279	88	1912	1937	22	4295	3654	37	8290	7683	50	14431	13128	64	398529	367073	84	4.71875
285467	218250	131	155118	124209	126	5795	4883	40	10222	7706	60	25479	18880	103	40625	30053	121	1.04858e+06	753809	125	4.71975
86213	82772	81	45322	43396	80	996	852	0	2040	1781	22	4833	4736	39	7918	7080	50	217510	209066	77	4.72175
141025	121707	93	67720	59044	87	2196	1817	27	4183	3549	41	9015	7900	53	13812	11004	67	377624	321547	91	4.72475
122918	110991	89	59921	55730	85	1581	1223	21	2930	2874	29	6865	5838	51	12262	10895	66	317370	293806	84	4.72575
114639	107282	85	60710	58414	82	2043	2045	22	3461	2983	38	9401	8502	52	13644	11516	74	386618	336851	86	4.72575
105554	96046	84	58043	52983	85	1461	1552	15	2811	2275	31	6224	5844	44	10899	9453	54	282587	255542	84	4.72775
54256	52338	76	24197	23550	71	484	490	0	1512	1305	12	2715	2870	27	4398	4313	34	113238	113559	74	4.73075
134631	116923	91	71264	61898	87	1842	1526	20	4310	3756	33	8643	7088	51	12766	10231	58	341338	287368	91	4.73575
116483	103198	92	53565	47009	87	1681	1540	18	2716	2528	29	7786	7287	47	12081	11005	70	330668	290480	89	4.74075
94910	91150	81	40215	39179	79	1493	1402	18	2012	1732	24	5359	4942	40	8242	7832	56	231929	228049	77	4.74475
204651	166827	104	248778	209457	100	10342	8971	47	19326	15954	86	42890	35597	89	68061	55852	95	1.04858e+06	1.04779e+06	106	4.74675
77193	75997	77	24794	25073	57	685	822	0	1862	1664	22	4317	4294	36	6688	6792	42	184053	184814	73	4.74675
93821	89103	86	40281	38471	81	1406	1180	12	2149	1698	23	4766	4250	40	7219	7240	46	220036	201153	97	4.74675
223688	190333	107	144721	128364	101	4586	4111	37	9131	7514	53	20152	16821	72	35548	27979	95	932093	731238	102	4.74875
114637	105968	89	58654	54603	84	1656	1581	16	2908	2871	33	6823	5986	47	9811	9123	62	286077	264846	81	4.75075
177094	150703	103	102388	88292	93	2272	1905	27	4440	3567	39	10321	8182	61	16951	13192	78	438568	337615	109	4.75075
123782	109182	90	54253	47590	86	2072	1579	24	3471	3151	33	8893	7779	52	13623	10881	69	381873	323458	81	4.75075
127011	117754	88	111402	104922	86	2381	2441	26	4531	4136	40	9847	8652	53	16143	14626	66	441759	374874	83	4.75275
140868	124299	90	58173	49477	87	1886	1675	23	2998	2889	30	7591	6542	51	12304	10245	67	342054	293796	84	4.75475
97919	90583	97	56233	54153	81	1326	1276	14	2175	2298	26	5798	5484	42	9539	8567	52	244234	232672	81	4.75975
119808	108312	89	58094	53289	84	1499	1698	17	2965	2634	30	6877	6241	46	10448	9860	62	293620	278989	84	4.75975
161276	133900	94	73835	60585	92	2415	2438	26	4046	3650	40	9715	7853	54	16331	13508	72	415401	335067	96	4.76875
116564	107498	87	62425	56577	84	1955	1749	23	2943	2758	30	7203	6458	49	11650	10066	62	301172	262620	86	4.76875
121892	111781	93	61639	56836	83	1428	1533	17	3576	3348	35	7643	7420	47	12348	10292	65	319031	296982	83	4.76875
129302	116586	96	49991	44736	86	1839	1659	24	2795	3063	31	7695	6803	50	11115	9334	54	328593	287040	88	4.77475
198986	164436	101	129261	108651	98	3865	3074	35	6455	5008	51	16400	13437	70	24779	20271	88	691056	546754	98	4.77775
142869	128185	94	66915	60974	88	2099	1930	22	4212	3294	39	8978	7427	60	15405	13115	66	403822	337240	89	4.77775
126603	113709	103	68966	63543	103	2570	2288	27	5101	4226	42	11359	9919	59	19384	16701	82	503323	435164	103	4.77775
214085	193048	94	140643	128775	94	5783	5108	38	10232	7958	60	22062	18791	81	36655	31352	87	979593	776842	96	4.78275
179747	140446	115	105885	82452	115	2854	1970	28	5510	4269	45	12522	9595	76	18681	13587	115	528938	385828	115	4.78275
79951	76604	88	43186	41933	78	1392	1184	13	2735	2190	29	5024	4825	37	7961	7540	56	212999	209552	76	4.78676
96967	93431	81	50957	48815	81	1460	1522	16	2621	2286	27	5479	5236	41	8219	7870	45	230341	226459	80	4.78776
118339	106681	88	63241	55384	87	1893	1485	20	2726	2722	29	6827	5995	48	11509	9876	61	306640	275675	84	4.78776
133622	123142	96	71170	66840	84	2131	2210	25	4126	3693	36	8863	8383	52	14561	13223	74	407150	388051	83	4.78776
101606	96238	88	39188	34451	86	1527	1202	15	2382	2334	28	5992	5808	41	9855	9537	53	255962	243062	80	4.78976
173087	140448	98	80572	64459	92	2501	1982	29	5014	3837	42	10972	8775	58	18246	14041	80	497115	376758	95	4.79076
113416	102656	98	68685	61589	84	1526	1127	13	2843	2385	30	6294	5967	42	10530	8858	58	281684	245932	86	4.79076
201469	169836	98	116670	102003	95	3604	3231	35	7648	5793	51	16295	12767	70	25694	20119	91	710055	542749	101	4.79276
139550	116513	93	77480	64599	91	1557	1252	17	3858	3530	36	7285	6225	47	11552	9080	65	308563	257718	91	4.79376
109222	100074	100	52980	49906	82	1252	1419	16	2549	2264	29	5670	5173	40	8609	8701	49	253417	239101	86	4.79576
94071	89433	82	53730	51802	80	1376	1405	14	2145	2365	24	5031	4742	39	7801	7232	46	211507	201528	81	4.79676
122451	115307	101	91475	86138	85	1982	2112	21	3450	3065	31	8069	7230	52	13012	11428	69	373195	325617	87	4.79976
207928	174681	110	105582	90774	98	3723	3260	34	6551	5066	46	15259	12453	70	24094	19392	92	679467	523581	104	4.80276
85779	82556	80	45072	43011	79	1011	796	0	1949	2137	22	5149	5173	38	7711	7101	47	202725	200131	79	4.80776
131576	120248	95	59946	55893	85	1713	1714	18	3194	2410	39	6198	5519	42	10906	9787	57	282419	257475	85	4.81076
112997	101183	86	55442	49474	83	1909	1464	20	2875	2785	33	7277	6567	46	12159	10703	61	327982	288961	83	4.81076
[truncated: 7,741 more rows]
