# Supplementary material for: Phenotypic heterogeneity follows a growth-viability tradeoff in response to amino acid identity
Source: Nat Commun. 2024 Aug 2;15:6515. doi: 10.1038/s41467-024-50602-8 (PMC11297284; doi:10.1038/s41467-024-50602-8)
Supplement: Supplementary file 6 — Source Data [file 41467_2024_50602_MOESM6_ESM.zip › source_data/fig6cde/240423/240423_1645_yATP_D9_TYR.csv]

FSC-A	FSC-H	FSC-W	SSC-A	SSC-H	SSC-W	BL1-A	BL1-H	BL1-W	VL1-A	VL1-H	VL1-W	VL2-A	VL2-H	VL2-W	VL3-A	VL3-H	VL3-W	YL2-A	YL2-H	YL2-W	Time
117524	106622	88	59251	52992	85	1673	1436	17	2812	2373	33	6746	5920	46	9830	8549	56	242139	212107	88	0.00104226
115077	108914	84	48408	44287	82	1781	1463	19	2424	1816	30	6296	6006	46	7903	7079	50	225207	200855	82	0.00104226
93861	85451	91	39029	36193	80	1398	1216	13	2701	2860	28	5722	5094	43	8537	7629	49	214517	196202	81	0.00312678
24766	24272	52	15654	15716	51	218	247	0	970	774	0	1090	1124	8	1921	2129	24	46653	47265	63	0.00416904
88766	83266	81	71144	68544	82	1996	2002	23	2912	2537	32	6313	5928	46	8134	7889	52	229857	222997	82	0.00416904
55458	52732	77	38152	36726	76	667	748	0	1705	1620	21	3688	3593	32	4808	4227	40	132975	127070	76	0.00625355
60032	58687	81	44511	44116	76	1095	1082	8	2524	2190	30	4501	4622	37	6512	6735	37	164401	158764	79	0.00729581
28775	29965	67	18436	18225	55	369	362	0	461	826	0	1435	1365	19	2844	2970	29	63086	68030	52	0.00938033
67674	66105	79	30202	29721	76	1269	1293	12	1852	1627	25	3656	3806	31	4926	4273	41	133660	136905	79	0.0114648
86100	82028	83	39023	37094	79	1275	1313	13	1957	1712	24	4799	4586	38	6057	6155	41	182734	171886	81	0.0135494
43649	41742	72	23078	22421	64	762	683	0	994	942	0	2422	1984	27	3528	3276	37	95115	89535	80	0.0187607
58375	54970	89	29631	28600	76	601	664	0	1170	1321	10	3382	3039	32	4313	4651	34	116669	113082	79	0.0198029
185313	141388	114	102114	79539	97	3494	2717	35	7524	5242	57	16158	11996	76	22627	15473	88	600218	426133	104	0.0208452
116254	105050	88	66590	59091	87	1810	1841	21	3827	3130	36	7974	7775	47	11137	10136	57	311791	308809	86	0.0229297
23023	23194	61	12105	11796	45	191	245	0	815	890	0	1152	935	0	1609	1654	20	45414	47471	66	0.0250142
63564	61399	83	42867	42210	76	807	763	0	1832	1516	17	3161	3222	32	4832	4873	38	117574	115147	80	0.0250142
81342	78572	80	47146	46403	78	1201	1141	9	1620	1815	19	5142	4580	39	6673	6380	48	189710	185206	83	0.0260565
165265	152688	89	127657	119238	90	2936	2795	28	5125	4567	39	12034	10606	61	17130	14358	77	429098	377357	92	0.0270987
100826	94575	84	69223	65427	82	1759	1639	20	3110	2991	32	6141	5494	45	9215	8096	54	220534	192482	83	0.0270987
56795	54673	76	22932	22294	70	1242	944	0	1758	1898	22	4002	3758	35	6445	6527	40	150964	143712	74	0.0312678
129960	118307	86	70059	64934	86	2717	2553	27	4324	3357	38	8279	7550	49	11470	10080	65	286311	248598	88	0.03231
107747	102491	84	49231	47748	82	2339	2287	26	3810	3558	33	7773	7523	47	10427	10307	56	272619	249706	86	0.0333523
34202	35174	58	18865	18683	54	734	419	0	1169	1014	3	1421	1673	18	2532	2559	31	67592	64314	68	0.0375213
107398	99678	85	47606	44320	82	2215	2125	24	4191	3848	35	8539	8068	47	12998	12272	61	331151	314242	84	0.0396058
49692	49670	73	18438	18193	55	841	579	0	1276	1213	12	2425	2567	27	3915	3778	34	103328	101340	72	0.0416904
30757	29401	58	16535	16335	51	258	359	0	773	758	0	1614	1484	18	2362	2467	24	60123	61485	69	0.0448171
139383	111115	92	98840	84270	92	2559	2242	26	5217	4327	46	12160	9468	68	15350	12756	67	437581	363777	91	0.0458594
123340	116295	96	61399	59206	83	2749	2569	27	3396	3477	32	7976	6976	51	12279	11386	62	303122	281991	87	0.0489862
22619	23621	58	17431	16950	52	250	305	0	767	672	0	1424	1341	15	1975	1873	27	54615	56155	67	0.0510707
109489	102397	83	64195	60301	83	1424	1419	17	3378	3540	30	7772	7210	49	10977	9980	62	301776	268050	88	0.0510707
107114	98185	98	50704	48150	82	1232	1244	11	2197	1885	22	4627	4590	35	7293	6901	46	172532	165352	86	0.0510707
87858	83241	81	38122	36110	80	1168	1100	8	2113	2125	24	3963	3743	34	6288	5943	43	155374	143128	85	0.0531552
214431	163420	105	148975	117248	100	4277	3293	37	6895	4944	54	13908	9994	69	20507	14489	85	547081	394074	101	0.0552397
106373	96504	85	36614	31748	82	1980	1708	22	3697	3226	33	7950	7389	47	11146	10126	58	321556	285907	88	0.056282
96054	89483	83	42813	41358	79	2829	2750	28	3855	3525	36	9196	8559	49	14024	13302	70	334155	311464	89	0.0573242
138933	119067	101	102272	92242	89	2829	2599	28	5160	3840	42	10463	8776	60	13113	10868	69	369927	310247	92	0.0594088
33088	33308	71	18525	18473	54	328	540	0	983	799	0	1686	1551	19	2082	2416	22	57379	60099	61	0.060451
41482	41939	52	24956	24425	73	604	593	0	1118	1297	10	2559	2361	28	3149	3230	28	98978	98296	73	0.0635778
36495	38423	57	19992	19781	58	637	664	0	1013	1087	6	1943	2253	21	2125	2226	25	75247	82502	56	0.0667046
101185	95083	88	43461	40320	82	1753	1566	18	2791	2803	30	6739	6023	46	8594	8295	50	258146	231446	85	0.0667046
61973	59897	78	37472	36840	77	1156	901	0	1712	1797	18	3987	3916	37	5248	5355	39	152227	145658	78	0.0687891
187455	148276	98	89679	69338	96	3714	2734	35	5082	4179	41	11757	9277	65	15394	11349	79	420625	326805	93	0.0719159
27259	27323	64	10437	10552	43	456	329	0	589	454	0	1647	1631	20	1925	1869	23	56265	60423	60	0.0729581
107386	90837	96	53960	45807	87	1476	1326	20	2272	1740	29	5265	4603	41	7842	6072	56	198989	175722	85	0.0740004
197970	144257	100	140146	106255	99	4640	3271	42	6246	4794	48	14195	11103	71	20847	16483	83	537668	441654	88	0.0750426
45910	45830	71	15788	15499	51	551	551	0	1477	1356	14	2342	2388	24	3525	3957	30	90300	91029	69	0.0792117
76686	72809	80	36760	35931	77	2208	2165	24	3035	2963	29	6989	6489	47	9763	8866	57	234400	211043	87	0.0792117
57257	55961	79	15263	14951	49	525	605	0	913	792	0	3032	2634	32	3405	3165	34	98397	97827	74	0.0812962
46300	44117	76	26101	25708	73	833	744	0	881	972	0	2449	2313	28	2988	3265	29	93060	94936	74	0.0812962
49786	47278	89	32413	31622	74	705	586	0	699	978	0	2459	2639	26	3505	3483	33	88971	83672	89	0.0812962
40539	39034	84	19986	19680	59	560	375	0	971	948	0	1522	1516	16	2258	1979	29	68018	66376	72	0.0833807
112510	99476	86	74046	65689	86	1883	1689	23	3277	3165	30	6302	6083	42	9073	8352	51	232965	222447	85	0.0854652
151839	126180	92	78426	63901	91	2502	1916	28	3569	2738	35	8811	7030	56	12501	9422	67	311052	249494	83	0.0854652
56125	55040	77	32466	31781	75	453	428	0	955	1029	5	2348	2282	25	3080	3181	30	81280	79871	72	0.0875497
35479	34640	71	18387	18234	55	449	399	0	916	923	0	1920	1809	21	2393	2850	25	63076	64137	68	0.0938033
108322	98838	83	65590	60685	83	1666	1388	19	2765	2493	31	6930	6044	46	9503	8203	60	243739	218133	85	0.0969301
82631	78635	84	41423	39280	79	1258	1255	13	2382	2274	27	5957	5030	47	7336	6518	49	206213	188860	82	0.0990146
93930	87610	86	44016	41371	80	1315	1178	10	3147	2945	32	6426	5716	45	8517	8117	54	229515	212154	83	0.100057
39067	39165	61	21073	21027	59	506	386	0	965	924	0	1414	1350	16	2200	2372	23	69353	67569	68	0.101099
58535	56591	80	31658	31290	74	748	859	0	1069	946	0	2749	2752	27	3836	3898	35	101328	97121	72	0.101099
113279	106358	82	80509	76677	84	1685	1528	21	3297	2927	33	7979	7488	46	10141	9913	51	287938	256595	83	0.103184
124266	110399	86	58032	51331	86	1825	1687	21	3263	2760	34	8060	7220	52	10944	10031	57	314307	284266	84	0.104226
102808	94612	85	47680	44357	83	1405	1431	14	2159	2015	27	5521	4940	45	7657	6582	51	209065	189487	81	0.105268
84562	81651	81	43909	41721	80	1882	1898	21	2086	2576	28	6741	6642	50	10059	9904	49	253676	239802	80	0.10631
99156	92495	85	47721	44672	82	1486	1452	14	2350	1986	24	4803	4442	39	6562	5578	48	175694	163052	77	0.10631
53634	51767	78	36585	35782	75	619	573	0	1291	1490	14	2770	2892	29	3893	3694	35	99646	100946	72	0.109437
52603	51131	77	26890	26337	74	666	609	0	1312	1321	11	2615	2508	28	3955	3909	36	90347	89945	75	0.110479
25001	25798	58	14731	14650	48	213	295	0	201	424	0	1535	1357	20	2084	2107	24	57100	56531	67	0.122987
23063	20558	58	12325	12384	45	307	538	0	601	784	0	1034	1056	6	1659	1876	20	38296	38733	62	0.125071
49794	49969	75	23058	22682	62	715	595	0	768	790	0	2031	2311	22	2842	3377	27	88725	86878	77	0.127156
23102	26000	44	17860	17852	52	301	368	0	587	947	0	1725	1549	21	2006	2041	25	53313	52113	66	0.127156
106901	89762	98	68828	58471	87	2036	1664	25	2650	2387	28	6787	5666	47	10235	8312	58	268266	223840	86	0.128198
129070	114008	87	49823	42444	84	1423	1345	17	4119	3372	37	8575	7001	54	9688	8717	53	312714	273605	87	0.12924
97908	87772	84	56221	52602	81	1541	1303	16	2106	2230	24	5894	5304	45	8733	8016	49	222263	195753	81	0.130282
119589	111264	88	89030	81689	87	2587	2258	29	5075	4196	42	9710	9155	52	12938	11971	64	363841	321315	90	0.130282
84226	80291	81	43576	42438	79	1397	1322	15	2460	2017	28	5456	5218	42	6988	6744	42	215731	208417	75	0.131325
98683	88034	87	47306	41959	85	1698	1423	17	2374	2089	29	5433	5173	41	7354	6940	48	225048	213653	72	0.131325
181464	153543	104	108928	90907	95	3702	3226	34	5148	4386	44	10477	8188	58	15752	12884	76	403025	325335	94	0.133409
76808	70752	81	45485	41150	81	1299	1171	11	2223	2278	27	5054	5007	39	5971	6009	42	183609	178072	76	0.135494
29287	27855	70	17812	17378	54	308	366	0	706	513	0	1220	1331	12	2224	2588	23	55988	57928	63	0.136536
57490	54019	90	34764	34287	74	1231	1285	12	2382	2227	27	5027	4568	43	6759	6318	48	172977	165118	73	0.141747
134414	118485	89	67239	59985	88	2684	2556	26	4027	3349	37	8352	7255	50	10519	9096	59	289758	245646	85	0.141747
177703	151390	94	71565	61563	93	2610	2407	26	4986	3653	47	11250	9336	60	14880	11627	80	428757	351089	93	0.142789
163133	140600	97	100802	85275	93	3137	2422	32	4942	4460	38	12583	11042	58	19140	16638	83	528212	460025	96	0.146958
79496	77044	80	42582	42036	79	883	846	0	2574	2247	24	5085	5131	38	7091	6751	47	201343	194814	80	0.146958
90569	83648	81	60898	55163	81	1630	1262	18	2909	2626	27	5684	5189	45	8155	7526	50	214635	189804	85	0.150085
74406	71761	78	37670	36567	78	1414	1395	15	2278	2295	22	5558	5323	39	7048	6789	44	207391	191859	82	0.151128
33860	33742	70	16790	17032	53	222	339	0	704	579	0	2082	2204	23	2416	2238	28	67886	70255	66	0.153212
92437	87613	85	43155	40693	80	1406	1421	16	2371	2628	26	5423	5280	39	7107	6365	47	200102	185528	83	0.155297
98572	94816	87	62842	60889	81	2053	2019	21	4182	4312	36	9003	8792	54	12604	11748	69	368539	340288	86	0.156339
45108	44635	78	22909	22672	65	461	554	0	941	1061	5	2157	2000	23	2866	3006	31	80500	79244	73	0.158423
108329	93496	90	55745	49084	86	1648	1810	20	2894	2838	31	8224	7488	50	11782	10516	56	281658	241416	86	0.16155
55316	52779	77	30028	29445	74	686	754	0	1363	1040	7	3480	3343	34	4650	4436	38	130402	120203	77	0.163635
103966	97724	83	60702	56720	82	1505	1572	17	2921	2664	34	6974	6245	46	8030	7648	47	249266	223350	82	0.164677
126092	117549	93	95811	89924	86	3239	3104	31	4883	4662	39	10870	10086	55	16137	14885	67	388761	341596	88	0.165719
127995	116710	85	42003	38245	85	2119	1970	23	3594	3124	34	8118	6949	51	12611	11166	61	313553	269189	85	0.165719
143467	127758	88	60752	53292	87	1894	1888	20	3669	3082	36	9241	8054	53	12248	10162	60	370223	307892	105	0.165719
89769	79690	98	65976	59622	98	1964	1685	22	2845	2762	29	6183	5860	41	9616	7773	72	244739	211528	98	0.165719
35685	33708	71	20189	20025	62	342	311	0	982	945	0	1937	1883	25	2287	2182	25	74633	74983	64	0.166761
126641	98484	92	73836	58484	92	1739	1657	18	4127	2787	40	7167	5281	51	8657	7000	53	272995	214757	87	0.166761
97345	89620	84	51825	48149	84	1588	1636	17	2980	2900	30	7010	6142	44	9712	9102	52	276147	244819	85	0.168846
104827	94423	84	48768	44722	83	1816	1301	19	2539	2130	27	5252	4959	41	7996	7445	50	196784	176724	81	0.17093
94964	89396	83	54323	52288	81	1997	1804	23	3605	3191	39	8696	8464	51	12857	12172	62	349094	318583	83	0.175099
81402	76903	83	16017	14727	53	672	533	0	1022	895	0	1591	1361	15	2066	1852	24	89221	83056	79	0.182395
48027	48102	78	29432	29222	73	387	410	0	1271	1208	9	2233	2364	25	2873	2821	31	81355	82834	63	0.183438
104729	94980	85	34552	31260	84	1803	1633	19	3194	2721	38	6746	5981	47	9635	8358	53	245072	213818	85	0.187607
41397	38757	70	12245	12284	45	438	565	0	372	865	0	1921	2118	21	2663	2740	27	78431	79473	69	0.187607
64124	62611	77	30891	29775	76	927	671	0	1520	1620	16	3557	3510	33	4229	3780	35	130942	126485	79	0.187607
130601	121827	85	102272	95618	86	3585	3633	30	6024	5195	46	10859	10369	52	18191	17568	72	430678	404233	85	0.190733
96775	91567	84	39578	37595	81	1726	1835	19	3019	2967	30	7494	6590	51	10563	9932	53	311135	280164	83	0.194902
45308	46006	72	38993	38694	74	713	894	0	1277	1445	16	3555	3262	32	4256	4168	35	123267	121334	73	0.195945
107578	104417	83	79427	77212	82	2130	1964	24	3777	3931	35	9047	8357	52	12356	11996	60	353610	330858	81	0.196987
79462	76904	81	28580	27462	78	1152	949	0	1348	1490	15	4270	4327	34	5937	5941	41	166940	169885	63	0.199071
178196	142153	96	106009	86105	96	3093	2862	30	4666	4014	43	9895	8033	57	14000	11343	71	348244	282511	94	0.202198
61579	58999	78	36862	35376	77	777	728	0	1497	1616	17	3543	3493	34	4511	4899	33	117310	106917	76	0.202198
170715	137593	98	109608	88297	94	2961	2606	30	4619	3768	44	11774	9063	62	15145	11414	73	408433	322662	90	0.202198
84030	79228	93	35057	33709	78	1236	1092	8	1847	1951	20	4692	4584	37	5904	5629	40	163294	162058	74	0.20324
133651	112910	101	60348	51196	88	2575	2266	27	3989	3117	37	8389	7034	51	12879	10346	70	325037	279328	87	0.204283
165178	119901	105	83621	60298	101	2670	1854	29	4020	3293	42	8724	6313	57	12624	9229	65	356078	277696	96	0.205325
88658	85004	81	66601	63718	81	1046	1050	6	2547	2460	30	3948	3847	36	5866	5307	42	156131	152109	79	0.205325
114103	105394	85	54932	50131	82	1897	1546	24	3327	2849	33	6056	5449	41	8169	7633	51	221936	196509	80	0.206367
67468	65448	77	32644	31133	77	839	736	0	2106	1862	20	3359	3293	31	4593	4692	37	123153	118077	75	0.20741
72264	69900	80	36578	35345	78	1020	1082	6	1008	1410	14	3854	3716	35	4829	4327	39	135811	132387	77	0.209494
22616	23536	47	21106	20996	61	512	628	0	641	950	0	1994	1964	23	3191	3180	33	66278	71738	48	0.212621
29070	29803	66	16272	16031	50	523	404	0	922	1045	4	1484	1528	18	2154	2115	25	62650	63665	73	0.213663
135453	123909	89	111737	103763	88	2743	2444	27	4951	4181	40	10602	9421	60	15479	13504	71	387327	330840	92	0.21679
99025	96766	80	61195	60107	80	1880	1480	22	3808	3513	32	7311	7102	44	9903	9787	51	284293	277248	83	0.21679
57859	56391	84	15487	15156	50	684	610	0	959	934	0	2776	2737	28	3434	3059	33	101098	100907	73	0.217832
79090	73103	80	47045	42772	80	1428	1228	13	1752	1906	22	4053	3731	37	5910	5644	45	162683	150707	80	0.219917
105375	96329	85	49058	43847	85	2233	1905	25	2929	2529	31	6436	5867	44	9670	7966	54	239016	195505	89	0.219917
132211	119353	86	72522	66019	86	2563	2467	26	3743	3414	35	8151	7406	48	10965	9515	57	273863	229408	89	0.220959
119966	110595	85	60403	56218	83	1838	1666	20	3618	3860	32	8233	7480	48	11263	10278	58	316050	279693	91	0.223043
99786	92912	84	66048	61736	83	1640	1567	17	3399	3324	33	6663	5793	48	8842	7860	56	264902	230337	91	0.224086
98545	90033	84	47364	42068	84	1488	1129	11	2449	2059	29	4891	4618	40	6996	6155	46	199624	181798	78	0.227212
37133	39296	65	21718	21331	60	705	670	0	668	799	0	1783	1846	20	2901	3030	30	64031	68571	67	0.227212
104174	92571	86	63285	55340	86	1750	1576	20	2630	2484	29	5806	5183	44	8285	7412	52	203298	170992	85	0.229297
58345	56897	77	31111	30049	76	931	837	0	1254	1236	10	2486	2414	28	4399	4064	41	102842	100792	72	0.230339
90702	77880	87	54789	47470	84	1426	1210	16	2100	1717	25	4888	4247	42	6785	5526	46	179475	158663	81	0.23555
105278	97527	87	49789	46704	84	1702	1610	18	3321	2939	37	7969	7396	52	9865	9935	50	295540	282073	88	0.237635
47623	47012	77	21838	21500	62	393	613	0	1148	908	0	2202	2125	25	3029	2718	34	78789	80035	68	0.238677
35896	34702	73	22368	21890	69	171	251	0	831	1135	7	1786	1764	19	3323	2956	32	71913	70947	69	0.238677
138722	122853	96	61558	55055	86	2084	1744	22	3753	3717	35	8888	8370	54	11090	9744	58	356395	315362	88	0.240762
183112	158936	93	77095	66869	89	3276	3225	31	6220	5238	49	14465	12187	68	17688	14011	68	528235	414520	92	0.240762
93148	90329	80	54606	52657	80	1107	1258	10	2583	2327	26	5279	5092	40	7192	7695	45	200236	197096	78	0.241804
169405	135447	110	98035	81623	95	2776	2527	28	4417	3566	40	9690	8260	54	14392	12594	70	349224	284390	87	0.243889
33060	34348	59	21847	21521	62	446	556	0	517	713	0	1873	1834	21	2553	2556	27	68716	65231	74	0.243889
124526	113552	84	59341	54655	86	2427	2062	26	3950	3463	36	8397	7272	49	12661	11111	69	301606	264403	89	0.244931
110107	100655	86	55141	52292	83	2567	2298	26	3737	3656	32	8322	7962	51	12007	11485	54	294742	283169	87	0.245973
104455	98916	85	59052	55722	82	1475	1560	19	2726	2663	31	5628	5186	43	8869	8163	50	227742	210593	84	0.245973
67096	66207	77	35851	34962	77	975	1146	9	1646	1669	22	3490	3180	34	6489	6332	44	148787	143439	78	0.245973
159395	126819	101	101045	81398	96	2040	1543	23	4462	4040	39	9313	7445	53	11972	9882	70	317065	250961	99	0.250142
36569	36725	72	14929	14775	49	274	420	0	1133	1227	9	1785	1761	20	2587	2341	30	69134	72110	60	0.254311
41452	39096	75	23862	23416	70	502	586	0	1414	798	0	1951	2074	22	2741	2719	32	70975	69952	75	0.255353
107882	102386	82	103840	100862	84	3171	3181	29	4336	3869	43	9151	8456	53	14144	12530	60	341796	306408	83	0.256396
78168	74481	82	39025	35902	78	1478	1285	14	1691	1902	20	4735	4395	40	6953	6493	46	173894	165045	80	0.256396
141362	123209	89	77259	68384	88	1992	2022	21	3823	3613	35	8572	7109	52	10718	9002	57	309921	256242	91	0.256396
33572	34669	58	23284	22783	68	519	624	0	996	1053	5	1944	1913	24	2651	2630	27	66847	67607	68	0.25848
55057	54069	76	24540	23425	73	649	740	0	1366	1089	13	2983	2865	30	4034	4018	37	102399	97184	76	0.262649
61218	59055	77	29244	28304	75	1165	1120	10	2129	1994	24	4049	4252	32	5923	5782	42	153734	148017	77	0.263691
100106	85492	88	57216	49115	85	1394	1227	13	2257	1755	25	5268	4575	44	7077	6431	47	192354	174392	71	0.264734
36710	36389	69	21807	21729	58	494	482	0	1301	1050	6	1426	1464	16	2342	2425	26	70812	71347	66	0.264734
113087	106496	82	59063	56544	81	2457	2147	27	4485	3976	40	11210	10495	57	13858	12631	63	429036	374671	82	0.264734
55278	52744	77	26465	26006	74	683	613	0	858	896	0	2534	2388	28	2916	2455	33	87139	85729	68	0.266818
98745	93807	82	70429	67241	83	2326	1872	26	3572	3459	37	7835	7878	46	11828	11224	61	297188	281518	82	0.267861
104360	92985	90	56481	51723	84	1817	1817	22	2795	2265	30	5793	5045	43	7827	6713	51	223016	204217	81	0.268903
199657	154062	101	143028	111007	99	4574	3631	38	7241	6195	50	17906	14278	82	23788	18028	90	665276	524203	97	0.270987
93243	85537	86	48960	44446	82	2025	1907	22	2883	2417	31	5701	4978	44	7513	6895	47	205238	182309	79	0.27203
144214	122407	91	75411	64553	90	2337	1638	27	3833	2981	39	7972	7250	49	11709	10139	58	301026	283980	91	0.279325
57224	56310	76	25067	24593	75	812	677	0	1433	1231	12	3710	3470	33	4364	4246	35	130482	127017	80	0.28141
39866	37908	71	25851	25507	72	468	274	0	1132	1153	9	2257	2260	26	2732	2850	30	80568	77926	73	0.28141
143286	116376	96	73819	59903	93	2552	1955	29	3574	3460	33	7975	7112	48	10852	9431	58	296863	279051	94	0.28141
91761	83936	85	36678	34472	79	1643	1656	19	2865	2874	28	6420	6147	42	9029	8342	55	248922	216561	85	0.283494
93526	88231	85	60610	58534	81	1674	1513	18	2221	2369	25	4680	4803	35	6471	5947	44	173848	166888	84	0.285579
155039	138054	87	76067	67988	88	1891	1815	22	4499	3883	42	9238	7996	53	12260	10729	64	354692	295747	92	0.286621
63633	62120	83	31424	30952	76	1079	951	0	1541	1959	20	3993	3877	34	5286	4953	41	142395	137765	82	0.287663
139899	124400	87	64955	57367	87	2235	1946	26	3674	3296	31	8295	7088	51	10380	8365	58	291231	251454	90	0.288706
53658	49847	88	29428	27075	87	690	691	0	1313	1148	8	3288	2645	34	4527	4141	37	123060	113142	91	0.288706
54252	50893	77	24182	24161	64	419	433	0	1081	1120	8	1785	1956	21	3298	3489	28	83197	82135	76	0.288706
57744	55653	72	28543	28012	74	764	630	0	1374	1093	8	3155	3058	30	3631	3720	34	110430	105022	78	0.288706
26128	25427	69	11203	11120	45	250	237	0	446	642	0	1370	1234	14	1619	1826	20	46976	47024	65	0.29079
45152	45488	68	25802	25872	72	776	558	0	1548	924	0	2409	2570	25	3428	3036	33	90798	86475	74	0.291832
77754	71815	89	41272	38245	80	1655	1556	16	2054	2089	22	5012	4806	37	6634	6109	46	199485	189656	80	0.294959
36521	36782	62	16565	16501	49	544	572	0	656	933	0	1798	1929	19	2678	2550	27	71316	72671	68	0.297044
168279	134290	96	69091	52988	95	2290	2014	25	4559	3649	42	9807	7846	55	11968	9824	60	361567	319195	91	0.298086
243924	186729	113	131597	101063	110	3791	3018	36	6402	5506	49	13794	10436	70	19762	16137	84	523473	420510	107	0.299128
37995	37590	77	19332	19373	57	349	569	0	437	789	0	2011	1686	26	2449	2658	27	76942	76864	69	0.300171
273870	190821	118	311664	217000	116	10250	7267	54	18903	13217	79	39799	28386	104	53944	38569	108	1.04858e+06	1.02518e+06	115	0.302255
27149	28917	51	21097	21625	49	290	304	0	939	890	0	1188	1394	16	2550	2358	28	62822	67883	55	0.302255
38751	37571	74	15288	15496	48	696	819	0	808	1259	9	2336	2426	26	2747	2563	29	73061	76223	58	0.302255
103025	97350	83	48353	46192	82	1435	1443	17	2651	2711	27	6269	5756	43	7995	7884	52	247436	240200	75	0.303297
30441	31124	68	15021	14999	50	284	399	0	476	556	0	1214	1138	11	1754	1742	20	53539	51405	57	0.30434
96585	90244	83	42710	40606	80	1495	1155	10	2422	2003	26	4915	4522	41	6141	5650	40	193670	189042	80	0.30434
36234	36615	71	17742	17672	52	299	302	0	666	598	0	1691	1883	21	2511	2569	27	64894	63657	71	0.305382
56730	55670	80	35551	35101	75	758	844	0	1283	1178	12	2904	2929	28	4137	3798	36	106025	104546	75	0.309551
188752	151577	96	148435	121134	98	5003	4020	40	7040	5457	52	16680	12544	71	21878	15971	80	583481	429461	98	0.310593
118614	107019	87	60261	55241	85	1764	1634	20	4032	3274	42	7631	6888	50	12413	11163	57	303371	262482	83	0.311635
35011	33283	72	14957	14811	48	819	547	0	580	547	0	1629	1564	19	2604	2719	25	64371	62399	71	0.315804
48464	48455	69	28247	27668	74	620	503	0	1260	1151	14	2301	2446	25	3867	3652	35	89763	89679	73	0.317889
70588	67527	79	47315	45824	79	1622	1694	18	2276	2356	25	5247	5045	37	7183	6622	45	204100	188464	83	0.319973
42950	41186	72	20008	19995	56	437	536	0	1248	1195	10	2205	2209	25	3183	2914	34	80947	82826	74	0.321016
85941	80415	96	44610	43356	80	1576	1579	16	2420	2417	26	6572	6445	41	8024	7970	47	242247	235600	83	0.321016
70357	69321	77	24619	24342	68	919	962	0	1552	1390	20	3911	3958	34	5023	4843	40	161083	158273	83	0.322058
88230	82198	86	39168	35549	80	1429	1244	13	2361	2329	29	4948	4552	41	6402	6298	45	191172	181532	77	0.324142
96626	89246	85	45402	42946	81	1464	1330	16	2972	2913	27	5557	5259	42	8354	7976	48	240977	228661	81	0.327269
102979	96823	83	59707	55303	84	1287	1124	12	2690	2517	27	6769	6377	44	8852	8490	50	232924	217867	88	0.330396
81745	76407	84	51506	48883	80	1512	1115	18	2975	2781	34	5226	5138	41	7587	7191	47	219727	201734	80	0.330396
125619	102978	92	58308	48561	90	1574	1344	19	3599	3057	35	8307	7089	53	11182	9001	65	318230	279128	74	0.333523
30428	29456	70	17588	17417	53	353	413	0	516	654	0	1968	2037	24	2291	2096	29	68882	69811	65	0.334565
73090	68873	81	41660	38756	79	951	892	0	1801	1919	21	4395	3943	38	5227	4903	42	153183	143644	77	0.334565
141930	125282	87	71145	61510	89	2065	1887	21	3556	3353	38	8694	7840	50	11933	10037	58	340188	289274	86	0.335607
120041	109383	87	64017	58389	85	1841	1709	23	3344	2587	33	7094	6261	47	9520	8052	54	246926	218957	83	0.33665
27595	28063	58	20565	20123	62	438	501	0	350	717	0	1367	1312	14	2004	1870	23	50432	51811	67	0.33665
196252	152333	101	148878	116907	99	4172	3319	38	6429	4907	50	14131	11474	69	18674	14313	85	502335	395886	94	0.337692
115118	107396	87	65573	61153	83	1487	1376	15	2732	2642	28	6657	6121	44	7577	6724	51	227601	209117	79	0.338734
144002	122277	94	78162	66113	89	2035	1760	22	3520	2984	37	8055	6586	52	11464	9874	59	313785	264478	89	0.339776
37128	35488	82	19644	19518	56	342	364	0	683	739	0	1631	1659	21	2481	2420	27	65271	64631	73	0.342903
80368	76643	80	42495	39673	79	1385	1224	12	1922	1547	22	4015	3747	37	6149	5842	45	158434	151364	81	0.342903
56916	57842	74	26822	26592	74	602	658	0	877	1236	10	2792	2717	30	3964	3546	36	104407	104281	71	0.342903
104508	93077	99	53503	47167	83	1478	1095	10	2383	2198	30	5459	4731	41	7609	6730	50	203968	177908	80	0.343945
53516	51956	74	31617	30589	75	871	813	0	736	1030	5	2540	2345	28	3724	4021	31	101224	99522	75	0.344988
166111	139936	102	119200	106427	91	3938	3302	34	6234	5258	47	13904	11918	65	19310	16779	77	488927	414453	93	0.348114
50985	49285	74	31808	30516	75	1111	1148	9	1976	1678	24	4049	3957	38	6027	6397	42	154081	138985	79	0.353326
24311	25510	63	16000	16139	50	534	566	0	961	927	0	1409	1598	19	2282	2698	26	68222	70775	51	0.353326
134917	120549	89	73827	66515	88	2701	2361	28	4299	3481	36	8301	7288	49	11542	9292	57	298226	252544	90	0.35541
38284	38002	71	21988	21559	69	414	378	0	703	807	0	1685	1759	21	2822	2820	29	68500	69745	71	0.356453
87656	80288	82	31023	26837	79	1580	1114	17	2034	2026	30	5675	4781	45	7877	6816	51	220146	194649	82	0.357495
74380	71312	80	34185	33004	78	1266	1319	13	1845	1922	22	4359	4197	35	5739	5440	48	173878	169424	79	0.359579
31900	31302	69	18297	17134	62	575	425	0	748	793	0	1697	1763	19	2501	2494	27	66839	61933	83	0.359579
94594	87819	82	41004	38339	81	1283	1104	12	2253	2541	27	6363	5743	44	7427	6792	45	203074	185420	83	0.359579
78133	68072	84	51200	44465	82	1023	936	0	1841	1284	25	4238	3554	37	5891	5075	43	153788	136570	72	0.360622
105100	87375	96	45655	38053	88	1855	1576	21	3500	2666	38	6820	5938	46	9217	8052	52	248621	225103	70	0.361664
171380	146941	94	90972	80823	90	2825	2323	29	5491	5101	41	11705	10331	57	14614	11864	67	439737	366744	94	0.362706
196414	149543	100	199708	156614	100	4117	3017	36	7654	6071	57	16985	13676	70	24007	19109	89	630171	498915	94	0.365833
62126	60818	80	31838	31539	75	909	768	0	975	1165	9	3013	2718	31	3924	4141	35	107839	109590	70	0.367917
91494	79919	84	48365	42665	82	1300	1201	14	2099	1567	24	4136	3746	39	6790	5521	50	169162	151155	80	0.371044
87596	81153	90	35476	32547	79	1314	1163	13	2720	2453	33	6698	5827	50	8494	7337	54	239376	224046	81	0.371044
36886	36091	75	22665	21932	63	482	565	0	1034	761	0	1728	1568	18	2884	2802	29	71661	70379	70	0.373129
61330	58686	76	36680	36144	75	1224	1368	14	1760	1860	19	4017	3701	36	5961	5470	43	149873	141913	84	0.377298
97920	87619	88	49930	46008	82	1193	1053	6	2742	2301	28	5311	4934	40	6385	5612	48	179787	161979	83	0.37834
102760	94426	86	60912	55529	84	1621	1402	16	2427	2250	28	6536	6209	42	9826	8529	57	256455	226696	87	0.379382
140678	122811	95	100736	89476	88	2667	1939	29	4693	3745	38	10094	8593	60	12950	11218	62	352432	290226	91	0.380424
121790	111737	99	55821	50690	86	1883	1799	20	3048	2944	29	8278	7414	50	12819	11827	57	337929	307665	88	0.383551
91052	81019	86	42394	37407	83	1284	1011	3	1748	2277	22	5062	4759	39	8877	7668	61	209436	193545	71	0.383551
75440	72602	77	42138	41498	77	1811	1691	22	2597	2513	29	5075	5028	38	7590	7558	45	201593	191722	82	0.385636
42150	42505	72	20769	20461	55	877	849	0	1262	1318	13	2686	2843	28	2814	2562	32	86076	83490	74	0.385636
94120	89553	89	29719	29106	78	1540	1547	16	2787	2325	31	5995	5764	41	7943	7832	45	250468	247259	78	0.386678
44404	45139	68	15084	14915	49	316	451	0	843	1200	7	2265	2322	25	3273	3477	29	92040	91041	73	0.386678
175764	129785	113	104676	78363	97	3140	2232	35	6236	4395	48	12894	9436	69	17953	13100	80	476380	346077	99	0.388763
317129	211060	121	246027	175670	120	7901	5616	48	12347	8739	64	27192	18484	109	39481	27947	112	1.02018e+06	704673	124	0.390847
25416	25090	58	13330	13100	47	272	390	0	473	706	0	1109	1182	11	1605	1562	20	47393	46329	65	0.395016
133235	121083	94	66168	60455	86	2301	1967	26	3859	3722	40	7356	6893	48	12432	11471	64	287434	261841	82	0.396058
75782	71389	79	52440	50511	80	1975	1560	24	3185	2772	34	6052	6002	42	9507	9058	55	234471	219503	84	0.397101
80262	77703	79	47258	45079	80	836	1022	3	2108	2175	24	4449	4307	35	5981	5580	44	162584	154228	78	0.398143
102105	92492	83	52460	48034	83	2124	1774	20	2763	2483	32	5709	5341	44	8294	7695	53	217734	190145	80	0.399185
91752	87447	80	46075	43128	81	1538	1431	17	2594	2710	32	6355	6073	47	9575	8668	50	258051	256775	79	0.400227
45036	40730	85	18917	18438	54	652	550	0	639	514	0	1914	2015	23	3269	3154	33	82352	82237	69	0.402312
39718	39898	71	22330	22170	67	542	500	0	1161	1345	11	1849	1940	21	2625	2757	30	77512	78408	70	0.404396
40457	39492	74	32166	31967	72	576	502	0	1233	1508	14	2503	2567	27	4223	4070	35	105714	104602	73	0.412734
81831	78218	81	40964	40000	78	839	952	0	1522	1591	18	4767	5109	36	5679	5653	38	173304	168917	79	0.412734
167143	139697	95	96198	80701	94	3425	2730	36	5275	4370	42	11501	9953	60	15959	14627	70	419828	392563	93	0.414819
53075	49208	88	26985	26508	74	960	821	0	1370	1125	10	2931	2954	29	3707	3628	35	106145	102890	73	0.415861
25003	23931	71	14520	14671	48	308	363	0	684	635	0	1298	1352	13	1677	1710	17	51887	56852	55	0.416904
93732	84771	83	46807	41368	82	1677	1630	20	2561	2524	30	5862	5578	43	8575	7907	51	213522	198325	84	0.417946
159165	133643	97	72187	59404	90	2074	1719	26	4111	3776	39	10005	8159	59	12199	9901	60	375094	304931	87	0.417946
31566	31430	68	16084	15878	51	499	513	0	1035	1046	5	1916	1938	22	2216	2332	22	76623	74159	70	0.418988
88357	83348	90	22887	22003	68	1354	1451	16	2229	2104	26	4460	4357	36	5994	6162	39	171314	165662	83	0.42003
100604	92959	87	42401	40449	80	1480	1548	17	2253	2238	26	5827	5478	43	8562	8077	50	224324	211700	81	0.422115
94187	89968	83	40473	38883	80	1811	1599	23	3307	3242	32	7356	7087	43	9571	8844	59	272081	262462	82	0.423157
29513	27815	81	17374	17195	55	295	382	0	316	526	0	1271	1314	14	1638	1745	21	47640	50385	64	0.424199
134357	107083	92	69204	55144	90	2484	1967	27	4136	3358	42	8057	6568	54	12407	9494	68	305730	242737	87	0.424199
132673	124647	86	153167	145218	88	3665	3405	32	5400	5479	39	12197	11560	62	16953	15645	71	395732	356655	78	0.424199
84549	81728	89	33689	33451	77	904	1152	8	2101	1849	20	4445	4224	38	6163	6359	40	177746	176488	71	0.424199
79518	73985	85	42341	40686	79	1192	1225	11	2181	1825	28	4613	4310	38	6855	6940	45	202287	196143	77	0.425242
107009	93201	101	60118	53291	86	1496	1313	16	2601	2086	28	5056	4408	41	7573	6430	49	202513	176737	76	0.425242
65441	62866	77	23801	22124	68	933	885	0	1967	1727	23	3809	3856	34	5445	5396	42	138361	125823	73	0.426284
113309	101592	90	47920	43813	86	1739	1603	21	3408	2879	37	8034	7021	50	9784	8261	58	289503	259378	83	0.429411
90188	86021	81	80861	78431	81	2478	2506	26	4111	3900	37	10182	9952	54	14355	13870	65	402874	377878	79	0.429411
36872	35785	70	16460	16074	51	143	171	0	533	625	0	1727	2025	21	2447	2606	26	76775	78443	68	0.430453
44618	42744	76	22814	22107	66	668	701	0	1702	1265	15	2333	2092	27	3983	3822	36	92569	90227	67	0.432537
84603	83333	83	28194	27076	77	1150	1075	9	2614	2754	24	4981	5178	38	7064	6415	49	196450	194651	77	0.43358
67215	65418	80	23311	22964	63	1079	892	0	3250	3085	29	7465	7233	46	5836	5904	43	249717	247265	76	0.43358
29366	28377	66	17072	17054	49	569	502	0	840	960	0	1514	1628	19	1932	2390	21	51041	49685	64	0.434622
81898	79276	80	54492	52652	80	1297	1204	11	1857	2066	23	4428	4462	36	7536	6707	50	167829	156235	80	0.441918
95852	87384	85	52213	47936	82	996	1279	11	2572	1988	31	5515	5036	43	6717	5881	47	191950	175384	82	0.44296
11585	13804	38	9013	9114	41	133	196	0	176	331	0	822	751	0	1075	1137	9	29519	29999	61	0.444002
69814	66484	91	39776	38641	78	822	695	0	1665	1818	19	3607	3743	33	4287	4466	33	121016	115547	80	0.445045
69437	64083	78	41993	40036	79	1118	1032	5	1845	1197	19	3915	3539	35	5605	5306	41	131228	123852	77	0.445045
75485	71829	87	40352	38775	79	1272	1127	11	2200	2136	27	3786	3614	36	6455	6227	45	148738	142457	81	0.445045
44983	43992	74	23933	23578	67	347	346	0	992	989	0	1776	2071	23	2606	2294	28	75394	73602	70	0.448171
53084	51962	72	31429	30954	74	545	656	0	850	1048	5	2262	2400	25	3319	3298	33	86623	87192	76	0.449214
31957	32629	54	16349	16143	51	345	327	0	386	513	0	1933	1830	23	2365	2203	26	67343	69030	69	0.450256
92893	87093	85	70538	68175	82	1888	1741	23	3458	3305	34	8678	8559	47	9602	9070	58	309385	291092	90	0.450256
115324	105935	90	54686	49962	82	1755	1722	22	3390	2914	33	8468	7697	48	11109	9214	61	305257	271410	86	0.45234
115998	107712	86	63725	60298	81	1723	1329	20	3384	3125	37	6639	6135	47	8046	7084	52	246145	220635	85	0.453383
101034	95632	90	45976	43796	80	1938	2051	22	3747	3477	34	8933	8987	47	12344	11982	63	355477	345825	83	0.455467
109932	102497	86	44698	42991	81	2231	1991	23	4126	3986	37	9234	8906	53	12508	12194	59	355209	338700	82	0.459636
149151	134715	95	76122	69814	88	2748	2236	29	5360	4393	42	11235	9702	57	15945	13418	73	457604	394728	88	0.459636
38606	39201	73	24697	24800	65	643	770	0	874	1007	2	1929	2072	22	2939	3095	30	75036	78448	67	0.460678
151290	124421	93	73752	61029	90	2435	1969	28	3187	3078	32	7855	6518	52	11454	9449	64	283674	234228	91	0.464847
112416	105643	86	64710	60591	83	2256	2048	25	4157	3873	39	9193	8299	54	13026	12334	63	376554	347800	81	0.46589
50950	49506	75	24874	24407	72	768	773	0	1152	1516	14	2520	2104	28	3136	3166	30	80809	79133	69	0.46589
268849	186578	124	189119	138127	121	7315	4892	48	10566	7924	66	24392	17967	97	34891	25220	112	866841	618135	123	0.46589
57287	54275	78	33286	32923	76	835	1076	6	1921	1632	23	4217	4231	35	6853	6220	48	161427	153559	74	0.466932
27797	28387	60	18561	18234	57	487	397	0	277	371	0	1197	1489	16	1998	1896	21	58176	58386	70	0.470059
111349	102943	86	87617	81778	85	2545	2102	27	3955	3663	34	9778	8802	56	12535	11286	60	340086	306254	86	0.471101
46531	45876	73	24177	23631	74	729	587	0	1254	1166	9	2273	2257	26	3176	3110	30	90545	91242	75	0.472143
65845	60928	83	39696	38503	77	978	1018	4	2397	1792	25	4063	3635	37	5503	5169	39	143204	134121	79	0.473186
57561	55679	78	20310	19664	58	907	987	0	952	1500	14	2496	2587	26	3930	3425	38	98046	95386	80	0.474228
45003	43862	73	26236	25737	73	801	707	0	647	697	0	2184	1980	25	3234	3252	34	85045	83792	72	0.474228
41631	43241	70	21687	21545	71	471	396	0	779	862	0	2211	2115	26	3629	3397	35	86883	86486	66	0.476312
84349	80442	90	29013	28255	78	1569	1471	17	2591	2328	28	4741	4479	39	7128	7112	43	180502	166642	87	0.477355
59558	57418	78	33196	32614	76	605	538	0	1401	1745	15	2732	2457	29	3921	4257	31	105933	103000	76	0.480481
91304	87301	81	48078	45381	80	1162	1240	10	2319	2122	27	5302	5305	38	7563	7045	48	212473	203779	82	0.483608
84883	78650	87	38554	36435	81	1378	1251	15	2429	2449	27	5355	5121	42	7216	6449	49	182761	172997	70	0.48465
45784	46570	83	24809	24298	71	399	425	0	619	795	0	2117	2105	27	3380	3113	34	83430	89466	59	0.48465
187302	148358	102	112877	93077	100	3632	2958	35	6428	5258	45	13938	11713	65	18903	15828	79	533113	440533	100	0.487777
154565	134837	90	71835	63020	89	2129	2028	25	4422	3679	40	9170	7594	53	12334	10441	62	347469	294817	87	0.488819
47859	45959	75	23105	22610	67	1149	964	0	1486	1766	18	4026	4135	35	5822	5152	44	158979	154589	76	0.489862
101401	95353	86	69870	67406	83	2672	2351	28	3749	3823	33	9670	8916	54	12775	11304	61	335941	295980	85	0.490904
28138	26260	64	18028	17773	54	381	258	0	266	672	0	1083	1167	12	2094	2299	24	56480	57105	66	0.492988
30506	28853	70	15737	15739	49	508	576	0	812	763	0	1601	1499	19	2649	2354	29	65608	69605	66	0.495073
76724	73488	89	35575	34596	77	1495	1393	17	1817	1812	24	4836	4718	37	6643	6574	43	186781	183299	78	0.496115
102382	90834	94	51892	46618	84	1856	1738	22	3292	3013	34	7589	6850	48	9446	8980	51	269587	264403	69	0.497157
70820	66966	84	25360	23819	74	1158	1060	7	2178	2053	26	3920	3962	34	6674	6388	46	159035	148143	76	0.499242
81520	76046	82	54140	51120	80	1503	1341	16	2428	2034	29	5196	4908	41	7842	7056	49	186966	173422	78	0.500284
35483	34554	72	19116	19229	53	619	640	0	894	753	0	1627	1528	21	2120	2114	27	60806	59453	63	0.501327
105164	98268	86	46572	43827	82	1566	1549	18	1998	2362	23	5056	4612	40	8102	7886	48	196473	185560	83	0.502369
73409	70415	82	44595	42714	77	1220	1051	6	1774	1842	21	4857	4479	39	6940	6542	48	179946	167589	77	0.502369
42362	41732	75	23235	22944	68	421	506	0	644	884	0	1702	1733	21	3392	3231	32	73885	70369	71	0.504453
71835	70953	68	42355	41248	78	1250	1192	11	2785	2272	29	5910	5569	41	8467	8361	49	208850	195225	84	0.505496
109623	102235	85	53954	50927	82	2314	2234	26	3308	2715	35	7437	6513	48	11446	10422	55	292760	251963	88	0.509665
33829	35917	49	21123	20846	61	595	587	0	1322	1020	4	1663	1872	22	2898	2880	30	64728	67019	71	0.510707
81035	74665	82	50403	46076	81	1191	1118	9	2206	2545	26	5902	5381	42	7803	7146	48	222337	203822	88	0.512791
50672	50248	75	24364	24203	67	544	543	0	911	1204	12	2032	2028	22	2842	3189	28	84746	84610	78	0.512791
103211	93501	88	48909	43517	86	1352	1214	15	2652	2771	28	6800	6557	41	9758	9143	50	266472	258522	86	0.513834
349763	219207	155	254564	178316	148	7903	5255	50	13658	7986	77	27293	17780	108	38342	25714	134	1.02006e+06	673073	153	0.514876
43334	42140	81	25159	24772	73	324	304	0	602	934	0	2041	2025	21	2637	2658	28	67654	65352	77	0.515918
80213	77206	80	48110	47213	78	908	888	0	1818	1586	26	5311	5229	38	6023	6202	40	186560	180379	80	0.519045
30753	30497	72	13867	13968	45	279	446	0	516	556	0	1649	1663	20	2292	2739	25	66053	68745	59	0.519045
96543	83963	87	58010	51596	84	1333	1323	15	2635	2717	30	5660	4865	43	9386	8007	58	222774	198869	86	0.520087
71291	67048	82	38935	36654	81	1239	1140	9	1875	2085	22	3866	3644	34	6121	5652	43	153367	148265	70	0.521129
123636	107866	88	81808	72571	88	2554	2198	25	3924	3423	34	7329	6686	47	10433	8743	55	257201	226885	86	0.524256
81912	77076	81	30399	29320	78	1153	1121	9	1843	1570	22	3915	3881	35	5715	5172	43	153304	148944	83	0.53051
117226	109891	86	46057	44277	82	1942	2024	22	2909	3044	29	8080	7692	50	10725	10156	60	307630	278935	84	0.53051
103578	97262	83	57157	51905	82	1777	1581	21	2959	2790	27	6478	5825	45	9252	7892	57	274602	258220	81	0.531552
184101	147094	100	106962	90872	93	3519	2646	34	5875	4792	44	14046	11402	64	18590	15100	78	516134	423288	96	0.531552
33023	33860	69	19238	18974	55	394	378	0	1032	1108	7	1480	1671	19	2058	2338	24	62679	62253	71	0.537806
66774	63573	77	50142	49169	78	927	909	0	2044	2041	23	4459	4429	38	6482	6438	42	169386	163141	79	0.537806
62576	62188	75	28304	27321	76	954	1000	1	1504	1441	16	2753	2576	32	4660	4385	43	119878	123223	65	0.538848
61642	58856	80	26905	25732	76	1420	1353	13	1904	1528	21	4125	3615	39	5974	5482	44	166285	156077	80	0.540932
99623	91516	87	39470	36508	81	1479	1403	18	3004	2987	31	7223	6933	46	10449	9328	58	303251	283955	86	0.541975
66819	64319	81	20500	20027	60	643	563	0	796	973	0	3015	2747	32	4276	3722	38	121690	118688	77	0.547186
142119	121472	97	87741	77604	88	1800	1593	21	3999	3564	36	9632	8272	55	12597	10967	64	362241	307739	89	0.551355
123344	109533	90	67815	58728	85	2053	1896	21	3627	2746	38	7701	6536	50	10071	8694	56	263451	225638	87	0.551355
62444	58875	88	41611	40329	77	1000	998	0	2220	1867	26	3308	3421	31	5528	4946	43	136239	122076	77	0.552397
151940	126432	92	91160	75528	91	3059	2232	32	4662	3894	42	9711	8210	58	14475	11716	72	370316	315240	90	0.553439
192144	160871	98	90911	78772	94	3336	2974	33	6200	5323	47	13951	11762	66	19218	15393	83	559139	462758	96	0.553439
128920	115403	88	56240	50925	85	1845	1472	21	3592	3129	39	8303	7340	54	10329	9132	55	290553	259199	85	0.553439
31833	31766	70	17691	17786	51	376	350	0	1285	696	0	1697	1679	19	2185	2260	24	62449	64165	62	0.553439
37912	35949	75	21453	20977	68	639	494	0	1150	1147	14	2117	2069	27	3176	3089	29	78119	75572	73	0.554482
33504	32702	69	18560	18543	57	367	412	0	975	981	0	1837	1808	20	2460	2574	27	79963	81590	70	0.555524
75736	70663	85	51048	48389	80	1326	1248	12	2550	2373	27	5155	5066	41	7347	6592	51	194887	178785	80	0.556566
125448	110188	87	58202	51478	87	1822	1499	19	3322	2648	36	7937	6931	51	9490	7579	57	300000	253360	82	0.560735
95871	92395	80	65998	63456	81	1449	1542	17	2527	2883	29	6665	6630	42	8744	8190	48	260298	241346	82	0.561777
127369	108022	92	57994	48658	87	2345	2165	26	3393	3072	40	8179	6336	55	11194	9225	63	272768	216999	86	0.56282
82388	77333	86	47208	43776	79	1314	1162	10	3039	2473	34	6334	5856	44	8673	8737	45	211824	195007	75	0.564904
111809	104896	90	44713	42891	81	1979	2034	23	3048	2628	30	7539	7167	46	11006	10663	56	285138	275806	81	0.565947
144047	128822	88	107654	99424	89	3368	3004	30	5136	4783	43	11747	10520	57	15763	13605	71	430337	387549	90	0.566989
65540	62770	77	33494	31307	78	1098	1099	7	1200	1510	15	3424	3231	33	4856	4484	39	127686	119204	78	0.569073
207916	168384	102	125087	102962	99	3918	3261	36	6686	5596	45	15259	12946	76	22379	19180	83	578583	495856	96	0.569073
89658	86960	82	26343	26153	64	1396	1404	14	1766	1853	23	6016	5975	38	7824	7277	45	219407	217530	81	0.569073
41349	39966	74	16675	15622	54	569	576	0	973	1295	14	2129	2175	24	3715	3685	31	88964	82134	73	0.570116
47972	46950	86	26674	25771	74	689	539	0	827	775	0	2154	2357	25	3435	3408	32	83249	83164	75	0.571158
104791	89754	100	55589	47182	84	1454	1180	14	2575	2055	31	5312	4331	46	8226	7025	51	205949	171350	76	0.5722
131183	114352	87	57887	50634	87	2043	1673	22	3293	3100	32	7974	7216	52	11564	10471	56	311323	290295	87	0.573242
55778	53513	81	29590	28420	75	845	717	0	926	1440	17	2541	2439	27	4069	3886	36	114389	111253	75	0.575327
57253	56425	76	30415	29690	75	890	822	0	1003	1188	12	2432	2354	26	3727	3691	34	93410	93822	71	0.575327
110537	104387	83	62633	60546	82	2263	2026	23	4434	4251	39	10527	10133	54	14293	13606	60	402486	360164	85	0.578454
134161	116395	96	66495	58658	88	2521	1989	27	3217	3102	35	8296	6929	56	11106	9718	64	291093	247731	88	0.58158
120944	106385	88	64332	58094	88	1930	1780	21	4013	3651	36	9410	8943	52	11354	10500	58	344466	300246	87	0.58158
86165	82570	84	58889	57622	80	1521	1382	19	2540	2459	24	5580	5515	39	7860	7645	46	216795	206880	78	0.582623
85766	79285	82	50551	47015	81	954	1004	2	1930	2142	22	5058	4688	41	6481	6287	48	174183	162411	82	0.584707
58484	57198	76	33187	31573	75	945	936	0	1380	1490	19	3275	3198	32	5444	5233	38	131501	123441	77	0.584707
27797	27535	68	17277	17226	52	280	278	0	316	822	0	1591	1644	17	2002	1779	24	61354	58654	72	0.584707
131893	119593	86	65657	59736	85	1959	1795	22	3462	3187	35	8442	7329	51	11440	10243	59	319256	271618	88	0.586792
82566	78366	80	43839	42202	78	1357	1312	14	1984	2222	25	5200	5025	40	6626	6267	55	192758	189338	80	0.587834
42617	41821	62	15152	14873	48	692	654	0	942	1175	12	2643	2547	29	3740	3726	36	92512	90560	72	0.587834
244961	181547	106	140414	105465	107	4949	3730	41	8789	6602	57	20666	16047	82	25929	19025	96	757581	583685	106	0.587834
27347	26859	61	17310	17317	52	311	306	0	1186	1186	7	1439	1388	15	2245	2390	24	47195	48697	65	0.588876
70086	67089	80	36979	35668	78	1088	1089	7	1875	2102	24	4223	4432	35	5994	5610	42	165895	172333	61	0.592003
108033	100163	86	56250	52099	84	1616	1530	18	2623	2656	26	6577	6219	45	10151	9266	57	274272	263735	72	0.594088
93744	86288	88	45740	41488	82	1605	1440	19	2373	2166	28	5578	4932	41	7015	6282	53	205503	194742	83	0.59513
73461	71599	79	29527	28550	76	740	900	0	1964	1999	21	3883	3954	34	5813	4992	40	164901	163604	72	0.596172
144554	125621	95	82481	72953	89	2830	2691	28	3484	3387	34	8790	8306	50	12510	11120	62	303964	293861	84	0.597214
54078	52202	76	27710	26869	74	633	592	0	1634	1583	16	2432	2258	28	3500	3595	33	99120	95323	69	0.598257
82930	78055	80	35852	34678	79	1203	1076	10	1749	1798	18	4063	3950	34	5957	5803	42	138297	136727	77	0.599299
107074	98232	85	51760	46682	83	1384	1286	13	2530	2413	34	5518	5339	41	7518	6599	50	210715	194486	79	0.601383
62493	57873	81	28976	27503	77	904	863	0	1131	1066	8	2818	2394	31	4329	4306	34	100195	97786	76	0.601383
75350	64697	97	39953	34571	88	1149	1013	3	2543	2052	27	4755	4597	38	6805	6572	43	185994	172782	97	0.601383
71729	69273	92	38463	37090	77	1082	1138	8	1699	1455	21	3553	3574	33	4269	4264	34	122925	123944	73	0.602426
120541	111399	88	50178	46024	83	1703	1517	20	3048	3125	31	7241	6423	50	9246	8785	53	262809	236508	87	0.603468
118452	103141	90	49544	43637	85	1841	1424	22	3073	2451	36	6655	5488	48	8907	8109	55	246842	218487	76	0.610764
76041	73539	80	29280	28693	77	1400	1384	14	1968	2093	24	4063	4081	34	6921	6797	44	165967	160697	78	0.610764
85837	82089	81	26919	26037	76	1421	1521	16	2606	2304	29	5747	5396	43	7527	7747	44	219923	215070	80	0.611806
105656	92369	89	54837	49966	84	1578	1450	20	3389	2735	34	6467	5730	44	9858	9155	51	244462	223094	84	0.611806
76053	74400	84	37608	36371	77	1300	1149	9	1644	1559	21	4775	4533	40	6144	6240	42	174250	167937	78	0.611806
43053	42310	72	17723	17308	52	773	882	0	1152	945	0	2651	2544	29	3955	3641	36	104750	103623	73	0.612848
55762	52613	82	29217	28238	76	937	737	0	1147	911	0	2494	2338	26	3561	3491	33	92643	93045	76	0.61389
119504	97713	105	78529	66607	89	1945	1699	23	3832	3305	34	7682	6087	53	10501	8774	60	270994	225624	92	0.614933
94253	89513	81	61998	59594	80	2020	1610	24	3652	3457	32	8052	8146	45	10619	10499	52	313745	293405	81	0.615975
46862	46633	60	20101	19694	54	488	341	0	1279	1069	7	2269	2335	25	3454	3815	31	90113	91544	71	0.617017
22654	23096	59	13687	13621	48	424	363	0	193	505	0	1271	1218	11	1772	1686	22	45683	46158	68	0.617017
123060	110002	87	79068	73083	85	1949	2070	22	3785	3478	34	7724	6476	52	11739	10129	58	303623	268239	86	0.618059
76937	74742	94	38493	37534	77	1080	954	0	1843	1937	22	4325	4328	38	6013	5922	42	157774	158923	77	0.619102
147080	123378	94	75177	64179	91	3095	2384	33	4318	3595	43	9253	7934	55	14413	11989	74	336814	293751	85	0.619102
46638	46407	73	23586	23052	69	392	586	0	1795	1782	18	2269	1917	25	3335	3598	28	82897	83202	72	0.621186
190569	150496	101	95910	77057	98	2404	1959	30	5722	4586	44	13773	11035	69	17710	13824	82	511997	398695	98	0.622229
36554	38119	61	22845	22452	61	441	480	0	1095	1357	15	1881	1904	21	3103	2919	36	72575	76397	52	0.622229
39114	38697	66	20546	20317	58	396	501	0	817	877	0	1918	1773	22	2634	2823	26	74889	76100	67	0.623271
82680	81847	80	47436	46360	79	2101	2187	22	4016	3431	36	8976	8345	54	10799	10718	58	324683	306383	82	0.624313
101948	85033	93	53860	44654	88	1977	1594	22	2669	2304	30	6134	5260	45	8843	7877	54	227880	192310	74	0.62744
102457	89168	86	53981	48047	85	1408	1240	13	2747	2770	29	6660	5730	46	8452	7708	50	229178	208047	81	0.630567
84742	82644	80	36625	35087	79	1813	1885	19	2797	3004	27	6784	6880	45	9072	9223	52	251670	242712	80	0.631609
83492	74162	96	40487	36463	79	1310	963	0	2399	2099	27	4272	3882	40	5626	5376	40	159534	149370	77	0.634736
29682	28447	70	16932	16891	50	469	297	0	560	674	0	1597	1547	17	1802	1846	21	50586	50896	66	0.634736
25523	24346	66	17946	17873	53	293	313	0	777	1008	2	1271	1117	10	1880	1865	24	43004	43343	65	0.634736
122928	106807	90	50146	43429	86	2128	1969	23	3423	3025	35	8129	6714	52	10886	8955	56	309480	271108	84	0.634736
77704	74555	82	53166	52075	79	1770	1753	20	2814	2548	30	7301	6969	45	9704	9058	54	306707	277857	83	0.637862
87991	84148	80	41392	40236	78	1412	1562	15	2322	2476	24	5773	5515	42	7989	7655	50	226041	208994	80	0.637862
90824	85660	85	36756	34157	82	1331	1285	14	2879	2509	29	6191	5602	44	7950	7762	50	221670	207548	80	0.637862
138977	116217	96	60294	49713	91	1588	1536	17	4478	3344	39	8221	6961	52	11725	10005	55	316103	276786	76	0.638905
45068	43539	75	22923	22675	63	327	419	0	1103	1156	8	2263	2226	26	2891	2686	29	79189	79124	70	0.638905
91991	86679	81	55249	51671	81	1500	1458	17	2417	2426	24	5681	5503	44	6724	5734	48	199823	187678	79	0.639947
81673	78563	80	45251	42651	80	1376	1438	15	2957	2562	29	6781	6681	44	8940	8554	52	264270	255130	82	0.642031
108867	101207	84	40363	37240	82	1565	1444	20	3060	2559	28	7021	6544	45	9963	9153	61	271044	261067	88	0.642031
89530	84147	85	28606	27919	78	1505	1450	13	2233	2182	27	6475	6200	42	8663	8558	48	253615	251722	84	0.644116
128500	123536	83	68792	65920	83	2421	2485	25	4187	4252	36	9873	8870	55	12663	11868	62	377136	345014	86	0.648285
92549	85010	92	48297	44994	82	1571	1344	19	2646	2434	29	5196	4975	39	7081	6825	49	190851	179425	82	0.652454
43847	42534	83	23484	23309	71	607	571	0	565	546	0	1985	2061	22	3121	3037	29	75737	74958	69	0.654539
106600	99371	84	72173	69352	84	2419	2177	27	3615	2971	38	7465	6957	50	10739	9781	63	284829	261103	84	0.654539
162597	130704	96	109915	90337	94	3602	3031	35	4474	3838	42	11598	9192	63	15781	12976	69	410847	338246	89	0.654539
96452	93054	82	35303	33981	79	1066	906	0	2148	2003	26	5337	5034	38	6175	6154	41	185289	177890	79	0.655581
88029	80348	82	45154	42771	80	1293	1207	14	2352	2289	23	5214	4753	41	7253	6465	49	189364	170193	80	0.656623
26682	27402	63	16594	16640	50	489	619	0	628	929	0	1508	1517	18	2017	2268	24	65966	67778	65	0.656623
67085	65600	79	46774	46058	78	917	801	0	1605	1434	18	3943	3933	33	6233	6346	43	147145	146058	76	0.657665
177059	151173	94	91977	80822	94	3355	2769	31	5295	4606	43	13423	11364	60	16335	14017	70	490561	406918	92	0.657665
70956	68653	79	35342	34200	77	933	747	0	1876	1748	24	3728	3610	34	4622	4371	36	131857	131521	76	0.662877
157936	123627	99	71669	54188	96	2452	2131	27	4577	3979	45	10553	9227	57	13946	11728	70	393438	328149	90	0.663919
112534	101535	87	77783	70113	86	2585	2453	27	3894	3199	37	8509	8429	49	13552	11666	66	323404	300747	84	0.663919
90721	83458	97	34067	31907	79	1461	1240	14	2733	2452	29	5825	5697	41	6660	6385	41	199984	189570	83	0.664961
166982	131155	100	84546	68443	92	3486	2554	34	5175	3692	47	10571	8514	57	15664	11917	76	444918	355577	94	0.666003
85927	79747	81	50745	46494	81	1030	905	0	2117	1691	28	5038	4450	39	6917	6733	45	192579	177639	82	0.668088
26296	25706	70	13446	13317	48	233	303	0	437	669	0	1110	1347	12	2135	2417	22	54245	53463	68	0.66913
95777	90810	89	59349	57341	81	2457	2413	25	3885	4113	34	8598	8347	51	12454	12221	53	349044	332045	85	0.671215
66635	63302	78	39753	37977	79	1198	1097	10	1412	1434	19	3645	3292	35	5141	4558	45	141614	134881	75	0.671215
90172	84581	84	56274	53620	81	1200	1226	12	3223	2960	29	5783	5944	40	7621	7491	49	229988	222773	81	0.672257
29208	29036	68	16997	16688	52	351	486	0	1103	917	0	1780	1705	18	3016	2784	30	71368	73884	72	0.673299
112362	97520	87	51865	44860	85	1990	1839	22	3267	3296	35	7647	6415	50	10213	8824	55	285336	241399	91	0.676426
105346	97458	85	60514	56792	83	1675	1684	18	2806	2658	29	6511	5920	44	8195	7482	48	232406	208374	89	0.680595
114070	103492	87	71292	65248	86	1897	1784	22	3236	2640	34	7059	6298	48	9014	8298	49	245659	217310	88	0.681637
65396	56345	88	44205	38756	80	1130	755	0	1143	1014	4	3849	3251	39	5198	4463	42	136602	119803	67	0.681637
131325	111253	97	59997	50733	87	1860	1423	22	3131	2969	33	7671	6611	50	10053	8801	56	301457	261536	85	0.68268
99993	96192	82	32742	31574	79	1458	1221	14	2798	2976	29	6301	6178	42	8238	7991	48	241455	235874	82	0.684764
48252	47935	75	27816	26907	72	688	689	0	1575	1593	16	2560	2520	27	3765	3747	34	95764	96702	69	0.684764
242917	190786	106	127156	96932	106	4878	3864	38	7842	5858	54	17037	12791	80	23451	17262	88	647028	466978	104	0.685806
43882	42074	78	19988	19600	55	379	291	0	1113	1080	6	1988	2145	21	2864	3085	26	83548	82464	70	0.687891
28312	26653	74	16889	17079	52	198	271	0	405	688	0	1374	1479	18	1729	1772	21	46986	46397	62	0.688933
45678	43975	74	18204	17961	55	619	440	0	677	1017	3	2151	2049	26	2834	2798	30	82084	83746	56	0.69206
159593	135008	91	78575	66797	89	3318	2880	33	4004	3184	38	9306	7931	56	13619	11445	65	325152	275458	87	0.69206
38735	37196	73	19591	19078	54	372	439	0	643	663	0	1741	1688	18	3757	3507	31	76374	75325	68	0.693102
101601	93176	92	60191	56152	84	1729	1825	19	2845	2531	29	6430	5915	43	9695	8758	54	244351	217386	84	0.693102
96768	87111	99	48761	43582	99	2103	2009	22	3208	3201	31	7768	6757	51	11050	9847	56	290040	248193	99	0.693102
95210	89479	81	45191	43223	79	1200	1303	12	2821	2677	31	5673	5218	43	7824	7352	46	222391	214749	78	0.694144
106314	100306	83	102432	97697	84	2150	2003	25	3677	3381	34	7959	7494	49	11270	9767	62	298051	275315	84	0.695187
84762	82044	81	32188	31152	78	1396	1359	13	2393	1981	26	5255	5249	40	7773	7400	46	215313	213127	80	0.695187
159260	139705	92	80220	71685	91	1963	1708	23	4287	3728	40	9022	7464	54	10941	9953	57	329350	299937	89	0.697271
58209	58206	76	29597	28631	75	943	1053	6	1033	1258	12	2930	2604	29	4117	4341	37	101535	101068	72	0.698313
99640	84091	88	44522	37489	85	1619	1478	16	2895	2206	30	6328	5883	43	8650	7230	55	244075	223370	68	0.698313
36742	36868	64	20935	20542	60	526	476	0	737	631	0	1726	1752	19	2270	2369	26	65082	65270	67	0.698313
105106	98594	81	48247	45292	82	1833	1629	21	2841	2689	34	6301	5881	43	8645	8149	55	223936	201768	83	0.700398
195695	152354	100	107096	87186	97	3729	3067	34	6433	4894	44	12739	10887	61	18300	15937	83	480471	434432	97	0.70144
109711	102241	90	84525	80279	83	2546	2118	26	4405	3281	39	9850	9061	52	14551	13843	62	346926	296822	87	0.702482
91893	85020	84	58860	55959	84	1887	1667	23	2916	2879	29	6742	6204	46	9347	8597	51	241834	220507	85	0.704567
50497	48213	79	41540	40673	75	1042	1036	5	1947	2109	23	4367	4405	36	6206	5881	48	157999	155656	79	0.706651
121606	108184	89	55733	49024	87	1806	1727	19	3168	2814	34	7098	6482	48	9053	8002	54	271181	235331	82	0.706651
79366	75122	90	43903	43154	79	1214	1158	10	2613	2229	31	5123	4828	42	6510	6351	46	200749	191844	81	0.707694
111915	94544	90	55277	46436	94	2195	1678	25	3575	3057	33	7503	6554	49	11017	8914	67	292213	233882	102	0.707694
111619	110596	79	53335	52249	80	2477	2388	25	3604	3404	37	9079	8534	52	12312	11307	56	354008	329581	84	0.707694
152226	127378	92	85952	72058	92	2440	1850	29	3692	3082	37	7961	6624	53	12128	9518	64	311656	246255	85	0.707694
49089	45969	79	25292	24253	66	706	685	0	751	1127	8	2071	1993	27	3093	3015	31	90571	86258	74	0.707694
41498	41101	71	21826	21682	63	492	400	0	1246	1069	7	1963	1961	24	2839	2878	26	76194	77187	71	0.707694
61120	59080	78	33636	33419	76	881	920	0	1633	1368	18	4218	4159	34	5873	5470	41	159791	144465	80	0.708736
131178	115826	104	96786	87296	88	2286	1903	27	3897	2942	37	8066	7064	51	12209	9849	62	295636	257503	90	0.708736
122241	111919	88	60717	57029	85	2055	2040	22	4727	4850	38	10639	10154	55	13520	13339	62	413209	399720	87	0.708736
115889	108613	86	100397	95842	83	2180	2060	25	4198	4239	38	9078	8470	50	12629	11834	70	355718	328565	87	0.713947
151644	122033	104	125496	105058	92	2853	2388	29	5160	4103	44	9237	7643	54	12994	11427	72	331071	280643	91	0.713947
65373	64140	76	44179	42967	77	956	960	0	1502	1326	18	3028	3163	31	5090	4611	40	120377	119067	75	0.713947
63011	55631	88	36500	32239	80	1053	916	0	2014	1658	20	3486	2989	36	5408	5095	42	137430	127226	70	0.713947
41506	42507	58	33046	32749	73	966	929	0	1197	1136	15	3225	3005	33	4344	4101	37	114761	113322	74	0.713947
89648	82759	90	52619	49405	80	1631	1537	20	2033	2065	22	4622	4075	39	6743	5712	52	185255	170918	79	0.716032
94245	87516	84	46385	43414	80	1322	1336	15	2322	2409	26	6392	5959	45	8471	7745	55	244917	220442	85	0.717074
110152	100382	91	65056	61304	83	2775	2382	28	4415	3991	41	9466	8406	51	14059	13617	61	391523	343712	87	0.720201
28535	28631	69	16677	16568	52	216	201	0	459	779	0	1501	1569	15	2318	2191	28	63577	60798	66	0.721243
101487	91261	87	45618	40241	82	1817	1609	21	2713	2589	30	5762	5101	44	8358	7248	52	220265	201900	83	0.721243
61600	57189	79	35683	33503	76	864	710	0	1591	1476	16	2799	2494	31	3947	3577	37	105788	100620	67	0.722285
22071	23811	45	16244	16300	48	498	426	0	850	774	0	1403	1570	17	2113	2306	24	56717	57279	65	0.722285
104847	97781	86	56714	55090	81	1853	1888	20	2966	2849	31	8376	8091	48	10900	10278	61	318041	301926	78	0.723328
122897	114137	87	74694	71504	84	3504	3145	31	5088	5118	37	11575	10658	54	16197	15145	71	428307	394560	86	0.72437
265571	173051	118	179794	116650	117	5310	3306	50	6607	4952	53	16032	10880	73	23619	15467	97	587435	431060	107	0.72437
194090	148658	101	133005	102144	98	4118	2985	38	6760	5373	49	15477	11807	73	21111	16364	80	581614	448817	97	0.72437
31641	34870	49	17017	17749	46	395	527	0	568	716	0	1448	1665	18	2004	2229	21	57186	58968	62	0.725412
52608	49808	86	27553	26966	73	445	442	0	1202	1039	5	2068	2067	24	2173	2467	26	78168	81355	71	0.726454
40337	39336	66	15207	15067	50	415	448	0	938	894	0	2270	2344	25	3670	3470	35	87154	86312	68	0.727497
84496	80996	88	44110	42009	80	1175	859	0	2161	2085	25	5675	5427	41	7238	7087	47	209752	200077	79	0.728539
108170	95539	88	44361	38074	87	1829	1514	19	2931	2557	28	6178	5566	45	7485	6043	49	205383	176035	84	0.729581
107284	95455	88	49842	43681	86	1367	1267	15	2239	2020	27	5071	4904	38	6298	5894	44	192012	172765	84	0.729581
129787	113036	89	87479	76932	91	1744	1365	16	3158	2757	33	7374	6136	50	9216	7502	59	263665	225317	104	0.729581
153845	134727	102	95618	83261	90	2621	2335	28	4431	3872	38	10629	9456	57	14585	13707	68	411503	395282	88	0.729581
159639	131619	93	91584	77847	93	2701	2169	29	3927	3458	39	9790	8347	55	12210	10303	61	337848	284679	96	0.732708
81407	78420	86	51339	49027	79	1010	1095	6	1964	2051	24	5360	4864	41	6823	6521	50	203986	190683	84	0.732708
90301	83352	85	54276	49914	83	1890	1852	21	3192	2816	32	6633	6456	47	8354	7863	45	239389	227429	84	0.732708
134297	116053	88	71568	62778	88	3008	2693	31	4514	4385	40	10000	9334	54	14308	13011	63	363703	346951	89	0.732708
24956	24088	71	17527	17607	54	130	319	0	633	589	0	1413	1434	17	2074	1960	28	53715	54757	52	0.734792
52724	46347	85	23553	21738	73	863	888	0	1126	1165	8	3131	2922	31	5410	4916	42	128850	115014	80	0.734792
42094	42533	64	23980	23753	64	391	545	0	1392	1212	11	1988	2177	23	2595	2744	26	77917	81016	75	0.735835
121381	114653	84	64752	60692	84	2296	2318	23	2900	2503	32	6984	6587	43	10614	9705	57	264950	238431	87	0.735835
158355	129865	97	84565	70739	92	2504	2105	25	4106	3110	41	8892	7084	58	12651	10422	61	321385	259666	96	0.736877
32535	32441	74	17270	17279	51	485	416	0	619	526	0	1474	1575	17	1732	1785	20	61729	60162	69	0.737919
98586	86713	87	31052	27342	82	2258	2162	24	3421	3111	33	7251	6875	49	11690	11419	58	296295	289488	89	0.737919
80067	76187	85	38125	37012	79	1028	1196	9	2266	2377	29	4884	4493	39	6419	6002	45	190723	192104	72	0.740004
42914	41100	74	22260	21828	65	763	792	0	912	1098	6	1860	1877	21	3139	3093	29	76487	75258	74	0.741046
106951	91185	87	57869	48575	86	1685	1329	17	2937	2741	35	7097	5835	51	8945	7538	55	269598	232283	82	0.744173
100398	92488	84	61291	56956	82	1804	1836	22	3598	3155	34	7446	6977	48	10363	10063	55	268256	236126	88	0.746257
77264	75412	88	37119	36411	78	1259	1115	7	2220	1843	26	4406	4208	36	6487	6693	42	189119	185802	82	0.748342
109938	95906	86	37844	33476	85	1465	1577	17	3251	2841	36	6979	6056	47	8808	7525	49	265896	226897	87	0.749384
52141	50924	74	22209	21923	59	620	580	0	886	899	0	2427	2413	25	3414	3098	32	92830	94783	69	0.749384
34202	33298	65	19648	19495	54	282	290	0	941	900	0	1938	1966	22	2901	2935	30	67093	64268	66	0.751469
131018	118377	86	57867	53503	85	1485	1486	18	3973	3329	42	7381	7037	45	8663	7555	52	252264	233568	86	0.753553
104681	97632	84	60187	56488	82	1650	1428	19	2364	2035	29	5723	5035	42	8221	7572	53	222680	205650	82	0.754595
98070	84301	88	64180	54895	86	1670	1476	20	2944	2274	34	5916	5060	45	9198	8359	59	230198	186897	79	0.75668
88047	81662	83	47156	45635	81	1993	1833	21	2979	3069	30	7021	6622	45	10834	10016	63	298757	280466	83	0.75668
91225	84630	82	42537	39282	81	1614	1512	18	1832	1733	23	4647	4546	40	6887	5675	46	176000	152870	78	0.75668
37957	38456	63	29036	29180	71	986	877	0	1231	1504	16	3022	2937	31	4171	4419	39	112446	114146	69	0.75668
95443	91422	82	49746	48228	79	1598	1564	19	4217	4332	34	8355	8241	51	11882	11654	60	330189	312730	80	0.757722
103732	90391	85	59695	53012	84	1695	1708	18	2419	2255	27	6473	5485	44	8849	7829	53	220335	194535	80	0.757722
41207	39381	75	20953	20264	62	777	691	0	1185	1262	14	2079	2146	22	3409	3338	32	81378	79189	70	0.760849
97102	92005	85	43550	41073	80	1506	1246	14	3046	2423	31	5232	4997	42	6747	6450	44	176580	165276	77	0.760849
86797	82603	96	36770	34503	81	1605	1347	14	2815	2704	30	6455	6145	43	8261	8206	50	257720	241757	96	0.760849
116731	112262	83	77592	74592	83	2734	2543	28	4676	4562	38	10437	10220	54	13971	13073	61	430850	396334	83	0.760849
99652	90862	85	54682	50263	83	1529	1383	18	2557	2120	31	5503	4578	42	7433	6379	53	195335	173560	81	0.760849
108755	101314	89	62655	57712	84	2031	1934	22	3469	3499	33	8435	8218	51	11204	11003	60	341352	330492	84	0.762933
56435	49602	83	32889	29617	79	1003	936	0	1474	1317	16	3291	2980	34	4564	4126	40	122483	112184	70	0.763976
121482	111485	90	65461	61336	85	2361	2572	23	3668	3455	33	9099	8627	48	12552	11671	61	374268	342174	87	0.765018
51029	50798	75	28467	27844	74	604	503	0	1130	1118	9	2622	2470	29	3842	4275	31	106353	107929	69	0.76606
48107	46912	79	26061	25538	73	621	610	0	1114	1172	14	2413	2441	26	3055	3073	33	81326	79804	73	0.767102
104038	101699	84	47977	46125	80	2236	2359	24	3857	3760	33	9876	10048	53	13572	13742	57	374956	352202	83	0.767102
42001	39112	85	18372	18229	57	625	765	0	1348	1365	14	2112	2106	25	3632	3908	31	91919	89690	73	0.768145
59000	58796	74	26097	25334	74	1002	970	0	1403	1048	11	3337	3466	29	3996	4104	34	112921	112715	74	0.770229
48422	48376	74	26183	25100	74	575	631	0	1488	1389	17	2837	2631	30	3912	3523	38	105765	99157	79	0.770229
119995	109244	88	48241	43475	82	1518	1426	16	3977	3738	40	8573	8031	55	12259	11111	61	323150	289209	86	0.771272
85919	83308	79	46628	44754	78	1650	1537	18	2626	2574	27	5439	5651	38	6603	6465	46	217782	217113	79	0.771272
124063	114581	92	62248	57683	84	2356	2238	26	3927	3630	40	8368	7864	49	11354	10012	66	326371	293266	89	0.772314
40776	40781	71	16118	16213	51	564	629	0	743	914	0	2675	2635	28	3353	3409	33	96170	98170	72	0.773356
140176	127090	104	49981	45381	85	2852	2557	29	4516	4255	38	10866	9591	58	14421	12140	67	421595	371134	91	0.773356
117549	102032	97	65477	57405	87	1832	1579	19	2897	2741	32	6508	5709	48	8961	7154	55	248657	210290	87	0.775441
134832	115561	88	43961	36771	85	2032	1623	25	4022	3677	36	9363	7912	63	12923	10864	62	347505	297106	90	0.776483
44215	45557	72	21411	21325	63	460	528	0	996	1063	5	1986	1829	23	3111	2891	32	79994	80935	66	0.776483
94674	88355	88	47760	44908	81	1610	1579	21	2685	2042	29	6142	6012	42	8675	7993	49	237662	218105	84	0.777525
121178	102725	88	63992	54964	88	2126	1804	25	3972	3313	37	7289	6169	51	9837	8279	57	255114	214101	86	0.777525
34693	33821	77	17336	17406	52	352	342	0	816	930	0	1833	1642	19	2338	2284	24	61395	60779	71	0.778567
83509	77177	92	37715	35959	80	1121	1171	10	2963	2613	31	6278	6204	41	8808	8455	54	244464	228615	86	0.778567
106563	100212	84	67248	65278	82	2166	2178	22	3851	3516	35	9405	9058	54	12832	12618	59	368220	334654	87	0.77961
212991	157806	106	156807	123717	104	3571	2685	36	6266	4905	50	14023	11100	68	19529	15403	82	515004	407956	103	0.780652
104192	94273	85	40834	36186	84	1535	1205	13	2361	2225	28	5448	5140	42	7641	7035	47	199454	174770	85	0.782736
65959	62543	77	34846	33906	77	1099	1210	10	1089	1051	5	3465	3623	30	4781	4729	37	124332	119587	77	0.783779
152963	133086	93	96100	86253	90	2503	2181	26	5614	4793	43	12102	10745	62	14869	12771	64	427232	375382	90	0.784821
63794	60857	93	29952	28465	78	1085	776	0	1949	1681	24	4287	4685	34	7468	7384	47	185797	181991	79	0.784821
115850	101819	87	59762	52119	85	1741	1641	21	3139	2904	30	7490	7273	46	9632	8755	61	276269	250801	86	0.784821
83933	79119	82	44642	42039	81	1131	1101	12	1891	1574	22	4164	4135	33	6177	5664	42	158985	152271	78	0.787948
23218	23964	54	16295	16293	51	421	473	0	548	569	0	1233	1321	14	1976	2065	23	60900	64069	52	0.790032
207284	168334	98	143648	118203	99	4690	4021	37	7998	6651	50	18117	14573	76	26496	22015	89	638437	528944	94	0.790032
46048	44008	75	24535	24210	66	804	735	0	662	1162	8	2289	2128	28	3405	3291	35	77477	79056	69	0.793159
272941	173543	122	142980	97287	119	5211	3250	44	9421	6650	62	21660	14162	90	29059	18876	109	774648	521837	115	0.793159
88739	85267	96	39414	37675	80	980	1060	5	2602	2261	27	4753	4722	35	5991	5639	43	177665	170823	79	0.794201
40072	39372	62	22850	22759	62	566	552	0	1045	1107	7	2189	2411	25	3323	3371	32	83609	89414	55	0.794201
95202	92916	80	56642	54749	82	2536	2453	24	3634	3828	32	10516	10449	55	14331	14309	63	410370	381631	82	0.794201
37218	36197	72	15768	15647	50	604	664	0	551	763	0	1835	2055	21	2638	2681	30	66905	72905	62	0.796286
121739	113436	92	62266	59268	84	1891	1918	23	4159	3576	38	9804	9161	51	12153	11337	54	365269	333054	88	0.796286
23515	23244	60	13233	12862	48	467	440	0	651	728	0	1179	1231	12	1703	1814	20	51239	51814	64	0.799412
106539	99306	87	39667	37305	81	2126	2121	23	3522	3464	32	8794	8129	49	13406	12082	68	368412	322588	85	0.799412
128563	112334	92	56234	50200	87	2409	2058	25	3559	3179	37	8094	6940	50	12494	10454	56	321441	270828	89	0.801497
27724	28838	55	18342	18415	55	472	442	0	690	675	0	1473	1495	16	2388	2464	26	61185	61346	69	0.804624
210635	171511	102	159425	137695	98	5395	4666	39	9237	7448	55	19233	16611	85	28686	24119	93	737135	603081	101	0.804624
84103	77585	80	47420	42833	82	1288	1168	11	2342	1701	30	4391	3933	39	5800	5271	46	174180	159494	75	0.804624
51544	53131	73	25258	25199	62	720	793	0	1289	1225	13	2711	2738	29	4442	4358	38	107357	110707	70	0.805666
181769	156462	92	82006	66709	92	3258	2862	32	5102	4402	41	10381	9054	53	14737	12515	70	422338	366509	92	0.805666
105017	98331	86	56054	53333	82	1902	1947	21	3532	2939	34	8238	7520	50	11335	10199	57	310647	288836	86	0.806708
64899	57035	84	37455	32949	80	996	989	0	1699	1466	17	3519	3187	34	5008	4406	39	134519	121199	69	0.812962
121405	100862	90	68383	57006	90	1860	1601	24	3467	2943	33	7206	6210	55	9585	8481	52	263559	217125	86	0.815046
89363	86221	85	36444	35515	78	1522	1588	16	2277	2057	26	6261	6178	44	7932	8053	50	227428	223991	72	0.816089
24661	26160	51	13678	13701	46	401	361	0	610	796	0	1579	1460	19	2485	2273	28	61165	59656	67	0.816089
103549	95419	87	52817	49543	83	1822	1639	23	3688	3021	37	7847	7177	46	11082	10811	56	315922	291119	83	0.816089
140017	130229	85	68112	63131	84	2996	3083	28	4523	4018	40	10271	8922	61	14019	12675	65	361355	308658	86	0.817131
57381	57495	76	26532	26044	74	822	781	0	1247	1037	4	2789	2413	30	3771	3745	33	101090	101144	73	0.817131
86401	83325	84	58909	56813	80	1926	2055	20	2854	3032	32	6312	6203	42	8693	8221	51	223248	204202	81	0.818173
131397	123384	96	70708	68307	83	2035	1921	23	4155	3930	39	8712	8375	48	12790	12446	61	341234	303556	85	0.818173
127775	114127	87	54351	49084	85	2090	1701	25	3010	2472	36	7927	7369	51	10761	8666	60	307351	268448	87	0.819215
110875	94178	96	52183	44289	86	1965	1798	20	2890	2313	36	6489	5725	46	10192	8967	57	253610	218430	85	0.820258
45822	44147	73	20344	20311	57	774	519	0	924	1005	1	2113	2188	25	3048	2839	33	82032	79714	67	0.822342
35871	35256	84	20260	19731	60	378	474	0	894	860	0	1380	1377	14	2499	2329	26	55982	57815	57	0.823384
97891	88515	91	58296	53499	83	2199	1979	24	3414	3378	30	8225	7809	48	11072	9843	59	302345	278658	81	0.824427
79526	75490	81	36838	35396	78	1455	1173	11	1846	1534	24	4855	4472	39	6994	6416	46	187044	168584	78	0.825469
53966	52710	73	29246	28330	75	751	572	0	1459	1470	20	2612	2697	29	4335	4059	39	99881	101963	69	0.828596
47512	47538	74	27062	26019	73	642	700	0	998	1164	8	2278	2283	27	2985	2938	29	94174	93632	72	0.829638
31174	32731	54	17082	16859	51	342	432	0	690	543	0	1914	1623	22	2271	2197	27	56361	55033	68	0.83068
27998	26807	67	16992	16744	51	540	709	0	1030	925	0	1358	1411	17	1953	2307	24	67543	69446	67	0.83068
49007	47647	78	18999	18682	54	844	873	0	1027	998	0	1934	1935	25	3107	3053	30	81778	80103	59	0.831723
161314	131538	102	87239	72678	92	2795	2331	28	4049	3331	35	8402	7085	49	12644	10822	64	298077	249060	91	0.833807
194709	143298	125	87094	63350	125	3067	2226	31	5611	4284	39	13029	9717	63	16736	12133	80	460441	361649	125	0.833807
98796	92857	84	44625	41978	81	1546	1343	16	2329	2335	24	5814	5595	40	8407	7648	57	241708	228946	84	0.839018
97179	93779	82	53073	51678	80	1899	1617	21	3177	2795	31	6682	6551	42	9273	8761	54	260856	245677	84	0.841103
151883	119545	94	74044	58694	92	2004	1722	20	3558	2951	36	9079	7445	54	12359	9618	61	343319	285603	96	0.842145
89763	83226	97	43219	40110	80	1604	1338	16	2687	1902	27	5136	4638	38	7475	7099	47	182131	167524	83	0.843187
171989	144069	96	162431	138119	96	3962	3497	34	7555	5991	47	16783	14313	73	23657	18982	90	634480	535857	96	0.843187
25749	26369	47	17065	17057	48	296	334	0	1003	685	0	1380	1189	12	1975	2040	22	52574	50179	65	0.843187
92056	85674	82	58609	55288	81	2133	2091	23	3340	3072	35	7437	6780	48	11313	10283	67	284314	245011	84	0.845272
81926	80049	78	45187	43329	79	1029	952	0	1530	1532	22	4477	4341	39	7426	6638	44	190864	183701	81	0.846314
83731	79685	79	51337	49928	80	1894	1740	22	2810	2696	29	6479	6222	43	9876	9687	55	246799	226947	83	0.847356
48163	48800	76	28929	28026	74	774	817	0	1027	833	0	2564	2632	29	4357	4330	37	108358	106767	75	0.847356
77290	73062	79	48460	45056	80	1176	1178	11	1980	1780	21	4412	4278	34	6150	5541	44	157208	143058	82	0.848399
114068	94747	104	61383	52388	87	1131	1059	7	2539	2094	29	5921	5123	43	8361	7216	53	223071	198667	75	0.849441
93680	89720	82	33468	32120	79	1195	1310	14	2378	2299	28	5358	5306	37	7728	6999	48	217104	210224	78	0.852568
35146	34244	70	15864	15747	51	248	364	0	1291	967	0	1900	1714	22	2472	2498	27	77352	76681	69	0.852568
129778	122869	91	86616	82437	85	3049	2830	31	4045	3671	38	11281	10536	60	15189	13343	77	415821	370063	84	0.854652
146533	114337	98	87496	71794	91	2072	1694	23	4140	3153	40	8888	7072	55	11849	9494	63	326300	269662	88	0.854652
84580	80082	82	37432	36167	80	1972	1957	22	3288	2749	32	8117	7632	50	12065	11848	56	322574	306872	79	0.855694
120840	112162	85	62986	58271	83	2173	1954	24	3257	3203	33	7474	6643	49	10104	9067	68	309042	280418	81	0.855694
93753	83798	87	54692	49969	84	1451	1213	13	2506	2347	27	5004	4722	39	7128	6715	49	200698	181632	78	0.856737
139955	117670	92	84374	73229	91	2717	2266	29	3638	3336	34	8338	7110	49	11853	9405	61	326939	280807	91	0.857779
76037	72337	81	31131	29515	77	1339	1263	12	2305	2363	25	6312	5686	47	9822	9463	57	235563	212899	77	0.857779
78836	76466	81	47076	46169	78	2105	2025	23	3489	3212	31	7398	7057	46	10458	9331	59	279687	266928	78	0.857779
216718	168055	119	125978	100248	103	5027	4141	39	6774	5592	50	14916	10855	74	20614	16367	81	533264	426151	100	0.858821
91727	85802	83	50168	46252	82	1433	1237	12	2649	2491	29	6340	5722	45	8199	7059	54	239372	224295	76	0.858821
114092	97628	90	40983	35269	86	1613	1337	22	3099	2914	29	6310	5608	44	9241	7639	57	238472	204504	85	0.859864
69334	64188	82	30238	27294	79	875	692	0	1859	1988	20	4151	3838	36	5386	5273	39	149765	137349	78	0.860906
42668	41127	66	10330	10505	42	468	476	0	1061	906	0	1932	2181	22	2646	2572	29	78594	78075	72	0.864033
97130	90239	83	44952	42628	81	1549	1270	14	2087	1880	23	5042	4559	41	5831	5715	42	174377	166034	79	0.867159
56085	55372	76	27617	27355	75	1216	1037	5	2020	2026	22	4637	4253	37	6366	6186	41	167402	160340	77	0.869244
119095	107189	90	61656	56434	86	1308	1247	13	2269	2505	27	7063	6724	45	8424	6839	55	260999	226154	90	0.873413
117075	106065	87	47066	42310	85	2162	2098	24	3082	3274	31	8110	7273	49	9738	8638	58	309354	271700	89	0.874455
75999	69864	83	48706	44897	81	1060	1067	5	1809	1371	20	3556	3205	33	4833	4544	38	128170	122549	80	0.875497
38192	38753	66	13820	13480	48	431	474	0	1512	843	0	1894	1824	20	2341	2098	25	66563	67179	69	0.879666
51343	48117	80	27336	26268	74	802	749	0	1054	1020	4	3000	2786	30	4158	3781	36	98388	92214	76	0.880709
78207	75132	79	74749	72363	80	2930	2594	28	3930	4144	34	10000	9891	59	14103	13834	61	350086	322749	80	0.881751
149100	130163	103	107158	97797	90	3099	2923	29	4519	3866	42	10552	8841	64	14769	12079	69	368007	298706	90	0.883835
133115	113803	99	75289	65567	88	1817	1679	23	3938	3289	43	8835	8470	50	12307	10526	66	352023	306413	87	0.886962
84505	79419	96	45086	44038	79	1421	1241	14	1770	2074	23	3899	3693	33	6607	6447	42	148729	146065	96	0.886962
175213	139511	97	82883	65485	95	3077	2497	31	5028	3976	42	11294	8792	61	16988	13185	81	426495	335336	93	0.888004
61364	59305	72	30440	29742	76	984	856	0	1912	1758	21	3175	2954	32	4991	4806	39	132471	130410	72	0.890089
102541	94503	87	68204	63433	82	2065	1847	23	3745	3104	38	6887	6240	46	9333	8899	51	237335	207817	81	0.890089
163583	131794	104	114018	93402	94	3121	2721	30	3815	3251	37	11002	9118	60	14889	12004	69	376661	305441	88	0.892174
70875	67285	91	36588	35540	77	843	755	0	1434	1402	19	3309	3595	30	4519	3801	41	126308	123932	76	0.893216
43518	40974	74	19345	18945	55	418	567	0	609	751	0	1727	1905	21	2954	2975	29	66025	65806	68	0.893216
209719	159141	108	125924	95865	99	3573	2544	36	5839	4061	47	13393	10016	63	17783	13442	73	493779	368001	96	0.893216
129822	113379	102	58822	51767	87	2117	1805	25	4017	3287	40	8069	7172	50	11397	10079	59	321789	284658	87	0.8953
87360	77933	88	49674	43621	84	1470	1330	15	2243	2004	26	4159	3498	37	6844	6005	48	160484	138488	77	0.898427
91488	87883	84	43057	40921	80	1233	1248	11	1977	2342	22	5471	5205	40	6906	6267	49	232035	223469	83	0.903638
149549	127194	95	131206	115879	92	3733	3178	33	6892	6002	51	13877	13414	62	20590	19664	79	530810	498210	90	0.903638
223794	117965	120	106808	56366	118	3215	1778	48	7238	4154	66	15109	8770	86	20581	11294	102	562434	319485	123	0.904681
88536	79684	88	41866	37179	80	1671	1546	20	2046	2167	24	5434	4764	41	7682	6457	54	219024	188863	85	0.904681
16686	14902	65	12784	12844	46	749	699	0	2220	2165	22	1375	1469	16	1338	1363	15	51126	53387	61	0.905723
31991	31375	59	18782	18303	55	268	301	0	601	557	0	1977	2083	23	2271	2518	24	71878	71255	71	0.906765
162067	149149	92	76632	72742	88	3585	3711	31	6788	5805	47	12903	11401	63	19469	17279	74	465395	402416	93	0.907807
117827	111255	89	96902	92390	85	2605	2401	27	3656	3594	31	8570	8235	47	12547	11566	57	343898	310393	88	0.90885
56776	54938	78	26194	26009	73	571	479	0	922	1262	11	2140	2205	24	3080	3440	29	90555	89229	72	0.90885
114608	105441	85	70539	66074	84	1923	1680	23	3325	2648	32	6368	5649	44	8880	8422	52	228611	195870	88	0.910934
59036	54880	77	38032	35804	78	741	561	0	1059	1189	11	2499	2469	27	3906	3634	35	104173	99344	75	0.911976
215809	175856	102	112931	94407	96	4424	3699	37	7844	6054	50	17777	14218	78	25488	21006	87	655996	498588	101	0.913019
109831	101922	88	42453	39282	81	1645	1566	17	2841	2420	30	6831	6380	47	8813	8747	47	258981	237651	82	0.916146
77405	73523	88	67180	65126	81	1362	1271	15	2070	2921	23	5427	5203	39	7095	6645	51	192031	179840	81	0.917188
78669	74992	83	46541	45177	78	1455	1425	18	2406	2833	27	5932	5585	44	7692	7778	48	199325	186679	77	0.920315
31186	30419	67	17643	17693	52	113	264	0	-71	245	0	1520	1416	17	2217	2258	24	57103	56667	65	0.920315
98365	94052	82	61682	59337	81	1429	1516	18	2946	2682	30	6793	6428	43	8732	7897	52	249229	236582	79	0.921357
117679	103151	95	64860	57157	87	2346	2082	25	3555	3077	36	8410	7454	52	11766	10799	62	305179	274126	86	0.921357
37361	38040	71	27656	27405	71	625	476	0	816	923	0	1843	1727	22	2980	2886	30	59169	56827	63	0.922399
92006	87819	95	79706	76887	81	2441	2228	26	4804	4322	43	8805	8240	50	13179	11826	63	312407	289361	80	0.925526
115482	108149	86	83305	79266	84	1895	1911	20	3695	3608	35	9822	9265	53	12328	11770	66	364552	332141	87	0.928653
89500	80713	86	41011	36268	83	1703	1301	15	3631	2898	38	7183	6556	49	9100	8566	54	273354	246299	81	0.929695
186724	137825	100	108403	84238	99	3623	2676	35	5873	4871	44	13463	10046	68	19510	15509	76	509672	380295	102	0.929695
30222	30702	57	17673	18015	49	362	327	0	567	920	0	1553	1672	19	2023	1561	23	52855	54297	66	0.929695
149913	128754	92	94812	83873	92	2981	2639	30	5187	4450	43	10624	9401	59	15397	13110	71	399993	344443	92	0.930737
117047	109483	88	76531	73371	83	2707	2585	26	4669	3946	42	9700	9183	55	14412	13351	69	367256	316494	87	0.930737
102182	92797	90	44856	42367	83	1457	1504	17	2475	2405	27	4865	4483	40	8184	7209	53	179327	165531	84	0.932822
62513	57808	92	22867	20468	78	1064	1063	6	1255	1282	17	3938	3524	36	5299	5377	40	133771	115580	92	0.932822
98947	94801	83	61732	59251	82	1123	1277	12	2751	2627	30	6669	6072	43	8053	7398	49	243247	231285	98	0.932822
31909	33465	58	18553	18948	51	355	515	0	731	738	0	1653	1553	19	2361	2339	26	65506	67077	69	0.932822
48380	49297	63	23254	23252	58	585	586	0	969	1221	10	2231	2337	26	2809	3103	28	85239	86227	73	0.932822
144946	120452	92	64815	54238	89	2325	2227	25	4192	3002	38	7641	6156	50	10467	8633	58	289694	234149	92	0.933864
90629	83387	82	44420	40147	80	1730	1670	19	3404	2969	33	7015	6235	46	9369	8174	52	281500	254780	87	0.935948
169201	145579	95	64040	55646	91	3129	2667	32	4929	4399	42	11161	9321	65	16264	13219	70	382945	318571	97	0.935948
110711	103406	87	44017	41194	82	1918	1831	22	3123	2995	34	7442	6952	47	10039	9224	56	317039	290391	86	0.943244
24450	25013	65	16426	16704	49	554	569	0	710	704	0	1562	1778	19	2024	1922	22	52600	54518	60	0.944286
61929	59815	77	29187	28075	76	949	889	0	1673	1873	19	4427	4097	39	6632	6470	45	177469	173779	79	0.945329
139373	118663	90	56049	46855	89	2068	1915	23	3649	3354	35	8981	7866	54	11762	9623	68	350617	300965	90	0.948456
117886	109096	94	75448	70926	83	2010	1797	25	4196	3240	38	8160	7531	51	10251	8750	61	283081	251504	85	0.949498
56858	55980	77	35862	34732	76	1011	988	0	1807	1439	20	3937	4085	34	5650	5226	43	152976	144862	76	0.95054
161476	139846	99	53591	44677	101	3187	2632	31	5533	4259	47	10842	9321	60	15303	12050	77	403607	337265	110	0.954709
124670	107464	95	71609	62039	88	1743	1608	20	3421	3197	31	7752	6791	50	9934	8435	59	272581	229495	87	0.956794
22881	24051	64	14627	14695	48	164	277	0	253	541	0	1184	1243	11	1838	1826	23	42137	40139	62	0.956794
32890	32361	66	19018	19173	52	621	720	0	569	663	0	1089	1122	8	1945	1743	24	51388	50115	63	0.956794
118146	112030	84	50658	48137	82	2217	1916	23	3619	3161	35	8335	7931	48	12134	11586	56	337820	312123	83	0.957836
184478	115245	130	110791	72630	129	3588	2146	29	5770	3277	72	11168	7267	85	15021	8634	92	418138	253774	130	0.957836
111810	104096	89	51624	48557	83	1760	1682	20	3155	3094	32	9015	8224	58	11291	10840	61	348143	328621	85	0.957836
89289	82786	82	53992	50581	82	1593	1720	18	3199	2880	30	7301	7066	44	11147	10416	56	288689	268918	84	0.95992
124821	115296	84	63460	58696	84	2425	2438	24	5222	4906	38	11960	11376	66	17396	15249	74	456024	410476	88	0.95992
85080	79733	83	43043	40179	82	1259	1143	10	2558	2242	26	5681	5704	39	7135	6709	49	188621	180365	79	0.962005
87456	84198	85	39869	38544	79	1235	1430	13	2687	2463	26	5030	4726	36	6825	6700	44	206591	201224	83	0.962005
47616	45072	82	27537	27074	72	908	888	0	1295	1218	10	2152	2206	25	3515	3500	31	94125	94161	75	0.963047
57448	57938	77	35394	35090	74	498	612	0	713	1101	6	2613	2505	28	3852	3367	37	101303	100451	73	0.964089
105268	87275	88	70244	58577	88	1725	1667	20	2584	2244	32	7007	5605	49	9264	7692	53	249705	204481	90	0.965132
57879	55372	78	26592	26194	75	857	987	0	1326	1605	16	3186	2877	31	4143	4088	32	101252	97447	79	0.967216
28686	27026	76	17693	17705	54	287	412	0	1014	881	0	1335	1413	18	1985	2013	22	54511	57110	67	0.969301
31255	30924	70	17825	17773	53	465	378	0	938	751	0	1617	1688	17	2054	2175	22	61882	60495	71	0.969301
93148	83054	87	48588	43144	85	1856	1695	19	2674	2634	29	6469	5885	46	8041	7060	50	243643	219579	99	0.969301
97161	93037	84	42763	41478	80	1526	1713	17	2644	2793	29	6584	6305	44	7901	7133	47	246194	235385	84	0.971385
27271	26473	64	14376	14249	48	443	626	0	395	755	0	1345	1616	15	2672	2975	27	61801	64562	71	0.974512
21727	21601	48	13602	13661	48	482	376	0	357	518	0	1399	1334	17	1554	1632	19	46609	47669	72	0.974512
78630	77234	80	33511	32496	77	1128	1142	9	1763	1808	20	4750	4525	40	6202	5798	52	188587	183110	81	0.976596
104501	98059	86	51329	48322	82	1985	1841	20	3304	2743	37	7232	6915	46	9629	8683	53	295084	265315	87	0.977639
94235	85550	84	45944	41584	82	1472	1342	15	2325	2196	23	5129	4555	39	7437	6932	45	198859	176094	81	0.979723
98219	87423	86	51353	46865	83	1364	1150	16	1842	1918	23	4860	4340	39	6559	5634	44	163426	150011	83	0.980766
90108	85109	81	45792	43421	80	1585	1271	15	2803	2793	27	4761	4326	38	7191	6840	49	180126	170376	82	0.981808
72554	68550	81	35957	33907	77	1058	1005	3	2267	1703	26	4131	3573	36	6019	5425	41	150602	139335	80	0.98285
94858	87048	84	40522	37108	81	1633	1372	21	2430	2553	27	6227	5681	46	8459	7488	52	225612	196630	83	0.983892
113307	103091	99	43010	39091	84	1589	1588	16	2585	2593	27	6509	5907	43	7708	6737	49	236863	225380	83	0.985977
124085	118223	95	65350	62550	83	2411	2223	26	4405	4401	37	11321	11172	57	15536	14953	70	442711	407984	86	0.988061
41726	40189	74	23604	23162	69	871	831	0	1393	1213	11	3529	3367	35	4518	4813	37	133978	127366	72	0.989104
76837	72538	79	39467	38243	78	925	739	0	2060	1850	22	3706	3482	35	5248	5252	40	135873	132579	77	0.990146
110671	106495	82	68614	64535	83	1980	1856	21	3698	3331	34	7988	7182	48	10361	9172	66	317394	290745	85	0.991188
88165	82574	81	55879	52535	81	1959	1877	23	3158	2699	35	6660	5928	47	9388	8653	56	241177	215316	80	0.99223
156638	137904	100	76516	68783	90	2813	2823	27	5858	5573	40	13146	12251	64	16461	15313	79	467770	452118	93	0.99223
41818	40556	76	20413	20262	60	524	428	0	1262	1057	8	1895	1784	25	3450	3232	34	77283	77454	66	0.994315
159459	141491	95	85990	78607	90	3107	2768	29	5735	5012	43	11651	9732	59	15066	12384	68	400593	318913	97	0.994315
72273	67605	78	35449	33495	78	1076	970	0	2246	1763	30	3807	3976	32	5352	5551	39	156977	149953	79	0.995357
61300	57543	87	112419	107322	80	2052	1905	22	3794	3838	34	9979	9569	53	11569	11067	58	363569	347334	80	0.995357
93774	86965	83	80245	75699	83	2210	1746	24	3955	3962	33	8285	7696	49	11355	10744	53	298197	287304	87	0.998484
123416	115393	85	68850	65785	84	2063	2072	22	4332	4073	39	11039	9965	59	14568	12751	64	411166	353027	87	0.999526
175257	153788	93	116321	104913	92	3547	3171	33	5501	5118	41	13641	12576	62	19017	17919	79	484332	454445	91	1.00057
106568	98650	83	47439	43191	81	1801	1580	22	3033	2640	32	6110	5957	42	8886	8079	55	242147	223905	84	1.00057
137896	117407	98	58695	50997	87	2408	2062	25	4056	3105	40	7334	6227	48	9968	8486	52	270663	223480	93	1.00057
106658	99973	84	69913	66798	82	1501	1379	16	2679	2796	30	6833	6290	44	9471	8483	52	266992	243877	88	1.00161
91978	85906	81	41231	38648	80	1093	1254	11	2592	2404	29	5934	5235	44	9074	8511	57	224831	203528	81	1.0037
91112	84802	84	54056	51164	82	1926	1795	21	3128	2874	33	6131	5360	46	8884	7945	51	231867	201695	98	1.0037
139121	124532	92	119364	109263	88	3284	2967	29	5158	4880	40	10841	10226	58	15385	14779	70	381940	363449	87	1.00474
129602	114636	92	77997	70148	86	2326	2298	23	3975	3549	38	7680	6678	54	9897	8432	55	264111	222998	87	1.00474
157604	131021	107	83135	70103	94	2573	2009	28	4152	3463	37	9688	8416	53	12487	10837	59	376266	331611	92	1.00682
159168	126926	106	73561	59260	104	2391	1978	27	4391	3154	43	10096	8350	58	13432	10825	67	388932	316921	109	1.00682
95663	89986	81	46583	44209	81	1549	1394	17	2195	2128	25	5273	4674	41	6596	5823	45	170314	157715	81	1.00786
93666	87770	82	54359	51754	81	1486	1472	15	2841	2275	35	5748	5165	43	8557	7836	51	234356	214806	82	1.00995
70953	64035	95	33103	29169	95	1042	932	0	1935	1696	18	3722	3132	33	5906	5185	43	146583	129765	95	1.00995
124520	117145	87	68655	65767	85	2052	1798	23	3952	4242	32	10001	9610	55	12397	11803	62	371548	345336	87	1.00995
42296	40238	77	25957	25244	72	341	417	0	694	774	0	2157	1932	28	2623	2489	30	77851	76479	69	1.01516
98865	94392	92	63550	60882	83	1689	1800	21	3113	2713	34	7379	7119	44	9412	9112	51	279364	257260	81	1.01724
39980	38962	74	22274	22206	62	410	278	0	877	1014	3	1683	2086	21	3368	3195	32	72942	76710	64	1.01724
97429	92516	83	41712	40327	80	1605	1721	18	2422	2713	25	6287	5973	44	7590	7546	45	237987	229886	77	1.01829
141060	129072	90	63948	60639	86	3426	3257	31	5020	4932	41	12191	10880	62	16694	15925	76	420927	373495	85	1.01829
44277	43460	74	23484	23375	63	772	770	0	1093	1340	17	2511	2300	27	2782	2455	33	78674	74900	60	1.01933
65906	62165	83	39151	38293	77	1829	1775	19	2494	2365	30	5813	5848	40	8701	8690	51	221841	210923	77	1.02141
121459	107067	87	61542	54966	86	1578	1539	18	3119	2349	31	6720	6143	45	10172	8374	58	257932	218828	85	1.02141
72899	68228	80	49205	44865	82	1436	1262	17	2103	2294	26	4851	4342	39	7264	6923	45	191332	173760	78	1.02246
84033	79420	81	74684	70654	83	2029	1922	22	2627	2844	28	7641	7345	46	10462	10079	57	257289	239296	79	1.02246
26808	25676	79	15162	14970	50	461	455	0	619	790	0	1566	1503	20	2243	2017	26	73691	74818	68	1.02662
95632	90715	81	79093	76335	82	2344	2100	26	3741	3126	39	8197	7780	53	10645	10290	55	309214	277467	84	1.02767
119594	110718	84	47865	44637	84	2070	1921	24	3325	2857	33	8262	7650	49	11040	9924	60	331939	293000	88	1.03184
110805	103488	83	41244	38801	83	1678	1509	20	4347	3358	34	8700	7816	55	10345	9476	55	323094	290950	86	1.03184
96310	85598	87	51573	44284	83	1179	978	0	2848	2528	30	5854	5242	45	7142	5997	49	210083	184382	77	1.03288
129513	119592	85	75339	70807	87	2956	2783	29	5012	5044	36	10532	9845	56	14349	13241	69	351713	327797	86	1.03288
111030	105300	82	64009	59689	82	2904	2367	31	4584	3883	41	9063	8376	52	12793	11496	65	325652	297222	83	1.03496
117908	109145	86	65926	62590	84	2218	2095	25	4842	3827	43	9745	9082	52	12282	11447	58	373619	336211	87	1.03601
57697	57122	77	33513	33289	75	1616	1587	19	2364	1978	33	4717	4715	36	6946	7434	43	180975	170398	74	1.03601
126778	109686	96	67676	57034	88	1628	1362	21	2781	2552	31	7430	6270	51	9861	8150	56	265712	233215	85	1.03705
65811	62895	86	43830	42665	79	1378	1320	14	1921	1799	23	4878	4593	39	7393	6726	47	175334	163812	93	1.03705
93275	88424	86	48747	45096	81	1443	1405	16	2757	2678	29	6080	5579	44	7630	7058	45	239397	224862	80	1.03913
43724	42056	74	36787	36119	74	1219	1197	12	1320	1741	19	3525	3580	33	5437	4958	41	134315	129515	79	1.04122
67598	65400	76	45924	45072	77	912	931	0	2039	2023	22	4702	4760	37	6339	6241	44	180460	178202	74	1.0433
76687	75291	76	35372	33898	78	1003	1184	11	2546	2226	25	4856	4545	40	6509	5785	49	187540	184878	79	1.0433
102271	93350	88	54286	50011	83	2265	1882	27	3020	2821	32	6963	6457	45	9464	9023	58	248784	241539	81	1.0433
41352	40795	74	11692	11701	45	363	304	0	838	1109	8	1725	1856	20	2747	2485	27	70351	69807	70	1.04539
148396	119948	99	72235	58815	92	2575	2205	29	4053	3452	38	9674	7668	55	12544	10119	64	340342	274426	94	1.04643
85164	81465	81	60072	57926	81	1417	1451	14	2734	3196	27	6335	6151	44	8427	8059	48	246942	225199	81	1.04747
92526	86355	83	42490	40636	80	1378	1253	16	3346	3056	29	6705	6669	45	8793	8756	47	252732	246297	80	1.04747
101009	91900	85	47839	44431	83	1688	1406	16	2882	2453	33	6082	5641	45	8043	7396	57	248089	223205	80	1.04955
27802	27579	60	15426	15380	50	509	525	0	862	651	0	1451	1382	14	1910	2051	22	49049	50826	62	1.04955
144600	114358	96	114524	95009	92	3137	2384	34	5508	3954	51	11582	9290	63	15349	12341	69	422696	338088	90	1.0506
96233	92251	79	41569	40058	79	1449	1544	16	2708	2304	29	6841	6856	43	8716	7994	54	254773	252304	78	1.05164
43150	41486	84	17509	17072	56	714	662	0	966	1351	13	2507	2678	27	3880	3869	35	97443	97049	69	1.05164
162444	138420	97	88516	76741	91	2640	2244	29	5499	4716	48	11269	9847	58	16363	13747	72	440655	383363	88	1.05268
108354	92724	90	59260	51218	86	2258	1804	25	2987	2524	35	6878	5844	47	10622	8862	59	257258	210709	82	1.05268
113628	99752	93	48843	42323	86	1977	1501	22	3415	2782	32	7432	6482	48	10379	9032	62	287699	252935	84	1.05685
113486	102057	96	57619	52266	85	1827	1900	21	3614	3289	34	8161	7300	51	11824	10122	61	328587	292518	81	1.05685
132851	117613	85	59747	52211	85	2216	2114	24	4509	3393	43	8773	7727	52	12879	11289	65	330967	277603	86	1.05685
20499	22146	49	7881	8493	39	321	296	0	764	1062	5	1061	1315	13	1744	1933	20	49580	51355	59	1.05685
90793	84692	81	38988	35886	80	1553	1462	17	3390	2984	31	7324	6776	46	8897	8088	55	273087	252165	79	1.05789
21111	19892	65	15082	15286	47	273	251	0	-18	372	0	1049	1055	9	1652	1800	18	43423	45745	60	1.05789
48954	47676	79	29165	28251	74	742	620	0	631	847	0	2312	2467	26	3584	3820	32	95325	90999	73	1.06102
111442	102870	92	70865	66193	84	1567	1352	19	3239	2120	33	6656	5907	44	9137	7876	54	257257	232017	85	1.0631
52804	51745	75	26192	25482	74	681	590	0	1035	1178	10	2411	2205	27	3318	3335	33	105517	103353	74	1.06415
133847	119710	87	69121	61915	86	2262	1543	28	3079	2746	31	7060	6256	48	9308	8838	54	257390	222697	85	1.06415
91671	80010	98	62053	56445	98	2100	1735	23	3359	2740	32	6764	6092	46	10359	9512	60	251053	216432	98	1.06519
95452	87945	85	37417	34895	80	1391	1301	15	2150	2600	26	5860	5566	42	7646	7180	50	205390	198604	84	1.06519
123879	106441	90	64565	56531	87	1629	1717	20	3006	2464	30	6755	6069	47	9005	7736	51	257115	221658	88	1.06623
47352	45478	77	27011	26532	74	441	489	0	358	545	0	2030	2014	23	3595	3556	32	80461	79332	72	1.06832
111636	98367	87	66624	60328	85	1591	1364	18	2449	2535	27	5673	5364	42	8731	8031	52	217270	188014	83	1.0704
55897	55936	73	53547	53014	77	1285	1274	13	2425	2387	27	5122	5265	36	7358	7272	46	206528	198646	81	1.0704
33348	32861	71	14945	14751	50	532	550	0	482	660	0	1687	1675	21	2708	2940	26	58337	59068	70	1.07144
94706	89271	82	36780	35624	79	1249	1272	11	2358	2128	30	5868	5695	42	8488	8338	52	227010	219425	77	1.07248
46089	45233	75	33227	32695	74	947	987	0	1909	1711	23	3695	3862	30	6177	6237	39	156923	153767	79	1.07457
74891	73037	84	34003	33452	77	898	869	0	1639	1946	20	3985	4096	34	5973	5874	43	159290	158615	78	1.07457
65367	61529	77	33828	31917	77	1009	932	0	1180	1520	18	3596	3355	34	5093	4434	41	131102	120458	76	1.07561
40767	38369	76	21407	20996	61	617	512	0	884	999	0	2476	2533	27	3075	3356	28	93578	90024	70	1.07665
117452	103254	104	76355	70314	87	3014	2686	28	4980	3842	45	10663	9046	60	15241	12695	68	377747	312979	91	1.07874
74319	72289	79	34648	34199	77	1225	962	0	1912	1858	24	4850	4971	36	6513	5948	44	193548	187328	74	1.07874
149309	126272	92	115239	100700	90	2743	2187	28	3986	3380	39	9212	7886	52	13842	11477	64	334778	285984	88	1.07874
44796	45997	65	25663	25153	65	789	804	0	939	1325	14	2564	2428	26	3096	3773	26	90607	90589	70	1.07978
53900	52973	82	25386	24927	65	714	768	0	1352	1398	17	2568	2791	27	3666	3855	33	99995	101568	71	1.07978
122302	114888	84	74791	70404	84	1907	1875	19	4092	3694	35	8006	6956	49	10276	9336	58	321611	288181	82	1.07978
92117	83363	93	43608	40757	81	1821	1612	20	2509	2629	26	6858	7271	43	9525	8901	53	283319	278516	81	1.08082
136927	122006	99	67648	62314	86	2185	2032	23	4611	4072	35	9711	8261	53	13362	11595	68	387414	331961	89	1.08186
198361	165749	100	82639	70624	94	3364	2709	34	6601	4957	49	14327	11472	67	18109	14492	81	540265	421429	93	1.08291
61301	56845	86	29893	28928	76	620	611	0	980	1281	12	2641	2815	28	4391	3965	39	97704	96953	74	1.08395
129606	119936	86	82556	79040	85	2358	2308	26	4367	4513	35	10510	10000	60	14060	13553	64	393037	371551	83	1.08395
73449	68950	79	32995	32154	77	1010	936	0	1135	1220	11	3366	3681	31	5161	5166	41	119285	119007	73	1.08499
45739	44933	73	14643	14501	49	456	470	0	1280	1193	10	2009	1919	23	2646	2620	27	80471	78713	65	1.08499
138776	128027	87	109921	102636	88	3773	3517	33	6411	5578	43	15441	14444	64	20207	18129	79	554335	498478	89	1.08708
104239	99095	83	65759	62594	82	1854	1778	22	3689	3380	32	7560	7248	46	9602	9449	56	249899	230437	80	1.0902
82976	79638	78	70564	68563	80	1667	1669	20	3468	3264	32	7749	7318	52	10229	9530	55	298859	288809	80	1.0902
75811	72400	80	41238	40114	79	1663	1683	20	2854	2569	26	5913	5720	40	8918	8968	48	222563	210502	81	1.09229
98260	95993	79	60910	58531	80	2033	1987	22	3836	3291	36	8852	8244	52	12030	11391	64	348051	315561	84	1.09437
147161	131113	93	62158	54709	91	2721	2277	28	5204	4898	44	11915	11391	59	14763	13836	70	447344	426185	89	1.09541
89979	87115	82	38533	36085	80	1537	1263	16	2335	2074	23	4988	4939	40	7753	7339	46	194937	184360	96	1.09541
32516	36107	52	19739	19724	56	428	422	0	780	770	0	2067	2082	23	3427	3431	34	87753	85465	68	1.09541
72799	68485	79	55614	53250	79	1932	1792	23	3036	2532	32	6412	6221	42	8154	7380	52	219323	205025	80	1.0975
108881	99806	88	64528	60405	83	1580	1628	17	2450	2470	25	7122	6665	45	9237	8433	51	249931	222071	84	1.09854
38335	38537	64	20899	20197	59	574	531	0	829	983	0	1979	2026	23	2482	2339	25	77066	77824	68	1.10167
66692	63122	82	43503	41794	78	881	778	0	1535	1658	19	3404	3331	31	3932	4109	36	122429	113689	73	1.10167
90858	87886	82	67360	64690	82	1487	1586	18	3479	2976	35	5914	5729	42	7836	7465	51	224286	210025	83	1.10271
72573	71342	77	23892	23644	64	774	957	0	1434	1386	19	4005	3928	36	4735	4738	40	152970	156951	64	1.10271
183003	159618	93	122082	108184	94	3908	3268	35	6328	5294	45	14388	11634	68	19878	17250	75	510294	419066	93	1.10375
86843	82959	82	48278	46726	80	2065	2023	23	2605	2434	29	7204	6925	48	10086	9424	53	272416	253971	85	1.10584
98368	89266	91	49816	45920	83	1472	1303	16	2349	2256	26	4931	4681	38	7305	6541	46	196771	180365	84	1.10584
77875	74164	79	33696	32774	77	1693	1405	18	3090	2886	30	7108	6910	46	9117	8935	50	256296	244251	79	1.11001
31100	31048	72	17819	17482	52	267	296	0	775	892	0	1580	1527	19	2081	1980	25	61855	61439	66	1.11001
45795	45594	77	13530	13454	46	374	543	0	938	1069	7	2118	2051	24	3195	3450	31	83123	89828	64	1.11209
35396	33831	69	21657	21404	71	499	472	0	969	1132	7	1354	1577	16	2055	2170	22	60649	58358	86	1.11209
68858	67154	78	36937	35748	77	1224	1162	12	1262	1459	20	4038	3923	33	5849	5469	42	137526	136941	77	1.11313
136378	113390	94	79490	67836	91	2266	2069	26	3635	2792	36	7437	6597	50	9954	8779	57	285570	236228	87	1.1173
117853	109282	86	70981	67277	83	2942	2933	28	3891	2962	37	8822	7778	54	13317	12008	61	318008	277232	81	1.1173
137637	106497	95	84259	63763	93	2631	1986	30	4138	2628	45	8353	6782	55	11373	8802	75	299767	216887	90	1.1173
89622	85778	82	35452	33774	78	1273	1150	11	2117	2079	26	5284	5251	39	6904	6860	42	188451	184120	76	1.11834
163954	138424	97	80955	69853	91	3035	2558	31	5308	4818	41	12108	10017	65	17928	15635	76	513530	437780	94	1.11939
103227	94208	84	65288	59844	83	1564	1313	15	2543	2239	26	6289	5829	46	9263	8000	58	216839	189774	80	1.12147
149965	125173	92	76402	64602	90	2333	1841	28	4775	4228	39	10890	8703	62	16021	12996	74	414643	329273	90	1.12147
219798	166245	102	118963	93794	100	3889	2896	36	6090	4798	51	13423	10254	65	19017	14606	72	496718	383011	100	1.12147
148697	133364	89	122310	114025	89	3734	3273	32	5312	4682	42	10738	10439	53	15302	13831	69	373229	362249	83	1.12251
164810	141735	99	90253	78372	91	2769	2451	29	4223	3155	39	9947	8467	57	13275	10625	67	383585	321949	91	1.12251
203361	149800	107	137137	104926	103	4384	3112	40	8243	6253	54	17204	13179	76	24491	18757	94	612245	473691	101	1.12355
31795	31446	60	18206	18125	52	380	279	0	643	818	0	1564	1241	14	2261	2289	28	65515	62861	64	1.12355
186259	148807	98	104074	81192	95	3303	2460	34	6140	4632	52	12438	9074	64	17651	13028	76	456918	345668	95	1.1246
88947	86141	80	55853	53950	80	1935	2038	22	2752	2569	27	7593	7323	47	10242	9838	57	302305	281621	84	1.12772
146423	128416	93	63073	55032	89	2464	2231	27	4237	3477	36	10368	9248	58	13148	11194	68	379762	331608	92	1.12981
98770	88278	99	53636	49548	84	1546	1329	14	2520	2777	30	6269	5968	43	8160	7666	52	226891	214326	81	1.13085
149198	121056	94	100139	84999	92	2551	2388	26	4893	3518	41	9358	7924	58	12447	9941	61	357518	289281	93	1.13085
90254	86627	83	71740	69739	81	2199	1996	26	3489	3777	32	7651	7637	47	10608	9870	55	267833	249857	84	1.13294
30379	30231	68	17990	17774	54	607	540	0	1356	1147	11	2213	2084	25	2463	2596	28	70487	69267	68	1.13502
88293	84075	83	62739	60249	81	1896	1609	23	2888	2691	31	7106	6574	46	8805	8592	48	270281	251208	86	1.13815
160107	128659	104	87524	74397	95	2690	2156	29	5025	4139	43	13232	10081	70	14460	12046	65	432447	349232	99	1.13815
28783	29454	64	16744	16918	50	432	445	0	266	541	0	1465	1724	18	2621	2348	29	66333	68116	71	1.14336
86710	83602	80	68572	66504	81	2467	2234	26	2640	2862	29	7073	6693	45	10012	9132	55	267389	243789	81	1.14544
42136	40258	69	24830	23927	69	484	509	0	680	780	0	1553	1753	17	2530	2579	26	66199	68722	67	1.14648
49115	49258	73	21821	21534	65	558	646	0	979	1193	12	2749	2728	29	3477	3158	34	91199	92217	70	1.14753
88699	82607	96	41466	38841	80	1022	982	0	2345	2339	29	4843	4796	37	6491	6140	46	180890	172550	79	1.14961
170976	143907	94	97525	79771	92	3710	2944	33	5089	4226	44	10800	8928	59	15719	12997	71	388618	336727	90	1.14961
93286	88452	91	42235	39407	80	1325	1134	12	2926	2635	31	6759	6594	44	9186	8814	57	260671	239316	80	1.15065
37938	38518	71	22700	22656	63	541	543	0	658	817	0	2264	2021	26	2682	2386	30	69896	69712	68	1.15274
28368	28882	70	18922	18727	54	589	463	0	573	448	0	1667	1521	21	2713	2834	28	57611	54880	66	1.15482
35166	34761	70	18572	18632	56	411	494	0	1149	1219	11	1778	1893	22	2913	2636	30	73522	75823	62	1.15587
24729	23069	79	16235	16055	50	417	545	0	761	611	0	1545	1582	18	1911	2037	23	48689	49855	63	1.15587
97235	92146	81	58448	55745	81	1261	1152	12	2989	2694	28	5913	5780	42	8073	7826	51	230961	227107	82	1.15899
116441	106496	89	52291	47602	83	1350	1266	14	2809	2397	27	7177	6749	46	9202	7799	50	266397	241211	87	1.16003
61719	60348	75	26075	24952	75	785	864	0	1304	1418	12	2774	3121	28	3509	2994	35	108494	107804	78	1.16212
69306	65218	76	34082	32400	78	780	671	0	2633	1858	30	3575	3705	32	6058	5466	42	142818	136251	83	1.16316
91633	87379	82	49090	47159	79	1779	1477	19	2839	2354	28	5738	5226	44	7343	6945	50	217072	212326	81	1.1642
94412	89061	83	123073	116130	84	3083	2727	29	5902	5796	39	13320	12548	63	15713	14867	69	498202	461831	84	1.16733
115092	106965	89	95098	91173	84	2160	2372	22	2953	3221	31	7335	6522	48	9408	8253	54	272612	243317	86	1.16733
107344	103683	84	57349	56310	80	2208	2184	24	4122	3804	36	8959	8680	50	11194	11203	48	361591	344877	87	1.16733
91687	84737	93	66707	62884	82	1213	1191	11	2813	2293	30	4852	4754	38	6674	6097	47	174575	152998	82	1.16837
62562	61361	77	27310	26134	74	853	847	0	1636	1453	18	3307	3140	32	4529	4394	37	113040	110872	77	1.16941
38948	37613	75	23026	22538	72	903	825	0	1608	1616	19	3560	3523	34	4999	4875	39	132016	128002	77	1.17046
153567	126143	101	79027	63864	93	1939	1316	22	4237	3271	37	8626	6780	52	10422	7823	57	310732	261007	95	1.1715
57227	56314	77	30437	29988	74	735	669	0	970	1323	13	2835	3138	28	4459	4436	39	132391	131224	74	1.17254
98482	94941	81	32205	31085	78	1441	1591	16	3548	3476	33	5902	5666	43	7911	7504	45	218799	213461	84	1.17254
43394	46644	59	29011	29222	72	515	586	0	835	1050	6	1773	2072	22	2955	2927	29	69789	68682	63	1.17254
232932	178313	102	135665	104533	104	4411	3379	39	6174	5164	49	14127	11982	66	19841	16663	83	488806	427880	100	1.17358
57485	54680	79	33370	32157	75	917	985	0	1634	1563	15	3658	3607	33	5336	4593	41	139815	131269	78	1.17463
73107	70546	88	25134	24635	74	785	777	0	1945	1785	23	4420	4438	37	6223	5764	45	175376	170888	78	1.17567
37103	38676	71	18396	18194	54	452	384	0	877	888	0	2026	1952	24	3058	2989	32	75770	79560	60	1.17567
97432	87729	85	67471	61625	84	1597	1493	16	2755	2497	28	5916	5406	44	6202	5518	45	195437	177816	80	1.17879
42665	44216	68	21967	21740	61	451	410	0	717	687	0	1818	1790	21	2284	2019	24	66013	66906	66	1.18088
85945	83666	78	53804	51772	79	1534	1662	18	2931	2757	29	6523	6161	42	8571	8424	47	254671	246199	80	1.18192
124166	113517	87	75730	70159	85	2499	2310	27	4776	4323	43	9724	9062	57	13279	12144	67	380794	349675	86	1.18296
51558	50367	80	29596	29021	73	920	1004	2	847	833	0	2613	2587	29	4158	3854	37	96373	95696	65	1.18296
95314	83208	96	64320	58014	85	1319	1059	7	2219	1967	25	5180	4650	42	7632	6906	47	184128	163561	82	1.18296
105916	96549	87	50592	46313	84	1692	1508	19	2503	2440	30	6696	6306	45	8771	8547	45	251717	235913	83	1.18713
127584	113464	91	65460	58620	88	1928	1486	21	2649	2689	30	7432	6444	49	10174	9095	54	272972	236676	87	1.18818
303327	216585	124	236882	182665	124	8699	6581	49	13502	9191	76	29311	20816	117	40146	27566	116	1.02251e+06	711021	128	1.18818
92337	89384	81	43235	41492	81	1826	1851	19	3336	2887	33	7177	6896	49	8871	8543	50	277266	258831	77	1.18818
71319	68521	81	35231	33793	78	633	890	0	1744	1667	22	3465	3205	34	4618	4378	38	133482	128799	78	1.18922
31243	28861	81	12417	12190	46	418	469	0	1071	761	0	1610	1715	18	2278	2053	26	65961	66190	69	1.19026
85606	82298	83	34581	33386	78	1154	963	0	2420	2659	27	5032	4966	38	6907	6573	47	194424	189727	82	1.19026
117344	109307	88	49262	47628	83	2429	2184	23	4125	3744	36	9624	9428	57	12786	11832	64	383775	368954	90	1.19443
132735	118349	101	62729	55437	88	1276	1397	15	2777	2787	31	7451	6913	45	10127	9488	52	293042	253352	89	1.19547
95605	91187	81	46644	42833	81	1502	1431	16	2569	2670	24	5772	5637	44	7654	7010	47	207070	187423	84	1.19547
78062	76478	79	34457	32881	78	1560	1256	15	2072	1508	24	4007	3675	35	6488	5960	45	143120	136445	93	1.19547
31209	31904	58	17467	17180	54	130	160	0	587	492	0	1494	1474	18	2354	2473	25	56494	56052	71	1.1986
58576	59032	75	34163	33686	75	685	590	0	1095	1341	14	3137	3049	29	4114	4316	32	96189	93778	76	1.20172
116487	108866	94	49100	45274	83	1759	1568	22	3468	3206	33	8149	7655	50	12250	11742	59	341324	314814	86	1.20485
37050	34647	71	16603	16571	50	373	438	0	759	647	0	1519	1483	18	2159	1762	28	68527	69690	73	1.20485
70441	63674	90	37676	33549	79	805	721	0	1276	1112	7	3554	3229	36	5292	4194	44	140259	125316	79	1.20798
104214	99957	93	71906	69687	81	2471	2475	26	3726	3611	34	9494	9145	53	13020	12315	60	380185	344506	83	1.20902
96980	84803	85	56310	49662	84	1842	1574	21	3032	2831	28	6509	5694	45	9110	7124	55	239030	207483	84	1.21006
192355	168830	95	100618	90871	92	4459	4050	35	7031	6105	50	16667	13453	70	22638	18798	84	581478	448746	98	1.21319
37374	35875	72	20264	19897	62	590	524	0	493	688	0	1700	1776	19	2345	2518	27	66853	68495	60	1.21423
47631	47152	76	28013	27280	74	793	857	0	1571	1507	20	3490	3286	35	4575	4491	36	121731	110881	74	1.21527
43988	41970	78	23705	23081	68	494	616	0	1438	1269	15	2606	2617	27	4704	4564	36	117849	114553	72	1.21944
13503	12349	60	113610	108952	67	303	285	0	406	444	0	149	143	0	80	130	0	-12	200	0	1.22153
89409	84526	88	75207	71952	82	2294	2213	23	3435	3169	30	8270	7701	51	11534	11364	56	304978	275327	84	1.22153
88529	83154	83	36288	35267	80	1461	1390	17	2617	2372	29	6479	5697	45	8616	7960	47	254430	229922	87	1.22257
107187	96942	88	56094	50153	83	1647	1495	21	2957	2575	33	7364	6635	49	10239	9251	54	276120	243142	88	1.22361
84254	78246	82	34846	31879	79	1090	1122	7	2139	1788	23	5334	4793	42	6519	5800	44	171488	154409	80	1.2257
44480	45260	73	32752	32689	74	556	647	0	1055	834	0	2122	2302	24	3217	3160	29	84679	81295	73	1.22674
128274	121746	88	86532	82477	85	3088	3021	30	5887	5485	43	13803	12876	65	17335	15875	77	517541	458258	100	1.22674
157578	132579	97	86185	72799	92	2547	2166	26	4240	3715	38	9223	7630	55	12951	11096	65	362521	304620	91	1.22674
157372	131699	94	100679	85232	93	2496	2148	30	4844	3820	46	10194	8339	56	14490	11270	64	394017	317831	97	1.22778
120995	112323	86	65058	61652	83	1761	1657	21	3826	3798	36	8811	8429	50	10834	10398	58	345825	337121	84	1.22778
79966	74640	82	42522	39940	79	868	1004	2	2283	2154	23	4143	4177	35	6017	5735	41	158479	157773	80	1.22882
93419	87716	82	45438	42364	82	1420	1345	14	2008	2022	30	5150	4787	41	7152	6084	47	191080	167523	97	1.22987
87091	83054	81	47098	44703	79	1174	1179	10	2511	2313	29	4522	5065	34	6899	6434	46	173933	168614	82	1.22987
87626	84567	79	60187	57930	80	1803	1724	20	3251	3184	31	7199	6755	44	9383	8761	59	252367	232002	82	1.23091
103272	96511	84	55561	52063	84	1467	1245	16	2525	2807	28	5675	5622	41	7357	6861	52	236912	226465	84	1.23195
34485	33378	72	19654	19261	58	668	606	0	1254	908	0	1813	1888	21	2522	2486	30	77424	77955	71	1.23299
22445	22472	64	21267	21238	61	403	529	0	840	773	0	1272	1438	14	1947	1918	24	55540	53806	70	1.23403
72649	70769	77	37440	36436	77	949	1004	2	1454	1450	19	3841	3637	32	6390	5652	46	158032	150362	80	1.23612
121432	109687	87	62563	56982	86	2891	2706	29	4308	4130	35	9265	8913	54	12900	12886	58	329912	309837	88	1.23716
26842	28946	55	14453	14129	48	242	467	0	383	573	0	1406	1427	17	1966	2136	24	57474	57373	68	1.2382
143661	124141	96	61951	54620	89	2200	2090	24	4671	3974	41	10065	8481	59	12992	11178	73	380815	331626	90	1.24341
80926	79968	79	39577	38749	78	1006	958	0	2215	1822	25	5142	4930	40	6648	6694	41	187169	183129	78	1.24446
36898	37513	82	16870	16672	53	420	382	0	300	832	0	1887	1771	21	2459	2318	27	62427	65376	65	1.24863
64371	61625	82	41928	40758	78	1599	1562	18	2636	2470	25	4799	4635	38	7591	7575	44	191938	177856	83	1.24863
64406	64743	75	35074	33643	75	1087	1192	10	2043	1928	27	4388	4442	35	6501	5693	51	151822	146752	74	1.24863
33877	33424	65	19941	19777	55	374	370	0	501	965	0	1729	1794	21	2314	2079	26	67797	66602	65	1.24967
198138	157752	103	162300	139148	98	4650	4018	37	8002	6987	53	18327	16263	77	26073	23355	87	670349	608838	94	1.24967
245092	180858	102	153440	125335	100	4855	3923	38	9844	7571	59	21956	16409	93	28569	21649	94	800587	589487	104	1.25071
36923	38162	68	9168	9960	39	547	524	0	699	777	0	1982	2086	23	3542	3687	33	71770	76308	64	1.25071
73026	70031	79	35159	34688	77	980	1007	2	2290	1840	24	4198	4020	34	5577	5753	38	170936	174558	73	1.25071
164723	139290	94	91349	77466	93	2949	2640	29	5384	4619	45	12082	10007	60	16312	13530	67	463787	374093	90	1.25071
119013	102629	89	104363	91866	89	2285	1806	27	3785	3506	38	8830	7507	53	11758	9552	59	301754	252111	85	1.25175
95814	90930	92	50771	48902	80	1514	1526	18	3175	2816	36	6343	6214	43	8084	7406	49	243340	238298	81	1.25175
72194	66350	95	34444	32895	78	1219	1380	16	2194	2118	27	5106	4845	41	7480	7075	49	196818	178130	79	1.2528
96423	88551	96	61278	57511	83	1569	1410	18	2373	2381	31	5716	4850	45	7699	6893	50	201908	181230	79	1.2528
122192	114216	86	55201	52624	84	2380	2105	26	3353	3006	33	7614	7037	48	11020	10040	54	273731	247486	83	1.25384
80228	75082	82	45221	42225	80	1015	1032	5	1964	1970	24	4353	3991	38	5475	4917	40	154104	136077	80	1.25696
83428	78713	85	45106	42656	79	1703	1587	19	2897	2589	31	5164	4946	37	7437	6745	48	190169	173264	81	1.26009
106177	98219	89	47825	43737	84	2139	1856	23	3165	2891	32	7724	7222	46	10803	9862	58	311851	290328	86	1.26009
225773	161606	105	153729	120626	104	6335	4833	45	8985	6854	54	20056	15874	83	29272	24013	96	732103	571109	105	1.26113
49294	48525	75	30873	30474	74	1020	1105	7	2238	1959	22	3824	3791	33	5875	5783	39	147636	141459	77	1.2653
41827	41760	79	24613	23805	72	542	423	0	972	622	0	2061	1973	25	2555	2424	27	74198	73175	68	1.26634
20910	19850	64	12627	12524	46	238	274	0	158	272	0	971	973	0	1881	1879	20	43411	44161	62	1.26947
61642	59527	80	30990	30111	75	518	674	0	1566	1160	13	2956	3003	33	4515	4070	37	120948	120242	76	1.26947
199782	156175	110	153728	125150	102	4425	3614	35	8204	6453	55	16339	13629	82	22910	18981	81	611891	515197	116	1.26947
20339	17971	72	17334	14020	77	468	336	0	1039	600	0	1386	1117	9	2632	1629	29	67983	48559	77	1.26947
90415	89956	78	48439	47507	78	2353	2252	25	3976	3920	35	8360	7819	49	11678	10215	68	318998	290575	82	1.26947
120252	107811	88	72317	66140	86	2141	1935	23	4111	3593	36	7716	7586	46	12089	10610	63	328390	295628	88	1.27156
65487	59695	83	29427	28707	77	1183	1072	6	2105	2215	24	4298	4474	37	6471	6488	40	158965	153496	81	1.2726
71150	67367	86	33934	32750	76	1006	829	0	1472	1825	21	4187	4115	36	4877	4922	38	162572	162295	80	1.27364
44595	43896	77	26690	25328	74	507	549	0	797	1058	6	2020	2082	21	2849	2564	30	77706	73175	87	1.27364
80151	76632	82	36554	35283	78	1145	1198	10	1894	2034	22	4917	4693	38	6278	5763	41	185843	185579	80	1.27364
96580	90641	82	37812	36116	79	1337	1261	13	2168	2357	26	5800	5469	41	7772	7530	47	227191	225001	81	1.27572
49370	46208	75	34977	31964	77	779	711	0	1541	1414	16	2984	2755	33	4296	4030	39	114500	114517	58	1.27572
218404	170354	108	173851	143050	102	4926	3932	38	6660	5297	46	14047	11459	65	21102	17206	86	494545	412112	98	1.27677
29359	28945	61	14243	14586	44	330	318	0	557	999	0	1359	1456	17	2551	2556	28	58964	58053	65	1.27677
104510	99337	83	48488	45639	81	1964	1888	22	3474	3202	36	8262	7685	51	11121	10506	59	324538	295893	81	1.27989
156699	128347	92	67505	55486	89	2247	1986	24	4171	3234	38	8599	7737	55	11597	9333	57	336278	279962	89	1.27989
155814	138376	90	81678	73428	90	2575	2339	27	5293	4753	43	11259	9654	59	15499	12482	70	438994	365384	89	1.27989
93257	92364	79	40317	39510	78	1465	1685	18	3182	3132	30	7624	7049	51	10708	10167	54	285579	272723	77	1.28094
116809	106687	85	93205	83390	86	2285	1801	27	3424	3137	34	8735	7525	55	10879	9544	60	310573	273080	80	1.28094
30681	31510	54	23796	24305	57	326	437	0	734	844	0	1685	1685	20	2359	2280	27	55993	57267	66	1.28094
32434	32133	69	21774	21171	63	347	283	0	664	651	0	1636	1641	19	2521	2564	29	61573	59426	66	1.28198
152180	127481	94	104148	90640	90	2893	2455	30	4310	3893	39	11616	9852	58	14010	11641	67	396651	327663	90	1.28406
115242	104126	86	54114	48791	83	1745	1568	17	2815	2823	27	6755	6001	46	8117	7022	51	217954	189400	80	1.28511
65497	64289	75	29296	28678	75	928	871	0	1396	1295	17	3124	3219	30	5178	5157	36	127236	129116	72	1.28511
70599	63873	83	44464	41488	79	1405	1416	14	2239	2145	26	5000	4647	38	7352	6376	45	182651	160956	77	1.28511
36195	35411	74	13804	13389	49	397	276	0	616	876	0	1457	1340	19	2272	2406	26	69821	70886	68	1.28615
128257	110569	91	90129	80435	89	1975	1756	23	3452	3424	33	7777	7115	48	10853	9597	57	270873	246197	86	1.28719
73592	71198	79	34147	33327	77	1061	1246	11	2340	2112	23	4322	4546	35	5658	5441	41	178428	175217	74	1.28719
64141	61131	81	34291	32784	76	836	980	0	1339	1551	17	2976	2786	32	4465	4390	38	113098	107614	75	1.29136
26384	26539	64	17329	17509	52	310	374	0	827	809	0	1479	1289	17	2047	2063	23	52215	55652	60	1.29136
145585	125547	94	56530	49581	90	2714	2389	25	4929	4023	43	9860	9175	51	12753	11715	68	330458	312839	107	1.29136
26058	26868	57	16932	17037	52	294	334	0	450	748	0	1313	1265	12	2238	2368	24	56762	54549	65	1.29344
96988	87587	98	50225	46528	84	1460	1527	17	2650	2618	28	6612	5862	46	10335	9292	53	264614	235431	87	1.29449
26619	27301	56	15484	15551	51	218	305	0	626	632	0	1300	1311	14	2400	2212	28	52285	54989	63	1.29449
66391	64006	74	36238	34111	77	771	563	0	1995	1603	23	3626	3460	32	3766	3618	37	112130	107522	72	1.29449
26152	26435	52	15919	15407	51	255	338	0	202	518	0	1761	1598	22	2029	2152	24	56144	54938	71	1.29553
88995	84022	84	39241	37951	79	1324	1242	13	2444	2606	26	5396	5154	40	7531	7540	47	212571	200852	82	1.29553
102438	97994	80	91475	87581	82	2891	2684	28	3531	3113	33	7932	7322	48	12152	12004	58	308853	289027	83	1.29657
81201	78133	81	49884	48019	79	1222	1360	13	2726	2318	28	5634	5372	42	8058	7864	49	199221	177237	81	1.2997
26238	25971	69	15598	15170	50	529	515	0	391	434	0	1677	1437	21	2135	2069	23	53873	55327	67	1.30074
37449	34770	79	16946	16870	51	527	374	0	971	878	0	1680	1578	20	2527	2502	26	58591	56212	72	1.30074
50865	48896	81	25622	25092	74	507	387	0	1070	959	0	2233	2281	24	3780	3739	32	92611	92597	75	1.30282
61681	59895	75	39406	37106	77	709	596	0	1464	1276	11	3398	3093	32	4505	4050	40	110622	106749	77	1.30282
43537	42209	71	26841	26011	73	435	538	0	762	1041	4	1761	1701	21	2510	2739	26	69359	69670	71	1.30387
96621	91706	85	50724	48476	81	1292	1406	15	2452	1926	29	5420	5124	42	8827	8351	57	203317	194283	82	1.30699
110112	100705	95	57853	54061	83	1968	1949	22	2625	2505	31	7020	6642	46	10041	8423	60	247995	217256	83	1.30699
71987	69272	81	35464	33478	77	817	857	0	1970	1988	21	3648	3269	35	4686	4440	38	154476	146667	78	1.30908
53713	53395	75	30030	29177	74	736	657	0	1502	1430	16	3096	3092	30	4289	4119	35	109789	103646	72	1.30908
99576	95013	81	55310	52986	81	1310	1319	13	2320	2780	27	5592	5451	41	7549	7179	48	217559	209984	82	1.30908
173524	137007	100	93765	74997	93	3434	2642	35	6002	4819	48	13594	10201	71	18561	14118	83	528327	411651	94	1.31012
195289	176633	96	100637	92536	92	4045	3383	34	6664	6009	53	14546	13784	69	21624	19851	82	540786	472831	91	1.31116
89605	84925	83	50040	46598	81	1925	1657	20	2856	2435	28	5564	5347	40	8371	7684	48	224633	211105	79	1.31116
59749	55974	85	30198	28957	76	901	654	0	1216	1450	13	3280	3047	33	4288	4064	38	118120	113371	72	1.3122
317251	202110	142	216806	143052	132	6191	3920	46	9150	6137	62	19469	13472	89	27307	18068	112	682220	484468	124	1.3122
174094	150529	92	90363	78020	90	2974	2577	28	5827	4661	44	13057	11199	62	17355	13942	73	471870	387665	91	1.3122
28311	27461	63	15002	14791	51	414	359	0	767	669	0	1204	1300	12	1895	1947	22	52714	54677	65	1.31429
185963	103901	121	84572	45220	112	2661	1573	20	4409	2714	51	10039	5674	70	13868	7673	89	369114	209883	105	1.31429
75260	70283	80	44339	42676	79	1599	1374	16	2206	1851	24	5624	5319	40	8263	7481	49	215323	196263	76	1.31429
32042	30585	72	19977	19534	61	454	407	0	878	943	0	1594	1638	19	2485	2635	26	65867	66268	64	1.31533
55878	53688	87	27556	26757	74	743	727	0	1378	1322	13	2619	2716	28	3558	3319	35	91445	91270	68	1.31533
98916	90201	84	54885	50919	83	1218	1076	7	2262	2236	26	5386	5113	40	6677	6031	45	192881	177329	80	1.31637
87743	84257	82	40822	38892	81	1247	1364	13	2265	2456	25	5111	4701	40	7320	6809	47	205626	198483	82	1.31846
139042	114142	93	77213	64742	91	2035	2001	24	3944	3184	35	7892	6075	52	10795	8837	55	277842	229008	90	1.3195
59753	57112	66	32784	31011	79	1732	1494	18	2300	2607	23	5212	4745	40	7261	7046	45	199366	193599	80	1.32054
125551	109086	92	66740	59296	87	2070	1698	25	3526	3047	36	7456	6474	46	9559	9334	54	277098	243390	88	1.32054
82485	79293	79	49034	45999	80	1388	1072	15	1896	1916	22	4708	4624	36	5973	5601	43	165195	153147	80	1.32263
141253	101814	101	72155	53275	96	2386	1705	28	3264	2610	35	7764	5879	51	10799	8349	60	285316	239155	95	1.32471
91178	85393	81	40204	37080	81	1469	1530	17	2731	2298	29	5746	5144	43	8037	7509	51	218507	201950	81	1.32575
136609	113634	103	75681	63684	89	2088	1820	23	3179	2623	31	8047	7232	52	11250	9661	57	301969	260026	88	1.3268
46121	44859	74	22322	21473	65	761	770	0	1313	1420	18	2549	2601	28	3280	2969	32	85949	89732	73	1.32784
193337	155407	99	100919	83534	97	3048	2582	30	4896	3743	46	10478	8705	60	14082	11349	63	395924	318885	99	1.32992
96061	90730	85	49276	45604	81	1657	1582	18	3095	2990	38	7334	6681	49	9488	8195	58	283026	256923	84	1.32992
86340	82711	81	37637	36884	79	1404	1526	18	2990	2831	33	8446	8241	49	11032	10674	60	313211	298977	84	1.32992
56986	55582	78	32167	31187	75	630	624	0	1227	1005	1	2428	2540	23	2904	2541	31	87679	87630	70	1.33096
82469	77721	85	34565	33390	77	1489	1376	14	3077	3143	31	5838	5754	41	7550	7482	44	213484	210402	83	1.33201
72901	71412	84	26861	26408	75	958	915	0	1632	1397	14	3821	3668	34	5991	6342	39	144494	142002	77	1.33305
37885	36140	72	20039	19844	58	339	476	0	749	829	0	2020	1756	25	2367	2048	28	74086	74901	76	1.33409
98058	89976	91	63629	60916	83	1668	1604	18	2523	2337	24	6171	5814	44	8500	8397	50	226173	213150	85	1.33409
117430	108947	85	94551	89209	86	2370	1981	26	3165	3114	31	7284	7077	44	10288	9190	54	284264	265557	86	1.33513
224044	157643	113	147023	107444	107	3885	2908	36	8199	5824	50	18014	13517	77	23356	18223	96	691289	541094	108	1.33618
88362	86033	78	46998	46029	78	1447	1226	15	2342	2438	26	5422	5230	40	7084	7327	44	217147	209325	79	1.33618
97854	94132	83	59088	57131	81	1330	1293	13	3297	2878	31	7711	7798	46	10859	10302	59	307865	279115	85	1.33618
34025	33829	59	19285	19310	54	438	424	0	1401	1317	11	1924	1771	23	2697	2779	28	70487	72546	69	1.33722
106516	96266	98	49695	45519	84	1624	1337	13	2776	2808	32	5812	5707	41	8130	7208	54	216484	197811	87	1.33722
147000	118743	108	87512	71568	108	2811	1983	31	4090	3103	36	9066	7122	54	12031	8993	67	324943	249167	108	1.33722
98957	88810	99	39239	35934	83	1401	1379	16	3210	2960	32	7316	7279	45	10459	10150	56	303357	282997	86	1.3393
56057	55600	75	25432	24714	74	753	668	0	373	888	0	3073	2937	30	4254	3831	39	109729	107267	74	1.34034
47246	44791	77	23303	22811	69	522	628	0	1151	1175	9	2342	2278	26	3064	3441	29	85263	84451	73	1.34139
149925	124110	94	83607	67809	93	2708	2023	29	4148	3384	39	10102	8523	56	13871	10381	70	358980	286377	91	1.34451
124177	113060	87	75115	65319	90	2083	2152	22	3498	3301	32	7504	6098	49	10501	9448	53	262812	227708	86	1.34451
23245	22370	72	12670	12617	46	290	402	0	774	820	0	1488	1245	18	1747	2231	21	50211	51814	62	1.34556
102744	97351	83	78838	75538	83	1965	1806	22	2812	2864	29	6901	6443	44	9340	9158	58	251325	231070	80	1.34556
81239	78576	80	45205	43707	78	1555	1120	16	2290	2108	27	5487	5625	38	6967	6500	47	199076	193543	76	1.3466
35681	35283	68	10610	10570	44	641	731	0	1131	866	0	1567	1914	20	3320	2974	36	69868	72996	57	1.34764
26313	27320	48	26886	26689	70	397	334	0	1049	865	0	1199	1359	15	1925	2033	22	49550	51707	62	1.34868
88359	81125	85	49983	48027	80	2335	2347	24	3390	3271	32	8818	8503	45	11929	10617	64	327910	317997	79	1.34973
97363	91607	86	57547	54144	84	2920	2709	28	3568	3154	40	7572	7599	46	11537	10923	57	287321	270211	82	1.34973
57004	55517	75	41008	39658	76	1255	1379	12	1917	2294	24	4746	4756	36	6777	7173	41	180438	174267	73	1.35077
46321	46439	74	27133	26679	73	671	866	0	985	1046	5	2188	2225	25	3601	3419	34	78628	77880	68	1.35077
89581	84551	82	50311	47832	80	1109	1051	7	2390	2300	27	5409	5142	43	7441	7150	45	209249	190217	81	1.35389
94574	89082	82	63082	59034	83	1535	1593	16	2380	2371	28	6214	5910	42	7793	7410	45	221898	197202	81	1.35389
37169	38647	58	18226	18224	52	412	441	0	659	646	0	2003	1880	23	2412	2300	28	72621	79299	55	1.35389
49045	48396	72	26970	26112	73	943	838	0	1073	1043	5	2522	2469	27	3484	3401	32	86563	81682	73	1.35702
154928	125647	93	88445	73337	92	2841	2214	32	4807	3949	42	9408	7670	54	13448	10957	65	332571	271408	95	1.35911
91145	87311	80	41071	39179	79	1529	1478	19	2141	2210	27	4911	4477	41	8448	7945	53	198734	177996	84	1.36119
83828	80087	83	63951	62520	80	1952	1853	21	3376	2797	32	6116	6084	39	9522	9516	49	240572	231347	81	1.36223
134477	124699	90	62989	57560	84	2237	2008	27	3952	3303	37	9191	8177	57	11297	10596	60	332110	299555	90	1.36327
122278	113025	84	75418	70919	84	2721	2150	28	3634	3199	35	9169	7947	53	13300	12410	60	331816	288760	90	1.36432
98758	90245	86	59326	55942	80	1380	1046	7	2635	2657	30	5560	5147	40	8298	7827	49	211760	190722	85	1.36432
128419	117661	92	51644	47080	83	1610	1711	19	2681	2947	27	7962	6916	48	10378	9421	52	281726	238781	88	1.36536
27749	25927	70	9109	9156	41	408	332	0	597	613	0	1317	1311	13	2251	2260	27	58359	58547	70	1.3664
25244	25072	61	13548	13749	46	325	277	0	408	490	0	1126	1086	7	1960	2049	22	50019	52153	61	1.36744
123510	115549	85	65846	61884	84	1733	1476	19	3083	3194	29	7884	7185	50	10305	9285	60	303874	277565	90	1.36744
111651	106988	83	56570	54437	83	2422	2378	27	4505	3649	39	9726	9140	53	12298	11434	64	362767	324951	87	1.36849
134442	125768	88	111946	107352	87	3085	2785	29	4787	4375	40	10362	9658	55	15492	14349	64	373922	328445	90	1.36849
113591	107260	100	65939	63292	83	2115	2026	23	3965	4324	32	10227	9469	54	12646	11522	57	378561	341110	90	1.37057
133939	119053	90	69411	62568	88	2107	2124	23	4056	3880	37	8913	7791	52	11241	10639	54	318351	295645	88	1.37161
81417	77397	85	37586	36725	77	867	865	0	1883	1896	23	4182	4013	35	4883	4656	37	150290	149303	76	1.37265
23640	24478	64	15553	15623	49	405	535	0	401	668	0	1313	1279	13	1970	2125	21	49673	52287	67	1.37265
142600	126185	88	63086	57698	86	1880	1857	22	3607	3312	35	9007	7691	53	12090	9555	69	319161	276954	90	1.3737
101409	96336	86	55322	53577	82	2006	1862	22	3008	2898	28	6708	6009	45	8975	8413	47	259782	232770	83	1.3737
96290	88441	84	39790	36624	80	1264	1269	13	2140	2034	25	5038	4739	38	6608	6425	41	168304	158556	78	1.37682
49630	47766	74	29223	28765	74	677	677	0	889	936	0	2088	2181	24	3473	3140	33	84744	82621	70	1.37787
118576	104637	89	57153	51350	85	1848	1342	19	3144	3131	29	6369	6138	46	9080	8105	51	272447	240846	86	1.38204
127145	121719	85	59084	56150	83	2302	2408	24	4582	3847	39	8824	8131	50	12526	11070	69	365935	327505	84	1.38204
86770	84112	91	37829	36470	78	1294	1250	12	1999	2288	24	5672	5573	40	6653	6123	40	205281	198083	95	1.38204
76342	74539	80	34015	33047	78	914	886	0	2597	2536	24	4774	4506	39	6134	6107	42	186268	183594	75	1.38308
49509	49938	74	23447	22776	65	867	804	0	2167	1469	25	3334	3302	31	5022	4885	38	128736	121798	75	1.38308
110927	100509	102	68844	63784	86	1423	1306	13	1908	1894	24	5391	5068	40	6841	6118	46	196695	180549	82	1.38412
116920	106535	86	70668	64082	87	2425	2129	25	3998	3652	35	7998	7238	48	11095	10108	59	274501	234891	85	1.38412
55095	53276	78	30894	29210	75	962	1012	3	1094	1272	11	3448	2960	34	4409	4291	35	125985	121534	72	1.3862
84019	78248	81	42308	38705	80	1381	1251	16	2379	1925	25	4820	4014	41	6198	5117	48	169706	150261	80	1.38725
85807	82399	83	82943	80593	81	1773	1749	21	2503	2641	29	6421	6306	40	9985	9103	55	235521	219631	82	1.38725
74265	69590	83	37924	36427	79	471	588	0	1462	1422	17	3415	3124	34	4554	4666	36	124384	122697	74	1.38829
44970	44425	72	26715	26116	73	397	502	0	780	806	0	2305	2167	25	2816	2624	30	80502	84117	72	1.39037
101829	92697	84	53707	49480	83	1464	1267	15	2981	2548	28	6157	5434	42	7480	6882	52	223303	201769	88	1.39142
89310	87189	79	45183	43088	80	1279	1203	11	2291	2431	24	5874	5729	42	7296	6605	42	228920	220226	83	1.39246
90692	87602	81	39640	38489	79	1359	1422	14	2554	2722	28	6015	6165	40	7039	7219	47	225765	217531	82	1.39246
91715	84238	80	36597	33072	80	1328	1220	13	2439	2022	30	5739	4773	44	8447	7760	53	198106	176477	83	1.39246
23562	25570	48	15658	15993	47	324	226	0	529	510	0	1155	1310	14	1953	1928	23	46981	47409	65	1.39246
36806	34591	82	21866	21874	63	493	526	0	557	707	0	1697	1761	21	2523	2499	27	58178	56477	73	1.3935
106088	99008	84	44570	41849	82	1808	1715	21	2504	2657	27	7493	7383	45	9841	8987	50	278918	263110	89	1.39454
116375	107954	86	51947	50006	84	2991	2867	29	5430	4649	40	12433	11020	64	15557	14094	67	447487	392074	91	1.39454
102383	97066	82	56460	54490	80	2070	2163	24	3312	2925	35	8351	7981	48	10883	9624	59	322898	295201	86	1.39454
72466	69713	80	38107	37231	77	1638	1633	20	2834	2883	25	6645	6374	46	8902	8256	48	250198	230170	84	1.39454
46516	46063	74	29366	29049	74	393	608	0	821	988	0	2041	1975	23	2824	2987	27	75744	77459	72	1.39558
37285	37927	68	22979	22859	70	597	753	0	952	823	0	1903	1936	20	2745	2594	31	68707	68903	71	1.39663
27827	27306	67	16107	16064	49	383	382	0	583	570	0	1604	1701	19	2391	2428	27	69190	67701	71	1.39767
103037	97968	83	68381	66479	83	1689	1677	20	2942	2910	32	8221	8021	49	10661	9789	56	317250	289863	84	1.39871
61233	60025	78	30198	29622	75	952	891	0	1542	1571	15	3266	3293	31	4329	4148	37	120831	120489	77	1.39871
107657	90018	86	64995	54664	87	1794	1607	21	3799	3028	42	8411	7470	49	11502	9597	54	325286	279321	92	1.4008
34459	35001	71	21598	21402	62	270	286	0	538	738	0	1948	1799	21	2321	2075	26	67870	67610	69	1.40184
23975	22946	70	14092	14082	47	321	262	0	908	514	0	1278	1239	13	1704	1560	19	42088	42383	63	1.40184
102844	94367	87	51660	48412	82	1566	1392	20	2277	2522	27	7165	6707	48	9062	8334	51	272879	241869	88	1.40392
156600	136315	93	63074	55491	89	2302	2022	25	3982	3244	38	9594	9532	49	13804	13485	71	387138	368662	91	1.40392
87421	85076	79	42578	40795	79	1152	1044	5	1969	1997	21	4798	4706	37	6791	6586	46	191254	180423	83	1.40392
99150	93282	89	39972	38361	80	1659	1553	19	3219	2905	31	6691	6500	43	8425	8682	46	265784	254908	84	1.40496
138199	118584	98	75379	66621	90	2107	1827	22	4808	3741	43	7746	6785	51	11364	10252	57	319253	271540	89	1.40809
59435	56343	77	28743	28541	75	850	828	0	1391	1472	19	3443	3645	33	4547	4105	37	136252	138003	76	1.40913
120867	99745	94	44024	34948	92	2227	1825	24	3125	3078	35	8812	7241	54	11364	8967	64	298824	256242	88	1.41018
25694	25024	57	14331	14100	48	206	353	0	900	913	0	1266	1276	13	1811	1884	20	47209	49237	65	1.41018
78311	71512	83	39992	36991	81	1144	1176	10	2464	2139	26	5201	5062	39	6855	6037	48	200322	191311	79	1.41122
117422	100343	89	58304	50158	86	2258	1718	25	3538	3282	35	8088	7027	50	11020	9440	62	289344	271735	84	1.41122
89042	84580	85	44720	43214	80	1495	1564	16	2353	2607	29	6597	6453	44	7418	6895	48	225194	208004	81	1.41122
140949	124890	90	73017	64595	88	2143	1828	24	3992	3354	36	8907	7999	56	10996	9750	58	318050	282225	89	1.41226
151320	134110	91	66238	58426	91	2772	2517	28	5569	4842	46	10577	9084	58	15992	13684	75	452577	397527	90	1.41435
93149	89406	86	42570	41070	80	1466	1269	15	2460	2178	27	5271	5201	37	8164	8149	53	229497	225243	82	1.41435
158366	139372	92	102097	90082	92	3027	2486	31	4998	4315	44	10624	9308	59	14514	12841	63	393441	334415	91	1.41539
58275	55905	86	32246	30989	76	1103	938	0	1470	1445	15	3476	3178	32	4648	4784	35	115382	112000	72	1.41643
30447	28959	71	15334	14992	50	422	420	0	794	963	0	1611	1576	18	2298	2359	27	69594	70848	71	1.41851
69705	68841	77	46612	45419	77	1268	1162	10	2310	2167	27	4597	4309	37	7009	6844	47	190510	176683	79	1.4206
132609	113646	90	74164	64409	89	1910	1775	24	3373	2911	32	8201	7283	52	12317	9638	65	318749	273762	94	1.42268
31488	30726	74	24401	24117	69	266	482	0	784	824	0	1695	1680	20	2611	2779	24	60345	63537	68	1.42373
172444	140237	99	134142	115792	97	3885	3101	34	6839	6287	49	15417	13759	64	22052	20874	88	576743	534126	97	1.42373
66625	61499	93	31306	29831	77	878	805	0	1499	1353	21	3671	3672	33	5312	4377	48	155891	143701	79	1.42477
110251	102605	89	41220	38344	81	1899	1615	21	3052	2937	32	7086	6406	46	9728	8686	55	277318	251712	86	1.42581
75929	72403	88	36911	35961	77	1180	1319	14	2168	2198	25	4709	4544	37	6093	5861	42	199291	196972	84	1.42685
49683	48965	80	35336	35602	74	668	643	0	739	800	0	2510	2274	28	4003	3934	34	98163	100707	73	1.42685
72799	69985	79	31839	31115	76	1219	1309	14	2451	2291	31	5584	5065	44	7307	7215	45	212272	198453	83	1.42894
95714	89178	86	50579	47308	82	1908	1819	20	2538	2522	27	4838	4660	39	7406	6935	51	191180	179432	83	1.42894
122354	111778	86	63528	59323	83	1926	1638	21	3743	3507	33	7761	7043	47	9436	8389	56	273453	239881	87	1.42894
114175	105810	86	92786	88839	84	2822	2737	28	4495	4355	38	9741	9417	54	13759	13545	65	354002	324630	87	1.42998
87805	82569	81	53207	49487	80	1403	1029	9	1800	1810	21	4301	3982	36	5914	5312	42	149115	131944	83	1.43415
43354	40897	74	34207	33535	75	997	953	0	1387	1712	16	3387	3474	31	5570	5025	49	125691	124961	77	1.43623
34099	34730	57	24700	24614	70	621	643	0	1490	1170	10	2788	2681	28	4087	4246	35	97830	96546	76	1.43832
99939	93420	82	79414	74851	84	2436	2109	25	4620	4449	36	10897	10898	54	14039	13122	72	401399	392169	87	1.43936
117399	109431	86	93012	87287	85	2321	2528	23	3736	3748	35	8316	7523	51	11713	10857	58	304118	261930	86	1.43936
44915	44186	74	27147	27065	67	891	971	0	1319	1485	15	4164	4012	35	5176	4926	38	151109	145840	72	1.43936
117013	106904	94	52299	47422	83	1721	1406	20	3342	2755	32	7362	6893	46	9249	7898	53	268448	246458	84	1.4404
117143	113256	81	94657	91124	83	3013	2683	28	5142	4565	38	11275	10812	57	15799	14955	67	449074	396504	86	1.44249
226535	150544	115	97028	70125	109	5547	3929	48	9068	6355	68	19624	13404	84	29208	19572	103	744359	475937	110	1.44249
109349	102540	84	61275	55555	83	2206	1971	24	2329	2489	25	6385	6076	43	8630	8351	51	225330	204877	82	1.44457
119913	107567	87	64929	58126	86	1786	1660	20	3297	2764	32	7806	7203	49	10989	9630	59	287573	249972	88	1.44561
65582	62438	81	29531	28480	76	779	874	0	1532	1740	18	3094	3121	31	4705	4400	37	117743	117923	75	1.44561
183174	94039	123	90543	46847	120	3540	1908	44	5370	3180	66	12354	6537	81	17811	8910	90	469139	241569	122	1.44561
100242	92485	91	54653	50139	84	1548	1515	17	2670	2431	26	5945	5614	42	8332	7660	48	218650	203410	79	1.44666
62782	56722	93	43041	38912	93	1648	1324	16	2835	2470	32	5870	5238	45	9608	8337	57	223254	193824	93	1.44666
77716	73788	80	52514	50795	79	1365	1233	12	2337	2345	26	4745	4480	38	6853	6385	48	163607	154155	79	1.4477
46204	44397	82	24002	23168	70	604	619	0	1248	1211	9	2900	3024	27	4098	3895	35	103191	98293	71	1.4477
86367	81879	82	42196	39422	79	1217	1205	12	1278	1255	14	4192	3799	37	6318	5829	44	165265	155573	78	1.4477
41361	42705	65	24121	23748	71	583	486	0	653	885	0	1923	1788	24	2814	2483	29	78085	78706	68	1.4477
91086	85572	81	38166	36279	79	1093	1045	7	2370	2240	27	5566	5166	39	7672	7494	47	221418	220193	82	1.44978
50742	49781	71	29425	27691	76	722	745	0	934	1156	7	2743	2570	30	3709	3316	35	100234	95650	73	1.45082
85613	78960	84	46158	42944	82	1817	1623	20	3037	2313	33	6228	5680	42	9561	8580	57	234239	213499	86	1.45187
125913	116906	87	57752	53411	84	2241	1956	24	3332	3555	34	8220	7547	50	10958	10012	61	281935	245689	85	1.45395
48258	46555	74	25314	25019	74	580	711	0	1097	863	0	2111	2365	24	3650	3466	33	94917	94858	74	1.45395
60185	60070	70	44130	43174	76	1320	1323	14	2810	2559	29	6010	5779	43	8144	7536	49	238254	223358	79	1.45708
132842	123225	88	51149	46636	86	1916	1643	21	3838	3974	31	8943	8431	50	11977	11629	57	330036	319403	86	1.45812
54811	52914	69	27771	26042	76	727	830	0	1106	1270	13	2828	2641	29	3480	3479	32	101372	93035	73	1.45812
94967	88831	82	45842	42444	82	1451	1164	11	2255	2244	28	5554	4889	45	7325	6629	47	213230	194320	84	1.45812
97683	91623	89	46028	43493	81	1367	1217	18	2306	1970	26	5527	5213	41	9285	8726	49	241960	225199	83	1.45916
35910	34545	73	19020	18802	56	415	404	0	903	896	0	1215	1307	13	2563	2458	27	64151	63467	70	1.45916
26258	26841	52	13800	13838	47	379	262	0	884	743	0	1507	1556	20	1830	1609	25	59783	61722	68	1.46333
42427	40442	75	21598	21014	65	756	801	0	1099	1039	5	2009	1942	23	3024	3042	29	82805	82315	73	1.46333
77999	74789	79	48090	45981	78	1216	1059	8	2197	2068	26	4903	4735	38	6308	5639	47	170236	154935	81	1.46542
64194	61613	79	38895	37756	76	1083	853	0	1673	1859	22	3873	3901	34	5665	5195	39	151461	147185	76	1.46542
114837	105233	86	61789	55230	85	1663	1550	19	3304	2987	33	7356	6484	50	10754	8883	59	312401	280819	90	1.4675
33559	32353	72	18739	18594	55	258	413	0	725	696	0	1553	1622	19	2083	2078	24	61396	63556	64	1.46854
15877	15657	60	11118	11249	44	191	229	0	400	525	0	694	922	0	1275	1430	18	40579	39000	58	1.46854
136174	123620	103	56674	51267	86	2485	2055	25	3882	3298	35	9105	7982	50	11954	10898	63	338043	290796	88	1.46958
70012	66436	80	32993	32377	77	639	579	0	696	907	0	3054	2829	32	3884	3880	34	109990	107512	76	1.47167
85240	79819	83	47046	45469	79	1337	1116	10	1999	1855	24	6247	5407	46	7996	7070	51	218827	204439	81	1.47271
81860	78212	81	41681	39819	81	1851	1679	20	2919	2791	30	6058	5850	42	9458	9235	48	238881	222033	80	1.47271
107321	100028	83	55149	52336	82	1501	1564	17	2310	2666	24	6605	6138	45	9550	9385	58	271218	259753	82	1.47271
76659	74845	89	40445	39603	78	934	905	0	2583	2299	28	5055	4885	39	7514	6968	46	203129	190340	82	1.47271
119233	108845	85	52562	48299	83	1916	1884	20	3150	2725	35	7764	6838	49	11913	10727	62	293790	272881	83	1.47375
22273	22125	54	14030	13893	47	541	522	0	598	514	0	1462	1420	15	1898	1771	22	44096	46128	60	1.47584
30883	30472	69	25589	25661	70	150	328	0	1215	1341	12	1671	1710	22	2516	2314	29	62411	63903	61	1.47792
67623	66304	76	31894	31141	77	709	564	0	1765	1180	13	3221	3079	31	4607	4451	39	119235	115749	73	1.47897
198167	154577	107	138851	110965	101	4015	3168	36	7323	5306	50	15380	11557	68	24559	19273	90	581574	426019	100	1.48001
119594	105980	91	55620	48483	87	1963	1903	21	3819	3563	37	7644	6751	49	10642	9032	63	283127	246129	87	1.48313
150616	127840	94	72447	63431	89	1810	1631	21	2480	2554	28	6580	5609	50	8739	7197	51	250781	222753	91	1.48418
75124	71646	79	34268	33132	76	666	738	0	1359	1660	17	3622	3488	33	5283	4962	40	138896	137515	76	1.48626
178898	148339	96	88146	71689	95	3153	2552	32	5172	4740	42	12374	10959	63	16648	15040	73	431241	402932	93	1.48939
42509	42919	63	25194	24396	73	351	395	0	906	1143	8	2395	2686	26	2761	3077	28	85516	81728	72	1.49043
102681	93740	88	47888	43567	81	1651	1537	18	2612	2299	27	5537	4869	41	8110	7317	47	208318	189467	84	1.49251
109041	105439	80	72020	68911	82	2109	1775	25	4346	4175	35	9424	9251	50	11936	11313	60	366277	334635	83	1.49356
150548	124110	93	68600	55737	90	2331	2010	26	4280	3623	42	8665	7054	54	12263	10080	67	303208	244635	94	1.49564
37516	37247	62	25098	24391	71	398	517	0	984	856	0	1422	1520	15	2746	2600	29	64026	65308	64	1.49773
85257	78411	87	48065	45174	81	1513	1375	18	2191	2208	23	4925	4705	40	6896	6569	51	167709	161201	80	1.49773
39320	39960	70	23576	23436	64	413	496	0	750	666	0	1805	1677	21	2584	2403	26	59646	60256	67	1.50189
32452	30977	73	19718	19019	57	569	619	0	989	776	0	1449	1662	17	2453	2235	28	61343	65789	69	1.50189
17720	16970	58	10693	10724	44	302	328	0	241	407	0	1123	1001	1	1480	1207	13	39022	40961	61	1.50398
57104	56292	76	43503	42598	76	1263	1318	13	2156	2350	22	4407	4269	36	7062	7162	48	162936	158144	75	1.50502
103638	98059	83	61097	57416	82	1907	1643	23	3971	3371	37	7632	7201	47	10398	9681	53	285422	264909	85	1.50606
114918	104631	87	62290	58785	84	2769	2321	29	4142	3728	38	9726	8419	52	13540	12400	67	349106	304063	84	1.50815
111269	103616	91	66308	63191	84	2381	2178	27	4751	4318	37	10612	10089	54	14363	12844	64	418803	392471	85	1.50815
68193	66770	77	36827	36076	77	912	1118	9	1747	1570	18	3885	3867	34	4783	5012	36	156451	152894	73	1.50919
54702	50805	80	25434	24164	76	1104	905	0	1461	1548	17	3291	3120	33	4992	5283	37	133172	125286	74	1.51232
28458	28588	67	15669	15547	48	413	447	0	869	771	0	1119	1157	12	2000	1996	22	53624	58162	64	1.5144
29187	29232	63	11114	11219	45	387	417	0	502	481	0	1363	1333	13	2139	1961	24	52873	52452	63	1.5144
22293	23452	56	16051	16037	51	382	460	0	780	437	0	1357	1101	12	1961	1985	24	52630	52291	66	1.51649
84740	78997	85	27350	26578	77	883	876	0	1918	1801	22	4034	4319	34	4299	4149	37	145910	144299	80	1.51961
100508	89852	85	61297	56219	84	1555	1373	17	2858	2727	30	6267	5589	45	7818	7030	55	236876	210738	84	1.51961
106622	103770	81	70329	67500	83	1872	1717	22	3286	2848	35	7307	6795	47	9162	8901	49	282734	261649	83	1.51961
95531	92099	81	31178	30003	79	2067	2221	20	3592	3390	34	7453	7293	45	11141	10959	52	296575	281207	81	1.52066
61512	55301	87	22902	21180	76	1037	982	0	1784	1624	21	3733	3496	36	6775	6220	43	152992	154426	79	1.5217
41392	40650	75	21092	20866	59	730	821	0	785	910	0	2340	2553	24	2881	2850	30	76661	77319	72	1.52274
87329	83530	80	38972	37255	79	1226	1307	13	2677	2301	32	5626	5224	41	6605	5986	45	208309	197869	81	1.52274
42045	42480	68	21647	21362	60	508	406	0	1602	1281	14	2062	1932	25	3235	3082	33	81024	78434	73	1.52482
97490	89628	83	45120	42038	82	1532	1410	17	2887	2552	32	6529	6030	43	8553	7660	52	240050	221776	82	1.52482
62124	58781	78	29545	27994	75	1160	955	0	1359	1175	9	3607	3589	34	4772	4848	39	122644	116131	78	1.52587
53804	52252	78	41343	40594	75	793	885	0	1956	1742	21	3352	3059	32	4885	4634	38	136975	127192	76	1.52587
96514	89123	85	49060	46884	82	1155	1335	12	2669	2100	30	5150	4957	39	7119	6957	43	188328	180043	83	1.52899
46560	45444	77	26015	25998	72	987	909	0	1565	1593	18	3440	3571	32	6048	6143	43	153148	149682	74	1.53525
120416	110967	93	52339	48377	85	1624	1672	18	3022	3355	30	7488	6985	46	9802	9157	53	276996	258384	88	1.53629
180318	150362	96	107913	91314	93	4658	3765	37	6090	5203	47	14466	11945	65	21504	17595	82	531148	437812	95	1.53629
50229	49384	74	32834	31207	74	744	817	0	975	1246	14	2383	2359	26	4069	3587	37	97141	92782	70	1.53733
80133	76695	84	40749	38045	80	1118	928	0	2223	2338	28	4845	4493	39	6532	5883	54	161306	147816	78	1.53942
39837	39679	76	25288	25110	70	362	363	0	1079	889	0	1750	1899	20	2361	1895	30	69894	72229	66	1.53942
90125	84388	84	34938	32964	80	1269	1262	13	2207	1944	29	5074	4437	39	7361	6508	47	194901	183020	78	1.54046
160898	128728	94	93503	77144	95	2999	2519	30	4860	3602	45	11812	9530	62	15054	12124	65	419039	338899	96	1.54046
110002	94962	93	57051	49835	85	1794	1464	22	3199	2428	35	5816	5130	44	8971	7594	60	230172	198963	84	1.5415
56492	55683	78	30445	29334	75	909	765	0	1155	880	0	2748	2673	30	3602	3647	33	99159	97434	72	1.5415
95617	90058	82	46472	44060	81	1525	1410	15	2909	2629	30	6557	6241	44	9393	8650	54	276966	252992	87	1.54254
26617	25463	62	17033	16830	53	404	407	0	249	662	0	1138	1412	13	1826	1748	24	50831	50738	63	1.54359
120604	111405	89	77369	73792	86	2338	2251	25	4719	4781	44	10009	9608	55	13828	13506	65	412067	387908	83	1.54463
77135	72273	79	41863	39992	80	1018	951	0	2077	1696	26	4848	4728	38	6571	6338	42	196213	191436	77	1.54984
129762	118875	84	90905	84148	86	3012	2860	29	4251	3630	39	9022	8106	51	12496	11106	59	359665	315742	86	1.55297
113126	97834	91	65684	58228	86	1906	1479	19	2445	2201	31	6688	5345	49	9102	7702	57	237538	201172	87	1.55297
152293	134320	93	76373	66981	91	3017	3035	28	5623	5192	41	11837	10247	62	15607	13379	71	403225	327664	106	1.55297
111064	102320	88	64431	60369	84	1512	1335	18	2983	3057	31	7683	6905	49	11074	9777	59	304941	279044	85	1.55505
92474	88472	82	55169	52989	81	1240	1095	8	2715	2600	29	5855	5396	41	8063	7699	50	224816	216663	83	1.55713
52742	50416	76	35729	34211	76	1254	1218	11	1688	1541	18	4016	3897	36	6089	6891	37	145402	141488	77	1.55818
88764	84031	82	41704	39194	80	1170	1144	10	1968	2100	23	5286	5121	40	7340	6877	44	199498	187583	83	1.55922
32074	30052	70	22015	21463	61	328	325	0	1044	779	0	1186	1463	16	2202	2292	24	54618	57330	65	1.56026
136861	125293	87	89631	83369	87	2279	2318	25	4617	4414	40	11902	10858	62	14645	12225	66	436832	374198	90	1.56026
173009	135649	96	80219	62793	94	2886	2111	34	4399	4170	37	11140	9294	60	15682	13593	70	454126	396094	91	1.56026
74394	70836	80	40055	39127	77	1443	1357	15	2453	2293	28	6313	6578	43	7919	7084	48	221452	208899	81	1.56339
65296	62557	77	29432	28545	76	908	1057	5	1576	1416	14	3224	2842	33	5299	5072	42	135371	135485	74	1.56443
118257	110435	93	54598	50847	82	1726	1436	20	2979	2793	32	6851	6584	44	10026	9663	54	265820	255176	86	1.56547
82221	73816	84	44500	39371	83	865	947	0	2434	2200	31	4752	4205	39	6864	6000	47	183972	162025	84	1.56651
185369	146164	100	113751	87532	96	2821	2140	30	4939	3691	46	11121	8533	62	15588	11473	76	406394	307506	96	1.56756
23016	24676	51	14618	15007	46	225	301	0	364	394	0	1627	1603	18	2597	2173	28	53848	53485	66	1.56756
99538	87648	86	50876	44278	83	1688	1492	21	2940	2683	32	6899	5812	49	9898	8501	61	248865	217066	88	1.5686
182119	155309	110	92712	80966	94	2996	2832	29	5032	4500	41	12773	10382	64	16713	13883	76	475764	386242	94	1.5686
26099	26062	69	15798	16061	49	239	270	0	789	555	0	1270	1325	15	1713	2045	20	46250	47081	63	1.56964
118684	110543	93	68329	65656	82	2814	2664	27	4721	4544	35	11767	11481	60	16147	15067	70	445149	419473	84	1.56964
110693	101439	90	63313	57678	84	1591	1491	20	3183	2554	36	6888	6270	47	10296	9035	57	263305	234998	81	1.57173
192807	157155	97	118831	99495	97	3874	2964	35	6160	4703	46	13989	11960	69	18520	15059	73	504531	408265	94	1.57277
73249	67983	83	31644	29200	77	1127	1031	5	1880	1756	20	4488	4322	36	5206	4787	40	143581	137041	77	1.57694
45252	43510	74	18745	17551	56	873	676	0	1465	1212	15	2296	2402	27	3031	2917	32	93698	91884	68	1.57798
34515	33599	72	16783	16392	53	320	349	0	1078	763	0	1600	1912	19	3035	3624	28	65841	65700	65	1.58006
91632	86041	85	39568	38512	78	1070	991	0	2220	2306	27	5514	5465	40	7114	6904	41	203276	196009	81	1.58319
64987	62089	86	28168	27439	76	935	767	0	1594	1909	18	3808	3365	37	6000	5476	43	152782	144086	77	1.58423
129370	121399	87	57863	53963	84	2376	2208	25	4054	3739	39	9789	8940	56	12251	11822	65	368295	325117	89	1.58528
42309	41043	75	20077	19867	58	615	696	0	1044	1336	12	2160	2256	24	2562	2563	27	85586	84668	74	1.58632
61080	59206	79	29965	29215	75	718	632	0	1066	1033	6	2589	2481	28	3285	2869	38	100197	101963	75	1.58736
93708	90199	81	39566	38021	79	1761	1417	22	2417	2276	25	6807	6410	45	8440	7398	51	257675	244624	82	1.5884
66178	65225	81	30129	29327	75	1369	1442	14	2230	2339	26	5726	5336	43	7433	7058	51	195373	181510	81	1.59049
269383	196281	130	243353	187848	114	8492	6446	48	14018	10189	84	28967	21407	104	43435	32614	105	1.04858e+06	816212	113	1.59361
46996	44744	72	27535	26713	74	809	703	0	789	780	0	2750	2720	28	3672	3420	35	101294	98338	75	1.59466
101420	92628	89	55647	51909	82	2048	1889	22	2903	2611	33	6056	5527	42	8695	7804	52	225443	197436	86	1.5957
45577	46263	72	18776	18791	52	497	632	0	1279	1108	8	2201	2211	26	3052	3033	30	90227	90795	70	1.5957
135142	124054	88	107020	100011	87	2848	2548	29	4721	3839	38	9370	8432	54	14337	12627	67	325316	284896	87	1.59674
92189	83981	84	42825	38727	82	1314	1380	13	2855	2465	26	6717	6005	44	8106	7023	53	241215	212579	85	1.59987
62615	61545	78	29216	28014	74	1048	824	0	1486	1379	19	3420	3506	31	5233	5514	39	125354	122827	76	1.59987
87229	81851	81	72966	69611	82	1265	1193	13	3040	2662	28	5616	4874	45	7717	7746	47	196331	181940	81	1.59987
92094	83992	82	43563	39163	83	1698	1483	20	2672	2299	31	5972	5335	44	9174	7967	52	215179	183529	85	1.59987
33945	33459	73	15819	15500	53	538	632	0	75	467	0	1670	1594	22	1882	2126	23	61743	62190	59	1.60195
69293	67722	78	26124	25293	75	1205	1021	4	1314	1476	19	3028	3041	30	4802	4968	35	121971	119604	76	1.60299
39476	41553	65	22900	22439	67	691	738	0	1093	1038	4	2519	2601	26	4129	3911	36	101618	97950	70	1.60404
50799	47605	89	27160	26522	73	700	658	0	1376	1286	11	2426	2541	27	3608	3633	33	101334	101872	74	1.60404
98080	91102	85	52049	48402	83	1215	1254	13	1871	1924	22	5610	5210	43	7533	7259	51	208453	197013	78	1.60508
75188	74305	79	21574	21074	65	1227	1215	11	1978	1752	23	4326	4069	37	6422	6300	43	159390	157358	76	1.60821
41931	40645	75	28696	28190	73	534	508	0	1014	1094	6	1947	2035	22	2320	2799	25	70755	70876	68	1.60821
89349	82889	83	44686	41732	80	1350	1403	14	2380	1911	25	5733	4893	42	8393	8079	54	227115	208386	81	1.60925
139842	127568	91	65877	59591	86	2436	2159	26	3834	3539	36	8046	7488	50	11641	10798	60	327889	294248	86	1.61237
47192	46236	70	20761	20505	58	948	676	0	891	958	0	2725	2965	26	3925	3882	33	95848	93448	73	1.6155
73295	69308	87	37233	35148	77	1142	1173	11	1717	1863	21	4074	3690	36	5727	5507	42	161175	152445	80	1.61654
126729	116322	88	78610	74096	86	2415	2568	24	4977	4668	44	11268	10534	56	14881	15239	68	432433	406518	89	1.61759
79874	74433	82	47321	43878	82	1163	1104	7	1933	1602	21	4491	4087	37	5691	4907	45	148536	135267	82	1.61967
57361	55649	79	29908	28898	74	677	671	0	1252	1307	16	3606	3424	34	4834	4721	39	122679	116309	78	1.61967
69873	68778	81	36734	36168	76	854	906	0	1734	1696	21	3887	3636	34	4000	4175	35	125395	118876	77	1.62071
59550	57227	84	32329	30424	76	658	648	0	1259	1298	14	3398	3097	34	4482	4082	38	120862	115443	80	1.62071
103448	98012	82	51613	48348	81	1544	1437	15	2745	2199	29	5450	5103	41	7093	6518	45	204778	181360	84	1.62175
108123	95128	88	68491	60587	87	2010	1648	25	3240	3068	33	7407	6421	50	9401	8582	52	247902	211705	90	1.62384
97521	92035	81	80302	76639	82	2211	1873	25	3553	2987	39	7855	7454	50	11229	10551	58	295439	261356	84	1.62592
137685	115686	92	61708	52021	89	2368	1813	25	3515	3255	32	7873	6857	52	10968	8876	63	304775	259403	91	1.62592
141288	118789	92	82672	71115	90	2429	2341	25	4280	3332	41	9840	8240	57	13445	11194	63	349990	290791	92	1.62697
121437	103077	90	64457	55838	88	1730	1369	21	3105	2608	34	7112	5900	49	10143	8765	62	240034	202221	92	1.62697
43578	43039	69	29296	28419	74	595	623	0	917	1164	9	2586	2506	27	3626	3482	35	90936	84767	74	1.62801
159898	141417	91	68816	61327	90	2849	2709	27	4551	3683	42	11458	10109	61	15071	13329	73	446625	391791	94	1.62801
103165	94254	99	66294	63182	83	2298	2127	23	2743	2680	28	6405	6317	42	9906	8701	59	250827	227851	84	1.63009
80829	76721	78	44121	40395	80	1412	1271	13	2231	1900	23	5296	4590	41	7801	7019	48	202858	182322	80	1.63113
56394	54864	79	41001	40512	76	995	1050	6	1767	1744	20	3371	3168	32	5717	5460	43	134982	133048	76	1.63113
152400	93631	138	90131	57318	123	2601	1562	20	4609	2556	52	10576	6031	84	14286	9369	91	391054	225724	127	1.63322
62041	58759	81	29795	28637	77	726	812	0	1502	1331	21	2900	2897	29	3566	3407	34	106966	102992	85	1.6353
143238	129056	104	88086	81325	87	2208	2337	22	3908	3622	35	9119	8274	49	11268	9710	59	340144	290400	90	1.6353
81580	77011	79	31360	29820	79	1345	1454	16	1958	2265	24	4112	3845	36	6673	6006	48	162641	152568	78	1.63739
148678	123938	93	94639	82382	92	2247	1796	26	3930	3326	41	9367	8023	58	12921	10983	66	354800	301706	91	1.63739
62620	61468	76	53070	52147	77	1248	1047	5	2041	1668	20	4589	4410	38	6027	5662	41	167947	164644	74	1.63947
189967	148790	100	102842	82634	95	4005	3368	36	6294	5426	45	13719	11061	70	19237	16034	79	477917	403947	96	1.64052
44181	45217	61	16505	16590	48	408	444	0	1120	936	0	1918	1977	22	2864	2781	28	81484	82558	70	1.64052
104891	93106	86	56881	49269	86	1701	1526	19	2946	2962	28	6321	5782	45	9252	8166	56	233763	202728	84	1.64052
38782	38269	79	24372	23720	72	519	531	0	1214	1154	11	1932	1946	23	2967	3057	28	77221	77484	70	1.6426
24783	23865	69	13583	13545	47	379	316	0	875	1017	3	1554	1453	17	2108	2157	23	55444	54046	64	1.6426
69591	66807	79	45392	42370	78	1048	904	0	2048	1826	23	3729	3809	32	4465	3583	43	137624	127647	77	1.64364
17674	20312	41	13485	13276	48	427	442	0	308	600	0	1307	1453	13	1639	1716	20	48870	49958	62	1.64468
57547	57918	75	29205	28305	76	741	515	0	1211	920	0	2725	2758	28	3910	3798	35	108154	107199	76	1.64677
104497	93570	90	54547	49920	85	1238	1013	3	2555	2133	27	6083	5723	43	8096	7097	55	218396	200325	88	1.64677
115054	103668	86	68852	62696	86	2283	1850	26	3340	3285	31	7788	6885	49	10167	8768	56	265083	236627	87	1.64781
115151	107781	84	64493	62175	83	2647	2407	28	4488	3830	39	8597	7706	51	12312	10593	58	320524	285871	86	1.64885
136495	115633	93	82478	70457	90	2699	2327	29	3837	2836	39	8067	6844	50	12391	9810	68	286647	235823	92	1.64885
56611	54154	79	29451	28020	76	893	935	0	1011	1105	8	3568	3398	35	4935	4842	39	133025	127938	76	1.6499
34819	33719	72	21378	21051	63	425	485	0	641	863	0	1646	1432	17	1765	1744	20	58617	61125	58	1.65094
108307	101167	94	52722	50725	81	1776	1773	20	3427	3315	30	7426	7125	46	9671	8213	55	280140	261873	86	1.65615
160290	134663	93	88902	76000	91	3037	2566	31	5653	3850	50	12247	10457	63	16028	12813	75	467461	371246	97	1.65719
33484	36140	50	19996	19990	53	612	574	0	961	1180	9	2023	2039	23	2860	2764	28	83252	83220	71	1.65719
105430	96549	86	66526	61425	85	1775	1627	20	3313	2866	30	6260	5811	44	9146	8641	50	251539	228955	86	1.65823
131800	119952	85	73754	68563	86	2518	2145	28	5634	4981	40	10883	10418	52	13945	13134	63	421341	401606	91	1.6624
109604	106842	80	50921	50107	81	2186	2024	24	3181	3189	32	8729	8475	47	11099	10790	57	337687	308490	86	1.6624
29187	31153	45	16707	16802	49	440	376	0	421	515	0	1776	1764	21	2334	2071	28	64106	66713	68	1.6624
151650	136402	90	76587	70357	89	2958	2552	30	5096	4090	41	9422	8605	51	14258	12389	75	349457	297189	91	1.66553
224416	171583	109	147881	120233	109	3886	2900	38	6488	4730	51	15599	11333	70	20304	15519	80	569860	431333	112	1.66553
31989	30262	64	18414	18177	53	588	596	0	999	1112	6	1714	1703	20	2994	3061	29	73660	74435	72	1.66657
79711	75866	78	53394	52032	78	1575	1587	18	3025	2543	32	6049	5955	43	8258	7958	48	220754	201387	80	1.66866
52146	47942	74	22976	22288	72	843	539	0	470	594	0	2050	1827	23	2951	2904	30	88493	87188	78	1.6697
183198	95091	115	100218	53903	115	2982	1660	27	5506	3669	55	12136	7478	77	17632	11155	95	496430	315759	110	1.6697
129598	109840	107	89749	79071	107	2294	1916	25	3758	3239	35	8549	6748	55	11101	9115	60	304049	238772	107	1.67074
77554	77933	77	41363	40978	77	1365	1441	16	2395	2383	26	6692	6692	44	8753	8658	52	260456	253652	79	1.67074
35218	34404	62	19011	19058	54	615	423	0	799	953	0	2042	2116	23	2879	2626	30	81596	82400	70	1.67074
28097	29062	67	15345	15142	50	238	242	0	305	580	0	1395	1220	15	1857	2088	22	52134	53878	54	1.67387
54008	54772	73	26188	25872	73	624	621	0	1186	1351	16	3205	3066	31	3083	3200	29	106382	105262	72	1.67387
115598	108935	91	81466	77818	84	2341	2130	26	5194	4583	39	10914	10474	55	14989	14713	71	409015	378303	86	1.67491
127090	116134	89	51966	46548	84	2317	2246	25	3567	3331	33	9379	8321	55	13053	12115	71	351869	324757	86	1.67804
95228	88417	83	55887	52501	81	1348	1091	8	2369	1825	29	5729	4929	41	7229	7037	44	207773	193707	81	1.68012
155034	133730	100	74315	64439	89	2680	2204	31	4784	4047	39	10349	8416	57	13773	11515	64	370816	295420	90	1.68012
167175	135617	92	79210	63343	92	2398	1973	28	4300	3554	38	11246	9327	59	13976	11477	79	426736	368097	93	1.68012
108289	96988	101	52827	48676	84	1567	1480	17	2692	2632	28	8080	7210	50	10473	9122	56	314025	286064	84	1.68116
145603	126584	97	77078	68538	88	2112	1925	26	4769	3745	46	9458	7977	57	12271	10825	61	339978	286897	90	1.68221
59651	54859	87	30334	28220	75	1192	1096	8	1360	1597	17	4124	3872	36	5707	5451	40	159386	145347	77	1.68325
107292	100879	86	68492	64968	84	1496	1408	18	2962	2725	33	7252	6542	49	9827	8859	52	277074	251873	84	1.68429
117648	104633	88	69107	62895	86	2211	1942	24	3829	3030	37	7718	6690	47	10399	9489	54	303002	264682	89	1.68533
96167	92656	81	59579	56883	80	1856	1677	20	3251	2614	35	6825	6792	43	10693	9439	61	268061	241642	83	1.68742
100123	94759	86	68539	65198	82	2227	2183	24	3479	3117	36	7292	7071	43	10546	9917	55	272495	247973	85	1.68846
38217	36519	74	24089	23749	68	484	467	0	838	1141	10	1925	1934	23	2786	2627	30	73222	72099	70	1.6895
30668	31607	61	25752	25762	69	530	457	0	885	715	0	1749	1695	20	2531	2640	26	59705	57432	68	1.6895
115549	106651	90	55622	51772	83	1766	1692	20	2895	2760	32	7351	6711	48	10495	9200	59	279524	247277	88	1.69054
70792	70421	79	34286	33555	76	934	1015	3	1698	1755	22	4634	4355	36	6085	6192	40	179487	176040	77	1.69054
98674	92454	82	55111	51967	81	1582	1486	17	2384	2298	24	5233	4923	39	6395	5546	48	189385	174622	80	1.69054
119171	112632	84	78066	73781	83	2326	2017	26	4507	4221	38	9254	8225	52	11762	11024	60	343957	305630	86	1.69159
99779	93825	82	62379	56844	83	1411	1093	14	2579	2237	30	5935	5413	43	7518	6605	47	207867	185760	98	1.69159
59772	58962	77	31056	30193	75	844	706	0	1497	1286	13	3103	2917	32	4118	4005	34	108959	106233	76	1.69263
131700	113854	89	69813	60446	89	2105	1456	25	3828	3005	35	8588	7546	54	10741	9277	56	299008	255565	90	1.69367
114905	98672	89	71262	62097	88	1728	1540	22	3043	2063	31	5474	4496	44	8184	6758	55	207326	178559	88	1.69471
147640	128412	93	91321	79308	89	2220	1815	23	4726	3978	37	10148	8581	56	13545	11511	67	389596	314947	92	1.69471
185900	145187	96	102900	81635	95	2657	1937	30	5287	3891	45	12018	9507	63	15364	11773	73	452840	356235	98	1.69576
139769	124554	93	69906	63404	88	2789	2507	28	4707	4444	40	10445	8906	60	12907	10646	63	384136	329616	88	1.70097
129151	112714	92	49029	42568	88	1743	1551	20	3809	3530	40	8137	7670	48	9775	8490	54	307259	270323	86	1.70201
94630	89682	83	45948	44133	81	1770	1402	19	2639	2726	28	6408	6045	44	9134	8429	53	249207	240442	81	1.70305
30000	27614	75	16062	15918	50	309	343	0	770	731	0	1592	1678	20	1902	1739	22	59207	57761	67	1.70514
71175	68977	78	46248	44554	77	1193	973	0	1843	2050	23	4184	3876	36	5724	5633	41	160544	151299	77	1.70722
66181	63979	84	24586	24243	74	843	865	0	1568	1632	17	3752	3757	32	5726	5669	40	157250	152601	73	1.7093
51359	47202	86	25462	25125	72	593	642	0	1048	962	0	1916	1676	25	3175	3452	31	84385	81932	73	1.71035
143435	120547	96	89389	76087	90	2828	2281	29	4617	3986	38	9990	7858	59	14228	11178	71	349300	281340	91	1.71243
40515	43543	54	26246	26133	63	376	329	0	969	814	0	1981	1851	26	2776	3054	27	67510	67091	69	1.71243
253962	187842	119	139481	107443	111	6128	4864	40	10075	7545	55	21604	16394	82	29269	22266	103	793783	622385	109	1.71347
36239	36682	72	23073	22944	63	507	507	0	910	789	0	1734	1798	23	2617	2613	26	69576	69470	68	1.71556
63298	61977	76	25696	25506	73	901	905	0	1870	1826	21	3431	3307	32	4608	4796	35	114350	115543	77	1.71556
116808	105579	101	74679	70401	85	2120	2024	23	3741	3356	34	8749	7999	52	12263	11098	66	346447	311880	101	1.71556
81987	78361	82	54363	51847	79	1513	1522	18	2627	2417	29	6619	6473	46	8308	7591	51	230129	207890	80	1.7166
172292	146455	93	103439	89629	92	3209	2456	33	4620	4384	37	11230	9400	59	15002	12476	72	445691	384878	91	1.71764
75393	73524	78	35317	34700	77	837	1035	4	1610	1863	20	4616	4367	38	5871	5527	43	165820	161169	77	1.71764
52225	49748	77	33225	32134	75	873	961	0	2231	1839	22	3856	4039	32	5304	5542	38	145347	141474	77	1.71868
81894	77908	81	35413	33687	79	1157	903	0	1982	2080	22	4418	4107	37	6749	6237	44	163259	159464	79	1.71868
23621	22118	71	17170	17141	52	333	303	0	1198	1010	3	1549	1527	17	1670	1712	19	53816	53020	69	1.71973
148294	130974	88	72627	65757	87	2315	1736	28	4323	3633	40	9906	8486	56	13545	12020	65	387530	318419	92	1.72077
100821	94831	82	51794	48478	82	1398	1304	16	2610	2468	25	5988	5625	40	7449	6746	47	207632	192325	84	1.72181
32428	30196	79	15006	14893	48	302	437	0	335	611	0	1522	1469	20	1978	2110	23	55111	56277	66	1.72285
94423	89324	83	45106	42648	80	1733	1578	21	3316	3107	31	7056	6597	46	9614	7825	57	281582	254539	85	1.72494
119030	108032	91	68111	61791	84	1705	1573	21	3070	2920	32	6581	5522	50	8429	8160	48	229440	201940	85	1.72598
26528	25752	70	16583	15228	70	269	253	0	431	658	0	1449	1446	14	1816	1863	19	57726	53342	81	1.72598
220981	167766	109	139131	109902	99	4553	3805	39	6947	5492	50	15250	11791	73	22483	17339	89	559544	440713	97	1.72598
39329	41182	55	23894	23864	71	509	506	0	617	557	0	1530	1587	20	2118	2250	24	63699	64058	68	1.72911
124697	109619	86	77889	68745	87	2532	2120	27	4090	3351	37	7984	6399	51	11782	9621	63	302111	247947	87	1.72911
59629	58774	76	28890	28395	75	639	833	0	1962	1747	23	3497	3442	32	4469	4240	36	131505	132305	76	1.72911
89169	83778	96	34713	33506	79	1445	1318	16	1806	2037	23	5346	5010	41	8177	7991	52	219656	218965	81	1.73015
50452	49180	76	38409	37621	74	1190	1100	11	1862	1732	23	3775	3669	34	5752	4887	44	153771	141993	76	1.73432
128692	116572	90	79368	72209	85	2626	2403	28	4719	3643	47	9918	8976	57	12729	10981	70	334840	287500	88	1.73432
77835	74094	85	55742	54307	78	1426	1502	16	2343	2301	25	5394	4907	41	6224	5862	41	187252	172772	77	1.73432
94003	81439	89	53191	47374	85	1876	1866	20	2774	2361	30	5508	4918	42	8077	6362	59	201819	184826	83	1.73536
68267	63802	86	33194	31737	78	933	1064	5	2153	1924	24	3306	3212	33	5259	5154	39	126660	124632	73	1.7364
37301	37230	73	23117	22692	68	558	502	0	669	767	0	2034	2033	24	2636	3016	27	69513	72164	59	1.73849
163555	132778	107	70471	58342	92	2357	1833	24	4386	3388	40	10115	7829	59	13284	10923	68	395099	323399	92	1.73953
156448	139797	89	89396	79640	89	2301	2245	24	4652	4120	41	10924	9833	60	13376	10601	67	422369	358417	89	1.73953
72708	69974	83	52431	50615	79	1621	1294	19	2461	2771	28	6390	6233	44	7753	7490	52	250877	246439	75	1.74161
29298	29252	67	14930	14980	48	348	482	0	799	917	0	1924	1789	26	2784	2732	31	68339	70159	59	1.74161
139909	119803	93	78207	67711	90	2624	2223	27	4114	3412	37	8835	7742	53	12464	10875	66	323144	272817	87	1.74161
81850	78555	95	45859	43595	79	1337	1143	11	1779	1952	21	5592	4864	43	8116	7661	45	223953	205419	81	1.74266
47780	47086	64	26283	25344	73	539	649	0	880	1107	6	2217	2218	25	4078	3963	33	90085	90285	70	1.74474
33468	30540	84	21651	20869	63	534	422	0	765	778	0	1629	1683	19	2514	2389	28	63322	64141	66	1.74683
163251	127986	113	126755	101440	98	3792	3012	37	5287	4529	43	12872	10126	69	18659	14803	79	451933	368299	96	1.74683
36200	35728	76	23396	23569	62	435	451	0	1251	955	0	1544	1695	20	2801	2507	27	77760	79532	69	1.74787
108330	104217	82	69984	66900	83	2108	1935	23	3462	3748	32	8371	7683	48	10314	9626	57	327361	299367	83	1.75099
125760	116020	88	60070	54252	86	2217	2072	25	4140	3575	36	8199	7297	50	11127	9313	61	289428	251902	101	1.75099
46110	42900	83	26322	25621	74	427	508	0	1335	1063	10	2071	2012	24	3822	3370	35	91585	88241	70	1.75099
26053	24606	63	14077	13945	48	424	322	0	853	785	0	1387	1528	15	1824	1818	21	57547	57638	69	1.75308
93717	85968	86	41436	38306	81	1592	1309	18	3224	2629	31	6809	6213	45	9501	8628	53	257910	242402	85	1.75308
133975	119508	89	60964	55054	86	1984	1778	23	3907	3842	34	8927	7588	56	10838	9455	62	326044	275708	86	1.75308
225757	161544	108	126534	92117	104	5132	3715	43	8096	6468	55	17467	12625	78	25212	19026	94	686043	503883	102	1.75412
30898	29740	71	17433	17421	54	397	485	0	455	722	0	1087	1209	12	2114	1911	24	52757	51374	67	1.75516
159331	133981	96	85483	74949	92	2509	1970	27	3556	3983	33	10433	9257	55	13029	11790	64	411532	386566	92	1.75516
38626	37026	86	20637	20171	58	522	694	0	1220	1290	12	2029	2313	22	2914	3352	29	75539	76134	69	1.75621
102856	96354	86	57583	53705	83	1061	1136	10	3089	2702	31	6041	5228	46	6970	6091	44	212065	194556	84	1.76142
45107	46269	67	26258	26273	72	661	807	0	1965	1871	22	2683	2710	28	4701	4269	39	119742	115337	73	1.76142
153318	139737	93	70975	65693	87	2191	2089	26	4359	3637	40	11226	9506	61	13129	11562	64	410996	342466	90	1.76246
39622	41210	66	33255	33026	72	760	928	0	1537	1350	13	3081	3104	30	4309	4019	36	112906	108770	72	1.76246
43144	42812	76	19606	19366	55	256	311	0	771	971	0	1812	1888	22	3541	3382	34	79810	80903	68	1.76454
120147	112919	88	66851	62127	85	2181	2158	24	4211	4267	35	7755	7568	47	11137	9912	56	305212	291977	86	1.76663
94159	87500	92	40527	36551	83	1311	1163	12	2361	2736	27	4793	4593	38	6907	5868	46	205398	178224	98	1.76663
75862	73582	82	32181	31577	76	1200	1038	7	1672	1741	20	4367	4271	36	5615	5581	40	177424	171608	75	1.76767
129655	113903	93	81178	72367	88	3027	2391	31	4943	4188	40	10095	8832	56	13162	11388	65	382264	316949	87	1.76871
89332	82806	92	53036	49027	82	1665	1239	16	1921	2301	25	5568	5512	40	7695	7113	47	208410	200218	77	1.76976
116397	108121	89	77267	73287	85	1911	1794	22	3077	2437	34	8220	7741	45	11396	10947	58	332529	293494	82	1.77184
208297	172508	116	206707	179316	100	5640	4658	42	10114	8461	59	21080	18407	88	27155	22836	89	695814	570354	96	1.77288
75692	72659	77	41353	41039	78	1365	1558	16	2186	2173	25	5221	5538	39	7138	6986	46	206322	196324	74	1.77288
141190	117408	98	79554	67346	92	2268	2028	24	5042	4066	42	11283	9758	61	14658	12869	67	394619	338102	89	1.77497
53941	50976	79	31914	31158	75	695	705	0	1092	1177	16	2485	2414	27	3253	3186	31	105121	105464	72	1.77601
28861	27503	77	14945	14871	50	457	552	0	675	784	0	1505	1281	20	2386	2556	24	51537	52516	54	1.77809
73280	68644	91	36041	34917	78	579	665	0	1536	1355	17	3035	3039	31	4606	4270	37	118824	113333	78	1.77914
141099	129985	88	80438	76304	86	2152	1912	26	5139	4938	37	10498	9814	58	13177	12577	61	395075	361235	87	1.77914
99409	94198	89	46992	44626	80	1488	1082	9	2335	2436	29	5282	5347	39	7556	7098	51	193901	181140	79	1.78018
100419	96368	84	84130	80519	83	1876	1897	20	3674	3123	33	7580	6978	47	11292	10021	56	269464	241900	85	1.7833
57497	53770	91	33074	31980	76	803	757	0	1439	1419	15	3442	3198	34	5505	5367	40	126482	123495	76	1.78435
30695	31188	68	19324	18992	54	636	587	0	1219	755	0	1689	1717	19	1998	2059	22	60096	57890	70	1.78539
136055	122215	93	79191	71766	86	2520	2286	25	3768	2913	35	8250	7199	52	12215	10593	64	301989	262401	88	1.78539
55402	54621	81	26553	26322	74	716	596	0	1276	1255	12	2338	2204	25	3163	3172	31	83839	83788	70	1.78747
52559	50987	70	26913	25821	74	649	541	0	1030	1143	10	2470	2462	25	3632	3655	33	98566	96016	75	1.78956
53321	53263	75	16138	15507	51	1320	1491	15	919	1258	13	2959	2827	30	4772	4974	38	126118	124334	76	1.7906
59883	59707	77	32574	32225	75	582	517	0	1301	1228	17	3101	3227	28	3827	3512	32	118681	125325	74	1.79164
35833	36340	64	20693	20608	55	587	617	0	1162	1133	8	1784	1942	21	2570	2311	29	77213	77973	71	1.79164
90318	86419	82	53710	50420	81	1554	1451	18	2077	1623	28	5450	5068	41	8176	7864	57	190317	174218	82	1.79269
247957	127021	120	117924	54176	119	3821	2279	48	6857	4322	60	15590	9701	78	21174	12667	96	608008	394366	120	1.79373
44044	43169	62	24461	23947	74	255	223	0	349	503	0	1977	2016	23	2547	2605	27	74265	72533	71	1.79477
84817	81713	80	32037	30713	78	1404	1328	16	1981	1839	21	5311	5280	39	7038	6607	48	202408	200554	81	1.79581
55244	53076	77	27094	26394	75	921	809	0	1167	1235	15	2838	2787	30	3815	3666	35	118734	119250	73	1.79894
29906	28484	70	18348	18159	53	301	207	0	878	877	0	1231	1310	15	2573	2693	27	54274	55461	65	1.80207
59517	63255	53	38262	37667	75	1221	1289	14	3060	3013	34	6072	5844	42	8238	7733	51	244011	231501	74	1.80623
43887	43575	73	22050	22058	63	543	524	0	1059	1011	3	1963	2084	22	3440	3303	31	75425	76791	65	1.80936
134901	115873	98	70699	61045	89	2317	1925	28	3342	3015	34	8356	7106	57	10868	9677	59	310354	267388	85	1.80936
92907	88547	84	41154	38909	82	1568	1553	17	1555	1892	23	5302	4815	40	7124	7508	42	195170	183710	79	1.80936
77259	74152	82	42981	41690	78	1256	1178	10	2266	2379	26	5022	4671	40	6566	6349	46	192019	175574	78	1.8104
161623	130091	95	84892	68619	93	1986	1845	19	3867	3304	37	9321	7523	52	12514	9077	71	343699	268502	94	1.8104
29602	30258	56	17425	17168	51	449	505	0	317	697	0	1310	1307	15	2467	2149	30	59969	58166	67	1.81249
40531	41095	61	27557	27465	73	605	474	0	990	757	0	2195	2264	25	3181	3398	32	86612	86907	65	1.81353
50558	49271	71	29576	28947	75	1073	1056	6	1752	1631	21	3887	3853	32	5285	5403	39	136715	128748	78	1.81561
86429	80734	81	38786	36322	80	1268	1236	10	1890	2128	26	4782	4665	39	6679	6127	47	156124	146514	81	1.81561
100145	93772	83	44107	41478	79	1340	1232	12	2745	2446	29	6234	5826	44	8043	7735	48	254592	239298	85	1.81561
61751	63078	74	50716	50201	76	1194	1135	10	2408	2428	24	4767	4652	37	6631	6036	46	182233	172811	78	1.81561
87380	81316	83	53828	51054	80	1380	1382	14	2694	2176	29	5401	4624	41	7271	6183	50	200156	180980	81	1.81666
81107	76433	82	69340	66963	80	1260	1339	14	2446	2668	28	5492	5318	38	8189	7461	51	202513	189191	82	1.81874
65009	63705	87	24443	24080	69	901	851	0	1653	1415	23	2896	3147	30	4277	4283	40	109500	108567	77	1.81874
98243	91742	81	77824	72958	82	1879	1490	25	2821	2305	32	6572	6037	42	9713	9335	52	241246	219421	86	1.81978
55525	54345	77	37890	36825	76	1301	1254	12	2027	1723	23	4826	4795	37	6165	6268	42	168428	158980	79	1.82291
68343	63723	79	37192	34167	78	1190	1088	9	1063	1074	8	3636	3152	37	5545	5143	41	140253	123573	79	1.82395
84670	79215	81	52156	49626	80	1585	1728	17	3115	2917	33	6116	5664	44	8020	7638	47	218562	207729	83	1.825
138812	121928	100	67491	59745	89	2270	2064	26	4019	3586	36	8481	7477	49	11863	10157	63	308859	272491	90	1.82604
53479	49127	80	27964	26389	76	709	582	0	1753	1306	15	2982	2920	32	4475	4639	37	117578	106636	75	1.82812
179290	134105	107	99502	73351	101	3622	2419	38	4638	3929	46	11387	8164	62	16108	12055	67	397678	283861	104	1.82916
153105	129456	107	93989	79559	93	2295	2231	24	4058	3396	39	8551	7333	50	13198	10829	66	318529	266580	107	1.82916
55242	55686	74	35158	35207	74	692	635	0	1606	1517	18	3281	3213	32	5107	4908	41	139653	133484	75	1.82916
104373	97689	85	60122	56359	82	2069	2099	22	3170	3199	30	7801	6543	49	10613	8960	56	292036	261348	86	1.83021
93181	89376	81	48130	46422	80	2388	1934	25	3385	2810	37	7540	6921	50	11561	10551	61	289311	260808	85	1.83021
71572	67119	78	44245	40249	79	1138	1158	8	2037	1874	20	4249	4267	36	6441	5775	45	156623	145604	77	1.83229
26766	26121	60	17357	17179	54	379	477	0	589	819	0	1707	1514	20	2268	2027	28	69455	70225	65	1.83542
81985	79375	78	48798	47036	80	1389	1501	16	2476	2276	23	5386	4878	42	7553	7005	47	203489	190417	77	1.83854
119863	101404	91	55923	47231	89	2336	2250	24	3591	2882	37	8504	6917	54	10929	8815	62	305381	255985	86	1.83959
26551	26126	55	12844	12743	46	247	301	0	637	793	0	1419	1436	17	1950	2046	23	51758	53847	61	1.83959
105701	91246	89	63058	55868	86	1603	1241	21	3179	2398	33	6661	5803	46	8277	6939	48	233260	193016	83	1.84063
64508	61815	77	31847	30159	78	1142	1122	10	1526	1289	15	3456	3271	34	5757	5256	41	135957	123235	75	1.84063
53564	53251	77	14221	13977	49	838	938	0	1560	1611	16	3002	3124	32	4244	4454	33	107671	110084	69	1.84063
113926	108021	90	54804	53464	82	2184	2139	23	3882	3278	36	8610	8078	55	12188	11291	60	336385	315268	80	1.84167
20577	20403	50	15800	15542	51	345	371	0	951	938	0	1200	1013	4	2128	2386	23	49806	50711	64	1.8448
100621	88445	87	53820	47886	85	1867	1382	20	3006	2546	33	6656	6027	46	9626	9098	54	260768	243079	85	1.84584
79467	78106	80	60801	60214	79	2023	2129	22	3494	3224	38	8908	8021	56	11797	11813	55	304128	284626	83	1.84584
141538	128198	90	67467	62506	87	2475	2399	25	4927	5153	35	11095	10992	53	14788	14047	63	424046	406199	90	1.84688
58216	56436	75	22854	22411	70	564	512	0	1258	1398	14	2575	2283	29	3615	3494	34	98570	98261	75	1.84792
80126	72906	97	44859	41347	80	1415	1295	14	1593	1680	24	5239	4883	41	6461	5910	51	176889	157908	88	1.84897
115618	108125	85	60980	58134	82	1734	1565	22	2581	2629	26	7299	7286	42	9634	9664	49	292194	280514	85	1.84897
87096	83480	82	74311	71770	81	1774	1723	18	2306	1860	28	5825	5925	41	7013	7205	43	193143	184566	80	1.85001
158378	138338	89	91148	82068	89	3259	2808	31	4406	3729	40	8335	6807	54	12940	10865	62	326051	283436	93	1.85209
128097	123844	83	68272	66047	82	2655	2495	26	5400	5624	41	12538	11662	59	16579	14875	68	488770	442534	99	1.85209
46061	46758	65	37805	38102	74	790	639	0	643	1043	5	2498	2542	26	3137	3140	29	97502	99949	75	1.85209
31265	30868	69	17365	17149	53	256	393	0	329	660	0	1675	1587	21	2223	2190	24	63139	61983	71	1.85314
160957	132862	103	57601	47000	91	2800	2123	29	4392	3500	43	10087	7713	62	13971	11657	73	364968	300904	96	1.85522
78448	76739	78	31349	29743	78	1366	1222	15	1824	2259	23	4731	4190	39	5776	4948	42	171306	157843	79	1.85522
27545	26793	58	12114	12063	44	406	515	0	934	876	0	1715	1698	20	2356	2821	25	55427	54652	68	1.85626
83525	80007	85	35841	34722	78	1391	1277	12	2284	2492	28	5268	5024	40	6789	6950	41	190709	184627	80	1.85731
90907	87153	80	67533	65403	80	1154	1074	6	2617	2448	30	6204	5928	41	8509	7820	53	226598	210308	83	1.85939
26027	25783	70	15480	15750	48	214	300	0	834	710	0	1207	1413	16	1972	1583	22	53176	56553	63	1.86043
66857	63766	81	31443	30387	77	1119	1060	5	1478	1625	19	3827	3678	35	4198	4337	35	137482	132060	80	1.86043
47572	46882	76	25461	25238	73	497	511	0	968	811	0	2125	2126	22	3399	3599	31	77528	77779	74	1.86147
95780	87148	85	49864	45744	81	2138	1801	25	2851	2891	32	6607	6167	45	8759	7772	53	243237	211002	85	1.86147
43469	43279	64	24496	24174	65	553	587	0	975	928	0	2464	2261	28	3908	3993	34	90172	88431	71	1.86252
181051	143460	101	106646	87971	98	2521	2074	28	4366	3538	41	10028	8501	54	13269	9886	73	356173	283749	99	1.86356
134156	124776	88	81412	75311	85	2387	2328	26	4853	4075	42	10967	9856	57	14520	13037	72	435653	383808	91	1.86356
56067	55194	75	32404	30696	76	1140	992	0	1502	1343	12	3618	3332	36	5054	4829	38	125858	117355	77	1.86981
93258	88242	85	68106	65502	82	2204	2289	24	3104	2850	29	6287	5817	43	8992	8315	55	234113	209353	81	1.87294
84864	80230	79	45920	43725	78	1736	1585	18	2714	2959	26	6353	5595	45	9107	7445	54	217494	194221	79	1.87398
77523	75620	82	40258	39255	78	895	967	0	2147	1693	23	4825	4632	37	6286	6330	43	174785	172473	77	1.87502
160346	145398	90	87127	80048	90	2785	2388	30	5251	4991	39	11748	10366	60	14884	12571	71	407692	350995	90	1.87502
51970	49736	80	14923	15012	48	677	634	0	1365	1376	13	2827	2990	28	3202	3381	31	97298	100049	69	1.87502
72379	70391	79	40805	39341	77	1612	1568	20	2171	2382	28	6171	5752	43	9489	9274	51	258783	235522	83	1.87711
30265	30069	54	18237	18039	58	248	254	0	459	394	0	1108	1346	12	1702	1678	23	55881	54986	69	1.87815
88361	87634	78	39740	38256	79	855	951	0	1881	1871	25	5678	5872	38	8149	7967	49	230249	220309	81	1.87815
32878	35727	51	20545	20604	58	412	610	0	915	1246	8	2175	2318	25	3142	3073	30	78236	79831	68	1.87815
92810	87794	83	31869	30640	78	1557	1357	17	2744	2842	28	6749	6097	48	9117	8363	61	247253	228219	83	1.87815
136438	117630	92	121971	107710	90	3401	2793	33	6815	6276	46	12921	11887	62	18414	17039	76	482796	445934	90	1.87815
48690	47720	82	20505	20650	58	477	498	0	827	770	0	2331	2197	25	3039	2814	32	78346	75711	72	1.87919
59835	57384	78	26097	25239	76	771	904	0	1221	1539	12	3550	3645	32	5162	5034	39	135740	135245	78	1.88023
85170	81519	82	49282	48346	80	1129	1116	10	1954	1794	26	5273	5362	38	6904	6806	45	188941	184965	82	1.88023
133030	119225	89	42474	38020	84	2326	1903	25	3294	3009	32	9058	7901	56	11263	10133	61	329032	295386	91	1.88023
137298	125746	97	71012	66688	85	2695	2253	29	5006	4540	40	9917	9006	55	14094	12344	68	343802	293460	91	1.88128
60528	58662	77	32710	31667	75	573	784	0	1362	1457	21	3023	3249	28	4871	4716	39	120887	114085	76	1.88128
122885	112058	96	83443	78441	84	2427	2025	26	3561	3749	30	9017	7619	54	13092	12010	66	370411	327633	88	1.8844
40132	40222	73	21539	21282	60	423	596	0	816	1029	3	2429	2186	27	3811	3715	32	89835	91824	76	1.88962
51875	53401	73	25180	24522	75	905	741	0	1692	1544	19	3479	3777	30	5983	5759	43	143330	141022	79	1.8917
81842	79499	85	25593	25155	70	1456	1456	17	2008	1725	23	5126	4736	40	6942	6925	42	213669	206616	80	1.8917
99585	93826	86	47528	44915	81	1590	1452	16	2332	2305	29	5568	5136	42	7640	6842	47	196036	186923	82	1.89274
25510	23354	70	17160	16955	53	325	350	0	511	496	0	1458	1624	19	2076	1870	25	51308	51273	66	1.89274
50209	48277	77	23621	22939	72	789	764	0	1475	1782	16	3440	3233	34	4312	4345	38	122687	115409	77	1.89378
34969	35363	56	20057	20101	62	654	571	0	651	895	0	1670	1834	18	2511	2447	27	64729	65975	73	1.89483
60238	58638	78	52226	49470	79	989	896	0	1581	1479	22	3727	3242	35	4612	4265	38	145541	134817	77	1.89483
76999	72164	80	34437	33360	78	885	885	0	2085	1807	24	4552	4427	35	6463	5976	43	186817	185760	82	1.89691
91493	85002	82	48841	45019	82	1551	1576	17	2409	2397	29	6366	5645	45	8528	7677	51	251664	225885	81	1.89691
48367	46452	83	18710	18647	54	613	528	0	1063	916	0	2178	2132	25	3337	3659	30	81237	82741	70	1.89795
119791	107878	86	61290	53581	87	1575	1434	16	2502	2652	27	6070	5733	40	8699	7944	56	230296	209592	85	1.90004
141851	127744	87	87540	79822	87	3580	2993	31	4755	3984	40	10459	9467	53	14840	13120	70	378441	320964	86	1.90212
80620	78308	81	40199	38163	79	1351	1061	7	2400	2137	26	3954	3944	34	5832	6336	40	143793	136076	76	1.90629
68280	65854	84	32151	31311	77	732	684	0	1652	1628	18	3732	3561	33	5387	5563	42	151446	145990	79	1.90629
89723	85398	84	56765	55189	81	1766	1871	19	3236	3505	29	7527	7530	47	10140	9876	50	249750	237495	84	1.90733
38564	36642	72	25012	24434	66	564	736	0	622	1005	1	2940	2843	30	3824	3616	33	93310	91846	68	1.90733
101871	96618	86	58769	56531	82	2314	2226	26	3808	3615	37	10118	9266	58	13094	12557	62	362747	335515	82	1.90838
101981	92342	83	59362	54557	83	1716	1519	18	3258	2769	34	6250	5531	46	8730	7623	54	226810	196744	82	1.90942
154520	141238	89	81738	76181	87	3016	2791	29	4729	4427	40	11976	10329	61	15785	14223	65	466266	391710	91	1.9115
19459	21703	42	7775	7918	39	355	281	0	446	543	0	996	1073	7	1633	1592	21	49247	49498	64	1.9115
87306	82617	80	57089	54136	81	1637	1494	19	2318	2318	26	6132	5730	41	8022	7812	50	222354	198763	84	1.91254
32938	32769	63	17584	17455	54	421	523	0	850	958	0	1587	1541	18	2732	2882	27	76390	78787	72	1.91567
130830	121055	87	73975	68731	86	2037	1594	23	3890	2905	38	7694	7142	48	9180	8169	49	262048	231536	85	1.91671
68533	64664	83	35416	34311	77	1116	962	0	1557	1521	23	3669	3553	35	6083	5936	41	147944	143467	76	1.91776
57188	56289	77	30953	29978	75	677	583	0	954	1382	13	2565	2736	25	4005	3787	37	99981	97750	79	1.9188
160728	140239	92	100726	90786	90	3557	3118	33	4836	4795	39	11880	10113	58	17334	15629	77	440834	361196	97	1.91984
31868	31352	71	13332	13500	47	554	591	0	720	860	0	1824	1730	23	2600	2929	27	62628	61312	73	1.91984
152145	129785	95	98539	87280	92	3319	2797	32	4744	3987	38	10158	9166	52	16052	14047	69	385364	334605	91	1.92088
108759	101153	95	65802	62677	82	1881	1867	22	2715	2795	28	6934	6585	44	9891	9212	56	263408	239388	83	1.92193
141410	124064	102	92797	85611	90	2530	2332	26	3878	3717	36	10608	9224	54	14333	12243	68	386717	324063	91	1.92297
36144	37513	65	14819	14976	48	573	542	0	1120	1257	12	2178	1961	26	3252	3378	30	79919	81617	72	1.92297
55371	53590	76	41690	39917	76	1115	906	0	1204	940	0	3285	3255	32	4829	4246	41	126165	117281	78	1.92505
81262	77313	83	45814	44452	78	1662	1600	19	2155	2441	23	5164	4911	39	8625	7987	59	216142	207460	82	1.92505
81111	77230	88	27672	26506	77	1259	1363	13	2396	2043	27	4198	4248	35	6868	6467	41	165804	161426	80	1.92609
93303	82565	88	53414	48844	83	1628	1358	15	2687	2266	26	5996	5389	44	7916	6894	57	225332	201214	84	1.92818
185435	153160	101	85600	71344	92	2911	2569	28	5008	3799	46	9894	7561	58	15303	12577	73	364632	284285	94	1.93026
99214	92071	84	54810	49656	82	1366	1499	16	2884	2646	31	6524	5750	48	9359	8183	60	257887	236567	83	1.93026
64631	64090	76	34247	34048	76	1753	1972	20	2459	2779	27	5704	5655	40	9092	9271	50	230811	217351	79	1.93026
83345	81391	78	57221	55615	79	1521	1333	13	2802	2296	30	5890	5942	41	7206	6328	49	195658	175271	80	1.93026
23517	25418	50	13562	14031	46	349	439	0	722	760	0	1514	1600	18	2000	1741	24	59831	61204	62	1.93131
104844	94167	87	46891	41860	83	1787	1616	19	2430	2336	26	7057	7015	49	8789	8451	47	285509	281920	81	1.93443
146992	113548	93	68348	56877	91	3413	2653	34	5191	3981	44	11722	9016	62	16612	13011	78	436695	337188	91	1.93443
56433	56268	76	34638	34037	76	801	725	0	1352	1526	16	2999	2785	30	3982	4017	34	112343	112407	71	1.93443
108129	98471	86	51399	46692	82	1648	1505	19	2518	2257	28	5877	5403	43	7749	6796	51	224768	202656	82	1.93547
97049	91907	84	48343	45939	81	1118	1078	7	1813	1926	23	5934	5982	40	6711	6732	43	205460	198310	79	1.93547
88951	85637	80	33469	32341	77	1291	1274	11	2409	2357	26	6067	5847	41	7996	7990	49	237638	231496	76	1.93756
100799	93807	89	37348	34499	82	1317	1252	15	3002	2587	33	6719	6236	44	8005	7308	48	230426	211376	77	1.93756
324226	208317	148	219620	151839	133	7793	5603	48	13946	9713	72	27221	18860	101	40687	27697	123	1.00462e+06	688743	131	1.9386
92139	90539	80	33691	32701	78	2125	2073	23	4133	3321	36	8434	8231	51	10888	10505	54	331261	320442	78	1.9386
38378	36021	75	19476	19300	54	549	666	0	977	916	0	1848	1775	21	2882	2721	29	80579	78826	71	1.94173
50378	50127	62	28019	27597	74	622	710	0	676	748	0	2127	2225	23	3142	3323	28	82318	82671	72	1.94173
28187	26695	70	15759	15972	48	467	445	0	919	1154	9	1339	1578	17	2218	1807	24	57697	60742	65	1.94173
71288	68142	82	37546	35788	76	779	861	0	1637	1662	19	3737	3482	36	4409	4427	36	119184	116035	76	1.94173
78770	71875	81	43309	39683	81	1406	1333	15	2678	2406	28	5250	5017	42	7133	6852	46	188306	176347	80	1.94277
32627	32522	69	18223	18340	53	207	345	0	922	1063	5	1639	1694	21	2238	2383	26	60202	59285	62	1.94277
22267	22670	65	8344	8471	40	140	225	0	747	566	0	1254	1273	14	1924	1738	20	48548	50296	65	1.94381
177120	129629	109	90665	67765	99	3822	2889	36	6368	4917	49	14646	10805	68	20843	15617	79	553425	395333	102	1.94485
99513	95358	80	47028	44373	80	1543	1408	14	3233	2929	35	6642	6328	43	8513	7140	53	243490	229348	86	1.94485
165786	134272	92	96748	79745	93	3636	3114	32	5775	5094	47	14552	12204	70	19320	16121	77	552080	457272	93	1.9459
40551	39804	62	21143	21109	58	863	620	0	1286	1253	13	2940	2697	29	4039	3579	38	101776	101616	75	1.9459
123124	103110	96	84836	70722	91	2365	1917	24	3536	2845	40	7574	6500	49	10696	8677	60	271007	222854	105	1.9459
105178	96465	95	63256	59807	83	1945	1714	25	2834	2457	30	5994	5461	43	9166	8038	52	228232	200296	85	1.95007
91799	78279	85	65576	56145	86	1645	1496	18	3166	2768	32	5772	4738	44	7717	6160	48	210404	178259	85	1.95007
131561	119778	86	98884	92241	86	2643	2411	29	4389	4061	35	9272	9047	56	13841	13009	65	339019	327496	84	1.95424
147504	118148	92	92727	75362	92	2193	1873	26	4773	3788	41	9025	7499	54	12903	10965	67	346812	277832	90	1.95528
113010	99258	101	65207	57589	86	1605	1342	17	3248	2769	31	7702	6976	52	10107	8551	57	280319	246736	85	1.95632
74498	71855	85	51539	50003	78	1302	1460	14	2615	2258	31	5025	4593	40	7460	6696	48	191150	176913	81	1.95632
99637	91943	86	63204	58276	83	1942	1910	21	2786	2750	30	5897	5367	43	8670	7961	58	232664	208858	84	1.95736
76664	75831	77	53108	52145	78	1867	1865	21	3182	2964	32	6808	6801	44	8996	9182	53	281053	261976	81	1.9584
119037	107135	95	61293	55444	83	1949	1631	20	3196	2983	32	8667	7910	50	11487	9920	69	329413	308141	85	1.9584
144235	125330	88	69700	60124	87	2281	2002	24	4100	3578	39	10104	8614	54	12965	10980	63	380690	319142	88	1.9584
28956	27734	68	12124	12022	45	455	389	0	629	799	0	1923	1889	23	1803	2205	21	66572	68318	73	1.96049
49592	49405	75	24410	24017	73	648	611	0	1153	1310	15	2184	2410	26	4091	3611	37	93304	92716	75	1.96153
55518	54973	78	28483	27899	75	908	981	0	755	766	0	2491	2442	27	4041	4120	35	102905	99488	73	1.96362
93987	85622	84	55606	50031	82	1459	1422	14	2055	1801	27	5229	4488	43	7383	6529	49	192518	164853	78	1.96883
75336	72176	83	43080	41316	77	1166	921	0	1604	1800	21	4760	4446	39	5680	5357	42	162047	150860	74	1.96883
89458	85487	82	35168	33935	79	1384	1263	14	2624	2280	33	5586	5216	41	6546	6196	44	228582	225259	77	1.96883
99869	91499	84	54172	49389	84	1447	1218	14	3025	2292	34	6723	6456	46	7537	7005	45	215706	206747	79	1.97091
50600	47854	89	31347	30388	74	617	576	0	1319	1053	7	3154	3122	31	4767	4719	38	123191	118831	70	1.97091
44709	45991	63	42287	41822	74	952	673	0	2259	1694	26	3872	3682	38	5556	5354	44	137799	132112	73	1.97195
81923	79132	80	45738	43147	80	1005	776	0	1857	1774	24	4320	3883	37	6102	5667	49	163707	152426	76	1.97195
33243	34106	69	22201	20889	67	264	343	0	1400	1202	11	1431	1441	19	2399	1757	31	62606	64114	64	1.97404
90458	86700	83	52861	51221	81	1600	1539	17	3136	2937	32	7437	7168	47	10573	10645	50	289390	273378	79	1.97508
15820	16025	53	12157	12310	45	256	322	0	213	320	0	865	1058	6	1118	1369	12	36374	37000	60	1.97716
110303	100877	88	98033	94561	84	2505	2389	26	4170	3243	41	7822	7157	48	11115	10154	56	279166	241757	84	1.97716
132680	103461	94	57822	43308	94	1878	1525	20	3199	2498	31	6623	5430	49	8806	7080	53	243932	196546	92	1.97821
190393	146225	103	137051	108885	98	3859	3142	36	5501	3941	48	12239	9648	65	16948	13172	76	438211	344907	97	1.98029
239390	180167	104	215594	161735	103	6008	4323	45	9225	7191	53	21327	18334	82	26766	22144	92	754412	674824	102	1.9855
46328	46256	73	22651	22591	58	505	402	0	1232	1299	14	2404	2380	27	4308	4088	36	84913	88511	69	1.9855
49857	47696	85	35054	34071	76	613	569	0	883	927	0	2696	2596	27	3363	3135	33	96070	89635	89	1.9855
56003	55366	68	23892	23825	62	1123	896	0	2079	1487	22	3314	3350	31	4880	4671	39	125424	122535	73	1.98655
29169	29341	59	17701	17957	50	168	446	0	412	788	0	1478	1521	16	1918	1980	21	44290	44783	67	1.98655
91171	84550	89	36344	33470	82	1197	1156	11	2757	2392	29	5357	5119	40	7250	6628	47	211522	195506	80	1.98759
100601	91241	85	63465	57728	84	1746	1628	22	2989	2407	31	6259	5497	45	9046	8066	57	218001	193579	84	1.98759
42356	42617	60	23543	23102	67	537	504	0	853	901	0	2281	2088	25	3091	3013	30	78181	75950	66	1.99176
45111	45822	73	23766	23471	65	759	740	0	1108	852	0	2560	2479	27	3811	3739	33	95767	95244	72	1.9928
41773	41707	84	16759	16570	51	511	486	0	585	969	0	2227	2182	26	3095	3001	32	84523	85652	67	1.99593
111453	101336	90	69738	64802	84	1760	1539	20	3659	3151	31	6775	6424	43	9044	8777	53	244031	218489	84	1.99697
77639	73925	86	38645	36527	78	1444	1351	14	1561	1486	16	4361	4107	36	6656	6345	41	174159	162756	76	1.99697
41921	43351	61	16032	16029	50	754	856	0	720	952	0	1849	2049	24	3048	2729	32	77489	79452	67	2.00009
77346	73886	84	36436	34573	79	1177	941	0	1506	1420	18	3816	3735	36	6193	6211	42	148555	141082	77	2.00009
28697	30757	66	18868	18484	55	438	347	0	605	757	0	1695	1875	21	3155	3388	29	74385	76760	54	2.00009
48150	46915	77	24090	23696	70	694	953	0	860	1121	8	2175	2279	24	2951	3197	29	84226	81248	71	2.00114
173669	135655	99	118276	99026	97	3452	2791	34	6460	5358	49	13100	10226	62	17762	14036	76	435930	349832	113	2.00114
87314	85036	81	57690	55756	81	1659	1680	18	3259	3218	29	7527	7476	47	9945	10266	51	290465	277911	79	2.00218
140218	125196	90	80429	74318	88	2583	2192	26	3825	3308	39	10665	9545	57	13296	11313	67	387775	323250	88	2.00218
46921	46880	72	20117	19829	60	575	645	0	1258	1149	9	2369	2313	26	2963	3139	29	83120	84528	68	2.00322
18231	18209	51	11369	11469	45	188	166	0	704	616	0	960	1000	1	1580	1415	20	34728	34561	62	2.00426
104218	98177	89	57185	54027	82	1926	1730	21	2918	2707	30	6420	5854	43	8675	7937	53	241879	226243	79	2.00426
104387	99975	82	48583	46503	81	2223	2213	24	3839	3289	35	8608	7845	49	12080	11647	65	341504	313320	82	2.00426
94080	87171	93	38828	36919	80	1304	1262	12	2008	2085	25	6211	5685	44	7883	7862	52	225598	223194	79	2.00531
73430	69721	93	36526	35189	76	1212	1232	14	1443	1754	22	4376	4394	35	5877	5863	40	157307	152881	80	2.01052
102647	86818	102	51901	42313	102	2130	1823	23	3226	2738	34	7161	5872	50	9332	7703	54	253161	210049	102	2.01052
79193	76185	79	44884	42416	80	1134	981	0	1842	1806	23	4158	4068	35	5958	5214	42	154431	143498	79	2.01052
74427	72730	78	54116	52929	78	1472	1439	18	2782	2315	30	5093	4694	41	7241	6709	44	199267	182537	79	2.01052
101317	94842	86	64595	62010	82	2602	2513	26	4033	3442	36	8620	7806	49	12159	10744	65	317922	283216	82	2.01156
100238	96264	86	44565	43728	79	2130	2224	24	3552	3028	36	7629	7361	46	10644	10586	58	313057	292550	82	2.01156
103576	92343	86	60973	55611	84	2268	1844	23	3051	2934	30	6596	5979	44	9628	8344	52	261999	238521	84	2.01364
87455	83619	84	60395	58374	82	1576	1317	18	2651	2345	28	5783	5642	40	8522	7715	56	223063	206145	82	2.01469
65314	62647	77	35774	34321	77	966	958	0	1422	1603	18	3321	3522	30	5091	4365	41	112320	104506	81	2.01677
105405	95294	87	64482	58330	85	1713	1371	19	2987	2669	29	5939	5436	41	7273	6545	49	195448	176119	84	2.01781
69375	69346	77	35312	34400	76	719	796	0	1162	1100	15	3862	3705	35	5464	5904	38	139887	137273	76	2.01781
37989	38140	70	19695	19521	59	562	502	0	483	635	0	1638	1588	19	2071	2064	23	71258	71330	65	2.01886
32061	32185	69	17879	17545	55	391	279	0	988	846	0	1733	1646	19	2061	2427	25	65209	68141	68	2.02094
113130	103252	84	62858	57302	86	1778	1649	19	3055	2789	31	6699	6314	46	9583	9004	52	240020	218374	86	2.02094
122150	112625	89	57019	54737	85	2371	2325	26	4747	4353	40	10595	10137	52	14978	14650	65	435839	409843	88	2.02511
35364	35688	71	17559	17291	54	397	508	0	588	898	0	1970	2023	25	3324	3454	30	75486	74635	73	2.02824
227395	153945	121	202693	152652	120	6352	4997	41	10386	7853	60	23963	17638	106	34611	25974	107	900913	652692	117	2.02824
51686	51470	74	34820	34239	75	551	544	0	1624	1366	14	2844	2720	29	3687	3705	30	98943	98401	66	2.03032
107879	98784	94	66868	62404	84	2066	1982	24	3685	3400	35	8500	8316	53	10952	10960	52	311920	287956	84	2.03136
70346	64576	83	37071	34462	78	1297	1084	11	1776	1698	22	4218	3923	36	5511	5213	43	159107	147335	76	2.0324
46698	44704	80	30188	29044	74	771	691	0	811	934	0	2793	2872	27	4133	3552	37	103923	101079	69	2.03345
55046	53412	77	23293	22788	69	761	784	0	1067	1121	8	2898	2827	31	4232	3879	36	100991	100225	69	2.03449
221334	163513	101	116364	88584	101	4121	3062	38	7272	4877	56	16621	11490	78	22843	14715	92	598645	413898	101	2.03449
151195	131950	89	96437	84756	90	3002	2814	30	4316	3564	42	9320	7949	58	12840	11202	65	334567	286403	87	2.03449
86782	80386	92	50050	48129	80	1803	1767	20	2908	2349	30	5938	5580	41	8634	8401	52	224503	204093	80	2.03553
109173	101730	91	48752	45934	83	1670	1528	19	3005	2967	33	7197	7198	42	10076	9135	56	290171	274345	83	2.03866
107907	101481	88	45217	43355	81	1869	1776	22	3466	3279	32	7534	6749	45	11385	10695	57	298291	268578	84	2.0397
101958	93305	97	48682	45695	81	1640	1502	20	2222	2004	29	5450	4985	41	7457	7027	45	196660	173645	84	2.04179
40025	40470	73	24902	24769	71	429	418	0	863	925	0	1790	1776	22	2860	2978	27	75561	74627	71	2.04283
94060	87569	84	44200	41633	83	1473	1404	16	2151	2192	27	4975	4538	41	6337	6226	41	182061	177798	80	2.04387
37596	35827	71	18988	18348	55	330	360	0	578	564	0	1718	1778	21	2451	2266	29	68625	69250	71	2.04491
51259	52279	74	25762	25466	73	568	634	0	1254	1228	11	1917	1927	22	3179	3496	30	83517	82223	72	2.047
105248	101093	83	43236	41768	80	2112	2091	22	3541	3352	36	8520	8072	50	12147	11842	59	340645	312526	87	2.04804
108512	100928	99	69138	65765	82	1586	1636	20	3014	2545	31	6475	5605	43	9850	8854	52	262229	228691	86	2.04804
49531	49099	76	26423	26549	68	413	450	0	1023	1350	10	1717	1698	18	2383	2646	27	76437	79128	73	2.04804
77777	75840	80	48743	47414	79	1449	1560	16	2508	2644	28	6101	5707	42	8897	8711	56	249397	236868	81	2.04804
45783	46894	67	24434	24613	62	963	1088	7	1402	1339	18	3395	3366	32	4390	4203	36	142471	141422	75	2.04908
41024	41095	72	23114	22878	68	407	415	0	1092	689	0	1959	2078	23	2521	2968	27	79252	78806	72	2.04908
86424	81079	87	44653	41748	79	1106	1085	7	2454	2329	23	4937	4767	39	6382	6279	43	177099	173256	83	2.05012
98133	92928	83	42519	40459	80	1250	1164	9	2402	2749	27	5960	5923	41	8196	7876	46	237573	225094	86	2.05117
51128	49457	79	29516	28769	74	807	782	0	998	835	0	2486	2437	28	3500	3472	32	91568	89222	73	2.05117
52190	51554	77	27844	27292	74	601	673	0	953	1041	4	2274	2263	26	3156	3248	31	89792	87776	75	2.05221
99458	96795	80	45935	43896	81	2148	2235	23	3248	2999	33	8138	7510	50	11614	11124	67	340377	311632	84	2.05325
95851	90880	82	60491	58943	81	2054	1705	23	3568	3414	31	9644	9429	54	13788	13136	61	388095	362308	85	2.05429
111833	103112	87	71807	66212	83	1763	1645	21	3341	2933	35	7569	7008	50	11009	9974	64	301671	278906	86	2.05429
92538	87997	80	37547	34534	79	1441	1231	14	2279	2072	23	4974	4800	38	6741	6488	45	175666	167127	82	2.05429
22109	24490	61	15213	15456	48	179	220	0	1046	814	0	996	1062	6	1603	1686	17	48129	49038	68	2.05429
147078	126941	90	112860	100702	90	3394	2973	32	4661	4203	43	10415	8707	56	13780	11667	66	385186	338779	92	2.05429
148827	133599	95	83898	76322	87	3144	2925	28	6408	5622	48	12978	10681	64	18282	16536	73	509291	414702	92	2.05533
21844	22338	62	15651	15535	52	447	314	0	446	445	0	1135	1251	11	1519	1383	21	45132	45008	64	2.05742
127719	110294	90	77782	66953	88	1956	1771	22	3517	3431	37	9270	8327	54	12697	10595	68	365898	312507	90	2.06263
213023	107299	122	107594	64479	113	3169	1690	43	5538	2903	61	13088	6724	77	18483	9637	92	504904	250957	113	2.06263
123989	114476	91	53020	49685	85	1929	1833	21	3708	3619	34	9450	8794	55	12487	11983	62	347455	311080	85	2.06471
158449	135131	92	94682	80820	92	3165	2228	34	4696	4149	40	10385	8553	63	14465	11528	76	384346	312328	91	2.06471
48951	49516	72	24083	24105	63	870	764	0	1271	1095	11	2292	2494	24	2179	2084	26	82874	81962	68	2.06471
36432	36496	70	17273	17210	51	597	595	0	800	767	0	2085	2234	23	2577	2526	30	75080	73296	69	2.06576
103053	95526	84	49431	45174	83	1466	1377	16	3051	2848	35	7028	6276	49	8968	7950	55	261545	232512	83	2.06576
131907	115285	90	57170	50828	86	2521	2248	24	3320	3113	33	7440	6405	52	11184	10291	55	274958	232831	84	2.0668
89491	86348	79	41862	40634	78	1339	1306	16	2666	2522	28	5859	5530	44	8603	8394	53	239246	226684	76	2.06784
88198	82868	81	48859	45942	80	1801	1371	17	3194	2717	31	6223	5511	45	8256	6883	50	222038	207751	76	2.06784
151322	125644	92	71682	59906	91	2257	1882	25	3570	3105	37	7736	6158	52	10500	8524	55	268292	222445	88	2.06993
169416	149644	90	110981	97903	90	3855	3126	34	7261	6509	46	16266	13438	70	19796	16174	83	585751	487697	92	2.07097
99768	94469	83	68534	65591	82	1371	1419	15	2776	2622	27	6415	5685	46	7425	7167	45	204307	190447	79	2.07201
84953	82140	83	29164	28215	77	1090	1112	6	2056	2089	25	5062	4920	38	6690	6789	41	192994	189011	76	2.07201
28900	28091	57	17780	17586	53	187	212	0	356	424	0	1507	1598	18	1841	2216	23	60121	61269	64	2.07201
132781	119010	92	66133	59270	88	2355	1966	28	4294	4238	35	10607	10347	58	12838	12783	58	394640	381007	88	2.0741
88237	82696	88	47640	45118	81	1191	1156	8	2286	2021	26	4700	4419	39	6310	6603	43	188547	176967	82	2.07514
64919	62665	76	27203	26356	76	756	823	0	1512	1328	17	2724	2301	30	3523	3408	34	98973	94647	77	2.07618
104985	99432	82	50846	46478	82	1471	1413	18	2677	2385	27	6920	6332	48	9218	8745	51	252186	225667	86	2.07826
116171	107141	85	53206	48840	84	1557	1532	19	4280	3998	36	8856	8765	51	12389	12208	59	382768	368620	84	2.07826
88584	84577	79	37991	36515	79	1233	1223	11	2378	1932	27	4910	4730	38	6397	5786	44	181252	175415	81	2.07931
132438	121862	86	80207	74228	87	2685	2635	26	4768	4746	37	10931	10403	60	14584	13982	68	429339	409033	92	2.07931
126276	116914	83	56403	52789	83	2568	2205	28	4682	4261	36	9981	9684	53	13196	13342	58	401485	385871	84	2.07931
52497	48328	78	34212	33299	74	905	874	0	1451	1204	17	2761	2698	30	5059	4789	39	134049	126045	77	2.08348
20046	19335	50	14717	14848	48	365	295	0	561	767	0	1253	1235	12	1513	1473	19	38688	38912	65	2.08452
158998	124559	94	79262	60509	96	1835	1451	19	3719	2938	40	9414	8060	51	13099	10429	66	357924	302064	97	2.08452
98738	89547	98	63401	59019	83	1425	1322	13	3032	2626	31	6590	5849	46	9378	8709	56	246724	225059	83	2.08556
147152	134390	90	78571	72289	86	2579	2315	25	5475	4845	40	11380	10231	57	14927	13246	60	434032	387392	87	2.08973
38119	38653	57	20182	20224	54	417	334	0	816	884	0	1783	2059	21	2606	2509	28	72785	72277	70	2.09077
36129	35301	71	18553	18386	56	365	589	0	751	596	0	2147	2362	23	3090	3005	31	76174	76782	70	2.09286
54495	54273	77	28366	28181	74	774	663	0	1607	1727	17	2765	2612	30	3274	3589	29	93586	95738	75	2.09286
25053	25188	55	12745	12761	45	627	642	0	686	616	0	1549	1689	18	2462	2245	27	59770	60646	68	2.09286
113430	102333	90	55486	50853	83	1879	1800	20	3703	3291	34	8144	7473	50	9728	8437	59	303829	264411	85	2.09286
96115	93042	83	70646	67080	82	2081	1987	23	3178	3086	30	7415	7292	45	9909	9191	52	267679	243874	82	2.09286
49090	47994	80	19033	18441	56	928	923	0	1453	1459	22	2804	2474	32	5050	4841	40	121944	116458	72	2.09598
50869	50306	80	20422	19943	60	540	490	0	1571	1217	18	2597	2709	26	4229	4006	36	104056	102241	71	2.09702
68499	65722	93	23013	22601	62	1124	964	0	1885	1523	19	3254	3230	31	4239	4015	35	120785	116042	76	2.09702
30786	31132	60	18455	18715	51	363	334	0	908	1022	3	1664	1578	21	1960	1932	21	57734	57596	65	2.09807
54883	52342	78	40776	39760	77	1174	1265	13	1928	1822	21	4053	4025	37	6436	6183	42	160191	149762	76	2.10015
97727	90722	87	47424	44564	81	2207	1845	25	2745	2266	29	5513	4991	41	8503	8113	50	211804	200739	79	2.10119
63969	60344	78	31209	30013	76	965	840	0	1937	1982	19	3616	3656	32	4780	4923	39	129203	121665	74	2.10328
79455	71275	92	34375	30049	79	1539	1368	17	2170	2140	25	4854	4162	40	7547	6780	52	170555	152280	83	2.10328
35520	33985	73	13806	13797	46	320	402	0	267	519	0	1703	1654	19	2074	2319	24	61949	61083	64	2.10536
202769	172976	99	110972	95706	96	3055	2798	32	5192	4378	46	11766	9326	66	21591	17140	87	613814	470773	99	2.10641
100885	94046	86	66938	63630	82	1663	1600	22	3052	3154	29	6916	6637	47	10249	9324	54	280898	263661	82	2.10641
39835	40043	72	23383	22793	69	318	202	0	797	1060	5	1490	1623	19	2378	2503	25	66456	66759	70	2.10745
77520	76554	78	48728	46958	79	1282	1225	11	1495	1949	21	4467	4177	39	6686	6828	45	169300	168099	81	2.10953
228658	129571	143	108411	64200	139	3804	2010	43	6959	3812	64	16348	8467	106	20938	11144	107	601087	312287	141	2.11057
70987	68985	79	49626	47434	78	1456	1205	14	1916	2017	24	5656	5387	40	7254	7034	45	203611	192574	80	2.11057
167226	127546	101	97880	78310	95	2362	1935	27	4741	3692	44	10480	8002	58	13863	10568	65	387917	291604	100	2.11266
114437	102007	84	70067	63581	86	1688	1746	21	2586	2626	29	6051	5232	43	8639	7636	57	213109	178299	87	2.1137
105124	97125	84	62757	57518	83	1753	1352	20	2466	2384	31	7254	6773	45	9611	8899	53	292230	262759	87	2.1137
120924	107185	87	58604	52838	86	2312	2177	25	3120	2975	32	6946	6134	47	11255	9630	64	282128	247786	90	2.11579
154219	138589	99	94679	83896	91	2635	2624	27	4610	4124	37	11173	10435	53	14960	13235	75	393550	372838	92	2.11579
106796	99582	96	77882	73917	84	2387	2033	24	3092	3181	29	7429	6930	45	11405	11283	50	291521	276945	86	2.11579
121006	108394	88	64478	57538	85	1931	1776	20	3481	3133	34	8372	7295	52	10859	9707	58	318377	284387	88	2.11683
287907	203012	127	172763	127539	121	7058	5197	45	8557	6670	56	21745	15425	87	29943	22209	113	774426	586657	122	2.11891
94435	90546	81	56462	54718	79	1254	1260	11	2275	2209	25	5687	5403	41	7637	7775	46	217529	207608	82	2.11891
100378	95153	84	52928	50103	81	1940	2127	23	3397	3364	31	7712	7159	52	10196	9138	57	282573	272096	83	2.11995
89428	85251	94	41858	38736	80	1630	1589	17	2120	1748	22	4265	4076	37	6865	6504	44	172562	165086	79	2.12308
106926	98461	96	53543	49385	82	1590	1501	22	2464	2185	31	5304	5042	41	8043	7110	58	237945	210999	87	2.12308
117563	110348	84	99496	94568	85	2400	2265	24	4156	3406	40	8904	8184	50	12043	11015	55	338963	313894	85	2.12308
38522	38494	72	26093	26356	64	691	866	0	1439	1582	17	2981	3086	29	4857	5114	37	114695	118169	73	2.12308
72722	67814	80	44213	41871	79	1503	1443	18	2606	2392	26	4905	4443	40	8171	7609	51	200076	177612	81	2.12517
109153	99648	99	60287	56441	81	2007	1847	22	3521	2804	35	7471	7000	47	9918	8907	54	286388	253205	82	2.12829
99521	94877	84	54699	52371	82	2007	1930	24	3744	3502	30	7525	7333	50	10554	9455	54	265987	242807	80	2.12933
73963	72982	82	39289	38429	76	1381	1329	14	1985	1683	24	3805	3793	34	4934	4429	42	138968	136942	75	2.12933
44121	44649	66	21879	21270	68	764	764	0	1072	1159	7	2457	2722	26	3827	3503	35	99648	95544	70	2.13142
20533	22222	45	14911	14977	47	331	433	0	818	702	0	1109	1176	9	1581	1965	17	44975	45784	65	2.13246
49608	48815	76	28039	27340	74	948	878	0	1008	1539	13	2529	2299	29	3710	3654	33	81075	81657	70	2.1335
165035	140259	94	88147	76124	91	2751	2277	29	5307	4205	43	11081	9728	62	13837	11445	75	415099	361494	94	2.13663
111401	100348	86	56296	49409	87	1862	1823	21	3550	3084	34	6737	5649	48	9847	8522	54	242294	201742	87	2.13976
37432	36642	65	18817	18526	51	483	359	0	555	604	0	1977	1907	22	2539	2430	27	70019	68888	69	2.1408
63868	61188	77	41928	40121	76	868	1000	1	1755	1675	21	3100	2955	30	5582	5262	42	127514	114640	77	2.14601
114457	106875	98	55677	52156	98	2456	2349	26	4889	4735	36	9908	9859	53	13080	12410	61	402093	373663	98	2.14601
26528	27579	61	13234	13380	46	622	512	0	874	805	0	1860	1985	21	2377	3139	24	66420	70878	67	2.14705
51403	48468	81	27364	26736	74	495	453	0	508	1018	3	1961	2222	21	2092	2192	20	69857	68771	72	2.14705
75851	74141	78	37397	36492	77	886	904	0	1556	1647	19	3857	3903	32	4561	4448	37	137506	134005	77	2.14705
26690	26619	56	16465	16697	49	287	346	0	541	734	0	1575	1730	21	1863	1726	25	58929	58377	62	2.14705
38483	36815	71	20027	20142	54	275	187	0	587	571	0	1405	1517	18	2380	2202	27	60340	57799	71	2.1481
26014	26507	58	15365	15416	49	114	161	0	574	721	0	1559	1490	16	1626	1992	19	55008	54500	68	2.15226
86645	83250	80	45992	44117	79	1296	1321	15	2523	2342	28	5557	5482	40	7607	7037	50	211776	208948	80	2.15331
43237	43736	71	20006	20044	58	459	445	0	1034	996	0	1973	2177	22	3025	3029	29	76934	75581	73	2.15748
44222	44442	72	19860	19846	57	674	720	0	903	1211	11	2650	2598	28	3656	3424	33	91433	90970	70	2.16477
231118	171721	113	141161	108278	102	4719	3321	40	8384	6333	51	17186	12268	74	23660	16153	93	618367	437072	103	2.1679
26750	26390	66	12533	12710	44	259	272	0	146	464	0	1298	1266	16	1837	2133	21	55031	56982	61	2.16894
58986	57780	76	32258	31579	76	956	979	0	1481	1539	18	3649	3203	34	5181	4786	38	128481	119999	73	2.16894
44744	44959	65	30066	29636	74	972	956	0	1320	1013	3	2419	2459	26	3523	3370	34	87654	85855	72	2.16998
66812	64274	81	32131	30586	76	957	864	0	1562	1394	17	3878	3654	34	5744	5741	44	150601	144053	77	2.17103
34385	34272	69	18998	18731	53	814	552	0	801	978	0	2261	2179	25	2667	2603	28	70889	73114	68	2.17103
36324	37113	73	17453	17606	51	465	362	0	550	629	0	1211	1432	17	1951	1902	24	66756	68127	70	2.17207
133960	123622	86	62592	57220	87	2404	2275	25	4340	3640	40	10269	8883	59	13921	13295	55	392202	339598	90	2.17207
80469	75876	79	39301	37594	79	1108	990	0	1769	1826	24	4349	3897	37	6724	6475	44	158300	140968	83	2.17519
107733	96616	100	62622	58397	83	2036	1695	25	2875	2974	33	6741	6159	44	10517	8822	68	254250	223476	86	2.17519
73770	71089	80	24502	23857	75	1069	956	0	2485	2415	29	5244	5139	40	8854	8632	54	212436	204805	80	2.17624
109236	99776	88	66942	61875	84	1652	1612	19	2843	2557	30	6235	5616	44	8331	6899	56	224687	198629	86	2.17624
82084	73594	83	52826	49462	81	1258	1209	12	2494	2194	25	4890	4816	39	7026	6438	48	180970	176783	80	2.17936
89917	80566	98	45720	41255	98	1052	996	0	1721	1654	18	4807	4274	42	6127	5164	44	171225	153374	98	2.17936
101706	92008	85	54732	48080	84	1766	1357	23	2916	2967	31	5982	5386	43	8736	8045	61	228265	211896	85	2.18145
172384	134432	101	111630	93222	96	3714	3029	35	6480	4694	54	14967	11710	68	19829	13916	86	556040	410042	98	2.18249
51422	49735	76	26121	25354	64	686	654	0	779	1069	7	3186	3081	31	4620	3981	42	114731	111071	75	2.18249
42974	42029	67	22833	22580	61	303	532	0	991	733	0	2164	1996	23	3640	3545	38	84212	83755	72	2.18562
151215	123968	92	109191	90146	93	2289	2004	26	4510	3369	44	8671	7334	55	12210	9606	67	319271	261032	90	2.18562
96099	94620	80	68981	67415	80	1927	1786	21	2953	3307	30	7028	7033	43	9022	8694	54	280179	265422	81	2.18562
38792	40486	61	22291	22519	55	499	492	0	594	713	0	2100	2175	24	2689	2806	27	73074	73475	69	2.18562
47019	46607	81	26558	26367	72	357	470	0	966	677	0	1696	1690	20	2834	3116	29	69736	66777	71	2.18562
89759	82986	81	53859	49687	82	1040	1079	8	2538	2114	32	4565	3934	39	5959	5164	43	155861	137774	79	2.18562
170342	154510	100	95678	88216	89	2960	2734	28	5253	4395	44	12180	10913	61	16349	13769	74	465260	388387	93	2.1877
145307	118168	95	71740	61958	89	2463	2158	28	4696	3541	45	9262	7293	51	12500	10695	63	315188	257923	89	2.19083
92010	87397	91	43647	41892	80	1105	1152	8	2272	2207	27	5266	4946	39	6391	6482	42	183612	181644	81	2.19083
130017	115153	87	74965	69489	85	2671	2583	27	4196	3790	38	11446	10577	53	14928	13264	72	426785	384080	85	2.19291
51925	49380	77	27723	27377	74	830	707	0	710	911	0	2769	2398	29	3688	3992	33	90759	89342	66	2.19395
21338	21197	52	14759	14732	47	239	340	0	240	351	0	1333	1425	16	1958	1882	22	48993	49537	61	2.195
69533	65119	81	39813	38144	78	1643	1694	18	2291	2435	26	4943	4722	38	6652	6516	42	190543	185733	78	2.195
34594	32954	73	21724	21357	60	583	436	0	927	744	0	1646	1730	21	2772	2635	30	68464	69655	65	2.19604
94254	88341	84	60982	57690	82	1440	1455	14	2228	2077	29	5858	5391	43	7333	6849	51	211181	198650	77	2.19708
121312	104211	88	55956	48069	87	2338	2062	26	3544	2958	36	7672	6287	50	11302	8905	63	279261	240892	83	2.19708
82433	78595	78	25984	25157	72	969	961	0	2379	2476	22	5356	5373	39	6955	6456	47	194370	196122	77	2.19917
48512	47642	77	23886	23378	70	504	550	0	1019	1079	7	2602	2718	26	3738	3526	36	90208	89831	68	2.19917
41678	40051	73	20757	20174	60	713	685	0	926	619	0	1886	1990	22	2933	2902	30	76409	78159	64	2.19917
72726	71555	78	36097	35204	77	958	994	0	1471	1579	17	3942	3892	34	5167	5026	38	141026	140387	72	2.19917
42411	41878	77	32746	31808	74	853	918	0	1299	1314	14	2661	2493	30	4262	4256	35	104704	97888	71	2.20229
20409	20289	67	14246	14369	48	311	218	0	852	884	0	1000	1107	8	1712	2019	22	46956	50159	52	2.20334
89279	84580	84	45076	42769	81	1531	1604	17	2047	2406	25	6081	6026	42	7837	7823	51	224918	216259	80	2.20438
27431	28300	54	12781	12751	46	547	527	0	600	1044	5	1440	1539	19	2364	2529	25	58462	58925	60	2.20438
62324	60830	78	27142	26320	76	751	868	0	1390	1437	17	3733	3652	33	5501	5510	39	144405	138103	77	2.20542
49225	47888	75	23463	23195	64	653	537	0	1139	988	0	2084	2002	25	2771	2914	28	79072	79305	69	2.20646
41762	38454	86	21414	21359	62	481	488	0	847	622	0	1569	1566	16	2424	2180	28	65716	65972	71	2.20646
30568	30804	62	19350	18936	61	449	472	0	611	800	0	2118	2395	23	2353	2190	24	68061	69193	69	2.20959
221375	173281	118	101316	81245	104	3353	2566	34	6518	5130	49	12979	10127	68	15954	13096	70	472769	377070	106	2.21063
131834	122395	86	85086	80640	86	4046	3818	33	6395	5754	45	13080	11430	65	17505	15415	73	440718	378954	88	2.21167
33191	34098	62	13580	13674	46	684	573	0	471	801	0	1858	1775	21	2749	3079	28	64431	67747	70	2.21167
41960	41449	72	26248	26112	72	447	439	0	1400	1329	13	2258	2084	26	3449	3415	31	84871	85640	66	2.21272
117986	109041	85	43145	39000	84	1655	1581	19	2906	3067	29	6672	6086	46	10033	9037	55	266256	237311	86	2.21376
100546	93072	97	38787	35095	82	1832	1612	22	2850	2692	32	6772	6424	45	10113	9249	54	272089	245533	84	2.2148
196781	155857	100	115152	94504	96	3764	2791	35	6222	5105	43	12448	10148	63	17274	13946	78	449662	374877	93	2.2148
75118	74483	80	36725	36284	77	724	718	0	1317	1571	17	4279	4281	37	4775	4948	37	146613	145722	77	2.2148
30705	30773	63	22007	21794	63	401	508	0	865	992	0	1233	1507	15	1940	2185	21	59048	55796	71	2.21793
107351	100855	85	52279	49226	83	1901	1763	22	2318	2167	27	5680	5479	40	9101	8070	54	217617	207610	81	2.21793
155356	135326	92	64887	55584	89	2806	2451	28	4408	3993	38	10868	9537	56	14092	12822	62	427799	351036	93	2.22105
50253	48660	74	35511	34336	76	814	815	0	1639	1756	19	3359	3724	31	5764	5846	37	144495	139315	79	2.2221
43501	42788	73	25481	25177	72	306	347	0	968	958	0	2351	2242	28	3147	2977	32	88260	86695	71	2.22418
135772	119038	93	92173	84013	88	2278	2036	25	4032	3718	36	9199	8394	53	12755	11577	64	323186	301286	90	2.22522
170791	143779	110	142296	122730	110	3047	2644	29	6410	5469	51	13290	11202	61	19054	16012	85	511269	431929	110	2.22522
26399	26093	64	20015	20032	61	444	496	0	478	653	0	1207	1113	11	1922	1797	20	48143	51068	61	2.22731
98599	87098	86	55692	50203	84	1190	1239	11	2836	2241	32	5879	5345	44	8378	7546	54	225504	201062	83	2.22835
110639	96433	89	70767	62763	88	1515	1231	15	3218	2590	35	5939	5007	44	8281	6899	51	211734	179754	84	2.22939
110151	100505	85	53853	51116	83	1905	1855	20	3107	3261	28	7039	6606	46	10154	9076	55	281580	264785	81	2.23252
91936	85205	85	54174	51310	82	1138	1192	10	2513	2478	27	5269	5419	38	7013	6103	52	201980	188260	80	2.23252
144418	113539	105	84182	68239	92	2503	2079	27	4863	4090	41	10519	8439	60	13195	10339	68	379646	308180	87	2.23252
171332	131399	105	124233	98453	113	3468	2675	34	6135	4587	51	13456	9925	69	17447	12836	83	523271	396475	113	2.23252
50984	48160	78	20837	20430	58	778	838	0	661	917	0	2246	2049	26	3341	3325	32	85975	86069	72	2.23877
74741	71293	84	33882	31939	77	1319	1351	16	2384	2171	23	4480	3933	38	7181	6717	47	174937	157648	82	2.24086
97852	93294	83	70008	69211	81	2626	2514	26	3797	3499	34	8628	7782	51	13132	12309	61	321818	296781	83	2.2419
95347	90450	82	43700	41659	80	1601	1558	18	2706	2497	30	5862	5666	43	7600	7732	44	226919	218516	80	2.24398
28409	27972	66	16761	16645	52	571	399	0	631	968	0	1946	1939	22	2702	2711	25	74344	76065	68	2.24919
116498	104691	87	62180	55462	85	2280	2049	24	2784	2477	31	7025	5979	51	10333	8525	57	260731	222992	93	2.25232
14990	13939	61	11454	11785	44	248	326	0	394	468	0	1015	959	0	1283	1611	15	38817	39031	52	2.25336
36254	35506	73	21698	21545	61	715	546	0	973	1011	2	1944	2084	23	3009	2659	30	70584	72784	68	2.25441
52130	48939	86	22966	22574	64	801	654	0	1161	1133	8	2254	2223	25	3677	3818	31	103140	97173	75	2.25441
108636	99303	86	77928	72557	84	1442	1455	14	3169	2905	31	6568	6242	44	8901	8249	51	257042	236298	87	2.25441
31898	32521	61	16402	16381	51	496	402	0	1252	1051	5	1354	1448	16	2084	2078	24	57929	56213	66	2.25649
130930	120471	89	72797	67446	86	2092	1933	23	4227	3611	39	9048	8001	49	12811	10567	63	333439	285218	92	2.25649
29332	28939	67	18209	18023	55	431	331	0	898	989	0	1366	1457	16	2195	2382	26	60755	62841	66	2.25649
38248	39385	64	18096	18047	53	302	292	0	699	921	0	1705	1603	20	2626	2848	28	78267	79430	68	2.25962
104885	98156	84	67882	64030	82	1793	1427	18	2472	2054	28	6569	5561	47	10219	9132	55	249976	213860	81	2.26274
100555	93860	83	47889	44108	83	1404	1319	13	2916	2517	28	6002	5446	44	7397	7170	45	236325	228962	81	2.26274
20129	19477	68	14041	14276	46	337	313	0	527	627	0	1183	1162	14	1361	1477	18	47754	48476	58	2.26379
124606	107729	87	71744	61654	88	1749	1644	19	3003	2502	33	6651	5691	49	8627	7088	50	233676	204003	83	2.26379
70402	70694	76	28048	27482	72	1766	1777	20	2669	2494	29	7516	7472	46	10426	10455	54	300546	290827	77	2.26379
30959	33270	46	14896	15287	46	304	343	0	612	462	0	1584	1728	20	1984	2082	24	57382	62056	61	2.26379
16090	17265	44	13229	12987	48	360	432	0	517	561	0	1080	1117	9	1464	1760	20	45068	45278	61	2.26483
87547	80057	88	34804	32359	82	1692	1706	19	2859	2416	37	6730	6201	45	10047	9137	54	266818	248507	83	2.26691
35532	36984	58	12481	12495	46	398	468	0	1294	1121	9	3028	2899	31	2920	3123	31	80693	81898	69	2.26796
89653	85022	82	68672	66070	80	1446	1551	15	3704	3175	32	6687	6039	43	8570	7417	58	262355	241923	80	2.269
136427	117679	90	59019	50644	87	2019	1883	23	3496	3094	34	9617	8486	60	13397	11630	64	367837	315504	88	2.269
85454	81861	85	55222	53207	80	1116	1140	9	2002	1812	23	5399	5481	40	6743	6081	44	194171	186531	78	2.269
97550	93173	84	45935	43690	81	1635	1493	19	2830	2478	29	7697	6999	50	9406	9253	51	283589	267788	80	2.269
28529	31325	47	17879	18756	48	552	496	0	898	906	0	1531	1699	19	2019	2388	21	61919	66388	61	2.269
81571	77892	89	55668	54256	79	1217	1139	11	3180	2820	32	6186	6108	43	8913	8345	51	251194	236591	83	2.27212
145736	124246	90	85559	75248	88	2661	2372	29	3843	3243	40	8374	7061	52	12189	10000	60	317792	266385	91	2.27212
59283	58603	84	27906	27710	74	806	737	0	1012	1266	11	2349	2360	27	3198	2859	30	103658	104089	75	2.27212
91762	87287	83	45485	42620	80	1481	1369	15	2609	2247	28	6068	5609	42	7085	7060	45	214464	205266	82	2.27629
46858	47279	67	30127	29792	74	740	961	0	1596	1256	13	2310	2302	27	3640	3672	32	99524	96219	75	2.27629
152942	134309	102	100626	91033	90	2953	2692	29	4528	3404	44	9300	7729	56	13402	11028	62	342818	293076	93	2.27734
90461	87997	80	28419	28124	73	1302	1170	13	2534	2535	27	5727	5466	38	7311	7503	44	224461	221714	83	2.27734
125987	112396	88	81722	75386	86	2613	2625	26	3311	3541	31	8662	8413	50	12720	12222	58	310735	300965	86	2.27838
46910	47168	73	16852	16974	51	405	609	0	1090	980	0	2205	2238	25	3424	3431	33	81915	85363	68	2.2815
102846	96831	84	46778	44264	81	1911	1562	23	3375	3026	36	7081	6656	48	9927	9029	57	255256	229346	84	2.28463
122042	108153	86	84839	75417	88	2791	2395	29	3781	3485	37	7986	7735	50	11193	10389	61	309350	283557	87	2.28567
94915	89137	85	43383	41299	81	1347	1188	14	2600	2061	26	5087	5246	39	6989	6371	49	193708	182375	97	2.28567
43028	44396	57	18576	18769	51	709	800	0	798	1008	3	2478	2226	26	3393	3154	34	89306	88815	71	2.28567
82402	79599	82	49175	47902	80	930	940	0	2570	2668	25	4912	4660	40	6217	6051	41	187878	181478	83	2.28672
43160	41297	76	22142	21806	60	210	420	0	763	785	0	2032	2018	23	2389	2129	26	76750	78605	72	2.28672
37939	36896	70	21494	21189	63	465	469	0	907	784	0	1755	1691	20	2427	2455	27	66916	71752	68	2.28672
102158	89272	90	62353	55253	85	1832	1399	20	2391	2213	27	6670	5991	46	9144	7869	53	245990	216086	87	2.2888
50259	49383	74	28141	27844	74	947	872	0	1710	1213	17	2416	2523	27	4078	4054	34	100496	100728	72	2.2888
54061	53242	77	26780	26385	73	622	548	0	811	816	0	2420	2492	26	3557	3340	33	88741	90943	72	2.2888
103444	96277	89	45415	42325	82	1685	1754	19	3155	2821	32	6587	5805	46	10147	9476	56	282184	250321	83	2.28984
27770	27610	69	18723	18721	54	442	368	0	466	798	0	1311	1090	11	1951	1891	24	49085	49337	66	2.28984
97000	89857	96	49595	45997	82	1285	1255	12	2492	2196	26	4857	4399	40	6959	6496	46	178010	163009	82	2.29088
132468	106058	98	99205	84802	92	1848	1627	21	3062	2496	35	8149	6926	53	11222	9286	60	291915	242078	90	2.29193
36197	38357	54	21592	21663	56	475	611	0	1096	951	0	1866	1710	23	2719	2535	29	67235	66808	67	2.29297
39323	37428	74	19732	19372	58	572	528	0	1337	1104	9	1787	1667	21	2520	2413	27	73913	74641	68	2.29297
36470	36037	56	23664	23268	70	327	454	0	745	794	0	2102	1944	24	2913	2939	29	71444	69715	68	2.29505
94007	88995	81	36050	34884	80	1011	1050	6	3049	2785	31	6192	5632	44	8013	7716	46	221713	210578	77	2.2961
27150	27739	62	17109	16996	52	511	668	0	581	709	0	1268	1352	14	2035	2045	24	51040	52453	64	2.2961
55411	52177	79	18852	18660	57	592	541	0	793	994	0	2179	2148	24	3283	2984	33	85721	86058	73	2.30027
96608	89353	82	56643	53388	82	1595	1484	18	2235	2198	30	4914	4873	38	6326	5704	47	178677	161242	80	2.30027
23001	25357	46	17150	17746	48	431	352	0	261	531	0	1556	1409	15	2150	2054	24	52642	54144	56	2.30027
84808	78811	91	42829	40268	78	842	865	0	2306	2076	29	4715	4724	37	6074	5423	45	183768	166725	80	2.30131
87949	82873	89	68032	64984	81	1567	1585	18	3291	3278	32	7156	6639	46	8962	7857	52	242280	227561	82	2.30235
112142	97871	103	68258	57795	103	2069	1826	23	3998	2942	37	7248	6368	45	10551	9041	61	268461	230724	103	2.30339
57040	56155	75	24386	23971	69	1155	1156	11	1755	1645	20	3196	3041	32	4872	4642	40	131737	125779	75	2.30339
65493	61920	84	41302	39435	77	932	751	0	2130	1964	24	3569	3509	33	4607	4285	39	142094	133291	77	2.30339
149203	137148	89	83658	76687	89	2678	2290	28	4216	3383	37	11434	9791	56	15001	13288	66	437153	363497	92	2.30443
43986	43346	76	20438	20276	56	341	448	0	1041	950	0	1596	1685	20	2595	2637	27	66770	65195	68	2.30548
101310	96727	89	58989	57214	81	1646	1536	18	2931	2845	27	6322	5843	44	8767	8030	48	249423	231453	83	2.30548
100203	91877	100	47145	43432	83	1165	1128	8	2650	2418	32	5919	5602	42	6746	6428	50	215786	199770	86	2.30652
43555	41424	75	20510	19933	63	813	962	0	936	914	0	2039	1964	23	3037	3463	28	79574	78887	73	2.31486
39081	37748	66	22665	22181	60	871	893	0	1843	1238	16	2656	2597	29	4114	4608	32	114832	110868	77	2.31798
105183	93742	94	60671	55765	85	1825	1572	23	3238	2925	34	7102	6393	48	11369	10157	63	263853	237544	89	2.31903
125427	111677	103	104594	96148	103	2782	2212	29	4529	4217	40	10743	9306	57	15025	12261	82	390674	328293	103	2.31903
53391	52384	67	28307	27773	73	764	536	0	1166	1226	12	2354	2496	26	3774	3419	34	95110	93383	70	2.32007
56815	54567	77	30746	29153	76	821	835	0	1814	1483	16	3248	3200	31	4554	3895	40	122824	119116	78	2.32007
86856	80822	95	47527	44553	79	1378	1306	13	2655	2365	31	5403	4696	43	6681	6152	45	188410	169154	79	2.32424
70833	68797	77	34807	33609	78	935	996	0	1880	1519	21	3868	3646	33	5912	5654	42	133347	130732	76	2.32528
99891	92602	86	50424	46922	84	1639	1607	19	2740	2922	27	5946	5302	43	7954	6771	50	223219	199759	83	2.32632
208490	169893	102	160846	137586	98	6064	5525	37	8656	6473	54	18374	14665	78	26033	20829	91	651742	493599	99	2.32841
97642	93769	85	46261	43813	80	1440	1365	14	2442	2793	27	6335	5893	42	7915	7481	45	255649	247410	77	2.32945
121008	107014	88	52191	46688	86	2337	2060	26	3979	3167	39	8260	7476	53	11006	9630	63	293597	241991	85	2.33049
33197	33434	68	12454	12404	46	538	608	0	637	801	0	1950	1834	23	2854	2945	32	74162	73308	69	2.33362
75123	72810	78	59867	58983	79	1666	1465	19	2761	1978	34	5141	4900	40	7292	6842	48	188149	173290	80	2.33466
119011	111442	84	47948	43797	84	2021	1825	23	2853	2513	32	6788	6372	43	9457	8719	57	250090	233041	81	2.33466
87980	86679	80	46230	45048	78	1203	1298	13	2513	2249	30	5927	5643	42	7363	6844	49	222754	216548	79	2.33466
84042	81695	81	35621	34774	78	1010	1005	2	1549	1784	21	5195	5233	38	6262	6282	42	202165	195200	82	2.3357
52697	51494	76	24014	23756	65	1011	929	0	1088	1607	15	3718	3659	33	4731	4502	38	130300	127509	77	2.33987
50506	50896	74	24419	24021	66	739	818	0	771	867	0	2427	2209	26	2857	2791	30	85946	82971	77	2.33987
39217	37088	75	20625	20200	59	474	546	0	829	949	0	2280	2399	24	3065	2804	32	78443	76594	71	2.34196
29289	28526	71	14712	14744	47	430	470	0	464	653	0	1654	1665	20	2391	2256	26	63231	62631	69	2.34196
97174	91854	81	86723	84698	82	2185	2041	24	3513	2827	33	6844	6623	47	8282	8248	47	243405	223281	87	2.34508
39610	40282	58	22145	21688	65	559	529	0	1178	1203	8	2157	2055	25	3215	3169	33	89793	88134	74	2.34508
85946	83253	81	68276	66502	79	1428	1525	17	2635	2572	28	5893	5662	42	8224	7515	51	214047	200602	84	2.34717
210734	163279	99	148645	115325	100	3408	2733	35	6448	4978	48	13376	9782	71	19091	14217	75	488408	360679	102	2.34821
107997	104652	81	44645	44268	80	1944	1672	21	3727	3539	33	8087	7697	49	9173	9469	49	294293	267432	86	2.34821
97802	91730	87	53551	51612	81	1877	1657	21	3115	3086	32	7545	7399	45	10225	8973	59	290780	256522	87	2.35134
40649	41996	53	18540	18466	53	852	832	0	965	1183	10	2486	2647	27	3564	3795	31	91952	91719	72	2.35134
76491	74852	80	32501	31745	77	1085	837	0	2025	2174	26	4611	4394	39	6685	6859	42	160940	156504	81	2.35342
122858	111650	97	74593	69494	85	2263	2093	24	3767	3162	34	7921	6761	51	11393	9999	67	276600	239829	88	2.35342
110203	99538	88	96609	89326	86	3164	3036	30	4777	3959	43	10878	9787	61	14941	14191	62	424383	372762	89	2.3555
70725	67416	84	46550	45204	78	1205	1242	12	1926	1931	25	4010	3794	38	5960	5633	44	148704	141536	77	2.35655
29931	27808	70	16098	16225	52	407	436	0	794	864	0	1531	1786	18	2368	2307	27	60827	63273	62	2.35759
140039	127544	99	70836	66501	86	3394	3361	31	4950	4218	39	11376	11276	55	15414	14213	66	386640	352717	86	2.35967
82045	79265	81	45982	43553	79	1558	1301	15	1882	1951	25	5409	5434	37	7718	7053	54	210050	193914	95	2.35967
169525	125632	104	94185	69795	97	2803	2313	28	5652	4317	42	12086	9078	64	16270	11740	75	422974	333479	93	2.36176
69502	65315	80	30940	30251	77	816	822	0	800	1251	14	3483	3465	31	5424	5363	38	136431	128973	75	2.3628
105419	98852	82	68731	65017	84	1803	1766	19	3983	3554	34	9185	8489	51	12984	13107	60	332801	309445	86	2.3628
112580	105780	83	48687	45308	83	1712	1552	18	2932	3182	27	7634	7252	45	10434	9671	55	286085	269962	85	2.36489
99444	93673	86	64059	60946	82	1839	1941	21	3381	2797	33	6572	5845	46	9015	8545	48	250331	229283	82	2.36697
49347	48076	78	24615	24058	73	481	650	0	751	902	0	2430	2397	28	2937	2884	29	87120	87367	74	2.36801
85855	82383	82	84943	81832	82	1768	1810	19	3272	3042	34	5806	5548	42	8095	7578	48	212023	190880	82	2.36905
41501	41857	74	23360	22425	71	526	528	0	665	826	0	2127	2158	21	2935	2928	29	78543	78265	86	2.36905
100525	94049	86	75490	72648	83	2604	2761	25	3640	3725	33	9394	8940	51	11196	10463	66	310169	287975	85	2.3701
106617	92164	103	49280	42333	85	1605	1303	15	2765	2598	30	6485	5478	45	8602	7275	55	249832	219839	87	2.37114
119354	115392	83	64761	61452	83	1731	1758	21	3378	2846	32	7442	6973	49	11697	11035	61	288621	253865	84	2.37114
103331	94164	84	64189	59145	85	1317	1336	13	2827	2117	33	5864	5313	43	7860	7294	46	199539	176970	84	2.37218
94352	89223	84	50551	48555	81	2149	1957	23	3199	3367	30	8259	7702	48	10557	10376	56	310847	284653	85	2.37322
55740	54314	76	30009	28528	75	881	686	0	1117	1407	15	2788	2704	28	3655	3921	33	93837	91298	74	2.37427
59521	57434	82	54407	52748	78	852	831	0	1449	1411	13	2575	2579	28	4749	4552	36	105479	104202	76	2.37635
81539	79120	81	39224	38533	79	757	639	0	1775	1808	20	3979	3942	35	4738	4739	36	146369	146836	79	2.37635
20032	20069	57	14058	13941	48	400	455	0	275	647	0	1303	1510	15	2186	1741	26	52637	51343	67	2.37843
69876	64749	91	48201	46011	79	1231	1213	11	2128	1532	27	5082	4823	39	7415	6922	46	179171	162100	83	2.37843
93782	87704	82	41866	40428	81	1493	1263	14	2332	1752	26	6019	5863	41	7442	7895	44	233504	233366	81	2.37948
141443	134575	85	68268	64826	85	2662	2376	26	4901	4612	39	11404	10974	60	14713	13229	72	440520	395801	91	2.3826
78962	75604	82	40269	38768	79	1105	996	0	1922	1772	22	4581	4137	37	5788	5632	42	170963	169764	76	2.38781
31657	32347	62	17371	17297	52	390	583	0	916	816	0	1524	1573	19	2086	2255	21	56212	55216	69	2.38886
83527	75728	82	38559	33827	80	1409	1268	17	2185	1930	29	4975	4183	42	6920	6449	47	177186	159763	78	2.3899
149220	119706	98	131949	105045	96	2819	2074	32	4447	3937	37	8544	6681	53	12971	10143	63	302728	237593	89	2.39094
107520	101179	84	54468	51486	82	2054	1910	22	3358	3535	32	8367	7910	47	10625	10210	54	326821	291950	83	2.39615
61352	58805	77	35135	33566	77	780	653	0	1053	1099	9	3162	2775	33	4451	4150	38	122837	113137	71	2.3972
26485	26574	58	15634	15659	50	236	389	0	687	662	0	1411	1564	17	2055	2028	22	56343	55726	65	2.39824
19532	19240	65	15360	15528	49	117	297	0	92	646	0	1068	1112	9	1083	1144	11	38809	39986	49	2.39928
94109	90762	82	74605	72024	81	2149	2043	23	4266	4092	36	10079	10012	56	13661	13257	63	373961	339407	82	2.40136
28207	29988	59	17915	17748	56	429	512	0	664	768	0	1478	1400	13	2028	2283	23	49580	49694	67	2.40136
81142	76493	88	50912	49280	80	1213	1370	13	2577	2457	29	5420	5003	42	7522	7245	49	194859	184594	83	2.40345
[truncated: 7,825 more rows]
