# Supplementary material for: Phenotypic heterogeneity follows a growth-viability tradeoff in response to amino acid identity
Source: Nat Commun. 2024 Aug 2;15:6515. doi: 10.1038/s41467-024-50602-8 (PMC11297284; doi:10.1038/s41467-024-50602-8)
Supplement: Supplementary file 6 — Source Data [file 41467_2024_50602_MOESM6_ESM.zip › source_data/fig6cde/240423/240423_1645_yATP_D8_ILE.csv]

FSC-A	FSC-H	FSC-W	SSC-A	SSC-H	SSC-W	BL1-A	BL1-H	BL1-W	VL1-A	VL1-H	VL1-W	VL2-A	VL2-H	VL2-W	VL3-A	VL3-H	VL3-W	YL2-A	YL2-H	YL2-W	Time
185883	143764	103	90507	72384	100	2486	1935	28	4931	3846	40	10593	8693	56	13330	11478	67	384391	341832	99	0.00105024
109695	93765	92	63383	55927	86	1641	1604	19	2725	1953	36	6287	5318	47	10463	8786	70	243651	202599	82	0.00315071
106814	97173	86	49670	45463	84	1660	1515	18	2858	2512	31	5888	4995	46	9466	8612	57	241989	216468	85	0.00735165
109842	101402	86	60237	56755	82	2627	2310	24	3194	3001	34	6989	6395	44	11228	10296	65	263860	235389	85	0.00840189
97428	92107	82	53492	50093	81	1272	1110	8	2381	2323	27	5495	5298	40	7181	7087	45	217041	209826	79	0.00840189
115402	103821	87	52850	49057	85	1953	1806	22	3004	2857	35	7446	6924	45	10232	8885	54	301308	280933	83	0.00945213
115487	99214	88	53258	45952	87	1783	1545	18	2832	2666	32	5632	5139	42	9041	7574	53	264790	223760	84	0.0115526
93193	88261	83	46797	44431	80	2006	1762	24	2306	2253	25	5201	4460	40	7570	6855	47	199787	186707	86	0.0157535
40520	39199	72	15740	16088	49	618	679	0	773	742	0	1782	1860	19	2666	2564	28	69831	70835	71	0.0168038
122389	111160	85	57678	51964	84	2203	2019	24	3129	3160	33	6505	6114	46	11350	9680	59	267661	235737	86	0.017854
94402	91738	82	60741	58360	80	1766	1580	19	2911	3157	28	6265	5959	46	8788	7956	57	245763	225075	83	0.0273061
80126	75329	85	27089	26520	76	1098	990	0	1780	1699	21	4423	4299	40	6293	6125	40	172482	166547	81	0.0273061
110386	100242	94	54298	49082	83	2165	1676	23	2657	2361	31	5854	5028	44	9691	8471	59	221634	192416	85	0.0283564
100942	97232	82	68861	65775	82	2087	1908	23	3826	3448	35	8628	8035	51	11349	10526	59	332164	319415	84	0.0304569
67188	64528	79	37960	37364	77	1085	1174	10	2203	2012	22	3291	3338	31	5159	5136	40	140149	139486	67	0.0315071
127687	106549	104	54866	46654	89	1789	1562	19	2932	2645	31	6201	5365	47	10280	8228	61	238532	202432	88	0.0325573
32639	32895	62	11423	11281	45	431	499	0	813	1085	6	1324	1531	16	2640	2958	26	71857	74767	68	0.0336076
54809	54829	71	37117	36029	75	796	960	0	1865	1346	21	2822	2888	28	4673	4845	35	115021	112486	71	0.0346578
132123	114424	101	75593	66917	87	2729	2204	29	3696	3829	38	7773	6878	52	11335	10117	66	298038	249251	89	0.035708
103061	84140	97	54093	44458	88	1740	1390	21	2777	2117	30	6189	5170	48	8437	6876	52	229241	195776	73	0.0367583
91580	83948	84	43557	40435	81	1365	1289	16	2946	2557	29	6439	5906	44	10353	9444	58	269468	251213	81	0.0367583
30594	29557	69	17158	17028	51	539	406	0	588	493	0	1510	1540	19	1687	2075	24	56829	57850	68	0.0378085
155171	141981	88	87492	82117	88	3677	3658	32	5704	5143	42	12687	12012	65	18653	17099	77	467609	421704	92	0.0388587
250535	182431	115	143766	108458	103	4703	3717	39	7325	5321	54	15262	11369	66	22015	16616	81	584791	427526	103	0.039909
255502	196955	117	215380	166102	108	6302	4972	43	11123	8856	57	22524	18064	88	31157	25985	98	801698	682678	101	0.0420095
31488	30878	68	16414	16389	50	247	380	0	888	795	0	1252	1418	15	2514	2248	25	61547	61473	70	0.0420095
95661	89295	82	39503	36817	81	2242	2112	24	2571	2218	27	6002	5614	43	9467	8760	52	227388	197632	84	0.0430597
133377	123002	91	85409	79885	86	2872	2505	29	4250	3552	42	9783	8322	55	14191	12484	65	367301	315459	91	0.0441099
119428	109340	84	61927	58148	82	2466	2029	28	4701	4924	38	10538	9151	55	13747	12384	67	386303	336282	88	0.0451602
71527	69429	78	34185	33661	77	1008	979	0	1840	1977	19	4854	5025	37	7262	7462	46	189300	187930	73	0.0451602
75347	71719	79	33437	32457	78	861	963	0	2002	1654	21	4091	4077	34	5999	5581	43	151362	145709	78	0.0472606
183043	148638	108	118149	97736	96	4179	3654	35	6477	5841	48	14184	12027	72	20487	17385	77	525171	442402	100	0.0504113
41903	43337	59	27050	25070	73	762	653	0	1081	955	0	2674	2464	29	3917	3594	33	101588	96323	77	0.0546123
111697	104840	88	54156	49284	83	1674	1668	17	3449	3190	35	7766	7115	50	13109	11948	66	349198	325486	87	0.0556625
52513	51022	75	25952	25067	74	578	633	0	841	1008	2	2104	1960	26	3284	3237	30	90397	89902	76	0.0598635
87053	83915	83	67700	65782	81	1763	1714	21	3655	3510	35	7000	6785	44	10470	10178	53	286780	262574	86	0.0598635
119780	110391	85	63286	58006	84	1949	1786	22	3652	3265	37	7491	7208	44	13535	12219	69	357414	337824	91	0.0598635
147753	126940	93	95592	81838	92	2776	2215	28	3894	3298	42	9019	7378	54	11795	10328	56	316451	274999	95	0.0619639
95901	92909	83	37456	36295	79	1302	1217	12	3832	3770	36	6457	6047	42	8324	7764	45	255665	250829	82	0.0630142
105742	99250	88	49396	47483	82	1925	1738	21	3568	2919	37	7608	7320	46	10419	9948	61	294920	285470	87	0.0640644
40880	39654	66	23356	22010	74	393	449	0	1256	700	0	1735	1587	19	2930	3000	26	80345	73374	87	0.0640644
130154	109160	92	76529	66402	89	2359	1812	28	4396	3500	38	8804	7439	53	12614	10840	70	338937	281673	90	0.0651146
133164	112741	97	67656	58225	87	2069	1992	22	3174	3105	32	8344	6797	51	11297	9753	59	305071	254144	90	0.0661649
58342	56703	75	28351	27817	75	1135	779	0	1439	1272	13	2831	2705	30	4049	3805	37	113372	115778	74	0.0672151
162204	133379	100	83708	71036	93	2880	2630	28	4052	3145	41	8979	7737	53	13699	11471	65	317182	259883	98	0.0682654
130974	117172	93	54819	48566	85	2561	2322	27	4315	3489	36	8193	7157	52	12276	10641	64	309495	254040	86	0.0693156
144112	116830	100	87320	71562	94	2539	1980	27	4583	3395	45	9650	8003	56	12715	10210	62	360514	306886	81	0.0693156
94267	89168	86	40572	38616	80	1457	1474	17	2677	2614	27	5998	6008	42	8939	8381	50	236091	221282	81	0.0703658
97712	89775	84	44725	41078	81	1614	1444	18	2007	1690	22	5611	5084	44	8030	7123	51	214460	189402	83	0.0714161
86752	80409	81	54457	50787	81	1627	1403	16	3219	2457	32	5508	5076	42	8222	8539	51	229276	217069	82	0.0724663
244704	193794	106	148543	119559	104	6980	5735	44	10824	8872	57	24873	20594	83	35542	27507	98	930388	701483	108	0.0745668
20223	21628	45	13394	13392	47	357	365	0	683	494	0	1211	1382	12	2169	2072	25	60511	62894	65	0.0787677
142528	124488	96	83347	71894	89	2572	2148	27	3787	3009	36	7834	7303	50	11223	9754	62	304224	275353	86	0.0808682
118128	109965	86	74697	70274	84	2297	2077	23	4659	4087	37	10558	9930	58	12988	11373	56	388922	347837	88	0.0819184
41563	41664	75	22792	22348	69	759	756	0	1117	953	0	2203	1986	24	3384	3675	31	84264	80956	72	0.0819184
196682	158209	104	100419	80268	95	3022	2192	32	5831	4761	45	12393	9825	64	18005	14136	78	494364	390051	97	0.0829687
140180	129734	87	76628	71562	85	2816	2713	28	4645	3752	41	11149	10074	56	14908	13769	69	391759	328259	89	0.0861194
110458	101550	86	51457	48472	83	1963	1661	20	2655	2839	29	7329	7434	44	11250	10506	62	290400	282676	75	0.0871696
115746	107848	87	50386	48103	83	2253	2499	23	3895	3842	37	8449	7755	49	13069	12173	64	343850	304180	89	0.0882199
179569	136325	105	92021	70705	99	3134	2420	32	4951	3779	43	11317	8426	63	17703	14280	73	438431	337219	101	0.0903203
121057	112865	86	53764	50060	84	2346	2218	24	3847	3731	35	7211	6233	48	9970	8812	55	276260	241642	87	0.093471
196491	162856	94	117410	100378	95	4909	4109	37	6106	5064	41	14101	11039	70	22206	18342	86	561612	434677	95	0.097672
92910	82430	84	55416	48981	85	1471	1290	16	2528	2054	31	5622	4706	46	8387	7827	51	215258	184544	74	0.0987222
156819	125003	97	98487	81832	93	2431	1959	26	4434	3743	42	7950	5980	59	12234	10351	65	302225	252147	86	0.101873
115899	103481	93	48809	42843	83	2025	1978	23	2947	2346	29	6129	5018	47	9030	7717	57	251461	220366	81	0.101873
107781	101274	84	74649	71219	82	2639	2802	27	3844	3715	35	9144	9145	49	12794	11708	70	342224	304431	83	0.103973
210011	163656	101	150428	120839	102	4173	3285	35	6165	4965	49	13858	10930	68	20729	16214	82	543588	418130	112	0.103973
97668	91039	85	54209	50833	82	1775	1850	20	2956	2942	26	6354	5949	45	9605	8766	52	264325	258255	81	0.105024
92669	86741	88	53737	50867	81	1355	1311	15	3070	2870	33	6355	5834	44	10063	9406	56	282797	260666	81	0.106074
127859	120270	94	69549	66411	85	2374	2409	25	5289	5152	40	9783	8913	54	15053	13677	72	390537	349071	86	0.106074
109112	102416	87	57150	53729	82	2233	2001	25	4422	3628	40	7951	7638	47	10720	10300	56	323424	292633	86	0.108174
90895	77645	94	50841	41958	87	1385	1123	10	2189	1811	20	4728	4245	41	6976	5748	50	188877	163395	73	0.110275
30814	28720	75	13674	13676	46	373	331	0	1076	1041	5	1461	1615	18	2044	2058	24	57707	57640	68	0.110275
124431	109919	99	65611	58104	86	3161	2662	32	4477	3799	38	9328	7674	56	13882	12301	60	358724	306583	88	0.111325
139958	122218	93	65000	56961	89	2315	1856	27	3268	2675	34	7580	6657	48	11376	9733	63	316443	266884	90	0.119727
105525	89651	88	66809	58639	87	1475	1345	14	2715	2180	32	6312	5598	45	8378	7658	48	253250	234954	88	0.120777
34989	33994	71	23967	23681	64	522	550	0	651	800	0	1607	1641	20	2695	2568	28	76485	77273	66	0.120777
108670	98951	90	64516	58926	84	1791	1137	19	3044	2859	33	6724	5923	44	9638	8350	51	290599	253239	84	0.121827
86357	82602	81	33730	32301	78	1073	1037	4	1394	1602	22	4706	4603	37	6123	5655	45	174529	166065	81	0.121827
40099	39767	72	19482	19042	59	466	587	0	1038	1028	3	1880	2010	21	2770	2430	31	74252	75904	73	0.122878
114996	104752	88	53924	49032	83	2069	2075	21	3626	3017	37	7738	7214	54	12005	11494	59	323255	286300	85	0.123928
96936	93208	82	59246	57350	80	1750	1603	17	2461	2615	26	6386	6218	46	8199	7773	48	242813	221191	85	0.123928
195146	153256	96	154015	122741	99	3256	2584	33	5784	4416	46	11614	8648	62	17370	14111	74	444797	354098	87	0.13128
116288	107607	83	51856	47237	84	2242	1688	27	2934	3124	31	8576	7817	50	12348	10996	59	332304	297222	82	0.13443
196187	152061	107	100835	81430	100	2955	2235	33	5760	4646	47	11719	9194	60	17774	14328	78	474970	379732	95	0.136531
107443	100334	91	54773	51158	83	1965	1678	20	2626	2320	31	6731	6351	44	10149	9143	54	252839	228262	86	0.142832
107417	98797	84	46132	42666	82	1596	1650	19	2529	2253	28	6017	5451	43	7995	7591	45	223562	200401	83	0.143882
79205	77877	81	40205	38669	78	1319	1125	16	2331	2533	25	5952	5792	42	7673	7481	48	228969	214366	81	0.145983
98176	91867	85	57389	53520	83	1665	1426	20	2578	2584	27	5416	5181	40	8266	7445	52	214232	198758	86	0.147033
134930	118715	90	72051	63874	88	2073	1703	24	3665	2921	34	8968	8136	58	12947	11657	63	365678	326827	93	0.149134
102084	87921	88	47851	40993	86	1860	1701	23	2968	2321	30	5406	4720	46	7977	6928	50	199787	168415	85	0.151234
52794	52475	74	26503	26126	74	1147	1169	10	701	1229	9	2536	2515	28	4468	4536	35	110555	110455	74	0.151234
67934	64033	85	29049	28160	76	1238	1222	11	2086	2361	28	4799	4678	37	8121	7939	53	203246	198857	78	0.152284
53438	52534	77	32838	31776	74	927	1057	4	980	889	0	2343	2435	27	4331	3913	36	101848	97306	75	0.156485
212470	171601	100	148276	125386	99	4037	3211	34	5853	4590	44	12847	10233	67	18965	14832	79	472849	378191	98	0.162787
73225	70665	85	30660	30404	74	1298	1275	14	2351	2266	26	4670	4409	38	7185	7159	45	185148	174212	78	0.162787
100581	89631	87	61318	56041	84	1581	1729	18	3385	2949	31	6799	6062	45	10444	9279	57	285138	260834	81	0.165937
178485	132617	98	75289	54722	97	2895	1959	33	5825	4090	56	11619	9108	60	16037	12372	72	455627	348100	85	0.168038
90413	89402	81	51460	50179	79	1694	1459	19	2159	1741	23	4993	4757	38	7035	6652	47	182162	180640	75	0.169088
26587	26658	66	14225	14262	49	347	471	0	648	704	0	1253	1208	14	2215	2096	26	55311	55792	60	0.170138
72604	69409	79	38022	36596	78	1114	1122	11	2007	1587	23	3427	3448	32	4956	4564	38	147770	145791	69	0.170138
84870	80910	81	48944	47087	81	1327	1313	13	2066	1914	23	4487	4486	36	6972	6324	45	186457	181207	77	0.171189
125988	113288	88	73383	67072	87	2281	1980	25	4064	4069	36	9016	7958	54	12893	11642	65	369363	330707	90	0.172239
96392	90085	82	55425	53285	80	2040	2255	22	3833	3692	33	8411	7732	49	11960	10845	67	345426	310719	84	0.172239
18204	18450	51	12739	12684	45	204	262	0	541	660	0	1231	1331	14	1898	1829	24	44727	43248	63	0.175389
56686	53820	82	28209	27380	76	807	863	0	1112	1285	15	2948	2754	29	3941	4152	35	107010	101204	75	0.17644
101597	92785	84	55564	51466	83	2254	2065	25	3302	3145	34	8023	7345	49	11553	10786	60	307499	269957	88	0.17749
76123	74242	79	33833	33168	77	894	830	0	2125	2171	24	4322	4171	37	6023	6103	39	179285	175029	79	0.17854
176127	140712	97	101160	83784	96	2907	2378	31	4998	3618	44	11007	8703	64	16852	13466	80	417833	327278	95	0.182741
112678	104479	88	47190	43871	81	2098	1840	23	3100	3227	33	7739	7033	49	11116	9884	54	315725	294760	86	0.182741
113238	104616	83	63722	60189	83	2857	2393	30	4713	4727	37	11065	10465	55	15459	14391	72	438942	401573	85	0.184842
56223	53736	76	31576	30623	75	583	677	0	922	1338	13	2694	2768	28	3877	3541	36	112822	109943	78	0.185892
149238	135090	88	141728	130772	91	3640	3165	31	6392	6025	41	14455	13949	63	19595	18395	75	559846	519592	91	0.186942
52098	52305	79	23821	24063	62	452	555	0	1194	1163	10	2439	2331	27	3189	3179	33	95416	96314	71	0.187992
118654	107563	90	58533	53244	86	2237	2053	25	2893	2535	30	7910	7254	46	11565	10561	63	317457	276339	89	0.189043
112215	96240	88	55154	46380	85	1478	1191	12	2837	2137	34	5946	4860	46	8581	6767	58	232292	199016	91	0.189043
98255	89089	98	51611	48057	82	1523	1374	15	2336	2458	26	5715	5225	43	7798	7134	47	229022	209276	84	0.189043
95529	87995	98	32952	30204	79	1591	1335	17	2327	2346	24	5065	4894	39	7447	6778	45	190110	177570	82	0.190093
165744	144878	107	65377	57687	89	2805	2656	29	4680	4005	42	10726	8884	57	15073	12323	70	445801	367663	91	0.191143
93726	87994	81	45953	43519	80	1882	1557	21	3017	2835	30	6360	6180	45	9864	8714	55	242610	215605	81	0.191143
96115	90740	84	40594	38013	79	1822	1555	21	2700	2511	32	5744	5605	42	8233	8258	50	218340	197533	83	0.191143
83078	79187	80	46045	44109	79	1220	1228	13	2992	2934	30	5256	5347	38	7073	6369	50	196036	191818	75	0.195344
101479	94292	86	49402	45439	82	1777	1414	21	2662	2519	28	5282	5044	39	8447	7470	55	233877	221824	82	0.196394
136775	116826	98	76442	66449	89	2280	2292	25	3851	3105	40	8494	7231	56	11530	9800	65	300960	253594	84	0.197444
100244	95859	83	42047	40300	79	1985	2147	23	3182	3034	33	8434	7763	50	11993	11342	70	334269	310880	81	0.200595
31789	30800	73	18522	18665	52	312	436	0	563	572	0	1098	1356	13	2287	1965	26	54746	55845	59	0.203746
166799	143934	90	96153	83508	90	3381	2966	33	4535	3579	43	10212	8184	64	15846	12994	70	376873	312107	92	0.203746
135830	118485	93	79902	70429	89	2344	2251	26	3709	3408	33	8543	7676	50	13261	10434	69	328826	282537	88	0.204796
65853	62723	77	38489	37993	77	1574	1648	19	1897	2318	21	5280	4979	42	9191	8557	49	214949	203375	78	0.206897
121621	104837	87	51292	43713	85	1851	1735	21	3039	2327	32	6179	5464	44	9252	7928	53	254577	216343	89	0.208997
15895	16138	50	12674	12846	47	-46	209	0	721	776	0	920	947	0	993	1072	9	40624	40486	59	0.210047
164860	146249	89	94762	85778	89	3407	2990	33	4966	4353	37	10962	9470	55	17437	14841	81	436398	355025	96	0.210047
90606	85145	82	53921	51837	80	1730	1831	21	3231	2986	33	6744	6360	45	9564	8778	55	235392	208844	84	0.210047
123048	113982	86	81412	75097	85	2412	2342	25	3637	3151	34	7850	7201	48	10761	9372	54	287741	253631	88	0.215298
104619	95180	85	53349	47828	84	1208	1082	8	2719	2610	32	5313	4856	42	8242	7803	51	212398	194566	76	0.215298
213066	155668	108	104909	77284	106	3418	2509	35	5471	4474	44	12264	9192	66	19039	14025	86	505452	378704	100	0.218449
108452	101921	87	44873	43535	81	1786	1534	21	2937	2369	37	6460	6170	43	9256	8459	55	251696	239748	81	0.2216
114073	109010	81	78748	76126	83	3065	2996	28	4391	4227	35	10066	9652	53	15292	14040	67	384427	342019	88	0.2216
93129	83930	99	57866	52858	85	1451	1228	14	2862	2584	32	5467	4829	45	7467	6753	50	204002	179001	86	0.2237
88947	85837	81	57087	55867	80	2287	2025	26	3943	3278	38	8091	7206	55	10675	9662	55	272702	250027	84	0.226851
78797	76923	81	40124	38927	78	1175	1290	12	1869	1892	22	4458	4348	36	6492	6133	43	183564	181991	72	0.226851
65102	63778	84	33882	33169	75	1042	950	0	1464	979	0	3413	3222	32	4909	4545	42	124409	121456	72	0.233152
75681	71934	83	42530	39891	78	1392	1278	13	2025	2153	21	4684	4280	40	6469	6129	45	183855	172202	77	0.237353
108050	103157	82	60249	57230	82	1490	1434	18	3569	3483	33	6940	6994	42	10200	9408	63	296477	283023	82	0.237353
116302	108461	86	60260	56199	84	2458	2088	27	3723	3350	32	7627	6398	52	10990	9449	56	289409	246027	87	0.239454
97291	89264	84	41985	38447	82	1939	1658	21	3070	2909	33	7236	7026	44	10080	10849	48	295317	283096	86	0.240504
39980	40810	69	20758	20855	58	539	652	0	1059	983	0	1599	1586	20	2294	2717	24	63142	64388	64	0.241554
51286	50259	74	26770	26565	73	541	480	0	1282	1123	11	2523	2405	28	3029	3302	29	94290	92979	76	0.242605
118108	105179	91	55587	50106	84	2562	2146	28	3391	3108	33	8212	6903	50	11022	9591	67	288440	246350	90	0.244705
78098	72877	90	36973	35338	79	1024	890	0	2112	1736	26	4887	4859	36	6716	6734	46	199647	192481	79	0.247856
108478	101105	92	53173	49968	82	1733	1541	20	2898	2902	28	6370	5858	42	9520	8790	52	255214	241677	86	0.251006
94103	89947	88	42325	40546	80	1989	1766	24	3032	3066	35	7956	7595	50	9877	9627	55	308445	286681	82	0.255207
161501	139370	95	83448	72280	90	2958	2483	31	4465	3365	45	9597	8484	56	14321	11442	63	341586	285437	93	0.257308
169828	135882	103	84779	70547	94	2926	2426	33	4245	3584	43	11382	9238	64	17178	13973	76	445645	352536	96	0.258358
100215	93873	82	48737	43593	82	1801	1768	21	3635	2804	36	7373	6486	49	11095	10298	52	300920	265468	81	0.260459
61936	60165	90	19864	19508	55	1129	1153	8	1251	1118	11	2648	2746	28	5131	4844	38	113390	109760	69	0.260459
136485	127200	89	143840	133131	87	3667	3511	30	4742	4684	38	11656	10844	58	16537	14803	71	429761	391225	85	0.260459
50932	51441	74	23719	24106	57	524	631	0	1098	1100	7	2098	2048	25	3985	4066	31	95838	97043	70	0.260459
77806	75627	80	35341	35243	76	1900	1792	19	2551	2557	26	5834	5960	40	8414	8541	47	212600	204278	78	0.260459
131413	118457	89	61851	56749	85	2247	2106	25	4177	3457	37	9688	8195	58	14756	13110	67	381136	326798	86	0.262559
105438	97273	85	87393	82528	85	2604	2457	27	3427	3048	31	8788	7973	53	13317	12743	65	323660	289967	86	0.263609
169008	142683	95	92277	78132	93	2518	2055	27	4436	3612	38	9846	8243	57	14062	11501	70	397697	323975	93	0.26466
109681	100944	92	61225	57095	83	1452	1410	17	3123	2617	31	6085	5760	45	6956	6832	44	228696	215742	82	0.26886
139393	131147	99	94462	90551	86	2816	2737	27	4335	4099	38	9079	9064	50	14762	13511	65	355453	320989	86	0.269911
37241	37250	72	15170	15289	49	582	560	0	601	706	0	2196	2129	25	2855	2924	30	75462	79549	66	0.269911
25127	25519	58	15546	15691	50	204	332	0	526	528	0	1067	987	0	2146	2187	26	48421	46016	68	0.272011
64518	61397	84	29094	28667	77	711	718	0	1492	1485	13	2667	2649	27	3963	3807	36	108736	110081	69	0.272011
126483	112491	88	71876	63207	86	2055	1902	22	3585	3062	36	7066	6026	49	11030	9482	66	282540	243418	86	0.273061
61251	56823	83	29753	28422	78	1602	1785	18	2978	2800	30	5601	5307	38	9515	9440	47	231220	227034	82	0.274112
112218	106088	85	63697	60453	82	2110	1917	25	3075	3124	31	7806	7655	46	10808	9910	52	306329	275140	84	0.275162
103406	95849	86	52325	48578	83	2115	1805	25	3174	2407	33	6667	5770	46	9826	9080	52	260130	227435	89	0.276212
56163	53668	78	23256	22520	69	856	810	0	754	929	0	2243	2113	24	3161	2681	33	82981	82051	75	0.277262
65651	64344	78	36495	34971	77	1347	1102	9	1750	1673	22	4366	4158	37	6078	6112	41	162084	151158	80	0.278313
197717	164178	100	123069	105543	100	4852	4180	38	7597	6243	50	16385	12793	73	25120	19261	90	613657	477645	107	0.278313
60983	59446	81	36244	36309	76	1256	1322	13	2209	2057	26	4367	4316	36	5785	5848	40	176310	172394	83	0.278313
55511	52956	77	27421	26769	74	831	954	0	1371	1237	14	2765	2689	29	3462	3913	33	109260	108571	77	0.279363
155794	133253	95	61011	51900	88	2418	1838	25	4416	3752	39	8990	7448	59	13497	10439	66	338915	275731	94	0.285664
129644	107696	102	63983	52863	90	1730	1759	21	2826	2693	28	6627	6020	45	9778	8141	57	263068	221227	84	0.286714
27577	26132	71	17822	18005	53	419	538	0	501	544	0	1213	1192	12	2163	2363	22	49248	49536	70	0.289865
170933	148844	98	84585	75861	90	4866	4322	35	5723	4906	46	12135	10186	66	18495	16292	85	463731	378771	97	0.289865
45499	46436	71	24439	23673	73	854	739	0	723	1027	4	2098	1937	25	3179	3336	31	87778	90158	73	0.290915
26023	26468	52	17328	17138	52	438	435	0	931	1075	5	1469	1256	13	2040	2040	24	52891	54260	67	0.291966
70236	69136	77	34915	33902	77	1171	1285	11	2091	1650	23	4185	4139	36	4868	5264	36	157437	156270	65	0.293016
90127	83386	85	49703	46313	81	1880	1669	23	2235	1891	30	5924	5561	42	8104	7628	50	227600	206337	84	0.294066
117553	108033	85	59777	54940	84	2076	2327	22	4503	3681	43	8869	8223	50	11061	9841	59	342526	305634	85	0.297217
58855	57479	82	20797	20418	59	1019	1016	3	1525	1738	20	3553	3577	34	5959	5779	41	143105	135452	77	0.298267
99313	92558	84	62739	57359	85	1639	1280	20	2580	2455	26	5608	5145	43	7721	7461	47	214676	204578	78	0.299317
47744	47152	73	23530	23208	70	568	587	0	922	1186	10	2275	2264	26	3348	3137	33	94019	94118	72	0.299317
131256	119889	96	89011	83188	87	2704	2616	27	4052	3751	36	8694	8028	50	12604	11963	61	349157	305733	88	0.302468
111279	98736	86	60922	53693	85	2406	2333	25	3384	3058	33	8179	6576	52	12654	11001	64	337104	287750	85	0.303518
48022	49738	61	27979	27718	73	844	751	0	1106	1304	12	2472	2109	28	3369	3619	32	88827	90918	60	0.303518
114568	101727	85	71805	61788	85	1870	1643	22	3583	2951	37	7230	5866	52	10357	9004	59	291709	246280	83	0.303518
242259	153943	111	210785	158807	111	8466	6158	50	11232	8573	67	24502	19090	99	37304	26976	102	903491	705983	107	0.304569
115911	108944	93	61944	58369	83	2008	1600	24	3566	3515	34	8337	7969	49	11707	10703	60	324827	303647	83	0.306669
80978	78697	85	37489	36590	77	1342	1145	11	2091	2095	23	5212	4993	39	7360	7123	40	217610	208348	80	0.307719
64559	62681	87	36222	35022	75	1006	1027	4	1514	1373	18	2742	2818	29	4445	4152	41	118470	115672	75	0.308769
106582	96823	83	42340	38428	83	1750	1565	20	2769	3045	28	5932	5548	42	9201	7691	56	224289	205245	85	0.308769
93551	86741	87	33601	32470	79	1786	1843	20	2554	2533	26	6025	6137	41	9171	8768	51	258853	253080	78	0.308769
169040	149517	91	101444	92970	90	3795	2841	35	5774	4898	44	12047	10277	65	18021	15621	73	459245	368901	89	0.30982
118031	111734	86	103135	98039	83	3262	3097	31	5363	4685	41	10973	9607	56	16535	15371	72	427571	370218	85	0.30982
80572	74646	84	48848	46586	79	1549	1539	19	2395	2147	25	5393	5032	42	8736	8192	53	224590	198753	80	0.31087
143640	123197	97	93895	81508	90	2511	2106	29	4043	3365	37	8181	6769	53	12091	10075	69	305371	255369	90	0.31297
60850	58941	79	24643	24350	68	897	819	0	1333	1221	16	3181	3051	30	3985	3967	36	115747	116007	74	0.315071
82174	77119	79	41026	38841	80	1759	1649	21	2566	2552	25	5861	5181	44	9465	8557	56	241287	213142	84	0.316121
131299	108645	91	75330	63036	92	1947	1560	24	2845	2573	30	6702	5403	48	9794	8150	57	252785	206027	83	0.321372
200320	175831	94	129304	116464	93	6188	5652	40	8003	6160	48	17383	13878	77	27711	22075	86	660166	504519	96	0.322423
108533	97544	86	59616	54503	83	2291	2127	24	3318	2963	33	7122	6546	45	10844	9730	54	259190	229847	85	0.326623
164663	132205	96	70735	56162	94	3087	2463	31	4674	3616	41	9851	8528	54	13619	11656	68	403589	325999	96	0.338176
125896	112930	96	70539	64468	88	2140	1664	25	3841	3784	34	8703	8365	49	12335	12510	55	326812	321369	86	0.339226
42291	43521	72	28230	27812	72	451	685	0	599	513	0	1932	1865	23	3094	2839	32	85576	87121	73	0.341327
120251	109611	94	81603	76727	84	2112	1871	25	2077	2020	24	6204	5954	43	9622	9232	51	233127	212411	84	0.341327
178454	141123	105	72626	57571	94	2951	2514	31	5823	4439	50	11583	8160	64	16025	12148	79	454730	354786	90	0.342377
85482	84290	81	36347	35459	78	1810	1649	19	2666	2533	27	5241	5060	39	7480	7239	51	215718	206068	82	0.343427
91944	86271	82	44033	41724	81	1198	1202	11	2303	2214	26	5063	4890	37	7536	7221	41	193371	185090	83	0.343427
116225	102019	87	89543	82421	86	2456	2258	26	4773	4018	43	9487	8269	53	14907	13452	69	353371	308322	86	0.344478
31300	31060	69	20160	20450	57	605	868	0	605	847	0	1771	1608	19	2502	2738	27	75327	77338	58	0.344478
81628	80506	74	72994	71365	80	1309	1299	12	2313	2128	28	5653	5444	40	8533	8561	47	216729	207071	79	0.345528
43827	42908	79	22191	21906	67	806	843	0	793	655	0	2246	2205	29	2955	2875	27	85846	85867	74	0.347628
140992	123626	92	67972	58486	89	2142	1856	26	4113	3665	36	8317	7001	59	11337	9359	60	325287	275911	89	0.347628
122246	108775	89	54841	50470	86	2389	2024	28	4105	3724	35	8962	7781	52	13004	12310	66	362559	328150	89	0.347628
89074	86803	82	45475	44045	79	1301	1519	15	2057	2168	24	5258	4958	38	7200	6651	44	193903	186812	80	0.347628
107468	99945	83	58103	54338	83	1880	1769	20	2820	2751	29	6963	6130	47	10040	9909	54	275891	260642	84	0.347628
75490	70499	91	37695	35654	79	1103	815	0	2056	1397	22	4164	3688	39	6366	6188	40	154737	152275	65	0.348678
102102	94242	95	46011	43347	80	1736	1662	20	3436	3333	34	6765	6212	52	9676	8933	52	278876	265814	82	0.348678
73276	69229	80	52884	50833	80	1457	1315	15	1987	2017	28	5226	5181	40	8273	7404	55	210860	193857	80	0.350779
117008	109449	84	51234	46291	84	1624	1527	17	2644	2670	32	7406	6427	48	9498	8133	54	290546	247273	86	0.35393
93435	90313	81	42888	41360	79	1455	1432	15	3151	3183	32	5952	5888	40	8194	7692	53	234062	231405	79	0.35498
69533	68653	76	35041	34030	77	603	700	0	1998	1846	28	4207	4092	36	5620	5142	43	170950	168665	78	0.35498
199048	158393	101	81616	65842	97	3333	2499	35	5150	4489	42	13652	10664	65	18244	14186	87	536288	419666	101	0.35708
152335	136267	88	87968	79659	88	3932	3436	33	5636	4556	43	11185	9616	57	17287	14850	72	431194	354145	90	0.35708
37792	37795	68	19928	19925	55	503	800	0	1132	731	0	1778	1810	24	2809	2892	30	76234	80704	69	0.358131
101175	94720	82	104659	99065	84	3378	2940	32	4938	4888	40	10318	10133	54	16107	15386	75	425562	402704	83	0.359181
108335	98612	87	40871	36444	85	1514	1479	20	2647	2746	27	6477	5912	42	9388	8516	53	243788	215770	82	0.359181
39987	39336	73	17239	17600	50	684	438	0	824	1023	3	1894	2030	23	3184	3370	31	82911	84935	69	0.362332
58556	56321	77	32549	31600	75	807	798	0	1653	1467	19	3305	3163	31	5077	5189	41	124299	125339	72	0.364432
99131	91623	97	42597	40368	81	1809	1519	20	3166	2834	31	6218	5954	44	9060	8239	50	248051	219811	80	0.367583
182778	159813	97	110019	99008	92	3311	2981	30	6190	5463	46	14554	12258	70	18126	16037	77	524039	433874	92	0.370733
61889	62332	77	38798	38334	75	891	814	0	894	1423	12	3424	3303	32	4764	4194	42	127204	131332	59	0.371784
272106	190183	107	168684	127505	107	6137	4048	46	8868	6109	60	19393	13125	84	28639	19620	98	702169	470004	105	0.373884
114145	102963	86	55131	49579	84	2059	1882	25	3662	3196	36	6273	6000	43	8641	7619	53	234727	207318	86	0.375985
129903	113146	91	58738	49875	88	2129	1791	25	4006	2905	43	8453	6937	59	12392	10038	64	340664	283918	89	0.377035
42221	41051	70	21675	20890	59	550	586	0	1072	1355	16	2432	2359	27	3422	3258	30	85729	86830	62	0.379135
91884	82756	88	50060	44614	82	1348	1434	13	2466	2365	25	5630	5104	42	8184	7217	52	209062	186491	81	0.380186
160759	137210	101	88855	75134	95	2812	2292	29	4886	4059	40	10004	8103	55	14383	11355	70	395024	335990	85	0.381236
138215	121334	96	65533	58038	86	2052	1865	21	3681	3089	33	6888	5648	47	9677	8666	51	281370	248111	84	0.381236
37013	35756	71	22154	22363	59	559	671	0	925	1157	7	1832	1820	22	2444	2559	27	66346	65446	66	0.382286
29397	28238	73	7227	7180	38	402	352	0	688	651	0	1219	1261	12	2184	2340	24	52400	52882	65	0.382286
40245	40551	71	20578	20179	59	660	761	0	828	1180	8	1712	1777	22	3478	3556	32	79884	77038	70	0.384386
111920	103929	85	43704	40136	82	2246	1715	24	3543	3594	35	8353	7178	51	12094	11001	62	329107	295408	83	0.385437
182336	150042	104	75471	64026	94	2426	2049	26	3592	2897	37	9069	7417	53	13055	10758	61	362720	292506	93	0.386487
280590	196167	126	168587	124478	113	6082	4255	46	10238	7185	62	20694	14763	85	33281	23450	103	816885	586999	113	0.390688
120547	105957	87	71487	63300	86	2133	1930	22	4471	4019	39	8360	7290	51	13145	11620	73	325355	276461	90	0.393839
76188	72002	83	34574	33350	77	1455	1430	16	2012	1960	25	4851	5083	37	7922	8122	49	186450	185183	76	0.393839
122587	107079	95	57018	50872	85	2383	1980	26	3643	3150	32	7228	5820	48	10608	9216	65	283408	245856	83	0.40119
95912	91461	85	56574	54809	81	2236	2269	24	4013	3645	40	8890	8442	49	14478	13583	65	390367	365513	81	0.403291
30705	30532	70	11933	11964	44	811	838	0	2468	2599	27	3255	3119	32	1759	1671	22	44086	43132	65	0.403291
191134	162185	110	69212	58062	91	3383	2743	33	5795	4501	51	12506	9656	70	17284	14150	77	485649	389005	88	0.405391
30702	31722	68	18038	18415	52	580	522	0	858	670	0	1734	1726	20	2402	2449	25	71008	72883	64	0.405391
56723	57171	73	37014	36514	75	876	857	0	1006	1190	8	2229	2453	25	4267	4796	34	101624	100522	73	0.407492
44882	44075	73	25417	24998	73	809	660	0	998	980	0	2217	2236	24	2903	3151	28	79392	79691	71	0.411693
61333	58829	78	25777	25547	75	1219	1149	13	1757	1716	19	3747	3514	34	5512	5012	42	132252	133000	61	0.414843
161437	131798	93	85077	68757	92	2678	2363	28	4707	3877	41	9925	8148	56	13049	10004	65	400319	320918	92	0.415894
86715	82157	80	54208	52647	80	1428	1513	17	2305	2327	26	4101	4123	33	6332	6086	40	145625	138647	79	0.415894
111366	105079	83	68629	65040	82	2012	1770	25	3558	3230	36	8880	8027	52	12695	12563	56	335935	303498	85	0.415894
109195	101888	85	55963	51750	82	1897	1562	21	2471	2453	28	6171	5439	44	9124	8391	51	252944	231171	80	0.419044
104858	88267	91	41200	35872	87	2865	2627	29	3532	3277	37	9687	8791	53	14932	14550	66	374084	349548	86	0.422195
166509	144847	92	114770	101559	91	2835	2856	27	5603	4511	46	11307	9130	60	15136	12404	72	447996	366927	95	0.423245
44738	44803	66	23878	23788	59	459	434	0	649	692	0	2442	2589	26	2738	2619	27	100018	102943	70	0.423245
53229	51118	80	28251	27663	75	615	588	0	834	1185	12	2603	2650	25	3888	3654	33	109930	107649	74	0.425346
58837	56163	79	28734	28360	75	974	764	0	1461	1690	19	2902	2688	30	4486	4386	37	121432	116587	75	0.425346
202539	166201	99	95812	80374	95	3417	2740	33	6272	5437	45	13172	10483	64	18939	15415	81	519578	409401	96	0.426396
35509	36440	65	11427	11120	46	620	627	0	102	329	0	1795	1944	21	2990	2938	31	75249	75610	68	0.427446
101166	93068	93	46502	43733	82	1517	1330	19	2817	2912	34	6311	5997	46	9230	8733	51	258937	240085	82	0.429547
156014	119685	95	73300	57023	93	3019	2609	31	4241	4058	39	9062	7316	58	14621	11272	70	328387	268303	79	0.431647
114363	104496	87	63521	58730	85	1717	1532	19	2987	2717	30	7042	6251	48	10542	9277	58	271626	237260	80	0.431647
129270	118502	85	86455	78902	85	2558	2392	25	3683	3344	35	7935	7198	54	10905	10246	60	297238	262758	81	0.431647
78345	74764	78	31858	30867	78	1946	1810	23	2893	2737	33	5269	5361	40	8588	8303	50	234615	229652	78	0.432697
50210	47467	82	25044	24062	75	898	759	0	894	918	0	2822	2568	31	4128	4326	37	106740	104797	67	0.433748
165802	143584	93	102090	90939	91	3408	2738	33	4376	3266	41	10252	8371	60	15298	12700	72	392740	317529	86	0.433748
192644	152949	100	114453	93176	98	3366	2591	34	5499	4099	46	12330	9357	63	16661	12771	70	483869	367407	99	0.437949
53469	51875	74	33474	32730	75	1015	971	0	1606	1598	24	4102	4067	37	5543	4994	42	160280	154944	79	0.440049
82272	80356	78	20847	20581	59	957	1118	7	2605	2097	25	5029	4638	38	7063	6841	44	185298	184550	76	0.440049
103777	98578	81	47695	45231	81	1906	1748	20	3354	3088	33	7158	6927	47	9287	8855	53	279259	264578	82	0.440049
98242	88710	89	60737	54181	85	1522	1387	17	2198	2233	26	5354	4806	43	7172	6296	49	204693	187157	84	0.441099
130589	122342	86	82555	78630	84	2131	2022	24	4005	3504	35	8816	8232	52	12518	11523	58	320650	291068	89	0.441099
78360	71268	89	40263	38378	78	1409	1063	6	2263	2258	23	4584	4458	37	6323	5934	45	154776	143990	80	0.4432
184333	158187	94	99894	83764	93	3231	2845	32	5751	4729	46	11975	9523	64	16980	13212	77	461843	348930	90	0.4453
123880	112741	87	53347	49835	84	2094	2078	24	4311	3863	40	8839	7552	55	13565	12191	69	345002	303955	92	0.44635
78628	74909	83	59973	58764	79	1921	2015	21	3301	3115	29	6938	6500	44	9865	9140	56	263469	242337	85	0.44635
80741	78112	80	54642	53167	79	1484	1476	19	3133	2952	31	7111	6703	45	8924	8401	55	267871	253660	83	0.447401
111685	102379	86	52384	47855	83	1624	1417	19	3557	2901	37	6881	6286	46	9708	8493	51	273382	246560	88	0.449501
50803	50288	74	26372	25903	74	553	625	0	1208	1149	11	3067	3133	30	4095	4309	32	116751	120005	69	0.450551
50665	49671	74	25908	25877	69	675	677	0	1152	1335	13	2027	2076	22	3227	3321	29	92401	94358	76	0.450551
55574	54415	80	26450	26407	72	568	620	0	1207	1089	6	2763	2380	30	3684	3858	32	96606	97977	64	0.453702
205907	168898	99	179648	154527	95	4041	3346	34	7192	6003	50	16898	13381	71	25655	20047	89	701703	554161	98	0.453702
101023	95249	83	43246	41209	82	1789	1652	20	2437	2427	29	6126	5953	40	8345	8047	50	233518	232626	80	0.454752
226818	169679	108	160666	129103	104	5499	4434	39	8825	6825	56	19297	14798	77	28521	22297	95	682105	527477	105	0.455803
217521	170746	105	104463	84199	101	3787	2959	35	7054	5165	48	14448	10647	66	21848	15972	85	620466	473606	107	0.455803
148088	131671	98	95650	87212	89	3785	3364	32	5684	5391	39	13343	12730	61	20060	19240	81	509542	479102	92	0.458953
80547	77219	80	56740	55202	81	2152	2252	24	3351	3763	31	8407	8052	49	12672	12421	57	370817	354282	83	0.458953
48980	48398	75	26023	25467	74	538	565	0	832	1035	3	1945	1925	22	3654	3511	36	82574	82890	68	0.463154
87979	83946	84	22018	21278	64	1735	1800	18	2728	2169	30	5146	4889	41	7589	7605	50	198405	192559	77	0.466305
81271	75358	84	37211	35074	78	1550	1271	15	2221	1912	27	4891	4378	39	7012	6224	55	179660	172233	78	0.467355
36654	38725	52	12991	13201	46	632	672	0	1056	1028	5	2155	2075	25	3299	3465	31	80634	79738	67	0.467355
90424	85258	82	45777	43166	80	1593	1460	15	2151	1996	27	5804	5433	43	7987	7675	43	230885	215853	97	0.467355
78276	74022	82	48238	45931	80	1336	1371	12	1903	1595	24	4479	4511	37	7061	6156	44	182230	167579	80	0.468405
128631	109740	97	80249	69587	90	2768	2114	30	4657	4238	39	10206	9116	57	14895	13042	64	400736	365523	86	0.468405
142098	125253	90	66509	59109	88	2388	2074	25	4818	4498	37	10147	9330	56	14214	13811	68	412163	399190	92	0.473657
64019	61570	91	33409	32521	75	553	420	0	1662	1764	18	2761	2562	30	3969	3544	34	120679	121584	75	0.474707
175602	151060	95	119263	105867	91	3874	3559	32	5795	5083	42	12804	11023	59	17519	15810	72	489212	417310	98	0.475757
78123	75836	80	37840	36134	78	1406	1385	14	2293	2496	26	5238	5347	39	8215	8620	47	205831	197039	82	0.477858
168720	148486	97	73746	65947	89	3448	3223	32	5767	4615	44	11313	9596	61	15723	13592	68	393932	323311	95	0.477858
84318	82051	83	40867	39771	78	1550	1263	17	3747	3271	35	6448	6226	42	10618	10734	60	296815	271229	84	0.478908
169044	145925	95	96827	83064	92	2588	2382	27	4782	4336	39	10985	9290	56	14351	12132	67	450500	375933	97	0.481008
69411	67430	77	42178	40987	77	1591	1520	18	1934	1972	25	5827	5602	42	7543	7116	48	226234	211224	81	0.481008
145074	115641	98	56424	43462	94	2649	2142	30	3278	3077	37	8734	7577	51	13264	11297	65	362061	315663	95	0.485209
90109	84777	82	41271	37369	80	2034	1817	24	2428	2444	26	5664	5487	39	7312	6017	48	219728	205060	84	0.486259
90360	84800	83	51338	48710	81	1971	1718	21	2769	2627	30	6546	5587	44	8870	8004	50	243798	217979	85	0.486259
88398	84239	81	39947	39012	78	1889	1892	21	3546	3585	33	7109	6654	48	12588	11328	59	316824	294055	84	0.48731
107139	91026	90	69079	59604	89	1923	1817	21	2554	2324	29	5897	4510	47	8463	7736	47	209501	177030	81	0.48836
337897	229033	148	226401	170044	134	14659	10609	57	22021	17116	84	48585	37052	126	72731	54447	128	1.04858e+06	1.04602e+06	136	0.48941
117291	110228	88	93090	87827	86	1440	1368	15	3302	2904	35	7408	7293	46	10431	9990	58	283673	263845	87	0.49046
149008	121361	100	93076	78230	92	2653	2382	29	3656	2831	40	8277	6411	52	12305	9863	70	296230	248000	85	0.493611
138076	115380	96	78053	66782	89	2346	1786	27	4159	3365	39	8363	7234	52	10982	9548	60	309133	267627	80	0.494661
166544	136002	94	77106	62709	92	3188	2600	31	4778	4121	40	11625	9859	63	16652	12856	73	471928	385094	87	0.494661
174754	144059	97	70893	59920	92	2826	2488	29	4315	3011	40	10554	8816	60	14479	11538	74	398544	330300	92	0.499912
81621	80942	77	52970	51247	78	1358	1184	12	1963	2103	26	4602	4295	36	6497	6485	42	170454	165512	79	0.502013
47228	48232	71	23409	23213	66	845	687	0	1435	1394	20	2575	2377	27	4161	4002	38	98918	102933	64	0.502013
108257	101320	83	55451	52504	82	1845	1462	21	4639	3674	39	8449	7840	51	12984	11500	61	348078	308358	86	0.503063
82305	79277	83	31788	30937	78	1439	1346	16	1779	1707	23	5276	5107	37	6581	6121	46	195147	192286	79	0.504113
53915	50928	79	29271	28544	75	682	768	0	1224	1255	11	2362	2166	28	3653	3694	35	93124	93986	68	0.504113
97565	92649	92	39480	37520	79	1886	1907	19	3345	2742	38	6902	6414	45	8790	8464	49	246398	228042	83	0.505164
92675	87759	80	43953	42175	80	1659	1577	17	3364	2955	29	5756	5533	40	8834	8257	53	243930	233530	83	0.509365
69319	65864	80	35290	33054	78	1188	1042	6	2033	1987	21	4173	3981	35	7121	6508	47	173645	160105	80	0.513566
44014	44480	72	24283	23711	72	775	708	0	748	941	0	2079	2028	23	3352	3456	31	85394	84950	74	0.513566
107133	102690	81	52108	48889	81	1852	1585	22	2897	2933	29	7724	7515	45	10544	9755	56	318189	294549	87	0.515666
101168	90161	89	49704	45368	83	1948	1800	22	2924	2766	30	6803	6180	49	10399	9252	52	288192	252980	89	0.516716
92119	86842	85	48912	46774	82	1679	1744	19	2082	2068	25	5348	5100	41	7884	7728	46	211327	212247	69	0.520917
33709	35188	69	17035	16658	51	716	557	0	695	701	0	2052	1868	23	3354	3516	32	85700	87657	70	0.521967
23864	23748	63	14280	14532	47	341	363	0	319	432	0	1173	1122	10	1967	1996	23	59294	59538	58	0.521967
137968	122413	88	82830	74815	87	3014	2714	30	4275	4413	33	11603	10976	56	16345	16324	70	447456	432600	89	0.521967
36007	35642	84	22647	22328	70	414	362	0	721	744	0	938	904	0	1333	1290	12	40601	40750	64	0.527219
81855	77697	82	39071	37055	79	1211	1121	11	2306	2134	26	4486	4486	38	7419	6878	43	187983	179207	74	0.527219
107327	96723	91	41468	37575	81	1903	1482	19	2931	2787	31	7032	6308	47	9496	8294	58	277388	252690	81	0.528269
109779	105687	82	57761	55703	82	2117	1875	25	4524	4095	35	8004	7532	47	12160	11451	61	354347	330122	83	0.528269
47490	46789	80	24408	23751	74	694	615	0	1395	862	0	2366	2300	24	3472	3201	32	87657	86609	71	0.530369
133019	110653	91	101812	83766	90	2502	2363	26	3323	2853	35	8045	6549	53	11971	9671	67	310130	252030	85	0.53247
33795	35347	53	19510	19324	54	615	623	0	978	766	0	2023	1960	23	3707	3489	32	90076	91869	70	0.53247
136189	122900	102	87955	82265	86	2749	2578	27	4839	4578	40	11429	10244	57	15540	13431	69	442327	382150	87	0.53352
93804	83805	84	38853	35384	82	1876	1697	22	3221	2937	33	5889	5548	42	8013	7205	49	219586	197574	81	0.53457
131923	114963	91	69542	61637	89	2599	2053	30	3769	3793	36	7163	6065	47	9936	8806	57	280709	252625	89	0.538771
113588	98439	92	56416	50899	84	1853	1620	23	3550	3057	36	7790	7170	47	10329	9650	61	292995	256414	83	0.538771
169131	145473	92	85835	74910	90	2871	2387	30	4388	4366	38	10949	8874	56	17665	14567	78	431456	353059	92	0.538771
95324	89818	82	43677	41279	82	1681	1821	20	3147	3010	33	7048	6840	47	9734	9178	50	274088	262037	84	0.539821
337694	221402	134	228718	143988	132	6730	4381	48	11552	7621	66	27224	17939	104	39351	25242	125	1.02913e+06	652836	130	0.540872
56482	54313	79	28835	27484	75	928	797	0	1085	1092	7	2741	2677	29	4475	4061	37	114787	111099	77	0.541922
151929	136118	89	77439	70040	88	3200	2756	30	4583	4022	38	9449	8042	57	14227	12753	64	382958	323283	94	0.542972
92248	87405	84	66953	64003	82	2115	2268	22	3029	2709	33	6598	6152	44	9546	9011	51	250780	229169	85	0.545073
53427	52133	89	27296	27106	74	774	621	0	924	1073	6	2496	2508	27	3904	4201	36	97062	97574	63	0.549274
45372	46651	72	26326	26047	72	539	557	0	791	817	0	2073	2199	21	3447	3265	35	90528	91493	73	0.549274
88708	81863	82	50144	46151	80	1443	1424	17	2216	2433	23	5662	4900	45	8312	7078	51	215036	200951	83	0.555575
90247	85906	89	52249	50630	79	1583	1503	18	2380	2283	27	5310	5208	40	7852	7146	46	226322	219677	79	0.556625
91037	86166	90	46423	44881	80	1525	1352	19	2297	2317	27	6528	6159	45	9537	9259	54	255186	242639	79	0.559776
102905	98071	82	41999	39588	81	1980	1930	24	3177	2458	33	6530	5892	49	10557	10123	57	262608	235188	86	0.562927
89448	84801	83	37277	35835	80	1134	1171	10	2364	2663	26	6003	6097	40	7517	6808	47	212086	207696	78	0.563977
128573	114417	87	66060	59233	86	2194	2058	24	2833	2643	34	6538	6316	43	8929	7717	56	246259	228267	84	0.567128
115101	109194	85	73719	70850	83	2721	2443	28	4232	3653	39	9654	8758	57	13708	12985	66	385202	342713	85	0.570278
103596	94641	87	41691	37600	83	2144	1974	23	3132	2842	33	7441	6680	45	10708	9074	69	298279	272005	84	0.570278
109732	104564	83	55109	53213	80	2255	1961	25	3735	3728	36	9446	8756	55	11478	10542	64	365824	319224	85	0.570278
43055	42530	67	25992	25632	72	604	735	0	922	830	0	1934	1910	22	2306	2398	26	71241	71784	71	0.571329
109472	101969	83	69488	64787	84	1874	1785	20	3117	2696	32	6852	6216	45	8318	7250	50	254922	228420	86	0.572379
94734	83767	86	44517	39540	85	1739	1585	21	3284	2957	35	7190	6468	48	9522	8262	53	285039	253435	85	0.574479
83267	80834	79	44817	43466	80	1800	1605	20	2670	2223	32	7093	6851	49	9379	8767	51	261123	243661	84	0.575529
46768	44548	76	19840	19334	59	566	654	0	697	1146	6	2713	2407	28	3448	3110	31	86538	88077	74	0.57763
95787	89482	87	61582	59175	81	2195	2036	23	3657	3459	36	7919	7480	46	12070	10993	59	316861	289909	85	0.57868
50811	49910	78	25182	25013	71	627	642	0	1014	931	0	2695	2700	27	3847	3625	34	101400	98287	73	0.580781
94689	90898	86	48681	46124	81	1101	1219	11	2602	2394	28	5831	5516	40	7781	6759	53	212469	202733	81	0.581831
40189	40794	65	22005	21571	71	365	378	0	829	949	0	1789	1783	22	2422	2572	26	70195	70138	67	0.582881
138569	127058	91	55425	52826	85	3103	3102	29	5283	4515	40	11182	10399	55	17508	16236	73	420576	390088	87	0.583931
46450	44644	89	18228	18055	54	530	713	0	616	988	0	2031	2073	23	2954	3067	27	78875	82062	73	0.583931
107121	102019	93	58178	56097	81	2568	2716	25	4551	4553	36	10253	9637	52	16346	15493	74	436307	406890	86	0.584982
121435	110193	86	64740	57702	85	1938	1687	21	3461	3282	33	7937	6842	48	11260	10579	60	317737	285482	85	0.584982
136891	112932	96	91552	78083	90	3054	2491	32	4002	3429	35	9733	8299	57	14655	12219	67	381969	337174	89	0.586032
76959	70998	79	50081	45905	79	1529	1411	20	2735	2325	29	4810	4424	38	6309	5502	43	196823	179102	80	0.587082
89380	87292	82	40958	40403	78	1981	2064	22	2627	2760	28	7224	6893	47	10924	10588	60	285049	271696	82	0.588132
135813	107544	94	57426	47313	89	1939	1421	23	3322	2480	36	7387	5862	52	10335	8413	62	272035	230685	77	0.588132
109930	103717	84	71932	67438	83	1874	1591	23	3014	2466	30	6096	5631	45	8194	7366	48	237207	216691	80	0.590233
136229	121228	89	59595	53215	87	2295	1969	26	4192	3677	35	8130	7098	51	11709	9574	69	311154	275527	87	0.593383
84366	80774	80	30292	29214	78	1698	1372	19	2011	2119	23	5119	4817	38	7373	7280	46	187920	184881	75	0.599685
145640	123980	92	60205	52652	89	2268	2029	22	4124	3549	38	9594	8439	54	12158	10653	61	356649	291686	92	0.603886
297606	213651	119	141633	102864	116	5430	3985	42	10133	8189	58	24689	18398	94	33971	25736	107	976212	744723	115	0.604936
48834	49294	74	21952	21802	61	1125	862	0	1246	1416	17	3011	2927	32	4056	3859	42	111896	113748	71	0.605986
36412	35447	67	18717	18779	56	627	463	0	1074	974	0	1924	1974	22	2545	2570	29	62927	62857	70	0.605986
102679	93155	92	57195	52422	83	2158	1959	24	3126	3225	31	6879	6068	48	10061	9396	58	255533	225624	83	0.608087
105090	101207	84	68153	66169	82	2518	2403	27	4519	4239	35	9771	8815	57	12489	10833	61	358885	319706	86	0.609137
110672	104120	99	88830	85831	83	2310	2176	25	3760	3785	35	8700	8038	52	12640	11748	65	337947	304368	87	0.610187
153278	134487	91	62895	55755	88	2261	2178	24	4617	4127	39	9973	9247	52	11863	10746	60	380819	356975	89	0.610187
168223	143193	94	62725	53561	90	2846	2413	31	4120	3057	42	9375	7904	56	13900	11853	68	360912	307637	89	0.610187
157732	133527	105	60929	53059	89	3381	2684	32	5402	4955	41	11854	11561	63	16657	15804	83	471795	455617	90	0.612288
137881	125465	90	70333	65571	86	3735	3761	31	5502	5416	43	12531	11901	65	18551	18495	78	483177	447282	91	0.614388
195088	150096	98	88020	69169	96	3452	2723	31	4276	3490	39	10601	8775	59	15580	11949	71	400456	316946	93	0.616489
108237	94119	99	75193	68318	84	2200	1962	28	4377	3349	38	8685	7549	53	12351	10463	63	330097	281960	85	0.617539
56665	55484	82	24836	24518	73	667	726	0	1382	1212	16	2653	2717	28	3281	3554	31	106459	103571	76	0.617539
51328	49215	89	30912	30950	74	300	412	0	1765	1588	15	2395	2474	27	3387	3401	33	92679	96046	72	0.618589
77743	72999	88	29347	26906	77	1397	1193	14	1670	1806	20	5286	4845	42	8223	7769	51	198891	176087	77	0.619639
92350	88599	82	45189	42743	81	1445	1557	17	2184	1950	25	6049	5698	41	8116	7652	46	234626	223620	80	0.62069
99607	94787	88	71634	68906	82	1915	1898	21	2901	2937	29	7056	6701	45	9959	9358	54	283061	280262	81	0.62069
33486	36009	49	20690	20040	60	578	653	0	543	512	0	1744	1673	20	2256	2256	27	65573	64148	70	0.62279
126019	116571	93	48656	45072	82	2219	2147	25	4020	3954	33	9712	8882	53	12990	11384	65	390739	341586	87	0.62384
58339	57481	79	32692	31644	75	685	759	0	1310	1305	15	2714	2755	26	4114	4252	35	108597	109004	72	0.62384
118598	109517	85	58871	54273	84	2629	2222	26	3499	3005	35	8912	7825	56	13312	11753	61	359743	323980	83	0.624891
134255	119523	87	57269	51370	86	1982	1745	20	3126	2881	36	6916	6010	48	10128	8615	55	274448	236944	84	0.625941
107928	99996	86	61690	56398	83	1569	1580	18	2319	2172	27	5253	4876	40	8209	7695	51	193717	188291	83	0.628041
92585	85330	86	56737	53418	82	1682	1419	16	3130	2869	28	4946	4857	39	7834	7559	47	208813	196745	80	0.629092
301758	234322	129	155321	123247	120	7722	6326	45	10912	8801	55	22890	19125	80	35252	29177	110	839627	711705	116	0.631192
60337	60189	74	30363	29970	74	1097	1000	1	1021	1205	10	3028	2868	30	4457	4470	38	116884	117334	70	0.634343
62017	59796	78	32875	31745	76	754	770	0	1555	1768	17	3487	3153	32	5822	5723	42	127483	125272	75	0.634343
114921	109357	82	61722	59921	82	2721	2687	28	4750	4217	38	8831	8255	50	13235	12477	65	321054	302852	84	0.635393
53154	50507	80	29899	28892	75	654	651	0	1035	993	0	2158	2193	24	3384	3087	33	81596	84311	75	0.636443
93947	88723	84	54729	51752	81	1848	1592	22	2122	1920	24	5481	5179	40	8503	7161	55	210578	190117	81	0.636443
50408	50434	75	21526	21396	57	1006	1024	5	872	1109	6	2603	2505	26	3442	3290	33	101016	104642	72	0.636443
151053	135246	96	62932	56571	87	2868	2596	28	5070	4650	40	11292	9837	59	16252	13637	70	432888	376735	90	0.637493
209178	138814	110	137581	94257	106	4946	3409	44	7992	4890	64	15747	10690	73	25507	17913	91	639077	451638	109	0.638544
41103	40756	68	21818	21775	60	564	541	0	1123	1121	8	1944	1891	23	2973	2893	31	77630	77864	72	0.639594
103661	96909	84	33688	32245	81	1685	1665	19	2819	2715	31	7318	6757	47	9999	9392	56	308999	292561	86	0.640644
146083	131114	89	66545	59337	87	2899	2537	28	5481	4474	39	11459	9811	60	15903	13327	72	438715	375656	104	0.640644
82691	78924	80	41194	39923	79	1239	1182	11	3105	2626	31	5315	5075	40	6678	6331	49	208825	204392	81	0.641694
91242	85002	81	42993	39839	80	1340	1073	7	2365	2563	23	4595	4321	38	7762	7307	47	190805	178371	82	0.642745
106931	95373	86	63566	56826	86	1738	1569	19	2509	2282	27	5715	5325	44	8585	8129	47	225326	201207	84	0.644845
97616	91519	84	50133	46326	82	1791	1745	21	2446	2329	28	7487	6904	48	9427	8654	55	284408	254220	86	0.647996
114164	106979	84	51233	47935	83	1881	1742	21	2840	2319	32	5860	5553	42	8942	8132	55	240257	226804	85	0.647996
136875	125017	87	72627	66949	86	2841	2504	29	3673	3181	32	7146	6450	46	11583	10814	57	285571	252008	90	0.647996
140649	118800	89	81451	67239	91	1950	1756	22	3504	2844	40	8399	7140	52	12218	11020	60	326837	264123	90	0.650096
111238	102561	84	69660	65603	83	1834	2055	20	4148	3684	35	8317	7279	52	11577	10267	53	330918	295186	86	0.651146
59796	58145	76	14496	14129	48	813	792	0	1406	1501	15	2868	2738	29	4125	3801	42	115942	115966	75	0.653247
123433	114866	84	71009	66647	84	2326	2492	24	4654	3894	39	8752	8084	52	12044	10620	61	327068	287581	85	0.653247
66071	62846	83	30721	29854	77	1482	1565	16	2791	3017	27	6057	5537	42	8051	8106	46	224308	213121	79	0.656398
134933	122882	90	91902	86171	87	3520	3309	31	4840	4731	39	11053	10551	59	16209	15611	71	440054	407477	90	0.657448
27539	28097	64	14287	14094	48	318	359	0	864	791	0	1665	1633	20	2057	2381	26	60884	59610	64	0.661649
106674	101958	87	75320	72437	82	2302	2259	25	3715	3755	31	8288	7878	48	11509	10541	63	324309	292702	85	0.66585
53199	50486	75	44261	43132	75	1915	1745	20	4148	4272	33	8690	8869	50	11612	11680	66	323904	316172	75	0.6669
92056	86577	85	68197	65553	81	2000	1801	23	3249	2612	34	6189	5755	44	9434	8898	53	219020	207401	81	0.66795
116931	106427	86	92330	86881	87	2372	2424	26	3520	3551	33	8249	7198	52	12128	11043	59	309212	263953	88	0.670051
68981	67792	79	39367	38915	76	855	985	0	1713	1473	20	3270	3156	31	5230	5487	37	129131	128730	75	0.671101
157331	135306	93	86400	77783	89	2019	1872	25	4040	3922	35	9010	7924	53	11669	10114	63	329884	302363	89	0.671101
74173	73408	80	32281	31720	76	1714	1538	21	2957	2730	32	6098	5982	42	9116	8975	53	268524	252481	81	0.675302
40457	38439	77	23144	23234	68	571	521	0	509	939	0	1718	1712	22	3526	3535	36	78544	79455	72	0.676352
27898	28331	66	19029	18847	54	384	476	0	875	739	0	1621	1582	18	2301	2385	24	65721	64945	68	0.676352
109601	103628	84	81822	78229	84	2012	1761	23	2856	2842	30	7101	6477	46	10930	10063	55	289382	261523	90	0.677402
110204	101663	84	59386	54552	83	1812	1740	21	3229	2705	35	7762	7361	47	10911	10595	61	290929	271865	85	0.677402
75055	73479	80	57891	56484	78	1350	1202	10	2229	1880	25	4869	4791	39	7813	7815	46	200640	191983	78	0.678453
73856	72148	81	26345	25938	76	1054	917	0	2192	1785	25	3918	4285	33	5326	4902	42	150144	149877	78	0.679503
134129	119678	87	73385	66280	86	2101	1884	22	3903	3308	33	7355	6982	47	11768	9757	57	295125	257788	88	0.681603
98004	94697	86	53946	53053	79	2081	2171	23	4310	3909	37	9114	8810	50	12104	11872	55	328883	296321	84	0.681603
148273	132113	88	69072	61868	88	2457	1984	28	4651	3707	42	9343	7911	56	14040	11445	67	393336	325732	87	0.681603
107735	98787	85	66138	61399	84	1503	1362	17	2653	2637	32	4840	4663	38	8442	7689	51	202216	186923	84	0.683704
80432	78548	79	36315	35310	78	1292	1196	11	2168	1885	22	4755	4562	36	6143	5947	45	186058	180472	81	0.683704
22535	23743	46	14696	14895	47	234	256	0	475	544	0	1158	1310	13	1927	2049	24	53682	57620	56	0.683704
112485	102084	86	73668	67274	83	1931	1919	20	3175	2738	31	7261	6650	45	9752	8612	56	265912	235768	91	0.686855
117695	109011	85	67043	62948	84	3392	3020	31	4604	4548	34	9997	9785	51	15257	14387	71	396385	374063	85	0.687905
82345	76496	90	37239	33931	79	1134	1389	14	1408	1326	16	4651	4402	40	6832	6324	54	167890	160142	77	0.688955
76062	73625	81	26872	25964	76	879	1162	8	1920	1966	22	4460	4258	36	5635	5302	39	170515	162709	80	0.690005
133780	114295	90	82385	71022	90	2091	1569	26	4094	3544	40	8934	7752	53	13799	12201	67	367207	323162	84	0.690005
76262	74452	79	53900	52509	78	1636	1543	18	2695	2354	27	5465	5190	41	8659	8137	48	222438	206804	78	0.692106
147742	126650	90	81174	70445	88	2186	2077	24	4002	2739	44	9761	8116	56	12987	11226	66	363634	307169	88	0.695256
195020	153325	116	88243	70839	100	3057	2447	32	5150	4083	42	12605	9710	68	17729	13720	77	479274	389242	100	0.697357
145881	125852	95	61948	53315	89	2493	1986	27	3605	3240	38	9244	7824	55	11822	9857	60	345382	297957	91	0.699457
83488	81029	82	32791	30871	79	1454	1286	13	2480	2189	29	4976	4683	38	6920	6600	48	194396	183441	95	0.699457
137064	125371	92	79767	74294	87	2251	2371	24	3779	3124	35	7457	6606	48	10732	10366	59	302217	268905	87	0.701558
82931	80189	81	35270	34430	77	1752	1785	20	3162	2833	30	6869	6533	45	9794	9268	56	281078	260137	83	0.701558
170977	139105	98	107057	86985	95	3422	2993	32	5312	4381	42	11019	8759	63	17289	13096	80	441541	337694	97	0.703658
127389	114778	90	43930	39033	87	2244	1954	24	3430	3224	39	7683	7225	49	10744	9696	65	311884	281617	86	0.704709
86131	81578	87	52358	49503	82	1647	1581	18	2405	2291	25	5473	5415	38	6985	6601	46	191968	174965	87	0.705759
138880	127430	88	87328	81811	87	2981	2558	30	4788	4566	39	10448	9492	55	15959	14220	67	413436	358313	90	0.70891
126570	105393	91	72247	60434	90	2393	2040	25	3464	2761	36	7574	6366	49	10381	8919	57	283269	240938	90	0.70996
150273	127705	90	78100	67699	89	2638	2086	28	4075	3750	38	9402	8031	57	13013	11033	64	350356	292373	93	0.70996
86574	77867	92	41015	36801	81	1311	1002	1	2350	2142	26	4823	4442	39	7107	6411	47	180130	162464	82	0.71101
61929	62397	77	38627	37958	76	913	953	0	1895	1676	22	4316	4306	36	6073	6281	37	162126	159262	78	0.71101
138986	126534	88	42065	38936	83	2467	2268	25	4366	3648	38	7822	7414	47	11880	10180	70	287686	266122	87	0.71101
40557	41631	71	28794	29152	71	665	701	0	1389	1141	8	2113	2237	24	3159	3157	30	89929	90332	71	0.71101
75963	75159	82	52000	49602	80	1539	1508	19	2863	2716	28	6053	5774	43	8081	7783	51	239633	220884	81	0.71101
91642	84802	97	45615	43357	81	1786	1628	20	2863	3075	28	7717	7072	51	10556	10073	55	313362	288250	85	0.71206
73548	70600	81	29856	29506	76	824	752	0	1279	1777	17	4085	3979	35	4846	4728	39	143111	141682	71	0.71311
142999	127888	88	79079	72063	89	2127	1798	24	3409	2802	36	7553	6705	48	11424	10022	69	298832	272778	87	0.71311
125423	117977	84	95222	90952	84	3059	3019	29	5433	5374	40	11421	10542	58	17278	15481	66	484529	429062	89	0.715211
29400	32183	58	15017	14832	48	577	509	0	1068	1027	5	1523	1612	18	2858	2675	29	67928	70514	68	0.719412
38872	36483	69	19605	19546	58	610	620	0	856	1178	9	1703	2000	20	2959	2848	28	67703	69036	70	0.722563
41633	41103	73	24999	24559	72	692	688	0	1002	1051	5	1821	1988	19	2745	3043	26	79173	78605	71	0.722563
90876	81318	84	45978	42543	82	2017	1636	24	2933	2395	29	5953	5422	44	9367	7992	54	233252	202395	83	0.724663
92388	87821	94	69887	66971	81	1730	1618	20	3098	2871	30	6374	6014	43	9830	9561	54	236348	215364	81	0.725713
54104	53149	74	31308	30706	74	534	474	0	1222	1203	11	2668	2797	26	3786	3695	34	94852	95414	74	0.727814
93502	87314	85	50729	48177	80	1892	1743	20	3199	2997	29	6896	6092	49	9779	8845	59	268620	246964	85	0.728864
51142	49731	74	28361	27844	74	707	552	0	879	1061	5	2048	1661	23	2997	3024	29	85170	82968	68	0.730964
100866	94465	85	63538	59235	82	2026	2028	22	2497	2346	31	7283	6451	49	11044	9743	63	301519	274162	85	0.733065
95146	90842	84	49585	48134	81	1608	1729	17	2880	3346	27	7018	6960	48	10110	9436	55	278228	272078	81	0.733065
67098	65305	81	35026	34518	76	734	699	0	1110	1140	9	2995	2807	29	5172	5120	38	124513	122364	79	0.734115
125695	118593	91	62819	60926	83	3096	3027	28	4765	4458	38	10624	10138	55	15221	14096	73	459870	417409	90	0.737266
99852	93203	81	44774	42936	81	1363	1441	15	2656	2454	28	5667	5452	43	7981	7345	48	217450	207139	82	0.737266
116391	105195	86	62064	56589	87	2950	2769	28	3995	3406	37	8182	8000	51	12786	12823	60	302783	287338	90	0.739366
108589	100077	84	56154	52588	82	1836	1792	23	2680	2526	28	5963	5514	44	9103	8755	49	210207	202620	80	0.739366
71194	70051	85	35506	35522	75	1265	1355	15	2404	1966	27	4822	4937	37	6210	6427	41	182979	180985	71	0.741467
102201	91527	87	57656	52165	85	1822	1542	23	2924	2261	32	7023	6278	44	9888	8887	55	298372	268558	87	0.741467
126144	115522	89	55196	51897	85	2032	2078	22	3502	3057	31	6652	6664	42	11398	10768	61	259008	241924	89	0.743567
99820	91611	87	44614	40800	83	1599	1619	15	2996	2676	27	6368	5450	47	8584	7534	55	226810	203004	84	0.744618
81864	78461	87	37827	36237	78	1252	1226	13	2909	2833	27	6206	6076	44	8942	8572	48	240833	230472	74	0.745668
114074	104052	85	55734	53333	83	2592	2589	26	3637	3199	34	8324	7520	50	12025	10772	61	296556	259066	90	0.745668
99927	93400	82	47201	42663	82	1374	1199	13	3178	2359	37	5766	5234	44	8423	7565	51	244380	222003	88	0.747768
60539	57907	78	33258	32318	76	1255	1239	10	1577	1533	16	3494	3579	31	5158	4760	43	119569	118006	78	0.748818
220379	170150	113	110826	90094	105	6530	5272	42	8175	6819	52	19887	16226	81	29018	23801	99	718295	586279	108	0.750919
85308	81136	82	29888	29074	77	1157	1097	10	2518	2309	26	4748	4848	36	7306	7169	47	202285	202178	80	0.753019
128154	110862	91	47785	41398	88	2518	2127	27	3698	3389	34	7559	6729	45	11662	10922	62	289890	276616	87	0.75512
85537	80846	82	70271	67150	82	1810	1695	20	3581	3315	34	6851	6833	45	9529	9572	52	266740	260935	80	0.75617
108026	95762	88	46832	42337	84	1982	1555	23	1864	2213	23	4993	4191	44	7800	6616	51	193987	168984	79	0.75617
89763	86263	80	56742	54522	79	1488	1295	15	3576	3461	32	6454	6381	41	8852	9028	50	241720	241953	78	0.758271
132801	116659	87	76250	66531	87	2498	1978	27	3855	3449	36	8504	7524	52	13251	11529	62	320785	271634	83	0.762472
116976	102523	88	63132	55858	87	1800	1532	20	3488	3459	33	7235	6401	49	10068	8840	57	294205	260439	88	0.764572
135888	125217	89	80212	74251	86	3626	3320	30	4391	3567	38	9737	8899	57	13828	11559	66	393385	347690	88	0.765622
118550	110710	87	85363	80821	84	2671	2535	28	4610	3651	43	8777	7916	51	13211	11818	63	343241	301436	85	0.765622
72106	70028	78	45394	43884	78	1618	1727	19	2966	3239	29	5778	5742	38	8682	8416	48	222617	209905	79	0.766672
67549	66430	77	24029	23408	70	1175	1157	10	1738	1881	22	3427	3460	31	5699	5453	41	142674	139957	77	0.767723
125859	114877	96	94303	86110	87	3268	2967	29	5012	4447	40	10256	8973	55	14917	13155	68	393031	341424	86	0.767723
93241	87809	80	44666	42236	80	1590	1529	16	2972	2346	34	6250	6220	41	9007	8505	51	260587	256200	80	0.768773
86780	82344	90	41888	40859	80	2014	1849	21	3392	3146	34	7811	7637	46	11006	10440	59	313165	297260	83	0.770873
134387	121369	88	55385	48032	87	2828	2247	30	3945	3566	38	8629	7125	54	12346	10353	68	328134	277265	91	0.772974
70713	71513	76	36986	36166	75	1291	1214	11	1535	1341	21	3661	3618	33	5373	5395	41	137168	132982	74	0.772974
164423	138816	95	76550	63430	95	3510	2571	36	5527	5010	44	11111	9712	55	17071	14523	69	424296	382550	93	0.774024
285314	205533	116	191506	143374	110	5695	4630	42	9625	7104	59	18621	13976	78	27904	22431	102	675857	486961	113	0.774024
150717	137413	91	101813	93879	88	3261	2682	32	5231	4279	43	10285	8710	56	15923	14719	64	396254	342684	90	0.779275
68047	66826	78	36083	35509	76	1036	959	0	1400	1498	19	3583	3735	34	5384	5204	38	133468	130445	68	0.779275
89160	83805	91	43617	42059	80	1818	1758	19	3108	2632	31	5143	4911	40	7956	7786	45	201628	194282	81	0.781376
43288	43601	72	22014	21955	60	588	552	0	488	900	0	2276	2220	25	2639	2326	33	80127	80127	68	0.782426
127306	111305	97	81729	73334	88	1997	1887	23	3899	3702	36	8154	7316	51	12125	11444	57	320694	294159	91	0.784527
73010	68546	82	44736	42153	80	1154	982	0	2341	1782	27	3821	3866	32	5729	5047	45	159891	147461	80	0.786627
95232	86685	84	53192	48701	82	1589	1415	15	2645	2398	27	6967	6138	47	10880	9191	59	296760	276172	84	0.787677
192646	100314	114	86756	41160	114	3287	1760	44	5458	2820	63	13249	7406	79	17757	9300	85	487924	257110	115	0.789778
109101	92904	88	58199	48490	87	1915	1792	23	2489	2451	30	6965	5932	50	10329	8772	55	262402	221711	82	0.789778
125867	112763	87	53860	47492	85	2424	2194	28	3952	3238	36	8419	7680	49	12737	10712	64	360742	324986	85	0.790828
131267	119678	86	75694	68665	85	2721	2367	28	3796	3254	39	7882	7107	53	12408	10720	59	292215	250535	82	0.790828
88023	85607	79	43813	43013	79	1555	1396	16	2264	2212	25	5795	5787	40	7638	7189	46	218435	217747	76	0.790828
146416	131341	89	56259	51088	86	2947	2686	30	4399	3585	40	9397	8476	58	13852	10911	68	348847	299915	88	0.790828
149336	129385	106	68166	58712	89	2613	2192	29	3888	3211	37	8203	7079	55	12502	10666	63	358289	292404	85	0.792928
17755	18562	63	13822	13829	47	184	253	0	796	700	0	1119	984	0	1249	1419	15	50856	53157	58	0.793979
139742	123935	88	78393	68530	87	2120	2027	24	3337	2762	33	6990	6048	48	10659	8918	55	302608	251165	84	0.796079
108228	96526	87	57081	51426	85	1908	1736	25	2703	2588	29	7228	6666	46	10583	9677	58	300261	269941	80	0.796079
74008	70573	84	30337	29421	77	1109	1273	12	2399	1932	28	4842	4773	39	6349	5770	52	187153	180370	77	0.797129
101580	97761	84	55758	54469	81	2317	2184	26	3503	3266	33	8797	8358	48	11687	11132	59	379427	339669	84	0.80028
93865	87437	84	58452	56160	80	1774	1694	21	2653	2826	30	6791	6144	45	10586	10002	48	276260	248644	82	0.80028
103514	95651	86	39352	37642	82	2103	1834	25	3518	3087	32	7837	7363	48	10464	10411	56	293941	276012	84	0.803431
75556	71735	80	35838	33948	78	1232	1138	9	2571	2198	27	4893	4872	39	7367	7374	44	210070	201435	79	0.804481
85576	77794	85	39161	34954	84	1352	1232	16	2505	2426	30	4546	4312	38	7437	6960	47	195747	186330	83	0.805531
131510	121729	95	107568	101393	85	2863	2809	27	4861	4096	40	10924	9890	57	15239	14023	60	411173	357814	87	0.805531
247319	194376	117	226995	187429	108	7603	5698	47	11576	8711	63	25440	19329	98	36195	28420	100	939447	735762	107	0.806581
96887	91760	82	55479	53917	80	2735	2772	27	4577	3805	39	9147	8724	53	12423	11972	62	335140	310212	86	0.807632
49930	46630	78	26530	25993	75	509	407	0	989	1220	8	2614	2486	27	3557	3602	31	83897	84285	75	0.809732
82479	81083	78	45076	42622	79	1240	1209	12	2520	2100	25	5072	4916	37	6989	6878	44	203710	197487	80	0.809732
33830	34075	72	19102	19134	51	518	516	0	871	563	0	1948	2118	23	3182	3237	29	76960	79419	68	0.810782
184105	140862	102	87187	69952	96	3338	2892	33	6453	4874	50	13991	10658	66	20869	15979	83	588323	435633	100	0.816034
176828	147340	97	161694	139702	94	5321	4518	39	9910	9263	50	22722	20786	79	32063	28247	87	872472	773001	94	0.816034
143372	124489	91	76766	67563	90	2353	2125	26	4074	3607	38	8989	7883	55	12831	11187	68	317277	272930	90	0.817084
72016	67650	83	34260	33217	77	1290	1315	12	1721	1597	25	3745	3732	33	5933	5862	43	143478	140599	72	0.820235
64771	61818	79	47255	46442	78	1450	1439	18	2513	2394	25	5387	5158	40	7088	7515	38	174966	168184	76	0.821285
74549	69671	83	35272	34675	77	1621	1519	15	2429	2115	29	6571	6650	42	9383	9192	49	287281	275652	80	0.822335
124621	112847	87	57459	52184	83	1961	1890	21	3415	2761	34	6385	5817	44	9608	8228	58	262950	230545	84	0.822335
167160	143043	92	85331	74444	89	3127	2667	32	5157	4570	41	10714	8990	66	16369	13776	72	415870	347622	92	0.822335
73370	72530	78	43433	42844	76	1467	1318	14	1658	1981	19	4337	4369	36	7100	7034	44	176269	170327	76	0.822335
59570	57802	77	28720	27658	74	1034	1107	8	1859	1517	24	3429	3640	31	5261	5051	38	126760	123309	74	0.824435
107339	97233	83	53949	48747	83	1661	1426	18	2121	2169	26	6326	5842	44	8945	8050	50	230747	207632	81	0.824435
63987	60158	84	28600	27889	77	935	927	0	1262	1653	15	3056	2772	31	5292	5397	39	121986	120598	72	0.826536
34600	33866	75	22571	22100	64	260	297	0	758	823	0	1740	1675	21	2609	2871	27	68362	67159	66	0.829687
202257	176576	97	92353	82133	93	4044	3511	34	7178	5986	51	15889	13599	71	24347	20242	84	638600	555476	92	0.830737
41691	41105	66	18258	18345	51	367	483	0	255	509	0	1604	1576	19	2622	2942	24	68326	71734	66	0.830737
230690	175199	106	149097	115721	103	5231	4506	38	7444	5113	49	15192	11813	73	24692	19631	93	609849	449972	103	0.833888
48235	47541	75	25476	24822	75	654	770	0	1146	1131	10	2707	2615	26	3291	3360	32	96811	95176	75	0.84439
84382	82450	85	33437	32485	78	1514	1440	19	3384	3315	32	7184	7006	49	10293	10727	52	292288	280615	80	0.84439
57416	55829	80	21423	21018	60	659	842	0	1335	1656	17	3081	3043	30	4868	4781	37	120233	122069	75	0.84439
192352	151494	104	81317	64383	94	3342	2701	34	5528	4691	44	11905	9745	63	17155	13503	76	439507	345113	98	0.84544
79291	77508	79	26159	25224	77	1035	978	0	1617	1754	18	4088	4033	36	5462	5310	40	175339	169589	81	0.84649
104565	93038	88	65247	58195	84	1680	1424	20	2797	2221	30	6489	5710	48	9326	7746	58	269222	235407	83	0.849641
192625	154727	97	127710	104706	98	4013	3236	35	6149	4956	46	13289	10726	69	20279	16829	82	517431	444012	95	0.850691
122634	117492	83	67011	63910	83	2289	1988	25	3936	3574	37	9741	9101	56	14424	13153	69	404089	355679	88	0.850691
145454	129558	100	64072	59054	87	2922	2382	31	4620	3638	38	8992	7898	50	12212	11568	58	329304	308618	86	0.850691
186692	160217	95	85420	70413	92	2671	2188	28	4496	3293	43	9942	8267	63	13712	10875	62	371090	306578	91	0.851742
37105	36788	68	19952	19883	55	528	575	0	909	1009	3	2031	2186	25	3617	3635	33	85686	88372	69	0.851742
76293	70270	84	37959	35862	78	998	914	0	1568	1394	19	3892	3838	32	5504	5379	41	130360	128788	76	0.853842
138027	126226	88	83704	78728	86	3121	2948	29	5384	4482	46	10969	9826	61	16433	14693	72	449989	392802	87	0.854892
122598	112726	85	86134	78570	85	2582	2188	28	3852	3466	36	7374	6263	49	10666	10033	56	278650	241652	82	0.859093
103732	96690	89	43744	41016	82	2490	2139	27	3615	3022	36	7720	7295	48	11795	10826	65	299145	269255	81	0.859093
29981	29598	65	16977	16963	52	495	518	0	568	576	0	1466	1471	17	2296	2126	25	57131	57461	62	0.860144
77236	76245	78	31599	30645	76	1046	1221	11	2214	1901	24	4942	4988	39	6319	6182	41	210902	207750	77	0.861194
60639	59867	76	38381	37264	77	1851	2022	19	1970	2092	22	5591	5436	40	7503	7474	46	203960	196164	76	0.861194
166183	135212	109	104307	87835	93	3179	2529	32	4233	3484	39	9110	7449	56	13606	11558	69	378194	314313	90	0.862244
77001	72817	81	37325	35076	77	1372	1223	14	2136	1780	26	5239	4907	41	7574	7229	50	199027	181841	76	0.863294
46738	45023	74	23210	22783	73	827	701	0	744	699	0	2077	2039	24	3311	3332	31	93736	95184	70	0.864344
212336	161973	103	95343	76805	99	3539	2411	36	6384	4604	52	14050	10819	72	19804	14660	81	554011	419534	98	0.864344
65485	65623	75	36696	36132	75	1205	1124	8	2025	1921	22	4336	4336	36	5898	5604	42	160662	158963	74	0.865395
25136	25294	64	16038	16149	50	311	376	0	469	545	0	1424	1242	14	1816	1792	25	51786	52894	68	0.865395
145416	132200	90	99537	92849	87	2705	2586	27	4752	4008	48	10112	8903	55	13776	12585	63	374223	329851	88	0.865395
51150	50626	73	18154	17774	55	645	677	0	1373	1229	12	2465	2504	26	3028	2773	32	96769	96310	76	0.867495
102221	91741	98	72016	67250	83	2819	2809	27	3738	3396	34	8767	8268	54	14508	13436	70	324988	308689	83	0.868545
90982	85742	84	44177	42201	80	1403	1476	15	2958	2932	29	6015	6112	41	9567	8808	54	256678	248877	81	0.869596
146546	128045	106	108029	95787	93	2776	2493	27	4674	3894	42	10128	8833	60	14649	12927	67	424809	372299	106	0.869596
70980	67308	88	32326	30821	76	1168	1064	6	1415	1390	22	3449	3714	32	5352	5087	39	147216	141364	76	0.870646
117404	110848	99	49742	48472	82	2370	2428	25	3348	3379	31	7883	7125	50	10558	9966	54	301607	277568	85	0.872746
153916	126390	100	73513	59966	92	1987	1792	23	4592	4250	40	10248	9374	52	13539	12010	64	412765	392754	94	0.873797
115306	108669	84	56487	53211	83	2978	2741	29	3701	3809	31	8950	8443	48	13796	12405	61	354260	307361	87	0.874847
48279	46924	76	24819	24433	66	526	585	0	878	874	0	2418	2277	29	3702	3358	37	86306	89419	57	0.874847
80768	78529	79	31225	30313	78	1114	1259	10	1566	1673	19	4788	5062	35	5695	5457	43	188564	183274	79	0.875897
96383	92859	81	53201	51773	80	1519	1664	17	2714	2459	28	5104	5105	39	8123	7606	55	197550	192946	81	0.875897
136204	120055	91	91724	83298	89	2820	2608	27	4533	3781	42	8951	7589	54	12936	11624	64	348030	293968	92	0.877998
111013	106160	83	70789	68179	83	2292	2364	26	4512	4037	37	10313	9719	55	13111	12543	65	397424	357054	86	0.877998
32591	32734	65	20362	20075	60	451	384	0	637	721	0	1580	1260	16	2424	2069	29	64242	62093	83	0.877998
127940	118637	94	65526	61776	84	2623	2348	26	4080	3207	38	8628	7688	54	12311	10211	63	343563	296458	86	0.880098
289133	217136	120	225983	174930	115	8799	6728	49	12015	9360	61	27051	20937	106	42159	33795	109	1.03962e+06	823760	116	0.880098
44639	43817	75	29941	29736	72	963	849	0	735	1009	2	2598	2431	28	4393	4193	37	96025	97758	71	0.882198
25620	26440	48	17966	18154	51	519	544	0	444	520	0	1629	1648	18	2801	3216	27	56615	56565	68	0.882198
92064	85368	81	53823	49864	82	1489	1411	17	2253	1774	27	5653	5070	43	7100	6431	44	212033	194041	84	0.884299
26042	26519	54	15097	14748	49	381	294	0	842	671	0	1466	1579	16	1918	2054	23	55649	56422	65	0.8885
38381	38044	64	24269	23859	71	732	705	0	900	1165	8	1912	1900	23	2866	3264	29	88991	88894	67	0.88955
33938	32265	80	16204	16023	50	440	346	0	384	736	0	1251	1387	16	2227	2281	26	60151	63243	60	0.88955
97958	89698	87	51002	46636	85	1609	1491	16	3140	2803	34	6093	5917	44	8706	7774	52	253082	239082	84	0.8906
233780	167782	115	112563	77999	106	5024	3701	40	8270	6674	56	20171	15175	89	27025	19858	98	786805	589632	109	0.894801
73062	70172	78	28900	28478	76	1284	1168	9	1496	1871	21	3927	4069	34	6058	5899	43	157154	155234	76	0.894801
106199	100457	85	71944	67775	83	1942	1930	23	4278	3692	38	7279	6734	50	11008	10735	54	276008	254532	80	0.895852
84625	80681	78	45230	43105	80	1306	1414	16	1737	1858	19	4635	4303	38	7771	7385	52	171325	163878	77	0.895852
143280	129917	95	102259	95138	88	3373	2924	31	3985	3514	38	9373	8374	54	14596	12112	72	365724	316188	91	0.897952
120537	107606	87	56472	51071	84	2010	1798	23	3238	3042	36	7542	6906	49	11027	9959	58	321358	277730	88	0.897952
118970	108552	89	72313	67034	84	2444	2101	26	2767	3003	30	8386	7754	54	11578	10869	55	333878	304607	83	0.899002
27003	26483	68	16104	16068	51	396	353	0	184	345	0	1404	1457	16	2054	2101	23	53965	55812	65	0.900052
220573	170673	104	119116	93807	105	4645	3638	40	8169	6402	55	17709	14281	76	25988	21360	95	739286	597505	107	0.900052
94452	88595	83	60741	58046	81	1887	1894	20	2832	2898	26	6371	6227	42	8929	8649	48	239228	228533	83	0.902153
38764	37128	73	21608	21028	61	698	714	0	1343	1259	12	2118	2011	24	3141	3211	31	77283	72930	74	0.902153
80293	76320	91	32730	31661	78	1120	1103	10	2622	2798	29	5735	5732	41	9658	8869	55	243075	233390	84	0.903203
119475	106882	101	76807	71506	86	2624	2635	26	3996	4206	34	8716	8577	50	12221	11257	56	345859	335391	88	0.904253
75024	74391	79	47503	46265	77	1658	1606	19	2029	1715	25	5266	5168	41	8176	7521	52	217706	200919	79	0.905304
102486	96156	83	47556	45115	80	1281	1392	16	1955	2256	23	5364	5153	39	7837	7208	49	226513	216777	81	0.906354
93582	85879	82	39894	36774	82	1629	1506	17	2381	2184	27	5597	5181	42	8370	7986	50	209900	192625	82	0.907404
34372	35415	74	19676	19419	59	624	557	0	1084	901	0	1696	1866	19	3389	3131	31	80766	79871	70	0.907404
85948	80690	88	65986	63832	81	2144	1942	24	3299	3464	29	7111	6711	45	9994	8880	57	277227	255931	84	0.910555
72117	70591	79	29192	28006	78	1398	1267	14	2131	2123	22	4288	3799	39	6719	6696	43	165200	158855	83	0.910555
100892	89853	84	48505	42755	83	1549	1215	12	2319	2025	26	4948	4262	41	7921	7027	48	189452	162490	81	0.910555
147700	133049	92	75856	70059	88	3846	3584	33	6087	5994	39	12792	12341	58	21196	21267	73	520425	481120	89	0.912655
122409	110065	89	88827	79445	89	2386	2154	25	3598	3315	34	7817	7273	48	11242	10474	58	316207	288282	88	0.913706
92491	85323	84	46587	43101	81	1632	1317	17	2246	2311	26	5408	5197	40	8114	7107	53	202605	188957	80	0.914756
91380	86745	80	41208	37892	81	1528	1353	16	3136	2722	29	6292	5821	45	9130	8826	49	239136	222987	84	0.915806
207976	153082	102	153951	121470	103	4845	3848	41	7301	5645	50	15944	12682	76	24401	18762	93	593823	468046	103	0.917907
166756	149518	108	164975	152799	93	5193	5004	35	7591	6680	50	16921	14854	78	26115	22247	87	644555	546836	97	0.917907
371403	221487	144	290902	189264	138	11237	7208	56	16297	10346	71	34217	22338	119	52433	33680	128	1.04858e+06	826103	135	0.921057
145440	125951	93	63057	57027	88	2689	2316	28	4143	3897	35	8935	8662	52	13166	12894	59	327309	313005	86	0.923158
49309	47557	74	21179	20669	61	853	779	0	1252	1119	8	2200	2194	24	4128	4197	39	95111	92406	71	0.924208
38553	38746	75	18847	18701	57	285	372	0	1181	987	0	2041	2198	23	3259	3421	31	77447	80745	64	0.925258
89755	83603	82	64216	61138	81	1864	1905	20	2699	2736	28	5463	5476	41	9065	9214	48	242657	237334	77	0.925258
152836	133982	101	69192	60784	90	2442	1937	29	4739	3961	41	10021	8029	55	12341	10388	62	380975	315145	87	0.926308
112559	104776	91	50402	47462	83	1736	1557	19	2953	2716	27	6781	6632	44	9494	9476	53	264450	248684	78	0.927359
85941	82062	81	47966	46528	79	1689	1479	20	3914	3073	42	7537	7544	45	10338	9707	54	281903	267004	79	0.927359
147193	122816	107	70376	58904	107	2411	2061	28	4293	3346	38	8204	6658	50	12029	10444	61	304763	239429	107	0.927359
68310	64167	84	31269	29707	77	1229	967	0	1153	1051	12	3652	3405	32	5537	5335	40	133344	129635	80	0.93366
117165	107798	95	60661	55741	84	2521	2297	26	3587	3352	36	9739	8830	53	13592	12102	63	378118	346495	87	0.93366
126896	110462	88	72295	64559	87	2373	1935	29	3280	3089	30	8641	7829	52	11279	9909	52	304330	268940	89	0.93366
126599	113018	91	57847	50678	85	2039	1704	24	4765	4115	47	9184	7831	55	12723	11665	62	356419	305103	89	0.937861
100412	95527	88	79761	77158	82	2052	2160	21	3449	3215	36	8537	8184	47	11906	10872	58	353566	311800	85	0.938911
107386	95080	85	49843	42899	84	1521	1555	15	3140	2605	35	6972	6412	47	9887	8284	60	274598	240928	84	0.939961
91286	86724	81	49647	47025	81	1291	1447	15	2582	2264	27	5050	5078	38	5647	5789	41	191134	182867	80	0.939961
43541	42443	74	18511	18204	52	492	504	0	742	848	0	1714	2005	20	2664	2180	30	79613	80044	70	0.941012
125144	110381	91	51954	45362	85	2165	1860	23	4071	3277	34	8565	7345	51	11763	9570	63	343911	302498	91	0.942062
93352	89885	88	61894	59514	81	1369	1534	18	3548	3299	34	6154	6336	40	8619	7958	48	254512	246965	80	0.944162
36105	36027	67	15129	15143	48	654	808	0	1214	1228	10	1993	1910	21	2766	2682	29	76190	76988	71	0.944162
41002	40583	73	20740	20650	56	619	608	0	800	806	0	1950	1855	25	2916	2748	32	83150	81894	67	0.945213
68745	67983	87	27001	26314	75	1084	903	0	1386	1341	14	3269	3346	30	5293	4723	42	136255	134898	77	0.946263
34611	35627	54	21293	21107	60	434	406	0	984	1026	4	2023	2068	24	3003	2583	29	71375	70581	71	0.949414
42466	42675	72	24502	23871	72	754	604	0	830	1023	3	1724	1916	20	2760	3166	27	74964	72674	70	0.949414
56068	53172	91	25213	24780	73	1090	1053	7	2201	2495	23	4510	4507	35	6894	6589	45	192545	181015	77	0.949414
88179	82916	81	51200	48580	81	1616	1696	19	2702	2802	28	6813	6624	45	10585	10377	62	301357	275236	83	0.950464
110408	106144	83	61026	58725	83	2453	2449	25	4620	4253	38	10141	10278	54	13361	12757	70	379848	355824	84	0.951514
107047	99634	99	46657	44236	82	1839	1673	22	2270	2487	24	5728	5569	44	8291	7994	49	217441	206405	82	0.952564
110935	102599	86	58811	56151	82	2447	2313	27	3727	3830	34	9695	8952	56	13842	13155	70	400592	355819	87	0.953615
112622	100761	90	61516	54467	85	2438	1983	26	3891	3561	36	8803	8705	49	11203	10900	56	363814	359735	83	0.953615
101410	94081	83	54451	49288	82	1845	1779	21	2733	2440	30	6618	5753	45	9352	7996	57	255122	224001	82	0.954665
216476	151943	108	159370	115047	105	6389	4277	47	10060	7339	57	22582	15407	85	33496	22069	99	880859	607855	110	0.965167
120294	111825	86	68506	64766	84	2332	2094	25	4481	3772	37	9759	8769	57	13183	11515	58	387312	348791	86	0.966217
89446	84487	82	43568	42034	80	1863	1820	19	3277	3037	31	6614	6305	44	10282	10167	52	275892	265771	82	0.968318
87728	83289	83	42389	41323	78	1686	1464	18	2716	2586	29	6837	6755	43	9179	8794	56	286123	265077	83	0.970418
66526	64579	77	28682	28600	75	694	800	0	1342	1671	15	3373	3034	33	4573	4299	39	132457	131239	77	0.970418
94948	89814	81	50540	47512	82	1417	1410	18	2498	2486	30	4821	4341	38	6986	6188	49	178677	166669	85	0.97672
92299	89915	80	39762	38345	79	1646	1588	19	4254	3733	39	7855	7459	48	11248	10847	56	298483	271759	86	0.97672
85799	80426	90	46966	45777	80	2453	2419	24	3403	2859	34	6547	6331	43	9615	9163	53	255667	234612	84	0.97777
132788	116534	89	81916	72800	87	2246	2164	22	3432	2988	37	7314	6424	51	11379	9490	60	299570	254113	90	0.97882
201526	152628	115	104255	77988	100	3421	2791	34	5380	4250	42	11499	9513	60	16762	13347	74	440334	379404	98	0.983021
116479	108775	85	63867	59611	85	1954	1792	22	3284	2994	31	6559	6051	44	10264	9298	52	260363	245158	86	0.983021
92985	86963	85	38739	36555	80	1621	1490	17	2623	2259	31	6756	6270	47	9832	8540	55	262304	240362	83	0.984071
89003	75369	89	51916	46139	84	1627	1553	17	2207	1942	25	4176	3691	38	6876	6549	46	174212	154115	82	0.984071
81430	77581	83	44374	42310	78	1212	1061	8	1590	2006	25	4125	4210	35	6680	6235	42	176416	170218	79	0.984071
40704	39128	72	17069	16680	51	489	635	0	1305	1235	12	1801	2048	20	2720	2616	30	78559	77545	69	0.984071
50736	49500	76	28961	28625	74	791	726	0	968	1155	10	2369	2382	25	3979	3825	34	91742	90508	72	0.986172
44627	44236	72	21767	21828	62	513	604	0	764	657	0	1937	1655	23	2680	2731	28	85043	85126	73	0.986172
82618	78998	80	32525	30097	79	1381	1382	15	1943	2135	23	4788	4787	36	7546	7339	45	180221	175053	78	0.987222
33682	31597	79	13602	13562	46	456	442	0	1222	1024	4	1344	1561	18	2038	2314	25	64409	64477	69	0.987222
100828	93456	84	51914	47319	84	1321	1357	16	2631	2430	30	6530	6080	42	8325	7623	54	232578	225570	81	0.988272
86839	84024	79	49359	47753	79	1517	1336	17	2873	2934	29	5390	5335	40	7421	7339	54	212011	209850	79	0.989323
141819	127260	89	65392	59168	86	2650	2544	27	4610	4193	38	10577	9321	56	14478	12575	68	400016	344324	88	0.989323
89770	84845	81	46087	44987	79	2203	1939	25	3329	3184	31	8019	8325	47	10964	10763	63	325650	312188	82	0.989323
45681	46098	74	25055	24903	71	634	598	0	700	974	0	2166	2425	25	3132	3255	29	79221	79293	67	0.990373
57463	57907	75	32450	31561	74	671	673	0	1305	1623	15	3161	2842	31	3943	3882	32	95284	94443	71	0.993524
63922	63186	77	31861	31210	75	882	1032	4	1079	1236	13	3004	2842	30	4245	4356	36	127150	126323	76	0.995624
37019	37506	69	21687	21304	61	585	465	0	446	1077	6	2320	1976	26	3223	2855	31	81437	82005	68	0.995624
27970	27685	75	17640	17898	53	368	358	0	527	565	0	1120	1089	7	1905	1993	22	49544	52122	68	0.998775
92634	88861	83	29204	28620	79	1703	1650	20	3054	2725	30	7375	7210	47	9488	8969	51	283069	278902	77	1.00088
55321	54402	70	24885	25058	71	790	734	0	1165	1187	11	2718	2888	27	4021	3794	37	99585	101554	70	1.00088
51603	51003	77	24804	24432	73	947	946	0	1051	1209	10	2720	2744	29	3933	3797	36	107641	108268	73	1.00403
94552	89783	79	53557	50751	80	1779	1607	18	2723	2840	27	6265	5445	44	8260	7609	55	220570	201623	81	1.00613
87374	83384	81	33446	32171	80	1202	1122	9	2171	2188	23	4425	4743	34	6523	6362	46	176042	176741	82	1.00718
69729	67555	88	34591	33349	77	1031	996	0	1533	1351	16	3628	3519	31	4794	4419	39	132879	128567	72	1.00823
99680	90694	84	66737	61989	84	1456	1323	15	2831	2793	26	6554	6195	42	9005	8673	50	272691	255215	83	1.00823
153359	132573	91	100845	86332	92	2757	2470	27	4723	3929	43	11205	9166	62	15908	13643	76	424960	351139	94	1.00928
85620	83950	79	49869	47729	80	1699	1565	21	2954	2871	28	6525	6049	43	8683	8901	53	254416	246916	79	1.00928
77756	72521	92	36170	33682	78	1449	1169	12	1592	1659	19	4264	3607	42	6533	6262	45	158397	152215	76	1.01033
147533	136939	95	123451	116951	88	3867	3379	33	5093	4809	44	11746	10326	65	17637	15052	70	467735	405975	92	1.01138
114716	103343	91	58244	51837	84	2241	1955	22	3439	2946	36	6851	5993	48	10363	9120	61	273837	251329	83	1.01243
117371	109390	86	70998	66619	83	2713	2444	28	3570	3461	35	7487	6756	48	12194	11204	63	297864	266979	84	1.01243
85075	79590	85	55013	52438	80	1671	1631	18	2623	2370	27	5344	4833	42	9250	9107	52	202967	181837	82	1.01243
108290	99374	95	58487	54885	84	1944	1762	22	2966	2676	28	6888	6108	48	11224	10257	55	264552	238711	88	1.01348
109508	98615	86	62953	56781	85	2029	1960	22	3275	3059	32	7879	7158	48	10442	9784	61	281358	252506	86	1.01663
86694	83328	84	35628	34717	79	1475	1499	18	3207	2800	36	7000	6361	45	9330	8746	48	265474	256000	79	1.01768
125122	115949	101	68831	65380	83	3194	2943	30	5018	4450	41	12682	12729	60	19274	18200	77	540181	506719	86	1.01873
65146	61181	80	32379	30997	77	778	663	0	994	1140	11	2780	2491	29	4494	4248	38	113961	110448	72	1.01978
28983	30062	53	19339	19634	54	177	290	0	815	691	0	1615	1787	18	2310	2251	25	64004	64635	58	1.01978
98525	87526	87	43162	37685	82	1193	1144	10	2484	1924	31	5129	4693	41	7669	6847	55	192477	171502	76	1.02293
74461	73832	77	33534	32519	77	1078	1152	9	1851	1960	25	4783	4629	40	5784	5558	42	186400	180491	75	1.02293
151573	131695	94	90112	79405	89	3125	2838	32	4392	3546	38	8798	7233	57	13417	10866	71	345902	284909	89	1.02293
89992	84471	89	54305	53259	79	1587	1397	19	2936	2606	26	5756	5681	41	7064	7197	43	218742	215313	75	1.02398
64403	62546	90	28594	27778	76	1051	1144	11	1617	1811	18	4223	4115	35	4802	5124	36	151052	147952	74	1.02398
168926	130704	102	91218	71639	97	3211	2539	34	4796	3722	45	12083	9574	64	17272	13496	77	438631	358837	95	1.02608
199619	149456	98	160753	135038	99	4328	3727	38	7653	6619	47	15894	13127	73	24992	19931	88	594533	475278	97	1.02923
103732	97179	82	40566	37309	83	1801	1754	20	2638	2881	27	5809	5334	43	8889	8483	60	217092	206038	80	1.03028
24745	24950	63	18971	19046	55	395	294	0	637	757	0	1342	1367	14	2031	1687	24	54463	55866	57	1.03133
26842	28253	63	15573	15479	50	474	346	0	1272	910	0	1904	1857	22	2510	2366	32	65053	64173	63	1.03343
113532	99857	89	52965	47412	85	1765	1490	22	3711	3012	35	7414	6629	50	10379	8703	63	284879	248672	86	1.03553
64730	61474	86	28467	27911	75	911	811	0	1639	1394	15	3142	2888	30	4743	4565	38	132381	131764	78	1.03658
91839	82134	99	50725	45954	84	1600	1312	17	2587	2206	26	6335	5658	45	9230	8171	54	256415	226602	99	1.03658
88135	83297	82	46018	43297	80	1157	1365	12	3208	3091	29	6268	5912	45	8462	7329	50	245090	227542	81	1.03658
198541	160484	104	89639	72284	100	3590	3116	33	6061	5299	41	11485	10198	65	17224	15919	70	421645	398748	98	1.03763
31268	30360	53	18593	18236	55	469	387	0	611	841	0	1571	1718	18	1963	1848	23	60834	58812	66	1.04183
187508	166238	92	95680	86578	91	3423	3171	30	5689	4969	45	12991	11367	66	16940	14521	77	461325	380752	95	1.04183
50796	48355	76	29152	28152	74	1142	793	0	1661	1424	18	2725	2579	29	3316	3393	33	96579	93657	75	1.04183
109397	102615	98	80444	76813	82	2351	2256	24	3704	3213	33	9172	8473	52	14025	13459	64	362208	328760	84	1.04288
44410	46135	67	21449	21589	55	733	711	0	1154	810	0	1761	1831	22	3087	3176	28	76187	77911	64	1.04288
124615	108453	90	68818	60202	87	1679	1404	19	2860	2553	29	6737	5405	50	9344	7511	52	243434	208707	87	1.04499
100730	91369	89	56701	51437	83	2468	2525	26	2574	2467	25	5825	5275	43	9225	8183	57	229421	203616	84	1.04604
89143	85673	83	70390	68055	80	1427	1313	17	2706	2395	27	5678	5498	42	7836	6828	49	204771	187967	78	1.04709
19194	19284	62	12654	12735	45	388	355	0	517	506	0	1127	1061	10	1527	1599	19	41750	43052	63	1.04814
89710	81629	85	39503	37445	80	1357	1340	15	1916	1911	22	4832	4799	37	8225	7876	45	199902	187502	82	1.05024
75850	74536	81	36599	35966	77	1281	1386	13	2199	1935	27	4566	4496	37	6817	6423	40	182982	176421	75	1.05024
74676	72784	77	46025	44585	77	1331	1299	15	2163	1757	27	5544	5280	40	6812	5873	47	182177	165552	76	1.05024
61300	60798	77	31270	30619	75	1046	963	0	1208	1502	21	3065	2963	30	4984	4990	39	124461	122567	73	1.05129
168031	147942	101	105483	93928	92	3816	3631	32	6159	5115	45	13167	11803	63	20073	18286	83	528050	450487	92	1.05234
144794	130922	89	91067	82986	88	3037	2481	31	5349	4937	43	11965	10908	60	17060	15289	74	474283	423578	89	1.05339
116935	101482	91	49552	43254	85	1907	1806	21	3425	2841	31	7093	6103	48	8661	7774	48	248555	216230	80	1.05549
59545	56638	76	29526	27567	75	1188	1183	9	1503	1567	21	3868	3474	35	6211	5275	46	151215	139666	73	1.05864
48919	49732	68	19575	19444	56	686	688	0	1329	1528	15	2322	2358	24	3976	4439	33	93116	93107	69	1.05864
24299	23970	57	15462	15588	49	301	401	0	589	441	0	1232	1331	14	1539	1472	21	42327	43868	57	1.05864
109529	100900	86	58075	53108	84	1969	1927	22	3729	3341	34	7902	7847	45	11396	10565	61	296587	270030	80	1.05969
20683	22890	46	11762	11860	43	411	332	0	788	630	0	1280	1405	15	1643	1848	18	51468	54524	59	1.06074
110771	104994	81	83677	80149	82	2214	2220	24	3975	3037	35	7988	7577	49	11735	10756	55	287108	260644	80	1.06074
175403	157795	94	129479	117942	92	4188	3720	35	6225	5386	46	14650	12871	66	21954	18773	82	552070	451655	91	1.06074
100857	95741	82	51926	48558	82	1593	1588	19	3237	3001	34	6226	5907	42	10445	9304	57	261268	244826	81	1.06494
121997	103171	99	71892	62402	88	2194	1791	24	3035	2392	35	6751	5588	46	10112	9398	55	233729	196791	87	1.06704
143938	117963	94	88181	72485	92	2837	2294	30	3949	3304	37	7988	6743	52	12422	10159	58	297036	243886	91	1.06809
115039	107730	84	72266	69125	84	2704	2643	28	4326	3755	38	9377	8365	58	14417	13186	66	394653	354767	85	1.06914
77679	72168	82	32050	29242	78	1533	1544	16	2542	2134	31	5453	4659	41	8152	7670	52	222655	200608	81	1.07019
79870	76805	82	37675	36175	78	1055	799	0	1743	1472	18	3400	3194	32	5715	5563	41	131356	133870	75	1.07019
94874	89735	98	42606	40637	81	1556	1570	17	2704	2462	29	5341	5516	39	7264	7354	43	207563	204362	77	1.07124
125411	109867	96	82522	73334	87	1669	1656	20	2969	2556	33	7012	6403	45	10046	9748	54	260698	246566	85	1.07124
115658	107467	87	87746	83368	85	3056	2924	27	5315	5114	37	10465	9489	54	15648	14296	68	395935	346323	89	1.07229
136093	119299	89	94375	84856	87	2420	1845	27	4335	4083	38	9937	8711	57	13608	11653	67	398325	356413	89	1.07334
83070	74704	96	46453	41864	82	1400	1371	15	2711	2681	28	5526	5107	41	7353	6515	47	187001	167384	83	1.07439
25235	25745	61	17059	17047	54	584	500	0	721	784	0	1749	1747	23	2267	2458	24	55857	56318	63	1.07649
81211	76118	78	31640	29000	81	1340	1223	13	2243	2161	28	5218	4715	40	7390	7470	47	199755	189595	81	1.07649
26268	26131	58	17409	17198	53	670	621	0	575	682	0	1884	1794	23	2499	2245	28	64793	71358	50	1.07649
82048	77877	78	39535	37904	78	1378	1322	13	2147	2285	24	4560	4489	37	6437	6383	42	186434	184151	75	1.07964
156602	131675	97	110591	97261	94	3937	3493	34	7020	6823	43	16602	15470	69	22774	20787	84	623399	557025	95	1.08174
238189	188572	104	241203	199875	100	7679	5704	47	10751	8210	57	23903	18105	92	37259	28955	94	951293	724954	106	1.08279
227236	178516	108	135466	108050	100	4173	3155	38	7525	5611	54	14618	11602	67	22299	16883	88	575833	449951	98	1.08279
190135	179503	89	142073	133720	91	4120	3598	34	6325	5742	46	15356	13179	71	19621	17847	73	524488	449372	106	1.08279
74291	73309	82	40533	39544	78	1150	1207	11	2104	2054	21	5130	5287	38	7227	7112	48	199352	196006	80	1.08489
183399	166304	94	117888	107937	95	5629	5207	37	7169	6685	45	16145	15120	69	24744	22491	86	624567	532658	94	1.08594
164723	142538	92	92380	82466	90	3093	2652	30	5364	4849	41	11655	10970	58	18297	16539	77	525841	496509	90	1.08594
78847	74175	86	29424	28466	77	1354	1197	12	2118	2064	24	5236	4776	40	6995	6676	44	196372	192241	76	1.08804
133669	111523	90	60606	50573	88	2439	2035	25	3286	2738	33	7443	6276	51	12337	10703	67	296463	245853	85	1.08909
103998	97613	83	49061	45585	81	1349	1368	15	2588	2016	30	5240	4943	39	7804	7114	57	207733	191062	78	1.08909
51853	52043	75	22155	21551	61	739	781	0	1058	1133	9	2464	2491	28	4440	4425	37	102632	99601	69	1.08909
139512	125825	92	67885	63266	85	2810	2528	28	5664	4746	46	11829	11287	57	16307	15731	66	464911	442710	83	1.09015
166952	146497	94	143928	129297	93	4497	4075	35	6297	6048	43	12989	12282	65	18700	17563	77	474158	451626	91	1.0912
142395	119154	91	58647	48478	91	2379	1779	26	3811	3951	34	9869	8424	53	14392	13004	66	396568	377533	89	1.0933
116523	106400	86	64796	59416	85	2812	2667	26	3834	2828	40	8708	7604	52	12720	11274	73	316718	279698	84	1.09435
82197	80083	84	28265	27680	77	1516	1270	14	1789	1990	17	5264	5133	39	6612	6472	45	194855	191256	76	1.0954
35245	34122	74	20839	20467	63	521	589	0	1133	1018	3	2005	2030	22	3176	2993	32	67582	65632	66	1.09645
118075	107513	89	62165	57019	84	1810	1556	18	3645	3072	37	6713	6232	47	9549	8135	52	258632	229346	84	1.0996
59146	56296	84	36596	35848	75	1233	1144	11	1832	1556	22	4054	3788	36	6649	6060	47	162040	148994	76	1.10065
142781	117765	100	72272	57477	90	2689	2207	28	4722	3616	39	8932	7362	51	12889	10777	66	318729	253826	91	1.10065
58319	56853	76	31265	30497	75	652	731	0	1144	1330	11	2963	2892	32	4145	4009	37	115632	116190	74	1.1017
151824	133479	91	77818	68636	88	3016	2492	32	4410	3818	39	8494	7142	51	12743	11104	56	313284	254940	87	1.1017
80967	79846	79	28458	27624	77	1576	1326	15	3112	2879	36	5676	5559	41	8880	8932	50	239894	239571	82	1.1038
148129	130319	94	81044	73756	89	2641	2328	28	3902	3650	35	8931	7744	52	12878	12197	62	350813	300311	89	1.1038
163458	137374	91	98763	82842	92	3203	2447	33	4106	3417	39	10877	8834	59	15845	13716	64	406176	338368	91	1.10485
93183	89218	79	79240	75107	82	1511	1447	18	2297	1948	28	5597	5220	41	8046	7335	46	213956	196289	81	1.10485
105640	97785	91	36770	34327	82	1936	1629	22	3103	3098	30	6725	6284	43	9521	8706	53	277144	252214	86	1.1059
63174	58676	81	31473	30226	77	912	864	0	1128	1057	9	2865	2723	30	4198	4281	36	110080	107285	70	1.10695
85882	81679	78	45021	42503	80	1291	1340	16	2122	1942	26	4810	4194	39	6072	5976	41	161842	152594	80	1.108
57967	55194	80	33356	32469	76	954	983	0	1475	1438	18	4004	3908	36	5030	4912	37	146742	139509	76	1.108
89163	85270	82	43972	42217	80	1619	1327	19	2254	2369	27	6079	5947	40	7453	7239	46	229209	223472	81	1.10905
68524	66193	87	41004	39820	78	1326	1336	15	2082	1837	27	5133	4757	40	7697	6687	50	192133	175867	79	1.1101
86533	80227	87	52245	48628	82	1383	1332	14	2370	2191	27	4821	4527	38	8704	7506	57	215954	193372	81	1.11535
300286	208550	129	152364	100201	130	6120	4279	44	10903	8206	62	22447	17423	88	38256	28968	119	968554	839754	124	1.1164
135647	121708	97	66871	60446	87	2413	2238	26	3623	3272	35	7637	6912	50	10354	9455	54	273401	247834	83	1.1164
34622	35679	63	20230	20669	52	618	489	0	1147	1094	9	1718	1901	23	2819	2762	30	72613	72816	67	1.1164
118279	100112	89	74278	65678	87	2128	1716	24	3753	2929	38	7271	5782	49	9917	7900	62	239973	214097	84	1.11745
176012	152124	100	83639	74429	90	3373	3015	32	5133	4347	42	11012	9300	59	16469	13947	73	402702	333334	89	1.11745
101201	95811	83	49596	46450	82	1557	1431	17	2419	1948	27	5444	5350	39	7393	7126	46	227683	222990	80	1.1185
89235	82870	83	64017	57032	85	1525	1467	19	2968	2206	34	6981	6107	49	10400	8886	56	250923	223413	79	1.11955
169117	142180	108	75249	63423	90	2714	2392	30	4846	4146	38	10158	8805	55	14857	12065	72	416118	354489	90	1.1206
95768	89317	84	43333	41118	80	2141	2184	22	2555	2672	27	7086	6326	47	10996	10088	60	280743	257325	78	1.12165
139166	122940	89	69673	62106	89	2921	2466	28	3961	3256	38	8117	6910	53	12427	11082	63	314759	265104	105	1.12165
114130	108679	85	68045	64558	84	2007	1674	24	3559	3136	36	8305	7784	52	11003	9718	59	309687	273788	83	1.12375
31777	31423	75	14388	14598	47	417	530	0	923	559	0	1844	1976	23	2675	2406	29	73006	71504	66	1.12375
66793	63398	81	39836	38169	76	1296	1212	14	2417	2253	26	4051	3633	37	5927	5688	46	157059	149762	73	1.12375
40144	40031	66	20074	20038	58	417	344	0	910	962	0	1846	2018	22	2849	3179	28	75163	76747	57	1.1248
31986	32621	59	16727	16855	52	550	695	0	1040	839	0	1673	1491	19	2610	2537	30	65801	66405	63	1.1248
78387	72259	90	32639	30653	79	1451	1478	17	2365	2524	28	4769	4130	42	7948	7535	49	187428	170339	76	1.1269
90779	84980	85	40093	38392	79	1279	1282	12	2199	2192	29	4288	4128	35	6098	5530	43	158877	155183	73	1.1269
94234	88033	83	48281	45654	82	1804	1746	21	2506	2328	28	6248	5735	44	8038	7274	50	219375	200149	79	1.1269
97648	87518	89	50707	45809	84	1890	1841	20	2760	2835	34	8436	7514	53	11048	9660	62	323092	285997	85	1.12795
50054	49018	76	23967	23712	74	752	677	0	775	1190	9	2579	2611	27	3588	3753	30	96387	97625	71	1.129
132822	113743	90	78220	65065	91	2200	1666	23	3908	3309	38	8041	6778	51	12630	9776	68	321497	260909	90	1.1311
89833	86890	79	44306	41858	79	1723	1690	19	2208	2164	27	6067	5342	45	8176	8290	53	211501	199844	80	1.1332
115183	104607	86	59372	54908	85	2195	1709	24	3772	3081	40	8100	7332	49	11592	9838	64	336550	296651	87	1.1332
41720	41638	69	21724	21147	63	818	986	0	973	1085	7	2501	2419	27	3360	3033	34	91366	90690	87	1.1332
179013	143498	97	97087	79372	95	2816	2421	28	5597	3918	50	10665	8454	64	14016	10972	63	396785	315777	97	1.13426
129377	119443	85	80576	74387	86	2329	2095	24	5276	4186	47	9211	8244	53	14039	12209	70	380760	330980	90	1.13426
57723	56488	87	29157	29201	73	681	801	0	1181	953	0	2876	2875	28	3970	3754	33	101152	99191	73	1.13426
133822	113360	90	58247	48431	87	2487	2026	28	3465	3037	35	8445	7110	51	13938	10794	69	347103	286207	92	1.13636
58750	57963	83	27218	26788	74	894	1021	4	1662	1721	16	2969	2930	30	4830	4309	38	115438	111282	77	1.13741
89490	84629	81	32452	31811	77	1448	1497	17	2349	2443	24	5956	6126	39	8353	7951	50	239654	231448	79	1.13951
95188	90346	90	45551	42139	81	1525	1465	17	2511	2917	26	6000	5782	44	8925	8548	50	265380	255399	83	1.14266
113023	108194	83	68487	65753	82	3101	2709	30	5299	4454	55	11549	10681	58	15192	14492	63	444360	411167	87	1.14266
109313	100899	85	34433	31321	80	1613	1553	19	2673	2316	29	5837	5236	42	7536	6493	52	211142	187686	83	1.14266
116176	107835	85	64251	59389	84	2542	2412	25	3259	2868	35	8366	7206	55	12791	11613	69	325350	282070	90	1.14371
85563	81925	81	50825	48064	80	2128	1963	24	2511	2901	28	7147	6888	48	9701	9322	55	253103	242567	84	1.14371
126388	116445	86	48781	43296	83	2074	1812	26	3865	2845	39	7654	6672	46	10794	9264	56	298946	262649	88	1.14371
75322	71242	78	36883	34676	78	1069	960	0	1125	1469	15	3734	3676	32	5529	5362	41	145280	136087	78	1.14476
84234	78970	83	61229	58570	81	1417	1513	15	2555	2312	29	5452	5070	39	8200	8203	51	217516	210546	81	1.14686
97044	92664	85	48773	46150	82	1548	1650	16	3284	3057	35	5419	5066	40	8281	8064	48	240114	228170	83	1.14791
94997	87757	89	56209	53104	82	2095	1957	24	3278	2635	34	6651	5838	48	9995	8515	54	239266	214539	83	1.14896
108711	102880	89	47133	45662	82	2233	2213	23	4523	4031	42	8836	8494	49	12069	10322	67	347929	315253	88	1.14896
86941	83143	84	39578	38091	79	1246	1160	10	2628	2510	26	5209	5315	37	9676	8994	55	243718	240211	81	1.14896
26645	26229	69	15979	15737	51	295	455	0	528	739	0	1053	1072	8	1671	1961	20	50608	50614	66	1.15106
75265	70346	81	33417	32265	78	1236	938	0	1499	1642	20	4090	3974	35	6315	6610	40	145725	139070	81	1.15211
102528	91254	84	47424	43067	84	1192	1198	11	2372	2319	24	5890	5452	44	8254	6952	56	227340	201312	84	1.15211
104924	96280	90	54654	51344	82	1701	1549	19	2849	2957	30	6230	6086	41	9945	9632	55	276815	268108	81	1.15631
98782	92220	86	60409	58275	81	1873	1778	22	3423	3276	31	7184	6963	46	10525	10142	53	284110	268713	81	1.16051
77968	75992	86	41552	40229	78	1207	1058	7	2202	1932	24	5408	5148	41	7021	6584	48	203400	195475	80	1.16366
138940	114285	92	90275	75331	90	2713	2327	28	4815	3999	44	9448	7874	52	13523	10939	76	350025	290351	93	1.16681
147170	127759	101	82663	74218	90	3101	2758	30	5160	5045	38	11902	11933	57	16706	15667	71	457925	438602	91	1.16786
66961	63867	80	34495	33075	77	1084	1135	9	1587	1669	20	3152	3278	32	5918	6106	40	138632	135423	79	1.16891
56358	55287	75	35925	35400	75	968	867	0	1153	898	0	2898	2766	30	4160	4061	42	118736	117670	78	1.16891
108694	101035	93	59952	57141	82	1837	1962	20	2848	3221	29	7233	6947	46	10930	9472	66	291295	279061	85	1.16891
48850	48543	72	21846	21972	56	903	966	0	1113	1359	13	2578	2308	30	3727	3363	37	91523	89166	71	1.16891
195958	154342	103	109032	86434	100	3783	3084	34	6426	4877	47	13898	10783	72	20493	16229	85	499225	383362	104	1.16996
85387	81511	95	50094	48555	79	1834	1909	19	2464	2369	27	5060	5280	39	8809	9107	48	219585	213254	79	1.17101
51034	52242	73	26844	26531	73	939	921	0	1317	1050	7	2569	2503	31	4218	4008	36	102658	106481	57	1.17206
112076	102815	85	52747	48947	83	1861	1901	23	3601	3970	30	8067	7190	51	10648	9763	55	293970	279259	84	1.17416
126310	115060	90	72033	65785	86	1591	1485	18	3759	2725	38	7457	6757	48	11118	9710	67	294016	271437	86	1.17416
141754	119188	94	73074	62165	90	2116	1794	24	3646	2860	35	8536	7310	50	11124	9835	63	318447	286670	90	1.17521
44491	44796	63	24550	24155	72	668	624	0	976	841	0	2338	2283	25	3906	3689	37	97110	101142	73	1.17837
101684	96136	85	42943	41523	80	1230	1382	15	2434	2195	24	6109	5747	43	7170	6683	44	212680	208789	82	1.17837
184314	158160	97	95876	83521	90	4071	3334	35	5441	4439	50	11778	10071	61	16880	14834	70	412363	340188	92	1.17942
78747	76405	95	45118	43953	78	1296	1254	14	2520	2503	28	4897	4691	37	7981	7542	50	199658	194461	79	1.17942
108069	102540	82	62180	59439	82	1464	1589	18	3144	3029	30	6031	5629	43	8212	7525	51	213181	202994	84	1.18152
21575	21575	65	16087	16087	50	415	414	0	690	682	0	1153	1165	12	2067	2081	25	49830	54033	52	1.18152
123865	107417	90	55474	47609	86	2270	1806	23	3423	2522	36	7014	6060	46	9697	8436	57	270934	233839	86	1.18257
81421	78387	81	34591	33166	78	1076	1070	7	1812	1983	22	4443	4509	35	6953	6731	43	187169	183677	79	1.18467
110702	104238	88	54119	51738	82	2151	2159	24	3686	3419	34	9495	8638	54	12588	12141	63	351692	318644	84	1.18572
67389	62757	78	41844	40843	78	2014	1913	20	2776	2362	28	5755	5352	42	8333	7593	47	226113	216803	79	1.18677
95794	89411	81	68805	65284	82	2035	1925	21	3296	2941	36	6631	6299	46	10286	9615	57	240584	212062	80	1.18782
44116	42939	72	19712	19266	60	594	686	0	428	713	0	2163	1993	24	3248	3576	30	75670	75783	70	1.19202
85352	81139	80	42155	39619	81	1363	1335	15	2623	2098	28	5141	4631	39	7426	6645	50	201794	180808	79	1.19202
80663	76116	81	38368	36403	79	1917	1951	21	2719	2405	33	6480	6213	44	10279	9448	52	243319	220029	79	1.19307
30228	30332	62	18753	18429	58	575	438	0	807	706	0	1723	1619	19	2316	2322	26	58330	57954	64	1.19412
144804	126102	87	96187	86886	88	3682	3373	33	4827	3918	43	10623	8541	58	16171	14238	70	401982	338507	86	1.19412
52055	51911	74	24346	24466	61	668	587	0	1109	1378	12	2235	2504	24	3388	3434	31	87977	84127	70	1.19412
108717	100357	100	79900	75752	84	1896	1882	21	3253	3231	31	7809	7280	46	9981	8941	53	293946	275126	84	1.19517
137737	117228	90	70467	60852	90	3146	2726	32	3551	3004	38	8322	7089	49	12217	10427	64	339352	289460	92	1.19622
102219	95545	90	44641	42787	82	1536	1504	15	3065	2876	31	6913	6466	46	10195	9272	58	286050	262491	80	1.19727
96131	90998	82	58090	55275	81	1801	1718	18	3243	3144	30	7921	7347	49	10639	9819	55	297847	266915	90	1.20042
119434	105639	99	54275	47108	85	1731	1336	21	3045	2600	33	6589	5731	47	9688	8109	53	248459	211332	84	1.20252
81313	80070	77	54091	52746	79	1445	1494	18	2629	2903	27	5728	5599	38	8667	8234	47	211756	202396	84	1.20357
118772	113100	84	66976	63658	83	2651	2567	27	4561	3874	42	10132	9564	55	13367	12955	63	399217	355472	88	1.20357
31261	31892	52	17960	18317	51	707	671	0	678	698	0	1471	1646	19	2536	2495	29	58147	56896	69	1.20462
100314	93681	88	59385	56244	83	2169	1921	25	3410	3164	33	7091	6443	47	11680	9907	63	273248	243267	86	1.20567
82747	77964	82	44667	42598	79	1086	1140	9	2182	2365	23	5332	5263	38	7517	6409	54	217517	213252	82	1.20672
124920	111278	87	60985	54028	84	2334	2406	23	3436	3057	34	7576	6592	49	10941	9568	54	319649	282989	87	1.20672
114419	101435	89	86190	80024	85	2560	2371	28	3068	2988	32	7678	6871	51	11159	9353	62	279104	235652	90	1.20777
206525	142431	117	160144	114763	121	5356	3783	44	7927	5454	55	15602	12139	72	23772	17370	94	602636	454915	121	1.20777
114518	104134	85	54791	49789	83	1905	1697	22	2655	2786	32	6305	5562	45	9393	8820	51	239070	210846	87	1.20882
248190	177720	109	173045	129014	108	5973	4315	44	9715	7877	56	20636	15401	78	33090	24455	101	833891	634274	109	1.20882
44797	44209	78	26159	26265	65	491	441	0	929	1187	11	2073	2105	22	3318	3529	33	70397	73567	66	1.20987
66420	63282	79	29358	29143	75	1005	852	0	1402	1187	12	3633	3451	34	5741	6326	38	142981	144318	76	1.20987
165185	139985	94	134518	116332	94	2847	2389	29	5780	4755	44	10281	8141	57	15924	12067	76	378125	307129	97	1.20987
61646	58873	80	31226	31110	75	1245	988	0	1326	1363	15	2700	2718	27	4136	3996	34	120003	117666	74	1.20987
66676	65024	81	32742	31719	76	961	916	0	1475	1518	16	3956	3710	34	5501	5586	39	153429	150580	78	1.21092
125187	114517	86	57116	52926	85	2197	1994	23	3434	3296	34	8844	8168	50	12173	11274	58	340949	297490	88	1.21197
108929	100121	99	47374	44717	81	1265	1315	13	2370	2671	25	6173	5600	45	8362	8237	56	232022	216983	83	1.21407
59010	57748	79	31309	30615	75	684	697	0	1333	1535	14	2937	2969	30	4043	3886	34	117253	116551	75	1.21512
182177	151125	100	98678	81714	94	3562	2756	35	5534	4419	45	11177	9119	56	16039	12362	74	426492	333497	94	1.21512
34422	33927	70	19433	18980	57	805	695	0	485	580	0	1628	1988	20	2132	1856	25	61859	61334	69	1.21512
68458	67261	77	39349	38054	77	1351	1333	14	2317	2389	24	5051	4895	39	7088	6651	48	205712	192014	78	1.21932
96806	93394	85	76082	73396	81	2211	1947	25	2951	3125	27	7397	7204	48	11193	10635	56	283678	267162	79	1.22037
106417	95375	92	46006	42136	83	1750	1580	19	2477	2320	28	6658	6090	46	8785	7934	57	267057	249164	81	1.22248
28437	27847	66	9142	9135	42	445	460	0	450	697	0	1315	1249	14	1643	1548	18	52544	53764	65	1.22353
109393	97060	99	51800	47050	85	2274	2094	25	3673	2803	39	6133	5165	48	9080	8466	51	234070	212530	84	1.22353
102023	96957	83	52376	50488	81	1787	2055	20	3357	3065	31	7717	7544	49	9905	9181	58	307541	294100	79	1.22458
106782	100686	84	59727	56348	82	1736	1683	19	2706	2784	29	6763	6248	45	8135	7064	52	255163	236423	83	1.22773
135989	120013	92	60261	53758	88	2422	2259	26	4924	4207	40	10427	8949	55	15262	13130	71	406435	349893	91	1.22878
164551	136033	96	85911	73015	92	2428	2045	27	5119	4248	42	10459	8697	59	14078	11997	76	396381	319029	93	1.23193
65998	65171	78	38218	37716	75	1077	1060	6	1736	1224	19	2842	2941	28	5344	6006	37	121875	122549	68	1.23298
149755	133387	91	71650	64949	86	3314	2826	31	4921	4125	39	11077	9761	60	14467	12719	69	411049	348724	90	1.23403
120090	110276	87	59106	53038	83	1814	1717	21	3171	2798	34	7248	6447	48	10447	9428	56	299617	263757	85	1.23403
233974	190720	109	132518	112700	101	4798	3874	38	6933	5462	47	13295	10523	64	19380	15456	76	480247	361484	104	1.23508
87144	87186	79	34857	34047	78	1398	1504	19	1866	2163	26	5646	5474	42	9350	9383	52	237328	227682	78	1.23508
105422	98975	84	51178	48205	81	2055	1810	21	3628	2973	35	7153	6547	45	10657	9647	56	307640	277301	85	1.23508
86900	81518	80	51584	48066	82	1054	1144	10	2392	2156	29	4321	3992	38	6824	5900	45	146057	129138	78	1.23508
260724	188691	119	195689	150083	116	7570	5717	47	11231	8321	60	23906	18764	97	33922	25609	108	838019	660534	114	1.23613
75345	73155	78	30627	30255	76	1068	1084	8	2207	2143	23	4575	4594	37	6524	6308	40	186931	185198	79	1.23613
124939	112915	89	71435	63434	89	2414	2180	24	4001	3608	33	7864	7722	48	11932	10895	58	314755	299724	87	1.23718
125358	109722	92	66277	58859	85	2048	1793	24	3338	3189	33	7444	6364	49	10733	9322	61	304775	270254	87	1.23718
37934	35402	76	21837	21737	67	350	370	0	783	1200	8	1901	1881	23	2817	2808	28	82303	81941	72	1.23823
73905	70390	79	44053	41886	79	1361	1219	13	1375	1463	15	3001	3139	30	5014	4578	38	119575	113019	78	1.24138
81311	77407	80	51872	50945	80	1513	1259	17	2856	2827	30	6093	5545	47	7964	7737	54	229590	217701	83	1.24138
94642	88328	86	59714	57740	82	1750	1670	18	3026	2606	34	6265	6116	42	8381	8505	45	228340	218633	83	1.24243
103461	97579	95	41038	39361	81	1600	1592	18	3250	3204	30	7364	7196	45	11580	10563	60	324817	309709	84	1.24243
86455	83026	80	42882	40425	81	1972	1699	21	3288	2631	36	6681	6251	47	10119	8984	56	277640	258604	82	1.24663
50529	50423	80	22710	22366	66	939	770	0	1068	981	0	2337	2383	26	3839	3841	33	100431	102579	73	1.24873
79064	74070	84	36191	35213	78	1567	1458	17	2536	2301	32	5448	5138	40	8094	7931	45	202360	196924	77	1.25083
117464	107316	84	75904	70090	85	2276	2020	27	3235	3074	36	7912	6958	49	11663	10679	64	285277	251356	85	1.25188
110317	103697	83	61012	57326	82	1602	1493	18	3027	2726	34	7241	6440	50	9218	8426	61	251605	218969	81	1.25188
114098	109966	81	85502	82839	81	2475	2636	26	4616	4242	40	11035	10065	60	14234	12752	71	431780	380346	82	1.25188
159323	133276	91	106901	92345	91	4169	3538	36	5336	4200	46	11815	9840	64	18241	15044	82	426969	353734	89	1.25188
46256	46751	68	20969	20650	62	626	559	0	828	803	0	2201	2343	24	2836	2837	31	78355	79662	69	1.25293
97665	89042	89	61687	58303	82	2142	2010	24	3481	3099	35	6791	6339	46	10231	9200	57	291144	261164	83	1.25503
51563	50559	75	36099	35549	75	845	752	0	1492	1044	7	2586	2766	26	4574	4832	36	101762	102866	62	1.25608
168365	134395	100	83490	67441	94	2748	2161	31	3710	3118	40	9125	7520	51	12612	9832	62	335054	267644	93	1.25923
125565	116225	85	58074	54429	83	2740	2261	29	4048	3894	36	9456	8536	58	13166	12701	61	381719	370880	83	1.25923
121422	112253	88	61244	56448	84	2194	1966	23	3105	3296	28	6880	6457	46	10761	9454	59	254900	239500	82	1.25923
183101	145215	95	117575	94309	94	3145	2611	30	4780	3797	44	9349	7621	53	15300	11755	75	377094	300475	93	1.25923
309650	185618	124	178716	116631	121	9192	6067	53	11319	7146	65	24856	15774	96	39310	25061	114	940402	614908	118	1.25923
34842	33388	67	52534	48733	73	1044	981	0	1839	1646	22	1896	2109	21	2936	3163	28	69642	70015	69	1.26133
89197	86797	81	58827	57361	81	2325	2452	24	3850	3714	36	8822	8609	50	12959	12681	65	365978	340715	86	1.26133
181272	146783	98	97980	81962	93	3355	2885	33	4452	3931	40	9472	7646	57	13748	10535	70	357400	280013	91	1.26238
98303	91968	86	50928	48308	81	2057	1873	23	3125	3386	32	7523	7221	45	10365	9758	54	269009	245677	83	1.26553
140377	120531	103	86000	77753	88	2661	2574	29	4051	3910	37	9590	8851	54	14453	13620	67	392351	374641	88	1.26553
79060	72997	82	34611	32062	80	1259	1198	13	1509	1604	19	3858	3812	34	6243	5818	50	162502	154191	78	1.26869
165847	141511	101	122089	108905	92	4430	3748	35	6785	5353	48	12658	10184	65	19679	16012	83	503558	396617	95	1.26974
77768	73592	82	29849	29052	76	1090	1253	10	1971	2200	23	4727	4479	37	7036	7312	48	197808	193359	76	1.27184
104092	101495	82	49889	48200	81	1836	1895	23	3557	3534	33	8096	7607	48	10657	9907	53	311529	282853	84	1.27289
92331	85195	90	60798	56878	82	2712	2709	26	3964	3519	36	9061	8720	52	13675	13276	63	340036	331213	84	1.27499
287113	191086	125	197613	143308	124	7270	5478	48	11321	7429	74	22785	16058	101	33112	23790	106	809128	588625	120	1.27604
313951	223407	117	210148	148904	119	9344	6607	50	14109	8932	66	29958	21384	109	41085	28398	108	1.04509e+06	749119	117	1.27604
19991	21717	41	14142	15229	44	377	297	0	381	738	0	1287	1260	13	1251	1362	15	49035	53311	60	1.27604
39745	39545	60	19717	19629	54	523	590	0	903	1055	5	1892	1772	20	3053	3388	29	77038	79691	68	1.27604
98726	87462	92	43048	38138	82	1605	1549	18	1743	1909	19	5353	4570	42	6858	5745	45	189866	164556	79	1.27709
70880	68035	80	32652	31055	76	1486	1558	17	2619	1977	29	4530	4234	38	6576	6600	46	182293	166116	79	1.27709
39749	41605	68	16777	16632	51	519	564	0	1067	783	0	1751	2146	20	3316	2964	31	80522	80069	67	1.28024
61859	56976	92	26443	25704	75	957	895	0	649	1020	4	2991	2558	31	3911	3920	32	105863	105581	65	1.28444
55549	53188	81	26540	25630	75	1010	1140	8	1393	1289	15	2944	2827	28	4520	4411	38	104781	104239	69	1.28549
97921	88745	92	55379	51006	83	1655	1574	20	2559	2337	26	5354	4925	40	6517	6135	43	188295	171067	77	1.28759
69491	64548	84	32795	30870	76	1492	1307	18	1983	1753	26	5704	5273	42	7892	7142	56	207226	187979	75	1.28969
93040	78947	88	45782	39482	84	1563	1216	12	2352	1911	30	5253	4272	44	7295	6407	49	204148	184041	82	1.29074
92302	87510	82	39733	37278	80	1671	1525	18	2967	2525	31	6201	5913	43	8549	8251	46	235013	216517	76	1.29074
107791	101578	86	46578	43808	82	1848	1818	21	3201	3003	36	7589	7285	44	11668	11302	55	307821	291952	79	1.29074
25201	26217	57	18604	18920	52	404	423	0	616	653	0	1331	1326	13	1720	1719	21	52067	51822	62	1.29179
87817	83824	81	44209	42067	79	1130	951	0	2097	1916	27	4526	4234	37	7456	7007	52	198854	190212	75	1.29179
57001	55655	74	32685	32070	75	528	625	0	1035	1024	5	2681	2519	29	3663	3873	31	94605	92737	63	1.29179
88136	84312	82	35375	34125	80	1224	1413	17	2280	2390	21	4998	4918	40	7157	6435	46	200736	197943	78	1.29389
42497	40491	77	24619	23822	73	724	743	0	850	1248	8	2252	2359	23	2631	2492	29	79259	81563	66	1.29704
78971	75597	79	38219	36918	78	1832	1984	20	2431	2086	24	5223	4514	42	8482	7838	50	201920	184396	81	1.29704
66071	64207	78	32718	32052	76	798	947	0	1467	1615	19	2964	2956	29	4487	4379	35	121473	117976	76	1.29704
216927	177675	94	132492	109653	95	5198	4507	37	9368	8061	54	19026	14688	83	26137	21032	88	756907	613319	95	1.29809
49008	46739	74	27447	27209	73	1199	1257	12	1765	1436	21	3560	3381	34	5305	5620	37	129255	128609	72	1.29809
30549	29889	77	17249	17482	51	357	433	0	1009	713	0	1051	1595	16	1455	1945	18	56397	57849	55	1.29914
69323	65945	80	35315	34558	77	769	766	0	1599	1565	20	3606	3399	33	5535	5359	42	164290	160032	75	1.29914
137028	126344	86	66954	61086	86	2474	2563	26	4295	3429	41	9162	8388	53	13510	11393	64	342401	301436	88	1.30019
78853	72185	80	36899	34327	79	1650	1461	18	2338	2103	26	5303	4827	40	8487	7666	51	219666	200405	84	1.30124
116330	108126	91	67210	64448	83	2451	2553	26	4807	4392	39	11391	10724	63	16299	15394	73	460407	409259	91	1.30229
51728	49649	69	29867	28414	76	820	753	0	914	906	0	2521	2791	28	3930	3761	39	101100	96179	72	1.30229
32769	34083	64	20380	20376	56	537	445	0	802	809	0	1448	1707	18	2820	2788	28	68363	69662	69	1.30229
94885	89199	87	37397	36223	80	1219	1393	16	3057	2623	33	6800	6582	46	8968	8623	49	251512	242026	83	1.30229
42987	42645	72	20332	20244	59	481	660	0	613	452	0	1847	2049	19	2917	3211	28	70636	71799	71	1.30334
99945	93813	83	67114	64690	81	2202	2175	26	4128	3799	36	8446	7716	49	11228	11077	56	314253	282097	85	1.30754
127131	116416	91	63953	58273	86	1909	1774	22	3720	3381	39	8074	6783	53	12555	11651	59	342254	296475	88	1.31069
131971	121144	86	89032	82620	87	3282	3088	29	4370	3533	45	10046	8922	58	13575	11899	59	351335	301330	89	1.31069
120455	110366	86	50563	46526	84	1804	1684	19	3825	3661	30	7516	6921	46	12852	12226	64	329264	297915	86	1.31175
33157	34299	69	24322	24393	69	533	586	0	668	764	0	1777	2004	21	2652	2717	28	72611	70252	64	1.31175
94555	89339	82	59587	57514	81	2267	2132	25	4032	3944	34	8394	8006	49	12219	11935	60	305631	280517	83	1.31175
90496	86650	81	34316	32953	79	1632	1424	19	3803	3720	35	7376	6960	45	8509	8142	48	262090	240990	83	1.3128
165266	140103	93	83376	69723	91	2663	2285	29	3936	3061	38	8538	6660	53	12796	10508	65	312827	259348	89	1.3128
118507	107963	87	69070	63311	85	2171	1867	26	3253	2972	31	8580	7617	48	11311	10507	67	319241	285854	86	1.31385
112918	105271	94	52504	48397	83	1971	1686	22	2929	2476	32	6215	5582	46	8831	7571	50	243549	220160	84	1.3149
94765	86717	84	63222	58655	83	1936	1781	22	3016	2447	32	5345	5589	36	9031	8786	50	234299	233294	80	1.31595
145431	127611	93	89759	81445	89	3033	2586	28	4762	3796	37	9576	8058	50	13647	11539	80	352395	288829	89	1.3191
90064	83683	85	46038	43521	81	1617	1468	19	2361	2198	24	5117	4712	42	8415	7438	54	214323	198389	81	1.3191
105195	97525	95	66186	62703	83	2477	2082	26	2595	2809	28	5691	5305	41	9410	9355	51	228930	211063	79	1.32015
170262	144457	90	81186	69213	90	3347	2803	33	5609	4463	45	11001	9110	62	14689	12612	73	371810	306109	91	1.32015
89937	85327	81	41261	39921	79	1467	1287	19	2625	2285	30	5696	5532	41	8071	7885	48	242713	236908	79	1.32225
275139	189663	139	155312	111222	132	7782	5484	47	10882	7333	58	24632	17389	101	34933	24497	123	901761	622764	132	1.32435
43422	44270	73	22569	22547	61	623	561	0	883	1006	2	2319	2400	27	3518	3650	32	90595	92666	71	1.32855
64151	60802	77	40267	39994	76	1387	1360	15	2014	1988	24	4928	4710	39	6643	6367	50	165584	153962	79	1.33065
167574	150465	94	68379	61569	87	3305	3035	31	6456	5374	43	11987	10330	66	15888	14124	68	397448	336716	90	1.33065
194050	140201	99	125876	94810	101	3314	2634	33	5633	4369	44	12489	10011	64	19540	15412	79	497782	398481	98	1.3317
268809	186700	107	128817	92355	104	6039	3826	46	9950	7396	63	21016	15294	88	32023	22867	98	807061	588835	105	1.3317
64328	63517	84	20595	20078	66	838	706	0	1053	1620	15	3316	3428	31	4870	5414	35	124231	125706	72	1.33485
147433	131188	91	70322	64450	90	2639	2498	27	4137	3145	39	10006	8461	58	14381	12559	66	361973	304246	92	1.33485
77984	74152	81	38570	37635	79	1684	1405	21	3007	2859	31	6771	6848	43	9158	8167	53	268325	256806	80	1.3359
38925	39182	69	18150	18027	55	399	558	0	1333	780	0	1946	1911	21	3082	3163	30	80705	81879	65	1.34325
103787	97630	85	73984	71161	83	2089	1871	24	4066	3991	33	9309	9185	47	13193	12753	66	374723	350589	84	1.34325
108293	99728	98	55164	50497	82	1387	1329	16	2869	2560	28	5706	5329	40	7294	7203	51	226812	206039	84	1.3443
86908	81320	82	39696	38324	78	1442	1400	14	2234	2275	25	4521	4327	37	7029	7117	43	172971	173046	77	1.34535
81095	77971	78	57591	54936	81	1924	1870	20	2388	2376	30	6615	6491	44	8427	8143	47	263645	243482	81	1.34535
70097	69450	76	38785	37727	76	1210	970	0	1527	1567	16	2773	2819	29	4417	4403	37	114870	113489	74	1.3464
82479	77618	81	34946	33104	79	1739	1784	21	3386	3429	30	7421	7484	45	10488	10431	52	309696	299249	80	1.34745
93595	88772	83	47655	45737	79	2311	2204	24	3923	3524	36	8368	8019	51	12176	11686	62	313516	279150	83	1.34745
93070	89989	82	43273	41906	79	1971	1693	19	3040	2877	33	6437	6446	44	8395	7394	52	240896	235288	79	1.34955
169770	156224	88	102791	94302	88	3670	3302	33	5350	5127	38	12158	10935	57	17728	15270	71	466137	407976	92	1.34955
114010	103671	86	61092	56290	84	2069	1867	24	3451	3732	33	8955	8034	54	12475	10930	66	340779	303491	85	1.3506
103598	100146	86	51941	49908	81	2098	2109	23	3853	3657	35	8901	8259	54	10957	10426	57	325348	303248	80	1.3506
133938	122455	87	75435	69632	87	3278	3143	29	5498	5435	39	13835	13309	64	19717	18588	77	540321	511564	85	1.3527
92559	88010	81	38904	36964	81	1669	1566	20	2782	3003	30	6018	5596	42	8818	8157	56	250182	236219	78	1.3548
23432	24692	47	15395	15341	50	331	470	0	575	550	0	884	910	0	1765	1995	21	53193	57229	65	1.35691
146755	129403	93	76341	67819	89	2814	2407	30	3660	4092	31	8762	7381	54	13014	10805	65	331607	296147	87	1.35691
78226	76176	79	26683	26238	77	1185	1183	12	2130	2118	25	4951	5141	39	6651	6697	40	200760	198133	77	1.35796
94140	86452	82	41572	39047	81	1641	1801	19	2935	2629	27	5268	5049	41	7994	7422	49	210694	197800	79	1.35796
69303	65177	85	32455	30666	77	1367	1390	16	1886	1443	21	4409	4121	40	5532	5081	43	159855	143260	75	1.35796
27868	29017	61	17508	17541	51	503	505	0	388	400	0	1572	1629	23	2657	2763	30	62959	62859	66	1.35796
128065	113468	90	73296	64685	88	2297	1901	25	3216	3049	31	7617	6558	52	11315	10201	61	287508	249710	86	1.35901
67463	63841	79	31406	29904	76	1052	959	0	1498	1595	19	3385	3118	34	5494	5406	42	130695	129362	73	1.35901
119330	108996	87	80080	74292	85	1984	2113	21	3304	2497	36	7406	6500	49	11787	10351	61	281442	244505	84	1.36321
58770	58465	75	42286	42072	75	1269	1386	16	2750	2512	28	4828	4514	38	7643	7279	50	184939	169180	77	1.36426
44956	45418	65	23236	23079	71	589	614	0	1103	1053	5	2073	2300	25	2767	3192	29	85748	89586	72	1.36426
111496	102454	95	65410	62611	83	2223	1923	24	4170	3271	41	8561	8097	53	11192	9834	69	304641	273216	88	1.36531
85976	81727	79	51325	49429	80	1824	1493	22	2641	3028	27	7230	7116	47	9728	9465	53	270453	259080	81	1.36636
54171	50742	82	30493	29336	76	821	761	0	1105	1066	8	2346	2276	24	3458	3432	33	90025	88713	73	1.36741
32070	32778	61	22277	22237	63	407	506	0	879	1144	8	1569	1679	18	2534	2717	24	64117	63498	69	1.36846
132911	113040	93	56327	48567	86	2693	2680	27	3263	2834	35	8702	7194	55	13346	11607	61	339083	274057	90	1.36846
73674	69845	89	32753	31922	77	1220	1286	11	2061	2141	25	4461	4683	35	6292	6275	40	181486	175341	83	1.36951
109055	100439	83	54767	50552	82	1604	1330	19	2992	3039	30	7446	6746	46	9222	8003	57	273273	250264	85	1.37056
101049	93946	89	74652	70691	82	1922	1819	22	3568	2856	36	8159	7373	50	10735	9929	58	305447	274169	84	1.37056
49942	49883	71	21417	21032	63	677	511	0	1047	1094	7	2738	2771	27	3503	3205	33	89679	84295	71	1.37161
114612	106251	86	71382	67984	84	2403	2426	25	3896	3411	35	8239	7911	48	10526	9471	57	308135	273304	87	1.37161
59843	57085	74	25680	25148	74	691	685	0	1342	1448	17	2880	2882	28	4458	4563	38	117326	118214	75	1.37266
120643	106115	86	73122	63135	89	1723	1585	19	3033	2846	32	7912	6920	50	10232	8759	60	285238	246885	88	1.37476
116893	107806	84	56442	51848	84	2205	2020	24	3582	3386	39	8306	7867	52	12892	12126	59	338013	319172	88	1.37581
60241	57365	91	26665	26405	75	523	570	0	907	870	0	2860	3059	27	3473	3718	33	105248	106733	69	1.38001
132060	120331	87	49295	45578	83	2696	2427	29	4716	4455	41	8505	7613	48	12844	11356	65	300709	261118	85	1.38106
109789	101955	99	72489	69813	83	2592	2532	26	3466	3644	33	8087	7597	49	11117	9818	63	289943	271569	85	1.38211
82308	77508	83	56613	53763	80	2000	1925	22	2964	2831	30	6632	6238	43	9887	8398	57	269754	249745	78	1.38421
116610	103565	87	67641	59286	86	1838	1592	23	3471	3078	34	5995	5153	44	9104	7763	52	239772	210460	82	1.38421
225297	168534	103	162535	122497	104	6474	4769	45	8003	5653	57	18469	13617	84	29420	20910	95	716822	515786	104	1.38631
96303	86618	85	49338	45452	83	1919	1459	20	2985	2735	28	6687	6097	46	9282	9181	52	251645	223992	82	1.38736
62755	62331	72	29716	28362	75	704	782	0	1298	1201	16	3123	3071	30	4852	4612	42	124809	123452	74	1.39156
89509	85684	84	40343	38996	80	1511	1340	19	2268	2277	24	5886	5900	40	8092	7624	46	236215	231532	83	1.39156
71669	67037	87	31171	30071	76	1151	989	0	1994	2135	25	4440	4694	36	5781	5735	44	181081	175010	79	1.39471
54309	53934	78	31265	30164	75	1125	1292	10	1806	1241	19	3608	3268	37	4772	4747	36	119767	114928	75	1.39681
89281	84861	96	41579	40608	79	2359	2301	25	3227	2609	31	7920	7318	49	11244	11137	53	322492	301614	87	1.40312
121546	112653	86	57712	54186	84	2621	2376	27	4967	4235	46	9688	8704	57	14222	12563	72	401332	356827	86	1.40312
100654	92970	85	79179	72798	83	1716	1364	21	3650	3258	35	7941	7008	53	9670	8357	53	311829	279176	86	1.40627
103115	97014	88	38819	37402	80	1540	1414	19	1800	2192	22	5107	4673	39	6824	6258	44	192269	190954	80	1.40627
71930	70918	76	36308	35467	76	973	968	0	1404	1595	21	4403	4400	36	6296	6551	38	176533	178330	77	1.40732
125005	112001	91	56202	51282	85	2141	1843	26	3181	2421	32	7136	6149	49	10789	9143	57	241994	207764	87	1.40732
48794	49355	73	24991	24640	69	756	715	0	1247	962	0	2293	2067	25	3411	3795	29	82777	81900	73	1.40732
119706	108442	89	55461	49017	85	2009	1868	21	3570	3054	36	8191	7514	49	11817	10728	58	331633	300382	88	1.40837
92517	88448	83	45251	43037	81	1965	1707	18	2308	2484	28	5655	5566	41	7551	7467	46	230480	219062	83	1.40942
119301	108547	88	64933	60091	84	2112	2050	22	3122	2874	32	6939	6170	46	10315	9122	68	261127	232762	83	1.40942
77464	73144	81	40083	38512	78	1231	1219	12	2146	2280	24	4507	4457	36	6199	5807	44	167234	166641	80	1.41152
131335	113778	90	67994	60292	87	2525	2110	28	4083	3350	38	7629	6252	52	11072	9481	61	286120	236534	91	1.41152
294418	194572	129	196457	143794	117	6149	3918	47	8426	6149	64	20855	15155	81	31677	22222	108	760487	540583	118	1.41362
91059	85796	79	44779	42093	79	1670	1573	20	2372	2042	29	5086	4699	41	7336	6519	47	206247	187929	80	1.41467
41372	38559	75	24522	24077	68	429	401	0	511	603	0	1701	1684	20	2519	2625	29	64858	63184	70	1.41572
150778	133402	93	59260	52687	87	2840	2402	29	5280	4262	47	11904	10341	65	16783	14339	69	450283	389805	89	1.41782
62216	60736	75	34244	32997	75	1228	1020	4	1554	1243	18	3516	3137	34	5466	5231	39	138182	132827	74	1.41782
101592	98027	82	62962	60347	81	1564	1427	18	2327	2568	23	6033	5927	44	9184	8403	52	227177	215546	79	1.41782
87582	81865	81	51581	48191	82	1761	1771	19	2379	2124	25	5252	4887	40	6824	6851	46	187966	177877	80	1.41887
84372	78542	88	42174	40562	80	1264	1393	11	2243	2458	26	5858	5937	40	8362	8063	52	228434	220075	78	1.42097
91899	88060	85	81547	78450	82	3010	2822	28	4900	4220	39	12310	11943	59	15004	14343	73	424982	388872	86	1.42097
142649	125844	89	68396	60540	88	2966	2466	30	4455	3781	41	9847	8269	65	13516	11684	64	392675	332377	86	1.42097
40333	38054	79	23433	21716	76	614	484	0	861	848	0	2235	1996	25	3825	3517	33	99006	92185	86	1.42097
160590	141107	92	83668	75242	91	2738	2460	30	4241	3592	40	9461	7963	59	13334	10973	69	327701	276949	88	1.42307
75795	74678	79	28580	28105	76	994	1073	7	1801	1797	22	4850	4464	40	7400	7088	47	221879	214517	76	1.42307
28995	29166	65	23735	23814	69	718	653	0	942	799	0	1804	2065	20	3517	3832	34	77566	81333	68	1.42307
67373	64924	80	33732	32733	77	900	805	0	1634	1490	17	3221	3203	31	4547	4619	34	115786	114842	74	1.42412
316701	206508	133	175709	120921	131	8421	5991	49	10818	8375	57	24247	17740	98	36962	26064	121	891150	650253	128	1.42412
122551	113666	86	52758	50413	82	1974	1794	24	2950	2417	32	6316	6381	40	8620	8340	53	221482	209721	79	1.42412
112668	97582	100	60582	52756	88	1728	1450	19	2617	2049	31	6926	6360	47	9721	9050	56	275951	241339	85	1.42517
85325	81991	80	37718	36233	79	1743	1902	20	2268	2387	27	5015	4473	42	7772	7346	48	208493	190134	78	1.42517
332032	206074	147	282510	187577	138	7803	5216	49	13287	7433	72	24219	13930	113	38806	22550	131	908025	492637	137	1.42622
237659	187676	100	127472	105406	99	4332	3215	39	7399	5503	50	15105	11725	69	21627	17224	88	550092	420894	99	1.42622
108311	105458	82	53209	51994	81	2086	1750	23	3819	3743	40	7780	7077	50	11436	10633	62	315369	310523	79	1.42622
99186	93527	82	34445	31977	79	1591	1406	16	2163	2270	23	6139	5632	44	8674	8209	55	247459	227459	78	1.42622
119813	111857	84	49851	46319	85	1812	2145	21	3627	3081	34	6923	6547	47	10465	9819	57	294725	280719	82	1.42622
135890	122791	100	84486	77134	88	2728	2310	30	4130	3423	40	8693	7730	54	12879	11489	65	331342	271212	103	1.42622
138826	124352	96	72724	65938	88	2725	2671	26	4699	4061	42	11164	9350	59	16023	13500	70	438580	371007	105	1.42622
87686	84724	82	27702	28125	62	1320	1425	16	2451	2119	26	5491	5393	38	7359	7274	45	213233	214231	76	1.42727
52406	50926	79	25695	25733	72	519	574	0	802	993	0	2155	2074	24	4419	4180	37	94849	97601	70	1.42727
94397	88802	86	46314	44095	81	1256	1130	9	2345	2161	24	5570	5351	41	9767	9207	53	252294	241293	81	1.42832
95939	85981	85	40946	36342	85	1655	1399	19	2361	2500	27	5766	5440	45	8163	7648	48	210083	186731	85	1.42832
144057	117430	93	78700	65251	92	2518	2141	27	4112	3718	40	8554	6799	51	11955	10224	58	313072	254776	93	1.43567
56113	55522	78	34282	33608	75	839	789	0	1336	1522	15	3183	3195	32	5210	4966	41	121569	121821	77	1.43567
154130	130808	91	62487	53795	89	2674	2190	28	4274	3083	42	8312	6815	51	12771	11210	67	331606	273742	97	1.44092
25824	27101	53	11528	11574	44	391	399	0	681	769	0	1281	1244	17	1853	1813	23	57655	58801	69	1.44092
38141	38307	66	21020	20847	55	737	685	0	1069	965	0	2498	2108	27	3060	3263	30	80173	82556	72	1.44092
33144	33804	51	18544	18624	51	571	650	0	898	876	0	1438	1588	17	2545	2785	26	62473	64174	68	1.44092
93740	88592	82	48283	45628	80	1868	1647	21	2160	2114	26	5897	5704	44	8298	7988	47	220980	198033	84	1.44197
158619	142504	91	102819	95613	90	4770	4294	34	6745	6894	42	14046	13999	62	20132	18648	72	527655	467355	94	1.44513
42180	43455	69	22125	22214	60	436	491	0	819	1002	2	1838	1807	22	3061	2693	32	78987	78473	70	1.44513
40041	41543	71	23656	23297	72	559	863	0	1178	788	0	2147	2012	24	2876	2692	32	78839	78556	70	1.44723
34370	33423	72	18607	18543	56	361	459	0	772	960	0	1241	1272	13	2442	2406	27	59896	59935	69	1.44828
67266	66087	78	30312	29674	75	856	872	0	1861	1528	19	3355	3352	31	4956	4966	36	150764	150153	73	1.44933
62815	57832	91	31485	30143	77	884	604	0	1334	1229	16	2920	2723	30	3901	4006	34	116675	110732	74	1.45143
37562	35884	78	15606	15538	52	596	554	0	1349	1039	5	1544	1613	18	2925	2608	30	73029	74830	66	1.45143
109075	102617	89	75073	72190	84	2119	2126	24	3607	3534	33	7663	7204	48	12646	12216	56	300706	269324	82	1.45248
62499	61477	76	43988	43294	76	894	942	0	2067	1411	23	2875	3065	28	4682	4511	37	111601	109571	73	1.45353
69500	67133	81	31485	30684	77	739	862	0	1577	1868	21	3513	3303	33	6259	6171	42	148791	142742	80	1.45458
107945	96915	87	43770	39349	82	2183	1788	24	3622	2631	36	7081	6271	46	10016	8620	52	276322	251205	82	1.45563
196413	153365	104	112735	85700	98	3938	2957	37	5856	4807	44	13523	11170	69	19532	15920	80	473632	375578	94	1.45668
162267	129493	104	100090	80468	94	2810	2283	33	4339	3477	40	9059	7214	55	13958	11309	66	351562	276303	93	1.45668
111047	103906	86	79117	74485	83	2495	2244	26	4028	4224	31	9124	8734	52	13817	13482	64	377132	357685	81	1.45773
47241	46767	72	22585	22536	62	359	477	0	1097	963	0	2092	1800	24	3668	3477	36	90052	92544	63	1.45773
93056	87743	81	39674	38119	80	1492	1348	19	2884	2469	33	6713	6182	44	8971	8331	50	241545	217795	79	1.45878
71621	68934	79	40875	39824	78	1556	1689	18	2547	2444	29	5849	5644	40	7976	7459	47	216854	206311	79	1.45878
138222	127244	88	113599	105278	89	4298	3836	33	5138	5098	40	11668	10870	60	18511	17869	68	451687	408646	87	1.45878
107074	99200	82	57747	53721	83	1357	1275	14	2305	2067	26	4643	4107	39	7333	6677	48	177167	164404	83	1.46613
114652	110622	82	52290	50497	80	2936	2601	30	4642	4485	38	11243	10645	57	15009	14577	70	439456	411569	81	1.46613
88112	82404	83	43798	40579	81	1926	1949	20	2618	2219	30	5613	5378	42	7664	6337	51	198755	177784	80	1.46613
134324	119444	91	88594	83258	87	2498	2428	26	4379	3935	38	9671	8669	61	14749	12725	78	355328	308996	91	1.46718
42346	40351	79	19722	19176	59	494	421	0	719	723	0	2064	2192	24	2950	2902	30	82550	79015	70	1.46823
90234	83895	91	35851	34087	80	1292	1471	15	2479	2229	29	5474	5425	39	7998	7466	49	197113	190994	83	1.47033
116804	107779	85	61488	56870	84	2124	2121	23	4071	3692	36	9125	8733	48	12879	12524	63	380096	364293	87	1.47138
120996	112254	84	68228	62946	84	2363	2185	26	3400	3026	34	6823	6199	47	10661	9964	58	273021	243847	86	1.47243
99808	92955	93	61257	58834	82	1731	1774	20	3670	3325	35	7571	6943	45	10635	10092	57	295606	273091	84	1.47243
131223	126021	84	67061	64163	84	2976	2745	30	5226	4816	46	11859	11216	57	18398	17121	76	491656	421475	89	1.47453
143071	122761	92	79429	68630	90	2536	1895	26	2897	2788	31	8072	6991	50	12292	9813	69	307528	260741	105	1.47453
154008	129020	91	62564	48146	92	2573	2166	28	4503	3561	46	9901	8536	56	12812	10410	63	364369	302843	92	1.47453
84724	79865	96	38423	36930	79	1087	1184	10	1959	2154	22	5044	5074	38	6720	6170	43	191765	191415	80	1.47558
141331	128269	88	72010	65846	87	3074	2767	29	4026	3749	38	8814	7469	51	12843	10856	67	322481	270223	89	1.47978
163837	132383	95	79962	64961	93	3200	2525	33	5087	4184	42	11576	9982	55	16597	13833	75	434583	361507	92	1.48083
108031	98629	83	57502	51403	83	1870	1633	22	2861	2227	32	6294	5799	46	8725	7693	52	268405	246260	82	1.48293
191025	140272	100	88364	64114	100	3702	2958	36	6121	4714	46	13337	10697	64	16889	12728	72	499620	407061	95	1.48293
96985	95081	80	56391	54420	81	2413	2386	24	3223	3561	32	9439	8767	52	12877	12197	56	363204	356847	81	1.48293
86710	83099	82	43127	41427	80	1294	1169	10	2426	2112	29	5218	5188	39	6817	6808	42	204301	200056	77	1.48713
271773	178939	113	126034	84777	110	4813	3134	42	7923	5514	57	18031	11289	80	26050	17701	99	680499	456715	114	1.48713
90699	88800	80	45534	43198	80	1606	1489	18	2091	2287	24	6515	6456	44	9474	8887	63	247840	239553	86	1.48713
99419	93829	82	68640	66029	80	2171	2046	25	3727	3688	32	9005	8177	51	12139	11213	57	345557	318815	79	1.48713
29259	29832	66	17445	17894	48	381	464	0	806	783	0	1068	1374	14	2492	2484	28	62582	65703	62	1.48713
68529	67033	77	30163	29265	75	1040	971	0	1596	1581	20	3735	3608	35	5729	5936	39	157485	158359	73	1.49029
141568	126367	91	84057	74425	89	2574	2168	27	3797	3554	37	8339	7132	55	11295	9609	64	308872	266725	88	1.49029
103856	98126	85	65726	63347	83	2490	1980	29	3836	3274	40	8461	7998	49	12528	12448	59	301462	275570	86	1.49134
64332	56812	93	34704	30289	93	788	864	0	1737	1247	13	3932	3447	34	5279	4420	41	131973	109192	93	1.49134
53754	52435	82	21459	20992	62	838	793	0	1512	1333	15	2402	2389	25	4161	3951	34	102184	99355	74	1.49344
57702	58639	75	29964	29580	74	825	768	0	1467	1276	18	3191	3213	31	4031	4133	34	123149	122027	73	1.49449
35028	34390	67	18714	18529	55	615	455	0	800	986	0	2202	2342	24	3248	3341	30	77772	79016	70	1.49554
51889	52951	73	29471	28956	74	881	837	0	1269	1255	8	3041	2789	30	4851	4253	41	117485	117917	72	1.49659
104463	96789	83	59000	55120	83	1944	1657	21	2874	2683	34	7266	6754	46	9841	9021	57	287028	255321	86	1.49764
82735	79269	80	39750	38807	78	1271	1282	13	1678	1394	13	4184	4083	34	6298	5488	41	154970	148301	78	1.49764
89428	81373	85	51974	48164	83	1871	1800	21	2833	3043	28	7169	7357	44	10287	10469	56	294748	284516	83	1.49974
116223	108628	87	56589	54015	83	1713	1545	17	2685	2594	28	5393	5158	40	6878	6199	47	217179	210439	83	1.50079
31702	31450	70	17031	16646	54	403	536	0	644	689	0	1642	1918	18	2855	2538	31	69452	70478	62	1.50184
34835	35323	67	18942	18943	63	315	375	0	334	516	0	2024	2015	23	2920	3264	26	65050	64667	68	1.50394
83584	79072	79	46333	43899	81	1405	1304	15	2103	1818	25	5367	5270	42	6378	5847	43	207462	189163	82	1.50499
36918	37689	70	15330	15463	49	647	511	0	935	1020	3	2369	2558	24	2744	2838	29	73909	75152	70	1.50499
36568	36095	78	15374	15289	49	353	439	0	820	607	0	1939	1884	24	2898	3119	31	79951	83105	68	1.50604
26580	26120	69	15350	15325	50	300	294	0	693	672	0	1471	1361	16	1606	1601	22	48393	49776	66	1.50604
137425	124085	88	82395	75103	87	4052	3896	33	5743	5103	46	13373	10871	70	19914	16750	76	479225	398673	93	1.50709
107858	98328	90	64548	58760	83	1987	1686	25	3072	2870	31	6329	5944	45	9166	8183	51	227165	211222	84	1.51024
102292	98662	84	55957	54265	81	2554	2665	25	5549	5595	44	11401	10735	57	15880	14977	71	460610	427658	87	1.51129
82769	78107	84	39419	37798	79	1244	1262	12	2195	1705	27	4960	5214	36	6981	6880	44	191686	191636	78	1.51234
46244	44964	87	24701	24281	72	627	653	0	756	885	0	2130	2240	23	3170	3216	29	95051	92005	71	1.51339
185975	158772	96	102536	89318	96	4047	3370	35	6932	5698	52	13680	10724	67	20516	16635	87	528793	411990	97	1.51549
79316	78227	78	33958	32922	77	1556	1547	16	2158	1980	23	5578	4976	43	6881	6238	46	193677	176384	75	1.51654
105242	98907	87	49707	45337	84	1772	1607	17	2523	2191	25	5447	5139	40	7535	7313	44	186689	173015	77	1.51759
93457	89859	83	51977	50082	80	2000	2182	20	4477	3972	38	8490	8478	48	12465	11547	66	340913	330013	82	1.51759
113869	99944	101	60050	54481	86	2349	2123	25	3534	2737	39	6804	6134	45	10281	8927	58	269280	229819	84	1.51969
251556	187092	112	139435	106328	108	5496	4290	42	7402	5416	51	17264	12608	79	26202	18809	98	623240	446071	107	1.52074
210637	172482	98	85724	69809	96	4428	3930	36	5834	5100	45	14269	11119	69	21433	17044	81	536668	395229	114	1.52074
80587	78244	80	34598	33599	77	1314	1209	12	2044	2451	26	5627	5501	43	7139	7031	45	208254	202643	76	1.52179
54416	53138	77	39128	38165	74	836	780	0	1357	1197	18	2946	2963	30	4818	4340	45	108159	105333	67	1.52494
28866	29655	63	17631	17697	50	476	634	0	853	708	0	1333	1482	16	2618	2970	26	62625	64488	64	1.52494
114101	101305	92	68338	61619	86	2314	2090	25	3452	3540	33	8532	7569	52	12329	9919	75	346071	314157	85	1.52704
159360	130005	106	71744	59875	92	2876	2384	31	4924	3991	40	10789	8837	59	16075	12901	78	419926	344089	93	1.52914
44069	43107	73	23202	22905	64	664	591	0	1012	922	0	1962	2012	22	3210	2677	35	77710	78943	68	1.53124
134715	124944	88	72080	67405	86	2973	2717	28	5260	5179	37	11999	10541	60	15348	13159	81	441169	386885	88	1.53229
131242	125060	84	76558	73522	83	3832	3341	34	4157	4100	37	10469	9862	58	15542	14613	63	367256	343484	82	1.53229
94043	90200	81	46269	44158	79	2030	1892	25	4399	4146	35	8439	8446	46	11271	10622	58	323307	314438	81	1.53334
109100	100482	87	42507	38919	83	1235	1238	14	3390	2684	36	6037	5364	46	7768	7012	49	225299	200689	84	1.53545
116790	107780	99	53159	49665	83	2656	2465	30	4514	3934	39	9473	8543	55	15144	13817	64	368118	320835	88	1.53965
125753	111469	95	73957	65659	87	2084	1924	24	3486	2674	34	7824	6541	51	11559	9802	59	287836	250508	102	1.5407
50863	48290	85	13995	14207	47	897	1029	4	1111	1533	14	2851	2876	30	4416	4316	37	106704	109522	73	1.5407
83585	78754	83	43325	41707	80	1708	1639	20	2537	2466	27	6169	5848	41	8835	8366	51	247709	224826	82	1.54175
87069	83286	79	37381	36301	79	1542	1452	15	2364	2154	26	4921	4773	38	8835	8614	51	232297	224699	81	1.54175
79986	73894	81	44847	42682	79	1032	1083	7	2743	2412	27	5162	4822	39	7809	7213	47	203723	188488	81	1.54175
170283	125069	112	98405	75334	97	2611	2005	30	4853	3844	44	9658	7439	56	15658	11571	69	377981	290759	96	1.5428
90243	84967	80	60210	58408	80	1962	1621	21	2932	2726	29	6988	6862	44	9600	9581	48	271581	257715	82	1.5428
21782	21083	61	11363	11238	44	324	297	0	173	321	0	1300	1123	12	1949	1904	25	46139	45057	63	1.5449
81131	77570	79	46455	42581	81	935	1005	2	2144	2092	22	4983	4548	42	6952	6372	42	186881	169011	81	1.5449
35705	36831	60	19545	19495	55	396	521	0	274	616	0	1701	1581	19	3236	2876	33	66807	68940	65	1.5449
27962	29090	52	17415	17204	54	321	407	0	593	718	0	1646	1346	21	2666	2770	29	61652	62294	64	1.5512
67240	63510	81	36800	34690	78	1439	1424	14	2271	1855	22	4537	4574	36	7008	6719	44	187669	183317	76	1.55225
39831	38012	72	23832	23199	69	606	505	0	880	922	0	1664	1900	20	2811	3248	28	75800	76544	67	1.5554
115487	108754	84	47478	45002	82	1927	1894	20	4038	3853	39	10170	10144	55	18251	16721	76	484705	465990	82	1.5554
384103	267610	160	258894	183785	153	12255	8484	52	18057	13052	77	37609	27098	138	57332	40912	142	1.04858e+06	972034	150	1.55855
222553	180891	102	91562	75484	97	5223	4109	38	8490	6416	53	17793	13120	85	27557	20849	91	636066	464282	115	1.55855
63858	60066	78	27567	25848	75	953	1155	8	1261	1287	12	3907	3642	35	5220	4501	42	133703	126217	73	1.5617
123848	119020	82	91076	89195	83	3119	2929	29	5519	5007	43	13197	12182	64	17618	16459	75	531961	469181	86	1.5638
110842	106370	89	59714	58050	82	2766	2633	27	4545	4884	36	11657	11347	56	18025	17431	72	481506	430973	84	1.5638
110550	104588	84	53695	51442	81	2070	1630	24	3396	3238	33	7347	7070	46	10779	10473	54	300539	294022	80	1.5638
96319	87094	85	43529	39670	83	1381	1403	16	2604	2289	31	5382	5127	40	8550	7364	52	209813	193461	82	1.5638
85854	81359	93	40745	39705	79	1688	1765	17	2480	2196	28	6536	6154	44	9091	8185	47	238219	219142	80	1.568
73467	70527	79	42383	41669	77	1515	1568	17	2723	2522	27	5519	5410	40	8128	7538	51	221430	202640	80	1.568
109643	99744	89	50877	46074	84	1863	1760	22	3100	2705	35	6764	6655	47	9473	7761	56	273121	249002	83	1.5701
52474	49417	80	20904	20664	59	481	598	0	1352	1348	16	2225	2207	24	3249	3406	29	102433	100729	76	1.57115
90165	84531	83	52618	49677	80	1314	1317	13	2072	2035	24	4428	4175	37	6915	5959	44	168715	154382	79	1.5722
132293	119395	91	66598	60608	85	2453	2435	26	3630	3433	35	8134	6794	52	12494	10520	65	301544	258179	89	1.57535
65152	64434	81	32171	30966	76	1031	895	0	1952	1524	20	4184	4246	34	6328	6286	47	151838	144775	76	1.5764
119081	107205	93	62736	57253	86	2028	1719	21	3975	3445	37	7556	7008	47	11714	10077	70	317679	285126	86	1.57956
82750	79010	78	41461	38407	79	1602	1415	18	2569	2550	27	5597	5111	42	6493	6169	44	189568	178890	76	1.58061
75888	71967	81	43859	41216	81	1708	1596	18	2309	1747	32	4785	4560	39	6641	6217	44	182051	165324	78	1.58166
29066	28674	67	16904	16810	50	390	355	0	508	463	0	1476	1640	21	2514	2450	29	60029	58565	63	1.58166
31219	30623	64	15749	15731	50	334	272	0	751	574	0	1505	1541	17	2445	2654	28	54243	56472	57	1.58271
112285	104556	83	78011	74249	84	2291	2075	25	3818	3643	36	7650	6793	49	10589	9855	59	283106	251914	82	1.58376
81007	76944	82	41492	39807	79	1244	1319	13	1770	1924	20	4540	4472	36	6777	6303	46	191257	185492	74	1.58376
36667	34166	77	16343	15927	51	575	672	0	753	1050	5	1795	1714	20	2942	2956	31	81431	79512	66	1.58586
97823	88181	86	48189	43822	83	1804	1603	21	1872	1867	25	5459	4813	45	8303	7352	52	213584	192205	80	1.58796
136247	119560	90	82572	75276	87	2146	2059	23	3920	3616	32	8381	6988	53	12011	10190	66	317433	278987	87	1.58901
91572	86214	87	48523	45958	80	1396	1305	12	2993	2478	34	5929	5418	43	8385	7832	50	215303	198111	80	1.58901
79861	78511	78	32996	32542	76	1329	1213	14	2334	2255	25	5125	4819	38	7543	8101	49	209005	202528	76	1.58901
103382	96155	83	61379	57284	83	1642	1642	20	2541	2586	30	6529	6050	44	9850	8920	52	258310	233394	83	1.59111
63482	61795	77	31385	30243	75	968	908	0	1106	973	0	3048	3083	31	5828	5859	40	126588	126838	76	1.59426
29283	29299	62	20481	20126	57	360	356	0	1062	979	0	1557	1550	18	2447	2453	28	58552	60324	66	1.59426
25983	24978	71	12674	12852	45	538	434	0	890	912	0	1364	1377	19	2323	1835	27	56313	55946	67	1.59426
92428	87452	84	56272	54206	80	1902	1696	23	3261	3278	36	7256	6976	45	9687	8934	55	283993	249971	82	1.59636
90495	85206	90	44469	41730	80	1988	1980	23	3280	3156	32	7361	6253	49	10754	10249	59	288624	265553	82	1.59741
104360	94487	83	45135	39568	83	1671	1616	18	3126	2640	37	6599	6044	44	9199	7780	52	266988	233979	88	1.59951
109013	99934	99	67869	64455	94	2894	2573	28	3785	3742	32	10133	9295	54	14783	13283	67	416180	367509	99	1.59951
65251	61547	79	36800	35632	77	1191	1152	10	1823	1307	23	3769	3807	34	5220	5302	38	125511	124260	78	1.59951
71735	70786	78	32343	31867	76	1324	1304	14	1827	1949	23	4093	4215	36	6197	6410	39	149846	149399	77	1.60161
35826	33785	80	18860	18891	58	596	515	0	998	985	0	1767	1704	20	2095	2280	24	67190	68075	66	1.60266
66483	65143	77	30026	29280	77	1055	1114	7	1660	1629	20	3031	3182	30	4885	4710	37	130644	122479	80	1.60266
111592	94179	97	64347	54300	89	2461	1954	28	2992	2744	33	7933	6570	51	12352	10348	60	302409	253015	90	1.60476
79232	73657	81	42338	39467	79	1273	1208	12	1904	1568	21	4513	4390	37	7380	6736	48	179361	159439	79	1.60476
20433	20851	59	12578	12765	46	308	312	0	540	453	0	1399	1322	17	1656	1646	20	49103	49585	64	1.60581
21265	21243	64	14600	14543	48	266	272	0	433	444	0	1065	1162	8	1465	1342	14	40063	39457	67	1.60686
111670	104106	86	48977	44936	81	1816	1752	23	2758	2688	26	7441	6492	45	9246	8323	48	261850	239518	85	1.60686
151926	128613	92	89387	74028	93	2500	2237	26	4048	3533	37	9202	7371	55	12237	10283	63	344457	283644	93	1.60791
32770	34323	57	20422	20690	57	580	561	0	627	555	0	1704	1530	20	2610	2576	29	64343	64931	69	1.60791
49962	49779	72	36993	36151	74	431	548	0	767	1162	7	1954	1920	24	3461	3407	31	83180	84957	68	1.61211
92316	87751	85	40252	39246	79	2215	2125	24	4135	3437	36	9716	9195	56	13842	13086	69	378681	353383	84	1.61316
41037	41549	68	20456	20382	60	265	467	0	600	708	0	1966	2094	23	2305	2175	26	69361	70143	58	1.61631
142960	127182	92	69952	61973	89	3382	2449	33	4657	3946	41	9541	9228	50	13553	12626	66	393492	382461	86	1.61631
189788	150015	119	145020	123118	119	4743	3787	36	7825	6297	52	18045	14803	83	24471	19191	91	690083	580571	119	1.61631
68146	66191	79	32541	31803	76	1550	1283	16	2345	1957	24	5205	5139	40	6969	7173	49	198591	190629	78	1.61946
107879	98246	99	55630	51054	84	1412	1366	17	2990	2969	28	6872	6204	46	10129	8577	54	263312	233886	82	1.62051
48944	48814	71	25438	25245	65	781	718	0	1045	1160	11	2440	2279	28	3735	3918	33	88410	89562	67	1.62051
105514	100811	81	49704	48030	81	1354	1491	15	3290	2797	29	6757	6706	46	8992	8967	52	248400	239517	83	1.62156
69245	67617	77	35558	34542	76	1167	1378	12	1673	1709	18	3164	3155	31	4666	4124	42	129930	129133	73	1.62156
127380	117105	87	110293	102114	87	3179	2934	30	6025	5542	43	14110	12757	66	19616	16573	78	505571	443716	88	1.62156
200073	143697	101	95585	69294	100	4077	3174	35	5915	4539	51	13439	9417	68	19767	14543	79	502819	365921	117	1.62156
93736	86970	84	43628	41650	81	1662	1511	20	2737	2660	30	6443	6106	44	8938	8877	52	239844	233790	81	1.62367
55838	56200	75	35868	35617	75	1009	933	0	1451	1298	18	3100	2858	31	4857	5217	39	114031	111373	71	1.62577
83483	81093	81	67539	65750	80	2009	1781	22	3098	2711	34	7686	7408	48	11651	10927	58	309903	285765	83	1.63102
67879	64782	79	44084	43167	77	1582	1380	18	2291	2118	28	4492	4273	37	6999	6576	45	182447	173221	80	1.63102
20130	19836	66	12913	13004	46	392	406	0	452	361	0	843	917	0	1287	1258	13	35707	36804	63	1.63207
25880	26610	62	14172	14064	48	512	410	0	1023	840	0	1436	1601	17	1967	2198	25	59252	60970	68	1.63312
67972	64368	81	30011	28467	76	1075	1005	2	1865	1917	20	3593	3356	35	5504	5669	41	155572	146785	82	1.63312
82807	80491	79	33002	32312	77	1271	1218	13	2171	1937	23	4231	4062	36	6118	5662	45	162107	158291	81	1.63522
36790	35187	68	20608	20477	59	296	375	0	1019	675	0	1429	1507	18	2523	2382	29	65298	63589	63	1.63732
87600	83049	88	42428	40110	80	1853	1834	21	3010	2563	34	6739	6755	42	9841	9661	51	262573	254267	85	1.63732
41035	41450	70	24977	24099	73	842	942	0	579	920	0	2480	2614	26	3325	3128	31	85562	86015	71	1.63837
37962	37673	60	22359	22005	65	584	559	0	893	1169	9	1519	1765	19	3084	3223	33	79061	79509	68	1.63837
49903	48589	74	28375	27963	73	467	431	0	1179	1045	5	2714	2552	29	3491	3372	31	101513	101194	75	1.63942
42209	40595	75	24503	24070	69	561	564	0	1110	1307	13	2166	2242	22	2778	2807	27	88555	89021	74	1.64152
43628	43296	71	22606	22138	70	644	717	0	956	1140	8	1761	1773	20	2599	2919	30	76616	75776	72	1.64362
50384	49609	80	22492	22195	63	752	660	0	840	924	0	2005	2278	24	3390	3573	33	88924	88130	73	1.64362
114877	101133	92	51717	44397	85	1959	1712	22	4065	3644	40	10029	8700	56	13492	11935	69	378459	341750	89	1.64467
192702	159546	95	102960	87690	95	4466	3538	39	6007	5206	44	13576	12543	60	19282	17602	76	484146	460465	91	1.64467
92996	87131	85	52911	49621	82	1683	1426	19	2615	1992	29	5651	4943	46	8641	7154	59	217707	193841	97	1.64467
32064	33732	56	16297	16190	49	639	780	0	804	778	0	1494	1609	19	2297	2082	26	66397	70344	69	1.64572
74236	71338	81	35686	34193	78	1287	1205	12	1171	1368	14	3861	3541	34	5953	5584	44	173831	170520	77	1.64677
150163	136097	91	80940	73930	87	3054	2768	30	4405	3918	42	8287	7620	49	13058	11885	64	338815	282327	88	1.64677
95413	89538	86	39877	37992	80	1760	1577	21	2781	2332	29	5888	5843	44	8602	8410	48	249413	243563	84	1.64782
73982	71789	81	38758	38341	76	1924	1717	20	3623	3233	34	6364	6250	43	10508	9535	58	272257	257137	77	1.64782
56899	55394	75	27365	26964	74	564	565	0	1532	1326	16	3503	3652	31	4880	5443	35	126198	124569	73	1.65202
96701	86180	84	46673	40934	83	1652	1560	18	3035	2396	34	6462	5494	44	9474	7847	56	249221	215102	82	1.65202
97472	94071	80	69836	67383	81	2050	2047	23	4466	3739	39	8850	8406	51	13132	12397	66	371479	348344	80	1.65202
79352	74628	83	48318	45584	79	1495	1377	13	2585	2193	32	5016	4442	39	8311	7600	56	197496	181159	78	1.65412
155909	132264	91	113846	99390	91	3547	2834	35	4763	4410	40	10831	9462	59	18076	15440	72	428869	356002	91	1.65412
55277	53360	78	28472	27904	75	908	813	0	1080	1267	11	2663	2594	27	3951	3985	33	114999	114496	73	1.65517
80905	80360	82	62186	60819	79	1274	1324	13	3169	3036	32	6590	6295	45	10454	9895	64	286684	274008	78	1.65622
34539	33051	72	16291	16464	48	334	280	0	1154	844	0	1405	1442	16	2727	2704	27	58057	57315	67	1.65622
94232	86200	91	45850	42208	83	1078	1241	12	1965	2209	22	5447	5073	39	8109	7728	48	207659	190951	99	1.65622
79786	75771	89	55837	52949	79	1485	1323	15	1990	1866	25	5063	4354	40	6537	5939	47	184033	172183	76	1.65622
95041	85385	88	38766	34928	84	1886	1711	21	2139	2079	31	6729	5812	46	8469	7372	54	233065	209030	84	1.65727
97235	91671	82	53018	49644	81	1548	1328	17	2761	2025	41	5284	4996	40	8569	7072	53	190402	174526	88	1.66357
135884	125585	87	61695	57589	84	2675	2136	29	6548	5467	46	12441	11291	63	17835	15701	78	497717	431551	90	1.66357
45713	45764	64	19340	19191	54	407	455	0	955	853	0	2310	2253	27	3350	3554	32	87325	86790	73	1.66462
32094	33665	60	9068	9071	41	528	686	0	759	809	0	1711	1898	20	2544	3037	26	72285	72698	72	1.66567
23612	22794	71	15456	15267	50	540	543	0	784	794	0	1093	994	0	2228	2160	23	48557	48426	69	1.66883
132859	114765	98	70119	60285	88	2016	1822	24	3275	2449	37	8327	6974	51	11735	10127	56	321417	261392	91	1.67198
71234	68718	77	33928	33001	77	920	942	0	1681	1785	18	3748	3756	33	6158	5823	42	170993	165485	81	1.67408
114194	106067	85	55067	50379	83	2139	1939	24	3137	3099	33	6652	6657	45	9342	8656	52	251573	235571	87	1.67408
112326	105280	84	77214	73210	83	2283	2051	23	3599	3518	35	8487	7361	52	13241	12195	61	344342	304687	85	1.67513
123375	111932	87	75823	69889	85	2275	2104	26	4235	3676	39	6700	6069	44	11079	9549	55	278659	246773	90	1.67513
142718	120193	97	80647	70080	90	1961	1617	22	3742	3243	37	7634	6136	53	12083	10825	61	294435	247393	90	1.67618
99816	93227	85	62789	58925	82	1772	1493	21	3071	2977	33	6757	6121	47	9871	8798	55	267672	241218	84	1.67828
99670	91864	86	50042	46100	82	1395	1315	17	2183	2108	29	5263	4634	42	7381	6882	46	202795	181071	82	1.67828
40223	38993	73	22507	21878	64	881	868	0	1059	929	0	2597	2655	27	3394	3344	33	87849	87818	68	1.68038
148821	122833	94	62112	52134	89	2826	2134	32	3842	2926	38	8305	6924	52	12120	9905	63	304497	255229	88	1.68038
103834	99745	83	68368	66421	82	2486	2658	25	4883	4305	39	10573	10274	56	16026	15040	73	438371	420882	84	1.68038
88067	85734	85	38864	37293	77	1697	1409	22	2646	2635	25	5530	5140	41	7514	6580	47	218939	205147	78	1.68038
61229	61825	74	29016	28587	68	1441	1510	16	2223	2299	24	4816	4743	38	7303	6698	45	178138	159332	84	1.68038
66037	65609	77	50860	50054	77	1177	1111	11	2141	1933	26	4328	4330	37	7182	6854	44	174949	164499	75	1.68038
70583	67577	77	26371	25713	76	1191	1068	6	2027	1947	24	4344	4615	35	5839	5747	42	184663	184294	77	1.68143
64148	61092	79	26786	26401	73	1075	910	0	1494	1599	18	3128	3151	29	4967	4556	42	124459	124024	72	1.68143
68036	64828	80	31586	29797	77	1023	1039	4	1540	1593	16	3378	3150	32	5130	4740	40	122769	119695	73	1.68248
64099	62035	77	30928	30055	77	559	594	0	1037	1264	13	3181	3241	30	4845	4981	35	148149	147371	73	1.68353
194933	166822	104	97080	84992	98	4191	3421	35	6322	5874	42	13872	13114	62	20835	19670	81	512522	474598	96	1.68563
170089	145428	93	65996	56094	89	3032	2456	32	5075	3504	45	9340	8042	53	15404	12464	68	355470	292368	91	1.68668
64900	63316	79	36261	35436	77	1524	1453	17	2094	1991	24	5120	5098	40	8156	7762	54	203484	197912	78	1.68773
149333	125055	91	62008	50839	90	3173	2642	32	4541	3736	39	9510	7834	56	13132	10673	75	318492	264966	91	1.69088
166664	139514	102	80384	66829	93	2969	2564	29	4230	3683	43	9769	7479	58	12740	10712	63	375800	303935	95	1.69193
78212	77483	77	29965	29642	76	1301	1198	12	2467	2091	29	4796	4699	36	7155	7151	43	199157	196973	77	1.69193
126971	111222	89	66298	59991	86	2007	1661	25	4616	3558	40	7910	6982	50	12258	11712	63	305233	263465	85	1.69193
87227	81637	85	48670	46159	79	1590	1567	19	2677	2422	27	6607	6518	45	9517	8695	55	260239	235963	84	1.69508
77700	76294	79	32593	31438	78	1469	1284	16	2344	2506	24	5531	5094	42	7521	7247	41	208211	207035	78	1.69823
89753	86564	90	48043	46932	79	1640	1537	16	3467	3170	32	6454	6254	41	8033	8120	46	243016	237839	80	1.69928
87808	82638	83	41634	39553	79	1793	1657	21	3351	3182	33	6381	6056	43	9629	8861	51	267114	241626	84	1.70033
95719	91301	82	42078	40650	80	1710	1365	18	1849	1854	26	4512	4470	36	7269	6749	47	178305	174615	82	1.70138
86994	82903	83	48546	45309	82	1293	1235	13	2598	2348	26	5610	5614	40	8540	7649	51	229248	216762	83	1.70138
28958	29542	57	18293	18194	55	470	466	0	562	740	0	1619	1486	17	2384	2447	26	54795	56803	66	1.70348
84458	78295	83	52690	49263	81	1350	1146	10	2783	2515	31	5859	5743	42	9042	8163	52	241067	220375	85	1.70453
49275	49438	73	30116	30028	74	868	855	0	990	813	0	2766	2689	30	4105	3147	40	105364	108501	72	1.70558
26271	24571	79	17367	17720	50	236	284	0	585	548	0	905	970	0	1525	1560	19	42127	44239	67	1.70768
142826	129245	89	54309	50042	85	3093	2530	31	5128	5103	37	12360	12143	58	18649	18094	72	491251	478842	91	1.70768
86762	81955	87	45972	43394	80	1186	1199	9	2520	2237	27	4916	4265	42	6303	5856	43	187202	172848	81	1.71083
119696	114783	83	109414	104326	84	3158	2764	29	5617	5551	40	13102	12616	64	19066	17976	76	516566	459606	84	1.71083
52446	49892	77	28398	27728	75	742	772	0	1593	1263	12	2453	2461	28	4091	4362	33	99520	100109	74	1.71504
44090	44143	71	21636	21400	62	752	844	0	923	996	0	2488	2429	27	3272	3442	32	89617	87575	69	1.71609
366893	230007	147	299598	193654	141	8646	5309	53	13370	9543	73	30739	20181	121	44972	29299	129	1.04858e+06	782446	134	1.71609
109472	99718	85	43505	39976	82	1647	1565	18	2026	2006	29	6147	5420	43	9621	9494	53	224197	199756	81	1.71714
121279	107784	88	60798	54238	86	2266	2043	26	3034	3045	35	8109	7518	49	12489	10870	67	336255	299385	83	1.71924
92130	89686	81	71881	69755	80	1892	1819	22	3066	2504	30	6573	5951	44	9700	9422	54	246947	232697	75	1.71924
115125	106366	85	47970	43847	85	2144	2090	23	3088	3307	31	7247	6721	46	10900	9750	56	271144	257030	83	1.72029
84953	80011	82	40172	38396	79	1273	1267	12	2040	1854	24	4618	4556	35	6276	6370	41	185657	182149	79	1.72239
29629	29729	61	17499	17150	54	666	595	0	484	626	0	1493	1412	17	2188	2113	26	59395	59263	64	1.72344
125188	115108	85	66004	60632	85	2431	2158	26	3981	3553	37	8791	8206	49	12759	10570	72	374412	330174	102	1.72344
46929	43708	79	20166	20076	54	855	662	0	1772	1096	15	2455	2541	27	3694	3315	34	101567	102278	72	1.72344
163232	137510	96	87643	75615	90	3178	2517	32	4547	3682	41	9281	8206	54	14652	12232	75	346766	288041	92	1.72449
110790	100530	102	64940	58765	102	1684	1675	20	3458	2500	40	7132	6043	52	10619	8469	60	287295	244768	102	1.72449
131268	119556	87	61871	57780	85	2960	2805	28	3659	3479	37	10039	9033	53	14613	13225	66	364169	306242	90	1.72659
131623	115988	89	67415	60284	87	2040	1595	26	3547	3383	32	9575	9424	52	14292	13225	66	399328	386571	87	1.72974
81517	80808	78	39108	38288	77	1467	1379	17	2380	2129	26	5263	5173	39	7515	7747	46	208591	209286	76	1.73184
30030	28545	73	16872	16668	54	347	421	0	1013	558	0	1650	1526	18	2569	2420	28	64541	63833	68	1.73289
145563	121938	94	94460	81665	91	2728	2300	29	4597	3572	44	9904	7906	55	14334	11606	69	400342	332962	94	1.73289
104025	93295	90	63147	55946	89	1274	1117	10	2578	2376	27	5518	4823	45	8888	8183	49	218765	190106	100	1.73289
107006	96490	100	56468	52275	83	1895	1716	19	3486	3423	34	7306	7656	44	10446	10114	55	301952	293376	81	1.73604
114438	106360	86	56234	53650	83	2876	2918	28	3557	3308	33	8285	7479	49	12185	10817	61	306751	273021	85	1.73814
155891	136246	91	109338	97383	91	3151	2837	30	4923	4414	41	11128	9576	59	14917	13415	66	400166	358911	91	1.73919
136228	122772	88	77893	71947	88	2912	2862	29	4584	4162	40	10427	9271	55	16474	14745	71	407066	349942	90	1.74024
104983	96966	84	55981	52060	83	2306	2250	24	3363	2698	32	7388	6955	45	11259	10057	58	310592	275997	86	1.74129
109234	99405	89	65672	61340	83	2223	2298	25	3232	3069	34	6566	6226	45	10267	9719	56	266675	240725	85	1.74234
86240	81702	84	40589	39312	78	1588	1552	19	1936	1996	24	5351	4680	41	7997	7207	50	205156	190086	79	1.74339
110792	104251	84	79966	76831	83	2482	2074	27	5269	5092	39	10402	9948	56	13881	13169	63	416613	373396	84	1.74339
35071	34245	71	17467	17571	53	555	564	0	369	672	0	1897	1954	22	2973	3148	29	69583	72181	68	1.74444
101583	94469	96	57604	55863	81	2635	2622	26	4246	4288	36	9337	9011	51	13469	12261	64	377589	340254	81	1.74444
101086	94266	90	45540	42506	83	1749	1545	20	3205	2961	30	6815	6447	46	9426	9033	50	272459	249454	99	1.74444
184080	142708	100	74451	57104	98	3826	2857	36	5024	3704	47	11796	8787	68	17259	12996	78	420279	334683	92	1.74549
48174	46632	74	19028	18844	54	516	646	0	1333	1229	17	2713	2678	26	3200	3336	32	94118	94263	73	1.74549
92259	87075	84	38939	37131	80	1558	1429	16	2517	2222	29	5127	5020	37	6680	6109	47	183142	174138	77	1.74654
113312	106524	83	77585	73024	83	2231	2033	25	3924	3817	35	9838	8947	58	13503	12261	71	378553	344070	83	1.74864
40627	39802	74	21149	20651	60	724	683	0	751	900	0	2357	2255	26	3709	3312	35	84455	87081	64	1.75179
105109	95840	92	50732	45966	82	2324	2110	24	3173	2698	32	5749	5105	46	9964	8969	58	235327	214771	80	1.75284
59807	51971	93	36071	31991	93	963	681	0	1497	935	0	3014	2455	28	4278	3078	40	114287	98401	93	1.75284
80682	78213	82	43261	40428	79	1225	1167	9	2372	2382	26	4870	4587	39	6808	5855	46	172144	156305	76	1.75389
80259	77787	79	43726	42037	78	1687	1634	17	2712	2454	28	6011	5353	46	8819	8493	48	249668	230911	75	1.75389
169669	144564	100	111786	94918	93	2724	2185	31	5616	4856	44	11855	10684	60	18484	15999	83	487457	472750	91	1.7602
139169	114779	92	81383	66172	92	2399	2127	27	3972	3489	39	9082	7492	51	13081	9845	68	346133	281179	90	1.76125
107571	98338	87	55181	50576	83	2016	1822	24	3363	2964	32	7880	7087	48	10646	9810	55	301896	278992	82	1.76125
73861	71507	80	37191	36266	77	1108	1020	4	1652	1653	21	3145	3398	30	4831	4695	38	125455	124519	76	1.76125
119594	102002	88	58853	49954	86	2407	1846	27	3417	2752	34	6947	5764	48	10597	9183	56	264437	228398	86	1.76125
46987	46161	76	26269	26130	72	501	502	0	1144	1276	13	2535	2368	26	2879	2784	30	105020	106029	71	1.7623
86231	77688	85	38529	34707	81	1703	1380	21	2490	2100	30	5490	5200	43	7914	6938	44	205120	180972	82	1.7623
123877	111704	86	72281	64550	86	1991	1602	22	3109	2783	30	6857	6235	45	11041	9599	61	290335	255182	87	1.76335
99236	93838	82	41507	38421	80	2031	1981	24	2762	2646	30	7498	7175	47	10312	8797	60	283939	251438	81	1.7644
83758	78068	84	37161	35554	80	1232	1285	14	1917	1982	25	5069	4770	41	7601	7022	49	188252	179334	78	1.7644
55424	54118	82	28410	27575	74	851	882	0	1161	1410	15	2893	2938	30	4382	4427	36	114598	113618	74	1.76545
104010	92379	94	46862	41432	84	2087	1894	24	3060	2811	30	6977	6333	46	9861	8779	54	285259	253049	100	1.76545
23822	22796	60	13760	13775	48	221	174	0	495	561	0	1165	1077	10	1300	1813	17	45383	46867	67	1.7665
111006	103797	87	73830	70604	85	2084	1859	25	3972	3539	35	9275	8428	54	13955	12402	65	393263	355416	89	1.76965
63410	61679	77	14039	14206	46	1075	1150	9	1650	1516	18	3866	3704	37	5253	5380	36	156843	155669	75	1.7707
65788	64831	76	38287	37706	76	1222	1120	9	2520	2485	28	5288	5242	38	7492	7562	41	190133	184698	77	1.7707
39775	39128	73	22391	21714	67	450	483	0	747	851	0	1684	1907	22	3305	3637	30	87387	91092	72	1.7728
140999	128366	90	53197	47280	85	2699	2446	30	4215	3916	34	9643	8735	52	14730	12226	72	405794	363768	89	1.7728
31667	31787	66	14715	14671	49	322	385	0	849	756	0	1693	1891	21	2457	2472	27	59599	59736	69	1.7749
131948	120829	87	74311	69351	85	2072	1977	24	4271	3191	39	9608	8407	54	14077	12168	69	380693	331014	87	1.7749
110630	94204	102	40811	34700	86	1865	1566	23	2633	2734	30	6573	5809	47	9278	8209	53	265015	233745	85	1.77805
174539	133714	101	122575	100883	98	2988	2605	31	5428	4039	45	11333	9089	58	16847	13422	75	405668	319999	94	1.78015
104310	100890	82	60413	57990	80	1945	1834	23	3776	2958	45	6879	6246	45	10754	10699	56	294811	285228	78	1.78015
106272	100097	82	45066	43733	80	2256	1983	25	4130	3615	41	7775	7141	50	11110	10307	57	309604	273190	81	1.7812
166922	144579	91	105083	92597	89	3403	2932	32	5537	4470	46	11256	9516	64	16254	13855	74	448020	379561	90	1.78435
75550	72661	79	39317	37841	78	1098	1057	8	1954	2127	25	4986	4832	41	7400	7229	46	192995	187621	74	1.78435
94161	88984	83	35054	33740	80	1601	1656	17	2750	2446	30	6620	6537	41	9358	8546	51	264453	255599	82	1.78855
35716	36969	58	20451	20175	60	412	318	0	760	621	0	1587	1938	19	2679	2326	30	65467	63273	69	1.7917
82598	81008	83	24408	23690	75	1595	1620	20	2269	2214	25	6151	6366	41	9353	9319	52	267911	258421	79	1.7917
81252	75716	80	73742	71176	82	2265	2195	25	3715	3554	34	9529	9023	53	12051	11305	60	343657	324745	85	1.798
76918	75087	79	36426	35232	78	1358	1182	12	2507	2786	23	4630	4375	37	6085	5407	41	174747	171433	79	1.798
51990	51314	73	29816	29483	74	737	869	0	1212	918	0	2680	3046	27	4164	4060	36	121967	117585	73	1.798
94142	87727	84	44528	42908	81	1480	1378	15	2025	2395	27	5425	5310	39	7653	7037	47	208559	199767	80	1.79905
98871	90600	92	54265	49496	81	1022	925	0	2423	2139	30	5795	5607	41	7704	7446	45	219533	197823	80	1.79905
88169	83890	83	43114	41996	79	1820	1905	20	2521	2526	25	5616	5621	40	7881	7386	46	200038	187246	81	1.8001
118253	108718	85	76628	71560	85	1542	1504	17	2979	2608	32	6792	5734	46	9142	8334	51	245292	212534	88	1.80116
224952	170821	106	101454	82648	100	4760	3785	39	7247	5487	51	16548	12113	77	24290	18552	89	638906	476092	104	1.80221
85148	83568	80	39359	38604	77	1321	1025	5	2619	2630	26	4640	4586	37	6681	6858	43	190019	194330	78	1.80221
118832	109765	90	55543	52433	84	2004	1688	24	3895	3904	34	8858	8429	53	12928	11653	63	343744	317116	85	1.80221
77881	71376	92	43096	40039	78	1192	1037	5	1888	1697	21	4481	4021	37	6395	5771	42	169069	148117	76	1.80326
21129	21869	55	8478	8514	40	325	271	0	332	436	0	1311	1168	12	1926	1985	21	44640	47682	53	1.80431
165739	138034	91	133938	114528	93	4271	3682	35	5959	5005	43	14035	12014	67	22765	18840	85	547690	444260	96	1.80431
149111	125189	93	83772	68903	93	2486	2086	27	4238	3595	37	10578	8982	56	13184	10930	66	396605	336966	93	1.80641
48804	48454	74	24918	24430	73	796	786	0	778	824	0	2098	2132	21	3226	3135	31	90971	92857	73	1.80851
39278	38485	65	20302	19746	60	595	655	0	611	755	0	2084	2037	25	3598	3719	33	93510	93178	72	1.80851
37483	34932	80	19623	19085	64	522	596	0	490	525	0	1837	1643	19	2946	3116	31	69273	68711	68	1.80956
73593	72962	78	32067	31165	77	1470	1278	13	2797	2615	31	4841	4690	36	6293	6014	44	177098	170868	76	1.81166
172187	142411	97	86971	70586	94	2987	2671	29	5280	3809	48	11169	8929	56	13873	10882	64	412487	321926	91	1.81166
139956	122218	89	83974	73624	88	2548	2146	29	4005	3053	40	8199	7233	50	13306	11056	72	338974	283407	103	1.81166
98425	91725	84	45121	43789	80	1639	1365	15	2634	2771	27	6287	6076	43	8703	8506	51	251025	245937	81	1.81271
116968	106697	90	57837	52685	85	2104	1919	22	3791	3469	39	8315	8076	52	11103	9664	56	320264	285806	82	1.81271
44651	43503	74	24079	23798	66	508	579	0	1157	1169	8	1948	2006	23	2883	3109	30	81320	81407	66	1.81376
200524	162567	101	136291	112443	100	4319	3883	35	6576	5652	48	15339	12780	71	23710	19526	90	574282	465906	96	1.81481
105953	97097	98	49940	46646	83	1751	1696	21	3687	3380	33	7775	7293	45	11469	11031	57	320886	299027	82	1.81586
39435	38134	73	22797	22561	69	698	626	0	708	923	0	2087	2124	23	3372	3447	32	86873	87545	63	1.81691
120023	112334	92	86901	82910	84	2583	2484	26	4704	4394	37	11149	10168	56	15654	12939	77	452907	405552	87	1.81901
77975	75509	84	46637	45567	78	1573	1411	20	2599	2488	29	6174	5966	43	7815	7742	48	229098	211110	77	1.82006
95122	90815	81	46908	44206	80	1362	1243	12	2536	2475	27	4842	4642	37	7636	6791	50	189613	178367	82	1.82006
29892	32015	52	19418	19665	53	452	444	0	961	1026	3	1851	2056	22	2421	2354	29	65251	65870	65	1.82006
48764	47922	74	25819	25871	72	241	437	0	694	824	0	2806	2674	28	3106	2967	29	88348	90099	70	1.82111
42533	40999	74	20609	19979	61	543	475	0	859	1098	6	2002	2308	23	3305	3462	31	86950	85737	70	1.82216
46875	46352	66	24843	24342	70	588	660	0	1014	1205	10	1764	1674	22	2793	2533	30	83436	84703	72	1.82426
75903	72956	90	38927	37739	78	1607	1680	19	2616	2592	26	4563	4581	36	7605	7523	45	180992	170920	81	1.82531
32055	32365	71	17455	17573	51	412	371	0	671	761	0	1270	1298	15	2250	2539	24	62109	62480	72	1.82636
102965	97321	85	49352	47395	81	1212	1130	11	2585	2440	25	5163	5124	40	7206	6998	47	207680	199901	84	1.82846
202745	163426	115	104060	85883	101	4022	3519	35	6081	4716	48	13335	10565	68	20887	16175	86	487199	381157	115	1.82846
76781	76971	79	33550	33301	77	1283	1228	11	1918	1962	25	4847	4638	38	7289	7671	41	197614	197116	78	1.82951
112442	105909	84	55953	52375	83	1462	1209	14	3121	2496	32	5958	5733	41	7955	7456	47	231553	213784	89	1.82951
38239	36797	71	18087	17564	57	728	525	0	955	771	0	1704	1869	20	3380	3053	32	77093	77241	72	1.83056
22972	19981	72	14122	14158	49	477	515	0	539	503	0	1061	1162	9	1692	1732	18	46435	47331	67	1.83266
62203	57709	82	33933	33180	76	1121	1167	10	1864	2006	28	4580	4338	39	6334	6200	43	173417	155610	78	1.83476
96427	91056	84	61900	58972	83	1856	1977	21	3352	3191	31	8076	7165	53	11373	10737	57	318521	295959	84	1.84106
88363	81886	82	36485	32224	80	1395	987	0	2472	2441	26	5870	5191	42	8546	7243	53	239549	217889	82	1.84106
99592	90486	84	49590	45500	84	1328	1358	14	2388	2297	26	6294	5538	44	8296	7771	52	235903	208364	87	1.84211
21951	22929	49	15058	15370	49	266	241	0	693	737	0	976	1194	10	1685	1624	20	50131	52493	57	1.84211
155816	138683	88	95039	84129	91	2681	2197	27	5036	4738	38	11266	10339	58	14362	13280	64	409081	388979	87	1.84211
53375	52548	74	17890	17809	52	806	808	0	1102	1670	15	3137	2841	33	4558	4377	36	114434	114275	74	1.84316
31461	30554	68	18673	18480	55	352	458	0	414	721	0	1475	1421	16	1766	1713	23	56749	59232	67	1.84316
97274	91211	95	43992	42089	81	1205	1147	12	1796	1627	20	5625	5302	40	7064	6854	43	217412	204821	80	1.84527
109579	101862	89	64471	61054	83	2877	2755	28	5321	5154	41	11747	11538	59	15527	14971	62	439946	413913	82	1.84737
73315	72030	79	43265	41084	78	1298	1419	15	1942	2231	24	4996	4689	41	6695	6448	47	196209	183860	77	1.84737
44154	41973	78	24172	23593	69	530	592	0	901	919	0	1728	1763	21	2812	2910	29	87348	89883	66	1.84947
74277	69033	81	39490	36290	81	1314	1320	13	2458	2418	25	4737	4338	38	8423	8215	48	185351	179604	78	1.84947
87990	85750	85	21862	21363	66	1839	1825	20	3042	2796	34	5967	5612	44	8236	8019	52	242999	233022	79	1.85157
102312	95841	84	118155	112574	85	2725	2609	28	4234	4060	34	10591	10205	51	16164	14459	73	411485	367611	83	1.85262
124990	107608	98	49232	41980	86	1881	1668	21	2844	2886	29	6511	5689	45	10275	8406	57	267495	221037	87	1.85367
65260	61164	90	33597	31903	77	1102	949	0	1529	1708	20	3515	3562	33	6097	6324	42	142931	139997	77	1.85472
73183	74641	76	48339	46348	77	1688	1554	18	2046	2247	21	4838	4851	39	6939	6218	47	189961	173588	77	1.85577
70788	70553	72	35691	34843	76	1051	1280	11	1304	1445	16	3272	3482	30	5412	5401	40	134229	129940	76	1.85577
97633	89706	99	54610	49879	84	1352	1195	14	2117	2006	25	4969	4475	38	6323	6011	45	182641	168857	83	1.85787
35560	35215	70	20417	20070	63	653	630	0	990	975	0	2378	2302	27	3095	3147	29	73735	71681	69	1.85997
47343	47333	73	23018	22996	72	300	487	0	1121	1316	13	2649	2593	26	2960	3324	31	95183	98348	75	1.86102
148313	127389	93	125269	112562	92	3715	3478	35	6622	5391	45	12399	11126	60	18452	16574	72	465050	396354	92	1.86312
129103	116582	95	55720	51095	85	2122	1867	24	3750	3386	36	7155	6266	46	10518	9788	58	295111	262455	89	1.86417
104001	95864	87	46342	41426	82	2389	1820	27	2636	2618	32	7513	6855	48	11160	9248	60	275181	247078	85	1.86417
160388	128722	96	66238	53213	92	2826	2425	30	3843	3133	38	8061	6227	54	13774	11149	64	306920	244650	95	1.86732
88360	82723	82	40592	38816	80	1660	1432	20	1970	1694	26	5021	4858	40	7677	7104	46	210875	200705	82	1.86837
99898	94182	84	49346	47972	80	1955	1660	20	2286	2574	28	6155	5777	44	9534	9353	51	258895	248468	83	1.86942
84299	80520	81	55044	51859	81	1757	1579	18	2651	2598	26	6415	5438	44	8938	7328	52	235564	216340	84	1.86942
122408	101296	90	76933	65528	89	2110	1795	24	3172	2480	37	7719	6281	51	12037	9949	59	297149	247073	91	1.87467
218452	185506	97	122502	107395	94	4104	3821	34	7331	5961	52	15569	12628	73	24118	18812	87	589183	461367	95	1.87467
144590	137592	87	130532	123741	86	3869	3508	32	4773	3882	45	10120	9341	57	15315	14093	75	390492	343328	86	1.87572
170579	145732	102	96837	86186	90	3133	2629	29	4393	3367	38	9252	7443	59	13291	10737	60	359870	302967	89	1.87572
89833	87111	80	65269	62856	80	2581	2342	26	3931	3636	36	7821	7243	46	11790	10929	55	296446	273737	80	1.87992
89640	85364	81	43231	42615	79	2162	1996	24	2675	2965	28	7171	6895	48	10319	10279	51	289552	265770	81	1.87992
33292	31234	75	18875	18430	58	395	414	0	1231	890	0	1725	1828	19	2853	3102	30	69525	72544	69	1.88307
92208	85101	83	45519	41328	82	1520	1377	17	2292	2303	27	5125	4605	41	7509	6574	50	194044	175173	81	1.88412
92150	89021	81	44885	43299	80	1753	1635	20	3261	2913	31	6963	6781	46	8450	7843	48	254684	252939	79	1.88412
84847	81209	93	40582	39553	78	1353	1384	15	2410	2065	30	4982	4680	40	6976	7094	44	202786	193422	77	1.88412
177064	123662	101	91814	63924	99	3142	2265	35	6212	4371	50	14059	9449	75	19432	13029	82	520591	354418	96	1.88517
172017	151266	99	116357	104318	93	3474	3116	33	6519	5046	54	12468	10749	64	18709	15366	82	478879	412560	93	1.88727
114973	107871	85	56315	52243	82	2379	2109	27	3492	3342	35	8007	7200	49	13299	12043	63	345207	298411	84	1.88727
104453	95710	82	47406	43564	81	2005	2008	22	2976	2542	30	6139	5648	44	10090	9447	54	247830	221408	82	1.88727
96122	89390	85	46575	44156	80	1224	1472	14	2258	2343	24	5467	5120	41	7870	7479	53	213309	207650	80	1.88832
147524	132648	94	83432	76327	87	3674	3082	32	4991	4229	49	10685	8757	57	15917	13787	71	390106	324186	90	1.88938
65704	64695	75	22960	22403	63	1337	1230	11	1727	1735	18	3326	3376	32	5458	5208	39	137996	133350	76	1.89043
151822	142636	92	82393	78362	86	3637	3418	31	6204	5808	39	12400	11149	62	19215	17611	81	482316	411452	91	1.89043
48486	47236	76	23293	22819	66	828	827	0	1507	1212	11	2436	2461	26	5244	4901	40	106356	107613	77	1.89673
87722	82343	82	48558	47300	80	1943	1779	23	3126	2909	33	6540	6251	45	10235	9832	53	252166	227053	85	1.89883
94514	90594	82	58417	54442	82	1736	1467	17	1692	1829	22	4959	4845	39	8167	7351	48	208168	199327	81	1.89988
27064	26910	68	17590	17685	53	509	589	0	265	696	0	1240	1085	7	2061	2426	24	56047	57683	69	1.90198
102099	95840	82	47661	44857	81	1638	1538	21	3302	3260	31	7733	7101	53	11209	9090	64	312546	285213	86	1.90513
108249	100944	87	41960	40266	80	2005	1897	23	3787	3698	36	9093	8326	55	13860	12594	62	362245	320243	85	1.90618
38211	38650	68	14701	14878	48	578	641	0	744	930	0	1903	2044	21	3387	3448	32	79021	79653	69	1.90723
74156	71090	85	34031	32980	76	1127	1070	7	2015	2107	25	4393	4309	36	6571	6338	45	157230	151134	76	1.90723
96352	86803	89	40414	36583	82	1404	1262	11	2288	2340	25	5189	4462	43	6887	5886	49	173497	156261	82	1.90828
131988	112280	92	60139	50160	89	1878	1467	22	3542	2844	36	7857	6138	51	10832	8958	58	294240	247004	87	1.91143
58512	56772	76	29499	28971	74	868	876	0	1397	1348	19	3362	3179	34	4152	4249	37	125261	127496	71	1.91143
111295	107185	84	76996	74524	82	2690	2397	28	4397	3934	38	9159	8831	56	14320	13584	70	368289	334906	79	1.91143
84661	80734	80	31345	30498	77	1483	1485	17	1711	2081	18	4196	4159	36	6396	6311	43	152787	147855	76	1.91143
87421	81412	81	48183	44272	81	1695	1553	18	1860	2023	22	5180	4503	41	8226	6403	54	211010	188159	80	1.91458
22481	23108	48	13613	13482	47	349	413	0	213	260	0	1346	1356	13	2021	2331	22	46819	48780	62	1.91668
25780	26430	57	15388	15479	48	378	404	0	368	716	0	1127	1181	10	1929	1881	24	51694	53067	57	1.91668
66867	64328	81	24597	23961	75	1217	928	0	1477	1437	15	3176	3165	30	3945	3441	39	115909	113454	74	1.91983
126614	121719	85	67179	64502	83	2775	2787	29	5628	5075	42	11252	10725	53	16781	15803	77	465495	420237	84	1.92088
100240	93649	87	65498	63218	81	2327	2178	25	3695	3677	33	8803	8632	52	11119	10332	55	346774	314190	84	1.92088
27189	27668	65	16483	16738	48	277	364	0	515	678	0	1359	1512	20	2658	2583	31	60721	62653	64	1.92088
154350	134343	102	83692	71866	90	2698	2011	30	4700	4152	42	11178	9608	59	14177	12171	66	396041	335795	91	1.92193
62578	58224	78	45344	43905	79	1605	1553	16	2094	2354	23	5055	5484	36	8100	7730	49	197931	191504	80	1.92508
61221	58216	78	28318	28115	75	1275	1326	15	2134	1976	26	4884	4548	39	7069	6826	43	181294	174140	77	1.92508
59281	56235	80	24251	24225	74	830	884	0	1653	1389	14	2661	2937	26	4041	4191	35	96101	95715	74	1.92823
59659	59221	76	28712	28140	75	1043	1235	10	1585	1784	20	3756	3752	33	5228	5373	40	157231	153576	74	1.92928
19559	18975	75	11811	11893	45	330	287	0	-11	373	0	1032	1209	10	1472	1609	17	44046	46002	64	1.93033
101684	95790	82	43576	40940	81	1571	1421	16	1665	1807	23	5810	5564	42	7898	7400	50	212544	204964	80	1.93243
99082	93735	84	47812	44358	83	1993	2022	24	3108	2715	28	6692	6423	44	9649	8744	56	258681	237206	82	1.93243
116289	108185	84	40333	37531	80	2299	2255	24	3630	3608	33	7378	6819	44	9829	8925	52	308829	285527	84	1.93349
122713	107765	93	99967	93071	87	3449	2992	32	4723	4217	38	11001	9849	60	16656	14594	79	414303	375864	88	1.93349
86246	85511	80	51078	50641	79	2036	2164	23	3939	3944	32	7976	7423	45	12009	11392	59	323553	304349	82	1.93349
119184	111422	89	70891	67679	84	2461	2332	27	5706	4900	40	10068	9898	53	14850	14421	61	411569	385918	85	1.93559
243954	190784	113	208483	170213	107	5703	4391	42	8602	7814	52	18025	15307	72	27883	24846	98	675009	606798	103	1.93769
61538	58603	87	33195	32122	76	962	864	0	1411	1428	16	2688	2718	29	4129	3763	37	105995	108912	72	1.93874
96209	87419	83	48533	44901	83	1514	1413	15	3617	2972	34	4766	4427	39	7052	6608	47	181864	172386	83	1.94084
134696	118509	97	67071	58516	88	2612	1975	27	3516	2905	37	7232	6048	48	11160	9688	58	304931	265322	87	1.94189
168661	122931	104	83842	60845	98	2632	2055	29	4080	3363	41	8275	6459	56	11648	8763	61	330208	243452	95	1.94189
127655	112028	90	91006	80500	88	2197	1944	25	3924	3364	40	7389	6281	52	11529	10516	58	287174	246082	84	1.94294
109358	95269	102	54376	47996	86	2174	1880	25	3648	2994	34	7884	7138	51	11168	9267	61	321721	278448	87	1.94399
122706	111037	87	51957	47323	85	1872	1794	22	2761	2673	29	7498	6815	49	10141	9131	52	313598	277080	84	1.94504
119261	111809	84	76612	73250	85	2950	2549	29	4903	4421	43	9384	8806	54	15113	14327	61	352695	309438	82	1.94714
84836	80637	81	35783	34189	77	1345	1137	11	2823	2358	30	5156	4991	41	8730	8482	52	218960	202903	77	1.94714
88641	83655	84	40152	38317	80	1435	1341	17	2027	2589	26	5720	6008	41	8297	7856	46	240099	236909	77	1.94819
159579	138329	91	85200	73960	91	2934	2620	27	4561	4007	37	10514	8880	60	13735	12200	68	367933	318194	89	1.95029
100460	93683	88	50495	47482	81	2486	2207	26	3888	3352	36	7822	7331	48	12638	10840	67	339870	300398	83	1.95449
29168	30260	52	23022	22927	64	387	418	0	613	601	0	1643	1728	19	2247	2340	22	52474	54718	65	1.95659
45498	46333	72	26415	26176	72	496	588	0	1145	1275	11	2448	2119	28	3457	3648	31	92987	93423	74	1.95764
305882	203301	133	200166	143004	119	7983	5568	49	11146	8001	63	24334	17409	101	36687	25265	113	916497	665792	119	1.96079
104928	98978	82	78104	74808	83	2298	2201	25	3662	3550	34	8861	8202	49	12134	10858	67	324344	290143	84	1.96289
225076	168032	118	108041	77472	102	4743	3625	39	6375	4541	49	13002	9921	70	19746	15325	77	496104	380963	99	1.96499
78262	77393	77	34260	32463	78	1501	1392	16	2479	2727	26	5568	5911	38	8885	8638	52	251068	249192	78	1.96499
135297	118153	96	62606	55712	88	1780	1749	24	3698	3016	38	8316	7378	48	11437	10026	61	329817	292833	92	1.96604
126790	111433	103	87911	77869	103	3718	3279	33	5565	5069	46	12600	10600	68	19019	16370	83	504224	416233	103	1.96604
193038	151128	114	116308	89325	114	4138	3226	36	5585	3871	43	12070	8763	63	17830	13851	80	452484	352148	114	1.96604
98130	89988	93	51872	47712	83	1381	1186	12	2673	2093	25	5356	4800	39	7682	6549	49	204658	182926	89	1.96814
34915	35050	72	19323	19244	62	539	578	0	1132	1265	9	1630	1518	20	2204	2528	27	65898	67372	63	1.96814
85582	83262	83	36352	35357	78	1441	1199	15	1959	1751	25	5344	5166	39	7038	6521	45	202813	194963	80	1.97129
35495	33898	71	21229	20502	62	550	498	0	1150	1038	4	1843	1630	20	2588	3129	27	71752	71143	71	1.97339
119172	109446	92	73327	68307	85	2333	2113	25	3552	3444	35	8147	7604	48	12595	10953	64	344888	307939	86	1.97444
47529	46626	70	26211	25862	73	853	712	0	1378	988	0	2458	2406	27	4478	4169	38	91296	88814	70	1.97654
68424	64833	93	53179	51352	78	1574	1487	16	2384	2123	24	4800	4680	38	7386	7158	43	194552	176490	75	1.97759
91761	86702	82	60533	58281	80	2186	1853	25	4074	3910	35	8904	8825	46	11102	10677	61	352165	330948	82	1.97865
88861	83695	82	52748	49859	81	1631	1386	16	2777	2259	31	5007	4797	41	7721	7026	49	196459	189734	80	1.9839
106901	98267	99	66592	63333	82	2133	2011	24	4471	3815	43	8830	8071	54	12042	11130	58	350270	320607	79	1.9839
125031	118146	84	73915	70372	83	2626	2208	27	4863	4595	40	11115	10004	56	16134	14478	66	443354	390225	83	1.9839
108835	104367	84	58847	57102	82	2431	2300	26	4163	4050	34	9786	9116	58	14181	13381	63	385353	353586	99	1.9839
107547	99647	87	46270	43427	82	2284	2230	25	3629	3146	37	7184	6549	48	10698	9233	64	311176	283267	84	1.9881
75517	72663	90	56625	55318	79	1456	1446	16	2499	2207	25	5297	5177	41	6577	5629	55	203678	197154	75	1.9881
84806	79994	96	37397	36662	79	1345	1434	14	2399	2338	23	5207	5365	38	6124	5892	43	188333	182007	79	1.98915
96004	88781	87	41912	38316	82	1420	1166	13	2165	2365	26	5724	5427	42	8887	8254	54	236424	218051	79	1.9902
27161	27925	50	17172	17132	54	333	299	0	520	530	0	943	1084	9	2152	2187	23	55753	56504	69	1.99125
48766	49680	74	25077	24566	73	845	872	0	867	1203	8	2715	2603	28	4610	4182	42	106041	108192	73	1.9923
94284	87250	97	58254	54670	83	1648	1426	19	2945	2849	32	6368	5772	45	8874	7931	50	272936	244300	98	1.9923
98047	92961	82	37890	36043	80	1416	1619	16	2891	2748	30	6043	6035	40	8034	7569	47	226090	210245	81	1.9923
36300	37255	70	21858	21986	62	780	890	0	1329	916	0	2072	2257	21	3198	3214	31	82997	85373	67	1.99335
51608	49657	80	25479	25036	74	919	731	0	683	812	0	2572	2582	28	3512	3267	35	85490	84801	72	1.9944
37215	35552	82	23836	23217	71	492	517	0	779	847	0	2036	1886	24	2741	2732	27	76970	76441	65	1.9944
99125	93946	82	52315	49156	81	2125	1900	23	3252	2995	33	6868	5885	47	9044	8818	53	217197	196716	82	1.9944
146478	127619	105	92819	82776	105	3595	3254	31	5456	4644	41	11942	11209	67	17638	16096	75	462345	417247	105	1.9944
82933	80124	81	30794	30029	77	1455	1495	17	2531	2205	28	5571	5344	42	8476	7393	50	230366	227043	78	1.99755
92906	88572	87	59355	57378	80	1452	1307	15	2986	3102	32	6630	6413	44	8213	7867	45	264356	251537	81	1.9986
29239	30392	50	14165	14429	46	316	313	0	502	618	0	1551	1429	17	2467	2179	27	58596	62508	67	1.9986
45276	43876	83	19738	19776	62	598	674	0	1068	993	0	2503	2529	26	3122	3015	30	85675	86744	72	2.0007
229834	168558	106	135118	100172	104	5636	4515	42	8542	6844	58	16613	12954	73	26355	19746	93	628531	479003	105	2.00175
100783	95309	83	95259	91953	83	2446	2277	26	3708	3284	37	7916	7143	48	11923	11430	56	294866	271610	83	2.00175
50114	50153	79	25533	24829	74	798	809	0	1080	976	0	2442	2497	25	3797	3116	37	96317	94064	89	2.00175
103203	99083	84	36325	33936	80	1586	1556	19	2857	3053	29	6121	5749	41	7677	7045	45	222058	216713	80	2.00175
47473	46556	74	22675	22543	68	725	878	0	641	908	0	2424	2282	28	3697	3637	34	93523	93127	70	2.0049
166145	143256	106	120696	102940	91	2912	2570	29	5949	4946	54	12011	9883	69	17717	14084	74	483594	380476	89	2.007
25967	27149	53	16820	16910	53	263	340	0	704	811	0	954	1169	12	1648	2033	19	43715	43923	62	2.00805
94482	88656	85	42032	40454	80	1369	1576	15	2559	2283	24	5268	5110	40	8071	8136	49	225144	214067	76	2.00805
193847	140388	102	120913	88421	102	4302	3226	38	7080	5530	51	15686	12775	72	24231	19597	87	643996	526506	99	2.0091
75575	73498	80	32437	31521	77	1361	1346	12	2595	2421	30	5123	5120	38	7347	7553	43	208769	203027	75	2.0091
174224	133691	97	99926	79443	97	3129	2348	36	4935	3612	50	9829	7857	55	15049	11916	80	407013	326241	91	2.0091
93225	86779	84	47957	45499	81	1698	1319	19	3159	2396	32	6224	5701	44	8730	8044	54	267038	244698	80	2.01015
20915	20098	64	14381	13755	52	440	364	0	688	745	0	1231	1044	6	1659	1496	22	48911	44294	77	2.01015
125333	106577	90	88171	74985	88	2374	2078	26	3497	3099	36	7382	5936	49	10983	9945	62	298229	245267	88	2.0112
25723	24256	65	15735	15647	49	435	450	0	388	318	0	1272	1282	12	1905	2201	21	51219	52185	61	2.01225
30636	29909	64	21479	21388	62	593	556	0	666	818	0	1348	1428	16	2515	2444	22	61848	60415	65	2.01225
91124	87330	81	35031	33861	79	1308	1213	14	3218	3206	28	5788	5595	42	9169	9018	48	259893	254742	78	2.0133
117492	106014	91	69899	64481	85	2067	1973	22	3439	3387	32	7282	6530	50	9781	9156	52	285842	256034	88	2.01435
49740	48364	81	22176	21917	67	545	666	0	693	1005	2	2612	2642	27	4075	4085	34	92502	91730	72	2.01855
157451	146024	91	86514	81684	87	4706	4225	35	5933	6084	44	14191	12762	62	23307	20086	81	558861	479734	91	2.0196
77549	73915	84	44548	42846	77	1463	1262	14	1949	1778	25	4629	4047	39	7039	6485	46	182369	168573	76	2.0196
53358	52129	74	30666	29808	73	854	706	0	1010	1061	6	2825	2674	30	3773	3643	36	103453	103566	74	2.02276
90224	82404	89	53249	47765	83	1636	1522	18	3327	2860	32	6009	5437	42	8136	7628	50	255980	235079	84	2.02486
70595	67260	86	38814	37081	78	1023	1103	7	1431	1658	21	3895	4149	35	6205	5650	44	157483	154515	77	2.02906
61374	61050	74	29988	29615	74	900	1153	9	1769	1736	16	2875	2788	32	4965	5314	36	115785	113619	75	2.02906
98537	94346	84	72235	70080	82	2221	2303	25	4440	3989	42	9527	9347	57	12910	11797	63	388366	356917	83	2.02906
36055	35667	57	23282	22765	67	564	575	0	1075	966	0	2087	1950	26	3105	3364	29	81784	81442	69	2.03011
107734	100080	90	55563	52013	83	1838	1904	21	2958	3020	29	7423	6831	48	11175	10644	55	284197	268697	86	2.03011
117314	110241	84	53489	50642	82	1855	1690	20	2316	2428	29	5780	5326	39	8821	8184	50	234726	219775	82	2.03011
25968	27527	54	15243	15319	50	421	417	0	454	635	0	1113	935	0	1551	1701	19	51960	54464	60	2.03116
242006	179213	117	115248	87067	115	4413	3302	36	6959	5309	49	15829	12090	65	23658	16934	103	591444	427860	118	2.03326
97224	90359	93	45308	43533	82	1774	1467	20	2546	2562	28	5971	5727	42	9056	8748	47	248367	234196	83	2.03326
60445	62221	68	31526	31208	75	1123	1075	6	1402	1201	18	2634	2586	28	4780	4985	37	107106	108585	74	2.03326
95785	91810	82	38170	35356	79	1423	1243	18	1945	2305	23	5156	4842	41	7438	6464	48	199619	176248	81	2.03326
114505	97607	90	65918	56490	87	2328	1847	25	3232	2687	33	6348	5490	44	9405	8530	51	251249	218282	92	2.03641
93613	87995	97	46297	43933	81	1797	1723	21	1433	1817	21	5356	5112	42	7673	7871	43	213113	203289	80	2.03851
114678	107075	84	67094	63515	83	1875	1884	21	4467	4093	38	9380	8781	57	13016	12272	58	375425	355914	83	2.03851
92304	85821	86	45992	43676	80	1477	1532	15	1914	2362	28	4358	4178	39	6850	6313	47	168621	161065	80	2.04166
106810	80458	92	53647	41276	91	2354	2091	25	4180	3293	42	8999	7332	55	13275	10525	68	340625	274360	87	2.04481
59257	58573	77	32949	32389	76	532	595	0	854	994	0	2404	2368	26	4622	4589	35	100204	99411	71	2.04586
136084	120514	92	82009	74530	88	1900	1906	22	3107	2956	33	7872	6781	50	11754	10173	66	301102	271548	84	2.04586
85145	80444	82	50545	47116	82	1531	1317	19	1813	1631	20	5139	4601	41	7776	6893	49	192227	169852	97	2.04586
104206	96793	82	44212	41775	79	2200	2044	25	3980	3438	37	8776	8552	51	14283	13439	62	377299	354977	83	2.04796
140128	117300	91	68854	58937	90	2735	2215	30	3732	3145	37	7773	6336	51	11588	10055	64	297370	238383	87	2.04796
163213	130325	97	85788	69185	93	2699	2201	30	4495	3491	46	9010	7397	54	12803	9563	72	346350	286772	89	2.04901
84344	79697	82	40923	39322	79	1447	1470	16	2399	2172	25	5365	5259	39	7154	6869	45	217593	212104	77	2.05006
135009	121340	93	87233	81254	87	3086	3080	28	5022	4442	39	11791	10868	59	16297	14146	76	481258	420923	88	2.05216
101422	93671	85	47554	43093	81	1744	1602	19	2869	2219	28	6635	6031	45	8901	7960	51	263190	235313	82	2.05216
84609	81109	83	48183	45130	79	1183	1074	7	2403	2207	29	6019	5722	46	8133	7327	50	230697	214748	82	2.05321
104975	98417	88	67016	62383	82	1574	1586	18	3138	2533	32	6499	5986	45	9145	7955	59	250853	219552	84	2.05531
72451	70289	76	33295	32417	76	1054	1182	10	2327	1826	29	3812	3604	33	5983	5966	40	156157	154996	78	2.05636
69490	71473	57	44348	42264	78	1238	1132	9	2169	1905	24	4035	3907	34	6581	6237	53	171674	161015	83	2.05951
115789	101514	89	79623	72801	86	2144	2070	21	3595	2733	37	6742	5805	46	10677	9384	55	262592	225728	86	2.05951
80905	76590	80	42262	40581	78	1090	985	0	2307	1970	25	5243	4734	43	7534	7202	50	192305	177054	83	2.06371
138577	120654	88	67424	58490	85	2571	2510	27	4329	3716	41	8698	7639	51	12950	10971	64	324052	269057	88	2.06476
85168	81801	86	33767	33167	77	1560	1396	16	3006	2793	33	6314	5958	42	7986	8212	48	240380	239324	81	2.06581
50532	51320	71	24660	24341	73	551	624	0	1069	999	0	2800	2769	27	3747	3758	33	104403	105430	76	2.06686
103694	97978	92	51464	49587	81	1747	1751	21	3211	3139	32	7026	6801	44	10510	9796	52	269388	242197	84	2.06686
112588	100394	86	44129	38124	82	2111	1636	26	3242	3163	32	7109	6212	46	10688	9835	56	267795	229987	86	2.06686
122339	115811	87	59633	57246	84	2594	2563	26	4439	4467	36	10341	9444	59	15431	14593	74	415639	371846	89	2.06792
52402	52255	78	29367	28667	74	674	671	0	1258	1427	16	3006	2890	32	3711	3391	35	110950	114920	74	2.06792
43293	42323	71	16057	15787	49	548	712	0	1237	961	0	1795	2169	21	3111	3234	30	84183	80869	74	2.07002
94002	88401	87	48749	46962	81	1343	1147	9	2476	2624	26	6122	5925	45	8765	8598	49	243096	231989	82	2.07002
310191	192522	140	191398	134636	132	6383	4193	47	9900	7175	56	20668	14546	79	29873	22256	112	747286	580099	128	2.07107
91470	86756	81	62429	59554	82	1909	1907	22	2667	2729	33	6679	6010	48	9666	9137	55	253757	229049	86	2.07107
127560	111584	89	69680	60872	87	2153	1610	25	3235	2795	32	6860	5880	49	10596	9140	56	283738	238663	88	2.07317
59753	59330	76	24644	22604	77	825	930	0	1620	1415	19	4275	4091	36	5846	5581	43	153458	144733	79	2.07527
118872	102343	86	56269	48097	87	2215	1995	23	2888	2476	33	6619	5536	48	10119	8850	63	239629	207094	84	2.07737
33757	32065	71	18953	18761	54	463	477	0	923	811	0	1852	2037	22	3398	3329	32	70520	70119	64	2.07947
74687	75825	69	54863	54301	77	1393	1201	13	2672	2025	35	5678	5783	42	8009	7671	52	207740	209277	74	2.08052
66830	63407	87	26461	25716	76	833	936	0	1797	1293	17	3851	3838	34	4556	4748	36	134278	136308	73	2.08157
51801	50772	83	28059	27285	74	596	483	0	972	1207	9	2270	2199	25	3827	3579	35	96159	95730	72	2.08682
99661	90794	88	45700	42436	82	1782	1794	20	2639	2993	30	7459	7047	47	10252	9680	56	276680	250173	84	2.09207
119109	112893	83	57067	54359	82	2095	1968	23	3341	3408	32	8347	7480	47	11196	10033	58	343428	315458	85	2.09207
76090	72039	84	40936	39370	78	1840	1531	23	1572	2099	21	4524	4697	37	7796	7250	53	189592	184067	78	2.09207
40370	38309	73	16328	16509	50	440	451	0	281	571	0	1914	1878	21	2778	2786	29	68766	69977	73	2.09312
98887	91896	86	47559	45014	81	1810	1629	20	2952	2504	32	5310	4867	40	7227	6752	45	208734	196873	83	2.09312
28065	28593	68	14647	14514	48	368	326	0	-68	208	0	1357	1573	16	2950	3061	31	61639	63730	69	2.09522
32049	30287	75	17395	17460	52	318	414	0	777	1018	3	1585	1755	18	2212	2119	22	56568	56781	69	2.09522
102800	99649	84	47097	45465	80	2413	2314	26	4730	4687	39	9180	8892	51	11820	10787	64	344036	315409	85	2.09522
92426	87401	80	46725	43015	80	1542	1549	18	3011	2830	30	5880	5304	42	9497	8075	61	223971	206911	82	2.09522
43640	43735	72	21756	21720	59	585	601	0	646	611	0	2077	2355	24	2871	2994	29	90329	93372	72	2.09627
32633	31912	72	18107	17636	54	351	418	0	878	575	0	1765	1824	22	2502	2516	28	65281	63856	66	2.09732
87537	82472	92	55040	52704	81	2037	1843	25	3333	3146	29	7202	6754	44	10673	10580	53	306266	296712	84	2.09837
126153	112660	89	57853	52444	86	1858	1749	20	3030	2529	34	7452	6367	48	9709	8265	59	269768	234225	89	2.09942
66783	64269	78	32966	31806	77	920	1020	4	1609	1528	23	3677	3567	33	4633	4992	34	137654	135342	77	2.10047
76411	73612	79	39845	38738	78	1115	986	0	2049	1763	22	5147	5100	42	6692	6855	44	200652	195695	79	2.10572
252735	133726	119	131993	67876	119	4211	2396	45	7432	4103	62	16748	8929	82	25050	13619	102	685006	385666	115	2.10887
120622	114234	82	51446	47893	82	2617	2201	28	4312	3942	38	10182	9511	53	13363	11783	65	379993	337695	84	2.10887
33131	34291	66	24593	24660	63	539	491	0	924	955	0	1643	1664	18	2078	2508	23	61939	61710	65	2.10887
68847	66900	76	39493	38280	77	1431	1303	16	1273	1518	16	3336	3574	30	4749	4670	37	140877	129354	75	2.10887
80516	75657	92	34107	33147	77	922	838	0	1689	1784	20	4465	4420	37	6394	6528	44	183674	180730	75	2.10992
58289	56086	79	25463	25184	73	621	664	0	1540	1772	18	2733	2865	27	4494	4148	39	107365	108061	72	2.10992
173216	94273	124	137287	92499	127	4736	2658	52	6889	4170	73	16384	9875	94	23502	12991	117	645776	368375	124	2.11308
110909	99151	94	50002	46223	83	1635	1425	20	3256	2943	32	8087	7094	53	11432	10097	61	316890	279359	83	2.11308
102343	96108	85	74016	71541	82	2011	2018	22	3308	3020	34	6950	6794	47	9502	8533	55	276992	254950	80	2.11308
77790	70010	94	39169	35031	95	1470	1370	16	2477	2062	28	4541	4013	38	6890	6282	45	168883	150399	95	2.11308
211400	155873	104	136192	110821	100	7191	5799	43	11190	8824	61	24138	19141	90	34505	26290	93	849801	641966	99	2.11413
38114	36758	73	22518	22124	65	418	518	0	899	756	0	1783	1707	23	3020	3039	30	72259	72766	64	2.11518
251778	152417	113	121268	78140	113	5528	3614	48	9783	5427	64	20551	11947	93	29640	17009	106	806012	422376	114	2.11623
133763	113624	91	80531	68201	89	2450	2094	27	4221	3362	38	7549	6412	52	11412	9440	66	266057	227939	86	2.11833
88094	82353	91	48037	46206	81	1864	1874	21	2390	2478	26	5827	6184	39	8843	8438	55	228899	221539	84	2.12043
105783	99697	84	63274	60096	82	2486	2117	25	3830	3031	36	8463	8165	53	13086	11744	62	341319	302339	86	2.12043
36918	35150	83	17412	17468	51	560	553	0	1048	864	0	2008	2143	25	2331	2283	28	77651	79877	71	2.12148
107240	99949	90	58778	56087	83	2982	2873	27	4098	3665	35	9229	8406	56	13389	11593	62	329029	285842	87	2.12253
121266	112195	86	84525	80080	86	2847	2522	29	4025	3132	40	9013	7921	51	13179	12158	61	335896	298338	91	2.12463
51360	50276	78	11125	11150	43	2047	2061	22	4366	4052	37	2339	2678	25	2654	3005	26	2308	2195	27	2.12463
154100	138533	90	88690	80357	89	3614	3424	31	5213	4349	42	10684	9364	58	15858	14869	68	404588	343516	95	2.12778
53111	51106	75	26690	25185	78	770	733	0	1387	1244	11	2667	2250	29	3430	3183	34	100634	93862	90	2.12778
52182	50320	80	29245	28594	74	758	523	0	1421	1231	13	2710	2533	28	4048	4397	32	100615	101105	73	2.12778
92014	87100	84	46890	45415	78	2187	2206	24	3660	3471	36	8839	8393	48	12908	11639	69	356184	340041	85	2.12883
100383	92412	84	53780	49754	84	1448	1460	16	3301	3322	31	6177	5717	44	8817	7332	55	250093	221734	86	2.12988
128757	116956	87	54820	48883	85	1955	1888	24	4222	3873	35	9074	8007	54	12987	11342	69	348892	313533	91	2.13513
127774	119821	82	51702	49190	82	2728	2441	28	3628	3269	36	7613	7112	47	11241	10183	56	291315	253721	89	2.13513
118382	108187	92	58105	53412	84	2502	2052	29	3758	3160	35	9441	8531	62	14046	13073	68	363991	330443	86	2.13513
98713	90241	91	48653	46706	82	1867	1742	18	3402	2840	32	8038	7390	49	12481	12495	57	333589	304037	87	2.13828
144976	114600	97	106539	87029	93	3480	2869	33	5756	4699	43	12788	10660	64	17150	14234	75	452094	363075	94	2.14038
49049	47960	74	20455	20304	61	545	594	0	866	1136	7	2562	2238	28	4013	3789	36	94457	96355	71	2.14563
51960	48857	85	26399	25980	74	547	651	0	666	1014	3	2318	2133	25	3623	3473	31	97409	97003	75	2.14878
90104	86964	81	66144	63875	80	2114	1845	25	3492	3457	33	8263	8184	49	12448	11704	64	349695	317901	83	2.14983
50727	47776	85	28798	27860	74	775	648	0	1403	1153	9	2462	2731	26	4355	4081	34	104220	106226	74	2.15193
73212	71612	76	41904	40740	78	1369	1296	14	1607	1607	21	4739	4488	37	6442	6368	44	183791	180917	77	2.15298
43755	43778	65	25443	25061	73	715	723	0	972	921	0	1643	1818	21	2050	2057	25	70597	71723	71	2.15824
43982	42077	76	13816	13839	46	670	716	0	1010	748	0	2251	2188	26	3597	3212	34	84088	82155	73	2.16034
82992	77142	84	39816	38507	79	1676	1445	20	1924	1950	23	5503	5214	39	7077	6712	48	192069	177338	82	2.16034
65285	60371	82	29409	27724	77	892	1065	6	1534	1380	15	3681	3838	32	5302	5145	37	143950	132914	76	2.16139
54562	53104	76	21397	21251	57	739	819	0	907	1203	9	2593	2613	27	3645	3803	36	100893	100209	76	2.16139
53022	52977	73	26834	26494	73	927	702	0	888	1051	6	2788	2915	29	3751	3522	36	105495	103664	74	2.16349
67659	65630	78	31177	30361	76	1094	1015	3	1530	1461	18	3647	3938	31	6453	6171	41	149888	148460	78	2.16454
45074	44767	63	18683	18363	54	747	770	0	960	1011	3	2038	1967	23	3651	3541	32	91134	90886	79	2.16454
124383	110080	85	70397	62523	87	2444	2365	25	3369	2670	34	7620	6245	50	12084	9944	59	300455	255861	88	2.16454
78363	74433	84	35229	33401	77	695	815	0	1965	2071	21	4354	4448	36	5641	5265	42	163570	158580	79	2.16769
64880	63641	77	31410	30647	76	1061	1014	3	1004	1232	14	3010	3383	30	4499	4186	35	120579	115171	79	2.16874
93175	91948	79	47539	46297	80	1538	1514	18	3610	3504	35	6924	7011	44	10498	9445	66	286431	280764	81	2.17294
45004	45049	73	21539	21999	54	978	995	0	1178	1214	12	1933	2091	22	3526	3418	32	84700	87438	70	2.17294
98567	94774	84	44978	43585	79	1807	1573	21	3363	3207	32	6631	6614	40	9194	9042	51	257214	245935	78	2.17294
201284	168012	108	130672	111568	98	4078	3211	37	7018	6404	50	16508	14207	72	22877	20378	87	656601	589816	96	2.17504
31787	31533	73	12478	12559	46	482	440	0	978	1131	8	2072	1990	25	2742	3048	30	72007	72669	65	2.17924
24017	23102	66	15983	15727	51	528	503	0	549	739	0	1253	1237	11	1899	1847	23	44142	43854	59	2.18029
78613	76409	76	39506	37830	79	1920	1956	22	2332	2369	27	5152	4507	42	7490	6525	46	189866	172608	75	2.18134
219194	167185	103	97206	75076	101	3904	2873	35	7847	5436	60	14425	10494	70	20042	14756	86	575385	425265	102	2.18449
139688	128230	86	67102	59615	86	2303	1717	28	3520	3381	37	8246	6939	50	11723	9556	62	330289	291143	88	2.18449
155401	131777	92	93826	82483	90	3476	3033	32	4939	4128	45	10805	9303	59	17494	15090	82	421821	344941	91	2.18449
79373	73960	89	54169	51883	80	1342	1213	13	2418	2328	31	4939	4623	41	6842	6291	45	183374	161904	80	2.18554
32939	37233	54	21663	22100	53	623	810	0	810	773	0	1616	1627	19	3125	3106	29	69215	72452	63	2.18554
74644	72483	78	31791	30576	77	1392	1281	14	2301	2374	25	4281	4117	37	7047	6718	45	177033	177003	79	2.18659
90655	87280	82	88275	84871	83	2502	2362	27	3365	3302	31	7246	7132	49	11608	11692	60	277017	264294	82	2.18974
71330	69253	79	49013	48185	77	1230	1164	14	2976	2891	28	6384	6145	42	8541	7941	52	228553	221925	80	2.18974
82260	78589	82	31578	30625	77	1042	1179	9	2000	2192	24	4933	4759	37	7404	6547	51	173158	171033	78	2.18974
177716	150110	110	72193	62327	93	3037	2820	30	4953	4071	43	10878	8767	61	14583	12269	72	387223	329174	93	2.19184
86223	83349	84	41858	39874	82	1355	1361	17	2211	2187	25	5889	5730	40	8413	7898	49	226510	209117	97	2.19184
95551	93096	79	49492	47877	79	2148	2104	23	4233	3807	35	9726	8847	51	13594	12950	58	376760	346048	84	2.19184
110140	104737	83	47157	44989	80	2648	2295	27	4174	3514	50	9554	9106	50	12972	11110	61	336857	300368	86	2.19184
92991	87848	90	41810	39989	79	1464	1306	16	3478	3274	31	6987	6509	49	8211	7596	48	245833	243938	79	2.19289
40428	39812	78	24368	24328	72	521	585	0	462	945	0	2250	2325	26	3201	2931	34	81097	80559	65	2.19289
132691	119307	88	65723	59863	86	2390	2355	26	3604	3297	34	8281	7757	51	12173	12088	56	338757	326189	85	2.19499
120493	111795	85	63095	58340	84	3076	2847	29	4327	4095	39	8319	7525	51	13435	11634	77	344189	303562	86	2.19499
123796	116156	84	68844	64744	84	3163	2940	29	4856	4491	41	10578	9520	59	16169	14848	73	452519	394675	88	2.19814
165591	138496	105	70533	59147	92	2675	2179	30	6106	5134	43	11779	10008	57	15499	12127	72	453621	394641	91	2.19814
142053	125955	103	51461	45975	87	2187	2146	25	4626	3755	39	10225	9174	53	15689	12752	75	425755	373286	88	2.20024
60966	59107	78	28636	27819	76	751	761	0	1807	1356	15	2656	2471	27	5077	5186	37	119560	114492	75	2.20235
294472	209966	125	205188	159695	119	8311	5451	50	11135	8114	69	24827	18523	106	38815	27948	112	937208	724105	118	2.20235
135234	122008	90	65493	59011	86	1869	1929	22	3422	2884	38	7738	6461	53	10393	9186	54	308615	270921	86	2.2034
106720	95539	88	54839	50224	85	1599	1595	19	2610	2718	26	6849	6254	44	9062	7495	53	271227	244820	85	2.2055
29679	30031	74	21030	20701	62	647	425	0	617	582	0	1174	1533	16	2616	2438	31	61582	61421	65	2.20655
141658	125337	92	68664	62054	87	2323	1895	23	4098	3598	37	9027	7742	52	12275	10477	64	325797	282304	88	2.2076
75195	71331	84	33985	32747	77	1243	1186	12	1892	1863	20	3997	3770	36	6617	6413	44	187209	186448	73	2.2097
125772	114379	88	93293	86009	88	2939	2451	30	4420	4262	35	8954	8348	53	13352	12546	65	348330	331348	83	2.21075
32954	30700	79	8831	8857	42	726	583	0	489	645	0	1873	1790	22	2259	2064	26	70742	70773	66	2.2118
28069	27557	68	17011	16770	52	409	320	0	461	483	0	1467	1596	18	2326	2508	26	56645	59244	57	2.21285
66318	64181	81	25347	24598	76	717	748	0	1341	1174	16	3096	3087	31	5053	5083	38	140399	136343	72	2.21495
39337	37490	78	19072	18960	52	703	638	0	1036	594	0	1889	2024	20	2528	2709	27	74570	75846	65	2.21495
260968	182937	109	219444	162947	109	7439	5227	45	11068	8062	59	24376	18314	87	33139	24521	100	894983	664586	102	2.21495
95806	89262	82	61894	59367	81	2530	2438	26	4313	3653	38	9178	8372	54	13412	12748	64	333783	302852	79	2.216
80752	78253	79	36244	34026	80	1278	1206	11	1979	1970	23	4851	4698	38	6281	6238	41	166115	162271	76	2.2181
123721	109555	86	80489	74109	87	2645	2325	28	3902	3387	38	7399	6916	46	11277	10313	56	286945	257963	84	2.21915
89198	86192	79	43160	41380	79	1333	1249	12	1739	1930	22	4626	4445	38	6152	5821	42	196009	190941	78	2.21915
114825	102716	100	44291	39790	83	2194	2060	24	2918	2762	31	6233	5750	46	8443	7785	54	215360	188549	85	2.2202
87965	86077	80	42919	41647	79	1337	1269	13	2345	2301	25	5150	4797	42	6130	6256	42	198645	196982	75	2.22125
81486	77731	84	38634	37159	78	1417	1296	13	2148	2081	22	4956	4782	37	6592	6402	44	200873	196678	77	2.2265
29705	30740	61	17020	16892	52	595	493	0	778	796	0	1564	1803	21	3252	3048	34	68381	69616	65	2.22755
44267	45243	72	21646	21434	59	885	611	0	309	673	0	1781	2017	21	3814	3626	35	86810	85681	76	2.2286
64024	61978	76	34092	33007	77	1094	1091	7	793	901	0	3104	3133	31	3916	4038	33	140491	136841	79	2.2328
105534	99391	97	58319	55592	82	1972	2155	21	3591	3375	32	6559	6209	46	10538	9510	54	259374	229159	83	2.23595
19798	19546	62	18722	18893	55	333	347	0	545	397	0	780	932	0	1711	1940	22	40520	44222	49	2.237
49517	47207	84	27172	26811	73	554	562	0	1067	1455	14	1815	1805	22	3039	3248	29	85094	84031	73	2.237
89538	84697	81	37520	35300	79	1204	1183	12	2586	2132	29	5168	4719	43	7212	6915	48	206839	200271	80	2.24015
95343	92219	81	30889	30080	78	1298	1343	14	3010	2891	29	6137	5779	42	8661	8070	49	243475	234318	78	2.24015
92121	84616	85	41820	39517	80	1549	1310	19	2043	2347	24	4489	4116	37	7391	6701	50	182381	177405	76	2.2412
117387	104528	86	65966	58673	87	1664	1340	16	3012	3123	28	6942	6026	49	8566	7632	53	248920	223047	83	2.24225
114657	106263	87	50888	47344	84	1647	1758	19	3636	2795	35	6908	6170	44	9943	8789	52	257867	228920	80	2.24751
107590	92088	102	66140	58484	102	1969	1535	24	3066	2896	30	6661	5668	47	9266	7711	57	250094	211349	102	2.24751
63188	62596	75	20835	20435	61	766	565	0	1174	1258	13	3251	3195	32	5313	4927	43	123588	117439	72	2.24961
85195	79068	82	38951	37178	80	1535	1388	18	2493	2016	24	4342	4410	36	7071	6408	49	168052	164470	79	2.25066
43418	42804	72	16370	16363	49	684	600	0	1018	1302	12	2100	2015	22	3345	3273	31	78535	77997	70	2.25066
204576	155649	119	165597	130765	102	6919	5862	45	10984	9204	67	24253	18843	93	35791	27855	95	920150	738119	105	2.25276
99959	93149	84	38880	36051	82	1612	1594	19	2754	2759	28	5724	5824	38	8733	7770	50	249445	231981	82	2.25486
200970	148438	109	95725	69425	103	3166	2351	33	4480	3303	41	10023	7875	57	14861	11691	71	372439	302503	96	2.25591
96000	91230	83	46367	44375	80	1456	1258	12	2813	2518	26	5164	5166	40	7590	6785	47	214659	203861	80	2.25591
33313	34220	52	16298	16154	50	344	293	0	545	927	0	1180	976	0	1994	1926	22	56734	59919	67	2.26011
37443	37312	62	21004	20695	59	630	521	0	894	902	0	1721	1722	21	2893	2884	31	74649	76660	69	2.26116
91037	86253	82	70317	67352	81	2540	2340	26	2998	2840	32	6567	6334	44	10106	9216	59	238415	223703	80	2.26116
129215	119239	87	64743	60416	84	2318	1984	27	3160	2969	32	7435	6564	46	10178	8867	58	299076	263063	87	2.26326
66891	65102	73	33706	32519	77	965	887	0	1540	1413	15	3918	3565	35	6347	5719	43	150427	144550	80	2.26326
42177	40860	68	21238	21138	59	547	539	0	864	975	0	2086	2320	23	2706	2846	29	70899	71570	70	2.26746
198379	158853	99	130633	108839	96	4580	3945	37	6892	4956	54	14375	11935	69	20665	16979	86	561935	450906	97	2.26956
95010	92250	83	47246	45568	79	1565	1462	17	2668	2770	28	5931	6117	40	9403	9112	52	262737	256835	79	2.26956
109556	104344	81	58631	54930	80	1739	1648	21	3713	3004	36	6426	5884	46	8049	7517	53	240927	223251	82	2.26956
101554	94633	96	34986	33192	79	1601	1497	18	2444	2146	25	6543	6330	43	8042	7465	51	253336	238582	84	2.27061
53190	51790	69	30236	29756	75	1177	1118	7	1605	1544	18	3327	3049	33	4775	4759	39	136721	131254	73	2.27166
66560	65422	75	51500	50343	78	1457	1253	15	1337	1626	18	3961	3645	35	6373	6166	44	161615	155381	76	2.27166
156656	139080	90	102860	92963	90	3311	2949	32	6650	5553	45	14432	12223	69	19480	16938	78	549310	453056	90	2.27691
106862	100680	82	51493	48851	81	1824	1559	21	2639	2639	32	7072	6651	47	10522	10046	52	288352	274506	77	2.27691
83787	78792	84	48611	47388	80	2005	1962	22	3968	3791	35	7839	7156	55	10043	9939	55	284785	270518	79	2.27691
118629	109143	87	45002	41450	85	2125	2078	23	2818	2858	32	6444	5995	43	9273	8755	51	236705	221860	80	2.27796
118238	111583	85	59423	56386	83	2948	2724	28	4526	4321	37	9944	9891	50	14948	14405	74	420919	393660	82	2.27901
46956	46725	81	22154	21878	61	797	821	0	858	951	0	2430	2398	27	4116	4173	35	91502	95573	70	2.27901
69619	64652	94	43249	40719	78	1218	1172	10	1859	1935	23	4083	3709	39	5757	5314	42	155291	142502	75	2.28006
84184	80815	81	41436	40403	78	1259	1199	13	2315	2776	25	5379	5448	38	7847	7154	46	204863	199845	75	2.28006
107330	98126	99	59174	53733	85	2067	2002	24	3502	3516	32	6730	6091	45	9498	9268	55	229686	206538	80	2.28111
56423	51916	90	35366	31875	90	1469	1253	13	2691	2393	25	4846	4109	39	7706	7367	51	206812	184791	90	2.28111
145831	133352	87	106117	98293	87	3180	2855	29	5870	5536	43	13327	11674	63	17309	15307	72	483134	405221	89	2.28111
67743	66885	76	26625	26152	75	1196	895	0	1738	2065	23	4187	4165	34	5487	5419	41	167987	168236	75	2.28216
48449	47910	75	25416	24822	73	717	702	0	889	1343	11	2051	1998	24	2919	2743	33	79588	81313	68	2.28321
83687	81289	78	36668	34599	79	1710	1781	21	1837	1934	23	4803	4659	37	6827	5915	52	184875	174582	76	2.28321
146081	134978	89	79029	73150	86	3126	2777	30	4241	3351	39	10076	9220	54	13634	12742	68	396123	330823	91	2.28321
25439	24874	61	14966	15002	48	409	374	0	933	809	0	1204	1363	15	2174	2012	26	56724	56082	63	2.28321
225673	173905	103	150116	116624	102	4793	3306	43	6686	4902	48	14992	11237	72	23151	18251	93	619630	472379	102	2.28531
186898	146238	96	102435	80768	96	3185	2569	32	5705	3940	49	12243	10021	61	18837	15538	76	473881	378697	94	2.28531
150606	124291	96	63588	52873	91	2157	1749	25	3669	3132	35	8392	6940	52	11769	9983	61	349958	294794	93	2.28846
39464	38223	74	20545	20203	62	781	712	0	1039	1051	6	2119	2307	25	3123	3059	33	77817	76990	72	2.28952
104803	96583	85	51464	48659	82	1997	1786	23	3328	3183	33	7203	6540	46	10716	9966	65	285856	273199	88	2.29057
239299	174301	131	146060	118107	114	4262	2900	38	7018	5838	43	14004	11105	64	19641	15300	74	511514	411728	112	2.29162
138578	125355	93	54003	49872	84	2989	2675	30	5222	4922	40	11435	10449	59	17484	15523	68	468519	410643	91	2.29162
116337	104446	87	66945	60046	87	2506	2234	27	3025	2867	31	6493	6158	44	10638	9552	62	258578	223819	84	2.29162
39461	38735	72	21381	21292	64	613	631	0	639	1141	8	2132	2186	24	2970	3155	30	85630	87657	71	2.29687
122269	111121	90	88737	82049	85	2143	2007	25	3812	3138	38	7545	6627	47	10696	9458	54	279500	240435	85	2.29687
159328	133682	94	108624	96103	91	3089	2818	28	4271	3531	39	9416	7989	54	14358	11884	76	366206	299923	92	2.29897
26021	26601	54	16182	16674	49	700	535	0	679	995	0	1306	1158	12	2528	2513	27	56728	58915	64	2.30002
42010	40393	77	21214	20902	63	678	655	0	1052	913	0	1987	1961	23	3267	3165	32	83190	83756	73	2.30002
35607	36311	68	20593	20723	55	446	633	0	941	1034	4	2275	2300	24	3329	3398	31	81789	81988	70	2.30107
23784	25099	50	14446	14077	49	314	330	0	576	563	0	1328	1416	16	2385	2157	28	52510	52188	65	2.30107
148149	114144	97	97645	78957	94	2800	2420	29	4046	3304	38	9929	8144	59	14352	11355	68	369959	306935	95	2.30212
126092	120462	87	83041	79364	84	3416	3223	31	6124	5590	42	12746	12102	58	17921	16782	76	504816	461986	86	2.30422
73639	72459	79	32418	31744	76	1224	1274	12	1822	1520	19	3661	3613	34	5651	5337	41	141002	138146	75	2.30527
91022	87237	87	42572	40679	81	1464	1357	14	2493	2444	29	6760	6346	47	9501	8726	49	287770	275839	82	2.30632
92526	85257	85	69713	65829	82	1540	1704	17	3109	2391	32	6078	5620	43	9623	8271	54	226690	196702	81	2.30737
53724	52324	79	24612	24070	68	642	625	0	1142	1202	9	2067	2266	24	3698	3765	31	107232	104371	71	2.30842
111419	99049	90	68353	61249	86	1943	1743	21	3073	2884	32	6923	6611	47	9833	9451	51	305787	276389	83	2.30842
72309	71849	81	32562	31602	77	1018	1028	4	1955	2011	22	4773	3914	39	7077	6816	44	185009	182066	75	2.31157
38477	40108	66	20125	19931	56	587	554	0	854	1108	8	1825	1642	21	3622	3527	31	83555	83381	68	2.31157
54987	53434	74	29150	27553	75	1172	1047	10	1594	1270	18	2881	2962	30	4859	4516	45	125482	117873	71	2.31262
83738	80583	85	45791	44317	78	1201	1227	11	2628	2351	31	5535	5113	41	7380	7563	46	214962	208714	76	2.31262
109916	99464	85	52956	48264	84	2150	2106	23	2654	2523	31	6856	5928	47	10466	9453	59	256977	218429	82	2.31367
227428	173791	102	128153	99438	102	4634	3777	38	7400	5568	55	17835	14206	76	23312	17895	86	654613	512117	103	2.31367
213474	189005	96	169908	152895	96	5107	4640	37	7581	6135	49	16518	13359	75	26537	21417	89	662788	520123	113	2.31367
84763	78429	96	50531	48453	81	1399	1268	18	2169	2028	25	4883	4761	38	8189	7397	52	198423	183773	81	2.31577
90125	84170	87	59474	58151	80	2030	1851	22	4053	3706	37	9073	9035	52	12471	11922	64	357397	332684	81	2.31577
197538	163588	114	103474	90031	96	4099	3603	34	6792	5595	49	15926	13147	69	23409	19968	89	658529	518638	97	2.31577
55964	55321	75	26387	26007	74	698	632	0	1617	1232	19	3084	2973	30	4076	3913	35	114489	112409	74	2.31787
100244	93664	84	48961	46044	82	1649	1407	18	2059	2189	25	5327	5134	40	6538	6271	45	198230	193620	81	2.31892
105477	99161	86	35310	33777	80	1721	1714	21	3593	3098	36	6788	6164	47	9676	9492	47	290887	279579	84	2.31997
131228	119778	87	103339	94254	88	3118	2615	30	5629	4663	47	13055	12391	65	17326	16251	79	493505	449721	90	2.32207
96601	92954	80	51485	48038	81	1728	1634	17	2106	2122	26	5257	5115	38	7356	6290	46	195495	179066	97	2.32207
70354	67485	93	56483	53168	90	2025	1805	23	3052	2361	31	6658	6021	47	10191	9062	56	265080	229192	93	2.32207
100622	96506	97	49075	44984	97	1873	1807	19	3177	3180	30	7422	6907	45	9979	9292	50	303105	271569	97	2.32207
20850	21439	54	10954	11620	42	303	421	0	469	578	0	1263	1396	14	1379	1431	16	40767	42460	63	2.32207
62606	59460	79	28297	27847	76	627	698	0	1638	1516	18	4014	3728	36	5425	5504	44	155048	150299	76	2.32207
33030	33230	72	13157	12932	48	464	578	0	1323	1159	10	2117	2076	25	2728	2677	28	77444	78311	62	2.32312
149874	141156	90	98325	91483	88	2765	2319	29	4818	4866	36	12247	11762	56	16317	15159	74	457338	420302	90	2.32522
43331	40870	85	22670	22330	62	707	741	0	1019	1174	13	1989	1930	23	3150	3299	30	85104	84493	73	2.32627
56767	56518	81	28485	28136	74	973	869	0	710	899	0	2566	2538	28	4364	4584	34	115149	111194	78	2.32627
37483	36423	72	21015	20506	61	477	676	0	865	786	0	1624	1752	19	2450	2413	27	72171	72783	70	2.32732
129687	112586	99	57676	50247	86	2812	2519	30	3450	2485	40	7589	6215	48	11166	9419	61	283926	247736	90	2.32837
110998	96816	101	48969	42982	101	1975	1723	20	2751	2448	28	5753	4893	40	8273	7286	51	231492	200391	101	2.32837
104524	93827	85	89421	83712	85	1911	1785	21	3556	2944	36	7203	6303	47	11928	10427	60	301018	260728	88	2.32837
42804	43492	71	21765	21321	66	431	492	0	565	784	0	1742	1659	21	3094	3136	31	79115	79668	71	2.33047
72642	73025	76	34548	33748	76	1100	1207	11	1435	1745	23	4279	4242	36	6728	6757	43	190128	182837	78	2.33152
78848	76012	81	54408	53320	79	1570	1464	17	2274	2186	24	4840	4415	39	7281	7249	43	181682	180785	79	2.33363
110094	101773	83	52440	48593	81	2089	2016	23	3683	3042	44	7674	7010	47	10529	9033	59	307072	282824	85	2.33468
99436	93198	84	47548	44053	81	1600	1760	18	3476	2898	34	7230	6980	48	9756	7917	54	282947	254948	82	2.33468
98949	94143	81	46841	44854	79	2065	2100	22	2810	2681	32	6563	6591	44	9337	9338	48	263973	249742	82	2.33468
173289	138924	93	79072	63147	93	2577	2424	28	4050	3300	40	9759	7752	58	13891	11205	65	361075	284554	93	2.33468
309561	197747	153	194623	127808	153	7114	4710	48	12524	8363	78	22669	15677	90	34799	23943	129	884284	600194	153	2.33468
93822	95397	78	66630	65313	80	2240	2045	25	3271	3296	36	8558	8186	51	13351	12040	63	376657	340072	96	2.33468
160414	133752	91	81032	67744	91	2562	2118	26	3909	3756	38	8878	7241	55	12816	10022	62	335292	272379	90	2.33573
43340	42902	70	23684	22842	73	537	715	0	903	925	0	2222	2064	25	3070	2978	31	92058	89770	73	2.33783
40135	38225	76	23282	23023	68	414	474	0	745	765	0	1839	1877	21	2766	2512	28	66601	67008	69	2.33783
36290	35800	61	24635	24312	71	422	607	0	404	589	0	1502	1585	17	2528	2600	25	65713	70401	70	2.33888
106882	99506	83	70374	67343	82	3293	3202	29	4035	3939	37	8994	8071	53	15380	14349	58	367780	322386	84	2.33888
85641	80080	81	47104	44609	81	1702	1789	19	2374	1959	26	4617	4029	38	6885	6021	46	160857	148193	78	2.34098
99642	91603	83	60329	55860	81	1654	1447	18	2983	2074	33	5450	4833	44	8384	7029	51	234708	204859	81	2.34203
29836	30381	68	17251	17173	53	447	353	0	864	848	0	1570	1421	17	2297	2135	27	54887	55591	64	2.34308
97700	90416	82	46174	43357	82	2087	1834	23	2934	2620	32	5534	4871	42	9299	8031	57	228622	198665	82	2.34623
282985	211561	127	123908	93384	116	6600	5274	43	8870	7566	51	21229	17961	92	32593	28266	106	789468	718932	110	2.34938
28585	28232	64	15186	14989	50	357	356	0	870	621	0	1217	1274	14	1595	1453	17	52725	53776	69	2.35043
101985	96409	84	47692	45560	81	1801	1736	20	3757	3670	34	7725	7373	46	10032	9563	52	294700	279031	84	2.35253
135283	127451	86	67803	64963	85	3298	3204	31	5880	5380	41	12907	11893	64	18057	16299	74	487315	431743	93	2.35673
81981	74530	83	41923	38616	81	1346	1383	16	2563	2568	27	5935	5480	45	7953	7285	46	219497	201871	87	2.35883
132812	121059	92	68251	65166	84	3249	2945	30	5707	5021	41	13515	11866	64	19409	18356	79	533614	472089	91	2.35883
95453	90997	81	52220	51346	80	2232	1960	24	3917	3695	32	8713	8489	49	12879	12078	65	357299	339657	85	2.35988
27571	27838	60	19577	19491	54	108	258	0	360	489	0	1602	1460	19	2313	2322	27	58332	59298	69	2.36198
137646	128444	87	67329	62617	85	2877	2772	29	4616	4718	35	9828	8527	57	14891	12182	69	380280	331168	90	2.36828
88999	84436	86	59306	56282	81	1665	1445	18	2998	2515	30	5530	5198	42	8511	6998	52	199885	183729	82	2.36828
89268	82723	87	50568	48206	80	1517	1605	17	2590	2537	27	6219	6343	41	9148	8912	54	249630	244642	79	2.37248
127143	113599	87	69060	62823	86	2488	2405	25	3494	3613	32	8214	7457	52	11344	10403	54	290304	250205	87	2.37458
63207	61592	79	39117	38600	76	904	814	0	1325	1273	17	3201	3098	30	4577	4581	37	112635	114783	74	2.37984
44807	44821	66	26807	26695	73	987	931	0	930	917	0	2158	2107	24	3184	3259	29	83863	86244	72	2.37984
44261	44881	74	24894	24860	73	488	583	0	1070	870	0	1527	1819	18	2316	2321	25	74229	75896	69	2.38089
127022	103470	104	65160	53875	92	2038	1535	22	2411	2159	29	7360	6006	51	10208	8187	54	305803	255658	90	2.38299
126966	116120	89	73708	67761	85	2788	2152	29	3993	3489	34	7900	7088	52	11535	10918	60	298300	256749	86	2.38404
230186	155637	109	114628	76737	108	4661	3333	41	7469	4709	55	18108	11769	80	23932	15316	93	667830	409846	108	2.38614
140466	128881	87	76528	69263	88	2669	2329	27	4017	3307	37	9110	7756	52	13258	11196	69	336906	289280	89	2.38824
118994	108942	86	72047	67301	87	2997	2742	27	3739	3597	33	9235	8664	50	13553	12212	68	382402	350754	88	2.39034
110548	98578	85	65530	60436	84	2709	2641	27	3591	3443	36	8467	8140	50	13264	12556	60	338359	322197	84	2.39454
86045	82403	91	43722	42622	78	1410	1327	13	2301	2145	26	5138	4748	39	7741	7510	44	209380	205922	79	2.39559
165417	142641	92	52667	44792	90	3003	2548	30	4128	3633	37	8425	7247	53	12572	10448	61	332006	283293	92	2.39559
154811	129873	108	75165	62935	108	2550	2155	26	4222	3442	37	9698	7569	59	13506	10502	77	376982	300403	108	2.39559
109090	104335	82	74296	70798	83	2470	2187	26	4186	4065	35	9155	8936	51	14134	12897	62	381338	348311	86	2.39664
105957	92152	101	55446	47176	101	1844	1458	19	2639	2452	27	5825	5112	43	8933	7843	56	229107	190835	101	2.39664
107701	101118	99	87824	83510	87	2842	2632	28	4866	4130	40	9735	9454	55	13104	12547	59	382505	338971	99	2.39664
75751	71301	89	39759	38030	77	1538	1665	19	1668	1889	23	5124	4685	40	6879	6847	41	180337	166178	80	2.39979
117705	112384	85	92075	88117	84	2800	2521	28	4226	3822	39	9526	9237	52	13127	13156	67	378283	346805	87	2.40084
115663	107021	88	74512	68927	85	2364	2330	25	3751	3521	35	8517	7497	56	11755	10547	66	336112	281011	100	2.40084
73524	69939	77	52522	50454	78	1307	1328	13	1655	1585	20	3838	4102	32	6473	5910	43	165583	159385	76	2.40189
127546	118577	85	80191	75700	85	2593	2118	28	4223	4081	34	8912	8542	48	12858	11853	65	404931	374705	83	2.40504
72456	71407	78	38512	36086	77	1067	1032	4	1335	1212	14	3839	3901	35	4973	5078	36	141580	134065	75	2.40609
34637	34882	70	22139	21971	62	492	460	0	890	1147	7	1673	1727	20	2514	2139	32	69565	69379	70	2.40714
148465	135344	90	96228	90988	87	4300	3953	34	6841	6181	47	15874	14593	72	22724	20892	80	588136	501218	87	2.40819
100693	95002	83	44624	42927	80	1579	1307	18	2810	2643	32	6148	5928	40	7944	7569	50	239490	230716	78	2.40924
47899	47158	74	25458	25053	74	746	695	0	980	1081	6	2645	2678	29	4163	4024	36	92438	91917	71	2.41344
72995	68530	90	43722	41509	78	924	1100	7	1668	1521	18	3919	3739	36	5765	5687	42	147761	132661	75	2.41344
58542	55904	85	23728	23637	70	746	749	0	837	974	0	2980	3126	32	4548	4472	36	112234	114428	75	2.41449
90166	86399	80	52889	50830	79	1740	1880	19	2237	2388	27	6200	5915	42	9984	8738	64	250153	226514	78	2.41449
102582	96060	84	44770	42871	80	1277	1380	15	2021	2116	23	4670	4328	37	7038	6939	49	183184	176037	85	2.41449
111487	106436	83	53259	50022	82	1951	1832	24	2730	2834	31	8275	7164	51	12359	11375	55	337074	299264	82	2.41554
72653	68271	86	36995	35877	78	935	965	0	1346	1334	16	3817	3699	33	5216	5056	41	146364	144918	81	2.41659
101593	98150	81	55886	52574	80	1679	1431	18	2924	2512	30	6682	6171	46	11494	10408	67	278297	254214	85	2.41974
89246	87048	80	51755	50821	78	2106	1995	23	3416	3708	29	7789	7536	47	12139	11589	63	342211	315285	82	2.42079
110617	104582	82	55669	53639	81	2682	2543	27	3604	3312	33	7726	7122	47	11420	10496	58	293194	261001	85	2.42184
80820	77359	81	32858	30413	77	1448	1445	15	2488	2207	26	4544	4583	38	6874	6546	43	161489	156676	77	2.42184
44057	42413	76	20516	20655	59	519	504	0	564	528	0	2328	2554	25	3228	3233	33	84909	84521	72	2.4229
61923	60681	78	31621	31015	75	588	607	0	1115	1030	5	3043	3167	28	4451	4248	37	122024	123515	75	2.4229
51279	50004	75	28015	27042	74	884	973	0	1427	1547	19	2360	2311	27	4176	3775	38	105191	104951	74	2.4229
19814	21406	44	10439	10525	43	426	240	0	150	553	0	1270	1199	11	2338	2178	25	63305	66978	65	2.425
35693	36008	71	14706	14866	48	487	451	0	792	611	0	1646	1621	18	2812	2802	27	64941	64005	64	2.425
86466	80201	81	52900	48856	80	2068	1886	23	2598	2525	29	6074	5352	42	7749	6811	52	215295	185639	79	2.4271
81256	78834	78	44504	43773	79	1857	1715	22	2710	2616	30	6134	6054	42	9560	9053	58	235294	213511	81	2.4271
134043	116877	90	73826	64973	88	2486	2097	27	3976	3688	38	8253	7286	47	10712	9175	57	322205	279291	89	2.4292
84095	78684	84	40486	38096	80	2288	2061	26	2341	2371	28	5772	5528	39	8254	8117	48	211516	205229	81	2.4292
104130	95960	94	66493	63305	83	1422	1485	16	2792	2833	28	6839	6389	45	9356	8703	56	265451	239246	84	2.43025
190774	146335	100	79680	60311	96	4009	2849	39	5890	4681	50	11402	8632	60	18026	13946	76	410861	320115	99	2.43445
74464	72193	79	36727	36167	78	1234	1056	8	2317	2015	22	4122	4163	35	6092	6116	39	178318	176714	75	2.43445
135874	122128	86	110990	99151	88	2055	1806	25	3693	2637	37	6847	5802	47	10981	9810	58	256413	222495	89	2.43445
159867	137373	95	106386	93372	90	3382	2808	33	5006	4260	41	10928	9501	57	16467	13803	82	412627	343881	93	2.43655
69597	67086	80	36636	35896	77	1045	1053	6	1535	1271	18	3573	3694	32	5268	4863	43	135829	131178	72	2.44285
134288	121838	88	60894	55904	86	2109	1905	25	4616	4221	39	9617	8723	57	14811	14193	74	405779	387820	85	2.44285
25551	26195	63	16131	16322	49	623	584	0	486	607	0	1238	1450	17	2086	2080	25	45972	49324	47	2.44285
126278	117408	85	75184	70164	85	2733	2601	28	4377	3866	37	9217	8530	58	12630	11671	60	346183	326546	83	2.44915
72218	68112	81	33603	32370	76	868	991	0	1302	1535	17	3642	3628	33	5461	5422	43	145815	143539	78	2.4502
90143	82430	85	48219	44505	82	1490	1393	17	2360	2251	24	4634	4201	38	8072	7532	48	196304	187601	80	2.4502
80588	76113	81	34846	32474	77	1247	1449	14	1695	1343	25	4173	4134	37	6662	5936	45	174507	161080	75	2.4502
146857	132781	90	74930	68457	88	2993	2798	30	4862	4364	38	12515	11106	65	16654	14247	77	489487	428025	90	2.45335
96153	88941	83	43325	39613	81	1978	1686	24	2276	2249	22	6368	5655	42	8447	8608	48	241579	218277	82	2.45335
37009	37786	58	20381	20266	60	736	655	0	769	924	0	1306	1429	15	2270	2464	26	62304	62823	68	2.4544
146908	130633	105	117197	106424	89	3283	3199	30	4372	4140	37	10965	10185	58	15923	14628	79	442781	404601	92	2.4565
97638	90134	84	49965	46284	82	1945	1838	22	3279	2991	34	6140	5476	44	9203	9182	50	238332	219611	82	2.4565
175620	135249	101	110394	85557	100	3870	3147	36	6339	5703	41	14960	12340	69	21353	17660	84	561675	499348	115	2.4565
105290	102274	82	53395	51569	81	1969	1903	22	3942	3757	32	8731	8017	46	11064	10249	58	314307	291599	82	2.4565
83485	80818	87	75056	72943	80	2416	2086	27	3352	3473	35	7886	7724	47	12211	11657	67	332716	316056	84	2.46175
27756	28740	55	16584	16656	50	483	592	0	521	404	0	1356	1426	17	1908	1791	21	62397	63024	66	2.46595
115129	101882	89	64216	57084	84	2018	1781	22	3083	2643	34	7946	7003	54	11320	9647	64	286004	253644	83	2.46806
229791	178913	104	164895	136001	104	3529	2535	35	7253	5983	50	16305	12671	76	22551	17110	87	630486	482566	104	2.46806
87725	81017	89	54448	50688	82	1621	1518	16	2937	1986	35	5044	4637	40	7861	7307	47	198639	183480	78	2.46911
41189	40325	73	19893	20137	53	508	659	0	1241	737	0	1824	1650	22	2775	2876	27	71130	71110	68	2.46911
77846	72142	84	31520	29056	81	1206	1241	11	2096	1966	23	4111	4064	35	6896	6568	44	166428	157199	78	2.47016
166076	134257	95	100358	81412	95	2936	2225	31	4654	3570	45	11663	9623	61	15083	12753	65	417434	334984	91	2.47541
141540	126524	88	68250	61745	86	2678	2232	28	4540	3865	42	9384	8228	56	15688	13389	72	407977	353816	86	2.47541
78917	77959	78	35382	34476	76	1326	1202	12	1984	2260	24	5735	5303	44	7533	7226	48	208681	208173	79	2.48066
165696	125770	97	119236	90938	95	3154	2203	37	4952	3463	47	10690	8158	62	14488	11033	68	397307	298549	91	2.48066
43420	43064	77	23085	23493	54	821	778	0	1002	1312	12	2199	2569	24	3983	3891	38	87192	87690	67	2.48066
87523	84164	81	42123	40455	79	1194	1034	7	1678	1789	22	4808	4450	39	6206	6463	41	179774	173671	76	2.48066
134789	118335	89	65876	58415	88	2799	2389	29	3972	3577	37	7740	6737	51	10661	9317	63	268065	222207	86	2.48276
177191	144017	95	79359	62975	93	3659	3083	32	4741	3557	42	10789	8654	60	17081	13845	72	408041	322163	94	2.48276
54394	51185	76	14191	13866	48	692	669	0	1064	1214	14	2701	2791	27	4191	4295	34	107935	107373	74	2.48591
105943	93508	87	68559	61113	87	1979	1566	24	3169	2696	33	6476	5371	45	9767	8419	58	236585	204361	85	2.48591
96951	92768	80	52345	48777	80	1812	1733	21	3186	2867	32	7131	6561	48	10614	9495	57	303912	274690	81	2.48696
19532	20934	48	15624	15658	49	304	473	0	393	482	0	883	944	0	1190	1187	11	39170	40206	61	2.48696
54768	52792	84	27903	27457	75	974	1056	6	1424	1128	11	3339	3143	32	4606	4538	37	118942	115748	76	2.48801
58932	58985	75	26062	25710	74	539	503	0	1492	1356	16	2925	3047	30	4005	3842	37	109600	109044	73	2.48801
42366	40951	74	15192	15127	50	955	949	0	1214	1328	12	2193	2325	26	3493	3435	32	76030	74252	70	2.49011
101892	94278	86	54583	50318	83	1761	1631	20	2341	2417	25	5813	5482	44	7749	7383	46	242072	219976	86	2.49116
75242	72119	80	37663	36629	77	1407	1191	15	1864	1878	22	4673	4636	37	6702	6093	46	196791	196987	78	2.49326
21495	22173	53	13612	13692	47	510	281	0	595	559	0	1263	1254	14	2249	1719	27	54598	54166	58	2.49326
121020	113778	92	72195	68245	84	2134	2072	25	3119	3212	33	6858	6495	46	10626	9504	56	255625	228369	86	2.49536
104404	94360	84	34544	29870	81	1718	1514	19	2730	2799	28	6205	5605	44	9811	8972	51	259999	231194	84	2.49641
158004	136067	98	86301	75590	91	2732	2699	26	5078	4142	44	8706	7536	56	12929	10533	68	342046	278139	94	2.49641
80583	77763	88	36093	35027	77	1112	1177	9	2191	2424	23	4873	4678	41	7054	6132	55	187831	182167	79	2.49641
218087	159197	106	123678	95982	102	4523	3869	37	7703	5619	55	17038	12442	79	25346	19706	94	651607	483673	103	2.49746
79180	76204	79	30679	29725	78	1379	1229	14	2216	2325	25	4902	4959	38	6678	6359	43	192100	191151	80	2.49851
260635	194860	114	181202	136118	105	5202	3954	41	8365	5752	54	17981	13507	75	27929	21100	95	707949	524714	104	2.50376
177313	155093	93	64977	57309	88	3323	3187	30	5219	4352	48	10620	9095	55	14194	12096	68	391156	321085	87	2.50376
119096	96954	105	68310	56831	105	2075	1469	23	2764	2391	31	6746	5297	49	10368	8117	67	269541	215587	105	2.50376
199226	160674	98	108084	86476	95	3018	2785	29	5236	4262	43	12458	10238	60	18837	15800	78	465297	375564	92	2.50376
29698	28470	76	17625	17545	53	434	393	0	697	806	0	1558	1713	17	2253	2432	25	59950	58892	64	2.50481
94013	91969	79	44428	43555	79	1629	1569	20	2969	2688	33	6735	6436	44	9598	9539	62	263682	253008	78	2.50586
47143	47804	76	27430	27198	73	472	711	0	667	933	0	1788	1753	24	3416	3614	32	80687	80662	69	2.50586
140349	130064	89	90115	85194	86	2779	2459	29	4510	3961	37	10843	9514	60	14955	14187	66	421458	368145	85	2.50586
122733	116795	83	60184	57264	82	2305	1899	29	5077	4668	38	10453	9849	60	12497	11771	64	364720	335261	80	2.50586
101124	88364	101	59556	52816	101	2148	2007	23	3874	2771	38	7292	6248	48	8615	7441	54	253959	217327	101	2.50586
144917	123256	98	71003	60848	90	2317	1988	26	3643	3510	35	9579	8196	55	14441	11998	69	372447	314518	88	2.50796
[truncated: 7,793 more rows]
