# Supplementary material for: Phenotypic heterogeneity follows a growth-viability tradeoff in response to amino acid identity
Source: Nat Commun. 2024 Aug 2;15:6515. doi: 10.1038/s41467-024-50602-8 (PMC11297284; doi:10.1038/s41467-024-50602-8)
Supplement: Supplementary file 6 — Source Data [file 41467_2024_50602_MOESM6_ESM.zip › source_data/fig6cde/240423/240423_1245_yATP_A10_YPD.csv]

FSC-A	FSC-H	FSC-W	SSC-A	SSC-H	SSC-W	BL1-A	BL1-H	BL1-W	VL1-A	VL1-H	VL1-W	VL2-A	VL2-H	VL2-W	VL3-A	VL3-H	VL3-W	YL2-A	YL2-H	YL2-W	Time
182213	147214	102	68297	55648	94	2223	2073	26	6671	4481	62	8557	7168	47	11715	9519	81	217328	193651	103	0.00100829
158386	144155	90	56403	52274	86	2130	1769	22	4505	4918	36	8608	7987	49	10488	10052	56	178840	169581	98	0.00403316
194224	170181	95	96157	86653	92	3789	3193	34	9086	7452	65	15995	14530	63	18536	16469	84	324804	288785	110	0.00504145
173289	134342	102	53161	41481	93	2122	1709	25	6186	4255	62	8703	6458	57	10232	7546	64	192741	148142	111	0.00504145
69831	67719	90	16157	15947	51	1009	1186	9	2871	2364	36	3415	3304	32	4194	4408	34	74791	70395	86	0.0120995
85166	84065	80	18906	17996	56	1335	1450	16	2381	2987	24	5899	5166	46	6354	5687	45	132101	123806	90	0.0131078
69301	67842	89	28087	27961	75	1224	1072	8	2302	1914	37	3330	3373	39	3821	3901	32	79369	73964	86	0.0131078
97693	93876	85	35739	34948	80	2450	1886	23	10959	10341	63	4065	3149	33	4341	3966	38	40663	39467	90	0.0171409
176813	141011	97	54488	43382	94	2696	1914	29	4519	4427	40	8539	7092	52	9426	7122	57	185792	152663	109	0.0201658
168573	142434	94	74830	65354	92	1900	1762	22	6562	4284	72	8346	7366	57	10468	9190	61	203935	176589	108	0.0211741
322200	216710	136	105460	70748	131	5009	3133	44	12408	7432	76	20399	14180	85	24883	16999	118	461805	315153	147	0.0231907
134793	111922	90	40231	32330	89	1162	1305	11	3893	3321	35	6525	5059	47	8076	6160	57	143566	119677	99	0.0252073
377164	215027	144	131252	74640	137	5161	2737	46	12945	7107	99	23788	13492	114	31420	18259	122	607045	368249	154	0.0252073
179755	150193	95	72643	62889	92	2683	2366	28	8245	5956	57	13407	10369	82	16221	13727	86	294836	247256	107	0.0272238
101403	95217	85	26463	24808	79	949	868	0	2034	2415	31	5273	4610	43	6046	5794	42	122325	112266	95	0.0292404
158069	146055	92	43315	38552	86	1799	2362	22	6158	3638	72	8359	7716	48	10649	9678	58	203409	184838	102	0.0302487
62383	60982	79	15571	15330	49	922	748	0	1500	1771	18	1875	2081	22	1909	2909	22	56958	54182	88	0.0332736
187717	156805	94	78559	64257	94	1976	2157	23	5068	5056	41	10446	9072	58	13572	11468	71	247719	200189	109	0.0352902
136187	118403	94	49764	43590	88	1795	1667	20	4995	3720	44	7558	6311	50	8065	7284	50	144209	125517	103	0.0362985
200207	179095	93	113006	102872	92	5293	4930	36	12851	10910	63	23120	21060	79	27939	25111	91	578338	499274	107	0.0423482
219817	189952	105	94092	82365	93	6875	5964	42	30753	25972	89	10167	8772	58	11724	9487	71	118488	99828	97	0.0423482
102940	98734	97	39680	38161	80	644	1381	15	3231	3779	30	5772	5601	44	7650	7177	55	138030	129694	90	0.0473896
107029	102055	85	42309	40463	80	1851	1383	15	2598	2554	30	5922	5540	45	6534	6017	42	123720	119321	94	0.0534394
224962	187484	100	114851	97953	98	2794	2143	31	6376	6325	45	12893	10621	75	15195	12108	72	271190	225267	109	0.0564643
143627	110945	97	60795	47876	92	1458	1241	13	3880	2644	56	6079	5094	45	7390	5854	55	150989	114935	104	0.0564643
80772	80471	78	28512	28401	76	1022	1341	14	2007	2057	28	3803	3850	35	5338	5061	38	93923	91023	85	0.0574725
227796	175761	110	80842	63658	105	8471	6235	50	34262	25541	117	11245	8432	63	14519	10612	74	159052	125780	123	0.0685637
225652	188908	100	98065	82993	100	4335	3557	39	10609	8475	70	19765	16941	85	23763	20505	96	442059	386698	116	0.0685637
161569	123709	94	45607	34060	94	2232	1479	25	4434	3923	45	8948	6675	56	11781	8259	74	206540	163987	106	0.0766301
85678	82781	81	35020	34309	77	603	694	0	1270	1668	19	5596	4975	42	5483	5349	42	105121	99909	91	0.0786466
168564	136368	95	66822	54795	92	2282	1810	24	4585	2860	60	7935	6801	49	9631	8616	52	193806	162238	106	0.0796549
105212	99664	88	60301	58511	82	84424	80708	83	20131	19205	78	11327	10956	57	6152	6071	44	60458	56344	92	0.0796549
100520	82102	85	39331	32628	85	1005	1076	7	944	1518	19	3832	3797	37	5552	4627	45	102607	85558	98	0.0806632
193274	158753	98	83116	70165	95	2594	1878	28	7471	5710	59	10960	9549	52	13253	10728	72	230708	193793	110	0.0806632
212052	174160	101	82888	67045	96	106270	85732	98	36354	29925	98	17358	14562	80	17493	15366	73	190287	163090	110	0.0816715
163720	144619	90	45194	38324	88	2029	1443	22	5216	4505	39	9131	7685	51	10316	9649	72	187098	164782	104	0.0816715
107909	93325	103	39761	33652	87	1616	1362	17	2908	2181	34	6559	5393	45	6995	5942	54	139760	120379	103	0.0836881
182602	154293	95	96786	84061	94	5528	4777	41	26424	22615	95	8618	6793	60	12521	11184	77	130768	114507	107	0.0857047
90145	88352	89	34330	34083	78	732	896	0	3433	3483	31	4353	4330	36	4329	4802	37	94993	90141	96	0.0857047
171852	139039	97	66802	56104	92	2646	2091	29	7059	4532	60	9352	7646	56	11954	9800	71	232457	191840	107	0.0917544
202277	149070	110	76904	57438	100	3929	2977	34	8367	7047	62	16321	11475	92	18113	13693	96	368409	273538	118	0.0957876
109590	103974	90	53700	52789	80	1374	1290	13	3679	3315	40	5580	6008	38	6813	7025	40	143537	134928	99	0.0978042
88091	85510	84	21862	21170	70	1167	1398	12	3136	3147	38	4835	5038	36	5404	5667	35	124675	121680	95	0.0988125
25288	24999	66	6504	6415	38	1316	1474	19	3204	2342	43	990	1248	14	3341	3405	32	28441	29287	78	0.101837
148133	117129	94	47693	37800	90	1283	1390	14	5518	4006	56	7621	5984	54	9048	6999	61	166297	127973	105	0.104862
93387	85676	85	26601	23392	82	691	1008	3	3360	2497	38	5901	5308	44	6599	5643	47	116834	107433	95	0.10587
208845	159996	100	59788	45262	98	2180	1944	24	7264	5111	59	12465	9595	61	13885	10209	71	265534	212090	111	0.109904
141526	116223	91	45684	36693	88	1640	907	0	4045	3224	49	6843	5335	45	7663	5651	48	154842	125723	105	0.115953
162386	139204	93	44066	38133	89	1831	1815	22	6014	5411	57	8885	7879	48	10851	9795	52	191423	170425	102	0.116962
211522	169711	98	81526	63643	96	3726	3284	30	7819	6463	45	13774	11077	66	15689	12096	79	300034	235830	111	0.120995
110274	100775	84	43572	38238	85	773	817	0	1994	2376	33	4543	4486	34	7097	5954	53	152631	130948	101	0.12402
187088	163141	92	60872	52840	90	3653	2941	35	7457	5909	58	15476	12948	63	18178	15879	74	314086	266612	108	0.125028
140982	112810	94	47534	38488	89	1713	1095	10	4775	3972	46	6908	5609	45	8320	6412	52	150502	117448	107	0.128053
194587	162309	101	62040	50622	94	2202	1581	24	5457	4290	49	9826	8052	64	10641	9776	48	203832	181036	110	0.132086
253993	189159	123	74396	58346	108	3381	2580	37	8074	5414	67	14152	10277	75	16779	12457	71	321234	247410	119	0.140152
105569	104049	83	30971	30590	79	3291	2748	33	17230	16583	82	4363	3964	35	6021	5277	44	57989	55427	92	0.145194
159599	146670	92	74006	68374	89	2545	2414	29	5549	5018	42	10987	9970	61	13530	11966	69	241662	215116	105	0.150235
86168	83744	82	29126	28870	78	1515	1085	7	2539	2980	37	5583	4801	50	5483	5789	42	116464	113571	95	0.154268
128818	121746	85	48959	45966	83	2195	1982	21	2447	3755	29	6658	6481	42	9302	8881	54	157854	148568	93	0.15931
99821	95086	83	32862	30636	82	1628	1214	10	2584	2599	35	5388	5115	41	7728	6892	48	133403	127455	98	0.161326
97173	95555	84	21912	21442	61	853	991	0	2299	2110	25	4802	4875	39	6235	5389	42	116013	111520	96	0.164351
290542	184526	114	116439	78374	115	5268	3057	52	13734	7506	99	20535	13539	91	24150	15640	104	443695	315350	131	0.16536
121355	106466	88	43267	37893	85	1857	1137	10	5146	3574	69	5820	5299	47	7853	6511	49	141561	130094	101	0.167376
272915	225670	105	124588	103776	105	5233	4714	40	13478	11263	73	22845	18868	78	29072	24202	101	540336	445187	120	0.171409
155238	131863	91	50912	43887	89	45165	36156	89	22235	18791	82	10234	8751	54	7427	6780	44	78605	66829	98	0.171409
155864	149457	90	76545	74061	86	2972	3033	29	7192	7045	51	11095	10670	59	14277	12912	63	266855	235381	97	0.171409
131286	109640	103	46720	39579	89	1699	1166	17	4055	2633	53	7636	5497	61	8543	8115	54	154142	129171	103	0.173426
106341	103371	80	27435	26701	77	5085	4463	36	16412	16183	71	4818	4665	43	6438	6589	45	88696	84472	90	0.174434
100279	96723	81	30796	28603	81	1432	1140	9	3691	2791	40	5318	5077	41	6653	7176	44	122536	113188	97	0.179476
97335	93807	82	38753	38075	80	826	1292	11	1944	3132	28	5084	4933	40	6795	6551	44	122156	115110	97	0.181492
138408	113773	93	48372	39660	89	1661	1378	28	3359	3137	32	8442	6091	62	8873	7152	56	177341	149781	107	0.182501
175022	147825	98	77266	67271	93	2362	1965	27	6233	5090	40	10163	8282	59	11348	9455	62	231224	201587	108	0.185525
132023	121845	87	54428	50802	85	1842	1638	20	2585	3532	26	6144	6091	43	7265	7024	43	142025	125224	97	0.18855
81870	80744	80	16384	16168	52	619	1043	4	2030	2164	32	4813	4313	36	5506	5640	37	99506	94130	94	0.191575
190460	168568	95	108216	99704	91	3226	3196	33	6915	6909	41	14238	12187	73	15888	13764	72	319135	279419	104	0.203675
95862	92695	82	24404	24253	66	11143	10503	43	12213	9527	80	5044	4212	49	6883	6633	43	91635	86848	93	0.2067
74970	71208	81	11594	11157	45	1287	1007	3	3912	2554	35	4593	4041	39	4473	4931	36	102165	95353	93	0.209724
226279	184907	102	88743	72108	101	3993	2711	42	6966	5861	47	12916	10630	68	16544	13931	80	333086	276576	119	0.210733
163647	141354	100	53199	46021	89	2212	1804	20	6063	3801	59	8112	6999	47	9018	8092	47	184296	163761	100	0.211741
98762	94202	96	38175	37486	79	1511	1371	12	3259	3019	35	4848	4691	38	5851	5473	43	100119	92339	91	0.214766
176627	164884	91	81625	75954	89	3230	3030	32	9200	7169	74	15658	14259	74	19368	16246	83	324356	289438	106	0.221824
21478	21595	60	16849	16514	52	1923	1634	19	3299	3548	26	529	841	0	2845	3150	26	31081	31305	78	0.22384
147192	118559	95	39290	31546	92	1479	1625	18	3162	1483	43	6966	6123	44	8524	7083	48	164880	130787	108	0.22384
117860	112022	89	36949	35860	81	1021	1244	12	2614	3479	34	6004	6056	39	5557	5867	46	123780	115805	95	0.224849
98017	95065	84	26918	27110	77	6279	5977	37	16833	16283	76	6639	5955	44	8926	7845	53	60339	55551	96	0.224849
105802	101124	81	22568	21337	63	1596	1508	19	3251	2591	32	6737	7193	44	9007	8955	49	159347	147941	92	0.234932
236274	182732	107	97819	77958	102	218082	168900	106	37369	29777	102	27739	22264	104	18621	15280	69	199149	162524	115	0.24199
214488	168844	100	113108	94010	97	3094	2436	31	7702	5845	55	14994	12101	73	19422	15256	86	362588	295308	113	0.245015
123501	116002	85	67479	64673	83	9476	8971	42	17960	15661	83	5575	5349	39	7612	7193	45	86662	80941	97	0.253081
160195	147810	89	73111	67407	87	2915	2609	32	8098	7002	71	11965	10878	55	16040	14004	68	266921	236151	104	0.253081
331290	217475	153	98428	64656	140	5098	3197	44	13955	8267	102	21718	14118	98	31653	21425	141	648463	440319	158	0.255097
113232	99721	100	31123	27065	82	1168	931	0	3125	3533	34	6122	5402	43	8167	6449	59	137292	124824	100	0.259131
193644	152267	98	85996	71472	96	3233	2379	30	8901	6154	70	14351	11929	71	18298	14733	88	344495	282596	113	0.260139
144666	122675	94	47378	39032	89	2110	1886	21	6192	4604	62	8221	7028	54	9394	8144	49	177371	154591	102	0.262155
137660	126300	87	38114	34334	84	1073	1518	17	3555	3947	42	7347	6972	52	8755	7488	53	156138	144251	100	0.263164
146381	115426	99	43061	33797	92	1687	1382	15	4098	3261	50	8583	6338	67	9289	8005	51	180314	143544	104	0.267197
141308	129412	91	55224	50029	86	81525	75591	86	23236	20294	87	12982	11793	73	7826	7799	44	72117	63218	95	0.272238
166517	129305	110	49591	38751	91	1944	2135	23	4464	4328	37	8296	6284	55	10616	7753	61	176702	137077	107	0.275263
171078	144871	98	77546	67513	90	2279	2230	29	6801	5518	60	11483	9246	70	13752	11154	64	257117	209244	105	0.285346
221086	173717	108	72923	57841	96	3743	2552	34	4234	4643	41	11766	9148	60	14651	12701	73	272573	219265	115	0.285346
170514	137418	101	46531	35722	93	2673	1736	28	5375	3975	55	8726	6929	62	9707	7686	57	197937	155620	111	0.287363
92434	91344	80	34391	31445	79	1261	894	0	2586	1759	31	4849	4651	45	6843	6734	52	104023	100172	96	0.288371
102140	89937	87	40093	35847	84	1090	1067	5	3338	2949	33	5377	4423	45	6243	5923	41	116591	109987	97	0.292404
149539	128917	92	47936	40831	88	1881	1627	19	4635	3325	54	8430	7053	52	10015	8606	69	178437	159029	103	0.293412
229640	151602	134	78782	55833	117	3317	2251	38	6798	4844	54	13141	9222	72	15375	10469	67	302337	208295	132	0.298454
140924	134638	89	54382	52674	83	124292	115815	88	28279	24915	88	15704	14755	60	9932	8982	56	101379	91188	97	0.298454
170000	143876	96	49925	42151	92	1948	1422	19	4427	3957	53	9824	8796	53	12278	10865	57	215874	184642	104	0.299462
177130	142769	97	81714	71336	96	4743	4187	39	8788	7390	59	15534	13825	69	18705	15945	95	323902	278517	112	0.304504
177056	140325	97	47181	36783	93	1488	1406	26	6444	4191	78	8917	7295	49	10346	7861	57	191152	150546	108	0.31257
139379	119681	97	48763	41357	90	1971	1437	25	5057	3703	53	8021	6837	50	9289	7958	73	164052	143083	105	0.314587
212275	170229	102	123944	106849	99	173972	142492	102	33861	28153	103	22712	18653	90	11834	9077	82	123465	102749	112	0.316603
303726	206432	120	99334	68490	119	3909	3005	31	11833	7709	100	16212	10489	97	18712	12331	86	338043	223995	136	0.321645
103770	100573	82	42512	40684	80	1577	1238	17	4945	3571	65	4953	5227	39	7136	6679	47	144901	139787	95	0.321645
114947	96765	103	34911	29205	85	1720	1121	10	2196	2246	37	5188	3786	43	6999	5964	51	119808	100730	99	0.325678
105456	95373	86	31256	27776	82	1196	1113	9	3396	3039	46	5456	5342	40	6638	5491	47	127685	120374	93	0.325678
218659	175880	102	91800	76128	98	3515	2571	30	9204	7255	51	15365	11941	76	16943	15378	87	345700	279782	116	0.326686
197611	150226	114	67270	51939	96	2922	2023	30	5116	5638	48	10190	7775	54	13394	9843	64	245856	189194	112	0.327694
224935	185571	107	95502	79813	101	5184	3756	40	11623	9936	74	19261	16282	76	23259	19141	92	447795	369987	118	0.331728
186267	152335	95	57886	47429	92	2279	1627	22	5070	5133	37	9621	8286	59	11017	8841	63	215958	185853	105	0.331728
144959	124458	89	73944	64981	87	3087	2955	30	8290	6979	65	14153	12904	67	16290	13872	73	305192	271845	103	0.332736
121398	109120	87	45126	39814	86	976	1418	15	3536	3255	27	6727	6269	42	8144	7455	49	145086	134267	100	0.337777
295291	220029	118	106997	77122	115	4775	3786	39	11174	8944	59	21260	16546	84	26049	20070	96	466912	366086	133	0.34181
132527	122275	98	55684	51051	85	1519	1413	18	3639	3696	34	6399	5474	50	7942	6879	50	178273	157726	102	0.344835
157856	144508	96	94018	88044	89	3413	2757	30	6754	5658	53	11069	10498	54	13179	12456	60	260353	237192	104	0.348868
211198	159190	113	78811	61771	100	2689	1997	21	6130	4451	59	12157	8794	73	13365	9656	74	252353	196423	118	0.352902
119075	106380	98	33428	28613	85	1108	1151	9	5057	3198	48	6297	6200	39	7642	7071	46	148581	131143	101	0.352902
167297	153569	97	93094	87278	90	2198	2204	27	6665	5959	49	9314	8694	51	13674	12581	68	275744	241677	106	0.354918
109949	97220	86	34541	30494	83	1545	1564	24	3813	3472	31	5870	5400	48	7220	6609	46	132603	120550	101	0.358951
151594	119144	99	49463	38620	91	2118	1213	28	4812	3154	56	7837	5929	61	8234	6387	56	156814	121380	109	0.35996
143628	113976	106	59330	47694	91	1704	1279	14	4225	3654	38	6953	5414	48	7623	5660	54	151625	119037	105	0.361976
156370	133527	99	55401	47570	89	1882	1447	21	4917	3397	58	7529	6976	45	9508	8014	69	175270	161944	98	0.366009
122318	117890	84	46281	44848	81	1458	1346	17	4090	3342	46	6658	6399	46	8754	8012	58	169812	156428	91	0.366009
90517	88838	81	39297	38470	78	75143	72432	81	12683	11769	62	9307	8618	47	5586	5013	48	57552	57104	91	0.367018
126055	109860	88	40967	35959	85	1583	1635	15	3185	3038	35	7566	6137	57	8623	7792	51	174374	151269	99	0.370043
84672	79620	80	35012	32614	78	855	1064	7	1605	2052	18	4884	4486	38	6686	6133	48	118718	112150	91	0.370043
99416	95452	89	35941	34933	78	10828	10057	44	14064	14798	50	4429	4267	35	6291	6340	38	67741	64161	91	0.375084
265815	202943	105	128289	96274	104	3872	3459	33	10525	8377	59	18083	13516	85	21602	16270	92	404157	319207	117	0.376092
148522	126242	94	48847	40833	90	2859	2193	30	4945	3644	54	7713	6719	54	10011	8427	66	205573	176899	101	0.380125
168579	152715	98	72212	65671	88	2583	2039	30	4278	4678	37	11247	10130	58	13926	12788	80	270007	245638	104	0.38315
111714	106955	86	44335	41790	84	1743	1313	15	4432	4448	46	6800	7002	43	8241	7495	52	178273	166825	100	0.386175
187017	151296	98	48585	38341	92	2417	2087	30	6105	4712	42	9864	7744	55	10881	8773	62	201870	166726	108	0.387183
75668	74075	79	24485	24498	64	394	428	0	2381	2181	20	2824	3354	26	3439	4106	36	87749	81325	93	0.390208
213988	187896	108	123274	111165	95	4469	4264	37	11929	9107	80	18428	15609	83	22723	20548	86	437462	376763	112	0.391217
156995	129954	96	52877	44530	91	2013	1511	17	4927	3764	53	8123	7307	57	10778	9277	62	191786	168927	106	0.393233
82394	82559	78	27962	27174	76	740	1009	2	3009	2344	32	4504	3985	37	5362	5006	40	97216	92922	89	0.394242
167247	130667	102	46519	37275	92	3368	2590	31	9252	7606	54	13582	11005	66	13297	9956	71	278655	211444	111	0.394242
167618	137972	93	47711	37947	92	2807	2317	28	6291	4835	54	10035	8578	60	12039	9981	61	211587	187516	108	0.394242
198763	161525	108	75867	61784	96	2700	2154	31	5958	5111	65	9950	8107	63	13488	11398	66	240605	204445	111	0.400291
143768	119486	94	51196	42158	90	1660	1574	18	2357	2885	40	7657	6402	52	7995	6597	56	153339	130270	108	0.403316
234033	179300	121	104164	80575	104	3272	2155	37	8510	6076	55	15426	11222	71	19405	14614	86	350451	275021	118	0.404324
145653	116763	99	49300	40246	89	1586	1305	12	4275	3375	47	6915	5326	50	9009	7631	50	165990	137621	106	0.408358
146683	129001	90	49828	43074	87	1228	1278	10	3751	3505	37	6398	5771	40	8394	7277	51	154498	135369	100	0.412391
147612	121952	102	50873	42621	88	1180	1465	17	3934	3583	38	7362	5350	56	8544	6623	48	154598	129754	101	0.413399
57121	56295	75	14406	14513	46	571	681	0	1977	2125	19	3496	3153	32	3396	3214	33	68576	69094	88	0.413399
95230	91448	81	36294	35013	77	1093	1261	10	1815	2234	29	4299	4485	35	6389	5721	52	103553	98847	93	0.414407
134679	113083	93	41572	33995	87	1171	1264	18	4838	3885	58	7357	5756	58	8054	6156	47	153154	128621	101	0.415416
213982	187750	94	80108	70818	93	3130	3068	30	7454	8044	55	15760	13464	87	17513	15977	70	294339	264923	106	0.416424
89652	87478	79	25109	24068	73	1271	1411	12	3842	4295	36	5024	4942	38	6591	6597	48	121134	116737	89	0.421465
175300	133685	97	60932	43789	97	2014	1591	28	6510	4212	66	9355	7576	54	12238	9073	80	236289	179753	113	0.422474
108068	101704	83	34470	32341	82	1058	1119	8	2579	3033	24	5755	4821	40	7209	6662	46	114942	105563	95	0.426507
191641	152412	97	58785	45723	93	2678	2162	34	7873	6019	71	11561	8330	77	13391	10110	64	255529	201949	104	0.426507
83006	80335	79	18702	18347	56	619	522	0	1970	2369	22	4202	4170	34	5776	6041	43	108972	103279	87	0.428523
175693	142930	96	66732	53229	94	2432	2032	31	7977	5449	72	12387	10380	59	15079	11978	76	271097	218225	106	0.43054
106363	106402	84	67290	66824	80	2195	1912	26	4237	3990	46	7502	6563	50	8812	8354	53	146619	136606	89	0.433565
100679	96939	90	34588	34005	78	1557	1746	16	4888	4360	46	6478	6290	42	7559	7700	41	147001	135488	95	0.438606
172530	151802	94	68417	62518	92	5611	4905	40	24535	23401	92	6766	5996	47	8806	8379	50	94547	84971	103	0.439615
305436	230496	135	147668	111007	123	7267	5588	46	23108	16970	114	37402	27985	122	41087	32550	121	800139	636904	141	0.446673
164419	133927	92	57851	47932	91	2248	1712	25	4471	3833	39	7489	6631	51	10477	7803	58	184627	153442	107	0.446673
63864	63506	77	22106	21863	65	458	896	0	2518	2657	36	3973	3911	36	4076	3854	34	81229	75065	91	0.449697
124128	110927	87	43643	38128	85	1007	1150	13	4284	3631	43	7217	5771	51	8224	7309	51	163440	146989	103	0.451714
122885	119169	83	39858	38726	81	2045	1476	19	2439	3162	29	6597	5715	46	7338	7754	43	139060	129366	97	0.451714
151238	109722	99	54606	41541	95	1558	1527	20	4781	2470	42	8036	5703	58	8904	6966	59	175938	128388	110	0.453731
251421	165459	113	70049	46529	104	3368	2207	39	8358	4907	70	14425	9447	76	17431	11252	90	332826	221164	117	0.454739
146012	118264	95	49960	39870	90	1585	1063	9	5519	3488	72	6772	5690	48	7893	6666	46	148988	115624	103	0.454739
115181	99805	92	42515	37045	85	1736	1437	16	4456	2980	36	6170	5773	48	7736	7216	48	143325	128811	96	0.457764
236552	210105	101	114028	100308	96	3989	3755	33	11684	10098	74	18347	16330	85	22401	19429	93	416360	352480	108	0.461797
235881	177954	106	71477	54062	97	2937	2027	33	7455	5825	58	12128	9277	60	14359	11795	62	302634	239724	110	0.464822
70884	70899	77	14749	15029	47	737	627	0	887	1976	25	3239	3722	32	4660	4924	42	95687	91980	91	0.46583
203874	165909	101	96842	79401	98	3045	2423	29	7638	6373	56	12898	11507	58	17381	14246	71	314532	266446	112	0.469863
181195	158981	98	103546	91463	91	55513	48816	90	36802	34556	78	14756	13999	56	14435	14025	65	152457	141070	100	0.469863
78972	76153	87	17878	17623	55	1345	1052	4	-95	1340	20	3882	4012	36	4913	3998	39	97100	89270	93	0.470872
197269	142903	112	65994	49557	97	1991	1275	21	4881	3675	62	9267	6416	67	12682	8692	75	204823	150624	108	0.472888
94902	93178	80	36186	35678	78	1216	1435	12	4458	3103	46	4848	4579	36	6094	4934	52	109495	100698	96	0.473896
281831	219558	128	221617	180959	115	8723	6873	52	21770	16236	110	36160	29049	112	43549	33987	113	791566	627025	129	0.475913
148759	116053	95	44589	35194	91	1914	1299	11	5682	3560	51	8939	6890	56	8914	6984	49	176268	145239	107	0.47793
247724	184388	112	66104	51244	109	3556	2479	37	8689	6203	69	15252	10945	72	18377	13743	77	360596	276646	129	0.481963
79433	78731	80	20308	20025	58	1198	1096	7	2880	3219	30	4377	4284	39	5964	4853	50	106680	104883	94	0.484988
224928	164854	102	69990	50724	100	1959	1531	25	4704	4261	40	10958	8393	60	12957	9234	79	263322	189441	113	0.485996
243063	198979	112	97885	80088	106	4598	3582	38	10407	8246	83	19690	16749	98	22341	18516	92	412134	352057	119	0.488013
130869	109798	89	45275	37463	86	1687	1486	23	4045	3051	46	7027	5514	50	9674	7518	64	163561	142068	95	0.489021
215856	164146	100	54169	41571	95	2541	1863	33	7775	4800	66	10586	7902	58	14231	10737	63	272939	206803	112	0.489021
177097	137333	97	61309	47728	94	1991	1806	26	5717	4226	53	9867	7345	72	10365	7799	68	189529	147294	106	0.491037
342288	207802	137	117400	70092	134	4724	2638	48	12645	6720	87	20209	10998	114	24081	14134	103	428912	267110	152	0.493054
213870	150958	114	78233	57431	101	2029	1576	26	6319	4820	44	11454	8757	71	12726	9174	67	265848	190870	118	0.498095
208966	179653	100	113519	98860	93	4552	3604	38	9717	8412	65	20009	16721	85	23994	20067	95	428365	364940	110	0.500112
167565	158109	89	30720	29648	83	3552	3022	36	8033	6791	58	15564	14152	77	20357	18714	89	425818	385142	104	0.50112
216896	168702	110	89694	71855	106	2663	2051	26	5688	5067	49	12144	9551	63	13376	10517	68	266557	220454	121	0.506162
176984	151633	99	85898	74894	91	2273	1937	25	5709	5206	53	10924	10040	56	13052	11396	67	249593	223790	106	0.506162
170483	131873	99	53868	42370	95	2245	1408	33	4616	3523	60	8612	6839	51	10624	7527	68	193705	150937	111	0.50717
108913	100450	84	30594	27580	82	1276	1599	15	4024	3083	40	5920	5940	46	7634	7554	47	152560	141134	97	0.510195
191452	143471	101	68514	51677	98	3005	2089	31	6053	3964	51	10139	7826	56	11833	8976	71	230550	178870	111	0.512212
87735	85204	85	32424	31703	77	69909	68765	80	4538	4481	43	6623	5918	43	4689	4420	42	59314	56396	90	0.514228
84550	83531	85	29195	28556	77	830	897	0	2621	1943	41	5030	4722	41	6113	6122	41	126492	116545	85	0.51927
170880	145343	105	50047	41846	90	1761	1363	20	3287	3546	36	8552	7417	56	8605	7620	58	174945	156561	100	0.520278
56000	55017	73	21906	21560	59	402	457	0	2152	2781	22	2450	2420	25	4068	4169	35	85482	84463	87	0.523303
87241	84279	78	28074	27053	77	1137	1397	11	2956	1598	47	4445	3804	39	5816	5055	49	93584	85725	95	0.526328
14339	12977	63	62082	59052	66	-294	262	0	480	1153	8	334	479	0	500	563	0	23	392	0	0.528344
105475	104564	82	28431	27648	79	1369	1881	23	3256	3665	37	5686	5715	41	8025	8792	54	153147	143220	98	0.529352
331937	206114	148	93124	60979	134	4819	2664	44	12633	6197	102	18048	11581	76	22264	13890	95	433546	265103	152	0.530361
232721	174671	101	67293	49031	99	24141	18234	69	36567	26900	105	12745	9438	82	16123	12552	74	175662	133164	111	0.533386
130679	118046	88	43136	38499	85	2241	1908	27	2846	2788	32	6962	6511	47	9005	8300	55	168689	157316	103	0.534394
160304	129009	93	44392	35950	90	1548	1416	21	3245	2808	50	8235	6337	57	9564	8014	50	182270	154965	103	0.534394
78665	76610	79	19675	19189	55	695	844	0	2614	3341	24	5384	4929	38	5448	5146	44	99543	93189	90	0.535402
121547	106662	94	48507	42103	85	1203	1414	11	4183	2595	62	6811	5594	62	7004	6493	43	138379	118209	101	0.538427
115836	112662	86	39644	38653	80	4198	3642	33	18660	17400	85	4799	5178	37	6296	6176	37	79743	74171	93	0.538427
92419	88384	80	21117	20746	59	1946	1937	23	3317	2812	45	5610	5872	37	6699	6393	43	126109	121596	92	0.538427
220349	167873	105	73454	55784	99	2973	1813	31	8123	5600	70	12720	8975	68	12852	9807	58	281339	214491	118	0.540444
142612	111704	93	43949	34901	90	1622	1391	20	5460	3516	59	7546	5359	59	9843	8579	53	173846	141662	109	0.541452
170148	145372	92	72597	62434	92	2193	1673	23	5140	3008	66	8742	7533	56	11157	9242	60	190357	169560	106	0.54246
93900	91071	83	28418	27514	78	1331	1581	19	2855	2327	30	6420	5963	46	7295	7322	41	145297	139169	95	0.54246
182876	158670	96	76018	67313	91	2842	2487	30	8780	8003	68	12496	10989	65	14725	13903	65	282704	250641	109	0.545485
143812	117327	94	51141	42460	89	1452	1569	15	5073	3412	55	7542	6024	49	10370	7931	65	169292	142784	106	0.547502
122065	113886	92	39462	36052	84	1903	1384	22	3356	2983	35	6889	6214	47	7500	6695	47	145016	137666	100	0.547502
110376	105119	92	24784	23434	75	12726	11831	47	18331	16823	76	6854	6441	49	7662	7279	44	73602	69786	92	0.54851
192766	135365	107	67606	47935	102	2470	1802	33	5400	3414	84	10081	6922	69	12387	9074	78	265547	188096	116	0.550526
173120	134612	96	49977	37914	93	2628	1891	28	5708	3633	60	9693	7076	66	9873	7465	57	198267	156442	107	0.551535
119421	115246	83	28112	27490	79	1725	1242	11	5097	5010	51	6894	5216	54	6367	6783	38	126797	115877	96	0.552543
192969	155740	97	50959	40971	94	2469	1800	30	7836	4793	66	9662	7834	59	11657	8842	60	240097	201180	108	0.555568
254515	211376	111	100132	84321	107	4698	3872	39	10234	7584	75	18836	15700	69	22803	18450	108	452862	368224	126	0.557585
131208	122657	89	34929	32636	83	1916	1980	23	2976	4199	28	8630	8040	56	10073	9184	51	188688	176655	99	0.562626
186494	145744	105	71580	56085	96	4069	3293	41	22775	17849	88	7759	5766	48	8114	5476	62	81506	63652	109	0.565651
108427	100679	84	34704	31164	82	1583	1299	16	4816	3734	38	5849	5079	45	7196	5984	46	132215	124352	100	0.565651
136488	112290	90	50642	42031	88	1142	1161	11	2119	2305	36	6945	5383	49	8090	7492	54	151270	122765	104	0.565651
137281	116273	94	47018	40493	88	2437	1674	21	5198	3502	62	7460	5867	55	9035	7481	59	141054	120336	106	0.565651
89278	88170	79	28744	28224	77	1028	994	0	2196	2211	24	4847	4371	38	6230	5454	41	131411	122491	95	0.574726
171169	135728	97	55934	44258	93	1604	1237	19	6009	4511	60	8720	6977	64	10495	8346	55	212502	172611	110	0.576742
100385	99636	81	45594	44470	79	3467	2869	30	10825	10662	46	5075	4600	41	5079	5159	38	63049	57795	93	0.578759
155808	127556	94	56900	47453	92	2215	1556	27	6268	4833	45	8428	6842	55	10741	8901	58	195905	168984	105	0.581784
138034	114109	93	43965	36290	89	1980	1918	21	4724	4573	37	7028	6317	45	7749	6347	50	171205	147619	103	0.582792
96805	93325	85	27837	26341	79	1488	1069	7	5100	3909	48	5191	5321	36	7293	6557	52	137447	128397	96	0.582792
169852	137386	97	55144	44478	93	1690	1820	22	5269	3884	66	9419	6923	55	10677	8989	65	196580	157711	108	0.586825
206677	154103	110	61643	46546	101	2442	1679	27	6675	4199	80	10572	8106	57	13493	9636	79	247081	186247	117	0.588842
184306	161536	101	78715	70726	94	3260	2366	32	6992	5176	56	11110	9902	60	13546	11456	71	279911	237895	112	0.588842
210464	148932	105	75637	56071	100	2379	1763	29	7117	4434	75	10994	7575	63	13344	8889	79	242122	169358	115	0.58985
88055	80833	84	33615	30737	79	954	900	0	3088	2088	34	5193	4017	43	5362	5173	39	102544	93772	96	0.590858
92368	91827	82	19702	19652	59	1291	1347	15	2364	2185	28	4998	4601	40	6289	6321	45	117149	111178	93	0.590858
189759	175269	96	74392	70212	89	2547	2307	30	5699	4624	52	10673	10456	59	13140	12261	66	240155	211505	107	0.590858
226171	170986	105	57906	44055	98	2621	2187	28	7179	5332	60	12594	9231	63	14855	11550	81	277993	212266	114	0.596908
25992	24158	81	30045	30054	70	1855	1933	22	4016	3582	41	1176	1385	14	4674	4879	37	42825	41778	78	0.598924
131799	107669	91	42586	35821	87	1158	1068	7	3093	2853	30	6396	5092	47	8401	6877	54	148412	125328	104	0.604974
322336	225477	136	114685	80583	130	4467	3211	40	12409	8587	77	21149	14323	99	24277	17876	98	485252	345740	149	0.605982
67615	66852	85	21259	21247	60	682	810	0	2008	1407	25	4003	3645	33	4171	3997	32	81877	79429	92	0.607999
94348	93395	80	36252	33832	95	1151	1347	14	1809	2117	21	5440	4561	39	5595	6060	38	115434	109069	94	0.615057
104093	92353	87	37518	33337	83	1978	1534	17	2379	2925	26	6734	5973	44	6956	5973	49	121246	108841	98	0.616065
158887	140529	93	62936	56936	88	2764	2194	26	6549	4900	50	12616	11436	72	14955	13160	71	276716	255004	101	0.617074
268897	197940	117	82186	61425	115	2759	2158	33	10896	7809	100	16518	12172	67	19495	13318	88	351116	267177	130	0.621107
162734	133890	94	64298	54523	91	2700	2279	29	5732	4021	49	8295	6560	53	10634	9138	53	206407	171094	107	0.621107
57398	57041	77	13813	13527	48	914	872	0	3462	3328	32	4132	3768	33	4024	4171	39	76109	77470	88	0.623123
148196	120393	100	44704	36418	91	2099	1309	27	3832	3262	41	8358	6433	57	9863	7962	55	176045	148747	105	0.623123
173926	162895	88	43542	40004	88	1993	2102	25	7197	4995	53	10030	9191	49	11543	11034	53	248510	230093	105	0.624132
86639	87089	80	31298	31128	77	286	634	0	2599	2778	36	4725	4171	42	5187	4908	39	108517	103810	93	0.62514
178938	138253	97	69503	53443	95	2464	1935	27	5891	4657	42	10760	7334	55	14159	10084	67	266606	204822	113	0.626148
199804	150610	98	75772	57042	97	2202	2093	27	7121	4533	77	11013	9025	58	12158	9307	61	227670	167330	111	0.63119
312296	241133	135	215233	175641	125	10123	7935	49	31250	23121	120	48588	37043	121	60825	46214	128	1.04858e+06	787004	141	0.63119
80447	77922	88	27920	27515	76	672	681	0	2404	2174	24	4263	4569	34	4737	4317	38	107502	102102	89	0.632198
204234	150027	110	61167	44619	98	3080	2011	35	5064	4294	51	11990	9027	69	13358	10005	65	240529	182090	113	0.633206
141714	113258	102	42909	33646	90	1739	1207	11	4847	3118	58	7151	5289	49	8470	6992	53	151582	118457	104	0.635223
117306	114554	82	34901	34298	80	12018	11147	45	16816	15897	65	6024	5729	41	6831	6649	47	70029	63799	97	0.636231
292068	221059	128	127746	100561	121	7532	6016	45	16951	13025	82	31817	24978	118	36673	29122	112	710090	552127	139	0.63724
106283	102685	85	43755	42747	81	7244	6654	41	7893	6849	54	4424	3672	38	5388	5571	37	61974	59317	97	0.638248
160459	139019	95	56688	49312	89	2040	1989	23	5385	4178	43	9948	8525	54	11511	9812	57	231766	208155	107	0.640264
84799	82084	77	18319	17954	54	1191	1508	14	2490	1380	24	5305	4987	41	5791	5219	43	113014	104405	91	0.644298
102532	95856	84	33282	30764	79	1986	1553	25	1347	2248	23	5121	5090	40	7130	5980	49	119363	111375	91	0.647322
123224	105414	92	41605	35098	88	1978	1784	21	3165	3318	40	6343	5910	42	8815	7967	50	144940	132295	96	0.648331
114159	111540	80	31998	31500	78	1150	1259	10	4739	3788	43	6326	5629	53	7745	7685	48	140863	135140	90	0.648331
159136	128146	95	57099	45264	92	1882	1312	15	5939	4367	56	7526	6515	56	9895	7269	68	180378	151184	105	0.652364
188597	139970	98	68263	51089	97	1419	1161	19	6410	3798	76	8583	5683	58	10547	7226	66	184020	140918	111	0.657405
126366	106704	88	43663	36061	87	1652	1061	7	2330	2200	35	7142	5919	57	8584	6549	52	152305	125179	99	0.658414
230295	192322	102	110041	94532	99	3539	2961	32	10098	7574	85	14888	12019	75	18444	14882	92	330763	277752	115	0.658414
16152	15912	52	19646	19510	57	2246	1902	21	2559	2616	29	1177	739	0	2637	3076	28	33400	31449	67	0.662447
93688	89729	83	23934	23207	71	1019	1226	11	2920	2930	30	5478	4800	45	5801	5415	36	129687	117217	91	0.663455
178938	145360	95	57019	45643	92	2199	1769	25	5525	4612	41	9597	6921	60	11266	9360	57	210242	165453	109	0.663455
132327	112653	89	36384	31286	85	13817	11502	59	18208	15493	76	6688	6592	46	10090	8354	62	85967	75948	98	0.664463
225320	189211	100	66056	53624	99	24155	20193	70	31548	27209	87	11533	9533	83	14418	12096	80	148060	129379	111	0.665472
126855	119752	85	49588	46898	82	1767	1688	25	4846	3963	40	8161	6490	58	9008	8355	50	157774	151353	97	0.669505
130078	126503	85	47434	45383	83	3754	3104	31	17673	15506	82	5568	5514	40	5516	5609	41	64772	60467	93	0.67253
203763	159705	117	69428	55719	101	37555	29872	97	27759	21144	91	10902	8003	73	13122	10730	65	139814	110186	117	0.67253
89612	87697	80	23957	23745	66	911	1106	7	3151	2227	44	4608	4250	39	5285	4984	38	108769	101866	94	0.674546
136519	114492	90	45283	38727	86	1796	1342	20	3042	2193	45	6360	5595	45	8914	7600	62	159671	133822	101	0.676563
121372	116859	85	23201	22234	66	5505	5729	35	15747	15000	68	6803	6694	42	9547	9528	52	79036	76504	90	0.679588
188672	157465	111	63747	52688	94	3407	2440	32	5979	5371	52	11346	9133	59	13943	10956	80	239618	206486	102	0.681604
199945	178267	95	81615	72695	93	3560	3012	33	7852	5991	76	13576	12339	63	15849	14068	73	316473	283779	108	0.685637
101223	99367	83	44162	43153	79	1720	1354	20	2178	3016	28	5971	5461	46	7651	7302	50	144011	133825	95	0.686646
210027	147076	108	65533	47831	96	1782	1478	23	6459	3846	60	10169	6741	65	12787	8639	86	251338	174523	112	0.687654
94800	91408	82	42642	41809	79	3479	3057	31	13669	13060	61	4454	4034	33	5381	4686	42	54652	55256	85	0.688662
135028	113327	99	43394	36541	88	2059	1252	25	4402	3787	49	7337	5291	53	7703	6124	46	151230	124641	101	0.688662
317812	196540	135	89752	53942	133	4353	2890	38	10795	6977	82	19407	11828	109	22441	14383	96	432732	284926	147	0.689671
93027	88155	83	24388	23282	79	1214	1579	15	3407	3660	36	5557	5124	41	6188	5842	41	121415	115385	92	0.690679
111896	109545	80	38329	35744	82	1305	1178	14	4441	2953	43	6221	5717	48	6687	6375	42	127791	122208	94	0.691687
139680	115181	98	57666	49462	89	1656	1316	17	3449	3231	45	7466	5660	57	8150	6410	55	150978	129528	102	0.692695
190807	169887	93	88283	78459	91	3485	3225	33	9582	7457	66	13544	12093	63	18626	16243	82	340179	287788	105	0.692695
97836	95971	83	39226	37986	78	1159	1164	10	4215	2736	54	5366	4882	45	6843	7466	41	114906	109586	87	0.693704
141570	134119	87	43858	41619	84	67908	63273	85	24956	23230	87	12694	12240	60	10542	10999	51	110107	102929	97	0.693704
97333	94362	92	33605	32948	78	1321	1082	14	1454	2331	26	5798	5027	49	5319	4998	40	109845	104869	88	0.697737
51301	50692	80	13670	13693	48	4269	4109	32	7648	7285	53	2992	2863	33	7751	8081	40	72713	68125	89	0.698745
144465	132367	86	62422	56856	86	2028	2001	23	4560	4862	40	8910	8283	49	11337	10430	62	224336	206079	103	0.699753
206345	163925	105	75048	59331	98	4641	3961	40	24937	19860	91	7104	5591	49	8668	6988	54	82985	65315	107	0.703787
166830	143093	92	74683	65847	92	2949	2698	25	9263	6046	67	11067	9940	63	15002	12741	74	254340	225488	109	0.703787
340163	215046	132	114808	70465	128	3460	2468	41	12338	7105	91	19386	12087	97	22504	14663	101	439432	273244	144	0.704795
210152	162546	100	67834	51467	99	2420	2310	29	6138	4270	67	10741	7873	60	14693	10751	67	256001	193518	113	0.705803
160413	129136	96	51701	41746	91	2759	1638	32	6356	3897	69	8810	6827	56	10784	7950	72	193004	156161	105	0.706812
107070	105158	83	49624	48628	80	1563	1590	17	2678	3371	26	6115	6225	40	8343	7029	47	143841	137743	94	0.711853
95889	87571	83	33311	29314	80	803	984	0	3152	2744	28	5436	4555	46	7125	6077	51	120717	110904	98	0.71387
142288	130224	88	58768	52505	87	2973	2876	26	6824	6116	48	10886	9644	57	12716	11660	58	252361	224376	102	0.715886
164885	144000	89	63696	56206	89	2541	2145	27	6518	6002	50	10327	8679	56	12495	10647	71	225039	204392	106	0.715886
154230	130871	97	21161	18618	59	24562	20434	87	36849	30597	98	19683	16980	81	34783	31170	95	94624	82906	102	0.716894
101044	90354	85	37143	32754	82	1408	1216	10	4262	2661	53	5247	4733	42	6839	6046	59	122418	111966	98	0.717903
115211	110412	98	40055	39213	80	2921	2759	29	15264	14833	62	4062	4682	36	6450	6514	40	72372	68487	95	0.719919
79459	77308	94	16811	15659	59	1606	1682	16	3579	2701	35	5905	5659	40	6764	6669	44	132011	126696	94	0.719919
239024	169079	109	73278	51797	103	3000	1823	37	7135	4987	50	10798	8103	54	14853	10467	79	275925	188682	121	0.721936
131850	109150	90	45060	37315	88	932	977	0	5398	3497	62	6189	5297	46	9214	7135	64	149099	124528	103	0.723952
175888	139156	100	59348	46106	93	2307	1666	26	7273	3975	83	8835	6431	58	9063	7666	58	193404	154931	106	0.723952
192033	153680	97	52359	41490	94	2133	1678	28	7300	5250	90	9191	6997	61	11333	8925	56	203795	161010	106	0.724961
140786	130758	101	55859	51778	84	2447	1881	28	3200	3032	40	8186	7421	59	9909	9447	53	198898	186603	101	0.725969
201401	156148	100	72105	56517	96	2714	1886	28	6399	4098	54	10382	7723	55	12439	9647	54	249231	197338	111	0.727986
146507	124899	108	51053	43475	108	2250	1886	25	4951	3805	43	9020	6885	60	11214	9362	63	203904	170668	108	0.727986
69074	67550	90	12523	12469	46	486	795	0	2531	2114	26	3706	4139	28	4991	4936	38	94653	92042	92	0.73101
104203	99163	98	28599	27578	79	1003	1183	8	2738	2800	39	4834	3934	44	7386	6894	47	116515	106913	98	0.73101
169390	140161	99	56023	47372	91	2574	1428	22	5459	3555	58	9378	7602	62	9674	8720	53	208582	175164	107	0.732019
176612	156944	94	73293	66524	91	2874	2485	32	8768	6406	68	13252	11265	68	16374	15040	65	308357	266960	107	0.733027
203357	159345	107	93455	78229	97	2648	2368	24	5850	4871	50	11151	8652	57	13271	10052	79	237472	198232	113	0.734035
17484	16368	63	9871	9887	43	255	368	0	163	1301	8	462	629	0	1363	716	0	4874	4698	34	0.73706
206697	154721	107	66157	49897	99	3621	2242	36	5640	4040	46	12307	8374	73	15299	11204	89	281204	218270	114	0.73706
133103	117053	87	43318	37511	85	749	1078	10	3038	3287	34	6832	6008	48	7741	6641	48	156913	147094	94	0.73706
179281	147689	95	60332	51303	92	2388	1844	29	6667	3867	61	10780	8657	64	12224	11191	60	256911	211027	108	0.738069
219447	186124	101	87469	73336	96	4281	3243	39	10150	9055	59	16045	13171	86	19752	17081	80	364981	306901	109	0.738069
125529	106491	91	47932	40377	87	1417	1442	12	3670	2600	32	7263	5834	52	7492	6702	45	151720	129675	100	0.738069
114753	106294	86	53251	49906	83	1609	1473	22	5080	5022	44	7604	7747	41	8937	8285	55	159259	147841	95	0.741093
182777	151306	97	70466	58285	97	111053	91677	100	32960	26440	96	18030	15505	81	14082	12920	65	156346	133877	107	0.742102
55215	54291	77	7910	7775	40	2527	2317	24	6448	6789	49	3089	2550	31	3488	3738	28	15082	15622	53	0.745127
80878	79440	78	26430	25494	76	1551	1239	8	2308	2673	33	4506	4063	37	5952	5647	39	113598	108942	90	0.746135
199373	148662	106	66661	50246	96	3082	1870	34	7017	4819	71	9672	6380	62	10940	7485	74	229245	166385	111	0.74916
72596	71377	81	15701	15547	49	814	712	0	2431	1414	45	3883	3724	35	3665	3875	36	78027	72257	93	0.751176
81013	77300	94	25720	25011	75	659	1072	7	2405	2403	26	4680	4574	37	5862	5663	38	112180	106265	90	0.753193
226824	184033	101	79791	66129	98	2753	2256	30	6810	6102	53	15154	12591	72	18060	14578	80	338907	295934	115	0.755209
117157	102991	91	43383	37697	85	1034	959	0	2965	2867	32	6138	5383	46	6896	6079	47	137378	123673	99	0.757226
135516	115095	88	44798	37680	87	1374	1218	20	4843	4821	39	7076	5764	53	8222	6715	63	144515	121012	102	0.760251
89257	87780	85	16035	16076	49	1153	1291	9	1389	1792	19	4428	5032	32	6957	6842	45	121391	115417	91	0.760251
375082	226758	215	168084	121074	175	6369	4512	46	18955	11964	133	32337	20667	165	37057	24306	142	660956	444234	236	0.769325
159512	140817	97	67602	60867	91	3253	3004	31	7431	5158	76	12424	10992	55	13807	12960	71	257004	235093	106	0.770334
177701	138397	98	57457	44843	96	2426	1661	25	4156	3558	41	8297	6367	61	10979	9041	60	191668	157198	110	0.771342
87253	84754	80	29254	28783	76	1268	744	0	2932	2902	26	4457	4725	36	4848	4312	42	92643	89335	93	0.77235
137143	113589	92	45294	37050	89	1822	1455	23	4747	3077	50	7899	5947	57	8797	7599	52	150321	122978	104	0.773359
128873	113424	94	35375	31432	86	1502	1124	13	5660	3875	68	6712	6309	55	9445	8670	54	160983	148727	100	0.776384
126273	108474	91	43052	36684	89	1365	1146	13	2747	3107	33	6870	5659	46	8869	7910	50	155220	130984	102	0.777392
100466	99154	85	37619	36872	79	1479	1576	20	3398	3419	37	5794	5432	46	6778	6189	48	134327	128730	97	0.7784
68798	67200	77	26546	25737	75	705	847	0	347	1622	25	4110	4073	35	3560	3986	31	81497	79545	87	0.783442
90387	88130	80	24731	24230	73	152104	148363	82	10647	9603	62	14304	13579	70	5689	5999	38	85873	81971	93	0.783442
161680	127449	94	65714	53580	92	1721	1463	23	5779	4948	48	9399	7739	54	11427	9267	73	223360	178496	109	0.783442
231153	197797	103	176281	156150	100	6361	5148	39	16360	14399	82	29260	26503	97	36117	31756	103	692324	622974	116	0.785458
266401	220204	118	96503	81732	115	3354	3249	35	9761	7788	80	18151	15938	80	22383	18140	86	395306	337706	131	0.785458
100585	97105	81	44011	42195	80	1513	1103	12	2674	2919	29	5588	4652	46	6386	5445	44	117986	112520	97	0.785458
155499	140797	94	62143	57096	89	2373	1988	29	6826	4633	70	9962	8851	50	11815	10331	76	209633	189374	105	0.787475
113291	106154	85	37327	34717	82	1111	1356	15	2950	2848	42	6779	6743	46	7906	7530	45	150634	146489	92	0.788483
123666	105385	92	53936	46249	87	3933	3961	34	23530	20354	87	6474	5811	45	9761	8417	58	105226	90381	103	0.789491
202013	170761	100	73009	61955	96	2204	2245	25	10512	8032	77	10960	9484	54	12252	10683	67	236205	206600	110	0.792516
238465	167327	109	70790	49316	106	2859	1844	32	8585	4916	95	12970	8906	74	13658	9014	69	283451	200033	124	0.796549
238390	187536	120	100025	79768	102	4447	2552	40	8038	6043	64	14021	11387	68	17887	14477	65	320674	258733	118	0.797558
94444	92176	82	32806	32087	78	72663	70586	81	11341	11453	59	8186	8140	50	6540	6996	40	67003	61087	96	0.798566
226430	187695	100	74547	61035	96	3752	3092	33	8925	6173	54	14353	11449	69	15197	13499	82	290221	249285	113	0.798566
117347	113054	83	38089	36040	81	1827	1656	24	5408	4867	49	6705	6193	41	7344	6357	68	120341	115002	95	0.802599
161699	149928	89	37805	32716	89	1959	1645	20	5807	5416	53	9268	8726	47	11429	10313	59	201714	192597	101	0.804616
106744	98377	93	39424	34837	83	718	819	0	1549	2716	21	5459	5366	46	6821	6129	50	122982	109734	92	0.805624
152884	132083	93	63044	53286	89	1973	1380	13	2678	3608	33	8170	7095	63	9124	7726	52	169649	149467	103	0.809657
88092	85598	82	22860	21901	77	440	857	0	2411	2886	31	5459	5047	38	5482	5637	38	108846	101521	96	0.812682
117108	106982	86	41420	37159	84	1361	1464	13	4231	2809	47	6519	5703	43	9212	7891	56	148853	135936	101	0.812682
152386	129155	91	44892	37489	88	1354	1143	20	3726	3447	47	8208	7130	48	9069	7526	51	164217	139306	102	0.812682
153171	137381	94	61529	55689	89	1985	1919	23	5747	4465	45	8003	7661	53	11205	9081	62	179247	162738	102	0.81369
90737	89808	81	39808	39572	78	1760	1537	18	2615	3018	47	5601	4975	44	6587	6500	39	120434	117036	95	0.81369
96966	96188	80	45334	44779	79	10214	9421	50	10481	9728	58	3970	3822	34	3440	3681	31	34204	32890	91	0.814699
228349	168475	120	67663	49917	105	2930	1821	33	8628	4219	89	12654	8634	85	14368	10195	79	263563	193918	121	0.816715
74455	73667	78	22404	22107	70	1007	1293	11	1178	2550	29	4183	3836	39	4241	3787	32	76327	74755	80	0.81974
55130	55336	71	24433	24577	70	2465	2073	22	9271	8209	58	1669	2023	19	2955	3113	28	38635	36678	83	0.81974
145654	121079	92	51771	42808	89	2099	1515	20	4822	3392	54	7509	6378	56	9072	6917	61	167799	138842	105	0.81974
265757	201677	122	94482	71492	111	3841	3094	36	11027	7932	61	16550	12751	84	19627	17060	78	384600	311010	127	0.823773
230107	180706	107	87630	69590	99	3736	3064	36	8736	7074	62	15381	12282	76	19028	14821	78	357277	295146	114	0.824781
192937	161248	100	69756	58053	94	165070	134622	98	31288	26953	100	19640	16717	81	13756	11684	65	172331	145863	112	0.824781
249393	201596	118	110727	91004	117	3406	3233	35	10527	7584	87	19225	15645	82	21657	19751	74	433768	375308	135	0.82579
115674	104322	89	35471	31296	86	1452	1347	17	2969	3460	39	6662	6655	47	9613	8866	52	163053	148821	102	0.82579
132597	121700	87	50693	46188	84	2182	1837	20	4346	3164	57	6470	6179	48	9062	8398	67	150702	139393	102	0.827806
329306	252825	130	185925	150228	127	6030	4311	44	14707	10979	80	24690	18120	101	28843	24000	95	522317	416948	140	0.833856
93048	88294	84	18569	18423	53	1974	1847	20	3132	2626	41	5131	5045	37	7504	7056	46	127827	121342	94	0.833856
169338	152847	90	94085	86563	90	3029	2670	29	9924	8881	61	11100	10240	55	13182	12412	69	246977	229048	100	0.833856
154859	133348	89	56859	48100	88	1920	1350	15	4953	3636	65	8108	6706	49	9665	8684	54	180774	153448	99	0.834864
247431	171122	114	79209	56656	106	2606	1887	27	8213	5805	62	12354	8796	72	14465	10353	66	283673	196119	120	0.835873
120937	97808	90	55569	44273	89	1181	1097	8	2371	2113	26	4954	4547	44	6160	5127	47	139782	112660	103	0.837889
90706	89177	78	17857	17598	52	1585	1415	14	3603	3282	33	4860	5280	38	5685	4991	43	111973	106188	91	0.839906
217366	182716	117	82454	69487	104	31008	26153	102	37494	33072	110	13360	11328	67	15295	12213	73	152959	135163	114	0.841922
132710	107865	89	48016	38640	88	1739	1257	21	4395	3856	43	6492	5029	47	8322	7525	48	157795	129723	100	0.842931
78248	77080	80	13986	14011	47	628	906	0	1765	2333	26	3311	3556	32	4869	4856	42	93390	89451	80	0.842931
157916	140901	93	41233	36688	88	59528	54177	90	29584	27497	95	11997	10966	60	10899	10586	52	127758	114081	103	0.842931
163701	153213	97	65798	61598	87	7026	7102	39	34238	31049	88	8996	8641	57	10860	10377	56	115456	107203	100	0.844947
205243	171713	110	83994	71318	100	3248	3089	31	7110	6553	54	14174	10845	77	14732	12986	61	304383	252065	113	0.845956
235054	186737	106	106515	87161	99	4941	3483	37	10275	8206	68	19626	15656	87	22287	18577	87	419377	337361	117	0.845956
96722	90127	86	20704	19767	59	1144	1371	14	3564	3600	33	6212	5590	43	6615	6555	41	143010	133405	92	0.849989
169638	135773	101	62689	49775	93	2158	2030	27	4870	2740	67	7221	5722	44	9448	8557	49	176267	141866	106	0.857047
70021	69466	78	24160	21404	83	632	726	0	3331	2197	53	4072	4047	46	4726	4389	42	82539	80511	91	0.863097
138715	129859	89	83653	78854	85	57950	55013	83	29752	26873	83	11758	10967	67	10157	10890	56	104153	96738	94	0.864105
134940	114728	90	45310	37430	88	1690	1509	21	3626	3371	33	7002	5667	51	8571	7332	57	142499	118214	97	0.865113
70740	71906	75	19379	19268	54	1124	771	0	1929	2016	29	4199	4080	41	4518	5085	36	90495	85441	89	0.866121
136443	120209	90	22351	20080	65	5610	5152	40	9502	9401	50	4751	4544	37	11222	10169	65	134478	119487	94	0.866121
128449	107614	88	42078	35335	86	1124	1092	8	3066	3056	46	6451	5519	50	8568	7198	49	176185	154953	97	0.868138
284740	219106	124	101763	80360	120	4544	3598	37	12703	8021	86	18443	15315	86	23262	19201	83	456761	381284	131	0.868138
77212	77048	77	24140	24382	65	1546	1183	13	2514	2554	27	4748	5077	34	5917	5341	36	104513	97855	89	0.869146
180443	140260	97	65761	52455	93	2603	2250	26	5127	4700	46	9163	7757	55	12063	9429	58	222709	177670	104	0.869146
321262	237608	131	171977	130199	124	6853	5481	43	19929	12700	109	32109	24847	117	38170	30260	119	751886	569288	136	0.874188
121621	100705	95	38512	31714	87	1513	1054	5	4137	2668	59	6236	5110	42	6657	5944	48	134461	107535	100	0.875196
230409	175047	112	116929	91255	101	3345	2647	33	8449	6370	58	12306	9979	65	13879	10379	69	264780	209394	113	0.876204
140531	120012	89	48748	41129	87	1922	1378	17	4970	2471	80	7424	6264	49	9060	8455	53	172973	147692	104	0.876204
151596	135665	99	46507	41621	88	2283	1707	24	4588	4464	35	7933	7474	45	9307	8057	55	180861	172145	101	0.878221
186968	173507	92	96971	89166	92	3545	3285	29	8761	8891	57	15679	14251	74	18440	15491	77	343639	309678	109	0.878221
196410	154833	102	92072	74888	96	25387	20932	83	33436	28211	97	11540	8994	62	13012	10265	77	135622	116702	106	0.879229
202762	174575	94	104461	90087	94	7429	6605	45	29959	27223	86	10292	7858	61	12726	11815	55	151132	132078	106	0.879229
172720	142008	96	61099	50690	92	2147	1451	29	6039	4891	43	9764	8081	70	11947	9845	77	219334	189502	106	0.882254
152500	121388	95	48211	38037	90	2266	1482	25	4814	3085	42	6644	5160	47	7260	6541	48	158040	126385	107	0.883262
311073	232688	125	129237	94553	120	5923	4293	42	17746	12393	91	23542	17438	104	27599	21226	111	498682	390936	133	0.884271
252422	197845	121	112382	89236	116	4665	3877	39	12371	9420	83	20631	15770	99	24500	17863	117	402906	310415	129	0.886287
173247	155830	99	50648	44937	87	2966	2824	31	8323	6303	64	12068	11195	70	13770	12420	69	261731	238149	104	0.887295
126265	108381	94	41094	35001	86	1665	1194	13	3865	3233	41	6449	5695	46	7476	6038	62	143904	126527	99	0.888304
216594	174713	101	82622	67494	97	2503	2178	26	7215	5014	57	12093	9147	71	13420	11039	71	245541	199739	113	0.888304
251005	204302	110	141356	121078	104	4828	3862	39	14075	10637	98	18522	14537	91	23556	18841	95	447445	365757	123	0.889312
61128	59350	91	21525	21273	63	518	558	0	668	1048	4	2664	3436	26	3687	4167	32	76412	74129	85	0.89032
99730	91232	83	34336	30617	82	1014	1024	4	1616	2521	27	5952	5181	51	7083	7096	46	132345	120029	93	0.893345
223027	186148	114	83077	69230	95	4206	3282	36	13119	10514	84	15602	12892	77	18666	15566	80	359631	287024	109	0.895362
105146	100399	85	43049	41734	80	3113	3038	31	15418	14378	73	4063	4284	34	5334	5168	43	72725	68251	90	0.895362
257996	195402	112	116121	93158	109	4274	3325	42	10442	8854	69	18429	14224	104	23861	17915	99	419222	325854	122	0.89637
181496	155958	94	70641	60872	92	2011	1941	21	4533	3727	50	9265	8114	51	13073	11397	76	226096	205086	100	0.89637
103521	100766	81	34375	33767	79	889	1324	15	1872	2736	32	5809	5523	44	7055	6508	44	138715	129461	88	0.899395
162876	137420	95	53401	45295	90	1994	1940	27	4720	4476	41	9357	7499	76	11114	9670	54	214351	186434	106	0.900403
197833	153192	98	73449	56990	96	3174	1877	33	5029	5251	41	10019	6568	62	11694	8960	68	199655	154361	107	0.901412
185614	154713	103	54275	45647	96	2823	2238	27	7490	5757	56	11438	8771	64	12101	11376	51	229058	209950	106	0.903428
104723	101045	85	32504	31885	80	1194	928	0	2457	3500	26	6755	6011	47	7591	6266	46	150230	139426	93	0.906453
122942	106819	89	36353	31169	86	1813	1579	19	3172	3231	36	7458	6589	47	8166	7052	61	144243	128624	99	0.906453
136653	116792	94	50310	42439	89	2172	1318	13	3527	2491	42	6261	5216	41	7492	6435	50	143498	125924	100	0.909478
77836	76164	80	14809	14345	49	4611	4714	33	11591	10397	66	8354	7910	47	10543	10780	51	226144	221836	95	0.910486
308339	251973	134	122091	100765	125	7300	6468	41	19397	14381	109	32570	25639	118	38104	32013	116	760654	601392	141	0.914519
98639	95754	81	29802	29653	78	3026	2932	29	11124	10204	62	3094	3611	31	5072	4132	48	53137	53142	89	0.915528
200685	181452	92	71194	63614	90	3049	3168	30	10429	8370	65	14712	12471	70	16200	13866	68	308467	263537	104	0.915528
64844	65441	72	12864	13085	44	1129	1209	10	2572	1724	28	4046	3931	36	5018	5149	35	80380	77067	87	0.916536
260145	195545	124	147806	124204	108	8669	6874	48	19877	14198	97	34062	26127	107	40626	32939	108	839515	647094	124	0.916536
83930	84363	78	27370	27776	62	778	1110	7	2146	2121	35	4442	4835	36	5304	5355	41	106913	103148	89	0.917544
55654	52652	90	10025	9707	43	10153	10051	42	10710	10593	69	4234	4262	35	4612	4626	34	42704	42385	86	0.917544
319970	231532	132	121730	89285	122	4471	3280	40	10674	6896	75	18566	13278	84	22584	16407	85	396886	292955	138	0.920569
79330	80346	79	16046	16144	48	969	986	0	2506	1834	31	5086	4904	42	6068	6176	44	102304	93633	90	0.920569
152080	121517	96	53278	43464	89	1275	1116	13	4992	2363	76	6631	5677	56	10229	7152	67	167080	137422	107	0.921577
147697	135432	102	60830	56134	88	1448	1563	16	4510	4957	43	7732	7150	52	8641	8560	50	171553	158049	102	0.922586
217098	166960	103	72536	56215	100	2922	2356	27	7276	4887	64	12291	9815	72	14848	12027	58	269990	218995	111	0.923594
227736	164763	110	62476	45345	102	1973	1376	21	6185	4444	55	11204	7046	77	11792	8679	61	223758	162973	117	0.926619
189615	172944	88	95561	86232	90	8766	8005	44	42244	37522	93	11978	10886	86	15584	14215	69	157670	143748	99	0.927627
135311	117485	94	37264	31295	87	1963	1882	19	3901	3138	44	6834	5961	52	7998	7408	55	154829	129717	104	0.928635
107654	102067	86	24888	23616	75	1282	939	0	3364	2785	32	7335	5392	56	6980	6126	44	125869	122242	91	0.929644
112118	95170	94	35838	31229	84	1302	1174	12	4760	3672	52	6170	5504	49	6517	5121	50	114218	100610	94	0.930652
215614	164680	101	83660	63127	98	7129	5856	45	32651	23707	98	9324	7402	65	12184	9726	70	119520	92587	106	0.930652
191673	156599	97	66378	52928	93	1926	1841	24	5902	4379	56	8386	7138	59	11182	8520	60	204801	166447	104	0.93166
82259	78522	81	17801	17397	52	888	972	0	3052	2613	26	4822	5358	41	5387	5475	38	116285	110479	88	0.932669
84723	83382	79	30587	29243	77	1697	1393	13	1828	2806	31	4492	4346	42	5874	5251	46	96666	90382	87	0.934685
238542	193970	103	104575	89125	100	5377	4669	40	11473	9134	80	21688	18722	80	27598	22114	101	466130	385287	118	0.93771
221690	170852	101	60045	45809	97	2719	1940	28	9056	6855	74	12285	9279	69	13570	11704	56	255064	205312	115	0.938718
180800	138556	100	61989	46410	94	2365	1719	28	7313	4732	81	8323	6319	55	10981	8871	56	200938	152734	111	0.938718
140926	112446	91	48481	38187	90	1556	1745	19	4627	2996	53	6676	4866	47	7998	6970	56	153741	123836	104	0.941743
197069	170101	97	94400	80657	94	3110	2626	33	6943	5503	69	10897	10009	65	14461	12149	77	298604	257704	110	0.942751
189604	160961	93	64146	54510	91	2079	2394	25	5936	5666	44	11369	10057	78	12152	11597	57	254602	225173	104	0.942751
193279	147187	114	63167	48623	97	2169	1450	26	8388	4763	76	9699	7758	57	13341	10185	79	233804	177275	113	0.944768
117900	107956	87	55867	50239	84	2113	1532	20	3756	3797	44	6922	6613	42	8656	7756	55	165407	156749	101	0.950818
112825	108385	87	32122	31706	79	2100	1491	22	3211	2812	49	6898	5826	54	7265	7387	43	138533	133026	98	0.950818
170359	128864	98	54468	41173	94	2166	1628	27	6170	4299	53	9618	7029	67	10038	8063	56	196812	148010	110	0.951826
150831	126435	92	41752	34667	90	2044	1761	18	3654	3508	40	8006	7323	48	9618	7493	52	182222	159687	108	0.953843
77455	79212	76	28678	28286	75	1242	1044	4	1665	1596	24	4099	3930	32	5099	4750	39	105234	103410	91	0.958884
76529	76631	78	25590	25974	75	850	859	0	2528	2268	29	4178	4146	33	5256	4513	47	87593	81465	92	0.959892
161814	126678	91	50145	39538	91	1861	1796	22	5565	4225	62	8775	6607	69	9368	8088	51	195402	149604	107	0.959892
219982	155167	107	71928	51615	100	3503	2246	34	7343	4907	61	11837	7955	68	14786	10332	77	276412	199409	111	0.960901
111150	102051	89	43231	38861	84	1476	1592	16	2098	3306	31	5738	5117	48	8195	7362	52	152265	133935	98	0.962917
91106	87167	81	29558	28102	78	994	1065	7	3207	2645	34	5456	4814	44	6238	5468	42	109775	103710	89	0.962917
169855	137860	93	62006	49868	92	2419	1680	28	5357	4459	59	8862	6972	55	10519	8411	64	189759	158736	102	0.963926
186183	158160	101	77249	66318	93	2732	2801	25	7062	5087	50	9776	8924	50	12379	10111	63	244464	215321	103	0.965942
182633	165125	93	81060	74598	89	1593	1939	21	5213	5229	44	9102	8826	53	12620	10728	71	270405	231042	104	0.96695
20674	20764	61	7504	7655	39	1090	1058	6	1443	2363	19	2045	1504	25	1519	1747	16	14056	13461	54	0.967959
206581	174698	114	134110	120247	96	4014	3225	32	9030	7340	55	15100	13439	79	17731	15234	66	325295	280043	114	0.969975
126737	124242	83	42421	41423	81	4965	4737	35	21914	19818	82	5824	5721	40	10184	9519	52	102353	96257	97	0.969975
150632	128404	93	44135	36806	88	1197	1249	19	4646	4104	41	8449	6301	64	8745	7526	48	173151	145222	105	0.971992
103901	90179	87	41097	34514	86	894	948	0	3629	2892	49	5797	4748	41	6461	5709	48	130803	109588	100	0.973
159695	136588	93	57509	49710	91	56534	47054	90	24152	21228	95	11307	9952	59	11860	9006	69	112207	95934	107	0.973
170947	139237	96	51753	42249	92	2252	1608	26	3857	3274	43	8509	6505	57	9662	7354	63	184309	146083	111	0.974008
204994	165955	99	76566	62419	97	2576	2080	29	6053	5782	56	11223	9146	67	11671	9681	63	237439	195432	111	0.975017
144025	117723	98	54887	45796	89	1938	1559	23	5296	3352	65	7089	5378	48	8383	6519	52	145211	118088	102	0.976025
144138	119871	98	36043	29297	89	1838	1571	17	6188	3113	80	7978	6124	53	10155	8177	59	175707	146667	102	0.978042
200486	159839	102	74315	59926	94	2227	1696	23	6996	4713	75	10201	7974	58	11825	9557	62	215586	172707	110	0.978042
175674	152986	95	66732	58343	92	175001	148575	96	33318	29220	94	22173	18855	93	12209	11509	58	110816	97517	104	0.980058
137463	115753	87	54992	46125	88	784	1340	15	4631	3994	44	7778	6005	71	9096	7457	60	161551	136368	102	0.981066
133250	129417	85	50059	49127	82	4996	4766	35	21352	20636	71	7627	7097	55	8368	7729	45	71677	66962	96	0.981066
212975	167892	104	56550	44442	95	3123	2175	24	6790	4789	68	11556	8913	70	14421	12159	68	246597	195914	111	0.982075
139200	116797	127	56287	48596	111	78724	72171	117	18910	15061	105	12256	10833	75	7863	5609	72	72143	56826	122	0.983083
169821	132819	110	56085	44315	92	1907	1791	21	5593	4089	56	9506	7158	66	10640	8493	66	203647	157562	110	0.984091
127116	116255	87	52193	47935	84	1723	2044	19	4597	4812	52	10356	8818	57	10635	9829	54	189801	174721	102	0.9851
102301	98063	81	41093	39176	81	1318	964	0	3736	3600	34	5532	5374	47	6780	6534	44	137522	126995	96	0.988125
83740	80899	96	29421	28525	77	1139	1232	12	1977	2252	18	4744	4446	41	4599	5084	34	104558	98451	94	0.989133
83817	79528	91	30208	29615	78	301	480	0	1409	1430	12	2939	2987	31	4655	4657	34	100351	90632	90	0.989133
148850	123526	93	41035	32848	90	1924	1459	19	5542	3613	66	7881	5576	51	9519	7906	65	167795	136291	109	0.990141
100095	96703	97	32967	32379	78	987	955	0	3563	2030	51	5148	5306	39	7126	6378	50	123617	120501	97	0.990141
106539	99877	84	41102	37911	83	665	973	0	4532	3963	48	5834	5675	49	6916	6311	51	112642	106568	99	0.991149
333807	241099	122	117076	89324	115	7833	5765	49	27903	20092	107	34856	26724	114	41209	31663	115	779525	610329	128	0.991149
184240	171220	94	66399	62792	89	3310	3364	30	7439	7339	57	15013	12626	81	16900	15644	65	315338	291555	106	0.992158
101962	92665	88	36525	32705	83	1300	1212	11	3386	2823	34	5586	5104	41	7324	6548	45	122538	110378	94	0.992158
282935	213006	117	129831	102829	111	3812	2868	37	10979	7589	77	20436	15218	111	23093	18415	97	415281	325404	126	0.994174
12460	13254	39	4965	5130	33	411	562	0	551	863	0	206	576	0	1334	1411	14	5834	6377	38	0.995183
156281	124481	94	43693	33906	92	1624	1262	16	6551	4145	70	8998	6768	55	9264	6803	56	177665	140926	106	0.998207
163978	130158	97	44788	34936	89	2018	1723	24	3452	3795	31	8006	6605	53	10137	7519	54	191236	152419	106	0.999216
140042	112750	92	46453	36876	89	535	935	0	3298	2723	48	6777	5784	49	8189	6149	56	152668	120573	104	0.999216
133988	112548	99	46004	37956	88	1564	1236	20	4525	3687	42	6068	5117	47	8274	6381	56	155613	131491	105	1.00022
44315	45003	73	6849	7250	37	811	1618	14	4850	4159	53	2522	1935	26	3223	2971	35	13967	13301	56	1.00022
160296	127640	104	59775	47810	92	2210	1942	27	4407	3162	49	9058	6859	54	10103	7532	59	189747	146662	108	1.00426
178344	133600	101	58274	44169	95	2391	1635	25	6319	4364	51	7438	5829	46	10775	7158	71	188951	140603	112	1.01031
189793	142661	100	67171	50013	98	2308	1601	30	6151	3998	66	10146	6868	61	12175	9142	80	230144	166829	112	1.01434
163287	129210	98	51956	40694	95	2501	1815	29	4659	3539	52	7744	6063	50	10064	8124	70	198626	154820	112	1.01434
171574	126986	100	65524	48295	96	2150	1434	25	5630	3099	60	9555	7279	61	11977	8219	68	221559	164707	113	1.01636
130414	126098	85	43569	42375	81	4319	4413	32	22302	20820	84	6246	6302	43	7834	7665	52	90310	82088	96	1.01636
237931	160818	112	84985	56758	109	2127	1465	29	8362	4783	83	12104	8513	84	13801	9034	73	266484	181862	127	1.01837
210588	159548	118	137453	117714	101	4654	3261	43	11702	9092	71	16646	13449	82	20645	17014	76	363484	302838	118	1.01938
157583	124975	106	46797	37590	91	1992	1877	22	3305	2376	34	8311	6181	53	8427	7045	50	172998	135160	109	1.01938
179286	146347	104	47998	40937	94	1957	1741	24	6579	5005	60	10049	8954	64	10474	8637	53	198166	175089	109	1.0214
137698	126707	89	44835	40492	86	2223	1583	17	2363	2268	32	7539	5803	49	8395	7396	54	160223	146514	103	1.02442
117113	106769	87	48343	43676	85	2179	2370	22	4510	3139	42	6649	6308	44	8396	7752	47	161322	150349	95	1.02543
201355	161505	101	72753	58210	96	7485	5415	46	30554	23714	98	9111	8341	52	12620	10770	60	157897	132245	106	1.02644
240013	190012	106	79424	59405	103	3369	2020	30	8078	6179	69	12377	9299	65	14286	11137	71	278559	234495	116	1.02745
169762	130594	98	57397	42290	94	2685	1568	30	5685	3311	84	7982	6065	50	10440	7418	65	204422	151453	106	1.02946
177441	151404	99	116826	104914	96	3137	2603	31	9304	7813	88	14249	12060	75	18152	15508	80	329427	280893	108	1.0335
122773	107275	87	48538	43154	85	1619	1530	18	3674	2419	47	5489	4995	42	7160	5740	58	139516	119076	98	1.03551
173791	136151	112	68072	54740	94	1475	1254	13	5069	4625	45	8139	6865	47	9557	6593	59	186567	144189	112	1.03652
169282	132744	97	56440	44203	93	1782	1513	22	5292	3583	51	8815	7170	54	10016	7333	75	197855	158249	107	1.03753
78923	79023	80	29032	28963	75	11940	11685	47	9284	9783	53	3926	3946	39	4785	4447	43	51830	50369	88	1.03854
184888	151453	95	73074	59866	95	2039	1765	26	3642	2927	57	8890	6703	54	10336	8058	63	205527	163632	109	1.03854
183140	157104	110	85197	72159	93	3202	2658	29	7888	5901	58	11895	10651	63	16524	14211	74	273479	234704	105	1.03955
140779	118216	92	48942	40974	88	1484	1199	14	4097	3949	33	6419	5226	43	7817	6257	55	156809	132452	101	1.04056
174145	139852	96	44931	35253	91	1636	1603	24	5536	3990	62	10065	6854	75	10598	8173	61	191766	150396	107	1.04257
195065	152259	104	57572	45297	95	2420	2147	29	5539	4097	54	8790	7215	63	12269	9607	66	218453	172019	113	1.04358
157712	123927	97	58428	47876	92	1549	1805	16	3397	2748	41	8010	6014	52	9082	7486	56	190349	155124	109	1.0456
123677	108263	89	40044	33950	86	1287	1024	5	4623	3466	51	7364	5653	44	9314	7947	68	162051	140382	102	1.04862
203924	173137	101	100096	85282	99	4588	3670	34	9003	6338	78	16383	13704	88	17807	14768	69	328078	273691	116	1.04862
130758	108985	90	43523	35859	88	1487	1468	21	3712	3826	40	7083	5299	53	7339	6208	61	150588	126905	103	1.05064
232134	166145	108	73485	52938	102	2531	1888	26	5706	3881	50	13264	9155	66	16271	12762	80	313933	231530	116	1.05266
224190	168883	103	74687	56417	102	2188	2233	27	6098	4468	58	12654	9141	79	14506	11369	71	278260	211511	117	1.05266
248294	177177	114	96291	68736	110	2060	1406	27	6889	4567	73	12932	9167	68	14732	11150	83	270560	185028	125	1.05366
200783	177450	96	70824	62698	93	130237	114831	96	46206	40372	99	22079	19417	84	18827	17126	79	191608	176288	106	1.05366
92625	90724	81	18031	17191	54	1673	1701	20	2220	2640	32	6781	6031	49	6710	6955	40	145589	136852	94	1.05669
148915	121891	95	54122	44133	90	1594	977	0	3082	2262	37	6352	5053	47	7565	6256	60	143997	115860	108	1.05669
162017	124750	111	59144	45797	93	2134	1604	22	5600	3063	57	8815	6340	68	9763	6932	64	172090	133741	106	1.06274
130440	122142	93	37770	34191	85	1601	1617	21	2984	2785	38	6803	6914	44	7896	7051	55	139262	128423	99	1.06475
95095	93607	79	27375	26829	78	1099	1077	10	2895	3196	34	5418	4729	39	6574	6846	43	115816	111112	94	1.0698
181631	160806	93	49439	42754	89	19254	17228	57	24647	21050	87	8111	7356	51	12058	10662	58	147318	129734	102	1.0698
142797	115133	91	47926	38447	88	1538	1237	14	4021	2865	38	5903	5207	46	7309	5677	50	142894	114621	105	1.07282
324720	220762	123	101474	68738	119	3929	3502	35	11590	8194	81	20661	14099	90	27956	17455	122	463318	327076	132	1.07484
242678	195221	109	110032	89415	103	5507	4919	38	14417	11926	77	25111	19701	99	30101	25113	102	529589	438995	118	1.07887
75968	74237	78	26782	26335	66	57682	56360	78	10167	9627	64	7146	6595	48	4268	4111	35	33646	32963	84	1.07887
267406	200509	112	163847	141582	109	8698	6897	46	23889	19348	100	40367	33022	111	48884	41742	112	934695	807833	125	1.07988
153205	147974	88	78921	74452	86	50375	46628	86	25640	24084	93	12237	10976	68	12530	11372	66	128207	117132	98	1.08391
134499	110393	90	43738	35633	88	1747	1708	17	4507	2992	54	6485	5089	52	7674	6291	49	148096	121106	103	1.08391
218244	144280	102	76995	51049	101	3440	1995	38	8639	4764	79	13784	9006	69	16458	10464	84	328712	219789	119	1.08492
170595	145917	92	53869	44783	91	38563	32943	89	26773	20831	93	10664	8901	62	11794	10391	58	120014	99301	102	1.08492
183880	139703	103	68944	54132	98	2051	1600	22	6261	4546	60	8109	5963	59	10893	8044	76	195024	144737	112	1.08694
81536	78258	82	24467	23445	69	1653	1439	16	3104	2491	33	4824	4470	39	5967	6245	42	117095	113580	89	1.08895
120022	117858	82	44605	43497	80	5105	4737	35	24082	23493	65	7239	6539	46	10722	9613	61	107384	106295	92	1.08895
177229	155795	94	89348	79482	92	4588	3538	34	9201	7188	78	16946	14566	75	21034	19347	77	402066	350349	105	1.09198
191816	160249	98	91235	78092	95	2332	2262	26	9306	6862	72	11703	11237	59	15347	12734	71	281532	259053	102	1.09198
177586	140262	107	59896	47773	94	2016	2118	27	6759	4387	62	8291	6459	56	11871	9189	66	206975	157189	111	1.09803
126437	104592	91	51158	41516	89	1700	1677	25	5021	3525	55	6731	5422	45	8972	7197	52	166540	138083	106	1.09803
250980	174206	110	79667	54245	104	3317	1979	35	9126	5961	77	13995	9234	75	16351	12464	71	316296	220213	121	1.09904
105274	94607	86	40811	36482	83	1243	1247	15	1331	1904	28	5368	4503	43	6589	6991	41	129137	112973	97	1.10004
160453	132273	93	57788	47953	90	2009	1458	25	4756	3875	50	8503	6358	53	9616	7928	57	170322	137831	103	1.10105
153272	130328	93	41176	35558	87	2271	1749	23	4160	3368	39	8363	6642	49	8827	8197	50	168671	147583	104	1.10206
115873	100811	89	42913	37163	85	1869	1703	19	4664	2918	51	6015	5309	42	7207	6253	46	135168	126186	99	1.10408
181843	142330	97	54760	44129	94	1929	1452	23	4979	2967	61	9181	6863	61	11545	8496	64	187010	150440	108	1.10609
226964	161386	109	79236	56151	103	2894	1969	27	7150	4653	61	11510	7914	73	13765	9220	73	260278	185075	118	1.10609
104010	99220	90	39090	37505	81	846	871	0	2326	2122	38	6497	5556	55	7735	7137	52	141100	130847	96	1.1071
145426	118002	107	54155	44947	90	2199	1626	21	3462	2928	42	8109	6221	62	9967	8269	56	181835	156252	104	1.10811
85721	86067	80	24893	24731	66	1300	1241	10	2469	2458	28	5804	4639	51	6715	5990	44	122100	115856	93	1.10811
220847	173433	110	81389	66237	100	3440	2530	30	8173	6874	65	15693	11918	71	18302	14384	85	322964	247933	117	1.11114
118757	108074	87	40596	36414	83	839	776	0	4083	3731	40	6405	5937	42	9828	7425	73	156630	139043	98	1.11214
249321	184577	116	66519	49316	102	3453	2390	39	11431	7519	98	13323	9745	85	16064	12323	78	304097	227280	116	1.11214
232853	194030	107	103797	86397	97	3980	3539	40	10711	8703	72	18132	15592	84	22075	18218	93	403881	336418	111	1.11618
77889	73693	94	20614	20013	60	800	959	0	967	1613	17	4036	3689	41	4832	5101	38	95196	91187	90	1.11719
196204	158943	97	100085	81927	95	5940	4603	40	29479	23242	99	10041	8002	64	10451	8430	67	104950	90311	104	1.11719
155354	136524	92	82276	71664	92	3667	3675	31	10589	7351	63	17110	15060	85	21636	19046	88	358600	318235	100	1.12021
79154	75831	88	18658	18408	55	709	836	0	2889	2759	38	4031	3760	30	4477	4779	35	85366	79870	88	1.12122
368506	238613	161	159617	107053	144	6306	3621	49	15971	9715	120	26360	18250	115	31175	21585	120	606078	426664	154	1.12424
133814	113014	101	46536	40968	88	2066	1303	25	4911	3180	59	7681	6829	47	9894	8118	62	176909	155989	97	1.12525
184213	151653	98	62767	51247	91	3276	2860	32	10358	7839	77	15137	12762	76	16835	13386	77	304785	249416	108	1.12727
178682	160424	93	77938	69823	89	3311	3349	31	8599	8156	65	15096	12927	87	18816	16033	85	331887	307317	103	1.1313
108248	103352	81	29506	29035	79	1810	1704	16	2031	2245	31	6554	5778	50	9177	8482	48	165652	150567	96	1.1313
161522	132415	95	51753	42137	91	2093	1645	25	4608	5142	35	8510	6964	49	10735	7645	77	196653	156032	107	1.1313
108574	93687	85	44455	39009	84	1118	1045	9	2922	3057	21	5984	4795	59	7346	6134	51	136952	120114	96	1.13231
196501	164839	101	70018	60880	97	2569	2008	30	8614	6177	71	12610	10297	65	14117	11442	74	262338	229406	109	1.13332
305277	189339	142	95930	59332	133	3352	2263	38	13247	6890	112	17247	10635	91	21044	13793	96	419417	258870	142	1.13332
231483	171010	100	83383	61520	100	3048	2547	31	7779	5246	64	13010	9276	75	16157	11798	74	296964	217787	114	1.13332
286044	211788	129	102082	77914	124	4231	3659	37	12176	8852	90	21006	16670	82	23661	18758	72	438178	333906	137	1.13433
115453	107944	86	29195	26732	80	1791	1663	19	3864	3734	31	5424	5401	42	7036	7039	44	145119	136145	94	1.13634
79758	78637	79	22650	22639	65	51076	49728	79	11041	10211	59	7045	7326	39	4593	5008	42	41186	38144	88	1.13836
97042	91699	81	42332	38877	79	1374	1315	14	4024	2996	47	6198	4992	48	8307	7310	55	143758	129489	95	1.13836
193922	151366	100	69517	54385	96	2124	1997	27	6146	6026	45	10067	7929	59	11339	8952	63	216021	166867	109	1.13937
171192	132772	101	49502	38739	92	2477	2245	29	5700	3977	54	9263	7072	53	9855	7915	55	205014	161181	111	1.14038
129089	112841	88	45591	38941	87	1851	1483	16	1836	1835	38	6666	5806	47	7553	7206	58	143292	123861	98	1.14239
180487	145679	93	63259	50961	92	2247	1708	23	7191	4319	77	10227	8226	66	12221	10365	62	219836	180956	108	1.14239
245690	201061	98	126049	106411	99	3903	3356	36	12020	8054	91	17911	14050	84	21407	17367	81	420329	356198	116	1.1434
172807	135197	111	31884	24879	89	8261	6442	45	23982	18400	94	15615	11808	81	16062	12218	78	379658	289052	110	1.14441
142618	109582	109	53463	41838	92	2106	1649	20	4730	3943	39	8725	6141	63	9118	6237	66	184080	147017	106	1.14441
151648	121223	96	42078	32817	92	1581	1006	2	4665	2323	58	6009	4982	51	9346	6947	59	156930	123292	106	1.14441
153510	131438	89	60423	51890	90	1970	1549	20	2731	2500	33	6224	5123	42	8426	6627	60	145383	131427	101	1.15046
181623	147918	98	65255	53123	94	2314	1582	19	5515	3752	46	9501	7888	57	11210	8242	79	200684	174730	105	1.15046
203875	151571	100	72866	53560	98	2808	1560	31	6351	4141	59	11325	7753	73	12695	9164	71	242337	180955	107	1.15248
206800	171561	97	98764	86688	96	4353	3131	36	10605	9211	62	17151	13482	82	18995	16669	74	379013	311453	112	1.15348
176329	135989	96	74297	60043	96	1760	1659	21	6626	4332	67	8933	7483	51	12117	9069	76	203825	169651	103	1.15348
145409	117591	96	58284	48762	91	2566	1771	25	4633	3553	49	7321	5884	62	8748	7379	62	183422	153054	102	1.15449
154939	128507	91	47949	39376	90	1918	1512	16	5894	2690	86	8433	6398	60	8742	7145	59	183122	149613	103	1.15449
86223	84416	84	18793	18490	50	1418	1277	19	3354	2685	45	5121	4642	46	5308	5558	37	105086	101525	89	1.15449
92593	89075	89	9074	8859	42	3632	3865	29	11708	11079	77	4132	4229	33	7045	6437	46	50316	47934	87	1.15651
148058	120597	92	48011	39444	89	4789	3632	40	26078	22015	78	6927	5677	56	8869	7696	53	108944	92073	97	1.15651
160778	124548	94	57493	45805	93	1535	1378	20	4506	2880	53	8151	5885	69	8647	6684	48	157789	124784	107	1.15651
125835	105736	90	37681	31197	87	977	1060	7	2450	2269	30	7343	5569	51	7720	7656	44	145668	127592	102	1.16558
178647	134767	95	77507	60275	96	2457	1684	23	4812	3929	39	9182	7094	64	11776	8325	75	201797	153974	108	1.16558
224224	160434	120	58905	41840	101	3239	2271	35	7335	4177	75	13411	9736	90	16570	13382	72	313438	220922	116	1.16659
111821	107109	82	50905	48922	81	10999	10902	44	16101	14658	58	6960	5783	62	5741	5736	48	48969	47526	91	1.1676
82271	78176	83	40115	39030	78	1868	1343	17	4184	2821	61	5851	6228	38	7303	7170	48	127869	116140	89	1.17163
159787	137901	91	52436	43955	89	2345	1600	24	6664	4593	74	8683	7292	55	10163	8601	57	193005	162675	107	1.17365
181903	141834	96	46668	35190	94	2256	2019	28	3092	3285	46	10429	7905	76	12550	9744	79	233410	185761	112	1.17466
126017	119514	84	27456	25013	76	1842	1834	21	5311	4308	49	9629	7807	71	10438	9861	63	194794	178164	99	1.17466
158147	131189	91	47263	38902	89	2760	2013	27	5383	4359	53	8342	6719	59	9104	7301	64	182164	156208	105	1.17869
146140	140989	84	63532	61431	83	161529	150706	88	28714	24717	97	19278	17849	72	9867	9141	57	100368	93988	96	1.17869
115281	105609	85	29363	24666	85	1604	1635	19	5284	4029	53	7470	6245	54	10307	7839	68	171705	151652	98	1.18071
91829	87781	89	27612	26423	78	1674	1638	16	3639	2713	43	7430	6806	52	8008	8160	52	127721	126403	87	1.18777
104723	101159	84	22248	21532	59	6490	6263	38	15778	13973	74	6161	6002	39	9858	9217	60	82725	78320	89	1.18877
116012	105065	86	34251	29259	85	1609	1620	18	3765	4164	38	7422	6302	58	8741	8291	44	160901	147209	95	1.18877
114897	101516	100	40964	35627	85	1681	1128	9	3564	2517	45	5451	5550	40	6949	5744	53	126884	111174	97	1.18978
91072	88927	86	21233	20606	62	1279	1367	15	3497	2873	39	5062	5012	39	5326	4686	49	106499	100377	93	1.19079
202568	139834	105	84645	62032	101	3952	3076	40	11913	8047	92	17680	12044	94	20033	14773	99	349464	266271	115	1.19281
274197	204433	110	81583	61709	107	2383	1629	29	7557	6083	51	13624	9835	74	19106	14439	92	372998	288497	121	1.19382
249810	190318	103	91111	74521	99	3565	2898	36	22829	18920	103	15609	12270	79	17259	13242	86	315621	253162	115	1.19482
369591	239343	158	178712	131235	139	9273	6701	49	27796	18064	132	42996	31746	142	53094	39571	141	948424	710810	156	1.19684
172329	131761	103	66243	50440	95	2621	1783	24	4942	3830	42	8294	6323	61	10002	7654	52	187838	145548	109	1.19684
150947	120172	94	62362	51258	94	1938	1188	19	5455	3473	57	7149	5265	50	7698	6629	62	152373	124969	103	1.20087
170574	134580	94	57499	44041	91	1583	1420	17	4676	4918	44	7633	6548	48	10003	6747	68	202013	163449	105	1.20087
205343	158240	104	105463	79655	101	3430	2851	33	8641	5724	57	14386	10779	72	17669	13182	80	330250	252917	116	1.20087
191554	157848	111	65305	54750	92	1691	1712	21	5738	4606	45	9551	7435	59	10163	9454	54	204148	167237	110	1.20188
67562	62391	92	18594	15691	92	9660	8883	50	10190	8224	79	5149	3828	49	6562	5412	51	59004	51778	92	1.20592
167530	144137	90	59705	50990	90	3095	2653	30	4909	4591	45	9943	8672	61	13218	11946	64	265327	238712	106	1.20592
136632	113249	97	37675	30710	89	1540	1381	23	4366	3702	47	6940	5733	50	9075	7738	49	174732	147579	102	1.20793
98530	91709	85	16292	15020	63	4907	4005	43	12031	10792	66	4938	4387	40	7610	7099	41	56066	51797	96	1.20995
97254	92509	84	16539	15515	52	3796	3038	34	16965	16684	64	5686	5516	40	7064	6794	44	35345	35690	89	1.20995
155049	119241	103	47304	35970	92	1518	1602	16	4858	3328	68	6581	4603	57	7796	5937	54	155129	117107	108	1.21499
157205	137180	107	41906	36309	89	1759	1478	20	3706	3339	41	9156	8108	62	10324	9762	50	190643	169439	104	1.21499
318025	229586	129	98256	70278	126	4478	3299	38	14460	8818	113	21132	15120	87	25917	18213	100	481282	363614	142	1.21499
115072	100836	87	31219	27142	82	1247	805	0	4914	3601	54	5276	4273	49	7783	6646	58	136037	121351	97	1.21701
131800	107147	91	42810	34665	88	2005	1530	23	4407	3438	62	5953	4513	47	6941	5394	56	141400	112879	103	1.21701
103117	97518	93	25491	23181	73	1885	1450	18	4429	3807	37	7349	6753	49	8892	8087	57	161952	150337	94	1.21902
100436	98745	80	38206	36217	80	491	833	0	2430	3129	31	5103	5164	46	5899	6313	49	116046	111010	94	1.21902
172225	146129	100	96135	83840	92	4117	3258	38	6214	6042	40	13858	11436	78	15929	13795	83	300044	265451	103	1.22104
166574	131200	95	56179	43685	92	1349	1130	9	5195	4495	38	8592	6359	53	9505	7155	66	170661	127432	106	1.22104
87144	82195	84	25270	23590	72	787	787	0	3081	3978	24	5368	5108	53	6328	5593	44	114381	108194	96	1.22306
251727	198239	108	68107	52921	105	3247	2560	31	8331	6559	48	14657	10647	85	14458	11459	79	306972	248062	120	1.22507
148116	136758	86	69975	65313	85	3202	2921	31	8416	8037	56	14579	13299	65	17788	14928	67	322831	292071	102	1.22507
121213	120398	83	43465	43520	79	77534	75897	82	22234	19110	92	11415	9987	62	7090	6894	51	69137	64086	96	1.22507
177957	139279	96	51358	40255	91	2385	1455	27	5538	3753	70	9436	6924	69	9650	8426	52	196063	152855	110	1.22608
79725	75985	85	20137	19496	58	267	708	0	2526	2663	30	4309	4084	33	5313	4716	47	101627	97799	94	1.2281
154658	123099	96	61438	47245	93	2130	1745	23	5159	3896	60	9666	7827	58	11544	9834	59	263102	208418	109	1.2281
119993	99778	91	41988	34638	87	1149	720	0	4327	2260	57	6371	5157	42	7108	5618	54	145893	124582	103	1.23314
253279	195574	109	120018	94014	106	4224	3210	35	12417	9748	69	18643	14215	105	22970	18446	91	406986	334535	121	1.23415
122674	119471	82	47327	46151	81	4012	3213	35	14715	14700	64	4574	4561	38	5132	5467	38	54199	51892	91	1.23415
121856	106886	89	42616	37540	85	2094	1503	24	1620	2637	30	7921	5898	54	8535	8027	62	160558	145502	103	1.23616
128615	112984	100	57047	50690	86	2113	1545	19	4859	3744	48	7173	6529	55	8599	7490	53	155995	140877	101	1.23717
25319	20873	55	108372	72926	83	710	504	0	363965	284145	85	18525	14386	79	3013	2305	30	933	1151	5	1.2402
187502	138706	100	61414	45493	96	2576	2080	27	6119	3653	55	9776	6850	59	12559	9271	72	210259	155927	112	1.2402
166293	135848	92	67332	56422	91	2439	1580	23	5036	5080	51	8219	7568	50	10980	9302	57	204512	179242	107	1.2402
69294	69890	83	25451	25591	68	522	619	0	2226	2038	20	3801	3014	37	5093	5051	41	81469	75329	92	1.24121
209494	175370	99	63327	49215	98	2524	2315	27	9382	6406	73	15288	12310	94	18448	17062	81	378404	310082	115	1.24121
227417	183843	104	103015	84743	102	27344	22136	80	34608	28683	89	12414	9541	74	16714	13762	79	188512	154925	114	1.24121
193829	167010	93	80353	69601	92	2924	2931	32	9875	8790	72	17368	15081	85	19667	16398	82	371581	305423	110	1.24221
99601	93287	82	32660	30487	81	742	766	0	3181	2372	37	5348	5324	45	6418	6638	47	119465	114610	91	1.24221
185449	158709	106	55236	47076	92	5685	5152	40	24381	22759	94	8736	6218	75	11679	10497	59	139784	123618	105	1.24322
195547	155935	96	70685	55597	95	6580	5170	41	29977	23387	96	7957	6548	47	15039	12385	72	168442	136636	109	1.24423
222664	173756	105	86364	67980	100	2104	1894	25	6608	5226	53	11316	8770	71	13840	10782	69	242363	187393	117	1.24524
219760	156308	109	73945	52773	103	2296	1276	18	6204	4680	56	10256	6933	61	11546	8356	74	232941	166217	121	1.24625
120873	114037	86	21820	20476	60	1853	1601	18	4218	3422	43	6660	6498	46	7995	8533	45	177341	168214	97	1.24726
313231	214258	127	135403	93791	125	4405	2982	44	10585	7646	68	19040	13915	82	25571	17813	113	515942	356851	138	1.24826
136110	116471	92	44634	37453	88	941	882	0	4363	4044	42	6460	6210	39	9069	6996	62	148448	130996	101	1.24927
176248	135169	95	67765	51586	94	1414	1521	19	5640	3972	46	8602	6521	55	12521	9667	73	235428	175266	109	1.25028
179703	157019	97	61396	52320	94	2067	1842	21	8024	6534	57	10359	8406	67	11986	10433	61	264188	231511	109	1.25028
107098	103397	85	32515	31866	78	1157	878	0	4207	3447	39	5011	5091	36	6406	5699	50	134100	130012	98	1.25129
206796	170065	108	94374	78981	96	3598	2917	32	10167	7622	87	17509	14088	72	19219	15666	87	382696	317843	113	1.25633
181857	154090	94	69538	58875	91	1904	1594	23	6269	5218	56	9122	7962	59	11802	10457	62	207282	184559	103	1.26036
99631	97830	80	35945	34892	78	6542	6765	35	12906	11369	82	4470	4082	34	4196	4866	29	52916	48930	91	1.26036
109281	106267	85	34417	33509	79	1463	1683	20	4783	3621	54	5741	5332	41	6777	6737	43	134133	124612	95	1.26036
124686	119003	84	53129	51781	82	8567	8021	41	18485	17366	78	6176	5926	49	8561	7510	66	92272	88808	100	1.26137
181390	153654	97	64768	54124	92	2391	1946	27	7571	3813	77	9779	8069	59	11454	10121	65	212444	184077	110	1.2654
77401	78086	78	24455	24663	64	1158	956	0	1269	1848	20	4063	4056	35	5173	5382	36	103172	100798	92	1.2654
236939	164780	116	80838	56560	103	2821	2396	29	9651	5152	72	13416	9262	85	15354	10747	75	297255	200441	119	1.26843
337312	230446	129	111760	76681	122	5425	3129	45	13182	7491	96	21589	14489	95	26095	18326	122	490738	339999	138	1.26843
218572	167288	102	67065	49606	101	2782	1885	33	8099	4799	93	10330	7260	67	11571	8357	62	218653	161941	117	1.26843
119245	114683	87	30873	30120	81	1993	1161	11	3446	4000	34	6404	6085	44	7372	6654	49	151116	140551	99	1.26944
111945	101536	85	39973	35831	84	1184	1326	16	2223	2566	30	5802	5402	43	7216	6646	42	141497	126520	101	1.26944
162685	130573	108	59051	48921	91	1982	1483	18	2801	3822	37	7678	5720	56	8140	6611	49	158511	131349	107	1.27045
102370	94310	87	34866	31182	82	798	1158	8	3410	2381	32	4876	4633	41	7121	5764	47	136147	130068	94	1.27145
169059	131991	94	63677	50692	94	1656	1447	22	4277	2409	53	9434	6786	56	11624	8319	62	217382	167870	110	1.27145
203392	156829	99	53545	42483	95	2371	1934	25	6068	4045	53	11281	9001	57	12395	9988	65	234339	185274	112	1.27246
76431	71735	95	27159	26211	73	973	1064	7	2472	2147	26	3288	3750	32	3688	4557	31	86978	80290	94	1.27246
147517	119439	92	51027	42048	90	1695	1267	21	4929	3622	44	6975	5304	49	7985	5874	51	159222	127771	106	1.27246
159000	137628	91	38659	33366	88	2195	2130	25	5000	5383	44	9544	7680	66	10884	9707	56	175393	153679	105	1.27246
142772	135666	92	41340	39758	84	85633	80202	88	20797	20764	78	13207	12578	64	8721	9484	46	107053	95701	97	1.2765
140154	113347	108	44428	35209	91	5407	2373	72	5485	3217	54	7137	5383	44	7515	5792	54	155529	121901	108	1.2765
91756	89567	79	28239	28338	75	2839	2507	25	12298	12671	63	4417	3666	42	4529	4424	36	41406	37777	89	1.2765
85506	84345	78	27147	26573	76	1457	1128	7	3492	3211	49	3672	4333	32	5462	5748	40	105144	99991	94	1.2775
180820	158351	93	94425	84521	92	2443	2361	29	8335	6438	58	14038	11831	77	16627	14226	72	288655	250788	106	1.27851
138005	115624	104	42141	35459	88	1931	1505	23	2828	3014	41	6733	6032	42	9007	7763	49	166850	137049	101	1.27952
220187	168465	100	108166	86200	99	3421	2299	34	7758	5719	51	12645	9228	71	15706	12177	68	322694	254618	112	1.27952
104399	100911	83	29285	28478	79	4252	3450	35	13621	13110	61	4795	4333	43	7470	5939	45	71953	66987	91	1.28255
94266	92597	86	32098	31595	78	1012	937	0	3575	3090	33	5526	5580	42	7299	6691	48	136846	131041	94	1.28355
132632	108780	104	46981	39077	88	2833	1855	30	2652	2853	34	7233	6327	49	8223	6345	48	173667	148652	105	1.28557
189699	139427	102	59674	44279	95	2294	1719	28	5808	2988	70	11009	7496	83	11183	7380	62	228680	163163	112	1.28557
215448	163556	118	51195	37847	99	3861	2226	36	10653	7515	81	11312	8714	59	15245	11781	72	288168	226677	114	1.28658
86807	84502	85	32262	31760	77	781	932	0	3400	2777	40	4072	4216	32	4725	4865	36	105820	99442	94	1.28658
113255	107449	99	29883	28987	80	1948	1913	22	3851	3216	42	6990	6619	58	8441	7858	46	177675	169008	97	1.28759
107311	99808	84	31607	28841	80	1426	1124	8	3172	3056	34	7094	6313	50	7076	6007	52	127963	119808	95	1.28759
94572	93208	80	31498	31793	77	1184	1499	17	1832	2040	29	5187	5235	33	6951	6212	54	134927	124971	94	1.2886
214752	162105	103	70078	53052	100	2035	1769	27	7512	5283	63	12370	9494	61	13995	11842	66	278707	218084	115	1.29061
102322	99187	83	27232	26096	79	1530	1954	17	4029	3916	36	6541	5917	52	8321	8047	47	157094	147647	95	1.29162
180013	162353	94	75922	68690	93	46141	41783	91	33957	29766	104	13302	11950	67	14230	12298	59	161027	152162	104	1.29162
134500	111564	93	55739	47452	88	1481	1413	18	5380	3684	62	7286	6023	49	9127	6459	73	169169	145939	100	1.29162
136296	128358	88	52159	49311	84	4015	3638	34	20048	17806	90	5398	5388	39	7488	6526	62	75251	68046	94	1.29263
146978	123270	92	49892	40311	90	2163	1928	23	5726	4004	51	7942	6645	55	8516	8433	44	188011	153485	104	1.29263
224733	166692	109	71336	53171	104	2791	1827	29	9008	6302	81	12488	8690	61	15471	10624	76	292821	216112	121	1.29464
166685	147787	106	45359	40559	87	72071	62377	89	19159	18680	74	12869	11615	78	10798	9886	58	125874	117589	99	1.29767
196845	158813	97	71069	56363	94	2103	2030	32	4723	4328	37	10738	8318	65	12716	10376	68	244914	197212	108	1.29767
139597	118612	91	49073	41508	88	1164	1052	6	4694	4032	40	6273	5366	40	7647	7662	51	138296	115685	103	1.29969
250020	199471	105	75877	61659	102	4464	3442	40	10861	7009	67	18036	14751	73	21809	17485	72	375992	312192	117	1.3017
109019	95658	86	37311	32311	85	1218	1380	13	2442	2837	35	5633	5304	46	6476	6098	53	122085	102626	99	1.30271
249466	168989	120	78842	53189	108	2857	1891	31	6975	4875	65	12483	8393	66	16470	11330	89	303208	204592	126	1.30372
110264	107147	84	45389	43745	81	1943	1654	25	4166	3501	51	6495	5761	42	8282	7941	44	172416	168050	93	1.30574
99439	94387	82	38094	35707	80	1182	1129	9	3140	2690	30	4366	4495	37	5208	5974	35	123202	113414	95	1.30674
98043	95474	83	36677	35991	79	1172	1087	7	2275	2195	39	4911	4807	36	4947	5543	36	109976	102146	92	1.30775
245338	196843	103	107846	88004	100	4541	3588	37	10886	8044	82	18657	14937	89	22533	20247	74	424255	349239	114	1.30775
272767	208065	121	92937	72948	117	4563	3659	37	11969	9447	84	19819	15217	81	24452	18622	94	456249	345709	133	1.30876
233486	178836	103	75644	57427	101	2996	1870	39	8102	6115	59	13401	9007	83	17551	13040	76	326422	264211	109	1.31481
210374	166232	103	68763	53394	99	2721	1824	24	7262	3944	72	10422	7907	56	12151	10392	56	237365	187462	110	1.31481
161246	132298	94	58847	49217	90	2387	1929	28	4922	2792	54	8554	6249	64	9745	8010	49	173415	144943	104	1.31481
102493	95284	87	26537	25004	79	995	1038	6	3668	3088	43	5978	4981	49	6519	6296	44	110170	100866	95	1.31683
198766	176609	95	90198	78665	93	3352	3002	33	8260	6913	50	14651	12334	80	19188	16646	96	383593	323115	110	1.32086
170209	146641	107	60558	51908	91	2135	1909	24	5673	5060	44	10175	9021	61	11538	11151	68	214214	187191	102	1.32288
138932	113730	93	47953	39715	89	1673	1546	23	4611	3978	46	7387	6491	48	8150	7191	49	157211	132400	103	1.32389
168140	127107	95	52145	39430	92	2445	1642	26	3611	4229	43	10178	6738	65	10657	7965	62	198982	147433	105	1.32389
132914	110394	92	45306	36945	88	1417	823	0	3468	3463	39	5773	4237	50	7819	6441	53	140764	116050	100	1.32489
156985	123100	94	58822	46158	93	1924	1402	27	3105	3054	47	7821	5985	51	9192	7657	57	185100	141648	105	1.3259
174523	147045	92	55736	47211	91	4803	3703	40	27521	20956	99	8611	6759	57	7511	6103	58	97356	81005	98	1.3259
126655	120121	92	28143	27332	78	32501	30418	80	19238	17669	73	8119	7506	48	7190	7553	42	70640	63710	94	1.33397
171435	150909	96	87179	76588	91	1902	1675	23	5589	4688	56	10729	9762	51	13668	11998	72	293401	260586	107	1.33498
210116	180635	99	96343	85177	94	3285	2852	32	7876	5489	63	11718	9863	64	14549	12593	85	281487	240586	108	1.33598
183568	152585	94	58034	48700	90	2020	1729	29	6509	5132	46	9975	7525	62	12091	9888	55	220680	169348	104	1.33598
267235	214203	109	134367	107892	107	5676	4401	37	16037	11742	98	24061	19737	83	27351	22464	94	528569	424565	119	1.34103
216956	187396	98	135514	118919	97	63509	54861	95	45295	38795	99	18144	16658	73	17153	15573	74	169909	151762	104	1.34304
246854	193817	118	93345	73743	114	4080	3448	39	8837	7226	68	16679	12704	98	17614	14772	73	344544	290668	127	1.34405
155085	127614	92	55504	45321	90	4577	3559	39	21731	17507	73	5304	4386	40	8987	7778	55	135138	115046	97	1.34405
128282	107942	92	44889	37649	86	894	1262	9	5623	3998	66	7833	6275	54	9486	8087	57	176205	154334	97	1.34607
179918	152400	96	70136	59082	91	1364	1506	19	5214	4236	49	8700	7051	56	11595	9696	72	238029	202079	105	1.34607
115663	102582	88	40457	36090	84	1415	1571	17	3237	3031	38	5334	4778	39	6192	6325	47	122696	113249	96	1.34607
77631	77775	77	21388	21639	56	138	601	0	3084	2365	39	4068	4235	35	4376	4498	34	89434	85358	88	1.34607
132391	108175	89	45215	37333	87	1242	1401	13	3446	3290	35	7665	5981	55	7177	6395	48	160915	136643	98	1.34708
113029	108176	96	38247	37266	79	30441	28527	79	16322	14475	73	6273	5968	43	8782	8543	47	100254	95945	90	1.34708
41882	42842	76	5692	5664	35	1766	1930	23	3549	3712	43	1287	1491	20	2458	2288	25	10337	10890	45	1.34909
91726	88585	82	31313	31085	77	1109	922	0	2102	1997	33	5150	5096	38	4951	4742	38	109450	105100	93	1.34909
157175	127606	107	49290	39954	89	1942	1572	17	4787	3858	48	8405	6233	58	11079	8688	75	197432	170971	101	1.35212
82587	81765	78	22169	22014	59	1363	1274	11	2652	2113	32	5232	4822	39	5085	4961	35	108443	104029	88	1.35313
205462	172864	107	89982	76054	95	61592	54102	93	34199	30151	98	16009	12851	73	17693	15503	70	200629	175620	107	1.35817
189920	167233	94	79977	71377	91	4324	3410	36	11056	7653	78	16921	15000	71	18866	16709	77	367805	317422	108	1.35817
127822	106760	93	46292	38829	87	1577	1589	16	3274	2973	48	7506	6021	52	6702	5966	52	145998	120943	98	1.35817
225944	174626	106	112998	91296	100	49173	37390	97	43466	32861	105	16165	11755	92	19135	15385	79	200371	159497	108	1.35918
153768	122538	94	53122	42811	92	1936	1382	23	5777	3452	59	8172	5484	65	9514	8480	53	195204	152068	104	1.36018
97665	95470	81	42681	41783	79	1254	1470	13	3358	3080	34	6438	5673	50	6685	7419	37	157060	149827	93	1.36321
91072	86708	90	28386	27440	78	784	737	0	3010	2239	23	5083	4620	46	6280	5421	58	103365	96857	93	1.36422
168458	145307	101	58053	50076	92	1743	1378	25	4195	3413	37	8355	7335	52	9596	9317	54	185789	164046	105	1.36623
230456	184122	106	108726	86383	102	3724	2345	34	10041	6790	85	13203	9923	64	15741	12003	91	307364	237485	119	1.36623
160886	139082	96	59986	52980	89	2832	2493	29	7755	6554	61	11661	9818	71	13082	12034	64	275296	235997	105	1.36724
350894	230799	136	117367	76532	131	4300	2868	45	13523	7648	87	20264	12888	85	26379	15241	128	515456	344111	148	1.36724
322529	212829	134	96614	63066	121	5856	3013	43	11481	7258	80	19623	13535	86	23050	14792	108	431974	290158	135	1.36825
90100	85894	81	33660	32013	79	1720	1253	18	5301	3044	56	5211	4736	45	5914	5168	50	109743	102659	92	1.36825
152674	123321	100	52504	42961	91	2107	1265	16	5100	3635	47	6714	5917	46	8826	6959	57	165532	132765	104	1.37228
71459	71411	79	16900	16484	52	190	664	0	1655	2109	23	3472	3219	34	4779	4928	36	85106	83817	85	1.37228
207560	175689	99	84354	71894	96	2823	2350	28	8517	6517	76	12591	10458	65	15167	12849	65	280803	253931	106	1.37531
109727	103286	86	39133	37580	81	1743	1299	17	4220	4025	51	6116	6153	41	8471	6870	62	146322	138836	93	1.37632
126145	112636	101	41547	37607	83	1381	1617	16	3885	2549	42	7138	6778	54	8126	7511	56	166531	153882	97	1.37732
133050	106548	95	48454	38981	89	1606	1232	20	4826	4064	50	6684	5828	45	6825	5978	44	142328	115310	99	1.37833
134000	117135	89	46583	40607	86	1586	1294	14	5903	3711	52	7034	6913	48	8135	7811	50	162150	145089	99	1.37833
135014	117324	97	66084	59506	87	1391	1376	17	3617	3532	38	7856	6171	55	9101	7683	65	181534	166062	99	1.38035
206606	178768	104	102371	85848	101	3499	2560	37	8102	6855	49	13374	12400	64	16810	14300	99	284554	258805	115	1.38237
80023	77519	90	25148	24909	70	621	865	0	2646	2931	30	4501	4174	43	5212	4696	37	88156	81776	93	1.38237
73980	57005	100	45104	35896	89	3575	2667	37	10064	8131	86	4139	2241	57	7409	6348	47	78415	63321	100	1.38237
153532	122775	92	47755	37774	90	1356	1422	17	4461	3788	42	7304	5344	55	9240	7221	55	171190	129183	108	1.38539
221913	196358	107	109232	98565	97	3182	2945	30	7466	6669	57	16012	14058	79	19047	16427	78	352331	304696	114	1.38539
130989	112581	89	46856	39317	88	1309	1585	14	5170	3678	60	7730	6627	64	9402	8633	51	180925	156653	100	1.3864
114979	100859	88	41299	36269	85	1048	1112	9	3159	3895	36	6584	6085	49	8201	6916	55	145418	132991	102	1.39144
101081	93196	89	32967	29696	82	721	632	0	2850	3159	27	4985	5401	36	5622	5275	50	124298	118095	93	1.39245
152260	117624	110	56101	44394	92	1331	1337	19	6044	4418	60	7073	5732	54	8971	7296	60	164488	131708	106	1.39245
271127	187450	122	79563	55660	117	3970	2392	37	6452	4823	69	14510	9169	82	16709	12189	71	303512	214141	134	1.39447
98630	96511	79	14535	14354	48	4262	4272	32	10814	11491	59	6582	6401	48	7815	7130	53	39997	37536	91	1.39648
111009	96281	90	34551	30135	83	874	954	0	2753	2175	43	6437	6303	41	7093	6516	48	136980	120607	103	1.39648
180373	144911	95	62654	50018	94	62911	48606	95	26690	20359	78	11033	8729	61	10815	8706	66	101325	74953	111	1.39648
240187	162945	121	90845	64314	109	3513	2215	38	7881	4556	86	12993	8430	64	16248	10539	73	298703	196985	127	1.39951
81756	81231	86	19194	19279	56	342	440	0	2124	2056	27	3943	4093	32	5214	5377	39	94730	90382	93	1.40052
246241	199682	111	92134	76726	102	4576	3642	35	9166	7317	54	16731	12772	89	18320	15995	94	346516	291055	120	1.40152
166841	154371	91	49026	46510	84	2854	2955	30	8907	7475	61	14195	12977	73	15464	14481	67	328030	300371	103	1.40354
148421	119121	96	47719	37823	92	1949	1437	21	6145	4398	69	7350	5359	50	9176	7682	71	169679	141214	103	1.40354
182459	151471	101	68104	57251	96	1847	1841	23	3447	3681	30	8695	6695	56	9439	8042	58	195671	170735	107	1.40455
176568	139415	104	70645	58357	96	2645	1989	32	3780	3272	44	8980	6933	58	11539	9523	70	203262	165173	105	1.40556
265578	190236	121	87460	60809	119	2598	2114	26	10284	7764	78	15623	10942	74	15806	10919	75	343556	255372	130	1.40657
207116	165795	100	72510	59025	96	3083	2130	35	9369	5551	80	10993	8777	65	12415	10640	60	243878	194950	112	1.40959
129518	115457	85	41466	35786	84	1730	1649	22	3755	3892	39	7984	6089	61	8828	7661	67	159493	139468	100	1.40959
231145	192966	98	105387	89141	98	3458	2786	31	8881	6524	67	14477	11179	80	18356	15430	86	322674	264464	114	1.4106
148781	125259	93	41167	35230	88	1688	1689	19	4295	3973	40	8565	7430	56	9574	7949	62	203166	174631	107	1.41161
123190	102480	105	43153	36278	88	1683	1358	16	2766	2127	42	5833	5403	45	8316	6799	53	143123	117104	104	1.41261
130783	121760	96	41422	39274	83	1705	1464	13	5945	4308	65	7602	6547	47	8461	8732	53	157830	153780	98	1.41261
213377	165558	102	76945	59876	98	2348	1770	28	7240	5162	74	11960	9394	83	14187	12418	59	284621	229302	114	1.41766
171277	137050	113	63586	52175	94	2058	1828	24	5655	4463	54	8157	7069	48	10082	7777	56	207722	173697	111	1.41866
204273	172756	99	81291	68554	97	7300	6545	45	30384	24769	97	10691	9205	64	15630	13916	62	187333	164394	111	1.42471
232272	181945	108	88472	69379	105	8093	5750	47	34137	26647	113	9965	8107	63	13350	10703	70	169054	133511	118	1.42572
263029	201492	116	129366	103296	110	4826	3774	38	13401	10130	96	18817	14829	85	23467	18826	82	504531	395539	128	1.42875
275126	217280	104	146136	121991	101	6321	4925	41	17535	11492	99	23565	19376	101	29957	24499	99	573331	458231	118	1.42875
211344	178084	103	72562	62423	95	137834	116528	98	28174	22569	96	19863	17297	75	13374	11081	73	132366	115906	110	1.42875
134883	119108	105	39948	34837	86	1465	1562	17	3250	3633	37	6834	6378	46	9561	7736	54	169264	153162	104	1.42976
133581	111097	106	38196	32139	87	1922	1422	15	3442	3130	35	6640	5348	46	8909	6905	62	158550	132037	103	1.43177
247771	212175	113	133511	117424	105	5214	4513	38	13179	10087	99	21912	18260	95	25296	21448	93	510391	427595	119	1.43177
188274	149426	104	56886	44214	96	2738	2198	30	6502	3750	68	9995	7938	65	12362	8976	71	223480	175675	111	1.43177
113558	98565	88	39454	33757	85	1863	842	0	3158	2523	48	6310	5813	42	7871	7251	47	152090	130733	100	1.43581
185339	137975	98	59199	44639	96	1551	1315	13	5922	4138	60	9765	7638	54	10685	7998	64	201976	146408	113	1.43782
377446	256684	147	111085	74769	144	6180	3605	48	15296	11059	94	24600	17082	85	32253	21193	119	609699	447275	153	1.43782
97647	94291	84	32251	31246	79	1190	1213	12	3158	2222	51	4728	5180	35	6936	6156	54	120285	113771	95	1.43883
26329	27844	57	12054	12038	44	1673	1460	19	2636	2599	33	1814	1675	17	1215	1575	15	21722	21421	66	1.43883
151629	123643	96	51293	41331	91	2191	2111	19	4685	3917	55	8676	7407	66	9061	7157	49	187881	149022	103	1.44085
393815	284201	151	272893	209397	137	10417	7102	51	26675	17654	123	42573	30060	132	49010	36274	137	939032	672838	154	1.44186
195316	168238	96	87551	74188	94	3418	2128	30	7027	5174	75	10307	8476	64	12155	10505	55	209036	175542	112	1.44387
150247	121279	104	62037	52544	88	1945	1389	23	4797	3759	53	8059	6047	52	9614	8931	58	205510	173031	105	1.44387
181074	138467	101	65621	51232	95	2611	1564	27	6059	4292	63	8156	6150	58	8878	6991	58	178670	135406	111	1.4469
86760	85603	89	30000	29537	77	474	843	0	3468	2145	47	4110	4250	35	6425	6222	42	108516	101698	95	1.44891
161614	127825	92	58768	47713	91	1643	1814	24	4748	3678	51	8365	6359	55	8216	6182	59	180787	145909	106	1.44891
282121	223691	114	151503	123627	113	4026	3593	35	26051	21013	106	20812	16318	90	24858	20824	95	500849	419524	128	1.44891
203207	168456	97	81147	67624	94	6766	5991	43	27970	22157	95	8866	8374	49	11470	8176	83	109047	92983	105	1.45295
113960	100268	87	35305	31136	83	1478	1021	4	1951	1662	38	4865	3718	44	7178	6294	44	130860	112932	102	1.45395
86259	85414	77	22286	22196	61	844	900	0	4449	2700	54	4378	4425	32	6834	6148	58	104700	98753	93	1.45395
154039	122001	109	52832	41321	93	1679	1342	17	4464	4057	41	8087	5697	49	10603	8353	60	195671	153184	106	1.45496
85449	83761	79	26288	25900	76	1143	925	0	2384	1702	34	5090	4594	44	5486	5531	39	105285	101488	92	1.45597
170931	125191	99	51638	37451	95	2149	1502	22	6268	4341	60	9099	6528	58	9194	6803	58	206558	149040	113	1.459
185311	138145	101	76788	60338	96	2904	2035	30	7145	3777	88	9773	7570	61	11536	8258	70	202469	151071	109	1.46202
181003	159561	93	103231	90087	90	3995	2954	33	9635	7580	81	13795	12894	63	18018	16049	79	329537	297124	107	1.46303
161348	130217	97	60237	48418	94	1036	1274	13	6282	3351	75	8387	6137	53	8807	6901	58	170567	139477	110	1.46605
254616	199821	105	104328	83623	101	4867	3269	39	12845	8991	83	19746	15506	85	24140	19014	101	463776	380855	115	1.46605
155628	126685	97	51100	41563	90	1497	1438	13	4880	3595	50	8149	6278	57	10287	7564	73	172131	136652	103	1.46605
156157	133126	94	41848	34063	89	1326	1338	16	4917	4080	54	8549	6854	56	9579	8120	68	196199	162788	101	1.46908
89002	85381	81	26985	25661	78	1537	1458	17	2780	2100	30	5168	4732	37	6364	5878	44	119916	109684	90	1.4721
122835	111774	86	45855	41022	85	2658	1662	25	3857	2599	51	6917	6435	41	9037	8315	56	157087	142175	97	1.47311
252537	186857	106	69019	47750	105	3070	2295	37	19543	14133	103	14105	10129	80	17166	12356	73	294618	217273	119	1.47311
176090	140978	94	51276	40856	92	1639	1623	22	6008	4239	63	7991	6659	48	10602	8583	55	198761	155617	105	1.47412
182908	144865	98	68833	54153	94	2429	1885	30	6331	3433	66	8912	7473	51	11257	8540	66	214238	168006	110	1.47513
178259	148070	98	69061	57852	93	2126	1824	28	4403	3558	51	9360	7493	64	10286	8275	61	210228	173418	107	1.47513
176296	151190	91	73239	62049	91	1946	1811	28	5954	4194	53	9773	8116	61	11391	10411	60	231674	196702	107	1.47513
169132	145823	90	73415	64484	90	2252	1988	26	5323	4790	40	9401	8914	48	11980	10527	58	212281	193297	103	1.47614
213950	157281	102	57849	42475	98	3020	2185	33	4176	4042	48	11397	7694	77	13334	8722	74	247025	182020	115	1.47614
134597	116144	90	42963	36498	87	1561	1194	15	3485	2893	31	7777	6138	53	8251	6871	50	156468	133436	100	1.47614
121059	101464	89	43324	36271	86	2082	1812	19	3740	2810	35	6545	5151	45	7607	5936	65	140900	122796	101	1.47715
124817	106549	89	44580	38017	86	1462	1075	18	5127	3781	55	5830	4600	49	6317	5228	49	132103	114011	101	1.47715
160711	112081	105	655585	459401	108	6853	4556	47	226554	157345	115	15664	10556	87	9227	6081	65	8967	7108	49	1.47715
212471	161988	101	90430	73300	98	2433	1953	32	6608	4753	57	12558	9150	75	15813	11808	84	275645	208856	115	1.47715
150224	128227	90	48262	40875	89	2440	1552	27	4422	4562	43	6121	5450	43	8273	6268	59	158143	138092	103	1.48017
160616	143022	89	77791	69826	88	2666	2900	26	7250	6062	57	11788	10321	61	13788	12423	70	262106	228528	104	1.48017
90533	88977	79	17356	16930	56	1287	1582	17	2559	2450	43	5040	4921	40	7786	7386	42	133540	124359	95	1.48118
163293	129069	103	55555	43949	92	1578	1526	24	3930	3218	54	9039	6526	66	11124	7979	59	198732	155882	108	1.48219
179530	161658	91	68233	60228	89	3378	2642	35	8188	5685	86	13641	12108	72	14619	12293	70	291192	254496	103	1.48219
283890	182028	134	104293	69307	129	3458	2658	36	12232	8476	86	17196	10692	83	20987	13863	86	369229	230254	144	1.48219
172573	130333	98	62426	47622	96	2012	1372	27	5101	3708	66	8172	5640	58	10914	7389	70	181152	131579	108	1.4832
130013	125457	89	60714	58848	82	2324	2061	24	3881	3616	40	7462	7316	53	9150	8135	57	155910	146063	99	1.4832
182937	165739	92	112126	101463	92	1792	1850	21	8240	6814	71	10698	9265	57	14486	14015	67	334092	302162	106	1.4842
192337	157829	112	73206	61828	93	2507	2260	29	7540	5689	83	11737	9739	67	14327	12289	72	262851	229239	106	1.4842
206602	156066	103	82368	59570	100	3201	1617	30	4816	4695	41	10111	7854	56	12132	8914	75	227323	175935	112	1.4842
143118	122831	93	50404	44180	87	2087	1396	14	4812	3481	68	6939	6101	57	8250	6816	65	146311	132422	102	1.48521
295608	213574	121	98408	70020	119	5045	3722	37	11807	7920	92	19810	14085	84	24148	17989	98	447699	346888	134	1.48622
123193	103426	88	42287	34365	86	1882	1557	13	4067	3550	59	7008	6324	44	9052	7078	61	161390	129419	102	1.48723
162168	126993	92	53143	42097	91	1832	1744	20	4677	3957	46	8486	5816	59	9673	6842	59	179619	136262	103	1.48824
170647	151858	99	77305	69291	91	2644	2541	34	6292	6114	52	12928	11339	71	14519	13202	72	275616	243602	108	1.48924
146519	126040	91	49282	41811	89	1544	1432	18	3983	4213	39	8661	6831	60	10222	8862	51	179222	152063	103	1.49126
202175	178158	93	81550	70637	91	2398	1997	27	6833	5401	66	12257	9906	63	14370	12184	72	252709	219311	109	1.49429
231199	201207	102	75362	66183	97	4121	3706	33	9207	7577	52	17348	15246	79	22835	19305	80	402908	354540	115	1.49429
91102	91485	83	24273	24142	64	1021	1191	11	2438	3314	24	6181	6765	38	8173	7617	49	145893	139240	95	1.49429
176501	147476	106	85467	72468	95	2863	2416	30	9730	7076	88	11357	9749	54	13540	11750	65	247040	215558	107	1.49529
145872	130722	89	62089	56620	87	2288	2275	22	8162	6586	50	11895	10529	75	15135	13911	60	275201	236669	100	1.49731
165470	129875	98	50057	38679	91	1493	1130	10	5448	4553	47	9542	6798	60	10710	7810	68	188043	155425	102	1.50034
116821	100313	88	38463	33452	84	973	945	0	4956	3583	57	6035	5567	40	7203	5502	46	129283	120053	97	1.50134
82858	80201	80	22728	22493	61	514	936	0	2168	2109	27	4284	4296	35	5894	5556	47	110250	109312	93	1.50235
153960	141942	91	88412	82154	88	51164	46696	86	33561	30673	92	12366	11746	69	14038	12991	68	146996	138086	96	1.50235
183333	145343	102	64135	50857	94	2247	1927	27	5549	4175	53	8993	7229	55	10754	8314	72	209331	165098	106	1.50538
361006	259756	135	185620	142195	132	10652	6900	56	27330	17592	112	45409	33439	131	55573	41164	131	1.04858e+06	850626	148	1.50538
203820	174262	113	77405	65064	113	3989	3106	33	12096	8301	91	17037	12556	103	19728	15404	102	350697	275219	113	1.50538
219975	105108	140	78952	36979	123	12597	11212	64	19642	15182	107	10667	4854	80	12755	6595	80	185235	110071	133	1.50739
171915	151293	92	67342	59271	88	1787	1754	26	5573	4951	50	10696	9667	56	14379	13420	80	256862	231128	101	1.50739
132666	112569	90	45443	38951	87	1574	1426	16	2930	3375	38	8220	6389	55	9224	7860	56	180644	160348	100	1.50739
171873	128678	96	71859	54183	96	1992	1588	25	6104	3123	58	8814	6272	62	10627	6064	96	180819	133706	108	1.50941
168919	148160	94	73101	63909	91	2376	1543	22	4732	4827	48	8610	7752	54	11901	9742	74	268249	239702	106	1.51143
75652	73689	83	26125	25366	70	804	781	0	2004	2061	33	4512	3589	44	5824	5270	45	105179	99962	90	1.51143
105047	96456	85	29953	26957	83	1388	1144	10	3706	4123	24	5860	5164	41	6241	5529	43	115980	106365	96	1.51244
135151	108083	104	46452	37431	89	1909	1462	22	4305	3316	39	6831	5741	48	8497	6359	57	146913	115543	106	1.51344
83820	81496	86	25013	24686	71	543	1438	13	254	2040	25	4165	4218	44	5652	4954	40	103816	97743	95	1.51344
97156	93510	82	21731	21292	69	1162	1176	8	3588	3202	34	6203	5483	45	7528	7321	53	139184	128216	97	1.51546
112789	101349	101	38785	34716	82	1294	1695	14	5419	3491	57	6428	6110	41	7877	7151	52	149601	138832	97	1.51546
243337	205856	101	130123	113505	99	4671	4422	39	9278	7434	80	17393	15770	67	21932	19179	94	407710	358892	115	1.51647
84607	82423	89	29636	29616	71	747	1092	6	2833	2235	39	4140	4635	33	5900	5339	40	107230	102504	93	1.51647
412846	296175	141	202559	153066	134	8159	6194	47	23767	17256	86	35467	25417	133	41946	30273	136	788416	572138	149	1.51647
186514	164639	89	96835	89736	88	101351	87169	90	32538	29144	88	17258	14937	71	11571	10339	56	107562	98901	98	1.51647
147106	135067	88	48166	43716	87	1375	1771	19	5052	5403	38	8924	7335	68	9844	8942	50	183572	169369	98	1.51647
167551	156437	96	76480	71204	88	9352	8535	43	32117	30633	87	10925	10485	63	16330	15422	76	175650	159598	104	1.51748
271670	187675	126	118074	87594	117	5089	3567	42	16629	10531	98	22664	16875	103	24226	19423	85	473124	372516	130	1.51849
218161	160945	118	64778	48265	99	3303	1666	32	5949	5589	56	11517	8408	62	13644	9968	83	295295	223919	114	1.51849
103652	98614	82	29325	28330	79	1720	1228	11	3047	2368	28	5414	4787	39	6318	6007	40	123427	115066	94	1.5205
98425	96183	80	30675	29508	79	1333	1147	8	2860	2629	35	4795	5195	38	6129	5867	42	115127	107766	97	1.52453
265515	223351	109	145863	125639	107	3916	4232	31	13747	9277	89	19430	16686	81	24397	20006	94	435874	359283	120	1.52453
195553	177065	91	105099	94753	91	3235	3366	30	7251	6729	41	13517	11843	77	18845	16463	84	323638	289578	107	1.52554
206592	160159	109	66381	51814	94	2197	1913	27	7114	4693	74	10581	7725	76	11906	9305	59	213518	164787	110	1.52554
274281	206264	107	127165	108048	104	4147	3254	38	11427	8757	73	18183	14142	88	20728	14947	88	369373	294318	119	1.52655
160002	135798	92	46203	38062	90	1723	1808	23	3793	2214	37	8947	7421	58	10825	9608	53	209571	184962	109	1.52655
146820	125866	91	64804	56996	89	1985	1950	20	5165	3047	56	6310	5643	46	8775	8557	47	159602	141159	103	1.52756
94163	90784	81	31019	30053	77	1497	1471	13	1762	3193	28	5372	4972	41	6161	6231	44	143689	136122	90	1.53361
79927	77999	81	23639	23303	67	1095	947	0	1666	2095	28	3953	3838	33	5983	5322	42	106984	101431	88	1.53361
79756	79407	77	10376	10250	43	5056	4495	35	10551	9942	62	3934	4420	35	7809	8253	46	102940	99162	91	1.53663
137098	115839	90	37178	30673	89	1515	1551	17	4303	3691	44	6471	5794	59	7742	7005	46	153544	125851	102	1.53764
165365	132666	95	55637	44889	92	1340	1283	16	4903	2425	64	8700	6415	72	9857	7769	54	184369	149570	107	1.54168
308761	194285	146	100436	64575	126	3520	2436	33	12469	7140	112	18031	11196	102	21204	12937	102	398352	262803	146	1.54268
194667	153267	102	76182	61152	99	3252	2268	31	4811	3675	40	10316	8315	54	12314	9659	69	232598	196325	112	1.54268
156280	124133	93	54580	43678	91	1930	1305	18	4935	4185	60	7848	6177	47	8556	7186	49	171568	134408	104	1.54369
122548	101695	89	36763	30265	86	1431	1307	10	2557	2816	31	6133	5319	50	6871	5454	48	142733	119742	102	1.54369
86561	85184	79	31620	30523	78	652	678	0	3225	2803	29	4835	5102	36	5304	5373	39	108437	104642	89	1.5447
104796	101867	82	46789	45433	80	3459	2983	30	14068	12746	80	4472	4112	46	4961	5014	38	66383	61660	89	1.5447
272232	193032	135	125609	89670	117	4008	2156	43	12734	8615	83	14982	9594	91	17440	12487	81	321824	221552	127	1.54571
155494	118547	98	49830	39008	94	1976	1324	16	4783	3333	58	7108	5365	50	9631	7454	67	162498	125368	109	1.54672
204990	176807	100	92345	82770	98	3477	2841	30	8066	7069	54	14927	12602	85	18543	15814	73	322459	278259	112	1.54773
289399	216155	134	112497	87175	120	5187	3773	39	13986	8886	101	21992	16486	93	26622	21244	117	505306	387651	135	1.54873
168251	132039	111	52633	40085	111	2607	1825	27	8578	4332	75	9646	7100	79	12057	9234	59	230323	174100	111	1.54873
116216	110180	84	49923	47589	81	1734	1386	14	4671	4694	41	5826	5762	38	8492	6998	59	139944	128963	93	1.55075
270610	217729	114	122286	98625	108	5710	4296	48	16520	11004	96	21476	16619	108	25647	19955	86	483673	381442	124	1.55176
156792	142791	90	74606	66793	97	2403	2228	27	7706	7338	47	11906	10565	60	14749	13247	69	276157	245855	102	1.55176
111660	97101	87	41679	35867	85	1631	1316	15	2389	2669	33	4930	5087	35	7646	6161	53	138366	123855	97	1.55478
124100	106303	91	48656	42887	85	1247	1235	11	2024	1981	27	6105	5026	44	8499	6930	48	136614	118336	98	1.55579
159950	132298	91	60287	49735	89	1835	1825	25	5422	3456	66	6901	5977	50	10263	7794	65	172605	146053	106	1.55579
167232	140901	102	71922	62536	90	1782	2183	22	5021	3847	50	9342	8567	55	12039	10134	67	211681	185786	102	1.5568
105673	100197	81	21673	20413	62	4732	4939	36	9981	9863	67	2732	2481	27	6903	6996	54	81545	79302	91	1.5568
173148	129610	99	64594	49137	95	2026	1285	26	6131	3125	61	9302	6595	60	10574	8638	55	184728	139341	107	1.5568
142108	122512	90	42002	35683	88	1813	1645	20	2778	3102	38	6534	5720	43	9079	8051	56	174103	153150	100	1.55882
85554	80386	72	38899	35894	82	7820	6513	43	16739	14150	74	6130	4743	62	12598	12208	75	115543	107006	97	1.56083
84108	81823	84	30667	30282	78	12400	12516	45	9923	8252	65	3883	3272	36	3099	3010	29	30067	28935	82	1.56184
135189	121955	102	33970	30099	83	1636	1596	21	4322	4089	34	6609	6828	46	8974	8831	56	176694	166161	97	1.56184
84780	82109	79	28316	27566	77	1990	2165	22	7042	6921	45	2671	2562	28	6134	5262	59	67399	64456	88	1.56285
185667	147962	98	52797	42504	93	3139	2010	36	7425	6339	58	11285	8382	73	12596	10210	66	242976	203507	106	1.56285
139113	111865	94	50945	40836	90	2097	1711	22	4445	3684	52	7141	6050	50	8274	6678	49	166851	133091	98	1.56487
113787	101894	86	31583	26627	85	789	863	0	1413	2236	34	5593	4598	44	6602	6365	47	133858	123064	94	1.56487
67817	67033	80	22577	22349	62	738	1354	11	1054	1746	16	4255	3775	38	3950	4939	36	86652	83901	86	1.56587
124927	111559	89	45827	40440	86	1810	1416	18	4966	3657	57	6120	5634	44	9289	7659	60	161128	141477	97	1.56587
179974	143716	95	62805	48906	94	2599	2011	28	6635	6289	57	9993	8313	52	11772	9697	68	233610	189641	104	1.56789
186451	131348	100	62851	43756	96	2568	1869	28	6329	4462	63	9594	6227	65	11241	7483	65	228410	154868	110	1.56789
233233	199624	98	132310	116132	96	4184	3429	34	12340	8838	88	19597	16148	91	23338	21092	87	412528	363631	109	1.5689
174606	161173	90	67393	61587	86	2609	2719	28	7885	5575	73	12446	12021	65	15208	14985	65	291737	272949	98	1.5689
164186	136242	99	44862	37291	90	1128	1200	12	4961	3745	57	7325	5378	52	8241	7944	53	178503	144916	106	1.57293
182339	143482	94	62420	47165	94	2568	1836	22	5206	4015	61	9702	6592	78	10662	7585	60	197260	150583	107	1.57394
155663	121857	91	58465	45815	92	1628	1377	18	4882	3561	52	7245	6168	45	9785	6491	67	173895	135719	103	1.57596
151313	131756	90	51390	44264	89	2065	1614	20	5088	4790	42	8248	6533	54	8610	8650	46	173885	153795	101	1.57797
95373	92646	79	27849	26859	77	1151	955	0	4309	2428	58	5048	4353	36	5325	5581	38	116388	109899	90	1.57898
132613	110754	106	46125	38467	88	1981	1246	19	4267	3161	54	7289	6085	61	9907	8177	70	165001	138936	101	1.57999
286834	212218	128	103602	78684	119	4494	2794	36	9931	6525	87	15565	11736	76	18080	13683	88	365100	271036	135	1.57999
201129	166374	97	63607	52103	93	2910	2472	27	6219	4597	63	11171	9256	60	12959	10393	65	248079	211413	103	1.57999
162448	131529	95	53743	44229	91	2257	1720	26	5047	3534	45	9735	7839	77	11992	10381	60	194629	160578	110	1.57999
144206	117614	93	62970	50480	91	2072	1580	18	5295	2989	65	7005	5545	52	7905	6389	50	170823	137486	103	1.581
162777	128752	96	56558	43518	94	1880	1675	24	6448	4480	61	8353	6504	52	10826	7339	82	202778	160728	104	1.58302
217155	172061	101	109787	91046	96	5395	4179	42	12327	10901	58	22142	17762	80	26065	21676	90	480391	400001	109	1.58402
112146	102241	100	41191	36954	83	2026	1799	22	4250	2845	61	6035	5866	41	6938	6716	49	135365	124564	95	1.58503
108797	105293	82	34918	34610	77	63891	60254	81	18483	16451	75	10296	9088	70	6263	5298	47	50195	46578	93	1.58806
319346	224526	131	149023	106484	131	7075	4451	50	18452	12173	116	28342	20717	119	34430	25597	113	655798	481162	142	1.59007
81612	77780	83	23222	22973	66	1351	1268	17	4215	3244	42	5322	5614	37	5948	5812	54	112807	109085	94	1.59209
96510	89567	82	36100	33810	81	1735	1685	15	5114	4098	56	7052	5835	44	7438	6716	49	134890	129001	92	1.59209
164297	130301	96	49975	39282	92	2344	1398	34	5631	4442	58	6996	5420	48	9141	6856	54	185658	144600	104	1.5931
133045	117494	88	58083	50773	88	1817	1723	22	3148	2096	46	5478	4849	37	7657	6293	46	150334	127978	100	1.5931
162185	143827	92	60230	54148	88	1438	1663	18	5023	4912	54	9948	7753	71	10479	8694	63	182913	168283	97	1.5931
112648	98401	92	35177	29565	87	1579	1525	17	4628	3216	53	6485	5770	43	7174	6741	44	149507	130702	95	1.59411
202608	179713	103	91063	80494	94	3395	2297	29	6244	5138	54	12831	11491	56	17190	15190	69	335161	290721	104	1.59411
139859	119438	90	56790	47734	88	2089	1616	26	3784	3698	47	6893	6326	45	9816	8232	60	208020	186764	95	1.59512
79485	75713	81	20386	19921	58	836	996	0	2043	1752	50	4221	4395	38	5703	5763	37	92755	86230	89	1.59612
190509	158515	96	81371	68383	94	2652	1829	26	7329	6364	62	11274	8905	63	13119	10861	66	263157	222092	105	1.59915
92990	90711	80	34284	33392	78	1385	1185	10	2367	2522	34	4367	4553	40	6188	6119	50	116374	108475	94	1.60016
344457	200663	124	127956	76974	122	5770	3412	46	13195	7650	83	21795	12266	105	25481	14633	98	458951	268777	136	1.60117
104665	99324	92	37436	36214	80	804	1150	8	4403	3210	50	5231	5611	39	6652	6168	48	124923	116318	96	1.60217
368556	220039	136	315941	232606	134	9177	5525	52	23505	15533	114	35734	25942	127	41697	30261	128	813551	591468	147	1.60217
78781	76838	81	21277	20588	63	1223	1064	7	3914	2958	45	3555	3568	33	4614	4327	38	94165	88064	92	1.60419
192420	159822	97	69034	58546	94	3122	2684	32	8116	5263	88	11734	11043	60	15007	13203	83	294400	246821	108	1.6052
139231	106355	101	48924	37632	93	2270	1543	20	4394	3140	59	8627	5799	62	10359	7387	69	170984	128907	109	1.6052
263373	201421	122	213585	183082	119	18044	15239	63	60768	48991	119	57462	48331	120	51406	42349	123	1.04858e+06	883781	134	1.60621
104137	94523	82	42566	38366	82	1420	1637	16	3755	3399	32	4564	4679	37	6751	6884	42	147396	133281	96	1.60621
73058	74741	77	17076	17214	49	575	904	0	3316	2102	52	3254	3363	30	3846	4557	35	88324	82807	90	1.60621
53330	54701	70	11316	10957	46	2561	2675	24	9763	8542	66	2277	2793	26	3994	3767	36	28777	27766	69	1.60822
94072	91001	81	21157	20485	61	689	1487	11	2752	2699	47	4239	4853	36	6064	5272	50	100557	93096	92	1.60923
67663	66013	81	20858	21072	55	712	1418	12	1852	1970	27	3050	3535	33	4555	4842	35	89012	83774	89	1.60923
382112	264248	146	208505	152927	145	7557	5189	47	20202	13934	115	33902	24327	122	39776	28514	137	752013	560560	158	1.60923
171761	142730	106	68164	57407	91	2600	1977	26	5822	4124	53	10708	8701	56	12468	11565	61	247629	206236	104	1.60923
174037	137820	108	54086	42682	94	1462	1446	27	6484	3847	59	9235	6970	69	9346	7768	54	196662	157361	112	1.61326
168880	136301	94	50530	38274	94	1468	1478	20	5385	4056	58	9358	6398	71	10450	8218	62	205736	160499	108	1.61326
194144	153249	98	60078	46938	94	2599	1639	27	4732	3384	46	9432	7209	77	11290	8780	60	216158	167504	110	1.61528
232285	173165	112	82104	61902	103	3144	1905	31	7318	4345	84	13059	8975	79	13506	10359	78	278709	212069	121	1.6173
172851	152784	91	86955	77356	92	3416	2396	34	7313	4815	70	14462	12562	86	15205	13504	71	297130	267376	107	1.6173
325004	219069	142	116662	79028	134	4889	2883	40	12530	7474	93	17476	12443	85	22634	14607	112	398877	274481	151	1.61931
85062	82721	80	31271	29825	78	1250	986	0	2117	2496	21	5371	5054	42	5183	5502	39	107267	102686	92	1.61931
219843	167251	109	77941	61127	106	3111	2036	35	6163	5203	52	10253	8062	51	12709	9947	66	241657	193273	121	1.62032
72397	71560	88	20792	20538	61	1007	1184	8	2373	1853	31	4587	4685	38	4891	4429	41	93069	88916	93	1.62133
111019	96331	90	42083	36279	85	1190	942	0	3806	3123	47	6324	4128	58	7360	5845	58	142850	120961	102	1.62133
75841	74854	80	17263	17163	52	364	1007	2	4042	2697	56	4211	3993	33	5756	5300	52	97093	93033	90	1.62133
24419	24902	50	8907	8895	41	1276	1003	3	3144	2751	43	1689	1213	21	2199	2455	28	19614	18665	57	1.62133
176422	154768	103	69535	61634	90	2695	2487	27	5022	6115	44	10186	9272	55	12598	11215	65	243339	221617	105	1.62234
333689	236674	144	159126	114077	135	6049	3968	47	17094	10353	115	27206	19603	112	33863	25612	121	656907	516171	145	1.62436
198645	169880	101	119006	105607	95	3061	3103	27	6827	6421	49	14934	12780	85	20422	16954	82	370435	308398	105	1.62536
118223	103936	89	37674	32012	84	1719	1617	23	3319	3821	44	7162	6395	45	9263	8629	60	155692	141184	95	1.62637
129243	108033	96	47848	40110	87	1490	1494	15	3187	2984	33	6555	5296	51	8735	5807	73	148094	122617	97	1.62637
131533	127403	94	32009	31470	80	22214	21522	67	19623	18771	81	7017	6631	60	7500	8355	45	121170	116074	91	1.62637
154739	134337	90	52310	45191	89	2170	1746	25	3350	4219	36	9005	7367	69	10443	8825	69	187138	167520	105	1.62738
257670	197224	121	149704	123579	109	3949	3077	38	9962	7356	78	17499	13021	90	18040	14550	77	371749	289326	119	1.62839
193385	162759	95	65180	54632	93	17859	14179	59	26546	23071	90	8665	7430	49	9429	7784	51	99215	81967	99	1.6294
171593	136680	95	59658	47609	91	1411	1521	17	4108	4146	34	7930	6853	52	9577	8242	56	202408	161402	101	1.6294
136613	114103	105	60665	53355	88	1853	1085	9	3622	3630	38	5643	5254	43	7717	6136	51	141145	123665	96	1.6294
227406	164999	109	79652	59797	101	3610	2130	32	6939	4407	70	13266	9282	80	15290	10766	76	266674	194608	117	1.63141
212880	170336	98	97722	76810	98	29690	24164	84	29442	25311	97	10884	8592	66	10873	8170	63	112090	95179	103	1.63141
125766	105051	95	34449	28820	85	884	1059	6	2588	3240	37	6232	5652	42	8522	7475	51	139202	121060	100	1.63343
239078	193952	100	83845	67342	96	2590	2483	31	7780	5624	58	13295	10774	67	18491	14976	74	331324	268316	109	1.63545
180887	144834	109	67529	53605	94	2071	1793	27	7016	5714	58	10945	9915	53	13925	10699	78	255082	211981	109	1.63646
119081	105033	90	36535	31965	84	1707	1427	22	3825	3613	50	6335	5945	51	8823	7644	51	161307	144825	99	1.63847
97598	89491	85	36163	33202	81	714	997	0	3811	2225	37	5475	4835	52	6565	6195	50	119250	110629	96	1.63847
155046	126940	96	59182	49346	90	1881	1260	15	4168	3937	39	8219	5546	61	9510	7513	63	154671	127713	107	1.63948
187809	140614	101	70161	52911	98	2508	1805	31	4254	4193	50	9323	7606	52	12191	9076	75	222290	171622	115	1.6415
117639	104851	91	43641	39237	85	2455	1705	20	4315	2323	63	6286	5419	48	8407	6703	61	134265	120737	101	1.64553
201678	153682	101	64879	49562	97	1819	1637	20	8142	4789	76	9725	7760	57	10430	8325	57	214898	160752	113	1.64553
64455	61259	84	20267	19880	60	1467	1127	9	1470	1434	14	3665	3542	32	4440	3728	48	98073	93489	87	1.64654
134136	106509	94	49752	40118	89	1834	1780	20	3064	3351	40	7285	5917	49	9036	6981	49	177191	138072	106	1.64654
92257	90955	80	26757	25943	73	1389	1291	14	1890	2258	24	5486	4714	41	6306	5275	43	115939	111242	95	1.64654
189062	138303	113	63466	49187	95	2834	1514	29	5317	4237	48	8745	6698	56	11262	7960	65	217357	161816	112	1.64855
165703	140670	91	62072	52255	89	1768	1566	21	5263	4378	42	8196	7369	53	9610	8376	56	191237	165107	105	1.64855
125768	108632	93	38941	34125	84	1110	1008	2	3978	4700	42	7490	6867	46	7977	8285	44	171093	158294	101	1.64956
95637	92961	84	29248	28705	78	932	1120	9	2014	2689	33	5210	4718	46	5048	4668	36	105939	102565	97	1.65158
163359	145310	95	72620	65863	89	3381	3026	31	7712	5963	65	14174	12201	66	17684	15293	79	325402	275967	107	1.65158
78051	78142	79	38581	38181	77	12698	12911	45	8370	8452	43	3885	4260	29	3817	3656	37	40659	38609	91	1.6546
183270	146116	104	59683	46538	93	2285	1751	22	5596	3154	66	9205	6791	54	11770	8823	69	192741	153763	111	1.6546
79105	79457	78	31387	31190	76	682	754	0	2362	2453	20	4759	4528	37	6438	6252	43	115917	109904	94	1.65561
212370	156149	104	67997	50475	98	2806	1964	35	6898	4088	74	12746	9312	72	15912	9773	89	288554	213448	115	1.65561
123644	103405	102	40415	34659	86	1716	965	0	3309	2716	37	5266	5356	39	6758	6052	43	129024	107508	101	1.65561
142417	113112	92	47156	37484	91	1929	1488	17	4513	3512	35	6794	5446	65	8235	7206	50	150381	120261	105	1.65662
215443	160330	101	60574	46280	96	2755	2597	29	5771	5235	49	12496	8741	73	16392	11349	91	290977	215362	113	1.65763
143386	124152	94	78373	69750	91	2771	2513	26	4502	4788	32	11038	10416	49	13775	11359	87	265013	237394	106	1.65864
343564	231553	137	107748	72642	132	4492	2754	40	13233	8892	94	21141	13311	112	26292	17183	119	492490	344742	147	1.66065
96383	91242	83	31449	28340	82	1573	1276	12	3286	2743	38	5094	4996	39	7494	6690	51	123614	115127	97	1.66065
184229	166845	90	97217	89789	89	2971	2953	31	8480	6806	66	12692	11249	59	14502	12239	64	279729	251562	101	1.66065
92152	85180	86	32164	29369	82	1781	999	0	2573	3446	23	4995	5306	36	5885	5765	37	116488	110830	95	1.66368
177577	139457	102	56717	44549	93	2051	1407	16	5640	4210	63	8916	7001	57	10853	7729	64	200274	156662	108	1.6657
141190	124680	88	48476	43172	86	1797	1845	19	5217	4023	49	7806	6451	46	8665	7958	49	164751	142947	102	1.6657
117667	110080	98	43515	41591	81	1574	1631	17	3131	3191	37	6971	6669	40	7174	6953	39	162594	155241	100	1.67074
281014	192537	120	127228	89336	118	5020	3431	37	13509	8884	92	20201	14145	87	23916	18464	94	446019	328720	135	1.67175
198904	153234	114	58075	45456	94	3235	2268	30	8051	5534	78	11409	8196	66	13663	10582	73	237312	189480	112	1.67275
200831	177104	97	86746	77848	92	3057	2560	28	7816	6378	52	13905	11536	73	18097	15691	76	303484	263195	109	1.67578
130725	125304	86	81762	78980	83	2783	2523	28	6530	5419	62	11976	11560	58	13704	12929	65	244771	231147	99	1.67578
223783	162955	111	70575	51213	102	3146	1865	25	4663	3332	43	11958	9178	54	13469	10851	67	259295	192450	119	1.67679
90862	88339	80	30785	30373	78	1496	1286	12	4138	3013	48	5127	5316	37	6354	6415	41	126475	119796	95	1.6778
140975	122537	92	35896	28167	89	1946	1939	22	4314	3111	54	7038	5863	48	10170	8298	53	177984	151656	104	1.6778
168267	127278	99	54911	43120	95	1496	1643	16	6456	3731	74	8390	6226	53	8952	6557	60	169747	131658	111	1.6788
63640	62864	81	13208	13301	46	1071	1007	2	2006	2084	26	3473	3231	36	5099	4913	40	77636	75355	90	1.6788
174212	137990	94	63156	51264	92	2822	1893	28	5350	5657	41	10507	7703	74	10383	9088	65	215518	173838	110	1.68284
274240	217147	120	129241	106565	106	5311	3576	41	12744	8531	89	18633	15941	79	23558	17509	92	445763	357773	120	1.68384
189418	149924	96	57713	45227	93	2516	1958	34	4894	4555	36	11150	8112	67	13148	9618	63	211833	160461	111	1.68384
83005	82480	80	26936	26858	78	1104	959	0	3371	2400	37	4338	4727	37	5145	4733	42	105092	103186	94	1.68384
234458	190152	110	109104	87032	99	4993	3362	45	9467	7482	64	16569	13175	70	20531	17426	75	364645	293400	116	1.68485
172441	151037	90	71191	62311	89	2367	2188	23	5555	3833	60	11000	8848	59	13325	11376	68	224693	183055	107	1.68485
297667	243100	118	105661	87729	116	5369	4246	40	14653	9709	98	21476	16804	92	26046	20626	87	476000	380445	134	1.68485
90490	87522	81	30434	30232	78	13070	12197	49	10238	10529	51	5129	4316	53	4894	4604	40	48930	44908	92	1.68687
113991	110639	82	42939	41417	81	1961	1344	18	4948	4133	57	7088	6055	60	7258	6664	45	142289	130478	98	1.68788
78706	76434	85	18175	17880	53	1081	731	0	1919	2792	30	3721	3496	40	6054	5815	59	131933	126381	94	1.68889
83718	83707	80	23209	22784	63	1019	820	0	3454	2594	37	4330	4262	33	4687	4886	37	110326	103691	92	1.68989
118948	98523	98	39189	32617	87	1392	1075	13	3181	4065	28	5767	4882	49	6280	5684	49	126525	104557	99	1.68989
128726	114442	89	39071	32476	87	597	830	0	3180	2973	34	6008	5252	44	8588	7138	61	152039	133321	97	1.69191
130224	106302	88	39358	31944	89	1637	1388	21	5033	3968	60	6571	5423	44	8201	7180	53	165996	134710	101	1.69292
93882	92026	80	31284	30347	78	1217	1266	16	5055	3495	60	5808	4979	44	6358	6038	48	132604	123991	92	1.69292
155077	139305	90	57222	50862	87	2104	1642	27	5998	3976	61	8609	7291	55	10404	9728	52	191044	171934	101	1.69292
101624	98778	84	24838	23598	79	832	1144	10	2719	2549	39	6047	5199	55	6502	6619	40	133779	121962	97	1.69292
95432	95085	79	29080	28697	76	1478	1417	17	1571	2531	28	6255	5987	52	6738	6764	44	132340	129028	95	1.69292
155772	129708	91	58431	47574	89	1979	1481	26	5627	3346	61	8221	6150	63	8106	7171	56	165495	136528	98	1.69393
272498	204102	111	128023	94372	107	4519	2962	42	10918	8867	68	18795	13320	84	22482	17303	83	410560	326339	117	1.69393
72735	69457	93	23358	22987	72	872	912	0	1940	1515	16	3707	3424	40	5867	5082	41	98518	90555	89	1.69494
212531	163875	108	70661	56815	99	3192	2286	31	7899	5907	63	13024	11295	75	15985	12534	72	322070	270546	113	1.69494
183496	143823	98	60344	47762	94	1773	1703	25	6743	4051	74	8990	7399	60	11879	9822	71	197623	161863	106	1.69494
187719	145577	101	60427	46427	95	2893	1701	28	4915	3299	51	10423	7947	65	14062	10130	75	256602	195772	109	1.69594
167786	129867	101	61098	48739	94	1929	1451	16	6125	3498	70	7816	6341	55	9285	7841	55	193145	155260	106	1.69796
69130	70482	76	19495	19133	59	51899	52307	75	8294	8017	48	6702	6610	43	5433	5212	36	53303	49297	92	1.69897
207457	183639	100	87599	78067	94	2710	2845	28	8276	6622	67	15499	13185	89	18511	16566	83	347842	301079	110	1.69897
85936	82562	81	30093	28844	78	1400	710	0	2633	4389	26	4769	4197	41	6032	6145	36	127594	120237	92	1.69998
253946	220055	97	131594	115239	96	4988	3883	38	15194	10755	84	19484	17424	77	23426	20525	94	463141	401117	113	1.703
115075	94138	93	44588	36827	86	1299	1256	12	4602	3526	46	6817	5780	48	7888	6141	55	146359	121932	100	1.70401
251022	176025	109	77948	54039	105	3297	2216	35	8180	5731	63	14202	10339	64	15727	11170	71	317627	215690	123	1.70502
135508	109458	92	49465	39701	88	2049	1592	19	4287	4872	44	7328	4575	51	7798	6328	51	139435	108355	102	1.70502
183779	142624	102	50191	38264	97	2659	2216	32	7039	4999	70	10165	7566	63	11468	8219	77	214736	165991	112	1.70502
143566	108624	96	45716	34573	92	1907	1337	18	3325	2878	41	8631	6412	72	9362	6486	70	182626	141324	108	1.70603
221805	191570	102	142732	128155	98	5707	5560	40	17605	14986	70	30465	27210	99	37235	33084	99	732830	645424	115	1.70704
238286	207467	96	106296	95864	94	4178	3289	35	12386	9293	87	18792	15013	82	21288	17883	83	396951	332587	111	1.70704
83710	86624	75	39947	39697	76	360	762	0	4836	3042	72	5207	4921	44	6938	6455	40	120408	121875	91	1.70704
251627	203246	104	143173	120966	103	6902	5653	44	17353	13778	91	29628	23771	100	37382	30431	112	662147	524746	118	1.70804
243686	178583	106	80603	59076	101	3377	2345	34	6842	5188	63	13263	9433	72	15344	10754	79	281048	202063	116	1.70804
93742	91019	81	28723	28936	77	699	851	0	2643	3175	27	4996	4880	39	6706	7102	41	117977	111813	93	1.70804
196027	136529	102	69654	48573	99	3021	2110	30	6269	2717	82	11852	7563	78	12408	8595	69	243434	176442	116	1.70905
92211	90393	81	24835	24377	74	649	1166	7	2900	3832	26	5862	5517	46	6857	6368	45	123471	118854	92	1.71006
142762	113780	96	42046	33330	92	2473	1638	30	4117	3366	48	6466	5426	48	9422	7154	59	152126	123803	110	1.71107
182148	165945	94	73270	66156	90	3516	2835	31	7911	6153	64	11387	9869	64	12703	11107	66	228114	196291	107	1.71208
152423	120122	99	48381	38248	91	2011	1286	19	5167	3765	41	8067	6056	53	8910	6765	55	177093	147726	106	1.71309
246267	163914	109	75114	50327	106	3635	1927	37	8439	5235	80	12794	8087	65	14803	9877	87	294316	199396	125	1.71309
163996	152486	88	77426	71808	86	2552	2435	27	4693	5049	52	12115	9837	77	14161	12211	79	265554	231177	102	1.71309
126381	106654	92	48191	41477	87	2074	1694	26	5731	4128	54	6001	5722	42	6855	6046	44	149127	126905	103	1.71409
261635	193864	109	95749	70088	109	4409	3380	41	13299	9219	83	18434	13574	90	20992	16290	86	415616	326133	121	1.71409
92294	91706	81	35866	35904	78	1078	1240	10	3530	3239	34	4822	4403	40	5191	5725	38	112941	106190	95	1.71409
320467	225768	114	254850	200817	114	8864	6620	49	39535	29854	111	41249	30222	115	47999	35351	115	956444	711615	131	1.71409
99895	95039	81	29678	28128	61	2087	1490	21	2848	3831	24	6343	5758	46	7567	6882	50	125090	115243	98	1.71409
318548	230187	143	111724	81223	134	5052	3270	42	12031	10146	68	22398	16012	103	24923	19636	84	497465	373089	149	1.71611
231219	201743	104	104720	92284	97	29339	24907	90	50465	43401	97	17131	14510	80	20780	18757	92	243665	208086	114	1.71611
201677	159903	101	58348	45476	100	2132	2219	25	6772	6152	48	12043	9678	64	13932	10695	75	253946	205142	115	1.72014
238112	187057	103	176799	155767	100	6490	4710	44	14601	11322	78	23633	19031	97	30779	26002	100	573949	464433	113	1.72014
168338	133373	96	55013	43370	93	2156	1715	23	4391	3306	61	7936	6904	60	10414	7578	64	173164	132880	106	1.72115
153617	132961	92	67551	58830	90	2314	1579	25	6578	4326	74	8112	7165	47	11022	9366	61	220962	195102	101	1.72115
126542	121373	86	31937	30892	81	1949	1862	25	3820	3529	42	8049	7396	49	9055	8252	61	187708	172859	97	1.72216
29357	29732	68	14975	14218	59	2141	1964	24	3596	2957	37	1626	1764	16	3489	3088	31	45005	45728	77	1.72418
162388	128355	94	61428	49717	92	1812	1314	27	5494	2983	75	7698	6565	46	10327	8131	73	188014	150927	105	1.72619
95017	96264	78	37966	37583	77	21157	20526	53	16179	15168	74	6041	5434	47	4478	4415	36	50177	49419	83	1.72619
103432	100906	81	37861	35787	79	1552	1312	21	3401	4435	30	6052	5646	42	5924	5503	40	132104	126877	93	1.72619
228650	183663	102	99318	79928	98	3880	3238	31	10594	7866	55	17936	14420	90	21820	16386	88	385833	312053	112	1.7272
147602	124748	94	42118	34960	88	1338	1257	9	4137	3526	53	6465	5595	49	8670	7287	60	150808	126151	103	1.72922
130698	108028	91	35116	29397	86	1489	1212	16	4508	3372	37	7273	5737	63	9375	7729	68	165470	132615	104	1.72922
332989	239039	132	149924	110747	126	4334	3131	38	15940	10386	92	22521	16025	93	25420	16717	125	469563	346304	141	1.73023
73195	73455	76	27162	26443	75	1181	925	0	4054	2260	53	4150	3519	41	4068	3830	40	96886	95330	92	1.73123
153514	114383	112	51815	38657	93	1069	1272	13	4691	2908	53	7052	5368	57	9028	6387	62	159167	113295	110	1.73123
61611	61657	72	11233	11198	44	718	465	0	1485	1479	17	2973	2975	27	3847	3663	31	78931	78677	88	1.73325
198368	142408	98	66611	47872	96	1831	1669	22	6894	4178	79	10331	8226	60	13217	9725	72	247503	177916	112	1.73325
210130	155420	117	78552	58346	102	2451	1489	27	9390	4782	99	11941	7889	68	15748	10949	94	262381	192760	117	1.73325
235450	183282	101	67019	51904	99	3140	2541	31	6672	4395	79	11382	8549	68	14617	12364	69	287967	229694	112	1.73426
182629	144478	95	55202	43973	92	2295	1556	30	5445	3959	54	9262	7035	57	11728	8225	71	207315	164019	110	1.73426
100601	96800	80	35385	33078	81	1062	1177	10	4117	3204	50	4985	4895	36	6871	5873	46	121392	112245	95	1.73426
170275	136156	96	58646	46962	93	2588	2067	31	5336	4853	55	9307	7958	51	11786	9916	56	205736	165814	110	1.73426
203668	168714	103	52869	44432	91	2941	2012	30	8183	5612	78	9744	8312	52	11094	9384	59	212735	174861	104	1.73527
110380	98960	85	31755	28135	81	1981	1292	22	5230	3814	34	6234	5792	45	8005	7037	46	147449	135401	95	1.73527
146567	124066	95	47656	38593	93	2342	1515	21	6221	4610	42	8821	7176	55	11486	9478	60	217641	182435	107	1.73628
83094	80383	83	19189	18770	55	550	466	0	2149	2355	28	4295	4221	37	4924	5374	34	115600	110340	90	1.73628
94377	89596	83	31380	28278	81	572	746	0	2928	2627	32	5853	4812	49	6903	6360	43	124569	116182	95	1.7393
195191	151725	109	90103	73337	103	5215	4365	35	13429	10553	87	19595	16855	86	21794	19384	87	411821	329737	118	1.74132
113542	96974	93	37490	32104	84	2086	1322	19	4696	3364	54	5743	5186	47	8465	6862	49	143139	118930	101	1.74233
113966	106837	98	52932	49815	83	1433	1254	16	3898	3825	49	7257	7071	39	8134	8084	54	164592	156168	93	1.74333
108691	94903	87	40679	34662	85	1746	1118	9	3866	2751	56	6391	4815	47	6347	5380	48	130418	108462	101	1.74434
86369	83833	79	27084	26569	76	1433	1553	20	2842	3012	45	5279	4584	42	5745	6041	38	132808	125271	92	1.74535
278889	197280	121	95791	66630	120	3090	2108	34	9781	6128	81	15905	11402	81	18820	13039	97	373272	276675	135	1.74636
204954	158247	112	72245	56115	101	2138	2263	24	6329	5400	56	11301	8198	68	13206	10882	76	228129	179879	117	1.75039
99614	95925	82	36044	32796	81	1363	970	0	3274	2852	30	4864	5151	35	6715	5385	45	114644	99022	94	1.75039
110044	104746	84	39195	37475	80	1411	1699	19	4218	4322	31	7254	6314	50	8095	7616	55	156737	146949	91	1.75543
108048	105398	81	25304	24562	72	1193	1309	14	3002	2424	48	5840	6063	44	8567	7811	57	143940	135765	92	1.75644
119501	110182	88	37954	35139	82	856	928	0	4706	3149	58	5843	4958	48	7257	7230	52	142287	135394	94	1.75846
124046	115935	87	57361	54884	82	1721	1401	14	3931	3106	57	7047	6494	45	7916	7312	47	153580	145704	95	1.75947
174182	137406	96	50698	39390	94	2073	1572	21	5037	4981	40	9703	7234	64	10685	8227	60	186690	145489	109	1.75947
208775	165385	101	89257	73925	97	2950	2481	27	7233	5541	65	12814	9703	76	16672	13188	94	287587	233203	112	1.76047
136965	123199	91	63563	58107	86	2577	2160	23	7023	5064	73	8497	8004	58	10425	9204	61	198194	184909	97	1.76047
230726	185883	101	86423	70075	99	2528	2336	28	7685	7304	56	12775	9924	86	15562	12941	61	301492	249784	112	1.76552
133980	110399	95	47704	39584	88	825	1341	14	3728	3101	42	7854	5822	67	7829	6700	50	166467	141194	102	1.76652
126626	122666	84	36123	34665	80	26884	26197	68	21458	21033	66	6767	7504	40	8233	7780	45	91649	86793	90	1.76955
224518	169197	109	86428	67865	101	3167	2250	36	6451	6164	57	11917	8526	66	14599	10839	72	270310	214600	111	1.77459
140954	118704	90	49863	41333	88	1703	1346	19	5792	3787	60	6953	6344	48	9497	8100	61	148853	129944	100	1.7756
141723	123272	94	53356	47284	87	1666	1599	25	3899	3833	46	8126	7589	48	10920	10374	56	188004	169552	100	1.7756
182080	153872	94	64353	54027	92	1992	1948	18	6551	4614	72	9736	8075	58	11529	9095	65	211871	175247	108	1.77661
200477	153665	99	68700	52554	97	2693	1981	28	7115	4778	65	13818	10367	65	16165	12123	95	325855	254137	114	1.77661
86504	80939	82	36184	33613	81	1546	1129	11	2226	3294	22	5504	4669	45	4816	5025	38	100925	93961	92	1.77762
188816	141608	105	61886	46124	95	1975	1461	27	6343	3686	72	10203	7151	64	11838	8672	66	231288	171971	111	1.77963
126163	107199	87	47793	40256	86	1519	1111	9	4126	3101	47	5465	4472	45	7591	6427	49	139356	120148	99	1.77963
181757	145933	108	50765	40332	93	2969	2390	33	6452	5079	63	10503	8729	62	12608	9967	74	233194	189834	107	1.78165
270096	218815	122	95043	79786	111	4996	3608	40	9425	7800	61	19284	15725	78	22788	17928	100	424664	341771	128	1.78266
93090	90867	83	12706	12623	45	681	1095	8	2689	2746	27	5327	5627	40	6209	5549	61	122587	115291	88	1.78467
229471	165855	103	127188	97188	104	5503	3864	43	15312	10503	101	22471	16529	94	25890	19076	99	483214	370852	118	1.78467
168128	132507	96	62965	49474	94	2596	1638	31	5352	4048	58	7394	5656	51	9393	6274	68	172906	135573	106	1.78467
98716	96995	79	30116	29893	73	27620	27049	78	11638	11045	55	6070	5467	43	6098	6325	40	81467	80156	86	1.78467
125872	105938	99	39983	34003	88	665	1084	8	2272	2452	36	6354	5272	51	7420	6555	46	145588	127613	100	1.78669
112062	98597	101	32178	28694	82	1850	1479	20	2267	2635	32	7411	6281	50	7945	7941	44	163945	151244	95	1.7877
133121	108781	93	25429	20761	81	3886	3204	35	14012	11540	74	6267	4740	56	7659	6200	44	38451	28925	95	1.79173
113136	109259	85	29368	28117	80	1193	1539	18	3658	3035	35	7726	6227	60	8801	8906	45	166180	155746	96	1.79274
110302	98072	90	33374	29887	81	1532	1433	11	5558	3673	51	6008	5258	46	7093	6250	46	138790	123829	96	1.79274
196743	154709	103	83128	69336	99	3667	3189	35	8625	7570	57	16770	13153	82	18214	15366	71	371000	318108	113	1.79375
124475	108974	89	32870	28055	86	1484	1602	16	4007	3091	50	7194	5928	58	7122	5987	62	154023	137468	99	1.79577
103842	98715	86	35262	34052	80	2126	1832	19	3515	2390	44	5826	5665	39	7758	7255	46	150084	141834	94	1.79677
219284	189536	98	88811	78450	95	3065	2972	34	9428	7224	89	13985	13168	63	17912	17083	81	344084	314657	109	1.79778
231239	205453	109	138507	122895	101	4891	4650	35	14887	11854	93	21207	17872	96	28283	24215	96	489896	429464	117	1.79778
157637	122222	92	50773	38258	90	1743	1514	18	6424	4737	53	9347	6510	75	11697	9131	59	210846	157429	109	1.79778
112580	104690	85	39499	37004	81	1222	1085	6	2845	3249	37	5547	5071	42	7259	5940	73	124784	117117	94	1.79778
139073	113992	91	45723	37065	89	1391	1441	18	4591	2668	66	7549	6306	58	7505	5841	48	168887	138145	102	1.79879
148052	106948	101	54221	41053	94	1499	1673	20	2944	2254	37	6827	5407	51	9080	6889	66	182598	135327	109	1.79879
120797	104059	91	35407	30373	86	1065	1164	10	2596	2585	41	5226	4196	40	8533	6805	59	132425	116293	100	1.79879
79442	78726	77	26114	25981	75	995	991	0	2512	3364	22	4581	4253	36	5078	4978	39	108297	106940	93	1.80484
178508	148817	95	87483	76435	92	3850	2841	36	8440	7450	65	14175	12402	77	16962	14517	73	308980	264699	106	1.80686
90232	87698	84	28095	27891	77	1314	1067	7	1622	1457	29	4411	4006	36	4507	5052	37	122678	115751	95	1.80786
140542	112847	92	46950	37820	89	2418	1840	28	3813	2900	41	8121	6083	55	8639	6921	68	174858	133318	105	1.80887
127104	110724	91	42120	35394	86	457	974	0	2940	2896	44	7046	6588	43	8522	7532	59	154062	131260	100	1.80988
102802	98826	84	40264	38923	80	1683	1882	17	2423	2474	28	6288	5840	43	6959	6477	48	125420	121602	94	1.81291
220439	163563	103	96400	73694	101	2572	2201	32	6426	4760	55	10425	7867	56	15771	11854	68	263927	197474	111	1.81291
258557	214612	108	134296	114555	101	4438	3428	37	12122	8524	97	17192	14361	72	22781	17151	92	420323	342679	118	1.81291
278045	221430	109	127117	104327	109	5948	3897	41	13203	9834	83	21473	16654	95	25436	21403	92	503240	404777	120	1.81593
171098	136945	98	64263	50395	95	1874	1507	18	4610	3571	52	9587	7557	54	13500	9302	73	239974	185576	104	1.81896
85169	82808	86	16190	16229	51	1188	1096	8	3152	2322	38	4388	4718	32	6668	5788	48	120737	111272	92	1.82299
85464	83818	79	23287	22973	62	1309	1031	5	4114	2728	53	5528	5067	43	6655	6018	57	120777	113559	93	1.82299
172695	156070	91	74407	68591	90	3056	2716	27	7713	6009	69	11751	10556	63	14500	12738	71	272185	245433	106	1.824
109019	98288	87	39529	35524	84	290	811	0	4437	3938	57	5022	5323	36	8161	6448	49	131286	121781	100	1.82501
155795	143208	89	56342	52184	86	71494	65464	87	31506	26700	88	13588	12697	62	12576	12028	82	147241	145328	97	1.82904
170443	143272	100	56966	45944	94	5423	2765	51	7809	4898	89	11292	9305	56	11662	9509	80	238238	209057	108	1.82904
132044	111829	88	39159	32598	87	1813	1480	17	4648	3909	47	7581	6768	49	7827	6612	54	157526	133848	103	1.82904
98124	90673	83	33724	31326	80	1695	1750	21	4349	3054	49	6221	5741	44	5714	5807	38	123194	114871	97	1.83005
275126	198140	111	92084	67198	109	2473	2385	31	10085	6251	72	16458	11617	80	20969	15576	104	367097	271926	123	1.83005
151345	115470	94	51238	39614	92	2296	1362	27	5106	2590	73	6980	6151	48	10113	7403	73	156253	120135	108	1.83005
67037	66930	81	31633	31404	75	1576	1983	18	7797	8107	47	2194	2538	25	3852	3003	39	34180	31633	87	1.83106
115920	110454	84	47169	44805	82	2050	1468	27	2312	1727	23	5735	5072	56	6899	6124	62	125156	119580	96	1.83106
217174	169329	109	87803	68815	100	2855	2194	34	7688	5557	83	12810	9419	76	14764	12732	76	280215	220358	109	1.83307
159184	123734	98	67872	52864	94	1482	1409	14	4112	3557	43	9929	7382	72	10115	7616	64	207649	159200	110	1.83307
167351	146361	92	71413	61472	90	2256	1720	20	6401	4585	61	8897	8018	53	9536	9532	51	179712	158744	103	1.83509
171441	145038	109	69012	58531	91	2236	2219	29	6103	4630	52	9416	7958	56	12492	9590	80	203689	179486	103	1.83509
97946	93572	88	24752	24265	68	13942	13393	50	11456	10808	54	6238	4885	47	4933	5015	39	62446	59479	95	1.83811
83127	80770	83	14357	14332	48	775	1105	9	3261	2571	40	3716	4333	32	5284	5719	35	107006	102614	93	1.83912
156101	124793	93	50300	39569	92	2618	1977	23	4067	3379	32	6830	6106	58	9708	6908	60	181939	142181	109	1.84013
128746	110168	90	46238	39131	89	1687	1023	4	2409	2318	36	6111	5035	44	7503	5661	57	154162	130577	104	1.84114
213018	178748	112	113549	101041	95	4582	4440	36	13938	10519	85	20626	17442	81	24674	22177	93	466064	396396	112	1.84114
156006	129752	96	69855	56548	109	2155	1797	22	10315	5201	102	9303	6163	68	10612	7320	70	184807	145481	109	1.84114
357070	250569	130	109130	81289	126	4677	3209	39	15517	9089	107	21614	14437	123	25523	19022	105	463342	342916	140	1.84114
170788	143418	92	56831	46348	91	2415	1802	22	7557	4974	70	9020	7940	54	12808	10955	65	259927	209676	105	1.84114
67402	73134	72	16357	17585	45	1749	1273	14	1137	2358	25	4317	4751	32	4482	5152	35	108317	107680	90	1.84114
246878	207034	102	110252	92284	101	4589	3200	43	11708	8978	71	18658	14693	76	22271	17391	86	401645	311186	118	1.84114
72111	71478	76	14231	13955	49	1628	2052	22	7566	7497	61	3373	2960	29	3649	3510	30	45189	43686	90	1.84416
104134	96376	85	42252	38525	83	1468	1158	18	2837	3690	33	5438	4856	43	7464	7155	43	145318	127252	97	1.84517
164291	125333	101	58896	47354	94	2285	1407	32	5242	4100	52	8469	6046	50	11474	9560	77	207922	164869	107	1.84517
277498	221493	130	117013	96695	111	4793	3868	35	12685	11033	69	20348	16659	82	24326	20756	94	471657	380212	123	1.8492
123829	103645	89	46886	39928	87	1879	1524	18	3559	2796	57	6760	5777	58	8577	7304	52	153356	131398	99	1.8492
187693	145523	108	69157	54421	94	2283	1724	19	5866	4747	60	10269	7841	70	13012	10620	62	250271	193880	106	1.8492
127925	120301	95	54887	52849	83	1610	1609	18	5073	5297	34	8581	7662	49	10943	9905	62	203173	181815	95	1.8492
145996	121691	90	49720	41416	89	1817	1555	16	4302	3429	44	8083	6505	58	9778	7608	65	171737	141744	100	1.85122
294754	226532	120	128797	101390	119	4802	4235	41	13155	9183	76	18934	14587	87	23021	17507	102	418160	329802	132	1.85223
200840	135202	106	67038	47257	101	2244	1793	26	7353	4656	64	11557	8439	58	14535	9376	75	274787	196773	114	1.85324
124030	106754	88	34040	28887	85	1320	1327	11	2883	2429	35	6670	6102	51	5833	5653	39	126013	110927	96	1.85425
189979	155217	96	61371	48431	94	1907	1214	14	3614	2967	39	8831	7437	50	11302	8651	70	200138	165063	106	1.85626
153600	114843	107	55506	41722	93	2067	1405	23	4575	2985	46	7517	6395	53	8202	6183	53	185307	138213	108	1.85727
150873	120235	96	47549	38052	91	2178	1642	23	4672	3385	49	7267	5963	50	10175	8119	64	183967	145618	110	1.85727
175990	145103	100	55614	45697	95	2866	1913	28	4211	2889	59	8777	7024	54	11891	10042	63	213065	183205	110	1.85727
127803	105394	92	44829	36687	89	1144	1084	9	4752	3439	56	6076	4942	47	7462	6071	50	144224	117325	106	1.85828
151384	125707	92	49659	41877	89	1322	1268	19	4551	3631	46	7947	6507	62	8215	7463	49	162155	136334	105	1.85929
100675	97603	85	43363	42046	80	8884	8723	43	11769	11348	55	5056	3954	51	5490	5341	36	63917	60952	94	1.8603
275786	202080	109	89598	66014	106	3674	2984	35	8637	6258	73	16523	12108	78	21096	15417	94	371144	286472	122	1.8603
137376	120976	89	44616	38565	87	1833	1597	17	4466	4177	44	6294	5655	42	8213	7313	46	164409	140110	102	1.8603
387744	269788	166	207039	151849	148	8684	6468	46	25125	15463	142	37249	26984	131	45566	33305	147	856285	624335	163	1.8613
139687	114608	92	51977	43780	88	1610	1230	15	4856	3709	55	7254	6227	46	8773	7181	53	173772	136619	106	1.8613
193940	162284	101	87030	74381	97	3089	2837	31	10245	8182	72	12786	12064	61	19435	16237	90	361139	313827	110	1.86332
101454	88165	95	15808	14323	53	3957	3095	40	19070	18530	61	6511	5457	42	7101	6176	45	28194	26415	86	1.86433
414854	295799	160	248778	183887	144	12618	7905	73	30513	20668	141	44393	31998	142	54772	41429	144	1.00922e+06	781332	156	1.86433
136590	114340	93	43989	35326	88	1190	1355	14	5180	3521	52	6485	5180	44	8195	7213	60	180355	143446	104	1.86433
118200	103143	103	41365	36240	89	1343	1057	8	4861	2870	71	6506	5131	56	7080	5925	50	125071	101665	103	1.86433
116829	110503	86	26101	25039	80	1434	1368	19	3405	2372	36	6183	5374	38	7175	6701	45	128812	118340	100	1.86635
175755	151140	109	61489	52493	92	3098	2642	30	10939	7931	91	11529	9806	69	14067	12607	73	277190	233807	108	1.86735
186166	146087	104	49396	38937	94	1715	1507	20	5291	3671	50	8550	7172	48	10542	8817	69	239113	191814	113	1.86836
116767	100270	88	39928	33915	85	1348	1017	7	2257	1701	39	5972	4214	52	6753	6203	46	131497	112669	99	1.86836
123764	106200	88	41194	35106	85	754	986	0	1676	2419	29	6913	5356	51	9725	7928	63	171599	143818	102	1.86836
131206	128540	83	63558	61959	82	121627	116669	86	23401	21867	87	15982	15681	64	9861	9939	48	112194	108454	99	1.86836
64329	63717	77	25006	24710	71	481	436	0	2326	1910	35	2711	2693	24	3723	3293	35	76522	72450	92	1.87139
131048	114901	88	43682	38122	85	2301	1908	23	5200	3903	59	7461	6453	50	9278	7558	52	179138	158241	102	1.8724
68388	66581	79	21744	20915	66	14451	13927	47	11163	9793	84	3670	3341	36	3024	3455	29	30179	30761	76	1.8734
170463	158615	107	72164	67360	90	6102	5204	43	29394	25752	95	9751	8637	51	10130	10278	55	121147	113064	103	1.87441
347337	235050	132	124037	87299	128	5957	4320	43	16318	8786	106	26231	18775	117	31397	21766	128	570877	422034	146	1.87441
118689	110038	86	39232	36730	81	1958	1741	22	2912	3138	46	6645	6202	59	8283	7389	60	168881	160138	100	1.87542
145940	112503	102	51204	41104	91	1586	1319	12	4351	2762	57	6990	5223	49	7090	5557	48	155388	120979	108	1.87542
99602	96890	89	38588	36608	79	1177	1377	14	3918	3509	46	5658	5415	50	6620	5862	50	132364	129116	95	1.87744
44918	45397	76	8443	8611	39	27191	27204	63	5979	6255	38	4365	4289	37	2964	3477	32	35756	34414	78	1.87744
149118	136690	98	77464	71707	87	35565	31968	84	23147	20829	74	9360	8655	56	8596	7485	57	84645	79960	98	1.87844
156761	122797	94	58540	46780	91	1744	1710	20	4715	3118	64	6689	5495	51	9397	6702	65	162241	125368	108	1.87945
91689	88171	84	23368	22615	65	1293	1270	14	2582	3260	28	5849	5317	45	6291	6780	48	137991	128689	96	1.88248
217665	181778	106	108126	91283	104	3441	3351	34	7033	7515	47	15528	13115	84	19950	16723	102	373264	312523	121	1.8855
259336	205936	124	99959	80439	111	3777	2952	37	9883	7137	73	17890	13425	91	21822	17641	103	395775	315798	126	1.88651
151825	127487	91	52611	43742	89	2280	2093	28	6181	4077	62	8986	7589	59	12042	9859	65	225545	192987	103	1.88651
176698	160934	94	77408	70845	91	3180	2496	33	8941	7287	65	12347	10742	63	15786	13578	80	281648	255230	109	1.88954
231341	189746	98	106825	91497	96	3988	3567	38	12814	9247	85	18993	16125	84	24451	20371	98	445754	377303	112	1.88954
71328	70073	82	22391	22652	57	687	541	0	1433	2270	18	3413	3480	30	4565	4919	32	92639	92745	92	1.89054
330894	221840	134	164633	117838	133	7055	4881	45	19400	11595	133	28608	20762	122	36631	25715	115	672342	501478	150	1.89054
87905	86454	80	24579	23934	76	1599	1214	12	3496	2888	29	5258	5004	39	5960	5957	40	115554	111925	92	1.89256
236201	185406	108	104205	82134	102	3843	3045	37	10033	8058	84	16092	12948	76	19565	14762	82	369513	301109	120	1.89256
225984	173752	102	83370	63470	101	193433	147728	105	37485	26839	107	24596	18935	94	15459	11638	85	152574	112211	119	1.89256
186202	162572	91	91553	82850	90	3213	2977	34	7674	7747	63	14871	12598	67	16739	14786	77	308553	269287	105	1.89256
147201	119442	92	52224	42518	90	707	772	0	4936	4166	44	6929	5213	51	8197	6810	50	161808	131704	106	1.89256
286438	184141	116	101470	65913	115	4034	2664	43	14284	7050	104	17522	10855	97	20267	13124	90	357559	227888	127	1.89458
156966	116336	110	53603	40701	93	1743	1501	19	5105	2354	66	7684	6353	45	9415	6671	68	163974	126346	108	1.89559
157180	145909	89	69206	64075	89	2492	2169	26	6860	7046	49	11069	9925	62	11346	11038	59	243405	211508	104	1.89659
206324	177489	103	104692	90296	99	4604	3354	36	9363	8026	67	15875	12508	74	18398	14824	82	333989	271489	116	1.89861
167259	146606	93	61237	53008	90	2337	2337	27	6724	4397	72	10345	9023	56	14782	11891	76	272766	240212	106	1.89962
135043	114128	91	36992	31002	87	1670	1011	2	2429	2049	33	5892	4788	47	7518	5281	57	132854	114460	102	1.89962
162663	132196	91	45845	36678	89	1934	1533	28	4901	3838	50	7740	6119	47	9876	7540	69	189200	153430	106	1.89962
84375	83502	80	35842	35306	78	12022	11882	45	11104	9941	70	3791	3938	31	3922	4689	33	49943	48844	90	1.90164
125313	104637	95	43090	35632	86	1238	1226	10	3359	2388	45	6942	5212	50	7651	6144	51	145336	117340	101	1.90164
247249	192318	102	94088	74133	101	4570	3179	34	11802	8226	79	17902	14690	95	22076	17157	96	399842	344239	115	1.90164
128006	121903	89	64404	62215	82	10742	10422	42	20400	20308	81	7134	6439	44	6736	7107	40	75001	69273	96	1.90365
61020	57970	79	20966	20185	63	356	594	0	2283	1674	20	3190	2771	27	3896	4441	32	97412	93669	91	1.90466
143413	124139	90	56291	45707	105	2316	1770	23	4568	3080	43	7455	6777	50	9932	8324	56	166247	140176	100	1.9097
78347	80029	78	25082	25112	65	1293	992	0	2823	2616	29	3901	3565	30	4050	4467	39	90417	86279	89	1.9097
135419	108621	103	50743	39889	92	1835	1182	14	4019	3367	56	6991	4820	50	8726	6485	54	149013	115670	107	1.9097
216030	162659	105	81077	63153	99	2680	2510	31	6872	5378	61	11808	8898	62	15875	12063	66	317231	249464	116	1.9097
105942	101675	81	25495	24354	68	650	1113	6	4611	2687	59	6428	5654	46	6725	5768	53	128073	119441	98	1.91071
122296	99681	95	37267	29639	87	1626	1459	19	4352	3965	35	6599	4679	52	7018	6515	46	136944	112165	102	1.91172
81900	78383	89	22885	22420	65	1183	1058	5	3810	2404	52	3172	3319	32	5274	4803	38	85046	81340	90	1.91172
168780	145071	92	55843	47219	90	1676	1867	23	5184	4123	60	8893	7569	55	10588	10288	59	188782	170576	102	1.91273
111555	98614	87	45626	40147	85	835	1009	4	4246	3301	61	6078	4923	39	5539	5608	38	114842	101893	95	1.91273
183721	143064	97	62073	48736	93	1502	1231	20	5975	4313	60	8237	6336	47	10075	7761	60	188579	150226	106	1.91474
174445	143640	93	69628	57797	92	2034	1695	25	3460	3771	43	9437	7643	66	11573	10015	61	199798	171427	104	1.91777
172481	145250	95	76216	66428	92	1901	1720	24	5207	4694	58	9440	7831	51	12324	10157	66	208186	185226	105	1.91777
148191	123095	97	45209	37650	88	1683	1194	18	5800	5777	38	8115	6612	51	10472	8480	52	188154	154489	106	1.9218
298816	198641	124	92046	65162	119	3412	2755	38	9267	6356	77	17709	11266	89	20495	13790	76	425408	289447	135	1.9218
165072	151821	87	62275	56751	88	1977	2318	24	6376	5869	46	8886	8575	53	10672	10499	52	219569	202682	104	1.9218
231228	191959	106	128783	110432	99	3864	3536	36	13001	9741	76	18942	16183	77	21446	18593	88	408146	357850	112	1.92281
269941	192643	119	89811	64139	115	3382	2080	36	9374	5685	92	14151	9776	79	16353	12611	67	311429	221552	130	1.92382
117634	107251	87	41789	37121	85	755	1173	8	3162	2722	43	6961	6515	53	8331	7238	54	160058	142054	100	1.92382
205016	172879	97	88618	73918	93	2596	2428	27	6268	5257	59	11472	9569	66	14349	12828	70	270403	233329	107	1.92382
183248	146178	106	57382	45868	93	2420	1434	26	5886	3642	62	9387	6655	67	10014	8043	62	192544	156221	110	1.92483
227991	180984	103	72950	58456	99	2946	2456	32	7213	6219	53	13925	11327	71	16452	13622	83	314354	252460	117	1.92483
122317	107714	90	36618	31764	84	662	987	0	4581	3756	44	6775	6022	47	7354	6434	49	149975	138067	101	1.92583
118741	109952	87	37938	35144	81	1497	1388	16	2765	2748	36	6540	5698	44	8439	7252	58	147287	143839	95	1.92684
102610	100453	86	26316	25460	78	1835	1501	20	5295	4871	46	6038	6078	47	6906	6847	51	133954	124616	95	1.92684
156798	120936	96	51290	38912	93	2149	1481	14	4102	2935	55	7855	5420	62	9592	7310	60	174351	130950	111	1.92886
230193	189463	106	86990	71344	102	3192	2442	33	9311	6231	85	15279	12356	76	20213	15650	98	354233	312783	116	1.93088
220938	165108	101	73852	53851	98	2999	1830	37	8292	5685	59	11680	9028	57	14701	10422	81	265537	195016	113	1.93088
201032	165823	94	72354	59395	93	99130	79914	96	26433	20983	96	15361	12272	75	12513	10028	64	131413	105887	107	1.93088
322259	209538	124	99865	60190	121	4153	3450	44	16091	9686	102	23771	15464	111	27400	17722	115	515497	350597	134	1.93088
211556	170442	109	77876	62803	97	2965	2326	30	9666	7189	72	13163	10487	67	16737	14158	75	310372	254384	115	1.93188
234364	171588	114	75373	54037	104	2409	1997	30	7179	5314	70	12059	8502	68	15893	11665	93	305256	220351	122	1.93289
84978	82628	88	17843	17492	53	1753	1777	17	3928	3475	44	5904	5104	47	5839	5550	44	129721	125138	93	1.9339
179784	142888	100	57304	45174	92	2384	1803	21	4830	3632	52	9032	6923	68	9543	6727	65	191406	154822	109	1.93491
90444	89059	80	22516	21746	72	733	1257	11	2380	2079	31	4140	4609	35	4855	4239	53	109203	103782	94	1.93793
166738	133526	97	47143	38128	93	3057	2022	35	5820	4736	47	9036	6499	52	11551	8261	65	204863	164607	107	1.94197
192683	174209	102	93735	85724	92	2017	1859	29	7373	6288	66	11698	10073	62	13550	12428	75	243235	220439	103	1.94398
221258	183634	100	102435	85888	96	2191	1999	30	9273	6804	80	13341	9797	94	15882	12903	87	272107	232400	107	1.94903
133257	112274	89	46783	39488	88	1488	1923	19	4886	3501	58	6755	6271	44	8082	7048	48	162080	142000	103	1.95003
79459	79556	78	19593	19696	51	732	952	0	5398	3096	63	5204	5293	38	5668	5155	46	111487	106849	91	1.95003
276733	218107	120	91900	73144	114	4227	3689	37	12157	9278	76	19102	15547	76	24412	19253	91	448182	348684	129	1.95104
137637	114764	91	44354	37363	88	1625	1003	1	4129	3326	41	7057	5461	50	6963	5944	45	144723	120680	101	1.95104
94012	89907	81	29558	27742	78	1175	1300	17	1676	2083	31	5772	5253	40	6945	7492	45	133930	125939	95	1.95407
86804	84532	85	20043	19657	60	203	665	0	899	2104	14	4452	4484	44	7146	6414	42	111363	103565	92	1.95507
89287	87060	85	18646	18456	53	1083	977	0	1791	2281	37	4408	4851	32	5287	6100	41	118852	110755	93	1.95507
164737	123596	103	57042	43285	94	2063	1083	13	5603	3842	54	8580	6169	56	10225	8082	74	183338	139986	108	1.95507
98492	92059	86	38611	36475	80	1410	1007	4	2085	2865	29	4808	4805	33	7372	6386	50	132209	119655	95	1.95507
42668	46923	55	21224	21898	53	674	623	0	2610	1991	35	2685	2050	25	2109	2448	27	61082	59451	83	1.95608
105525	92259	85	34775	30399	84	1256	1438	18	4726	3283	53	5184	4808	40	6369	5565	41	129806	110433	98	1.95709
172388	149099	109	73935	65004	91	2293	1657	33	4886	3996	59	11061	8942	68	11747	10260	58	209903	195537	106	1.9581
66871	66012	75	21838	21811	60	1202	1260	8	1891	1858	32	3125	3975	31	4457	4584	36	78473	75558	88	1.95911
223662	167882	114	87720	67683	99	3642	2038	32	8389	6994	60	13882	9124	81	16577	13434	67	317570	248119	112	1.96012
104591	97003	83	35320	31632	83	921	1022	3	3996	2533	54	5895	5433	43	5882	5466	41	123340	115910	95	1.96012
75030	74886	77	15363	15558	47	912	1272	12	1621	2261	29	5089	4531	44	6394	5782	44	99645	93980	91	1.96012
117769	106194	98	44998	41517	83	1649	1435	14	3127	2863	45	5737	5464	37	6310	6358	45	141490	127690	98	1.96112
157139	122128	98	51528	40293	94	2158	1543	22	4634	4289	51	7402	5971	53	8971	7274	54	190895	155867	106	1.96415
284796	219927	123	118952	96660	118	6259	4684	41	12363	9214	77	22678	17016	106	26127	20684	100	518359	406339	134	1.96617
83755	82174	81	34503	34088	77	695	937	0	2550	1947	34	3493	3759	28	5064	4438	46	104294	98859	93	1.96717
72043	71473	79	15432	15320	48	575	758	0	1443	1791	21	3603	3970	29	5247	5390	39	91021	85526	90	1.96818
172952	149936	91	61371	53043	89	2354	1734	21	6641	4023	62	10657	8836	70	13737	10948	81	233797	207273	105	1.9702
187374	151175	99	52114	42258	94	2522	1691	23	6263	4334	46	8897	7370	54	12141	9869	57	236670	193875	108	1.97222
92095	87127	94	30178	29055	78	1710	1487	17	3867	3519	47	6471	6059	51	7182	6702	46	126360	121311	93	1.97322
187402	166867	100	103519	93578	91	2860	2843	28	8086	7041	61	13688	11501	90	16780	14641	75	293527	255837	106	1.97524
124963	113676	90	35929	31964	82	1721	1543	18	4530	3887	50	8043	7160	48	10402	10114	49	176110	155788	99	1.97625
165449	136765	95	58112	47149	91	1828	1360	17	5388	4790	55	8534	6845	58	9347	7651	58	171367	146196	101	1.97625
126918	107484	95	42706	35703	87	1096	1071	6	2850	3173	36	6463	5065	48	8963	7000	64	139637	118240	98	1.98129
221144	164341	102	84964	65753	100	1914	1681	30	8833	5510	80	12258	9056	80	11894	8949	67	240003	179492	112	1.98331
109986	98068	87	36924	32345	85	1454	1365	15	2450	2313	43	6611	5710	61	7224	6536	58	134019	126498	95	1.98432
186160	147024	97	50405	39420	93	1926	2113	27	7436	4151	83	9484	7830	61	13229	9370	71	227394	183190	108	1.98532
157420	125926	92	58480	47998	91	2209	1299	22	3289	2200	46	7023	5307	53	7973	6809	53	171127	138128	106	1.98633
60464	61305	70	33672	33380	74	2387	1766	26	8618	8330	53	1761	1713	20	3141	3151	29	32347	31146	84	1.98936
123544	103279	100	35542	29620	86	2166	1518	19	3311	1991	50	6307	5585	43	7590	6409	50	140279	117995	101	1.98936
311292	230753	141	170757	133245	139	6264	4157	44	15948	10081	106	26355	19994	126	32584	25509	122	581231	436161	152	1.99238
131702	110110	94	49127	40844	89	1497	1313	13	5577	3781	65	7514	5731	51	7947	5767	56	139600	117239	99	1.99339
143483	120401	94	49822	41784	89	5608	4277	42	17916	14622	81	5518	4346	40	9443	7939	49	101871	88545	99	1.9944
123698	104900	99	45313	38520	86	2323	1593	20	875	2026	20	5807	4461	48	5800	5921	40	140410	118110	98	1.9944
136904	119043	90	46402	40079	86	1652	1385	16	5110	3916	56	7727	6403	54	9067	7622	59	175917	150607	99	1.99742
208902	159768	99	75014	53211	94	2709	2042	33	7393	4251	78	11380	9025	68	14471	11200	73	262907	202336	109	1.99742
106541	96208	90	46657	43122	82	727	1147	10	3286	2081	44	6982	6399	51	7016	5858	55	136241	132666	94	1.99944
23076	20756	69	11893	11161	48	1475	1316	13	2016	2164	29	715	1132	7	1667	1684	22	19730	20117	65	2.00045
122426	105580	90	40306	34533	85	2312	1683	26	3915	4008	46	6634	5982	43	7596	6825	49	143276	119685	101	2.00045
172138	151703	92	67170	58321	90	1885	2306	22	4021	4315	39	10167	8815	73	13084	11477	67	258251	233437	105	2.00045
149103	127079	104	43431	37192	88	1560	1415	16	5926	4093	74	7798	7025	54	8084	7366	55	171688	148886	103	2.00146
86214	85015	81	30080	29720	77	16134	16183	54	11535	11500	59	3781	4903	30	4284	4782	36	40518	38258	91	2.00549
115021	105465	88	39989	36154	83	1622	1518	18	3210	2697	53	6981	5905	46	6494	5984	46	142993	127287	95	2.00549
248856	201887	112	95548	82509	101	4092	3514	35	12171	10058	64	17397	14238	79	21232	17855	98	393968	326185	110	2.0065
245430	197841	101	97765	78687	99	3641	2549	40	7058	5498	63	13143	10554	76	17032	13706	88	380471	318756	109	2.00851
75426	73640	79	31967	31684	76	1021	873	0	1988	2883	22	4198	4395	36	4020	4825	34	82739	81696	88	2.01053
87649	85547	85	31110	30829	77	2544	2226	25	10950	11664	61	2758	2795	36	4243	4619	35	64446	61142	88	2.01255
123830	100919	90	43824	35065	88	1102	1036	4	5661	4292	66	7465	5878	50	7117	5284	52	143448	117499	100	2.01255
155260	138114	88	69997	62941	88	1608	1258	18	5829	4965	63	7491	5956	52	9984	8098	69	199050	178060	103	2.01255
112966	110022	84	37492	37153	80	3386	3403	32	18308	17302	71	5867	5397	40	6630	6249	49	62595	57921	88	2.01255
78110	78781	78	24325	24119	68	1233	1146	15	801	2222	14	3997	3723	39	4614	4213	36	85632	78802	91	2.01658
266321	209558	124	173722	145774	110	6267	5342	45	16326	12604	95	26311	20182	106	34803	26278	107	591265	472303	124	2.01658
162491	151458	87	75592	69870	86	2739	2142	24	5090	4618	46	9906	9555	53	11540	10918	53	231274	217384	97	2.01658
200236	156795	98	60116	46564	95	2307	2012	27	5743	3554	68	9359	7414	59	12738	10255	58	243172	190254	106	2.0186
185890	147222	97	64997	52343	94	2388	1577	30	6531	4658	71	9889	8149	63	12360	9283	75	219499	179079	110	2.0186
13557	13164	52	3321	3409	30	761	664	0	-515	937	0	583	503	0	715	658	0	6469	6076	40	2.02061
76790	75886	78	18143	17595	54	717	969	0	3004	2839	36	4425	3903	41	5035	4410	40	96551	95616	87	2.02162
207566	160882	102	69703	53781	99	2638	2005	33	5523	4549	49	10763	8530	71	11856	8927	68	236160	184010	115	2.02263
119905	108592	85	44587	40635	83	1827	1139	7	3363	3200	35	5967	4973	45	6128	5999	44	136966	130835	94	2.02263
263849	198207	103	128640	100555	103	3368	2563	35	9752	6038	86	15654	10990	81	17190	13093	79	341302	264242	112	2.02263
93688	93585	80	32231	32292	77	2192	2394	28	12713	11283	80	4280	3801	33	3770	4343	33	48187	46274	90	2.02263
90955	86669	81	18248	17746	55	1021	1130	10	2942	2872	37	4007	4286	32	5722	5996	40	106667	97997	95	2.02364
94348	91081	84	24789	24437	71	1796	1307	15	4264	2538	40	6000	5434	53	6545	6219	47	139021	132237	93	2.02465
82310	79460	86	21099	20816	59	1074	746	0	1964	1800	35	4021	3845	34	4770	5181	35	94125	89739	92	2.02666
144214	115463	94	51960	41601	91	635	789	0	2879	3174	41	7027	5512	52	7725	6167	62	162902	127298	105	2.02767
57530	58934	74	14581	14999	47	12900	13210	44	7769	7142	63	3893	3600	33	5063	5580	40	66082	63333	84	2.02767
108346	101348	88	26977	23781	81	1577	1832	17	4555	4261	47	6069	5052	47	9110	7730	60	146680	136067	96	2.02969
113825	103920	87	39718	36552	84	1048	1263	15	3912	2905	52	7158	5314	61	7010	6171	46	130264	119773	99	2.03271
135691	128246	85	86614	82110	85	99766	94302	85	28463	26442	87	16134	14721	77	11915	11021	61	125788	117878	98	2.03473
283800	208919	119	120531	92732	119	2781	2514	35	11430	7534	85	17645	13464	104	21715	16253	92	402853	313843	130	2.03473
149644	126012	91	48638	40419	88	1477	1547	20	4895	2926	55	7068	6152	52	8325	7033	53	180954	146432	106	2.03473
150737	141760	85	59240	55584	84	1960	1840	20	5826	5124	49	7729	7233	47	10414	9360	53	204710	196500	95	2.03473
279681	232447	111	147982	124735	107	6720	5671	45	17504	13523	90	26984	22080	99	31677	26563	106	609446	499396	121	2.03473
65291	67794	71	25880	26709	56	966	996	0	2496	2042	32	3481	3856	31	3905	4219	33	81380	81303	82	2.03473
183029	157473	97	59667	51306	90	2410	1910	29	6771	4839	57	9206	8185	54	12660	10538	61	211775	190187	98	2.03876
129035	109951	89	43679	37272	87	1338	1303	17	2259	2476	29	5859	5368	41	7355	5938	55	139078	116347	99	2.0428
189718	150157	97	57293	46532	94	2169	1554	25	6209	4118	59	8829	7141	52	11111	8429	63	212759	169477	108	2.0428
355069	227204	148	164115	102489	143	6764	4460	46	22485	12961	132	29658	18824	135	33212	21823	131	615629	434738	154	2.04582
193192	151070	100	66203	51029	96	2647	2100	30	5098	3566	51	10095	7887	67	13737	10880	78	235731	181603	113	2.04582
154974	136391	107	64071	57590	88	3156	2488	32	5297	3880	60	10097	8506	59	11259	10234	61	219687	184093	104	2.04885
93261	91885	79	21794	21664	62	855	947	0	1711	2066	25	5330	4860	53	5543	6072	37	114762	108760	92	2.04885
137378	116432	94	48075	40609	88	1082	821	0	4594	2335	68	7200	5887	60	7275	6653	47	143387	122965	99	2.04985
221233	166228	105	70264	52487	97	2951	2212	35	10004	5664	103	11920	9453	55	15372	11453	70	288719	219721	110	2.05187
276712	198421	117	90899	64922	115	3616	2458	37	10721	7613	78	15827	12200	69	19493	14442	83	381865	290307	129	2.05187
83073	82534	83	36572	36181	77	810	787	0	2177	2660	27	4664	3773	43	4846	5236	43	123498	116547	91	2.05187
82141	82180	77	25884	25956	69	1440	846	0	1758	2441	30	4123	4436	45	5279	5129	42	110218	108961	92	2.05187
118645	104742	89	42352	37160	86	1935	1456	25	3297	2926	44	6145	4222	55	6249	6117	42	137781	119145	103	2.05288
127341	122214	92	52069	49833	83	3052	2910	30	12773	13583	64	4749	4360	45	5574	5525	42	63530	59801	95	2.0559
144152	136986	92	90748	85910	85	110007	103718	86	26766	23895	85	15509	15346	84	10772	9498	77	97672	92591	95	2.05792
115811	104552	99	47886	44373	84	1277	1158	11	5188	4950	45	5953	5822	42	7382	7062	56	142770	132250	101	2.06296
250806	207279	116	119152	102281	103	3829	3766	34	10370	8532	83	20508	16807	90	23940	18840	94	427519	349935	116	2.06599
175332	142337	96	74247	59557	95	2387	1854	28	6367	4239	60	7717	6088	52	9102	7488	53	195611	157080	109	2.06599
200856	158820	101	48531	39444	98	2157	1940	28	6413	4297	57	10274	8426	52	12779	10745	75	245758	201051	112	2.067
126634	115151	87	49791	45823	83	994	1614	14	4897	3475	54	6059	6145	45	8901	8664	43	160415	150241	95	2.068
129715	111444	90	42881	37208	86	1971	1762	19	4526	2922	48	6852	5873	55	8941	7194	62	153210	133777	97	2.07002
151646	137730	91	81406	75743	87	3156	2736	30	6568	5515	55	15143	13166	70	17786	15673	73	324052	286336	104	2.07103
207919	167261	102	71050	57540	97	2710	2097	34	6294	5085	67	11450	8504	75	11317	8416	64	235826	191570	108	2.07204
271416	194564	120	91046	66257	107	3352	2366	37	8505	5457	79	13318	9991	61	17611	11095	104	315570	227043	120	2.07607
153060	130775	90	43108	36043	89	2531	1722	28	3962	3531	46	7907	7058	44	9333	8369	54	175414	154072	106	2.07607
261803	187829	104	88662	63061	101	3571	2190	38	8939	5942	69	15943	10274	87	16135	12513	63	332743	235516	114	2.07607
101793	95147	98	22933	22382	67	749	1248	9	3291	2387	46	5384	5028	38	7107	7317	44	147879	139668	94	2.07809
105406	91673	87	42569	36034	84	1159	950	0	3935	2377	48	4936	4362	40	5854	6249	40	122840	105978	99	2.07809
174569	128193	102	51626	37809	95	2063	1781	23	7848	4080	86	9610	7435	58	12253	8125	75	204076	151105	112	2.07909
271599	182855	144	85379	57395	126	3302	2036	36	10208	6115	105	13459	9081	70	16697	12888	65	325490	225767	142	2.08111
222144	159135	103	81480	57611	100	3257	2006	37	8117	4849	75	12201	7682	72	14144	10062	72	248942	179850	115	2.08414
163472	127238	97	52583	41830	92	1946	1692	20	6739	4255	72	8901	6848	51	11278	8801	66	192549	155058	111	2.08514
180993	150997	94	70412	57964	92	2198	1785	27	8416	6844	62	13564	10156	81	13022	10233	68	262435	210972	106	2.08716
126350	113633	102	49758	45463	84	1069	1177	11	3379	3148	27	6825	5031	49	6822	5892	48	139253	123807	97	2.08817
175494	144186	95	58034	46223	92	2295	2096	24	6108	4269	68	7769	6518	55	9952	7827	73	191608	161562	108	2.0922
77445	76934	79	29187	28897	75	814	1018	4	3011	2782	34	4733	4159	49	4341	4282	39	95997	91982	92	2.09422
155401	135607	92	45325	39707	89	1920	1613	24	6475	4222	79	7997	7273	49	10843	8644	66	182925	158953	104	2.09523
255271	193411	126	96107	75604	110	3989	3246	35	9924	7157	71	15399	11183	77	16764	13690	66	335154	259307	128	2.09523
209030	180175	112	80537	71080	94	2659	2550	29	8803	6211	87	13494	12289	65	15968	14125	87	282668	252577	107	2.09523
101891	101299	82	32837	32652	77	1587	1327	16	3639	3230	49	5678	5346	43	6420	6376	45	124105	114393	95	2.09523
112406	108949	82	41865	40992	80	9028	8145	44	12615	12666	57	5052	5063	39	4961	5148	36	48222	44389	93	2.09624
187084	151713	102	49205	40713	94	2402	1900	27	4782	4174	56	9398	8195	55	11456	9894	60	210002	184372	108	2.09926
49038	45647	86	11745	11660	46	7843	7612	38	16303	16298	70	7972	7580	47	10606	11255	54	45008	42943	77	2.10128
91092	88076	84	35902	34964	79	1242	1061	6	1135	2519	23	4895	5029	34	6213	5475	44	118234	112592	92	2.10531
297036	228607	124	120494	94831	122	5231	3735	35	13814	8710	93	17721	13861	77	21761	15823	95	412839	311993	132	2.10632
216123	193048	90	76827	67971	88	3255	3063	30	10327	9132	70	15655	13903	61	20007	17172	86	368921	309984	102	2.10733
86501	84746	81	17979	17832	51	1178	1476	13	1802	1296	34	4384	4010	42	5592	5420	41	111808	104467	91	2.10733
146198	125255	97	58992	50931	88	1603	1685	20	4983	4412	58	8195	7310	58	9755	8983	55	180186	159639	100	2.10834
167748	125399	112	58781	44764	93	1435	939	0	5743	3876	62	9188	6292	66	9680	6782	59	199667	142229	109	2.11035
140425	116379	91	49003	41003	89	986	1029	4	5197	3947	46	6794	5775	46	8723	6818	58	140586	120681	106	2.11136
129389	100702	95	42717	33870	88	1798	1808	22	4396	3321	57	7944	5827	64	7356	5703	59	167395	125268	106	2.11237
102561	99255	82	33512	32177	80	761	1029	5	5862	3258	84	5218	4947	46	6836	6469	46	124246	114222	98	2.11438
184783	143377	96	59815	44473	94	1630	1668	19	5525	4225	41	8616	6400	57	9076	6527	72	182512	138518	110	2.11438
121563	103312	89	36841	30865	86	1723	1476	22	4394	3790	57	7381	6279	49	9084	7745	62	177240	151523	104	2.11438
145408	116918	94	48626	38792	89	2056	1732	18	4579	4317	42	7817	6063	57	9585	7885	63	172019	134534	108	2.11438
357943	260494	139	128367	98643	133	7350	5661	41	17004	11954	90	28996	21024	127	34464	26819	118	694597	515295	152	2.11539
232518	193956	98	100697	85302	99	4537	2791	39	9960	6876	82	16243	13317	84	18260	14187	83	331898	279769	112	2.11539
176971	149506	94	74469	62633	91	2283	2442	27	7666	5598	68	11251	10122	68	13278	10835	61	263819	222719	105	2.11539
162997	86465	111	35414	18505	102	2552	1398	22	5506	3086	76	7044	4305	61	9866	5884	68	188404	106585	117	2.11539
83659	81216	85	27530	27229	75	478	576	0	1737	2488	25	3808	3733	33	4134	4806	34	106355	100405	93	2.1164
44666	41698	75	15652	15515	50	18045	17388	63	6471	5956	52	2211	2536	26	2175	1452	22	19005	18532	69	2.1164
77050	75135	80	20381	19935	62	1134	978	0	3142	2775	34	4629	4267	47	5621	5220	37	102803	101270	89	2.1164
152543	123827	93	48661	38722	90	2101	1726	19	5704	3741	68	8026	5992	61	8805	7579	60	175085	138534	105	2.11741
350310	270254	136	165495	125636	134	8290	6192	47	17490	13896	94	34578	24770	131	42024	30663	132	830856	619902	147	2.11741
199946	160172	101	68199	54229	96	2937	1853	32	5846	4770	51	9282	8107	46	11929	9916	75	228244	189492	110	2.12144
154755	136180	90	111023	101931	90	3168	3119	30	7796	6425	61	13876	11842	68	15979	14550	79	324081	284921	105	2.12245
134485	111811	89	36312	30016	86	1456	1190	9	3769	3392	40	8045	5752	58	9271	6969	64	151063	120057	103	2.12447
112363	100249	87	37341	32908	84	1562	1103	8	2402	3075	25	5840	5280	40	7807	5620	54	124974	110791	102	2.12548
288869	222151	121	240412	193022	119	8815	6402	55	19548	14895	105	35184	27329	118	42678	32859	121	808493	646524	137	2.12749
189643	164758	92	89152	80555	90	4107	3379	33	11369	9507	72	18436	15706	78	20958	18987	79	388091	343544	109	2.12749
107966	104476	83	55611	54726	80	29093	28421	75	10005	9471	58	5575	5758	38	6477	6463	38	90194	87246	96	2.12749
90671	86236	85	25296	24735	73	1167	913	0	2331	1793	36	5059	4254	45	6768	6360	48	105630	95812	96	2.13253
166397	129919	112	63069	50483	94	2092	1638	15	4287	2843	49	7232	5908	55	9422	6532	63	210857	165467	110	2.13354
80061	79501	78	29677	29323	75	1117	1091	5	1681	2539	23	4370	4184	36	4337	4255	39	99042	93380	92	2.13354
78767	77026	81	21902	21682	57	526	753	0	1694	1578	33	4005	3848	37	3564	4159	33	92336	85961	86	2.13455
140326	111398	93	44003	35318	90	1724	1144	13	5431	3349	56	7314	5822	54	8978	6968	64	149826	121253	104	2.13455
105979	102542	92	37388	35902	79	1619	1154	12	2813	2566	32	5370	5381	48	6415	6364	47	126280	120531	93	2.13556
153194	130676	107	50754	41837	91	1576	1291	21	6069	4246	56	7267	6031	52	9007	7717	50	175498	153050	102	2.13556
276507	210834	115	83154	63963	112	3640	2653	35	10203	7908	67	15798	12927	63	19962	15718	82	378259	300818	128	2.13858
241399	157461	107	79264	52412	105	3321	2332	41	6437	4104	65	12635	7539	66	15999	9661	81	290715	184768	119	2.13959
192266	170559	99	67051	59188	93	3703	3629	33	7505	5951	60	14771	12361	71	19878	16032	95	339783	288248	109	2.13959
76243	72625	86	31422	30935	77	62095	59286	80	11446	11828	57	7945	7751	49	4910	5181	51	55942	56389	90	2.14262
172523	145716	100	122171	107028	94	3514	2690	36	7355	5552	62	10849	9553	57	15846	13021	65	280581	245288	108	2.14564
24554	21607	58	10025	9211	45	530	906	0	2592	1859	33	1529	829	0	838	938	0	12917	12153	54	2.14564
126867	105593	87	46900	38541	87	1323	1435	18	4231	3087	52	6686	5548	50	7771	6125	55	149059	121729	103	2.14564
148580	127986	91	42884	36131	90	1831	1099	12	3304	3023	38	8070	6174	52	9099	8010	48	179093	151962	104	2.14665
185638	146415	113	70897	57448	97	2423	1950	27	6245	4774	58	9449	7598	62	11660	8739	66	210321	163396	113	2.14665
111813	102906	84	42745	38740	83	1089	1179	12	6776	4829	67	5640	5674	46	6664	6458	46	152832	142830	97	2.14665
106913	100251	83	28365	25735	77	587	1039	5	1858	2348	29	6241	5824	41	5904	6289	37	121588	109789	97	2.14665
224381	171781	115	105162	83747	100	4391	3452	39	10628	9547	76	19220	15407	96	22633	18590	79	426460	340006	114	2.14867
79381	77799	81	29440	29162	76	6525	6623	39	9407	9970	45	3114	3311	29	3983	3790	35	41577	40731	83	2.14967
127191	103894	96	43874	36446	87	2175	1438	19	4976	2730	66	6533	5920	41	6397	5372	45	144241	116651	100	2.15068
105768	101804	82	30366	26266	80	843	1114	9	4368	3684	41	6127	5837	42	7285	7123	45	146823	128461	99	2.1527
142056	135965	86	67054	64501	82	119745	111488	87	21574	19746	81	14655	14430	58	12626	11379	68	122702	110239	97	2.15371
156272	129836	94	58006	47898	92	1324	1431	20	4102	3669	38	7821	6428	50	10102	8769	62	197618	165956	106	2.15472
222445	185537	101	91573	77385	94	2579	2223	28	9044	5792	82	13080	10944	66	15015	11983	74	293731	245415	112	2.15472
101942	100699	80	22013	21514	56	699	1085	5	1769	1915	28	6557	6488	44	8528	7962	46	148227	139959	94	2.15472
150359	125590	90	56528	46348	89	2256	1634	15	4081	3892	34	6340	5008	53	6773	6151	46	151110	121694	106	2.15472
250546	182189	104	83614	59882	102	3104	2348	31	7266	5472	61	13454	10176	71	15469	11862	74	296503	224553	116	2.15472
222903	165423	104	65542	48946	100	2348	1882	34	6361	5248	47	11659	8153	73	14541	10660	64	288561	213257	115	2.15472
208999	156546	101	72298	54724	97	2427	1922	26	5929	4218	53	11010	7764	77	12835	9106	75	243138	185124	112	2.15572
134550	115369	91	47809	39912	89	1664	1517	17	4591	3859	41	8304	6352	60	9560	7819	60	184160	149570	105	2.15572
109956	105453	82	36460	34779	81	695	1319	11	4047	3267	44	6188	6266	39	6365	6258	52	131487	120430	99	2.15875
162224	125818	98	48807	37560	92	1427	1499	17	5348	2953	60	8012	5993	68	9722	7400	68	189500	145965	108	2.15875
168898	131348	95	53443	41608	91	2229	1901	28	2987	2712	44	8667	6755	55	11052	8174	66	205396	164273	108	2.15976
222464	180920	97	105441	85884	98	4463	3292	37	11474	8299	70	19309	15557	98	22312	17840	92	407321	328076	114	2.16379
162929	131881	92	52812	43440	90	2005	1587	22	4147	3647	41	9364	7204	71	9399	7991	51	185693	143514	105	2.16379
206946	157676	108	75548	57438	99	2728	1967	27	7092	3875	92	10149	8332	57	12583	9087	71	227653	176096	112	2.1648
74497	71603	79	21466	21076	61	470	742	0	3064	3147	30	3595	3831	31	5659	5786	41	102102	98472	90	2.16581
217750	176185	98	105651	85853	95	52909	43767	94	38559	31813	94	14141	11438	72	12608	10015	67	133375	112619	102	2.16682
232389	161698	107	84294	58387	105	3671	2471	38	6273	4975	65	14253	10055	76	16224	10836	74	330437	221555	115	2.16682
252458	193650	106	152944	128223	102	8281	7047	43	22409	17361	90	37052	30738	100	46153	38060	101	887694	725437	113	2.16782
107571	104506	83	44529	42955	81	12991	12805	48	14560	13408	69	4838	4622	40	4360	4407	31	54947	51797	89	2.17085
207473	176869	114	98475	86016	96	4208	3578	32	9965	8456	86	18007	15013	68	20384	17899	82	371205	314002	109	2.17085
204555	176264	97	76818	66974	95	2787	2394	32	10035	8134	78	14716	13052	79	15504	13556	74	296082	249342	109	2.17085
71666	72189	77	19643	20110	51	1564	1249	16	1568	2535	26	3914	4364	31	4773	4694	38	85777	82851	87	2.17085
65034	66210	75	22674	22944	55	931	992	0	1852	2080	29	3889	3464	34	4386	4290	44	96518	92060	89	2.17085
161787	125140	101	72540	54809	95	1804	1742	21	5729	5307	50	9495	7758	56	11008	9210	61	221792	172785	110	2.17287
169786	150924	94	79564	70700	91	2558	2346	26	7737	5206	67	9989	9481	64	12004	10100	68	228123	204651	103	2.17488
147844	123119	89	54479	44965	89	1730	1777	18	3524	3559	44	7126	5978	50	8696	7408	65	152370	130709	101	2.17488
62519	63900	74	9560	9476	41	3240	2728	31	9167	8931	73	3546	3167	42	4063	4306	32	39038	36135	84	2.17791
226277	156912	102	76436	52846	100	3344	2136	38	8257	4067	75	12199	7907	70	13473	9869	69	280408	189065	118	2.18093
182993	139024	98	69917	54167	95	2756	2153	28	5699	4292	48	10643	7658	57	12306	10324	64	235554	187748	108	2.18093
226596	158565	119	89198	64587	101	3320	1731	34	9356	5437	87	11304	8063	65	13667	8798	68	248159	174899	116	2.18194
267492	185747	112	79775	56108	108	3513	2091	41	10948	6518	82	14503	10205	71	17969	12316	78	343403	240639	122	2.18497
119900	96992	91	36837	29132	89	1257	845	0	2662	2679	42	6300	4910	51	8163	6152	69	142650	116412	102	2.189
126326	104258	96	46564	38683	87	1288	1042	4	3169	2629	40	6383	5610	44	7805	6635	49	146411	121707	103	2.19001
142358	112134	93	51549	38216	97	1156	1266	11	3904	3645	40	8170	5863	62	9381	6559	66	160528	126787	103	2.19102
74777	72748	80	18948	18808	55	7451	7407	42	27758	25742	81	12332	12492	60	13153	12776	55	47603	50078	86	2.19202
194787	157997	109	75631	64791	95	3082	2478	30	7171	4717	58	11538	9379	72	14728	11798	82	277784	232174	110	2.19303
94042	86009	86	33546	31476	80	1631	1540	23	4531	3677	50	4772	4722	37	6504	6206	39	138603	128411	97	2.19404
169213	138355	97	64424	53384	92	1971	1853	20	3902	3194	54	8370	6597	60	11918	9626	72	220433	181591	105	2.19606
213898	177435	98	83403	70277	94	2861	2252	33	8828	6540	69	15027	11842	77	17137	15281	60	323355	261732	105	2.19706
111034	109692	83	48620	47143	80	62860	60656	82	19295	19461	66	9908	8983	58	6254	4924	51	62042	57380	89	2.19706
195128	169829	96	92613	83341	90	3710	3199	34	10609	7117	86	14683	12689	73	19037	16108	89	335216	287919	102	2.19706
169147	139742	95	55666	45894	91	1720	1958	22	5618	5764	44	9700	7557	73	10371	9416	61	188146	162432	101	2.20009
276049	207601	117	223201	176791	111	11123	9430	49	40414	34163	102	30353	25895	95	34903	28071	107	584223	477930	120	2.20009
96434	94736	80	24500	23351	76	665	1460	22	3596	4565	35	6374	5587	44	6147	6741	41	137214	130405	94	2.20211
161516	127782	97	50414	39996	93	1963	1774	23	4469	3296	59	8470	6778	52	10059	7738	65	174137	138949	105	2.20211
115685	112759	82	37573	36483	79	1662	1228	11	4238	3136	63	7134	6851	49	7983	7620	48	162186	154510	95	2.20412
89860	88001	77	41864	40631	78	760	1028	4	2401	2810	34	4428	5084	36	5981	5825	39	127817	119460	89	2.20412
136126	112961	92	46781	38310	88	1868	1409	13	4359	3373	49	6781	5629	48	7382	6581	58	140104	111491	104	2.20614
191077	145110	98	71374	55026	96	3088	2145	22	5542	4131	59	10406	7874	63	14066	11048	68	268786	207864	110	2.20715
154484	125775	93	44476	36744	89	2361	1863	18	5045	3749	58	6160	4880	47	7514	6085	48	162669	134696	103	2.21017
90108	87565	86	38379	37884	78	2035	1194	24	2290	2837	30	6327	5222	47	6354	5683	53	109932	107866	91	2.21118
141261	114959	92	51044	40757	91	1825	1315	30	5039	3593	49	7135	5984	48	8858	6910	59	163365	136234	100	2.21118
195488	172842	91	76160	67204	92	3725	3325	33	8564	6959	58	13331	12276	74	17368	15018	74	359470	324157	105	2.21118
145577	120322	94	48101	39495	90	2010	1516	22	3003	2321	32	6951	5160	54	7696	6615	46	147155	122945	105	2.21421
152374	117967	109	57844	44724	93	1989	1320	21	2238	2886	38	7809	6175	52	8805	7613	48	177199	137015	104	2.21521
227831	168127	107	73910	53698	105	3355	2287	30	8274	5473	80	12870	9245	71	15859	10851	72	287750	209519	118	2.21723
175803	163477	90	76072	71041	89	4125	3898	32	10173	9804	58	14658	14450	56	17709	15953	71	329931	300650	105	2.21925
159045	119660	113	47163	37021	94	1563	1177	12	4300	2799	56	7960	6075	63	10275	6992	75	191056	150010	108	2.22026
207064	170096	96	109452	94003	96	5630	4852	41	11376	9591	59	21086	18466	88	30315	26456	93	605028	544959	109	2.22026
169625	137025	103	64489	53673	95	1982	1849	33	4737	3483	45	7479	6772	53	10726	8452	70	198482	166273	107	2.22227
284062	212593	132	88148	65616	114	4080	2909	36	12505	8032	107	18816	13485	89	23323	18307	90	461582	364526	126	2.22328
99810	89568	99	30529	25356	89	1005	1101	6	4128	3452	38	5872	4815	52	7553	6854	50	137483	115920	99	2.22328
153800	119905	95	51165	40939	92	2402	1732	24	5278	4424	56	8521	6209	59	9604	7601	52	200785	161110	103	2.22631
138542	120918	92	50001	43419	86	1558	1616	22	5200	3734	57	7955	6793	54	10689	8500	56	179453	158350	98	2.22631
292981	179206	151	103564	63838	151	4048	2602	40	8983	6865	62	16245	10198	75	20821	12186	96	390811	237644	151	2.22631
289879	187058	120	101073	66394	117	4832	2621	46	10253	5270	100	17429	10259	89	20554	12858	102	404941	265739	128	2.22631
182328	137680	110	57083	44148	95	1108	1076	7	6354	4392	60	8603	6805	63	11842	7983	82	203128	151255	107	2.22731
170337	130183	98	55639	43485	94	1942	1549	16	6918	4932	66	10198	7200	63	11896	8689	69	208412	160488	108	2.22933
74583	71285	78	25425	24725	77	1640	1173	16	2790	2162	18	4093	3304	42	3911	4378	32	89211	82818	87	2.23235
162982	129751	95	56324	45164	91	1234	1002	1	3581	2981	50	7990	6363	54	8762	6658	63	176664	135338	104	2.23437
73076	73930	76	15508	15426	48	637	707	0	1731	2718	25	5196	4185	41	4842	5617	37	99421	92580	93	2.23437
351303	216584	116	170584	104044	117	7121	3480	57	22590	13372	124	29018	17495	117	35934	21971	119	612311	396602	135	2.23639
146883	118674	88	41719	34323	62	2559	1848	28	4004	2638	54	9214	7217	56	9425	7628	53	211892	168779	99	2.23639
92568	87704	95	23424	23110	77	863	815	0	2789	2753	30	5031	4737	38	5077	4829	38	104198	100273	89	2.2374
75854	73400	82	18774	18214	59	1137	1093	6	2094	1858	28	4137	4370	34	4981	5060	38	106452	100693	90	2.23941
225126	177288	113	88835	70972	105	3592	3236	33	10157	7780	73	16604	13271	78	18017	14123	79	368846	300139	119	2.23941
151283	138500	87	53069	48161	85	1582	1644	17	6116	5566	48	9925	8895	49	10425	9661	59	202008	186471	98	2.23941
97719	95614	82	36666	35861	78	8586	8015	41	14259	13742	66	5198	4363	49	4652	4676	33	43095	41244	86	2.24042
151581	119581	101	47551	37953	92	1086	1298	14	3759	4304	34	8622	6474	61	8982	7560	56	168104	134608	106	2.24143
205140	171337	97	97220	82023	94	4059	2737	36	7963	6698	66	15711	12691	75	18592	15204	89	335070	276781	105	2.24244
42301	36417	78	16611	13847	55	3630	3142	34	6700	5420	57	3442	2909	31	6881	5475	53	54177	48750	81	2.24244
158634	141777	90	44918	39577	86	2205	1688	22	6239	5099	53	9419	8551	56	12025	10750	57	231934	205319	99	2.24244
86533	83602	79	33957	31183	81	709	581	0	2269	3196	29	5018	4694	41	6992	5809	69	110810	104331	91	2.24244
218087	171215	107	95233	75372	102	66635	54146	100	35753	29241	120	14981	11873	73	13554	11204	69	144132	117127	116	2.24244
219773	183249	95	67503	57112	91	2499	1826	30	8407	6469	81	13717	10608	93	14556	11440	75	302436	258056	103	2.24345
151006	121225	100	44250	34566	91	2369	1423	22	4856	4911	46	8552	6765	59	9577	8162	57	181416	142047	102	2.24345
90495	86970	80	26636	25847	77	1698	1817	18	3688	3407	40	4894	5237	38	5354	6036	35	117419	110101	91	2.24445
95466	91056	95	27185	26020	77	1215	1243	11	2300	2454	31	5117	4208	45	6413	5680	46	131436	126381	88	2.24546
113545	107341	98	38559	36101	81	2146	1455	22	5628	4511	56	7102	6261	63	8334	7339	51	167779	154719	92	2.24647
111251	100525	88	39029	34903	85	1437	783	0	2577	2503	39	5845	4788	48	6821	6105	60	134898	121707	96	2.24748
146502	118909	97	41959	34383	90	1919	1313	16	3401	2856	44	7495	6662	46	8697	6660	56	164848	134536	102	2.24849
49846	50427	65	18839	19194	52	670	914	0	1609	2042	30	2113	2528	25	3400	3204	32	58847	58187	85	2.24849
182557	146194	97	64937	51553	95	3075	2325	31	4220	3313	49	9422	8050	65	12288	9478	70	217906	183315	110	2.24849
186941	164967	94	61710	53609	92	2886	2929	28	9082	7365	65	12177	10683	75	14345	12539	88	278082	250264	105	2.2495
176526	136138	101	52919	40962	95	2193	1433	13	5281	2601	60	8787	6472	54	10084	8365	60	185772	139816	108	2.2505
217333	162012	108	71653	51938	99	2045	1872	23	7617	4350	85	10736	7704	67	12339	8919	71	224283	166959	110	2.25252
74094	72745	79	26803	26468	75	783	1034	4	2627	2873	43	3465	3608	34	6080	5766	48	97876	92242	89	2.25555
100840	98904	88	32950	32464	77	15180	13907	55	13839	12067	70	4578	4960	34	3526	3981	30	41113	36977	85	2.25555
259336	176769	112	83615	56665	107	2950	1846	35	10558	6068	102	12744	8755	64	15821	11151	79	292477	199627	117	2.25655
92454	91538	79	27613	26566	67	818	1068	4	3108	2645	43	4867	4298	41	5885	5271	45	114493	109546	88	2.25756
119382	102218	89	41271	35679	85	1406	1039	6	3160	2862	34	6443	5445	46	7059	6042	54	138853	126111	96	2.25756
169898	128927	99	62891	49010	96	1605	1670	17	7393	5013	69	8219	6053	61	9318	6749	58	167865	130090	113	2.25756
205851	164245	103	137577	118564	98	4872	3820	38	16236	11587	94	24698	20629	87	29144	24495	97	562126	483161	107	2.25857
225539	181179	105	95874	77947	103	4142	3112	35	10080	7935	81	15748	13361	74	19011	14962	82	327271	261983	112	2.26059
147919	117874	103	50451	40344	92	1396	1362	19	3044	2411	37	6930	6338	51	9509	6466	74	153473	127386	99	2.2616
140187	115359	94	47058	38556	89	2058	1544	19	6821	4361	71	7415	6504	39	9069	7017	53	174781	147785	99	2.2626
319386	217256	132	117136	83325	120	4237	2544	40	18641	9933	110	19654	12826	106	20845	13437	87	387723	257214	131	2.2626
76540	75586	78	15902	15741	49	861	1016	4	2334	2107	29	3922	3683	29	3929	3709	38	80295	74747	88	2.2626
115182	108360	100	29993	28427	81	2544	2020	20	4539	3645	39	6312	6859	41	9358	9166	57	168304	159447	96	2.26462
148731	120793	107	39548	31878	90	2056	1453	20	3235	4457	29	7343	6059	53	9037	8076	50	167347	135145	101	2.26563
146644	122595	91	43566	35910	88	1659	1495	16	4698	3652	68	6877	5591	48	7941	6695	60	152952	128353	101	2.26865
148822	128579	89	45573	39252	86	2007	1604	22	6157	4949	55	8394	6422	59	11080	9543	71	163611	144927	101	2.26865
94137	94900	79	35302	32308	81	8633	8231	41	12438	11076	73	4883	3783	53	4589	3975	38	49769	49545	88	2.26865
237714	191443	111	87530	75018	102	4132	3066	35	11335	8666	76	17693	13852	97	20656	16366	102	401840	336906	123	2.27168
218588	176465	101	78913	62977	101	2251	1980	18	8975	5691	83	11811	9259	62	13566	11609	70	260239	214391	111	2.27269
60634	61419	76	35824	36234	74	1586	1798	23	4397	4079	41	7660	7796	51	9572	9695	55	185701	176590	91	2.27269
117739	101711	89	45137	39247	85	558	1169	9	4278	3536	48	6582	6318	44	7049	6552	53	155955	134796	98	2.27269
183382	153357	106	66496	57637	93	1742	1732	22	5335	3361	64	10202	8174	75	11105	9282	59	200655	170907	105	2.27269
166033	137821	93	70640	60882	91	2189	1619	25	5284	4143	50	8482	6931	54	11610	9503	57	205018	176585	104	2.27269
90228	89249	80	32209	31105	78	1389	1240	9	3535	2926	39	5447	5258	42	6797	5832	48	108270	103947	93	2.2747
75655	74795	77	28918	28420	76	824	909	0	3321	3200	40	3997	3503	36	4349	5240	35	103323	96074	91	2.2747
368994	285108	145	175925	151205	134	8786	6518	51	24227	17458	110	36668	28184	135	46211	36312	134	860817	677760	147	2.2747
155310	120883	90	58458	45445	90	1817	1475	26	4791	2271	65	7480	5601	52	10214	7800	55	190921	138782	103	2.2747
136427	113791	90	45155	37431	87	2200	1687	15	5933	4163	49	6874	4743	63	8374	6808	51	142023	117898	97	2.2747
68886	66506	80	29545	28661	75	455	588	0	3134	1492	39	3058	3403	30	3556	3189	32	90875	90372	90	2.27571
99919	94754	85	20161	19573	59	895	1627	16	2474	2296	28	6048	5240	56	6925	6009	51	136567	133267	94	2.27773
112491	100037	87	37816	33324	84	1543	1358	18	3108	3114	27	6555	5295	47	7829	6073	58	142111	126423	98	2.27773
117860	114713	83	47432	44886	83	1256	1137	9	2921	3765	32	6158	6578	41	7890	7328	46	140415	130366	98	2.28277
207895	160822	102	63911	49343	96	2694	2020	29	5614	4252	48	9191	8384	54	12102	8778	65	233546	185759	115	2.28378
120852	106978	91	37441	33136	83	990	806	0	3884	2445	49	5743	4841	47	6425	5292	47	129240	112791	98	2.2868
131715	112285	92	33179	28303	86	1189	1242	15	4642	3197	51	6787	5585	45	7989	6608	58	153339	135636	101	2.28983
169455	136930	109	52335	41602	94	2027	1503	20	5746	3665	70	9148	6580	67	9965	7911	56	160684	132214	109	2.28983
78977	75220	89	15983	15647	51	1870	1198	18	1370	1914	26	5489	4631	41	5209	4951	42	96963	96866	88	2.29084
91201	88117	80	24347	23647	67	1494	839	0	4656	4066	47	4532	4413	32	5709	5185	42	111289	109635	87	2.29084
184935	142969	103	45128	34734	95	2439	2023	23	5841	4730	59	9603	7275	67	10798	8116	62	207478	162248	105	2.29184
151067	126110	95	47482	40221	90	1882	1478	17	2340	3131	31	7072	6682	44	9427	7699	55	170428	143999	100	2.29184
123568	111295	92	41090	35910	86	869	1099	10	3523	2464	46	5686	5493	38	7293	6672	50	145949	127970	99	2.29588
295814	219496	129	123087	93472	124	5997	3889	43	14639	11039	63	23346	16786	110	27095	20477	109	500531	369688	141	2.30193
182195	136176	106	59076	44174	96	2688	1576	33	4953	4125	55	8427	5892	68	10784	7816	61	201774	150076	113	2.30495
383508	266956	148	184979	134430	141	7486	4478	48	18206	12009	108	29955	21155	102	33571	22588	115	661264	489132	155	2.30495
229134	202994	94	104038	92037	94	4082	3713	33	9538	6801	84	17429	15017	72	20377	16975	79	388990	328969	106	2.30495
120048	114649	86	37575	35739	81	1896	1400	15	3418	2866	51	5028	4473	53	6841	6003	54	124253	115325	96	2.30898
61656	61267	76	18579	18451	54	1044	805	0	3341	2994	34	2715	2659	23	3018	3587	35	90708	84435	90	2.30999
85649	82249	82	20460	20087	59	239	617	0	2642	2110	43	4108	4364	33	6054	5510	50	116526	111318	90	2.311
89110	86180	92	35344	34101	79	1998	1658	21	5163	3750	62	5867	5897	42	7307	7237	57	147274	141764	96	2.311
185752	148613	98	55231	43818	93	2419	1823	28	5654	4392	51	9421	7543	59	12596	10614	77	231501	192642	109	2.31201
194476	160809	97	67687	56915	92	2798	1908	31	10739	5430	89	10581	9394	53	13445	11107	76	244971	201894	106	2.31302
121422	105616	88	42162	36849	85	1333	1185	9	3024	3132	43	5195	4946	49	7040	5698	51	137106	117497	98	2.31302
105320	100453	97	31438	30118	79	1963	1673	27	1900	3260	23	6284	5761	43	6914	6433	43	135260	123861	95	2.31403
164114	125924	96	54410	43274	95	2163	1286	27	6313	3859	61	9389	6724	59	10718	8291	68	200777	156954	111	2.31403
71739	68847	84	27636	27266	76	5508	5213	37	20113	19614	74	6773	5834	56	9195	9297	51	79568	79451	89	2.31403
67940	67140	78	17911	17880	50	450	795	0	1558	2044	20	3878	3641	41	4970	5372	44	86540	84985	92	2.31503
249764	176709	116	81520	58695	110	3271	2146	32	6816	4157	62	13350	9828	65	15205	10573	71	311447	229282	127	2.31604
152177	120574	94	54469	42948	91	2799	1788	31	6634	3941	83	8435	6023	66	9328	7012	53	177870	139628	107	2.31705
254419	185132	132	78258	57260	132	3272	2142	36	12623	7508	110	13392	8955	71	17264	10876	98	300587	224895	132	2.31705
145627	124327	90	50398	42977	87	1901	1425	19	5142	3128	59	7738	6183	48	7924	7374	49	153835	133796	103	2.31705
140413	115330	99	46875	37531	90	1245	1636	19	4224	3178	51	7819	6469	46	9653	7504	67	183827	149665	107	2.31907
147250	140533	93	100319	96768	85	40473	38259	83	28834	25493	89	11629	10481	71	11724	11310	69	122706	117060	98	2.32008
255952	169134	131	84517	54558	131	5208	2734	47	10965	6213	91	13746	8700	77	19219	12763	82	362123	247387	131	2.32008
160925	141394	91	64602	57513	89	2637	2231	28	8550	6306	78	12650	11300	62	16814	14267	90	296506	268068	105	2.32108
113192	99818	88	38922	33278	84	1019	875	0	3741	2047	56	5809	4961	57	6887	5467	63	120241	102078	97	2.3231
180756	131824	103	57375	41590	98	2420	1992	25	6536	4694	59	9859	7402	69	10770	7899	55	220677	159387	113	2.32512
159657	133208	94	47170	40131	90	2123	1680	29	4892	3249	50	9641	7771	69	12681	10055	65	206259	176307	105	2.32512
185337	151455	99	62580	50897	93	2581	1567	24	7121	4564	74	9671	7363	61	10881	9132	64	218222	178013	105	2.32713
193928	136192	114	70485	52237	101	2571	1773	28	6968	4292	65	9629	6717	61	10414	7924	70	200319	141429	117	2.32915
215027	184484	99	82042	70793	95	3260	2431	32	8301	6833	63	13992	12810	70	15280	13012	66	302446	264654	112	2.32915
244523	184917	113	80300	61091	102	3195	1937	31	7547	5341	75	12959	9546	78	17158	13546	74	335848	272008	117	2.32915
161273	134941	97	55574	46239	90	890	1184	9	4128	3582	47	8452	6504	69	9844	7451	67	176052	147491	106	2.33016
168121	128187	109	53102	40365	95	2117	1650	20	6431	3965	61	7789	6091	54	11661	8342	79	187263	143396	112	2.33117
112358	98172	89	41325	36310	84	1374	1360	22	1123	2069	31	5278	4722	42	7041	6709	45	131209	115889	99	2.33117
152922	142170	87	58561	54153	86	2295	2166	23	7742	6334	55	10350	9719	56	13003	11974	75	227424	208048	104	2.33117
377003	213967	142	132301	76208	138	4907	3092	47	10263	6651	86	19940	11789	94	25342	14950	92	507101	292584	156	2.33117
83496	81477	81	24558	24141	71	893	1063	8	3425	3200	47	5208	6077	37	6128	6351	45	117286	111227	95	2.33419
71469	69949	93	21323	21064	63	887	845	0	1454	1598	14	3660	3847	34	4270	4351	34	89353	82466	91	2.33722
347036	204266	156	127912	77180	143	4638	2883	49	16614	9020	111	24801	14418	115	27137	16230	108	491815	301103	160	2.33823
101420	96165	92	39209	37913	80	1199	822	0	4579	3858	48	4679	4770	35	5729	5482	42	114703	110913	96	2.33923
94045	92969	80	27766	27297	78	1169	1161	9	3829	2720	45	3959	4204	35	7169	6229	56	114530	106378	94	2.34125
328701	258171	121	193869	164538	118	7324	6298	43	20680	15486	98	35082	27513	120	40901	31897	120	779476	617439	137	2.34226
125773	109466	89	37749	32395	85	1242	1320	11	5407	4561	58	6717	5873	43	7626	7105	47	140736	119106	98	2.34226
102184	92941	83	36038	31824	83	293	607	0	2384	2246	36	6367	5046	50	7083	6114	51	119997	109271	96	2.34327
224902	163772	101	90062	67460	100	3118	2145	32	9887	4962	90	11738	8129	76	14114	9711	78	270564	198486	117	2.34327
184419	135436	104	61553	46513	97	1182	953	0	5754	3585	64	8331	6314	55	12376	8652	74	215517	157654	111	2.34327
122762	109228	88	52209	45821	88	1858	1412	13	3940	2583	41	5922	5406	45	8037	6978	58	141455	121256	101	2.34427
135005	112370	94	42842	36026	87	1094	946	0	5003	3950	53	6683	5517	50	9199	6581	61	158903	137917	107	2.34427
250958	195914	113	88892	71050	102	4266	3079	41	8671	7808	61	16615	12667	94	21532	16219	92	371448	299116	116	2.34528
184470	158236	94	77732	67367	94	3437	2615	30	5959	6037	54	12370	10164	56	14037	11937	59	280597	243526	110	2.34831
103091	101456	81	49633	48713	80	1114	1434	15	3979	4199	34	5206	5227	39	7338	7303	49	124146	117515	97	2.34831
111396	94420	88	39674	33324	86	1234	1305	17	3326	3298	35	5547	4823	52	7908	5714	57	136761	110252	102	2.34831
119705	101371	88	40278	33755	85	1689	1154	15	1879	2493	26	5811	4860	50	6789	5858	51	153763	124840	102	2.34932
184124	161231	100	97848	86903	92	39089	35183	89	40139	36195	95	13009	11644	73	16846	14775	80	187942	172342	105	2.35032
80210	79279	84	18040	17689	53	1390	1318	14	3153	2379	36	4544	4542	39	6030	6395	39	115992	108648	92	2.35133
246336	167586	109	81620	55741	106	2910	1772	35	8033	4495	94	12790	9111	57	15489	10381	79	288302	190294	120	2.35133
160587	127306	95	50671	40589	90	1725	1258	25	2998	3582	37	8093	6162	57	8640	6439	63	189410	149826	104	2.35133
177609	143579	97	48579	41296	92	721	1331	14	4689	3728	43	7964	6925	53	11031	8304	58	209099	169623	110	2.35133
180760	135658	99	55011	40485	95	1887	1629	22	5378	3919	56	9625	7212	60	11296	8090	67	200804	146270	110	2.35133
186370	168104	94	92900	84951	91	3844	3277	34	8873	7284	63	14335	13080	69	18308	16755	72	340244	301245	104	2.35234
192491	148244	97	53464	41741	94	3331	2357	38	5634	5048	58	10558	8679	55	11535	8433	69	213479	161660	111	2.35234
66761	64228	82	20025	19748	58	796	629	0	3283	2408	44	3577	2943	31	3638	3574	31	72351	68428	89	2.35637
290037	201522	115	91014	61568	113	2893	2193	36	11261	6715	92	16609	11022	92	22072	13708	113	416655	282872	132	2.35738
148823	123967	101	41018	34108	89	2054	1007	3	5425	3901	60	6639	5446	49	8105	5916	55	164864	140028	103	2.35839
96986	92056	82	28510	26519	81	1249	1335	20	1985	2891	29	5385	5307	39	6712	5902	53	110549	105304	94	2.36041
112819	106806	84	37818	34536	81	1848	1996	17	6225	5024	58	7145	5733	69	9181	8226	54	157350	146023	96	2.36242
213752	170805	101	62922	50495	98	1658	1518	18	4943	5403	47	11289	8633	62	13228	11654	69	332162	280314	114	2.36343
171150	140943	96	62836	52685	91	2108	1918	18	3862	4145	40	8357	6941	49	9588	8510	62	195083	164146	107	2.36343
96845	90012	85	31520	28222	81	1330	854	0	4098	2688	55	5196	4714	44	5955	5768	52	122218	113635	95	2.36545
93469	89678	82	29337	27515	79	1851	1397	20	2571	3511	33	5790	4586	39	7237	7112	52	133588	129290	93	2.36948
113161	109758	82	36317	34911	81	3264	3200	30	15045	15388	74	4598	4224	38	5290	4724	37	68403	61215	98	2.37049
99192	95628	89	17247	16737	53	957	1072	5	2475	2130	30	6435	5695	49	8069	7432	54	154819	148651	94	2.3715
118188	105204	87	40723	36088	84	1509	962	0	5041	3758	52	6323	6283	39	9344	8493	59	161565	145762	101	2.37452
200068	147729	119	67548	49157	105	2090	1735	18	6623	4130	64	9481	7793	61	11371	8648	73	214525	162917	119	2.37452
83804	80930	83	26681	26654	76	818	1137	8	3571	2945	43	4998	5249	40	6970	6817	60	124014	116564	92	2.37553
213066	170516	101	69304	54393	97	3794	2697	39	6705	5887	61	11793	10948	54	16596	12823	80	320405	264265	113	2.37553
218179	163548	105	92452	73817	102	3352	2403	35	7638	4940	61	12264	9425	68	15185	12676	71	256864	205363	114	2.37553
152544	126471	90	51083	41895	90	2340	1992	24	4072	2933	61	8195	6233	53	10936	8219	76	188802	151804	107	2.37553
144105	118836	90	45588	37204	87	2320	1472	22	3340	2644	35	7234	5506	47	8451	5973	54	164076	131120	101	2.37654
306586	207885	111	105939	71615	110	4747	2712	45	10239	7081	71	16681	11744	73	20213	13036	85	412247	274180	127	2.37654
195804	154977	99	60805	47994	96	2421	1221	15	5543	4002	63	10654	7777	74	14399	10321	90	240048	189399	113	2.37654
107913	100928	100	22360	21892	59	1316	1468	15	4577	3704	51	6848	6386	43	9681	8438	63	163039	150514	98	2.37654
203411	162042	103	70222	57025	99	3339	1922	41	7874	4554	77	11729	8915	61	11552	9376	61	236612	199234	112	2.37755
206290	172814	99	69128	56828	96	3639	2888	37	8843	7380	80	14679	12106	72	16707	13963	74	339244	287235	114	2.37957
201740	160188	109	63009	50733	95	1744	1912	22	6898	5131	56	10526	8266	75	13657	10377	73	224793	183884	109	2.37957
61238	60880	75	6955	6827	38	2173	1861	23	5860	5265	48	3360	2908	29	3742	3836	32	17955	16262	76	2.38057
153609	135928	97	71050	62519	88	2612	1867	31	4734	5054	40	10854	8658	74	12601	11113	72	232574	215937	102	2.38561
192960	166647	95	84369	73605	93	13694	11845	51	32468	28673	95	19410	17266	80	26943	23621	94	412845	374738	104	2.38561
65291	62185	77	21054	20560	58	956	1042	5	1290	2244	24	2709	2736	29	4354	4112	33	82760	78841	84	2.38763
379280	245979	150	185041	124047	147	8082	3984	54	19873	10857	117	27900	17637	120	34170	22671	123	608771	402110	161	2.38763
188175	155092	109	68775	57470	94	2262	1933	30	6169	4940	70	11573	9390	83	13638	11770	72	240272	209338	109	2.38864
82123	79192	94	26875	26094	77	845	697	0	1169	1382	15	4843	4458	38	5799	5308	52	102463	97087	95	2.38864
101045	96925	86	28667	28099	78	1068	1396	16	3229	4064	40	5865	5879	43	8207	7227	44	159004	154349	94	2.38965
75724	78744	74	23928	23574	65	666	1257	13	4265	3096	41	4688	4350	37	4625	4857	37	91260	88950	86	2.38965
134471	105704	102	47500	37370	89	891	1310	12	2810	2457	35	5989	4542	56	6234	5958	45	141677	114634	99	2.39166
97135	88872	83	37366	34472	80	1939	2086	19	1430	1480	11	5011	4483	39	6869	7133	41	127024	118583	92	2.39267
68750	70082	75	17045	17042	51	15406	15269	67	8471	8821	52	3217	3671	26	2925	3893	34	39256	40379	84	2.39267
174936	160492	92	79695	72793	88	3288	2880	34	8568	7601	74	11493	9820	58	14574	12975	74	275025	244573	104	2.39469
195245	162203	100	88783	76390	95	3217	2916	36	11709	7421	88	16853	14082	85	19285	15686	95	345232	297305	111	2.39671
288636	181841	126	89776	58105	124	4210	2630	40	8495	5505	73	17304	10691	95	18480	11863	94	363954	232032	142	2.39671
140648	128694	89	41585	37095	87	1569	2038	18	7409	4656	66	8122	7137	45	10418	9045	62	206368	179832	105	2.39671
157384	140424	88	86341	77016	88	2003	1608	21	5862	4502	47	9342	8488	55	11384	9692	62	226030	199482	103	2.39671
159249	121992	97	60520	46841	94	1945	1349	21	3915	2778	47	7761	5849	58	8412	6812	53	182998	141189	110	2.39872
299297	194800	143	85218	55177	127	3658	2422	34	11533	6553	85	16282	10482	74	18694	12671	85	361199	237822	140	2.39872
199733	162861	98	63524	51939	93	2717	2236	32	5914	4529	69	11586	8461	66	13011	10293	71	235925	196625	108	2.39872
197231	167457	96	62331	52237	93	165498	139050	97	30073	23760	95	20521	17453	88	15190	13079	64	181894	155487	106	2.39973
150085	123836	89	53168	42787	88	1395	1157	12	2982	3268	52	7375	5738	50	8460	6727	50	163873	136280	102	2.39973
263078	172809	116	80573	54085	114	2676	1918	34	7800	4803	84	13813	8611	90	16428	10039	79	302627	201570	128	2.41183
209067	184126	96	98410	87509	94	4522	4239	37	11785	9056	82	18811	16083	87	22509	18103	90	416924	348260	112	2.41183
90914	88027	80	33037	32042	78	1096	1109	12	1668	3650	19	5337	5233	47	5966	4626	56	104083	98705	92	2.41385
126628	104899	96	42151	35011	87	977	1192	12	2478	2861	37	5958	5185	44	6694	6241	39	145974	120509	100	2.41486
381618	216226	136	122711	70369	133	5859	3333	50	16195	8430	111	20809	12843	83	27174	15802	113	531617	293236	148	2.41486
299085	209146	118	111736	79868	116	4366	3216	40	12693	9913	75	19776	15302	85	26630	19180	111	472318	343398	128	2.41486
192827	156592	101	53514	44414	97	1356	1817	20	8401	5461	73	9838	7442	52	11345	8702	68	213813	172632	109	2.41586
80181	78643	82	22210	22120	65	46754	45951	76	8782	9475	46	5959	6145	38	4190	4068	37	42790	39923	85	2.41889
109252	104696	89	32954	32098	80	3692	3716	32	13220	12757	52	4362	4120	45	8208	7022	48	102207	97318	91	2.4199
213414	159515	105	72254	53506	101	2045	1734	35	8135	5201	77	11732	8777	61	12947	10957	65	264916	207579	110	2.42091
132466	110076	91	41453	33624	88	1696	1541	18	2710	2877	28	7590	5768	60	7933	6749	49	160089	133765	98	2.42292
164796	125519	99	56962	43997	93	2053	1580	24	5615	4218	55	8386	6621	52	11164	8421	67	200873	150426	104	2.42595
238960	192630	110	77796	61989	97	3080	3136	34	7519	5817	56	12715	10141	65	15658	12122	80	349189	293764	109	2.42695
212335	157208	120	47962	35224	105	2261	1821	21	6239	4371	58	12074	8632	65	14780	11049	72	272907	210303	123	2.42897
226347	178591	102	115664	97471	101	4338	3600	39	12870	9440	87	17975	14824	86	21720	18561	81	402667	328239	116	2.42897
221143	189748	108	108964	93768	112	4699	3836	40	12851	10980	74	19872	15949	89	24113	19436	96	437790	360423	112	2.42897
177811	142276	94	57690	46730	91	2534	1661	27	4098	2858	40	9058	6142	59	8304	6948	57	190246	145778	105	2.42897
248499	176745	111	65126	46108	107	3868	2717	44	6777	5148	67	12886	9090	68	17119	12634	74	330596	234014	120	2.43502
97120	96548	80	27128	26775	71	4302	4296	35	8640	8597	45	3967	3961	30	6361	6028	39	74640	72567	90	2.43502
208528	166708	111	93008	74433	99	2727	1675	36	10233	5065	91	10998	7724	72	12857	9629	69	218665	169909	112	2.43502
225103	175220	99	64846	49397	97	3056	2448	32	7777	4579	74	12302	8984	77	13618	9931	73	246050	188615	115	2.43603
173381	140568	92	64640	51232	92	2381	2018	32	3752	4032	35	10498	7786	65	11777	8787	80	232113	189780	105	2.43603
179146	142610	93	63806	50535	92	3450	2386	32	6337	3809	67	8933	6138	56	9594	8341	55	198254	150252	106	2.43603
96432	96498	79	27261	27550	63	761	967	0	3104	2481	44	4755	4562	46	6440	6590	44	117235	104738	90	2.43603
17562	15804	65	26618	25501	66	2330	1814	22	5591	3574	73	1787	1662	18	4222	4095	36	37889	35042	74	2.43805
100997	98432	83	22051	21339	64	1147	1111	8	2360	2873	23	4523	5290	35	8141	7635	57	128906	125560	91	2.44309
85299	84531	78	26392	26224	76	1277	1049	7	3459	2427	49	5098	4592	40	5806	5247	46	108996	101249	89	2.44309
138726	117656	99	46640	39084	88	860	1597	15	7910	4678	72	6690	5537	48	7331	7240	55	144521	127465	98	2.4441
205970	171572	100	96489	81571	96	3390	2703	31	7965	6329	60	14009	11825	78	17415	14764	71	351771	288789	109	2.4441
106633	99053	89	39719	36089	83	1249	1244	11	2772	2630	41	6455	5364	45	7781	7002	52	140963	127825	97	2.44611
175311	148112	93	91969	77883	93	2722	2018	29	7521	6718	49	12994	10527	75	15324	12415	85	265913	216905	100	2.44914
224109	169565	117	99264	79135	101	3385	2075	34	8010	5098	70	12816	9695	71	15378	12566	74	318978	249146	110	2.44914
172698	120541	100	69123	51066	98	1964	1214	17	5715	3694	55	7938	5071	62	11560	8079	69	175610	126774	105	2.45015
360477	210588	138	122142	70495	135	4264	2872	44	12888	6005	116	21607	12498	97	25639	15471	100	491394	283592	145	2.45015
209317	181959	94	87007	74694	91	4235	3575	40	10019	7244	74	15905	13776	71	19408	16744	83	379929	321116	107	2.45015
87050	78533	97	35147	32740	81	2778	2607	28	15433	13629	84	3512	3699	34	6055	5052	49	61654	58229	88	2.45115
98330	96281	83	36790	35267	79	1046	1047	4	3096	2848	41	4831	5095	45	7882	7046	55	134726	127874	89	2.45418
126229	104654	90	38270	31565	87	1479	1039	10	908	1653	24	6683	5773	51	7273	6294	52	147591	124437	96	2.45519
179801	155409	99	85591	77776	92	2693	2510	32	7091	7122	57	14151	11928	70	15423	13590	60	288564	250487	108	2.4572
196588	170359	100	83667	73062	92	3585	2966	32	9593	6498	82	13706	11596	66	16175	13518	71	309128	276516	105	2.4572
90448	88383	86	38599	37550	77	57893	57094	78	10826	10605	53	7815	7442	50	5518	5935	35	58009	54899	85	2.46023
202335	156059	102	77144	61612	101	3617	2659	32	6232	5543	50	11339	9356	58	13176	10517	64	246138	200616	111	2.46426
133959	117673	88	34557	29819	85	2337	1719	26	4843	3979	51	8112	6331	52	9325	8631	57	181931	165672	97	2.46628
148307	115997	96	52431	41919	93	2570	1515	26	4718	3874	58	6575	5327	50	9394	7366	58	161346	128028	105	2.46829
209052	159889	107	64987	51691	99	2588	2230	27	8141	5469	87	10946	8628	59	11085	9807	61	247841	196081	112	2.47233
301102	235321	119	150281	127956	114	8379	6447	52	21003	15709	101	35215	27498	115	43157	35937	119	839064	675848	133	2.47334
242205	203236	108	87963	74618	105	3902	3156	36	11618	8709	83	17125	13604	82	20288	17548	71	403757	345256	120	2.47434
118830	103924	86	41601	35689	84	1671	1501	19	3748	3476	44	4597	4906	40	7385	6202	60	140502	120878	98	2.47434
278267	212719	117	140048	114065	113	4303	3217	38	11933	9206	73	20993	16582	93	23142	19383	79	519745	420078	126	2.47434
160685	123054	92	64061	50098	92	1923	1781	20	3418	3077	43	9354	6700	57	12130	8765	85	211999	159435	110	2.47434
110957	107718	82	36050	31183	79	48525	44814	81	18944	17829	80	9151	8466	55	6576	6448	44	71650	67804	88	2.47434
197767	151405	103	77531	59595	100	2147	1530	25	7249	4900	59	9053	6931	58	10097	7266	56	203654	155326	112	2.47535
312483	202471	143	83387	55407	128	4691	2703	48	14095	6615	131	17608	11225	95	22902	14804	89	416385	266084	145	2.47737
345555	242145	137	101290	70736	117	5120	3108	44	13585	9031	97	25297	17949	92	33762	22754	121	629835	465680	133	2.47737
121255	109566	97	24994	22246	70	1269	1161	8	4413	2385	63	6035	5605	51	7698	6551	47	132857	119530	94	2.47939
144894	110700	109	42268	31607	91	2792	1807	28	6722	4033	62	8521	6180	55	7887	6772	50	184216	145084	102	2.48443
121164	105198	89	39510	34218	84	2187	1650	22	1796	3135	35	6074	5217	52	7558	7181	57	144367	121810	95	2.48544
133922	113916	89	44528	37900	86	2097	1592	26	3577	4193	50	5326	5564	40	8007	5974	64	148702	120715	98	2.48544
102983	98076	82	33673	31629	79	1980	1598	20	5058	3742	61	6418	5900	40	7661	7540	45	143335	134069	93	2.48544
96255	93042	81	32588	30614	79	1287	867	0	2310	1422	33	4293	4944	42	6343	5150	59	108146	99046	91	2.48544
213999	174060	105	94629	79457	97	3818	3137	35	11438	8306	90	16107	13007	80	20065	16813	86	361397	308981	115	2.48544
233981	159570	103	82658	57351	103	3398	2312	40	9591	7161	79	14118	10236	74	17732	11710	80	338975	242339	113	2.48644
135142	108389	91	43325	34969	90	1799	1324	25	3115	2930	35	6139	4885	47	7566	5978	49	140691	115855	101	2.48644
129109	122958	88	38350	37365	80	28339	27108	80	19925	18230	86	7064	7202	47	6110	6257	54	65241	60878	91	2.48745
96200	93862	82	22206	21775	59	862	1052	7	2846	2868	27	5178	4451	42	5842	6816	38	116862	112890	89	2.48745
114318	102417	100	39580	35107	84	1499	1201	12	2328	1756	36	5446	4720	43	6577	6025	42	123528	113443	98	2.48846
77967	79074	80	18523	18368	57	808	1336	12	3897	2606	45	4142	4737	34	6115	5590	53	107811	102668	91	2.4935
147803	125851	94	50422	42491	91	1130	1161	9	3725	2792	37	6717	5031	51	7845	6313	48	151526	125550	104	2.49451
334089	218005	130	138516	86894	127	7341	4447	51	19067	10200	111	27115	17761	115	30310	20366	124	562600	373833	142	2.49451
56639	62105	56	11990	12857	42	830	799	0	2052	2026	32	3693	3144	38	3078	4144	28	76534	71110	85	2.49451
124778	117203	83	51764	47871	83	1410	1159	14	5261	3436	67	6124	5427	40	7893	7050	52	164513	149725	96	2.49451
203250	157056	104	60369	46811	99	2177	2034	25	3138	3398	38	10372	7616	58	10955	8458	59	208528	170448	109	2.49552
283375	186904	143	87453	58974	124	3912	2393	39	8270	5366	70	16873	10054	112	16190	11408	66	335722	225815	138	2.49653
94427	90508	89	61228	54454	83	5274	4662	37	13022	12680	54	4890	4309	45	6476	7234	39	49606	45688	88	2.49653
111718	98994	88	39340	35874	83	1042	1450	14	2842	3262	41	5386	4788	44	7127	6370	45	138695	123734	97	2.49754
171818	139375	107	59108	49226	94	2058	2170	26	6181	4985	63	8416	7243	53	10490	8669	50	181893	139538	106	2.49754
110763	96042	89	43596	38345	84	2096	1946	21	1854	2811	22	5797	4725	51	6799	6011	44	128564	116419	97	2.49955
85126	81579	81	17654	17606	51	1924	1493	15	4483	3156	57	5188	4928	50	6214	5936	47	109978	105105	90	2.50157
290855	194729	119	93940	62245	116	3670	2297	35	11601	6636	70	16042	10539	79	21414	13711	98	412234	283397	130	2.50157
138123	110530	92	52545	41796	90	2020	1248	26	7022	3928	78	7032	5095	50	9657	8509	62	186570	148207	104	2.50358
97388	93108	84	35705	32980	81	1424	1459	15	2656	2855	32	5181	4484	41	4326	4643	39	112903	105063	92	2.50358
102319	100644	82	28953	26750	74	646	1008	6	4782	3209	60	5940	5797	43	8224	7082	62	147203	138328	94	2.50358
156211	134617	93	46568	39633	88	1540	1479	15	3259	3860	35	8103	7367	46	9656	7861	60	175442	153665	102	2.50762
220898	165726	99	78567	60971	97	3057	1941	35	9747	6229	76	13296	9534	83	16988	12709	72	285101	210335	109	2.50762
203354	174770	97	88372	76209	94	2347	2551	30	8449	7141	48	15212	12863	73	17629	15447	92	340517	291060	109	2.50863
114636	97944	86	42908	37669	85	1326	1536	17	2644	3392	33	6538	5650	42	6753	6301	44	147706	131584	98	2.50863
191554	162720	100	44762	38743	93	2022	1471	21	4831	4859	46	9491	8567	57	11209	10186	62	220816	195334	104	2.50963
162606	124626	112	57129	46027	93	1972	1287	24	3028	3139	38	7803	5733	54	7711	6480	53	154541	118573	104	2.51266
115310	110142	84	52558	51246	81	3511	3264	33	17794	15501	84	5255	5167	45	8602	7953	55	103412	94563	95	2.51367
83610	83108	78	26612	26677	66	1669	1187	17	3034	2676	35	4338	4171	42	4857	5055	44	101744	100931	87	2.51367
147764	112961	95	49943	38699	92	2482	1678	25	2551	2681	38	7586	5114	52	8729	6970	67	167047	129933	102	2.51468
179307	153512	94	70764	62136	92	2611	2184	30	4766	4454	44	11640	10421	74	13103	11732	59	251286	220652	109	2.52073
77032	75421	77	21083	21028	59	1092	1550	16	3546	2809	39	4474	4294	37	6107	5995	42	130096	125026	93	2.52173
184438	156326	99	61242	52131	92	2242	1738	29	3890	4425	44	9791	7923	71	13672	11339	60	246656	217352	105	2.52375
173063	131138	101	53612	41420	95	2242	2001	23	7584	4429	71	8154	6608	56	10029	6726	62	180608	136559	111	2.52375
126993	121728	92	51302	48993	83	1893	1847	22	3993	4403	33	7813	7771	43	9622	8919	52	182299	168863	101	2.52476
174834	144527	92	69984	57678	91	1850	1607	25	5774	4980	46	9735	7103	64	12572	10774	61	230234	201302	108	2.52678
151267	123302	97	42012	34340	90	1229	1160	16	7084	4270	82	7684	6180	56	9332	8249	52	182192	151363	103	2.52678
178107	147506	106	71729	58791	93	1866	1789	23	5727	4277	53	8988	8467	52	11577	9920	66	223035	186026	106	2.52778
238628	194519	109	87689	70803	102	4988	4424	39	12010	9536	78	21155	16755	81	26110	20678	103	500864	397150	121	2.52879
152065	129776	99	59021	49864	90	1829	1364	20	3677	4043	32	9512	8107	63	11755	9645	71	204801	182686	104	2.5298
114419	99412	86	45997	39604	85	1415	1274	13	4017	4990	37	5691	4987	56	7462	6735	50	135460	119613	98	2.5298
129190	102828	107	44919	36901	88	1449	1421	20	3655	3504	35	6694	5754	43	8569	6039	60	151838	127005	102	2.53081
249929	207435	107	107173	92736	104	5497	4404	39	11873	8912	77	19474	16804	76	23585	20395	94	454693	381879	120	2.53484
12311	11312	54	3272	3291	30	845	880	0	2333	2286	33	454	704	0	2352	1972	26	15146	15379	51	2.53787
190468	141433	103	61913	45318	97	2779	1916	27	6730	3717	71	9931	7096	67	11084	7054	87	203940	147178	113	2.53888
205540	178009	94	99985	87829	93	4702	3573	35	9075	8122	70	16667	13929	72	18725	16306	68	349002	294060	111	2.53888
208590	169286	96	72731	61364	93	2862	2326	29	6502	4642	62	11556	9830	65	13623	10633	62	259838	222028	111	2.53888
141738	120563	93	44943	38698	87	2150	1663	25	5296	4234	45	7286	6574	45	8563	8032	45	175112	152322	102	2.53888
241579	204314	106	87686	74520	102	3508	2867	36	11912	8195	88	15147	12110	80	17947	15360	84	329211	271915	118	2.53988
48543	51561	55	17178	17594	48	2764	3043	26	5471	5631	44	1735	2126	26	4824	4358	44	38450	39549	78	2.53988
254125	213992	105	130961	112698	99	5312	3819	38	15360	11099	91	21995	19029	92	27691	24371	100	499203	444672	112	2.53988
243145	177434	107	84712	61870	102	2395	2353	28	8389	6423	62	13675	10101	78	15084	10720	61	299753	212665	116	2.53988
198197	163371	101	107171	92388	97	66285	57089	95	36876	31579	102	16240	13921	76	15035	12920	67	176809	157396	109	2.54089
187357	154149	101	62825	51502	93	2061	1697	26	6466	5304	60	10881	8267	79	12898	10182	70	270977	227763	107	2.54392
270682	176069	117	86468	56230	115	4497	2397	43	8398	4988	75	14116	8860	76	16504	10702	84	350565	237695	128	2.54795
171043	143602	103	63847	54380	98	1693	1874	24	8140	5733	56	10056	8777	64	10883	8684	62	211386	188355	110	2.54896
166475	147027	107	61032	52816	89	42754	38022	88	24107	20983	95	10477	10193	57	11933	10943	58	142313	129197	102	2.55097
117801	100390	87	37133	31071	86	655	1010	3	4079	3214	53	6372	6041	47	8553	7551	64	151238	132676	102	2.55097
73113	71648	79	18312	18231	53	1086	738	0	2772	2525	33	5003	4783	37	4060	4039	35	98124	94810	93	2.55198
174619	155285	110	62381	53355	110	3146	2185	32	12873	6203	106	13964	10885	92	16111	12636	89	308057	252979	110	2.55299
123709	112825	86	32775	28534	84	808	1306	12	2551	2090	28	5959	5441	41	6894	6381	43	142223	128470	97	2.55299
119069	104160	91	44557	37996	87	1393	1415	15	3396	3044	38	6671	5542	53	9430	7493	62	150455	125663	100	2.554
105213	90953	89	37021	31958	85	1482	1213	16	4583	2977	67	5199	4876	37	6847	5834	43	131342	112310	97	2.55501
117164	107613	94	40595	37571	82	1441	1309	12	3097	1644	38	7219	5826	60	6938	7059	41	147094	137939	100	2.55602
187784	174273	91	85947	79926	88	3599	3628	31	9874	6772	82	16289	14585	69	20211	17361	82	354579	322503	105	2.55904
153123	129920	91	51004	43059	89	3111	1956	33	5610	3429	56	8967	7125	53	10462	10006	49	224791	199016	107	2.55904
237865	170463	106	69456	49338	101	3621	2880	31	8210	5254	79	14051	10210	73	17452	12135	79	313273	219922	118	2.56005
84937	83544	79	19256	19417	53	1027	959	0	2021	2893	35	5070	5123	34	6268	4962	48	132463	132966	92	2.56005
219444	154811	109	73463	51601	99	2485	1902	34	8349	4759	80	12139	7993	72	15017	9241	83	294291	198197	113	2.56005
163882	130644	96	53302	43047	91	1829	2058	20	5661	4951	46	8099	5812	63	9573	8864	63	195399	165041	107	2.56106
137431	113680	106	43064	34838	89	1173	1301	19	4268	3424	44	6536	5672	46	8252	6331	55	151520	126238	103	2.56106
201050	146314	107	64979	47729	99	2709	1880	32	4925	4944	52	10662	8370	64	14582	9617	88	269695	205650	113	2.56307
241599	202456	99	92200	75822	99	4145	2494	38	7996	6750	65	15738	12813	82	19291	15971	96	338967	287746	115	2.56307
113877	110473	83	34307	33438	79	1600	957	0	2016	2641	36	6671	5523	48	7914	7548	55	131798	128420	95	2.56307
130890	126214	84	39856	38230	81	16369	14962	54	25006	23071	92	8170	7658	54	10200	8864	58	122440	114710	100	2.56307
121026	119255	81	49740	48426	79	1361	1699	20	3309	3469	35	7410	6741	51	7781	8099	42	148111	142183	94	2.56307
151048	124919	97	44970	36086	90	1979	1626	26	4451	3698	47	7163	5458	51	9544	6837	65	167802	135818	107	2.56408
146246	117302	100	57356	47283	91	1849	1067	8	2476	2380	21	6373	4947	46	9199	6911	69	152041	123040	105	2.56509
167056	131050	94	49200	38082	91	1879	1357	18	7230	4229	77	8433	5949	58	10712	7490	55	210630	167250	109	2.56509
114982	101394	87	40669	35839	84	1729	1315	12	3355	1769	53	4195	4524	37	6571	5091	59	134195	118898	101	2.56711
357168	211675	146	145328	91352	141	5706	3452	45	12661	8688	67	22125	13465	109	29381	17113	115	543756	328011	158	2.56711
191422	168638	94	92526	83764	92	2698	2582	30	9591	6832	75	12760	11117	59	14222	12575	66	278372	234123	110	2.56812
226888	195191	99	89577	76951	97	2492	2730	32	8375	6945	57	17290	14381	69	20693	17029	96	368464	313519	114	2.57013
120301	115714	83	35230	33902	80	1901	1777	20	4615	2955	51	5124	5484	38	7125	6340	55	128870	120563	99	2.57114
79191	77778	77	17285	17142	52	1306	669	0	3612	2312	49	3892	3313	48	3950	4002	35	88676	82954	89	2.57316
196934	169260	98	87838	77337	95	2882	2781	36	8203	5274	62	14246	11467	71	16427	13043	84	287458	240470	111	2.57719
83496	80696	80	35586	34799	79	1381	1283	10	1941	2389	25	4903	4380	38	4884	5216	33	104494	101558	94	2.5782
127717	106845	92	45665	38882	88	1438	1012	3	4248	2646	52	6235	5295	44	6349	5372	49	143074	114480	99	2.57921
136606	115084	91	41892	34383	89	1416	1683	19	5058	3323	59	8041	6376	55	10104	8208	70	158411	136935	103	2.57921
125536	104655	91	38734	31458	88	2137	1515	25	2947	3076	43	6668	4807	51	6964	5746	54	141012	114639	103	2.58223
237682	173736	108	79267	58764	104	3453	2370	29	7757	5028	61	13560	8579	72	15809	11305	73	269613	202578	118	2.58223
194031	171378	97	80677	71762	93	4297	2819	39	6642	4924	63	14706	12741	71	16056	14437	75	298408	258539	107	2.58324
115713	106224	98	42729	39270	82	1832	1388	20	5471	3930	51	6456	5246	45	7401	7567	42	148256	140117	97	2.58626
115084	108537	85	48598	46946	82	21966	20866	61	17920	16312	68	5850	5574	43	6564	5170	44	48815	47165	91	2.58727
141568	126968	88	60466	54320	86	698	1361	18	2914	3628	31	6789	6840	44	8551	7846	64	171760	155644	104	2.58727
99772	92988	99	32864	31025	81	1200	1080	7	4625	3184	54	5315	5063	53	6624	7108	51	125858	116898	97	2.58828
154658	120628	94	44731	34861	91	1933	1197	15	5883	3735	54	9131	6292	69	11415	8477	74	181898	140532	107	2.58929
205113	156884	104	64816	48541	99	2279	1924	34	6924	5145	67	11205	8451	67	12353	9949	62	256069	200060	114	2.5903
345586	226476	143	155656	109257	141	4984	3009	45	16108	10045	113	20337	12685	92	26762	17364	131	450350	297361	156	2.59131
207705	184163	97	76964	69586	92	88017	75329	96	42735	36349	96	18303	17651	61	16108	13381	61	164261	148294	105	2.59131
76165	73635	80	23990	23596	63	410	784	0	6002	4954	65	5045	3889	47	4050	4325	42	88905	83460	93	2.59231
280636	226454	123	152648	131397	117	5838	4963	42	19158	14474	111	29161	23701	111	37529	30224	117	719620	576338	133	2.59332
126924	116133	87	44607	39219	84	1951	1903	22	5510	3154	61	10419	8166	82	10858	9929	60	214612	188976	102	2.59332
183708	135870	98	61825	45973	95	2298	1750	22	8931	4855	88	8682	6271	60	9691	7824	54	201308	138509	110	2.59332
168141	133801	96	57016	44628	92	2456	1493	29	6080	4962	69	8505	5943	60	9332	7732	63	191115	142759	106	2.59937
103373	99143	81	41963	40147	80	1474	1414	15	3801	4211	40	6819	6066	49	7427	7435	52	125472	117527	97	2.59937
223670	173041	104	88657	68890	98	2826	2479	30	8153	6113	62	11157	8865	58	13056	10887	62	280632	218854	115	2.60139
153803	125554	94	47855	38884	92	1975	1212	23	6361	4504	63	8370	7172	49	10330	8587	54	181343	144473	107	2.60139
238233	194847	99	113992	95493	96	3478	2907	32	10902	6064	87	14611	11339	75	17715	13005	80	316217	257251	112	2.60139
100280	98819	81	41236	41137	78	1177	1392	23	2839	2687	31	5150	4354	40	6107	6394	36	125939	120036	95	2.60139
93693	90793	84	30208	29001	79	21422	20152	61	10352	10193	52	6563	5506	67	5290	5280	37	64983	58859	96	2.6024
114378	98573	90	43757	37668	85	916	1176	12	4179	2876	47	7165	6084	50	7880	7284	54	150471	127108	99	2.60441
103707	98681	82	41588	39697	81	1194	1161	11	3911	3328	51	5774	4773	46	7149	5976	67	125866	116198	94	2.60744
208040	155161	110	61255	46090	97	2213	1668	28	6435	3795	56	11459	8571	67	11537	8723	57	212712	158034	112	2.61046
83207	81771	79	23637	22605	61	183	650	0	982	1898	25	4601	4097	38	5405	5010	49	97646	89461	89	2.61046
109630	100883	87	33075	29718	83	1179	926	0	4600	3269	55	5814	5250	45	7002	6111	54	135581	122934	100	2.61147
145000	120259	91	50640	42763	88	1511	1659	19	4223	3832	42	8108	6238	55	9678	6838	89	174342	151598	100	2.61248
169765	147840	91	78950	69619	90	2942	2147	28	6678	5805	51	11184	10913	57	14754	13873	75	257538	237037	105	2.61349
177697	134274	98	71465	54239	96	1113	972	0	6788	4332	68	9149	6507	58	9968	7284	59	178696	136356	108	2.61349
144678	121043	94	43725	36170	88	2197	1630	18	3915	3129	45	6241	5801	45	7634	6757	45	166023	140439	102	2.6145
118289	100722	91	44997	39133	86	1389	1055	7	2573	3082	29	5738	4764	44	8452	6683	58	131206	116907	98	2.61551
222629	177635	100	75376	60106	98	2087	2050	28	5778	4680	69	11238	9966	65	13569	11630	60	248417	194149	109	2.61752
263002	223892	116	125597	109619	114	5571	3884	42	15703	10950	100	22327	19215	80	27508	24584	93	522802	464367	119	2.62155
126897	101907	103	41183	33160	89	2102	1407	16	6446	3800	71	7343	6270	46	9837	7065	59	178137	147938	103	2.62256
215059	189568	114	98302	88489	114	3358	2647	31	8926	7398	62	14685	12202	79	16160	13351	60	314366	267299	114	2.62256
181326	134590	98	61724	47068	95	1755	1332	13	5778	4190	51	8742	5775	75	9743	6874	64	200617	144688	109	2.62357
73410	70462	77	27635	27109	75	616	675	0	3467	2370	47	4492	4211	38	4741	4493	41	88935	86778	93	2.62458
114170	102527	84	33515	28637	84	1786	1543	16	3897	3500	49	6063	5489	41	8241	5861	62	144835	130813	98	2.62559
150807	122578	94	56006	46457	90	2716	1881	21	5834	3405	72	6005	5442	44	8383	6597	50	170987	140099	103	2.62559
93554	92652	80	19747	19727	53	1277	1046	5	3053	2601	38	5818	4946	42	5710	6134	42	108510	103185	90	2.6266
136239	126860	89	43576	40907	83	1530	1351	19	6006	6059	48	7079	6878	41	9773	9393	57	188824	177249	100	2.6266
92149	89124	81	35457	33716	80	817	605	0	3147	1692	44	4858	4715	40	5077	5312	39	110998	106825	96	2.6276
139477	117646	89	48711	41076	88	1826	1748	21	2768	2222	43	6827	5845	43	8411	7580	51	167717	143741	102	2.62962
99075	98857	81	18437	17946	55	1600	1196	14	1929	2860	31	6863	6588	48	8684	9124	41	158295	150566	96	2.63164
157493	123241	97	55446	43579	93	2667	1506	30	5085	5400	39	9005	6163	60	10098	7523	61	191817	147614	106	2.63164
150141	124620	95	51221	42997	90	796	1046	5	3677	2779	44	6051	5329	43	7712	6757	49	150835	121689	108	2.63365
269963	211247	108	157097	127083	105	6639	5140	45	16248	10574	96	24020	19303	101	31577	25033	90	570515	443205	120	2.63365
151067	131825	106	61326	54304	88	1666	1162	9	2085	2915	29	7398	6207	50	7521	6605	47	155727	131701	102	2.63567
95306	90900	96	20199	19320	58	1593	1267	16	4053	3863	47	5354	5313	38	6229	6634	47	133446	123576	90	2.63769
103765	95623	92	30656	28487	80	1211	1509	14	3232	3196	37	5493	4859	43	7060	6188	54	120297	111695	98	2.6387
90666	89201	81	22156	20732	62	959	971	0	4614	3114	42	5872	5462	56	6581	6102	45	113325	110899	90	2.6387
116870	105303	85	36913	33779	83	2037	1854	23	6613	3499	74	7095	6312	45	8209	7054	50	152459	137172	97	2.64071
137692	112221	96	49921	41458	88	1868	1620	19	2747	3844	34	7428	5812	49	8784	7062	61	150875	123418	101	2.64071
77805	76232	80	13689	13415	47	1015	1058	5	2522	2635	26	4154	3723	41	5931	5437	38	111704	107558	87	2.64172
110261	104213	84	35790	34427	82	1849	1683	25	5727	4563	63	9034	7859	65	9822	9675	53	176400	166543	93	2.64273
128362	122114	86	49983	47444	85	1885	1868	23	6983	4202	75	8380	7287	55	10451	8604	71	194807	167861	102	2.64273
204883	172529	96	97814	81638	94	3716	2686	36	7052	6366	58	11634	10585	62	16459	13809	81	307450	270890	104	2.64273
167449	146085	94	67321	59324	90	1778	1546	25	7650	5200	78	9941	8653	55	11407	10346	61	215403	199310	99	2.64374
91906	89480	85	44010	42757	79	1179	1824	14	2573	3149	31	5099	4231	53	5371	4879	43	109660	100708	90	2.64475
102849	93299	85	40422	34762	84	979	878	0	3181	3157	36	5545	4909	49	5946	5418	50	129365	110403	94	2.64676
198286	154208	113	63470	49275	98	2726	2010	29	4947	3802	42	10843	7588	76	12956	9267	82	228263	179412	112	2.64777
137967	125883	89	66735	60126	86	2146	1415	20	4811	3906	55	7419	5607	65	7893	8144	48	181364	160002	99	2.64878
178412	157532	105	93161	83032	92	1879	2350	23	5823	6098	41	12384	10687	60	14669	12334	74	258676	230172	109	2.64878
211956	186902	100	82585	72470	95	3712	3221	32	11259	8168	78	15936	13660	70	17833	16286	71	343758	300702	107	2.64979
98458	91938	84	31732	29443	81	1841	1490	22	1968	2629	25	4073	4587	38	4833	4836	38	117683	108782	92	2.6508
187367	167478	89	59212	53365	88	3251	2906	30	4779	5691	41	12465	10990	67	12799	11039	57	254003	234717	100	2.65584
128626	105106	95	40830	33720	87	1205	1481	14	3522	3075	42	6254	4700	45	7572	6586	57	137275	116968	100	2.65685
297592	218258	122	112504	82880	119	4868	3315	43	13112	6857	111	20844	15007	95	24897	18299	85	459152	368134	130	2.65685
127241	104311	92	42025	34634	87	1424	1125	11	3782	3454	47	7518	5267	70	8175	6540	71	147653	123589	98	2.65785
327385	208807	144	95703	60522	127	3818	2674	38	12958	6736	110	20184	12996	93	23402	15448	92	474380	304456	141	2.65785
138319	131629	87	74957	71343	85	2815	2871	31	5807	4428	53	9478	9203	50	12056	11424	54	248681	234190	100	2.65886
178803	156074	95	88421	77524	92	3772	3140	31	4804	5249	53	10245	10207	50	13693	12818	51	243758	203843	104	2.66189
53335	38879	93	30132	23741	84	3103	2093	29	10201	6356	81	3066	1713	42	5064	3141	62	36376	26489	86	2.66189
175377	146615	96	54363	45161	90	2314	2257	24	6040	4598	42	11685	9802	75	13303	10147	72	246299	208841	106	2.66189
221024	168396	100	72869	55616	98	1901	1696	25	7326	5118	67	12681	9853	56	13997	10935	61	259470	201031	114	2.66189
112438	102126	88	33869	30401	81	1433	1652	16	4519	2730	58	5617	5654	39	9280	7748	61	160099	150769	96	2.66289
130515	107391	91	47300	39399	87	1301	1309	11	4623	3952	48	7830	5974	60	8612	7446	59	157171	128671	101	2.6639
129508	108668	91	46471	40047	88	1670	1351	15	2789	3329	35	7230	5612	57	7884	7704	48	137386	118973	100	2.66491
267336	213741	111	102982	84310	108	4102	2938	34	12482	8460	87	15495	12971	73	20733	16498	92	348892	299250	119	2.66592
30780	27652	74	19640	18357	58	2714	2415	29	3972	3262	53	1916	1889	26	4133	3647	37	50450	50236	77	2.66693
120569	97908	92	45409	37847	89	840	718	0	3835	2493	46	5543	4427	41	7103	5448	55	140477	116185	98	2.66894
162999	136957	92	74117	63824	91	2084	1507	32	5871	5139	54	7861	6013	51	8864	7599	58	178589	156290	100	2.67096
86537	86534	79	28463	28412	77	1165	1761	15	4905	3391	50	6805	5476	64	6929	7412	43	124629	117086	88	2.67096
224409	169289	104	74001	55086	99	2904	2129	29	8599	5036	78	12355	8921	76	13102	9465	65	255534	194169	118	2.67096
170625	131605	95	56744	44125	93	2521	1997	28	5972	3777	64	9137	6927	68	10397	8572	53	215840	169204	104	2.67096
97746	96043	88	22329	21930	66	21719	20441	79	12759	11058	63	5267	5796	36	5016	4604	42	62126	59957	89	2.67197
111753	103083	85	31935	29031	81	1212	926	0	1883	2547	44	6585	5931	55	8504	7603	61	160622	152640	93	2.67197
[truncated: 7,431 more rows]
