# Supplementary material for: Phenotypic heterogeneity follows a growth-viability tradeoff in response to amino acid identity
Source: Nat Commun. 2024 Aug 2;15:6515. doi: 10.1038/s41467-024-50602-8 (PMC11297284; doi:10.1038/s41467-024-50602-8)
Supplement: Supplementary file 6 — Source Data [file 41467_2024_50602_MOESM6_ESM.zip › source_data/fig6cde/240423/240423_1845_yATP_F9_TYR.csv]

FSC-A	FSC-H	FSC-W	SSC-A	SSC-H	SSC-W	BL1-A	BL1-H	BL1-W	VL1-A	VL1-H	VL1-W	VL2-A	VL2-H	VL2-W	VL3-A	VL3-H	VL3-W	YL2-A	YL2-H	YL2-W	Time
56737	57291	76	25191	25284	73	480	366	0	943	1052	6	1960	2138	23	2740	2646	27	94819	92842	71	0.00481788
221768	167668	103	96781	72702	100	3182	2361	34	5226	4243	46	11108	9333	60	13274	11118	66	425338	337886	99	0.00578146
180297	149698	95	67471	54752	93	2228	1701	25	3530	2996	35	8491	7320	55	9544	8618	51	364927	319845	87	0.00578146
102498	98627	92	39854	37208	83	1714	1842	19	2969	2579	29	5664	5217	41	7372	6696	47	231914	213103	97	0.00578146
56849	56096	77	36211	35909	76	600	583	0	1000	994	0	2001	2067	22	2499	2047	30	79861	79949	72	0.00770861
40283	40068	72	19731	19793	64	165	169	0	329	396	0	1334	1075	8	1714	1769	18	56766	56615	65	0.00867219
221218	183742	104	89122	73859	102	2687	2249	30	5335	4925	39	13089	11586	62	17345	15298	81	513034	449449	100	0.00867219
140477	126956	90	43569	39492	86	1383	1326	14	2812	2819	34	6539	5878	44	6742	6068	45	240684	228213	84	0.00963577
175103	145236	109	70592	58424	95	1945	1448	22	3637	3082	39	7731	6779	50	9608	7553	54	311585	271208	95	0.0105993
96536	90657	85	31995	29991	79	1429	1045	7	2269	2095	24	4898	4658	37	5461	5175	40	183730	172834	79	0.0134901
121546	111585	86	60837	54872	85	1424	1310	16	2678	2656	29	6557	6380	43	6781	6356	40	245012	229711	79	0.0134901
108854	100850	85	42629	40046	82	1226	1426	13	2252	2454	27	6182	6113	41	6259	5916	46	249160	236339	85	0.0144537
23431	24208	61	10763	11099	43	222	284	0	663	706	0	1111	1137	11	1124	1271	10	44901	45618	61	0.0144537
83422	79683	81	38098	36592	78	796	872	0	1375	1283	14	3472	3430	34	3184	2960	34	130732	125737	71	0.0144537
78871	77128	79	42951	42272	77	789	748	0	1780	1811	21	3402	3259	33	4521	4364	38	147547	140603	70	0.0163808
51770	50781	75	20252	20170	56	532	561	0	1270	886	0	1854	1900	22	1843	1784	21	74175	73572	68	0.0163808
166522	139849	94	60008	49555	93	2196	1873	22	4122	3023	35	9049	7942	57	8940	7691	53	364682	321442	90	0.0173444
48324	48035	73	16474	16348	52	536	430	0	823	738	0	1806	1574	18	1742	1895	21	67958	70479	70	0.0173444
45602	44264	76	12790	12572	47	636	566	0	925	872	0	1558	1422	18	2552	2402	28	71154	69023	72	0.018308
75842	74268	82	31477	30781	77	763	674	0	1080	1070	7	2963	2702	31	2779	2465	29	106504	104033	78	0.0202351
66709	66717	75	33612	33681	75	508	634	0	1010	1192	8	2425	2590	26	2632	2520	29	91023	89399	71	0.0202351
193958	152790	101	84127	66778	97	1823	1170	21	3668	3154	35	10092	8414	52	9528	7556	55	366570	299017	99	0.0211987
80154	80026	77	36846	36424	77	430	479	0	1504	1483	15	3366	2973	33	3744	3408	35	126979	124436	79	0.0221623
97943	92131	84	54030	51995	81	1671	1259	18	2712	2430	31	5646	5159	42	6629	5775	45	219094	206957	80	0.0221623
71745	71134	80	34524	34056	77	608	454	0	1303	1221	12	2418	2488	29	3606	3393	34	120757	114990	79	0.0240894
74155	69498	85	22650	21472	67	834	557	0	1868	1569	19	2814	2978	29	3401	3274	31	121919	118959	78	0.025053
76217	68483	82	33641	29934	80	447	622	0	1036	1051	12	2667	2585	28	3072	3125	31	111013	99477	78	0.0269802
62534	61998	75	23563	23260	67	688	735	0	1074	978	0	2671	2585	30	2913	3172	26	93447	90452	78	0.0279437
67050	68020	76	33298	32823	74	511	477	0	1647	1317	21	2615	2792	26	3068	2912	30	116449	110727	74	0.0279437
51471	51149	75	22573	22195	66	470	389	0	1217	1115	7	2142	1779	22	2386	2442	27	87155	87200	71	0.0279437
105212	102313	82	32031	31538	80	913	940	0	2010	1838	21	4592	4480	38	5871	5559	39	192058	183883	89	0.0289073
75721	71152	83	31011	28920	78	528	558	0	1698	1633	20	2955	2868	30	3384	3297	32	120773	114119	77	0.0298709
64531	63211	77	28605	28489	75	538	535	0	836	777	0	2468	2395	27	3288	3153	33	99638	99224	77	0.0298709
44647	46874	69	19663	19890	58	351	247	0	709	900	0	1636	1773	18	1927	2035	24	75576	75023	74	0.0298709
108333	100425	86	47587	44149	82	922	771	0	2487	1978	25	5324	4948	40	4719	4567	38	200658	192838	83	0.0298709
72817	73861	77	12115	11978	45	724	577	0	1396	1069	8	3295	3375	31	4376	4364	37	146339	144788	81	0.0308345
72120	72594	76	20672	20623	59	817	714	0	1331	1342	13	3067	3016	30	3383	3395	31	124314	124036	73	0.0327616
82550	77178	84	39870	35445	82	923	833	0	1267	1224	12	3514	3370	33	4419	4013	38	141656	130474	79	0.0337252
215857	162226	125	95996	74242	125	3584	2834	34	7679	6698	54	18345	14480	76	17644	13547	80	694081	515011	125	0.0337252
101743	95343	94	47533	44300	82	1298	1357	15	2489	2523	24	5254	5190	42	6039	5440	43	199478	189763	80	0.0337252
61997	61904	76	18954	18929	53	588	602	0	695	610	0	2339	2375	27	3042	3161	29	106486	105538	73	0.0337252
118118	103581	89	53475	47372	86	1097	906	0	2243	2449	25	7100	6055	49	6838	6139	46	271561	247487	85	0.0356523
110632	103255	92	90254	88189	84	1310	1146	10	2419	2255	29	5887	5733	43	6551	6485	44	221717	208663	69	0.0375795
25255	26504	65	13657	13797	46	468	363	0	515	521	0	1288	1237	12	1460	1465	16	48039	45925	61	0.0375795
22045	21393	63	14127	14129	48	215	160	0	754	616	0	652	776	0	942	774	0	31673	30748	56	0.0375795
30851	30648	71	15436	15211	49	256	280	0	567	680	0	1063	1156	11	1478	1655	17	48330	49604	62	0.0423974
83456	81485	79	25501	25249	76	816	790	0	1489	1355	20	3494	3548	32	4219	3793	35	149565	146479	77	0.0423974
139681	120857	89	56761	48053	90	1254	1199	11	2913	2419	27	5372	4885	42	5620	5020	41	198029	177463	88	0.0423974
115550	106569	85	79753	75267	84	1928	1595	21	3562	3423	32	6739	6846	43	7913	7054	47	273166	260209	77	0.043361
216912	170222	109	99876	80353	105	2846	1969	30	3737	2753	37	9048	8108	50	10514	8942	58	350740	327774	91	0.0443245
250429	196156	101	127576	104213	102	4387	3412	37	6753	6299	45	14957	12461	67	17192	14857	74	573056	506082	96	0.0443245
84843	85273	86	41343	40020	77	805	893	0	1999	1784	22	3704	3275	36	4338	4224	38	155289	155762	73	0.0452881
55043	54206	75	23696	22883	69	521	747	0	1270	1334	15	2677	2608	28	2975	3034	28	95762	98492	75	0.0452881
130414	121075	90	66123	60796	84	1993	1931	22	4884	4700	43	11172	10155	62	10556	9826	56	418304	385841	84	0.0462517
199635	149566	110	70736	52103	101	2018	1607	23	4243	3279	42	9767	7566	56	9806	7642	58	353943	281708	101	0.0462517
172474	156951	93	71622	65208	89	2224	1933	20	4753	4805	39	10931	10663	52	11203	10258	54	427055	412887	84	0.0472153
94931	88543	81	38386	36506	79	1361	1283	15	1722	1574	21	3958	3576	35	4771	4705	36	150220	151322	74	0.0472153
106491	100512	85	41050	39216	82	1189	1016	4	2057	2286	23	5895	5399	41	6444	5928	44	219049	209370	85	0.0491424
143770	127409	105	77829	71044	89	1741	1376	19	2463	2311	29	6702	6121	44	8825	7941	49	286516	263451	87	0.0510696
112260	104621	100	48469	44901	100	1700	1390	18	2474	2208	29	5690	4724	43	6750	6059	46	209069	188285	100	0.0510696
207781	167081	97	89982	71774	95	2589	2162	30	5339	4317	44	11929	9831	59	13485	11295	62	496477	411461	96	0.0510696
101796	100892	82	43334	42509	80	1148	1049	7	2052	2243	23	6473	6235	47	6315	6579	43	246697	237092	81	0.0510696
54945	58381	68	46460	46963	74	553	550	0	1074	1247	10	2096	2198	21	2563	2618	31	86935	86313	71	0.0510696
45440	43137	77	19601	20027	53	305	227	0	546	662	0	1395	1617	17	1782	2123	21	63239	66072	66	0.0520331
107174	101252	89	32095	30850	80	1339	1314	16	2942	2370	35	5392	5122	39	6405	6463	41	203128	194488	80	0.0520331
40206	41089	57	10685	10993	42	374	352	0	719	716	0	1320	1422	16	1769	1933	20	60435	60323	70	0.0520331
114104	107617	83	50315	47431	82	1649	1507	19	2650	2346	28	6629	6559	42	7111	6669	54	260998	254111	86	0.0539603
49221	48451	83	13237	12977	47	411	467	0	899	1151	10	2230	2211	23	2297	2234	26	86803	85861	75	0.0539603
34770	34815	71	20677	20795	59	499	336	0	723	594	0	1292	1506	15	1638	1649	23	57262	57483	69	0.0539603
169461	136934	100	95611	81269	95	2434	2241	25	4939	4154	42	11256	9604	58	12542	10802	62	429601	372893	88	0.0549239
182986	128922	118	87004	65423	101	1709	1084	14	3521	2527	42	7565	5611	55	7959	5877	60	299568	225285	106	0.0549239
121703	112616	87	45875	42888	83	1655	1576	20	3183	2525	32	6824	6242	48	7304	6569	48	247718	223192	83	0.0578146
112579	107078	82	36464	34576	81	1059	892	0	2547	2005	27	5083	4597	39	5918	5056	46	183111	176197	83	0.0587782
24766	27129	48	15159	15588	50	154	194	0	616	486	0	1088	1099	9	1138	1251	11	37524	36178	68	0.0587782
126944	119878	86	46199	44088	83	1822	1902	21	2631	2600	26	6204	6005	42	7279	7105	42	231222	220885	89	0.0597418
142741	124749	88	55376	49406	88	1059	939	0	2920	2318	33	5874	5513	41	6678	6322	42	247857	224646	93	0.0597418
38918	39347	74	16321	16618	49	394	402	0	706	737	0	1371	1357	15	1759	1811	17	52016	51807	67	0.0607053
261323	173919	121	103609	68319	119	2175	1440	26	5028	3456	45	10718	7203	63	11228	7308	65	417156	283770	122	0.0607053
30870	32472	58	12488	12965	45	211	194	0	549	534	0	891	1095	7	1212	1177	9	43940	44580	68	0.0616689
42396	42246	71	17912	17962	52	339	376	0	548	461	0	1242	1291	11	1848	2255	19	56225	53663	66	0.0616689
73493	72507	79	18856	18683	53	547	691	0	1135	1342	12	2509	2387	27	3254	3153	29	110215	104038	79	0.0626325
108041	103996	89	29501	28964	80	1098	1071	9	2341	2530	28	4831	4372	38	6429	6590	49	196415	182941	85	0.0635961
56582	58191	72	21520	21393	59	376	516	0	1220	955	0	2379	2434	25	2588	2857	28	89400	92075	67	0.0635961
131244	118726	87	46944	41872	84	1657	1474	19	3018	2891	28	6698	5808	44	8566	7619	56	295858	281157	88	0.0645596
172062	139602	105	106141	85310	94	2770	2201	30	5440	4367	44	9767	7867	58	12386	10209	65	397783	342415	92	0.0645596
105184	95757	90	39705	34804	85	1456	1330	13	5231	4920	38	6400	5657	44	4856	3891	41	164292	149355	100	0.0645596
134786	125598	98	100113	94357	86	1920	1757	24	4377	3431	37	8186	7436	47	10431	9740	59	332439	305348	102	0.0645596
195365	160391	99	63516	51510	94	2062	1640	25	3995	3760	35	9680	8289	56	11191	9481	59	396020	346041	97	0.0674504
56734	57134	75	25271	25189	65	409	454	0	913	1069	6	1987	1837	24	2526	2439	25	78871	81257	72	0.0674504
97196	89848	86	38960	35067	82	813	719	0	1932	1729	23	3812	3727	34	4986	4071	43	151495	133214	79	0.068414
87307	82534	86	34515	33112	79	894	1043	5	1786	1488	19	3381	3005	34	4042	3780	36	139934	135272	77	0.0703411
159740	142067	91	72046	64470	91	1947	1710	22	3524	3548	36	9968	9204	50	9981	8767	49	361866	335263	92	0.0741954
16463	17556	41	7516	7796	38	159	235	0	392	583	0	532	726	0	1017	991	0	31269	32455	59	0.0741954
56331	56133	75	24150	23876	70	504	525	0	1072	854	0	2228	2196	24	2419	2342	27	80787	80265	74	0.0761226
155363	137674	88	60736	52839	90	1929	1572	24	2951	2320	34	6723	6221	45	7814	6274	55	241305	217983	91	0.0770861
107141	103941	83	36129	34870	80	872	943	0	2795	2792	27	5352	5123	41	6290	6234	43	229588	220488	83	0.0770861
55119	54046	75	15631	15635	49	606	487	0	626	801	0	2273	2160	24	1814	1924	22	75176	74389	75	0.0780497
100596	94524	87	41165	38572	81	1299	1402	16	1957	2117	23	5101	4944	39	4914	4841	38	188681	178821	83	0.0790133
116996	110370	84	53332	50466	83	1160	1314	11	2099	2671	24	5907	5132	45	6660	6119	46	223991	209449	83	0.0799769
44780	44069	74	14611	14921	48	473	552	0	942	667	0	1460	1438	16	1806	1876	21	65207	67738	73	0.0799769
150257	130285	93	55550	47948	90	1882	1680	21	3353	2862	36	8274	6864	52	7988	7549	49	333379	307756	91	0.0799769
94996	94393	79	46401	45910	78	917	1102	8	2092	2078	25	4192	4215	36	4723	4427	39	175010	169771	74	0.0809404
20403	19584	69	13969	14245	47	342	285	0	356	466	0	1061	962	0	885	1147	10	38664	38241	62	0.081904
35685	36308	66	17948	17915	57	493	463	0	693	484	0	1565	1637	18	1471	1650	18	57690	56882	67	0.081904
112365	103392	90	52657	48976	82	957	966	0	2853	2235	27	5105	4859	38	5854	5535	45	169183	163670	81	0.081904
21393	23275	55	6605	6934	38	467	384	0	501	532	0	1287	1334	15	1422	1450	17	47643	51059	65	0.0828676
62952	63492	74	29470	29619	75	873	974	0	1138	1283	13	2785	2594	27	3245	3375	31	113578	109824	79	0.0838312
26497	26485	72	11824	12023	44	217	269	0	58	343	0	1123	1282	12	1054	1119	7	38946	39408	68	0.0838312
206003	165815	110	95860	78846	102	1595	1301	18	4129	3889	36	9364	7731	54	11099	9048	54	379284	308435	103	0.0838312
140440	128944	93	86983	81573	87	1908	1872	21	3597	3228	37	9156	8877	51	9976	9324	53	370379	340064	85	0.0847948
121471	107192	101	52355	47267	84	1125	1242	13	2952	2668	31	6634	5991	45	6053	5488	40	266592	250467	90	0.0857583
113775	108572	83	45407	43631	81	1214	1125	9	2286	2035	20	5164	5225	39	6315	6136	44	204232	196258	81	0.0857583
67812	67528	76	31846	31639	75	623	578	0	1353	1360	17	2406	2668	26	3504	3445	30	93757	91089	73	0.0867219
160923	138905	100	52280	45286	95	1854	1466	22	4053	3739	36	8712	7782	50	9123	8408	48	347056	309539	100	0.0876855
113749	107107	86	54022	51441	81	1979	1698	23	2439	2567	26	6740	6757	45	7945	7499	51	249774	232090	84	0.0886491
60715	58539	80	16089	15728	50	630	709	0	1008	1085	9	2218	2450	24	3403	3468	32	105125	104392	72	0.0886491
93991	92534	80	26935	26467	78	1159	1164	10	2089	1966	23	5134	4864	43	5906	5753	47	190696	175879	85	0.0896126
183041	162730	93	77349	68849	92	2077	1670	22	4459	4380	37	10626	9247	57	10722	9522	55	393916	361674	97	0.0896126
31089	30055	69	14354	14386	48	326	376	0	626	668	0	1189	1068	9	1634	1859	22	59627	57571	74	0.0905762
121500	111302	96	38220	34249	82	1763	1598	22	3493	3293	36	8300	7222	50	9155	8726	51	319687	293288	85	0.0905762
139910	127856	94	54679	51286	86	1495	1351	14	3060	2815	34	6154	5633	44	9087	8098	52	242972	223081	88	0.0934669
85061	83083	79	34764	33978	79	827	860	0	1351	1269	12	3284	3205	33	3986	4129	34	128865	126477	76	0.0953941
151328	134885	96	65384	58379	90	2026	1688	22	3982	3808	34	8109	7127	50	9623	9048	53	319797	295698	90	0.0963577
41812	42045	72	13858	13849	48	205	450	0	824	1043	5	1958	2035	22	2121	2027	23	74230	71608	70	0.0973213
80969	79382	92	39919	39275	78	1121	971	0	1397	1444	15	3152	3032	33	4102	3850	37	126979	123448	74	0.0973213
214315	169770	103	94765	76143	102	2341	2040	27	4425	3873	40	10114	7883	56	11028	9203	62	377925	312090	99	0.0973213
111080	105941	85	59206	56806	82	1478	1484	17	2282	2385	28	6647	6060	51	8266	7624	50	260834	247443	80	0.0973213
66612	66105	79	35362	35127	75	657	665	0	1118	1041	5	2262	2371	25	3579	3294	38	96649	98625	71	0.0982848
106269	101582	83	44562	42934	80	1299	1335	14	2342	2105	27	5395	5511	38	5797	5077	44	204135	193562	79	0.0982848
219700	194414	100	187082	168490	98	5590	4834	38	9969	8828	53	21411	19743	81	27461	23883	85	837009	735125	88	0.0982848
20594	19720	68	11761	11895	44	233	252	0	346	464	0	757	820	0	1151	1054	8	34621	38454	52	0.0992484
101911	88907	91	45595	40688	84	1025	1061	5	2372	1980	29	4506	3804	40	5048	4405	41	169461	151401	80	0.0992484
146429	119274	101	76606	62636	94	1462	1193	16	3587	2570	37	8039	6521	54	9503	7482	62	326346	270017	93	0.100212
106580	96927	87	38698	35649	83	1048	940	0	2096	1715	23	3986	3591	37	4719	4828	38	157401	148094	80	0.100212
172054	150291	94	62824	54763	90	1551	1535	18	3447	3347	30	8073	7121	50	7956	7193	51	297796	270909	90	0.100212
139836	127395	99	56493	51745	86	1337	1240	14	3005	2856	31	7036	6742	48	7962	7492	50	289356	279086	87	0.101176
24228	24144	70	14444	14769	50	235	431	0	417	464	0	1217	1125	9	1426	1280	13	40628	41641	59	0.102139
108682	103445	81	36456	34608	80	1285	1092	8	2864	2553	28	6232	6009	43	6024	6374	41	236515	232088	78	0.102139
65830	64960	78	47737	47476	76	537	709	0	1320	1253	12	2336	2339	26	3588	3770	30	108954	105307	74	0.102139
125928	120005	83	58842	57128	83	1578	1213	17	3095	2685	32	7548	7576	45	8035	7346	49	297676	289095	79	0.103103
75451	73125	79	28430	28189	75	870	938	0	1836	1696	20	3386	3288	32	3969	3970	33	134016	133574	76	0.103103
50814	52119	71	13029	13245	46	550	494	0	210	553	0	2523	2549	27	2471	2367	26	88796	89215	72	0.103103
328359	203467	136	117438	72868	129	4164	2765	40	7236	4620	54	17208	11203	83	19103	12063	84	640817	426674	128	0.104066
112985	110683	82	53856	52553	81	1023	1082	7	3110	2794	30	6380	5853	47	7078	6716	46	258615	241909	79	0.104066
176240	153417	99	68731	59126	97	2544	2016	28	4422	3760	39	9810	9083	50	11188	9739	58	375333	344326	96	0.10503
44896	43863	83	18357	18343	55	461	378	0	561	642	0	1779	1814	21	2432	2362	25	77845	76369	69	0.10503
121519	116050	87	49782	48037	81	1368	1313	14	2922	2428	31	6498	6517	44	7141	6721	45	262546	246969	85	0.105993
70291	69452	78	25222	24839	75	703	526	0	1458	1359	15	2247	2263	24	2731	2821	29	102983	100725	71	0.106957
142478	132732	91	51409	47938	84	2263	1936	27	3201	3473	30	8902	8414	49	10393	9853	49	354296	333334	87	0.106957
135656	125914	88	61819	55905	86	1271	1133	10	2507	2362	27	5521	5248	39	6947	6425	45	218593	202563	85	0.107921
114557	106973	87	39514	34632	85	1080	1006	2	2150	2174	26	5179	4673	41	6388	6301	43	205622	188955	88	0.108884
103419	93890	87	27990	25410	81	1043	1019	5	2547	2287	31	5588	5586	40	5600	5094	41	239086	235206	87	0.109848
40826	40020	77	19082	18433	59	334	469	0	651	657	0	1651	1309	18	1508	1372	19	54121	50078	70	0.110811
151932	138046	94	70375	64664	88	1255	1288	14	3754	3206	33	7043	6305	45	7839	6901	54	283327	255241	84	0.110811
93613	90469	82	26024	24940	76	1225	1250	10	1646	2043	22	5491	5404	41	5925	5852	40	224348	213725	78	0.111775
134031	124950	87	45052	43014	83	1599	1501	19	3703	3111	33	7191	6575	46	8577	8500	50	281553	258603	90	0.114666
239301	176585	108	95751	71351	103	2409	1635	25	4730	3455	45	10147	7435	59	11081	8729	65	382095	285177	105	0.114666
73512	74681	71	31341	30739	75	410	471	0	1042	1204	9	3305	3144	29	4090	3587	37	125553	124567	77	0.114666
122320	117602	83	65091	62616	81	1439	1202	12	2692	2323	30	6005	5782	43	7763	7139	48	229996	214591	82	0.114666
36455	37285	65	11162	11078	44	509	472	0	207	527	0	1581	1451	17	1905	1994	22	51644	50309	73	0.115629
164211	147583	94	59164	53214	88	1975	1688	20	4437	3746	37	8789	8135	48	10975	10258	54	368571	352675	90	0.115629
166695	148366	94	113352	97716	92	2157	2035	25	5115	4772	42	10280	9382	53	10497	9303	60	405097	355586	95	0.116593
86222	80866	79	34204	32272	78	578	587	0	1294	1674	17	3536	3413	32	4408	4650	35	135142	126433	81	0.116593
45297	45859	64	19100	19402	53	474	389	0	683	722	0	1634	1717	19	1839	1927	22	61531	59908	75	0.117556
131722	122029	87	53048	48763	86	1719	1599	22	2780	2703	29	6424	5478	49	8311	7483	49	257103	243800	91	0.117556
161881	138318	94	87861	75104	91	1569	1583	18	3268	2530	33	6377	5982	43	8665	7795	53	272432	244574	91	0.122374
121589	114688	97	43502	41037	82	1479	1501	18	1867	2339	24	5895	5327	40	6618	6283	46	235567	223351	85	0.123338
55426	54722	72	19553	18555	54	724	748	0	1356	1510	14	2768	2792	29	3371	3157	35	108641	109246	76	0.123338
113545	107247	99	46857	44903	81	1170	1326	12	2172	1985	29	4416	4278	36	5909	5661	42	183741	181509	82	0.124301
166191	133013	109	72795	59347	94	1313	1238	13	3420	2884	28	7450	6033	50	8973	7366	50	299762	235817	95	0.129119
34954	34671	63	10234	10280	43	280	450	0	655	835	0	1318	1383	16	1668	1935	18	63133	62383	67	0.130083
55512	51210	78	27494	25222	77	546	435	0	1103	1007	2	2395	2118	29	2986	2725	31	99308	90885	77	0.13201
60913	58943	82	27381	27075	75	424	559	0	1215	1016	3	2501	2641	27	2989	2662	33	95287	94726	75	0.132974
75966	68709	88	33174	29985	79	758	617	0	1008	1055	5	2960	2858	29	4094	3894	37	132344	121817	79	0.134901
106618	95742	85	40412	35858	83	1479	1226	17	2325	2168	26	5034	4386	41	5158	4784	42	203693	182838	78	0.134901
36928	37434	54	15548	15933	49	546	560	0	965	818	0	1557	1420	19	1892	2193	21	62106	60784	68	0.134901
18197	18099	57	11053	11324	43	312	235	0	438	596	0	931	708	0	1106	1244	14	36059	39129	49	0.136828
106238	101255	84	40187	37647	81	1421	1252	14	1583	1925	22	5493	5596	42	5933	5966	44	222898	218154	80	0.136828
15467	16499	57	9248	9373	42	334	399	0	500	453	0	605	662	0	822	990	0	31557	33607	57	0.137791
130805	121091	96	54414	50593	84	1385	1321	14	2768	2771	26	7064	6380	47	6904	5989	51	257650	230980	80	0.137791
44672	43667	76	15192	15304	49	533	588	0	780	616	0	1668	1824	21	1997	1958	24	66976	67043	66	0.139719
154148	132962	92	98305	88390	90	1048	816	0	3127	2573	32	6248	5497	45	7263	6344	51	250468	226628	90	0.140682
53519	52611	74	24672	24111	69	412	474	0	983	862	0	2183	2141	24	2418	2414	25	83101	83509	65	0.140682
149572	122984	90	58041	49431	90	1476	1396	15	2673	2213	29	5617	4917	44	7587	6422	51	247815	213633	88	0.142609
83299	77554	83	34117	30616	80	690	689	0	1572	1374	15	3475	2973	37	4279	3783	37	127535	116762	80	0.142609
164426	150456	91	103802	97652	89	2121	2010	25	4524	3716	42	9477	8888	53	11398	10042	64	354867	316278	88	0.143573
107898	101451	99	45449	41179	99	1074	1250	11	2207	1704	26	4386	4326	35	4749	4286	35	175431	159282	99	0.143573
120102	109690	87	49098	44086	85	1525	1251	15	2699	2286	26	5947	5548	42	6350	5891	47	237823	218436	88	0.143573
162865	135898	94	74686	63373	93	1624	1338	21	3064	2710	34	6734	5543	47	8893	7899	55	293428	256467	94	0.143573
15108	14702	48	9128	9431	41	69	93	0	-376	135	0	690	806	0	872	1038	4	27923	28540	59	0.1455
102252	93785	86	50665	46834	83	1207	1203	9	1954	2059	22	4712	4223	38	5747	5462	40	176994	169517	85	0.146464
85723	82367	81	33375	32372	78	742	646	0	1555	1761	19	3907	3566	35	3821	3816	36	151600	146352	81	0.147427
223639	178049	112	94988	72388	102	3365	2866	31	4480	3688	41	11893	9550	62	15726	12111	78	452366	358954	97	0.147427
117940	102787	90	89103	80082	88	2503	2199	28	4705	4241	41	12173	11220	57	13890	12521	66	447286	401110	93	0.147427
63302	64394	76	25208	25602	59	525	478	0	1707	1134	12	3184	3378	31	2815	3221	29	111825	109389	70	0.147427
210116	159541	99	82949	63743	99	2582	2069	29	5720	4308	42	12737	10045	65	14423	11240	67	519273	415171	102	0.148391
111812	106046	85	52746	50453	82	1394	1468	14	2069	1941	24	4621	4463	38	4962	4776	40	187226	179997	81	0.150318
92461	87684	89	46390	44999	80	1505	1229	13	2108	1892	27	4633	4524	38	5484	5446	39	183277	177074	80	0.150318
162664	145583	89	89476	80440	89	2092	1613	24	2915	2968	35	7365	6714	47	9313	8479	53	296468	278215	88	0.150318
141162	117945	92	48272	38684	91	1197	974	0	3180	2157	33	6043	5041	46	6480	5483	48	230351	195965	92	0.151282
88726	88487	80	38572	37795	78	856	960	0	2101	2027	21	3954	4241	33	4870	4781	37	178486	175859	74	0.151282
87834	85144	94	37856	37316	79	877	921	0	1831	1868	20	3669	3621	34	5106	5035	38	155019	150912	79	0.152245
179893	149108	98	64764	52743	92	2171	1530	23	3821	3006	39	7944	6497	51	9589	7807	53	306557	266020	96	0.154172
67664	66204	79	31562	31221	77	694	651	0	1175	1002	1	2547	2576	28	3107	2832	29	100390	98029	75	0.155136
70293	68920	79	21204	20072	62	727	708	0	1511	1177	14	3056	2805	31	3943	3964	34	113112	111437	76	0.156099
107605	103020	83	44915	42276	83	1042	1132	9	2582	2880	25	6337	5983	42	6012	5903	42	217667	209668	82	0.156099
119057	109916	102	67896	62797	89	1607	1362	18	2621	2605	31	6750	6476	46	8345	7787	56	279812	265610	102	0.156099
64975	63831	92	27402	27019	75	671	589	0	1563	1246	11	1803	1866	21	2688	2612	30	85038	83858	66	0.156099
152479	138674	104	68165	61098	88	1806	1851	20	4196	3947	39	8830	8207	52	10335	9756	52	347051	326210	90	0.157063
99143	94497	89	46126	44674	80	1215	1383	15	2279	2311	25	5414	5405	43	5609	5279	41	213342	207874	75	0.157063
244936	192896	109	163645	138788	107	5176	4470	39	7777	7029	48	19199	16558	80	21768	19036	81	739685	654572	103	0.15899
149462	127069	107	69348	59329	90	1756	1324	16	3942	2964	36	7151	6383	47	7630	6366	49	278874	245111	107	0.15899
22767	22673	68	10552	11027	42	207	333	0	341	681	0	763	773	0	988	1510	13	37634	39143	55	0.15899
222640	176687	112	110856	87264	112	2930	2321	31	5840	4603	48	12430	10480	61	13569	12183	62	452715	389134	107	0.159954
93975	90395	81	45271	43876	80	1230	1315	13	2317	2277	26	5093	4843	41	5720	5306	44	215473	212620	79	0.160917
155395	134221	92	72079	60121	91	1843	1557	23	2506	2258	31	6297	5245	46	8516	7567	49	249501	223352	84	0.160917
153110	128197	104	50873	42036	90	2007	1771	22	3304	3040	33	8711	7691	53	10119	8413	55	366384	326825	89	0.161881
102755	97093	98	47910	45858	85	1038	982	0	2644	2631	24	5336	5011	39	6403	5944	47	222904	196520	98	0.161881
65720	63968	90	18127	18114	56	506	488	0	939	1048	6	2652	2528	27	2889	3054	28	92844	93848	74	0.162844
88247	81408	95	28332	27804	78	889	845	0	1745	1806	18	3499	3560	33	4347	4467	38	142312	136475	80	0.164772
79557	77570	83	29939	29646	77	692	791	0	1584	1327	17	3195	3072	32	3496	3405	34	125505	121337	77	0.164772
93504	91769	82	57480	56326	81	1588	1481	18	1608	1591	24	4387	4204	38	5263	5085	45	170523	161469	81	0.165735
311438	202929	125	153340	102936	123	4539	2935	43	7685	5113	57	17426	11631	80	21052	14562	83	666091	450872	123	0.165735
187329	145951	112	67652	51794	100	1809	1594	22	3663	2629	35	7693	6018	51	9333	7519	54	291828	237655	101	0.166699
134418	123570	87	65832	60495	86	1611	1208	17	2036	2178	27	5780	5268	41	6908	6856	42	237723	225985	84	0.168626
49769	50123	71	22439	22749	61	440	409	0	502	752	0	1793	1724	19	1892	1978	21	68399	65969	68	0.16959
308988	231376	126	198335	148060	127	4975	3950	38	9696	7262	58	20078	15174	87	24868	19610	84	789470	631602	124	0.171517
51156	51441	74	20628	20417	56	412	609	0	1045	899	0	2365	2235	28	2769	2814	30	93558	94330	69	0.171517
30881	31940	53	16842	17069	51	218	192	0	373	361	0	864	837	0	1379	1383	13	41560	40671	65	0.171517
122902	116266	83	56581	53891	83	1537	1368	18	3739	3467	36	8066	7970	47	9286	8966	52	330852	315269	83	0.17248
37352	37078	78	18453	18301	55	184	217	0	425	603	0	1651	1793	18	2398	2576	27	63069	67583	56	0.17248
164091	147721	91	69979	62705	89	1787	1464	19	3663	3210	35	7144	6617	48	8720	7442	54	286379	269024	86	0.173444
133036	115348	88	60196	53293	87	1193	904	0	2374	2148	28	4431	4111	36	6732	5814	48	211564	181763	85	0.174407
16189	16845	50	112208	110059	73	748	687	0	1711	1819	17	926	855	0	868	898	0	468	818	0	0.174407
37632	37971	64	15520	15621	47	516	473	0	566	421	0	1574	1702	20	1276	1381	18	56972	57804	66	0.174407
203178	149657	103	73808	55327	100	1672	1264	22	3241	2899	33	8446	6382	55	10271	7708	56	319456	239969	99	0.175371
98310	86590	86	32355	27833	83	870	940	0	1652	1606	19	3379	3153	35	4278	4117	39	142780	125391	82	0.175371
50124	50745	69	18518	18290	57	438	489	0	450	692	0	2012	2017	23	1781	1746	20	76408	76042	71	0.176335
18127	19499	48	13485	13559	47	171	288	0	332	442	0	766	886	0	985	1097	9	41980	39157	59	0.177298
94682	92863	81	30506	30335	78	1246	1129	9	2370	2038	29	5960	5730	42	6262	6274	42	240439	234147	76	0.179225
31778	32787	62	14124	14396	47	276	219	0	756	556	0	1205	976	0	1689	1554	18	50440	47863	67	0.179225
303735	202565	121	139482	92760	121	4612	3412	42	8500	6015	60	19731	13956	82	23723	16709	100	784275	599090	119	0.179225
134706	127573	84	51282	49193	83	1650	1689	19	2551	2690	27	7337	7516	46	8566	7919	50	332849	319275	86	0.179225
40974	38682	80	16260	16303	53	173	248	0	258	488	0	1393	1438	14	1839	1882	21	62683	64749	67	0.181152
82770	73169	89	40139	35590	81	828	686	0	924	869	0	3334	3068	35	3921	3358	37	126911	115365	97	0.181152
133812	118661	96	61084	56691	88	1669	1540	20	2962	2867	30	6186	5868	42	7610	6855	50	254852	241401	88	0.182116
133910	126845	92	66577	63604	85	1759	2012	21	3516	2838	34	7446	6396	49	8387	7682	61	278030	247506	82	0.182116
63621	64487	75	29997	30023	74	551	399	0	787	755	0	2302	2194	24	2718	2784	31	88038	87784	74	0.18308
198037	162906	96	89760	77982	95	2511	1953	29	5575	5103	39	12366	10966	59	14876	13404	75	519926	476402	97	0.18308
62929	61095	77	22443	22440	65	427	331	0	742	693	0	2006	2110	22	2638	2561	29	85877	84419	77	0.18308
40172	39282	70	14900	14823	48	566	465	0	897	835	0	1698	1634	19	2073	1997	23	71417	71426	68	0.184043
156398	132075	95	63183	53333	90	1492	1258	15	2654	2477	27	6503	5769	44	8600	6982	57	256952	220292	92	0.184043
50626	48917	89	22905	21928	64	531	291	0	1004	999	0	2222	2034	25	2398	2523	25	83970	77975	72	0.184043
126569	115687	100	58542	54488	86	2006	1754	21	3268	3360	33	7884	7376	48	9772	9688	53	311220	288257	83	0.185007
225040	179663	103	161489	133468	101	4001	3228	38	6790	5505	48	16576	13252	71	19204	16168	73	616049	490168	99	0.186934
204365	149613	123	88511	59881	123	2297	1649	23	4529	2747	43	9340	6415	64	12198	8241	82	399352	276962	123	0.186934
85857	75830	89	43314	39034	82	890	643	0	1058	1075	7	3170	2985	32	4330	4089	37	134032	122241	77	0.187897
178293	154339	94	56371	49305	90	2223	2256	23	4772	3635	40	9357	8358	51	10868	9069	61	365545	342564	86	0.187897
29712	30765	60	11770	12040	45	285	210	0	855	542	0	940	868	0	1363	1322	16	43486	46281	49	0.187897
56389	55981	76	11199	10894	45	547	536	0	1126	841	0	2142	1934	24	2529	2505	29	88658	82983	68	0.188861
182661	152567	98	71830	60467	96	2443	1953	29	4639	3840	40	11743	10921	63	13253	11527	69	451434	399481	94	0.189825
182769	143823	102	73722	57867	96	1664	1198	12	3158	2619	35	7988	6359	53	8146	6348	55	310734	255601	92	0.191752
128648	120131	88	29554	28095	81	1724	1711	20	3065	3157	29	7352	6755	50	8087	7456	53	282263	262283	82	0.191752
86895	83898	82	34343	32743	79	921	690	0	1152	1302	11	3607	3492	32	4612	3903	39	135181	131904	78	0.192715
34566	33258	71	13960	13999	49	375	436	0	530	758	0	1153	1528	15	1793	1764	23	58673	58872	67	0.192715
57331	55413	79	24145	23885	71	522	756	0	835	789	0	2094	2081	25	2921	2977	29	94525	89988	71	0.193679
29747	29496	62	11931	12045	45	149	321	0	279	511	0	1092	979	0	1056	1065	11	50030	48083	65	0.195606
112286	106621	84	34061	32590	82	1313	1330	13	2728	2089	31	6008	5427	43	7176	6561	50	224376	210437	85	0.19657
52590	54510	67	19504	19443	53	608	587	0	1013	745	0	1955	1898	23	2502	2491	26	84346	86264	68	0.19657
157410	136243	108	70970	61856	91	2016	1753	25	4090	3430	38	7963	7437	47	10479	9722	53	306200	283069	86	0.19657
187051	142930	101	86088	63928	100	1967	1528	22	4090	3008	36	8889	6906	52	9404	7107	60	346677	271005	95	0.197533
136414	123777	87	53300	48076	85	1632	1481	19	2784	2638	30	6973	6427	44	7788	6830	50	253342	239458	82	0.197533
40697	40262	72	15460	15199	52	252	284	0	818	802	0	1490	1265	17	2306	2553	26	68149	65745	70	0.198497
203838	162935	102	117847	96276	100	2842	2404	27	4979	3677	40	10244	7871	60	12852	9661	71	409031	323013	98	0.198497
83884	82334	81	52817	52364	77	733	638	0	1646	1518	17	3520	3548	32	3722	3558	33	150787	143067	76	0.19946
169232	152756	90	72198	65343	91	1920	1799	21	4384	3868	42	9776	8717	56	11110	10310	61	378782	357712	88	0.19946
117290	109526	100	53082	49741	84	1158	1279	12	2382	2156	27	4767	4431	39	5526	5632	39	189881	186091	80	0.200424
47615	46953	75	16596	16501	51	348	460	0	881	902	0	1857	1750	21	2535	2343	27	71841	73624	70	0.200424
121779	113448	86	52204	48581	84	1393	1315	14	2542	2274	28	4763	4244	40	5820	5436	45	197964	186949	82	0.200424
45196	44878	69	13929	13869	49	502	732	0	740	685	0	2204	2352	24	2486	2576	25	88132	88391	70	0.201388
140687	113828	102	48931	38555	91	1420	1018	4	3075	1991	33	5914	4835	46	6963	5536	50	226722	193281	87	0.201388
175290	156304	92	69862	62057	90	2383	2019	26	4720	4261	45	10311	9211	57	10014	9653	56	387512	371832	86	0.201388
38924	39739	81	12149	12269	46	357	336	0	784	691	0	1328	1499	16	1778	1807	18	51488	52699	68	0.203315
143225	127736	104	40153	35609	84	1786	1690	19	3060	2727	30	7023	6732	45	7430	6740	45	269773	254620	85	0.203315
120084	116635	93	75159	72913	84	1309	1208	15	2918	2824	30	7168	6883	51	8303	7218	54	277746	268884	82	0.203315
118403	112935	84	39385	36881	84	929	947	0	1738	1668	18	5386	5387	40	5444	4969	40	208133	195925	84	0.204278
93205	87967	84	43745	40031	81	726	770	0	1963	1545	26	4322	3741	38	4972	4862	38	160998	153858	82	0.204278
165566	142055	95	84800	72799	92	1958	1924	22	4255	3931	37	9534	8387	59	11619	10200	63	380226	348040	91	0.204278
22972	26332	44	11055	11438	43	275	170	0	514	589	0	786	729	0	1349	1218	12	34277	36904	59	0.205242
74916	74864	86	33258	32935	77	810	760	0	1185	1315	12	3193	3009	31	4215	4097	36	120629	117228	71	0.205242
117401	95868	95	45182	35062	90	1058	893	0	1616	1418	17	4373	3755	39	5436	4302	46	188003	154596	87	0.205242
27540	27564	66	15979	16227	48	80	89	0	665	422	0	1061	1003	1	1448	1343	14	41973	42942	65	0.205242
227466	171060	106	98471	76337	100	2755	2055	31	4611	3105	47	10284	7340	63	12904	10563	62	427680	337645	102	0.206205
29516	30580	52	8541	8678	40	338	458	0	622	658	0	1368	1173	11	1757	1506	16	47254	44440	71	0.206205
49826	50229	76	19616	19766	54	243	317	0	555	679	0	2027	1974	21	2379	2437	25	79587	77624	75	0.206205
227786	163253	106	109891	75682	106	2690	1822	31	4817	3709	42	10140	7116	58	12676	8169	72	393210	281091	103	0.206205
126290	112126	86	60622	54433	86	1285	836	0	2682	2015	31	5465	5123	41	5387	4937	40	203133	193110	85	0.207169
35722	34821	75	8581	8697	40	286	335	0	421	559	0	1339	1471	15	1522	1499	18	49580	52100	67	0.207169
130806	118847	87	55782	51242	86	1461	1667	17	2917	3115	29	7809	7050	46	8638	8016	53	287943	269274	88	0.208133
115496	105731	89	50558	47790	82	1277	1363	15	2984	2915	30	6282	6234	43	5910	5813	42	235506	221024	86	0.208133
81899	77933	82	33389	31053	78	902	815	0	1870	1626	16	3421	3304	32	3891	4065	31	130104	128148	74	0.209096
88425	83047	86	40555	36433	82	865	712	0	1864	1223	20	3607	3147	33	3910	3375	37	143210	133226	86	0.209096
122067	104810	104	44199	35604	90	1520	1297	15	2539	2309	28	4970	4487	41	5679	5305	43	198125	173257	92	0.21006
159501	135075	91	81459	68401	90	1705	1443	21	3584	3566	31	7403	6458	50	9778	8351	56	292054	251877	89	0.211023
177287	148753	96	122755	108921	96	1948	1634	21	4005	3284	35	7645	6883	49	9715	7622	54	314634	274257	112	0.211023
107908	101100	83	34364	31556	80	1055	791	0	1915	1864	24	4675	4134	39	5687	4509	42	185126	176412	80	0.211987
103301	98177	86	40498	39144	80	1000	974	0	2124	1974	26	4593	4457	38	4824	4491	39	199191	186792	82	0.211987
63925	63837	80	25601	25394	74	259	399	0	1123	1399	11	2270	2364	25	2673	2691	31	92705	92724	73	0.211987
32871	32779	68	12217	12414	45	-6	119	0	407	348	0	901	1137	8	1470	1419	16	44776	46950	64	0.21295
111241	98245	89	36582	32103	82	1181	959	0	1778	1975	23	4151	4052	36	4318	3936	40	176218	158738	82	0.21295
330025	230002	140	196512	143677	131	5901	4297	44	11031	8190	59	25107	18036	103	30695	21503	122	997060	721333	135	0.213914
169638	141471	93	75114	64239	92	2139	1641	23	3687	2744	36	8567	7165	60	10604	8508	56	343416	282606	93	0.213914
76110	69898	87	29556	26642	81	630	614	0	1067	1009	3	2915	2416	31	3955	3700	34	121890	113862	77	0.214878
25147	25773	62	8898	9036	40	303	343	0	461	405	0	826	724	0	1185	1073	7	38502	38698	58	0.219696
150036	132055	93	69320	60657	89	1325	1235	11	3176	2426	34	6757	5967	46	7399	6731	48	263415	242926	85	0.219696
116730	110240	86	39190	37436	82	1115	1002	2	2357	2317	23	5068	4825	40	6928	6543	44	204050	196870	81	0.219696
37017	35017	76	18129	18093	53	262	425	0	728	698	0	1383	1179	11	1720	1662	17	51900	53055	60	0.220659
111584	106078	83	46521	44070	82	1340	1459	17	3510	3167	33	7065	6592	47	6406	5768	47	270658	261071	83	0.220659
158459	136163	104	64204	54707	90	1570	1185	14	2563	2378	31	6076	5033	46	6920	5362	51	242645	216976	87	0.221623
103534	100191	94	39281	37640	80	889	937	0	2124	2066	22	5407	5280	37	5360	4824	46	203253	194703	97	0.221623
39717	40573	71	16627	16583	52	327	287	0	1126	1006	2	1672	1557	17	1594	1732	17	62032	57128	85	0.221623
281984	195093	121	213506	157025	119	4988	3496	42	9039	6557	68	20536	15700	83	24165	17812	88	783673	606946	115	0.222586
136586	129572	85	67770	64695	82	1749	1588	20	3523	3276	37	9223	9200	53	8844	8607	51	343460	326832	86	0.224513
91731	88908	95	28288	27237	78	848	885	0	1532	1805	21	4831	4501	40	4926	4057	40	179818	177648	79	0.224513
30731	32671	61	12284	12634	45	247	275	0	345	663	0	1417	1546	19	2085	1749	26	65931	68139	67	0.225477
130287	121065	93	60798	57165	84	1529	1439	16	3978	3472	33	7464	6615	49	7776	7019	50	304580	294563	86	0.225477
55208	55120	79	21282	21347	60	485	519	0	1126	873	0	2200	2244	24	2788	2740	30	81731	82952	63	0.226441
205283	165500	103	73526	59464	97	2218	1938	24	4253	3960	37	9796	7453	59	10752	8635	60	415525	347171	97	0.226441
27731	29613	64	12917	13224	46	292	265	0	236	701	0	932	949	0	1498	1470	17	44372	44107	54	0.226441
97847	95324	80	31918	30860	78	1018	985	0	1542	1464	18	4079	4093	34	4286	4341	36	175760	171765	79	0.227404
42637	41829	76	9186	9294	41	518	590	0	1089	821	0	1802	1781	21	2217	2418	23	70508	69502	68	0.231258
126081	112974	90	44610	39574	85	1050	1012	3	2907	2216	31	5850	5231	42	5393	4920	44	229718	211002	83	0.231258
63562	63795	79	27839	27340	75	450	558	0	1019	1343	12	2286	2492	25	3362	3425	28	96128	95894	72	0.231258
27703	27718	65	13382	13484	47	394	317	0	1108	770	0	804	825	0	1203	1329	12	39865	41378	68	0.232222
62972	62685	80	21958	21649	63	379	412	0	666	812	0	2085	1963	24	2696	2702	29	91710	90976	73	0.233186
151321	127448	92	65295	54499	90	1258	1200	10	2502	2073	33	5581	5072	42	7255	6119	46	240819	202506	88	0.233186
164508	134581	93	70430	56749	92	2153	1710	25	3369	2947	36	8875	7548	55	10490	9467	57	372980	323474	87	0.234149
74008	72537	91	31334	30450	77	793	663	0	1253	906	0	2845	2645	30	3148	3084	31	108193	102413	74	0.234149
185109	144060	115	67802	53397	97	2112	1635	25	3728	3053	42	9672	7698	54	10091	7867	57	388851	318900	98	0.234149
104447	100047	87	41144	39947	81	1227	1380	13	2126	1834	22	4255	3915	36	5758	5235	44	169055	161352	81	0.235113
137327	120795	91	48977	42078	88	1084	871	0	2278	2304	28	5656	4990	41	5648	4451	43	201316	182509	83	0.235113
69372	66117	78	31926	30180	77	728	738	0	1509	1363	14	2908	3121	28	3696	3801	33	124877	117405	75	0.236076
85869	82313	81	34566	33355	78	916	952	0	840	1202	12	3065	3018	29	4401	4321	34	127902	125641	77	0.23704
98304	94521	81	27122	26456	78	907	1018	4	1687	1692	19	4324	4320	35	5205	4959	39	180969	171859	81	0.23704
68241	67687	78	24858	24411	75	751	775	0	1320	1660	16	2604	2667	27	3089	3416	31	106347	103837	73	0.23704
112491	104596	86	53428	49090	83	1517	1402	15	3345	3052	30	6724	6345	42	6042	5844	44	234539	224075	82	0.238003
93352	92572	80	29151	28516	78	748	998	0	1350	1648	15	3677	3625	33	4197	3827	36	151816	145315	83	0.239931
48297	48917	74	19865	20050	54	406	454	0	192	679	0	1803	1544	20	2278	2347	23	66692	64863	72	0.240894
133958	121908	99	58735	55865	85	2295	2082	26	3091	3124	29	7085	6249	45	9115	8539	52	292813	260750	86	0.241858
173072	137887	103	78926	65110	94	1667	1367	20	3255	2510	34	7024	5681	48	9631	7860	50	296057	244934	98	0.241858
130048	117389	90	47628	41996	87	1441	1175	16	3018	2449	33	6603	6201	46	7615	7232	51	267847	246053	87	0.241858
118031	112238	85	56440	52928	83	1340	1276	15	3078	2610	32	5546	5410	40	5646	5303	43	199859	194171	87	0.241858
54664	57037	70	10907	11906	41	485	576	0	1167	1290	11	2632	2757	28	3337	3329	32	105839	106721	75	0.242821
33918	31685	73	20321	20487	60	344	496	0	591	503	0	1339	1352	15	1231	1648	15	51214	51831	67	0.242821
141196	119937	99	70644	60549	90	1263	1017	4	3085	2408	37	6734	5715	47	7094	6522	44	261945	233732	94	0.243785
61454	59441	79	26026	26062	72	442	528	0	932	1044	4	2454	2341	27	3250	3203	29	91244	87223	74	0.243785
151231	134553	98	50383	43300	88	1445	1273	16	2509	2843	30	7292	6978	45	7906	7278	46	292422	268525	87	0.244749
175328	142033	101	66642	53616	95	2411	1879	26	4187	3516	41	10125	8891	52	10701	9794	50	405275	361151	93	0.245712
42316	41550	76	16366	16177	52	547	594	0	678	574	0	1439	1446	16	1926	2011	23	57627	58483	62	0.246676
214088	153234	103	90234	65706	102	2185	1710	25	4760	3492	44	8926	7069	55	10560	7412	60	356401	270352	98	0.247639
222302	177400	104	87175	69902	104	2138	1736	23	5388	4854	45	12344	10719	65	12575	9790	60	466287	395998	98	0.247639
223998	178238	100	81488	66018	99	2828	2234	30	6168	4632	47	11994	10097	60	14571	12155	65	466032	429502	95	0.247639
113896	97116	93	44662	38041	85	908	899	0	2048	2002	24	4613	3945	39	5340	3891	47	178285	160963	80	0.249566
43749	43595	73	12185	12119	45	424	404	0	987	851	0	1726	1658	22	2179	2183	22	66641	66259	65	0.249566
248824	177635	112	105230	75523	109	2589	1744	28	4765	3287	43	10407	7788	60	12019	8730	65	389772	290050	104	0.249566
15819	17164	47	5654	5962	35	195	235	0	378	592	0	701	665	0	902	906	0	26349	26731	53	0.249566
31259	30323	77	11245	11218	44	126	210	0	508	679	0	1260	1409	14	1378	1650	17	56165	57428	60	0.25053
321581	222680	133	173779	121032	134	4634	3153	40	7248	5343	51	17319	12241	71	20210	14008	79	656236	474354	128	0.25053
205560	176113	100	143890	128681	98	3683	2898	32	6064	5029	50	12436	10874	59	15883	13276	68	491830	419025	100	0.251494
220239	158266	105	80545	58189	104	2645	1640	32	4200	2804	44	9627	7144	59	11808	8528	58	390022	291445	106	0.252457
216903	160402	106	82845	60541	104	2675	2141	28	4155	3029	40	9780	8007	58	13409	10801	63	390295	313067	97	0.252457
86979	85961	81	42205	41601	78	1029	968	0	2418	2327	27	5192	4896	40	5136	5097	38	193662	186866	74	0.253421
156567	142154	92	80337	74195	88	1959	1797	24	3724	3319	36	9836	9148	56	10707	10034	56	400577	359358	85	0.255348
182396	146685	100	75779	61614	96	1701	1395	20	3306	2167	35	8248	6824	50	9780	7946	59	314422	268069	94	0.256311
43474	43810	85	16961	17211	52	341	480	0	692	574	0	1260	1356	17	1602	1585	25	64149	64525	71	0.256311
126868	119942	83	42233	39375	82	1555	1496	17	2539	2543	33	6521	6532	45	6315	5669	47	246313	229337	81	0.257275
105931	102481	88	42658	41197	80	1459	1340	16	2251	2425	27	5712	5492	41	5144	5357	37	217970	215301	84	0.257275
109947	104502	82	55132	52411	82	908	884	0	2812	2374	26	6073	6173	40	6039	5766	41	235932	227046	85	0.258239
100878	99157	84	57021	56225	80	975	934	0	2521	2431	26	6759	6699	42	7576	7482	45	267989	260414	79	0.258239
110309	96870	92	46290	38767	87	932	784	0	2089	1868	22	4525	3807	39	5150	4118	44	183506	158787	101	0.258239
83104	82283	78	37173	36524	78	744	899	0	1567	1623	18	2977	2822	30	3877	3703	36	115612	112829	72	0.259202
61704	62826	76	25715	25774	69	569	445	0	1227	1331	17	2131	2164	26	2559	2710	28	99378	96672	75	0.259202
146959	136909	89	81849	78297	85	2152	1950	22	3383	3225	33	8678	8339	48	9338	9538	47	369857	351084	84	0.259202
166463	147221	99	79908	72240	88	1532	1469	18	3517	2941	35	6745	6107	44	7350	6826	46	271568	235196	83	0.259202
47422	45191	80	13088	12987	47	464	400	0	1194	1065	8	1376	1622	16	1774	1940	21	70849	67734	71	0.261129
23267	24000	64	14969	14970	48	15	314	0	-257	227	0	906	822	0	999	880	0	37487	38930	64	0.261129
130967	118550	91	47506	42282	87	1597	1456	18	3064	2291	31	7600	6790	50	8515	7780	56	318851	299972	87	0.261129
18315	20591	47	12761	13241	45	197	152	0	368	333	0	811	1063	5	1027	1072	6	36257	36072	61	0.261129
121193	109267	88	46735	42142	84	1187	1024	4	2420	2429	27	6071	5491	43	6485	6021	45	245525	230161	87	0.261129
105370	100392	85	44848	42703	82	998	888	0	1982	1994	24	4358	4487	34	5047	4760	38	178710	171548	83	0.262093
120550	110405	87	43393	39273	85	1080	1076	8	2564	1885	27	5573	5093	41	6907	6425	46	249769	230464	79	0.263056
68126	67382	83	25986	25986	74	599	628	0	1336	929	0	2713	2505	28	2392	2508	27	95311	92240	73	0.263056
168944	146052	91	54934	45455	91	1964	1612	24	4248	3662	36	8842	7864	53	9622	8576	56	359528	321384	91	0.263056
89935	85687	83	43587	41202	80	723	656	0	1295	1063	7	3191	3121	31	4196	3565	37	131852	116504	70	0.26402
126290	112602	85	51286	44865	84	1428	1333	15	2159	2309	25	5537	4702	42	6866	5900	47	223763	200526	83	0.26402
124479	110531	99	56102	49407	93	1472	1289	15	2192	1663	25	5382	4746	38	6544	6159	47	214552	192977	103	0.26402
41701	40245	73	11732	11598	45	474	535	0	791	837	0	1759	1919	19	1918	1612	27	77477	76667	74	0.265947
220639	168580	105	82303	62442	103	2751	1918	31	4570	3359	44	11714	9135	63	12557	9157	67	485762	378284	108	0.265947
119081	111930	83	45637	40917	82	1068	742	0	3416	3080	34	6745	6187	45	8038	7402	52	283848	263181	89	0.265947
241241	168167	123	95353	68872	105	3384	2015	37	4325	3250	44	10324	7483	59	13222	9926	64	416950	304828	108	0.268838
70736	71375	79	16626	17010	48	520	586	0	1314	1269	14	3345	3084	32	3934	3377	34	123101	121242	79	0.268838
122934	103604	93	52017	43109	88	1337	1080	7	2575	2106	33	5062	4048	41	6934	5506	57	210602	177797	90	0.269801
16033	15046	62	11686	11854	45	172	191	0	12	165	0	718	707	0	988	1112	8	24925	25829	58	0.271729
135585	118987	96	59295	51085	89	1651	1208	14	2496	1932	29	5844	5339	41	6216	5839	42	227388	200822	92	0.272692
148005	127866	108	48395	42519	88	1422	1437	15	3354	2755	31	7871	6983	48	7702	6896	48	306923	280071	94	0.273656
21707	22329	55	11852	12049	45	554	468	0	658	548	0	1079	982	0	1130	1232	10	45400	45122	63	0.274619
58469	58165	76	19030	18404	59	649	578	0	575	729	0	2105	1825	24	3495	3356	37	101459	95738	77	0.274619
142354	128251	94	52863	47295	89	1840	1848	21	4130	3765	38	9609	8760	53	9074	9081	52	350633	326319	92	0.275583
29558	28254	72	14482	14466	48	263	339	0	282	401	0	871	1016	2	1289	1342	12	44045	43386	68	0.276547
136737	114496	98	54789	45673	89	1308	1150	11	2350	1961	29	5685	4898	44	6647	5860	45	201778	172354	89	0.276547
73808	73818	76	27323	26964	75	672	620	0	1696	1573	21	3019	3149	29	3312	3333	30	122810	118215	76	0.276547
67846	67166	78	29827	29030	77	505	466	0	1286	1396	11	2615	2541	28	3111	2925	28	110334	108632	93	0.276547
89404	88078	79	33897	33441	77	1244	1180	10	1644	1543	17	3126	3143	31	3859	3559	35	136680	131344	75	0.27751
138388	122280	91	69536	61047	88	1305	1249	12	2699	2699	31	8050	7521	48	8652	7668	58	321995	290177	88	0.281364
96242	94932	81	43114	42219	80	1127	1003	1	1885	1784	22	5359	5315	40	5465	5478	38	205028	202312	74	0.281364
104243	99017	85	36446	34809	81	1302	1329	12	2130	2158	26	4665	4534	38	5194	4876	38	173802	168793	81	0.282328
209169	161767	107	59495	47068	96	2215	1634	25	3934	3636	36	8465	7011	51	9583	8335	51	338184	276750	98	0.283292
161464	135547	101	103883	91591	93	1609	1676	20	3903	3436	37	8747	7739	50	9507	8176	56	360313	317630	89	0.283292
50369	47415	86	19089	18913	58	292	380	0	768	992	0	1653	1756	20	1837	1928	20	62087	63194	69	0.284255
43864	45335	65	15578	15658	50	267	356	0	1007	787	0	1526	1612	21	1963	2235	26	68790	68148	62	0.285219
52342	50107	78	21178	19749	67	183	311	0	883	918	0	2099	1967	24	2429	2234	26	91167	91242	73	0.285219
107819	96776	93	44651	39475	83	1573	1513	19	2900	2324	29	6515	6262	42	8216	7428	51	254341	244303	83	0.285219
58312	58965	77	20054	19994	58	552	574	0	1318	1188	12	2583	2493	29	2534	2519	27	100198	98524	72	0.286182
76728	71166	87	27685	24084	82	952	597	0	1274	1103	7	3414	2800	34	3879	3682	35	127497	112041	95	0.286182
16247	16873	57	7385	7584	38	101	205	0	477	776	0	831	741	0	645	708	0	33676	34543	62	0.286182
162479	138907	94	84327	73232	92	2131	1757	25	2946	2299	31	7643	6620	50	8556	6871	50	292928	248477	92	0.287146
139459	112887	96	63411	52713	90	1411	1392	12	2469	2174	31	5395	4295	41	6497	5301	48	221190	187600	93	0.288109
26177	25463	75	14268	14034	50	261	419	0	929	829	0	914	1022	3	1366	1696	16	46188	47046	63	0.288109
34988	35211	69	16185	16362	48	379	449	0	712	678	0	1861	2015	20	1343	1449	15	61055	60882	71	0.288109
232582	182844	108	133657	106657	102	4782	3492	41	7396	6268	55	15866	12656	71	21360	17530	83	712248	597328	102	0.289073
38133	39375	53	12018	12316	43	308	396	0	1024	1044	5	1391	1288	13	1621	1743	18	51179	54607	67	0.289073
21749	21331	59	8965	8992	41	396	331	0	503	429	0	991	923	0	1043	1151	12	36614	35987	72	0.289073
40479	39477	74	10069	10233	43	406	450	0	699	823	0	1374	1221	11	1700	1772	22	59410	59251	75	0.290037
119240	116949	81	46460	44217	81	1981	1770	23	3253	2750	31	6428	6150	43	7054	7014	43	239200	226638	79	0.290037
160181	141778	89	68614	57350	91	1980	1638	21	3918	2954	39	8396	7535	53	9393	8201	51	351252	308707	90	0.290037
24455	25898	55	10280	10133	44	183	269	0	391	373	0	914	1146	8	1346	1491	15	41085	41299	60	0.291964
70277	68916	80	23081	22702	66	521	553	0	1154	1256	12	2599	2658	26	2862	2984	28	111313	109483	78	0.291964
177297	145724	100	89151	73301	97	2547	2268	28	4163	3828	37	10184	8836	55	12970	10830	64	378635	330181	96	0.291964
102168	86330	98	42652	34858	86	1314	1179	9	1705	1068	6	3420	2701	37	4387	3633	42	151053	130038	85	0.292927
154038	140938	90	101747	95286	90	1737	1469	21	3763	3662	34	7336	6713	46	7852	6641	48	277246	254879	84	0.292927
55460	54737	85	27697	26898	74	474	476	0	524	756	0	2301	2368	25	2159	2155	24	85077	82741	71	0.293891
13070	15234	39	7295	7462	39	275	274	0	341	577	0	473	705	0	738	761	0	21565	21890	57	0.293891
143302	131916	92	61535	57237	86	1438	1248	13	3090	2980	31	7149	6703	45	7600	7000	53	278480	258988	83	0.294854
34107	35606	63	16776	17259	51	359	415	0	800	687	0	1513	1540	16	1734	2191	20	55274	54751	69	0.295818
44545	41573	81	22105	20831	63	441	421	0	344	807	0	1718	1573	21	2530	2306	26	74895	72990	74	0.296782
191229	150070	97	64267	51547	94	1838	1393	24	4991	3906	44	9533	7622	56	10882	9096	57	389828	309912	100	0.296782
115206	112750	82	59136	57944	82	1595	1562	19	2560	2299	29	6152	5452	44	7282	7549	44	252246	234541	77	0.296782
36329	34876	72	11985	12290	44	850	694	0	1020	923	0	1823	1936	23	2483	2534	29	78229	75050	72	0.297745
113403	108029	91	36534	34021	83	1598	1678	19	2463	2727	24	7185	6868	45	6846	6505	44	301597	287696	87	0.297745
119230	101668	88	57828	48881	88	1189	797	0	2777	2316	32	5428	4320	46	6615	5713	43	229369	194376	88	0.297745
42210	41569	72	14197	14163	48	462	523	0	856	912	0	1683	1900	19	2837	3106	27	80987	80768	73	0.298709
66053	66905	75	25386	25148	74	666	747	0	1545	1404	13	2069	1903	25	3134	3271	32	98816	93804	81	0.299672
39422	38435	73	15868	16048	49	403	378	0	238	384	0	1262	1365	15	1719	1633	21	50886	49399	65	0.299672
120430	109080	90	45295	42597	83	1028	1129	9	2834	2933	32	5873	5341	42	6716	6406	43	212176	199007	84	0.299672
152627	132510	106	81593	71085	90	1553	1470	18	3462	3091	37	8726	7449	51	9128	8193	57	320633	268671	85	0.300636
183337	147370	108	66297	52797	95	1801	1597	23	4524	3721	41	10218	8095	58	11010	8924	59	395307	329307	98	0.300636
51659	52136	79	19248	19215	56	647	622	0	1254	1062	4	1948	1684	24	1887	2178	21	74178	74107	72	0.3016
157480	134581	94	59733	51110	90	1627	1263	15	3724	3448	34	9038	8143	53	9926	9363	52	381328	332220	95	0.302563
188228	166029	97	117002	105739	97	2567	2282	27	5240	4526	43	10095	8954	55	12289	10689	62	415514	362278	98	0.303527
154283	134136	107	48829	42497	89	1267	1133	10	3315	2827	31	6858	5914	48	7288	6739	45	264945	245717	88	0.303527
97560	93862	82	42833	40953	79	871	915	0	2248	2211	24	5548	5369	40	7182	6907	45	240097	233598	83	0.303527
115583	110504	84	40484	38600	82	1446	1591	15	3109	2642	31	6437	6109	41	6797	6379	46	269935	259266	86	0.30449
169833	140713	95	75715	59862	93	1972	1461	18	3287	2446	40	7371	5976	49	8586	6961	57	306960	247043	97	0.30449
113933	98381	84	47329	40591	85	999	794	0	1610	1430	25	3632	3550	33	5004	4019	48	160821	143745	82	0.30449
126181	99697	97	52010	41940	90	1191	979	0	2292	1765	27	4469	3785	43	5995	4331	50	206670	160332	90	0.30449
42312	41426	75	17470	17574	54	144	283	0	447	582	0	1231	1353	16	1313	1647	14	59898	62442	70	0.305454
65318	64590	82	29885	28973	76	565	597	0	1128	813	0	2470	2369	27	2788	2810	30	90293	82780	92	0.305454
93131	90508	85	41386	40275	80	932	805	0	2102	1519	27	3591	3391	32	4977	4972	41	152433	144086	70	0.306417
39207	39196	73	18172	18359	54	341	408	0	222	567	0	1462	1423	18	2287	2101	27	72842	70215	72	0.306417
124416	112894	89	44161	38645	87	1722	1180	18	2590	2210	29	5183	4630	41	6186	5451	42	217949	199349	85	0.307381
125931	118020	85	42725	41116	83	1266	1167	12	1916	1974	22	5567	5737	38	6799	6647	44	222119	211650	82	0.308345
170871	152539	97	97819	87923	91	2189	1982	26	4866	4106	40	9764	8970	53	11043	10249	61	400724	363736	88	0.308345
42598	46510	56	20095	20592	53	525	372	0	957	778	0	1679	1523	19	1427	1301	17	59734	60175	66	0.308345
133192	117771	90	58066	48485	90	1427	1223	13	2330	2266	30	6351	5507	45	6716	5761	49	225152	191064	105	0.308345
32302	36256	53	16063	16748	47	318	261	0	128	331	0	1166	1503	14	1281	1494	16	48159	51261	62	0.308345
27781	29786	50	13626	14465	45	184	216	0	596	593	0	1218	1251	14	1495	1279	19	44959	46735	59	0.308345
144335	132595	100	79610	75154	88	1734	1752	19	3840	3742	33	9704	9548	49	9831	9049	54	366428	347421	87	0.309308
267118	150760	131	104155	59150	127	3104	2018	42	6741	4187	57	13843	9344	74	17543	10620	90	575272	376077	123	0.309308
163151	139092	93	68933	58050	92	1723	1572	19	4021	3932	38	8873	7898	55	10777	9248	62	367172	328888	91	0.309308
98593	92365	98	32137	30841	80	1141	1140	11	2271	1762	28	4293	4278	35	4911	4781	37	158336	148335	81	0.310272
111680	110124	82	44334	43091	80	1630	1636	18	2004	2078	21	4509	4509	35	6813	6818	45	196728	187568	78	0.310272
135549	122707	87	71566	66454	87	1868	1549	23	3624	3240	39	9647	8409	56	10004	8926	61	367114	315566	85	0.310272
157353	129961	91	56783	47233	91	1014	906	0	2633	2283	28	5943	4695	49	7247	6141	51	237473	202718	83	0.310272
134563	117870	89	47075	40380	86	1437	1316	15	2903	3029	30	7012	6101	44	8060	7346	50	261030	240758	83	0.310272
81484	78917	82	36791	35946	79	989	1135	10	1310	1401	17	3107	3070	31	3936	4380	31	126349	121483	69	0.312199
52406	53605	76	22534	22233	64	291	413	0	651	987	0	1506	1457	19	1858	1706	24	69798	70944	66	0.312199
14761	14010	60	8634	8803	41	287	237	0	728	583	0	562	413	0	1352	1399	15	25511	27132	48	0.313162
164940	141594	106	109387	96814	95	1991	1636	23	4092	3906	37	9077	7838	56	10126	8638	62	348527	322427	94	0.313162
123461	110829	86	50787	44344	85	1566	1353	16	2172	2159	27	5802	5239	41	6719	5721	47	213152	191058	83	0.314126
92702	92262	79	37608	37307	79	909	910	0	1760	1386	22	3781	3926	33	4332	4196	37	130530	125591	79	0.314126
153334	133449	91	54196	47074	89	1371	1164	13	2602	2494	27	6424	6064	43	7197	6395	47	249519	229744	93	0.314126
34669	33508	73	15343	15564	49	351	354	0	616	512	0	1409	1251	12	1687	1588	18	57897	58715	66	0.31509
28820	28423	75	12702	12812	47	416	320	0	614	754	0	855	1045	5	1337	1420	16	39343	40006	61	0.316053
32057	33404	68	20269	20532	61	147	296	0	78	359	0	1221	1168	10	1456	1574	16	47584	48622	66	0.316053
242525	199337	106	181295	153616	102	5446	4767	39	9058	8170	56	21584	18801	83	26672	23444	91	818565	725089	102	0.317017
89634	86630	85	32406	31955	78	786	740	0	2103	1800	20	3095	3067	33	5315	4336	56	146415	135230	96	0.317017
110494	107897	81	45851	45331	79	1133	1108	10	1913	2242	22	5620	5473	43	6003	6543	47	217303	205304	75	0.317017
134164	120292	92	36091	31402	83	1297	1241	11	2646	1964	29	5850	5674	41	6872	6301	48	214335	194475	89	0.31798
134043	126565	87	65985	63777	84	1403	1291	12	2052	2631	26	6684	6277	44	7636	6724	47	221087	207113	84	0.31798
50401	48568	82	22068	21526	63	461	520	0	643	783	0	1919	1851	22	2593	2649	28	76352	73602	75	0.318944
179264	155524	96	73177	65779	92	1737	1518	21	3007	2465	31	6872	6431	44	8406	7744	49	280646	258013	90	0.319907
20069	20535	57	9983	10191	43	263	272	0	340	485	0	751	836	0	980	1077	7	31074	30624	62	0.319907
68252	67216	77	25418	25053	75	569	636	0	1410	1526	12	2708	2674	27	2751	2684	28	99665	97801	77	0.320871
88021	84765	81	30635	29906	77	678	719	0	1426	1210	14	2973	2985	30	3620	3224	35	127481	126923	71	0.321835
137618	124345	90	61445	56486	86	1910	1766	22	3463	2872	35	6996	6412	44	8993	8744	48	281059	267578	87	0.322798
36143	37760	59	21217	21531	62	189	190	0	662	710	0	1281	1546	15	1888	1999	21	56980	56145	71	0.325689
22716	22127	57	12067	12094	47	111	137	0	678	675	0	979	820	0	1016	1152	8	39530	38653	64	0.327616
221313	174682	117	78585	61597	104	2404	1671	31	4105	3560	40	11185	9368	57	12461	10656	64	465838	394980	106	0.327616
119430	112778	92	36087	34694	81	1382	1192	12	2171	2174	23	4918	4636	39	6109	5608	48	200990	190315	87	0.32858
158704	134947	91	76904	66478	90	1925	1702	19	3922	3598	37	8875	7654	50	9753	8512	58	364883	323957	94	0.329543
43637	43479	74	19305	19439	55	356	340	0	355	945	0	1747	1634	21	1904	2075	21	68040	66111	73	0.332434
40150	42585	60	20740	20748	61	199	295	0	645	609	0	1177	1293	14	1932	1865	22	54097	51942	70	0.334361
15995	15623	46	6894	7087	37	182	261	0	583	544	0	718	698	0	965	881	0	34035	32789	59	0.337252
124254	115114	88	67241	62386	86	1325	1305	14	2318	2355	25	5827	5508	41	6862	5844	49	238935	225862	78	0.338215
165965	145844	92	79904	69570	92	2078	1683	25	3789	3156	40	8431	6861	53	8525	6975	55	319789	268715	82	0.339179
150382	135034	91	93260	85995	90	2114	1820	23	3205	3363	31	8238	7750	47	9638	8863	60	324713	302211	87	0.339179
99941	93460	94	40963	38599	81	1130	891	0	2230	2125	22	4619	4296	42	4609	4478	39	169081	159163	73	0.340143
19913	21679	47	10880	11257	44	162	373	0	156	511	0	837	803	0	989	956	0	31840	34006	50	0.340143
67998	67054	82	23757	22836	74	659	754	0	908	958	0	2643	2648	29	3136	3015	33	102847	100438	71	0.341106
111699	103113	85	49230	45386	83	1477	1190	16	2343	2397	26	6174	5692	45	6983	6188	47	249767	239176	80	0.341106
56324	56039	76	28972	28280	74	779	801	0	460	747	0	2346	2468	23	2842	2771	30	99031	94215	89	0.341106
120574	115886	86	87243	84672	84	2159	2047	23	2647	2551	30	7572	6605	49	9409	8759	57	292776	264989	76	0.34207
90437	87264	81	28742	27895	77	1040	879	0	1331	1779	17	3585	3378	33	3830	4055	34	147720	144147	74	0.343033
59405	59960	77	29026	28887	75	518	689	0	708	929	0	2130	2075	25	2278	2422	23	77268	75681	68	0.343033
92547	89659	79	39947	38523	79	941	740	0	1614	1692	19	4343	4071	36	4391	4272	39	174172	173306	63	0.343033
98102	96242	88	43236	42801	79	1118	975	0	1727	1741	26	3820	3791	33	5797	5560	41	158012	154598	75	0.343033
51462	52691	73	25523	25328	73	475	477	0	945	863	0	2223	1833	26	2405	2678	22	77844	77980	71	0.343997
16439	16794	49	7042	7127	38	100	164	0	582	841	0	417	470	0	660	913	0	26924	27396	59	0.34496
133671	124035	91	47420	44925	83	1366	1392	13	2598	2055	25	6568	6062	46	6759	6486	46	263324	246694	80	0.34496
143772	126059	105	80603	73099	90	1181	1069	8	2319	2108	30	5809	5652	43	6821	6237	48	217459	205531	87	0.345924
119604	114262	87	53440	51625	82	1767	1602	20	2251	2303	26	5157	5427	38	7049	7108	41	223807	213045	83	0.346888
113813	104493	86	66498	62655	84	1909	1552	23	2745	2455	26	5362	5200	41	7216	6984	48	222756	210857	86	0.346888
141695	130895	88	69933	64409	86	2004	1722	23	3127	3087	31	7460	6775	45	8691	7277	58	294940	279062	85	0.347851
29010	29339	70	8532	8687	40	223	317	0	263	630	0	1385	1323	12	1440	1385	15	50962	51068	65	0.348815
84710	81823	79	35921	34551	77	923	868	0	1668	1409	17	3205	3431	30	4332	3824	37	132856	130614	74	0.348815
45586	48083	55	17358	17445	52	312	384	0	498	621	0	1741	1992	20	2007	2167	22	78598	79833	61	0.349778
157626	131904	98	52562	43537	94	1750	1401	22	2493	2143	30	6583	5599	49	8284	7394	51	271811	234920	93	0.349778
24403	24008	55	12679	12894	45	223	335	0	524	309	0	977	1143	9	1106	1140	9	41827	43522	63	0.350742
28327	28160	63	15559	15736	51	117	247	0	651	600	0	981	985	0	1249	1226	11	43180	43409	68	0.351706
34045	35645	58	10206	10300	43	463	341	0	741	764	0	1605	1674	18	1752	1719	20	58437	58996	67	0.351706
108478	99744	91	54329	50116	84	745	675	0	1736	1718	21	5168	4830	38	5670	5269	42	194777	181644	85	0.351706
57299	54696	77	17500	17475	53	268	368	0	867	861	0	1988	1742	23	2516	2901	27	79353	79550	75	0.352669
102971	97802	98	34489	33133	79	812	867	0	1690	1630	20	3526	3587	33	4813	4536	40	145826	142451	80	0.352669
100530	98983	83	36279	35359	81	1111	904	0	2038	1799	21	4809	4348	37	6045	6125	40	181929	176949	80	0.353633
28803	28167	62	13298	13570	46	456	276	0	335	589	0	1076	1107	9	1148	1326	14	42340	42861	65	0.353633
108757	104145	84	30989	29687	80	1272	1109	8	2274	2220	26	5605	5493	41	6397	6222	47	242568	230508	81	0.354596
137904	122075	91	61775	55132	87	1756	1634	19	3671	3154	36	7789	7135	50	8591	7681	51	327648	301001	89	0.35556
217933	118668	143	105279	48931	137	2338	1447	17	3278	2512	41	9119	5237	79	10864	6207	94	347454	199668	133	0.356523
164457	136934	104	71790	59252	92	1986	1733	21	3098	2506	31	7124	5613	49	8442	7001	53	280866	237075	94	0.359414
269246	186792	135	98727	67676	121	2696	1866	30	5403	3674	51	13021	9472	69	14150	9740	77	501493	363277	135	0.359414
113023	111674	83	53600	52418	81	1240	1191	12	1897	1780	21	5105	4953	39	6170	5975	41	196668	188140	78	0.360378
49726	49338	76	21764	22080	63	372	486	0	762	905	0	1935	2026	19	2161	1930	23	71171	68570	75	0.361341
128324	116247	95	48222	43298	86	1518	1295	12	2260	2296	25	6490	5904	44	7807	6829	45	262373	233701	91	0.362305
190961	167344	98	122273	106914	93	4111	3500	35	7212	6791	45	15779	14286	66	17509	15944	76	630014	559084	94	0.362305
228072	160533	113	98881	68115	110	2611	1666	30	4486	3061	43	10870	7304	57	12401	9344	60	410978	297385	109	0.362305
167713	144755	95	65610	56783	93	2184	1679	23	4152	3812	36	9900	9097	52	10813	9653	60	385908	356311	90	0.364232
42858	42393	68	18635	18424	57	367	284	0	516	523	0	1480	1597	18	2185	2061	24	62070	62826	71	0.365196
139510	118149	96	67671	57999	89	1118	907	0	2172	2434	26	6358	5328	46	7446	6790	47	247975	210148	92	0.366159
119716	114098	85	84632	79187	86	1545	1345	17	2915	2816	30	6908	6249	52	7885	7435	50	283812	269016	81	0.366159
40859	40736	67	18470	18210	56	337	435	0	565	699	0	1582	1694	21	1782	1818	22	65473	66219	63	0.368086
112012	99395	88	47881	42808	84	1006	927	0	2964	2388	31	4717	4609	38	5298	4815	43	174653	160821	82	0.36905
106919	101192	98	55730	53802	82	1600	1644	19	2605	2386	28	7441	7242	45	8131	7530	52	292892	279220	80	0.36905
168506	129628	95	71067	55184	93	1548	1016	5	3050	2495	35	6165	4996	49	8032	5764	57	259477	209314	89	0.370977
34811	35670	69	17203	17652	51	318	323	0	364	492	0	1273	1471	14	1235	1308	16	57702	57981	61	0.370977
14283	14476	59	3924	4074	32	200	226	0	260	511	0	799	832	0	1149	1338	12	32169	33925	55	0.370977
119572	112556	84	39689	37874	83	1655	1677	21	2570	2176	31	5160	5164	38	6912	6733	40	215384	206380	84	0.370977
141725	134638	88	49586	45738	83	1655	1598	17	2477	2414	28	6078	5785	42	7560	6700	48	257658	251814	79	0.370977
178275	161370	95	106609	96773	92	2612	2250	27	3887	4102	36	9283	9170	54	11050	10110	58	380466	364099	84	0.371941
164814	139391	101	55317	47040	92	1510	1317	15	2775	2543	33	6922	5804	45	8130	7022	48	267738	239263	92	0.371941
63583	61964	78	35136	35444	75	517	500	0	980	883	0	2107	2324	26	2829	2749	27	95917	90794	76	0.374831
48671	47584	76	24621	24297	73	359	306	0	608	947	0	1741	1653	22	1834	1824	20	82488	80984	74	0.374831
32166	32983	52	16253	16690	51	365	369	0	760	815	0	1329	1398	16	1617	1766	16	58849	59914	65	0.375795
205987	164384	117	72227	56151	100	2683	2315	28	5060	4524	43	12953	11552	62	14311	12144	72	480870	424726	98	0.375795
65396	62233	84	28403	26648	75	516	511	0	1601	1485	13	2635	2639	28	3655	3264	34	113473	107740	76	0.378686
14164	13808	62	4940	4941	34	81	149	0	355	517	0	334	460	0	491	667	0	21896	22415	53	0.378686
53407	52559	78	18645	18473	54	561	614	0	762	882	0	1545	1298	17	1939	1990	19	64879	63393	71	0.380613
150422	129842	95	79708	68803	91	1587	1370	15	3655	3476	35	6032	5194	46	8160	6907	53	270312	240202	91	0.380613
152763	130719	93	72341	61029	88	1661	1442	18	3266	3071	33	8207	7267	52	9099	7667	55	350948	301829	91	0.380613
52019	52382	74	15789	15957	48	297	377	0	771	803	0	1573	1630	20	2256	2458	23	75027	73201	72	0.380613
20789	22250	51	7178	7308	38	329	181	0	222	435	0	1287	1221	11	1105	1361	16	40637	41715	64	0.381576
136277	131253	90	60055	58312	82	1665	1561	18	3437	2832	31	6349	6200	42	8929	8486	51	269019	252132	77	0.381576
97756	92675	83	37507	35179	79	1003	1081	7	1858	1345	20	3458	3460	33	5001	4862	43	168199	159667	80	0.38254
232561	171608	122	105398	81563	111	2668	1894	31	5089	3995	39	10233	7462	58	13111	9815	64	422591	321749	106	0.38254
27149	27265	64	13266	13489	46	309	263	0	525	329	0	1138	1176	10	1499	1556	16	43630	44054	53	0.38254
65747	62995	82	27955	27755	74	445	497	0	903	1043	6	1741	1789	21	2711	2615	28	85964	83650	73	0.38254
101139	97130	82	33890	32962	79	987	932	0	1318	1631	18	3622	3722	31	4532	4158	37	147155	138632	73	0.383504
189235	162793	95	98257	85649	93	2190	1847	24	4418	4173	37	9863	8912	55	12476	11644	56	415216	379393	92	0.383504
98004	84955	86	42016	36184	84	971	858	0	2301	2083	25	4167	3699	38	5220	4691	41	175517	158052	84	0.385431
221211	129425	214	82298	46892	194	2551	1552	21	5070	3220	35	11517	8253	76	13952	9381	99	468642	320571	203	0.386394
75877	74236	77	29895	29374	76	866	793	0	1401	1494	15	2904	2816	30	3431	3444	31	118124	114890	76	0.387358
49489	50090	75	20724	20471	56	565	509	0	315	587	0	2023	2001	23	2634	2387	31	76066	75822	72	0.387358
121486	110570	87	50476	46361	85	1324	1241	12	2149	2091	27	5295	4906	39	6604	6302	48	215587	200793	85	0.388321
177210	145273	103	68161	56294	92	1940	1791	23	3222	3142	33	7916	6831	52	9635	8287	52	308627	273131	91	0.388321
229231	172155	109	102965	79395	103	2949	2262	32	5150	3723	43	10136	8017	57	13310	11224	66	423140	344499	104	0.389285
109330	101561	85	46028	42370	84	873	778	0	1921	1394	21	3934	3793	34	5155	4753	37	158578	151665	84	0.390249
130015	127571	86	59343	57173	83	2373	2081	25	4362	4256	36	10067	9811	54	10586	9266	57	380422	349824	85	0.390249
137842	119232	90	54235	46015	88	1421	1381	17	2951	2571	33	7838	6805	53	7858	6490	46	303143	268013	92	0.391212
134006	119613	89	58713	53442	87	1753	1583	20	2983	2478	32	5909	5128	45	7407	6449	45	239952	214100	81	0.391212
72370	71412	79	27520	27066	77	986	932	0	883	881	0	2862	2625	30	3878	4226	34	107502	104380	78	0.392176
52480	51685	74	22038	21744	61	507	634	0	928	915	0	1959	2240	21	2642	2970	27	91142	91662	71	0.392176
48171	47210	86	22643	22547	65	352	391	0	645	640	0	1597	1648	18	1952	1848	20	69994	65267	76	0.392176
40189	39459	83	21104	20927	61	241	389	0	741	692	0	1407	1478	17	1966	1936	22	56463	55278	68	0.393139
68589	67923	79	29078	28738	75	887	660	0	746	1222	14	2853	2877	29	3140	3425	29	111190	110540	76	0.395066
175924	145147	96	94643	78205	93	1698	1185	13	2965	2581	29	7115	5873	48	7974	6743	49	275233	231693	94	0.39603
132741	120106	89	65066	59015	86	1307	1136	10	2544	2440	28	6239	6159	44	7773	7919	48	233904	217179	86	0.39603
39317	39356	73	17653	17884	51	175	295	0	852	614	0	1542	1483	20	2136	2095	25	69502	72332	59	0.39603
64423	65224	77	17449	17585	52	801	912	0	915	1150	10	2709	2722	28	4026	4088	35	123101	118211	76	0.39603
110733	101076	87	53821	47868	86	1020	909	0	1857	1928	25	4423	4004	39	6005	5680	46	183714	161801	84	0.396994
63571	62301	75	26654	25753	75	369	420	0	1195	938	0	2113	2208	24	2731	2732	28	91979	88607	69	0.396994
191200	156192	98	99286	83828	95	2527	2432	26	4898	4413	43	10990	9647	58	12730	10521	68	454698	413298	92	0.397957
162390	133407	91	72064	59529	90	1522	1179	16	3091	2323	34	6984	5750	49	7932	6984	49	269567	224807	89	0.397957
50237	46840	83	15176	15201	49	609	504	0	602	720	0	1561	1355	18	1684	1934	19	67736	66604	69	0.397957
109913	98160	88	49283	43844	85	927	876	0	1684	1443	17	4483	3969	39	5220	4155	42	153621	143152	81	0.397957
180302	152682	104	68509	57995	92	2072	1714	22	3165	2994	31	8040	6783	49	9193	7483	55	292869	274527	82	0.398921
47105	43568	88	19330	18198	70	446	406	0	1070	1043	4	1818	1623	20	2515	2405	26	76636	68859	88	0.398921
22797	22736	67	4648	4859	34	177	261	0	369	647	0	1163	939	0	1084	1285	11	38546	39134	60	0.398921
131234	116982	104	48226	43748	85	1527	1341	19	2603	2917	30	7543	7080	44	8050	7039	47	303451	292712	79	0.398921
80921	78207	79	19940	19326	57	1045	1065	8	1350	1219	15	2801	2847	29	4023	4529	32	129308	126482	73	0.399884
177753	150277	93	76133	62211	94	2056	1858	23	3666	3405	37	9359	7901	58	10820	9611	61	368626	320355	90	0.399884
165166	141618	92	75020	64677	94	2426	1945	27	3867	3395	35	8527	7494	54	9816	8907	59	342380	310411	88	0.401812
125847	116861	89	48081	45434	82	1683	1462	19	2801	2897	26	5361	5566	40	7125	6904	44	225263	211504	79	0.401812
52859	52147	82	17506	17361	54	356	528	0	577	606	0	2095	1968	26	2611	2934	26	82720	77848	70	0.403739
120255	113375	85	55906	52128	85	1793	1678	18	3246	2825	29	6893	6778	45	7947	7584	47	289630	275518	84	0.404702
32170	31361	60	13962	14028	46	284	217	0	659	504	0	1164	1018	3	1596	1590	19	47303	46481	65	0.404702
159087	131737	94	65286	55227	91	1471	1241	17	2383	1968	30	6295	5049	48	7101	5958	49	250215	204390	86	0.405666
38440	38607	70	17381	17282	53	372	348	0	312	398	0	1158	1051	6	2182	2329	21	58435	59290	60	0.405666
52658	52708	77	19406	19301	59	346	525	0	883	854	0	2431	2191	25	2715	2765	28	92819	91803	71	0.406629
22659	23141	61	6027	5989	37	58	125	0	845	798	0	1107	947	0	1140	1076	8	37654	37871	61	0.407593
95498	93007	81	45451	44353	79	1081	958	0	1811	2022	23	4474	4542	35	4790	4554	38	180088	171632	81	0.408557
137544	120154	97	88325	79002	90	1261	1097	7	2676	2753	30	5901	5451	44	7060	5955	48	239165	214105	86	0.408557
19674	21776	44	6498	6906	37	199	170	0	305	748	0	988	817	0	1220	1405	13	38311	38467	62	0.408557
254935	197456	106	124085	97090	103	3117	2242	35	4988	3727	46	11391	9148	62	14209	11671	74	449174	369436	102	0.408557
158904	140631	92	52037	45594	90	2904	2827	29	3592	3157	37	8504	7544	53	11553	10338	60	343269	312359	90	0.40952
131758	124895	84	61082	57416	84	1692	1597	20	2589	2711	29	6556	6459	42	8691	8072	47	261326	246537	82	0.410484
123679	115272	85	45835	44167	82	1547	1352	17	2446	2187	27	5358	5032	39	6408	5649	45	209483	200854	82	0.412411
94614	90740	80	34215	33169	79	1360	1240	15	1698	1558	20	4936	4740	40	6257	6124	43	186442	179842	74	0.414338
207657	166385	111	183043	155418	102	4989	4074	37	9133	7458	58	21145	17456	83	25762	21501	90	809741	680329	102	0.414338
107392	104668	86	21794	21430	59	1368	1348	16	2397	2541	27	6187	6058	42	6741	6607	42	263326	258224	81	0.415302
43001	43720	70	19281	19685	55	374	456	0	1107	780	0	1728	1760	21	2032	1993	25	66744	66762	62	0.415302
61474	57908	79	28951	27444	77	343	455	0	1173	1207	13	2809	2455	30	3570	3562	32	115255	114547	75	0.415302
15921	16081	56	6911	7105	38	175	200	0	248	335	0	656	874	0	1031	941	0	29425	30502	52	0.415302
80098	76345	82	29581	28782	77	806	742	0	2073	1460	19	2993	2885	30	3524	3519	32	122185	118098	76	0.416265
59801	59090	77	35673	35485	75	520	625	0	812	1020	3	2369	2369	25	2539	2553	28	94517	93658	76	0.417229
98489	92779	82	37015	35758	81	1063	965	0	2105	1795	24	4569	4444	36	4691	4670	37	184323	177746	80	0.419156
156604	134190	94	76327	63617	92	1931	1921	24	3537	3202	32	7728	6527	48	7929	6941	56	310835	273395	91	0.419156
51813	49572	89	19481	17528	89	381	337	0	558	728	0	2268	1859	24	2557	1927	29	80416	66724	89	0.419156
120978	114180	84	80174	76259	83	1898	1834	23	3771	3445	36	8501	7898	51	11086	10094	63	354967	340010	87	0.420119
51560	52858	72	19463	19925	52	281	356	0	772	712	0	2171	1976	27	2283	2417	25	77764	75525	71	0.420119
101768	99981	84	48156	46524	79	1102	1064	6	2457	2048	25	5006	4925	37	5543	5897	41	206430	198662	79	0.420119
26914	27172	59	13469	13763	48	116	149	0	429	568	0	1112	1129	8	967	893	0	40830	41882	65	0.421083
125766	115631	88	50666	47253	85	1031	987	0	2420	1953	27	4974	4657	39	6045	6033	41	194569	184204	88	0.421083
151102	129294	92	85681	74534	89	1782	1695	19	3645	3041	37	7414	6562	50	8293	7759	54	302064	273030	84	0.422047
127079	121458	85	47541	45414	82	1321	1184	12	2435	2214	26	5525	5470	41	7402	6953	46	219576	206029	75	0.42301
141355	124621	88	75194	67511	88	1948	1694	22	2409	2408	30	5785	5338	41	6898	6195	42	234912	220683	85	0.424937
67531	66774	85	32187	31741	76	916	897	0	1325	1387	15	2514	2579	28	3520	3103	32	104687	103426	72	0.425901
191234	150901	115	64607	48997	102	2124	1683	27	4624	3573	38	9459	7684	58	11344	9834	63	381995	311449	115	0.425901
66449	60933	84	36552	32696	79	1175	1067	6	1472	1095	18	3404	2771	37	5239	4102	43	136906	118489	67	0.425901
39152	40778	60	18031	17945	56	355	232	0	632	739	0	1558	1472	16	1527	1555	18	59663	59698	70	0.425901
109317	99980	86	46429	42063	81	1164	902	0	1925	2057	20	4967	4547	40	5160	4564	44	167985	156265	80	0.425901
144629	118924	95	63113	52951	89	1777	1529	18	2601	1907	30	6315	5279	45	7777	6969	51	253629	227512	87	0.426865
156071	139334	96	66287	57102	91	1722	1753	19	2753	2470	31	8179	7289	54	9029	7940	50	346216	322434	89	0.427828
53300	56553	68	10399	10279	43	674	595	0	1102	1124	6	1878	1635	23	2492	2560	27	80976	83298	69	0.427828
282298	205597	126	97669	72245	121	2912	2090	31	5497	4328	41	12452	9744	64	14873	11893	65	496825	383104	118	0.427828
139331	121139	96	59498	52164	89	1206	1316	12	3259	2879	32	6743	5966	47	7624	7263	48	278076	255451	86	0.429755
209918	166861	109	99165	78711	101	2327	1778	27	4750	3829	42	11425	8992	62	11187	9621	66	462318	389257	98	0.429755
231184	172916	113	96055	70483	107	2735	2023	31	4461	3917	41	11498	8917	60	12334	9602	63	469221	370734	103	0.431682
100863	90304	86	44354	40489	84	926	741	0	1497	1504	17	4280	4277	36	4924	4914	39	165510	160239	77	0.431682
366705	223291	157	152397	97478	143	5876	3740	49	9522	6369	57	22546	14262	92	29788	18134	129	914235	592301	141	0.432646
221054	188463	112	116418	101800	101	3872	3442	34	5903	5440	42	15038	13252	68	17020	15004	75	605322	546314	98	0.432646
60790	57790	90	21849	21645	62	496	614	0	771	969	0	2396	2247	28	2333	2574	24	84031	83664	65	0.43361
125732	114498	88	54986	48881	85	1264	1162	11	2809	2109	31	5881	5345	43	6682	6214	46	240097	221020	85	0.434573
121541	115530	88	52758	50069	83	1562	1402	17	2681	2657	32	5392	5372	37	5909	5553	39	218515	201502	83	0.435537
188311	146166	99	77844	60586	99	2249	1897	23	4493	3934	44	10230	8492	62	10608	8367	65	412272	335120	99	0.435537
87338	90455	76	22908	22941	56	1171	1219	12	1957	2193	21	4089	4202	34	5714	5717	41	167752	160531	76	0.435537
144315	123380	95	103732	93351	91	2137	1726	24	3397	3186	35	8828	8111	52	10588	9913	54	372032	344811	87	0.435537
27186	28947	49	8435	8884	39	331	383	0	540	789	0	1343	1245	12	1878	1757	22	56476	56890	64	0.4365
103008	95203	85	34077	30457	82	777	783	0	1137	1055	7	4205	4205	34	4954	4452	39	179442	168626	83	0.4365
41453	42413	72	23500	23604	71	404	372	0	1044	773	0	1276	1335	17	1560	1747	20	57462	57331	67	0.437464
96827	89734	84	43074	40844	80	1177	983	0	1874	1970	29	3813	3589	35	4668	4589	37	161550	154881	78	0.437464
132731	118051	86	64052	56039	86	1144	993	0	3191	2415	29	5802	5082	43	6969	6463	46	237077	221622	83	0.437464
140469	126071	89	51157	46492	86	1543	1452	17	3499	2961	37	7266	6307	47	8132	7876	44	300304	284549	87	0.439391
121114	114057	86	49179	46268	84	1415	1393	16	2572	2282	28	5260	5035	39	6455	6085	41	219428	199924	101	0.439391
105639	103056	82	51980	50363	81	1274	1187	12	2432	2102	29	4865	4761	39	6291	5864	50	195369	187827	81	0.440355
61344	59777	78	20188	20095	56	842	662	0	622	893	0	2305	2267	25	3297	3354	30	93311	91411	75	0.442282
171613	146842	97	49965	39857	89	2229	2098	24	4228	3197	40	8946	7665	49	8938	7911	52	371005	328960	93	0.443245
36973	36680	73	18612	18295	52	358	350	0	907	681	0	1547	1742	19	1532	1682	20	62037	60706	62	0.444209
90645	89309	80	41789	40780	79	1066	1037	5	1869	2058	22	4934	5110	36	5242	5033	40	202337	194749	84	0.448063
100978	93557	84	41683	38675	82	1061	907	0	2148	2152	28	4994	4699	37	4805	4821	37	194843	190234	82	0.449027
77837	76166	85	20126	19726	60	927	890	0	1733	1328	19	2909	2836	28	4436	4495	35	128694	123669	78	0.449027
117123	103410	88	41922	36388	83	1197	1123	9	2098	1947	26	4593	4278	40	5955	5441	42	183410	160992	85	0.44999
27297	27242	68	11339	11515	43	-45	81	0	513	479	0	1048	1179	14	1349	1504	17	43770	45380	68	0.44999
121633	109858	90	47061	42317	87	1353	1256	13	2845	2093	34	6432	5892	45	5781	5262	42	249988	230217	89	0.44999
254549	184667	113	127084	96468	111	2580	1768	31	4467	3431	42	10182	7675	58	12538	9861	69	411999	317083	111	0.44999
103706	100148	82	31507	31230	78	1115	1118	9	1738	1509	21	4303	4055	37	5547	4862	39	179196	172348	81	0.450954
189224	158423	95	100100	85581	93	1726	1542	19	3688	3177	34	8220	7085	51	9774	7691	60	333983	286434	98	0.451917
186451	165392	94	127605	113619	94	3154	2544	31	6243	5128	45	14275	12762	64	15650	14304	71	512497	453423	96	0.453845
25207	26342	64	10153	10685	41	283	294	0	-48	400	0	1061	1113	7	1255	1298	14	36309	36625	65	0.453845
129909	119373	86	58912	55992	83	1690	1337	19	3577	2982	36	7379	6674	47	8072	7194	51	292575	269177	82	0.453845
95081	89276	88	40642	37690	81	1020	1060	6	1173	1543	17	3501	3672	30	4450	4346	36	150320	145213	80	0.454808
135239	126834	95	68281	63832	85	1617	1450	19	3529	3269	33	7699	6949	49	9636	8730	56	328159	313372	85	0.454808
155084	131635	92	67513	55657	91	1552	1472	17	3052	3387	31	8459	7232	51	9192	7675	56	337613	292188	88	0.455772
64658	64813	75	34485	33224	76	717	810	0	1663	1446	20	3308	3135	32	3754	4081	33	121777	114914	75	0.455772
20657	19411	65	12511	12445	46	304	247	0	423	515	0	1131	1010	3	1361	1452	18	41397	43411	61	0.455772
232902	176663	109	137119	112558	107	3095	2395	32	5558	4706	44	14229	11596	72	14996	12593	69	575969	481236	106	0.456735
49719	50060	73	20172	20341	53	218	344	0	833	756	0	1432	1594	15	2168	1987	23	68033	67904	67	0.456735
153424	128633	93	79583	67080	92	2145	1859	23	3914	3482	34	8511	7603	53	10087	8425	66	335601	288633	92	0.456735
104337	95395	86	36456	32333	83	951	937	0	1457	1152	7	3612	3187	34	4527	4412	39	148754	138006	79	0.457699
98457	94236	87	21573	20992	61	1356	1191	13	2377	2267	27	4714	4704	37	4655	4352	39	186941	181302	77	0.457699
123836	113735	92	54259	51005	84	1481	1347	16	3218	3310	31	7257	6828	46	7673	7009	50	301520	282997	82	0.459626
117618	100520	88	52909	44837	88	1308	976	0	2280	1985	31	4627	3894	41	5142	4223	42	173592	151134	83	0.46059
26484	25981	68	12257	12296	47	303	258	0	398	447	0	1076	1091	8	1200	1076	8	41427	44635	49	0.46059
119474	106790	88	50700	44557	85	1198	1081	7	2276	1852	25	4983	4434	40	5576	4965	41	186262	168564	83	0.461553
83621	77955	97	29902	28105	82	544	573	0	1293	1538	17	3197	2849	30	3877	3439	36	121203	113097	97	0.461553
291626	189054	128	122614	81703	110	4001	2664	41	6047	3641	50	14462	10196	73	17241	11623	77	563444	399581	108	0.462517
313133	211499	132	245844	178244	127	9040	6286	51	14027	10460	69	32951	23320	113	39876	27943	117	1.04858e+06	931153	122	0.462517
62974	61583	79	28412	28274	75	669	759	0	1380	1405	13	2223	2365	24	2644	2775	30	88764	87235	72	0.46348
118957	113102	84	42886	41376	82	1895	1748	22	3454	3282	30	7737	7554	46	8291	8093	49	296542	284969	79	0.46348
159348	138040	95	68922	60622	92	2006	1795	25	3517	2768	34	8885	7916	51	9157	8142	53	335376	311172	86	0.46348
90352	88504	81	59449	58230	79	1283	1237	11	1799	1468	20	4074	3904	35	4506	4345	38	153931	147936	70	0.46348
99810	96831	94	52381	51024	80	1008	1063	8	1815	1841	23	4165	4112	36	5287	5263	39	168425	167297	75	0.464444
257517	181933	118	110720	82089	113	3582	2707	36	5762	4506	47	14452	11238	69	15987	12311	75	560343	431992	110	0.465408
155630	137853	88	76456	67248	88	1666	1358	18	2514	2551	27	6621	6270	43	7940	7051	49	269471	247130	83	0.465408
98262	93380	92	28912	27981	78	1261	1131	11	2107	1740	21	3935	3603	37	5535	5424	42	169558	167060	78	0.467335
81496	74830	88	37455	34882	80	702	603	0	1173	1377	12	3080	2702	35	3794	3336	34	122406	111740	68	0.467335
62326	63696	76	14022	14019	46	389	541	0	823	1115	8	2186	2404	22	2598	2714	28	100650	99068	71	0.467335
68576	65844	78	26535	26397	75	861	698	0	1328	1321	13	2818	2758	30	2579	2992	25	99516	99666	79	0.468298
104000	97097	88	50948	49064	83	1738	1810	20	2132	1938	23	5788	5463	43	7495	7157	52	224639	214984	84	0.468298
170602	151970	100	76213	67975	94	1838	1807	23	4349	3884	38	10910	9986	56	11046	9719	57	430527	409094	94	0.469262
61662	61642	77	23955	24235	62	762	685	0	1089	1159	8	2252	2231	26	3032	2845	34	90845	89900	72	0.469262
194271	154444	98	100658	81891	96	1935	1576	22	4534	3576	39	8814	6766	56	10307	8277	55	346552	296956	96	0.469262
88323	86747	79	31350	31008	77	1103	890	0	1583	1440	19	3863	3917	34	4929	4833	33	144059	142472	69	0.470225
30314	31722	66	13632	13791	46	119	278	0	558	667	0	1313	1548	14	1522	1504	19	48006	49529	60	0.470225
107853	101556	87	47707	44099	83	1414	1378	15	2575	2284	29	5463	5260	42	6615	6321	42	202576	191708	82	0.471189
100032	96694	86	24338	23816	77	871	933	0	1961	2365	29	4965	5139	36	5268	4986	39	197678	189512	81	0.472153
144958	134081	89	68619	63355	87	1771	1645	23	2387	2434	28	6248	6125	41	8226	7819	48	272998	258534	86	0.473116
172493	152639	92	100088	91157	90	2060	1802	23	4097	4002	32	9058	8408	52	9286	8705	56	331451	316329	85	0.473116
147574	130787	92	50313	43692	90	1912	1439	22	3714	3128	38	7382	6950	46	7736	6857	57	319418	283434	90	0.473116
149249	134237	87	130921	113921	89	2576	2420	28	5762	4615	48	12875	11291	66	14258	11927	65	474325	427038	87	0.473116
48196	46137	88	17971	17885	54	331	558	0	917	611	0	1569	1381	18	2307	2306	25	73493	71145	70	0.47408
184961	150825	96	80273	64500	97	2484	2023	26	3177	3056	35	8171	7014	51	9412	8106	51	325997	280360	93	0.47408
95911	90174	90	21607	21132	58	984	1142	8	1820	1824	23	3478	3605	31	4666	4353	38	147873	143176	79	0.47408
41164	42582	64	20399	20864	55	433	290	0	645	950	0	1875	1982	21	1783	1855	19	65178	66986	67	0.475043
25853	26857	62	8480	8352	41	148	142	0	569	711	0	1030	1328	11	1635	1585	20	50205	49230	65	0.476007
122690	111037	90	54437	49550	84	1187	1173	10	2590	1984	26	6466	5752	44	6511	5628	49	253247	228814	79	0.476007
117880	114428	92	64228	61722	83	1213	1032	6	2376	2525	27	4823	4295	41	6101	5924	41	197095	186036	98	0.476007
175193	144139	94	86708	69187	94	2037	1701	23	3570	2942	37	9263	7864	57	9018	8087	52	369847	316617	91	0.476007
62810	63645	75	24331	24275	62	606	563	0	1005	1103	7	2802	2717	28	3534	3540	31	102722	103094	75	0.47697
125034	111502	95	49025	43434	84	1225	1275	14	2311	2352	29	7699	6702	51	7794	6487	48	291662	259420	78	0.477934
55413	56499	74	15977	15823	51	511	315	0	1266	1256	14	2208	1940	25	2450	2510	27	83666	82552	74	0.477934
73337	71355	83	21378	21046	63	943	847	0	1014	802	0	2772	2713	27	3881	3466	36	117253	116638	79	0.480825
196117	168624	97	66715	56044	94	1990	1881	23	4525	3763	38	10252	8919	57	9426	8410	61	402437	353938	95	0.480825
74351	71711	79	19240	19205	53	887	855	0	1292	1207	13	2819	2494	29	3672	3633	31	113002	108996	77	0.481788
142821	131370	88	50143	46312	87	1333	1514	16	3539	3307	33	7833	7191	49	8642	7830	49	322599	296944	90	0.482752
117457	112289	87	49529	48068	81	1229	1280	13	1580	1266	11	3989	3684	39	5538	5141	42	169599	167139	85	0.482752
72796	71019	77	26593	26201	74	658	808	0	1214	1243	15	2796	2804	30	3726	3625	31	122127	120454	77	0.482752
259639	185727	109	113878	80313	108	3519	2521	36	6546	4957	53	16529	11945	74	17593	12380	82	640384	484332	112	0.483716
107133	101390	87	35521	33482	81	1426	1263	15	2174	2183	26	5081	4863	39	5908	5322	46	202528	204632	82	0.484679
113030	110621	81	55344	53343	81	1127	991	0	2116	1931	21	4976	4667	38	5235	4726	42	182532	175292	85	0.484679
186647	139037	97	69689	49596	96	2161	1351	25	3027	2706	32	7329	6057	51	9990	7331	63	314519	238017	100	0.485643
123914	112726	96	31111	28391	82	1627	1616	17	3652	3266	35	7093	6889	41	8252	7467	54	284670	275535	88	0.485643
18568	19314	47	14409	14713	48	146	222	0	362	541	0	671	849	0	735	906	0	30244	30127	58	0.485643
106856	99763	89	50017	48120	82	1347	1320	16	2459	2348	28	5998	5704	42	6656	6706	40	241113	230398	83	0.486606
67729	63189	92	24577	24339	67	505	400	0	1325	879	0	2422	2214	28	3192	3377	32	93747	91847	69	0.48757
141266	117915	100	56901	47154	92	1493	1312	13	2222	2053	28	5444	4630	41	6455	5477	45	215920	189636	87	0.489497
103375	101802	80	68798	66820	81	1445	1390	16	3160	2864	33	6056	6063	42	7035	6311	45	247167	236378	79	0.490461
17613	16678	63	10375	10523	43	199	204	0	132	456	0	839	861	0	1170	912	0	33100	32475	58	0.491424
188922	162320	103	139230	121303	95	3176	2574	30	5485	5089	40	13492	12200	65	14413	12017	73	530092	448490	94	0.492388
153819	136991	100	80688	71686	105	2006	2014	24	3837	3481	35	10134	9103	61	10282	8729	61	408712	382534	105	0.492388
114778	111992	82	43207	41742	81	1468	1449	15	2150	2140	22	4738	4486	39	6406	5648	47	197347	186063	76	0.492388
34446	38392	53	14681	15646	46	72	155	0	377	549	0	1459	1408	15	1529	1665	19	50056	52210	61	0.493351
25168	25888	62	11224	11308	44	242	244	0	458	622	0	1192	1240	10	1036	1267	11	41293	44112	49	0.493351
128079	116370	90	53857	48070	87	1584	1685	17	3371	3125	31	7358	6837	47	8214	7753	48	308176	287915	83	0.494315
119671	111011	86	57187	53643	84	1601	1470	17	3381	2911	34	7485	7029	53	8651	7401	55	297167	272194	88	0.494315
125735	114061	90	55017	50562	84	1585	1213	13	3065	3061	31	6511	5790	50	7335	6790	53	257233	238035	80	0.495278
97684	92489	87	32784	31235	80	1254	1158	10	1601	1526	18	5448	5203	41	7372	6667	46	212735	209564	77	0.495278
149728	126734	88	57161	45725	89	1750	1347	19	3962	3035	38	8032	6289	51	8352	7223	56	322492	274838	88	0.497206
182631	159792	95	108186	93965	93	2110	1662	26	4934	4465	40	10326	9497	52	11153	10180	58	405104	366698	93	0.497206
122501	112667	87	57549	52500	83	1028	1021	4	2527	2384	27	5574	5174	41	6513	5834	49	222037	208698	82	0.497206
219623	172486	107	92783	73097	103	2370	1754	28	5036	3821	46	12523	10083	63	13477	10504	68	502980	409993	104	0.497206
128058	119649	102	59465	57198	85	1851	1662	19	2660	2618	32	5786	5622	41	7340	6770	47	226354	214541	86	0.498169
49506	46011	76	14742	14576	49	315	312	0	518	719	0	1889	1950	23	1910	1957	23	72805	73858	71	0.499133
63529	61202	78	14541	14366	48	572	563	0	820	879	0	2386	2233	26	3148	3174	32	99763	99735	76	0.499133
196351	154927	96	82679	65354	94	2615	1899	30	5013	3608	42	12941	10773	65	14199	11230	73	498075	415248	98	0.499133
78403	78343	86	28917	28708	76	638	488	0	1452	1268	14	2677	2762	28	3743	3272	37	109971	113108	70	0.499133
27915	27478	69	7900	7838	40	125	169	0	85	325	0	1103	1034	4	994	1057	5	42163	42702	69	0.502024
122478	107703	90	47032	40413	86	862	951	0	1943	1867	27	5324	4499	42	5683	5204	43	223673	196650	103	0.502024
28266	30161	52	15119	15432	47	473	386	0	685	492	0	1541	1518	16	2004	1915	23	55557	58131	69	0.502024
42856	42420	76	14129	14064	49	505	572	0	647	710	0	1130	1217	13	2698	2634	26	74680	74706	74	0.502987
103215	99791	85	44083	42029	80	1017	977	0	1967	1425	14	3467	3192	34	4682	4393	39	149906	140040	80	0.502987
112448	107447	83	48212	46022	82	1125	1116	7	2585	1961	28	4799	4243	39	5561	5115	42	182930	168019	80	0.502987
128744	117817	102	50624	43858	89	1457	1367	19	3058	3032	33	7367	6683	47	7705	6760	48	290455	268927	102	0.502987
215723	181016	101	169234	143614	99	3764	3113	34	6043	5013	47	13988	12131	64	17145	14824	70	544191	489816	98	0.502987
178830	151417	111	79181	64433	111	1899	1569	22	4041	3475	34	9738	8057	54	11091	9002	62	379285	325540	111	0.503951
120010	115555	84	53780	51146	84	1262	1257	14	2304	2614	26	6571	5984	45	7098	7034	43	260954	250803	86	0.503951
131366	120413	90	58135	52999	86	1577	1439	17	3603	3625	32	8795	8545	49	8550	8023	51	347854	330385	87	0.504914
129341	121513	85	41194	38715	83	2105	1908	25	2863	2943	31	7370	7006	48	8441	7505	54	279405	257264	84	0.504914
178114	151795	111	74223	62913	111	2339	2022	24	4483	3987	36	10622	9061	59	12290	10040	67	389899	338413	111	0.504914
103391	100931	82	39123	37761	80	904	796	0	2237	2062	22	4987	4699	40	5089	4899	39	187178	178924	80	0.506841
118643	112571	91	28694	28090	79	1864	1632	19	2444	2137	30	5599	4904	42	7176	7413	48	234719	226494	85	0.506841
136570	123097	91	64031	57217	89	1570	1391	19	3020	2759	33	7373	6975	46	7431	6884	48	293138	263511	92	0.507805
107914	102601	88	41641	40369	81	971	1180	10	2234	1967	25	4702	4876	36	6051	5465	42	190452	182287	83	0.508769
90995	89032	82	43271	42761	79	1156	977	0	1713	1746	19	4246	4243	36	5238	5463	38	158441	151934	72	0.509732
164315	137804	95	67322	56030	93	2059	1736	24	4252	3713	40	9843	8753	56	10180	9072	59	378154	333558	94	0.509732
85447	73770	98	32536	27019	98	920	784	0	1421	1517	17	4197	3502	38	5080	4212	41	173457	143976	98	0.509732
36531	37118	68	20211	20667	56	418	307	0	55	369	0	1455	1563	15	1794	1596	20	59458	59615	70	0.510696
66409	64080	84	29675	28576	75	459	554	0	1032	1063	6	2513	2664	26	2618	2579	29	98800	94822	71	0.511659
128907	116416	90	46610	42541	86	1618	1447	19	2683	2490	27	7282	7054	46	7698	7720	46	294271	278043	90	0.511659
143270	139503	84	89414	86139	85	2944	2689	29	4418	4254	34	10510	9972	52	12863	11764	64	409648	385265	83	0.512623
82173	83012	84	24991	25074	67	603	556	0	1433	1221	16	3135	3281	31	4134	3747	37	136822	136950	80	0.512623
126647	117274	92	65678	61283	85	1659	1324	19	3063	2938	32	8025	7570	46	8416	7247	52	303535	283288	87	0.515514
105062	100948	82	60160	56992	83	1160	1397	12	2391	2198	25	5932	5673	40	6575	6082	43	249701	239742	83	0.515514
144960	127880	90	53601	45717	87	1353	1184	14	2693	2486	30	6061	5379	44	8128	6819	52	254270	232734	91	0.515514
54680	53667	76	40431	40435	75	660	631	0	902	1106	8	2064	2269	21	2693	2433	30	83810	83715	72	0.516477
90010	87374	81	34575	33756	78	828	783	0	1275	1363	17	4640	4701	38	4175	4006	37	170297	162805	70	0.518404
101514	98752	82	40400	38735	80	1177	1339	11	1785	2015	24	4527	4017	40	5431	5351	38	161580	155578	81	0.518404
96792	95491	80	46348	46093	79	769	926	0	2275	2030	24	4553	4476	35	4673	4346	38	173602	167565	73	0.519368
60023	59633	76	15996	16286	49	523	469	0	1471	1067	8	2027	2133	24	3036	3309	30	89334	90927	74	0.519368
126897	118396	88	69009	65226	86	1429	1248	14	2778	2896	29	7564	7157	47	7675	7228	49	303129	291802	82	0.520331
142573	124588	90	61904	53438	88	1251	976	0	3015	2795	29	7741	7148	50	8305	7359	53	304563	281463	84	0.521295
52827	55015	82	18027	18258	53	220	248	0	815	610	0	1951	2183	23	2542	2398	26	79571	81615	64	0.521295
62659	60981	77	15447	15314	50	596	543	0	1051	749	0	2491	2351	27	3202	2958	31	98082	97658	74	0.522259
50965	50591	72	18503	18303	55	227	219	0	1117	1165	8	1978	1971	22	2465	2126	27	79401	76566	72	0.522259
124153	110283	91	43953	38940	86	1581	1405	19	2509	2333	27	6440	5948	46	7421	6936	48	251943	235803	87	0.523222
132258	121812	97	62083	56541	85	1370	1330	13	2977	2965	30	7022	6603	46	7565	6664	50	294567	278980	85	0.523222
136754	118262	95	56637	48994	87	1609	1264	15	2297	2014	31	5258	4509	43	6624	5534	47	221500	195942	85	0.523222
92790	85908	96	34676	31536	82	863	742	0	1341	1511	21	3530	3386	35	4761	4398	40	138207	130364	79	0.524186
303323	196014	147	127403	77181	131	4520	2794	42	9152	5799	57	21161	13101	90	23468	14653	100	824207	518961	130	0.524186
125537	105663	91	52498	43427	89	1431	1079	10	2147	2056	26	6346	5394	46	6445	5130	47	264046	224055	89	0.525149
80889	78650	79	29322	28425	76	1011	1147	10	1596	1797	19	4499	4636	33	4610	4648	39	159336	156506	74	0.525149
207251	159889	112	81804	64133	100	2503	2122	29	4373	3543	38	9544	8014	59	12761	10550	61	378245	300598	97	0.525149
60780	59892	76	29002	28008	73	264	258	0	663	744	0	2202	2204	25	2679	2451	30	87293	84085	92	0.525149
167723	135343	105	62141	51642	92	1878	1580	22	3125	2888	35	8300	6589	51	10102	8275	57	354623	304189	91	0.526113
204457	167589	117	98968	82377	102	2716	2306	28	4748	3777	40	10988	9538	58	13742	11268	79	423228	368955	100	0.527076
269240	185172	120	124187	85206	116	2898	2084	30	4876	3542	43	9979	7024	59	14487	10362	70	427994	301597	114	0.527076
84751	84132	86	37125	36515	77	839	820	0	1338	1816	18	3086	2882	30	4814	4289	38	139428	138722	68	0.52804
214845	135542	112	191481	128382	109	7180	4511	49	12113	8390	68	26155	18096	97	34138	24806	98	1.04114e+06	731760	108	0.52804
124929	118958	100	64464	61115	84	1432	1007	2	3108	2545	30	6480	6074	44	6057	6024	41	254172	238283	85	0.530931
33018	34026	66	15923	15992	50	278	318	0	636	659	0	1242	1253	12	1471	1563	19	60875	61880	66	0.530931
66470	66423	75	26588	26050	75	267	491	0	1431	968	0	2499	2567	26	3322	3450	30	103133	98708	75	0.531894
282671	224722	109	167744	139728	109	4375	4109	34	6800	5562	46	16867	14280	70	20778	16531	78	672468	569986	111	0.531894
54747	57805	66	18390	18677	51	590	610	0	1072	1181	7	2324	2237	27	3071	3441	27	94456	89091	73	0.531894
191935	165381	94	84412	72473	94	2318	1998	24	4928	4159	44	10834	10011	60	11398	9972	60	435897	399201	95	0.531894
146102	136526	87	100956	96304	85	2442	2283	25	4171	4160	39	10606	9795	58	12633	12030	57	410177	383427	87	0.532858
42229	42954	72	17940	18220	51	340	395	0	574	830	0	1452	1522	18	1399	1544	19	56372	56865	68	0.532858
151981	128055	96	64023	55587	90	2405	2195	27	4175	3884	43	8823	8265	50	9455	7765	57	356734	320545	92	0.532858
36880	36334	77	10284	10746	41	429	401	0	828	838	0	1676	1694	19	1358	1762	18	59008	58699	70	0.532858
90857	88225	87	28931	28390	77	1049	1081	7	2738	2381	28	4778	4770	36	5296	4898	41	213073	204097	83	0.534785
114331	103040	88	56474	50913	85	1406	1335	11	2858	2881	30	7003	6438	44	8057	7186	47	266718	255823	88	0.534785
35647	36582	63	20848	21007	69	345	375	0	507	652	0	1109	1183	13	1540	1681	18	53583	53548	70	0.534785
103106	97645	84	44740	43505	80	1198	1291	12	1625	1945	21	5878	5565	43	5837	5665	39	229593	220388	80	0.535749
179854	140388	99	80443	61870	99	2165	1606	26	3952	2804	41	9173	7627	54	9799	7791	59	367012	295264	88	0.535749
61092	60216	78	23700	23445	66	370	385	0	1078	838	0	2250	2364	26	2960	2715	32	86147	87008	72	0.536712
59885	57675	82	31893	31553	75	697	563	0	845	1001	1	2200	2111	24	2714	2596	28	82247	77972	72	0.536712
134628	118874	99	65912	60086	90	1322	1573	16	2698	2615	29	5529	5182	39	7225	6253	47	233397	212392	91	0.537676
77343	72706	86	26578	24410	75	704	800	0	1471	1402	18	3380	3153	33	3351	3392	30	128307	125121	77	0.537676
67496	66851	74	31458	31125	76	419	543	0	1257	966	0	2408	2251	27	2941	2878	31	98169	95721	70	0.538639
248755	178547	113	87289	60335	111	2639	2033	28	6340	4953	52	12734	9336	66	13765	10654	65	530143	388419	115	0.538639
62714	57901	83	23576	23244	68	464	491	0	490	925	0	1894	1772	23	2125	2094	24	83909	81972	75	0.539603
47479	47576	76	21928	22086	64	430	536	0	904	1169	8	1980	1976	22	2974	3355	28	80623	79454	74	0.54153
314990	192457	133	132570	78099	130	4458	2572	44	7908	5001	58	18094	10926	79	21991	14699	87	709523	439927	135	0.543457
70941	70937	79	30807	30424	75	923	825	0	1172	1153	10	3147	3091	30	4314	4516	33	128261	131466	76	0.543457
47893	47279	75	12100	11926	45	456	616	0	892	1038	3	1806	1731	21	2136	1898	25	73566	72507	73	0.544421
144931	137100	89	84824	81680	87	2324	2205	25	3955	3730	34	8571	7496	53	10120	9167	53	295191	268193	86	0.545384
121557	114446	88	39284	35314	87	1918	1799	21	3222	3097	32	7171	6784	43	7691	7437	48	274722	260135	87	0.546348
109278	102261	83	53257	49940	81	1040	1135	8	2377	1895	23	5217	4677	42	6533	6007	45	202455	195877	82	0.547312
79031	75948	84	19596	18763	57	778	732	0	1452	1284	22	3443	3439	31	4218	4340	34	142597	135507	78	0.547312
136795	123476	91	44762	40700	85	1577	1394	16	2896	2890	31	6806	6254	44	6938	6616	46	256343	245990	89	0.547312
171259	138231	97	57338	44414	95	1379	970	0	2906	2671	30	7473	6190	50	7572	5994	51	269439	223957	94	0.548275
36676	37507	65	16948	17010	50	455	322	0	534	636	0	1575	1667	20	2261	1817	24	60638	63599	66	0.548275
109999	100217	90	52428	48298	83	766	925	0	1990	2137	25	5223	5261	38	5432	5183	41	193811	182310	86	0.548275
32888	33635	70	13243	13216	46	286	395	0	299	901	0	1149	1273	12	1278	1611	17	56351	57347	67	0.549239
50367	48272	84	19237	19161	57	379	442	0	430	411	0	1912	1940	22	2201	2464	24	76818	74431	70	0.549239
59461	58028	81	21771	21197	64	771	641	0	1107	849	0	2104	2014	24	2802	2993	30	78796	75431	66	0.551166
171139	150834	106	80472	71053	92	1895	1622	22	3776	3317	33	9638	9434	51	9641	8918	54	379151	362755	86	0.551166
197305	111727	209	66493	41573	172	2471	1503	18	3772	2369	25	9226	6196	71	10178	6005	85	350967	209468	186	0.553093
70011	68479	78	28525	28284	75	862	831	0	1179	1502	11	2792	2740	28	3086	3113	31	111089	106904	74	0.554057
38049	38462	68	12691	12712	45	306	327	0	766	551	0	1649	1832	17	1580	1723	20	67127	66289	67	0.555984
176219	159122	91	63046	58199	88	2315	1969	27	3565	3129	33	7909	7209	48	10098	8966	57	326445	302138	91	0.555984
82220	80274	81	32679	32527	76	1018	893	0	935	1095	9	2556	2646	28	3874	4028	33	127249	120556	74	0.555984
77285	76452	77	41407	41141	77	917	942	0	1472	974	0	2922	3144	29	3834	3979	32	118989	113535	76	0.555984
62512	59134	78	23049	20629	69	597	602	0	1289	806	0	2363	2140	30	2880	2783	33	99652	90860	74	0.556947
137006	119378	94	58970	51995	88	1399	1523	16	2383	2013	27	6026	5464	45	6336	5472	44	225063	204327	87	0.556947
238337	183015	102	98439	76144	100	3422	2625	33	4705	3515	42	11781	9313	57	14113	9832	71	490128	367123	103	0.556947
171466	137121	113	65612	50723	113	2204	1526	26	4755	3847	39	10560	8668	60	11523	9810	64	437400	367165	113	0.557911
210516	147420	99	84651	58672	99	1975	1467	21	4245	2961	44	9098	6625	58	10766	7265	61	366505	268380	96	0.557911
307623	211624	123	150538	104622	121	4730	3208	41	9029	7016	53	20119	14850	84	25046	19524	98	755680	595715	119	0.558875
167677	142400	92	78592	65396	93	1832	1666	21	4635	3606	42	9616	8685	58	10792	9429	61	391176	353313	88	0.558875
135087	122264	93	79057	73176	87	1435	1401	15	2475	2632	26	5884	5538	40	6811	5974	45	245141	223131	87	0.558875
51943	51063	74	29164	29482	73	447	586	0	449	931	0	2366	2014	29	3047	2906	30	94739	95358	73	0.560802
161649	80438	118	64650	36826	115	1890	1003	2	3136	1535	37	7310	4089	72	8424	4405	80	268033	133780	114	0.562729
153649	125311	95	53005	42313	91	1154	1069	6	2401	2342	30	5694	4727	46	7263	6239	46	252300	212370	91	0.562729
49792	51361	63	26334	26237	73	569	421	0	288	607	0	1437	1637	17	2116	2140	25	65543	63902	65	0.562729
70546	65381	86	30094	27601	78	677	529	0	1178	999	0	2899	2614	31	3447	3283	35	118661	107662	75	0.562729
100276	99282	84	29194	28489	78	1022	973	0	2445	2316	26	5927	5540	42	5953	5758	44	232149	229534	77	0.562729
19816	17941	73	12241	12329	46	348	265	0	459	465	0	777	897	0	1298	1358	12	31905	33475	60	0.563692
130685	123424	83	70192	67450	85	1520	1323	16	2791	2745	27	5932	5854	45	6313	6091	41	224094	200851	79	0.564656
52901	52250	74	22219	22040	67	581	601	0	1048	1044	5	2084	2171	23	2067	2128	24	89755	87949	74	0.56562
163682	99327	127	55854	37401	128	2086	1105	10	3051	1506	34	6626	4195	69	8912	5895	79	267214	166012	126	0.566583
213976	153425	105	79213	57623	101	2107	1496	25	3736	2950	40	10424	7783	59	12448	8959	64	400898	308958	101	0.566583
126063	106074	90	56020	47930	89	1747	1300	19	2756	2256	28	5106	4368	42	7110	6888	46	198507	182066	86	0.567547
43839	45204	72	14829	14633	50	477	349	0	600	526	0	1792	1514	21	1938	1916	23	66608	69128	70	0.56851
131668	124144	90	58586	55754	85	2101	1881	24	3123	2771	33	6611	6690	43	8052	7321	47	276789	260529	87	0.569474
61160	60216	77	20032	20199	53	823	638	0	764	951	0	2592	2626	28	2999	2960	31	112976	110918	75	0.569474
29811	30542	69	12419	12151	46	660	530	0	956	1003	1	1285	1287	13	1926	1783	26	59338	57719	72	0.570437
132993	124697	85	63973	60026	85	1900	1933	19	4037	3654	37	9498	9124	55	10428	8878	56	396250	364145	94	0.571401
107592	106020	80	47243	47506	79	1098	1122	10	2545	2335	27	4916	4901	36	5687	5785	37	200146	183899	73	0.572365
94969	90456	81	24344	23680	59	1311	1265	11	2557	2529	27	5554	5764	39	6749	6867	43	234677	225455	79	0.572365
26756	27828	52	12769	13167	45	257	222	0	232	451	0	1072	1125	9	1420	1370	18	46606	49441	53	0.572365
110168	104423	91	62617	59769	83	1269	1147	10	2559	2290	31	5135	5034	38	5852	5605	40	201458	189531	82	0.573328
63815	63978	73	25770	25696	74	672	591	0	1468	1433	12	2491	2434	27	2932	2833	32	99207	96833	76	0.573328
48886	50868	63	22805	22862	64	625	962	0	812	895	0	1852	1745	24	2254	2174	26	78346	78976	63	0.573328
45070	45100	71	14933	15044	48	444	449	0	244	525	0	1496	1465	18	1965	1945	22	59053	58170	73	0.573328
137250	127423	86	64074	57559	87	1945	1915	20	3458	3060	31	6799	6322	47	8833	7683	55	294633	275436	97	0.573328
35981	37638	70	15700	16263	47	307	446	0	497	637	0	1670	1581	19	1349	1565	14	59304	58780	67	0.573328
190527	149392	96	85021	68588	95	2579	2039	29	3251	2822	34	8853	6836	59	9621	7322	56	372767	291183	96	0.574292
263734	185890	119	120961	86182	112	2864	2352	28	6061	4424	51	12003	8945	62	15123	10692	70	479449	362384	110	0.574292
243072	209180	111	199934	177718	110	6388	5355	39	10452	9371	52	22822	19700	87	28218	24591	91	859393	731244	111	0.575255
127209	115696	87	55790	51500	84	1086	1088	8	2983	2349	34	5471	4997	41	6074	5211	45	214578	202170	84	0.575255
32026	35001	61	14779	15680	45	237	306	0	589	794	0	1071	1234	13	1843	1737	22	55669	56977	66	0.575255
54515	56247	72	22862	23304	57	900	1017	3	1150	1293	15	2468	2620	28	3949	3975	35	118286	113067	65	0.575255
120743	105639	90	72119	66516	87	2942	2621	30	5770	5343	43	14402	13648	65	14533	13188	69	529822	494330	88	0.575255
31662	29188	71	15969	15865	50	380	370	0	796	579	0	1131	1260	11	1633	1995	18	52584	51709	66	0.578146
167871	155056	90	99004	94043	88	2827	2350	28	4040	3744	38	9320	8567	52	11078	10135	60	343495	303589	83	0.578146
150524	133248	91	61562	54621	88	2271	1853	24	4203	4161	34	10330	9113	61	11347	10160	58	398715	373100	89	0.578146
154643	130934	96	59509	50498	87	1463	1359	18	2692	2292	30	5957	5078	44	6754	5636	49	228524	206889	82	0.578146
150321	129024	92	72283	62099	90	1619	1426	17	2869	2751	28	6749	6052	48	7225	6362	54	266276	249535	88	0.580073
55964	55945	79	29649	29717	72	408	429	0	1335	1024	5	2020	2272	22	1818	1983	23	84595	84809	70	0.580073
52596	50937	79	11511	11213	45	535	698	0	652	881	0	2402	1992	28	2867	2914	27	88802	88958	68	0.581037
218721	169904	103	144226	121670	102	2432	2292	26	4510	3983	39	11151	9248	58	13515	11389	62	426205	365614	96	0.582
193318	153241	96	89484	70674	95	1799	1468	21	3193	2997	39	8181	6454	55	9263	7460	54	317708	267652	93	0.582964
237725	206658	98	108862	91722	98	3976	3377	36	8617	7064	55	19872	17140	79	20488	17530	84	734943	642181	92	0.582964
26277	26413	64	13202	13387	48	132	239	0	339	335	0	1139	1021	4	1910	1456	24	53024	51369	61	0.584891
102038	98751	82	34805	33011	81	1579	1440	17	1436	1538	18	4139	4175	35	6741	6232	42	181091	172467	81	0.584891
40867	39025	72	16276	16125	50	450	418	0	887	831	0	1430	1242	15	2013	2209	23	54884	56963	65	0.584891
123802	111849	87	50779	44942	86	1286	1101	10	1990	1828	22	5008	4546	40	6453	5968	44	195167	174066	84	0.584891
35259	35213	69	15609	15775	49	170	325	0	533	630	0	1214	1301	14	1450	1619	17	50230	49691	66	0.585855
71869	69344	78	24166	23709	68	704	720	0	1119	1286	13	3216	3096	32	3709	4061	32	108038	104342	69	0.585855
66281	64255	77	24380	23517	74	620	646	0	1201	1035	5	2577	2552	27	3483	3373	33	101850	100177	71	0.585855
18860	19255	53	9059	9332	40	258	268	0	446	494	0	1124	940	0	1258	1015	5	31895	34149	61	0.586818
92863	90681	81	43797	42875	79	798	875	0	1479	1703	24	3475	3470	31	4563	4375	36	147030	140165	77	0.588745
142979	134297	92	65009	60717	87	1227	1317	14	3721	3183	33	7897	7584	47	7847	7000	53	304867	288708	88	0.589709
81860	83599	77	25442	24981	67	785	734	0	1946	1744	25	4266	4275	37	3971	3653	35	152881	154253	77	0.589709
203183	179006	92	135537	118936	93	4530	3900	36	8365	7522	51	18732	16189	81	19699	16097	85	746265	632422	96	0.590673
92745	80859	100	43083	37855	82	752	794	0	1240	1127	10	3168	2996	33	4682	4222	42	135391	117347	81	0.590673
87132	85687	79	24471	23947	73	932	884	0	1976	1456	25	4213	3964	36	4855	5112	39	170821	170981	74	0.590673
122226	112332	86	52313	47075	86	1135	1020	4	2680	2206	28	6904	6315	45	7137	6414	47	277272	262170	87	0.5926
102012	98916	82	20273	19691	58	1163	1112	8	1760	2029	20	4592	4701	35	6933	6709	46	185446	173511	82	0.5926
171993	137907	107	70566	56941	94	1956	1487	22	4216	3517	37	7696	6253	52	8563	6492	52	323836	265816	83	0.5926
162819	138453	95	72351	60724	92	1634	1529	18	3139	2457	33	8051	6846	52	8165	6910	52	315339	268797	82	0.593563
85679	79418	96	30371	27487	96	997	867	0	1231	1350	13	3830	3278	34	4211	4048	35	143766	124818	96	0.593563
159963	136354	91	81424	68078	92	1558	1482	17	3190	2789	33	8556	6912	52	9535	7534	57	345136	301416	92	0.593563
107145	106623	81	58244	57133	81	1265	1156	9	2368	2343	22	5206	5132	38	7085	6765	48	211225	201854	77	0.593563
98481	91455	91	33625	31990	81	1377	1193	11	1715	1465	18	4722	4724	38	6408	6498	47	184983	174821	71	0.594527
196674	164713	99	94414	79266	98	2351	2211	26	5153	4348	41	11300	10419	55	11229	9629	61	458468	391986	93	0.594527
181473	161721	99	89542	80149	93	2124	2020	24	4255	4020	38	10660	9214	62	12624	11367	59	398924	361539	109	0.594527
90209	84752	89	38276	37061	80	681	713	0	1375	1307	15	3371	3113	34	3954	3675	37	132028	125331	78	0.594527
138388	115690	97	54351	46438	90	1790	1505	19	3881	3099	37	9193	7601	55	9065	7564	53	350186	319611	87	0.59549
128609	118427	91	64763	60833	86	1784	1812	19	3892	3971	31	8516	7980	51	8363	7754	51	320829	312373	86	0.59549
170902	139532	96	48694	38625	93	1991	1648	25	3265	3391	30	9296	8476	51	10458	8925	57	359168	316235	88	0.59549
238550	191980	112	160912	132293	107	3930	3148	35	6390	5267	52	14332	11592	70	17108	13383	74	561196	475002	104	0.596454
67245	66289	77	20956	20889	55	515	583	0	636	738	0	2294	2529	23	2474	2875	26	91697	90070	73	0.596454
182481	152377	104	63741	52322	95	1903	1491	23	4141	3349	37	7935	7050	46	9718	8358	61	299945	264920	94	0.597418
73850	70571	81	27243	26262	77	500	635	0	1302	1387	13	2894	2780	29	3026	2838	32	125457	119234	74	0.598381
169708	136728	111	54477	42564	93	1497	1298	13	2864	2464	30	6883	5939	47	7486	6556	52	265708	225283	92	0.598381
125425	112589	87	46411	40380	85	1015	949	0	2652	2140	28	5451	5078	41	6157	5500	41	200027	184051	88	0.598381
58871	60167	74	16921	17175	50	537	643	0	934	915	0	1998	2258	22	2451	2857	27	82271	81031	72	0.599345
61140	59941	76	26973	26434	75	200	346	0	1029	1044	5	2044	2005	26	2288	2518	25	89897	88617	73	0.600308
81573	77060	83	23331	23074	67	985	881	0	1942	1570	22	3028	3105	29	4401	4187	36	129925	128031	80	0.600308
167074	147929	104	81389	71942	90	2171	1816	26	4442	3185	46	11111	9383	59	10723	9120	66	421921	350731	84	0.601272
129643	118615	89	59304	54329	87	1569	1441	16	2761	2411	32	6475	6072	43	7048	6693	44	236176	225937	87	0.601272
66354	63641	79	19715	19581	55	746	787	0	792	1158	9	2666	2664	29	3667	3403	33	113060	112583	75	0.601272
44569	43776	84	19354	19599	58	391	435	0	438	568	0	1771	1803	21	1499	1516	22	62811	64410	62	0.603199
134950	126175	86	51849	48922	85	1897	1806	21	2737	2599	28	6159	5743	44	8010	6905	55	256960	233030	89	0.603199
159431	139178	93	70875	61149	90	1977	1655	25	3173	2958	32	7797	6761	49	9191	7792	50	292669	264701	103	0.603199
147837	135029	88	114043	103246	90	2635	2381	27	3560	3500	33	9297	8177	59	11931	10559	65	362756	312680	105	0.603199
103258	98377	85	46524	44974	81	1266	1430	16	2182	1961	25	5812	5744	43	6569	7060	40	243367	231484	83	0.605126
265728	147788	238	135464	88742	209	2655	1801	24	5748	3469	38	13446	8434	98	14794	9778	107	482173	296339	220	0.608017
61678	61248	75	19203	19042	53	433	477	0	1190	961	0	2232	2013	25	2513	2323	28	83201	81307	75	0.608017
30901	29813	61	11387	11184	44	310	502	0	511	783	0	1177	1262	12	1311	1117	12	60359	60253	66	0.608017
30856	32790	53	14413	14324	48	207	301	0	649	475	0	1295	1097	10	1569	1661	18	49224	50446	56	0.608981
107035	93560	92	46450	40194	84	1191	855	0	1949	1794	22	4357	3806	36	4997	4668	41	171454	154702	82	0.609944
213372	166678	105	105926	80518	103	3319	2523	33	6238	5377	47	11874	10121	65	14165	11681	75	512375	444398	97	0.609944
124230	115164	89	48426	45518	84	1408	1400	15	1904	2137	25	6446	6090	44	7204	6688	45	253566	234117	76	0.609944
172985	156712	92	80695	74756	89	2291	2249	22	4001	3647	37	9716	8925	58	11138	10328	63	376281	340286	87	0.610908
37037	36882	78	13106	13051	46	298	254	0	665	815	0	1418	1243	15	1640	1389	17	58840	59192	68	0.611871
106747	99594	99	39705	37294	82	1118	1000	1	2147	1700	21	4187	3978	36	5219	5045	39	163033	159534	78	0.612835
94604	92073	80	31545	30676	78	942	748	0	2191	2093	26	4958	4831	37	4782	4546	41	177143	174136	74	0.613798
71202	68768	81	31058	30027	77	539	458	0	937	949	0	2594	2419	28	2960	2687	35	101637	95166	65	0.613798
65651	65036	77	23243	22849	63	282	433	0	1268	1111	6	2174	2252	26	3439	3352	31	88795	85298	72	0.614762
130060	116029	91	49772	42894	88	1529	1274	13	2819	2562	32	6777	6212	48	6159	5694	43	244510	225653	84	0.614762
98879	89429	85	40738	35579	82	453	471	0	1421	1499	18	3346	3256	32	4316	4124	37	137116	132016	71	0.614762
70554	67482	79	29391	28984	76	583	751	0	1109	1152	10	3262	2992	30	3249	3201	31	108034	106761	73	0.615726
148785	126388	90	59410	50334	89	1728	1325	17	2596	2255	32	7016	5739	53	8123	6466	55	269990	224979	76	0.616689
163791	140762	97	79505	68125	91	1693	1377	19	2509	2656	28	7218	6365	47	9340	7655	58	285707	262896	88	0.616689
100240	100206	78	36284	35302	78	1183	1123	10	2349	1759	26	4753	4571	37	5278	4953	40	204189	198447	78	0.616689
230815	169034	107	68525	48503	104	2301	1771	27	4747	3334	43	8550	6704	55	12220	9058	62	382706	295802	101	0.617653
115107	108811	83	43187	40066	82	1565	1394	18	2164	2437	26	6472	5852	45	6318	6452	42	247009	228673	81	0.617653
26377	27953	57	14475	14716	48	272	339	0	776	962	0	1739	1568	21	1745	1923	19	53606	54956	63	0.617653
46167	43429	77	11587	11527	45	710	692	0	762	833	0	1663	1675	20	2384	2427	25	72295	73280	72	0.618616
138724	128583	90	62123	58422	85	1681	1517	19	3546	3021	32	8770	8485	48	8462	7902	60	316496	297127	85	0.618616
33962	34267	67	17654	17678	51	409	437	0	415	770	0	1485	1487	17	1889	1995	21	58875	58251	66	0.618616
47593	48092	78	23160	23287	67	306	378	0	943	1040	8	1942	2065	23	2684	2705	30	81796	81662	70	0.61958
61257	60339	70	33806	31952	77	554	525	0	1296	1516	16	2423	2456	26	2921	3265	26	100804	94107	78	0.620543
183819	162187	97	75441	67277	90	1972	1737	22	5369	4730	53	11117	10310	60	11322	10051	63	407633	390660	88	0.621507
109093	106138	81	45805	43248	81	1377	1265	12	2343	2193	23	5929	5789	41	6656	6132	44	225575	219411	79	0.621507
97052	85357	90	39740	34763	85	1087	1030	5	1850	1895	25	4745	4443	38	5083	4027	42	185902	168439	99	0.621507
87744	87110	79	24363	24038	64	851	930	0	1452	1695	21	3901	3838	34	4680	4489	38	154659	149125	78	0.621507
215280	167868	100	85008	64968	98	2943	2181	32	4719	3500	39	11252	8751	60	12158	9000	63	457036	363389	100	0.622471
158148	141874	102	81696	75771	90	1979	1798	22	3869	3948	34	9818	9278	50	10785	10278	55	421596	393439	90	0.622471
103233	94772	91	54835	51255	84	1152	943	0	2604	1918	28	5804	5296	44	6267	5705	46	225211	208720	82	0.623434
47754	48204	73	30841	30822	73	495	396	0	-12	490	0	1882	1923	22	1921	2045	21	65280	62249	71	0.624398
117546	104358	103	54160	49958	86	1211	1170	11	2542	2498	27	6121	5679	44	6696	6244	43	264553	248668	86	0.625361
36375	35471	77	9866	9944	42	529	619	0	690	705	0	1727	1719	21	2454	2429	27	69868	68107	68	0.625361
236651	183380	108	88492	68099	105	2918	2370	32	5635	4147	52	12052	10070	57	14582	11289	72	469820	387584	104	0.625361
102056	99921	82	49001	47072	82	1346	1387	14	2479	2339	25	5184	5063	39	6744	6627	43	217642	206912	81	0.626325
93810	88856	83	35716	34104	80	787	644	0	1846	1374	22	3587	3206	35	4005	3326	39	133417	128858	84	0.628252
149702	138432	91	78855	71913	87	2288	2130	24	4949	4096	43	10270	9352	54	12006	10606	65	387900	346982	84	0.628252
140728	121261	89	62674	53342	88	1356	1188	11	3611	3176	36	8091	6928	47	9231	7805	56	323560	281857	89	0.628252
228653	170821	123	101523	77426	105	2952	2060	34	4602	4005	41	10292	7582	58	13281	10248	62	424853	329144	105	0.629216
79459	77345	86	27574	27298	74	340	484	0	1505	1207	14	2995	2650	28	3441	3408	33	111151	107281	76	0.629216
287354	200608	125	129552	90193	119	4872	3555	40	8195	5708	53	18533	13399	86	23210	17400	92	717893	523912	121	0.630179
60075	59077	79	28002	27862	74	518	559	0	548	805	0	2017	2137	23	2397	2531	27	80337	78412	75	0.631143
110122	104218	96	28788	26776	83	951	914	0	1886	1709	24	4638	4111	37	4743	4484	38	161763	150476	100	0.631143
100751	98377	81	27382	26205	78	1058	914	0	2284	2659	24	5600	5535	41	6434	6309	45	226414	219067	80	0.632106
49133	51350	72	20438	20579	59	270	442	0	938	807	0	1716	1728	19	2292	2336	25	65183	67048	60	0.632106
35819	34937	65	12114	11963	46	503	532	0	1164	795	0	1611	1780	19	2101	1916	22	63596	63624	73	0.63307
120478	112400	94	49136	47487	84	1291	1220	12	2598	2466	29	7142	6791	44	7423	7057	46	279852	263819	86	0.63307
30841	32367	62	10202	10340	42	278	275	0	578	713	0	1147	1141	11	1377	1666	16	42718	44536	66	0.63307
115536	111907	83	51629	49346	81	1415	1355	17	2594	3165	28	6866	6604	46	6472	6070	47	276085	268801	83	0.634034
124928	123146	83	63144	60857	82	1664	1568	18	3472	3302	34	9176	8968	50	9083	8639	60	350315	336629	80	0.634034
197789	150848	100	76777	56909	100	1890	1448	20	3266	2574	35	7405	5976	48	9328	6561	60	303341	234033	100	0.634997
97337	93413	83	29920	27815	79	1004	738	0	1987	1564	23	4177	3655	37	4323	3889	38	164895	156781	80	0.635961
51229	49439	76	18007	16482	59	317	512	0	737	941	0	1920	1772	22	1959	2400	23	73916	69824	75	0.635961
242987	162551	113	154977	101166	112	3014	2082	37	5266	4071	46	12617	8047	67	15713	9434	76	519949	340814	112	0.636924
196706	143725	110	91869	68922	101	1910	1489	23	3972	2913	44	8268	6517	57	9843	7782	60	327792	245635	101	0.636924
104436	101847	87	45720	44927	81	725	886	0	1796	1865	21	4599	4336	38	5272	4495	41	170471	163672	73	0.637888
55373	54608	89	15542	15222	50	625	484	0	618	641	0	1911	1839	22	2573	2551	28	79860	78315	71	0.638851
132648	119268	89	47707	42638	87	1644	1646	18	2513	2233	31	6472	6163	44	7652	6847	51	279619	267862	85	0.639815
82735	79678	84	37461	36137	79	943	815	0	1570	1794	17	3052	3211	30	4580	4211	39	137166	134561	71	0.639815
24137	26009	55	16051	16191	52	343	402	0	733	585	0	947	942	0	1173	1264	13	47734	51918	60	0.639815
123903	113064	90	52971	46497	87	1498	1497	17	3438	2824	34	6774	6048	48	7727	6240	48	269970	247108	85	0.640779
19802	19610	63	7478	7507	40	206	264	0	330	334	0	983	920	0	1471	1469	15	39294	36561	76	0.640779
139561	123419	90	57595	50409	88	1790	1666	21	3089	2919	29	7657	6771	48	7681	6956	49	318361	298356	83	0.640779
115900	105791	85	50139	45807	86	1478	1301	15	2486	2318	27	6657	6169	43	7685	7178	48	267022	243336	81	0.640779
15812	19704	41	8610	8480	42	381	344	0	95	500	0	936	896	0	984	955	0	34042	34673	56	0.644633
68723	67602	78	28409	27726	76	813	808	0	1365	1175	11	2911	2690	32	3755	3498	33	100157	98956	69	0.644633
63776	63926	76	24778	23318	75	607	618	0	1337	1253	15	2850	2781	30	3573	3804	30	115034	110206	74	0.644633
148391	133824	91	101845	92920	92	1758	1516	20	3351	2921	34	7424	6540	52	9568	8616	59	302791	278444	88	0.645596
16846	15198	72	7929	6862	55	104	204	0	212	384	0	965	888	0	1166	1123	10	41622	38017	72	0.645596
53438	52241	85	20440	20699	59	413	365	0	441	683	0	2014	1808	26	2130	2306	23	79537	80844	69	0.645596
150393	142292	87	86094	83637	86	1977	1920	21	3348	3195	31	7668	7133	46	9752	9282	52	303998	273208	80	0.645596
112442	108857	85	47732	46200	80	1224	1131	9	2540	2462	27	6248	6178	40	6779	6072	50	255200	239781	81	0.64656
130224	119053	86	79995	72807	85	1598	1352	18	2369	2339	30	5975	5921	41	8160	7152	51	243252	237143	79	0.64656
46798	47379	72	15893	16144	48	620	504	0	802	705	0	1789	1679	20	2353	2274	26	76334	73411	71	0.64656
25353	25267	66	11289	11710	45	83	271	0	93	388	0	879	838	0	1038	1145	11	40171	40116	53	0.647524
242048	173935	110	107770	77068	103	2740	1827	31	5071	3919	50	11760	8397	67	13192	9400	69	484754	356489	103	0.647524
160409	148297	88	90680	84673	87	2173	2095	23	3459	3329	31	7569	7227	48	9247	8113	53	296519	278062	86	0.647524
54766	50300	91	25747	23596	91	486	298	0	1177	928	0	1932	1828	19	2617	2463	25	90620	80417	91	0.647524
176113	147523	110	74176	64028	92	2514	2111	27	3854	3435	36	8134	7177	50	11164	9423	69	327967	289782	92	0.649451
84181	83699	83	66837	66427	79	979	992	0	2042	1553	22	3870	3870	35	4703	4840	38	164655	163203	74	0.649451
50581	50310	82	25498	25517	74	491	440	0	835	721	0	2257	2169	25	1978	2078	23	83672	79948	72	0.650414
103827	100581	95	54650	51536	84	1015	975	0	2325	2456	24	5286	4767	43	5932	5520	40	221339	207721	97	0.650414
218707	156694	107	99504	69580	106	2947	2017	30	4696	3629	42	11941	8453	65	11602	8291	64	472983	346797	107	0.650414
139983	120893	92	53511	44108	90	1553	1229	13	3108	2797	32	6989	6331	46	8002	6659	52	308467	280484	90	0.651378
68837	68299	78	36730	36228	76	593	481	0	1058	856	0	2622	2796	29	3113	3138	29	111088	108951	72	0.651378
65413	65200	77	42328	42357	75	617	706	0	1364	1426	11	3017	3157	27	3444	2972	32	104544	102412	70	0.652341
174900	151045	101	55290	45287	92	2631	2148	28	3516	3113	35	9122	8074	53	11076	9377	59	368965	328249	88	0.652341
169556	142173	93	61904	51412	92	1648	1698	21	3538	3501	36	8068	6534	51	8805	7814	53	333545	293119	91	0.652341
81573	82286	72	20869	20913	56	593	713	0	1362	1651	16	3392	3278	32	4183	4057	35	146311	143989	75	0.652341
19977	22187	45	9732	10254	40	179	175	0	474	529	0	786	724	0	1061	1162	10	28055	29902	56	0.652341
178487	164418	90	79865	72547	91	1740	1719	21	4527	4751	38	10487	9859	54	12158	11763	56	395416	378261	85	0.653305
184335	161270	94	106975	91934	93	2442	2453	25	3739	3215	35	9637	8414	56	11079	9990	62	381146	353128	89	0.653305
57847	57077	75	15852	15788	48	696	425	0	1127	1278	11	2262	2463	25	2582	3126	26	89520	86833	71	0.653305
154000	124218	94	69461	54301	94	1758	1150	18	3430	2625	41	8286	6631	54	8175	6514	53	340335	268139	95	0.654269
113290	105784	89	43713	41385	83	1267	1147	10	1941	1601	24	4117	4134	35	5290	5307	41	182939	173916	76	0.654269
203881	175174	98	110593	98364	98	3484	3203	31	6146	5020	44	13071	11553	65	16492	14758	70	512768	457668	97	0.655232
195019	156566	99	86731	69328	97	2369	1777	27	4654	3773	41	11084	8952	59	12998	10948	63	491302	422443	98	0.655232
91368	92676	77	34150	33900	77	1004	962	0	1905	1989	19	4180	3896	36	4866	4517	41	155466	153111	78	0.655232
132308	120885	99	68859	64580	87	2053	1993	22	3658	3232	35	8556	8241	50	9523	8344	53	343397	325156	88	0.656196
148697	131307	106	74532	64986	106	3265	2652	31	4540	4575	34	10633	9242	58	13148	11978	64	424150	375351	106	0.657159
189988	159875	104	75136	63813	96	2253	2101	26	4466	3859	41	8476	7377	49	8862	8106	51	311226	285608	93	0.657159
74613	72842	89	38745	37986	78	667	662	0	1838	1390	17	2957	2738	31	3195	2958	33	119727	118869	76	0.657159
111639	100042	90	37674	32958	85	1174	1142	10	2154	1638	22	4231	4209	35	5836	5401	43	177621	163587	82	0.658123
138284	126881	87	44947	42635	84	1417	1694	17	2591	2251	27	5607	5301	42	6877	5819	44	246942	224860	83	0.658123
89590	87787	80	27273	26949	77	1148	1096	7	1888	1630	24	3585	3483	32	5235	4974	42	152354	149239	79	0.659087
13842	15569	42	10738	11169	43	136	185	0	51	253	0	575	764	0	968	888	0	29969	30623	57	0.659087
52341	49279	76	16444	16396	53	393	357	0	805	1177	9	1749	1726	17	2080	2122	25	68581	65235	75	0.66005
110231	100914	102	38644	36170	85	1769	1582	20	2355	2279	24	6138	5701	42	6270	5972	40	232538	215338	102	0.66005
53476	53117	74	22591	22782	63	516	453	0	338	505	0	1727	1773	22	2305	2273	27	71163	69789	66	0.661014
175999	143828	95	77441	65104	93	1656	1255	19	3568	3339	33	7829	7078	57	8832	7366	51	308063	270272	96	0.661014
103365	100061	86	45086	42676	79	1340	1311	14	2974	3145	31	6298	5862	46	6393	6187	43	243380	228584	82	0.661014
110862	100162	95	42326	37679	85	961	879	0	2062	2103	23	5377	4694	43	5266	5086	41	205574	189111	87	0.661977
46551	47872	71	30094	30170	73	247	380	0	667	644	0	1812	1691	20	2299	2233	27	64815	65999	64	0.661977
72976	74650	76	25050	25068	75	732	677	0	1179	1330	15	3157	2859	30	3920	3822	33	113631	110071	78	0.661977
130762	115600	103	60392	53771	86	1556	1595	20	2860	2387	32	6372	5699	46	7959	7598	54	250824	242826	88	0.662941
169124	152914	97	56151	49813	91	2392	1933	28	4135	3471	36	8768	7706	49	10628	9364	55	353080	324444	92	0.662941
67251	67387	77	36354	36147	76	645	736	0	1599	1622	15	2667	2763	26	3157	3233	29	102443	102450	77	0.663904
101308	96517	86	35035	34064	80	1188	1031	5	1730	1670	22	3995	4018	34	5013	4280	39	162213	156006	78	0.663904
273578	176137	121	92839	60494	117	3527	2483	37	5090	3593	46	12100	8408	67	14989	10429	77	495065	348858	118	0.664868
70965	71720	76	32227	32552	75	994	1078	6	1378	1480	17	2593	2586	26	3970	3589	36	130967	127548	76	0.665832
117281	113425	89	25799	25635	65	1835	1696	21	2845	2541	29	6463	6079	42	9187	8959	60	282890	275531	84	0.665832
136957	122249	88	73851	65668	88	1747	1754	21	3354	3162	31	8713	7767	50	9716	8336	59	342659	309564	90	0.665832
85644	85061	79	33715	32949	78	785	878	0	1809	1514	22	4401	4339	37	4817	4872	34	149693	147164	81	0.665832
144501	130220	90	51240	44829	90	1644	1482	17	3649	3205	38	8754	7839	50	8827	8073	54	339823	314853	92	0.665832
51201	51233	79	9764	10166	41	607	574	0	991	697	0	2222	2272	25	2715	2620	30	83077	84238	70	0.665832
54641	54006	73	24180	23433	74	262	518	0	984	862	0	1943	1744	21	2429	2455	27	73673	74581	66	0.666795
58121	57160	78	8181	8047	41	345	462	0	718	942	0	2248	2079	28	3042	3158	29	112955	111258	78	0.667759
78938	71451	82	34345	29863	82	1016	768	0	1514	1199	13	3036	2853	32	4015	3767	37	131985	117708	78	0.667759
89890	87995	81	39253	38364	78	575	665	0	1234	1376	13	2914	2713	31	4218	4257	34	130534	128384	74	0.667759
125935	115627	84	100498	95007	86	2242	2157	25	4127	3332	40	8671	7618	51	10804	9844	61	350437	306904	87	0.667759
190579	168203	98	129128	117247	95	3428	2993	31	6072	5291	43	15043	13650	70	16206	14768	72	590470	532670	96	0.667759
225487	190515	111	125067	104473	99	3413	3048	33	7121	5990	49	17591	15262	75	20253	18086	79	665620	566158	98	0.668722
135528	122985	92	60200	53612	88	1847	1581	20	2824	2660	31	6126	5881	41	6961	6604	42	230832	212856	87	0.668722
108239	103065	90	53529	51041	82	929	1129	7	1355	1387	20	4571	4236	39	5136	4906	40	180850	171667	70	0.668722
73230	70304	94	35227	34579	77	762	610	0	1535	1340	15	3073	2831	31	3489	3422	30	113379	111074	75	0.669686
47314	46718	82	13180	13147	47	402	367	0	746	583	0	1660	1937	22	2055	2078	22	69424	68221	71	0.670649
104610	99652	86	49652	47985	81	1068	1230	10	1781	1554	17	4434	4107	39	5418	5502	38	169027	160411	77	0.670649
234310	174150	107	95094	68314	105	2751	2304	30	5970	4583	52	12566	9945	65	13846	10492	68	476656	382210	105	0.670649
68338	70262	76	25716	25827	64	747	723	0	1193	1167	10	2944	3041	29	2851	2816	32	108517	103758	72	0.670649
171313	152904	90	70105	60362	90	1948	1929	22	4333	4441	35	10434	9700	54	11037	10779	54	403174	367942	86	0.670649
154356	142803	88	53607	49455	84	1743	1616	18	3811	3042	36	7094	6585	44	8340	7114	53	305619	276781	84	0.670649
181186	145817	99	76687	62889	94	2460	2125	26	4594	4368	35	11246	9278	59	11993	10349	56	442596	391839	93	0.672577
128395	120798	101	65232	62501	85	1811	1667	19	2684	2425	29	6092	5779	44	8559	7913	50	241247	228361	80	0.672577
155451	138569	94	68334	62039	91	2706	2367	29	4607	4651	37	11857	10708	64	13179	12155	62	488476	452010	89	0.67354
121297	113635	98	21029	20002	59	1007	1055	5	1934	1992	20	4627	4530	37	5838	5514	42	186695	181125	77	0.674504
63770	61956	78	24388	23507	75	846	724	0	1227	1160	8	2688	2532	28	3245	3086	34	102517	102936	66	0.675467
99763	92161	84	29071	27733	80	1078	1200	9	1889	2327	23	5051	4489	41	5811	5345	40	182302	179446	78	0.675467
123338	109392	90	51950	46796	86	1373	1194	11	2389	2307	26	5324	4533	46	6556	5979	44	226727	211139	82	0.675467
65764	64779	78	27970	27549	75	663	657	0	1435	1239	18	2647	2590	29	3031	2978	30	110865	108973	71	0.676431
156341	137871	100	79002	71012	90	2191	1974	24	3697	3267	35	8573	7393	53	9562	8844	53	332931	306777	88	0.676431
130231	113512	93	61266	52464	88	1410	1075	8	3068	2103	35	5938	5014	47	6291	5809	52	233387	207102	86	0.676431
260319	154960	138	88523	50433	136	3198	2013	24	5592	3927	47	14240	9075	94	16223	10710	98	556028	367079	133	0.676431
158833	147007	86	57300	53910	84	2025	1876	24	4069	3784	33	10212	9708	54	10573	9724	58	395826	386098	81	0.677394
162321	137325	102	60133	50406	93	1601	1333	16	2426	2593	27	7520	6224	57	7238	6135	49	288437	250476	89	0.678358
53068	52948	71	19272	19214	55	322	321	0	365	1023	3	1794	1703	19	2452	2560	27	82441	81442	73	0.678358
175422	135119	98	65307	49882	94	2060	1588	25	3687	3068	38	8841	6413	57	9339	7109	57	354472	279750	95	0.678358
212998	160599	102	104309	79826	101	2637	1999	32	3799	3008	40	10473	8147	60	12948	10745	62	421772	342047	99	0.678358
186368	159619	112	93436	77865	100	2025	1670	26	4481	3672	42	8531	7279	53	9769	8091	56	359758	324618	112	0.678358
177269	148991	93	76012	64387	92	2335	2044	24	4232	3729	41	9193	7969	61	10356	9142	56	349393	307531	95	0.678358
126087	114339	84	41684	37198	83	1609	1356	15	2861	2740	30	5601	5015	44	7302	6349	50	243330	217837	85	0.679322
101353	100745	79	51096	50481	80	1159	1252	13	2809	2618	33	6342	6420	41	6930	6536	46	248600	241727	75	0.679322
106745	102502	88	41006	40021	80	1371	1330	12	3072	2622	30	5738	5814	40	5666	5740	39	228457	217739	80	0.679322
127924	112260	92	51639	45253	85	1290	1194	11	2842	2607	29	6666	5941	46	7627	6341	52	294166	271336	86	0.679322
155571	142427	88	94078	87302	88	2179	2201	25	4716	3985	42	9917	9168	56	11584	10822	63	385703	354002	89	0.680285
99256	97402	91	53219	51762	80	823	785	0	2543	2599	25	4936	4487	39	4779	4996	34	179613	172579	80	0.681249
159817	138524	92	58738	51551	90	2129	1719	23	3644	3158	35	8134	7075	51	9810	9098	57	337995	316210	89	0.681249
56042	56772	66	16438	16492	48	427	443	0	1419	1415	13	2245	2257	25	2747	3034	27	95462	95996	74	0.681249
29897	31118	63	16166	16325	52	337	321	0	701	683	0	1123	1266	13	1346	1254	14	52202	52388	66	0.683176
157525	140514	88	64205	54824	89	1814	1509	22	3876	3121	36	7230	6630	45	8648	7207	57	283112	257410	89	0.684139
156885	145138	91	54180	50318	86	2082	1926	24	4329	4453	35	10344	9368	60	11309	10867	58	434420	410317	91	0.684139
231212	168093	120	72187	53030	109	2397	1870	26	5079	3922	42	12527	8883	68	12742	9520	68	469181	347634	110	0.685103
45950	45728	69	16344	16326	52	304	336	0	324	658	0	1819	1654	23	1812	1885	22	78232	79724	65	0.685103
88529	85506	80	39735	38983	80	973	1055	6	2102	1950	21	3647	3397	34	4874	4642	40	150568	145756	82	0.68703
44236	45566	74	18778	18681	54	309	488	0	794	829	0	1990	2171	22	1900	2247	20	74066	71885	69	0.68703
142460	122825	105	55157	47476	88	1681	1104	18	2253	2259	27	6781	6159	51	7866	7099	46	258563	241844	87	0.68703
139611	128207	86	72669	65172	87	1687	1534	17	2613	2820	29	6812	6158	45	6555	6010	46	264443	249526	85	0.687994
145812	128948	97	67115	59515	91	1675	1528	18	3002	2394	30	7657	6824	54	8299	7161	52	287207	246327	106	0.687994
209526	165070	100	103438	83002	100	2195	1791	23	4194	3803	40	9296	7607	56	11296	8864	57	366295	324416	95	0.688957
38116	37181	71	9368	9226	42	247	217	0	706	682	0	1835	1794	20	2721	2643	27	67691	65751	73	0.689921
33550	32464	76	10421	10471	43	328	226	0	641	456	0	1096	1142	10	1692	1652	21	49927	49085	69	0.689921
38656	37680	68	12100	12174	45	389	381	0	135	460	0	1368	1309	13	1860	1524	18	55206	56712	70	0.690885
107754	105364	84	26136	25244	78	1366	1620	17	1998	2221	21	4792	4632	38	7286	7051	47	212062	205310	84	0.690885
126987	114538	87	71134	65196	86	1635	1359	17	2047	2481	23	5649	4879	42	6194	5673	45	210617	186446	84	0.690885
99350	96406	80	52834	50849	81	1444	1438	17	1788	1896	23	5241	4911	40	6018	5657	44	200094	192196	85	0.690885
104587	106638	78	62787	61875	79	1283	1141	10	1436	1615	21	4305	4310	35	5237	4997	39	172800	169741	81	0.690885
56232	57138	75	24399	24579	62	433	455	0	679	910	0	2060	1900	23	1997	1887	26	78009	77289	69	0.691848
24857	26919	54	17064	17250	52	293	195	0	378	559	0	1031	1125	8	1448	1055	6	46193	47589	67	0.692812
122708	107722	92	54065	46661	87	1539	1397	15	2029	1771	22	5175	4302	42	6835	5828	53	213287	187088	90	0.692812
188354	158013	98	80364	68848	91	2654	2220	28	4771	4164	43	11933	10442	60	12740	10811	65	473607	417300	98	0.692812
218209	174242	116	100247	81577	99	3049	2470	31	6280	4830	49	13628	11435	62	15824	12528	83	569707	491945	102	0.693775
83917	79910	92	31502	31108	77	817	882	0	1458	1711	16	3376	3247	32	4786	4574	38	134484	129738	80	0.694739
80946	75133	96	27836	25692	78	1066	864	0	1821	1832	19	4221	3926	37	5600	5323	41	169999	157063	84	0.694739
79623	79358	81	46756	46132	78	875	750	0	1598	1570	17	3398	3313	34	4798	4666	38	131216	125790	72	0.694739
65316	63183	79	26814	26517	76	743	636	0	684	897	0	2281	2482	24	3209	3289	30	100443	96293	80	0.695702
82981	78745	80	32457	31264	78	1110	883	0	1391	1687	17	3108	2938	32	4626	4664	36	149086	140775	77	0.695702
124116	111141	89	62360	57258	85	1841	1472	21	3183	3199	31	7021	6396	47	7140	6459	44	270468	253284	91	0.696666
228586	172700	108	124188	97041	102	3846	3339	34	8567	6371	66	18401	15063	77	23123	17907	83	748544	592135	104	0.696666
44525	45098	72	10651	10712	43	510	550	0	1126	986	0	1480	1602	17	1910	2010	22	67782	67424	73	0.69763
100910	97875	85	39668	38296	79	778	740	0	1909	2092	21	4815	4624	39	4153	4023	35	167802	158679	82	0.69763
56641	56109	74	19227	18922	59	668	652	0	1438	880	0	2083	1937	24	2428	2068	27	83414	83373	70	0.699557
57867	57181	87	28835	28211	75	611	556	0	1031	1078	6	2074	2199	25	2804	2701	30	90547	86053	90	0.699557
74841	72318	79	33396	33153	76	621	490	0	1236	1325	11	3291	3096	33	3972	3475	38	119655	119089	69	0.699557
95699	93915	80	47179	46331	78	764	687	0	2139	1682	22	3680	3565	34	5332	5254	38	158813	158757	73	0.70052
107683	105737	83	50131	48730	81	1512	1480	17	2317	2252	25	5259	5164	39	6098	5821	45	198199	193146	73	0.70052
53119	52894	77	17257	16970	55	405	441	0	562	595	0	1804	1961	21	2067	1941	25	77052	75442	74	0.70052
156981	133230	92	97289	85363	91	1915	1728	23	4472	3771	37	9250	8189	52	10113	9414	56	381108	340993	91	0.70052
33513	35419	63	12339	12850	44	159	207	0	473	886	0	1461	1408	14	1502	1523	16	64407	65436	65	0.701484
218535	162291	108	88131	65774	102	1868	1382	24	4465	3263	41	9679	7171	60	10779	8533	62	357358	273004	97	0.701484
120824	110831	88	46201	43739	85	1617	1454	19	3133	3296	33	7190	6512	45	7351	6775	51	268087	257615	84	0.702447
168459	138137	105	65573	54104	95	1534	1278	14	3009	2341	35	7940	6817	51	8944	7368	55	323974	281849	90	0.703411
97195	92476	83	34425	32979	79	1893	1436	20	2187	2032	24	6466	6596	45	6630	7019	41	248407	243266	76	0.704375
84171	83239	80	25812	25517	76	1054	961	0	1566	1715	18	3816	4057	32	4513	4331	37	150805	151989	74	0.705338
85454	76220	83	38558	34189	82	590	558	0	1675	1704	18	3465	3117	33	4565	3842	40	129197	123614	75	0.705338
28363	27625	63	13562	13643	48	307	285	0	27	355	0	1307	1426	14	1668	1333	14	50494	52363	63	0.707265
147706	136790	92	84210	79719	89	1753	1678	23	4722	4427	37	10721	9229	56	11073	9855	56	391119	346290	88	0.708229
103493	99899	82	39042	37439	82	1338	1196	13	2896	2728	29	6480	6013	42	6656	6649	44	260072	250856	83	0.708229
96539	92263	90	54726	53879	81	706	729	0	2233	2460	22	4268	3984	37	4801	4991	38	173317	173254	75	0.709193
113669	108061	94	48788	48062	82	1299	1391	12	3023	2668	31	6603	6267	45	6944	6507	46	264857	247981	82	0.709193
195353	162454	104	108714	90257	98	2456	2012	28	4046	3249	39	9814	7865	61	11672	9742	58	387407	325131	98	0.710156
60777	59597	79	23576	23654	71	494	530	0	927	1110	7	1653	1613	21	2491	2672	26	86038	86336	67	0.712083
32250	31275	70	17012	17220	52	308	365	0	992	928	0	1098	1277	13	1386	1644	19	51284	51360	71	0.712083
159237	133777	95	55713	46590	91	1785	1326	19	2707	2365	30	8215	6771	54	8389	6856	52	300486	261288	108	0.712083
151272	133875	89	69239	61735	86	1895	1655	20	4177	3591	34	8701	8275	49	8981	7811	54	332958	308737	87	0.713047
137946	120363	105	49650	42396	85	1129	1102	8	3227	2497	36	6539	5764	48	6845	6015	45	250036	220958	88	0.713047
38438	38604	70	16006	16660	49	151	381	0	695	713	0	1652	1744	18	1387	1340	19	59516	59827	66	0.713047
136723	119874	98	54471	48702	87	1752	1505	18	2675	2635	28	5933	5488	44	6723	6569	44	218112	204381	82	0.71401
136392	116461	95	55469	47122	89	1205	953	0	2642	1745	30	4688	4037	41	6672	5697	46	205803	180831	89	0.714974
205959	171480	97	91638	75272	94	2408	2208	24	4340	3899	36	11692	10106	60	12594	10336	60	469606	419299	94	0.714974
99321	99934	79	46880	45300	79	1247	1107	9	2712	2402	27	6364	5996	43	6363	6357	48	243528	231770	79	0.714974
128070	122845	84	79104	75111	83	1690	1765	21	4039	3717	35	8072	7740	47	8959	8626	55	329210	321830	84	0.714974
117502	109830	88	43269	41445	81	1478	1311	16	2062	2020	23	5499	5342	43	6778	6281	43	216561	206293	73	0.717865
52547	52103	83	23123	23008	68	189	478	0	556	680	0	1860	1754	23	2072	2028	23	75667	74085	74	0.717865
38016	38209	72	15259	15069	50	175	272	0	625	728	0	1382	1326	14	1771	1607	24	59556	58333	70	0.718828
192987	165264	97	99656	86997	95	2911	2494	30	5258	4261	40	13055	11566	62	13925	12145	65	535823	484459	99	0.719792
190770	150783	109	73313	56608	114	2206	1647	25	4182	3462	39	9172	7106	54	9378	7843	56	387739	307750	114	0.719792
31584	34135	57	11023	11869	42	477	590	0	822	770	0	1370	1394	17	1705	1393	17	49896	50218	67	0.719792
115253	110785	85	40183	38494	81	1623	1489	18	2528	2146	26	5330	5120	41	6787	6425	46	206022	197718	77	0.719792
25561	25774	59	5424	5511	35	210	259	0	217	373	0	738	906	0	1122	1227	11	43077	44725	62	0.719792
181975	154313	98	74242	61996	94	2032	1895	25	4484	4335	38	10210	8941	55	11125	9716	58	425371	379376	96	0.720755
233944	169643	110	98436	72099	108	2596	2312	26	5291	3501	47	12299	9307	69	13162	9634	71	521289	396700	108	0.720755
114741	101462	86	50491	44641	84	740	762	0	2062	1451	18	4038	3289	39	5335	4393	41	158800	139188	85	0.722683
82980	82073	79	32685	30988	77	627	617	0	1537	1686	19	3298	3085	32	4472	4033	39	145078	144156	79	0.722683
119947	119463	81	64322	61117	82	1847	1723	22	3524	3791	33	7712	7292	49	8425	8352	49	324748	323236	84	0.722683
32802	32742	67	13010	13782	44	215	383	0	81	301	0	1188	1282	15	1477	2123	19	53248	53833	67	0.723646
219273	174925	106	199755	168067	106	4666	4445	34	7711	7090	48	17709	15035	69	21244	17900	81	690716	579324	108	0.723646
50680	46673	77	17728	16350	54	420	447	0	631	866	0	2716	2212	32	2873	2999	30	104671	90319	73	0.723646
180082	158464	101	74708	65802	92	2336	1753	29	4660	4628	37	10902	10222	53	12535	11510	57	441238	415064	93	0.723646
47820	48355	83	11617	11219	46	296	537	0	1098	915	0	1795	1923	21	1853	2306	21	74966	70440	75	0.72461
177600	137493	96	93317	72646	97	2216	1564	28	4318	3179	42	10234	7991	57	11285	9255	61	364447	290252	99	0.725573
155282	143061	90	70172	63999	89	2296	1895	25	3612	3152	39	7352	6919	47	8083	7464	51	276081	257762	105	0.725573
159354	140707	95	64340	55651	89	1825	1467	20	4147	3641	41	8517	7350	50	10491	9304	61	343124	298588	93	0.726537
112115	101763	87	45102	38974	85	1568	1423	15	1694	1987	22	5739	4770	43	7335	6235	47	207675	185705	86	0.726537
98009	95361	82	32593	31829	80	1120	976	0	1871	1954	20	4730	4786	36	5028	4913	36	194399	183439	84	0.726537
67858	65664	80	31403	31076	76	458	465	0	614	892	0	2192	2236	23	2686	2689	26	84804	83076	73	0.728464
50768	51188	77	18817	18723	54	861	805	0	957	802	0	1963	1846	21	2345	2387	26	81906	80871	75	0.729428
233969	196124	121	87554	74287	103	3580	2940	32	5655	4757	45	11556	9996	59	15871	13879	71	441724	390861	106	0.729428
237927	165754	111	101407	71791	111	2194	1522	26	5190	3665	44	11318	8004	62	12452	9190	66	416620	302618	111	0.730391
168147	141694	101	77150	65610	94	1706	1542	15	3300	2730	39	6655	6093	45	8161	6943	52	270032	238198	92	0.730391
151517	139223	90	79256	74385	86	1606	1595	19	3026	2931	32	7922	6922	53	10424	9073	60	310260	275558	86	0.731355
168876	141365	95	81668	71004	93	1942	1568	21	3919	3194	35	7978	6729	49	9086	7432	59	283104	245183	90	0.731355
112934	105201	98	42317	40502	82	1114	1136	11	1876	1898	21	4677	4762	38	5964	5956	41	197804	193101	78	0.732318
187008	161099	100	93714	82358	96	2015	1557	23	5064	4183	42	10489	9346	55	11316	9903	64	413449	369437	94	0.732318
53573	54167	72	15235	15393	48	415	412	0	410	996	0	1834	1573	21	2432	2681	22	74764	76846	70	0.732318
121900	113523	94	50704	47879	83	1762	1695	20	2859	2592	27	5642	4954	43	7430	6892	45	223553	211452	80	0.733282
151931	135318	107	67259	60708	89	1791	1644	19	3594	3406	34	8161	7546	50	8817	8452	52	315879	299027	88	0.734245
101516	91906	86	45423	39521	84	1151	1121	10	1593	1550	25	3731	3153	37	5230	4669	42	153331	138445	82	0.735209
97786	95990	81	31833	31052	78	921	1140	8	1638	1320	18	4045	3995	35	5045	4461	42	159510	152440	78	0.735209
271217	192693	114	201618	158713	114	4361	3190	38	8766	6581	58	17226	13265	72	20473	14990	81	663154	519262	111	0.736173
43488	44104	63	17173	17721	50	453	629	0	903	868	0	2012	1840	23	2055	1962	23	72262	74533	69	0.736173
111678	108278	84	53219	51418	82	1091	1024	5	2781	2719	28	5923	5734	42	6458	6270	43	211765	208309	81	0.736173
55220	52552	87	13881	13577	48	332	405	0	693	814	0	1941	1895	22	2376	2115	26	77514	74690	73	0.737136
34610	34794	70	16943	16946	52	507	440	0	387	654	0	1112	1337	12	1250	1322	16	55684	55079	69	0.737136
110868	104014	84	58947	54446	84	942	1172	9	1669	2131	23	4673	4177	39	5253	4707	42	182453	168288	81	0.7381
93000	85844	96	36066	32601	83	731	583	0	1272	1448	18	3658	3101	35	4455	4150	38	150278	136463	83	0.739063
59506	60529	74	15998	16166	49	547	570	0	1543	1148	10	2587	2375	27	3378	3164	35	106445	105055	73	0.739063
42199	44506	57	16549	16582	52	424	309	0	717	751	0	1764	1712	21	2233	2301	26	72206	71312	60	0.739063
150458	125886	105	61081	53210	90	1757	1474	18	3429	2816	36	8475	7105	54	9396	7963	55	341275	295526	90	0.739063
172041	138502	99	91468	75294	94	1762	1592	20	3942	3342	39	8482	7120	57	10710	8676	65	345850	285659	95	0.740027
84006	78567	81	36611	33912	81	620	659	0	1422	1200	13	3529	3340	34	4343	4375	36	143280	138557	79	0.740027
135879	119199	97	47765	41227	87	1545	1437	14	2927	2681	32	7112	6370	47	7584	6914	52	245458	224007	89	0.742918
162661	127683	93	66775	52426	92	1878	1599	23	3315	2200	36	6563	5028	49	9261	7668	55	285011	224353	94	0.742918
302673	193229	122	137506	84330	122	3919	2829	36	8090	5434	59	18852	13118	79	19615	12818	78	731155	461356	121	0.742918
70595	66342	79	23916	21826	64	988	811	0	1277	1400	13	3341	3137	33	3807	3208	36	129916	124339	79	0.742918
249121	185927	108	108167	83194	102	3144	2286	32	6865	5069	54	16024	12442	69	16875	13126	78	628150	494067	109	0.743881
80242	75028	80	32141	29218	82	628	733	0	1942	1840	22	3740	3738	33	3917	3219	36	152563	140289	96	0.743881
53538	54470	73	34700	34524	73	547	594	0	827	937	0	2276	2264	25	2386	2783	26	86183	90990	60	0.743881
60462	60262	71	21983	21851	59	738	555	0	1052	1111	11	2064	2126	23	2934	3668	25	92409	87127	75	0.744845
328656	222999	141	174482	128391	135	4821	3342	42	10689	7813	61	28387	20766	113	33716	25731	109	1.04858e+06	951780	136	0.744845
172185	148000	104	78086	67801	97	2149	1683	23	3321	2920	32	7177	6781	45	9761	8863	56	301511	271563	93	0.745808
129857	115677	87	60462	53048	88	1010	952	0	2584	2318	28	5338	4816	40	6116	5532	50	199020	183371	87	0.745808
157419	138763	96	62321	54467	89	2085	1848	23	3343	3659	33	8910	8310	49	9679	8269	53	380810	343502	94	0.746772
181759	138924	101	64934	48693	95	1704	1441	17	3413	2706	37	7774	6115	49	8758	6756	54	291349	232535	97	0.747736
99088	95884	80	22839	22462	65	1138	1156	12	1418	1468	17	3490	3221	33	4168	4243	33	147776	143444	82	0.748699
230587	190045	108	150411	126913	106	3554	2939	32	6184	5173	42	13250	11591	62	16828	14008	74	544651	484513	105	0.748699
34475	36169	51	11536	11859	42	279	365	0	590	696	0	1468	1641	17	2031	1715	19	61136	61476	76	0.748699
131663	122901	85	56522	52621	84	1634	1580	17	3582	2937	33	6635	5878	47	7252	6703	43	267760	245082	84	0.749663
71078	69895	76	17288	17348	51	517	462	0	1239	1133	15	2591	2573	28	3358	3215	30	112514	112358	77	0.749663
61441	59033	82	25966	25901	74	562	557	0	783	918	0	1854	1936	22	2584	2397	28	81151	83460	67	0.750626
172105	149088	95	73149	65376	93	2195	1862	23	4054	3322	39	9408	8414	58	11605	9938	66	378540	332951	93	0.750626
148387	130539	105	52488	46902	88	1872	1782	20	3570	3237	37	8276	7828	49	8722	7619	49	349133	318234	92	0.750626
45067	47627	73	21590	21980	56	510	600	0	462	785	0	1766	2059	21	1923	1797	25	78358	78082	68	0.75159
171481	142312	94	65020	52587	93	1682	1662	19	3941	3012	38	8999	7655	52	9373	8079	52	359796	303747	96	0.75159
120261	112721	85	54213	51162	82	1343	1378	16	2575	2053	26	5759	5491	41	6303	5975	42	232801	227569	85	0.75159
192596	160471	98	129495	115235	96	2754	2278	29	5043	4336	42	11419	10049	57	13077	11140	67	454184	387277	98	0.75159
136771	131288	85	67826	66184	86	1869	1929	23	5131	4786	41	8146	8104	47	8211	7748	48	284715	266653	87	0.75159
120686	107851	97	49424	45182	85	815	814	0	1952	1972	23	4343	4241	36	6008	5254	45	184296	170497	91	0.752553
144562	123941	107	49901	40494	107	1631	1316	15	2817	2559	30	6555	5921	44	7890	6728	54	245790	209472	107	0.752553
118696	110336	85	36364	34515	81	1524	1464	16	2526	2505	27	6036	5867	42	7078	6752	49	252829	241828	82	0.752553
34435	34302	69	15252	15109	51	502	448	0	291	628	0	1313	1249	12	1691	1688	19	54737	54184	69	0.753517
42177	41633	72	16958	17060	52	280	271	0	1097	927	0	1636	1509	16	1955	1828	21	62024	59140	75	0.755444
68951	68033	85	25648	25273	75	651	564	0	1082	1078	7	2295	2390	24	2544	2727	25	101901	98844	75	0.755444
93092	91634	83	38955	37943	78	1030	1028	4	1921	1812	22	3748	3686	32	5320	4997	41	153605	146601	82	0.756408
110051	100618	86	35154	30946	81	1127	1005	2	2085	1780	25	4864	4501	41	5606	5214	42	194839	176354	86	0.756408
64598	62281	82	26385	25608	75	837	679	0	1146	1055	5	2478	2521	26	2944	2618	31	103995	102303	76	0.757371
105432	101316	84	23353	22692	70	1433	1117	14	2542	2305	28	6244	6591	40	7254	6372	50	272104	259549	82	0.758335
322705	229563	137	209053	152685	136	5409	3778	41	9243	7186	54	19291	14584	84	24237	18637	95	804982	610796	131	0.760262
105152	101760	98	52514	50878	81	1266	1297	15	2222	2702	23	6008	5753	40	6900	5908	46	263460	246256	77	0.761226
146246	126664	97	52412	44312	91	1208	1095	7	3459	2840	36	6780	6253	47	7434	6799	49	267562	240754	90	0.76508
126827	120435	88	52026	49169	82	1134	1179	13	2067	2088	26	4919	4833	38	5307	5276	40	196573	187858	79	0.76508
136302	121445	88	90194	83660	87	1422	1476	16	3563	3027	35	7319	7004	46	7491	6673	47	313031	289052	84	0.766044
115144	105334	85	44427	39085	85	1522	1372	17	2210	2161	29	5808	4948	47	6629	5930	44	238389	217021	82	0.766044
154120	129554	108	54194	46226	91	1599	1440	16	2790	2621	32	8244	7289	53	8648	7342	50	326320	293410	87	0.767007
74478	72238	79	27505	27066	76	698	626	0	1106	1258	13	2994	2765	30	3211	3037	33	114484	114754	65	0.767971
112446	101609	84	51036	45665	84	1470	1300	15	2409	2279	25	5427	5112	42	6321	6194	40	210919	196978	81	0.767971
160434	136186	95	75186	64898	91	1712	1468	18	3087	2632	31	7207	6125	47	8031	6723	58	256824	230695	89	0.767971
107859	103140	83	49448	46821	81	1726	1437	17	2257	2023	24	5272	4979	43	6434	6379	42	199353	191305	80	0.768934
36799	37080	72	18388	18547	52	511	537	0	629	706	0	1660	1679	19	2227	2355	22	64913	64431	64	0.768934
81731	79922	82	42977	41417	79	642	747	0	1340	1528	16	3385	3382	32	4494	4248	39	136342	137613	77	0.769898
15223	15827	60	10701	11095	43	149	202	0	220	239	0	825	847	0	718	839	0	25239	26508	54	0.769898
34012	34799	66	12742	12707	47	372	397	0	849	756	0	1761	1789	19	1255	1336	14	60846	59909	67	0.770861
85859	83723	88	49852	48811	79	1238	972	0	1845	1715	19	4013	3791	36	5240	5474	39	151542	146490	77	0.772789
114806	106233	84	50523	45971	85	1213	1367	12	2733	2691	29	6070	5963	43	6627	6192	47	249122	225721	75	0.773752
238700	176842	106	69066	48767	103	2936	2582	30	5542	4380	50	11426	8513	67	13370	10344	69	432759	333364	102	0.774716
165156	139516	97	66617	55357	94	1765	1602	22	3595	3164	35	8253	7404	48	9045	7886	53	330611	293696	92	0.775679
131942	120667	86	69144	65313	86	1658	1659	19	3186	2638	35	7451	7193	47	8730	8322	47	291161	263682	87	0.775679
77914	74412	82	36057	35389	77	661	695	0	1564	1537	14	2821	2456	30	3608	3486	33	115597	116154	75	0.776643
155175	140836	90	70555	62735	89	2285	1855	27	4663	4252	39	9619	8546	56	11371	10444	58	355320	315324	87	0.777606
53578	54336	82	22495	21466	75	504	437	0	1019	796	0	2046	1736	24	2916	2578	30	90275	82048	88	0.777606
190362	166727	95	67603	59257	93	2521	2271	27	4256	3727	36	10080	9058	55	12019	11049	65	391305	357620	91	0.777606
130089	124748	85	78347	75296	85	1196	1209	10	3286	3191	30	7607	7593	45	7808	7515	52	315765	300970	84	0.77857
240391	168313	108	79145	54327	105	2937	2158	35	5275	3728	46	13805	9787	70	15143	10712	70	562901	403832	105	0.77857
153684	140445	92	92388	86718	88	2334	1986	25	4768	4314	40	11050	10548	60	12078	10539	64	460018	410917	88	0.77857
50347	50545	74	19356	19323	58	472	652	0	516	641	0	1611	1686	17	1858	1791	24	60063	62061	61	0.780497
44042	42432	73	16852	16534	54	312	282	0	506	534	0	1357	1478	17	1861	1962	22	62891	62794	65	0.781461
112742	108259	86	38947	37132	81	1496	1619	18	2869	2648	31	7032	6971	45	7409	7421	44	290136	282902	84	0.781461
50502	51276	79	18932	18974	54	504	468	0	746	903	0	2241	2113	25	2702	2725	27	91185	89878	73	0.781461
239481	156346	112	154202	99550	111	3170	2191	36	5538	3689	51	12534	8749	66	15227	9933	75	480503	337345	110	0.782424
265083	208717	113	142891	111890	112	4147	3027	37	6340	5299	46	14512	11530	70	18253	13418	79	593261	466933	120	0.784351
154502	138814	90	60692	54179	85	2153	1904	25	4144	3630	37	9703	8729	52	10682	9703	55	411227	378853	91	0.784351
53480	54160	75	18370	18710	50	558	613	0	906	1061	4	1856	1857	21	2118	2177	25	71878	74047	71	0.784351
56112	56105	70	32048	32266	74	446	394	0	606	811	0	2230	2098	25	2977	2603	34	88913	86156	67	0.784351
136286	123347	87	57336	51500	85	1363	1152	12	2721	2704	31	6080	5587	42	6805	6179	43	230362	217347	85	0.785315
96435	90474	91	33570	30957	82	958	732	0	1679	1629	23	4589	4199	37	5249	4659	40	173778	165214	85	0.785315
90597	86299	91	39627	37814	80	834	855	0	1420	1340	14	3661	3711	32	4367	3866	41	156716	156311	76	0.785315
58794	57247	77	20398	20242	58	510	548	0	639	848	0	2193	2267	25	2613	2425	31	91007	87988	77	0.786279
21599	22654	52	11175	11439	44	321	413	0	396	693	0	945	1046	5	1418	1624	15	41492	41994	61	0.786279
142066	123670	91	57311	50926	88	1224	1250	13	2813	2319	30	6231	5647	44	7371	6481	48	236679	211801	91	0.786279
49855	50518	80	19843	20152	53	119	264	0	806	819	0	1867	1851	22	2221	1978	24	71862	71671	72	0.786279
67607	68430	76	27514	27666	72	449	575	0	1260	1336	17	2707	2529	28	3700	3614	34	111194	109603	73	0.786279
89762	82847	83	40432	36105	81	908	943	0	1740	1727	20	3498	3224	35	4887	4158	41	139749	127649	79	0.786279
124209	115465	90	73558	69671	84	1497	1341	21	2923	2406	30	7232	6999	46	7377	7325	45	269963	249222	85	0.787242
91442	91382	79	31183	30706	77	1144	996	0	1545	1911	19	3951	3854	35	3926	4388	32	146604	147567	77	0.787242
123971	112147	89	48181	43638	84	1544	1333	18	2566	2638	28	5861	5173	43	6322	5540	45	215357	202779	84	0.787242
75783	76105	83	26186	25759	74	574	622	0	1424	1171	9	3080	2882	31	4743	4592	37	116642	113338	75	0.788206
108294	102966	84	35702	33922	81	1197	1237	11	2108	1956	27	5554	5522	36	6268	6150	41	212508	207058	80	0.789169
122315	118292	90	46658	44758	82	1776	1706	19	3548	3346	31	7727	7313	51	7807	7035	45	315426	303861	85	0.789169
41216	43549	62	27181	27202	71	501	430	0	592	585	0	1839	1747	22	2518	3008	26	78621	78922	56	0.789169
149039	129181	100	70855	60769	91	2075	1555	24	3216	2774	32	6819	6147	44	8660	7663	54	276963	249112	88	0.790133
139562	127310	87	66630	61327	86	1906	1720	20	3387	3278	32	8109	7934	49	9203	9002	50	340877	327066	82	0.791097
10257	10454	49	7712	7846	40	96	161	0	477	401	0	444	477	0	1055	1016	4	26070	27998	47	0.791097
43754	46984	50	14531	14290	48	542	555	0	805	870	0	1961	1956	21	1997	1899	24	74740	73461	67	0.79206
105428	100360	86	43164	41511	81	831	811	0	1732	1871	23	3888	3644	34	4846	4707	38	146029	145760	73	0.79206
58301	58505	73	24652	24185	65	640	743	0	581	1050	5	2248	2347	25	2456	2515	28	87344	84068	75	0.79206
84794	83899	78	17404	17573	49	963	1054	6	1353	1593	21	3926	3631	34	4819	4650	39	152254	149602	74	0.79206
112556	101329	86	51050	45083	84	1326	1084	11	2903	2486	35	6071	5434	44	5231	4404	42	208846	191999	80	0.79206
89174	87757	77	36878	35928	78	1384	1247	15	2344	2093	25	5325	5233	38	5537	5485	38	207987	208885	73	0.79206
32307	32021	68	18193	18238	54	152	191	0	1031	1143	7	1354	1300	15	1540	1620	19	49151	50639	62	0.793024
131583	119395	103	60478	56592	86	1594	1701	20	2874	3129	29	6799	6791	44	8008	7206	48	289954	279563	83	0.793024
231035	172337	107	110422	85497	107	2990	2228	32	5886	4293	49	12334	9834	64	13838	10198	72	462223	362411	103	0.793987
146932	118881	95	65816	51220	94	1662	1358	16	3341	3045	40	7622	6412	52	8140	6617	53	323835	266323	108	0.793987
34302	33408	78	12655	12548	46	149	308	0	856	485	0	1443	1369	18	1241	1559	15	56101	57080	68	0.793987
118489	114106	88	58711	56009	83	1089	1046	7	2706	2225	26	4926	5284	36	6156	5361	43	208590	203503	79	0.795914
143958	133325	90	58142	54072	85	1972	1697	22	3314	3434	31	7683	7413	46	8848	8017	55	288922	269276	83	0.796878
71774	70613	79	21667	21526	64	862	841	0	875	1032	6	2875	2606	29	3542	3903	33	129170	127251	79	0.796878
202584	147539	105	87805	63214	104	1942	1594	22	4058	3299	40	10345	7708	61	10537	8025	64	401007	295199	106	0.797842
218497	168807	101	97863	75512	99	2761	2271	30	3997	3224	42	9580	7803	62	12350	9854	59	391387	314758	96	0.797842
51043	49140	77	9025	9141	40	570	475	0	925	861	0	2000	1839	23	2947	3221	28	81018	80456	75	0.797842
162867	132843	94	86939	70538	93	1860	1438	21	3352	2763	36	8153	6664	50	9668	8624	51	311704	266077	92	0.797842
21976	23913	53	10737	11060	43	204	239	0	615	669	0	818	994	0	1411	1525	16	37267	36068	61	0.798805
133697	121333	104	60382	56055	89	1429	1434	17	3506	2782	36	7900	7463	50	7963	6746	55	319911	276596	84	0.799769
82594	80221	83	32193	31671	77	536	666	0	1409	1496	15	3485	3557	33	4054	4240	34	144583	142055	70	0.799769
164617	134035	105	65732	54932	90	1702	1529	19	3028	2599	35	7123	6063	48	7999	6579	51	265465	238052	86	0.799769
75807	77851	76	36198	35586	75	884	840	0	1553	1231	17	3219	3374	30	3995	3834	34	125432	121975	72	0.799769
46038	45742	68	19017	19252	51	376	451	0	814	972	0	1612	1801	19	1998	1710	26	75528	75256	68	0.799769
84537	82480	80	31392	30929	77	722	750	0	1624	1423	15	3576	3483	32	4470	4163	40	140365	135571	75	0.800732
78061	75809	85	42850	42247	78	658	659	0	1367	1388	19	3056	2894	31	3461	3843	29	124205	121726	76	0.801696
38237	37154	78	9795	9743	43	320	576	0	724	944	0	1468	1491	20	1607	1637	18	58518	59320	69	0.801696
58478	55988	79	22679	21888	68	532	521	0	940	870	0	2077	2043	24	2356	2353	26	85592	83660	75	0.801696
247406	189264	116	149205	121056	108	3231	2475	32	5901	4915	42	11800	10142	59	15789	12824	72	506708	420860	107	0.802659
208589	186657	95	129432	116696	94	3704	3086	33	7472	7604	47	18135	15933	79	18616	15639	77	680748	591414	95	0.802659
109425	99222	85	54820	51398	82	1288	1308	12	1931	1910	29	5297	5152	41	5802	5285	45	194829	179295	80	0.802659
145266	135475	98	78337	72133	86	1759	1545	20	3486	3289	33	8407	7455	49	9200	8667	52	298254	271449	82	0.803623
218239	156023	109	95325	69880	104	2433	1729	25	2692	2306	40	9371	7065	57	11759	8394	68	393055	285762	102	0.803623
69726	67699	80	28217	28020	75	748	964	0	1180	1012	5	2946	2957	30	3442	3052	32	112673	109193	75	0.803623
30494	30150	68	10139	10171	43	135	204	0	518	430	0	1147	1283	11	1796	1667	22	45416	45311	63	0.80555
98932	91286	85	39353	35538	82	1019	728	0	1071	1416	17	3668	3574	33	5006	5082	38	162574	150667	81	0.80555
17678	19673	42	9288	9239	43	90	114	0	133	403	0	677	664	0	975	1228	9	35394	35268	60	0.80555
48172	48613	76	11425	11277	44	108	189	0	652	618	0	1695	1585	20	1937	2133	23	81065	76026	74	0.80555
49731	49553	70	26966	27028	72	443	403	0	803	807	0	1718	1897	19	2162	2048	22	74621	75252	70	0.80555
60357	57704	78	24484	23936	75	479	541	0	886	552	0	2306	2466	27	2601	2481	29	93130	91935	70	0.806514
120012	115107	96	41900	39815	83	1284	1165	12	2390	2343	27	6435	6565	41	8386	8218	49	260126	247501	100	0.806514
44349	45653	71	14199	14383	47	188	340	0	802	1005	2	1494	1634	20	2166	2437	25	67148	68872	69	0.806514
194752	155393	96	87921	73245	95	2533	1705	30	4338	3758	41	10199	8648	57	13382	11271	62	446408	373276	98	0.806514
104582	102797	80	39767	39041	79	2158	2073	23	4144	4036	36	10671	10204	61	9288	9109	55	383711	374628	80	0.806514
110671	110187	84	51704	50193	81	958	1149	9	2658	2213	28	4841	4636	38	5429	5178	41	187709	183059	78	0.806514
90784	89732	80	24917	23733	74	879	892	0	1325	1279	13	3817	3619	32	4705	4717	35	169831	160128	95	0.806514
95619	95821	80	29762	29620	68	846	973	0	2193	2226	24	4704	4390	37	6545	7135	39	221752	218643	79	0.806514
37427	34835	85	11206	11484	43	314	306	0	609	717	0	1477	1429	17	1221	1185	14	58230	56244	67	0.807477
38683	36821	75	17319	17243	53	428	422	0	254	438	0	1381	1297	13	1282	1412	14	65891	66125	63	0.808441
69341	67028	83	23043	22805	65	767	649	0	850	1106	7	2600	2573	28	2956	3182	30	103672	104510	71	0.808441
125430	111093	93	47102	41519	86	1052	903	0	1991	1879	26	4519	4179	39	5548	5072	44	171740	157979	82	0.808441
207269	163130	102	79438	61346	101	2416	1884	29	4905	3543	44	9743	7272	58	12105	9276	67	394291	327201	100	0.808441
66438	66489	75	12295	12674	43	691	629	0	808	1120	8	2915	3053	28	2998	3347	28	116563	119695	75	0.809404
109686	100598	86	59828	57130	84	1512	1410	14	2444	2253	25	6351	5660	47	5901	5355	41	243802	236344	82	0.809404
126704	107189	93	52332	45713	86	1087	1009	2	2303	1810	27	5569	4889	41	5355	5106	40	197484	177956	84	0.809404
113735	103036	97	54183	50774	86	1616	1587	16	2982	2199	29	5406	4872	41	6888	6687	48	206244	192086	85	0.810368
64612	62954	92	21263	20949	67	672	698	0	1540	1848	17	2087	2077	25	2781	2614	29	97900	97326	79	0.810368
121733	113733	90	48365	45407	84	1451	1531	18	3493	2997	33	7661	6989	51	8936	8399	56	319650	308781	101	0.810368
36236	34954	81	11831	11852	46	315	484	0	449	594	0	1253	1412	12	2061	2026	21	52683	53959	68	0.811332
83461	81172	81	13448	13345	46	1040	918	0	1126	1385	18	3694	4028	32	4650	4812	35	138993	136884	78	0.811332
93493	89938	84	35374	34613	79	861	779	0	1451	1387	14	3243	3277	31	4345	4181	33	142829	138832	79	0.812295
106458	98758	85	34010	30672	81	1356	1268	11	2867	2662	29	6395	5841	44	7288	6787	43	267846	248444	86	0.813259
130877	119313	97	76525	70124	86	1452	1332	14	2428	2247	29	6079	5351	44	7789	6853	54	236114	203843	80	0.813259
137489	119858	90	56545	49469	89	1859	1424	20	3957	3283	32	8378	7516	47	8599	7743	57	347685	313310	90	0.813259
19462	20668	49	11469	11939	43	198	201	0	264	583	0	1021	979	0	1125	1125	9	40090	42379	60	0.813259
74851	72973	94	22497	22151	64	719	690	0	1831	1776	18	3228	3310	32	4603	4778	38	145719	142841	81	0.814222
121237	115389	91	46905	44504	84	1206	1232	13	2481	2265	29	5240	5384	39	6550	6407	44	224228	220114	78	0.815186
63188	60589	79	33008	31412	77	455	462	0	1221	1104	13	2442	2640	25	2921	2740	31	101881	99876	73	0.815186
49663	48674	75	13896	13838	47	549	697	0	1161	1020	3	2437	2433	26	3259	3071	31	102081	100406	73	0.815186
43626	43473	76	19339	19236	55	246	494	0	1049	997	0	1523	1486	18	1890	1998	21	66997	70500	71	0.815186
111223	108504	81	41399	40065	81	1768	1890	20	2603	2600	27	6387	6248	41	7183	7004	47	239723	229539	84	0.81615
35048	33230	79	14563	14093	50	446	316	0	639	493	0	1167	1250	12	1453	1341	21	58592	58258	66	0.817113
39346	37944	71	16021	15953	51	352	357	0	946	838	0	1920	1863	22	1843	1921	22	66940	69607	67	0.817113
30823	28444	71	10156	10109	43	306	272	0	371	557	0	1299	1219	10	1554	1646	18	52808	52565	68	0.818077
42851	42337	81	13162	13255	47	428	452	0	444	707	0	1850	1743	19	2116	2379	25	66274	61829	69	0.818077
194818	167803	97	89725	78006	96	2003	1648	25	4935	4409	37	9985	8826	54	11755	10400	59	430596	382253	95	0.818077
65647	66182	70	26726	25364	76	449	375	0	575	772	0	2799	2452	28	3377	3052	35	121367	112718	91	0.818077
107766	93950	88	42082	35556	84	1147	955	0	2429	1747	27	3883	3462	36	5712	4919	48	178954	156255	84	0.818077
85754	84556	80	35983	34864	78	881	825	0	1627	1461	19	4354	3853	36	4644	4849	37	171239	167620	78	0.81904
128144	118725	99	40855	36766	86	1613	1359	18	2982	3053	30	6620	6529	42	7420	7073	49	257968	245799	87	0.820004
15764	18102	40	12083	12598	44	289	253	0	448	509	0	911	1103	8	1023	1427	12	33391	33966	59	0.820004
25256	25981	54	13573	12901	51	268	218	0	651	569	0	1285	1159	10	1902	1839	21	48444	45207	80	0.820004
123713	115869	84	49719	46458	83	1736	1519	21	2770	2327	30	5866	5747	41	7207	6447	49	216792	204191	85	0.820967
25494	25711	57	10933	11023	44	181	307	0	342	520	0	873	1048	5	1459	1515	15	46616	46646	60	0.820967
126500	105840	91	49502	40020	89	1332	996	0	2434	1806	26	4364	3811	39	6089	4548	45	197348	171706	83	0.820967
148456	125430	108	65951	55763	108	1852	1548	22	3731	3067	31	8198	7088	52	8428	7035	53	329172	292619	108	0.820967
59820	59441	74	24777	24620	73	519	352	0	805	731	0	1967	2093	22	2445	2562	25	81369	83821	68	0.821931
134798	114334	97	52463	44689	89	1781	1467	18	2694	2339	29	5639	5191	41	6370	5671	49	223425	199637	86	0.821931
124412	115717	89	64565	59865	86	1969	1880	23	3544	3366	33	8190	7390	54	9500	8898	49	338153	310432	77	0.821931
191195	148671	104	73806	56273	98	2187	1291	25	2991	2477	32	7741	6101	50	8375	6801	52	295009	237847	92	0.823858
173705	144977	93	77963	65348	93	2303	1999	27	3653	3307	36	8740	7646	54	9816	8859	59	323397	286737	87	0.823858
143993	131626	90	62298	58537	86	1561	1486	19	3007	2583	33	6531	6372	43	8117	7146	54	282271	273088	83	0.825785
116687	109115	86	40868	38927	82	1295	1340	13	1810	1778	21	5652	5422	45	7145	7213	43	225249	210552	81	0.825785
138628	124984	89	68257	61664	86	1781	1609	20	3627	3005	37	7482	6741	50	9136	8103	53	312456	295379	84	0.826749
158155	136837	107	65078	57182	88	1285	1167	11	3159	2638	34	6674	5736	47	8283	6933	53	271821	248271	88	0.827712
109033	102267	84	44724	40063	85	1145	1065	6	2152	1717	29	4670	4326	39	5441	4977	41	179399	164500	80	0.828676
191490	151944	101	88252	72003	94	1945	1804	21	4062	3525	36	9064	7666	56	9820	8025	59	335564	283826	91	0.82964
112505	103566	89	49508	45982	83	1158	1061	8	2399	2204	28	5527	5151	40	5978	5442	43	218864	205846	100	0.82964
84861	83101	79	47675	46369	79	654	692	0	1119	1544	17	4007	4077	35	3711	3394	37	144810	140562	75	0.82964
137620	130389	84	77936	73134	86	1495	1436	15	2743	3036	25	7135	6637	49	8181	7692	54	275960	268777	81	0.82964
143153	127123	91	48541	41516	89	1307	1328	14	3125	3219	32	7605	6756	49	8678	7247	55	311750	280455	87	0.82964
106219	100727	85	41387	38769	81	899	946	0	1703	1683	25	4177	3841	36	4159	3822	39	158917	147953	76	0.830603
57715	55557	75	23880	23294	72	629	556	0	815	979	0	2021	2059	23	2423	1798	28	83059	82704	71	0.833494
189985	125534	130	60528	39976	118	2242	1421	18	3882	2504	41	9689	6462	77	11930	7226	88	394972	280185	121	0.834458
36134	35364	76	14839	14880	48	210	339	0	770	944	0	1553	1494	16	1363	1293	15	55806	56172	67	0.835421
43579	42107	64	15690	15553	50	342	382	0	653	740	0	1643	1441	19	1871	1818	24	68211	64764	66	0.835421
94299	90534	81	34932	33443	78	808	877	0	1952	1839	20	3631	3864	31	4491	4588	35	163818	159170	78	0.837348
46834	44921	78	21207	20998	60	586	606	0	1239	883	0	2615	2527	27	2287	2429	22	97806	96978	72	0.837348
136563	124705	87	67652	62276	86	1467	1480	17	2786	2559	30	5968	5297	43	6741	6053	42	246959	230753	86	0.838312
144360	127670	90	57219	51498	88	1446	1460	14	3410	2937	33	7817	7266	48	8079	7102	56	309917	269838	89	0.838312
90794	80930	86	53442	48215	83	727	632	0	1465	1221	20	3325	2856	33	4020	3934	34	131194	121718	82	0.838312
66977	64816	80	23124	22590	69	623	572	0	1235	1244	14	2764	2767	27	3601	3611	31	122292	120823	77	0.839275
61784	62565	78	16079	15845	53	892	941	0	1448	974	0	2408	2425	28	3550	3527	31	101757	101167	73	0.840239
130120	121144	89	53197	49888	86	1858	1834	22	2551	2774	27	7007	6631	47	9079	8674	52	269190	253148	86	0.841203
84767	75561	86	41978	37939	81	872	949	0	1633	1811	18	3791	3670	34	4247	4355	39	153356	142495	80	0.842166
40120	40034	73	18111	18325	51	661	400	0	754	652	0	1452	1791	18	2498	2898	25	77532	78406	74	0.842166
121079	107965	90	52045	47434	85	1094	855	0	2517	2255	30	5417	4842	43	6369	5458	47	209237	196299	87	0.842166
100130	97571	80	61798	58990	81	1205	1251	13	2198	2524	26	5600	5584	39	6844	6164	48	204278	202090	80	0.84313
66311	63442	88	37008	34850	85	608	717	0	1195	1139	9	2511	2105	25	2956	2756	30	100166	90373	93	0.84313
241527	181167	108	95030	69529	107	2797	2230	28	5270	3270	44	10829	8444	59	14170	10427	74	442907	346170	107	0.84313
57522	57427	77	30929	30781	74	551	523	0	703	816	0	2001	1944	24	2732	2652	27	85229	81450	78	0.845057
120143	119342	82	61352	60086	82	1581	1560	18	3442	3971	31	9356	9339	51	10364	9736	57	371202	358345	83	0.845057
195915	154236	96	97406	79142	96	2706	2151	30	4458	3841	38	11137	9561	60	13038	10326	68	465094	402315	96	0.845057
102289	93132	88	51018	45217	86	1141	867	0	2075	2126	26	4679	4315	39	5855	5814	42	191156	180136	81	0.845057
34299	32704	70	17300	17156	54	180	236	0	460	679	0	1334	1365	17	1744	1797	21	50589	49411	70	0.846984
110723	106004	84	49831	48285	82	1234	1329	13	2002	2455	25	5790	5342	43	6054	6339	41	205689	197280	80	0.848911
22299	21717	64	10072	10262	43	398	350	0	325	423	0	1018	923	0	1415	1580	18	40485	40835	61	0.850838
60530	56924	79	26842	26346	75	434	452	0	769	942	0	2067	2022	23	2492	2336	33	92788	91210	71	0.850838
75711	70369	82	32125	28517	82	692	669	0	1331	1348	13	2957	2989	28	4297	3764	42	123897	113961	78	0.851802
154564	126342	96	60008	48810	91	1746	1433	17	3227	2698	34	6851	5747	48	7965	6109	52	261768	220002	109	0.851802
40877	39719	77	20298	20441	58	425	480	0	1010	760	0	1499	1644	17	2168	2418	26	64761	66233	64	0.852765
132837	124098	87	57073	53782	86	1534	1430	16	2737	2920	30	7104	6492	48	7720	6866	46	262579	249949	85	0.852765
87849	82285	85	40365	36306	82	902	833	0	1277	1239	12	3315	3173	33	4475	4142	39	149757	134546	79	0.853729
46823	45671	79	14982	14097	55	366	287	0	1035	918	0	1713	1757	18	2386	2185	25	72447	68019	88	0.853729
100221	97115	82	42310	40853	80	751	762	0	1726	1703	21	4110	3715	38	4217	3936	34	151113	145587	76	0.853729
60909	59761	84	25849	25383	74	259	423	0	1172	1063	5	2493	2402	27	3251	3218	30	99757	97389	70	0.853729
145166	131798	90	101448	94020	88	1391	1438	14	3006	2735	33	6534	5838	43	7663	7117	49	270564	254487	83	0.854693
40052	43008	54	19983	20525	51	612	575	0	656	611	0	1529	1410	17	1815	1614	20	60280	61894	66	0.854693
137837	117536	97	46771	38614	88	1307	1367	13	2174	2020	24	5766	5135	45	7001	6005	53	223802	198819	87	0.855656
120794	111687	85	51164	45881	85	2043	1691	23	3563	2838	37	8527	7777	55	8395	8021	58	334625	317618	84	0.855656
124251	119077	83	62176	58300	84	1328	1294	14	3225	2639	34	6714	6088	45	6897	7270	44	284808	272700	85	0.85662
127755	118412	97	62781	58432	85	1510	1556	17	2905	3076	28	6603	5966	45	7366	6001	48	270416	251672	81	0.85662
62762	61679	76	33615	32979	75	561	609	0	1232	1384	17	2598	2547	29	3343	3216	33	109235	103080	68	0.857583
178321	147838	94	71998	59362	92	1894	1640	23	3732	3298	33	7959	6549	50	10167	8402	57	317584	277102	88	0.857583
90105	87481	82	53536	52861	80	1055	1203	11	1882	1907	20	3503	3628	32	4836	4731	38	148807	148967	78	0.858547
139891	122236	96	78937	69424	89	1890	1736	22	2899	2927	28	7484	7066	47	8898	7794	49	279694	264128	85	0.85951
24277	23729	65	9217	9231	42	262	236	0	361	579	0	823	800	0	1384	1684	17	40515	41214	60	0.860474
34876	34388	71	17934	18068	53	445	353	0	964	692	0	1204	1151	10	1586	1512	25	51241	51165	67	0.861438
65004	65194	78	27543	27157	75	748	839	0	1281	1029	4	2808	2592	29	3322	3327	31	109798	99445	69	0.862401
150879	129738	97	61487	54077	89	1517	1372	15	3267	2708	35	7332	6676	49	8726	7940	51	318388	287135	89	0.864328
99818	98128	82	46750	45566	81	1067	1163	9	2167	1996	22	4471	4238	38	5114	4508	38	180500	174448	79	0.865292
76776	76594	76	36952	36347	77	800	737	0	1797	1657	24	4433	4002	36	3629	3816	33	167794	168783	76	0.866256
104647	98639	91	38611	36594	80	1215	1153	10	1567	1775	20	4417	4512	36	5550	5005	42	178333	164940	81	0.867219
159884	143246	92	86241	76522	89	2083	1819	23	3703	3410	37	8241	7490	50	9764	8665	56	313410	278669	85	0.868183
124789	116942	85	40097	35808	85	1462	1448	15	3236	2319	36	6639	5987	47	6858	6598	40	255335	237054	84	0.868183
110883	104085	84	43120	40683	80	922	974	0	2005	1629	22	4462	4208	37	6432	6145	42	176631	159163	77	0.869146
99461	92019	87	44106	41324	82	690	769	0	2007	1616	23	3847	3775	34	4442	3821	37	155146	147730	79	0.87011
229768	133186	213	79489	38497	201	2819	1470	19	4173	2481	30	9453	6238	83	11541	6892	92	393738	240352	189	0.871073
153628	140350	104	92081	85406	88	2797	2726	27	3956	3757	33	9513	8456	53	11759	10362	59	362646	333830	85	0.872037
136402	125649	91	87306	82094	88	2236	2036	26	4214	3804	35	9604	9075	57	11238	10471	55	378252	345990	89	0.872037
102721	98973	82	42021	40584	80	916	869	0	1943	1534	25	4927	5039	36	5518	5162	40	181191	173934	83	0.872037
126126	117624	86	61515	57160	84	1261	1211	12	2617	2636	28	6194	5659	44	6010	5453	45	241313	225697	84	0.873001
39300	37356	85	16654	16459	51	464	544	0	542	645	0	1584	1599	16	2095	2117	23	68628	67104	72	0.873964
60290	59416	76	21850	21870	66	339	509	0	1282	1004	2	2404	2310	26	2809	2768	29	90758	88268	77	0.873964
75616	74285	78	36672	35677	78	556	539	0	1563	1637	17	3343	3166	32	3904	4105	36	131250	129496	80	0.874928
110130	107001	82	49712	48115	80	1157	1366	12	2545	2402	27	5956	5561	43	6126	5943	47	256282	243629	84	0.874928
160199	134212	102	42635	33916	93	1824	1441	20	3261	3172	32	8365	7194	53	10207	8752	57	355164	313712	94	0.875891
58249	57475	80	39868	40103	76	803	914	0	1243	1669	13	2660	2497	28	2971	3011	30	100900	95201	71	0.875891
46932	44819	88	24359	24445	71	390	408	0	535	748	0	1748	1763	18	2524	2255	28	68475	67551	72	0.876855
39440	37345	77	10484	10371	43	294	390	0	486	775	0	1370	1468	14	1676	1880	20	58514	57326	72	0.876855
138867	121211	95	51900	44061	89	1689	1486	19	2830	2214	29	5748	5087	45	6845	5856	47	229486	204995	90	0.877818
49042	48317	70	25415	23934	63	380	302	0	843	769	0	2296	2331	25	2029	2327	25	83114	80817	76	0.877818
71868	69804	81	28403	27948	75	581	542	0	1367	1320	12	3170	3116	29	2835	2976	28	113258	109087	78	0.878782
156285	134841	94	58395	50456	91	1990	1822	21	2676	2477	30	7526	6032	54	8352	7578	52	316397	274716	93	0.878782
147206	121750	94	104458	89663	93	2190	2087	22	5099	4432	43	10372	9012	61	12293	10888	63	411894	370314	91	0.881673
199607	168636	97	86740	72137	95	2436	2026	27	4201	3637	37	9168	8284	51	11490	9273	61	348485	308833	91	0.881673
128196	123997	84	55631	52223	84	1386	1332	13	2690	2792	28	6657	6137	51	7315	6537	45	256265	248925	81	0.881673
63987	58682	80	28597	26520	77	764	737	0	610	635	0	2714	2473	29	3665	3424	36	113097	111135	70	0.882636
58283	57220	77	15590	15545	50	587	395	0	1538	1277	13	2256	2458	25	2603	2478	29	95261	95122	71	0.8836
138443	115764	94	63961	52383	91	1316	1105	11	2587	2027	29	5101	4077	42	6317	5116	49	208003	178989	85	0.8836
91879	87735	85	39692	38615	79	1366	1204	13	1614	1810	20	4002	3939	35	5078	5222	38	155412	151134	75	0.8836
135441	121646	90	55756	49977	86	1558	1581	17	2878	2834	33	7411	6842	47	8552	8822	45	291576	279713	81	0.884564
101270	98733	85	38892	36521	78	1556	1331	17	2089	2296	26	5309	5072	40	6851	6887	46	218666	217849	76	0.884564
110431	97080	98	62582	56961	87	1254	1054	6	2539	1978	28	4518	4175	37	5514	4993	41	180734	156055	72	0.885527
67615	65599	79	25745	25286	74	556	520	0	1346	1101	8	3183	2828	33	3381	3094	33	102615	101399	68	0.885527
69041	67218	78	31792	31455	77	629	513	0	1147	1306	17	2448	2531	28	2775	2837	29	93019	90957	64	0.885527
65614	60310	84	29518	26993	77	614	599	0	983	996	0	2793	2336	32	3060	3165	30	104250	92980	62	0.886491
41058	39851	77	10662	10547	43	500	409	0	899	1040	5	2045	2210	22	1956	1929	22	68468	65918	67	0.886491
152641	126614	94	58565	49551	89	2035	1724	26	4566	4044	37	9573	8866	51	10799	9327	55	393621	362175	89	0.887454
52074	49713	82	29414	29131	74	486	468	0	1079	1126	8	1707	1668	21	2387	2239	28	76725	75973	63	0.888418
138033	115701	92	73194	64816	90	2147	1838	25	4073	3483	36	9276	8314	51	9754	9043	53	326650	294429	89	0.888418
71931	72522	75	25681	25267	74	789	761	0	1147	1455	13	3481	3434	33	3319	2789	36	123213	120775	75	0.889381
114582	109999	88	40157	39112	81	1581	1460	17	2322	2111	25	4902	4710	38	5525	5291	41	211594	208233	83	0.891309
61726	61097	79	26783	26888	73	534	523	0	1016	907	0	2210	2263	22	2294	2375	26	86241	86557	72	0.891309
66026	63235	84	30379	29385	76	309	477	0	1365	1049	6	2348	2642	25	2628	2708	25	97400	96397	70	0.892272
26525	26469	56	12285	12366	45	72	111	0	157	482	0	1367	1295	15	1427	1090	9	55504	56522	69	0.893236
112448	101902	90	48934	44866	85	1084	886	0	2067	1941	23	4998	4515	42	5313	5533	38	205310	188814	101	0.893236
41205	40507	79	18617	18624	54	288	331	0	882	818	0	1269	1195	13	1712	1677	20	57580	57755	72	0.894199
37079	37387	63	13165	13206	46	126	89	0	747	606	0	1697	1866	18	2159	1786	23	64941	64133	70	0.894199
124358	119773	84	76090	73676	84	1741	1828	19	3293	3311	31	7244	7178	43	9421	8563	54	285483	270402	85	0.894199
166228	137807	93	75346	62767	91	1623	1257	19	3078	2424	32	6947	6085	46	9173	7438	58	264370	226075	93	0.894199
56037	57607	67	19243	19611	51	606	538	0	690	668	0	2282	2034	27	2573	2519	24	85420	83939	67	0.894199
144826	123349	91	53221	44423	90	1490	1344	14	2681	1992	33	5936	5244	48	6693	5527	45	233215	204370	91	0.894199
53436	52989	75	21869	20819	56	666	693	0	907	1188	11	2342	2042	27	2708	2583	29	84207	81077	70	0.894199
58030	58044	81	23433	23474	59	517	427	0	914	1143	8	2407	2233	26	3029	3036	30	91427	91626	63	0.894199
208605	162404	102	80137	63496	98	2560	2036	27	4828	4075	42	9239	7821	55	11913	9481	58	378406	317180	98	0.895163
68148	68242	75	21190	21162	55	643	719	0	1074	1026	5	2574	2257	29	2643	2365	29	104423	105274	75	0.895163
20791	20719	61	9165	9153	42	281	238	0	486	883	0	919	972	0	1019	1224	10	35373	35227	62	0.89709
172926	135837	107	95411	72118	99	1909	1545	21	3863	2999	37	8233	6774	57	8835	7298	54	356954	291782	93	0.89709
197811	156039	97	97225	77146	96	1701	1349	19	4577	3346	41	10608	8190	64	9987	7842	59	388593	308177	96	0.89709
28123	28421	66	12162	12324	45	389	244	0	380	433	0	1121	1131	10	1387	1409	15	45679	44645	66	0.898054
102292	95704	86	59866	57411	83	1594	1747	17	2739	2326	32	5862	5414	41	7519	6623	49	239737	231699	81	0.898054
188618	116007	218	84303	52648	189	2053	1222	12	3079	2427	27	8373	5176	64	9058	5345	77	304198	191149	209	0.899017
249956	191693	106	105274	80794	104	3297	2562	33	6590	5217	48	13603	10801	69	16894	13359	71	555657	459327	105	0.899017
212365	182294	97	124239	109120	97	2453	1908	25	4552	3759	35	9898	8592	56	12982	11087	62	413319	356648	97	0.899981
19154	19093	58	11353	11630	44	139	244	0	532	743	0	1060	915	0	1312	1190	10	38040	38858	60	0.900944
43668	42530	86	21537	21569	64	525	444	0	1105	917	0	1727	1689	22	2195	2191	24	73957	75054	70	0.900944
124534	115743	85	38540	36521	82	1408	1402	17	1995	1609	23	5285	4651	39	5878	5501	44	199169	183039	85	0.900944
220521	160297	107	104066	80591	98	3701	2664	36	6043	4227	49	13974	10194	71	17416	12720	79	584325	444948	102	0.900944
98752	97952	84	34822	34180	78	1149	1125	13	2611	2155	30	6126	5967	42	6084	6183	38	233189	224730	81	0.901908
121668	104022	90	45760	37925	87	1441	1118	12	1640	1554	22	5278	4225	44	5614	4553	41	186329	154144	89	0.901908
107292	97263	86	37847	34677	82	677	708	0	1835	1544	21	4379	3895	35	4680	4779	37	173057	157728	83	0.901908
37724	37417	65	21665	21834	62	335	284	0	362	529	0	1388	1521	16	1696	1751	19	59383	58483	71	0.901908
104130	99561	90	44154	42957	80	836	897	0	1685	1707	18	4519	4682	37	4989	4629	38	179198	167713	85	0.902871
28289	29517	63	8894	9291	39	332	421	0	435	507	0	1147	1266	12	2071	2070	23	48347	48490	69	0.902871
25404	26167	53	8425	8774	40	344	445	0	354	420	0	1098	1186	9	1766	1675	21	48450	49957	60	0.902871
30170	30240	63	15034	15373	49	237	381	0	411	544	0	1196	1154	12	1112	1329	13	48667	51474	54	0.902871
111675	104484	85	43516	41534	84	1058	1462	13	2174	2152	26	5195	5052	38	5371	5004	43	208277	191383	88	0.903835
163499	144573	96	67612	59193	90	2107	1849	24	3854	3449	37	8453	7527	51	10342	9248	53	334172	299344	93	0.903835
109156	107636	83	43210	42137	80	1427	1431	15	2034	2050	26	5098	4824	42	6232	6214	42	211248	200327	81	0.903835
93236	92383	86	52212	51143	79	1141	1056	8	1948	2052	18	5300	5031	39	5049	4545	39	210366	206402	82	0.903835
42563	45331	70	22310	22486	71	323	359	0	1348	1311	14	1921	1917	22	2089	2127	24	78957	78322	67	0.905762
142240	124560	97	61341	55257	89	1986	1641	21	3977	3950	36	8960	8220	51	9722	8508	54	350075	321933	100	0.905762
88813	81785	96	46489	42642	96	924	862	0	2180	1848	24	4916	4402	39	5684	4700	41	189774	164485	96	0.905762
64132	63378	78	31046	30696	76	821	702	0	1318	945	0	2778	2452	30	3500	3419	32	110353	107051	77	0.905762
140071	119490	93	63144	54176	90	1675	1650	19	4068	3088	37	9010	8151	49	8699	7088	52	349402	312534	96	0.906726
60763	59669	76	21568	21372	62	320	309	0	504	828	0	1651	1615	19	2011	1820	25	78697	78804	71	0.907689
103950	101025	87	58832	57239	81	1382	1098	10	2252	1840	25	4375	4317	38	5629	5586	42	198194	191780	77	0.908653
188961	153911	107	63079	50120	101	2219	1718	24	3866	2907	38	7885	6683	53	9558	7606	57	334585	267228	107	0.908653
23790	24097	60	10982	11403	43	387	354	0	96	413	0	1135	1229	10	1400	1426	17	40627	42817	65	0.908653
220452	165602	106	215603	169361	107	7336	6225	43	10797	8476	66	24503	20466	95	31529	25475	98	931288	757295	109	0.909616
160903	135434	95	74899	63841	92	2137	1610	24	3279	2798	29	6639	5633	47	8156	6972	53	277790	239200	109	0.909616
63893	61917	82	33577	33352	75	529	649	0	1502	1306	15	2589	2715	28	3064	3126	33	101941	99636	71	0.91058
89518	79767	89	25191	21827	80	706	684	0	1035	1582	17	3361	2862	34	3218	3309	30	134719	121214	81	0.911544
82863	80846	86	26972	25606	78	628	826	0	1627	1531	18	3575	3063	35	3709	4155	32	137582	133702	75	0.911544
71867	70396	82	13183	13041	48	640	608	0	688	818	0	2509	2741	26	3049	2536	33	100770	101116	74	0.911544
40733	39416	74	16288	16335	50	636	499	0	848	605	0	2058	1936	24	1991	2035	25	70322	67526	68	0.912507
167009	138264	95	81411	67911	93	2141	1763	25	3826	2598	41	6924	5654	48	8868	7104	52	295035	251136	91	0.912507
54317	54170	77	14818	14885	47	367	465	0	659	904	0	1461	1372	15	2045	2070	24	71947	73154	69	0.912507
229320	158710	107	107972	74624	106	2548	1802	27	4976	3368	46	12593	8857	69	13391	9100	68	475932	329328	106	0.912507
69671	68106	77	30837	30274	75	525	767	0	1156	1288	13	2429	2640	27	3416	3176	34	107348	107062	68	0.914434
80617	78968	78	26754	26337	77	842	602	0	1778	1620	20	3786	3656	34	4247	4089	36	149612	146882	70	0.914434
141827	123096	92	58015	49941	89	1854	1314	20	2974	2564	31	7324	6712	46	7512	6570	45	287325	261334	79	0.914434
58333	57887	75	17453	17510	51	399	483	0	706	843	0	2013	1938	23	2807	2979	25	82322	80179	69	0.914434
69102	62636	78	31379	29091	78	830	709	0	1144	844	0	2679	2697	29	3975	3868	35	110113	105139	69	0.915398
121711	109446	96	31828	27528	82	1513	1233	11	2558	2688	27	6478	5509	47	6397	5875	42	227982	209106	82	0.915398
59801	57859	78	25623	25165	75	595	522	0	915	1046	4	1894	1732	23	2657	2790	31	77252	76772	70	0.916362
108207	102507	83	44085	41752	82	833	768	0	2200	2123	24	5367	5103	41	6808	6417	45	218543	214137	79	0.916362
39496	39621	64	18440	18126	59	337	300	0	752	670	0	2001	2041	22	1843	1840	21	70309	74350	64	0.917325
158557	134794	96	75183	63420	93	1563	1587	17	3488	3113	37	7134	6707	48	8500	7357	46	280806	257950	87	0.917325
100374	91301	90	34454	30929	82	1404	1472	15	1812	2011	23	4635	4290	37	5793	5462	42	185966	179774	76	0.918289
157164	137472	99	49535	42484	88	1602	1287	16	2965	2339	31	6550	5493	50	7295	6325	48	251884	228020	88	0.919252
91846	91681	77	23849	23672	66	842	873	0	2193	2199	22	4322	4250	36	5014	4260	40	180117	176880	74	0.919252
129085	117686	87	83563	77743	86	2280	1984	24	4943	4509	46	11460	10618	58	12147	11178	60	433171	396186	86	0.919252
156730	122994	95	57327	44050	91	1345	1133	10	3235	2306	38	6516	5167	49	9366	7312	59	281953	229904	90	0.919252
46492	45658	84	10298	10442	43	497	465	0	132	540	0	1962	2109	22	1929	2126	23	79999	78905	71	0.920216
130097	121197	87	64197	59552	84	2146	1784	21	2677	2221	31	5613	5466	41	6285	6347	39	212327	201184	82	0.920216
197499	174948	100	74868	65866	99	2294	1924	24	4698	4630	37	12166	10908	62	13643	12583	61	485918	446714	101	0.921179
79852	78481	79	34239	33384	77	1092	1029	3	1599	1606	22	3003	3047	29	4338	4250	39	141041	136800	74	0.923107
58035	58015	76	22020	22188	61	168	349	0	581	886	0	2141	2146	23	3023	2860	30	95443	94628	64	0.923107
137663	118257	91	50911	43319	87	1787	1589	20	3079	2594	30	5186	4385	46	6992	6068	47	226369	196602	88	0.923107
56907	55056	73	16295	15994	51	561	589	0	794	817	0	2010	1904	25	2180	2292	23	78055	77712	74	0.92407
120400	112536	90	50500	46013	85	1328	1267	13	2709	2640	29	6895	6269	46	7075	6209	49	259581	244190	86	0.925997
23291	23381	59	16361	16605	51	357	281	0	343	404	0	1140	1028	5	1214	1462	15	42351	41993	62	0.925997
109482	102908	87	47547	44736	83	1039	1195	10	1857	1779	25	4844	4505	39	6632	6038	47	214451	205923	85	0.925997
78956	77777	78	36105	35264	77	651	798	0	1025	1405	13	3442	3380	33	3650	3760	31	132659	125687	79	0.926961
117170	109011	87	51808	46645	85	996	1103	7	2431	2424	28	5568	5001	43	6758	6101	43	216450	208922	85	0.926961
253194	167089	111	118652	73247	110	3373	2225	38	5870	4177	48	14822	10595	74	14693	9773	77	597391	417063	111	0.927924
80057	78259	82	36741	35816	78	1346	1027	5	1208	1348	13	3277	3072	34	4997	4168	44	130808	120944	66	0.927924
132784	121168	88	59933	55899	86	1720	1418	23	2716	2761	28	5955	5901	40	7002	7111	45	251560	239291	80	0.927924
64110	64076	77	10547	10882	42	935	1011	2	1579	1442	18	3118	2973	31	3632	3496	32	114295	112454	78	0.927924
131519	121403	88	51319	47202	86	1525	1563	17	2536	2182	30	5345	4918	43	8142	7552	48	244708	226414	80	0.928888
112427	108242	91	44933	43428	81	1159	1317	12	1964	1902	22	5015	4806	42	6566	6185	53	187756	177803	82	0.929852
98856	95833	81	49517	48208	79	1460	1315	14	2819	2608	34	6564	6478	45	6615	6127	46	265477	250993	78	0.929852
98832	95718	88	35882	35477	79	950	889	0	2118	2222	26	4214	4224	33	5454	5687	39	180782	175242	81	0.929852
17483	18495	48	9496	9735	42	144	285	0	819	655	0	854	1002	2	1062	960	0	37656	37961	49	0.929852
48037	47355	75	18518	18264	57	459	546	0	1043	950	0	2262	2064	26	2131	1990	23	82181	83675	72	0.930815
173371	144963	101	91171	78811	92	2242	1944	27	2964	2975	28	7083	6230	50	9710	8031	57	301041	270690	90	0.931779
34411	34030	73	5511	5484	35	295	287	0	623	413	0	1756	1868	22	1600	1501	16	58895	56312	71	0.931779
115266	104419	101	48965	44970	84	1292	1229	12	2780	2341	26	5865	5675	42	6293	5203	46	239263	218007	101	0.931779
121673	111669	88	50129	46508	83	1615	1391	19	2351	2113	27	5259	5541	37	6951	6761	44	222059	204616	83	0.934669
107486	104321	86	42106	40737	81	957	1020	3	1952	2160	19	4121	4154	35	4704	4888	36	162754	152664	84	0.935633
115453	107684	97	39142	35941	83	1228	1389	14	2090	2477	25	5262	5205	41	5710	5320	38	189401	184799	84	0.935633
72139	71451	83	29761	29695	75	626	704	0	1536	1251	15	2952	2921	28	3122	3182	30	119741	116377	81	0.936597
52228	52429	79	26435	26668	73	440	334	0	664	829	0	2227	2109	26	2315	2191	25	78409	77690	75	0.93756
54919	54131	76	17836	17924	53	403	419	0	823	691	0	1894	1907	22	2057	1772	21	77628	74859	72	0.93756
56263	57864	74	23943	23749	67	385	405	0	998	646	0	2533	2319	27	2935	2731	28	94625	94180	78	0.938524
37886	37117	72	11765	11945	44	162	301	0	464	536	0	1115	1239	15	1176	1312	15	55587	55491	67	0.938524
95048	90066	91	30226	29017	81	669	765	0	1340	1290	17	3119	3097	30	4356	3979	36	141421	132456	97	0.938524
20599	20617	49	9320	9383	43	193	135	0	473	731	0	1045	1043	6	1637	1911	20	46779	45191	67	0.939487
139580	125394	103	45284	39884	87	1715	1750	19	3051	2870	30	6822	6532	42	7244	6246	49	257278	237071	88	0.939487
169271	136633	95	72281	58699	93	1446	1396	16	3906	3219	37	9036	7680	53	10026	8380	52	365905	307956	91	0.940451
114596	106050	86	39581	35002	83	1209	1272	10	2546	1995	26	3964	3714	37	5636	4717	41	165297	149565	76	0.940451
44238	44633	73	19015	19194	53	468	475	0	837	848	0	1637	1517	16	1586	1748	22	65322	66109	73	0.940451
32604	33774	67	9409	9687	41	800	831	0	788	757	0	1561	1607	18	1890	1784	21	59687	60534	69	0.941415
140730	124425	89	69697	62779	88	2023	1737	24	3059	2707	33	5996	5580	43	8157	7620	44	243728	226748	86	0.941415
50839	54287	58	9079	9295	41	500	429	0	781	847	0	2180	1846	25	2814	2927	29	80748	79189	75	0.941415
165100	141004	92	64767	52616	91	1607	1446	20	3099	2517	30	6980	6070	45	8563	7362	54	270970	238400	89	0.941415
127799	115197	98	54943	50221	85	1345	1031	6	2065	2251	25	4947	4612	38	5856	5287	45	194687	181145	83	0.942378
103468	99405	81	32709	30687	80	1110	1078	8	2224	2356	24	6123	6032	43	6399	6464	49	225936	222194	78	0.943342
33691	34671	68	14813	14724	49	411	457	0	506	791	0	984	984	0	1138	1402	14	45960	47240	63	0.943342
29824	29424	64	16489	16803	52	476	402	0	365	420	0	1554	1347	18	1484	1514	18	52238	50713	59	0.944305
197071	163761	100	74178	62514	94	2530	2284	28	4023	4104	36	11959	10742	60	11731	10904	55	485793	439149	94	0.944305
149271	126603	102	77839	65912	90	2230	1768	28	4766	4099	41	10369	8916	55	11922	10894	57	393496	339103	89	0.944305
131000	118370	88	52506	46934	86	1174	1020	5	2857	3214	27	6250	5320	44	7263	6251	50	250608	235401	82	0.945269
246094	170480	112	94083	64287	107	2149	1337	31	5322	3694	51	12106	7959	70	12831	8601	75	487131	335336	105	0.945269
61958	58361	85	31645	29710	79	816	764	0	1179	1396	14	2948	2728	29	3557	3409	34	121183	106241	93	0.945269
34969	36271	54	26212	26449	71	310	359	0	670	598	0	1244	1299	16	2017	1840	23	65809	69113	66	0.946232
110963	102439	87	51781	48089	84	972	1130	8	2468	2145	27	6047	5752	42	6171	5835	42	230539	218898	87	0.946232
185743	134644	106	80851	57978	100	1810	1555	20	3223	2494	42	8852	6822	58	9523	7121	55	352898	264762	96	0.946232
59651	60199	76	16475	16520	50	496	605	0	1131	1419	12	2553	2703	28	2803	2550	31	90583	92718	71	0.946232
37083	35865	73	18022	17675	53	223	220	0	85	438	0	1313	1330	14	1573	1625	20	54192	55625	65	0.947196
26078	23998	71	12675	12739	46	393	282	0	746	529	0	1143	1189	9	1145	1099	11	43501	45701	53	0.947196
132010	113170	92	54898	46465	86	1552	1231	11	2962	2449	33	6073	5571	45	7427	6235	46	234211	209989	84	0.94816
182424	156692	94	105476	94331	94	3060	2585	32	5314	4756	39	12766	11290	66	14994	13600	64	498414	455912	91	0.94816
35603	36034	71	16289	16758	48	302	345	0	1054	788	0	1438	1495	20	1792	1956	24	67712	69506	56	0.949123
66714	65970	77	35267	35250	75	563	454	0	740	891	0	2698	2670	30	3498	3399	32	110500	107472	70	0.949123
57826	56830	83	18441	18341	54	398	525	0	1210	697	0	1795	1803	23	2095	2189	23	81953	81004	70	0.950087
114703	108957	96	70290	69095	84	2161	2027	22	3395	3567	32	8131	7871	48	9198	8879	55	319307	298832	77	0.950087
74692	72362	83	25678	25167	75	923	813	0	1248	1256	12	2775	2728	29	4046	4232	34	125526	123862	76	0.952014
62748	60520	79	14411	14261	47	645	636	0	1097	1218	11	2558	2548	27	3038	2845	31	94008	93454	74	0.952977
76920	74825	84	26925	26747	75	881	724	0	1388	1444	16	3071	3134	31	4027	4295	31	134666	130061	80	0.953941
39417	38931	81	14312	14596	49	278	321	0	713	523	0	1533	1707	18	1621	1846	20	61005	61625	60	0.953941
115662	109651	88	56662	54817	82	1364	1369	15	1851	1969	19	5587	5345	41	5812	5259	42	207324	199336	82	0.953941
112606	111948	82	42260	41594	80	1814	1736	20	3713	3310	34	7922	7518	47	9022	8007	46	333124	313511	81	0.953941
124697	118074	93	29344	27344	82	1583	1438	16	3759	3140	34	6561	6154	44	7907	7704	49	253399	240930	86	0.954905
317945	226100	141	164588	115860	125	3783	2800	36	8690	5848	55	18556	13653	89	22812	16996	93	722673	539872	126	0.955868
28686	27548	82	7966	7991	40	388	438	0	226	212	0	1466	1430	14	1718	1578	18	49088	50126	69	0.955868
134208	119097	90	42939	37538	85	1635	1506	17	2884	2532	36	7074	6943	44	8288	7683	49	297275	281464	87	0.957795
91408	90093	82	40115	39339	78	1120	885	0	1913	1597	22	3891	4139	33	5150	5368	36	170963	165314	83	0.957795
90281	87351	88	30462	29600	77	897	903	0	1531	1533	18	3153	3189	29	4658	4260	41	145160	136879	95	0.957795
84896	83341	87	33908	33176	78	901	1027	4	1754	1738	21	4238	4256	34	4918	4471	39	173262	168524	82	0.958759
72339	72100	78	25766	25499	71	620	533	0	1520	1413	15	2962	3010	30	3474	3162	34	110876	108236	77	0.958759
114301	104014	86	48989	43143	85	1147	1026	5	2929	2128	31	5586	4876	42	6487	6427	48	220249	201079	85	0.958759
164794	138745	108	78625	67672	91	1558	1191	11	3110	2771	33	6639	5587	47	8496	6778	57	267373	225104	92	0.959722
83797	80769	95	19695	17739	95	942	872	0	1245	1470	13	3858	3707	33	4429	4274	36	150645	141782	95	0.959722
193457	175117	94	86931	78858	93	3282	3157	29	6649	5613	49	12426	11785	62	17001	15564	69	492812	458108	94	0.959722
103435	95966	84	59361	55758	83	1115	1166	9	2020	1918	25	5135	4936	40	5720	5774	40	188182	180145	83	0.960686
21466	21297	63	9306	9429	42	447	266	0	914	766	0	823	773	0	721	701	0	34411	33280	70	0.96165
215717	186386	99	131483	116011	98	4104	3757	35	6877	5903	48	16523	14872	70	19880	17140	80	645109	582919	100	0.962613
139675	131884	87	60754	59799	82	1905	2078	21	4115	3822	34	7973	7771	46	9968	9068	55	318128	300274	88	0.962613
52582	53829	75	18192	18362	54	512	537	0	986	989	0	2198	2168	26	3214	3036	34	96083	94069	65	0.963577
211086	178962	102	99106	83938	100	2821	2338	29	4795	4800	38	13143	11367	65	13388	12185	65	514510	467550	107	0.965504
58546	59384	72	16161	16511	48	226	401	0	1140	1231	11	2093	1934	24	2628	2844	29	93751	91953	77	0.965504
41759	41170	77	14489	13949	51	543	545	0	941	909	0	1796	1796	21	2707	2917	27	87818	80085	86	0.965504
68101	69879	75	25383	25023	74	539	493	0	914	770	0	2208	2184	24	3059	3304	28	98063	96436	76	0.967431
96331	90035	81	36046	34327	78	1015	815	0	1352	1438	24	3929	4173	31	4214	4023	34	150297	143545	78	0.968395
147570	131120	90	62983	56556	88	1703	1540	19	2835	2469	35	6983	6418	47	7441	7020	50	250238	232631	88	0.969358
68632	68574	78	33959	33537	76	584	786	0	1576	1598	18	2706	2769	28	3538	3699	33	118317	116761	77	0.971285
89486	86903	83	48101	47309	79	1004	835	0	1538	1699	19	3989	4009	35	4776	4940	35	161749	154622	79	0.971285
20965	22016	59	6824	6749	38	262	333	0	347	262	0	728	664	0	827	927	0	35116	35039	54	0.974176
38674	39841	56	17355	17252	56	313	307	0	615	753	0	1492	1436	14	2317	2058	25	68562	69793	69	0.97514
150559	136870	90	48390	42573	88	1456	1351	15	2513	2249	29	6218	5805	43	7473	7240	47	254890	232639	84	0.97514
158172	136057	108	89762	80116	91	1600	1415	20	2517	2184	33	7259	6434	46	8051	6945	50	266008	217412	88	0.977067
59300	59816	77	18434	18344	54	431	535	0	1356	893	0	2409	2620	25	2505	2258	28	85415	82052	71	0.97803
59788	60017	75	13912	13785	49	341	419	0	859	773	0	1990	1960	24	2763	2883	26	84518	84617	72	0.97803
55003	52489	77	13558	13597	47	263	388	0	1144	983	0	2347	2237	26	2575	2262	29	83923	81645	71	0.978994
123140	112746	90	52093	48125	85	1167	999	0	2750	2438	28	4962	4802	37	5795	5021	39	181577	168803	85	0.979958
87099	73370	87	39881	34316	82	1137	985	0	2460	1660	27	3305	2932	34	5119	4669	40	152289	130496	81	0.979958
39128	38338	72	12553	12403	46	322	253	0	625	706	0	1303	1399	14	1686	1805	19	55573	51997	67	0.980921
101184	94575	93	48870	45376	82	1204	1084	7	1708	1870	21	5395	4958	42	5797	5008	44	228850	213239	98	0.980921
247611	170701	125	102582	70829	125	3017	2385	31	6048	4590	50	12565	9360	71	15555	11673	69	497600	374812	125	0.980921
127562	115962	86	56502	49694	86	1458	1327	14	2173	1912	24	6108	5575	46	7490	6764	47	233774	222053	87	0.980921
94295	93019	80	35044	34664	78	735	953	0	1795	1670	24	3486	3451	35	4784	4222	39	143581	145127	72	0.981885
140228	116190	90	68341	58195	89	1564	1412	19	2442	1931	29	5765	4569	43	7358	5703	48	230367	194776	88	0.981885
144542	125651	90	64252	56317	88	1477	1414	19	3156	2262	35	6503	5928	45	7461	6793	44	270447	247290	87	0.981885
50131	48771	74	17304	17286	54	404	233	0	881	921	0	1644	1753	22	1999	2113	23	76298	75643	70	0.982848
77795	77517	79	35626	34738	77	613	595	0	1324	1342	18	2724	2626	27	3600	3568	34	123220	124355	78	0.983812
31926	32226	64	13799	13905	48	324	350	0	944	1152	8	1759	1614	22	1210	1560	17	55806	56261	59	0.984775
162228	137183	105	54027	47014	92	1820	1589	19	3644	2855	36	8743	7984	52	9960	8506	59	361771	324866	109	0.984775
50779	50420	79	15997	16057	50	450	601	0	970	847	0	1780	1762	22	1718	1796	18	79514	78306	71	0.984775
75670	75090	80	24347	23948	73	739	771	0	1860	1508	19	3571	3536	34	3840	4125	31	123495	122643	77	0.984775
118304	114847	84	58414	56443	83	1374	1456	16	2627	2559	28	6365	5995	42	5911	5773	40	251837	237155	81	0.985739
85638	83565	80	38756	37989	79	606	673	0	1158	1292	11	3514	3318	33	4168	4191	35	141071	135860	78	0.986703
21513	25119	42	10128	10278	43	169	276	0	961	782	0	1153	1015	4	1077	875	0	49777	49333	66	0.98863
174480	150030	97	58563	52398	93	1982	1751	20	2769	2451	28	6512	5368	45	6569	6486	44	246118	225354	91	0.989593
139652	121265	93	47454	40220	88	1384	1013	4	2623	2051	31	5722	4820	44	6630	5744	44	226712	198153	90	0.990557
114564	102925	101	53631	49080	101	1525	1411	16	3500	2782	35	7177	6518	44	6818	6327	47	287131	263027	101	0.990557
166135	140533	92	85371	72984	91	1357	1087	12	2584	2414	28	5747	5372	43	7182	6105	47	246297	215736	92	0.990557
94465	93116	81	45802	44926	80	1110	1174	10	2582	2042	28	5499	5621	39	5259	5139	38	213979	209390	84	0.991521
139388	126176	92	66186	59441	87	1836	1577	22	2862	2415	34	6174	5905	44	8384	7265	57	274909	250588	85	0.991521
49597	48933	76	18718	18878	56	236	217	0	916	755	0	1560	1577	20	2347	2289	25	72036	71148	64	0.992484
62798	60249	86	24370	24021	73	595	584	0	802	826	0	2434	2610	28	2841	2749	29	92744	92153	77	0.993448
63588	63699	75	29362	29705	75	704	695	0	1578	1343	20	2455	2531	26	2563	2844	26	99769	98074	75	0.993448
84198	82709	78	38596	38264	78	950	988	0	1248	1405	16	3206	3014	31	4685	4129	37	146701	134705	81	0.993448
245380	186354	108	120860	96704	106	3477	2498	34	6794	5508	50	16671	13554	65	18202	14014	88	642986	515163	108	0.994411
214632	169158	102	92683	73024	99	3240	2568	30	4808	3506	42	11287	8718	71	13730	10612	71	451479	355007	103	0.994411
78423	78899	77	23625	23883	60	583	790	0	1493	1499	14	3020	2767	30	3684	3692	32	113100	108508	71	0.994411
109005	101466	87	58954	55468	84	1262	1176	11	2817	2615	31	6370	6015	40	6109	5863	43	224012	207324	86	0.995375
198353	147896	104	83674	61741	102	2028	1431	24	3864	2670	40	8879	7205	54	9889	7366	63	332688	252030	102	0.996338
145925	125852	90	73350	61954	91	1614	1184	17	2683	2463	32	6552	5746	47	6925	6194	45	245745	212028	89	0.996338
61549	62682	75	36762	36361	75	693	615	0	1678	1360	13	2433	2575	25	2990	3161	33	111273	110101	75	0.997302
59431	58159	81	34898	34443	75	337	448	0	766	744	0	1817	1760	20	2134	1948	27	82911	81351	77	0.997302
147832	135028	95	74112	68341	89	1832	1481	21	3016	3259	30	8245	8047	46	8424	7859	51	317655	303256	92	0.998266
79508	76430	89	19100	18604	59	680	603	0	1318	1205	12	2857	2804	28	3889	3377	35	116615	112719	75	1.00019
59076	54612	78	30199	28414	76	503	469	0	1167	1148	11	2590	2516	29	3389	3010	32	97419	91807	76	1.00019
63954	64671	82	24579	23992	72	722	766	0	1066	1163	9	2383	2344	25	2832	2359	32	91971	86479	80	1.00019
32618	33674	62	14938	14874	49	293	286	0	409	489	0	1204	1314	13	1565	1570	20	48416	48141	62	1.00212
176077	146713	95	68675	57770	92	2159	1828	23	4061	3766	38	8270	7071	50	9453	7669	61	352696	308885	94	1.00212
129769	117250	87	74553	67804	87	1492	1437	17	2918	2460	30	5187	4966	39	6373	5885	45	211773	195583	83	1.00405
55252	54359	79	17413	17252	52	318	319	0	314	498	0	1600	1844	20	2247	2374	25	69547	69870	68	1.00405
48417	45501	89	9367	8643	44	344	422	0	756	500	0	1934	1803	23	1758	1871	18	68645	65881	89	1.00405
108653	104197	82	59896	57806	81	1220	1272	12	2329	2306	28	5057	4814	40	6036	5150	46	194252	188157	77	1.00405
60122	60659	76	23609	23111	69	341	559	0	1008	1334	14	2804	2773	29	2897	2711	31	105011	106739	73	1.00501
92021	88298	85	35450	34774	78	705	703	0	1807	1875	23	3041	3046	30	4114	4022	36	132420	126821	75	1.00597
46790	46343	77	16220	16327	49	442	326	0	641	773	0	1429	1526	17	1746	1738	20	61162	59878	66	1.00597
102414	99464	82	42841	41534	80	1284	1646	14	1989	2135	21	5218	4979	41	5237	4743	40	210026	203442	76	1.00597
87423	84765	82	39490	38420	79	729	650	0	1707	1214	12	3007	2917	31	4043	4236	33	134789	131906	75	1.00597
16680	17193	53	7225	7487	39	190	279	0	373	359	0	1018	907	0	1020	993	0	29809	31629	48	1.0079
72533	70703	81	25462	24560	74	656	687	0	1613	1369	18	2056	2248	23	2498	2654	27	102868	100260	72	1.0079
49028	48421	83	18746	18698	55	388	572	0	755	984	0	1671	1451	20	1944	2192	23	60735	61999	62	1.0079
239085	176648	110	193295	157254	110	4129	2899	38	7288	5817	48	15555	11908	74	18025	15247	75	603904	498317	107	1.00886
157828	141760	93	82483	74978	91	1777	1497	19	4094	3616	34	7523	6842	50	8343	7068	49	292098	264158	88	1.00983
184452	156617	108	67150	57152	91	2358	2068	24	4480	4374	38	10987	10295	56	11577	9883	62	447228	402628	93	1.00983
116306	109862	83	43545	41385	81	1490	1559	16	2636	2498	27	6842	6533	46	6366	6141	41	260702	246504	82	1.01079
101298	97125	85	49758	46999	82	1594	1464	17	2668	2387	26	6604	6439	46	7165	6899	46	271698	264018	82	1.01176
147817	137098	91	76423	70976	87	1891	1601	21	3111	2841	30	6096	5768	45	8468	7292	53	257504	247173	86	1.01176
46279	45260	78	24666	24521	70	531	487	0	1022	875	0	2002	1744	25	1998	1908	24	75334	72592	72	1.01272
117504	107447	87	39643	36183	82	1622	1337	16	3085	2793	29	6661	6538	47	7100	6598	46	272455	256609	82	1.01368
112029	104018	89	44599	41524	81	762	857	0	1855	1749	26	4735	4325	37	4804	4395	42	197315	185013	77	1.01465
237416	162786	115	100277	71551	114	2487	1755	31	4892	3636	42	10147	6791	60	12726	8890	68	405413	288702	114	1.01465
60717	60363	77	20435	20317	61	549	527	0	852	822	0	1770	1910	22	2209	2348	23	81616	79642	74	1.01561
121880	114172	85	59392	55592	85	1241	1218	11	2950	2408	33	5833	5816	42	6001	5747	44	220360	208087	85	1.01657
72445	72026	80	30217	30056	76	533	698	0	1297	1197	12	3360	3551	31	3242	2827	31	134831	134081	73	1.01754
182595	149540	99	76480	62103	95	2380	2017	26	5055	3939	46	9280	7534	55	9486	8644	51	366503	311558	93	1.01754
51202	51448	71	24758	25111	69	395	532	0	989	732	0	2047	2113	23	1813	1965	25	76371	78348	67	1.01754
169327	147996	98	77900	68699	91	2655	2222	28	4467	3385	36	9432	8339	52	11405	9528	62	373782	321997	90	1.01754
104026	91427	100	38653	32779	100	1291	1110	8	2243	2031	23	4885	4159	38	5813	4745	41	187951	156711	100	1.01754
158392	130064	94	57393	46378	91	2135	1760	27	3617	2988	33	10028	8766	59	10343	8076	62	394084	340955	93	1.01754
104691	103250	82	27613	27735	72	934	834	0	2001	1841	24	4069	3988	33	5029	5055	39	180798	173308	78	1.0185
214419	157994	100	94361	72148	100	2359	2026	26	6024	4207	47	13337	10073	69	14024	11260	71	515971	398422	99	1.0185
104675	94489	99	45299	39794	99	1071	956	0	1901	1503	18	4559	3838	38	6375	5365	50	202257	175887	99	1.0185
228456	188677	113	97104	82042	99	2504	2028	26	4605	4031	39	10835	9052	60	11347	9785	66	403539	346502	100	1.0185
88080	85281	85	16877	16718	53	1135	969	0	1042	1308	14	3544	3409	34	4244	4128	40	135678	131550	76	1.01946
152131	131521	101	58208	50067	87	1691	1501	22	3325	2604	35	8124	7256	52	8323	7377	53	329731	293164	87	1.01946
78414	75344	80	29414	28655	76	844	878	0	1368	1515	13	3381	2957	35	4446	4526	36	140290	138847	74	1.02043
151225	129007	94	58513	50315	89	1420	1367	16	3444	2977	36	7922	7015	51	8690	7191	54	318124	292682	88	1.02043
188071	125080	113	93038	54780	109	2339	1666	19	4786	3650	55	11259	8664	67	11819	8242	72	451882	340533	112	1.02139
131696	93686	131	52511	36461	118	1359	809	0	1990	1771	17	6305	5081	53	7651	7020	61	252722	201068	121	1.02235
125320	121593	81	44670	42704	81	1552	1525	15	2901	2802	33	6631	6261	45	8235	7934	46	273989	253394	85	1.02235
52955	53957	73	22367	22586	58	551	386	0	1073	982	0	1936	1859	22	1995	2102	20	74054	72524	71	1.02235
115158	106001	96	46639	41610	86	876	778	0	1672	1570	20	4016	3687	36	4758	4264	37	178570	162616	84	1.02332
54897	56846	72	17014	16861	51	597	608	0	1054	1088	10	1842	2135	24	2736	2608	27	86436	83646	71	1.02332
56282	54811	90	23387	23128	74	501	665	0	995	1129	8	1981	2073	24	2968	2573	33	83954	81853	73	1.02428
111259	103330	92	32395	31138	81	958	887	0	1524	1468	22	4584	4447	37	5206	4934	40	184541	169189	83	1.02428
85447	82097	90	40194	39697	80	1082	967	0	1607	1673	23	4450	4353	36	4941	4438	38	186583	177371	80	1.02525
128410	119816	85	63892	59619	85	1409	1140	11	2584	2201	31	5378	4929	42	6230	5706	47	209624	193000	82	1.02525
113545	107980	95	34014	32742	80	1072	1035	5	2077	2239	26	4577	4125	37	5563	5334	41	175245	165023	85	1.02717
225538	164896	100	111238	82797	101	2357	1902	28	4317	3729	42	9367	7602	55	11967	8688	63	368939	292920	100	1.02814
66966	62976	79	32610	29809	78	685	637	0	1264	1191	12	2872	2563	32	3721	3566	35	113626	105038	78	1.02814
171669	135647	98	79636	62508	98	1670	1289	19	3043	2816	34	8568	6719	54	9104	7081	55	342762	282964	99	1.0291
43798	45366	72	12530	13019	44	142	451	0	686	809	0	1760	1873	22	2196	2113	23	85931	88043	72	1.0291
107331	105730	87	51642	50973	80	1268	1368	14	2544	2467	26	5887	5737	42	6609	6611	42	263771	252380	80	1.0291
82654	82622	82	31971	31607	76	573	562	0	1380	1630	15	3219	3419	29	3994	3846	34	130931	131075	67	1.0291
48601	47508	76	20674	20753	62	146	233	0	459	551	0	1514	1729	18	1814	1577	19	65585	67550	69	1.03199
45618	44255	83	18582	18385	55	210	181	0	612	579	0	1511	1672	21	1834	1587	22	58628	59910	70	1.03199
124927	113266	87	48192	42577	86	1317	1186	10	3122	2532	28	5437	4875	42	5530	5204	41	202162	183820	84	1.03295
61969	61296	89	22034	22040	59	524	475	0	774	911	0	2214	2140	24	2987	3140	28	95023	93218	72	1.03392
146590	123449	91	61869	50819	89	1184	1039	6	2846	2768	31	6536	5717	48	7142	5860	52	250032	216523	85	1.03488
152165	137244	94	55727	50246	88	1669	1578	19	4477	4015	40	9449	8871	55	9342	8846	50	355341	336964	81	1.03585
32976	32123	71	14709	14757	49	375	402	0	556	715	0	1242	1333	13	1654	1843	20	57474	59700	62	1.03681
59948	60733	76	24473	24427	71	530	597	0	1259	1212	13	2264	2359	25	2635	3043	28	93157	93791	70	1.03777
111054	98899	91	60761	55590	86	1279	1045	8	2769	2150	27	4822	4421	38	5645	5475	42	182409	170357	80	1.03777
67854	67120	78	21084	21121	55	541	568	0	991	1054	5	2503	2215	26	2819	2988	28	94239	97699	57	1.03777
143496	127982	91	60905	52732	90	1517	1363	15	3461	3368	35	9083	8190	57	9618	8151	66	347130	328546	106	1.03777
74891	74019	84	32594	31354	78	824	690	0	1473	1567	20	3587	3434	32	4461	3863	39	148492	138430	93	1.03777
231699	180661	114	138551	110090	104	3081	2622	31	5868	4556	50	10630	8367	61	13289	10970	74	427385	333330	99	1.0397
50436	49712	75	9422	9458	42	638	435	0	633	714	0	1664	1711	18	2086	2400	23	79333	79292	70	1.0397
41194	40962	74	19058	18920	56	571	496	0	1117	1185	9	1669	1728	20	1777	1845	20	64146	63538	66	1.04163
106751	99555	89	45063	42201	83	1170	975	0	2481	2058	26	6333	5874	41	6848	6347	42	246124	239159	83	1.04163
138311	118591	95	67233	57996	88	1639	1417	14	3145	2275	30	5779	5357	43	6843	6293	42	240151	208829	88	1.04163
46263	49361	72	12727	13197	43	761	599	0	923	650	0	1865	1981	22	2272	2154	26	71921	72654	66	1.04163
85630	86206	82	42193	41583	78	1078	1007	3	1935	1579	20	3448	3595	31	4760	4425	38	142206	131059	75	1.04355
225994	172795	117	114766	87216	102	3032	2411	31	4921	3782	42	9920	8312	57	13675	10003	68	402643	333747	98	1.04355
153240	131737	93	83790	73471	91	2462	2295	28	4410	4113	40	10303	8876	59	11651	11082	59	425487	384351	88	1.04355
63128	62296	78	29018	29000	75	727	766	0	1065	932	0	3012	3162	29	3466	3313	33	123850	122248	73	1.04452
89463	85749	91	31054	29915	79	1118	1077	9	2500	2378	28	5564	5475	39	5857	5834	39	226591	225765	77	1.04452
98791	92540	82	34252	31194	80	1132	834	0	2328	2102	25	3992	3798	36	5591	5760	41	172916	166272	77	1.04644
35844	37862	58	21176	21356	61	158	126	0	218	459	0	1338	1175	13	1516	1602	18	48239	45533	70	1.04644
47691	48033	70	19361	19327	59	367	330	0	430	656	0	1794	1966	21	1910	2042	21	81649	82026	72	1.04644
162497	141795	94	72364	64086	91	1775	1661	21	3754	3864	33	7355	6574	48	9115	8628	49	301492	282415	89	1.04741
114906	110072	93	42481	41181	81	1322	1490	18	2329	2361	27	4683	4583	36	5839	5371	42	189527	181439	81	1.04741
33881	33619	76	8053	8052	40	213	212	0	745	503	0	826	818	0	1777	1582	19	44399	45486	65	1.04934
118655	111671	89	56976	53289	84	1829	1804	22	3226	3317	33	8606	8383	50	10025	9240	51	340710	326558	86	1.04934
137354	118422	100	47147	38634	88	1239	1257	12	3287	2497	36	7092	6357	48	7197	6820	47	295092	255523	88	1.04934
55106	54225	76	23045	22908	69	336	410	0	613	536	0	2092	2084	24	2721	2388	30	83317	84624	64	1.05126
131852	120959	89	42851	38739	84	1840	1784	21	2649	2627	27	5748	5412	41	7410	6426	51	229464	213488	86	1.05126
26394	25818	66	6885	7044	38	625	521	0	750	831	0	865	1057	7	1413	1652	14	44971	44810	68	1.05223
144275	121134	96	51473	43040	89	1767	1744	18	2168	1771	26	5384	4602	44	8373	6950	52	223945	183850	92	1.05319
192653	164096	101	101581	87664	93	2483	1826	29	4930	4005	45	10368	9687	52	10282	9787	52	398743	366299	95	1.05319
155810	130063	93	66314	56300	89	1794	1433	18	3099	2659	31	6902	5953	47	8993	7867	52	294561	259124	89	1.05415
69674	69799	77	54714	54434	78	707	595	0	1297	1342	16	2865	2901	30	3732	3128	37	111255	106523	65	1.05415
121882	112131	88	42773	38602	84	1282	1250	14	2775	2455	29	6363	6006	42	6848	6844	42	258727	245816	85	1.05415
109176	102557	84	49324	46688	83	1320	1139	11	2717	2345	28	6820	6349	45	5857	5515	40	264922	260187	86	1.05512
168782	152644	94	81039	72007	92	2264	2116	24	3683	3379	39	8845	8461	51	9974	9054	54	331602	315480	91	1.05512
126469	116313	86	40234	36468	86	1323	1145	11	2801	2278	28	5800	5436	44	6292	5710	45	220643	208599	87	1.05512
52818	52645	75	18490	18543	51	405	481	0	1165	938	0	1685	1958	20	2493	2632	27	73675	73536	73	1.05512
179008	141483	107	73657	59166	100	2059	1770	23	3175	3277	32	9289	7641	53	10320	7761	58	383928	324090	102	1.05608
109909	100855	101	63561	60131	83	1460	1488	14	2083	2165	25	5148	5003	39	5608	5087	46	190661	179111	85	1.05704
182045	143199	101	90016	72251	95	2381	1659	27	3909	2866	39	9136	7170	55	9438	7433	59	348778	285547	97	1.05704
94313	91130	79	41617	38467	80	1168	949	0	1518	1439	15	4165	3602	36	5184	4549	41	172373	166787	79	1.05704
40639	40749	74	11317	11120	46	49	202	0	1007	644	0	1708	1449	19	1815	1498	22	65743	64821	73	1.05801
119690	114917	84	42508	41622	81	1092	1011	3	2597	2683	28	6700	6316	45	7394	7422	44	257496	242593	84	1.05897
175364	146302	99	69558	58044	92	1719	1702	18	4149	3273	40	9799	8703	60	9390	7929	55	374472	333739	94	1.05897
41254	40108	75	16476	16573	50	477	287	0	859	921	0	1620	1567	18	1808	1930	20	65991	65389	66	1.05897
68436	66896	82	33256	33365	74	715	787	0	941	1124	7	2482	2782	26	3431	3516	31	105016	104943	73	1.05897
152609	130440	92	58975	48933	92	1384	1226	16	2423	2240	25	5512	5057	41	7166	6235	48	228819	200303	90	1.05993
93373	90969	80	37097	36208	79	1021	1132	8	2254	2009	25	4337	4331	36	4992	4604	39	181436	172432	80	1.05993
146372	129075	92	59284	51949	89	1963	1806	22	2646	2669	29	6702	6149	44	7269	6377	44	253682	238535	89	1.05993
136592	122726	89	54372	47338	88	1845	1541	23	3279	2986	31	7336	6632	48	8307	7852	53	300467	276874	89	1.0609
129085	117656	88	49965	45414	84	1372	1305	16	3366	2838	39	7764	7197	46	8877	8419	54	327930	321682	84	1.06186
64352	62500	82	28657	28257	75	262	461	0	1093	1027	4	2199	2237	24	2993	2822	32	83737	83204	71	1.06283
282608	180913	147	112931	79434	130	3680	2443	36	6219	4765	50	15842	11071	73	17127	12645	72	595169	419565	130	1.06283
152770	134626	90	57495	49826	88	1856	1531	22	3375	3223	32	7941	7240	55	9730	8600	57	328358	307193	85	1.06379
54305	53983	76	18638	18583	59	469	567	0	1039	1025	3	2030	1951	24	2752	2797	29	91060	89191	71	1.06379
71595	68995	83	32495	32233	75	218	295	0	1167	1150	9	2265	2396	25	2507	2645	25	89140	87386	73	1.06475
58325	55317	90	20310	20145	64	509	507	0	866	736	0	2055	1726	24	2680	2565	29	89699	87523	70	1.06475
141001	126627	88	75660	68479	90	1390	1292	16	2730	2699	31	5662	5126	41	7135	7053	45	233963	220475	83	1.06572
35005	35262	61	13213	13003	46	211	254	0	1136	855	0	1213	1111	11	1616	1683	19	48880	47310	62	1.06668
45887	46882	68	17789	17817	53	421	494	0	288	598	0	1666	1492	20	2649	2913	28	73808	75075	61	1.06668
144993	130065	89	49563	43306	88	1424	1459	17	3459	3175	32	8064	7719	50	9023	7951	58	363537	343297	87	1.06668
129666	114952	87	59102	52840	87	1598	1312	20	3506	3001	32	7201	6658	47	7954	7126	57	294479	276524	84	1.06764
73385	73441	76	28749	28011	75	683	496	0	1903	1285	18	2686	2788	29	3770	3243	33	125218	121425	73	1.06861
112498	109575	81	35117	33821	80	1655	1848	17	2711	2747	32	7281	7101	46	9029	8110	54	270014	259260	81	1.06957
116049	110774	85	52989	51220	82	910	863	0	1851	1701	22	5225	5099	39	5449	5156	40	192563	182642	81	1.06957
113671	110554	81	56122	54015	82	1373	1393	13	1601	1815	22	6395	5819	43	6562	6089	47	235751	219780	72	1.06957
208333	154595	102	97275	72924	98	2158	1646	26	5175	3646	49	9609	7643	58	11315	8190	60	386636	296671	97	1.07053
89874	87287	87	29600	28927	78	893	918	0	1837	1451	16	3081	3012	30	3792	3631	33	130087	129700	75	1.0715
139408	128592	86	64959	59540	86	1388	1458	14	2978	2793	31	6390	5889	43	7853	7269	46	245265	225213	85	1.0715
242074	180029	110	71437	51868	108	2632	1831	32	4488	3894	39	11865	9067	65	13541	10000	72	454895	355934	104	1.0715
313631	241182	110	269507	209960	114	6779	5602	45	10937	8148	67	22688	17968	87	28649	21687	104	895209	695121	112	1.0715
128997	89825	118	46629	29406	124	2087	1352	17	2679	1764	32	6893	4847	62	9100	5886	67	284951	186188	124	1.0715
108483	105105	84	45977	42765	82	1027	1069	6	2131	1934	25	4216	4012	38	5284	4905	41	163093	157028	78	1.0715
56913	57024	78	23665	24301	57	515	489	0	744	1047	5	2048	1939	23	2844	2521	32	82558	81796	69	1.07246
34299	34329	76	13132	12847	46	445	367	0	608	618	0	1514	1494	16	1839	1654	19	60954	58659	84	1.07246
118945	112287	86	53797	50924	84	1508	1679	18	3711	3371	36	8386	7932	48	9597	9028	50	356582	339013	84	1.07342
165725	140722	92	63103	51675	92	1450	1152	15	3896	3755	35	9150	7854	51	10092	8672	58	344519	303091	90	1.07342
62631	61457	80	26982	26802	75	308	439	0	617	795	0	1935	2130	21	2670	2525	28	71973	72707	73	1.07439
112524	104712	89	54304	50630	83	1416	1365	15	2578	2611	30	6727	6514	45	6655	6196	44	261458	249752	80	1.07439
128213	118765	85	50979	46546	86	1813	1576	23	2816	2690	31	6884	6194	45	7278	7202	44	276113	255221	83	1.07535
135489	119636	88	61405	54242	89	1480	1380	16	3111	2405	34	6196	5736	43	7462	6630	52	250317	224650	86	1.07632
121710	115030	84	50635	46907	82	2040	1680	22	3960	3446	34	8707	7794	49	9440	8668	54	343811	325122	82	1.07632
97513	94317	83	35328	34399	78	1017	1085	6	1642	1958	21	4861	4529	37	4730	4551	40	181752	177516	77	1.07728
42494	44972	61	22421	22689	62	576	604	0	959	1125	9	1802	1851	21	2461	2394	27	78005	79701	69	1.07728
169487	148043	108	69163	59370	92	1860	1653	20	3499	2938	35	7503	6697	50	9790	8363	57	290662	267016	90	1.07824
178967	149880	103	63889	54082	93	2055	1750	20	3812	3398	38	10240	8523	59	11846	10247	59	422653	372156	94	1.07824
48127	48338	74	16659	16488	54	181	241	0	1087	1600	13	1934	2031	23	2653	2546	26	87228	86027	72	1.07921
120176	112819	89	35136	33306	81	1352	1310	14	2616	3014	26	6424	5923	44	5878	5938	41	250308	240538	82	1.08017
138311	122806	94	66514	59679	91	1351	1237	13	2610	2370	28	6035	5746	42	7511	6390	51	242024	227111	90	1.08017
144911	118317	93	67379	54329	90	1582	1517	17	2999	2132	34	6902	5562	50	7436	6456	48	288931	237085	93	1.08017
190004	153431	99	81138	66788	94	1932	1771	20	3678	3172	36	8521	7170	55	10320	8989	55	341713	296116	92	1.08113
104154	102345	80	34336	33245	79	1037	1091	8	2595	2689	25	5083	5080	37	6115	6308	43	205302	198676	81	1.08113
156930	140127	89	67853	60713	88	1594	1464	19	3428	3333	33	7722	6867	48	8178	7304	54	288050	261718	88	1.08113
70176	70097	78	24096	24198	68	684	771	0	1263	1231	13	3320	3316	31	3327	3219	33	121919	121722	77	1.0821
45324	45364	75	15503	15555	50	312	451	0	713	821	0	1642	1556	19	1875	1880	20	69069	71943	74	1.0821
180419	147910	101	77436	65149	96	1820	1480	20	4438	3516	41	7902	6364	57	8036	7084	46	312141	262508	96	1.0821
101085	95923	97	43162	41434	80	811	863	0	1683	1712	21	4271	4293	35	4680	4446	42	181924	175096	80	1.08306
132446	117424	88	51788	44644	88	1334	1006	3	2518	2260	28	5449	4619	44	6310	5530	48	214272	189556	89	1.08306
54490	56493	73	27028	27468	68	460	404	0	610	728	0	2508	2409	29	2390	2178	30	82759	80195	68	1.08306
93319	92389	80	47926	47469	78	1017	1048	5	2068	1908	24	4848	4670	38	5308	5431	39	184618	175371	78	1.08306
121760	107825	87	51223	45120	86	1179	1089	8	2701	2165	29	6010	5328	43	6326	5587	46	249754	223224	88	1.08306
133750	124208	87	58939	54792	83	1811	1462	19	3559	3069	36	7248	7057	44	7759	7368	45	313893	298429	85	1.08306
131226	119078	101	61582	54032	89	1924	1695	21	3680	3616	32	9174	8581	50	9550	8524	57	371349	349398	86	1.08402
59437	54451	77	29937	27390	76	663	602	0	1365	1053	5	2074	1831	26	2988	2893	29	95364	88265	73	1.08402
204743	175109	100	85030	73397	95	2666	2338	26	4423	3543	38	10029	8621	60	11023	9938	57	394560	340497	96	1.08402
163962	136426	103	52160	42068	92	1859	1642	18	3425	2535	34	6485	5278	47	8357	7432	50	267709	232377	90	1.08499
139264	108703	104	59103	45300	94	1213	959	0	2675	2162	32	6571	5475	48	6666	5184	52	264262	212696	96	1.08499
96365	92432	94	42795	41797	80	819	954	0	1944	1760	21	5348	5332	39	4792	4868	36	194824	186628	84	1.08499
23394	21952	74	11431	11445	44	158	212	0	395	536	0	1135	1205	10	1123	1239	10	33411	31851	56	1.08595
165491	144731	91	86650	75613	92	2388	2174	25	4371	4007	35	10791	9836	55	12093	10882	58	397942	364687	94	1.08691
145279	128769	91	60632	54646	89	1861	1487	18	3029	2690	31	7295	6604	47	8327	7262	50	331746	304521	93	1.08788
151253	126303	93	62466	52396	92	1465	1165	15	3217	2794	31	6813	5862	47	7020	6362	47	264435	234502	92	1.08788
97126	96332	80	32755	32018	78	970	762	0	1450	1783	19	4036	3787	36	5009	4538	38	158937	146455	79	1.08884
96056	90362	82	35413	33596	80	813	810	0	1446	1466	18	3631	3658	33	4100	4031	35	146119	142021	78	1.08981
128080	113289	90	49303	42837	88	1577	1113	13	2629	2539	31	6847	6510	45	6932	5967	48	265166	244005	89	1.08981
117286	110972	92	62380	59498	84	1752	1686	18	3259	3029	34	7781	7220	52	9127	8272	53	288092	262417	86	1.09077
270233	212186	109	160325	131268	106	4007	3078	36	7384	5780	50	16138	13367	76	21503	17545	87	615955	521235	102	1.09077
185839	150138	111	70419	57479	93	1816	1470	22	3733	3281	38	7953	6832	51	9121	7637	55	311014	266766	91	1.09173
200990	158992	101	82779	64029	98	2137	1663	21	4339	3325	36	9689	7434	55	11288	8461	63	402129	319332	98	1.09173
173481	153627	97	98778	89725	91	2076	2046	22	3348	3517	33	8023	7630	46	10664	9356	60	330637	305147	88	1.09173
255345	173131	114	108144	74766	111	2900	1871	33	5284	3656	45	13329	9324	66	14770	10645	68	563365	401653	110	1.09366
91195	84232	86	34732	31082	83	766	798	0	1277	1339	21	3321	3302	32	4281	3778	40	130431	125816	78	1.09462
103329	100972	83	44645	42909	80	1283	1049	5	2109	1866	25	4400	4111	37	6198	6330	41	183607	178247	75	1.09462
94711	86133	85	45922	41574	82	854	814	0	1922	1781	19	3438	3391	34	4917	3949	42	146112	130514	77	1.09462
23270	25352	50	8343	8272	40	388	347	0	708	505	0	998	1210	9	1093	1410	17	46586	48209	63	1.09655
84013	83946	78	37559	36681	77	642	697	0	1112	1224	12	3064	2683	33	3601	3226	33	120098	122053	73	1.09655
27646	28188	61	12886	12962	45	338	202	0	839	785	0	899	922	0	1437	1551	17	47076	48450	65	1.09655
136544	122235	87	76459	69246	88	1243	1083	12	2775	2632	28	6421	6021	45	7270	6316	51	249932	234862	81	1.09655
145644	133178	88	73318	66110	87	2148	1802	25	3643	3328	36	7961	7180	50	8637	7494	53	321864	300073	84	1.09655
109499	99920	95	39334	35425	84	1021	896	0	2425	2184	27	5356	4882	41	5059	4484	41	196971	183374	79	1.09751
46896	46762	76	14030	13522	48	516	491	0	920	833	0	1979	2062	22	2471	2352	28	77416	75669	68	1.09848
80331	75011	89	21444	19715	61	743	776	0	1571	1497	17	4171	4017	35	4778	4641	41	170582	172002	75	1.09848
80965	71650	87	35468	31120	83	943	846	0	1526	888	0	2934	2760	29	4047	3758	35	122223	113102	78	1.1004
112749	104722	85	55565	50769	83	1378	1013	3	1912	2001	25	5203	4772	39	6167	5618	45	195602	191210	77	1.1004
143679	131779	87	79030	71812	88	1790	1697	20	3055	3132	31	7329	6775	46	7977	7319	52	274080	261072	85	1.1004
92002	89854	85	32747	31370	79	989	950	0	1898	1883	20	3400	3586	32	4834	4675	39	149959	142882	80	1.10233
51902	51942	75	19356	19350	57	603	486	0	497	877	0	1825	1639	21	2184	2205	27	82452	81196	74	1.1033
129929	119227	85	122034	112601	87	2447	2334	27	4570	4019	39	10386	9861	56	12627	11157	65	429849	404537	88	1.10426
115031	110371	84	63004	59458	83	1690	1504	19	2638	2151	27	6073	5736	44	7030	6851	45	236270	231290	75	1.10426
165517	147016	90	75831	67663	89	1705	1497	21	3120	3183	31	8264	7099	52	8469	7356	51	314222	285037	89	1.10426
248978	194967	131	108185	86778	114	3936	2999	35	6170	5074	44	14432	11691	66	17882	14511	78	558990	474386	114	1.10619
53830	52749	75	25656	24877	64	470	616	0	773	975	0	2211	2286	26	3155	3163	33	88669	90017	75	1.10619
120560	108166	90	50700	44797	86	1198	1180	11	2401	2276	29	5657	4782	41	6784	6606	45	237855	223142	83	1.10619
79841	76096	88	47255	46612	78	858	914	0	1676	1383	15	2674	2935	26	3620	3851	31	122204	121634	77	1.10715
41907	40100	77	15789	15940	51	238	333	0	475	405	0	1595	1429	19	1675	1985	17	61441	57541	71	1.10715
69129	68920	78	27637	27432	75	492	611	0	1400	1315	11	2759	3049	29	3694	3393	34	105843	104608	77	1.10811
197867	152387	105	71344	54922	98	2137	1543	21	4346	3778	39	10673	8511	57	11087	8014	68	422168	340425	100	1.11004
189824	162962	96	85330	73504	96	3281	2741	32	5875	5106	40	14064	12277	64	13812	12115	67	534869	486083	97	1.111
69055	68508	79	36586	35723	77	653	582	0	2080	1534	19	2754	2873	27	3529	3133	33	113995	104557	92	1.111
128477	120311	97	80596	76210	86	1843	1626	22	3402	3033	32	7479	7316	49	8376	7329	53	275894	260249	86	1.11197
233688	181071	107	115956	90097	103	2706	2321	29	4897	4186	45	11375	9387	63	14429	10981	68	447585	361684	104	1.11197
218519	183167	103	132743	115152	101	3338	2662	32	6149	4975	48	14425	12945	62	15651	12809	78	566658	480851	102	1.11293
213050	163980	121	92693	69229	112	1940	1435	24	4302	3218	40	9312	6680	53	11937	9222	67	385533	300058	121	1.11293
389315	254097	163	181852	114526	163	6498	4230	46	11419	7367	68	23263	15373	95	29848	20247	121	927147	622918	163	1.11293
96024	94038	82	48934	48702	79	1124	1181	8	2114	1767	21	4185	4060	34	5467	5511	41	171702	167097	81	1.11293
132557	122833	87	72987	68667	86	2145	1987	23	3380	3291	32	8396	7774	50	10096	9594	53	332800	312654	89	1.11389
21930	22023	58	12333	12609	45	433	287	0	526	434	0	756	859	0	842	1167	8	39477	37210	67	1.11389
101485	98595	83	37258	35646	80	1353	1282	14	3058	2580	29	7208	6766	49	7341	6925	45	301848	278260	85	1.11389
160978	146387	88	71420	63153	89	2200	2151	24	4730	4104	38	11149	10480	57	12026	10768	59	441308	403993	93	1.11486
31467	33430	49	14320	14254	47	474	394	0	484	724	0	1029	1279	12	1541	1584	19	56385	56730	68	1.11486
200168	169711	101	119007	105266	96	2488	2309	28	3774	3906	32	10106	9246	54	12692	10759	72	396115	353342	97	1.11582
87431	83409	92	34907	34575	79	737	846	0	1460	1454	17	4260	4479	35	4165	3981	37	145057	138616	79	1.11679
70108	63877	82	34305	30429	81	722	663	0	936	1092	6	2911	2750	30	3838	3343	38	119735	105701	84	1.11679
19670	18897	65	10980	11063	45	117	187	0	406	423	0	828	740	0	829	1088	6	37016	34374	73	1.11679
74830	74889	86	32601	32330	76	652	760	0	1473	1323	15	2793	2822	29	3504	3155	34	107466	103374	75	1.11775
39257	40190	63	14229	14290	48	342	457	0	912	891	0	1748	1760	22	1809	1653	21	69173	69528	71	1.11775
116655	108545	86	61155	57149	82	1099	943	0	2593	2435	25	5670	5174	43	7023	6386	44	240461	234799	80	1.11775
177659	149327	102	72584	61824	95	2210	2017	23	3233	2962	35	7136	5846	50	9850	8152	64	298023	266349	97	1.11775
98014	94229	81	42471	39745	80	943	1097	7	2286	2726	22	5142	4783	40	5345	5145	38	208530	204035	87	1.11871
67665	68051	77	12435	12346	46	565	679	0	1338	1441	20	2381	2543	26	2897	2561	33	95638	95241	77	1.11871
32498	33173	68	17153	17368	53	300	298	0	570	664	0	974	1053	5	1284	1126	12	43763	42801	68	1.11968
67530	67295	88	37780	37343	76	563	399	0	1169	1253	12	2635	2736	26	2977	3210	28	120798	114492	77	1.11968
144216	121068	91	53888	45234	89	1397	1415	17	3204	3004	33	7294	6417	51	7717	6739	49	295295	252880	91	1.11968
95551	89867	82	42096	39172	81	761	823	0	1523	1439	19	4346	3871	41	4861	4453	39	169084	165020	85	1.12064
122180	107839	87	51249	45661	84	1019	956	0	2181	1913	28	5443	4763	43	5808	5564	41	208592	189914	86	1.1216
66595	67063	77	23368	23243	63	666	485	0	963	900	0	2448	2556	26	3668	3730	31	99495	100017	73	1.1216
141205	128175	87	65650	59982	87	1480	1403	19	3403	3020	33	9192	8467	53	9530	8485	52	368388	339148	90	1.1216
198043	165746	104	142294	123705	95	3697	3119	33	6077	5421	45	14278	12173	65	16094	13485	68	536268	450910	96	1.1216
238831	186059	107	158001	127244	103	3309	2665	32	6588	5418	46	14615	12087	66	16546	12854	74	573715	441543	103	1.1216
[truncated: 7,760 more rows]
